# Supplementary material for: Deep learning insights into the architecture of the mammalian egg-sperm fusion synapse
Source: eLife. 2024 Apr 26;13:RP93131. doi: 10.7554/eLife.93131 (PMC11052572; doi:10.7554/eLife.93131)
Supplement: Figure 1—source data 1. [file elife-93131-fig1-data1.zip]

Archive with 10 entries (9 files):
- eLife-VOR-RA-2023-93131R1_figure_1-source_data/
- __MACOSX/._eLife-VOR-RA-2023-93131R1_figure_1-source_data
- eLife-VOR-RA-2023-93131R1_figure_1-source_data/Figure 1ΓÇôSource Data Labelled.pdf
- __MACOSX/eLife-VOR-RA-2023-93131R1_figure_1-source_data/._Figure 1ΓÇôSource Data Labelled.pdf
- eLife-VOR-RA-2023-93131R1_figure_1-source_data/.DS_Store
- __MACOSX/eLife-VOR-RA-2023-93131R1_figure_1-source_data/._.DS_Store
- eLife-VOR-RA-2023-93131R1_figure_1-source_data/Figure 1ΓÇôSource Data 1.tif
- __MACOSX/eLife-VOR-RA-2023-93131R1_figure_1-source_data/._Figure 1ΓÇôSource Data 1.tif
- eLife-VOR-RA-2023-93131R1_figure_1-source_data/Figure 1ΓÇôSource Data 2.tif
- __MACOSX/eLife-VOR-RA-2023-93131R1_figure_1-source_data/._Figure 1ΓÇôSource Data 2.tif
