# Supplementary material for: Deep learning insights into the architecture of the mammalian egg-sperm fusion synapse
Source: eLife. 2024 Apr 26;13:RP93131. doi: 10.7554/eLife.93131 (PMC11052572; doi:10.7554/eLife.93131)
Supplement: Figure 2—source data 1. [file elife-93131-fig2-data1.zip]

Archive with 33 entries (30 files):
- eLife-VOR-RA-2023-93131R1_figure_2-source_data/
- __MACOSX/._eLife-VOR-RA-2023-93131R1_figure_2-source_data
- eLife-VOR-RA-2023-93131R1_figure_2-source_data/figure_2bd/
- eLife-VOR-RA-2023-93131R1_figure_2-source_data/.DS_Store
- __MACOSX/eLife-VOR-RA-2023-93131R1_figure_2-source_data/._.DS_Store
- eLife-VOR-RA-2023-93131R1_figure_2-source_data/figure_2ce/
- eLife-VOR-RA-2023-93131R1_figure_2-source_data/figure_2bd/hJUNO_hIZUMO1_ranking_debug.json
- __MACOSX/eLife-VOR-RA-2023-93131R1_figure_2-source_data/figure_2bd/._hJUNO_hIZUMO1_ranking_debug.json
- eLife-VOR-RA-2023-93131R1_figure_2-source_data/figure_2bd/hJUNO_hIZUMO1.fasta
- __MACOSX/eLife-VOR-RA-2023-93131R1_figure_2-source_data/figure_2bd/._hJUNO_hIZUMO1.fasta
- eLife-VOR-RA-2023-93131R1_figure_2-source_data/figure_2bd/hJUNO_hIZUMO1_ranked_0_PAE.csv
- __MACOSX/eLife-VOR-RA-2023-93131R1_figure_2-source_data/figure_2bd/._hJUNO_hIZUMO1_ranked_0_PAE.csv
- eLife-VOR-RA-2023-93131R1_figure_2-source_data/figure_2bd/hJUNO_hIZUMO1_ranked_0.pdb
- __MACOSX/eLife-VOR-RA-2023-93131R1_figure_2-source_data/figure_2bd/._hJUNO_hIZUMO1_ranked_0.pdb
- eLife-VOR-RA-2023-93131R1_figure_2-source_data/figure_2bd/hJUNO_hIZUMO1_ranked_0_renumbered_100-plddt.pdb
- __MACOSX/eLife-VOR-RA-2023-93131R1_figure_2-source_data/figure_2bd/._hJUNO_hIZUMO1_ranked_0_renumbered_100-plddt.pdb
- eLife-VOR-RA-2023-93131R1_figure_2-source_data/figure_2bd/hJUNO_hIZUMO1.com
- __MACOSX/eLife-VOR-RA-2023-93131R1_figure_2-source_data/figure_2bd/._hJUNO_hIZUMO1.com
- eLife-VOR-RA-2023-93131R1_figure_2-source_data/figure_2bd/hJUNO_hIZUMO1_ranked_0_PAE.png
- __MACOSX/eLife-VOR-RA-2023-93131R1_figure_2-source_data/figure_2bd/._hJUNO_hIZUMO1_ranked_0_PAE.png
- eLife-VOR-RA-2023-93131R1_figure_2-source_data/figure_2ce/mJUNO_mIZUMO1_ranked_0_renumbered_100-plddt.pdb
- __MACOSX/eLife-VOR-RA-2023-93131R1_figure_2-source_data/figure_2ce/._mJUNO_mIZUMO1_ranked_0_renumbered_100-plddt.pdb
- eLife-VOR-RA-2023-93131R1_figure_2-source_data/figure_2ce/mJUNO_mIZUMO1_ranked_0_PAE.csv
- __MACOSX/eLife-VOR-RA-2023-93131R1_figure_2-source_data/figure_2ce/._mJUNO_mIZUMO1_ranked_0_PAE.csv
- eLife-VOR-RA-2023-93131R1_figure_2-source_data/figure_2ce/mJUNO_mIZUMO1.fasta
- __MACOSX/eLife-VOR-RA-2023-93131R1_figure_2-source_data/figure_2ce/._mJUNO_mIZUMO1.fasta
- eLife-VOR-RA-2023-93131R1_figure_2-source_data/figure_2ce/mJUNO_mIZUMO1_ranked_0.pdb
- __MACOSX/eLife-VOR-RA-2023-93131R1_figure_2-source_data/figure_2ce/._mJUNO_mIZUMO1_ranked_0.pdb
- eLife-VOR-RA-2023-93131R1_figure_2-source_data/figure_2ce/mJUNO_mIZUMO1_ranking_debug.json
- eLife-VOR-RA-2023-93131R1_figure_2-source_data/figure_2ce/mJUNO_mIZUMO1.com
- __MACOSX/eLife-VOR-RA-2023-93131R1_figure_2-source_data/figure_2ce/._mJUNO_mIZUMO1.com
- eLife-VOR-RA-2023-93131R1_figure_2-source_data/figure_2ce/mJUNO_mIZUMO1_ranked_0_PAE.png
- __MACOSX/eLife-VOR-RA-2023-93131R1_figure_2-source_data/figure_2ce/._mJUNO_mIZUMO1_ranked_0_PAE.png
