# Supplementary material for: Deep learning insights into the architecture of the mammalian egg-sperm fusion synapse
Source: eLife. 2024 Apr 26;13:RP93131. doi: 10.7554/eLife.93131 (PMC11052572; doi:10.7554/eLife.93131)
Supplement: Figure 2—source data 1. [file elife-93131-fig2-data1.zip › eLife-VOR-RA-2023-93131R1_figure_2-source_data/figure_2bd/hJUNO_hIZUMO1_ranking_debug.json]

{
    "iptm+ptm": {
        "model_1_multimer_v3_pred_0": 0.850753940878255,
        "model_1_multimer_v3_pred_1": 0.8615274345750416,
        "model_1_multimer_v3_pred_2": 0.8651247294204671,
        "model_1_multimer_v3_pred_3": 0.8697985712134182,
        "model_1_multimer_v3_pred_4": 0.8547257539654152,
        "model_2_multimer_v3_pred_0": 0.8518091577148404,
        "model_2_multimer_v3_pred_1": 0.8450501801805269,
        "model_2_multimer_v3_pred_2": 0.8614037227512583,
        "model_2_multimer_v3_pred_3": 0.8583664750407685,
        "model_2_multimer_v3_pred_4": 0.8497550505272501,
        "model_3_multimer_v3_pred_0": 0.8488953854600583,
        "model_3_multimer_v3_pred_1": 0.8382622393838947,
        "model_3_multimer_v3_pred_2": 0.8429936993358192,
        "model_3_multimer_v3_pred_3": 0.8477844342269751,
        "model_3_multimer_v3_pred_4": 0.8505133848901727,
        "model_4_multimer_v3_pred_0": 0.855479235372162,
        "model_4_multimer_v3_pred_1": 0.8537539302446486,
        "model_4_multimer_v3_pred_2": 0.8511436409013314,
        "model_4_multimer_v3_pred_3": 0.8380402419396815,
        "model_4_multimer_v3_pred_4": 0.8491885913737436,
        "model_5_multimer_v3_pred_0": 0.8641789097066095,
        "model_5_multimer_v3_pred_1": 0.8652245893470158,
        "model_5_multimer_v3_pred_2": 0.8652036956554328,
        "model_5_multimer_v3_pred_3": 0.8648971587809648,
        "model_5_multimer_v3_pred_4": 0.8650736463299031
    },
    "order": [
        "model_1_multimer_v3_pred_3",
        "model_5_multimer_v3_pred_1",
        "model_5_multimer_v3_pred_2",
        "model_1_multimer_v3_pred_2",
        "model_5_multimer_v3_pred_4",
        "model_5_multimer_v3_pred_3",
        "model_5_multimer_v3_pred_0",
        "model_1_multimer_v3_pred_1",
        "model_2_multimer_v3_pred_2",
        "model_2_multimer_v3_pred_3",
        "model_4_multimer_v3_pred_0",
        "model_1_multimer_v3_pred_4",
        "model_4_multimer_v3_pred_1",
        "model_2_multimer_v3_pred_0",
        "model_4_multimer_v3_pred_2",
        "model_1_multimer_v3_pred_0",
        "model_3_multimer_v3_pred_4",
        "model_2_multimer_v3_pred_4",
        "model_4_multimer_v3_pred_4",
        "model_3_multimer_v3_pred_0",
        "model_3_multimer_v3_pred_3",
        "model_2_multimer_v3_pred_1",
        "model_3_multimer_v3_pred_2",
        "model_3_multimer_v3_pred_1",
        "model_4_multimer_v3_pred_3"
    ]
}
