# Supplementary material for: Deep learning insights into the architecture of the mammalian egg-sperm fusion synapse
Source: eLife. 2024 Apr 26;13:RP93131. doi: 10.7554/eLife.93131 (PMC11052572; doi:10.7554/eLife.93131)
Supplement: Figure 2—source data 1. [file elife-93131-fig2-data1.zip › eLife-VOR-RA-2023-93131R1_figure_2-source_data/figure_2bd/hJUNO_hIZUMO1_ranked_0_PAE.csv]

	0	1	2	3	4	5	6	7	8	9	10	11	12	13	14	15	16	17	18	19	20	21	22	23	24	25	26	27	28	29	30	31	32	33	34	35	36	37	38	39	40	41	42	43	44	45	46	47	48
0	0.7501194	1.9029282	3.7661364	5.427369	6.540972	7.8672075	9.225525	10.604525	14.042727	16.704468	18.635744	18.87755	18.353287	16.038525	15.703546	14.624541	12.475054	10.011621	12.759077	14.809159	16.12407	16.427332	17.938345	17.611496	19.35197	19.73263	18.601433	17.307577	16.983984	16.048634	16.546686	15.733405	15.219902	13.423641	15.346402	13.980366	16.824648	16.893976	17.834763	18.98846	18.391472	17.934336	20.092571	20.032465	20.632647	21.76994	22.951317	24.096603	23.294155
1	0.9983535	0.75000125	1.3026946	2.835717	3.9844089	5.494232	4.9265	6.3591547	7.6077404	9.361477	10.250946	11.827206	11.89542	9.487331	9.180545	7.68452	7.9250674	7.3351593	9.617483	10.251439	11.650004	12.964956	13.818045	12.021362	13.175007	13.479622	12.965595	11.774378	12.431648	11.440008	10.146267	11.611388	11.154484	9.989141	9.635902	8.048763	11.181004	10.769384	12.508953	12.2755995	11.749559	11.691151	12.486516	12.858007	13.271435	14.207426	14.180427	15.614124	14.684943
2	3.1781652	0.9391361	0.75000083	1.2784743	3.0734491	4.472146	3.5946255	6.624443	6.072104	9.24056	8.066004	9.9772625	9.560897	8.392885	8.310749	8.457001	8.08511	7.4204836	10.47695	11.350098	11.624983	12.422757	12.972124	11.313562	11.722169	11.530683	10.406892	10.068724	10.303206	9.655015	9.172131	10.275326	11.537788	9.073877	9.059183	7.302867	9.020045	10.996991	11.215267	11.429491	10.364435	10.296209	11.613769	10.867773	10.40384	12.145498	11.93825	12.515287	12.337601
3	4.2012033	2.452214	0.88669056	0.7500007	0.91735286	2.5608335	2.6967518	4.576604	4.54953	6.3375063	7.5211544	7.842522	7.6399107	6.793436	6.3075533	5.963887	5.4961786	4.4156427	6.349038	6.111561	7.610312	7.2875004	8.061003	7.66253	7.5419316	7.2805653	7.501564	6.962041	6.660062	5.6968575	5.2977457	6.160533	6.161748	5.372285	4.747999	4.740259	6.3107634	7.5518055	8.0302925	8.419237	8.494276	7.6051927	7.9478006	8.706421	8.582037	8.399473	9.239008	9.878554	9.99918
4	3.3943944	3.2936523	1.8948673	0.8241276	0.7500001	0.9383879	1.5326357	2.0894952	2.7609472	3.1506712	3.8422105	4.6901917	4.20798	3.1794586	2.9925501	2.8731308	2.356503	2.2510302	2.4718966	2.8641913	3.4807773	4.2233295	5.054801	4.1086497	5.4452386	5.4569435	5.481651	4.619314	4.4237084	3.718138	3.357709	3.538802	3.2203627	2.6156585	2.6257572	2.5421853	3.1789372	3.7960281	4.846522	5.107154	4.96892	5.15423	5.484166	5.5714903	6.105833	5.9554634	6.568666	7.0227647	6.875374
5	3.7595072	3.1115162	2.2301903	1.4623947	0.8718576	0.75000006	0.7815524	1.1597576	1.536845	1.8461146	2.176199	2.3391137	2.2998497	1.9058366	1.686929	1.4313554	1.3069744	1.2949145	1.5481713	1.8942488	2.1587732	2.6055288	2.674568	2.5351748	2.7824473	3.0558133	2.9465518	2.444489	2.5109262	2.2924821	2.115604	2.1825666	2.0996914	1.515341	1.56699	1.4810822	1.8528578	2.1132505	2.5023572	2.731492	2.4481194	2.557428	2.9308152	2.9972339	3.0267293	3.325519	3.5272486	4.1478443	3.8978376
6	4.1193585	3.417028	2.5671384	2.2244906	1.1786675	0.7904222	0.75	0.7614257	1.0560365	1.3394899	1.5140401	1.7987766	1.7149858	1.3519539	1.3226748	1.2819167	1.235027	1.2533592	1.4952514	1.8641256	2.1623929	2.502604	2.4537613	2.3092499	2.506238	2.6667616	2.5324328	2.2794595	2.3203464	2.238546	1.8873329	1.9713521	1.9657266	1.523549	1.4283695	1.1564881	1.5499918	1.8634608	2.2490115	2.1655421	1.9912707	2.1357179	2.441711	2.283786	2.388488	2.5725625	2.703018	3.0769765	2.9192605
7	3.8347034	3.3135185	2.4849846	1.8351178	1.4248855	1.0527775	0.7714268	0.75000054	0.7921557	0.9548152	1.2137724	1.5513403	1.5718404	1.1948563	1.1450924	1.1828834	1.0880817	1.108679	1.3538967	1.6053195	1.7280097	2.1309369	2.0908608	1.975131	2.1296215	2.2725332	2.1503525	1.8921286	1.9477129	1.8931726	1.6729554	1.689961	1.6558574	1.3628272	1.2302	1.0962096	1.3713281	1.6076335	1.8739008	1.9703023	1.7710786	1.8664626	2.0960393	2.142538	2.0410204	2.3690763	2.5198574	2.8782005	2.7362504
8	4.9234123	4.2870235	3.3518486	2.5880246	2.2051277	1.7261571	1.2495515	0.8054769	0.7500002	0.80049616	1.4493527	1.9574025	2.265837	1.6324391	1.7363477	1.5965588	1.6336744	1.5255791	2.1026905	2.4164186	2.6844816	3.272347	3.4687195	3.0432856	3.4948573	3.7957084	3.2780952	2.9994073	3.101656	2.7447739	2.3891172	2.6181896	2.504002	1.9940767	1.9177926	1.7879484	2.222063	2.5846367	3.0389354	3.235868	2.7953644	3.0326056	3.6392646	3.409308	3.2202997	3.7875383	4.057211	4.439686	4.194467
9	4.42178	4.0944037	2.9463196	2.3340704	2.11405	1.8328114	1.4257108	1.0951929	0.7912221	0.75000006	0.84947103	1.2895637	1.6541687	1.5484114	1.6195287	1.5735536	1.729373	1.7837902	2.2686532	2.5296183	2.6731582	3.0572343	3.0621307	2.865665	3.0558	3.3080063	3.1252198	2.8522692	3.1050816	2.8339128	2.558631	2.6436353	2.7273037	2.2925608	2.0431502	1.6770113	1.9404466	2.2125025	2.657849	2.6751363	2.3166611	2.6066358	2.9060953	2.764534	2.8301826	3.181178	3.2753432	3.8276339	3.4347858
10	4.6370473	4.2002344	3.2833462	2.7537062	2.7602863	2.4989383	1.825911	1.5892358	1.4011958	0.8040864	0.7500001	0.8401753	1.3530008	1.4053473	1.5891416	1.7080727	2.0390077	2.199233	2.6144738	3.0079195	2.9733012	3.5125675	3.3233495	3.1908388	3.152767	3.6465654	3.397974	3.1862535	3.4043894	3.5208178	3.2001371	3.1004238	3.2618616	2.917367	2.4419265	1.8913196	2.0670862	2.1789973	2.7223823	2.3829756	2.1630282	2.5523767	2.893427	2.5161948	2.6422584	3.20246	3.1943226	3.6129582	3.2159822
11	5.6123533	5.2887583	4.517557	3.906241	3.9162254	3.7897522	2.8349545	2.52769	1.9844829	1.3921733	0.8224575	0.7500001	1.001314	1.6428599	1.9387624	2.2376246	2.8404992	2.9143672	3.2203605	3.3493	3.1027248	3.5789506	3.4046545	3.3079174	3.3734882	4.161962	4.337271	3.7535467	4.1959233	4.404402	4.0274916	3.5736275	4.0132456	3.8121524	3.1825757	2.504362	2.321875	2.2063637	2.4488893	2.253375	2.1269658	2.6580453	2.9425325	2.6437955	3.1104414	3.5837142	3.5960145	4.0538454	3.807478
12	5.2751627	4.83529	3.9052076	3.467271	3.1237721	2.647219	2.2847123	1.7435205	1.7991226	1.5818124	1.2321439	0.824754	0.75000006	0.8333516	1.2429427	1.6247544	1.8470869	1.7864113	2.0515623	2.1881325	2.1409783	2.64922	2.5644252	2.1807027	2.5284045	2.9806867	2.8061502	2.42566	2.6926782	2.780984	2.336327	2.267867	2.3579597	2.077763	1.779933	1.437253	1.3945916	1.6238074	2.025069	2.0722816	1.7615466	1.9734015	2.3276894	2.232575	2.3008924	2.7896051	2.812364	3.4134443	3.127
13	4.317483	3.8086095	2.9498131	2.4464698	2.0781777	1.7844522	1.4694437	1.2673184	1.3450053	1.3149412	1.134869	1.0705248	0.79498637	0.75000006	0.7781486	0.9539745	1.1571474	1.2939545	1.4237372	1.6538156	1.7129157	2.113738	2.0588515	1.7750865	2.0143337	2.192691	2.0416615	1.7684507	1.913704	1.895181	1.7501546	1.7344388	1.8248844	1.5403583	1.3772395	1.0831863	1.2103457	1.3486598	1.5874252	1.6367316	1.411293	1.6044674	1.8382897	1.7700734	1.6860241	1.993616	2.1255689	2.4391146	2.3221698
14	4.0916533	3.6539674	2.7734754	2.2981749	1.9910672	1.6827655	1.3333104	1.0738643	1.3871702	1.3660904	1.428645	1.425723	1.1293621	0.7715197	0.75	0.7664513	0.92998344	1.1400437	1.2650179	1.5289487	1.6689028	2.0305703	1.9154782	1.6736934	1.8483686	2.078251	1.9589728	1.6572025	1.8045568	1.8636544	1.591577	1.5569465	1.6690441	1.4652342	1.247872	0.98933405	1.0189514	1.2177863	1.5224594	1.5712323	1.3387827	1.4513545	1.7728584	1.7560229	1.6801543	1.8642144	2.1285686	2.4309812	2.3879209
15	4.316555	3.7982628	2.8389804	2.3912203	2.1760962	1.6755083	1.435986	1.2806606	1.6389656	1.6535695	1.7448857	1.754144	1.425687	1.0767187	0.77743727	0.75	0.7849053	1.1420884	1.41925	1.859528	1.9017211	2.507638	2.3479757	2.210468	2.4186707	2.7529783	2.7463484	2.4135535	2.5065243	2.584546	2.2172332	2.0963588	2.1714377	1.7430931	1.5652375	1.3358221	1.3856055	1.5036968	1.8522484	1.8251823	1.7011415	1.9865717	2.2091434	2.10692	2.27427	2.541266	2.5989573	3.0597777	2.960435
16	4.360153	4.12729	3.020375	2.4821687	2.0811794	1.5275583	1.3498127	1.2303119	1.5678679	1.6073167	1.826224	1.8604083	1.6973772	1.3209485	0.9659133	0.7878408	0.75	0.76653695	0.9168894	1.301865	1.6091957	1.9692196	2.1133265	1.9864994	2.2520046	2.470524	2.518066	2.120689	1.9635928	1.83642	1.614277	1.5496835	1.4424051	1.2021766	1.1603059	1.1690398	1.4527333	1.6454439	2.0014615	2.1379318	2.0573897	2.12377	2.4753425	2.5062509	2.595632	2.8051422	3.0741591	3.5017292	3.3974504
17	3.953733	3.343437	2.610622	2.0673032	1.8727387	1.3650746	1.1792662	1.0985013	1.4269935	1.5081497	1.7206466	1.903475	1.7122658	1.3313228	1.0728625	0.9972772	0.765002	0.75000006	0.76312345	0.9143363	1.2913682	1.640467	1.8075022	1.6789019	1.9712458	2.1485877	2.1106958	1.8254483	1.776476	1.6755345	1.4008358	1.3364855	1.2439467	1.0560031	1.0424675	1.0286555	1.2925895	1.4488344	1.6617723	1.9132712	1.7401505	1.7915798	2.0758455	2.218315	2.142406	2.4060593	2.572151	2.99257	2.9168344
18	4.3092012	3.787682	3.0024996	2.3081768	1.9058636	1.49718	1.2591374	1.2249925	1.5827123	1.7104023	1.9439436	2.12017	1.9047912	1.4659994	1.2997938	1.303419	0.99621356	0.7699147	0.75	0.75991076	1.0275486	1.4061697	1.6362695	1.5886176	1.871764	2.0979192	2.225296	1.8141401	1.6722343	1.6961796	1.4183589	1.1932664	1.1643165	1.0789807	1.0603429	1.0197301	1.304878	1.4296069	1.6156294	1.8986865	1.8124552	1.8027864	2.1601567	2.2978044	2.2632966	2.4996262	2.7495074	3.0914688	3.0845633
19	4.1825275	3.5192091	2.9394298	2.5132675	2.0204053	1.5275215	1.564172	1.5728528	1.9340783	2.1154597	2.2793689	2.3352168	2.0092068	1.7394513	1.4938515	1.5446033	1.2316655	1.0047193	0.76633143	0.75	0.76116645	1.1246916	1.2363079	1.2854505	1.4790561	1.753145	1.8607368	1.5261331	1.4373231	1.4627607	1.2653236	1.029251	1.0242317	1.0043815	1.1093664	1.234123	1.288609	1.3258585	1.3549196	1.663401	1.6560016	1.5379407	1.7032571	1.983396	1.9551482	2.1099355	2.379356	2.805335	2.8334084
20	4.882865	4.150056	3.5899196	3.248379	2.7255077	2.149852	2.1853697	2.1431007	2.5181293	2.760859	2.8210082	2.8228989	2.3826594	2.2108736	1.9192685	2.1237807	1.7807308	1.4836702	1.0996481	0.7839632	0.7500001	0.84118414	1.1561661	1.2708237	1.592731	1.8984568	2.0308206	1.6867357	1.5074124	1.744451	1.4501209	1.1572611	1.1959463	1.2571257	1.3010364	1.6067023	1.5632689	1.4387215	1.5177281	1.8286924	1.8562075	1.7246525	1.9785911	2.267519	2.1952329	2.4519827	2.7026236	3.1399891	3.1897502
21	6.315915	5.840416	4.7938414	4.626231	4.4963517	3.7782278	3.5364413	3.386877	4.0497274	4.197708	4.674337	4.749419	4.214095	3.6012752	2.8392723	3.2124457	2.6246805	2.3915777	1.852401	1.534512	0.89332104	0.7500002	1.1240886	1.7593653	2.2626488	2.6247401	3.2589996	2.8384018	2.4021056	3.0378752	2.6878366	1.9057411	2.4177244	2.3796582	2.2680588	2.7085104	2.827204	2.5086765	2.2897518	3.7360382	3.4747422	2.8092678	3.4076583	3.9423096	4.102588	3.997087	4.9065204	5.5351214	5.9053307
22	6.774006	6.271503	5.6120844	5.1019335	4.5457764	3.971623	3.9921265	3.7946649	4.0377293	4.4265594	4.198312	4.042097	3.5177364	3.5274434	3.2240787	3.7588391	3.5600324	2.9145563	2.401849	1.6477001	1.4019752	0.85306346	0.75000006	0.92998403	1.164824	1.830825	2.0900586	1.8059506	1.8655791	2.507522	2.3478737	1.7171556	2.0840354	2.4595678	2.4091325	2.90926	2.482017	2.1662416	1.7378616	2.3081315	2.344573	1.6904582	1.8986886	2.3823195	2.1112769	2.0122383	2.553102	2.8674893	3.1563025
23	4.8130493	4.03952	3.4084442	2.9857948	2.6368384	2.2304478	2.0778894	2.029838	2.1714602	2.3041396	2.283053	2.242221	2.0263507	1.8457776	1.7898912	2.0269818	1.9288318	1.7427838	1.5666497	1.3789582	1.2301995	1.137354	0.79014397	0.7500001	0.7659906	0.95258296	1.160994	1.0396892	1.0294423	1.2839215	1.205815	1.1546564	1.4200519	1.474237	1.4116023	1.4655656	1.3115672	1.2746994	1.1938448	1.3814455	1.396658	1.1950626	1.2862439	1.5574672	1.4816455	1.4743166	1.7958715	2.1283207	2.3351192
24	5.2419443	4.320386	3.6453657	3.1016178	2.6843736	2.3492177	2.2568202	2.0651474	2.1925902	2.3737428	2.2542417	2.2456002	1.9228297	1.8763783	1.7549841	2.0103602	1.989603	1.8285153	1.6664826	1.5227916	1.2932681	1.4193883	1.0959275	0.7716135	0.75000006	0.7795394	1.0038222	0.97808886	1.0299208	1.3381108	1.38291	1.3067663	1.608442	1.6313167	1.4823407	1.5827916	1.3793335	1.283956	1.2692297	1.3600295	1.3536357	1.0754323	1.1057185	1.4364657	1.3709629	1.291961	1.5784029	2.018567	2.1209986
25	5.1039624	4.7189894	3.8562872	3.359502	2.9429283	2.6597133	2.622549	2.3975759	2.54536	2.728372	2.579515	2.5863056	2.3006268	2.283709	2.3257644	2.617029	2.5305533	2.2831988	2.261174	2.0346818	1.7744741	1.8116721	1.4194576	1.094047	0.83361894	0.75	0.87572724	0.8862258	1.0174516	1.2815447	1.4683598	1.5547172	2.0187497	2.0175357	1.8678024	2.031846	1.8080142	1.6932766	1.4130046	1.5767245	1.6515932	1.2856723	1.3639184	1.5941237	1.5119125	1.5083131	1.7721939	2.1624217	2.3201256
26	4.35549	3.697239	3.0568352	2.5395823	2.2147408	1.8941805	1.8521924	1.7379034	1.9100647	2.155291	2.0321438	2.1445904	1.9129052	1.7553996	1.7883089	2.0591626	1.9095626	1.6840094	1.6824282	1.5920653	1.526602	1.6173186	1.3955554	1.1056933	0.94683397	0.7769099	0.75000006	0.759059	0.8414165	1.0238554	1.0477941	1.1799697	1.4470832	1.4317086	1.3437021	1.4286617	1.3494368	1.4404441	1.3873929	1.4851489	1.4411077	1.1517957	1.2784674	1.4301662	1.3076429	1.2677243	1.5326816	1.8644607	2.0191717
27	4.189517	3.5553985	2.8963032	2.4248657	2.047248	1.622663	1.6614633	1.5513026	1.8046569	1.9160199	1.8607064	1.9316944	1.6878856	1.546696	1.5166	1.722806	1.6135824	1.4400331	1.4038017	1.267195	1.2426579	1.3709091	1.2359915	0.93134314	0.86773777	0.81977355	0.7577208	0.7500001	0.7616451	0.8808341	0.88518995	0.95394814	1.1563482	1.1809012	1.1077086	1.246667	1.1319661	1.2339088	1.2241458	1.3339558	1.2417921	1.0468278	1.1555156	1.3081063	1.1530411	1.2084317	1.4462966	1.724297	1.8710258
28	4.2312613	3.885552	3.0029087	2.5225468	2.21347	1.8297569	1.8057907	1.7361108	1.9453433	2.0954008	2.0258102	2.1179738	1.8138387	1.7141968	1.6970103	1.8823837	1.7622877	1.5451784	1.4886744	1.3103839	1.3259317	1.4551315	1.2810194	0.9774504	0.9910034	0.91519064	0.84465164	0.7614593	0.75	0.7554717	0.8472844	0.87808245	1.0976292	1.2127756	1.2209413	1.3496207	1.255992	1.3383108	1.2701881	1.4265561	1.3276585	1.1357995	1.25049	1.3840967	1.2526826	1.262878	1.5061193	1.8067007	1.9330645
29	3.9507048	3.3324118	2.8114095	2.3579466	1.9805998	1.6433661	1.6795125	1.6585916	1.9017882	2.1524897	2.1499357	2.2895103	1.983496	1.7713041	1.6914068	1.8999758	1.6916548	1.4305897	1.4135556	1.2699429	1.3301594	1.5109072	1.3959069	1.1270733	1.0955898	1.0524331	0.9549177	0.8440803	0.7614916	0.75	0.7706115	0.85567683	1.0869868	1.1007134	1.1566682	1.3329719	1.3127416	1.411264	1.3998758	1.6341996	1.5268453	1.2615693	1.4386374	1.6761942	1.4940616	1.4974025	1.7988439	2.1338563	2.2670825
30	3.857458	3.335042	2.6889653	2.2076397	1.8294884	1.4821494	1.4502914	1.4089752	1.6346853	1.7819877	1.7964146	1.8711839	1.6783432	1.4364681	1.3745055	1.5007682	1.365627	1.2072688	1.1248571	1.0290252	1.1069034	1.3303468	1.2874415	1.039981	1.1812718	1.148475	1.005624	0.89875966	0.8219401	0.7599758	0.75	0.7672883	0.9102965	0.91762954	0.95236564	1.0778875	1.0787299	1.2190409	1.2750851	1.4335403	1.3542627	1.2212639	1.394567	1.5566047	1.4578631	1.507944	1.7510908	2.1280813	2.2029502
31	4.7194524	4.285451	3.4131634	2.7835975	2.3582036	1.8301278	1.8502059	1.7842332	2.0577195	2.3294857	2.4079595	2.5155957	2.1842022	1.8819665	1.7575598	1.894495	1.6335025	1.3931892	1.1909648	0.9712307	1.1764587	1.3955652	1.3778907	1.2475516	1.4616627	1.4557481	1.3142979	1.1211616	0.9331132	0.8969385	0.7639746	0.75	0.7676121	0.958624	1.1253743	1.4017053	1.4297044	1.5167116	1.5728619	1.8498719	1.7210767	1.5271724	1.8096265	2.0305238	1.817018	1.8863773	2.2644513	2.5823805	2.678813
32	4.1820946	3.5927162	3.1264455	2.679289	2.1038756	1.6126043	1.7114537	1.7696328	2.177108	2.4546123	2.587608	2.6782422	2.4374285	2.0738182	1.8073609	1.8824811	1.5360048	1.2791611	1.145636	1.0164143	1.2352089	1.5436535	1.5320276	1.3165765	1.4855565	1.4889882	1.4624444	1.2578536	1.1106757	1.0846522	0.9346342	0.77237386	0.75	0.7953155	1.056792	1.4152738	1.55055	1.6444983	1.6462853	1.9727033	1.9178867	1.6342585	1.8344378	2.1024127	1.977077	1.9499023	2.3347204	2.7362251	2.911583
33	3.9397516	3.5578709	3.193721	2.2024055	1.807812	1.3864461	1.2611008	1.2512795	1.488519	1.6800804	1.7010499	1.904295	1.6842568	1.3933716	1.302373	1.4047287	1.2409487	0.97771937	0.96127665	0.99896836	1.1878844	1.4814458	1.5680974	1.4178582	1.6580052	1.7495947	1.7320856	1.4042118	1.2713236	1.2368453	1.0047158	0.9002822	0.77715534	0.75000006	0.78879595	0.9575792	1.1046166	1.3386114	1.5180026	1.6970556	1.6212894	1.5729427	1.8343127	1.9879792	1.8548155	2.0609624	2.3250668	2.7191446	2.7009487
34	4.295107	3.5945177	2.837009	2.329331	1.8453989	1.4114456	1.2856412	1.0926286	1.3881804	1.4743992	1.4793355	1.5970798	1.3922534	1.1021451	1.0795044	1.2373962	1.1906384	0.94979286	1.0042589	1.0115591	1.2463756	1.5874454	1.6506629	1.4461179	1.6617093	1.8031138	1.6911663	1.4113592	1.4229846	1.3932495	1.0969626	1.1294988	0.9718381	0.7774819	0.75000006	0.7612325	0.9179612	1.1483138	1.3998563	1.5199441	1.4024642	1.4503634	1.6882445	1.7709846	1.7052333	2.0806136	2.1781766	2.5998871	2.4779816
35	3.920838	3.1751966	2.4550734	2.011449	1.5650704	1.2148964	1.0582542	1.032701	1.2351588	1.3113735	1.3794953	1.4008945	1.2579448	0.9757057	0.90995544	1.1097641	1.032396	0.92442626	0.9854753	1.0742844	1.2133424	1.5133431	1.5094054	1.2972009	1.4128317	1.5076585	1.4135314	1.1762897	1.2400073	1.2115875	0.9854618	1.0916781	1.1231799	0.9040784	0.7586619	0.7500001	0.76783425	0.9317778	1.1693115	1.2473857	1.1158776	1.1620309	1.3767881	1.4141469	1.3685085	1.6114852	1.7397753	2.079938	2.0696907
36	4.23867	3.67599	2.7945457	2.0902529	1.7003917	1.387254	1.2407163	1.1091917	1.4190669	1.5060081	1.5719591	1.6487424	1.3382635	1.076264	1.0570791	1.2981602	1.2299991	1.0775815	1.1839356	1.2164562	1.192174	1.4696174	1.3685973	1.20265	1.3272483	1.523428	1.4813044	1.2289274	1.3608894	1.4098775	1.1360401	1.2155733	1.3177133	1.1168623	0.8811778	0.7640247	0.7500003	0.7577823	0.90093493	1.0458772	1.0151976	1.0600082	1.2279646	1.3328369	1.3535061	1.5448551	1.7017913	2.023282	2.0609827
37	4.1491156	3.6918163	2.7707105	2.3019137	2.000398	1.6631672	1.4407282	1.2978345	1.4953998	1.5731118	1.555965	1.6153815	1.3175046	1.098985	1.1005064	1.3913132	1.3609812	1.2333703	1.2941649	1.3200732	1.2136911	1.4790065	1.2659634	1.1356426	1.1626657	1.4079914	1.4720802	1.2173386	1.3682528	1.5011171	1.3082572	1.2869058	1.4680537	1.2927852	1.0299461	0.9004972	0.7645502	0.75	0.76150894	0.8431817	0.8983306	0.90341264	0.9730893	1.1620262	1.2355283	1.360086	1.5412257	1.9593682	1.9974307
38	4.454522	3.809294	2.924302	2.5398486	2.277123	1.9008187	1.7439817	1.5964153	1.8331131	1.8932524	1.8530519	1.8134172	1.4976438	1.4083008	1.3002144	1.603829	1.5796474	1.4051185	1.377797	1.3713293	1.2311077	1.4954482	1.3326733	1.1447117	1.1585507	1.4390011	1.4794984	1.2827262	1.4075881	1.5414811	1.3936054	1.3531303	1.5548797	1.4372443	1.2106841	1.1420128	0.92269576	0.76360226	0.75	0.7597596	0.83772534	0.8615518	0.8777397	0.9547536	1.1013873	1.2141623	1.3216279	1.7144272	1.7639412
39	4.495499	4.0252037	3.2492251	2.8272824	2.4785237	2.147167	1.9368123	1.7584908	1.8890587	1.9682823	1.7952015	1.7190502	1.4345375	1.467819	1.4559073	1.7241778	1.7257024	1.6114568	1.5020472	1.4252617	1.2722654	1.5340221	1.3271487	1.1700304	1.2210646	1.4794655	1.5233138	1.2988576	1.4661862	1.6949911	1.5116806	1.3965917	1.6404239	1.5960059	1.341394	1.2962272	1.0336461	0.83930516	0.76734555	0.75	0.7580536	0.8257454	0.87003505	0.8459648	0.97766364	1.1383388	1.2451944	1.6252291	1.6055392
40	4.4164143	3.719953	3.0364017	2.5851893	2.3299503	1.9893018	1.7867696	1.6414684	1.7870681	1.8282793	1.7307591	1.6732957	1.3530507	1.3248227	1.3742731	1.6140915	1.6100492	1.5129702	1.4926852	1.4822571	1.3343639	1.609082	1.3866956	1.144207	1.1182816	1.2903035	1.2995983	1.1076205	1.3291453	1.4730277	1.37378	1.3908966	1.6075743	1.5074037	1.2915912	1.2219782	0.9879756	0.8678528	0.81604373	0.7579827	0.75	0.7557405	0.8186132	0.83288354	0.8523599	1.0300746	1.1871555	1.56691	1.6118325
41	4.4592576	3.8908384	3.1109881	2.6889	2.432171	2.0153623	1.8331361	1.6363776	1.8494484	1.8244891	1.7426438	1.6612091	1.4012275	1.3367792	1.3503373	1.6130137	1.6568786	1.5878013	1.5497887	1.5353643	1.453511	1.6060925	1.420609	1.1246669	1.0518613	1.2220898	1.291932	1.1463386	1.3115935	1.5510494	1.4399977	1.4657283	1.6466691	1.6061268	1.3497953	1.270654	1.063055	0.88841504	0.8928165	0.8319859	0.76039106	0.7500001	0.7650496	0.8413615	0.90142065	1.0344567	1.1184735	1.5549215	1.6307945
42	4.4765997	3.7645147	2.9896326	2.5585523	2.2201285	1.9200714	1.8345518	1.6654413	1.8546326	1.914661	1.8790523	1.7892216	1.4906577	1.4514636	1.4502792	1.7221572	1.7099066	1.543172	1.5211828	1.4428025	1.2853358	1.5714273	1.3247437	1.0958153	1.0314027	1.2693162	1.259929	1.155973	1.2604882	1.4576795	1.3375727	1.3285952	1.535114	1.4786111	1.3080456	1.2830535	1.0681891	0.96479785	0.88737375	0.8298864	0.8172235	0.7609538	0.75	0.7560337	0.8209898	0.8698871	0.91577846	1.288624	1.3615246
43	4.5303693	4.0435247	3.3167467	2.872691	2.586294	2.2458224	2.1050801	1.8702228	1.9834282	2.0635633	1.8960946	1.7824248	1.5755187	1.5959252	1.6342595	1.9587531	1.9233404	1.795367	1.7629571	1.7124934	1.4535584	1.7076542	1.405389	1.1998179	1.1356686	1.3470201	1.3549448	1.2648284	1.4494389	1.7117617	1.5977218	1.5385911	1.7663759	1.7391763	1.5027332	1.4828095	1.2085931	1.0323427	0.9347912	0.8557651	0.84158665	0.81409174	0.7615423	0.75	0.75970066	0.83847886	0.9624377	1.3010223	1.413063
44	4.804344	4.1951656	3.4598205	2.9713132	2.7047045	2.4248283	2.244423	2.017207	2.1110344	2.129369	2.0079083	1.8841734	1.6169388	1.6581361	1.7317871	1.965374	2.0445454	1.917968	1.8924274	1.8624852	1.6608341	1.9205809	1.6028998	1.371423	1.2717626	1.3803469	1.3488945	1.3440108	1.5407052	1.7016189	1.6804298	1.7024797	1.9744835	1.932294	1.6924361	1.5757248	1.3462868	1.2025145	1.1568781	0.9613037	0.9066348	0.8830565	0.81940454	0.7593346	0.75000006	0.76249826	0.91370857	1.3015022	1.4389724
45	4.5755424	4.0910707	3.3091602	2.8698783	2.5451598	2.2769303	2.1457925	1.8942099	1.9950927	2.0812745	1.9351234	1.8963342	1.6682662	1.6646197	1.7638386	2.0097082	2.0945196	1.9668522	1.9654928	1.9075288	1.8160709	1.936893	1.7087274	1.4733564	1.3012499	1.3361076	1.2908772	1.3334087	1.5531156	1.7110525	1.6821995	1.7507036	1.9745628	1.8934183	1.7085034	1.6203688	1.4307148	1.3926375	1.3313262	1.1870079	1.0738608	1.0368811	0.91485363	0.84185755	0.7646001	0.75000006	0.77832735	1.0708747	1.3695734
46	5.6613607	5.026791	4.1358304	3.6667852	3.2862654	2.8824205	2.8409116	2.5198216	2.708394	2.8007734	2.6152544	2.484827	2.1132374	2.2317777	2.3249311	2.6465704	2.656663	2.4580956	2.519063	2.3297546	2.1313293	2.3363397	1.9941818	1.698518	1.5031862	1.596452	1.5973544	1.5102227	1.7800546	2.0295262	2.0337648	2.0288494	2.328794	2.2904065	2.1163754	2.1013184	1.8183596	1.6993675	1.6350335	1.4504981	1.3396593	1.2635429	1.1372914	0.9927245	0.9408671	0.7786673	0.75000006	0.78062713	1.0873262
47	7.928051	7.241369	6.507556	6.0281525	5.6254015	5.0897136	5.058572	4.4314356	4.504986	4.533495	4.026603	3.7427378	3.4097776	3.6045885	3.878987	4.482911	4.631234	4.3546777	4.1757526	3.7710497	3.3174849	3.3344698	2.935451	2.6496449	2.113029	2.3677676	2.7116127	2.661533	2.9939396	3.5563312	3.6017628	3.4330668	3.9115682	4.036913	3.7831507	3.6868186	3.0234492	2.879817	2.380732	2.217054	2.2266726	2.0545335	1.5731745	1.571075	1.601544	1.270018	0.8083711	0.7500001	0.928532
48	8.1681595	7.6638713	6.603821	6.183564	5.8256674	5.4783354	5.1184306	4.56054	4.3442564	4.1819115	3.8978581	3.355836	2.963016	3.701227	3.8055007	4.2441993	4.559039	4.627299	4.7003927	4.539479	4.3096848	4.3428793	3.923204	3.6644955	3.3293755	3.5594294	3.5647967	3.5598497	4.1223373	4.2801247	4.4933815	4.4620647	4.9081135	4.9021606	4.4790897	4.1312175	3.658864	3.2085526	3.117157	2.7219832	2.4474888	2.6496625	2.3238645	1.8253492	1.9304802	1.7644073	1.3084593	0.9038484	0.75000006
49	8.02971	7.407299	6.459362	5.902691	5.6313934	5.1775584	4.8537307	4.300817	4.0062885	4.1020927	3.6524787	2.873757	2.7687502	3.4299097	3.5945754	4.0792456	4.315276	4.3668804	4.651531	4.538971	4.1401377	4.8694887	4.0237875	3.79847	3.5262914	3.6695185	3.666116	3.7853158	4.040948	4.332245	4.562106	4.3744435	4.934239	4.571444	4.277551	3.8555214	3.5493426	3.036734	3.106431	2.6265225	2.4407918	2.8967528	2.4920466	1.9012978	1.9433445	2.136804	1.653108	1.6736373	0.86263543
50	6.74037	6.5115786	5.6847706	5.3210654	5.0910025	5.091942	4.2980385	3.955895	3.4476182	3.3183622	2.9564674	2.378433	2.4248173	2.9525027	3.3849056	3.6283894	4.1598344	4.2964163	4.4515867	4.4128337	4.002747	4.405483	3.8251808	3.4468439	3.071939	3.5924602	3.4782443	3.3679981	3.9829063	4.2399883	4.127024	3.9890516	4.6841793	4.3930144	4.111183	3.4248421	3.0663142	2.9517608	2.9287877	2.3747363	2.0449762	2.4479077	2.320725	1.6633012	1.9224373	2.1571114	1.6822937	1.7820537	1.348142
51	6.9214034	6.1619644	5.1772976	4.7930336	4.4656076	4.266191	3.80751	3.3335292	3.089301	3.1906023	2.6053004	2.2763762	2.3505154	2.571446	2.862379	3.5745022	3.592671	3.407015	3.6010997	3.5569186	3.3788548	3.6844282	3.358101	2.9144144	3.0147758	3.2059689	3.0095906	3.037572	3.3127923	3.4529176	3.3668914	3.4130137	3.823475	3.545053	3.2406774	2.8395147	2.6353807	2.5433044	2.55641	2.1422718	1.9311862	2.2015448	2.129797	1.6485634	1.7737379	2.0346422	1.9074469	2.09558	1.6448361
52	7.6365943	7.132918	6.2985706	5.635511	5.2096825	4.9254336	4.3439665	3.726869	3.5339422	3.7592475	3.2312565	2.9373884	2.457955	2.7731879	3.160738	3.975263	4.1101856	3.850981	4.0504665	4.0614038	3.563688	4.115856	3.7506182	3.265711	3.4196365	3.8931649	3.7530515	3.4793756	3.9706411	4.171631	3.741097	4.0562162	4.3319054	4.1297398	3.377949	3.1637893	2.8211856	2.8029823	2.7804337	2.419886	2.038526	2.4154472	2.5040753	1.975577	2.2513604	2.9457984	2.4897385	2.8837156	2.2310681
53	6.9403534	6.3934884	5.5087442	4.893401	4.6145515	4.3665457	4.0474606	3.4872837	3.264335	3.3548212	2.9341183	2.5890784	2.4876218	2.8803601	3.2943478	3.5159862	3.9169562	3.8463283	4.303274	4.2112474	3.9811735	4.474811	4.1868343	3.6192966	3.6143193	3.995965	3.877231	3.6111012	4.2266073	4.2258143	4.092747	4.254979	4.441771	4.141926	3.7471468	3.3004806	2.9105744	3.08572	3.1544616	2.8698635	2.34659	2.7157664	2.8961253	2.3262436	2.310091	2.7286067	2.4584956	2.4646966	1.8715715
54	7.17	6.8069763	5.9265356	5.4602294	5.0878897	4.909738	4.5557365	3.9341335	3.6655211	3.6508753	3.1163754	2.9038146	2.906673	3.3908195	3.6366796	4.0151305	4.3853345	4.3599863	4.4657865	4.634918	4.23979	4.5784864	4.218021	3.665675	3.417353	3.4752364	3.3972316	3.4202852	3.9295437	4.1806602	4.0471087	4.2383566	4.757694	4.6106424	3.957674	3.6183083	3.2389307	3.6096148	3.5256972	3.1621096	2.7548456	2.9394946	2.805945	2.242055	2.2479806	2.3474066	2.0732377	2.00789	1.6428113
55	7.8221264	7.212798	6.283557	5.8692007	5.522008	5.2645874	4.951866	4.4153967	4.174682	4.079359	3.603034	3.2197812	3.3043072	3.855661	4.184628	4.456432	4.7880607	4.9223433	5.0027375	4.920609	4.7210608	4.762454	4.4609547	4.0511837	3.6703207	3.545305	3.4653935	3.646233	4.161974	4.319628	4.503625	4.621876	5.0205917	4.916808	4.5250206	4.2760124	3.6559322	3.8458478	3.900021	3.4839594	3.1673083	3.2301214	3.0887299	2.6179729	2.4798496	2.501453	2.214265	2.068406	1.6812483
56	6.984936	6.4085073	5.350177	5.010552	4.6438446	4.3972054	4.112631	3.7941554	3.6444447	3.54138	3.353194	3.191564	2.9613311	3.3445911	3.5829673	3.8328195	4.0588403	4.134884	4.0771003	4.2236657	3.8321273	4.1657014	3.7616277	3.3833501	3.0341206	2.9816658	2.6518617	2.810447	3.413254	3.5604858	3.6339722	3.841289	4.2901497	4.026271	3.7388601	3.5410893	3.1148767	3.319077	3.294765	2.9718428	2.5652294	2.6343448	2.6193595	2.2089424	2.0784125	2.1376257	1.9593958	1.950449	1.6942911
57	6.92596	6.1036034	5.264881	4.5776153	4.2345514	3.9613066	3.9163222	3.6077585	3.5074294	3.6843853	3.3623986	3.4583173	3.1054246	3.2300103	3.5187292	3.9837532	3.9198196	3.8029466	3.827684	3.8851748	3.6572406	3.8190827	3.6401973	3.146851	2.905899	2.9031951	2.6780007	2.756518	3.1608899	3.2950306	3.3008285	3.491684	3.7164006	3.622127	3.426856	3.2423735	3.1280174	3.241288	3.1613612	3.0899038	2.784484	2.6883647	2.801085	2.4037733	2.0685682	2.1017234	2.1046534	2.0408862	2.1655397
58	5.9599857	5.1450253	4.4835663	3.9700217	3.6643567	3.3744383	3.3136191	3.0584254	3.0740383	3.043308	2.9560816	2.9483304	2.802565	2.8247933	2.9720607	3.2693877	3.2959206	3.1914186	3.1686132	3.1105702	2.9622054	3.0404906	2.9240294	2.558346	2.325599	2.346989	2.242937	2.285834	2.547441	2.6702762	2.7524316	2.8490057	3.07404	3.0409498	2.8749666	2.79355	2.637268	2.6976607	2.6423316	2.488649	2.312623	2.2698526	2.2582288	2.0684986	1.9062593	1.8450286	1.7852652	1.7758434	1.8164845
59	5.952181	5.418433	4.554617	3.9596567	3.7631965	3.5568585	3.363579	3.1329494	3.0289187	3.1083362	2.878608	2.8670692	2.7852483	2.9488244	3.1268044	3.3730402	3.468829	3.445878	3.4583418	3.5039792	3.3344245	3.4598956	3.2471447	2.9401238	2.6412427	2.5923953	2.4137232	2.5965633	2.8879955	2.948493	3.043388	3.1291287	3.4144173	3.4233267	3.151188	3.0213726	2.8040123	2.9123163	2.9172158	2.745144	2.5200815	2.5111368	2.4014704	2.316597	2.1014423	2.0573215	2.0393524	1.9557556	1.9146749
60	6.726486	6.0619407	5.526232	4.8169627	4.531349	4.3329678	4.403331	4.052207	4.0209823	4.175668	3.84138	3.7784164	3.6274245	3.8047805	4.010296	4.451083	4.4571204	4.1180086	4.3145	4.041608	3.777761	3.7140126	3.488333	3.1367025	2.7638664	2.6170077	2.4871993	2.8687139	3.0128565	3.1123185	3.3506942	3.488593	3.8617542	3.9283535	3.7062283	3.7626235	3.4567783	3.5007067	3.3644006	3.2761335	3.0906868	2.902725	2.807477	2.652221	2.4556518	2.2007744	2.2698624	2.0584192	2.2340167
61	5.931278	5.372511	4.6980085	4.1346703	3.8385487	3.6412075	3.640101	3.430002	3.4284825	3.5255175	3.320309	3.296224	3.1653414	3.2469134	3.4399664	3.734993	3.7348886	3.525998	3.6154218	3.4862986	3.3536494	3.3819103	3.0964003	2.809146	2.5435739	2.3750544	2.2625675	2.4844627	2.6525083	2.6871533	2.8440793	3.02942	3.3431306	3.3059287	3.09481	3.1751819	2.9700623	3.0993211	2.9330082	2.8680298	2.6560159	2.5752497	2.492383	2.393502	2.1500666	1.9535896	2.0172386	1.9164476	2.070567
62	5.973997	5.236779	4.484212	3.9330919	3.6414876	3.4215515	3.3854313	3.165797	3.1093373	3.2244046	3.0185518	3.1266165	2.8583002	2.992786	3.180988	3.4311876	3.4702234	3.3249576	3.345716	3.22674	3.0074325	3.1091332	2.8274648	2.5368443	2.2711778	2.1175504	2.011416	2.2137246	2.4563797	2.4951322	2.6372228	2.7644181	3.1266294	3.071384	2.9242387	2.9464135	2.6615114	2.8199599	2.7193828	2.6573472	2.4543695	2.2882874	2.2903407	2.1862557	1.9383082	1.8144569	1.8965235	1.9310749	2.0085137
63	5.4939938	4.8450284	4.1912336	3.5866723	3.3106754	3.0703042	3.0266538	2.870738	2.8610072	3.062755	2.9025316	2.975574	2.7649586	2.7405727	2.9439712	3.1771865	3.145977	2.9364614	2.9622593	2.7937622	2.6451118	2.6883578	2.5084658	2.268298	2.0082903	1.7870138	1.6552037	1.8970613	2.047406	2.083757	2.2805247	2.3718164	2.6291625	2.6421242	2.5013943	2.5652523	2.428287	2.5343428	2.4593334	2.4782507	2.3072672	2.106806	2.1127684	2.1425104	1.8740295	1.7368987	1.9153979	1.9570101	2.0735192
64	5.0133057	4.4124064	3.8594322	3.2571661	2.9256608	2.679634	2.681426	2.649968	2.7374718	2.923186	2.931768	3.0334473	2.7559843	2.6722002	2.7595272	2.9411721	2.827236	2.6443176	2.691421	2.59273	2.5501914	2.6161914	2.5196455	2.163047	1.9732023	1.7297688	1.535438	1.7347789	1.8771738	1.8475206	2.02888	2.2126632	2.4026208	2.386371	2.3620472	2.3687234	2.3008993	2.5039787	2.467545	2.523266	2.3100572	2.0569077	2.1217031	2.183023	1.8268738	1.6961273	1.9435174	2.0105228	2.3057256
65	4.7311354	4.256418	3.7530613	3.0634112	2.8339095	2.6772356	2.6001394	2.497507	2.5055304	2.7128325	2.6573353	2.7811916	2.5742464	2.545173	2.6731336	2.868933	2.8800635	2.7022934	2.8226268	2.7703443	2.6724436	2.747948	2.5633364	2.228671	2.0182314	1.7668672	1.6173599	1.8253886	2.007126	2.0014684	2.1291406	2.3670382	2.596024	2.5153296	2.3934703	2.3103704	2.2553017	2.4230552	2.4565363	2.4306567	2.2340426	2.023502	2.0382185	2.0588713	1.8167994	1.6388732	1.8747836	1.9979298	2.1855624
66	4.4693947	3.860357	3.1888378	2.6817913	2.4369268	2.219089	2.0651708	1.951155	2.0161958	2.1317792	2.0615423	2.1606016	1.950897	1.922016	2.0592074	2.1689215	2.1849177	2.0863442	2.1575732	2.1084576	2.0264573	2.229418	2.0897543	1.7927079	1.6277773	1.5287914	1.312022	1.3972528	1.6547378	1.6675136	1.7420553	1.8368826	2.0757325	2.0087667	1.8370897	1.7603948	1.689327	1.8150113	1.8711812	1.8222207	1.6837453	1.5242822	1.6163245	1.5610983	1.3621167	1.3127298	1.5204153	1.7015752	1.775706
67	4.573768	4.021325	3.1384404	2.654299	2.2999644	2.070121	1.9516518	1.845154	1.9123846	2.0571117	2.0348163	2.1423802	1.8762555	1.8036265	1.8771315	2.0711513	2.065953	1.8568676	1.8672798	1.8379778	1.798862	1.9305077	1.7973102	1.52756	1.417461	1.3085791	1.1682941	1.2121242	1.4094852	1.4357667	1.5136027	1.6383018	1.7938305	1.725286	1.6474233	1.6202146	1.5366306	1.6545079	1.6670916	1.683294	1.5398701	1.3808069	1.4528449	1.4684286	1.244073	1.2149115	1.3979113	1.6757895	1.8309786
68	4.3461814	3.7546206	2.9136527	2.3641353	2.0829797	1.8572712	1.8190447	1.7573729	1.8331497	2.052985	2.0306334	2.1638048	1.9210243	1.8262362	1.9122262	2.020082	1.9895223	1.8258554	1.8911088	1.8870554	1.8550447	2.0588138	1.8737196	1.5925466	1.4786572	1.3625553	1.13611	1.2226012	1.422457	1.3708637	1.4776847	1.6245174	1.7919091	1.6801622	1.6263247	1.5585461	1.5729555	1.7310888	1.776247	1.7835007	1.6192425	1.453856	1.5422717	1.5729285	1.3229821	1.2576119	1.5219017	1.6825173	1.8433354
69	4.101693	3.50235	2.736398	2.275774	2.0266984	1.8559937	1.7329898	1.6403344	1.6911165	1.7776959	1.7828639	1.9156871	1.7246286	1.6569047	1.729187	1.8797376	1.8542941	1.7733204	1.813053	1.8560224	1.8144445	1.9425443	1.8457606	1.5707223	1.4467616	1.2932167	1.1356717	1.2260298	1.3733155	1.3984866	1.4601272	1.5848143	1.767768	1.704947	1.5694375	1.5004493	1.4667716	1.6101642	1.6673927	1.685732	1.5040607	1.383271	1.4654708	1.4593008	1.2567708	1.2278281	1.4785626	1.6976634	1.7559857
70	4.1222076	3.4410334	2.671134	2.2228732	1.8991874	1.703131	1.578939	1.491873	1.5750213	1.6592947	1.6307826	1.7378553	1.4874663	1.4202783	1.5180917	1.625193	1.6231447	1.5560163	1.5575573	1.6128049	1.5403681	1.7392204	1.6139266	1.3469074	1.2820736	1.2274638	1.0650121	1.0476092	1.2944813	1.2941206	1.3023882	1.4236455	1.5859038	1.51707	1.3868954	1.3077435	1.2273508	1.3633658	1.4056039	1.3923607	1.2333443	1.1631441	1.2271384	1.2245966	1.0699786	1.0832418	1.280758	1.5242934	1.603406
71	4.006769	3.6288555	2.6392608	2.2131155	1.8916426	1.6348884	1.538832	1.4380183	1.5876732	1.7118007	1.6866189	1.8189073	1.5750695	1.4616474	1.5244865	1.6707371	1.6154814	1.4781173	1.509681	1.5074517	1.523371	1.7172832	1.5792313	1.301315	1.2526609	1.1767876	0.9587006	0.98105913	1.1425526	1.1611769	1.1361818	1.314033	1.4794142	1.3990898	1.2902722	1.269069	1.2245728	1.3849037	1.4412006	1.4624153	1.2820272	1.1545663	1.2419064	1.2928702	1.1141173	1.0524286	1.316167	1.5604677	1.7092066
72	3.7660773	3.2970967	2.5107117	2.046008	1.7982805	1.5690101	1.463016	1.3679776	1.4911966	1.6602485	1.633404	1.791862	1.5601699	1.4181361	1.538543	1.6366191	1.5741608	1.4884385	1.5358342	1.585532	1.5779959	1.7778605	1.6015121	1.3091714	1.1986716	1.1510708	0.9587951	0.97500896	1.1862373	1.1702945	1.2173141	1.3352631	1.5315275	1.4339011	1.2834177	1.22215	1.2200711	1.3712707	1.4304283	1.4469147	1.290316	1.158177	1.2509121	1.2952808	1.1123748	1.0937314	1.3319397	1.5726068	1.6726792
73	3.9602118	3.4190974	2.6758432	2.0675354	1.8379842	1.6520314	1.4638878	1.3193023	1.3807415	1.5289315	1.4643167	1.6240098	1.4660604	1.3047906	1.4354253	1.5640746	1.552046	1.4841473	1.5548973	1.6570723	1.5737342	1.8482668	1.6706612	1.3827665	1.3294344	1.2416456	1.0320402	1.0267994	1.2300924	1.2393019	1.2436702	1.3764504	1.5973732	1.4376037	1.2905055	1.1761199	1.1643062	1.3661387	1.4743278	1.4610059	1.238965	1.1897382	1.32108	1.3230808	1.1097288	1.1775554	1.4302924	1.7071028	1.7270504
74	3.8803844	3.435091	2.587833	2.170892	1.8906815	1.6052781	1.4533727	1.2854804	1.455059	1.5340552	1.5272875	1.6215881	1.3995018	1.253049	1.3248749	1.4676396	1.4670074	1.3537501	1.423062	1.4372263	1.4152435	1.674056	1.4933763	1.24594	1.2135181	1.2263105	1.0637239	0.9449454	1.1686597	1.1846763	1.1177187	1.2669045	1.4786443	1.3272606	1.1674832	1.0968829	1.0547346	1.214599	1.3053199	1.3154883	1.1676636	1.0875403	1.1951617	1.2260215	1.0531205	1.1401335	1.3661774	1.6804589	1.7326746
75	4.0461063	3.481057	2.587999	2.0159202	1.6955911	1.3782516	1.3163354	1.2264874	1.4091578	1.5091074	1.5157259	1.5913079	1.426854	1.2342775	1.3267267	1.4808801	1.4115392	1.2753273	1.3565645	1.3782096	1.350775	1.5834587	1.4604261	1.2169381	1.1327667	1.1285108	0.9768075	0.92064655	1.0179435	1.0700088	1.0114411	1.1731583	1.32114	1.203719	1.0904145	1.0469637	1.0416466	1.2020853	1.2728711	1.3011947	1.1721401	1.0292192	1.1825719	1.2213374	1.0478976	1.1238499	1.3005344	1.5537012	1.5686117
76	4.0132017	3.4594293	2.3537755	1.7653666	1.5114837	1.2994585	1.1787701	1.1234249	1.2432733	1.3925182	1.4181818	1.595799	1.4323673	1.1983602	1.2964184	1.4337509	1.3500453	1.2167383	1.3228818	1.3596158	1.3734626	1.6512764	1.5177528	1.2135241	1.1930943	1.1642405	1.0160544	0.9292013	1.1083206	1.1250192	1.0846359	1.1971678	1.3616658	1.2037355	1.077446	1.0039289	1.0421456	1.2169714	1.3041612	1.3629664	1.1976779	1.0968721	1.2308923	1.2658914	1.0933255	1.1692338	1.389966	1.6851903	1.7196302
77	3.975583	3.4952707	2.5478673	1.906706	1.7361753	1.5139326	1.2787607	1.1305926	1.2107848	1.3154469	1.3647302	1.5264739	1.387187	1.1454853	1.2054324	1.3412017	1.3696477	1.2816315	1.3818723	1.5032374	1.4763908	1.7645978	1.6592073	1.3747015	1.3812051	1.3365602	1.143985	1.0580832	1.2362683	1.2236698	1.1760871	1.3517023	1.4921029	1.3139416	1.1383362	0.99335986	1.0330994	1.2286602	1.370803	1.3919789	1.2042378	1.1611636	1.3521118	1.347216	1.1870139	1.3125875	1.5383079	1.8269646	1.8485364
78	4.1490207	3.8002005	2.8104417	2.3297768	1.8305439	1.4129146	1.2797248	1.1207769	1.3330003	1.3898883	1.4113326	1.597419	1.3664664	1.1200602	1.1428127	1.307315	1.2469703	1.166352	1.2432169	1.3071703	1.3124715	1.6018908	1.4901435	1.2592964	1.312261	1.3697689	1.224175	1.0613245	1.2076852	1.239231	1.0548785	1.1982671	1.345783	1.1520776	1.0084251	0.88583916	0.9167481	1.1015062	1.2323396	1.2916839	1.1214416	1.1434989	1.3140266	1.3286616	1.1993346	1.3228078	1.529001	1.8014438	1.8401604
79	4.0867596	3.3676825	2.549195	1.9947069	1.5248721	1.1793604	1.1348214	1.0883707	1.3321633	1.4549222	1.4697094	1.549927	1.3684249	1.1433618	1.1777873	1.3433031	1.2170379	1.0935812	1.1998712	1.233718	1.339347	1.5888307	1.54219	1.2450407	1.3092674	1.3302724	1.2139452	1.0332309	1.1525031	1.1613823	0.99070275	1.1229869	1.1962624	1.0478625	0.935566	0.83549553	0.90435565	1.1079957	1.2616669	1.3210722	1.1705426	1.1122091	1.2978803	1.3316319	1.2013422	1.3577694	1.5265738	1.8218131	1.8108847
80	3.8004847	3.167939	2.224312	1.765975	1.430805	1.1436648	1.0859555	1.1110929	1.3897483	1.5676105	1.6945226	1.8221186	1.5605239	1.320799	1.3263454	1.4426379	1.2862189	1.1678251	1.2971882	1.4291474	1.4981911	1.789122	1.6996956	1.4161371	1.4875153	1.5214006	1.3708634	1.1836121	1.2984358	1.299272	1.1218657	1.2918804	1.3862987	1.1550522	1.0572399	0.9566285	1.0421847	1.2757847	1.4328145	1.5479529	1.2979516	1.2856423	1.4919627	1.5173573	1.3679054	1.5153424	1.7235976	2.0666728	2.0749338
81	3.697525	2.9307952	2.3020697	1.5936444	1.3428174	1.1143401	1.0373386	1.1660937	1.4659791	1.7069657	1.8386232	2.0742936	1.7974303	1.537957	1.5153227	1.5469817	1.4268678	1.2137718	1.3660479	1.5432186	1.604829	1.9458792	1.8199341	1.5427611	1.6526967	1.714212	1.5451959	1.3438771	1.4683841	1.3731865	1.1942822	1.372184	1.5008389	1.2037522	1.1153085	1.0284837	1.2101576	1.4699686	1.6194947	1.7633641	1.556709	1.4918954	1.7823322	1.8261508	1.6528811	1.8280358	2.043688	2.3944852	2.4595795
82	3.9977987	3.1685808	2.4427476	1.9162259	1.5417527	1.2049955	1.1716641	1.2152143	1.465951	1.7451378	1.8943076	2.0803208	1.8979999	1.5554436	1.5358906	1.600792	1.3891461	1.219816	1.3748276	1.5200219	1.605233	1.913402	1.9082477	1.7305639	1.9217465	1.9851646	1.8449712	1.5995486	1.6541457	1.4853112	1.3137457	1.486198	1.4871317	1.272137	1.1953472	1.1283723	1.3537084	1.5811182	1.7529875	1.8974948	1.8145428	1.7457173	2.035862	2.1420689	2.072301	2.2039542	2.479835	2.8742738	2.8983846
83	4.022974	3.434814	2.4011507	2.0150955	1.4463799	1.2377039	1.1317587	1.1356819	1.292772	1.4658873	1.6521225	1.923787	1.8161757	1.5742164	1.5062847	1.5738702	1.417399	1.3194689	1.4819188	1.6267236	1.7010537	2.001966	2.0077627	1.7551559	1.9093679	1.9189559	1.7198579	1.5767627	1.6366432	1.4756243	1.3218702	1.5218475	1.5395318	1.2937315	1.2736899	1.176091	1.3724976	1.6993496	1.8855422	1.9796121	1.8009903	1.7479656	2.0230398	2.0628426	1.9198236	2.1198773	2.3378317	2.600588	2.573836
84	3.8072824	3.335535	2.5458117	1.8410606	1.4849838	1.4633238	1.2319684	1.3136297	1.4898021	1.7499235	1.9109983	2.260852	2.123292	1.8267586	1.8372664	1.8729318	1.6763628	1.6206163	1.8571851	1.9474998	2.010561	2.2214808	2.194163	2.0416453	2.0242715	2.0855742	1.926901	1.7268354	1.780257	1.7098119	1.5933797	1.7815887	1.8721305	1.6287386	1.520898	1.4445693	1.6947103	2.0135837	2.119684	2.2846851	2.062338	2.004658	2.2426255	2.3067863	2.1423955	2.2662673	2.5980215	2.8487716	2.9050593
85	3.6627264	3.1677814	2.2714763	1.6789249	1.4236617	1.393312	1.2836667	1.3591994	1.4472249	1.7508545	1.9774684	2.2863805	2.1905384	1.9076785	1.8634652	1.868611	1.6950848	1.6046976	1.8756435	2.041487	2.134458	2.4420874	2.514329	2.3492281	2.44753	2.5017285	2.3201728	2.141395	2.218813	1.9784892	1.8358985	2.0447392	1.9910512	1.7351012	1.7097833	1.5808303	1.8323072	2.1399946	2.4454985	2.4622395	2.2455783	2.3140898	2.5533366	2.5857453	2.4234617	2.719092	2.9260354	3.192945	3.1638408
86	4.006527	2.9154096	2.249279	1.7243578	1.3734851	1.4508078	1.3352702	1.3423561	1.3394624	1.4739647	1.5826269	1.8883957	1.8956382	1.6713343	1.7677536	1.8036363	1.7529426	1.6750531	1.9330091	2.1000302	2.1710062	2.4615808	2.4735112	2.2401903	2.2651002	2.3418732	2.0030534	1.9295084	2.112068	1.8943115	1.802443	2.0220635	2.0800338	1.8015001	1.7084512	1.5319612	1.7274932	2.0233955	2.2877486	2.2624226	2.0785704	2.0622845	2.291558	2.2407236	2.0855303	2.250772	2.4261737	2.6280227	2.5256166
87	4.004053	3.532174	2.5541217	1.9175398	1.6640642	1.6017969	1.3927664	1.3845114	1.3230228	1.3700645	1.6194398	1.909796	1.9544662	1.75559	1.8044611	1.7997292	1.7761455	1.7768878	2.133844	2.2964277	2.3475792	2.656414	2.6466742	2.44256	2.4891958	2.5715904	2.2711666	2.1756582	2.3559258	2.1565278	2.021584	2.2040024	2.2802742	2.006207	1.8400786	1.644346	1.8797951	2.1241736	2.436717	2.3949146	2.1388745	2.218114	2.4646363	2.4268007	2.2876885	2.4907393	2.6831675	2.933085	2.7508457
88	4.707654	4.370388	3.454718	2.7606926	2.6151876	2.63217	2.3133478	2.1918483	1.8530035	2.0958624	2.4803197	3.0633998	3.137096	2.696208	3.153945	2.919573	2.9667077	2.893298	3.5735703	3.673749	3.9657133	4.2849493	4.4579625	3.9730392	4.1199656	4.1924934	3.8473926	3.5768957	3.71166	3.2445006	3.0550532	3.563416	3.4596221	3.0748115	2.9257045	2.734321	3.1073961	3.6885805	4.145296	4.200903	3.6430802	3.836792	4.3866897	4.1164675	3.8745253	4.300922	4.6310816	5.1450186	4.85375
89	5.423946	5.0634565	4.2131505	3.5946555	3.7551496	4.1509266	3.2835627	3.2061698	2.5086746	2.646973	2.90623	3.6035993	4.1543765	3.7335548	4.218129	4.0045466	4.2774105	4.3541956	5.5108585	5.7473335	5.898182	6.440876	6.829181	5.924864	6.265695	6.5807295	5.9628677	5.6288366	6.2326765	5.506819	5.07747	5.7583513	5.6661983	5.0808697	4.651922	4.0250463	4.527619	5.3824015	6.1824083	5.9797406	5.0323715	5.4687862	6.0214586	5.778938	5.768902	6.326651	6.561187	7.1205845	6.242199
90	9.191173	8.370019	7.448224	6.593371	7.885312	8.411881	6.973563	7.467882	5.495853	5.633209	6.504387	9.032543	11.13541	9.674698	10.239309	8.639997	9.04504	10.269033	12.65904	13.494311	15.171769	15.371624	15.804295	16.022678	15.962589	16.24152	16.210087	15.833293	15.299595	14.695822	14.325053	14.318142	13.634307	12.17996	12.825096	9.799556	12.15073	13.892906	15.489576	15.007833	13.993771	15.388122	15.337091	14.730597	14.720382	16.121462	15.799316	16.089218	14.937227
91	13.908692	13.785706	13.360237	10.972292	12.870592	13.689577	12.440593	12.045277	8.235285	9.792709	8.709698	11.378228	12.663111	12.0404	14.734552	13.766918	15.710977	16.410828	18.208551	18.644316	19.395105	19.759573	20.031708	19.670845	19.66983	19.416416	18.93193	18.171534	18.510983	18.327497	18.107155	18.688753	18.270939	17.070164	16.521946	14.262558	15.925335	17.648664	18.540771	18.221798	16.703697	17.562578	18.298065	17.50243	17.332098	18.467123	18.586645	18.49379	17.656109
92	18.252638	18.353579	17.555666	16.299786	18.63965	18.470646	16.226547	16.030235	11.924803	11.663527	10.623293	12.279809	15.331574	15.67772	17.647434	17.786634	19.136417	20.174332	21.372766	22.269344	22.165087	23.200577	22.555046	21.90548	21.664724	22.545664	21.99849	21.617538	22.875114	23.086765	21.98643	22.472012	22.546234	21.286482	19.771427	18.77147	18.680798	19.848652	21.485544	20.533054	18.82515	20.29145	20.855415	19.074118	19.216042	20.809101	19.797684	20.311123	18.01965
93	24.060127	24.688873	23.308678	22.65983	24.025023	23.85802	21.87968	21.66797	16.79814	13.797481	13.263822	13.552585	17.365974	19.110605	21.826157	21.31408	22.781384	23.953033	25.013517	25.6731	25.689362	25.555313	24.966461	24.419018	23.287394	23.463335	23.74866	23.572754	24.175835	25.07443	24.598532	25.315731	25.569653	25.24074	23.522528	23.007917	21.877775	23.316912	22.993917	22.146648	20.331497	22.26062	21.771114	20.06734	19.492714	21.654335	20.361887	19.030518	17.596716
94	24.203495	24.610783	24.17915	22.589478	23.029938	22.129065	21.14139	17.738342	15.520559	13.593464	10.387456	9.485616	12.224489	14.541378	16.610754	18.352013	20.246809	20.747871	21.692738	22.172773	21.39589	21.719425	20.922102	20.726501	19.870611	21.096859	21.473965	20.595589	21.640957	22.885593	22.431723	21.759438	22.64759	21.868792	20.459911	18.65108	16.882797	17.871017	18.35617	16.17485	15.147724	18.269663	16.99225	15.157737	15.348509	18.309134	17.245441	17.570518	15.91503
95	20.780836	19.900864	18.999767	18.543911	18.526989	17.143978	15.919663	13.6583805	12.032366	11.100196	9.126219	8.956936	11.3058405	11.142697	12.694362	13.415743	15.3478775	16.079779	16.944376	17.405151	16.836662	18.245022	17.336493	17.768383	16.991076	17.915249	18.876476	17.58979	18.057964	18.646719	18.072672	17.687887	18.422216	17.364239	16.686697	14.41569	14.11115	14.190178	15.370736	14.705799	13.51948	15.327311	14.32474	13.59642	14.059786	15.676675	14.500459	15.041285	13.745458
96	19.625317	19.704542	18.940643	17.089058	18.230818	16.786917	16.19295	13.6285095	12.663966	11.052121	8.998381	8.182663	11.799793	12.337717	13.703863	13.350334	15.391197	16.402302	17.517206	19.212303	18.005955	19.914326	19.611853	17.47583	18.217182	19.174292	19.135624	18.094612	19.650023	19.354958	17.902685	19.283886	19.611202	18.21856	16.967117	15.464172	14.829536	16.631546	17.506996	15.979786	14.271746	16.334759	16.887209	14.669634	14.104298	16.40762	16.83762	16.59934	15.090101
97	21.121822	20.885391	19.99447	17.902647	19.156096	18.04084	17.141958	14.314695	11.363337	10.254504	9.115587	8.812847	10.691952	11.181449	14.640036	14.94248	16.601162	17.779356	19.001205	19.923283	20.144516	19.742397	19.883627	19.394049	18.983759	19.34319	19.101429	19.653343	19.04552	19.775568	19.918541	19.297256	19.901686	19.265936	18.092754	16.657276	16.02906	16.804058	18.296333	16.8009	14.530672	17.924751	17.82149	16.73016	16.324186	18.816906	17.655828	17.092571	16.132824
98	18.7761	18.491688	17.082787	16.442238	16.28171	15.897805	15.415327	12.955372	10.850016	9.264227	9.16411	8.660112	10.557616	11.429846	12.954461	13.520645	16.327944	15.012393	18.246548	17.290104	16.801527	17.606937	17.314342	16.137968	17.039572	17.1844	16.736874	17.090124	16.884577	16.779285	16.925714	16.985779	16.95882	16.523697	15.165718	13.916328	13.943325	16.141624	16.514326	16.354908	13.3877	16.173763	16.149918	15.873154	14.821616	16.573984	16.600216	17.025875	16.195633
99	18.538248	18.026157	17.980606	16.025118	16.791903	16.091389	15.288013	12.441204	10.233464	9.964346	8.082414	8.681586	10.594945	10.394369	13.020692	14.129805	15.537298	15.447048	16.94024	17.17166	16.429298	17.590862	16.440975	16.000546	15.675832	15.7622795	15.985623	16.296799	16.424948	16.686438	16.740238	16.298351	17.999416	16.731771	15.409233	13.409706	13.629239	15.476361	14.947282	14.503586	13.445007	13.761473	14.716257	14.493395	13.276142	15.460876	15.558178	15.679358	15.830321
100	20.499744	20.672321	19.316238	18.264769	19.610922	18.519272	16.846773	14.647211	12.826118	10.020551	9.178022	9.207692	10.884049	11.912209	13.980753	14.388605	16.116076	16.931187	17.882694	19.357952	18.619675	19.407682	19.100632	18.829796	17.62577	18.49583	18.91841	19.035728	18.929066	19.673616	19.59015	18.859612	19.700796	18.623917	17.728237	15.334812	14.946617	15.25379	16.887146	15.440771	14.432611	15.957031	15.6968155	15.6495495	16.073717	17.779083	16.49373	17.780727	16.997486
101	19.990189	19.776306	19.625834	16.942223	19.226715	18.50963	16.620487	13.768415	9.978451	8.653394	8.379205	9.752855	12.811111	12.180134	14.698577	14.362562	17.073233	18.178284	19.582989	20.357056	21.233982	20.835247	21.735882	21.98273	21.86437	22.60999	22.033028	21.701263	21.930704	21.925793	22.32704	21.682194	20.762781	20.348942	18.948948	17.006626	16.991926	18.66121	19.209127	18.0256	17.589544	19.478312	19.718208	19.740608	19.478146	21.755579	20.456228	21.782892	20.614605
102	17.466106	17.123234	16.718142	14.675143	14.522018	14.496276	13.097956	9.248109	6.972324	6.481058	6.4720955	8.086833	9.939023	8.663823	12.082153	12.177532	14.310539	13.740431	17.339855	17.182274	17.758738	18.436218	18.253695	16.996292	17.186733	17.28283	16.119951	15.824251	16.187717	15.532404	15.480764	16.342882	17.022686	15.525068	15.207472	11.983536	13.656596	16.129082	16.856514	17.740551	14.321782	15.195313	16.665276	16.715654	15.072489	17.45501	18.083906	18.48451	18.921114
103	10.205101	10.732163	9.638987	8.098212	9.220629	10.157448	7.960533	7.0151196	3.769226	3.9851677	3.483861	5.881115	8.012243	6.7431893	8.573453	8.8135195	10.68795	10.017544	12.679548	13.899499	13.434198	14.983145	14.717068	13.816238	13.8995285	14.45135	13.538003	12.892509	13.727302	12.7171	12.122028	13.314442	13.322613	11.697218	11.588867	8.109426	10.529	12.665947	13.427309	12.33001	11.961612	12.843659	13.321235	12.537664	12.482885	14.123574	14.119298	14.4461565	13.457661
104	5.261424	4.825059	3.7022057	3.3827538	3.077653	3.0434384	2.369157	2.0417335	1.7341812	1.633852	1.7514881	2.2058516	2.5634155	2.1486526	2.437386	2.4622111	2.661058	2.9302964	3.5237172	3.7855086	3.748368	4.0355883	4.018222	3.7555141	3.7179604	3.7795696	3.4272437	3.5770793	3.716014	3.476129	3.5462914	3.6493871	3.8234463	3.326917	3.1565638	2.648584	2.8899148	3.0709295	3.5678988	3.3718734	3.115253	3.214177	3.597494	3.4548275	3.230903	3.536056	3.7347164	3.951238	3.8721008
105	4.614602	4.2931666	3.4314141	2.6577682	2.6212454	2.5240986	2.0260997	1.8795977	1.571818	1.50698	1.6059085	1.9853711	2.1871223	2.1302264	2.3425562	2.3062468	2.4062865	2.5005126	2.983104	3.1209002	3.2207243	3.5261881	3.4568417	3.143715	3.1784387	3.3620691	2.9863272	2.7891443	3.1159801	2.8954096	2.713749	2.985588	3.1207128	2.7922685	2.5818942	2.1918066	2.3874369	2.7175195	3.0562236	2.9126635	2.599985	2.7605667	3.1622515	2.8988097	2.6731997	3.228255	3.2579412	3.5621076	3.3025236
106	4.1568837	3.7863088	2.8773904	2.3178015	2.139392	1.9675019	1.6524922	1.5738459	1.4491131	1.4860406	1.5642772	1.9277556	1.9466074	1.7740526	1.9002827	1.9246178	1.9621825	1.9993669	2.350101	2.5265827	2.5271506	2.8453012	2.8266916	2.648818	2.6901982	2.747671	2.4336865	2.3009124	2.4897115	2.34553	2.1954608	2.3907762	2.5024054	2.2253048	2.052989	1.7938422	1.961991	2.2547665	2.5591285	2.4982297	2.129208	2.2848983	2.64922	2.4359288	2.2394571	2.5900414	2.7822237	2.971548	2.8141325
107	4.560266	3.7855027	3.091365	2.4898777	2.26184	2.1428616	1.8582835	1.7197282	1.5147082	1.7018291	1.7590818	2.1076524	2.146533	1.9086592	2.0946321	2.1284251	2.1602414	2.1612327	2.5160716	2.7005734	2.7230003	3.0756495	2.9967182	2.7111762	2.7854884	2.8378296	2.5712748	2.4056337	2.7620208	2.4684553	2.3652036	2.6492033	2.759494	2.4082327	2.2170565	1.934188	2.046421	2.3854926	2.6949008	2.6138706	2.340177	2.425968	2.706243	2.5512676	2.400637	2.7100377	2.8517222	3.0385876	2.8657131
108	4.486491	3.9311066	3.2656736	2.6670153	2.377045	2.2713852	2.1634042	2.113505	1.8931744	2.2239769	2.2117536	2.4883738	2.5580213	2.423979	2.580798	2.6378746	2.6122327	2.562326	2.8515637	2.8836703	3.0566282	3.269515	3.299827	2.923282	2.9291892	2.8501863	2.5279095	2.4761567	2.658666	2.3858573	2.436699	2.7212348	2.7725608	2.5046735	2.398916	2.3135903	2.5064063	2.8212264	3.076829	3.0430095	2.660828	2.712048	2.944984	2.867658	2.5549603	2.8354163	3.0452814	3.2422101	3.068188
109	3.836753	3.3571606	2.6780984	2.1469197	1.9500356	1.8447764	1.7285252	1.6872611	1.6349835	1.837944	1.9073745	2.1800702	2.1430564	2.0115833	2.0648122	2.0906072	2.0080285	1.9902226	2.2094598	2.2746801	2.3440814	2.5390081	2.5052595	2.3365607	2.281796	2.2042663	1.9858854	1.917347	2.0390127	1.88076	1.8578919	2.0604515	2.1635737	2.0014668	1.9028141	1.7844992	1.9390764	2.248414	2.4022388	2.4294157	2.1799624	2.1345959	2.356959	2.3069773	2.0709987	2.2892787	2.4802332	2.5882866	2.5597465
110	4.1068063	3.4762058	2.681148	2.1268163	1.9716275	1.9308288	1.7448461	1.7813511	1.7230899	1.9170473	2.0104935	2.304985	2.2682967	2.085013	2.1939301	2.219468	2.1291504	2.0813093	2.2821636	2.364089	2.470771	2.6214223	2.6005814	2.3654442	2.334005	2.2162178	1.9739444	1.9728618	2.0718253	1.8615103	1.9142416	2.1497233	2.2320132	2.047193	1.9978403	1.8994931	2.0954928	2.348653	2.4968128	2.5608518	2.3091447	2.2060895	2.476305	2.458808	2.2041671	2.3232698	2.5613754	2.7758684	2.749072
111	4.064539	3.412453	2.710904	2.1091948	1.8394531	1.7591119	1.7159996	1.6816497	1.7193213	1.9356667	1.9849029	2.2795348	2.1558645	1.9149382	2.0205467	2.084499	1.9938507	1.8885999	2.0523334	2.119823	2.1524944	2.3013499	2.2639818	2.0393214	2.0444846	1.8976095	1.6877058	1.6797948	1.7500129	1.6253232	1.6676829	1.8790929	1.9579449	1.8032279	1.7549436	1.7525728	1.8437488	2.0598981	2.194773	2.218299	1.9883852	1.9077944	2.1208582	2.1028104	1.8917868	1.986552	2.1969504	2.3578863	2.3746424
112	3.91787	3.3456397	2.648229	2.1708264	1.9074934	1.7457173	1.7230821	1.7051874	1.7816352	1.9322245	1.9846789	2.234034	2.1066468	1.889199	1.9645104	2.0460773	1.9910976	1.8589312	1.9614248	2.0432217	2.0874517	2.2797966	2.2346797	1.9941568	1.9808538	1.8996855	1.6985855	1.6563969	1.765548	1.603975	1.6326425	1.8266755	1.9326055	1.7785149	1.730462	1.6833156	1.8067131	2.0070057	2.133104	2.1888537	1.979186	1.9009213	2.0664067	2.114419	1.9219698	1.9975617	2.1985345	2.433424	2.4329746
113	4.040498	3.5323796	2.9374475	2.409243	2.1272964	2.0892212	2.1331415	2.1772504	2.254529	2.5382733	2.5708354	2.8100538	2.6765332	2.4796596	2.647401	2.6982102	2.5130377	2.361321	2.503845	2.547117	2.647419	2.7591045	2.740508	2.4521022	2.384718	2.2315998	2.0026078	2.0563042	2.1813507	1.9903456	2.056879	2.2779777	2.3700676	2.2060604	2.18441	2.1894372	2.2974114	2.58119	2.7212572	2.7749696	2.5266194	2.3353033	2.518652	2.5283628	2.2847447	2.279943	2.5210953	2.6906047	2.7904458
114	4.7457275	4.0389724	3.3423448	2.7623577	2.4502912	2.4181085	2.4602907	2.456028	2.5337977	2.746931	2.7917318	2.9274924	2.7652302	2.5921001	2.719317	2.9265025	2.8245528	2.5927758	2.6931481	2.6319313	2.5801182	2.6734636	2.576808	2.3117793	2.1878161	1.9800433	1.7689334	1.8631479	2.023671	1.8934644	2.0497155	2.2676907	2.418003	2.357104	2.2819695	2.3485599	2.380076	2.5448039	2.5104861	2.5986261	2.4116306	2.179221	2.2987738	2.3031535	2.0920851	1.9943862	2.242069	2.398892	2.5207577
115	4.2928367	3.7533736	3.1688008	2.6184971	2.342707	2.1946378	2.2018738	2.1728928	2.2156296	2.4331257	2.4029877	2.5853243	2.4067123	2.3419838	2.4912949	2.603245	2.492918	2.2920237	2.426488	2.4390216	2.4151938	2.5627038	2.4577854	2.2480521	2.1432228	1.9741749	1.7056324	1.7888546	1.9269475	1.770153	1.8323692	2.0987496	2.2700586	2.1245499	2.0985706	2.0638182	2.1637497	2.3462543	2.4048862	2.4223735	2.2503705	2.1068146	2.2250402	2.193696	1.9589673	2.0043674	2.1633708	2.2999382	2.3138041
116	4.0729704	3.5585637	2.911315	2.3967357	2.1076171	1.9912632	1.9859681	1.9466434	2.0739415	2.286166	2.291943	2.4976268	2.336914	2.1995873	2.269403	2.3494663	2.2351573	2.0903552	2.1777878	2.1836963	2.2313936	2.3454895	2.3356545	2.0736678	2.0076804	1.8893178	1.6483605	1.7136438	1.826694	1.6767534	1.7526187	1.9263968	2.0514264	1.9515285	1.8910549	1.9493637	1.9808867	2.15865	2.2328677	2.287045	2.1068034	1.9779468	2.1022394	2.1313813	1.8994849	1.9355953	2.1093888	2.2902853	2.3119206
117	3.9094028	3.5300379	2.9080966	2.388742	2.20042	2.1536915	2.1144907	2.1050668	2.1288514	2.3107386	2.369958	2.5544062	2.4582496	2.3339238	2.4616716	2.5200152	2.4285161	2.3108377	2.399652	2.4343534	2.4547372	2.5516894	2.4651866	2.2493613	2.120333	2.0016203	1.7790478	1.8777748	2.0049376	1.8820837	1.9711437	2.178977	2.2566824	2.182761	2.11159	2.1154094	2.1696925	2.3536654	2.4131417	2.4411383	2.2723358	2.1041217	2.2073476	2.201458	1.9875644	1.998327	2.1555557	2.2909274	2.3592238
118	4.4778824	3.9328046	3.186781	2.7272782	2.3824625	2.3229866	2.3172927	2.2787933	2.2784605	2.4033666	2.4261308	2.5105557	2.423604	2.2981224	2.3927007	2.5022795	2.4915767	2.3912768	2.374351	2.4109678	2.3348694	2.4445086	2.310084	2.0668325	1.9352975	1.7597735	1.5878558	1.7156885	1.8545287	1.7733159	1.915093	2.0701714	2.2726996	2.1688523	2.0913413	2.1105316	2.0628653	2.1776698	2.2294152	2.1815927	2.0425012	1.9249474	1.9081193	1.9432509	1.7368404	1.663186	1.8495247	1.9832788	2.0531702
119	4.051761	3.7351165	2.9642963	2.4855752	2.1838984	2.124614	2.0629926	2.0118542	2.0278563	2.2096837	2.1593547	2.3177881	2.1207092	2.0770216	2.1991293	2.3070502	2.2875438	2.1193814	2.185455	2.1722965	2.1458154	2.2869053	2.1783857	1.9284875	1.8032765	1.6716187	1.487438	1.5701991	1.7123516	1.6525726	1.733162	1.8884084	2.0927658	1.9971848	1.8737642	1.8742435	1.8697345	2.0142193	2.0504646	2.0524347	1.8851871	1.7607124	1.8321611	1.8071392	1.6096212	1.6363269	1.7539554	1.8919213	1.9798124
120	4.168681	3.5082626	2.8726423	2.3935413	2.138007	2.021722	1.9488113	1.9258697	2.0006795	2.1632516	2.1467602	2.3438535	2.170008	2.0333529	2.1246517	2.2395387	2.182512	2.0542202	2.0882163	2.10734	2.1119208	2.2155757	2.1686234	1.9051471	1.805438	1.7231088	1.5255187	1.6180484	1.7305175	1.6720271	1.7270403	1.8791834	1.9842656	1.9353331	1.8421363	1.8437148	1.8416162	2.0003514	2.0463567	2.0765686	1.9311062	1.8034841	1.8722477	1.8573437	1.7042024	1.6939386	1.815909	1.9825287	2.053296
121	4.2232933	3.8872066	3.3022695	2.7567782	2.6177263	2.5087624	2.4777532	2.4126213	2.3954625	2.5995595	2.5595298	2.7563348	2.614018	2.5266604	2.6695366	2.8824608	2.7430477	2.5580223	2.697005	2.681744	2.6170735	2.7054286	2.564545	2.3182068	2.173308	2.0383701	1.8153437	1.9660912	2.13533	2.0537252	2.162666	2.333544	2.5076764	2.4605122	2.318215	2.3385446	2.3179822	2.4735074	2.5125906	2.575556	2.3550665	2.1487098	2.2775016	2.2156477	2.0169	1.9737926	2.1116424	2.2706304	2.3368235
122	4.5628347	4.102861	3.4404187	2.9417086	2.6650949	2.5850825	2.4757195	2.4423785	2.3938322	2.5319033	2.5341454	2.607636	2.4668672	2.4492993	2.539075	2.688524	2.6823683	2.5863094	2.572587	2.5950656	2.5148025	2.5840926	2.4197268	2.1827183	2.0036259	1.8327433	1.6706169	1.8405868	1.9642388	1.9302943	2.111502	2.2569952	2.4720926	2.3878968	2.2843103	2.2886252	2.1972418	2.3062727	2.3491535	2.29949	2.1286068	2.032042	2.0308623	2.0131454	1.8015354	1.7361937	1.8576791	1.9397829	2.0550919
123	5.0288057	4.549105	3.9521377	3.4193988	3.0952706	2.9627938	2.929358	2.817015	2.7785892	2.9883347	2.8917542	2.987796	2.8514223	2.8786507	2.9776375	3.243591	3.1449342	2.9376092	2.987484	2.8981783	2.858186	2.879124	2.7868118	2.5102544	2.3201716	2.099664	1.843732	2.028068	2.2015722	2.1313694	2.3522475	2.5179737	2.7061806	2.6989405	2.591164	2.678217	2.5715907	2.7125082	2.6802678	2.7451928	2.4430046	2.279831	2.3353133	2.365286	2.0831382	2.0403037	2.1474957	2.1510942	2.3341246
124	6.9483557	6.3047867	5.662655	4.946146	4.402463	4.134753	4.3199806	4.1833982	4.574873	4.6610622	4.606475	4.620601	4.2167964	4.081769	4.2732043	4.6707034	4.4838624	4.176508	4.1740403	4.030017	4.0808945	3.9936268	3.9887598	3.4692702	3.288967	3.0653186	2.7581754	2.944857	3.1449416	3.031208	3.257883	3.5619888	3.6877391	3.6922476	3.799397	3.7850404	3.8461146	3.9260068	3.9420853	4.1193905	3.6877942	3.4119105	3.5059776	3.6030002	3.078813	3.1090145	3.3097787	3.2145567	3.5256836
125	8.411734	7.4465904	7.310055	6.2459326	5.792562	5.8774233	6.297883	5.820662	5.8971653	6.346009	5.7280555	5.8618107	5.5038157	5.5642557	6.312706	6.9639254	6.8042984	6.1763334	6.654585	6.134964	6.2204895	6.235642	6.0081873	5.22353	4.840856	4.451784	3.7823668	4.6456385	5.066471	4.5635147	5.081343	5.5487523	6.052059	6.1226377	5.6516824	5.668654	5.4049673	5.879353	5.8265867	5.5349703	5.116095	4.8776765	4.827506	4.5566006	4.0839753	3.9722703	4.008427	3.377738	3.7053423
126	6.016547	5.485691	4.8651724	4.318195	4.0650744	3.8554602	3.7858663	3.6309142	3.6151533	3.6961	3.4819775	3.5240884	3.4311988	3.500844	3.7316284	4.0234804	4.014512	3.866418	3.8900619	3.7837753	3.671154	3.6528044	3.4795768	3.1563525	2.885844	2.6816075	2.4812887	2.7861373	2.954431	2.9487245	3.1784725	3.3243177	3.6207461	3.625114	3.4152284	3.3937001	3.2248845	3.3133101	3.3237386	3.2294772	3.035147	2.903706	2.8231173	2.7596033	2.5008738	2.4055195	2.4157772	2.3025992	2.4497693
127	5.385165	4.9188337	4.338839	3.7714322	3.589016	3.4481816	3.4102712	3.1302967	3.0644364	3.0807242	2.91884	2.9101808	2.873026	2.9586644	3.2291567	3.456118	3.5055518	3.392375	3.3896942	3.3998766	3.337997	3.2774618	3.062773	2.7866902	2.5599923	2.3774085	2.2577906	2.5082595	2.7109354	2.7555432	2.765285	3.0318403	3.2574916	3.3031344	3.090332	3.0672145	2.910449	2.9546247	2.9138417	2.8440447	2.6009545	2.4942946	2.4476159	2.388878	2.2621498	2.095808	2.1002278	2.0542784	2.133019
128	5.3229885	4.9127545	4.185691	3.7128692	3.4883928	3.331515	3.2055025	2.9971623	2.862801	2.9731095	2.7821226	2.8816953	2.8450994	2.853673	3.118586	3.3735328	3.3472743	3.248756	3.3333263	3.246888	3.1436644	3.1986883	2.9981608	2.7460845	2.4942403	2.3996854	2.2815387	2.463737	2.6430454	2.6574035	2.738429	2.9303553	3.1764705	3.1736035	2.9486003	2.8688788	2.7394867	2.8769526	2.843964	2.6947193	2.5287833	2.4277525	2.3915567	2.3620932	2.1461406	2.0736365	2.1098108	2.0570323	2.070182
129	6.3678784	6.014871	4.9675856	4.2964196	4.144063	3.96329	3.768114	3.4563959	3.4480362	3.552692	3.2634735	3.3461556	3.2621372	3.3865743	3.5922606	3.8739247	4.1407127	3.7471418	3.963488	3.8608723	3.6327827	3.6580229	3.4985154	3.1933591	2.8825917	2.6771133	2.5667224	2.7846944	3.0606594	3.1137094	3.262957	3.4368453	3.756854	3.7455437	3.4158123	3.3857884	3.1099317	3.320286	3.2397559	3.160726	2.9344373	2.840212	2.786847	2.647957	2.4759111	2.3461852	2.361505	2.2619739	2.369101
130	6.630184	6.2270555	5.5448427	4.92356	4.6624813	4.8973494	4.8037376	4.513369	4.341332	4.5483823	4.318555	4.595499	4.7517033	4.5922194	5.0582237	5.429342	5.279389	5.085505	5.755802	5.6338406	5.6587443	5.9582586	5.805315	5.1480365	4.8385534	4.7771864	4.4152145	4.447098	4.888917	4.7399397	4.6465554	5.3351417	5.4753046	5.300933	5.029283	4.7541304	4.7077017	5.0640087	5.28769	5.065952	4.6118183	4.797371	4.7787385	4.4243045	4.1607895	4.1826153	4.097727	3.7090583	3.7100313
131	5.871808	5.4719305	4.5360117	3.9989572	3.8761778	3.9340725	3.756905	3.5416336	3.4314282	3.5328412	3.4512434	3.7342975	3.7666688	3.758288	4.019278	4.1451535	4.2483387	4.1466393	4.5187454	4.8013268	4.718754	5.160158	5.1000843	4.4836154	4.3449674	4.2240715	3.8161616	3.9417422	4.3122797	4.103972	4.0430236	4.6540003	4.609002	4.349804	4.0363793	3.79822	3.8444772	4.2381535	4.499279	4.3870754	3.9464746	4.090455	4.1028113	3.869412	3.4853394	3.7736995	3.651058	3.4748726	3.423501
132	5.5898333	5.285558	4.516278	3.9641874	3.7807038	3.737904	3.3755426	3.1965168	2.9844675	3.1028385	2.809834	2.8312573	2.9508293	3.0802543	3.3363419	3.5744693	3.6954882	3.6600213	3.8631392	4.006376	3.839459	4.068017	3.9796333	3.4518876	3.386155	3.274074	3.1278656	3.1030183	3.4870484	3.475308	3.437007	3.8087556	3.9527693	3.7458405	3.4639754	3.160884	3.1110473	3.3542805	3.4890952	3.254736	2.9264944	3.014788	3.0479765	2.7375178	2.569908	2.8026314	2.7482047	2.718051	2.5660672
133	5.5656424	5.303776	4.39431	3.7665162	3.6710484	3.5445743	3.2792702	2.955778	2.8748846	2.9054255	2.6371522	2.7672899	2.7312903	2.9639933	3.0886974	3.383246	3.5026324	3.413745	3.7110984	3.7659569	3.5880337	3.851483	3.6171014	3.2582803	3.040865	3.0518613	2.8612843	2.9387999	3.2538357	3.1544967	3.2218983	3.4228778	3.7994425	3.632176	3.1965616	3.0462663	2.9115	3.0920813	3.138598	2.989799	2.7296047	2.8191617	2.8296068	2.502585	2.3631053	2.5336308	2.4579048	2.4342034	2.3085365
134	7.3778715	6.9686193	6.22582	5.7771587	5.63332	5.709399	5.247444	4.887199	4.2691264	4.3598385	3.8419247	3.765265	4.171453	4.6312075	5.1238327	5.385597	5.816926	5.5250683	6.1546144	6.2940426	5.994979	6.463963	6.254216	5.614347	5.02789	5.0258937	4.637621	4.8470864	5.5091286	5.4573092	5.5866675	5.924438	6.386881	5.8269906	5.4458795	4.992688	4.8201733	5.302039	5.512177	5.1490593	4.2951584	4.667658	4.6089716	4.1155396	3.7571583	4.1634064	3.9581206	3.709814	3.5804777
135	8.103533	7.682999	6.863512	6.1376724	5.8199644	5.852631	5.8866324	5.2881203	4.7483273	5.105241	4.743916	4.8985305	4.9813976	5.172409	5.638211	6.426074	6.342937	6.1718755	6.6789885	6.8495207	6.9040117	7.247867	7.3662734	6.3752894	6.1499815	6.185732	5.8560295	5.7617884	6.236843	6.0433006	6.0377836	6.336933	6.6368237	6.2267065	5.9804144	5.682022	5.455282	6.189319	6.3251877	6.4522023	5.284667	5.70362	5.9795837	5.5094137	4.964551	5.546109	5.6116986	5.054324	4.7546425
136	7.025366	6.67496	5.6043406	5.2608356	5.1600804	5.258646	4.8790483	4.770729	4.379759	4.4694977	4.043353	4.3240905	4.5056105	4.754914	5.0238943	5.32207	5.3872194	5.4587812	5.933303	6.063819	5.834824	6.3053637	6.0464406	5.5371437	5.5650053	5.2220325	5.2613544	5.1940875	5.4307585	5.6483135	5.522876	5.75618	6.136589	5.775972	5.344665	4.995061	4.874522	5.174571	5.6129184	5.2365046	4.700944	5.145752	5.064555	4.5409937	4.263159	4.568381	4.183605	3.827225	3.5228167
137	6.5609	6.1787457	5.2193747	4.804146	4.7079763	4.7462416	4.3324866	3.9965937	3.8454027	3.9328594	3.7364552	3.6510777	3.7875447	3.935596	4.1237345	4.493246	4.69012	4.6028643	4.8076296	4.8770995	4.6101747	4.8061614	4.7157497	4.2167234	3.7477145	3.8431342	3.671239	3.8074927	4.365204	4.3291864	4.246347	4.5664234	4.946622	4.753686	4.287424	4.1350975	3.8168168	4.0384293	4.280642	3.8680887	3.5998921	3.7113242	3.547718	3.2420053	3.1459677	3.2459126	2.928607	2.7656648	2.568372
138	7.4082294	7.0225525	5.9835176	5.566311	5.3160877	5.3516197	4.99893	4.760903	4.601097	4.4538965	4.222842	4.061586	4.027729	4.3026953	4.8193784	5.177448	5.2845306	5.3155556	5.4741287	5.434857	5.217551	5.4856567	5.407604	4.7244077	4.5037613	4.4037786	4.54216	4.251592	4.7053137	4.763148	4.95772	5.23358	5.414156	5.3041916	5.0145106	4.6399584	4.3478684	4.740666	4.8848248	4.428836	3.9150863	4.295859	4.094243	3.6180313	3.5207243	3.662518	3.3738065	3.2323756	2.7552302
139	9.182956	8.671957	7.8660727	7.479905	6.929562	6.8590317	6.5161505	5.8631067	5.7272053	5.5161295	5.2118125	5.10464	5.202655	5.315605	5.662792	6.1937	6.5267844	6.462038	6.531714	6.683134	6.4072723	6.304007	6.084383	5.5921736	5.1208806	5.4261065	5.328755	5.3716908	5.9397182	6.1860995	6.0471654	6.3416185	6.618038	6.786875	6.1234865	5.7276573	5.1048737	5.607744	5.5658126	5.303503	4.752037	5.1631227	4.6210356	4.2930007	4.1482267	4.331849	3.9341772	3.6577146	3.5726109
140	10.839081	10.26484	9.295977	8.868505	8.718331	8.825238	8.094751	7.5786524	7.518873	7.096216	6.133669	5.9189353	6.039851	6.8722744	7.758215	8.38248	8.622433	8.661086	8.985871	9.148011	8.953603	9.409726	9.236723	8.178492	7.864397	8.054787	7.830729	7.676322	8.1128435	8.466482	8.690774	8.888961	9.197075	8.984476	8.321721	8.011502	6.9847546	7.739043	8.07743	7.4631667	6.4198084	7.1563187	6.8491545	6.0836067	5.8196354	6.4905443	5.9907985	5.6841497	4.637961
141	13.109611	12.74457	11.422658	10.738834	10.839748	10.850568	10.225942	9.699168	9.475637	8.741285	7.6921253	6.9877205	7.166785	8.169071	8.966892	9.532958	10.158721	10.411089	9.876261	10.393696	9.309952	9.737305	9.124047	8.616589	8.191265	8.691725	8.761654	8.727729	9.198561	9.9326935	9.795843	9.64407	10.431697	10.203999	9.396258	9.4180565	8.400825	8.409765	8.628481	7.579856	7.301276	8.260874	7.2635174	6.4422245	6.8721724	6.6889124	6.009764	5.5920854	4.5810213
142	11.288744	10.596268	9.901814	9.04659	8.820108	8.563573	8.624571	7.760661	7.8554015	7.611075	6.639391	6.166816	6.154029	6.470196	7.3185806	8.061176	8.297299	7.966545	8.59803	8.261544	7.761838	8.0563135	8.074489	7.4262843	7.11333	7.380865	6.951936	7.1872954	7.53286	7.7665954	7.7355037	7.81297	8.309004	8.268614	7.7897243	7.4901924	6.744443	7.114924	7.1818676	6.6518598	5.959484	6.4582357	6.212098	5.3230586	5.1031485	5.6303277	5.1539087	4.3711033	3.6208653
143	10.660973	10.365249	9.258335	8.5622425	8.473463	8.151484	7.884362	7.249588	6.8575497	6.2966814	6.240363	5.421261	5.5525255	5.913971	6.526659	7.3071218	7.917038	7.330192	7.445874	7.6443005	7.314169	7.6364303	7.101933	6.5868435	5.8384323	6.077691	6.170147	6.1015425	7.1490016	7.153612	6.952282	7.4106617	7.7269115	7.921954	7.0821915	6.9762583	5.972898	6.0177383	6.358291	5.5324955	5.105209	5.793859	5.587289	4.637268	4.450986	4.7663064	4.1066375	3.5198178	3.0142505
144	8.393018	7.5955524	6.7363043	6.0362034	6.058875	5.7659187	5.29968	4.8506374	4.828205	4.8777833	4.5883675	4.28701	4.315359	4.464817	4.970695	5.214071	5.386487	5.2686644	5.3904533	5.345999	5.0933642	5.3007336	5.0635924	4.6015797	4.312475	4.638006	4.548682	4.4443145	4.9825144	5.046668	5.142714	5.3541803	5.391467	5.611684	5.035036	4.9605155	4.204785	4.4434958	4.5655537	3.8984845	3.918359	4.193033	3.8501318	3.4047048	3.4172158	3.600522	3.0422325	2.7538552	2.369782
145	8.033391	7.2325926	6.317322	5.7245812	5.697051	5.619094	5.1706095	4.7956715	4.5872574	4.3837194	4.0104628	3.7637587	3.7643585	4.1672916	4.611251	4.8979397	5.141458	5.228348	5.042618	5.3434052	5.019491	5.076847	5.0094185	4.5086913	4.152328	4.4139547	4.3331966	4.4904947	4.9586544	5.014575	4.921301	5.1435328	5.3116055	5.2836576	5.02157	4.667925	4.203976	4.4493976	4.3852053	4.0241194	3.7608082	3.9704456	3.8461297	3.518723	3.2054296	3.4473262	3.2237167	2.8978958	2.5761285
146	6.47929	6.089282	5.055952	4.611169	4.507511	4.4010057	4.0913353	3.803574	3.606372	3.6362562	3.355138	3.2987936	3.334208	3.4938009	3.7931561	3.980753	4.277074	4.2295685	4.3643036	4.3988705	4.061898	4.2522607	4.0147457	3.6463227	3.3622684	3.3503292	3.2228043	3.3124332	3.714808	3.814601	3.8665771	3.9708877	4.323045	4.241422	3.9306712	3.7375093	3.3221445	3.4924462	3.595528	3.327295	3.0683908	3.2155824	3.0261707	2.8349216	2.7483697	2.724121	2.588159	2.33892	2.1563542
147	7.8949065	7.4008327	6.5170445	6.163557	5.929746	5.8809023	5.512451	5.254912	5.2202654	5.0483766	4.770048	4.5897617	4.5500445	4.7843323	5.070755	5.5652437	5.755082	5.564934	5.704161	5.619398	5.325337	5.2900133	5.292118	4.6866927	4.435134	4.229698	4.191698	4.334819	4.611457	4.749638	4.9060845	5.143857	5.32013	5.443147	5.09408	5.0513086	4.654168	4.6749926	4.708849	4.574988	4.2213764	4.1676044	4.1227145	3.7901459	3.581539	3.5804377	3.3242733	3.1585648	3.004235
148	10.100105	9.591221	8.630743	8.019611	7.946453	7.802313	7.3432255	6.6614246	6.4743304	6.115897	5.734346	5.517868	5.5271683	5.979093	6.2689447	6.9271927	7.1955376	7.363819	7.1857953	7.560879	7.223439	7.446294	7.2705464	6.499547	6.142477	6.209731	6.2519345	6.103409	6.7589626	6.885273	6.798387	7.1615176	7.58552	7.4713573	6.9796047	6.3913116	6.187069	5.9449058	6.1604733	6.0135765	5.346319	5.8248177	5.5828114	5.217309	4.820945	5.1866493	4.787087	4.475913	4.1478224
149	12.345371	12.047813	11.389083	10.436928	10.300415	10.467485	9.879279	9.2352295	9.245389	8.684197	7.9712934	7.899335	8.007387	8.451158	9.160814	9.759951	10.32244	9.943615	10.48385	10.414776	9.855195	10.195135	9.799713	8.727384	8.368888	8.061469	7.5086775	7.899823	8.501631	8.692968	8.806864	9.438724	10.125394	10.049156	9.288473	8.782717	8.3035965	8.4728775	9.125584	8.196759	7.8195243	7.940698	7.7580566	6.9680915	6.948318	6.8608108	6.626318	5.832646	5.568302
150	9.219982	8.576721	7.908419	7.384651	7.1521254	7.192191	6.964802	6.4667835	6.453958	6.262888	5.6783752	5.8750024	5.833861	6.0224695	6.221362	6.920966	7.1034746	6.893653	7.241973	7.2717705	6.84023	7.041581	6.7058783	6.0526447	5.882122	5.50393	5.358587	5.4750376	5.914351	6.1284065	6.17885	6.573436	6.995254	6.9133396	6.3228173	6.343889	5.8721933	5.9368153	6.244196	5.8282595	5.4050555	5.494844	5.4077635	5.0828414	4.760338	4.83521	4.6421866	4.1080036	4.0112367
151	8.684658	8.218075	7.5848184	6.906134	6.759407	6.792852	6.6804333	6.2833166	6.1056986	6.017111	5.6826897	5.6555095	5.5736437	5.689228	6.174039	6.8563943	6.7432976	6.4983454	6.6083193	6.413805	6.228214	5.981764	5.852165	5.2748485	4.911866	4.4590254	4.241588	4.698122	5.069931	5.1444874	5.461899	5.753873	6.058074	6.3189635	5.9435525	5.818749	5.448282	5.656062	5.6845884	5.582776	5.043056	4.8993187	4.793994	4.467614	4.131825	3.9463587	3.900207	3.536325	3.6846983
152	5.7547503	5.2563114	4.5726237	3.9581177	3.7386036	3.6858504	3.4921124	3.32604	3.187936	3.2956362	3.05478	3.134419	3.0881362	3.1789367	3.4397326	3.6065307	3.7780218	3.534215	3.7796247	3.7429519	3.4830647	3.6303651	3.4844732	3.0877514	2.9312906	2.8149314	2.5875623	2.7712045	3.0428295	3.0366035	3.1754732	3.2721872	3.6104264	3.4800663	3.272594	3.1949415	2.9402742	3.1679459	3.1765127	3.0908	2.8203568	2.7623477	2.7686563	2.5852835	2.4728973	2.3948312	2.4111662	2.3039849	2.2837162
153	5.489655	4.981752	4.294502	3.6784372	3.515033	3.457552	3.3781114	3.2028012	2.9989347	3.2046804	2.9673069	3.0760674	2.944251	3.1018393	3.3369954	3.509019	3.5789154	3.3464751	3.5968065	3.4536538	3.3214407	3.3494704	3.218855	2.9831955	2.7104237	2.5802603	2.4347472	2.6015873	2.8203812	2.7722085	2.9169216	3.0712416	3.3193011	3.2950912	3.0965724	3.1058116	2.9370863	3.1067116	3.0779836	3.0184317	2.7452755	2.6859374	2.6580157	2.5443058	2.3150125	2.3086958	2.297955	2.2407055	2.2640474
154	4.91634	4.549616	3.9139633	3.308003	3.1302521	3.0847147	3.0283308	2.9281058	2.7802515	3.0170932	2.8662643	3.0087175	2.8913407	2.8889859	3.1006317	3.2536302	3.1633508	3.0985956	3.2749138	3.2158802	3.137814	3.215864	3.06813	2.7871456	2.658127	2.4966052	2.2894783	2.4820042	2.6645293	2.5779245	2.6843712	2.8986807	3.0599332	3.0130858	2.8581045	2.8442357	2.7695494	2.9429584	2.967482	2.9330995	2.6851423	2.58285	2.6094222	2.5202534	2.2811284	2.2680912	2.2905204	2.2529132	2.3376727
155	5.192747	4.8107786	4.0827713	3.525041	3.3134801	3.2518096	3.0918665	2.9286368	2.817205	2.984135	2.836443	2.932391	2.8238096	2.8462107	3.1135604	3.3395915	3.2631223	3.1975324	3.266693	3.3141816	3.1824517	3.210415	3.0581818	2.7657204	2.5651746	2.3819265	2.276669	2.412978	2.6558924	2.6020284	2.6961713	2.9041667	3.0937972	3.1192203	2.9002035	2.8471556	2.7379792	2.840372	2.866813	2.841844	2.5260417	2.4316053	2.496465	2.346149	2.170066	2.141492	2.2520812	2.164574	2.2567425
156	5.7886715	5.4319086	4.8466883	4.240752	4.0533075	3.9293368	3.9283924	3.6953793	3.6430473	3.7243512	3.6069374	3.6252556	3.4875703	3.5887437	3.7447324	4.043847	4.017891	3.8948348	3.9195123	3.7773108	3.6581187	3.5949907	3.43428	3.210794	2.9108388	2.6971128	2.634539	2.882985	3.0310423	3.140087	3.2795072	3.4540117	3.636409	3.6693215	3.5332203	3.4594398	3.3406472	3.3949828	3.2607963	3.2103648	3.1170883	2.9622629	2.81316	2.7842643	2.554274	2.4023895	2.4842927	2.5072675	2.559362
157	5.3472924	5.005286	4.3867383	3.7368302	3.632314	3.554436	3.44521	3.2404258	3.1426394	3.3172894	3.1056647	3.2545395	3.16404	3.2457004	3.3601198	3.6590395	3.6590145	3.477588	3.6845498	3.5411205	3.5533018	3.5447786	3.351563	3.1344547	2.91084	2.6756759	2.5451307	2.725844	2.9466462	2.8694263	3.061764	3.1781423	3.4420333	3.4373941	3.2637405	3.1514916	3.1224093	3.1930285	3.2383418	3.2081008	2.916425	2.8078666	2.8546624	2.7140682	2.487793	2.4784107	2.546734	2.519875	2.5225077
158	4.7254834	4.3208117	3.589537	3.1899903	3.029117	2.9295926	2.815712	2.728523	2.6378822	2.7850142	2.7228851	2.8368106	2.8184466	2.7900527	2.9164925	3.083345	3.0900376	2.9940321	3.1420774	3.1613512	3.174034	3.2448096	3.1414745	2.86699	2.68294	2.5844889	2.371972	2.4990036	2.7069788	2.6407797	2.7212372	2.882512	3.0897007	2.991627	2.8223138	2.744594	2.710654	2.860906	2.9343467	2.912634	2.6729105	2.5367384	2.6435218	2.5330462	2.3479748	2.3616354	2.4040165	2.3579917	2.389017
159	5.1242375	4.5408354	3.895429	3.3749845	3.1451263	3.070343	2.9688232	2.8719406	2.7303677	2.8771157	2.8247824	2.981557	2.9091954	2.8433244	3.028449	3.261123	3.243729	3.1076431	3.255827	3.2435167	3.14163	3.2754574	3.1844969	2.9037352	2.6984782	2.5790536	2.3634007	2.4873357	2.6855512	2.5954063	2.6865501	2.91705	3.1310568	3.0141706	2.9003549	2.7875304	2.7609508	2.9844437	3.0253491	2.9876797	2.6757898	2.6039925	2.7257733	2.5670702	2.3955712	2.3964458	2.5103753	2.522371	2.486947
160	5.4935656	5.1318245	4.5429096	3.9828205	3.8527162	3.8827581	3.769021	3.5207276	3.3749676	3.5604465	3.3539674	3.4704986	3.4395568	3.5864484	3.9414768	4.047154	4.118864	3.8919833	4.235461	4.139366	4.050374	4.348519	4.196004	3.7553434	3.4943976	3.4001884	3.1478782	3.3388095	3.527846	3.3776126	3.532566	3.7839878	4.0835	3.9308424	3.6978493	3.571811	3.5172698	3.7745948	3.8995247	3.722494	3.426208	3.3890314	3.4517555	3.1954403	2.9965348	3.084952	3.0705938	2.9469829	2.8995962
161	4.718091	4.1249595	3.5270452	2.9371333	2.7007794	2.6278248	2.568184	2.4602604	2.5308094	2.7533307	2.7037458	2.943626	2.7748375	2.685391	2.8230796	2.9742427	2.8922791	2.7389867	2.8175166	2.746092	2.8173132	2.8891706	2.829543	2.6241665	2.5092416	2.3506777	2.122231	2.160341	2.336372	2.1651769	2.3242202	2.5235758	2.589343	2.5422158	2.4587932	2.4438221	2.4874759	2.6870167	2.8063426	2.8495336	2.6024454	2.4817762	2.6107166	2.584772	2.2937622	2.3520346	2.5677998	2.6640024	2.7019136
162	4.3064804	3.839213	3.1732144	2.6664348	2.4902403	2.4376056	2.3026967	2.2269564	2.1962266	2.388104	2.342636	2.578666	2.5252223	2.387727	2.5401447	2.6266453	2.6181874	2.5436332	2.6553872	2.7013335	2.6872873	2.8607686	2.7590208	2.5131352	2.4090724	2.275144	2.0800233	2.131044	2.289472	2.1786714	2.2376776	2.4627008	2.6359763	2.485181	2.3691945	2.2602813	2.2889805	2.45823	2.5808144	2.5999327	2.4010236	2.292437	2.4042554	2.3422365	2.099824	2.1884713	2.345493	2.413051	2.4385204
163	4.5078287	4.0785527	3.4378119	2.8342333	2.6528797	2.6446962	2.4709926	2.3725355	2.3132489	2.4446602	2.4394462	2.6534767	2.5851748	2.5116997	2.6295443	2.7553515	2.809102	2.7062588	2.8139882	2.886032	2.8371773	2.991221	2.9043276	2.6137323	2.475562	2.390547	2.1732204	2.2286363	2.428877	2.3001022	2.36778	2.5690222	2.7450047	2.6412442	2.5415783	2.3935413	2.4540553	2.612322	2.740727	2.7214847	2.500569	2.4386506	2.52176	2.4209337	2.2413077	2.2782917	2.4245355	2.544444	2.5036254
164	4.513482	4.129001	3.374405	2.8774583	2.7289467	2.6665802	2.4730124	2.4174967	2.3163576	2.3782039	2.4076052	2.526139	2.4798179	2.43707	2.6536508	2.7910624	2.8061302	2.720684	2.8043635	2.8589888	2.8177702	2.9378996	2.8268342	2.5938554	2.407567	2.3079562	2.1302037	2.1686907	2.3777456	2.3007524	2.3615746	2.5642014	2.7462795	2.6359134	2.5178263	2.389658	2.3958426	2.5113153	2.6040246	2.559692	2.3412888	2.2954047	2.3477268	2.2585194	2.069868	2.0905437	2.1813455	2.308626	2.2200258
165	4.535696	4.0502906	3.2939644	2.7275863	2.5385442	2.410349	2.2477095	2.1330378	2.093027	2.2703323	2.1794934	2.3526046	2.258761	2.1877007	2.3477025	2.4700804	2.4551435	2.363708	2.4511907	2.4898255	2.4986537	2.6486337	2.5522568	2.2839065	2.1673129	2.0590103	1.8590531	1.855811	2.1159682	2.0261436	2.068418	2.2899804	2.4191144	2.3221211	2.1811776	2.0596528	2.0332975	2.2600064	2.3822427	2.3826652	2.0915859	2.0220876	2.139767	2.0731807	1.851881	1.9156682	2.100027	2.209374	2.2454355
166	4.566125	4.2948613	3.586954	3.0234132	2.8540158	2.8213534	2.5951066	2.557899	2.4721847	2.6233487	2.6137686	2.8885462	2.84019	2.7538712	2.9391313	2.9628108	3.0266356	3.036156	3.241111	3.3404362	3.3408191	3.6269398	3.5934882	3.1996274	3.0437598	2.868277	2.4801083	2.5331407	2.840732	2.6721308	2.7475824	3.0561936	3.2657921	2.9832873	2.8466668	2.5639746	2.6930075	3.0978475	3.295803	3.3032663	2.8151035	2.8099477	3.0326462	2.8548224	2.4655092	2.6286955	2.8714447	2.884399	2.8952465
167	4.516825	4.1946154	3.5401862	2.949777	2.840888	2.7725253	2.60857	2.5071135	2.413373	2.573794	2.5732527	2.7812963	2.731256	2.6374002	2.8020794	2.9127975	2.950436	2.8606033	2.9773476	3.0913534	2.9666011	3.1548235	3.0535579	2.7747493	2.62706	2.5076795	2.3023167	2.3450181	2.5392637	2.3912196	2.4869866	2.724751	2.8716319	2.732915	2.5993152	2.498806	2.5680525	2.788918	2.9702768	2.880775	2.6354809	2.558874	2.6503372	2.5717444	2.4016688	2.41603	2.552618	2.6980772	2.7058241
168	5.0503836	4.6326194	3.8906486	3.4017653	3.1727679	3.1549168	3.0454059	2.911946	2.7090354	2.9054823	2.719022	2.898507	2.8477519	2.9703789	3.2154388	3.3472843	3.3882003	3.3182554	3.496922	3.5358453	3.587493	3.6441736	3.5697215	3.2053213	3.072395	2.956492	2.6790996	2.812413	3.089882	2.9534612	2.986907	3.2805195	3.383284	3.2589748	3.0851612	2.9691892	3.0136015	3.1734428	3.3065462	3.1945245	2.8705714	2.8299859	2.906218	2.733428	2.519116	2.6345725	2.706112	2.7041922	2.5191796
169	5.353422	5.0164614	4.2070246	3.6683419	3.3798988	3.3492193	3.0490808	2.8341026	2.6302984	2.784555	2.5614247	2.6814384	2.6361985	2.7630825	2.9726052	3.1894932	3.3369136	3.2867687	3.4384174	3.5656438	3.4343593	3.5811825	3.469945	3.1369994	2.9452915	2.9034057	2.5980148	2.737001	2.975586	3.0171053	2.9923658	3.2224178	3.5074458	3.3251123	2.9764886	2.8082886	2.769411	2.9524553	3.0268593	2.9750261	2.6106634	2.6479228	2.7021794	2.5061917	2.2601037	2.5209932	2.506116	2.5284395	2.4961143
170	5.0875916	4.872161	4.0833507	3.5658617	3.5299735	3.564696	3.1619353	2.9041831	2.6977525	2.8845863	2.6625452	2.922337	2.9252305	2.9523613	3.259022	3.393599	3.537364	3.5698335	3.846469	4.0250354	3.8402429	4.2049527	4.0347266	3.5826828	3.299214	3.2301295	2.9478133	3.0472455	3.484276	3.3393004	3.3220294	3.7015078	3.9713075	3.7149043	3.3069127	3.0423722	3.1161244	3.407645	3.5677838	3.4737282	2.9478312	3.006586	3.1418953	2.8729486	2.5974746	2.7753005	2.8098443	2.8345642	2.9313364
171	4.8736854	4.7263794	3.9804652	3.2830257	3.175416	3.3442109	2.936869	2.8523812	2.6398063	2.887421	2.712036	2.9651823	3.0037775	3.0828085	3.3258982	3.6035259	3.6354022	3.4893928	4.05559	3.9908793	3.8104715	4.232821	4.1210756	3.4693527	3.293923	3.3302631	2.9516344	2.9767315	3.5814822	3.3455162	3.3235612	3.8138778	3.994118	3.5522327	3.3257396	2.9875484	2.9431133	3.4703274	3.7098153	3.5165205	2.9790094	2.9818177	3.1173813	2.8806813	2.6451511	2.7891214	2.8530965	2.8259413	2.7519476
172	4.42903	4.107374	3.2958012	2.8499775	2.4942248	2.5188212	2.256833	2.27735	2.2809227	2.6471784	2.6342096	2.8973465	2.8177228	2.7028399	2.9142709	2.9511456	3.0063634	2.8161054	3.1507308	3.3659687	3.363938	3.7622373	3.7041898	3.2567954	3.2342284	3.1480145	2.8201718	2.8396144	3.103681	2.8678536	2.6683323	3.1685262	3.2715008	2.8386073	2.7598023	2.5008683	2.6706667	3.134674	3.4083788	3.3770547	2.9496126	2.975895	3.1931176	3.0248728	2.7546492	2.9735649	3.207791	3.1807187	3.0753334
173	4.166024	3.7001145	3.0371044	2.4771302	2.2450285	2.1724436	2.0161037	1.9676765	1.8949102	2.1342115	2.1289895	2.3191032	2.3222432	2.1976025	2.3673158	2.4629047	2.4072042	2.3202088	2.5584192	2.644397	2.6955771	2.917462	2.8785808	2.6100414	2.5881002	2.4801714	2.1657987	2.1647804	2.331301	2.2158065	2.1581893	2.4099991	2.5226638	2.320087	2.2593985	2.0840247	2.2065098	2.5005736	2.6238127	2.6892877	2.300662	2.3558116	2.5407019	2.43446	2.161624	2.3902583	2.5314548	2.6519966	2.5813196
174	4.2105303	3.7725983	3.0345652	2.5736072	2.2788475	2.1454978	1.9624932	1.8283954	1.7281771	1.9719954	1.864437	2.1513906	2.0644326	1.8879657	2.121628	2.2072682	2.236978	2.166768	2.4008386	2.4930696	2.4579875	2.7161422	2.6114812	2.362424	2.2988758	2.309804	2.007523	1.9629862	2.192226	2.071601	2.0278902	2.2675738	2.4247696	2.2316334	2.0587773	1.8722839	1.9090153	2.1775782	2.3625863	2.3151946	2.0230658	2.07398	2.2547565	2.1508975	1.9302127	2.1294763	2.3372736	2.4899058	2.4178677
175	4.3197103	3.805899	3.2962284	2.693937	2.517725	2.3773992	2.2030687	2.1310809	2.0077844	2.1924636	2.1860962	2.379725	2.3872907	2.2861853	2.453771	2.5024366	2.5388129	2.4599237	2.7531073	2.8788052	2.9012754	3.1667323	3.1529632	2.8004398	2.741012	2.7450247	2.5332046	2.418582	2.6232922	2.4362717	2.3675354	2.7000315	2.767953	2.4845347	2.3535414	2.1556528	2.3252122	2.5661814	2.8614392	2.8024325	2.4756093	2.5059457	2.779179	2.6224709	2.3976412	2.6317964	2.8446221	2.9953194	2.90408
176	4.5392027	4.0742893	3.4975162	2.8478596	2.668343	2.587288	2.4843845	2.4192667	2.3359523	2.539695	2.4975371	2.7982683	2.7525067	2.630303	2.807863	2.9271677	2.9000163	2.7668371	3.050089	3.0456347	3.092773	3.2259424	3.2029696	2.878183	2.8348126	2.6727304	2.450114	2.4722311	2.615236	2.4390101	2.4739323	2.7556715	2.8537257	2.6712806	2.5971837	2.549929	2.5971107	2.9137177	3.0262196	3.048956	2.7371714	2.6502683	2.8887167	2.7838573	2.5333385	2.6909657	2.8386388	2.9657867	2.9468346
177	5.0000987	4.3959513	3.9077947	3.343779	3.1370068	3.0330534	2.9885354	2.9523542	2.7833421	3.0656857	2.999803	3.2038817	3.1357543	3.1078176	3.3465781	3.4593668	3.5375037	3.341161	3.538546	3.5951786	3.6509523	3.8416305	3.7047367	3.3108225	3.225109	3.0681057	2.839075	2.8035011	3.0072274	2.8898988	2.8975258	3.2647955	3.3984103	3.1474762	3.0582075	2.9298778	3.050846	3.3467367	3.5606658	3.4307752	3.0698926	3.0080652	3.301754	3.0699167	2.768595	2.9269981	3.1273727	3.245275	3.1366405
178	4.829633	4.469241	3.8917668	3.2564719	3.0995803	3.1435552	3.1085613	3.1219847	2.9004426	3.1732998	3.2159128	3.5028512	3.4804683	3.3247356	3.599833	3.7513003	3.6864269	3.4514174	3.839682	3.7900896	3.8181162	4.09309	4.060385	3.6269732	3.5812564	3.3408978	3.082754	3.1506548	3.2181911	2.9961815	3.143437	3.4025478	3.4931235	3.3025353	3.3133543	3.252623	3.399796	3.68197	3.9288678	3.9975235	3.483399	3.4371092	3.7800212	3.642965	3.2315936	3.4815712	3.7226481	3.8821917	3.7612135
179	4.4646244	3.8914564	3.47149	2.9374936	2.717036	2.5229633	2.633275	2.6575966	2.6952734	2.9866042	3.0850754	3.377993	3.2152133	2.9397352	3.1107416	3.2287257	3.09933	2.8710332	2.9951491	2.9713845	3.018294	3.0746026	3.1348	2.75699	2.827807	2.5566924	2.3400173	2.4329178	2.4476686	2.2498417	2.4034207	2.6036222	2.6387053	2.5366793	2.5530818	2.6589637	2.7673168	3.0244317	3.1437654	3.2540374	2.9580998	2.8078144	3.0341487	3.0768414	2.773501	2.8795648	3.144586	3.2897775	3.350769
180	4.8945656	4.471282	3.884985	3.444324	2.979304	2.9793143	3.054348	3.2468596	3.3413599	3.6392937	3.7454238	3.9647965	3.7274063	3.5115607	3.6438878	3.739576	3.5501761	3.2826107	3.301457	3.175951	3.2526083	3.20169	3.2307682	3.0229979	2.970615	2.707601	2.475977	2.581264	2.5159788	2.2567039	2.4866679	2.72642	2.791668	2.7929626	2.885744	3.101434	3.2112408	3.4278917	3.4385023	3.7405066	3.4097748	3.1939914	3.3337302	3.4634156	3.1907935	3.2218342	3.5423622	3.7572017	3.8712296
181	4.895288	4.4703226	4.0123997	3.3757458	3.035222	2.9083538	3.1148152	3.2734997	3.3421137	3.74074	3.8175585	4.164372	3.9395394	3.5903406	3.6846156	3.7956	3.5964088	3.3424907	3.3734326	3.3614247	3.5847049	3.556244	3.5678234	3.3352757	3.2817407	3.108801	2.783474	2.7344978	2.8225665	2.5170002	2.7109716	2.9838686	3.048371	2.9633055	3.0149984	3.1044173	3.38379	3.5408854	3.8624988	3.9465508	3.6226575	3.349227	3.6405048	3.7228308	3.3633628	3.5499322	3.8371842	4.0354443	4.1045523
182	5.310129	5.029949	4.627161	4.186367	3.7162359	3.8996024	3.9297652	4.2966022	4.3599854	4.807387	4.8523912	5.081376	4.6946197	4.5170403	4.826447	5.120336	4.8561687	4.4385176	4.6566057	4.5818753	4.5728197	4.6781645	4.5629015	4.085287	3.9827085	3.545395	3.2590804	3.335112	3.5267534	3.0270019	3.2941604	3.8964005	4.033915	3.8966994	3.8871856	3.9540591	4.240901	4.533621	4.56229	4.813841	4.3112774	4.087828	4.290102	4.207472	3.8776028	3.8917835	4.128336	4.336837	4.425356
183	4.726424	4.310919	3.8844488	3.4985828	3.055292	3.1022592	3.3053443	3.5474749	3.665669	4.0569067	4.14034	4.4317555	4.3568535	3.9253774	4.129592	4.2964616	3.966528	3.7064266	3.8669505	3.8367574	4.027548	4.0309215	4.046766	3.704442	3.6404371	3.3342905	2.8928308	3.1414804	3.1127477	2.8134646	3.0896173	3.3658495	3.3448753	3.1914916	3.3840408	3.540464	3.8146791	3.9952927	4.0975256	4.1593847	3.9426115	3.7206361	3.983349	4.025509	3.679212	3.8407938	4.028163	4.435705	4.452273
184	4.4558983	3.9291396	3.6236825	2.8441412	2.7359362	2.8915362	3.0022087	3.2989697	3.205721	3.6157799	3.9520364	4.313055	4.1359825	3.8292618	3.8585887	3.915971	3.7140646	3.570937	3.814534	3.8722818	4.0433874	4.151422	4.162737	3.9568603	3.96508	3.6179895	3.2587473	3.3615558	3.3216686	2.89594	3.0320654	3.4765337	3.4305892	3.2682533	3.3613138	3.4342232	3.8000207	3.968393	4.265256	4.4781666	4.1532917	4.0054884	4.2984467	4.2819753	4.0215197	4.1229687	4.5532384	4.884493	4.936964
185	4.5369873	4.115523	3.7475376	3.2329364	2.8357692	2.8581572	2.9505043	3.1583	3.0972004	3.471204	3.5579014	3.8744583	3.8262486	3.5907798	3.793721	3.8167658	3.6425567	3.4012623	3.6365223	3.7372348	3.898674	3.9690497	4.1565638	3.78259	3.7719653	3.5141907	3.1282682	3.1939745	3.2388415	2.8983617	2.9827843	3.385534	3.339512	3.0967352	3.2557502	3.2489228	3.5633626	3.7951365	4.1488566	4.253584	3.7398543	3.7125864	3.9727845	3.887001	3.5623622	3.7507534	4.067253	4.2106686	4.1573377
186	4.7548347	3.887847	3.1481018	2.6102152	2.128294	1.8947799	1.9444884	1.888262	2.0041585	2.2709079	2.3353329	2.5836053	2.3848064	2.109263	2.2395236	2.350563	2.1990697	2.0451674	2.1501377	2.121769	2.162145	2.3650584	2.3539484	2.050419	2.0773401	1.9887824	1.7191534	1.6714139	1.8012489	1.6151105	1.6207416	1.9425719	2.0080256	1.8332027	1.7987447	1.766468	1.8900542	2.101016	2.2523348	2.3282728	2.10948	1.9769938	2.1843734	2.2508538	2.020154	2.0743363	2.4052138	2.6458976	2.7022896
187	3.8026142	3.3138175	2.7369127	2.275756	1.8568809	1.7410572	1.7190546	1.7426559	1.8211935	2.0894258	2.1456804	2.3453212	2.2265866	1.9970796	2.0540748	2.1484816	2.002163	1.8346531	1.9511964	1.9654399	1.9793428	2.1524074	2.0789645	1.8527027	1.8100692	1.6856875	1.490941	1.4546068	1.5534313	1.4390919	1.4968798	1.6876501	1.796696	1.6898286	1.6557877	1.6585047	1.7650548	1.9866203	2.0465107	2.1907237	1.942893	1.781936	1.9883873	2.0515194	1.8310716	1.8508346	2.1673613	2.3855457	2.4499516
188	4.1756005	3.517357	2.9308963	2.4084785	1.9890223	1.8571513	1.8704505	1.8654883	1.9761405	2.2765276	2.3859937	2.5190668	2.32934	2.108522	2.2064366	2.3186269	2.1798952	1.9387323	2.0706806	2.0144134	2.033938	2.2554507	2.1265962	1.8567259	1.8167913	1.6708051	1.4636497	1.4572352	1.571516	1.3857841	1.4604496	1.7157166	1.8620468	1.7704136	1.7139037	1.7501214	1.815254	2.07104	2.1178625	2.2238975	1.9787894	1.8152472	2.0039463	2.0715625	1.7955973	1.8318563	2.1543522	2.357943	2.4841514
189	5.055176	4.641268	3.9339952	3.1527057	2.7432115	2.6447694	2.720304	2.6185641	2.7367215	3.2514057	3.147272	3.461499	3.0275488	2.7909422	3.069704	3.429961	3.2211523	2.6720693	2.7973232	2.6720161	2.5249958	2.6625714	2.6103268	2.2594714	2.1972837	1.9844909	1.7020364	1.577524	1.7069755	1.5335721	1.6872357	2.0965583	2.3538322	2.4041877	2.2488794	2.3781104	2.3968892	2.6560416	2.5763264	2.9348173	2.5130405	2.3095834	2.5371933	2.6569242	2.3190935	2.3545535	2.7649498	3.0424805	3.2662778
190	4.3004246	3.7305253	3.2118745	2.6360497	2.309754	2.0814776	2.0443807	1.9326568	2.0402224	2.3539581	2.3343928	2.5344095	2.2982213	2.0787416	2.1763835	2.3835406	2.2597923	1.988477	2.045333	1.9270761	1.9224572	2.055202	1.9378499	1.7139623	1.667687	1.5179983	1.2360625	1.1943889	1.316361	1.1023508	1.2947115	1.5013577	1.7025783	1.741941	1.6626996	1.7912993	1.7815166	1.9376569	1.9633642	2.126233	1.913343	1.7283746	1.9094871	2.0276804	1.7993721	1.8617089	2.1518393	2.404142	2.5724545
191	5.0043674	4.177638	3.6050868	2.906574	2.474344	2.2459016	2.204062	2.0652523	2.1986542	2.4499836	2.436909	2.6394472	2.4135747	2.156149	2.2715828	2.4605107	2.336513	2.0815816	2.0998175	1.9678074	2.0128899	2.1216693	1.964735	1.7393692	1.7620076	1.5529947	1.3253677	1.2918061	1.302057	1.0792983	1.2469246	1.5350127	1.7310843	1.7112942	1.7618874	1.859522	1.8821955	2.0236998	2.1245127	2.194904	2.0245082	1.8674699	2.014182	2.1688032	1.9321166	1.9827237	2.2489889	2.5054522	2.633995
192	4.8294654	4.6987915	3.9304132	3.3818264	3.068563	2.7617898	2.8142276	2.8433056	3.0335321	3.3904548	3.3718057	3.6057215	3.2119527	2.949141	3.1051517	3.205016	2.9670453	2.634179	2.623125	2.355688	2.4087653	2.3686564	2.3406825	2.1267185	2.1945703	1.9264619	1.7240598	1.7261965	1.5976694	1.3381789	1.615555	1.8191981	1.9475328	2.120963	2.1889215	2.428327	2.4676304	2.690208	2.6615717	2.9314365	2.7398267	2.4462729	2.767655	2.9288023	2.6066542	2.628933	3.0021727	3.4008055	3.5515263
193	5.577306	5.204357	4.72222	4.155033	3.9371529	3.5687175	3.7809827	3.7987914	4.006971	4.454261	4.453257	4.5461445	4.2288337	4.1014547	3.981645	4.2861257	4.019019	3.4293442	3.4698863	3.0489445	3.059559	2.958859	2.9662008	2.6853514	2.769227	2.4523356	2.1052754	2.258517	1.8998784	1.6658406	2.0945077	2.220323	2.4264429	2.8564126	2.8854504	3.2087152	3.167085	3.5631967	3.2087789	3.9439788	3.603712	3.0622382	3.38786	3.7683845	3.2727413	3.4123864	3.8151326	4.140044	4.3053756
194	6.0756545	5.9000473	5.185766	4.566196	4.332106	3.977288	4.2728677	4.1291504	4.4738126	4.853639	4.7151246	4.7273197	4.128649	4.1062255	4.212744	4.645589	4.4082394	3.7615304	3.7433484	3.22396	3.0248585	3.0528746	2.890082	2.4384413	2.522056	2.2303023	2.0916047	2.104021	1.9327122	1.6342134	2.242217	2.3826756	2.65157	2.9120965	2.8908403	3.4169745	3.2580283	3.4768178	3.2139454	3.512838	3.426633	2.8111985	3.0066137	3.3951273	3.058266	3.2071767	3.557151	3.9953732	4.094645
195	5.4841795	5.153305	4.6357656	4.1615562	3.5743685	3.4012403	3.9140854	4.23431	4.629172	4.9750595	5.2450066	5.396387	5.0196214	4.6572046	4.722459	4.7727747	4.3844004	3.7965968	3.7457087	3.3995664	3.6879003	3.404697	3.425933	3.2541063	3.34516	2.9460468	2.774262	2.9495935	2.3522334	1.8971672	2.439379	2.6937695	2.7699137	2.9486973	3.3379154	3.750391	3.8594778	4.106153	4.053326	4.6092906	4.446213	3.8270974	4.1910143	4.532267	4.0801363	4.1601353	4.6887035	5.1481004	5.420017
196	4.9611597	4.6751895	3.956848	3.199669	2.9183125	2.7033596	2.9408398	3.1232243	3.1358035	4.0281563	4.1317277	4.6939926	4.3043604	3.8432872	3.906448	4.028156	3.6617775	3.121313	3.4714563	3.1999037	3.593586	3.6631987	3.8328762	3.375012	3.8550274	3.426663	3.119471	3.0076604	2.5856814	2.0373178	2.2407749	2.5279226	2.4827309	2.5837417	2.8174784	3.0571632	3.5437331	4.062492	4.2838764	4.772109	4.338293	3.7553043	4.673602	4.852041	4.4170628	4.782028	5.4208527	5.8960896	6.104912
197	4.6402807	4.0063114	3.2805758	2.80528	2.3179226	2.1622293	2.229051	2.3515768	2.5761175	2.9528813	3.136777	3.424891	3.0036883	2.7670145	2.772343	2.9370875	2.6160398	2.24682	2.3147516	2.1378052	2.3179123	2.510315	2.4511096	2.251728	2.4210463	2.1917176	2.0611172	1.9373405	1.8439739	1.5000904	1.5484458	1.8931897	1.8318796	1.8073852	1.9543619	2.1154428	2.3615885	2.6099548	2.6564355	2.9907908	2.7678003	2.5551248	2.8365817	3.0419824	2.767498	2.8822353	3.19584	3.5248284	3.6149483
198	4.169227	3.6750236	3.0495882	2.5194545	2.0351412	1.9307775	2.0753531	2.2025173	2.3498359	2.7517154	2.9102545	3.209395	2.9469562	2.6907864	2.6561143	2.7256243	2.4325223	2.180719	2.26972	2.1253767	2.183391	2.343596	2.306288	2.14755	2.2155967	2.097588	1.9000366	1.8373344	1.679464	1.4007937	1.544434	1.7532523	1.7706747	1.7650638	1.8489635	2.0485587	2.2513545	2.4687722	2.5087402	2.8258164	2.5902123	2.316067	2.6279588	2.858306	2.6184592	2.6762156	3.0150115	3.3865232	3.4324942
199	4.057329	3.2283185	2.446968	2.081868	1.6357191	1.5094528	1.5632427	1.7405078	1.8836536	2.1907763	2.3033013	2.5946383	2.4022892	2.060357	2.123973	2.1675396	1.9350333	1.7726517	1.9477451	1.9184923	2.07514	2.2958055	2.2694907	2.0598507	2.0713186	1.9419843	1.7274213	1.6834478	1.6794214	1.4415667	1.4755962	1.7333648	1.7333004	1.604729	1.657124	1.7017012	1.9048903	2.1496184	2.276128	2.3937602	2.243421	2.0519485	2.342236	2.4642062	2.222544	2.3023667	2.6290252	2.8636684	2.9584346
200	3.9790592	3.1685314	2.5863566	2.0812445	1.5676453	1.4902081	1.6078155	1.7576836	1.93646	2.2523851	2.3775256	2.619986	2.3910542	2.1150522	2.1491628	2.2086916	1.9319648	1.8270808	1.9396925	1.9324093	2.1056862	2.3033113	2.3156297	2.0590668	2.1150172	1.9760644	1.8119353	1.7202201	1.6931851	1.4750047	1.5041666	1.7013476	1.7173016	1.5969496	1.6662974	1.71808	1.8995534	2.17423	2.2951999	2.4707568	2.228403	2.0693312	2.3444111	2.4373763	2.179634	2.290464	2.5953522	2.8328767	2.9452996
201	4.0853114	3.34316	2.9866061	2.2616522	1.7427123	1.6229441	1.8509822	2.0129833	2.198587	2.5913875	2.787835	3.0886502	2.854414	2.4079585	2.3354242	2.4390025	2.1270046	1.9422728	2.045901	1.9748745	2.1237564	2.254108	2.3263202	2.185359	2.3928397	2.3706367	2.2059371	2.0607245	1.9506023	1.6975513	1.6723573	1.8033066	1.7686262	1.6254497	1.788755	1.9318423	2.1147046	2.3884952	2.4978218	2.7823353	2.607221	2.3931806	2.6708884	2.9036698	2.6987138	2.906452	3.2043066	3.5651793	3.722203
202	3.803929	3.2295175	2.4299116	1.9459558	1.5310154	1.490015	1.5327234	1.6490312	1.7812707	2.004171	2.1724854	2.4673533	2.3659747	2.0475435	2.11363	2.1132483	1.9219048	1.778396	1.9627782	2.0018036	2.1173587	2.3180532	2.3313355	2.1540322	2.2494016	2.18751	1.943812	1.8637123	1.9190273	1.6208544	1.6207426	1.8248247	1.814486	1.6506026	1.7089342	1.7046655	1.9022143	2.1435442	2.3752823	2.4707437	2.2540498	2.1673298	2.4451392	2.513603	2.3192375	2.4761705	2.692638	2.9105358	2.9434395
203	3.8095691	2.9675288	2.3790197	1.7584887	1.5073781	1.5198367	1.5491306	1.7297238	1.9012911	2.25281	2.4568808	2.7399454	2.5956326	2.2795157	2.2393036	2.202261	2.0301957	1.8876945	2.1136181	2.224751	2.3248088	2.5631113	2.6086926	2.390068	2.4827905	2.4057739	2.1873994	2.078422	2.0827224	1.8015752	1.7741848	2.0065005	2.04004	1.8064394	1.8551235	1.8424466	2.1086426	2.423863	2.5909958	2.6879165	2.5724368	2.3982244	2.7164507	2.7906504	2.5852125	2.6780658	2.9804387	3.216262	3.2788181
204	3.9276948	3.457693	2.5943131	1.9893403	1.6122471	1.6682949	1.6611817	1.8598909	1.9926691	2.3384557	2.4900928	2.8164556	2.6213639	2.2548168	2.3367453	2.3743806	2.1059985	1.9394343	2.1902437	2.1845088	2.344745	2.5277367	2.5095248	2.3396475	2.4312916	2.3886847	2.221361	2.1042233	2.1059387	1.8885833	1.8270829	2.064816	2.0627565	1.8183839	1.881528	1.8248166	2.0809011	2.3719556	2.5501323	2.64038	2.4290543	2.3910065	2.593956	2.726927	2.5038362	2.6701999	2.8755493	3.1563914	3.283793
205	4.277073	3.3286257	2.619627	2.1689055	1.6911558	1.7612875	1.8748766	2.1400595	2.333087	2.6702867	3.014804	3.2541785	3.1241736	2.6945906	2.7163188	2.6542387	2.415595	2.1632874	2.400451	2.444089	2.6557648	2.825362	3.0172157	2.7356853	2.9344516	2.9328647	2.7580538	2.5404105	2.5994809	2.161921	2.1868043	2.357151	2.272174	2.064588	2.1451964	2.2453847	2.529306	2.8302157	3.074142	3.2791028	3.009525	2.9167862	3.1891026	3.321606	3.0400584	3.3325462	3.5674543	3.9916751	4.0368347
206	3.9564254	3.1131425	2.57369	1.9709932	1.8522463	1.9484516	1.9657993	2.2467256	2.301659	2.6127253	3.0688975	3.2592523	3.1759365	2.9086745	2.8642695	2.8974416	2.6361814	2.5328689	2.813208	2.946241	3.1876423	3.2282143	3.4927573	3.1689472	3.3002782	3.293455	3.0095186	2.813861	2.9580092	2.5829914	2.521719	2.785735	2.6669583	2.5057359	2.5167723	2.5081472	2.7967362	3.1345272	3.4356437	3.61454	3.2677083	3.177332	3.5416858	3.565781	3.2989492	3.5808063	3.785727	4.0570145	4.019888
207	4.5922527	3.584617	3.1867182	2.6190984	2.711215	3.1443377	3.4928374	4.4880657	4.5112	5.1862187	5.6496725	6.920786	6.788471	5.706778	5.306925	5.320266	4.81227	4.79027	5.4522724	5.862715	6.658326	6.787901	7.2998962	6.8378115	6.9651995	6.9734554	6.403352	6.2768297	6.090073	5.276329	5.055332	5.8420186	5.4250298	5.209793	4.9683876	5.3769865	5.873096	6.5085154	7.3740196	7.342219	6.80447	6.9184294	7.696394	7.5063615	7.1527047	7.758015	8.170914	9.031856	8.561329
208	6.9248238	7.5162363	6.845398	5.137349	5.502324	6.371434	6.523952	7.502993	7.5169115	10.895281	9.952277	11.311238	10.513866	9.8310375	10.003424	10.363157	10.317787	8.955406	11.793364	11.757868	12.462332	13.655211	12.998244	12.305138	11.867912	12.504011	11.888733	10.197521	12.03304	11.063709	10.007539	11.316288	11.85337	10.859941	9.31656	8.917614	9.754435	11.193101	12.290699	11.347274	10.7120285	10.641144	11.594728	11.433594	11.4234295	12.145048	12.050676	12.91631	12.645795
209	15.128325	15.817755	15.465436	14.945909	14.561544	14.105704	13.683487	13.05398	12.74817	13.3399935	12.152221	11.831579	11.5225935	12.46776	13.229575	14.4086685	14.47589	13.924118	14.121464	13.728575	12.904215	13.324048	12.199893	11.756266	10.815647	10.529552	10.45873	10.934427	11.778994	11.908049	12.578167	12.467727	14.116168	13.51185	12.479055	12.116256	11.222383	12.304181	11.793016	11.615183	11.30174	10.696793	10.819154	9.618388	9.836838	9.328634	8.5947895	7.829335	7.74649
210	8.379919	7.7936187	7.1889343	6.85431	6.6820436	6.4315243	6.4185314	6.231369	6.171526	6.0978622	5.7239466	5.505788	5.3437915	5.663785	5.908517	6.2420993	6.3264456	6.325137	6.289689	6.139886	6.035734	5.9067774	5.4307604	5.111367	4.575698	4.4454403	4.4817677	4.780764	5.0402718	5.2210655	5.4583426	5.6719656	6.009035	6.178732	5.808715	5.7444353	5.249281	5.3026867	5.228523	5.0053673	4.798855	4.6343446	4.4343414	4.2467527	4.15202	3.9441938	3.708507	3.7144296	3.7671783
211	8.404139	7.8863015	7.5721617	6.961586	6.6975346	6.5424643	6.6122723	6.286995	6.4150105	6.444307	6.0827107	5.941853	5.6316233	6.0702715	6.2607465	6.7475348	6.6928577	6.4409723	6.459222	6.2648244	5.91518	5.8888893	5.5202713	5.1064763	4.637583	4.438121	4.2846155	4.647188	4.8780217	5.1054206	5.4201684	5.513072	6.1058736	6.2064548	5.7869406	5.838071	5.4411654	5.6579742	5.3174534	5.2942476	5.1363735	4.840709	4.5697613	4.5144587	4.4307146	4.036012	3.8856206	3.7847524	3.9586651
212	7.314979	6.6919575	6.1532907	5.6992397	5.3988075	5.222335	5.2432303	4.9923124	5.0673447	5.220701	4.9540977	4.9382877	4.6672525	4.7132015	4.950168	5.3715267	5.3216667	5.0270414	4.9846926	4.7613525	4.5341682	4.50881	4.2456484	3.9209278	3.6233282	3.366159	3.3033147	3.6865628	3.7637331	3.9397302	4.2104692	4.27247	4.6644983	4.70675	4.555115	4.5900507	4.3878527	4.305977	4.182846	4.1341887	4.00066	3.713811	3.6308298	3.5735376	3.4568357	3.1756735	3.1237507	3.1367643	3.3116713
213	6.994046	6.321437	5.7412663	5.2864065	5.142159	5.072051	4.923114	4.775626	4.8567514	4.845094	4.669072	4.5339756	4.3438187	4.5490828	4.712147	4.9665914	5.062114	4.983841	4.862864	4.8117285	4.539118	4.5274453	4.2237487	3.9772384	3.5528378	3.4241726	3.4233265	3.6286852	3.874033	4.028987	4.057763	4.2598763	4.6754603	4.7211676	4.480893	4.3243465	4.239698	4.204465	4.1029744	4.07465	3.9119332	3.7133238	3.4684327	3.4634266	3.330006	3.1218746	2.968783	2.9725785	3.1666956
214	7.525	6.837538	6.192363	5.741309	5.491273	5.304512	5.2488585	5.0878143	5.243819	5.231996	4.9477096	4.870635	4.709141	4.7264295	4.836555	5.211546	5.348571	5.0257645	4.9656467	4.7475805	4.50913	4.4865694	4.2073503	3.949485	3.7597568	3.608069	3.598243	3.7729487	4.012164	4.132167	4.2233324	4.34476	4.8026195	4.8476295	4.5618105	4.592558	4.452981	4.2365966	4.140772	4.0941916	3.938311	3.7375057	3.6368294	3.5955725	3.4787312	3.2457104	3.1891553	3.136679	3.4384978
215	7.6337824	6.9997063	6.512884	5.886989	5.643282	5.4037085	5.5309157	5.337179	5.4655523	5.6448803	5.3476434	5.325934	5.088013	5.114997	5.258724	5.4961467	5.4891367	5.2540874	5.2178383	4.909581	4.7497354	4.609873	4.3004303	4.175503	3.86984	3.7098768	3.7554445	3.8568995	4.0441704	4.1191273	4.372067	4.437564	4.7600465	4.9327655	4.751546	4.866226	4.7501793	4.6851716	4.3604116	4.409912	4.320933	3.9944375	3.9610298	3.98803	3.837133	3.6044362	3.6085916	3.5544047	3.7795973
216	6.9947853	6.590914	5.9499364	5.43491	5.2240424	5.107359	5.0199165	4.865103	4.8795204	5.028206	4.6882424	4.6716366	4.472575	4.6075196	4.8164434	5.074089	5.0438375	4.903043	4.7761426	4.6867533	4.4679675	4.426027	4.1054544	3.988042	3.5885603	3.3373406	3.4817479	3.6516557	3.8633504	3.8972273	4.126498	4.192649	4.587124	4.6933503	4.5216866	4.4253798	4.2564645	4.263642	4.0966735	4.0395894	3.9120588	3.7516778	3.5139666	3.5485048	3.465012	3.1670032	3.1120934	3.0376225	3.2712562
217	7.4150276	6.8939447	6.278035	5.8391047	5.6047893	5.502391	5.5401945	5.253476	5.3300776	5.3918667	4.9486346	4.937164	4.7699656	4.9100313	5.118416	5.45074	5.4916267	5.313861	5.2406425	5.049574	4.8726254	4.7461534	4.4062657	4.244523	3.946549	3.7804496	3.7927372	4.130129	4.2473593	4.2976513	4.639514	4.5674906	4.997772	5.1431174	4.7833824	4.9170732	4.5866146	4.5575757	4.3136044	4.229268	4.1385927	3.9724717	3.7838383	3.7370605	3.7268786	3.567492	3.2870903	3.2390385	3.4796162
218	7.3763027	6.7613773	6.0928383	5.590145	5.3688645	5.1331053	5.140628	5.0856447	5.136345	5.1768394	4.979286	4.9549336	4.8428044	4.7778196	4.988935	5.2422647	5.2631893	5.013775	4.9468746	4.8573494	4.6575804	4.6251216	4.3407965	4.0559387	3.8073666	3.5503082	3.6462736	3.7654562	3.988302	4.014696	4.2062697	4.405096	4.762556	4.8278394	4.635433	4.604909	4.583392	4.494076	4.25663	4.259612	4.0664573	3.7966323	3.79645	3.7683403	3.6276326	3.4620292	3.4412973	3.2666588	3.46059
219	7.6701655	7.0414934	6.563467	5.920036	5.73125	5.611134	5.733488	5.41492	5.495511	5.7256694	5.392555	5.335495	5.168437	5.173908	5.3806458	5.785879	5.6733484	5.388644	5.407151	5.1429825	4.9911222	4.917578	4.553241	4.4139347	4.002003	3.8794103	3.9230666	4.131032	4.267827	4.3648787	4.5846567	4.7024145	5.074679	5.190372	5.053153	5.051374	4.8588247	4.8539257	4.631966	4.5622463	4.4711304	4.2363462	4.100569	4.0869493	3.994989	3.6996064	3.6425517	3.5982087	3.7957172
220	7.556843	7.2435827	6.6679373	6.142296	5.973156	5.8976398	5.9175453	5.667318	5.7667913	5.8506064	5.4139323	5.490054	5.292268	5.320813	5.5230613	5.807418	5.870443	5.702202	5.623906	5.333742	5.240637	5.1010647	4.7509766	4.591596	4.2545676	4.1037292	4.0600543	4.4034967	4.408619	4.588097	4.9268084	4.931486	5.351119	5.4830685	5.209836	5.254367	5.0526466	4.9820232	4.732671	4.7010355	4.61419	4.338759	4.181053	4.200586	4.0512357	3.8043647	3.8018	3.6130493	3.8524418
221	7.872735	7.192764	6.5984507	6.067027	5.8663793	5.8414927	5.7149677	5.501414	5.5327077	5.666116	5.347129	5.2134166	5.124305	5.2685575	5.3538885	5.663496	5.796706	5.505067	5.583884	5.3908215	5.196392	5.2072945	4.8155375	4.632403	4.3518057	4.2386794	4.228853	4.37023	4.6170106	4.6584883	4.9551563	4.9893274	5.434602	5.469549	5.1397576	5.1943436	5.0011816	4.890342	4.6942058	4.651706	4.479873	4.2849793	4.1866226	4.075345	3.9914172	3.8243117	3.679341	3.5689073	3.648396
222	8.070873	7.5590734	7.0630617	6.3501763	6.200428	5.9168787	6.029369	5.9568787	6.117224	6.218313	5.9613705	5.8986597	5.7371264	5.8120728	5.8199797	6.222774	6.0552707	5.876526	5.8121967	5.520344	5.52743	5.299917	5.0732327	4.962262	4.6631017	4.258195	4.339738	4.5879245	4.7066536	4.7832603	5.0233784	5.141347	5.405545	5.584809	5.540372	5.5110936	5.329398	5.300144	5.024574	5.11615	4.9279823	4.728813	4.607269	4.555993	4.3949265	4.1358304	4.217002	4.117307	4.187955
223	8.188735	7.671515	7.0509663	6.510991	6.331554	6.204769	6.1662455	5.8852553	6.097136	6.2740517	5.904865	5.911605	5.7487817	5.7839518	5.8852277	6.2662115	6.3064528	6.057327	6.041952	5.7533903	5.663604	5.554472	5.1283636	4.9947414	4.6351767	4.4563665	4.4559603	4.6967053	4.89804	4.9893985	5.2907925	5.2750015	5.8294344	5.7850504	5.63608	5.636097	5.401759	5.4494534	5.1831503	5.1615705	4.960388	4.8348446	4.6296916	4.608583	4.501967	4.2213297	4.1648107	4.183815	4.184072
224	8.617685	8.206213	7.73897	7.2038865	6.9868617	6.8468504	6.894168	6.638269	6.7284517	6.658515	6.3450503	6.30896	6.205824	6.3156786	6.3191595	6.757927	6.914136	6.683099	6.574943	6.4780736	6.382121	6.1239247	5.758952	5.6031895	5.260016	5.145323	5.222295	5.4981318	5.4082117	5.5859003	6.013903	5.88147	6.3416452	6.405347	6.174785	6.2858715	6.0198073	5.8558364	5.678235	5.538497	5.535837	5.2944546	5.0767446	5.1049004	4.99586	4.662231	4.632617	4.534266	4.6560125
225	9.150503	8.628252	8.069423	7.525448	7.3479123	7.3428855	7.128621	6.967442	7.0530224	7.010887	6.587178	6.6203136	6.502634	6.5946765	6.805127	7.1889143	7.4429874	7.012917	7.2840858	7.0368137	6.9874096	6.7696314	6.593917	6.272309	5.918975	5.5926085	5.5017133	5.762973	5.9611273	6.037874	6.403032	6.533071	6.985181	6.989901	6.7420397	6.6163015	6.5597935	6.383363	6.305535	6.2332654	5.833061	5.6528735	5.7061014	5.372754	5.310302	5.1867905	4.982671	4.769867	4.7924614
226	9.499426	8.933638	8.425791	7.8167896	7.618424	7.429963	7.492856	7.4403887	7.628563	7.657637	7.344329	7.3129754	7.1174746	7.2204847	7.322619	7.621934	7.6353397	7.4904313	7.437583	7.187053	7.3565807	7.006611	6.5632434	6.4904594	6.068838	5.6635904	5.684333	6.0087104	6.0801115	6.254804	6.543995	6.5796905	6.933482	7.0761495	7.1035533	7.0459657	7.028741	6.7501564	6.5369434	6.7780643	6.3951445	6.137119	5.959338	5.921444	5.746601	5.5382876	5.4122543	5.3757844	5.3922606
227	8.976139	8.235023	7.710065	7.1309295	7.026573	6.7881737	6.7815456	6.675309	6.8739805	6.9373636	6.6619053	6.673889	6.570435	6.499508	6.5887203	6.890441	6.9298224	6.8541155	6.721317	6.5097637	6.5608096	6.3280287	5.952539	5.806505	5.3968077	5.2300344	5.3429775	5.4669704	5.430358	5.695508	6.0136585	5.982795	6.4111814	6.4553585	6.494562	6.394093	6.167715	6.218978	6.0061646	6.000748	5.7490616	5.5399942	5.410633	5.4024277	5.3085294	5.0024147	4.946135	4.944275	4.87453
228	10.597841	10.209476	9.80863	8.916196	8.670927	8.681782	8.866671	8.498453	8.559327	8.679898	8.243956	8.209258	8.015915	8.173138	8.213526	8.721589	8.79677	8.656902	8.305402	8.095956	8.153684	7.614898	7.3795414	7.339352	6.876583	6.49265	6.612482	6.8919125	6.7864943	7.0224066	7.546626	7.4487095	7.8862653	8.237356	7.946969	8.009156	7.682189	7.6056347	7.433122	7.436353	7.220289	6.9385977	6.7756567	6.713124	6.4927397	6.2656255	6.0460677	5.927425	6.2210093
229	11.055911	10.501024	9.958936	9.45258	9.221792	9.145161	8.994587	8.988468	9.202179	8.770207	8.774271	8.335985	8.518649	8.643339	8.548118	8.78002	9.206799	9.1199665	8.666254	8.612665	8.805244	8.247961	8.151109	8.025104	7.607936	7.183697	7.053595	7.22163	7.3662043	7.639804	7.9511156	7.9949913	8.347906	8.639781	8.781672	8.3199005	8.495699	7.864378	8.197792	7.8854237	7.6847997	7.5912914	7.3890657	7.1253614	7.096917	6.8803463	6.557534	6.5090637	6.560504
230	13.26347	12.95051	12.585841	11.810581	11.8364105	11.832118	12.234781	12.140102	12.273553	12.330871	12.265693	12.064274	11.954277	11.846791	12.618298	12.01939	12.176306	11.753312	12.435612	11.452279	12.326841	11.092365	11.384297	11.469539	10.97205	10.137065	9.824673	10.417043	9.817917	10.21181	11.309228	10.944171	11.039515	11.686295	11.557083	11.917135	11.738413	11.771967	11.306748	11.535761	11.4640255	10.749664	10.580708	10.635389	10.247082	9.604738	9.701427	9.744561	9.611367
231	10.696369	10.073235	9.649109	8.950067	8.73621	8.646477	8.83219	8.358114	8.781263	8.633206	8.434784	8.30857	8.080873	8.271662	8.583626	8.542993	8.841916	8.540293	8.725638	8.210109	8.631937	8.107389	7.8329988	7.9554634	7.617523	7.392805	7.4611673	7.327987	7.407622	7.8292356	8.090147	7.748937	8.244031	8.459299	8.436882	8.186205	7.969282	7.793615	7.6990905	7.8951864	7.8021674	7.455118	7.278693	7.229473	7.2828007	6.784213	6.7282934	6.9693947	6.769514
232	10.485557	10.1801605	9.592066	8.859532	8.620485	8.467302	8.614298	8.22249	8.461555	8.478294	8.044394	8.158672	8.008108	8.046375	8.307635	8.672061	8.748747	8.576092	8.442069	8.184509	8.163313	7.8603654	7.708652	7.42348	7.201047	7.0244026	6.916066	6.9582396	7.0789294	7.2873755	7.6108227	7.688282	8.128733	8.211722	7.914411	7.8727508	7.6761107	7.6009045	7.5659075	7.576344	7.2781525	6.9804535	6.969617	6.86471	6.641862	6.363649	6.2367544	6.29565	6.2247553
233	12.509997	12.209215	11.745184	10.914866	10.644381	10.640711	10.859525	10.41151	10.562678	10.343916	9.970234	9.702184	9.686274	9.959396	10.413679	10.372448	10.620447	10.635786	10.572292	10.104366	10.489147	9.83239	9.850015	9.77499	9.01144	9.121862	8.723942	8.765076	8.787005	9.29706	9.804499	9.84316	9.620729	10.381365	10.08162	10.128976	9.882347	9.862779	9.733941	9.410669	9.454433	9.200317	8.85921	8.415289	8.731905	8.446186	7.7461915	7.8332944	7.625396
234	10.824535	10.580266	10.19813	9.715025	9.427342	9.434917	9.627615	9.399811	9.563379	9.364527	9.120676	9.014151	8.812841	8.999124	9.193676	9.437481	9.520369	9.693793	9.239143	9.298325	9.457492	9.000618	8.912112	9.037973	8.813849	8.414869	8.119611	8.062851	8.010809	8.368105	8.724235	8.819942	8.863165	9.450161	9.247914	9.120616	8.840438	8.8085785	8.75114	8.758039	8.686301	8.186677	8.180085	8.0923	7.9117103	7.645014	7.253866	7.4257717	7.2931213
235	11.874921	11.984495	11.285805	10.531792	10.658496	10.603224	10.4510975	10.132071	10.116547	9.802614	9.415546	9.318892	9.371054	9.604748	9.9468	10.179327	10.665834	10.5271015	10.624599	10.310495	10.322276	10.32608	10.000317	9.964676	9.318801	9.6331	8.994032	8.883632	9.199135	9.300587	9.73934	9.668839	10.004825	10.410569	10.092425	9.932486	9.350682	9.804411	9.546834	9.30348	9.212239	8.864869	9.04048	8.693646	8.66609	8.352578	8.20303	7.825486	7.7317066
236	9.951891	9.590376	8.869007	8.455425	8.3165455	8.234943	8.181081	7.8796816	8.250863	7.9539843	7.7806463	7.735977	7.3245745	7.5536613	7.6585793	8.068145	8.2185755	8.082153	8.004104	7.5525723	7.723147	7.467291	7.314092	7.2483225	6.6029367	6.7402573	6.456485	6.6358376	6.744828	6.978283	7.247113	7.2036753	7.5049405	8.026798	7.564105	7.6272	7.4002075	7.2721534	7.220691	6.9757357	6.9963374	6.837287	6.4603567	6.451729	6.39442	6.207969	6.052726	5.8571043	6.002655
237	8.59421	8.181927	7.7979646	7.130589	6.9482584	6.747511	6.9166937	6.8045173	7.011074	6.8952203	6.7241297	6.572489	6.3414907	6.5531693	6.7881236	7.0530577	7.010188	6.87334	6.756651	6.615804	6.785449	6.4149504	6.19732	6.350024	5.821191	5.594675	5.5082073	5.857588	5.7773104	5.9633713	6.299007	6.195544	6.5050488	6.564164	6.6903296	6.637863	6.387151	6.2748823	6.128521	6.054867	6.073949	5.8260026	5.633311	5.7044935	5.642668	5.3250685	5.2724857	5.087549	5.1179724
238	8.998283	8.575176	7.944061	7.4108396	7.2520447	7.1881227	7.098429	6.848794	6.8883095	6.782546	6.4778085	6.432864	6.280941	6.4942827	6.7258787	6.9428716	7.22553	7.0582075	7.0758514	6.9979897	6.9377546	6.8189507	6.6169424	6.5052176	6.1727905	5.9116197	5.714843	5.9208407	6.164229	6.3490562	6.584971	6.658999	6.8993382	6.9967923	6.727518	6.640215	6.3762593	6.3956013	6.409018	6.2563066	6.0216856	5.939204	5.807768	5.593705	5.4071016	5.2814054	5.1216545	4.985942	4.977543
239	9.676147	9.128244	8.563722	8.047064	7.9333844	7.834195	7.863047	7.5250278	7.4927855	7.555993	7.181691	7.015622	6.7585974	7.04633	7.1777945	7.6332846	7.82353	7.720193	7.654866	7.395995	7.4214554	7.296144	6.880004	6.867325	6.179043	6.0983505	5.97729	6.2291746	6.3753185	6.6240134	7.021966	6.889175	7.4238744	7.6214366	7.204831	7.2433014	6.993827	6.815092	6.7455363	6.5299387	6.482333	6.272505	6.001941	5.837063	5.770866	5.5728383	5.311828	5.0459294	5.1358824
240	9.801552	9.125381	8.531311	7.838476	7.6671	7.442875	7.7084236	7.1964197	7.496215	7.4402165	7.111806	7.089181	6.728066	6.827792	7.032236	7.639474	7.6931367	7.170789	7.3536305	6.8472652	6.917918	6.785734	6.318719	6.308605	5.841248	5.6332493	5.522418	5.7754717	5.979227	6.214536	6.552901	6.4300165	7.012476	7.161747	6.791067	6.9030704	6.5810337	6.5206056	6.373272	6.2243996	6.129057	5.897831	5.6955013	5.6029387	5.506132	5.2095485	4.9890747	4.655216	4.901921
241	7.8834524	7.367733	6.946706	6.2327533	6.110154	5.979368	5.9825315	5.7842994	6.0249476	6.0011396	5.7032022	5.6801157	5.399906	5.5386553	5.709978	6.022499	6.081013	5.9596806	6.010667	5.762379	5.682048	5.6912155	5.3146615	5.165039	4.7367105	4.5647354	4.38952	4.755369	4.9634056	5.1459646	5.307703	5.4405413	5.693239	5.8229976	5.504487	5.513648	5.2385626	5.384574	5.239933	5.194852	5.093275	4.8140645	4.594587	4.5793915	4.4054074	4.196728	4.1983023	3.9973612	4.123234
242	8.501189	7.7861247	7.239361	6.62792	6.586083	6.4670553	6.468386	6.1666703	6.245258	6.25519	5.816156	5.6689563	5.500536	5.8500004	5.9242516	6.358403	6.5686245	6.3447084	6.3793807	6.2741575	6.153027	6.174895	5.7351613	5.6384625	5.201644	5.0996656	4.976611	5.224308	5.3459826	5.4910493	5.8878508	5.7768974	6.248229	6.271472	6.003515	5.96614	5.6462145	5.6125665	5.5652184	5.419608	5.2670894	5.0739717	4.968855	4.7755823	4.6759224	4.425653	4.31455	4.1143565	4.1531672
243	8.690199	8.098827	7.6477127	6.907254	6.73872	6.654269	6.6832476	6.1776037	6.3313417	6.456132	5.9123125	5.7429657	5.5252	5.9371214	6.0639663	6.528985	6.709114	6.2829256	6.3636208	6.065448	6.123506	6.069967	5.639098	5.544279	4.9048023	4.7589946	4.6855984	5.135936	5.194647	5.4657693	5.783822	5.8016844	6.144103	6.3519707	5.90421	5.9914794	5.690718	5.5956516	5.472518	5.336478	5.249328	5.0084505	4.789195	4.6751842	4.625717	4.252062	4.133798	3.7914903	4.0636907
244	7.7760115	7.146185	6.680462	6.09097	5.9806614	5.834408	5.871977	5.614613	5.7790685	5.8053026	5.4611807	5.4212704	5.1904635	5.280863	5.4278846	5.8280983	5.772331	5.641051	5.578515	5.3291616	5.326071	5.1806912	4.8305044	4.785049	4.360442	4.2362647	4.1182537	4.455966	4.5650916	4.7379546	4.9916563	5.0197344	5.4047127	5.404198	5.3337493	5.315755	5.0204935	4.9311943	4.870877	4.7888355	4.6801786	4.484577	4.302952	4.2939463	4.125435	3.8616679	3.7405047	3.5640812	3.856039
245	7.482826	7.0055275	6.4063497	5.9773445	5.819107	5.6858373	5.606119	5.4445944	5.5614347	5.5271683	5.1805286	5.128295	4.9072547	5.1601267	5.283116	5.523855	5.79399	5.6065435	5.609394	5.392206	5.398341	5.42925	5.121769	4.9383106	4.5870714	4.4171596	4.180624	4.4646263	4.806343	4.796354	5.1322556	5.1920195	5.4557285	5.559911	5.333982	5.1511426	4.9087734	4.9118905	5.0143337	4.8332496	4.6781178	4.5128307	4.40423	4.2575817	4.1433506	3.8496962	3.7865243	3.582111	3.70795
246	8.398447	7.9966226	7.4075403	6.921587	6.809829	6.548094	6.6434655	6.2810817	6.349018	6.3385158	5.918481	5.7763224	5.583994	5.921154	6.033292	6.5662546	6.6753683	6.455741	6.495962	6.3335013	6.191569	6.1874094	5.7045355	5.4919558	5.1640286	4.989081	4.836803	5.145781	5.333523	5.485919	5.8981657	5.8063965	6.2791424	6.4443483	6.077021	5.905534	5.6934214	5.6407566	5.576431	5.378644	5.2098775	5.1311574	4.868931	4.634511	4.569273	4.3673635	4.200924	3.9598773	4.04562
247	8.485285	7.819795	7.330536	6.655579	6.58372	6.418874	6.3448668	6.00865	6.078004	6.162718	5.5824127	5.62187	5.326525	5.6491346	5.8703437	6.4049444	6.3617754	6.0252886	6.1310263	5.857876	5.827711	5.6876144	5.392627	5.1806035	4.644403	4.46625	4.419788	4.7531915	4.922596	5.1498165	5.469676	5.5839777	5.9742804	6.0042562	5.658366	5.648988	5.313838	5.3857265	5.256117	5.0656576	4.9759884	4.74269	4.5522294	4.410608	4.3122873	4.045021	3.9092116	3.6242394	3.8203077
248	7.7405157	7.1724176	6.6898847	6.239914	6.082228	5.864068	5.84233	5.623439	5.772486	5.7524624	5.4220204	5.3523884	5.153283	5.383787	5.437123	5.7961197	5.7939625	5.617619	5.4829235	5.334387	5.256359	5.236104	4.906392	4.744424	4.3721256	4.1632166	4.114196	4.3214684	4.663209	4.7199106	4.953333	5.085512	5.338665	5.4120817	5.2719774	5.21377	4.9445677	4.915249	4.8520584	4.7847366	4.646035	4.4141335	4.2735467	4.1904364	4.0467906	3.8034265	3.6287265	3.4637084	3.7055788
249	8.194819	7.666314	7.17675	6.5560207	6.5532928	6.284919	6.272625	5.9837437	6.03095	6.036909	5.6088266	5.4679494	5.290695	5.570545	5.8283067	6.113032	6.321328	6.1559896	6.210333	6.1068587	5.9668064	6.0124063	5.565174	5.3291655	5.113346	4.7990475	4.686577	5.0929327	5.282469	5.3244324	5.664384	5.7203884	6.0793495	6.1095695	5.8308287	5.6525764	5.295652	5.4119697	5.379066	5.189474	5.0453005	4.943759	4.757164	4.5415096	4.444113	4.223336	3.9854696	3.8066835	3.909784
250	9.378789	8.818998	8.303776	7.913998	7.7695017	7.546737	7.375607	7.1262517	7.171342	7.1019025	6.5793886	6.2920322	6.256827	6.6523905	6.808125	7.238657	7.4010267	7.344988	7.276359	7.3142185	7.094186	7.097514	6.619638	6.19065	5.5772734	5.3970337	5.6165447	5.835161	6.310848	6.325838	6.63491	6.765316	7.2769732	7.2504406	6.7905307	6.633935	6.197177	6.3419333	6.2091894	6.0519266	5.733014	5.787306	5.394046	5.0803137	5.14958	4.840822	4.5192385	4.2391315	4.3778486
251	8.8898535	8.42374	7.8382463	7.415157	7.1428833	6.8620863	6.9910145	6.739593	6.919091	6.7158465	6.445724	6.2087517	6.0072823	6.408436	6.424127	6.723302	6.6998444	6.7400017	6.465349	6.5173845	6.2048507	6.2110496	5.8023906	5.676511	5.3737674	5.026765	4.8769655	5.2528915	5.685628	5.846736	6.104616	6.2563715	6.381437	6.425338	6.378987	6.2812138	5.7623506	5.902941	5.8160477	5.631439	5.63084	5.3977146	4.994935	4.901209	4.683344	4.2968907	4.159445	4.0301704	4.1098347
252	10.377958	10.037693	9.515608	8.739592	8.411485	8.467041	8.205439	8.350304	8.120831	7.9970694	7.4387503	7.2644215	7.174364	7.57828	7.879322	7.9248548	8.180424	8.324432	8.466513	8.532673	8.534742	8.394009	7.8665147	7.605196	7.2010045	7.0085406	6.7577734	7.091699	7.6559467	7.7816324	7.862209	7.886407	8.504265	8.549795	7.8628473	7.8789706	7.138214	7.4200544	7.418205	7.2697625	7.105147	7.101165	6.829736	6.429554	6.41224	5.9517617	5.917574	5.6094346	5.2498713
253	11.44943	10.912874	10.306654	9.636289	9.384875	9.300592	9.546579	9.183599	9.181615	9.090209	8.439258	8.425169	8.246462	8.552526	8.531547	8.837598	9.431924	9.716629	9.121371	9.051688	8.906075	8.703098	8.088594	8.293037	7.56997	7.402341	7.5821753	7.7533016	7.9824376	8.194351	8.659927	8.331356	8.928973	9.130653	8.844068	8.583227	8.0070305	8.245369	7.924451	7.8187613	7.8771086	7.6537194	7.185055	6.917445	7.248549	7.1780605	6.319145	6.0501003	5.928096
254	12.619902	11.779165	10.997561	9.981951	10.133968	10.000799	9.955626	9.513141	9.5410385	9.700315	8.604664	8.655456	8.48544	9.020193	9.331182	9.529037	9.781997	9.693343	9.769103	9.499687	9.170511	9.21026	8.498333	8.708811	7.8398595	7.3810935	7.3458996	8.0932865	8.189302	8.414263	9.015635	8.984596	9.633663	9.8977785	9.408997	9.022906	8.348641	8.596974	8.199034	8.125488	8.284089	8.010714	7.694844	6.7568665	6.8836937	6.5438304	6.0307884	6.1101756	6.300461
255	15.296899	14.7434845	13.809443	12.820219	13.051837	12.512273	12.164713	11.820723	11.91955	11.71916	10.631479	10.3605	10.392635	11.46538	11.476565	11.5852375	12.010417	12.395782	11.693993	11.921947	11.095022	11.766222	10.636224	10.619866	9.654971	9.690936	9.836755	10.264572	10.652398	10.902056	11.83033	11.239423	12.519468	12.585686	11.126953	11.614484	9.973661	10.511099	10.384205	9.747866	9.726482	10.1206	9.4544325	8.30539	8.573162	8.473637	7.48932	6.3256702	6.319376
256	15.634914	15.028542	14.698595	13.971994	13.986023	13.165171	12.673977	12.573023	12.19964	12.267153	11.6207485	11.064606	11.200355	11.842103	11.895614	12.6224785	12.54812	13.192387	12.047291	12.278969	12.157766	11.704366	11.111002	10.947594	10.91176	10.716959	10.751032	10.838666	11.034474	11.438812	11.397211	11.515333	12.240633	12.365484	11.8317175	11.466078	10.652229	11.258786	11.090925	10.301164	10.339189	10.704842	10.336294	9.127979	9.115112	9.944635	8.499598	7.9259424	8.043908
257	17.333569	18.290535	17.804722	17.23399	17.186523	16.531666	16.13469	15.70413	15.552018	15.3726845	14.257772	14.420061	13.44269	14.296942	14.992973	15.013734	15.666064	16.16517	15.344823	15.297004	14.509392	14.732995	13.679609	13.158941	12.245173	12.725623	12.656546	12.770698	13.868353	14.044478	14.735626	14.188581	15.200665	15.909922	14.764538	14.695032	13.090678	13.829179	13.52419	12.810962	12.526318	12.68231	11.80903	11.157746	11.536417	10.767453	9.224638	7.6436906	7.5116196
258	15.678953	15.381964	15.072254	14.116369	14.055351	13.263515	12.980065	12.583334	12.294568	12.422404	11.718834	12.029058	11.413469	11.7518635	11.826042	12.352726	13.006592	12.854359	12.269854	12.342169	11.76646	11.817098	11.110168	10.666209	9.906082	10.177196	10.4979725	10.578143	11.043848	11.680908	11.866584	11.305306	12.40919	12.529416	11.8597355	12.030336	10.7413025	11.202073	11.0172	10.16769	10.12971	10.502163	9.760355	9.562284	8.656118	8.330002	7.6801805	6.414277	6.057418
259	14.686515	14.351479	13.764878	12.900858	12.60894	12.245987	11.567093	11.605136	11.489885	10.768226	10.287819	10.077547	9.942116	10.548468	10.764851	11.461388	12.041615	11.704945	11.948223	12.015465	11.832704	11.713489	11.341562	10.838477	10.020079	10.718431	10.247461	10.525143	11.070637	11.784232	11.580659	11.284778	12.445681	11.960462	11.551596	10.763584	10.641286	10.001991	10.548559	10.116801	9.459235	9.776718	9.15674	8.177564	8.493504	8.2171	7.2448483	6.0151706	5.5303583
260	14.185256	13.784899	13.350506	12.463537	12.484907	12.092786	11.954028	11.39907	11.227336	11.150416	10.431501	9.699362	9.604904	10.881299	11.104889	11.516789	12.151575	11.5384865	11.943199	11.246326	10.9645	11.152195	10.08407	10.034679	9.433395	9.630791	9.449826	9.946697	10.262573	10.543522	11.288103	10.44508	12.201472	12.16284	10.677122	11.045199	10.000861	9.864595	9.452864	9.016503	9.189692	9.1005745	8.57671	8.009896	8.03837	7.714522	6.8328032	5.985537	5.907057
261	8.818838	8.289326	7.677926	6.921307	6.83862	6.6077414	6.405632	6.3266687	6.601278	6.3381004	5.999681	5.782433	5.812004	6.0987673	5.9882927	6.5457926	6.5402126	6.7264533	6.5818906	6.625786	6.2880726	6.493784	6.1338706	5.4196563	4.980732	4.9047585	4.498808	4.798623	5.3437495	5.420502	5.622291	5.8242683	6.642743	6.2797985	6.1056795	5.910405	5.3729086	5.5188394	5.629834	5.246811	5.101301	4.935332	4.801236	4.299276	4.091637	4.0596685	3.751536	3.3219872	3.407586
262	7.8428087	7.4084544	6.693486	6.3288918	5.9039288	5.764778	5.789071	5.556166	5.586169	5.52551	5.1603603	5.014926	4.9323277	5.161031	5.5196104	5.790476	6.0296574	5.5406933	5.853862	5.553539	5.2948914	5.214165	4.8627143	4.4410105	4.070817	4.029391	3.7335286	3.9863286	4.4120455	4.428623	4.6767893	5.008523	5.409331	5.4493227	5.088662	5.078807	4.665017	4.833932	4.6093264	4.420752	4.167884	4.0869884	4.0331717	3.8606198	3.5908403	3.410328	3.0459976	2.73383	2.9252996
263	7.6969337	7.3023195	6.581297	6.112806	5.8790116	5.6313314	5.559215	5.164593	5.263126	5.074642	4.6644692	4.537952	4.3413815	4.751059	5.1003795	5.3760414	5.4386797	5.28911	5.2839394	5.1980524	4.931967	4.7533417	4.4788485	4.1080236	3.839807	3.627745	3.5517354	3.7949705	4.135908	4.265402	4.416087	4.603012	5.0114264	5.0881186	4.764203	4.7287884	4.2818193	4.506465	4.282989	4.1535835	3.8701673	3.7474122	3.6286967	3.4274695	3.3229067	3.0896287	2.9179883	2.5658846	2.7266345
264	6.556423	6.0546765	5.304988	4.8311176	4.5703106	4.37467	4.304948	4.0658655	4.0377073	4.029487	3.7459228	3.800128	3.658599	3.789301	3.995975	4.303246	4.3899918	4.168114	4.1604986	4.0427322	3.7766879	3.7793102	3.4824114	3.2497525	2.939067	2.8865423	2.898571	3.0468369	3.1703448	3.3486547	3.4837728	3.6719382	3.9714556	3.9869285	3.6835456	3.7010846	3.443514	3.5073345	3.4426465	3.2985773	3.1592207	3.015929	2.9261198	2.869072	2.7080398	2.4554052	2.3941116	2.2624404	2.4716516
265	6.715295	6.157012	5.5854387	4.9980993	4.7846694	4.5649796	4.385157	4.2615905	4.243484	4.269984	3.8946416	3.904036	3.7837262	3.9328964	4.1636305	4.481755	4.589294	4.2832484	4.377187	4.1788816	4.0473857	3.879189	3.6288257	3.382594	3.0448809	2.8953638	2.933985	3.172744	3.3497114	3.504599	3.6435385	3.7544312	4.1613064	4.1966033	3.8633547	3.936219	3.66108	3.7393389	3.5492783	3.41334	3.3614664	3.0987563	2.9853878	2.9047747	2.753525	2.541898	2.4688993	2.3328147	2.5420477
266	6.7655516	5.9798937	5.4208174	4.9020653	4.597813	4.3655605	4.303648	4.0510345	4.1662383	4.074091	3.8318222	3.7926474	3.6849008	3.7971385	3.9853344	4.337436	4.407441	4.152773	4.143087	4.0070057	3.7743115	3.7523713	3.443809	3.183872	2.8795342	2.8322606	2.8306913	3.051715	3.2703192	3.438089	3.4524174	3.6216648	3.9612365	4.0311	3.6508074	3.696632	3.450762	3.4917417	3.369779	3.1421335	3.141605	3.0238073	2.7789705	2.7974148	2.7017736	2.522015	2.369227	2.3375576	2.5467472
267	6.3829565	5.668045	5.051421	4.5817404	4.3449554	4.059853	4.0649905	3.901938	3.9733224	4.008339	3.785715	3.7467747	3.5794172	3.5440793	3.7135625	4.1128073	4.1133814	3.8495958	3.8024163	3.6801538	3.438023	3.432563	3.1229334	2.8828433	2.6487007	2.572106	2.55752	2.786842	3.0344183	3.1186032	3.1862426	3.325726	3.645447	3.641819	3.404789	3.4188318	3.2168417	3.2626178	3.0966167	3.0387306	2.9427042	2.7287555	2.5772233	2.637845	2.5040212	2.340696	2.308425	2.4050283	2.608726
268	6.8047557	6.1802864	5.615317	4.89624	4.6684046	4.383212	4.443597	4.3307257	4.3778954	4.48349	4.1387467	4.1821966	3.937725	3.969285	4.0787516	4.4525037	4.422268	4.173456	4.12864	3.78089	3.5859997	3.504738	3.317729	3.1191802	2.8700643	2.6479247	2.772235	2.9780226	3.0172825	3.111172	3.3543098	3.3400426	3.6488101	3.8077774	3.7097273	3.7428641	3.5580184	3.5587428	3.4002657	3.3703382	3.2920532	2.986968	2.8962524	2.980929	2.8022757	2.594481	2.5780282	2.61554	2.8882055
269	6.277646	5.714499	5.11609	4.688669	4.3807707	4.160391	4.1349106	3.9988256	3.9158046	4.0857835	3.8261714	3.790657	3.5911226	3.6863651	3.7756817	4.197641	4.1182632	3.9265175	3.9343345	3.6435792	3.4603019	3.3566089	3.0961409	3.0488312	2.7313504	2.585956	2.6481345	2.8627076	2.9663527	3.13793	3.2593865	3.333936	3.6489654	3.7224069	3.5109549	3.5905085	3.3263988	3.3232543	3.133732	3.075431	2.9992902	2.7792416	2.6800137	2.6812344	2.6200204	2.4301987	2.3140738	2.3819957	2.614208
270	6.324726	5.532764	4.953199	4.5667267	4.265863	4.0528493	3.9979463	3.781458	3.8346546	4.0016527	3.7081778	3.7128677	3.476158	3.4808273	3.6591446	4.0078773	4.0353584	3.7838893	3.7557094	3.619363	3.3694444	3.3849902	3.069416	2.8968635	2.6012979	2.52512	2.5792162	2.7375953	2.9511924	3.1106262	3.1567035	3.2795086	3.593916	3.649961	3.345728	3.4063447	3.20784	3.1686532	3.0385685	2.9069576	2.9008932	2.7477748	2.5387535	2.5156794	2.546834	2.3192866	2.2661233	2.3655877	2.5011888
271	6.378996	5.7817082	5.1505823	4.587495	4.4372106	4.176489	4.194603	4.177496	4.1552296	4.249133	4.0691395	3.9240253	3.8511229	3.8421519	4.0420146	4.2830486	4.249119	4.063777	4.008337	3.8638704	3.6813693	3.6354492	3.409927	3.178687	2.9189706	2.7430706	2.701024	2.9809184	3.1220846	3.2418547	3.3681366	3.499035	3.8120656	3.8335052	3.65243	3.6837535	3.5892658	3.4865222	3.3603818	3.3098295	3.2294376	2.9537296	2.8884268	2.901363	2.7193327	2.5658143	2.5769432	2.5314312	2.797009
272	6.97803	6.305397	5.705055	5.080149	4.8041797	4.5561304	4.6364756	4.519067	4.545517	4.631604	4.4123163	4.2454047	4.1404085	4.143959	4.3064923	4.6146708	4.527023	4.3491535	4.365614	4.0652895	3.8955333	3.7113428	3.4924788	3.422276	3.033002	2.9395614	3.0143414	3.2964506	3.4498718	3.4273255	3.5920143	3.6966484	3.9324236	4.108926	3.9651036	4.0537505	3.7562175	3.7652767	3.537602	3.5457528	3.5148869	3.2317374	3.1487427	3.0838792	3.0297616	2.752534	2.7498255	2.7189708	2.988326
273	7.0307474	6.46256	5.8584414	5.443776	5.164118	5.038037	4.9591637	4.7363667	4.7783284	4.977236	4.5940504	4.517718	4.2798533	4.4567556	4.5545835	4.928838	4.9063797	4.717476	4.6361923	4.3956804	4.2396793	4.1142416	3.8131108	3.7037675	3.2841296	3.1713166	3.3223996	3.6367362	3.6607351	3.8097115	4.031215	4.024555	4.41768	4.4767504	4.28734	4.2814283	4.0375915	3.9899201	3.7636216	3.6782756	3.7569458	3.579193	3.2505336	3.286419	3.3262973	2.956654	2.8715022	2.8672726	3.1284199
274	6.8950434	6.293404	5.5709505	5.2128186	4.962937	4.775778	4.7398744	4.545416	4.578263	4.6742015	4.3570604	4.2898054	4.151415	4.20778	4.4337606	4.7054596	4.7020183	4.522503	4.4863954	4.346511	4.1492343	4.1340556	3.8313963	3.5786767	3.2834206	3.1711435	3.3037777	3.4585547	3.6945267	3.7976046	3.9722118	3.998168	4.4129877	4.372991	4.1216335	4.1371365	3.916702	3.9026902	3.699991	3.5322862	3.5203595	3.300625	3.1330853	3.086831	3.0837507	2.8599424	2.7086968	2.7087576	2.9390593
275	7.535461	6.59288	6.04133	5.387659	5.2614503	4.978153	5.0423093	4.9946413	5.0584784	5.1026487	4.9119387	4.754031	4.6590495	4.65878	4.8800044	5.1777024	5.0359817	4.8804464	4.836256	4.4702396	4.463893	4.3045807	3.9776525	3.8365624	3.577883	3.3641346	3.324247	3.5600283	3.7304375	3.7431574	3.9946485	4.1772804	4.417923	4.525968	4.48055	4.494732	4.393387	4.241206	4.0425806	4.0772524	3.8968387	3.70742	3.5217624	3.5979495	3.4363344	3.088942	3.178457	3.0601635	3.2781801
276	7.1727896	6.46696	5.987118	5.3792105	5.186553	4.9570312	4.978513	4.8824205	4.861333	4.9965367	4.7775073	4.590337	4.455009	4.596387	4.7025905	5.0125895	4.895571	4.803175	4.7016797	4.4344516	4.330222	4.193074	3.8700323	3.810245	3.36509	3.260609	3.4183831	3.623074	3.7631416	3.8549037	4.059734	4.1184225	4.3869476	4.541007	4.435976	4.4298935	4.153761	4.213913	3.9057684	3.8913362	3.8967285	3.7315602	3.4677968	3.4470005	3.4065812	3.1874263	3.0180717	3.0673018	3.219028
277	6.878493	6.2466235	5.5882096	5.186885	4.861957	4.736904	4.731364	4.540344	4.588036	4.740742	4.3975773	4.4023395	4.274949	4.295225	4.4412794	4.7554784	4.680295	4.4746494	4.4790325	4.245359	4.1375017	4.0516376	3.7902691	3.5702114	3.346805	3.1349368	3.2591202	3.4910376	3.582635	3.6336484	3.9097729	3.9651933	4.237071	4.330616	4.134207	4.1212907	3.9201975	3.9365983	3.7154336	3.6472673	3.5740316	3.3504527	3.2213192	3.2076402	3.1773198	2.971595	2.84369	2.815363	3.0540094
278	6.759472	6.217512	5.4228244	5.0215406	4.808363	4.6704073	4.616951	4.4854555	4.5273514	4.598861	4.310829	4.2881308	4.1663227	4.2656097	4.5171328	4.7137527	4.6220827	4.474399	4.5075207	4.335498	4.230496	4.1508584	3.8533218	3.6763537	3.4273832	3.2476192	3.3484273	3.5385613	3.6506772	3.7260907	3.9737315	4.071905	4.367804	4.408003	4.1667547	4.195228	3.987948	3.9835281	3.8251157	3.6634068	3.6009727	3.4309707	3.294488	3.2211947	3.2010615	2.9819803	2.887208	2.80091	2.9701667
279	7.631056	6.857135	6.356842	5.645703	5.4172587	5.2211814	5.385027	5.23481	5.312212	5.4126787	5.1535997	5.1285887	4.949236	4.8721704	5.064296	5.496377	5.2914143	5.0236096	5.1139493	4.695995	4.70142	4.4853463	4.2602158	4.1251454	3.8171616	3.622444	3.6559858	3.9340563	4.013481	4.0428033	4.387542	4.3525963	4.654793	4.862182	4.7281523	4.8396454	4.5901465	4.618975	4.263052	4.323488	4.188152	3.9185293	3.8203332	3.9233265	3.6565611	3.3801098	3.4571357	3.3331804	3.5949564
280	7.730172	7.1974897	6.618453	6.105771	5.9026423	5.7694664	5.8388133	5.633568	5.6243477	5.7757945	5.3820667	5.3222485	5.188383	5.3154564	5.432187	5.7521486	5.6893587	5.558306	5.5700536	5.327424	5.176711	5.043927	4.715295	4.584802	4.186432	4.012924	4.1563296	4.4387436	4.415785	4.6670423	4.9628506	4.9478636	5.3947105	5.358194	5.221583	5.2255697	4.9742885	4.950452	4.590126	4.6029015	4.547964	4.3567595	4.1080794	4.136299	4.0366163	3.7798305	3.7055993	3.6534104	3.7453961
281	7.3171577	6.7949247	6.201757	5.781763	5.5609617	5.434409	5.4944735	5.261648	5.324505	5.3172574	5.0463104	5.0462284	4.9058514	4.9387236	5.1604047	5.3843756	5.3644714	5.2736735	5.2492948	4.9737735	4.956545	4.7087164	4.4571013	4.2697964	4.0039606	3.795712	3.8303053	4.154427	4.2075043	4.300259	4.6426907	4.690077	5.0176125	5.058277	4.844508	4.914983	4.682939	4.672206	4.3415003	4.351653	4.206793	4.0508723	3.8418508	3.844953	3.7580428	3.477057	3.4257116	3.3495288	3.539774
282	7.758494	7.1136007	6.6141133	5.9725018	5.7810493	5.570565	5.602438	5.487383	5.4469595	5.654529	5.276857	5.2971606	5.159743	5.148666	5.3722844	5.7365704	5.5992327	5.3940125	5.4629903	5.148178	5.222291	5.0212817	4.7128897	4.5649023	4.343513	4.0345974	4.138997	4.3062353	4.4991693	4.5318756	4.827274	4.9517946	5.1872787	5.2350235	5.124314	5.0793977	4.9386473	4.9079905	4.656652	4.6351643	4.4198723	4.287416	4.226017	4.056824	3.9077454	3.7189658	3.726321	3.5726562	3.6849327
283	9.141289	8.2781315	7.752497	7.1074467	6.91953	6.712145	6.8534985	6.697057	6.7842875	6.74103	6.5046306	6.323282	6.191181	6.27051	6.285572	6.664834	6.7985945	6.598836	6.397625	5.987338	6.1215444	5.7050104	5.385317	5.4863977	4.9560056	4.7306843	4.8762608	5.405003	5.1568074	5.401866	5.8415756	5.586215	6.0158167	6.359126	6.1637993	6.250329	5.9569874	5.8241405	5.4564037	5.4333653	5.4350724	5.1969347	4.952991	4.999281	4.83121	4.4163837	4.5302715	4.4934635	4.5660477
284	9.321475	8.650232	8.057572	7.593255	7.420791	7.383479	7.4597473	7.1444693	7.16296	7.3253474	6.9433894	6.9357233	6.7012296	6.726236	6.8216147	7.2436275	7.1712856	7.1161036	6.9436636	6.7110815	6.712866	6.3410683	5.980448	5.9701777	5.5504026	5.3814745	5.4730988	5.85876	5.7891397	5.9723835	6.3899813	6.280387	6.741477	6.945318	6.6149673	6.648858	6.356672	6.2280016	6.0559874	5.964057	5.93824	5.6233253	5.3452263	5.4626513	5.4589767	5.0187497	4.880064	4.7907434	4.950736
285	9.355404	9.080376	8.43786	8.04884	7.8825245	7.91609	7.817924	7.6493216	7.708462	7.5830636	7.2565866	7.1786447	7.023115	7.079183	7.314413	7.6001163	7.6836963	7.49463	7.585196	7.221839	7.447384	6.9472446	6.7157717	6.5858016	6.269231	6.041859	6.0326905	6.283625	6.282038	6.5889783	6.9713426	6.9332857	7.2635193	7.440895	7.1438727	7.1665087	6.894346	6.6394725	6.525819	6.4148636	6.324333	6.054777	5.868282	5.650733	5.635666	5.4343395	5.1285286	5.0347395	4.9543486
286	9.666267	8.944527	8.564934	7.8385906	7.701337	7.5518556	7.549006	7.607568	7.666093	7.574377	7.352071	7.329216	7.1048713	6.979615	7.1979284	7.720662	7.5431747	7.473033	7.5234737	7.2901497	7.351182	7.128504	6.751827	6.5989704	6.1340933	5.8218517	5.879152	6.1404743	6.158723	6.2733684	6.5820274	6.7633543	7.1267567	7.138424	7.2154408	7.016184	7.0942583	6.662603	6.5401697	6.649113	6.3834643	6.0614367	6.0150547	5.942966	5.5738726	5.348171	5.381588	5.196621	5.223004
287	11.233635	10.601322	10.202119	9.631008	9.459273	9.238472	9.550236	9.293965	9.3267765	9.387056	8.984568	8.782287	8.75416	8.807049	8.81641	9.075939	9.42988	9.109496	9.095322	8.397539	8.802649	8.134366	7.845219	7.9705687	7.397086	7.124775	7.059866	7.3064685	7.349506	7.652685	8.239485	7.9566536	8.505365	8.922151	8.778989	8.67249	8.308285	7.9617233	8.026428	7.869893	7.7382607	7.45701	7.202944	7.3402185	7.0207157	6.574707	6.5431433	6.373433	6.7056937
288	12.838437	12.541662	12.149342	11.505612	11.230793	10.964179	11.170735	11.042391	10.901365	10.830397	10.666355	10.387369	10.118295	10.231221	10.477103	10.572071	10.994116	10.972931	10.539126	10.269285	10.321901	9.707016	9.525891	9.422558	9.427706	8.44425	8.635702	8.545851	8.589251	9.204906	9.713706	9.676741	9.814079	10.325732	10.335152	10.156405	9.936587	9.522011	9.407047	9.454992	9.143076	8.781873	8.661557	8.624911	8.317624	7.9778004	7.802566	7.6940336	7.6601744
289	11.803842	11.438132	10.51104	9.901972	9.846039	9.782256	9.690633	9.3603115	9.666937	9.498249	9.253821	8.994682	8.923903	9.267141	9.154163	9.481407	9.709225	9.637103	9.538662	9.323367	9.350391	9.15307	8.574966	8.458409	8.005852	8.123632	8.042961	7.8177524	8.223853	8.550831	8.676426	8.359383	9.391922	9.41926	9.10251	8.976539	8.604582	8.523144	8.272004	8.347969	8.163942	7.892272	7.747839	7.7039337	7.6010637	7.221858	7.086274	6.924847	7.0145597
290	12.226397	12.077713	11.802248	11.210556	11.048677	10.891659	11.130178	10.807446	11.484343	10.798828	11.004977	10.503242	10.370583	10.6016445	10.566667	10.3619995	10.779547	10.8032	10.520781	10.2784	10.855776	9.928088	9.756314	10.038169	10.215277	9.196819	9.074042	9.220959	9.084094	9.541156	10.008572	9.801678	9.981014	10.489759	10.800242	10.2332945	10.540666	10.050761	9.880417	10.190851	9.797467	9.356944	9.417759	9.258087	8.936378	8.511362	8.620295	8.407438	8.561656
291	13.082193	12.792095	12.566558	11.611492	11.571992	11.653118	11.783085	11.042716	11.46504	10.866832	10.520563	10.509806	10.319832	10.626547	11.10329	11.07126	11.688804	11.422058	11.994534	11.2815485	11.557028	11.2203045	10.746546	11.033154	10.543571	10.370435	9.940915	9.750286	10.201753	10.403743	10.925179	11.060212	10.900978	11.309602	11.072161	10.826775	10.939989	10.499426	10.645254	10.105068	10.202053	9.911669	10.12846	9.478199	9.5859165	9.344508	8.934244	8.379521	8.259995
292	10.247401	9.740968	9.277463	8.700901	8.597338	8.592834	8.666121	8.247408	8.325832	8.125163	7.803151	7.697607	7.541404	7.704824	7.933218	8.206551	8.480618	8.384066	8.317086	8.076788	8.007797	7.8729515	7.484993	7.565029	6.9881506	7.095678	6.921859	6.949643	7.0864596	7.3120394	7.7677455	7.574724	7.9396343	8.150134	7.945095	7.9381757	7.5814548	7.473796	7.345152	7.0851297	7.1727643	6.8623037	6.6247406	6.5926194	6.424093	6.2809362	5.993035	5.7764425	5.805712
293	9.385419	8.901169	8.201097	7.7030134	7.518958	7.4520254	7.6813507	7.3345284	7.3166056	7.181486	6.8755827	6.834919	6.5566783	6.718151	6.8245707	7.212924	7.316698	7.1859765	7.0131674	6.7654247	6.768595	6.432596	6.0937376	6.155327	5.8189726	5.6833305	5.7234745	5.7637463	5.7828174	6.1679063	6.491637	6.3815603	6.8263807	7.0468664	6.744236	6.872652	6.6153474	6.3694253	6.0473986	6.003826	6.045537	5.7464476	5.4387026	5.4691615	5.4479694	5.1485624	4.9047112	4.693777	4.8718143
294	8.113316	7.3385715	6.7954283	6.05499	5.9997416	5.7327766	5.6295443	5.568718	5.7976284	5.7670946	5.4905963	5.5232697	5.350893	5.3054514	5.457553	5.836606	5.6555395	5.607338	5.584386	5.4332757	5.4686346	5.282653	5.096107	4.910889	4.7248926	4.5894136	4.61516	4.642149	4.7155247	4.893119	5.057467	5.1203794	5.6797547	5.468849	5.391917	5.2648325	5.1700535	4.9217443	4.989191	4.883483	4.7449903	4.567566	4.4162493	4.4998646	4.2464223	4.185607	4.0532327	3.968214	4.0552044
295	7.9097786	7.4718456	6.9089003	6.363386	6.1952353	6.101464	6.1397915	5.9063377	5.999627	5.8538446	5.580019	5.602122	5.3835373	5.5607033	5.767661	6.061507	6.080515	5.9875665	6.1046	5.8088994	5.76895	5.623953	5.290963	5.22157	4.9185896	4.7559075	4.631324	4.952078	5.057351	5.2408867	5.537825	5.3843384	5.7296944	5.8799267	5.6286716	5.6445456	5.373168	5.3001585	5.2252803	5.1644316	4.9624457	4.790858	4.669171	4.5179634	4.4235783	4.28567	4.082036	4.029991	4.0851784
296	8.867939	8.507002	7.747113	7.160575	7.084384	6.97408	7.1460037	6.686982	6.8075256	6.793374	6.3837657	6.182432	5.9835205	6.2513366	6.4118376	6.8151245	6.9972577	6.62575	6.957875	6.4567037	6.5296173	6.43559	5.93493	5.827054	5.364237	5.3805885	5.2692432	5.496374	5.6616526	5.861011	6.218191	6.118682	6.583378	6.661328	6.3447514	6.448504	6.127364	6.0662932	5.758108	5.622325	5.687407	5.3733735	5.1861095	5.0223594	4.945183	4.657204	4.4446125	4.3815913	4.4234667
297	8.835101	8.145083	7.545105	6.885614	6.773989	6.5541625	6.8131647	6.4133406	6.6303797	6.6018085	6.171856	6.038522	5.7940445	5.945853	6.0879517	6.6373158	6.5972705	6.342244	6.3560133	5.9474273	5.9684258	5.7717915	5.237524	5.388236	4.9156394	4.6771045	4.7771473	5.0733356	5.062258	5.3135347	5.6714983	5.528924	6.0190506	6.173177	5.989193	6.076553	5.757226	5.5838976	5.270122	5.2700534	5.2717915	4.958206	4.779887	4.7641044	4.6965103	4.3851047	4.2502995	4.1332107	4.2512226
298	7.047326	6.5267715	6.010642	5.5215516	5.3763456	5.225319	5.2778525	5.04056	5.2334967	5.1892195	4.971706	4.975237	4.702694	4.7513614	4.9376535	5.2651806	5.249182	5.063927	5.0539904	4.8372316	4.8772926	4.784075	4.5169244	4.370639	4.0407357	3.9247816	3.9260638	4.147072	4.2686357	4.3764935	4.590464	4.7128634	4.9304647	4.920938	4.777081	4.7499866	4.6254416	4.5855055	4.4333425	4.4316454	4.2647705	4.0274506	3.9186938	3.9312208	3.7857497	3.5512836	3.4381886	3.3730612	3.451789
299	7.401293	6.87018	6.2626696	5.709708	5.5996227	5.4446044	5.3943906	5.1629457	5.3097906	5.256759	4.940871	4.9249797	4.6567817	4.9118834	5.018051	5.3286285	5.393655	5.1791716	5.2353044	5.00432	5.045334	4.937287	4.6014533	4.5151854	4.1298623	3.9689999	3.9384966	4.249567	4.3510776	4.521309	4.8956013	4.7240825	5.0266457	5.1672783	4.930129	4.947665	4.666069	4.6695943	4.5343466	4.476266	4.238608	4.161194	4.002947	3.804594	3.8480191	3.6571145	3.4893286	3.3311906	3.4589117
300	8.609324	8.044907	7.461612	6.7493343	6.7773743	6.531188	6.7489805	6.3492093	6.5561895	6.3250914	6.0485487	5.7984014	5.644805	5.821642	5.9612894	6.4017572	6.460211	6.182237	6.3022346	5.9089956	6.0415335	5.8616304	5.344946	5.447666	4.8677015	4.922763	4.8533688	5.1677074	5.250332	5.5340776	5.723679	5.6373982	6.0531917	6.2454796	5.9778748	6.0410585	5.698691	5.600542	5.325141	5.086957	5.217066	4.9713078	4.6314964	4.5674067	4.630386	4.3677416	4.0242	3.9033825	4.0435185
301	7.7544203	6.928252	6.449483	5.7384386	5.6690454	5.4677377	5.5281873	5.385852	5.5379486	5.645151	5.319621	5.2083974	4.995722	4.849931	5.094513	5.6288033	5.5003757	5.258959	5.2633142	4.958228	4.936447	4.7876053	4.4608	4.4038787	4.0706377	3.886014	3.8482132	4.1139827	4.247595	4.4687834	4.6707706	4.667909	5.002866	5.0659723	4.969923	4.961335	4.7892675	4.745636	4.5094576	4.498762	4.4193134	4.194635	3.9400353	3.8951755	3.8453488	3.581594	3.436082	3.4195938	3.5404582
302	7.0349154	6.4245243	5.734728	5.292141	5.176193	4.9452915	4.914072	4.777933	4.9128513	4.8236856	4.6097827	4.631601	4.3590894	4.4562054	4.5785875	4.8365917	4.9089622	4.799696	4.694184	4.6200223	4.5159473	4.5003934	4.1882567	4.086619	3.6215904	3.6346903	3.5591362	3.7983088	3.9383216	4.100978	4.2906	4.341296	4.5545197	4.642754	4.4926114	4.510824	4.242238	4.2176085	4.0803504	4.093071	3.8815534	3.6623623	3.5243719	3.5587487	3.4299626	3.2154598	3.08505	2.9768877	3.1289434
303	7.9985785	7.445173	6.900939	6.4245934	6.2722697	6.040489	6.1184807	5.7395296	5.8993626	5.8047867	5.534951	5.2395487	5.1429567	5.4640455	5.5425115	5.9602146	6.011263	5.773672	5.893308	5.6079674	5.512641	5.4533625	4.9679327	4.8185062	4.4527206	4.328413	4.3395624	4.6428485	4.819113	4.9070907	5.3259764	5.1624317	5.5878954	5.7285776	5.5541725	5.3519354	5.0472517	5.1113143	4.9479246	4.6893606	4.7044287	4.506366	4.379683	4.058493	4.161977	3.9675574	3.6182141	3.506442	3.6203046
304	8.085336	7.383388	6.9399414	6.3744683	6.283131	5.9601607	6.187131	5.9658275	6.032451	5.932869	5.5174446	5.3376765	5.158073	5.362232	5.5762215	5.959338	5.928892	5.74762	5.6762877	5.460677	5.3275557	5.1072536	4.671641	4.751809	4.2026563	4.072661	4.1920643	4.4962835	4.5653296	4.8801417	5.149405	5.112446	5.2563477	5.5631523	5.443967	5.4770017	5.207302	5.003382	4.7417803	4.607088	4.601734	4.4345007	4.080039	4.0885315	4.0895414	3.79463	3.542148	3.3872352	3.580669
305	6.842782	6.1838093	5.670868	5.057194	4.876568	4.7527037	4.689235	4.644759	4.698614	4.6719036	4.5737257	4.4487925	4.175313	4.2414885	4.3602653	4.71183	4.6865253	4.5296097	4.4492006	4.2803407	4.234436	4.085636	3.9143662	3.7109964	3.399981	3.2656064	3.3483062	3.4966512	3.6378808	3.7689974	4.0187397	4.051896	4.281936	4.3407054	4.2130485	4.2349844	4.0060406	4.0020905	3.7499077	3.8459394	3.6673663	3.4502778	3.3335862	3.3420773	3.264965	3.0220058	2.9286408	2.8160992	3.034998
306	7.0790486	6.4770737	5.860493	5.2092557	5.053813	4.839186	4.8477793	4.633932	4.6983852	4.7376356	4.4244366	4.3256383	4.1741567	4.3304763	4.4545445	4.8279886	4.828729	4.672979	4.590166	4.435818	4.4107733	4.266863	3.98558	3.7316115	3.4799633	3.3726304	3.349189	3.6045222	3.7906938	3.962159	4.0691066	4.234581	4.469057	4.555522	4.303548	4.210667	4.0054274	4.020849	3.8873396	3.7575035	3.6339579	3.560605	3.3304	3.2298203	3.2115507	2.9842157	2.807828	2.7464063	2.8594954
307	7.728894	7.106188	6.5440993	6.0947833	5.969802	5.756423	5.70963	5.483864	5.6204433	5.4235754	5.1242957	4.9223156	4.737359	5.0893564	5.287335	5.5950003	5.6051826	5.4161096	5.460676	5.153061	5.051097	4.989768	4.5528917	4.4587317	3.968382	3.9441223	4.0204973	4.3432903	4.4238014	4.5986547	4.9188805	4.847403	5.228101	5.395691	5.100055	5.0496354	4.682029	4.65438	4.5231085	4.2738924	4.292226	4.168701	3.9130144	3.765885	3.9090247	3.5515952	3.2581615	3.1844783	3.3782306
308	7.2008257	6.5042973	6.049692	5.4739923	5.364117	5.026279	5.255191	5.04319	5.1141715	5.224741	4.854821	4.6478453	4.484455	4.559558	4.755145	5.25135	5.0794067	4.8762064	4.7907014	4.548214	4.4895973	4.258572	3.935975	3.8508039	3.4797728	3.3576365	3.4945636	3.7177725	3.7650816	3.995051	4.277363	4.276959	4.4859543	4.6700916	4.5850105	4.6271	4.27719	4.2656546	3.9862592	3.973807	3.8723536	3.6088486	3.4243748	3.454545	3.4072933	3.0864887	2.9738703	2.8988137	3.0863228
309	6.205632	5.594574	5.063493	4.597775	4.437452	4.087615	4.028843	3.8895068	3.9123616	3.986249	3.7288163	3.7135696	3.4658418	3.5676446	3.6717248	4.052542	3.9799685	3.9308512	3.8012886	3.6977472	3.5548868	3.5263019	3.3250935	3.1509447	2.9320402	2.768793	2.7800002	2.9757254	3.165261	3.2633767	3.3125682	3.4346128	3.7377243	3.7148027	3.5826674	3.4979281	3.3171878	3.2889442	3.177528	3.1000712	3.016799	2.8645597	2.8096046	2.691602	2.6920662	2.456685	2.3951344	2.3424082	2.489535
310	6.61957	6.069225	5.4191246	5.0167575	4.8261957	4.5580935	4.6816187	4.371429	4.434587	4.454924	4.103408	4.026332	3.8308282	4.0306315	4.1451254	4.5234637	4.4642553	4.275247	4.259739	4.114228	3.9146993	3.9180906	3.5332594	3.4154527	3.1152344	3.0147076	3.1105824	3.2819004	3.4287925	3.581356	3.74385	3.8122966	4.1023436	4.179384	3.9240675	3.9456558	3.7089858	3.656194	3.52619	3.395309	3.3450427	3.1662922	2.9958093	2.9125202	2.9197297	2.736966	2.526845	2.531152	2.6801553
311	7.45323	6.7556944	6.175849	5.635171	5.4736156	5.254149	5.2114444	5.078534	5.104612	5.008305	4.7155886	4.4062033	4.3201537	4.471946	4.6123686	5.084921	5.0559926	4.924742	4.916092	4.6260376	4.4688106	4.322092	3.9197679	3.8111129	3.3640888	3.3908281	3.5458798	3.7692764	3.8367207	4.066245	4.30241	4.3033667	4.5819235	4.693262	4.5409813	4.552889	4.230257	4.173009	3.9095879	3.8231835	3.8201523	3.6387343	3.3380213	3.2793808	3.3233194	2.9657555	2.8267255	2.730196	2.9076042
312	6.1516666	5.4657583	5.059514	4.5876107	4.438896	4.1591883	4.1081686	4.1435013	4.1190953	4.1437564	3.9462595	3.7665098	3.5786076	3.6834738	3.8350801	4.0739655	4.05571	4.0498962	3.7741733	3.7075503	3.513924	3.3309999	3.170704	3.0889304	2.7255287	2.565864	2.6701162	2.949716	2.991316	3.2028058	3.3286	3.3001976	3.6218297	3.6753676	3.5823588	3.6111712	3.3687649	3.3772388	3.1730518	3.0642638	3.0976362	2.801175	2.6680372	2.6795325	2.6018782	2.3786712	2.3114982	2.3339043	2.5058045
313	6.434291	5.8733196	5.265938	4.769822	4.6287727	4.3810973	4.277623	4.0801077	4.104391	4.121518	3.8843408	3.7009263	3.526446	3.742968	3.825111	4.1667576	4.2215505	4.0527973	3.97399	3.9197896	3.6872938	3.6713142	3.390792	3.1688561	2.9085712	2.8837569	2.9322994	3.1334925	3.3233342	3.5104682	3.5420675	3.5878224	3.9276185	4.0072107	3.701631	3.7178514	3.4015474	3.409138	3.218115	3.1025462	3.0660324	2.9679227	2.7691455	2.6666408	2.7207646	2.488296	2.2993498	2.3025723	2.4605272
314	6.7973485	6.165664	5.4526434	4.978673	4.7345543	4.480853	4.4516134	4.1773925	4.2489634	4.261071	3.9647539	3.891556	3.6956038	3.804325	3.9249954	4.2976074	4.284985	4.147745	4.115589	3.9613886	3.6792488	3.6689334	3.3292298	3.204244	2.85882	2.7982159	2.9541318	3.0832603	3.2573886	3.4219432	3.5499172	3.568869	3.8747904	4.040307	3.7418332	3.7268546	3.5041053	3.4529374	3.2814887	3.166749	3.13264	2.9687824	2.784531	2.7578173	2.7154062	2.5084894	2.3897443	2.3395383	2.505661
315	7.457198	6.7405624	6.034453	5.4686995	5.255722	4.912799	4.858412	4.7296247	4.756166	4.740699	4.386282	4.2276063	4.0692234	4.224013	4.3953204	4.7885194	4.693938	4.5425625	4.5348663	4.2515297	3.9787033	3.8359764	3.456567	3.4095936	3.0209494	2.8949356	3.0838466	3.3725514	3.4462893	3.6625934	3.8690033	3.8137388	4.114684	4.2882276	4.1052585	4.2469482	3.847225	3.785005	3.5238001	3.4231472	3.4413342	3.1518354	2.9446383	2.9288123	2.9164128	2.6452365	2.5150845	2.4749393	2.7864947
316	6.7421613	5.7282763	5.139819	4.4253893	4.1109204	3.7417746	3.695635	3.5053115	3.674533	3.7049189	3.4459558	3.4581017	3.24605	3.180904	3.3295288	3.8721473	3.63246	3.5682187	3.4487538	3.2739878	3.1446238	3.110506	2.8989408	2.6959088	2.5990977	2.4061084	2.3874588	2.5885403	2.7972245	2.9088001	2.951211	3.1279662	3.27259	3.3479605	3.2444391	3.1140637	2.9948952	2.954711	2.8144298	2.7932749	2.6632714	2.5529976	2.3378105	2.4237564	2.2433903	2.117671	2.0894833	2.0845537	2.2826831
317	6.881789	6.1837063	5.5329046	5.0696206	4.8453298	4.5744004	4.4793863	4.15061	4.31265	4.3167305	4.003993	3.7920716	3.620136	3.8097727	3.8757963	4.2959476	4.3309417	4.171771	4.088801	3.9470582	3.6196165	3.6544218	3.2986996	3.088808	2.819202	2.797252	2.8989239	3.1007292	3.2767467	3.4907484	3.5404139	3.629828	3.9409232	4.0623946	3.7151453	3.7157917	3.3818958	3.4270291	3.190154	2.9987051	3.036009	2.8718748	2.6068597	2.6272495	2.66932	2.4906328	2.2841516	2.2371607	2.4659925
318	8.023508	7.3120565	6.708804	6.0920115	5.818654	5.720052	5.590907	5.2268953	5.3445663	5.2186384	4.8339705	4.716748	4.512332	4.713446	4.872881	5.365799	5.446539	5.152263	5.205246	4.898225	4.5157304	4.519747	4.138542	3.9049735	3.58207	3.550973	3.633657	3.9040868	4.1152515	4.301045	4.488453	4.5508223	4.949459	5.098171	4.706049	4.671564	4.223576	4.2509866	4.023219	3.8422465	3.8206947	3.6560957	3.3829157	3.2847571	3.309089	2.9606009	2.7683887	2.6455727	2.8765354
319	8.98522	8.263746	7.6133385	7.377481	7.236161	7.0014467	6.9105706	6.4552336	6.6931424	6.345422	5.881573	5.642628	5.453656	5.7950234	5.9541187	6.49444	6.5309114	6.34968	6.3197603	5.7719526	5.4124336	5.3522005	4.664335	4.7406263	4.3155475	4.233734	4.4261913	4.7376776	4.875434	5.243349	5.523863	5.4405727	5.910075	6.1905394	5.595914	5.8461027	5.1515274	5.098096	4.81341	4.472112	4.64958	4.384116	4.048008	4.013796	4.0627046	3.6846948	3.3731203	3.1461215	3.4456296
320	7.3922405	6.6811476	6.1300464	5.579304	5.225229	4.906828	4.9694805	4.8350997	4.93056	5.079832	4.5770693	4.5040555	4.2532835	4.471287	4.529725	5.0452566	4.9444056	4.6171103	4.5307846	4.309478	3.8982625	3.8295522	3.5097075	3.304062	2.9279659	2.715044	2.8237667	3.1076357	3.2229364	3.4538283	3.7299404	3.7287667	4.1096506	4.252337	4.0722685	4.2256365	3.8241541	3.7949688	3.5907588	3.494677	3.4629593	3.1142008	2.9001532	2.9547563	2.8185453	2.543379	2.5082803	2.5310197	2.804999
321	6.4128256	5.5575957	4.9357634	4.3687363	4.0511227	3.6215749	3.6723864	3.462308	3.6637383	3.7273278	3.4434295	3.5092316	3.1936522	3.2064729	3.3144863	3.7030506	3.5682697	3.4338455	3.335292	3.2102385	2.9812865	2.9849157	2.6696897	2.462874	2.265561	2.2385535	2.334125	2.435565	2.6531146	2.826229	2.8549783	2.8899274	3.2467165	3.2166533	3.0995278	3.0715492	2.8337018	2.8561687	2.5872684	2.5663671	2.5785923	2.3235497	2.1723962	2.2857013	2.1406717	1.8837866	1.9193135	2.0238924	2.2087517
322	6.802786	6.081688	5.418084	4.8260546	4.559329	4.280271	4.1535482	3.9191253	4.0588427	4.126595	3.8246639	3.6120574	3.4318519	3.5164287	3.6883826	4.0241737	4.0885177	3.8979564	3.7382712	3.5812395	3.1465416	3.1512043	2.7722166	2.7065148	2.4757977	2.3208091	2.487721	2.6352968	2.798788	3.0349612	3.1378613	3.1214073	3.612966	3.5849423	3.3780065	3.4502468	3.073658	3.0241444	2.8116245	2.7495937	2.7152276	2.558703	2.384976	2.3378587	2.2995863	2.0786364	1.9558969	2.0223103	2.2790642
323	7.6531706	6.730654	6.1117754	5.5812225	5.24914	4.9209332	4.928304	4.59624	4.718168	4.8453693	4.359184	4.240881	4.0003576	4.2071066	4.2899485	4.7895875	4.8187523	4.5012817	4.4547853	4.2086406	3.7482536	3.608793	3.2369082	3.108894	2.7603765	2.8286755	2.9859242	3.0853047	3.2969866	3.6035547	3.7389984	3.716443	4.206543	4.318405	3.9597137	4.115449	3.6187859	3.5275023	3.2136736	3.0362732	3.1705232	2.905489	2.646251	2.7296588	2.6665373	2.4008434	2.2710204	2.272121	2.647312
324	7.2116003	6.2417274	5.658888	5.203753	4.8130527	4.4705615	4.488908	4.1560063	4.2982435	4.3275576	3.9456418	3.9008458	3.617265	3.7027977	3.7664587	4.2726154	4.182439	3.9526699	3.9042645	3.65091	3.3173215	3.2011335	2.8268347	2.8682604	2.5448785	2.6020474	2.7854662	2.9028606	3.0418026	3.2915888	3.3961718	3.2426205	3.7136154	3.805876	3.5111423	3.6782157	3.2033575	3.071257	2.8137217	2.695983	2.9243956	2.6463003	2.437078	2.4248867	2.4920783	2.285203	2.08814	2.2467813	2.4913394
325	8.152787	7.35541	6.66423	6.071933	5.9489202	5.443633	5.320646	4.991169	5.217434	4.9842396	4.5641375	4.3148427	4.0733004	4.2803674	4.4184933	4.7950563	4.80694	4.632401	4.6406107	4.270494	3.8010678	3.746731	3.2498808	3.3132408	2.8571258	3.2221482	3.5551767	3.602892	3.7443953	4.1143456	4.288077	4.03438	4.4458876	4.6157503	4.294374	4.3490987	3.8202763	3.577445	3.0963557	3.0662537	3.2905755	3.1454115	2.7135472	2.7900398	2.98038	2.7230039	2.4447842	2.551383	2.9369016
326	7.3635297	6.5253577	5.933525	5.3228993	4.9250116	4.761257	4.7266464	4.3076067	4.6001024	4.73792	4.222864	4.145857	3.8523319	3.9301515	4.026661	4.5078907	4.5807333	4.154608	4.093459	3.7108078	3.320816	3.1707573	2.7496023	2.6840596	2.2655575	2.2845292	2.566678	2.7269955	2.8032627	3.0876622	3.285154	3.1783726	3.6032133	3.759878	3.567123	3.7016983	3.380474	3.1867998	2.786737	2.7631288	2.902615	2.626822	2.343621	2.4382284	2.5173092	2.1781325	2.1855288	2.370637	2.7334557
327	7.443281	6.418437	5.9928436	5.430139	5.014522	4.8026924	4.783533	4.627631	4.7219005	4.653931	4.3861666	4.120343	3.90537	3.9804742	4.129524	4.4844484	4.6211348	4.396784	4.2200522	3.8949804	3.4487982	3.2853746	2.877072	2.7779474	2.249247	2.227041	2.4770164	2.7479122	2.8468733	3.1885526	3.4790277	3.3425872	3.75979	3.9171886	3.8577337	3.9078183	3.4646995	3.3147779	2.8506734	2.8261209	2.894261	2.628089	2.2812757	2.3638246	2.4882507	2.0772235	2.0544896	2.2271588	2.6494012
328	6.2975817	5.4344215	4.8216305	4.612736	4.289934	3.8799024	3.8534186	3.6105905	3.7491577	3.736779	3.5204763	3.3786998	3.1742554	3.2009296	3.3308241	3.6049507	3.6730483	3.4949193	3.3959956	3.1013145	2.8434863	2.808887	2.4046826	2.3621302	1.9711926	1.957392	2.2332492	2.378278	2.4302063	2.7860837	2.9398565	2.862082	3.1166768	3.2675178	3.124443	3.1676068	2.8065302	2.7524204	2.4268093	2.3338869	2.4130392	2.216442	1.9703708	1.9941952	2.090105	1.8190091	1.8049986	1.9839921	2.2815104
329	6.4915853	5.5864496	4.863304	4.384285	4.0530477	3.6671872	3.6658525	3.4796233	3.5804965	3.5659668	3.3331816	3.2421849	2.9569476	3.0433912	3.1488357	3.536862	3.5258024	3.3273695	3.23167	3.0249715	2.6885834	2.6704838	2.2896314	2.2775164	1.9696379	1.9797149	2.0521073	2.2353392	2.356232	2.5955663	2.6794496	2.658276	3.0154946	3.1064584	2.869967	2.9397645	2.6399436	2.6408427	2.301344	2.2396202	2.3307648	2.0935588	1.9048412	1.9775827	1.9695162	1.7498785	1.7008988	1.8894572	2.195846
330	6.0740604	5.227004	4.6321926	4.156378	3.7775974	3.4694662	3.3986826	3.255293	3.3809037	3.354985	3.215149	3.2442942	2.9289439	2.965848	3.1266046	3.367026	3.3605719	3.1407046	3.0746799	2.871666	2.5925853	2.5902257	2.2925766	2.1954923	1.9171004	1.7741902	1.9514079	2.0875359	2.1915805	2.4453459	2.5568457	2.506109	2.8744106	2.9261155	2.7538345	2.846723	2.5902665	2.5422864	2.3158278	2.2775352	2.2902462	2.0620062	1.8884771	1.9744139	1.8982446	1.7199881	1.7422336	1.84604	2.1465018
331	6.6110654	5.598627	5.1073923	4.4946556	4.134268	3.7485914	3.8232079	3.5767062	3.8456898	3.766724	3.608294	3.5445135	3.1876001	3.2571177	3.356572	3.6076884	3.6805372	3.3719625	3.3100035	3.0925708	2.7579012	2.7444677	2.4139216	2.3558736	2.0829859	2.0907283	2.1847663	2.3219442	2.4323714	2.6583185	2.694171	2.7045047	3.039444	3.1522753	2.9357746	3.0825443	2.796198	2.806117	2.4810157	2.4424047	2.5590405	2.2987971	2.156927	2.2277055	2.1842442	1.9680713	2.0005238	2.0761406	2.3694263
332	6.5080457	5.614445	5.0011225	4.524867	4.186948	3.8725266	3.8941648	3.7598584	3.783763	3.8915148	3.6728477	3.6334255	3.3448849	3.4627953	3.6039033	3.8977954	3.8818407	3.5869722	3.5050316	3.2444568	2.980434	2.9131775	2.643292	2.4935207	2.1981132	2.1092894	2.203307	2.3755414	2.5089402	2.6908083	2.8427997	2.840654	3.206153	3.2842076	3.161706	3.2964883	2.9511049	2.9989924	2.7205603	2.6957347	2.6788864	2.459129	2.3258226	2.3787656	2.2941132	2.0407119	2.0633283	2.1888704	2.463374
333	6.234777	5.433799	4.820668	4.30561	3.9820588	3.6802287	3.7017596	3.51651	3.5865035	3.6591587	3.5114439	3.4644408	3.2321174	3.2811446	3.4338565	3.6831608	3.6658764	3.461347	3.4176173	3.1901045	2.9701207	2.876307	2.631176	2.5154655	2.2261739	2.1365633	2.2132375	2.3999703	2.5088997	2.609604	2.8034527	2.7984846	3.095108	3.1453712	2.9904647	3.1396468	2.901407	2.898808	2.6845388	2.6884007	2.6929343	2.437109	2.301212	2.3798323	2.3378563	2.0580888	2.0778391	2.0995455	2.3785663
334	6.1479626	5.351219	4.74463	4.194112	3.9033504	3.7631714	3.7052784	3.4577153	3.5293117	3.6787286	3.4663978	3.477428	3.200738	3.3093712	3.445855	3.7792156	3.7612598	3.4862318	3.5391417	3.3353949	3.144869	3.0704982	2.822618	2.6184852	2.3478556	2.1698747	2.2267444	2.4175775	2.62821	2.6742303	2.8612814	2.967152	3.2451563	3.3132286	3.1188831	3.1711986	2.9696145	3.0190177	2.8383684	2.781366	2.7237844	2.5126305	2.3626711	2.368074	2.2604651	2.0722632	2.0712438	2.0766864	2.3648958
335	5.732605	5.095267	4.6601686	3.971024	3.6974635	3.5448394	3.4659717	3.2598224	3.282389	3.52338	3.18325	3.1783113	3.0060306	3.131669	3.2431471	3.6775346	3.5676892	3.3149142	3.3133152	3.191617	2.9916577	2.9732203	2.777409	2.5792196	2.298891	2.1343694	2.1670258	2.3612614	2.4904246	2.5793009	2.7187684	2.7905416	3.1476002	3.2122185	2.974008	2.9763298	2.7588253	2.8005993	2.6804075	2.6300654	2.589458	2.4163237	2.2781248	2.2623267	2.164005	2.0236783	2.0466757	2.0534563	2.2234583
336	7.3329573	6.4945984	5.989291	5.27818	5.0007296	4.7955656	4.7638426	4.321149	4.523596	4.614362	4.307054	4.1714344	3.893321	4.0381026	4.218713	4.68612	4.757823	4.4512486	4.4616547	4.187026	3.90282	3.8422277	3.5476773	3.3357944	2.9223297	2.745721	2.8540277	3.1471686	3.2939754	3.4629166	3.6565413	3.7298415	4.2319593	4.27066	3.9746697	3.9861317	3.6700125	3.662212	3.4384956	3.4580317	3.353621	3.0739667	2.8596287	2.9328146	2.7703562	2.488319	2.5035937	2.4486103	2.798473
337	7.9822907	7.6527286	7.0418587	6.555064	6.446344	6.0382175	6.0509405	5.6732693	5.8590016	5.783643	5.437339	5.265434	5.042719	5.307211	5.43873	5.997967	6.123911	5.936302	5.8278885	5.666504	5.377776	5.289464	4.8328686	4.621226	4.04875	3.8375905	3.9085526	4.2124896	4.5324574	4.7203174	4.9727025	5.1031265	5.5898085	5.702871	5.2824326	5.2750916	4.717207	4.913271	4.6444936	4.4456773	4.3620653	4.2843947	3.9079728	3.8051043	3.7714388	3.409114	3.2022135	2.9947033	3.3219101
338	8.573689	8.127335	7.5695934	7.0308685	6.493698	6.3316474	6.475604	6.1609745	6.2784376	5.99784	5.8510423	5.6134243	5.479981	5.505843	5.756344	6.4588356	6.4942026	6.193921	6.12411	5.947266	5.863397	5.75721	5.4167004	4.8732367	4.50153	4.2844644	4.23081	4.5197735	4.7779503	4.7869225	5.1064024	5.5205016	5.7695007	5.937418	5.5676928	5.5502243	5.2530003	5.2936735	5.09124	4.8557367	4.7948914	4.5820446	4.5029545	4.2693806	4.0519075	3.7752457	3.5825965	3.3711038	3.555186
339	7.3842306	6.5962143	6.0696006	5.3525405	5.0604324	4.945986	4.9830127	4.6235123	4.659804	4.9285536	4.49279	4.4330244	4.1777043	4.2918916	4.5950537	5.1337233	5.1704273	4.741078	4.856347	4.5765877	4.258968	4.218993	3.9737704	3.5698214	3.2793822	3.034429	3.0294013	3.363479	3.5579069	3.575354	3.842074	4.017207	4.399926	4.506642	4.190705	4.233613	3.9665878	3.9853675	3.876429	3.8067894	3.63162	3.439358	3.260232	3.2646766	3.0418673	2.8655274	2.9008076	2.8045316	3.0176635
340	6.9863057	6.3285894	5.674562	5.200593	4.8484583	4.611364	4.6522274	4.377635	4.5881166	4.5697465	4.442567	4.31592	4.0965014	4.19061	4.210259	4.677612	4.724704	4.300214	4.3065343	4.039585	3.8442261	3.7156303	3.418172	3.2749133	2.9053104	2.7365365	2.9037137	3.079781	3.1918874	3.339456	3.4929821	3.6280818	3.9429812	4.103448	3.8770142	3.9342904	3.6569278	3.6839623	3.4718275	3.5119948	3.4603279	3.2072263	3.0662115	3.142918	2.9520483	2.6548495	2.7014704	2.6405587	3.0084996
341	7.0450573	6.1622767	5.771416	5.2117834	4.8503923	4.540502	4.677552	4.3787837	4.6276083	4.63303	4.3148375	4.2760444	3.8997982	4.000984	4.1509495	4.621879	4.5407495	4.149006	4.155714	3.7718244	3.5531058	3.4529572	3.179902	2.9716897	2.6869934	2.4241235	2.505446	2.8552904	2.9661336	3.0973833	3.3532553	3.3889525	3.7536485	3.9455075	3.68568	3.8597934	3.53679	3.5879986	3.2526963	3.281084	3.2303014	2.9396276	2.7886243	2.9484653	2.7704513	2.4100456	2.5275464	2.50886	2.869281
342	6.8226643	5.995574	5.481062	4.9458323	4.5852776	4.184099	4.336926	4.07977	4.277251	4.270137	4.149545	3.978909	3.66508	3.7539344	3.8035188	4.2769637	4.234864	3.8716683	3.7887516	3.580513	3.281364	3.1638484	2.8216276	2.7898593	2.3892272	2.2380698	2.34025	2.683537	2.7137694	2.9705753	3.220763	3.1286645	3.5217652	3.7020915	3.428831	3.5926628	3.2939303	3.1872983	2.921737	2.8985739	2.9973278	2.6827176	2.4825356	2.6067705	2.4855247	2.180241	2.300938	2.3749967	2.685482
343	6.204091	5.4423556	4.9734626	4.3701344	4.111059	3.8652272	3.7793503	3.4993143	3.6985335	3.694981	3.417941	3.3815556	3.138709	3.2332864	3.3221223	3.6636057	3.7437925	3.426045	3.4061103	3.2409878	2.9706306	2.98024	2.6867976	2.4821506	2.15272	2.024126	2.0623538	2.3136806	2.4744415	2.6768832	2.8233085	2.8701725	3.198059	3.2920706	3.0433636	3.1396782	2.8414607	2.7981138	2.591568	2.4658248	2.5138144	2.3162723	2.0995607	2.119853	2.0304868	1.7666941	1.8174481	1.8828483	2.1772232
344	6.2683444	5.346114	4.6880493	4.188036	3.9210482	3.629941	3.5313358	3.2955825	3.4886918	3.4570518	3.2561402	3.1143696	2.9513326	3.059197	3.1477485	3.447287	3.4245672	3.2999034	3.2490582	3.0550501	2.7626636	2.7536123	2.4225464	2.2984796	1.9839321	1.9421854	2.0357218	2.1609187	2.3407588	2.5438735	2.664741	2.661427	3.059381	3.1502454	2.8039374	2.9467664	2.6355777	2.5953794	2.3767598	2.2791662	2.274841	2.0872295	1.9166105	1.9414505	1.8427964	1.7078032	1.7195055	1.8432701	2.0980024
345	6.086647	5.510564	4.862939	4.3929462	4.1105657	3.8032877	3.726231	3.4250538	3.5455904	3.560433	3.384601	3.2675195	3.0351167	3.1816094	3.2533295	3.5849829	3.6922832	3.4300776	3.4150805	3.1940088	2.9336593	2.9902263	2.5012221	2.3572187	2.0078843	1.9023206	2.0080037	2.203806	2.3785284	2.6480293	2.804948	2.8412466	3.217842	3.2388406	2.9283113	3.021137	2.6949878	2.7592096	2.4311953	2.3415601	2.3024952	2.130856	1.9129028	1.9095244	1.8690772	1.6434329	1.5927703	1.7183594	2.0301385
346	6.486807	5.5914774	4.9713674	4.353926	4.103264	3.8790457	3.783193	3.4510565	3.6574929	3.6041136	3.3602624	3.2350483	2.9593487	3.1271415	3.2824388	3.6300528	3.6828861	3.4884844	3.4567595	3.1872625	2.8459718	2.839499	2.4932704	2.3675923	1.9703037	1.9361782	2.0404897	2.2101932	2.4423065	2.672699	2.815171	2.8275142	3.1975927	3.260879	3.0122628	3.0643196	2.6931043	2.6110115	2.4127407	2.2676332	2.2702618	2.111036	1.8776684	1.8997235	1.8852247	1.5926498	1.5724435	1.7649221	2.0312905
347	6.824806	6.06666	5.3223925	4.9221263	4.597844	4.258983	4.084876	3.8054981	3.9639266	3.8990314	3.620413	3.5451968	3.1741889	3.362949	3.4810898	3.9238791	4.0024834	3.7458885	3.684931	3.428431	3.1006904	3.0171037	2.6392922	2.514349	2.239452	2.0828564	2.2573533	2.528673	2.6536245	2.913004	3.129582	3.0636828	3.4512603	3.4868364	3.415656	3.3414443	3.0531683	2.8855515	2.5009778	2.3663487	2.3931231	2.2218575	1.995408	1.9289341	2.016058	1.6836264	1.5992794	1.8173141	2.0797775
348	8.121786	7.0579376	6.365986	5.7994127	5.55282	5.2098827	5.179796	4.755187	5.0713344	4.98032	4.4483633	4.30451	4.013325	4.0956926	4.328171	4.696264	4.8221903	4.644403	4.4527206	4.1683736	3.6932852	3.58188	3.0778165	2.9520075	2.43177	2.5348372	2.6580143	2.9259036	3.2088733	3.605277	3.6759853	3.681591	4.108355	4.407892	4.012452	4.168988	3.6424713	3.4595537	3.0008905	2.8516507	2.9435403	2.687238	2.3145914	2.3175292	2.4350224	2.0951517	2.1117802	2.2151713	2.572575
349	10.1203	9.437984	8.722235	8.059633	7.595872	6.946298	6.869909	6.3126035	6.367046	6.6125574	5.9273057	5.597312	5.1506996	5.3777466	5.3252387	5.9841466	6.2268724	5.7619324	5.8424363	5.0268	4.393444	4.257862	3.4653583	3.5063953	3.1507685	3.55233	4.115879	3.9327703	4.2826424	4.9103928	4.913644	4.6317034	5.1921883	5.465763	5.1280475	5.2913647	4.401776	4.1068964	3.3556035	3.4584894	3.623014	3.4249687	2.9329848	3.0460043	3.36368	2.803916	2.6709101	2.7771235	3.1450307
350	10.817061	10.185671	9.708311	8.914923	8.510349	7.9316807	7.9072294	7.1323066	6.9889727	6.8215227	6.4855413	5.873346	5.3191295	6.1104193	6.3141336	6.4787498	6.95755	6.511116	6.5888977	5.925087	5.1073136	4.6040964	4.009753	3.891556	3.3784373	3.9194758	4.6887054	4.277459	4.460994	5.5811644	5.7273564	5.138424	6.1122475	6.323059	5.6123586	6.230503	4.8213687	4.435727	3.869769	3.726516	3.8871648	3.7864232	2.970657	3.229559	3.6088328	3.2107553	2.8962483	3.187751	3.3550103
351	9.874261	9.350788	8.771291	7.7992563	7.4024034	6.7894044	6.5183487	6.2391706	6.377458	6.5086775	6.1098213	5.7881956	5.244131	5.3198676	5.5715027	6.0803676	6.1092424	5.8250484	5.822042	5.5644464	4.6794643	4.690755	4.231956	3.8448765	3.4591174	3.865438	4.517189	3.9486547	4.3793025	5.14314	4.9684997	4.9578323	5.5078406	5.371563	5.188182	5.0924935	4.725236	4.398533	3.8418303	3.9670405	3.8129497	3.387275	3.24352	3.4531796	3.5808322	3.3297107	3.3507857	4.1147285	4.5508575
352	8.450666	7.530855	6.6654406	6.3152065	5.8608	5.456267	5.4086847	4.9831333	5.54012	5.326792	5.104754	4.701517	4.20713	4.5123463	4.455548	4.926966	5.0942545	4.9463224	4.5648437	4.1800275	3.7302423	3.602599	3.128118	3.1237528	2.873439	2.9425511	3.3749406	3.4783933	3.471477	4.029702	4.006891	3.8244028	4.392684	4.407486	4.185548	4.2887735	3.8614583	3.630563	3.0898728	3.0986018	3.3913698	3.068036	2.7984836	3.0040317	3.3420606	2.8898091	2.8071516	3.2025137	3.4957795
353	10.5587635	9.553043	8.923227	8.092942	7.9725833	7.4893064	7.4409003	6.833836	7.116565	7.11369	6.2096806	6.2012596	5.561098	5.7157283	6.0905666	6.7869363	7.0678787	6.6029196	6.670803	5.8927546	5.1322165	5.0624256	4.4228635	4.330147	3.6267931	3.875279	4.2102847	4.3680468	4.83611	5.331382	5.4528136	5.266028	6.037182	6.404543	5.5907726	5.697219	5.0507946	5.090418	4.339999	4.360104	4.4209633	3.8734984	3.3986197	3.9114776	3.7570357	3.2827282	3.307526	3.4985504	4.002786
354	8.613207	8.071407	7.2285395	6.7370386	6.4679947	6.1708765	5.867178	5.5038457	5.732347	5.591542	5.145051	4.9534855	4.713394	4.6964493	4.8777413	5.4235606	5.5639315	5.154615	5.1047688	4.7400727	4.290015	4.3109703	3.7354321	3.7271848	3.4788113	3.5237348	3.9157422	3.9824476	4.147105	4.288774	4.424328	4.4415746	4.9139137	5.005359	4.625889	4.5677695	4.301435	4.0938935	3.6581073	3.7020721	3.7055893	3.6381454	3.1206274	3.4759007	3.5450497	3.2301035	3.293783	3.4755418	3.6572943
355	8.293816	7.56876	7.0211964	6.637965	6.270438	5.9230266	5.926215	5.468238	5.970817	5.653896	5.3640203	5.096948	4.6585855	4.8614492	4.8944044	5.4100513	5.622861	5.2210226	5.102895	4.680971	4.2083077	3.9825017	3.630979	3.7284243	3.2664392	3.5596476	3.8476987	4.0159407	3.9884076	4.2998238	4.4391804	4.175282	4.830439	4.962467	4.670208	4.730258	4.3833385	4.0567083	3.699174	3.5879111	3.8851418	3.5664713	3.1754193	3.4071527	3.5580592	3.3193784	3.3033204	3.601037	3.768332
356	8.4938755	7.829426	7.1500735	6.6145744	6.3518724	6.054579	6.051189	5.4810066	5.6890163	5.633054	5.144708	4.975571	4.6790056	4.8434153	4.8823195	5.4850483	5.5718355	5.231011	5.1016083	4.7300415	4.194968	4.149685	3.8137703	3.680318	3.4383073	3.501581	3.9189491	3.9248507	4.05768	4.4100866	4.4519577	4.254821	4.824823	5.073344	4.630044	4.789303	4.2903605	4.080267	3.7430105	3.7183847	3.76508	3.6077838	3.266496	3.430778	3.524102	3.2733343	3.2488241	3.3665366	3.6147857
357	8.651415	7.796552	7.123578	6.875423	6.5132113	6.1680484	6.1024275	5.624009	6.0568957	5.839267	5.6415443	5.349122	4.990219	5.14203	5.166279	5.676125	5.7982407	5.4184923	5.192482	4.8511963	4.3916755	4.247253	3.8064592	3.9523573	3.668275	3.767322	4.192822	4.149196	4.2573094	4.713472	4.568865	4.3915844	5.0605307	5.3108215	4.935277	5.0464554	4.544797	4.22073	3.8513117	3.7618756	4.0049405	3.9197268	3.5092583	3.6718512	3.8956203	3.7321494	3.5608003	3.969505	4.027471
358	9.290947	8.363582	7.939666	7.384147	7.1058474	6.6976066	6.586379	6.223051	6.3920856	6.303174	5.920191	5.722513	5.345069	5.411566	5.475795	6.0568523	6.0844183	5.908844	5.5571327	5.2761807	4.8386545	4.5790596	4.249262	4.372363	4.047701	4.391044	4.6905255	4.719708	4.836816	5.0341206	5.106675	4.8582315	5.464987	5.615781	5.3425674	5.4727182	5.056283	4.523183	4.2389708	4.198572	4.421633	4.2394657	3.8685713	4.0744243	4.2571626	4.0785923	3.8772478	4.0848713	4.2998033
359	9.871477	9.072809	8.597693	8.262391	7.673929	7.4385986	7.2057023	6.7741365	6.9838963	6.7595444	6.5005035	6.2809844	5.810371	6.171594	6.179509	6.563757	6.7054243	6.4226923	6.1399565	5.800568	5.4032884	5.2105823	4.7534685	4.76038	4.8500223	4.849038	5.3539085	5.159084	5.3669205	5.7764487	5.8200374	5.512251	6.0859756	6.375243	6.014906	6.0628576	5.522006	5.19847	4.831135	4.6559734	4.926956	4.902075	4.431266	4.473096	4.9713507	4.646833	4.5084224	4.894227	4.9540005
360	10.803438	9.775225	9.519842	9.198729	8.704803	8.28838	8.007238	7.940461	7.7517843	7.618849	7.2794733	6.982524	6.532857	6.77133	6.7274065	7.242325	7.4214525	7.3175316	6.6307306	6.3469143	6.058654	5.6443048	5.4425173	5.346798	5.3232174	5.5017548	5.662655	5.825716	5.9852066	6.2137794	6.3164225	5.9790077	6.5546255	6.9084983	6.627012	6.6462436	6.204954	5.5823565	5.437947	5.1871505	5.340692	5.310895	5.0171432	4.944098	5.1955605	5.1812363	5.02802	5.1227093	5.170884
361	11.139702	10.197865	9.789011	9.805479	9.145593	8.726217	8.507622	8.479977	8.487423	8.273918	8.122777	7.7472887	7.36786	7.470958	7.3786526	7.9274197	7.849946	7.851118	7.152269	6.980319	6.5358114	6.274288	5.945895	6.1465225	5.940264	5.9726977	6.47617	6.585581	6.4656906	7.0318213	6.9376	6.56057	7.03927	7.440261	7.40288	7.3249044	7.010053	6.3376255	6.143821	5.8634114	6.2800922	6.155623	5.728813	5.8592787	6.4050293	6.1917515	6.004248	6.2869253	6.274424
362	12.004459	11.069868	10.790437	10.677157	10.106241	9.606673	9.392128	9.329626	9.620075	9.4416275	9.469458	8.898028	8.26057	8.574557	7.897255	8.459993	8.697028	8.572372	7.7557063	7.508783	6.976614	6.7226877	6.5321293	7.0298414	6.629929	6.8392878	7.249041	7.260974	6.9396973	7.560795	7.5884695	6.9678264	7.764564	7.891795	8.161772	8.116613	7.885831	6.7570567	6.63057	6.515115	7.190187	7.129184	6.368353	6.75952	7.3241587	7.163049	6.8997536	7.5260196	7.6875362
363	10.736404	9.567274	9.205648	8.989834	8.55782	8.068741	8.305869	8.07856	8.319102	8.0616455	7.866379	7.456458	6.907523	7.240241	7.126952	7.611831	7.6185584	7.3361235	6.746398	6.3460913	6.0512495	5.637845	5.240808	5.6460724	5.2681227	5.312257	5.59503	5.869875	5.9644413	6.1433263	6.3209667	6.0895414	6.5553226	6.6892867	6.708796	6.9675574	6.342018	5.8389583	5.7330637	5.4495835	5.893138	5.6150103	5.269907	5.5112314	5.9099092	5.4307957	5.3934584	5.704714	5.9944468
364	9.207319	8.427332	8.184509	7.7264595	7.2886796	7.101469	6.8544407	6.6864786	6.806192	6.9530377	6.502551	6.3033953	5.8157954	6.0014772	6.0220847	6.5728807	6.4904337	6.2275257	6.0219297	5.5096674	5.13245	4.9745383	4.4000573	4.641926	4.3376846	4.43411	4.814595	4.9291134	4.8613834	5.2243414	5.3416157	5.137003	5.680089	5.856882	5.647255	5.7020783	5.3211474	5.0528746	4.6521654	4.6327286	4.635721	4.545513	4.251378	4.457819	4.5786867	4.388056	4.4199657	4.786062	4.772176
365	9.927448	9.033371	8.883159	8.165109	7.7304316	7.607576	7.351863	7.172758	7.451193	7.468357	6.9741564	6.9645414	6.4717426	6.445067	6.640477	7.2760124	7.227578	6.5881023	6.419387	5.9428763	5.5439634	5.0879993	4.721759	4.7904654	4.7717247	4.5139294	4.8315487	5.100519	5.286252	5.402607	5.5780945	5.503006	6.016169	6.3189754	6.13808	6.0961123	5.898415	5.45107	5.088477	4.9041014	5.142727	5.1871195	4.6274033	4.626374	5.199833	4.5106287	4.4627714	4.812113	4.9917407
366	8.4980135	7.6703873	7.317863	6.927779	6.447645	6.162855	6.192094	5.8839593	6.010566	6.12589	5.6810656	5.556484	5.1293464	5.2804694	5.3387184	5.940833	5.801716	5.483517	5.1701384	4.933749	4.65658	4.3166957	3.836217	4.0341663	3.6586154	3.6653934	4.0725136	4.1071863	4.1207	4.483112	4.716875	4.4363413	5.001725	5.1555357	5.111803	4.9992566	4.6822596	4.4616385	4.065355	4.020294	4.198895	3.8268428	3.624394	3.7477648	3.8329597	3.533297	3.4427006	3.8226676	3.9427555
367	7.9643297	7.3582687	6.8453913	6.2637863	5.7950754	5.615696	5.5096703	5.246259	5.575348	5.611183	5.2048597	5.079244	4.759137	4.7573004	4.8814473	5.503153	5.406562	4.9263353	4.6780243	4.3162565	3.9247746	3.7150958	3.4646645	3.4578247	3.2428472	3.1811535	3.5000353	3.6534097	3.6190095	3.9694705	4.0830383	3.8038316	4.3118963	4.540828	4.4496818	4.493015	4.1243105	3.942637	3.7015252	3.53061	3.7032983	3.4185948	3.3176122	3.4023712	3.4960442	3.18935	3.1321657	3.3971624	3.6205997
368	8.502751	7.799487	7.2573795	6.7169538	6.260513	5.944821	5.8058667	5.523077	5.8857803	5.8724294	5.4637938	5.3075485	4.9172397	5.0542507	5.059083	5.6895733	5.5798273	5.3465443	5.0878077	4.7408366	4.307518	4.043418	3.6771674	3.6421504	3.2556615	3.2586012	3.6033792	3.7710862	3.829379	4.26726	4.44667	4.160577	4.7360296	4.982833	4.8475733	4.844634	4.4459786	4.214	3.862307	3.7882695	3.8943872	3.5603957	3.25207	3.509943	3.6278825	3.0987086	3.0967808	3.3352394	3.6051362
369	9.077816	8.497416	7.8967075	7.1212835	6.7498302	6.506874	6.370827	5.882028	6.4111385	6.3391924	5.928245	5.496572	5.1586833	5.3863974	5.44508	6.1499224	6.1661644	5.7362356	5.496316	5.0035048	4.3793607	4.3119726	3.8973587	3.7353668	3.6323414	3.4953947	3.7350957	3.9033318	4.0127287	4.357698	4.5198717	4.327274	4.9451237	5.2728367	5.021037	4.972579	4.5760303	4.375149	4.239393	3.9891677	4.1636524	3.8487408	3.6180239	3.6626463	3.883005	3.4329138	3.3584507	3.4977846	3.868063
370	8.5686455	7.868839	7.1927404	6.745224	6.364891	5.8340216	5.8883896	5.6443386	5.878193	5.860529	5.588434	5.235001	4.9122	5.0868454	5.0163145	5.597436	5.535089	5.261279	4.9513645	4.645507	4.107424	3.9514136	3.5600057	3.5986152	3.3083124	3.378605	3.7007546	3.7810962	3.8403575	4.0839095	4.326667	4.008089	4.6105905	4.9658785	4.691493	4.7947598	4.361964	4.1397867	3.82267	3.7642813	3.93293	3.6456664	3.3034472	3.4877925	3.6097448	3.229791	3.1476846	3.2550697	3.5764716
371	7.8313	6.9985	6.4446144	5.837018	5.485763	5.1837234	5.162653	4.7698364	5.0438986	5.1248326	4.6397715	4.5559006	4.1853566	4.3679914	4.488808	5.037911	5.0301547	4.678888	4.519799	4.208626	3.726725	3.6211534	3.3211162	3.1956816	2.9359112	2.9826236	3.1632977	3.2759316	3.3495023	3.718966	3.7665367	3.6591556	4.1214	4.3421774	4.1402044	4.181199	3.853818	3.6528442	3.4867914	3.4165993	3.4013886	3.2309306	2.9286096	3.0829108	3.114059	2.9195385	2.767186	2.9045973	3.2195346
372	10.035706	9.612526	8.9721775	8.146746	7.931669	7.39371	7.2822027	6.7315392	7.229562	7.1721554	6.779293	6.2133827	5.846376	6.1429405	6.081105	6.783166	6.9119043	6.427376	6.2262664	5.642197	5.1619415	4.9293633	4.382616	4.635618	4.1710253	4.2694273	4.7121243	4.8494534	4.8178377	5.4225097	5.759672	5.1419544	6.023246	6.2422557	5.8658495	5.914693	5.323422	4.9356165	4.402002	4.380927	4.7551165	4.50778	3.945794	4.198511	4.3670726	3.9449224	3.5629182	3.7252655	4.233687
373	7.4844217	6.7788525	6.097709	5.421078	5.0766773	4.741911	4.642624	4.4802604	4.4626446	4.784751	4.2846184	4.242898	3.9449563	4.055468	4.2490807	4.7176986	4.6737914	4.272398	4.244308	3.9720747	3.4700546	3.3751206	3.0283751	2.8424087	2.661161	2.5647283	2.775085	2.9075036	3.054843	3.3091686	3.3978615	3.369813	3.9019527	3.948979	3.7553809	3.7578795	3.545198	3.4691136	3.1411605	3.0954537	3.037618	2.8397737	2.7313848	2.8226986	2.780354	2.4602542	2.5050411	2.671441	2.9295182
374	7.743507	6.79235	6.360949	5.744691	5.2509594	4.9256372	4.9056263	4.675786	5.0242176	4.8468103	4.5754905	4.4239044	4.064973	4.155217	4.232971	4.7314887	4.7478485	4.540946	4.2916174	3.9340787	3.666595	3.3908925	3.2739263	2.9849248	2.8197525	2.804618	2.8922377	3.1561503	3.0055742	3.3842444	3.5680592	3.3183956	3.824929	4.038437	3.9221487	3.9993737	3.7211027	3.5529442	3.2075837	3.2560613	3.3639383	3.01939	2.810606	2.9374642	2.9292479	2.7286649	2.6138983	2.7593882	3.0008602
375	10.068271	9.11482	8.93402	8.364477	7.878489	7.4627304	7.481341	7.008017	7.4078207	7.3983517	6.678031	6.343534	5.8083773	6.2818556	6.087508	6.77004	6.9371862	6.526145	6.1720977	5.7223682	5.0758386	5.132242	4.3231525	4.525967	4.180283	4.0630245	4.5468016	4.8792543	4.847058	5.4018793	5.6005635	5.2298775	5.892397	6.318742	5.901252	6.082792	5.477545	4.954919	4.5125704	4.4668503	4.8233595	4.5636845	4.043289	4.263577	4.569255	4.0064306	3.912932	4.042845	4.4969745
376	8.320321	7.6715937	7.183778	6.6329045	6.163892	5.786457	5.83014	5.518148	5.8081074	5.786627	5.321258	5.246226	4.962303	5.2783136	5.3098316	5.8004155	5.86102	5.5088363	5.401879	4.9850464	4.6062946	4.4076176	3.885221	3.813448	3.320219	3.1238859	3.3609924	3.6379628	3.8321102	4.027513	4.3980026	4.336719	4.866994	5.1952577	4.7554893	4.908237	4.5608425	4.4804087	4.0493326	3.9922125	4.00624	3.6288154	3.462486	3.5353632	3.3852754	3.0613956	2.9990096	3.0224023	3.505007
377	7.300372	6.452722	5.8995867	5.427552	5.0281935	4.6691885	4.715151	4.453109	4.541825	4.7620945	4.338215	4.267591	3.8666925	4.103198	4.1964607	4.5987825	4.646026	4.443863	4.192409	3.9114664	3.4333115	3.496597	3.0584788	2.9440544	2.766632	2.6172876	2.8750405	2.8569932	2.9882617	3.1425319	3.3188863	3.292861	3.8448827	3.9866676	3.6649337	3.812294	3.5291014	3.4512372	3.1565707	3.0902705	3.116088	2.881505	2.7567718	2.795638	2.7348614	2.5750275	2.4815845	2.7012985	2.904331
378	8.196135	7.2163987	6.767122	6.3883867	5.800395	5.4108973	5.647682	5.279216	5.9344234	5.561204	5.408725	5.176642	4.750041	5.1239886	5.0276737	5.593647	5.520475	5.100654	4.9638033	4.49903	4.164669	3.8412218	3.482417	3.4812603	3.083293	2.8599138	3.115211	3.3614802	3.4041123	3.711875	3.974162	3.949371	4.2414627	4.7101135	4.357905	4.566021	4.28975	4.0921	3.7281148	3.663818	3.9537573	3.4465516	3.2518077	3.3910859	3.4641669	3.0302248	2.9174705	2.9942799	3.4498732
379	8.682482	7.444479	7.298392	6.637457	6.2119694	5.6495323	5.9499993	5.498251	6.067297	5.9340973	5.6547656	5.6450834	5.2164454	5.3010855	5.411127	5.5990415	5.5911136	5.1389375	4.9939804	4.517462	4.1822157	3.7862327	3.5031385	3.5613518	3.211834	2.9185786	3.6022267	3.6589444	3.5301695	3.9838316	4.143834	4.0138626	4.412363	4.7068577	4.5949793	4.9325757	4.5008082	4.3571477	3.967255	4.083576	4.292853	3.890255	3.6971393	3.97694	3.74949	3.417492	3.582371	3.6187532	3.983532
380	7.8640184	7.108381	6.5373387	6.0221243	5.4988537	5.2407103	5.1265993	4.939953	5.3458405	5.197196	4.8787117	4.7442837	4.451823	4.6554728	4.6039257	4.970185	5.0262556	4.814908	4.369146	4.1607223	3.777773	3.532537	3.2539256	3.2032347	2.99222	2.8286166	3.180804	3.2649436	3.2689443	3.5462284	3.75592	3.6318045	4.06071	4.3302107	4.114137	4.2887497	3.945075	3.7393017	3.510273	3.3911138	3.6478322	3.326488	3.0666645	3.243404	3.2715893	2.9385672	2.912405	3.1196523	3.4192047
381	8.887638	7.769437	7.5928354	6.901192	6.1533327	5.8694096	5.861153	5.4578037	5.8684635	5.651008	5.3233523	5.180578	4.764934	5.0546293	5.11559	5.672413	5.7274466	5.2242227	5.019519	4.523052	4.1412554	3.9728048	3.5528681	3.6086135	3.1587725	2.779368	3.2876873	3.5834115	3.577301	3.8952012	4.0959544	4.1147056	4.5932083	4.8371763	4.516944	4.756796	4.3206587	4.1694336	3.7625508	3.6438289	3.9959738	3.429832	3.1903937	3.3311696	3.3484073	3.0007758	2.927219	3.1417732	3.4450247
382	9.167231	8.213101	7.7785015	7.115847	6.693545	6.171523	6.306393	5.672635	6.3567915	6.3739595	6.062361	5.7901087	5.2192154	5.498123	5.443957	6.1176834	5.9951916	5.574101	5.2518234	4.6931868	4.334835	4.0401697	3.6475484	3.6715279	3.2309332	3.1517472	3.483781	3.7460961	3.6892982	4.026669	4.291244	4.1569233	4.7257085	4.9926157	4.826492	5.02522	4.6306953	4.353386	3.9582958	4.0051227	4.2801147	3.869442	3.6144266	3.9397793	4.044425	3.6228757	3.7373915	4.003086	4.306134
383	7.120553	5.956601	5.4120703	5.094083	4.580595	4.28906	4.0766683	3.9569335	4.218523	4.1402817	3.9812005	3.8784509	3.551306	3.6556256	3.718734	4.0644455	4.0141163	3.8775387	3.7402053	3.4480987	3.173901	3.02386	2.6959472	2.6346107	2.480894	2.3982048	2.5817897	2.7376552	2.7548327	3.0251985	3.125556	3.1159399	3.4838047	3.5950086	3.3509693	3.4441342	3.214894	3.1379886	2.9760752	2.8422928	2.9051805	2.7127168	2.5551262	2.6757274	2.6937392	2.4308133	2.4215093	2.7482421	2.868422
384	7.1890473	6.1494217	5.741026	5.406492	5.039073	4.7836475	4.6965656	4.4315686	4.7656984	4.694968	4.4470377	4.376169	3.989295	4.1547976	4.0246716	4.5643563	4.504218	4.1400733	3.9679227	3.753024	3.3763723	3.1586556	2.9011579	2.9301398	2.561344	2.5655751	2.9143631	2.9907594	3.0823286	3.3903031	3.4009256	3.4278991	3.7380638	3.8853447	3.6882558	3.8083787	3.4404547	3.2847943	3.0546799	3.0781124	3.1831832	3.1114125	2.7511375	2.8804898	2.9829154	2.6534514	2.6962702	3.0678267	3.251917
385	7.0120745	6.043212	5.5144453	5.113388	4.6334057	4.3479934	4.239906	3.9770849	4.208678	4.2642617	4.0136733	3.9199848	3.5785928	3.734106	3.6780622	4.195652	4.1651144	3.8464055	3.72852	3.385992	3.088214	2.9502637	2.61965	2.6595032	2.4105768	2.35499	2.6643329	2.7128778	2.8327713	3.0486908	3.0371242	3.0892565	3.4499106	3.6371648	3.3707488	3.4096727	3.2157683	3.1610804	2.9606066	2.7882714	2.9534898	2.734134	2.5065503	2.6545968	2.6476426	2.4785316	2.4590518	2.7772725	2.8817012
386	7.2042637	6.2085066	5.7607193	5.5229015	5.0562377	4.7286186	4.6578665	4.3858795	4.7983866	4.6881857	4.5606737	4.2817135	4.011137	4.1578426	3.9683728	4.506509	4.5038776	4.163368	4.00188	3.7365763	3.4228866	3.222179	2.8991508	2.999804	2.685029	2.6451402	2.9789925	3.0198774	3.1130972	3.3637645	3.382883	3.4758227	3.6900282	3.8801823	3.6839125	3.797497	3.4762173	3.5006924	3.12009	3.1471624	3.2259173	3.0735006	2.8740878	2.9453073	3.1223092	2.8034148	2.7756739	3.1284423	3.2976036
387	7.9064016	6.9231596	6.5884705	6.4640064	5.868823	5.400175	5.8034782	5.334015	5.886343	5.800152	5.6316795	5.3592424	4.883009	5.009095	4.795394	5.4240336	5.3182354	4.947137	4.7573414	4.232978	3.9752352	3.6786673	3.3378909	3.4552143	3.2935402	3.300074	3.7216444	3.7620487	3.7168832	4.0513887	4.1232557	3.9580307	4.373427	4.6028805	4.3487463	4.7346134	4.306528	4.145167	3.80572	3.7938251	3.9851031	3.7478805	3.427905	3.7699776	3.9407172	3.6434011	3.7224367	4.052216	4.321215
388	9.048342	7.9049487	7.609913	7.1576023	6.581433	6.2725725	6.3909035	5.8505855	6.6224737	6.519001	6.2370286	5.927841	5.4719577	5.508648	5.1423965	5.8161497	5.651699	5.3237715	5.0730743	4.655204	4.60268	4.043976	3.973142	4.0004573	3.9327385	3.9203176	4.2435155	4.3383846	4.346731	4.5197415	4.639434	4.4892416	4.6868663	4.9503016	4.849905	4.9397774	4.6915326	4.5537786	4.2072186	4.413847	4.404497	4.3054557	4.164444	4.2136526	4.40098	4.31948	4.2118645	4.538698	4.748809
389	12.704004	11.631258	11.364857	11.397627	10.38887	9.3875675	9.59779	8.877555	10.325399	9.821802	9.6082115	8.950037	8.172894	8.408118	7.9497137	8.34137	8.786499	7.981472	7.841051	6.98241	6.3929834	6.0882244	5.556387	5.976799	5.728691	5.871457	6.599926	6.433464	6.346075	7.066381	7.315197	6.802823	7.2692404	7.928429	7.3575296	7.7257566	7.212425	6.6894684	6.2582836	6.30275	6.5960226	6.576386	6.074423	6.3881254	7.0072603	6.6661687	6.514374	7.256237	7.535944
390	17.28043	16.382057	15.8643465	16.344639	15.299316	13.830046	14.274455	14.0314245	16.309288	14.979207	16.376316	15.845696	14.940188	14.533419	12.9293785	12.759968	12.062168	12.564377	11.209633	10.769182	11.468118	9.540686	10.263752	11.883354	12.881238	14.038376	14.285212	13.654678	12.1684265	13.581638	14.200666	11.396546	11.357885	12.340645	13.154234	13.210688	13.439301	12.1422825	11.95854	12.970697	13.76545	13.309573	13.559567	14.245881	15.005512	14.9382	15.603979	15.993809	16.183628
391	17.476702	16.552834	16.313086	16.544685	14.900124	13.561649	13.983183	13.999182	16.150255	15.8025255	16.369736	15.8242855	14.455344	13.949767	12.99731	14.46687	13.7100315	12.95391	11.4202175	10.195902	9.95713	9.049025	8.3593445	10.41592	10.758432	11.2174	12.401472	11.413731	10.873026	11.625746	11.969313	10.386581	10.513922	11.96258	12.11604	12.540985	12.804377	11.604877	10.746298	11.992262	13.121548	11.986989	12.057728	13.523225	13.7786045	13.809845	14.729879	15.620375	16.160126
392	18.52189	17.9051	17.328745	16.821667	16.319035	15.124769	15.457531	14.942205	16.174334	15.995495	16.20969	15.539546	14.48411	14.311005	12.93623	14.125935	13.417701	13.065268	11.593742	10.233107	10.06568	8.148345	8.509885	9.631839	10.404843	10.308767	11.372175	11.072422	10.266497	11.327372	11.284855	10.129087	10.411331	11.76774	11.642162	13.145636	12.663168	11.16384	11.476438	11.100407	11.991712	11.360971	11.5829115	12.494261	12.796858	13.244815	14.312785	14.911024	16.00296
393	14.57037	13.529226	13.105333	13.121544	12.599672	11.616213	11.193082	11.201409	12.788286	12.100669	12.536444	12.011112	10.991177	10.874651	10.029699	9.608676	9.880359	9.678537	8.655297	7.9986706	7.67373	7.1008973	7.035283	8.453395	8.526485	9.265067	10.068305	9.537512	9.163731	9.64322	9.429708	8.403	8.569487	9.157253	9.4176655	9.765312	10.100384	8.903236	8.229476	8.772971	10.110676	9.5487385	9.528596	10.357054	10.587341	10.842272	11.37987	12.216762	12.436347
394	11.083975	10.024065	9.533593	9.3948	8.712304	8.093071	8.159401	7.541465	8.517234	8.567849	8.082903	7.9514513	7.387339	7.12871	6.786764	7.0687757	7.062148	6.7669578	6.0014367	5.4452386	5.1833186	5.0113707	4.93187	5.3164797	5.248388	5.733697	6.201075	5.875819	5.5778413	6.2099	6.3099656	5.722457	6.0778303	6.319942	6.284293	6.5606756	6.240964	5.6346936	5.4164886	5.5787754	6.0823174	5.735327	5.7065425	6.175226	6.2936077	6.3638177	6.381861	7.1605296	7.401703
395	9.908674	8.834183	8.045713	7.9358697	7.360141	6.870882	6.832197	6.4505033	7.544747	7.0823007	7.151528	6.705093	6.150584	6.3482428	5.7892847	6.1235266	6.101741	5.705865	5.373625	4.841488	4.586453	4.365958	4.179851	4.4848633	4.3632984	4.6170845	5.0898314	4.9811134	4.8285923	5.297404	5.3575563	4.936613	5.3980846	5.473611	5.39911	5.737836	5.4505925	4.9778175	4.627516	4.790886	5.231946	4.952879	4.68709	5.000906	5.417219	5.262878	5.259521	5.7136927	5.940959
396	8.201028	7.255262	6.7258034	6.266248	5.7981052	5.6080737	5.5743933	5.3056984	5.822127	5.8033223	5.518542	5.4327292	5.0612617	5.071267	4.8805084	5.288231	5.2605057	4.76723	4.5317564	4.1808796	3.8828914	3.6618733	3.4462032	3.5441918	3.429396	3.5337448	3.7116027	3.6937888	3.792669	4.0263042	3.9802628	4.047405	4.2171645	4.4673843	4.2685347	4.5483494	4.278966	4.0070333	4.022978	3.7929583	3.9046893	3.7276387	3.5454507	3.7353125	3.7784085	3.7926755	3.6240072	3.9350712	4.128622
397	8.671812	7.5181966	7.104702	6.6526527	6.117003	5.814161	5.844343	5.6147842	6.127656	6.1138945	5.937089	5.673337	5.417544	5.497718	5.071517	5.626511	5.4757586	5.1807923	4.8637505	4.412299	4.1119537	3.8984957	3.5647144	3.884079	3.6879826	3.7937202	4.108437	4.1718035	3.9474974	4.4138637	4.434019	4.0504293	4.675378	4.8050265	4.8100367	4.8950205	4.5744915	4.3731337	4.0064325	4.1805964	4.4295783	4.0979357	3.8997273	4.2697535	4.3729315	4.221851	4.2239366	4.6540284	4.6992407
398	10.545331	9.420998	9.130611	8.326801	7.9780345	7.2316523	7.4962296	7.0350776	7.77555	7.718248	7.429776	6.9701853	6.542549	6.8041744	6.412007	7.1436567	7.1548066	6.537293	6.140541	5.5616875	5.112531	4.9044704	4.570538	4.4776597	4.250089	4.2066746	4.5503845	4.5764585	4.829981	5.14815	5.27075	5.0767164	5.742649	6.0040264	5.93513	6.2373943	5.7193995	5.31384	4.8533826	4.926963	5.14028	4.9291315	4.56533	4.8278723	4.889684	4.6328993	4.7135205	5.0169277	5.2888594
399	8.80085	7.772902	7.352566	6.8985224	6.432004	6.0148344	6.0028625	5.670597	6.034448	5.9346895	5.6220584	5.4262443	5.0581036	5.13793	5.184573	5.6522803	5.629994	5.1630936	4.9121614	4.431877	4.0807776	3.8824694	3.6333113	3.6684961	3.357803	3.4674692	3.7072902	3.781155	3.7276149	4.199197	4.247819	4.0182676	4.667071	4.930567	4.630023	4.6631713	4.2798862	4.1686945	3.9267395	3.833267	4.039785	3.7492342	3.478551	3.70961	3.8238637	3.580408	3.5274582	3.972888	4.0339513
400	9.865704	8.74498	8.426558	8.096281	7.5381026	6.7605715	7.148215	6.8185816	7.6825485	7.624385	7.258418	6.938548	6.2645235	6.580968	6.0688906	6.966597	6.7481236	6.1885247	5.866744	5.1685843	4.8746576	4.5794907	4.3446803	4.611004	4.3091564	4.3454523	4.903844	4.8929224	4.5716085	5.2730694	5.3422365	4.6976557	5.235775	5.657591	5.609465	5.96381	5.6397133	5.170743	4.7279553	4.9569035	5.3722587	4.9291325	4.5415573	4.989715	5.3015003	4.9145756	4.8813486	5.132195	5.472012
401	9.331152	8.49872	7.99862	7.5985327	7.107723	6.667265	6.737603	6.433325	6.8466415	6.8504925	6.4093513	6.3310566	5.750225	5.945566	5.7926807	6.3292665	6.3094196	6.0559473	5.66992	5.2007713	4.8508806	4.3854856	4.111477	4.250743	3.9741275	3.9422877	4.2839093	4.40427	4.3285866	4.694088	4.851238	4.602708	5.122373	5.548554	5.3258924	5.765538	5.180499	4.89597	4.4178605	4.7388043	4.715412	4.3815584	4.0991306	4.4168744	4.412136	4.202399	4.158208	4.475149	4.6376696
402	9.886031	9.168766	8.787844	8.219603	7.9390078	7.1704493	7.2817116	7.1752787	7.4095755	7.4476995	6.8853254	6.6324425	5.9983244	6.353347	6.253231	6.974678	7.0919595	6.5286217	6.1474843	5.501258	5.0641136	4.873844	4.3212986	4.4326506	4.255026	4.3215237	4.542469	4.6148744	4.7092	5.1212196	5.389521	4.946678	5.5622907	6.0722857	5.7887206	6.002447	5.4292483	5.039605	4.702691	4.6401877	4.854328	4.6429644	4.3649745	4.400215	4.6455274	4.3774996	4.3663483	4.6399074	4.8693047
403	8.812761	7.975455	7.5176535	7.0783253	6.607032	6.24557	6.268969	6.0760574	6.354893	6.316703	5.8508463	5.793808	5.418476	5.5524726	5.479226	5.9847746	5.949543	5.6226335	5.3723	4.92014	4.6458883	4.3384614	4.056185	3.8937523	3.8541248	3.9243965	4.0756564	4.1804676	4.2743993	4.518242	4.61162	4.466755	5.0147305	5.337352	5.093277	5.157772	4.8974714	4.5482693	4.278329	4.200263	4.2662783	4.1587744	4.00712	4.0205045	4.103544	3.9828708	3.8923774	4.213835	4.34916
404	9.075995	8.19862	7.7549887	7.171469	6.801767	6.4289894	6.191238	6.0962386	6.177186	6.2558327	5.8926787	5.683878	5.331456	5.5095053	5.446242	5.922368	6.0791073	5.651106	5.2440763	4.9500856	4.511404	4.2853665	3.882534	3.8940117	3.6703005	3.667657	3.9981387	4.089963	4.1189055	4.496476	4.6400657	4.3552527	4.99868	5.3299193	5.1695943	5.3433886	4.7674594	4.4718747	4.0694814	4.0119414	4.299807	3.939443	3.7053747	3.7999208	3.8947592	3.6173925	3.5335577	3.7917774	4.0603414
405	8.607181	7.8650513	7.3566866	6.9318314	6.3772273	6.1435843	6.115325	5.834653	6.3037834	5.8862743	5.8855815	5.6080985	5.395836	5.4681296	5.3380733	5.9113626	5.90717	5.4445086	5.0126534	4.605783	4.3066473	4.0932837	3.7588387	3.7963316	3.5092547	3.5599167	3.8525162	3.9749389	3.970885	4.432342	4.489073	4.1198645	4.7758455	5.099223	4.902315	5.0504994	4.6715994	4.244487	3.8852339	3.8914514	4.2292137	3.9595542	3.491021	3.7647989	4.090766	3.6250463	3.5543056	3.884602	3.987281
406	9.038786	8.293116	7.889162	7.3933115	7.0317106	6.7675114	6.8219757	6.603791	6.666151	6.8425283	6.374866	6.204508	5.795518	5.926011	5.911959	6.4693823	6.5829015	6.0518484	5.664483	5.3165145	4.9018183	4.5530963	4.18964	4.292612	3.943441	3.9341702	4.3535194	4.4601355	4.465223	4.8707023	5.0700045	4.7489796	5.3999786	5.8072643	5.580405	5.5754786	5.280961	4.810609	4.3176813	4.3972654	4.58585	4.310042	3.9381418	4.165874	4.2529426	4.061457	3.8897147	4.168345	4.4331756
407	9.753734	9.000768	8.654619	8.458752	7.8466063	7.5475593	7.5351777	7.292949	7.498568	7.354171	7.2718086	6.9617414	6.499152	6.668927	6.7048254	6.959788	7.1585712	6.624505	6.3499775	5.821105	5.502575	5.2117014	4.9079313	4.781046	4.6344905	4.610834	4.980794	5.0855403	5.2003574	5.5255113	5.655771	5.5103087	5.9473124	6.3386607	6.1277494	6.2792277	5.8858137	5.485751	5.0570707	5.0889716	5.222373	4.936601	4.696906	4.8282557	5.1793737	4.7363358	4.7858825	4.9044414	5.178631
408	11.238365	10.526987	10.38348	9.862585	9.337301	9.004901	8.930888	8.870686	8.858107	9.261211	8.706923	8.386917	7.970873	8.058935	7.892375	8.4896755	8.702139	8.082523	7.4941783	7.0249557	6.437562	6.0279803	5.69526	5.906744	5.5927243	5.391388	5.921483	6.260951	6.122337	6.55696	6.7864265	6.328429	7.2774706	7.5567517	7.418531	7.476698	7.1453037	6.4215364	6.0671563	6.162388	6.335928	5.895664	5.6803274	5.986562	5.9234366	5.81439	6.0406218	6.229594	6.423688
409	13.410639	12.445122	12.269508	12.435036	11.798883	11.088268	10.932876	11.508013	11.278307	11.199656	11.316857	10.55357	9.852194	10.295568	9.527346	9.747146	10.329447	10.197073	9.321618	8.734726	8.524581	7.906054	7.7990813	8.517535	7.9158955	8.007273	8.554256	8.490439	8.358691	9.183215	9.08663	8.533404	9.289765	9.538483	9.645082	9.575013	9.270367	8.267602	8.0138645	7.9488873	8.492037	8.274277	7.948148	8.120516	8.601634	8.520285	8.500837	8.647722	8.868695
410	12.17551	11.21673	10.836173	10.528346	9.989466	9.685516	9.508607	9.238027	9.524772	9.540159	9.374128	8.836375	8.574707	8.705193	8.138529	8.732996	8.838249	8.62558	7.8001866	7.401725	7.201545	6.619602	6.2959557	6.580655	6.5792894	6.6054773	7.2279754	7.146477	7.0979624	7.713382	7.6549177	7.073322	7.705342	8.316892	7.993745	8.0858345	7.9697046	7.113412	6.8077974	6.81059	7.099909	7.134111	6.5112667	6.9601183	7.293635	6.833561	6.830564	7.4966097	7.602092
411	12.058659	10.991207	10.932684	10.470722	9.863623	9.360041	9.149366	9.309914	9.552404	9.48265	9.509345	8.91136	8.180859	8.405498	7.837598	8.290505	8.743479	8.425408	7.6249495	7.1919165	6.987933	6.4052863	6.132366	6.863476	6.8669763	6.8615713	7.292235	7.084464	7.2942333	7.9239035	7.676449	7.070567	7.6304297	8.1798935	7.941035	7.848302	7.666189	6.6581345	6.893677	6.4953494	7.010357	7.1374135	6.7678447	6.719529	7.2893744	6.8779774	7.1641903	7.530427	7.5988655
412	9.050942	8.295355	7.845731	7.6925855	7.062076	6.7259264	6.7060885	6.614849	7.0999565	6.945489	6.826333	6.458977	6.2660327	6.173886	5.851746	6.3963675	6.3202515	6.164105	5.5855036	5.188635	5.0650234	4.7378626	4.7189913	5.0127525	4.8997936	5.2437515	5.4722013	5.4310427	5.2584457	5.5470505	5.6759424	5.122154	5.516882	5.840797	5.711194	5.756611	5.5584784	5.1222124	5.028658	4.9188905	5.168269	5.1518784	4.918745	5.2045608	5.3461256	5.3564787	5.3358097	5.791267	5.867277
413	9.362757	8.618102	8.4584465	8.187992	7.531803	7.3434134	7.324024	7.0392084	7.5388002	7.586432	7.338872	6.9999375	6.6500015	6.604932	6.370399	6.957753	7.0321913	6.5342064	6.3058963	5.601739	5.2907114	5.038203	4.6975775	4.740753	4.8530564	4.7647247	5.0208626	5.040138	5.151869	5.518733	5.7098494	5.3378143	5.7781334	6.1780577	6.0018415	6.1628613	5.930146	5.3345766	5.1277437	5.150402	5.22948	5.1497164	4.9023404	5.167968	5.3039694	5.0096703	5.3110704	5.5378585	5.811778
414	9.021534	8.298481	7.763882	7.577568	6.9930086	6.615832	6.47314	6.2902374	6.569642	6.437381	6.18365	5.920455	5.5586815	5.6739306	5.575876	6.048662	5.9602365	5.851655	5.359442	5.0837297	4.905623	4.4895496	4.22371	4.534727	4.3137865	4.3749228	4.770792	4.5644855	4.7581735	5.0631585	5.250325	4.8141203	5.2134895	5.599111	5.414527	5.340825	4.889576	4.5809755	4.551095	4.2983375	4.5761743	4.4092503	4.192498	4.304599	4.520573	4.237912	4.271364	4.6953855	4.7306986
415	8.17619	7.3424506	6.916387	6.749669	6.2287836	5.9893966	5.9545445	5.5934134	5.949623	5.8281813	5.5854053	5.511097	5.0428343	5.134131	5.0032306	5.5900807	5.6104374	5.4542465	5.044455	4.6908035	4.4545903	4.2974186	4.0123825	4.2489405	4.122054	4.105708	4.5174246	4.5541296	4.518439	4.8076487	4.880595	4.5014915	4.895159	5.2677054	5.052498	5.012595	4.689593	4.3915386	4.2571115	4.130156	4.321844	4.2089405	4.0599346	4.073148	4.4090986	4.0515785	4.025266	4.370933	4.6878777
416	8.6613865	7.451536	7.1567984	6.6521435	6.1049347	5.938822	5.9769144	5.426753	5.918952	5.942295	5.5370226	5.314538	4.9890547	5.107074	5.206563	5.680059	5.6785474	5.2078085	5.4490976	4.7800636	4.404323	4.2198877	3.9053798	3.69762	3.5687747	3.7105942	3.9205704	3.894575	4.145054	4.451438	4.4241905	4.3419094	4.8495812	5.0681076	4.7842054	4.8673677	4.5092487	4.352174	4.0439205	3.9617643	3.9816651	3.8109322	3.5451381	3.7502851	3.968615	3.6495304	3.594862	4.0495386	4.213687
417	8.0989685	7.052285	6.794538	6.385463	5.842262	5.5895166	5.772701	5.3539715	5.704771	5.7694654	5.464546	5.316356	4.978805	4.927246	4.9314976	5.4759884	5.3696804	4.8185587	4.796029	4.253703	4.0560026	3.7862403	3.5040038	3.446412	3.3631585	3.1712203	3.574535	3.692378	3.7294712	3.8529007	4.1150303	4.037794	4.2469997	4.50825	4.3274755	4.5389614	4.182544	4.1786203	3.87993	3.9437327	3.964833	3.5925155	3.6201518	3.6688697	3.782477	3.5085235	3.5370803	3.8640566	4.1098638
418	7.1284857	6.2445507	5.652699	5.3568335	4.989333	4.629789	4.599861	4.2758822	4.589937	4.6093235	4.431201	4.315034	3.9668996	4.025232	4.0074725	4.5277586	4.4973545	4.1497602	4.049106	3.66885	3.2864387	3.1139863	2.7699084	2.800456	2.521843	2.443449	2.8354487	2.872046	2.9180894	3.2756014	3.3335927	3.2982953	3.6568542	3.7743914	3.6168017	3.664106	3.409555	3.3667989	3.0853038	3.0383306	3.0644379	2.9228115	2.6446795	2.8410084	2.8727148	2.6218305	2.6484869	2.9868498	3.1360903
419	7.829817	7.080947	6.4975405	6.0977707	5.580845	5.3846188	5.273316	4.97132	5.333956	5.1658597	4.921819	4.6608915	4.3806562	4.499976	4.4729657	4.99721	4.971484	4.5786743	4.4008856	3.9786882	3.7486985	3.3597155	3.0358713	3.1351473	2.7894597	2.846782	3.1092222	3.2837863	3.3067875	3.4507046	3.7939937	3.6812649	3.9686837	4.0895696	4.088786	4.13671	3.8226504	3.7361903	3.270742	3.3057413	3.4630013	3.1670434	2.9399178	3.2257018	3.2237992	2.9806848	2.9897337	3.1705122	3.4325213
420	7.747121	6.852627	6.3375664	5.896869	5.516797	5.0316052	5.107128	4.756825	5.1007113	5.177235	4.8576183	4.7356815	4.2639294	4.346175	4.2995934	4.9904943	4.990889	4.5412607	4.4254	3.9014742	3.4908228	3.2585974	2.977421	2.9894903	2.636074	2.6081553	2.9282866	3.0067787	3.0404325	3.4741554	3.5690248	3.5063133	3.926343	4.128154	3.9045858	3.981022	3.626411	3.567711	3.1628656	3.2844424	3.2839813	3.0877447	2.7679732	3.033678	3.0339937	2.7040696	2.8060298	3.1556702	3.3620157
421	8.034014	7.061476	6.486636	6.1641665	5.679246	5.4048467	5.443827	4.9602923	5.2988153	5.252737	4.962422	4.682674	4.321389	4.6035786	4.4384046	4.9951744	4.956478	4.6986494	4.40698	4.0092316	3.6956644	3.430717	3.099681	3.0480478	2.6831465	2.7358267	3.2651	3.3286688	3.256775	3.6848512	3.8887203	3.7614782	4.1463237	4.329292	4.13009	4.3311653	3.8701692	3.676756	3.3337452	3.2786727	3.516932	3.1905327	2.928662	3.1980956	3.3040388	2.9563613	2.9566398	3.2215762	3.5558105
422	6.9633856	6.1199756	5.597554	5.257756	4.8408766	4.4505377	4.539077	4.2417336	4.558195	4.5091057	4.235855	4.1894712	3.787988	3.9230666	3.9298594	4.4392967	4.476759	4.0817003	3.8119614	3.503837	3.164186	2.9403849	2.7177052	2.6545787	2.431722	2.3096914	2.5409408	2.7280984	2.6737504	3.0149603	3.0843377	3.1007798	3.476719	3.6591735	3.4826086	3.5788264	3.2896147	3.195498	2.871315	2.8811326	2.9733753	2.6974373	2.608058	2.7436457	2.7163665	2.506702	2.4831324	2.7280688	2.9458318
423	8.087736	7.008454	6.6175594	5.9327297	5.502576	5.1736627	5.250396	4.8908796	5.2661266	5.221289	4.996462	4.80618	4.4264283	4.6805167	4.717974	5.1034827	5.0788956	4.708544	4.5691843	4.1457644	3.728589	3.420555	3.0158014	3.0319138	2.6088529	2.5417967	2.9763625	3.0356607	2.965395	3.4842038	3.6793773	3.6736999	4.0439315	4.2715664	4.0520062	4.3357363	3.8781865	3.820576	3.2393494	3.4155462	3.609568	3.1152852	2.8950934	3.186836	3.2427797	2.994417	2.9845386	3.2522404	3.5907135
424	9.1539	8.065994	7.705823	7.135664	6.4396534	6.05974	6.342258	5.810095	6.6031055	6.536669	6.235443	6.0785637	5.4879785	5.5169587	5.5353723	6.1425114	5.963498	5.6358204	5.334427	4.723623	4.335286	3.871396	3.4304628	3.4368248	3.0745575	2.6725557	3.1527271	3.5312018	3.2085536	3.8194704	4.3174534	4.066462	4.511569	4.8837733	4.6692486	4.9969273	4.5167475	4.5335083	3.8410678	4.0972257	4.364894	3.8336368	3.5145094	3.8109848	3.8664942	3.4945626	3.6111321	3.909236	4.454953
425	8.761978	7.6673937	7.271363	6.663267	6.1029963	5.6720076	5.8833847	5.623418	6.3127756	6.27959	6.014332	5.7851863	5.2666483	5.694936	5.558667	6.056693	5.9242406	5.314124	5.056963	4.7064304	4.0580196	3.9473145	3.5465655	3.4217014	2.9425254	2.6091766	2.9729147	3.3962836	2.926694	3.4020844	3.9013612	3.9211082	4.2392206	4.6881857	4.621625	4.911112	4.6404715	4.3703346	3.906659	4.011611	4.2571526	3.7536469	3.533389	3.9328222	4.0150356	3.618869	3.7519498	4.1364894	4.3649025
426	9.871375	8.562479	8.187433	7.353444	6.836671	6.2926917	6.549355	6.1643925	6.741288	6.8199964	6.766468	6.6124434	5.8537054	5.9795685	6.0755777	6.3119	6.2639246	5.8420267	5.604703	4.991799	4.5908446	4.0526342	3.6031356	3.5481694	3.2201686	2.6263957	3.3520155	3.8135338	3.2250583	3.7262595	4.3754835	3.807521	4.8505793	4.929041	4.9496403	5.3316355	5.100479	4.9399405	4.2561965	4.805021	4.851279	3.9912467	4.115775	4.587123	4.517142	3.6687975	4.184661	5.138887	5.6885376
427	10.214964	9.16138	8.721584	7.9392853	7.497884	6.861738	7.2853637	6.955449	7.525507	7.529096	7.3925977	7.3324986	6.5536566	6.760378	6.5220838	6.891201	7.0615845	6.285611	6.2195644	5.203418	4.620984	4.2592325	3.4203668	3.5546565	3.0256991	2.979244	3.5027843	3.4976254	3.6691127	4.0237255	4.7318735	4.251314	4.990832	5.742541	5.1195154	5.7758627	5.157805	5.104005	4.037078	4.8140707	4.95522	3.9727755	4.103288	4.5288267	4.32162	4.067846	4.5292187	5.564277	5.6084986
428	8.537214	7.593187	6.942063	6.208825	5.632947	5.2514257	5.4449244	5.318666	5.535697	5.90745	5.7334976	5.462987	5.0646343	5.076227	5.104865	5.5395794	5.4374347	4.8833356	4.942151	4.109414	3.8159432	3.5896878	2.9494424	2.767133	2.4718752	2.1712043	2.5015454	2.8601863	2.6551352	2.9775093	3.4487486	3.4096344	3.9901438	4.322788	4.1437683	4.6248393	3.999529	3.9719498	3.3792078	3.623951	3.8316355	3.0963478	3.097876	3.4729376	3.3021355	2.9637399	3.380247	3.887432	4.2638493
429	7.2180505	6.0744805	5.645933	5.3524437	4.9398775	4.4786096	4.6333942	4.4798393	5.0288863	5.1054983	4.9443817	4.731666	4.319719	4.3310623	4.2792735	4.5626755	4.408846	4.0215883	3.924692	3.3899612	3.12365	2.8411236	2.6671076	2.5210242	2.3280308	2.1958728	2.5582814	2.7091684	2.4482393	2.8332493	3.1655653	2.8236213	3.2622313	3.502103	3.5828643	3.8867104	3.531991	3.3861697	2.9380293	3.1468792	3.2625725	2.872871	2.7000923	2.942503	3.0195494	2.9412162	2.85564	3.1351824	3.5365252
430	7.334911	6.141611	5.6631117	5.232733	4.791138	4.5305557	4.496176	4.2420144	4.4787097	4.5048213	4.2581735	4.1695004	3.8468423	3.9094574	3.962062	4.375872	4.3592362	4.0655613	3.8976731	3.4694948	3.0957806	2.918276	2.6034174	2.5459204	2.2668114	2.122892	2.5098357	2.5571856	2.578117	2.854032	3.0424156	2.960554	3.3659458	3.6313686	3.4383454	3.6444957	3.2697804	3.1636055	2.8096728	2.7643228	2.9136705	2.6365333	2.3946342	2.527955	2.5588825	2.3384066	2.3368719	2.6059468	2.8356323
431	7.929781	7.070526	6.4460835	5.993815	5.7214837	5.3063345	5.253727	5.071292	5.3668146	5.205263	4.929373	4.6371756	4.2404947	4.474677	4.43411	4.925381	5.067816	4.825573	4.52569	4.038425	3.6003795	3.3345075	2.9882016	2.9850326	2.5822217	2.504363	2.8674712	3.0556068	3.0991762	3.4716153	3.726529	3.522399	4.061097	4.3403554	4.048271	4.1494784	3.7815008	3.6202738	3.136189	3.0055566	3.3290877	3.0195456	2.727851	2.9081156	3.006733	2.7713532	2.6947064	2.8509274	3.205318
432	7.174021	6.3560443	5.799757	5.354294	4.997575	4.768721	4.6694613	4.3066025	4.6136084	4.5498753	4.2618766	4.1019487	3.8572674	3.9409049	3.998331	4.4373755	4.585376	4.116325	4.04932	3.7025506	3.345581	3.112296	2.8099568	2.7220905	2.33984	2.2766821	2.6523833	2.7478614	2.788251	3.1675355	3.3269196	3.2383347	3.7101736	3.8344421	3.615769	3.7244601	3.4144828	3.2792804	2.9381194	2.8845353	2.9968123	2.6820886	2.5152512	2.5891798	2.6928017	2.3972607	2.3894782	2.60054	2.961973
433	7.2085757	6.329935	5.734234	5.447438	4.964572	4.618601	4.5785465	4.344928	4.6318674	4.5912113	4.4230843	4.15861	3.7736146	3.8588343	3.875883	4.4182444	4.4237957	4.158887	3.9031649	3.5694168	3.220358	3.0140243	2.7994933	2.7606046	2.4032133	2.4065573	2.5751767	2.7646642	2.8410234	3.1421142	3.2429252	3.2258382	3.575171	3.7690642	3.5635448	3.6218538	3.3993309	3.2609262	2.8863678	2.8712904	2.962091	2.7849884	2.5782619	2.6996403	2.6469212	2.5110526	2.5078306	2.757411	2.9828866
434	7.255949	6.520648	5.858344	5.329762	5.0139627	4.7585316	4.7133436	4.3497334	4.6208544	4.600648	4.3389688	4.112477	3.926618	3.9481726	4.009988	4.4760895	4.508474	4.1629314	4.0394225	3.699922	3.3977408	3.1569781	2.8867946	2.786272	2.4745114	2.448474	2.710381	2.891848	2.9869218	3.2170942	3.3527582	3.3487983	3.697415	3.8374045	3.619548	3.7468069	3.4645672	3.4245224	3.0452461	2.9680693	3.1144583	2.7571204	2.5377967	2.7957006	2.7055988	2.4134178	2.5552208	2.682497	3.0002353
435	7.3963065	6.3927097	5.7939463	5.469203	5.0575147	4.71165	4.71781	4.3195314	4.7149243	4.6800117	4.5736046	4.3577514	3.9288547	3.9895735	4.015505	4.5662913	4.5298557	4.2811894	3.968365	3.7208028	3.3398652	3.221694	2.8898494	2.8927863	2.5481682	2.5204148	2.8413951	2.9397807	3.0006027	3.311028	3.3844705	3.2846117	3.7252164	3.8325875	3.7108667	3.7237444	3.4823499	3.4314437	3.1329134	3.1013207	3.1443706	2.9061751	2.6024394	2.7778654	2.8860645	2.6105874	2.599198	2.950155	3.1162157
436	7.9061394	7.2482443	6.560047	6.0427523	5.8102875	5.5752096	5.512306	5.2243195	5.4042344	5.3547955	5.0845337	4.8308525	4.564001	4.5324373	4.580101	5.1936398	5.1673613	4.777468	4.591962	4.1836996	3.865377	3.753292	3.4559376	3.352412	2.986823	3.0642138	3.398418	3.5593848	3.6032279	3.9479098	3.9632745	3.8818862	4.3902655	4.5312147	4.2491517	4.3467817	3.99751	3.8297255	3.5939496	3.5405111	3.5607142	3.2771168	3.0147028	3.2751744	3.2291498	3.0119872	3.049182	3.1959753	3.5918713
437	7.8057594	7.1000195	6.476005	6.1603665	5.879673	5.3770986	5.456084	5.168147	5.4826794	5.417619	5.2438574	5.0541763	4.7083383	4.856783	4.640728	5.1724186	5.174469	5.012359	4.545443	4.2634645	3.8441348	3.8183067	3.4168558	3.527873	3.2056139	3.339983	3.6376824	3.6846695	3.7608585	4.0196447	4.133544	3.8372753	4.455085	4.655776	4.4433365	4.4583755	4.130929	3.8732708	3.5940404	3.5075727	3.7668664	3.5716662	3.154758	3.4459858	3.6743054	3.451167	3.294417	3.6564796	3.8379626
438	8.9306755	7.815426	7.3773627	6.820792	6.389307	6.14629	6.105132	5.8097997	6.0679193	5.9734936	5.6645417	5.5601788	5.3104925	5.246271	5.3148375	5.89638	5.787364	5.424062	5.1432257	4.833537	4.4434185	4.2191315	3.9513671	3.883043	3.724195	3.8389676	4.2667375	4.2552476	4.4115005	4.608903	4.705128	4.5835886	5.0511603	5.195372	4.9215198	5.104925	4.6289725	4.2805943	4.068637	4.01449	4.210352	3.9756317	3.6796756	3.923774	4.058568	3.8240073	3.795227	4.1051464	4.375844
439	9.155468	8.4914055	7.9266343	7.4519215	7.071122	6.71392	6.6416726	6.39511	6.726346	6.4937215	6.4097385	6.0009413	5.808321	5.974387	5.7343388	6.191137	6.266309	6.202078	5.6037116	5.3323774	5.0677147	4.736823	4.337305	4.657642	4.627096	4.562398	5.0910535	5.0193434	5.0283203	5.517391	5.4929495	5.1519146	5.5802946	5.9602585	5.6947594	5.6940727	5.3731904	4.7972646	4.583177	4.3967867	4.854087	4.7524247	4.3439097	4.5305157	4.92025	4.7373505	4.6295547	4.9786234	5.0827312
440	12.50453	11.20735	11.183538	10.760172	10.028478	9.65387	9.71416	9.471581	10.1039295	10.116753	9.648438	9.404182	8.746288	8.762027	8.448868	9.115751	8.968121	8.770653	8.21184	7.463643	7.280171	6.5875444	6.4035296	6.8342867	6.5086117	6.89176	7.5397067	7.4013357	7.375098	7.6057034	7.679905	7.4600897	7.7411613	8.205864	8.209263	8.316929	8.156356	7.069127	6.7359	6.776166	7.465519	7.1037245	6.6612763	7.145698	7.529696	7.191868	7.03706	8.061567	8.031856
441	16.941204	15.880491	15.579618	15.411377	15.191267	13.815407	13.670494	13.243505	13.566666	13.123964	12.984342	12.295595	12.111276	12.445899	11.810933	12.309105	12.607983	12.521446	11.871342	11.56128	11.296181	10.847885	11.191504	10.798252	10.748631	11.73961	12.077826	11.409566	12.033945	12.235809	11.672115	11.7934	12.2442	12.31913	12.317425	11.812209	11.364706	10.545895	10.185602	10.011993	10.367	10.857554	10.527775	10.351021	10.711763	11.452593	11.3537445	11.837513	11.18804
442	23.27852	23.098043	22.546335	22.229555	22.705822	21.976055	21.332594	22.39606	21.561155	21.472277	21.758675	21.303564	21.804968	20.595572	20.557926	19.251867	19.602337	20.768776	19.310144	19.102367	19.395683	17.912941	20.081133	18.904625	19.743664	20.171934	20.783253	20.149246	20.331608	20.470085	19.742155	20.517956	19.172724	19.417913	20.750443	19.816181	20.413616	18.639317	18.912758	18.820835	19.19215	19.520418	19.923952	19.614918	20.479233	20.813927	20.894478	21.015404	20.551762
443	28.882957	29.122269	29.133022	28.522388	28.660328	28.560694	28.452232	28.425892	28.37255	28.718372	28.21507	28.470638	28.31696	27.785847	28.068691	27.924921	27.831234	27.834179	27.270445	26.837461	26.815735	25.690813	26.417912	26.366364	26.381695	26.490839	26.6801	26.68203	26.807728	26.97828	27.056822	27.2502	26.724213	27.383905	27.21185	27.54651	27.468218	27.121365	25.977863	26.861782	26.919874	26.91437	26.613682	26.97187	27.277615	27.439268	27.594765	27.763096	28.191977
444	29.68692	29.709967	29.607145	28.90096	29.2173	29.204948	28.999434	28.786654	28.763107	29.227701	28.707073	28.814548	28.185446	28.386375	28.504902	28.663288	28.45549	28.362574	28.375322	27.784918	27.513472	26.666893	26.947105	27.309011	26.994612	27.53153	27.788363	27.810665	27.629948	27.972271	28.12701	28.05727	27.9912	28.219267	28.006218	28.252708	27.930714	27.414597	26.724752	27.375238	27.447865	27.481659	26.968153	27.370369	28.092003	27.875881	27.860205	28.61613	28.619473
445	30.262106	30.450329	30.353348	29.91043	30.013842	30.23782	29.97714	30.146154	29.714752	30.254923	29.687027	29.898394	29.863987	29.599485	29.019115	29.270386	29.460001	29.50911	28.901196	29.092527	28.858807	28.523994	28.26836	28.621927	28.769518	29.237337	29.310802	29.512844	29.067924	29.63306	29.547806	29.050573	29.351313	29.265295	29.223043	29.50072	29.391684	28.585228	28.436743	28.973206	29.096798	29.16734	29.02278	29.423584	29.441162	29.665886	29.419851	29.49147	29.586803
446	30.800379	30.887152	30.840424	30.455925	30.536682	30.647968	30.338608	30.444118	30.192282	30.58068	30.078306	30.292654	30.151789	29.906683	30.175438	30.166687	30.289408	30.172445	30.226469	30.073412	29.738832	29.35548	29.303984	29.260939	29.234476	29.186125	29.66002	29.826164	29.562443	29.818989	30.12874	30.05527	30.102324	30.016726	30.061983	29.944838	29.979866	29.71717	28.82427	29.061844	29.444557	29.641302	29.132294	29.441303	29.756857	29.864101	29.505693	29.95884	29.910465
447	30.772593	30.897396	30.929487	30.703974	30.672443	30.850418	30.637281	30.546751	30.483484	30.792006	30.402746	30.585659	30.395283	30.354753	30.403864	30.53617	30.559742	30.422714	30.491903	30.349817	29.94312	29.794138	29.897423	30.038916	29.833073	29.84399	30.287148	30.273039	30.137985	30.443653	30.502823	30.452505	30.455305	30.399506	30.205446	30.573143	30.174625	30.082336	29.297752	29.614683	30.087353	30.178919	29.748402	29.914387	30.418152	30.386456	30.220243	30.292784	30.252422
448	30.944723	31.016117	30.925922	30.744314	30.918245	30.869932	30.817757	30.780148	30.452852	30.837347	30.489332	30.475405	30.390993	30.469673	30.486454	30.37252	30.58413	30.473986	30.424952	30.497551	30.218006	30.203003	30.135101	30.186962	29.658012	30.057646	29.942743	30.55169	30.248276	30.561092	30.679531	30.466122	30.578526	30.592081	30.31249	30.70043	30.388727	30.129524	29.995743	29.989546	30.253448	30.166904	29.850216	30.135689	30.366585	30.251352	30.015137	30.08359	30.168709
449	30.700737	30.627813	30.622093	30.643457	30.567537	30.631584	30.493534	30.377773	30.483067	30.647257	30.286211	30.40127	30.225973	30.130072	30.38257	30.223324	30.385162	30.35089	30.512077	30.26094	29.973373	29.888876	29.960194	30.008024	29.748219	29.785812	30.02393	30.217806	30.165798	30.178837	30.427242	30.415398	30.180561	30.310904	30.416222	30.401352	30.183504	30.194319	29.422943	29.675116	30.009922	30.06265	29.856403	29.80323	30.272896	30.108795	30.246014	30.018576	30.1023
450	30.974745	31.08364	31.068947	30.955948	31.100557	31.010427	30.929161	30.863052	30.873404	30.973782	30.74194	30.647285	30.687298	30.680885	30.84611	30.845686	30.926926	30.854004	30.720953	30.707232	30.390764	30.355993	30.48347	30.49139	30.314499	30.196966	30.254877	30.619053	30.656927	30.741928	30.84586	30.877542	30.733046	30.825516	30.691036	30.84285	30.588293	30.711895	30.145422	30.139591	30.419786	30.454302	30.325037	30.328003	30.821173	30.489292	30.559978	30.392601	30.463312
451	31.10173	31.106388	31.094133	31.064283	30.962772	31.04975	30.915833	30.949251	30.85555	30.985052	30.802505	30.746874	30.693634	30.584303	30.775278	30.844193	30.854027	30.922266	30.895538	30.80852	30.52423	30.382938	30.406351	30.60234	30.155487	30.330912	30.45986	30.763721	30.588654	30.807491	30.861053	30.850681	30.759287	30.851099	30.82211	30.862537	30.838144	30.698189	29.94902	30.28406	30.497179	30.437355	30.19865	30.335808	30.726395	30.545124	30.540373	30.468006	30.506317
452	31.249172	31.296524	31.295937	31.314484	31.259605	31.231686	31.230259	31.058064	31.172968	31.221436	31.12381	31.078272	30.989418	31.142159	31.045938	31.087341	31.176414	31.079002	31.185751	31.10801	30.85524	30.892673	30.799988	30.972303	30.779673	30.888329	30.954113	31.04097	30.935614	31.114105	31.246582	31.075125	31.125832	31.080042	31.027761	31.129915	31.014196	30.989798	30.57677	30.67455	30.954052	30.887133	30.756557	30.891594	31.119228	31.04149	30.963163	31.024683	31.04492
453	31.299528	31.360802	31.36722	31.271341	31.315706	31.337826	31.295815	31.257662	31.233442	31.36178	31.228474	31.28102	31.191494	31.187828	31.19731	31.282717	31.34201	31.326355	31.266708	31.266094	31.044823	31.075333	30.986929	31.196278	30.96623	31.074392	31.12712	31.27211	31.118008	31.283007	31.368666	31.182005	31.281162	31.289026	31.277739	31.34661	31.242926	31.206314	30.880693	31.001143	31.243793	31.204453	31.041523	31.118778	31.309277	31.185917	31.10951	31.12976	31.24086
454	31.46227	31.473059	31.4824	31.483913	31.45975	31.429956	31.45028	31.328518	31.37282	31.4203	31.365026	31.293352	31.169163	31.246046	31.262255	31.280672	31.390488	31.416168	31.32364	31.311388	31.105022	31.157366	31.111212	31.212217	30.902828	31.17546	31.20717	31.311954	31.154924	31.376448	31.432467	31.257828	31.341755	31.36037	31.36977	31.407396	31.342875	31.195023	30.87298	31.008427	31.124249	31.282684	30.98796	31.054794	31.295567	31.14754	31.086823	31.087233	31.197884
455	31.368559	31.379292	31.382654	31.38942	31.405193	31.343437	31.372883	31.259594	31.258059	31.288542	31.222864	31.237345	31.19805	31.181778	31.132647	31.170944	31.327272	31.256824	31.2938	31.201864	30.990702	31.119097	30.99896	31.171333	30.866194	31.004877	31.101257	31.26238	31.098345	31.233736	31.374489	31.176836	31.199661	31.222631	31.250206	31.296303	31.234793	31.164782	30.833935	30.902548	31.13698	31.166601	30.889772	30.984924	31.245192	31.166367	31.061365	31.117386	31.029964
456	31.398071	31.489033	31.478666	31.415377	31.428484	31.446247	31.408297	31.366621	31.329987	31.4388	31.368595	31.316368	31.2834	31.325132	31.317898	31.349173	31.424149	31.394941	31.437424	31.351776	31.186726	31.228521	31.118147	31.178795	31.071026	31.139898	31.14311	31.369268	31.236816	31.38284	31.474977	31.313137	31.403374	31.391384	31.39162	31.421465	31.378746	31.294888	31.002064	31.065058	31.197315	31.309908	31.058115	31.12779	31.296257	31.352589	31.16043	31.068216	31.09107
457	31.428446	31.49165	31.522692	31.47851	31.482733	31.42936	31.465017	31.378498	31.393503	31.43649	31.370815	31.352283	31.275724	31.317387	31.268227	31.3497	31.417439	31.381124	31.436691	31.342457	31.198084	31.18304	31.058718	31.17758	31.051659	31.163504	31.209599	31.366125	31.186031	31.35013	31.468601	31.247406	31.352495	31.384739	31.387314	31.43533	31.406145	31.28249	30.975262	31.088306	31.138002	31.280502	31.022903	31.192587	31.34564	31.295147	31.102962	31.1959	31.16549
458	31.363493	31.416037	31.448414	31.360424	31.32843	31.384018	31.41852	31.251284	31.296583	31.39837	31.307169	31.289364	31.205976	31.200666	31.16468	31.207685	31.33998	31.26575	31.33051	31.22492	31.066322	31.144667	30.973642	31.11066	30.94552	31.142609	31.29304	31.321234	31.081093	31.274992	31.412453	31.207716	31.324896	31.247599	31.287262	31.35284	31.306747	31.234482	30.973196	31.053934	31.168594	31.244316	31.014418	31.119535	31.255108	31.259714	31.133974	31.185247	31.133413
459	31.46865	31.416489	31.451212	31.409534	31.460913	31.454445	31.426584	31.301575	31.365719	31.455	31.335302	31.35171	31.25487	31.33946	31.191679	31.348473	31.38002	31.324394	31.315004	31.287811	31.17975	31.183357	31.059752	31.181519	31.004416	31.135841	31.088236	31.336533	31.207153	31.352022	31.41522	31.201881	31.355993	31.312464	31.296118	31.418205	31.27861	31.274385	31.05015	31.120266	31.232082	31.255249	31.05252	31.186806	31.268324	31.243477	31.080708	31.00728	31.17908
460	31.438702	31.494379	31.511421	31.526033	31.479322	31.51351	31.505686	31.41574	31.420168	31.486217	31.403662	31.378798	31.334127	31.373905	31.26688	31.344255	31.456228	31.44936	31.481716	31.438278	31.276306	31.320818	31.178919	31.348186	31.196867	31.308342	31.375202	31.408424	31.280394	31.411255	31.504711	31.34441	31.399008	31.413834	31.433353	31.464214	31.451952	31.387356	31.242899	31.222683	31.237665	31.34885	31.196266	31.287134	31.4146	31.409437	31.193253	31.17325	31.212164
461	31.401909	31.435783	31.447145	31.44028	31.450613	31.40597	31.461435	31.315805	31.385174	31.431232	31.38552	31.362074	31.346155	31.350674	31.262062	31.328884	31.370914	31.431976	31.364565	31.3982	31.19425	31.265278	31.043652	31.332733	31.155632	31.241274	31.375366	31.45326	31.233763	31.3974	31.520908	31.297009	31.34793	31.333755	31.433922	31.451414	31.412596	31.310751	31.105522	31.100855	31.31878	31.336637	31.115181	31.225632	31.416893	31.336182	31.168165	31.24281	31.274065
462	31.445005	31.48855	31.477232	31.455484	31.479803	31.460995	31.484129	31.436771	31.453802	31.465664	31.467978	31.434708	31.396366	31.447596	31.355473	31.409754	31.482887	31.459024	31.452938	31.453054	31.2524	31.292887	31.245304	31.386269	31.290888	31.33484	31.46767	31.471188	31.312824	31.473497	31.554585	31.396997	31.438643	31.425371	31.508583	31.512163	31.471361	31.345295	31.213444	31.257627	31.398882	31.462812	31.256536	31.334528	31.445414	31.426825	31.247984	31.29105	31.313602
463	31.425987	31.451328	31.476566	31.498331	31.479568	31.428633	31.496836	31.414143	31.43476	31.419437	31.43261	31.416813	31.3785	31.445242	31.32705	31.3355	31.461205	31.44267	31.3724	31.406113	31.277672	31.303684	31.178381	31.364536	31.23499	31.306984	31.42246	31.476496	31.291162	31.449963	31.552176	31.365746	31.435375	31.413574	31.467476	31.501604	31.47662	31.324764	31.198315	31.223444	31.311705	31.396143	31.258404	31.318733	31.424583	31.39247	31.257479	31.281755	31.303843
464	31.407883	31.475859	31.467691	31.46361	31.462845	31.476295	31.483744	31.449223	31.410257	31.451883	31.46471	31.370628	31.375374	31.448853	31.340496	31.316978	31.402061	31.45193	31.402052	31.41234	31.27397	31.333586	31.218353	31.36309	31.260391	31.343672	31.438438	31.502434	31.309166	31.493212	31.562382	31.423248	31.403938	31.39572	31.474115	31.49393	31.474667	31.335917	31.244585	31.194447	31.37277	31.423344	31.293837	31.330393	31.456522	31.470795	31.288551	31.342073	31.326088
465	31.50002	31.504765	31.511053	31.490305	31.49014	31.470661	31.500557	31.458723	31.424755	31.463383	31.458847	31.416327	31.364681	31.477083	31.474726	31.464935	31.505167	31.506592	31.420074	31.428288	31.331045	31.352625	31.270817	31.39778	31.288004	31.379038	31.37659	31.496527	31.398962	31.486372	31.54513	31.38933	31.431112	31.447865	31.463861	31.501987	31.44763	31.398628	31.34461	31.26492	31.380455	31.458656	31.343464	31.348654	31.435953	31.411282	31.358376	31.29181	31.342962
466	31.372252	31.43953	31.410593	31.457275	31.457333	31.44753	31.490255	31.406048	31.447613	31.432018	31.431936	31.36502	31.348898	31.398792	31.352274	31.322569	31.415743	31.425007	31.4164	31.457712	31.276653	31.352114	31.210627	31.430866	31.279728	31.353708	31.418123	31.497408	31.35487	31.470661	31.559067	31.408089	31.439508	31.42725	31.476358	31.49834	31.467957	31.35842	31.259483	31.208055	31.348793	31.41436	31.2947	31.302845	31.41419	31.402975	31.26245	31.298494	31.276861
467	31.496244	31.53516	31.570053	31.538809	31.516218	31.536509	31.521217	31.485731	31.456316	31.495064	31.5138	31.445183	31.450253	31.485554	31.454288	31.40679	31.498499	31.526007	31.454365	31.541916	31.335464	31.333387	31.286951	31.44717	31.368889	31.415066	31.473871	31.553864	31.36536	31.489803	31.564865	31.417923	31.457228	31.4876	31.549479	31.550194	31.508804	31.383957	31.30426	31.323185	31.440079	31.480515	31.40024	31.405851	31.513346	31.455606	31.368244	31.319675	31.414625
468	31.462307	31.46931	31.487026	31.44403	31.435959	31.41293	31.455105	31.380856	31.41174	31.41849	31.413225	31.389786	31.325222	31.42287	31.39953	31.379642	31.48759	31.42192	31.408922	31.438494	31.325983	31.310062	31.18957	31.322073	31.210009	31.302803	31.337986	31.456978	31.322853	31.42301	31.490404	31.392721	31.413013	31.397417	31.42957	31.43766	31.399443	31.36556	31.207129	31.187897	31.316608	31.393957	31.26652	31.298738	31.389412	31.402485	31.271978	31.216776	31.266193
469	31.28966	31.360718	31.37482	31.405243	31.374405	31.398111	31.399565	31.403303	31.418184	31.411499	31.450079	31.414532	31.368097	31.39039	31.341768	31.309967	31.351881	31.397842	31.427582	31.38185	31.302338	31.314644	31.248234	31.405993	31.280916	31.341188	31.394108	31.494303	31.284235	31.467413	31.526802	31.393105	31.415874	31.33303	31.472397	31.491318	31.485973	31.351976	31.277424	31.249144	31.411354	31.387861	31.282774	31.368221	31.421186	31.420914	31.254877	31.335	31.359148
470	31.49497	31.50773	31.528667	31.517836	31.512268	31.519009	31.538996	31.49112	31.490135	31.510561	31.515491	31.447607	31.403078	31.469234	31.451689	31.45853	31.507393	31.503723	31.417496	31.50059	31.25749	31.388868	31.320477	31.396574	31.358883	31.393902	31.411638	31.50057	31.372383	31.471457	31.545694	31.41746	31.447886	31.470753	31.477755	31.536652	31.467058	31.424068	31.299885	31.319174	31.41254	31.434454	31.420322	31.393887	31.468243	31.387205	31.382261	31.303532	31.371511
471	31.36088	31.416834	31.42448	31.450716	31.409748	31.416904	31.44993	31.40608	31.414776	31.41239	31.396866	31.403654	31.333416	31.404163	31.323862	31.354145	31.465551	31.384377	31.441227	31.444048	31.319784	31.299473	31.24651	31.33901	31.21389	31.316748	31.350737	31.439344	31.345013	31.415659	31.522856	31.371994	31.429089	31.400639	31.43905	31.48022	31.377699	31.342375	31.253416	31.209784	31.351164	31.347935	31.28951	31.292269	31.355652	31.37515	31.247522	31.197445	31.283712
[truncated: 423 more columns]
