# Supplementary material for: Deep learning insights into the architecture of the mammalian egg-sperm fusion synapse
Source: eLife. 2024 Apr 26;13:RP93131. doi: 10.7554/eLife.93131 (PMC11052572; doi:10.7554/eLife.93131)
Supplement: Figure 2—source data 1. [file elife-93131-fig2-data1.zip › eLife-VOR-RA-2023-93131R1_figure_2-source_data/figure_2bd/hJUNO_hIZUMO1_ranked_0.pdb]

ATOM      1  N   GLY A   1      28.573  26.774  -0.617  1.00 71.84           N  
ATOM      2  H   GLY A   1      27.798  26.972  -1.234  1.00 71.84           H  
ATOM      3  H2  GLY A   1      28.477  25.830  -0.271  1.00 71.84           H  
ATOM      4  H3  GLY A   1      29.454  26.828  -1.109  1.00 71.84           H  
ATOM      5  CA  GLY A   1      28.566  27.696   0.532  1.00 71.84           C  
ATOM      6  HA2 GLY A   1      29.340  27.393   1.237  1.00 71.84           H  
ATOM      7  HA3 GLY A   1      28.750  28.717   0.197  1.00 71.84           H  
ATOM      8  C   GLY A   1      27.230  27.644   1.243  1.00 71.84           C  
ATOM      9  O   GLY A   1      26.387  26.836   0.864  1.00 71.84           O  
ATOM     10  N   ASP A   2      27.030  28.516   2.232  1.00 73.94           N  
ATOM     11  H   ASP A   2      27.797  29.095   2.545  1.00 73.94           H  
ATOM     12  CA  ASP A   2      25.849  28.516   3.116  1.00 73.94           C  
ATOM     13  HA  ASP A   2      25.825  27.574   3.663  1.00 73.94           H  
ATOM     14  C   ASP A   2      24.505  28.626   2.384  1.00 73.94           C  
ATOM     15  CB  ASP A   2      25.974  29.661   4.138  1.00 73.94           C  
ATOM     16  HB2 ASP A   2      26.139  30.598   3.605  1.00 73.94           H  
ATOM     17  HB3 ASP A   2      25.034  29.747   4.684  1.00 73.94           H  
ATOM     18  O   ASP A   2      23.501  28.121   2.874  1.00 73.94           O  
ATOM     19  CG  ASP A   2      27.091  29.450   5.165  1.00 73.94           C  
ATOM     20  OD1 ASP A   2      27.532  28.289   5.324  1.00 73.94           O  
ATOM     21  OD2 ASP A   2      27.510  30.459   5.770  1.00 73.94           O  
ATOM     22  N   GLU A   3      24.486  29.196   1.176  1.00 84.08           N  
ATOM     23  H   GLU A   3      25.322  29.661   0.852  1.00 84.08           H  
ATOM     24  CA  GLU A   3      23.290  29.266   0.322  1.00 84.08           C  
ATOM     25  HA  GLU A   3      22.489  29.759   0.873  1.00 84.08           H  
ATOM     26  C   GLU A   3      22.746  27.891  -0.103  1.00 84.08           C  
ATOM     27  CB  GLU A   3      23.595  30.094  -0.936  1.00 84.08           C  
ATOM     28  HB2 GLU A   3      22.685  30.135  -1.535  1.00 84.08           H  
ATOM     29  HB3 GLU A   3      24.374  29.599  -1.516  1.00 84.08           H  
ATOM     30  O   GLU A   3      21.607  27.789  -0.541  1.00 84.08           O  
ATOM     31  CG  GLU A   3      24.039  31.528  -0.607  1.00 84.08           C  
ATOM     32  HG2 GLU A   3      23.342  31.949   0.118  1.00 84.08           H  
ATOM     33  HG3 GLU A   3      25.025  31.494  -0.145  1.00 84.08           H  
ATOM     34  CD  GLU A   3      24.090  32.453  -1.834  1.00 84.08           C  
ATOM     35  OE1 GLU A   3      24.473  33.628  -1.638  1.00 84.08           O  
ATOM     36  OE2 GLU A   3      23.781  31.990  -2.955  1.00 84.08           O  
ATOM     37  N   LEU A   4      23.537  26.823   0.036  1.00 88.98           N  
ATOM     38  H   LEU A   4      24.450  26.970   0.443  1.00 88.98           H  
ATOM     39  CA  LEU A   4      23.127  25.446  -0.264  1.00 88.98           C  
ATOM     40  HA  LEU A   4      22.328  25.468  -1.005  1.00 88.98           H  
ATOM     41  C   LEU A   4      22.549  24.722   0.959  1.00 88.98           C  
ATOM     42  CB  LEU A   4      24.322  24.676  -0.850  1.00 88.98           C  
ATOM     43  HB2 LEU A   4      24.010  23.655  -1.072  1.00 88.98           H  
ATOM     44  HB3 LEU A   4      25.100  24.627  -0.089  1.00 88.98           H  
ATOM     45  O   LEU A   4      22.255  23.528   0.893  1.00 88.98           O  
ATOM     46  CG  LEU A   4      24.910  25.291  -2.130  1.00 88.98           C  
ATOM     47  HG  LEU A   4      25.219  26.319  -1.942  1.00 88.98           H  
ATOM     48  CD1 LEU A   4      26.157  24.504  -2.537  1.00 88.98           C  
ATOM     49 HD11 LEU A   4      25.879  23.484  -2.800  1.00 88.98           H  
ATOM     50 HD12 LEU A   4      26.869  24.474  -1.713  1.00 88.98           H  
ATOM     51 HD13 LEU A   4      26.619  24.974  -3.405  1.00 88.98           H  
ATOM     52  CD2 LEU A   4      23.914  25.273  -3.290  1.00 88.98           C  
ATOM     53 HD21 LEU A   4      24.388  25.653  -4.195  1.00 88.98           H  
ATOM     54 HD22 LEU A   4      23.064  25.917  -3.062  1.00 88.98           H  
ATOM     55 HD23 LEU A   4      23.558  24.259  -3.472  1.00 88.98           H  
ATOM     56  N   LEU A   5      22.426  25.406   2.093  1.00 91.84           N  
ATOM     57  H   LEU A   5      22.628  26.396   2.088  1.00 91.84           H  
ATOM     58  CA  LEU A   5      21.942  24.831   3.337  1.00 91.84           C  
ATOM     59  HA  LEU A   5      21.875  23.747   3.243  1.00 91.84           H  
ATOM     60  C   LEU A   5      20.547  25.334   3.645  1.00 91.84           C  
ATOM     61  CB  LEU A   5      22.899  25.171   4.486  1.00 91.84           C  
ATOM     62  HB2 LEU A   5      22.925  26.254   4.606  1.00 91.84           H  
ATOM     63  HB3 LEU A   5      22.504  24.744   5.407  1.00 91.84           H  
ATOM     64  O   LEU A   5      20.262  26.518   3.511  1.00 91.84           O  
ATOM     65  CG  LEU A   5      24.330  24.664   4.271  1.00 91.84           C  
ATOM     66  HG  LEU A   5      24.750  25.087   3.359  1.00 91.84           H  
ATOM     67  CD1 LEU A   5      25.190  25.114   5.450  1.00 91.84           C  
ATOM     68 HD11 LEU A   5      25.229  26.203   5.472  1.00 91.84           H  
ATOM     69 HD12 LEU A   5      24.765  24.758   6.388  1.00 91.84           H  
ATOM     70 HD13 LEU A   5      26.210  24.751   5.322  1.00 91.84           H  
ATOM     71  CD2 LEU A   5      24.364  23.137   4.176  1.00 91.84           C  
ATOM     72 HD21 LEU A   5      25.391  22.825   3.988  1.00 91.84           H  
ATOM     73 HD22 LEU A   5      23.781  22.796   3.320  1.00 91.84           H  
ATOM     74 HD23 LEU A   5      23.987  22.680   5.091  1.00 91.84           H  
ATOM     75  N   ASN A   6      19.708  24.433   4.154  1.00 96.13           N  
ATOM     76  H   ASN A   6      19.985  23.462   4.181  1.00 96.13           H  
ATOM     77  CA  ASN A   6      18.356  24.775   4.568  1.00 96.13           C  
ATOM     78  HA  ASN A   6      17.847  23.836   4.788  1.00 96.13           H  
ATOM     79  C   ASN A   6      17.555  25.448   3.439  1.00 96.13           C  
ATOM     80  CB  ASN A   6      18.429  25.593   5.868  1.00 96.13           C  
ATOM     81  HB2 ASN A   6      19.093  25.105   6.581  1.00 96.13           H  
ATOM     82  HB3 ASN A   6      18.813  26.590   5.654  1.00 96.13           H  
ATOM     83  O   ASN A   6      16.948  26.503   3.628  1.00 96.13           O  
ATOM     84  CG  ASN A   6      17.066  25.700   6.502  1.00 96.13           C  
ATOM     85  ND2 ASN A   6      16.619  26.877   6.864  1.00 96.13           N  
ATOM     86 HD21 ASN A   6      17.108  27.699   6.539  1.00 96.13           H  
ATOM     87 HD22 ASN A   6      15.667  26.912   7.197  1.00 96.13           H  
ATOM     88  OD1 ASN A   6      16.393  24.706   6.695  1.00 96.13           O  
ATOM     89  N   ILE A   7      17.573  24.827   2.260  1.00 96.89           N  
ATOM     90  H   ILE A   7      18.030  23.928   2.199  1.00 96.89           H  
ATOM     91  CA  ILE A   7      16.868  25.309   1.074  1.00 96.89           C  
ATOM     92  HA  ILE A   7      16.248  26.159   1.359  1.00 96.89           H  
ATOM     93  C   ILE A   7      15.914  24.251   0.544  1.00 96.89           C  
ATOM     94  CB  ILE A   7      17.824  25.806  -0.030  1.00 96.89           C  
ATOM     95  HB  ILE A   7      17.202  26.122  -0.867  1.00 96.89           H  
ATOM     96  O   ILE A   7      16.138  23.050   0.703  1.00 96.89           O  
ATOM     97  CG1 ILE A   7      18.792  24.716  -0.546  1.00 96.89           C  
ATOM     98 HG12 ILE A   7      18.248  23.790  -0.733  1.00 96.89           H  
ATOM     99 HG13 ILE A   7      19.558  24.517   0.203  1.00 96.89           H  
ATOM    100  CG2 ILE A   7      18.580  27.049   0.462  1.00 96.89           C  
ATOM    101 HG21 ILE A   7      17.902  27.734   0.970  1.00 96.89           H  
ATOM    102 HG22 ILE A   7      19.021  27.578  -0.384  1.00 96.89           H  
ATOM    103 HG23 ILE A   7      19.380  26.768   1.148  1.00 96.89           H  
ATOM    104  CD1 ILE A   7      19.464  25.127  -1.863  1.00 96.89           C  
ATOM    105 HD11 ILE A   7      18.707  25.281  -2.632  1.00 96.89           H  
ATOM    106 HD12 ILE A   7      20.154  24.351  -2.195  1.00 96.89           H  
ATOM    107 HD13 ILE A   7      20.033  26.048  -1.735  1.00 96.89           H  
ATOM    108  N   CYS A   8      14.865  24.720  -0.118  1.00 96.79           N  
ATOM    109  H   CYS A   8      14.793  25.716  -0.273  1.00 96.79           H  
ATOM    110  CA  CYS A   8      13.961  23.873  -0.872  1.00 96.79           C  
ATOM    111  HA  CYS A   8      14.114  22.831  -0.589  1.00 96.79           H  
ATOM    112  C   CYS A   8      14.263  23.985  -2.355  1.00 96.79           C  
ATOM    113  CB  CYS A   8      12.516  24.242  -0.557  1.00 96.79           C  
ATOM    114  HB2 CYS A   8      11.852  23.603  -1.138  1.00 96.79           H  
ATOM    115  HB3 CYS A   8      12.340  25.273  -0.863  1.00 96.79           H  
ATOM    116  O   CYS A   8      14.563  25.062  -2.864  1.00 96.79           O  
ATOM    117  SG  CYS A   8      12.102  24.073   1.190  1.00 96.79           S  
ATOM    118  N   MET A   9      14.158  22.852  -3.034  1.00 92.94           N  
ATOM    119  H   MET A   9      13.870  22.018  -2.543  1.00 92.94           H  
ATOM    120  CA  MET A   9      14.265  22.780  -4.480  1.00 92.94           C  
ATOM    121  HA  MET A   9      15.204  23.227  -4.806  1.00 92.94           H  
ATOM    122  C   MET A   9      13.123  23.547  -5.143  1.00 92.94           C  
ATOM    123  CB  MET A   9      14.235  21.299  -4.840  1.00 92.94           C  
ATOM    124  HB2 MET A   9      13.262  20.890  -4.569  1.00 92.94           H  
ATOM    125  HB3 MET A   9      15.001  20.792  -4.253  1.00 92.94           H  
ATOM    126  O   MET A   9      11.973  23.447  -4.719  1.00 92.94           O  
ATOM    127  CG  MET A   9      14.490  21.020  -6.314  1.00 92.94           C  
ATOM    128  HG2 MET A   9      13.828  21.641  -6.916  1.00 92.94           H  
ATOM    129  HG3 MET A   9      15.526  21.261  -6.552  1.00 92.94           H  
ATOM    130  SD  MET A   9      14.150  19.301  -6.746  1.00 92.94           S  
ATOM    131  CE  MET A   9      15.093  18.407  -5.493  1.00 92.94           C  
ATOM    132  HE1 MET A   9      14.610  18.516  -4.522  1.00 92.94           H  
ATOM    133  HE2 MET A   9      16.105  18.811  -5.449  1.00 92.94           H  
ATOM    134  HE3 MET A   9      15.122  17.348  -5.749  1.00 92.94           H  
ATOM    135  N   ASN A  10      13.422  24.276  -6.213  1.00 91.69           N  
ATOM    136  H   ASN A  10      14.388  24.358  -6.496  1.00 91.69           H  
ATOM    137  CA  ASN A  10      12.415  24.920  -7.039  1.00 91.69           C  
ATOM    138  HA  ASN A  10      11.637  25.319  -6.388  1.00 91.69           H  
ATOM    139  C   ASN A  10      11.750  23.899  -7.975  1.00 91.69           C  
ATOM    140  CB  ASN A  10      13.054  26.098  -7.774  1.00 91.69           C  
ATOM    141  HB2 ASN A  10      13.532  26.767  -7.058  1.00 91.69           H  
ATOM    142  HB3 ASN A  10      13.820  25.721  -8.452  1.00 91.69           H  
ATOM    143  O   ASN A  10      12.077  23.779  -9.159  1.00 91.69           O  
ATOM    144  CG  ASN A  10      12.039  26.886  -8.574  1.00 91.69           C  
ATOM    145  ND2 ASN A  10      12.503  27.628  -9.548  1.00 91.69           N  
ATOM    146 HD21 ASN A  10      11.810  28.011 -10.176  1.00 91.69           H  
ATOM    147 HD22 ASN A  10      13.488  27.574  -9.763  1.00 91.69           H  
ATOM    148  OD1 ASN A  10      10.837  26.872  -8.348  1.00 91.69           O  
ATOM    149  N   ALA A  11      10.803  23.148  -7.423  1.00 90.60           N  
ATOM    150  H   ALA A  11      10.636  23.257  -6.433  1.00 90.60           H  
ATOM    151  CA  ALA A  11       9.979  22.190  -8.144  1.00 90.60           C  
ATOM    152  HA  ALA A  11      10.048  22.388  -9.213  1.00 90.60           H  
ATOM    153  C   ALA A  11       8.499  22.347  -7.761  1.00 90.60           C  
ATOM    154  CB  ALA A  11      10.547  20.786  -7.910  1.00 90.60           C  
ATOM    155  HB1 ALA A  11       9.933  20.032  -8.404  1.00 90.60           H  
ATOM    156  HB2 ALA A  11      10.599  20.574  -6.842  1.00 90.60           H  
ATOM    157  HB3 ALA A  11      11.556  20.731  -8.318  1.00 90.60           H  
ATOM    158  O   ALA A  11       8.125  23.150  -6.907  1.00 90.60           O  
ATOM    159  N   LYS A  12       7.626  21.616  -8.460  1.00 87.46           N  
ATOM    160  H   LYS A  12       8.010  20.960  -9.125  1.00 87.46           H  
ATOM    161  CA  LYS A  12       6.171  21.834  -8.445  1.00 87.46           C  
ATOM    162  HA  LYS A  12       5.976  22.855  -8.774  1.00 87.46           H  
ATOM    163  C   LYS A  12       5.510  21.715  -7.061  1.00 87.46           C  
ATOM    164  CB  LYS A  12       5.551  20.854  -9.450  1.00 87.46           C  
ATOM    165  HB2 LYS A  12       6.058  20.964 -10.409  1.00 87.46           H  
ATOM    166  HB3 LYS A  12       5.708  19.836  -9.093  1.00 87.46           H  
ATOM    167  O   LYS A  12       4.521  22.405  -6.828  1.00 87.46           O  
ATOM    168  CG  LYS A  12       4.050  21.087  -9.664  1.00 87.46           C  
ATOM    169  HG2 LYS A  12       3.517  20.946  -8.723  1.00 87.46           H  
ATOM    170  HG3 LYS A  12       3.882  22.101 -10.025  1.00 87.46           H  
ATOM    171  CD  LYS A  12       3.509  20.080 -10.678  1.00 87.46           C  
ATOM    172  HD2 LYS A  12       3.750  19.075 -10.333  1.00 87.46           H  
ATOM    173  HD3 LYS A  12       3.980  20.246 -11.647  1.00 87.46           H  
ATOM    174  CE  LYS A  12       1.992  20.236 -10.788  1.00 87.46           C  
ATOM    175  HE2 LYS A  12       1.768  21.197 -11.251  1.00 87.46           H  
ATOM    176  HE3 LYS A  12       1.579  20.241  -9.780  1.00 87.46           H  
ATOM    177  NZ  LYS A  12       1.407  19.118 -11.565  1.00 87.46           N  
ATOM    178  HZ1 LYS A  12       0.402  19.204 -11.615  1.00 87.46           H  
ATOM    179  HZ2 LYS A  12       1.802  19.087 -12.494  1.00 87.46           H  
ATOM    180  HZ3 LYS A  12       1.619  18.245 -11.105  1.00 87.46           H  
ATOM    181  N   HIS A  13       6.026  20.855  -6.182  1.00 92.29           N  
ATOM    182  H   HIS A  13       6.871  20.361  -6.432  1.00 92.29           H  
ATOM    183  CA  HIS A  13       5.373  20.474  -4.915  1.00 92.29           C  
ATOM    184  HA  HIS A  13       4.392  20.946  -4.858  1.00 92.29           H  
ATOM    185  C   HIS A  13       6.123  20.924  -3.663  1.00 92.29           C  
ATOM    186  CB  HIS A  13       5.149  18.964  -4.907  1.00 92.29           C  
ATOM    187  HB2 HIS A  13       6.110  18.451  -4.930  1.00 92.29           H  
ATOM    188  HB3 HIS A  13       4.630  18.679  -3.992  1.00 92.29           H  
ATOM    189  O   HIS A  13       5.707  20.616  -2.542  1.00 92.29           O  
ATOM    190  CG  HIS A  13       4.313  18.525  -6.071  1.00 92.29           C  
ATOM    191  CD2 HIS A  13       4.692  17.622  -7.014  1.00 92.29           C  
ATOM    192  HD2 HIS A  13       5.628  17.084  -7.027  1.00 92.29           H  
ATOM    193  ND1 HIS A  13       3.007  18.942  -6.330  1.00 92.29           N  
ATOM    194  CE1 HIS A  13       2.606  18.234  -7.388  1.00 92.29           C  
ATOM    195  HE1 HIS A  13       1.593  18.227  -7.763  1.00 92.29           H  
ATOM    196  NE2 HIS A  13       3.609  17.465  -7.843  1.00 92.29           N  
ATOM    197  HE2 HIS A  13       3.512  16.733  -8.532  1.00 92.29           H  
ATOM    198  N   HIS A  14       7.205  21.672  -3.857  1.00 94.85           N  
ATOM    199  H   HIS A  14       7.479  21.888  -4.805  1.00 94.85           H  
ATOM    200  CA  HIS A  14       8.043  22.192  -2.792  1.00 94.85           C  
ATOM    201  HA  HIS A  14       7.970  21.525  -1.933  1.00 94.85           H  
ATOM    202  C   HIS A  14       7.572  23.580  -2.368  1.00 94.85           C  
ATOM    203  CB  HIS A  14       9.510  22.208  -3.240  1.00 94.85           C  
ATOM    204  HB2 HIS A  14       9.584  22.789  -4.160  1.00 94.85           H  
ATOM    205  HB3 HIS A  14      10.112  22.700  -2.477  1.00 94.85           H  
ATOM    206  O   HIS A  14       7.150  24.419  -3.169  1.00 94.85           O  
ATOM    207  CG  HIS A  14      10.079  20.832  -3.490  1.00 94.85           C  
ATOM    208  CD2 HIS A  14      10.953  20.159  -2.685  1.00 94.85           C  
ATOM    209  HD2 HIS A  14      11.369  20.511  -1.752  1.00 94.85           H  
ATOM    210  ND1 HIS A  14       9.706  20.000  -4.543  1.00 94.85           N  
ATOM    211  CE1 HIS A  14      10.342  18.837  -4.335  1.00 94.85           C  
ATOM    212  HE1 HIS A  14      10.183  17.943  -4.920  1.00 94.85           H  
ATOM    213  NE2 HIS A  14      11.122  18.911  -3.243  1.00 94.85           N  
ATOM    214  HE2 HIS A  14      11.620  18.131  -2.838  1.00 94.85           H  
ATOM    215  N   LYS A  15       7.702  23.853  -1.074  1.00 96.49           N  
ATOM    216  H   LYS A  15       8.043  23.109  -0.483  1.00 96.49           H  
ATOM    217  CA  LYS A  15       7.640  25.204  -0.526  1.00 96.49           C  
ATOM    218  HA  LYS A  15       6.732  25.682  -0.894  1.00 96.49           H  
ATOM    219  C   LYS A  15       8.836  26.012  -1.022  1.00 96.49           C  
ATOM    220  CB  LYS A  15       7.604  25.139   1.007  1.00 96.49           C  
ATOM    221  HB2 LYS A  15       8.483  24.607   1.369  1.00 96.49           H  
ATOM    222  HB3 LYS A  15       7.624  26.152   1.408  1.00 96.49           H  
ATOM    223  O   LYS A  15       9.882  25.468  -1.352  1.00 96.49           O  
ATOM    224  CG  LYS A  15       6.326  24.438   1.491  1.00 96.49           C  
ATOM    225  HG2 LYS A  15       5.463  24.908   1.019  1.00 96.49           H  
ATOM    226  HG3 LYS A  15       6.340  23.386   1.206  1.00 96.49           H  
ATOM    227  CD  LYS A  15       6.148  24.536   3.005  1.00 96.49           C  
ATOM    228  HD2 LYS A  15       5.189  24.087   3.262  1.00 96.49           H  
ATOM    229  HD3 LYS A  15       6.130  25.582   3.310  1.00 96.49           H  
ATOM    230  CE  LYS A  15       7.251  23.801   3.753  1.00 96.49           C  
ATOM    231  HE2 LYS A  15       8.211  24.287   3.581  1.00 96.49           H  
ATOM    232  HE3 LYS A  15       7.309  22.777   3.383  1.00 96.49           H  
ATOM    233  NZ  LYS A  15       6.940  23.786   5.191  1.00 96.49           N  
ATOM    234  HZ1 LYS A  15       5.990  23.479   5.346  1.00 96.49           H  
ATOM    235  HZ2 LYS A  15       7.573  23.201   5.718  1.00 96.49           H  
ATOM    236  HZ3 LYS A  15       6.996  24.716   5.579  1.00 96.49           H  
ATOM    237  N   ARG A  16       8.706  27.341  -1.010  1.00 95.04           N  
ATOM    238  H   ARG A  16       7.815  27.721  -0.726  1.00 95.04           H  
ATOM    239  CA  ARG A  16       9.819  28.242  -1.365  1.00 95.04           C  
ATOM    240  HA  ARG A  16      10.258  27.922  -2.310  1.00 95.04           H  
ATOM    241  C   ARG A  16      10.965  28.201  -0.359  1.00 95.04           C  
ATOM    242  CB  ARG A  16       9.323  29.686  -1.482  1.00 95.04           C  
ATOM    243  HB2 ARG A  16       8.781  29.963  -0.578  1.00 95.04           H  
ATOM    244  HB3 ARG A  16      10.191  30.339  -1.574  1.00 95.04           H  
ATOM    245  O   ARG A  16      12.109  28.427  -0.726  1.00 95.04           O  
ATOM    246  CG  ARG A  16       8.434  29.892  -2.709  1.00 95.04           C  
ATOM    247  HG2 ARG A  16       8.969  29.572  -3.603  1.00 95.04           H  
ATOM    248  HG3 ARG A  16       7.517  29.312  -2.608  1.00 95.04           H  
ATOM    249  CD  ARG A  16       8.098  31.379  -2.821  1.00 95.04           C  
ATOM    250  HD2 ARG A  16       7.565  31.690  -1.923  1.00 95.04           H  
ATOM    251  HD3 ARG A  16       9.031  31.939  -2.893  1.00 95.04           H  
ATOM    252  NE  ARG A  16       7.269  31.650  -4.006  1.00 95.04           N  
ATOM    253  HE  ARG A  16       6.955  30.844  -4.528  1.00 95.04           H  
ATOM    254  NH1 ARG A  16       7.319  33.939  -3.863  1.00 95.04           N  
ATOM    255 HH11 ARG A  16       7.905  33.858  -3.045  1.00 95.04           H  
ATOM    256 HH12 ARG A  16       7.064  34.848  -4.223  1.00 95.04           H  
ATOM    257  NH2 ARG A  16       6.195  32.955  -5.525  1.00 95.04           N  
ATOM    258 HH21 ARG A  16       5.940  33.868  -5.875  1.00 95.04           H  
ATOM    259 HH22 ARG A  16       5.888  32.123  -6.008  1.00 95.04           H  
ATOM    260  CZ  ARG A  16       6.933  32.843  -4.457  1.00 95.04           C  
ATOM    261  N   VAL A  17      10.637  27.994   0.912  1.00 96.96           N  
ATOM    262  H   VAL A  17       9.685  27.742   1.134  1.00 96.96           H  
ATOM    263  CA  VAL A  17      11.581  28.038   2.030  1.00 96.96           C  
ATOM    264  HA  VAL A  17      12.571  27.808   1.636  1.00 96.96           H  
ATOM    265  C   VAL A  17      11.168  26.962   3.031  1.00 96.96           C  
ATOM    266  CB  VAL A  17      11.632  29.422   2.729  1.00 96.96           C  
ATOM    267  HB  VAL A  17      11.075  29.374   3.665  1.00 96.96           H  
ATOM    268  O   VAL A  17       9.958  26.747   3.192  1.00 96.96           O  
ATOM    269  CG1 VAL A  17      13.081  29.803   3.051  1.00 96.96           C  
ATOM    270 HG11 VAL A  17      13.493  29.112   3.787  1.00 96.96           H  
ATOM    271 HG12 VAL A  17      13.120  30.801   3.487  1.00 96.96           H  
ATOM    272 HG13 VAL A  17      13.690  29.784   2.148  1.00 96.96           H  
ATOM    273  CG2 VAL A  17      11.037  30.588   1.919  1.00 96.96           C  
ATOM    274 HG21 VAL A  17      11.131  31.513   2.488  1.00 96.96           H  
ATOM    275 HG22 VAL A  17       9.977  30.411   1.736  1.00 96.96           H  
ATOM    276 HG23 VAL A  17      11.572  30.696   0.975  1.00 96.96           H  
ATOM    277  N   PRO A  18      12.121  26.293   3.701  1.00 97.91           N  
ATOM    278  CA  PRO A  18      11.783  25.333   4.737  1.00 97.91           C  
ATOM    279  HA  PRO A  18      11.186  24.541   4.284  1.00 97.91           H  
ATOM    280  C   PRO A  18      11.010  25.995   5.877  1.00 97.91           C  
ATOM    281  CB  PRO A  18      13.108  24.749   5.218  1.00 97.91           C  
ATOM    282  HB2 PRO A  18      13.491  25.339   6.051  1.00 97.91           H  
ATOM    283  HB3 PRO A  18      13.013  23.699   5.494  1.00 97.91           H  
ATOM    284  O   PRO A  18      11.313  27.120   6.281  1.00 97.91           O  
ATOM    285  CG  PRO A  18      14.045  24.956   4.040  1.00 97.91           C  
ATOM    286  HG2 PRO A  18      15.080  25.007   4.377  1.00 97.91           H  
ATOM    287  HG3 PRO A  18      13.927  24.156   3.310  1.00 97.91           H  
ATOM    288  CD  PRO A  18      13.560  26.278   3.459  1.00 97.91           C  
ATOM    289  HD2 PRO A  18      13.808  26.322   2.399  1.00 97.91           H  
ATOM    290  HD3 PRO A  18      14.041  27.091   4.003  1.00 97.91           H  
ATOM    291  N   SER A  19       9.999  25.303   6.390  1.00 98.15           N  
ATOM    292  H   SER A  19       9.814  24.381   6.021  1.00 98.15           H  
ATOM    293  CA  SER A  19       9.251  25.741   7.570  1.00 98.15           C  
ATOM    294  HA  SER A  19       9.962  26.204   8.255  1.00 98.15           H  
ATOM    295  C   SER A  19       8.604  24.548   8.275  1.00 98.15           C  
ATOM    296  CB  SER A  19       8.195  26.795   7.191  1.00 98.15           C  
ATOM    297  HB2 SER A  19       8.647  27.529   6.524  1.00 98.15           H  
ATOM    298  HB3 SER A  19       7.871  27.319   8.091  1.00 98.15           H  
ATOM    299  O   SER A  19       8.437  23.499   7.638  1.00 98.15           O  
ATOM    300  OG  SER A  19       7.057  26.231   6.561  1.00 98.15           O  
ATOM    301  HG  SER A  19       6.414  25.999   7.236  1.00 98.15           H  
ATOM    302  N   PRO A  20       8.198  24.692   9.548  1.00 97.61           N  
ATOM    303  CA  PRO A  20       7.441  23.659  10.245  1.00 97.61           C  
ATOM    304  HA  PRO A  20       8.076  22.777  10.332  1.00 97.61           H  
ATOM    305  C   PRO A  20       6.141  23.284   9.518  1.00 97.61           C  
ATOM    306  CB  PRO A  20       7.164  24.207  11.648  1.00 97.61           C  
ATOM    307  HB2 PRO A  20       7.218  23.422  12.402  1.00 97.61           H  
ATOM    308  HB3 PRO A  20       6.186  24.688  11.675  1.00 97.61           H  
ATOM    309  O   PRO A  20       5.503  24.130   8.889  1.00 97.61           O  
ATOM    310  CG  PRO A  20       8.248  25.264  11.852  1.00 97.61           C  
ATOM    311  HG2 PRO A  20       9.159  24.793  12.223  1.00 97.61           H  
ATOM    312  HG3 PRO A  20       7.923  26.047  12.536  1.00 97.61           H  
ATOM    313  CD  PRO A  20       8.481  25.805  10.444  1.00 97.61           C  
ATOM    314  HD2 PRO A  20       7.782  26.618  10.248  1.00 97.61           H  
ATOM    315  HD3 PRO A  20       9.510  26.151  10.352  1.00 97.61           H  
ATOM    316  N   GLU A  21       5.773  22.013   9.627  1.00 96.46           N  
ATOM    317  H   GLU A  21       6.387  21.425  10.174  1.00 96.46           H  
ATOM    318  CA  GLU A  21       4.548  21.362   9.160  1.00 96.46           C  
ATOM    319  HA  GLU A  21       3.732  22.081   9.094  1.00 96.46           H  
ATOM    320  C   GLU A  21       4.179  20.267  10.174  1.00 96.46           C  
ATOM    321  CB  GLU A  21       4.757  20.704   7.790  1.00 96.46           C  
ATOM    322  HB2 GLU A  21       3.897  20.078   7.554  1.00 96.46           H  
ATOM    323  HB3 GLU A  21       5.635  20.060   7.850  1.00 96.46           H  
ATOM    324  O   GLU A  21       4.493  19.091  10.001  1.00 96.46           O  
ATOM    325  CG  GLU A  21       4.992  21.664   6.637  1.00 96.46           C  
ATOM    326  HG2 GLU A  21       5.349  21.053   5.808  1.00 96.46           H  
ATOM    327  HG3 GLU A  21       5.804  22.339   6.910  1.00 96.46           H  
ATOM    328  CD  GLU A  21       3.771  22.455   6.158  1.00 96.46           C  
ATOM    329  OE1 GLU A  21       4.036  23.535   5.576  1.00 96.46           O  
ATOM    330  OE2 GLU A  21       2.630  21.938   6.237  1.00 96.46           O  
ATOM    331  N   ASP A  22       3.514  20.629  11.267  1.00 91.43           N  
ATOM    332  H   ASP A  22       3.405  21.617  11.446  1.00 91.43           H  
ATOM    333  CA  ASP A  22       3.352  19.724  12.421  1.00 91.43           C  
ATOM    334  HA  ASP A  22       4.341  19.413  12.755  1.00 91.43           H  
ATOM    335  C   ASP A  22       2.547  18.447  12.133  1.00 91.43           C  
ATOM    336  CB  ASP A  22       2.678  20.490  13.566  1.00 91.43           C  
ATOM    337  HB2 ASP A  22       1.697  20.830  13.235  1.00 91.43           H  
ATOM    338  HB3 ASP A  22       2.533  19.812  14.408  1.00 91.43           H  
ATOM    339  O   ASP A  22       2.593  17.493  12.908  1.00 91.43           O  
ATOM    340  CG  ASP A  22       3.496  21.684  14.056  1.00 91.43           C  
ATOM    341  OD1 ASP A  22       4.737  21.648  13.915  1.00 91.43           O  
ATOM    342  OD2 ASP A  22       2.855  22.631  14.558  1.00 91.43           O  
ATOM    343  N   LYS A  23       1.791  18.427  11.031  1.00 91.78           N  
ATOM    344  H   LYS A  23       1.883  19.222  10.414  1.00 91.78           H  
ATOM    345  CA  LYS A  23       0.861  17.349  10.678  1.00 91.78           C  
ATOM    346  HA  LYS A  23       0.778  16.675  11.531  1.00 91.78           H  
ATOM    347  C   LYS A  23       1.355  16.441   9.550  1.00 91.78           C  
ATOM    348  CB  LYS A  23      -0.542  17.928  10.414  1.00 91.78           C  
ATOM    349  HB2 LYS A  23      -0.485  18.654   9.602  1.00 91.78           H  
ATOM    350  HB3 LYS A  23      -1.207  17.121  10.109  1.00 91.78           H  
ATOM    351  O   LYS A  23       0.536  15.698   9.019  1.00 91.78           O  
ATOM    352  CG  LYS A  23      -1.144  18.594  11.662  1.00 91.78           C  
ATOM    353  HG2 LYS A  23      -1.080  17.901  12.500  1.00 91.78           H  
ATOM    354  HG3 LYS A  23      -0.580  19.495  11.905  1.00 91.78           H  
ATOM    355  CD  LYS A  23      -2.615  18.962  11.432  1.00 91.78           C  
ATOM    356  HD2 LYS A  23      -3.169  18.057  11.184  1.00 91.78           H  
ATOM    357  HD3 LYS A  23      -2.686  19.665  10.602  1.00 91.78           H  
ATOM    358  CE  LYS A  23      -3.196  19.591  12.704  1.00 91.78           C  
ATOM    359  HE2 LYS A  23      -2.657  20.516  12.911  1.00 91.78           H  
ATOM    360  HE3 LYS A  23      -3.013  18.911  13.536  1.00 91.78           H  
ATOM    361  NZ  LYS A  23      -4.652  19.854  12.577  1.00 91.78           N  
ATOM    362  HZ1 LYS A  23      -4.838  20.488  11.813  1.00 91.78           H  
ATOM    363  HZ2 LYS A  23      -5.151  18.992  12.411  1.00 91.78           H  
ATOM    364  HZ3 LYS A  23      -5.013  20.259  13.429  1.00 91.78           H  
ATOM    365  N   LEU A  24       2.636  16.497   9.152  1.00 96.25           N  
ATOM    366  H   LEU A  24       3.266  17.122   9.633  1.00 96.25           H  
ATOM    367  CA  LEU A  24       3.155  15.616   8.091  1.00 96.25           C  
ATOM    368  HA  LEU A  24       2.674  15.899   7.154  1.00 96.25           H  
ATOM    369  C   LEU A  24       2.792  14.152   8.348  1.00 96.25           C  
ATOM    370  CB  LEU A  24       4.680  15.712   7.922  1.00 96.25           C  
ATOM    371  HB2 LEU A  24       4.989  14.925   7.234  1.00 96.25           H  
ATOM    372  HB3 LEU A  24       5.150  15.510   8.885  1.00 96.25           H  
ATOM    373  O   LEU A  24       2.845  13.669   9.476  1.00 96.25           O  
ATOM    374  CG  LEU A  24       5.224  17.039   7.381  1.00 96.25           C  
ATOM    375  HG  LEU A  24       5.084  17.807   8.141  1.00 96.25           H  
ATOM    376  CD1 LEU A  24       6.720  16.898   7.123  1.00 96.25           C  
ATOM    377 HD11 LEU A  24       7.206  16.497   8.013  1.00 96.25           H  
ATOM    378 HD12 LEU A  24       6.902  16.225   6.286  1.00 96.25           H  
ATOM    379 HD13 LEU A  24       7.136  17.881   6.901  1.00 96.25           H  
ATOM    380  CD2 LEU A  24       4.565  17.518   6.089  1.00 96.25           C  
ATOM    381 HD21 LEU A  24       3.506  17.719   6.255  1.00 96.25           H  
ATOM    382 HD22 LEU A  24       5.036  18.445   5.762  1.00 96.25           H  
ATOM    383 HD23 LEU A  24       4.690  16.764   5.312  1.00 96.25           H  
ATOM    384  N   TYR A  25       2.426  13.455   7.280  1.00 95.27           N  
ATOM    385  H   TYR A  25       2.383  13.926   6.388  1.00 95.27           H  
ATOM    386  CA  TYR A  25       1.825  12.135   7.380  1.00 95.27           C  
ATOM    387  HA  TYR A  25       1.256  12.088   8.308  1.00 95.27           H  
ATOM    388  C   TYR A  25       2.873  11.009   7.418  1.00 95.27           C  
ATOM    389  CB  TYR A  25       0.829  12.004   6.226  1.00 95.27           C  
ATOM    390  HB2 TYR A  25       1.372  12.030   5.281  1.00 95.27           H  
ATOM    391  HB3 TYR A  25       0.153  12.860   6.241  1.00 95.27           H  
ATOM    392  O   TYR A  25       3.774  10.984   6.578  1.00 95.27           O  
ATOM    393  CG  TYR A  25      -0.005  10.751   6.300  1.00 95.27           C  
ATOM    394  CD1 TYR A  25       0.285   9.687   5.437  1.00 95.27           C  
ATOM    395  HD1 TYR A  25       1.099   9.791   4.734  1.00 95.27           H  
ATOM    396  CD2 TYR A  25      -1.037  10.630   7.247  1.00 95.27           C  
ATOM    397  HD2 TYR A  25      -1.248  11.442   7.926  1.00 95.27           H  
ATOM    398  CE1 TYR A  25      -0.435   8.487   5.517  1.00 95.27           C  
ATOM    399  HE1 TYR A  25      -0.176   7.665   4.867  1.00 95.27           H  
ATOM    400  CE2 TYR A  25      -1.762   9.427   7.338  1.00 95.27           C  
ATOM    401  HE2 TYR A  25      -2.541   9.327   8.080  1.00 95.27           H  
ATOM    402  OH  TYR A  25      -2.100   7.163   6.591  1.00 95.27           O  
ATOM    403  HH  TYR A  25      -2.675   7.182   7.360  1.00 95.27           H  
ATOM    404  CZ  TYR A  25      -1.445   8.347   6.485  1.00 95.27           C  
ATOM    405  N   GLU A  26       2.732  10.088   8.380  1.00 95.12           N  
ATOM    406  H   GLU A  26       1.968  10.224   9.027  1.00 95.12           H  
ATOM    407  CA  GLU A  26       3.492   8.828   8.529  1.00 95.12           C  
ATOM    408  HA  GLU A  26       3.467   8.541   9.580  1.00 95.12           H  
ATOM    409  C   GLU A  26       4.993   8.936   8.192  1.00 95.12           C  
ATOM    410  CB  GLU A  26       2.804   7.692   7.749  1.00 95.12           C  
ATOM    411  HB2 GLU A  26       3.433   6.801   7.771  1.00 95.12           H  
ATOM    412  HB3 GLU A  26       2.686   8.007   6.712  1.00 95.12           H  
ATOM    413  O   GLU A  26       5.761   9.566   8.919  1.00 95.12           O  
ATOM    414  CG  GLU A  26       1.421   7.294   8.253  1.00 95.12           C  
ATOM    415  HG2 GLU A  26       0.780   8.176   8.252  1.00 95.12           H  
ATOM    416  HG3 GLU A  26       0.995   6.572   7.556  1.00 95.12           H  
ATOM    417  CD  GLU A  26       1.438   6.675   9.650  1.00 95.12           C  
ATOM    418  OE1 GLU A  26       0.436   6.891  10.363  1.00 95.12           O  
ATOM    419  OE2 GLU A  26       2.399   5.977  10.027  1.00 95.12           O  
ATOM    420  N   GLU A  27       5.447   8.340   7.085  1.00 97.11           N  
ATOM    421  H   GLU A  27       4.791   7.845   6.499  1.00 97.11           H  
ATOM    422  CA  GLU A  27       6.856   8.307   6.699  1.00 97.11           C  
ATOM    423  HA  GLU A  27       7.422   7.827   7.497  1.00 97.11           H  
ATOM    424  C   GLU A  27       7.471   9.705   6.495  1.00 97.11           C  
ATOM    425  CB  GLU A  27       7.003   7.480   5.416  1.00 97.11           C  
ATOM    426  HB2 GLU A  27       6.240   7.794   4.703  1.00 97.11           H  
ATOM    427  HB3 GLU A  27       7.972   7.714   4.976  1.00 97.11           H  
ATOM    428  O   GLU A  27       8.696   9.837   6.529  1.00 97.11           O  
ATOM    429  CG  GLU A  27       6.969   5.951   5.600  1.00 97.11           C  
ATOM    430  HG2 GLU A  27       7.377   5.516   4.688  1.00 97.11           H  
ATOM    431  HG3 GLU A  27       7.650   5.684   6.408  1.00 97.11           H  
ATOM    432  CD  GLU A  27       5.599   5.283   5.833  1.00 97.11           C  
ATOM    433  OE1 GLU A  27       5.627   4.086   6.204  1.00 97.11           O  
ATOM    434  OE2 GLU A  27       4.546   5.885   5.554  1.00 97.11           O  
ATOM    435  N   CYS A  28       6.658  10.750   6.324  1.00 97.99           N  
ATOM    436  H   CYS A  28       5.663  10.575   6.336  1.00 97.99           H  
ATOM    437  CA  CYS A  28       7.112  12.131   6.182  1.00 97.99           C  
ATOM    438  HA  CYS A  28       8.097  12.130   5.715  1.00 97.99           H  
ATOM    439  C   CYS A  28       7.271  12.867   7.531  1.00 97.99           C  
ATOM    440  CB  CYS A  28       6.154  12.883   5.249  1.00 97.99           C  
ATOM    441  HB2 CYS A  28       5.154  12.807   5.676  1.00 97.99           H  
ATOM    442  HB3 CYS A  28       6.426  13.938   5.280  1.00 97.99           H  
ATOM    443  O   CYS A  28       7.865  13.946   7.557  1.00 97.99           O  
ATOM    444  SG  CYS A  28       6.049  12.426   3.482  1.00 97.99           S  
ATOM    445  N   ILE A  29       6.814  12.294   8.654  1.00 97.09           N  
ATOM    446  H   ILE A  29       6.354  11.398   8.577  1.00 97.09           H  
ATOM    447  CA  ILE A  29       6.925  12.881  10.007  1.00 97.09           C  
ATOM    448  HA  ILE A  29       6.290  13.766  10.033  1.00 97.09           H  
ATOM    449  C   ILE A  29       8.344  13.367  10.376  1.00 97.09           C  
ATOM    450  CB  ILE A  29       6.376  11.895  11.074  1.00 97.09           C  
ATOM    451  HB  ILE A  29       6.832  10.918  10.913  1.00 97.09           H  
ATOM    452  O   ILE A  29       8.435  14.421  11.009  1.00 97.09           O  
ATOM    453  CG1 ILE A  29       4.842  11.772  10.939  1.00 97.09           C  
ATOM    454 HG12 ILE A  29       4.380  12.701  11.271  1.00 97.09           H  
ATOM    455 HG13 ILE A  29       4.578  11.632   9.891  1.00 97.09           H  
ATOM    456  CG2 ILE A  29       6.702  12.338  12.516  1.00 97.09           C  
ATOM    457 HG21 ILE A  29       7.778  12.398  12.676  1.00 97.09           H  
ATOM    458 HG22 ILE A  29       6.314  11.612  13.230  1.00 97.09           H  
ATOM    459 HG23 ILE A  29       6.251  13.310  12.713  1.00 97.09           H  
ATOM    460  CD1 ILE A  29       4.220  10.613  11.730  1.00 97.09           C  
ATOM    461 HD11 ILE A  29       4.729   9.679  11.491  1.00 97.09           H  
ATOM    462 HD12 ILE A  29       4.282  10.797  12.803  1.00 97.09           H  
ATOM    463 HD13 ILE A  29       3.168  10.520  11.460  1.00 97.09           H  
ATOM    464  N   PRO A  30       9.463  12.704  10.001  1.00 97.72           N  
ATOM    465  CA  PRO A  30      10.801  13.141  10.423  1.00 97.72           C  
ATOM    466  HA  PRO A  30      10.849  13.111  11.512  1.00 97.72           H  
ATOM    467  C   PRO A  30      11.202  14.559   9.995  1.00 97.72           C  
ATOM    468  CB  PRO A  30      11.773  12.106   9.856  1.00 97.72           C  
ATOM    469  HB2 PRO A  30      12.166  12.441   8.896  1.00 97.72           H  
ATOM    470  HB3 PRO A  30      12.582  11.899  10.556  1.00 97.72           H  
ATOM    471  O   PRO A  30      12.132  15.130  10.565  1.00 97.72           O  
ATOM    472  CG  PRO A  30      10.930  10.861   9.642  1.00 97.72           C  
ATOM    473  HG2 PRO A  30      11.337  10.271   8.821  1.00 97.72           H  
ATOM    474  HG3 PRO A  30      10.881  10.272  10.558  1.00 97.72           H  
ATOM    475  CD  PRO A  30       9.554  11.420   9.314  1.00 97.72           C  
ATOM    476  HD2 PRO A  30       8.781  10.723   9.638  1.00 97.72           H  
ATOM    477  HD3 PRO A  30       9.493  11.584   8.238  1.00 97.72           H  
ATOM    478  N   TRP A  31      10.510  15.149   9.016  1.00 98.21           N  
ATOM    479  H   TRP A  31       9.755  14.635   8.585  1.00 98.21           H  
ATOM    480  CA  TRP A  31      10.753  16.522   8.567  1.00 98.21           C  
ATOM    481  HA  TRP A  31      11.745  16.830   8.898  1.00 98.21           H  
ATOM    482  C   TRP A  31       9.799  17.556   9.170  1.00 98.21           C  
ATOM    483  CB  TRP A  31      10.771  16.567   7.036  1.00 98.21           C  
ATOM    484  HB2 TRP A  31       9.826  16.176   6.658  1.00 98.21           H  
ATOM    485  HB3 TRP A  31      10.859  17.602   6.706  1.00 98.21           H  
ATOM    486  O   TRP A  31       9.946  18.732   8.852  1.00 98.21           O  
ATOM    487  CG  TRP A  31      11.903  15.797   6.436  1.00 98.21           C  
ATOM    488  CD1 TRP A  31      13.164  16.254   6.279  1.00 98.21           C  
ATOM    489  HD1 TRP A  31      13.474  17.257   6.530  1.00 98.21           H  
ATOM    490  CD2 TRP A  31      11.907  14.421   5.963  1.00 98.21           C  
ATOM    491  CE2 TRP A  31      13.237  14.086   5.572  1.00 98.21           C  
ATOM    492  CE3 TRP A  31      10.927  13.414   5.855  1.00 98.21           C  
ATOM    493  HE3 TRP A  31       9.911  13.639   6.143  1.00 98.21           H  
ATOM    494  NE1 TRP A  31      13.954  15.252   5.743  1.00 98.21           N  
ATOM    495  HE1 TRP A  31      14.907  15.389   5.436  1.00 98.21           H  
ATOM    496  CH2 TRP A  31      12.579  11.822   5.031  1.00 98.21           C  
ATOM    497  HH2 TRP A  31      12.820  10.825   4.694  1.00 98.21           H  
ATOM    498  CZ2 TRP A  31      13.583  12.798   5.142  1.00 98.21           C  
ATOM    499  HZ2 TRP A  31      14.609  12.535   4.936  1.00 98.21           H  
ATOM    500  CZ3 TRP A  31      11.258  12.129   5.390  1.00 98.21           C  
ATOM    501  HZ3 TRP A  31      10.501  11.360   5.341  1.00 98.21           H  
ATOM    502  N   LYS A  32       8.863  17.166  10.051  1.00 97.38           N  
ATOM    503  H   LYS A  32       8.821  16.188  10.301  1.00 97.38           H  
ATOM    504  CA  LYS A  32       7.781  18.044  10.544  1.00 97.38           C  
ATOM    505  HA  LYS A  32       7.127  18.288   9.708  1.00 97.38           H  
ATOM    506  C   LYS A  32       8.269  19.390  11.086  1.00 97.38           C  
ATOM    507  CB  LYS A  32       6.924  17.308  11.594  1.00 97.38           C  
ATOM    508  HB2 LYS A  32       6.601  16.346  11.197  1.00 97.38           H  
ATOM    509  HB3 LYS A  32       6.030  17.904  11.783  1.00 97.38           H  
ATOM    510  O   LYS A  32       7.605  20.395  10.894  1.00 97.38           O  
ATOM    511  CG  LYS A  32       7.657  17.108  12.929  1.00 97.38           C  
ATOM    512  HG2 LYS A  32       7.963  18.084  13.307  1.00 97.38           H  
ATOM    513  HG3 LYS A  32       8.545  16.496  12.776  1.00 97.38           H  
ATOM    514  CD  LYS A  32       6.781  16.472  14.010  1.00 97.38           C  
ATOM    515  HD2 LYS A  32       5.870  17.055  14.145  1.00 97.38           H  
ATOM    516  HD3 LYS A  32       6.509  15.462  13.702  1.00 97.38           H  
ATOM    517  CE  LYS A  32       7.572  16.416  15.324  1.00 97.38           C  
ATOM    518  HE2 LYS A  32       8.532  15.940  15.118  1.00 97.38           H  
ATOM    519  HE3 LYS A  32       7.030  15.795  16.037  1.00 97.38           H  
ATOM    520  NZ  LYS A  32       7.807  17.765  15.898  1.00 97.38           N  
ATOM    521  HZ1 LYS A  32       6.962  18.235  16.189  1.00 97.38           H  
ATOM    522  HZ2 LYS A  32       8.248  18.387  15.235  1.00 97.38           H  
ATOM    523  HZ3 LYS A  32       8.493  17.754  16.639  1.00 97.38           H  
ATOM    524  N   ASP A  33       9.437  19.438  11.726  1.00 97.14           N  
ATOM    525  H   ASP A  33       9.935  18.571  11.870  1.00 97.14           H  
ATOM    526  CA  ASP A  33       9.932  20.661  12.373  1.00 97.14           C  
ATOM    527  HA  ASP A  33       9.097  21.172  12.852  1.00 97.14           H  
ATOM    528  C   ASP A  33      10.543  21.655  11.378  1.00 97.14           C  
ATOM    529  CB  ASP A  33      10.946  20.283  13.463  1.00 97.14           C  
ATOM    530  HB2 ASP A  33      11.757  19.708  13.016  1.00 97.14           H  
ATOM    531  HB3 ASP A  33      11.367  21.192  13.892  1.00 97.14           H  
ATOM    532  O   ASP A  33      10.692  22.835  11.687  1.00 97.14           O  
ATOM    533  CG  ASP A  33      10.291  19.476  14.585  1.00 97.14           C  
ATOM    534  OD1 ASP A  33       9.192  19.855  15.041  1.00 97.14           O  
ATOM    535  OD2 ASP A  33      10.816  18.411  14.967  1.00 97.14           O  
ATOM    536  N   ASN A  34      10.926  21.190  10.187  1.00 97.80           N  
ATOM    537  H   ASN A  34      10.688  20.237   9.950  1.00 97.80           H  
ATOM    538  CA  ASN A  34      11.541  22.015   9.158  1.00 97.80           C  
ATOM    539  HA  ASN A  34      10.984  22.949   9.083  1.00 97.80           H  
ATOM    540  C   ASN A  34      11.484  21.306   7.796  1.00 97.80           C  
ATOM    541  CB  ASN A  34      12.984  22.326   9.590  1.00 97.80           C  
ATOM    542  HB2 ASN A  34      13.000  22.727  10.603  1.00 97.80           H  
ATOM    543  HB3 ASN A  34      13.578  21.412   9.572  1.00 97.80           H  
ATOM    544  O   ASN A  34      12.448  20.660   7.373  1.00 97.80           O  
ATOM    545  CG  ASN A  34      13.599  23.370   8.693  1.00 97.80           C  
ATOM    546  ND2 ASN A  34      14.876  23.250   8.438  1.00 97.80           N  
ATOM    547 HD21 ASN A  34      15.278  23.907   7.785  1.00 97.80           H  
ATOM    548 HD22 ASN A  34      15.394  22.460   8.794  1.00 97.80           H  
ATOM    549  OD1 ASN A  34      12.949  24.293   8.235  1.00 97.80           O  
ATOM    550  N   ALA A  35      10.334  21.397   7.131  1.00 98.54           N  
ATOM    551  H   ALA A  35       9.587  21.947   7.530  1.00 98.54           H  
ATOM    552  CA  ALA A  35      10.044  20.656   5.911  1.00 98.54           C  
ATOM    553  HA  ALA A  35      10.800  19.881   5.781  1.00 98.54           H  
ATOM    554  C   ALA A  35      10.054  21.556   4.677  1.00 98.54           C  
ATOM    555  CB  ALA A  35       8.684  19.962   6.047  1.00 98.54           C  
ATOM    556  HB1 ALA A  35       8.663  19.073   5.416  1.00 98.54           H  
ATOM    557  HB2 ALA A  35       8.505  19.670   7.082  1.00 98.54           H  
ATOM    558  HB3 ALA A  35       7.881  20.633   5.743  1.00 98.54           H  
ATOM    559  O   ALA A  35       9.668  22.723   4.749  1.00 98.54           O  
ATOM    560  N   CYS A  36      10.387  20.975   3.527  1.00 98.52           N  
ATOM    561  H   CYS A  36      10.807  20.058   3.574  1.00 98.52           H  
ATOM    562  CA  CYS A  36      10.154  21.557   2.205  1.00 98.52           C  
ATOM    563  HA  CYS A  36      10.106  22.642   2.304  1.00 98.52           H  
ATOM    564  C   CYS A  36       8.828  21.148   1.562  1.00 98.52           C  
ATOM    565  CB  CYS A  36      11.324  21.209   1.290  1.00 98.52           C  
ATOM    566  HB2 CYS A  36      11.038  21.414   0.258  1.00 98.52           H  
ATOM    567  HB3 CYS A  36      11.569  20.150   1.372  1.00 98.52           H  
ATOM    568  O   CYS A  36       8.439  21.744   0.565  1.00 98.52           O  
ATOM    569  SG  CYS A  36      12.767  22.204   1.673  1.00 98.52           S  
ATOM    570  N   CYS A  37       8.111  20.189   2.137  1.00 98.28           N  
ATOM    571  H   CYS A  37       8.453  19.773   2.992  1.00 98.28           H  
ATOM    572  CA  CYS A  37       6.812  19.739   1.653  1.00 98.28           C  
ATOM    573  HA  CYS A  37       6.669  20.061   0.621  1.00 98.28           H  
ATOM    574  C   CYS A  37       5.683  20.341   2.497  1.00 98.28           C  
ATOM    575  CB  CYS A  37       6.814  18.209   1.661  1.00 98.28           C  
ATOM    576  HB2 CYS A  37       5.930  17.837   1.144  1.00 98.28           H  
ATOM    577  HB3 CYS A  37       7.681  17.866   1.096  1.00 98.28           H  
ATOM    578  O   CYS A  37       5.942  20.995   3.505  1.00 98.28           O  
ATOM    579  SG  CYS A  37       6.862  17.468   3.310  1.00 98.28           S  
ATOM    580  N   THR A  38       4.438  20.120   2.086  1.00 97.37           N  
ATOM    581  H   THR A  38       4.299  19.557   1.259  1.00 97.37           H  
ATOM    582  CA  THR A  38       3.241  20.465   2.870  1.00 97.37           C  
ATOM    583  HA  THR A  38       3.515  21.078   3.728  1.00 97.37           H  
ATOM    584  C   THR A  38       2.565  19.204   3.402  1.00 97.37           C  
ATOM    585  CB  THR A  38       2.235  21.265   2.030  1.00 97.37           C  
ATOM    586  HB  THR A  38       1.400  21.543   2.672  1.00 97.37           H  
ATOM    587  O   THR A  38       2.848  18.098   2.928  1.00 97.37           O  
ATOM    588  CG2 THR A  38       2.828  22.550   1.456  1.00 97.37           C  
ATOM    589 HG21 THR A  38       3.201  23.167   2.273  1.00 97.37           H  
ATOM    590 HG22 THR A  38       3.643  22.327   0.766  1.00 97.37           H  
ATOM    591 HG23 THR A  38       2.050  23.100   0.926  1.00 97.37           H  
ATOM    592  OG1 THR A  38       1.726  20.486   0.964  1.00 97.37           O  
ATOM    593  HG1 THR A  38       2.414  20.359   0.306  1.00 97.37           H  
ATOM    594  N   LEU A  39       1.601  19.366   4.314  1.00 94.54           N  
ATOM    595  H   LEU A  39       1.525  20.257   4.783  1.00 94.54           H  
ATOM    596  CA  LEU A  39       0.668  18.292   4.675  1.00 94.54           C  
ATOM    597  HA  LEU A  39       1.215  17.543   5.248  1.00 94.54           H  
ATOM    598  C   LEU A  39       0.078  17.594   3.437  1.00 94.54           C  
ATOM    599  CB  LEU A  39      -0.451  18.869   5.560  1.00 94.54           C  
ATOM    600  HB2 LEU A  39      -0.004  19.218   6.491  1.00 94.54           H  
ATOM    601  HB3 LEU A  39      -0.894  19.730   5.059  1.00 94.54           H  
ATOM    602  O   LEU A  39       0.154  16.370   3.336  1.00 94.54           O  
ATOM    603  CG  LEU A  39      -1.580  17.866   5.883  1.00 94.54           C  
ATOM    604  HG  LEU A  39      -2.134  17.621   4.976  1.00 94.54           H  
ATOM    605  CD1 LEU A  39      -1.028  16.583   6.489  1.00 94.54           C  
ATOM    606 HD11 LEU A  39      -0.617  15.931   5.719  1.00 94.54           H  
ATOM    607 HD12 LEU A  39      -1.803  16.031   7.021  1.00 94.54           H  
ATOM    608 HD13 LEU A  39      -0.230  16.861   7.177  1.00 94.54           H  
ATOM    609  CD2 LEU A  39      -2.556  18.493   6.876  1.00 94.54           C  
ATOM    610 HD21 LEU A  39      -3.373  17.798   7.071  1.00 94.54           H  
ATOM    611 HD22 LEU A  39      -2.041  18.720   7.810  1.00 94.54           H  
ATOM    612 HD23 LEU A  39      -2.967  19.410   6.454  1.00 94.54           H  
ATOM    613  N   THR A  40      -0.452  18.354   2.476  1.00 93.66           N  
ATOM    614  H   THR A  40      -0.492  19.355   2.605  1.00 93.66           H  
ATOM    615  CA  THR A  40      -1.058  17.798   1.255  1.00 93.66           C  
ATOM    616  HA  THR A  40      -1.890  17.153   1.537  1.00 93.66           H  
ATOM    617  C   THR A  40      -0.058  16.952   0.476  1.00 93.66           C  
ATOM    618  CB  THR A  40      -1.599  18.915   0.355  1.00 93.66           C  
ATOM    619  HB  THR A  40      -0.775  19.527  -0.012  1.00 93.66           H  
ATOM    620  O   THR A  40      -0.353  15.802   0.160  1.00 93.66           O  
ATOM    621  CG2 THR A  40      -2.393  18.378  -0.835  1.00 93.66           C  
ATOM    622 HG21 THR A  40      -1.741  17.809  -1.498  1.00 93.66           H  
ATOM    623 HG22 THR A  40      -2.815  19.204  -1.408  1.00 93.66           H  
ATOM    624 HG23 THR A  40      -3.197  17.729  -0.490  1.00 93.66           H  
ATOM    625  OG1 THR A  40      -2.473  19.733   1.101  1.00 93.66           O  
ATOM    626  HG1 THR A  40      -2.904  20.322   0.478  1.00 93.66           H  
ATOM    627  N   THR A  41       1.154  17.471   0.255  1.00 96.08           N  
ATOM    628  H   THR A  41       1.337  18.422   0.543  1.00 96.08           H  
ATOM    629  CA  THR A  41       2.233  16.736  -0.420  1.00 96.08           C  
ATOM    630  HA  THR A  41       1.909  16.495  -1.432  1.00 96.08           H  
ATOM    631  C   THR A  41       2.550  15.428   0.309  1.00 96.08           C  
ATOM    632  CB  THR A  41       3.516  17.581  -0.487  1.00 96.08           C  
ATOM    633  HB  THR A  41       3.922  17.660   0.521  1.00 96.08           H  
ATOM    634  O   THR A  41       2.683  14.379  -0.320  1.00 96.08           O  
ATOM    635  CG2 THR A  41       4.586  16.975  -1.390  1.00 96.08           C  
ATOM    636 HG21 THR A  41       4.197  16.845  -2.399  1.00 96.08           H  
ATOM    637 HG22 THR A  41       5.456  17.630  -1.430  1.00 96.08           H  
ATOM    638 HG23 THR A  41       4.900  16.005  -1.004  1.00 96.08           H  
ATOM    639  OG1 THR A  41       3.276  18.896  -0.944  1.00 96.08           O  
ATOM    640  HG1 THR A  41       3.899  19.070  -1.654  1.00 96.08           H  
ATOM    641  N   SER A  42       2.629  15.468   1.645  1.00 96.57           N  
ATOM    642  H   SER A  42       2.516  16.358   2.110  1.00 96.57           H  
ATOM    643  CA  SER A  42       2.918  14.280   2.451  1.00 96.57           C  
ATOM    644  HA  SER A  42       3.819  13.818   2.047  1.00 96.57           H  
ATOM    645  C   SER A  42       1.813  13.230   2.371  1.00 96.57           C  
ATOM    646  CB  SER A  42       3.215  14.656   3.902  1.00 96.57           C  
ATOM    647  HB2 SER A  42       3.677  13.799   4.392  1.00 96.57           H  
ATOM    648  HB3 SER A  42       3.930  15.479   3.894  1.00 96.57           H  
ATOM    649  O   SER A  42       2.112  12.050   2.238  1.00 96.57           O  
ATOM    650  OG  SER A  42       2.071  15.012   4.655  1.00 96.57           O  
ATOM    651  HG  SER A  42       1.480  15.546   4.118  1.00 96.57           H  
ATOM    652  N   TRP A  43       0.542  13.634   2.367  1.00 94.01           N  
ATOM    653  H   TRP A  43       0.343  14.620   2.455  1.00 94.01           H  
ATOM    654  CA  TRP A  43      -0.578  12.712   2.191  1.00 94.01           C  
ATOM    655  HA  TRP A  43      -0.503  11.904   2.918  1.00 94.01           H  
ATOM    656  C   TRP A  43      -0.567  12.079   0.796  1.00 94.01           C  
ATOM    657  CB  TRP A  43      -1.887  13.468   2.429  1.00 94.01           C  
ATOM    658  HB2 TRP A  43      -1.913  14.358   1.800  1.00 94.01           H  
ATOM    659  HB3 TRP A  43      -1.921  13.795   3.468  1.00 94.01           H  
ATOM    660  O   TRP A  43      -0.637  10.857   0.653  1.00 94.01           O  
ATOM    661  CG  TRP A  43      -3.101  12.648   2.145  1.00 94.01           C  
ATOM    662  CD1 TRP A  43      -3.903  12.763   1.061  1.00 94.01           C  
ATOM    663  HD1 TRP A  43      -3.761  13.482   0.268  1.00 94.01           H  
ATOM    664  CD2 TRP A  43      -3.623  11.529   2.919  1.00 94.01           C  
ATOM    665  CE2 TRP A  43      -4.789  11.039   2.264  1.00 94.01           C  
ATOM    666  CE3 TRP A  43      -3.235  10.879   4.110  1.00 94.01           C  
ATOM    667  HE3 TRP A  43      -2.352  11.216   4.633  1.00 94.01           H  
ATOM    668  NE1 TRP A  43      -4.906  11.813   1.128  1.00 94.01           N  
ATOM    669  HE1 TRP A  43      -5.596  11.674   0.404  1.00 94.01           H  
ATOM    670  CH2 TRP A  43      -5.159   9.380   3.993  1.00 94.01           C  
ATOM    671  HH2 TRP A  43      -5.758   8.593   4.426  1.00 94.01           H  
ATOM    672  CZ2 TRP A  43      -5.552   9.994   2.799  1.00 94.01           C  
ATOM    673  HZ2 TRP A  43      -6.467   9.673   2.324  1.00 94.01           H  
ATOM    674  CZ3 TRP A  43      -3.995   9.817   4.637  1.00 94.01           C  
ATOM    675  HZ3 TRP A  43      -3.709   9.354   5.570  1.00 94.01           H  
ATOM    676  N   GLU A  44      -0.412  12.902  -0.241  1.00 94.37           N  
ATOM    677  H   GLU A  44      -0.334  13.893  -0.060  1.00 94.37           H  
ATOM    678  CA  GLU A  44      -0.400  12.461  -1.635  1.00 94.37           C  
ATOM    679  HA  GLU A  44      -1.320  11.914  -1.838  1.00 94.37           H  
ATOM    680  C   GLU A  44       0.759  11.509  -1.955  1.00 94.37           C  
ATOM    681  CB  GLU A  44      -0.347  13.682  -2.558  1.00 94.37           C  
ATOM    682  HB2 GLU A  44      -0.108  13.336  -3.563  1.00 94.37           H  
ATOM    683  HB3 GLU A  44       0.442  14.358  -2.228  1.00 94.37           H  
ATOM    684  O   GLU A  44       0.606  10.634  -2.812  1.00 94.37           O  
ATOM    685  CG  GLU A  44      -1.692  14.422  -2.613  1.00 94.37           C  
ATOM    686  HG2 GLU A  44      -1.946  14.804  -1.624  1.00 94.37           H  
ATOM    687  HG3 GLU A  44      -2.463  13.704  -2.894  1.00 94.37           H  
ATOM    688  CD  GLU A  44      -1.697  15.575  -3.628  1.00 94.37           C  
ATOM    689  OE1 GLU A  44      -2.789  16.154  -3.821  1.00 94.37           O  
ATOM    690  OE2 GLU A  44      -0.647  15.833  -4.257  1.00 94.37           O  
ATOM    691  N   ALA A  45       1.887  11.616  -1.246  1.00 95.70           N  
ATOM    692  H   ALA A  45       1.984  12.406  -0.624  1.00 95.70           H  
ATOM    693  CA  ALA A  45       3.013  10.686  -1.352  1.00 95.70           C  
ATOM    694  HA  ALA A  45       3.347  10.659  -2.389  1.00 95.70           H  
ATOM    695  C   ALA A  45       2.661   9.241  -0.943  1.00 95.70           C  
ATOM    696  CB  ALA A  45       4.161  11.223  -0.488  1.00 95.70           C  
ATOM    697  HB1 ALA A  45       3.854  11.290   0.556  1.00 95.70           H  
ATOM    698  HB2 ALA A  45       4.461  12.211  -0.838  1.00 95.70           H  
ATOM    699  HB3 ALA A  45       5.013  10.546  -0.549  1.00 95.70           H  
ATOM    700  O   ALA A  45       3.332   8.302  -1.369  1.00 95.70           O  
ATOM    701  N   HIS A  46       1.610   9.043  -0.139  1.00 95.84           N  
ATOM    702  H   HIS A  46       1.077   9.845   0.165  1.00 95.84           H  
ATOM    703  CA  HIS A  46       1.223   7.724   0.368  1.00 95.84           C  
ATOM    704  HA  HIS A  46       2.088   7.062   0.319  1.00 95.84           H  
ATOM    705  C   HIS A  46       0.116   7.057  -0.455  1.00 95.84           C  
ATOM    706  CB  HIS A  46       0.823   7.830   1.843  1.00 95.84           C  
ATOM    707  HB2 HIS A  46       0.007   8.544   1.958  1.00 95.84           H  
ATOM    708  HB3 HIS A  46       0.476   6.852   2.175  1.00 95.84           H  
ATOM    709  O   HIS A  46      -0.158   5.869  -0.250  1.00 95.84           O  
ATOM    710  CG  HIS A  46       1.961   8.227   2.739  1.00 95.84           C  
ATOM    711  CD2 HIS A  46       2.515   7.486   3.746  1.00 95.84           C  
ATOM    712  HD2 HIS A  46       2.248   6.484   4.047  1.00 95.84           H  
ATOM    713  ND1 HIS A  46       2.615   9.437   2.734  1.00 95.84           N  
ATOM    714  HD1 HIS A  46       2.359  10.267   2.219  1.00 95.84           H  
ATOM    715  CE1 HIS A  46       3.526   9.439   3.713  1.00 95.84           C  
ATOM    716  HE1 HIS A  46       4.144  10.279   3.996  1.00 95.84           H  
ATOM    717  NE2 HIS A  46       3.491   8.274   4.352  1.00 95.84           N  
ATOM    718  N   LEU A  47      -0.524   7.786  -1.371  1.00 93.13           N  
ATOM    719  H   LEU A  47      -0.209   8.733  -1.529  1.00 93.13           H  
ATOM    720  CA  LEU A  47      -1.615   7.273  -2.197  1.00 93.13           C  
ATOM    721  HA  LEU A  47      -2.295   6.716  -1.553  1.00 93.13           H  
ATOM    722  C   LEU A  47      -1.113   6.286  -3.261  1.00 93.13           C  
ATOM    723  CB  LEU A  47      -2.395   8.443  -2.826  1.00 93.13           C  
ATOM    724  HB2 LEU A  47      -1.706   9.027  -3.437  1.00 93.13           H  
ATOM    725  HB3 LEU A  47      -3.159   8.037  -3.488  1.00 93.13           H  
ATOM    726  O   LEU A  47      -0.014   6.411  -3.794  1.00 93.13           O  
ATOM    727  CG  LEU A  47      -3.077   9.385  -1.813  1.00 93.13           C  
ATOM    728  HG  LEU A  47      -2.319   9.848  -1.181  1.00 93.13           H  
ATOM    729  CD1 LEU A  47      -3.816  10.493  -2.564  1.00 93.13           C  
ATOM    730 HD11 LEU A  47      -3.112  11.045  -3.187  1.00 93.13           H  
ATOM    731 HD12 LEU A  47      -4.255  11.188  -1.849  1.00 93.13           H  
ATOM    732 HD13 LEU A  47      -4.600  10.069  -3.190  1.00 93.13           H  
ATOM    733  CD2 LEU A  47      -4.083   8.655  -0.919  1.00 93.13           C  
ATOM    734 HD21 LEU A  47      -4.806   8.108  -1.523  1.00 93.13           H  
ATOM    735 HD22 LEU A  47      -4.613   9.375  -0.297  1.00 93.13           H  
ATOM    736 HD23 LEU A  47      -3.560   7.969  -0.252  1.00 93.13           H  
ATOM    737  N   ASP A  48      -1.952   5.300  -3.584  1.00 86.53           N  
ATOM    738  H   ASP A  48      -2.809   5.219  -3.057  1.00 86.53           H  
ATOM    739  CA  ASP A  48      -1.650   4.221  -4.541  1.00 86.53           C  
ATOM    740  HA  ASP A  48      -0.796   3.641  -4.191  1.00 86.53           H  
ATOM    741  C   ASP A  48      -1.337   4.744  -5.952  1.00 86.53           C  
ATOM    742  CB  ASP A  48      -2.884   3.309  -4.637  1.00 86.53           C  
ATOM    743  HB2 ASP A  48      -2.711   2.576  -5.426  1.00 86.53           H  
ATOM    744  HB3 ASP A  48      -3.746   3.907  -4.931  1.00 86.53           H  
ATOM    745  O   ASP A  48      -0.459   4.234  -6.657  1.00 86.53           O  
ATOM    746  CG  ASP A  48      -3.229   2.553  -3.350  1.00 86.53           C  
ATOM    747  OD1 ASP A  48      -2.455   2.633  -2.365  1.00 86.53           O  
ATOM    748  OD2 ASP A  48      -4.241   1.827  -3.382  1.00 86.53           O  
ATOM    749  N   VAL A  49      -2.080   5.776  -6.349  1.00 88.14           N  
ATOM    750  H   VAL A  49      -2.762   6.118  -5.687  1.00 88.14           H  
ATOM    751  CA  VAL A  49      -1.819   6.619  -7.511  1.00 88.14           C  
ATOM    752  HA  VAL A  49      -0.910   6.288  -8.013  1.00 88.14           H  
ATOM    753  C   VAL A  49      -1.595   8.018  -6.961  1.00 88.14           C  
ATOM    754  CB  VAL A  49      -2.984   6.590  -8.521  1.00 88.14           C  
ATOM    755  HB  VAL A  49      -3.865   7.062  -8.086  1.00 88.14           H  
ATOM    756  O   VAL A  49      -2.551   8.693  -6.586  1.00 88.14           O  
ATOM    757  CG1 VAL A  49      -2.593   7.356  -9.794  1.00 88.14           C  
ATOM    758 HG11 VAL A  49      -2.376   8.396  -9.550  1.00 88.14           H  
ATOM    759 HG12 VAL A  49      -1.713   6.904 -10.252  1.00 88.14           H  
ATOM    760 HG13 VAL A  49      -3.420   7.341 -10.503  1.00 88.14           H  
ATOM    761  CG2 VAL A  49      -3.380   5.161  -8.921  1.00 88.14           C  
ATOM    762 HG21 VAL A  49      -4.156   5.189  -9.685  1.00 88.14           H  
ATOM    763 HG22 VAL A  49      -3.778   4.631  -8.056  1.00 88.14           H  
ATOM    764 HG23 VAL A  49      -2.515   4.615  -9.298  1.00 88.14           H  
ATOM    765  N   SER A  50      -0.334   8.428  -6.857  1.00 88.66           N  
ATOM    766  H   SER A  50       0.409   7.832  -7.192  1.00 88.66           H  
ATOM    767  CA  SER A  50       0.014   9.718  -6.268  1.00 88.66           C  
ATOM    768  HA  SER A  50      -0.554   9.836  -5.345  1.00 88.66           H  
ATOM    769  C   SER A  50      -0.302  10.858  -7.247  1.00 88.66           C  
ATOM    770  CB  SER A  50       1.486   9.744  -5.872  1.00 88.66           C  
ATOM    771  HB2 SER A  50       2.111   9.634  -6.758  1.00 88.66           H  
ATOM    772  HB3 SER A  50       1.697   8.931  -5.178  1.00 88.66           H  
ATOM    773  O   SER A  50       0.268  10.870  -8.348  1.00 88.66           O  
ATOM    774  OG  SER A  50       1.757  10.978  -5.249  1.00 88.66           O  
ATOM    775  HG  SER A  50       1.425  10.916  -4.350  1.00 88.66           H  
ATOM    776  N   PRO A  51      -1.158  11.835  -6.877  1.00 87.62           N  
ATOM    777  CA  PRO A  51      -1.446  13.013  -7.700  1.00 87.62           C  
ATOM    778  HA  PRO A  51      -1.853  12.685  -8.656  1.00 87.62           H  
ATOM    779  C   PRO A  51      -0.226  13.897  -7.958  1.00 87.62           C  
ATOM    780  CB  PRO A  51      -2.512  13.811  -6.943  1.00 87.62           C  
ATOM    781  HB2 PRO A  51      -3.235  14.261  -7.623  1.00 87.62           H  
ATOM    782  HB3 PRO A  51      -2.044  14.582  -6.331  1.00 87.62           H  
ATOM    783  O   PRO A  51      -0.211  14.625  -8.952  1.00 87.62           O  
ATOM    784  CG  PRO A  51      -3.164  12.781  -6.029  1.00 87.62           C  
ATOM    785  HG2 PRO A  51      -3.586  13.241  -5.136  1.00 87.62           H  
ATOM    786  HG3 PRO A  51      -3.928  12.232  -6.580  1.00 87.62           H  
ATOM    787  CD  PRO A  51      -2.007  11.847  -5.695  1.00 87.62           C  
ATOM    788  HD2 PRO A  51      -1.446  12.240  -4.847  1.00 87.62           H  
ATOM    789  HD3 PRO A  51      -2.402  10.860  -5.455  1.00 87.62           H  
ATOM    790  N   LEU A  52       0.818  13.792  -7.121  1.00 88.06           N  
ATOM    791  H   LEU A  52       0.710  13.236  -6.285  1.00 88.06           H  
ATOM    792  CA  LEU A  52       2.075  14.519  -7.301  1.00 88.06           C  
ATOM    793  HA  LEU A  52       1.886  15.578  -7.123  1.00 88.06           H  
ATOM    794  C   LEU A  52       2.581  14.358  -8.739  1.00 88.06           C  
ATOM    795  CB  LEU A  52       3.137  14.007  -6.302  1.00 88.06           C  
ATOM    796  HB2 LEU A  52       3.310  12.947  -6.486  1.00 88.06           H  
ATOM    797  HB3 LEU A  52       4.072  14.532  -6.498  1.00 88.06           H  
ATOM    798  O   LEU A  52       2.903  15.335  -9.422  1.00 88.06           O  
ATOM    799  CG  LEU A  52       2.789  14.189  -4.814  1.00 88.06           C  
ATOM    800  HG  LEU A  52       1.856  13.667  -4.600  1.00 88.06           H  
ATOM    801  CD1 LEU A  52       3.887  13.592  -3.932  1.00 88.06           C  
ATOM    802 HD11 LEU A  52       4.834  14.100  -4.114  1.00 88.06           H  
ATOM    803 HD12 LEU A  52       3.998  12.530  -4.151  1.00 88.06           H  
ATOM    804 HD13 LEU A  52       3.616  13.709  -2.883  1.00 88.06           H  
ATOM    805  CD2 LEU A  52       2.631  15.658  -4.442  1.00 88.06           C  
ATOM    806 HD21 LEU A  52       3.560  16.198  -4.626  1.00 88.06           H  
ATOM    807 HD22 LEU A  52       1.820  16.116  -5.008  1.00 88.06           H  
ATOM    808 HD23 LEU A  52       2.361  15.726  -3.388  1.00 88.06           H  
ATOM    809  N   TYR A  53       2.564  13.118  -9.226  1.00 84.72           N  
ATOM    810  H   TYR A  53       2.237  12.392  -8.605  1.00 84.72           H  
ATOM    811  CA  TYR A  53       3.168  12.736 -10.502  1.00 84.72           C  
ATOM    812  HA  TYR A  53       3.386  13.637 -11.076  1.00 84.72           H  
ATOM    813  C   TYR A  53       2.239  11.917 -11.399  1.00 84.72           C  
ATOM    814  CB  TYR A  53       4.500  12.033 -10.188  1.00 84.72           C  
ATOM    815  HB2 TYR A  53       5.033  11.841 -11.120  1.00 84.72           H  
ATOM    816  HB3 TYR A  53       4.289  11.076  -9.711  1.00 84.72           H  
ATOM    817  O   TYR A  53       2.675  11.406 -12.430  1.00 84.72           O  
ATOM    818  CG  TYR A  53       5.397  12.859  -9.279  1.00 84.72           C  
ATOM    819  CD1 TYR A  53       5.639  14.201  -9.621  1.00 84.72           C  
ATOM    820  HD1 TYR A  53       5.219  14.620 -10.524  1.00 84.72           H  
ATOM    821  CD2 TYR A  53       5.919  12.342  -8.072  1.00 84.72           C  
ATOM    822  HD2 TYR A  53       5.712  11.325  -7.774  1.00 84.72           H  
ATOM    823  CE1 TYR A  53       6.430  15.015  -8.803  1.00 84.72           C  
ATOM    824  HE1 TYR A  53       6.647  16.036  -9.081  1.00 84.72           H  
ATOM    825  CE2 TYR A  53       6.729  13.159  -7.247  1.00 84.72           C  
ATOM    826  HE2 TYR A  53       7.165  12.783  -6.333  1.00 84.72           H  
ATOM    827  OH  TYR A  53       7.856  15.305  -6.982  1.00 84.72           O  
ATOM    828  HH  TYR A  53       8.103  15.019  -6.099  1.00 84.72           H  
ATOM    829  CZ  TYR A  53       7.001  14.490  -7.634  1.00 84.72           C  
ATOM    830  N   ASN A  54       0.967  11.769 -11.007  1.00 87.63           N  
ATOM    831  H   ASN A  54       0.680  12.237 -10.160  1.00 87.63           H  
ATOM    832  CA  ASN A  54       0.015  10.812 -11.585  1.00 87.63           C  
ATOM    833  HA  ASN A  54      -0.799  10.700 -10.868  1.00 87.63           H  
ATOM    834  C   ASN A  54       0.620   9.406 -11.723  1.00 87.63           C  
ATOM    835  CB  ASN A  54      -0.583  11.380 -12.880  1.00 87.63           C  
ATOM    836  HB2 ASN A  54      -1.225  10.632 -13.345  1.00 87.63           H  
ATOM    837  HB3 ASN A  54       0.218  11.625 -13.578  1.00 87.63           H  
ATOM    838  O   ASN A  54       0.373   8.680 -12.690  1.00 87.63           O  
ATOM    839  CG  ASN A  54      -1.440  12.599 -12.615  1.00 87.63           C  
ATOM    840  ND2 ASN A  54      -1.459  13.551 -13.517  1.00 87.63           N  
ATOM    841 HD21 ASN A  54      -0.924  13.452 -14.368  1.00 87.63           H  
ATOM    842 HD22 ASN A  54      -2.064  14.330 -13.302  1.00 87.63           H  
ATOM    843  OD1 ASN A  54      -2.124  12.713 -11.614  1.00 87.63           O  
ATOM    844  N   PHE A  55       1.463   9.043 -10.758  1.00 90.07           N  
ATOM    845  H   PHE A  55       1.542   9.648  -9.953  1.00 90.07           H  
ATOM    846  CA  PHE A  55       2.294   7.854 -10.812  1.00 90.07           C  
ATOM    847  HA  PHE A  55       2.226   7.421 -11.810  1.00 90.07           H  
ATOM    848  C   PHE A  55       1.796   6.820  -9.811  1.00 90.07           C  
ATOM    849  CB  PHE A  55       3.763   8.222 -10.585  1.00 90.07           C  
ATOM    850  HB2 PHE A  55       4.031   9.037 -11.257  1.00 90.07           H  
ATOM    851  HB3 PHE A  55       3.894   8.577  -9.563  1.00 90.07           H  
ATOM    852  O   PHE A  55       1.633   7.100  -8.624  1.00 90.07           O  
ATOM    853  CG  PHE A  55       4.701   7.060 -10.839  1.00 90.07           C  
ATOM    854  CD1 PHE A  55       5.077   6.197  -9.792  1.00 90.07           C  
ATOM    855  HD1 PHE A  55       4.714   6.372  -8.790  1.00 90.07           H  
ATOM    856  CD2 PHE A  55       5.174   6.824 -12.140  1.00 90.07           C  
ATOM    857  HD2 PHE A  55       4.891   7.487 -12.944  1.00 90.07           H  
ATOM    858  CE1 PHE A  55       5.916   5.098 -10.055  1.00 90.07           C  
ATOM    859  HE1 PHE A  55       6.201   4.426  -9.260  1.00 90.07           H  
ATOM    860  CE2 PHE A  55       6.019   5.733 -12.393  1.00 90.07           C  
ATOM    861  HE2 PHE A  55       6.379   5.565 -13.397  1.00 90.07           H  
ATOM    862  CZ  PHE A  55       6.385   4.862 -11.356  1.00 90.07           C  
ATOM    863  HZ  PHE A  55       7.025   4.015 -11.554  1.00 90.07           H  
ATOM    864  N   SER A  56       1.586   5.607 -10.300  1.00 90.81           N  
ATOM    865  H   SER A  56       1.733   5.472 -11.290  1.00 90.81           H  
ATOM    866  CA  SER A  56       1.296   4.430  -9.509  1.00 90.81           C  
ATOM    867  HA  SER A  56       0.953   4.757  -8.527  1.00 90.81           H  
ATOM    868  C   SER A  56       2.538   3.570  -9.329  1.00 90.81           C  
ATOM    869  CB  SER A  56       0.179   3.606 -10.136  1.00 90.81           C  
ATOM    870  HB2 SER A  56       0.521   3.170 -11.075  1.00 90.81           H  
ATOM    871  HB3 SER A  56      -0.685   4.241 -10.334  1.00 90.81           H  
ATOM    872  O   SER A  56       3.179   3.115 -10.290  1.00 90.81           O  
ATOM    873  OG  SER A  56      -0.165   2.581  -9.225  1.00 90.81           O  
ATOM    874  HG  SER A  56      -0.594   2.982  -8.466  1.00 90.81           H  
ATOM    875  N   LEU A  57       2.807   3.258  -8.064  1.00 91.97           N  
ATOM    876  H   LEU A  57       2.224   3.666  -7.347  1.00 91.97           H  
ATOM    877  CA  LEU A  57       3.777   2.243  -7.667  1.00 91.97           C  
ATOM    878  HA  LEU A  57       4.727   2.438  -8.166  1.00 91.97           H  
ATOM    879  C   LEU A  57       3.340   0.826  -8.090  1.00 91.97           C  
ATOM    880  CB  LEU A  57       3.973   2.332  -6.141  1.00 91.97           C  
ATOM    881  HB2 LEU A  57       4.596   1.495  -5.826  1.00 91.97           H  
ATOM    882  HB3 LEU A  57       3.000   2.211  -5.663  1.00 91.97           H  
ATOM    883  O   LEU A  57       4.158  -0.088  -8.065  1.00 91.97           O  
ATOM    884  CG  LEU A  57       4.615   3.633  -5.617  1.00 91.97           C  
ATOM    885  HG  LEU A  57       4.010   4.489  -5.918  1.00 91.97           H  
ATOM    886  CD1 LEU A  57       4.688   3.597  -4.091  1.00 91.97           C  
ATOM    887 HD11 LEU A  57       3.684   3.492  -3.681  1.00 91.97           H  
ATOM    888 HD12 LEU A  57       5.312   2.768  -3.757  1.00 91.97           H  
ATOM    889 HD13 LEU A  57       5.107   4.533  -3.721  1.00 91.97           H  
ATOM    890  CD2 LEU A  57       6.040   3.825  -6.126  1.00 91.97           C  
ATOM    891 HD21 LEU A  57       6.466   4.727  -5.688  1.00 91.97           H  
ATOM    892 HD22 LEU A  57       6.025   3.946  -7.209  1.00 91.97           H  
ATOM    893 HD23 LEU A  57       6.651   2.967  -5.847  1.00 91.97           H  
ATOM    894  N   PHE A  58       2.077   0.631  -8.491  1.00 91.77           N  
ATOM    895  H   PHE A  58       1.455   1.427  -8.518  1.00 91.77           H  
ATOM    896  CA  PHE A  58       1.451  -0.688  -8.656  1.00 91.77           C  
ATOM    897  HA  PHE A  58       2.126  -1.435  -8.239  1.00 91.77           H  
ATOM    898  C   PHE A  58       1.243  -1.112 -10.112  1.00 91.77           C  
ATOM    899  CB  PHE A  58       0.153  -0.751  -7.848  1.00 91.77           C  
ATOM    900  HB2 PHE A  58      -0.598  -0.144  -8.352  1.00 91.77           H  
ATOM    901  HB3 PHE A  58      -0.192  -1.785  -7.845  1.00 91.77           H  
ATOM    902  O   PHE A  58       0.399  -1.950 -10.426  1.00 91.77           O  
ATOM    903  CG  PHE A  58       0.249  -0.308  -6.405  1.00 91.77           C  
ATOM    904  CD1 PHE A  58       1.444  -0.445  -5.667  1.00 91.77           C  
ATOM    905  HD1 PHE A  58       2.328  -0.860  -6.128  1.00 91.77           H  
ATOM    906  CD2 PHE A  58      -0.904   0.181  -5.776  1.00 91.77           C  
ATOM    907  HD2 PHE A  58      -1.842   0.239  -6.309  1.00 91.77           H  
ATOM    908  CE1 PHE A  58       1.508  -0.026  -4.330  1.00 91.77           C  
ATOM    909  HE1 PHE A  58       2.435  -0.095  -3.779  1.00 91.77           H  
ATOM    910  CE2 PHE A  58      -0.856   0.510  -4.417  1.00 91.77           C  
ATOM    911  HE2 PHE A  58      -1.771   0.745  -3.895  1.00 91.77           H  
ATOM    912  CZ  PHE A  58       0.349   0.456  -3.707  1.00 91.77           C  
ATOM    913  HZ  PHE A  58       0.363   0.743  -2.666  1.00 91.77           H  
ATOM    914  N   HIS A  59       2.056  -0.575 -11.020  1.00 91.92           N  
ATOM    915  H   HIS A  59       2.736   0.096 -10.693  1.00 91.92           H  
ATOM    916  CA  HIS A  59       2.018  -0.884 -12.453  1.00 91.92           C  
ATOM    917  HA  HIS A  59       1.020  -0.652 -12.824  1.00 91.92           H  
ATOM    918  C   HIS A  59       2.275  -2.369 -12.788  1.00 91.92           C  
ATOM    919  CB  HIS A  59       3.019   0.038 -13.167  1.00 91.92           C  
ATOM    920  HB2 HIS A  59       2.632   1.056 -13.133  1.00 91.92           H  
ATOM    921  HB3 HIS A  59       3.095  -0.250 -14.215  1.00 91.92           H  
ATOM    922  O   HIS A  59       1.989  -2.794 -13.904  1.00 91.92           O  
ATOM    923  CG  HIS A  59       4.395   0.031 -12.545  1.00 91.92           C  
ATOM    924  CD2 HIS A  59       5.380  -0.898 -12.749  1.00 91.92           C  
ATOM    925  HD2 HIS A  59       5.313  -1.752 -13.406  1.00 91.92           H  
ATOM    926  ND1 HIS A  59       4.865   0.926 -11.607  1.00 91.92           N  
ATOM    927  HD1 HIS A  59       4.362   1.704 -11.206  1.00 91.92           H  
ATOM    928  CE1 HIS A  59       6.104   0.543 -11.256  1.00 91.92           C  
ATOM    929  HE1 HIS A  59       6.716   1.045 -10.521  1.00 91.92           H  
ATOM    930  NE2 HIS A  59       6.468  -0.561 -11.936  1.00 91.92           N  
ATOM    931  N   CYS A  60       2.790  -3.155 -11.837  1.00 94.06           N  
ATOM    932  H   CYS A  60       3.002  -2.726 -10.948  1.00 94.06           H  
ATOM    933  CA  CYS A  60       2.944  -4.610 -11.930  1.00 94.06           C  
ATOM    934  HA  CYS A  60       2.422  -4.954 -12.823  1.00 94.06           H  
ATOM    935  C   CYS A  60       2.272  -5.356 -10.758  1.00 94.06           C  
ATOM    936  CB  CYS A  60       4.427  -4.952 -12.103  1.00 94.06           C  
ATOM    937  HB2 CYS A  60       4.591  -5.993 -11.826  1.00 94.06           H  
ATOM    938  HB3 CYS A  60       5.006  -4.327 -11.423  1.00 94.06           H  
ATOM    939  O   CYS A  60       2.741  -6.418 -10.342  1.00 94.06           O  
ATOM    940  SG  CYS A  60       5.047  -4.741 -13.787  1.00 94.06           S  
ATOM    941  N   GLY A  61       1.164  -4.808 -10.245  1.00 93.77           N  
ATOM    942  H   GLY A  61       0.860  -3.915 -10.606  1.00 93.77           H  
ATOM    943  CA  GLY A  61       0.478  -5.291  -9.045  1.00 93.77           C  
ATOM    944  HA2 GLY A  61      -0.583  -5.056  -9.121  1.00 93.77           H  
ATOM    945  HA3 GLY A  61       0.581  -6.373  -8.961  1.00 93.77           H  
ATOM    946  C   GLY A  61       1.020  -4.648  -7.769  1.00 93.77           C  
ATOM    947  O   GLY A  61       1.921  -3.809  -7.814  1.00 93.77           O  
ATOM    948  N   LEU A  62       0.457  -5.025  -6.620  1.00 95.35           N  
ATOM    949  H   LEU A  62      -0.256  -5.739  -6.634  1.00 95.35           H  
ATOM    950  CA  LEU A  62       0.872  -4.461  -5.337  1.00 95.35           C  
ATOM    951  HA  LEU A  62       0.822  -3.375  -5.412  1.00 95.35           H  
ATOM    952  C   LEU A  62       2.320  -4.817  -5.004  1.00 95.35           C  
ATOM    953  CB  LEU A  62      -0.047  -4.925  -4.197  1.00 95.35           C  
ATOM    954  HB2 LEU A  62       0.403  -4.609  -3.255  1.00 95.35           H  
ATOM    955  HB3 LEU A  62      -0.085  -6.015  -4.193  1.00 95.35           H  
ATOM    956  O   LEU A  62       2.710  -5.988  -4.991  1.00 95.35           O  
ATOM    957  CG  LEU A  62      -1.479  -4.376  -4.244  1.00 95.35           C  
ATOM    958  HG  LEU A  62      -2.010  -4.816  -5.088  1.00 95.35           H  
ATOM    959  CD1 LEU A  62      -2.190  -4.768  -2.956  1.00 95.35           C  
ATOM    960 HD11 LEU A  62      -2.071  -5.836  -2.773  1.00 95.35           H  
ATOM    961 HD12 LEU A  62      -1.768  -4.226  -2.110  1.00 95.35           H  
ATOM    962 HD13 LEU A  62      -3.249  -4.524  -3.044  1.00 95.35           H  
ATOM    963  CD2 LEU A  62      -1.512  -2.855  -4.359  1.00 95.35           C  
ATOM    964 HD21 LEU A  62      -0.839  -2.399  -3.632  1.00 95.35           H  
ATOM    965 HD22 LEU A  62      -1.225  -2.558  -5.368  1.00 95.35           H  
ATOM    966 HD23 LEU A  62      -2.524  -2.490  -4.184  1.00 95.35           H  
ATOM    967  N   LEU A  63       3.094  -3.799  -4.635  1.00 96.74           N  
ATOM    968  H   LEU A  63       2.705  -2.867  -4.665  1.00 96.74           H  
ATOM    969  CA  LEU A  63       4.390  -4.001  -3.998  1.00 96.74           C  
ATOM    970  HA  LEU A  63       4.987  -4.669  -4.618  1.00 96.74           H  
ATOM    971  C   LEU A  63       4.200  -4.679  -2.635  1.00 96.74           C  
ATOM    972  CB  LEU A  63       5.129  -2.660  -3.847  1.00 96.74           C  
ATOM    973  HB2 LEU A  63       4.552  -2.027  -3.173  1.00 96.74           H  
ATOM    974  HB3 LEU A  63       6.092  -2.854  -3.375  1.00 96.74           H  
ATOM    975  O   LEU A  63       3.182  -4.481  -1.967  1.00 96.74           O  
ATOM    976  CG  LEU A  63       5.371  -1.880  -5.152  1.00 96.74           C  
ATOM    977  HG  LEU A  63       4.413  -1.605  -5.592  1.00 96.74           H  
ATOM    978  CD1 LEU A  63       6.140  -0.601  -4.827  1.00 96.74           C  
ATOM    979 HD11 LEU A  63       6.322  -0.039  -5.744  1.00 96.74           H  
ATOM    980 HD12 LEU A  63       5.562   0.017  -4.139  1.00 96.74           H  
ATOM    981 HD13 LEU A  63       7.099  -0.844  -4.370  1.00 96.74           H  
ATOM    982  CD2 LEU A  63       6.178  -2.668  -6.183  1.00 96.74           C  
ATOM    983 HD21 LEU A  63       5.632  -3.562  -6.483  1.00 96.74           H  
ATOM    984 HD22 LEU A  63       7.153  -2.929  -5.773  1.00 96.74           H  
ATOM    985 HD23 LEU A  63       6.316  -2.054  -7.073  1.00 96.74           H  
ATOM    986  N   MET A  64       5.208  -5.438  -2.202  1.00 96.78           N  
ATOM    987  H   MET A  64       6.012  -5.559  -2.801  1.00 96.78           H  
ATOM    988  CA  MET A  64       5.299  -5.881  -0.809  1.00 96.78           C  
ATOM    989  HA  MET A  64       4.472  -6.562  -0.606  1.00 96.78           H  
ATOM    990  C   MET A  64       5.215  -4.656   0.122  1.00 96.78           C  
ATOM    991  CB  MET A  64       6.629  -6.612  -0.572  1.00 96.78           C  
ATOM    992  HB2 MET A  64       6.757  -6.785   0.496  1.00 96.78           H  
ATOM    993  HB3 MET A  64       7.451  -5.973  -0.895  1.00 96.78           H  
ATOM    994  O   MET A  64       5.825  -3.633  -0.204  1.00 96.78           O  
ATOM    995  CG  MET A  64       6.734  -7.953  -1.312  1.00 96.78           C  
ATOM    996  HG2 MET A  64       6.676  -7.767  -2.384  1.00 96.78           H  
ATOM    997  HG3 MET A  64       7.721  -8.368  -1.106  1.00 96.78           H  
ATOM    998  SD  MET A  64       5.496  -9.217  -0.894  1.00 96.78           S  
ATOM    999  CE  MET A  64       5.669  -9.290   0.910  1.00 96.78           C  
ATOM   1000  HE1 MET A  64       6.708  -9.469   1.187  1.00 96.78           H  
ATOM   1001  HE2 MET A  64       5.038 -10.085   1.306  1.00 96.78           H  
ATOM   1002  HE3 MET A  64       5.342  -8.347   1.350  1.00 96.78           H  
ATOM   1003  N   PRO A  65       4.526  -4.716   1.278  1.00 95.93           N  
ATOM   1004  CA  PRO A  65       4.371  -3.538   2.137  1.00 95.93           C  
ATOM   1005  HA  PRO A  65       3.813  -2.787   1.577  1.00 95.93           H  
ATOM   1006  C   PRO A  65       5.697  -2.905   2.579  1.00 95.93           C  
ATOM   1007  CB  PRO A  65       3.506  -4.001   3.310  1.00 95.93           C  
ATOM   1008  HB2 PRO A  65       2.918  -3.184   3.729  1.00 95.93           H  
ATOM   1009  HB3 PRO A  65       4.116  -4.474   4.079  1.00 95.93           H  
ATOM   1010  O   PRO A  65       5.826  -1.684   2.508  1.00 95.93           O  
ATOM   1011  CG  PRO A  65       2.623  -5.046   2.635  1.00 95.93           C  
ATOM   1012  HG2 PRO A  65       1.861  -4.551   2.031  1.00 95.93           H  
ATOM   1013  HG3 PRO A  65       2.149  -5.707   3.361  1.00 95.93           H  
ATOM   1014  CD  PRO A  65       3.617  -5.766   1.725  1.00 95.93           C  
ATOM   1015  HD2 PRO A  65       4.168  -6.512   2.298  1.00 95.93           H  
ATOM   1016  HD3 PRO A  65       3.083  -6.237   0.900  1.00 95.93           H  
ATOM   1017  N   GLY A  66       6.712  -3.714   2.912  1.00 96.71           N  
ATOM   1018  H   GLY A  66       6.531  -4.702   3.015  1.00 96.71           H  
ATOM   1019  CA  GLY A  66       8.068  -3.219   3.197  1.00 96.71           C  
ATOM   1020  HA2 GLY A  66       8.041  -2.550   4.057  1.00 96.71           H  
ATOM   1021  HA3 GLY A  66       8.721  -4.059   3.438  1.00 96.71           H  
ATOM   1022  C   GLY A  66       8.681  -2.460   2.015  1.00 96.71           C  
ATOM   1023  O   GLY A  66       9.144  -1.334   2.162  1.00 96.71           O  
ATOM   1024  N   CYS A  67       8.568  -3.007   0.802  1.00 97.94           N  
ATOM   1025  H   CYS A  67       8.143  -3.920   0.726  1.00 97.94           H  
ATOM   1026  CA  CYS A  67       9.014  -2.331  -0.415  1.00 97.94           C  
ATOM   1027  HA  CYS A  67      10.081  -2.129  -0.329  1.00 97.94           H  
ATOM   1028  C   CYS A  67       8.294  -0.994  -0.639  1.00 97.94           C  
ATOM   1029  CB  CYS A  67       8.776  -3.265  -1.603  1.00 97.94           C  
ATOM   1030  HB2 CYS A  67       9.307  -4.196  -1.404  1.00 97.94           H  
ATOM   1031  HB3 CYS A  67       7.714  -3.497  -1.677  1.00 97.94           H  
ATOM   1032  O   CYS A  67       8.935   0.027  -0.889  1.00 97.94           O  
ATOM   1033  SG  CYS A  67       9.299  -2.597  -3.200  1.00 97.94           S  
ATOM   1034  N   ARG A  68       6.958  -0.981  -0.514  1.00 97.19           N  
ATOM   1035  H   ARG A  68       6.503  -1.849  -0.272  1.00 97.19           H  
ATOM   1036  CA  ARG A  68       6.149   0.242  -0.635  1.00 97.19           C  
ATOM   1037  HA  ARG A  68       6.308   0.672  -1.624  1.00 97.19           H  
ATOM   1038  C   ARG A  68       6.606   1.298   0.371  1.00 97.19           C  
ATOM   1039  CB  ARG A  68       4.657  -0.088  -0.455  1.00 97.19           C  
ATOM   1040  HB2 ARG A  68       4.496  -0.477   0.550  1.00 97.19           H  
ATOM   1041  HB3 ARG A  68       4.369  -0.860  -1.169  1.00 97.19           H  
ATOM   1042  O   ARG A  68       6.743   2.454  -0.014  1.00 97.19           O  
ATOM   1043  CG  ARG A  68       3.763   1.147  -0.664  1.00 97.19           C  
ATOM   1044  HG2 ARG A  68       4.082   1.948   0.003  1.00 97.19           H  
ATOM   1045  HG3 ARG A  68       3.853   1.492  -1.695  1.00 97.19           H  
ATOM   1046  CD  ARG A  68       2.297   0.829  -0.354  1.00 97.19           C  
ATOM   1047  HD2 ARG A  68       2.233   0.435   0.660  1.00 97.19           H  
ATOM   1048  HD3 ARG A  68       1.951   0.063  -1.049  1.00 97.19           H  
ATOM   1049  NE  ARG A  68       1.441   2.030  -0.459  1.00 97.19           N  
ATOM   1050  HE  ARG A  68       1.893   2.910  -0.663  1.00 97.19           H  
ATOM   1051  NH1 ARG A  68      -0.607   1.017  -0.152  1.00 97.19           N  
ATOM   1052 HH11 ARG A  68      -0.189   0.120   0.051  1.00 97.19           H  
ATOM   1053 HH12 ARG A  68      -1.612   1.117  -0.157  1.00 97.19           H  
ATOM   1054  NH2 ARG A  68      -0.534   3.161  -0.599  1.00 97.19           N  
ATOM   1055 HH21 ARG A  68      -0.095   4.065  -0.709  1.00 97.19           H  
ATOM   1056 HH22 ARG A  68      -1.440   3.056  -1.033  1.00 97.19           H  
ATOM   1057  CZ  ARG A  68       0.120   2.065  -0.407  1.00 97.19           C  
ATOM   1058  N   LYS A  69       6.874   0.905   1.620  1.00 96.93           N  
ATOM   1059  H   LYS A  69       6.724  -0.064   1.860  1.00 96.93           H  
ATOM   1060  CA  LYS A  69       7.378   1.805   2.662  1.00 96.93           C  
ATOM   1061  HA  LYS A  69       6.653   2.602   2.829  1.00 96.93           H  
ATOM   1062  C   LYS A  69       8.671   2.498   2.235  1.00 96.93           C  
ATOM   1063  CB  LYS A  69       7.530   1.029   3.979  1.00 96.93           C  
ATOM   1064  HB2 LYS A  69       8.156   0.148   3.833  1.00 96.93           H  
ATOM   1065  HB3 LYS A  69       6.541   0.700   4.301  1.00 96.93           H  
ATOM   1066  O   LYS A  69       8.750   3.715   2.348  1.00 96.93           O  
ATOM   1067  CG  LYS A  69       8.159   1.890   5.080  1.00 96.93           C  
ATOM   1068  HG2 LYS A  69       7.607   2.826   5.162  1.00 96.93           H  
ATOM   1069  HG3 LYS A  69       9.194   2.114   4.824  1.00 96.93           H  
ATOM   1070  CD  LYS A  69       8.134   1.161   6.424  1.00 96.93           C  
ATOM   1071  HD2 LYS A  69       7.101   0.923   6.680  1.00 96.93           H  
ATOM   1072  HD3 LYS A  69       8.720   0.245   6.357  1.00 96.93           H  
ATOM   1073  CE  LYS A  69       8.721   2.093   7.485  1.00 96.93           C  
ATOM   1074  HE2 LYS A  69       8.148   3.020   7.468  1.00 96.93           H  
ATOM   1075  HE3 LYS A  69       9.750   2.330   7.212  1.00 96.93           H  
ATOM   1076  NZ  LYS A  69       8.663   1.491   8.838  1.00 96.93           N  
ATOM   1077  HZ1 LYS A  69       7.699   1.339   9.094  1.00 96.93           H  
ATOM   1078  HZ2 LYS A  69       9.058   2.125   9.518  1.00 96.93           H  
ATOM   1079  HZ3 LYS A  69       9.162   0.613   8.868  1.00 96.93           H  
ATOM   1080  N   HIS A  70       9.647   1.779   1.675  1.00 98.01           N  
ATOM   1081  H   HIS A  70       9.551   0.774   1.634  1.00 98.01           H  
ATOM   1082  CA  HIS A  70      10.885   2.410   1.187  1.00 98.01           C  
ATOM   1083  HA  HIS A  70      11.354   2.957   2.005  1.00 98.01           H  
ATOM   1084  C   HIS A  70      10.639   3.425   0.068  1.00 98.01           C  
ATOM   1085  CB  HIS A  70      11.878   1.359   0.699  1.00 98.01           C  
ATOM   1086  HB2 HIS A  70      11.385   0.674   0.009  1.00 98.01           H  
ATOM   1087  HB3 HIS A  70      12.673   1.876   0.162  1.00 98.01           H  
ATOM   1088  O   HIS A  70      11.241   4.496   0.080  1.00 98.01           O  
ATOM   1089  CG  HIS A  70      12.532   0.581   1.803  1.00 98.01           C  
ATOM   1090  CD2 HIS A  70      12.230  -0.695   2.155  1.00 98.01           C  
ATOM   1091  HD2 HIS A  70      11.483  -1.334   1.707  1.00 98.01           H  
ATOM   1092  ND1 HIS A  70      13.608   1.017   2.578  1.00 98.01           N  
ATOM   1093  CE1 HIS A  70      13.929  -0.018   3.376  1.00 98.01           C  
ATOM   1094  HE1 HIS A  70      14.740  -0.039   4.089  1.00 98.01           H  
ATOM   1095  NE2 HIS A  70      13.103  -1.047   3.151  1.00 98.01           N  
ATOM   1096  HE2 HIS A  70      13.121  -1.950   3.602  1.00 98.01           H  
ATOM   1097  N   PHE A  71       9.727   3.137  -0.866  1.00 97.72           N  
ATOM   1098  H   PHE A  71       9.270   2.237  -0.834  1.00 97.72           H  
ATOM   1099  CA  PHE A  71       9.349   4.105  -1.901  1.00 97.72           C  
ATOM   1100  HA  PHE A  71      10.252   4.432  -2.416  1.00 97.72           H  
ATOM   1101  C   PHE A  71       8.708   5.364  -1.315  1.00 97.72           C  
ATOM   1102  CB  PHE A  71       8.408   3.455  -2.923  1.00 97.72           C  
ATOM   1103  HB2 PHE A  71       7.831   4.239  -3.414  1.00 97.72           H  
ATOM   1104  HB3 PHE A  71       7.697   2.800  -2.419  1.00 97.72           H  
ATOM   1105  O   PHE A  71       9.060   6.466  -1.724  1.00 97.72           O  
ATOM   1106  CG  PHE A  71       9.142   2.693  -3.998  1.00 97.72           C  
ATOM   1107  CD1 PHE A  71       9.761   3.409  -5.034  1.00 97.72           C  
ATOM   1108  HD1 PHE A  71       9.700   4.487  -5.059  1.00 97.72           H  
ATOM   1109  CD2 PHE A  71       9.213   1.289  -3.978  1.00 97.72           C  
ATOM   1110  HD2 PHE A  71       8.719   0.733  -3.195  1.00 97.72           H  
ATOM   1111  CE1 PHE A  71      10.469   2.723  -6.029  1.00 97.72           C  
ATOM   1112  HE1 PHE A  71      10.916   3.276  -6.842  1.00 97.72           H  
ATOM   1113  CE2 PHE A  71       9.932   0.605  -4.973  1.00 97.72           C  
ATOM   1114  HE2 PHE A  71       9.992  -0.474  -4.956  1.00 97.72           H  
ATOM   1115  CZ  PHE A  71      10.573   1.327  -5.994  1.00 97.72           C  
ATOM   1116  HZ  PHE A  71      11.122   0.824  -6.776  1.00 97.72           H  
ATOM   1117  N   ILE A  72       7.807   5.215  -0.341  1.00 97.20           N  
ATOM   1118  H   ILE A  72       7.562   4.280  -0.047  1.00 97.20           H  
ATOM   1119  CA  ILE A  72       7.184   6.353   0.344  1.00 97.20           C  
ATOM   1120  HA  ILE A  72       6.749   7.022  -0.398  1.00 97.20           H  
ATOM   1121  C   ILE A  72       8.245   7.159   1.104  1.00 97.20           C  
ATOM   1122  CB  ILE A  72       6.051   5.870   1.270  1.00 97.20           C  
ATOM   1123  HB  ILE A  72       6.457   5.129   1.959  1.00 97.20           H  
ATOM   1124  O   ILE A  72       8.303   8.374   0.946  1.00 97.20           O  
ATOM   1125  CG1 ILE A  72       4.894   5.236   0.461  1.00 97.20           C  
ATOM   1126 HG12 ILE A  72       5.286   4.486  -0.225  1.00 97.20           H  
ATOM   1127 HG13 ILE A  72       4.414   6.004  -0.145  1.00 97.20           H  
ATOM   1128  CG2 ILE A  72       5.487   7.035   2.088  1.00 97.20           C  
ATOM   1129 HG21 ILE A  72       6.269   7.641   2.544  1.00 97.20           H  
ATOM   1130 HG22 ILE A  72       4.870   7.686   1.469  1.00 97.20           H  
ATOM   1131 HG23 ILE A  72       4.893   6.630   2.908  1.00 97.20           H  
ATOM   1132  CD1 ILE A  72       3.830   4.558   1.336  1.00 97.20           C  
ATOM   1133 HD11 ILE A  72       3.321   5.292   1.962  1.00 97.20           H  
ATOM   1134 HD12 ILE A  72       3.086   4.087   0.695  1.00 97.20           H  
ATOM   1135 HD13 ILE A  72       4.296   3.802   1.969  1.00 97.20           H  
ATOM   1136  N   GLN A  73       9.134   6.503   1.857  1.00 97.95           N  
ATOM   1137  H   GLN A  73       9.025   5.505   1.965  1.00 97.95           H  
ATOM   1138  CA  GLN A  73      10.250   7.164   2.544  1.00 97.95           C  
ATOM   1139  HA  GLN A  73       9.858   7.866   3.280  1.00 97.95           H  
ATOM   1140  C   GLN A  73      11.124   7.958   1.572  1.00 97.95           C  
ATOM   1141  CB  GLN A  73      11.131   6.125   3.247  1.00 97.95           C  
ATOM   1142  HB2 GLN A  73      12.064   6.606   3.540  1.00 97.95           H  
ATOM   1143  HB3 GLN A  73      11.372   5.320   2.553  1.00 97.95           H  
ATOM   1144  O   GLN A  73      11.498   9.091   1.860  1.00 97.95           O  
ATOM   1145  CG  GLN A  73      10.482   5.539   4.504  1.00 97.95           C  
ATOM   1146  HG2 GLN A  73      10.239   6.352   5.188  1.00 97.95           H  
ATOM   1147  HG3 GLN A  73       9.549   5.034   4.252  1.00 97.95           H  
ATOM   1148  CD  GLN A  73      11.386   4.537   5.210  1.00 97.95           C  
ATOM   1149  NE2 GLN A  73      11.193   4.340   6.496  1.00 97.95           N  
ATOM   1150 HE21 GLN A  73      10.579   4.973   6.988  1.00 97.95           H  
ATOM   1151 HE22 GLN A  73      11.906   3.812   6.979  1.00 97.95           H  
ATOM   1152  OE1 GLN A  73      12.294   3.935   4.646  1.00 97.95           O  
ATOM   1153  N   ALA A  74      11.421   7.389   0.405  1.00 97.63           N  
ATOM   1154  H   ALA A  74      11.117   6.441   0.234  1.00 97.63           H  
ATOM   1155  CA  ALA A  74      12.213   8.050  -0.618  1.00 97.63           C  
ATOM   1156  HA  ALA A  74      13.124   8.428  -0.156  1.00 97.63           H  
ATOM   1157  C   ALA A  74      11.485   9.261  -1.238  1.00 97.63           C  
ATOM   1158  CB  ALA A  74      12.609   6.981  -1.637  1.00 97.63           C  
ATOM   1159  HB1 ALA A  74      11.724   6.534  -2.091  1.00 97.63           H  
ATOM   1160  HB2 ALA A  74      13.234   7.430  -2.409  1.00 97.63           H  
ATOM   1161  HB3 ALA A  74      13.180   6.196  -1.141  1.00 97.63           H  
ATOM   1162  O   ALA A  74      12.133  10.269  -1.523  1.00 97.63           O  
ATOM   1163  N   ILE A  75      10.157   9.200  -1.403  1.00 96.83           N  
ATOM   1164  H   ILE A  75       9.681   8.342  -1.163  1.00 96.83           H  
ATOM   1165  CA  ILE A  75       9.344  10.349  -1.836  1.00 96.83           C  
ATOM   1166  HA  ILE A  75       9.808  10.795  -2.716  1.00 96.83           H  
ATOM   1167  C   ILE A  75       9.354  11.419  -0.742  1.00 96.83           C  
ATOM   1168  CB  ILE A  75       7.906   9.925  -2.223  1.00 96.83           C  
ATOM   1169  HB  ILE A  75       7.465   9.382  -1.387  1.00 96.83           H  
ATOM   1170  O   ILE A  75       9.720  12.555  -1.017  1.00 96.83           O  
ATOM   1171  CG1 ILE A  75       7.904   9.012  -3.472  1.00 96.83           C  
ATOM   1172 HG12 ILE A  75       8.069   9.614  -4.365  1.00 96.83           H  
ATOM   1173 HG13 ILE A  75       8.724   8.296  -3.410  1.00 96.83           H  
ATOM   1174  CG2 ILE A  75       7.037  11.165  -2.516  1.00 96.83           C  
ATOM   1175 HG21 ILE A  75       7.499  11.775  -3.292  1.00 96.83           H  
ATOM   1176 HG22 ILE A  75       6.040  10.872  -2.845  1.00 96.83           H  
ATOM   1177 HG23 ILE A  75       6.921  11.775  -1.621  1.00 96.83           H  
ATOM   1178  CD1 ILE A  75       6.610   8.202  -3.636  1.00 96.83           C  
ATOM   1179 HD11 ILE A  75       5.756   8.860  -3.791  1.00 96.83           H  
ATOM   1180 HD12 ILE A  75       6.706   7.543  -4.500  1.00 96.83           H  
ATOM   1181 HD13 ILE A  75       6.440   7.593  -2.748  1.00 96.83           H  
ATOM   1182  N   CYS A  76       9.056  11.064   0.510  1.00 98.18           N  
ATOM   1183  H   CYS A  76       8.761  10.115   0.691  1.00 98.18           H  
ATOM   1184  CA  CYS A  76       9.123  11.994   1.638  1.00 98.18           C  
ATOM   1185  HA  CYS A  76       8.386  12.784   1.492  1.00 98.18           H  
ATOM   1186  C   CYS A  76      10.503  12.661   1.749  1.00 98.18           C  
ATOM   1187  CB  CYS A  76       8.796  11.251   2.936  1.00 98.18           C  
ATOM   1188  HB2 CYS A  76       9.449  10.383   3.021  1.00 98.18           H  
ATOM   1189  HB3 CYS A  76       9.020  11.922   3.766  1.00 98.18           H  
ATOM   1190  O   CYS A  76      10.589  13.870   1.934  1.00 98.18           O  
ATOM   1191  SG  CYS A  76       7.083  10.703   3.134  1.00 98.18           S  
ATOM   1192  N   PHE A  77      11.591  11.910   1.561  1.00 98.44           N  
ATOM   1193  H   PHE A  77      11.478  10.911   1.466  1.00 98.44           H  
ATOM   1194  CA  PHE A  77      12.944  12.461   1.536  1.00 98.44           C  
ATOM   1195  HA  PHE A  77      13.127  12.970   2.482  1.00 98.44           H  
ATOM   1196  C   PHE A  77      13.138  13.491   0.420  1.00 98.44           C  
ATOM   1197  CB  PHE A  77      13.944  11.313   1.382  1.00 98.44           C  
ATOM   1198  HB2 PHE A  77      13.853  10.667   2.255  1.00 98.44           H  
ATOM   1199  HB3 PHE A  77      13.667  10.718   0.512  1.00 98.44           H  
ATOM   1200  O   PHE A  77      13.691  14.560   0.671  1.00 98.44           O  
ATOM   1201  CG  PHE A  77      15.395  11.734   1.244  1.00 98.44           C  
ATOM   1202  CD1 PHE A  77      16.141  11.336   0.120  1.00 98.44           C  
ATOM   1203  HD1 PHE A  77      15.676  10.746  -0.656  1.00 98.44           H  
ATOM   1204  CD2 PHE A  77      16.011  12.509   2.243  1.00 98.44           C  
ATOM   1205  HD2 PHE A  77      15.431  12.849   3.088  1.00 98.44           H  
ATOM   1206  CE1 PHE A  77      17.500  11.679   0.019  1.00 98.44           C  
ATOM   1207  HE1 PHE A  77      18.075  11.350  -0.834  1.00 98.44           H  
ATOM   1208  CE2 PHE A  77      17.373  12.839   2.154  1.00 98.44           C  
ATOM   1209  HE2 PHE A  77      17.852  13.403   2.942  1.00 98.44           H  
ATOM   1210  CZ  PHE A  77      18.121  12.407   1.048  1.00 98.44           C  
ATOM   1211  HZ  PHE A  77      19.175  12.634   0.983  1.00 98.44           H  
ATOM   1212  N   TYR A  78      12.673  13.189  -0.792  1.00 96.94           N  
ATOM   1213  H   TYR A  78      12.195  12.309  -0.921  1.00 96.94           H  
ATOM   1214  CA  TYR A  78      12.795  14.077  -1.948  1.00 96.94           C  
ATOM   1215  HA  TYR A  78      13.835  14.389  -2.044  1.00 96.94           H  
ATOM   1216  C   TYR A  78      11.949  15.354  -1.803  1.00 96.94           C  
ATOM   1217  CB  TYR A  78      12.411  13.283  -3.204  1.00 96.94           C  
ATOM   1218  HB2 TYR A  78      12.985  12.357  -3.223  1.00 96.94           H  
ATOM   1219  HB3 TYR A  78      11.356  13.010  -3.154  1.00 96.94           H  
ATOM   1220  O   TYR A  78      12.426  16.453  -2.091  1.00 96.94           O  
ATOM   1221  CG  TYR A  78      12.658  14.028  -4.500  1.00 96.94           C  
ATOM   1222  CD1 TYR A  78      11.717  14.965  -4.966  1.00 96.94           C  
ATOM   1223  HD1 TYR A  78      10.811  15.144  -4.406  1.00 96.94           H  
ATOM   1224  CD2 TYR A  78      13.829  13.785  -5.241  1.00 96.94           C  
ATOM   1225  HD2 TYR A  78      14.545  13.057  -4.890  1.00 96.94           H  
ATOM   1226  CE1 TYR A  78      11.952  15.690  -6.148  1.00 96.94           C  
ATOM   1227  HE1 TYR A  78      11.228  16.417  -6.484  1.00 96.94           H  
ATOM   1228  CE2 TYR A  78      14.050  14.480  -6.446  1.00 96.94           C  
ATOM   1229  HE2 TYR A  78      14.927  14.285  -7.045  1.00 96.94           H  
ATOM   1230  OH  TYR A  78      13.409  16.159  -8.010  1.00 96.94           O  
ATOM   1231  HH  TYR A  78      12.736  16.821  -8.184  1.00 96.94           H  
ATOM   1232  CZ  TYR A  78      13.130  15.453  -6.884  1.00 96.94           C  
ATOM   1233  N   GLU A  79      10.704  15.225  -1.339  1.00 97.32           N  
ATOM   1234  H   GLU A  79      10.354  14.294  -1.164  1.00 97.32           H  
ATOM   1235  CA  GLU A  79       9.770  16.350  -1.216  1.00 97.32           C  
ATOM   1236  HA  GLU A  79       9.861  17.001  -2.086  1.00 97.32           H  
ATOM   1237  C   GLU A  79      10.041  17.212   0.024  1.00 97.32           C  
ATOM   1238  CB  GLU A  79       8.318  15.847  -1.160  1.00 97.32           C  
ATOM   1239  HB2 GLU A  79       8.183  15.258  -0.253  1.00 97.32           H  
ATOM   1240  HB3 GLU A  79       7.667  16.717  -1.081  1.00 97.32           H  
ATOM   1241  O   GLU A  79       9.915  18.436  -0.013  1.00 97.32           O  
ATOM   1242  CG  GLU A  79       7.836  15.004  -2.349  1.00 97.32           C  
ATOM   1243  HG2 GLU A  79       8.284  14.013  -2.293  1.00 97.32           H  
ATOM   1244  HG3 GLU A  79       6.758  14.870  -2.259  1.00 97.32           H  
ATOM   1245  CD  GLU A  79       8.146  15.601  -3.717  1.00 97.32           C  
ATOM   1246  OE1 GLU A  79       8.433  14.789  -4.623  1.00 97.32           O  
ATOM   1247  OE2 GLU A  79       8.098  16.838  -3.873  1.00 97.32           O  
ATOM   1248  N   CYS A  80      10.384  16.588   1.153  1.00 98.50           N  
ATOM   1249  H   CYS A  80      10.454  15.580   1.140  1.00 98.50           H  
ATOM   1250  CA  CYS A  80      10.374  17.254   2.454  1.00 98.50           C  
ATOM   1251  HA  CYS A  80       9.779  18.164   2.373  1.00 98.50           H  
ATOM   1252  C   CYS A  80      11.756  17.684   2.953  1.00 98.50           C  
ATOM   1253  CB  CYS A  80       9.678  16.365   3.492  1.00 98.50           C  
ATOM   1254  HB2 CYS A  80      10.300  15.490   3.679  1.00 98.50           H  
ATOM   1255  HB3 CYS A  80       9.621  16.918   4.430  1.00 98.50           H  
ATOM   1256  O   CYS A  80      11.819  18.537   3.836  1.00 98.50           O  
ATOM   1257  SG  CYS A  80       8.002  15.802   3.084  1.00 98.50           S  
ATOM   1258  N   SER A  81      12.857  17.134   2.434  1.00 98.34           N  
ATOM   1259  H   SER A  81      12.765  16.470   1.679  1.00 98.34           H  
ATOM   1260  CA  SER A  81      14.187  17.397   2.993  1.00 98.34           C  
ATOM   1261  HA  SER A  81      14.097  17.337   4.078  1.00 98.34           H  
ATOM   1262  C   SER A  81      14.743  18.776   2.605  1.00 98.34           C  
ATOM   1263  CB  SER A  81      15.161  16.301   2.571  1.00 98.34           C  
ATOM   1264  HB2 SER A  81      15.272  16.330   1.487  1.00 98.34           H  
ATOM   1265  HB3 SER A  81      14.756  15.331   2.857  1.00 98.34           H  
ATOM   1266  O   SER A  81      14.960  19.026   1.420  1.00 98.34           O  
ATOM   1267  OG  SER A  81      16.434  16.467   3.179  1.00 98.34           O  
ATOM   1268  HG  SER A  81      17.041  15.982   2.615  1.00 98.34           H  
ATOM   1269  N   PRO A  82      15.106  19.637   3.579  1.00 98.33           N  
ATOM   1270  CA  PRO A  82      15.783  20.911   3.315  1.00 98.33           C  
ATOM   1271  HA  PRO A  82      15.399  21.362   2.401  1.00 98.33           H  
ATOM   1272  C   PRO A  82      17.313  20.764   3.175  1.00 98.33           C  
ATOM   1273  CB  PRO A  82      15.390  21.772   4.514  1.00 98.33           C  
ATOM   1274  HB2 PRO A  82      16.065  22.612   4.678  1.00 98.33           H  
ATOM   1275  HB3 PRO A  82      14.366  22.121   4.383  1.00 98.33           H  
ATOM   1276  O   PRO A  82      18.046  21.750   3.091  1.00 98.33           O  
ATOM   1277  CG  PRO A  82      15.427  20.768   5.661  1.00 98.33           C  
ATOM   1278  HG2 PRO A  82      16.459  20.583   5.959  1.00 98.33           H  
ATOM   1279  HG3 PRO A  82      14.837  21.107   6.512  1.00 98.33           H  
ATOM   1280  CD  PRO A  82      14.835  19.517   5.011  1.00 98.33           C  
ATOM   1281  HD2 PRO A  82      15.298  18.624   5.431  1.00 98.33           H  
ATOM   1282  HD3 PRO A  82      13.758  19.503   5.180  1.00 98.33           H  
ATOM   1283  N   ASN A  83      17.816  19.524   3.212  1.00 98.17           N  
ATOM   1284  H   ASN A  83      17.151  18.764   3.247  1.00 98.17           H  
ATOM   1285  CA  ASN A  83      19.242  19.182   3.268  1.00 98.17           C  
ATOM   1286  HA  ASN A  83      19.815  20.083   3.489  1.00 98.17           H  
ATOM   1287  C   ASN A  83      19.777  18.661   1.924  1.00 98.17           C  
ATOM   1288  CB  ASN A  83      19.462  18.188   4.423  1.00 98.17           C  
ATOM   1289  HB2 ASN A  83      18.828  17.314   4.269  1.00 98.17           H  
ATOM   1290  HB3 ASN A  83      20.496  17.846   4.436  1.00 98.17           H  
ATOM   1291  O   ASN A  83      20.796  17.979   1.886  1.00 98.17           O  
ATOM   1292  CG  ASN A  83      19.183  18.798   5.782  1.00 98.17           C  
ATOM   1293  ND2 ASN A  83      18.475  18.095   6.633  1.00 98.17           N  
ATOM   1294 HD21 ASN A  83      18.295  18.526   7.529  1.00 98.17           H  
ATOM   1295 HD22 ASN A  83      18.147  17.170   6.394  1.00 98.17           H  
ATOM   1296  OD1 ASN A  83      19.604  19.892   6.113  1.00 98.17           O  
ATOM   1297  N   LEU A  84      19.072  18.935   0.825  1.00 97.86           N  
ATOM   1298  H   LEU A  84      18.230  19.484   0.924  1.00 97.86           H  
ATOM   1299  CA  LEU A  84      19.411  18.436  -0.511  1.00 97.86           C  
ATOM   1300  HA  LEU A  84      20.080  17.581  -0.413  1.00 97.86           H  
ATOM   1301  C   LEU A  84      20.186  19.439  -1.376  1.00 97.86           C  
ATOM   1302  CB  LEU A  84      18.120  17.962  -1.198  1.00 97.86           C  
ATOM   1303  HB2 LEU A  84      17.395  18.776  -1.197  1.00 97.86           H  
ATOM   1304  HB3 LEU A  84      18.350  17.732  -2.238  1.00 97.86           H  
ATOM   1305  O   LEU A  84      20.611  19.085  -2.474  1.00 97.86           O  
ATOM   1306  CG  LEU A  84      17.476  16.717  -0.567  1.00 97.86           C  
ATOM   1307  HG  LEU A  84      17.166  16.952   0.451  1.00 97.86           H  
ATOM   1308  CD1 LEU A  84      16.247  16.296  -1.369  1.00 97.86           C  
ATOM   1309 HD11 LEU A  84      15.543  17.126  -1.431  1.00 97.86           H  
ATOM   1310 HD12 LEU A  84      16.530  15.985  -2.375  1.00 97.86           H  
ATOM   1311 HD13 LEU A  84      15.744  15.468  -0.869  1.00 97.86           H  
ATOM   1312  CD2 LEU A  84      18.433  15.526  -0.520  1.00 97.86           C  
ATOM   1313 HD21 LEU A  84      19.206  15.694   0.230  1.00 97.86           H  
ATOM   1314 HD22 LEU A  84      17.872  14.630  -0.255  1.00 97.86           H  
ATOM   1315 HD23 LEU A  84      18.894  15.381  -1.497  1.00 97.86           H  
ATOM   1316  N   GLY A  85      20.400  20.661  -0.882  1.00 96.90           N  
ATOM   1317  H   GLY A  85      20.045  20.868   0.041  1.00 96.90           H  
ATOM   1318  CA  GLY A  85      20.953  21.781  -1.647  1.00 96.90           C  
ATOM   1319  HA2 GLY A  85      21.160  22.608  -0.969  1.00 96.90           H  
ATOM   1320  HA3 GLY A  85      20.192  22.120  -2.350  1.00 96.90           H  
ATOM   1321  C   GLY A  85      22.225  21.498  -2.455  1.00 96.90           C  
ATOM   1322  O   GLY A  85      22.238  21.836  -3.637  1.00 96.90           O  
ATOM   1323  N   PRO A  86      23.254  20.814  -1.911  1.00 96.78           N  
ATOM   1324  CA  PRO A  86      24.482  20.510  -2.656  1.00 96.78           C  
ATOM   1325  HA  PRO A  86      24.956  21.451  -2.934  1.00 96.78           H  
ATOM   1326  C   PRO A  86      24.289  19.681  -3.937  1.00 96.78           C  
ATOM   1327  CB  PRO A  86      25.384  19.769  -1.663  1.00 96.78           C  
ATOM   1328  HB2 PRO A  86      26.437  19.988  -1.840  1.00 96.78           H  
ATOM   1329  HB3 PRO A  86      25.205  18.696  -1.719  1.00 96.78           H  
ATOM   1330  O   PRO A  86      25.184  19.637  -4.778  1.00 96.78           O  
ATOM   1331  CG  PRO A  86      24.919  20.287  -0.306  1.00 96.78           C  
ATOM   1332  HG2 PRO A  86      25.150  19.589   0.499  1.00 96.78           H  
ATOM   1333  HG3 PRO A  86      25.368  21.263  -0.117  1.00 96.78           H  
ATOM   1334  CD  PRO A  86      23.416  20.445  -0.509  1.00 96.78           C  
ATOM   1335  HD2 PRO A  86      23.027  21.211   0.161  1.00 96.78           H  
ATOM   1336  HD3 PRO A  86      22.920  19.493  -0.323  1.00 96.78           H  
ATOM   1337  N   TRP A  87      23.140  19.017  -4.092  1.00 96.96           N  
ATOM   1338  H   TRP A  87      22.433  19.115  -3.377  1.00 96.96           H  
ATOM   1339  CA  TRP A  87      22.837  18.131  -5.221  1.00 96.96           C  
ATOM   1340  HA  TRP A  87      23.728  18.015  -5.837  1.00 96.96           H  
ATOM   1341  C   TRP A  87      21.749  18.669  -6.147  1.00 96.96           C  
ATOM   1342  CB  TRP A  87      22.465  16.753  -4.677  1.00 96.96           C  
ATOM   1343  HB2 TRP A  87      22.226  16.083  -5.503  1.00 96.96           H  
ATOM   1344  HB3 TRP A  87      21.570  16.856  -4.064  1.00 96.96           H  
ATOM   1345  O   TRP A  87      21.380  17.981  -7.101  1.00 96.96           O  
ATOM   1346  CG  TRP A  87      23.547  16.129  -3.860  1.00 96.96           C  
ATOM   1347  CD1 TRP A  87      24.639  15.504  -4.349  1.00 96.96           C  
ATOM   1348  HD1 TRP A  87      24.831  15.344  -5.399  1.00 96.96           H  
ATOM   1349  CD2 TRP A  87      23.703  16.147  -2.413  1.00 96.96           C  
ATOM   1350  CE2 TRP A  87      24.949  15.538  -2.089  1.00 96.96           C  
ATOM   1351  CE3 TRP A  87      22.926  16.641  -1.346  1.00 96.96           C  
ATOM   1352  HE3 TRP A  87      21.978  17.110  -1.565  1.00 96.96           H  
ATOM   1353  NE1 TRP A  87      25.472  15.156  -3.305  1.00 96.96           N  
ATOM   1354  HE1 TRP A  87      26.366  14.704  -3.437  1.00 96.96           H  
ATOM   1355  CH2 TRP A  87      24.630  15.972   0.266  1.00 96.96           C  
ATOM   1356  HH2 TRP A  87      24.988  15.938   1.285  1.00 96.96           H  
ATOM   1357  CZ2 TRP A  87      25.409  15.432  -0.770  1.00 96.96           C  
ATOM   1358  HZ2 TRP A  87      26.361  14.970  -0.559  1.00 96.96           H  
ATOM   1359  CZ3 TRP A  87      23.386  16.560  -0.020  1.00 96.96           C  
ATOM   1360  HZ3 TRP A  87      22.790  16.969   0.783  1.00 96.96           H  
ATOM   1361  N   ILE A  88      21.224  19.866  -5.876  1.00 94.96           N  
ATOM   1362  H   ILE A  88      21.616  20.407  -5.118  1.00 94.96           H  
ATOM   1363  CA  ILE A  88      20.202  20.499  -6.707  1.00 94.96           C  
ATOM   1364  HA  ILE A  88      19.434  19.756  -6.920  1.00 94.96           H  
ATOM   1365  C   ILE A  88      20.817  20.927  -8.043  1.00 94.96           C  
ATOM   1366  CB  ILE A  88      19.519  21.663  -5.955  1.00 94.96           C  
ATOM   1367  HB  ILE A  88      20.280  22.360  -5.604  1.00 94.96           H  
ATOM   1368  O   ILE A  88      21.883  21.539  -8.099  1.00 94.96           O  
ATOM   1369  CG1 ILE A  88      18.735  21.104  -4.744  1.00 94.96           C  
ATOM   1370 HG12 ILE A  88      19.431  20.578  -4.090  1.00 94.96           H  
ATOM   1371 HG13 ILE A  88      17.990  20.389  -5.091  1.00 94.96           H  
ATOM   1372  CG2 ILE A  88      18.558  22.414  -6.886  1.00 94.96           C  
ATOM   1373 HG21 ILE A  88      18.096  23.253  -6.365  1.00 94.96           H  
ATOM   1374 HG22 ILE A  88      17.783  21.726  -7.224  1.00 94.96           H  
ATOM   1375 HG23 ILE A  88      19.084  22.842  -7.740  1.00 94.96           H  
ATOM   1376  CD1 ILE A  88      18.025  22.165  -3.898  1.00 94.96           C  
ATOM   1377 HD11 ILE A  88      18.704  22.989  -3.683  1.00 94.96           H  
ATOM   1378 HD12 ILE A  88      17.162  22.554  -4.439  1.00 94.96           H  
ATOM   1379 HD13 ILE A  88      17.681  21.720  -2.964  1.00 94.96           H  
ATOM   1380  N   GLN A  89      20.133  20.594  -9.135  1.00 91.80           N  
ATOM   1381  H   GLN A  89      19.286  20.058  -9.013  1.00 91.80           H  
ATOM   1382  CA  GLN A  89      20.498  20.958 -10.497  1.00 91.80           C  
ATOM   1383  HA  GLN A  89      21.219  21.774 -10.443  1.00 91.80           H  
ATOM   1384  C   GLN A  89      19.262  21.406 -11.289  1.00 91.80           C  
ATOM   1385  CB  GLN A  89      21.169  19.782 -11.220  1.00 91.80           C  
ATOM   1386  HB2 GLN A  89      20.482  18.936 -11.259  1.00 91.80           H  
ATOM   1387  HB3 GLN A  89      21.393  20.094 -12.240  1.00 91.80           H  
ATOM   1388  O   GLN A  89      18.193  20.803 -11.150  1.00 91.80           O  
ATOM   1389  CG  GLN A  89      22.472  19.348 -10.538  1.00 91.80           C  
ATOM   1390  HG2 GLN A  89      22.242  18.895  -9.574  1.00 91.80           H  
ATOM   1391  HG3 GLN A  89      23.094  20.226 -10.361  1.00 91.80           H  
ATOM   1392  CD  GLN A  89      23.287  18.350 -11.349  1.00 91.80           C  
ATOM   1393  NE2 GLN A  89      24.386  17.879 -10.802  1.00 91.80           N  
ATOM   1394 HE21 GLN A  89      24.927  17.237 -11.362  1.00 91.80           H  
ATOM   1395 HE22 GLN A  89      24.642  18.177  -9.871  1.00 91.80           H  
ATOM   1396  OE1 GLN A  89      22.985  17.970 -12.470  1.00 91.80           O  
ATOM   1397  N   PRO A  90      19.391  22.397 -12.186  1.00 88.34           N  
ATOM   1398  CA  PRO A  90      18.323  22.757 -13.114  1.00 88.34           C  
ATOM   1399  HA  PRO A  90      17.422  22.986 -12.545  1.00 88.34           H  
ATOM   1400  C   PRO A  90      18.037  21.621 -14.113  1.00 88.34           C  
ATOM   1401  CB  PRO A  90      18.807  24.027 -13.827  1.00 88.34           C  
ATOM   1402  HB2 PRO A  90      18.005  24.760 -13.919  1.00 88.34           H  
ATOM   1403  HB3 PRO A  90      19.204  23.781 -14.812  1.00 88.34           H  
ATOM   1404  O   PRO A  90      18.964  21.067 -14.702  1.00 88.34           O  
ATOM   1405  CG  PRO A  90      19.945  24.556 -12.954  1.00 88.34           C  
ATOM   1406  HG2 PRO A  90      19.534  25.192 -12.169  1.00 88.34           H  
ATOM   1407  HG3 PRO A  90      20.690  25.098 -13.537  1.00 88.34           H  
ATOM   1408  CD  PRO A  90      20.524  23.296 -12.328  1.00 88.34           C  
ATOM   1409  HD2 PRO A  90      20.971  23.557 -11.369  1.00 88.34           H  
ATOM   1410  HD3 PRO A  90      21.265  22.851 -12.992  1.00 88.34           H  
ATOM   1411  N   VAL A  91      16.763  21.307 -14.376  1.00 77.33           N  
ATOM   1412  H   VAL A  91      16.044  21.770 -13.838  1.00 77.33           H  
ATOM   1413  CA  VAL A  91      16.341  20.323 -15.407  1.00 77.33           C  
ATOM   1414  HA  VAL A  91      17.207  19.713 -15.664  1.00 77.33           H  
ATOM   1415  C   VAL A  91      15.931  20.942 -16.741  1.00 77.33           C  
ATOM   1416  CB  VAL A  91      15.244  19.359 -14.906  1.00 77.33           C  
ATOM   1417  HB  VAL A  91      14.670  18.964 -15.744  1.00 77.33           H  
ATOM   1418  O   VAL A  91      15.592  20.232 -17.688  1.00 77.33           O  
ATOM   1419  CG1 VAL A  91      15.931  18.175 -14.257  1.00 77.33           C  
ATOM   1420 HG11 VAL A  91      15.181  17.607 -13.707  1.00 77.33           H  
ATOM   1421 HG12 VAL A  91      16.404  17.555 -15.019  1.00 77.33           H  
ATOM   1422 HG13 VAL A  91      16.691  18.563 -13.578  1.00 77.33           H  
ATOM   1423  CG2 VAL A  91      14.248  19.953 -13.908  1.00 77.33           C  
ATOM   1424 HG21 VAL A  91      14.752  20.225 -12.981  1.00 77.33           H  
ATOM   1425 HG22 VAL A  91      13.767  20.825 -14.352  1.00 77.33           H  
ATOM   1426 HG23 VAL A  91      13.477  19.220 -13.670  1.00 77.33           H  
ATOM   1427  N   GLY A  92      15.973  22.268 -16.851  1.00 62.75           N  
ATOM   1428  H   GLY A  92      16.236  22.795 -16.030  1.00 62.75           H  
ATOM   1429  CA  GLY A  92      15.370  22.968 -17.982  1.00 62.75           C  
ATOM   1430  HA2 GLY A  92      15.597  24.032 -17.917  1.00 62.75           H  
ATOM   1431  HA3 GLY A  92      15.788  22.578 -18.911  1.00 62.75           H  
ATOM   1432  C   GLY A  92      13.846  22.795 -18.003  1.00 62.75           C  
ATOM   1433  O   GLY A  92      13.223  22.517 -16.979  1.00 62.75           O  
ATOM   1434  N   SER A  93      13.236  22.978 -19.175  1.00 55.53           N  
ATOM   1435  H   SER A  93      13.788  23.191 -19.994  1.00 55.53           H  
ATOM   1436  CA  SER A  93      11.775  22.972 -19.354  1.00 55.53           C  
ATOM   1437  HA  SER A  93      11.314  23.392 -18.460  1.00 55.53           H  
ATOM   1438  C   SER A  93      11.159  21.582 -19.563  1.00 55.53           C  
ATOM   1439  CB  SER A  93      11.411  23.884 -20.529  1.00 55.53           C  
ATOM   1440  HB2 SER A  93      10.336  23.845 -20.706  1.00 55.53           H  
ATOM   1441  HB3 SER A  93      11.682  24.910 -20.280  1.00 55.53           H  
ATOM   1442  O   SER A  93       9.951  21.471 -19.764  1.00 55.53           O  
ATOM   1443  OG  SER A  93      12.109  23.486 -21.700  1.00 55.53           O  
ATOM   1444  HG  SER A  93      11.743  23.972 -22.442  1.00 55.53           H  
ATOM   1445  N   LEU A  94      11.966  20.515 -19.569  1.00 51.64           N  
ATOM   1446  H   LEU A  94      12.932  20.648 -19.307  1.00 51.64           H  
ATOM   1447  CA  LEU A  94      11.539  19.180 -19.992  1.00 51.64           C  
ATOM   1448  HA  LEU A  94      10.515  19.224 -20.361  1.00 51.64           H  
ATOM   1449  C   LEU A  94      11.529  18.203 -18.807  1.00 51.64           C  
ATOM   1450  CB  LEU A  94      12.430  18.704 -21.160  1.00 51.64           C  
ATOM   1451  HB2 LEU A  94      13.465  18.711 -20.821  1.00 51.64           H  
ATOM   1452  HB3 LEU A  94      12.167  17.673 -21.396  1.00 51.64           H  
ATOM   1453  O   LEU A  94      12.548  17.620 -18.445  1.00 51.64           O  
ATOM   1454  CG  LEU A  94      12.327  19.543 -22.451  1.00 51.64           C  
ATOM   1455  HG  LEU A  94      12.551  20.587 -22.231  1.00 51.64           H  
ATOM   1456  CD1 LEU A  94      13.354  19.044 -23.470  1.00 51.64           C  
ATOM   1457 HD11 LEU A  94      13.308  19.657 -24.370  1.00 51.64           H  
ATOM   1458 HD12 LEU A  94      14.354  19.127 -23.046  1.00 51.64           H  
ATOM   1459 HD13 LEU A  94      13.153  18.004 -23.727  1.00 51.64           H  
ATOM   1460  CD2 LEU A  94      10.942  19.457 -23.100  1.00 51.64           C  
ATOM   1461 HD21 LEU A  94      10.200  19.913 -22.444  1.00 51.64           H  
ATOM   1462 HD22 LEU A  94      10.676  18.417 -23.288  1.00 51.64           H  
ATOM   1463 HD23 LEU A  94      10.944  20.009 -24.040  1.00 51.64           H  
ATOM   1464  N   GLY A  95      10.352  17.975 -18.221  1.00 54.07           N  
ATOM   1465  H   GLY A  95       9.567  18.563 -18.463  1.00 54.07           H  
ATOM   1466  CA  GLY A  95      10.137  16.928 -17.219  1.00 54.07           C  
ATOM   1467  HA2 GLY A  95      10.253  15.953 -17.691  1.00 54.07           H  
ATOM   1468  HA3 GLY A  95      10.883  17.023 -16.430  1.00 54.07           H  
ATOM   1469  C   GLY A  95       8.755  17.009 -16.582  1.00 54.07           C  
ATOM   1470  O   GLY A  95       8.096  18.028 -16.656  1.00 54.07           O  
ATOM   1471  N   TRP A  96       8.291  15.963 -15.912  1.00 55.59           N  
ATOM   1472  H   TRP A  96       8.845  15.122 -15.831  1.00 55.59           H  
ATOM   1473  CA  TRP A  96       7.122  16.086 -15.022  1.00 55.59           C  
ATOM   1474  HA  TRP A  96       6.324  16.623 -15.534  1.00 55.59           H  
ATOM   1475  C   TRP A  96       7.440  16.899 -13.752  1.00 55.59           C  
ATOM   1476  CB  TRP A  96       6.615  14.682 -14.701  1.00 55.59           C  
ATOM   1477  HB2 TRP A  96       6.126  14.282 -15.589  1.00 55.59           H  
ATOM   1478  HB3 TRP A  96       5.862  14.741 -13.916  1.00 55.59           H  
ATOM   1479  O   TRP A  96       6.541  17.257 -12.998  1.00 55.59           O  
ATOM   1480  CG  TRP A  96       7.681  13.720 -14.282  1.00 55.59           C  
ATOM   1481  CD1 TRP A  96       8.403  12.939 -15.113  1.00 55.59           C  
ATOM   1482  HD1 TRP A  96       8.277  12.896 -16.185  1.00 55.59           H  
ATOM   1483  CD2 TRP A  96       8.133  13.388 -12.939  1.00 55.59           C  
ATOM   1484  CE2 TRP A  96       9.077  12.323 -13.027  1.00 55.59           C  
ATOM   1485  CE3 TRP A  96       7.859  13.885 -11.657  1.00 55.59           C  
ATOM   1486  HE3 TRP A  96       7.244  14.766 -11.551  1.00 55.59           H  
ATOM   1487  NE1 TRP A  96       9.234  12.124 -14.380  1.00 55.59           N  
ATOM   1488  HE1 TRP A  96       9.742  11.361 -14.803  1.00 55.59           H  
ATOM   1489  CH2 TRP A  96       9.298  12.184 -10.633  1.00 55.59           C  
ATOM   1490  HH2 TRP A  96       9.745  11.765  -9.744  1.00 55.59           H  
ATOM   1491  CZ2 TRP A  96       9.632  11.701 -11.902  1.00 55.59           C  
ATOM   1492  HZ2 TRP A  96      10.330  10.883 -12.003  1.00 55.59           H  
ATOM   1493  CZ3 TRP A  96       8.458  13.293 -10.528  1.00 55.59           C  
ATOM   1494  HZ3 TRP A  96       8.351  13.725  -9.543  1.00 55.59           H  
ATOM   1495  N   GLU A  97       8.722  17.218 -13.560  1.00 58.12           N  
ATOM   1496  H   GLU A  97       9.393  16.813 -14.197  1.00 58.12           H  
ATOM   1497  CA  GLU A  97       9.284  18.011 -12.467  1.00 58.12           C  
ATOM   1498  HA  GLU A  97       8.729  17.818 -11.549  1.00 58.12           H  
ATOM   1499  C   GLU A  97       9.236  19.529 -12.720  1.00 58.12           C  
ATOM   1500  CB  GLU A  97      10.747  17.570 -12.261  1.00 58.12           C  
ATOM   1501  HB2 GLU A  97      11.214  18.194 -11.500  1.00 58.12           H  
ATOM   1502  HB3 GLU A  97      11.276  17.721 -13.202  1.00 58.12           H  
ATOM   1503  O   GLU A  97       9.603  20.287 -11.825  1.00 58.12           O  
ATOM   1504  CG  GLU A  97      10.886  16.099 -11.828  1.00 58.12           C  
ATOM   1505  HG2 GLU A  97      10.463  15.984 -10.830  1.00 58.12           H  
ATOM   1506  HG3 GLU A  97      10.322  15.467 -12.513  1.00 58.12           H  
ATOM   1507  CD  GLU A  97      12.338  15.600 -11.834  1.00 58.12           C  
ATOM   1508  OE1 GLU A  97      12.577  14.432 -11.464  1.00 58.12           O  
ATOM   1509  OE2 GLU A  97      13.234  16.243 -12.433  1.00 58.12           O  
ATOM   1510  N   VAL A  98       8.831  20.011 -13.912  1.00 57.37           N  
ATOM   1511  H   VAL A  98       8.481  19.384 -14.622  1.00 57.37           H  
ATOM   1512  CA  VAL A  98       8.917  21.460 -14.192  1.00 57.37           C  
ATOM   1513  HA  VAL A  98       9.950  21.737 -13.984  1.00 57.37           H  
ATOM   1514  C   VAL A  98       8.034  22.251 -13.231  1.00 57.37           C  
ATOM   1515  CB  VAL A  98       8.602  21.927 -15.634  1.00 57.37           C  
ATOM   1516  HB  VAL A  98       7.642  22.442 -15.647  1.00 57.37           H  
ATOM   1517  O   VAL A  98       6.829  22.008 -13.121  1.00 57.37           O  
ATOM   1518  CG1 VAL A  98       9.661  22.928 -16.100  1.00 57.37           C  
ATOM   1519 HG11 VAL A  98       9.390  23.327 -17.077  1.00 57.37           H  
ATOM   1520 HG12 VAL A  98       9.715  23.757 -15.395  1.00 57.37           H  
ATOM   1521 HG13 VAL A  98      10.635  22.443 -16.164  1.00 57.37           H  
ATOM   1522  CG2 VAL A  98       8.519  20.836 -16.683  1.00 57.37           C  
ATOM   1523 HG21 VAL A  98       9.404  20.201 -16.638  1.00 57.37           H  
ATOM   1524 HG22 VAL A  98       8.434  21.276 -17.677  1.00 57.37           H  
ATOM   1525 HG23 VAL A  98       7.595  20.289 -16.494  1.00 57.37           H  
ATOM   1526  N   ALA A  99       8.639  23.240 -12.576  1.00 60.24           N  
ATOM   1527  H   ALA A  99       9.639  23.353 -12.668  1.00 60.24           H  
ATOM   1528  CA  ALA A  99       7.920  24.217 -11.780  1.00 60.24           C  
ATOM   1529  HA  ALA A  99       7.285  23.666 -11.086  1.00 60.24           H  
ATOM   1530  C   ALA A  99       7.042  25.117 -12.681  1.00 60.24           C  
ATOM   1531  CB  ALA A  99       8.937  25.027 -10.966  1.00 60.24           C  
ATOM   1532  HB1 ALA A  99       8.428  25.672 -10.250  1.00 60.24           H  
ATOM   1533  HB2 ALA A  99       9.537  25.648 -11.631  1.00 60.24           H  
ATOM   1534  HB3 ALA A  99       9.598  24.360 -10.413  1.00 60.24           H  
ATOM   1535  O   ALA A  99       7.345  25.293 -13.868  1.00 60.24           O  
ATOM   1536  N   PRO A 100       5.987  25.756 -12.133  1.00 55.29           N  
ATOM   1537  CA  PRO A 100       5.113  26.669 -12.880  1.00 55.29           C  
ATOM   1538  HA  PRO A 100       4.551  26.093 -13.615  1.00 55.29           H  
ATOM   1539  C   PRO A 100       5.841  27.814 -13.600  1.00 55.29           C  
ATOM   1540  CB  PRO A 100       4.150  27.244 -11.834  1.00 55.29           C  
ATOM   1541  HB2 PRO A 100       4.558  28.163 -11.412  1.00 55.29           H  
ATOM   1542  HB3 PRO A 100       3.163  27.429 -12.258  1.00 55.29           H  
ATOM   1543  O   PRO A 100       5.336  28.345 -14.584  1.00 55.29           O  
ATOM   1544  CG  PRO A 100       4.106  26.176 -10.746  1.00 55.29           C  
ATOM   1545  HG2 PRO A 100       3.857  26.596  -9.771  1.00 55.29           H  
ATOM   1546  HG3 PRO A 100       3.392  25.401 -11.023  1.00 55.29           H  
ATOM   1547  CD  PRO A 100       5.515  25.596 -10.766  1.00 55.29           C  
ATOM   1548  HD2 PRO A 100       6.154  26.160 -10.087  1.00 55.29           H  
ATOM   1549  HD3 PRO A 100       5.478  24.548 -10.466  1.00 55.29           H  
ATOM   1550  N   SER A 101       7.031  28.195 -13.130  1.00 53.96           N  
ATOM   1551  H   SER A 101       7.431  27.689 -12.352  1.00 53.96           H  
ATOM   1552  CA  SER A 101       7.887  29.217 -13.743  1.00 53.96           C  
ATOM   1553  HA  SER A 101       7.286  30.102 -13.952  1.00 53.96           H  
ATOM   1554  C   SER A 101       8.529  28.785 -15.071  1.00 53.96           C  
ATOM   1555  CB  SER A 101       8.990  29.599 -12.751  1.00 53.96           C  
ATOM   1556  HB2 SER A 101       8.549  30.091 -11.884  1.00 53.96           H  
ATOM   1557  HB3 SER A 101       9.698  30.280 -13.225  1.00 53.96           H  
ATOM   1558  O   SER A 101       9.211  29.588 -15.702  1.00 53.96           O  
ATOM   1559  OG  SER A 101       9.652  28.421 -12.334  1.00 53.96           O  
ATOM   1560  HG  SER A 101      10.559  28.616 -12.086  1.00 53.96           H  
ATOM   1561  N   GLY A 102       8.360  27.529 -15.499  1.00 59.33           N  
ATOM   1562  H   GLY A 102       7.816  26.901 -14.925  1.00 59.33           H  
ATOM   1563  CA  GLY A 102       8.970  26.981 -16.714  1.00 59.33           C  
ATOM   1564  HA2 GLY A 102       8.391  26.114 -17.033  1.00 59.33           H  
ATOM   1565  HA3 GLY A 102       8.933  27.729 -17.505  1.00 59.33           H  
ATOM   1566  C   GLY A 102      10.429  26.536 -16.550  1.00 59.33           C  
ATOM   1567  O   GLY A 102      10.990  25.950 -17.476  1.00 59.33           O  
ATOM   1568  N   GLN A 103      11.034  26.764 -15.380  1.00 64.90           N  
ATOM   1569  H   GLN A 103      10.504  27.238 -14.663  1.00 64.90           H  
ATOM   1570  CA  GLN A 103      12.341  26.234 -14.987  1.00 64.90           C  
ATOM   1571  HA  GLN A 103      12.734  25.578 -15.765  1.00 64.90           H  
ATOM   1572  C   GLN A 103      12.167  25.410 -13.713  1.00 64.90           C  
ATOM   1573  CB  GLN A 103      13.342  27.378 -14.759  1.00 64.90           C  
ATOM   1574  HB2 GLN A 103      14.233  26.971 -14.280  1.00 64.90           H  
ATOM   1575  HB3 GLN A 103      12.899  28.115 -14.090  1.00 64.90           H  
ATOM   1576  O   GLN A 103      11.826  25.966 -12.673  1.00 64.90           O  
ATOM   1577  CG  GLN A 103      13.767  28.061 -16.066  1.00 64.90           C  
ATOM   1578  HG2 GLN A 103      14.224  27.320 -16.722  1.00 64.90           H  
ATOM   1579  HG3 GLN A 103      12.890  28.469 -16.567  1.00 64.90           H  
ATOM   1580  CD  GLN A 103      14.759  29.200 -15.842  1.00 64.90           C  
ATOM   1581  NE2 GLN A 103      15.380  29.704 -16.885  1.00 64.90           N  
ATOM   1582 HE21 GLN A 103      15.204  29.355 -17.816  1.00 64.90           H  
ATOM   1583 HE22 GLN A 103      16.021  30.456 -16.674  1.00 64.90           H  
ATOM   1584  OE1 GLN A 103      14.995  29.675 -14.747  1.00 64.90           O  
ATOM   1585  N   GLY A 104      12.360  24.095 -13.816  1.00 83.65           N  
ATOM   1586  H   GLY A 104      12.659  23.713 -14.702  1.00 83.65           H  
ATOM   1587  CA  GLY A 104      12.373  23.197 -12.664  1.00 83.65           C  
ATOM   1588  HA2 GLY A 104      11.862  23.655 -11.817  1.00 83.65           H  
ATOM   1589  HA3 GLY A 104      11.854  22.269 -12.906  1.00 83.65           H  
ATOM   1590  C   GLY A 104      13.790  22.839 -12.238  1.00 83.65           C  
ATOM   1591  O   GLY A 104      14.736  22.889 -13.033  1.00 83.65           O  
ATOM   1592  N   GLU A 105      13.909  22.420 -10.992  1.00 92.07           N  
ATOM   1593  H   GLU A 105      13.111  22.494 -10.378  1.00 92.07           H  
ATOM   1594  CA  GLU A 105      15.101  21.808 -10.428  1.00 92.07           C  
ATOM   1595  HA  GLU A 105      15.911  21.820 -11.158  1.00 92.07           H  
ATOM   1596  C   GLU A 105      14.834  20.344 -10.065  1.00 92.07           C  
ATOM   1597  CB  GLU A 105      15.551  22.619  -9.215  1.00 92.07           C  
ATOM   1598  HB2 GLU A 105      14.693  22.759  -8.557  1.00 92.07           H  
ATOM   1599  HB3 GLU A 105      16.318  22.048  -8.691  1.00 92.07           H  
ATOM   1600  O   GLU A 105      13.691  19.917  -9.902  1.00 92.07           O  
ATOM   1601  CG  GLU A 105      16.130  23.986  -9.601  1.00 92.07           C  
ATOM   1602  HG2 GLU A 105      17.020  23.824 -10.209  1.00 92.07           H  
ATOM   1603  HG3 GLU A 105      15.404  24.531 -10.204  1.00 92.07           H  
ATOM   1604  CD  GLU A 105      16.487  24.842  -8.379  1.00 92.07           C  
ATOM   1605  OE1 GLU A 105      17.249  25.811  -8.580  1.00 92.07           O  
ATOM   1606  OE2 GLU A 105      15.969  24.555  -7.274  1.00 92.07           O  
ATOM   1607  N   ARG A 106      15.909  19.566  -9.955  1.00 92.62           N  
ATOM   1608  H   ARG A 106      16.809  19.988 -10.136  1.00 92.62           H  
ATOM   1609  CA  ARG A 106      15.906  18.205  -9.413  1.00 92.62           C  
ATOM   1610  HA  ARG A 106      15.033  18.076  -8.774  1.00 92.62           H  
ATOM   1611  C   ARG A 106      17.155  17.985  -8.584  1.00 92.62           C  
ATOM   1612  CB  ARG A 106      15.780  17.175 -10.534  1.00 92.62           C  
ATOM   1613  HB2 ARG A 106      15.004  17.508 -11.223  1.00 92.62           H  
ATOM   1614  HB3 ARG A 106      15.467  16.224 -10.101  1.00 92.62           H  
ATOM   1615  O   ARG A 106      18.139  18.696  -8.768  1.00 92.62           O  
ATOM   1616  CG  ARG A 106      17.096  16.978 -11.295  1.00 92.62           C  
ATOM   1617  HG2 ARG A 106      17.900  16.692 -10.616  1.00 92.62           H  
ATOM   1618  HG3 ARG A 106      17.400  17.918 -11.755  1.00 92.62           H  
ATOM   1619  CD  ARG A 106      16.961  15.869 -12.329  1.00 92.62           C  
ATOM   1620  HD2 ARG A 106      15.990  15.938 -12.820  1.00 92.62           H  
ATOM   1621  HD3 ARG A 106      17.758  15.992 -13.063  1.00 92.62           H  
ATOM   1622  NE  ARG A 106      17.075  14.559 -11.682  1.00 92.62           N  
ATOM   1623  HE  ARG A 106      17.111  14.551 -10.673  1.00 92.62           H  
ATOM   1624  NH1 ARG A 106      17.395  13.291 -13.571  1.00 92.62           N  
ATOM   1625 HH11 ARG A 106      17.338  14.142 -14.112  1.00 92.62           H  
ATOM   1626 HH12 ARG A 106      17.764  12.425 -13.935  1.00 92.62           H  
ATOM   1627  NH2 ARG A 106      17.402  12.339 -11.567  1.00 92.62           N  
ATOM   1628 HH21 ARG A 106      17.739  11.472 -11.960  1.00 92.62           H  
ATOM   1629 HH22 ARG A 106      17.195  12.362 -10.579  1.00 92.62           H  
ATOM   1630  CZ  ARG A 106      17.281  13.409 -12.277  1.00 92.62           C  
ATOM   1631  N   VAL A 107      17.189  16.922  -7.790  1.00 94.89           N  
ATOM   1632  H   VAL A 107      16.352  16.367  -7.685  1.00 94.89           H  
ATOM   1633  CA  VAL A 107      18.471  16.418  -7.281  1.00 94.89           C  
ATOM   1634  HA  VAL A 107      19.170  17.255  -7.259  1.00 94.89           H  
ATOM   1635  C   VAL A 107      19.110  15.389  -8.204  1.00 94.89           C  
ATOM   1636  CB  VAL A 107      18.413  15.925  -5.838  1.00 94.89           C  
ATOM   1637  HB  VAL A 107      19.397  15.508  -5.619  1.00 94.89           H  
ATOM   1638  O   VAL A 107      18.420  14.651  -8.917  1.00 94.89           O  
ATOM   1639  CG1 VAL A 107      18.208  17.092  -4.872  1.00 94.89           C  
ATOM   1640 HG11 VAL A 107      19.028  17.079  -4.154  1.00 94.89           H  
ATOM   1641 HG12 VAL A 107      17.258  17.012  -4.342  1.00 94.89           H  
ATOM   1642 HG13 VAL A 107      18.250  18.049  -5.393  1.00 94.89           H  
ATOM   1643  CG2 VAL A 107      17.372  14.832  -5.605  1.00 94.89           C  
ATOM   1644 HG21 VAL A 107      17.497  14.413  -4.606  1.00 94.89           H  
ATOM   1645 HG22 VAL A 107      16.377  15.274  -5.664  1.00 94.89           H  
ATOM   1646 HG23 VAL A 107      17.483  14.036  -6.342  1.00 94.89           H  
ATOM   1647  N   VAL A 108      20.443  15.351  -8.180  1.00 95.76           N  
ATOM   1648  H   VAL A 108      20.925  16.052  -7.637  1.00 95.76           H  
ATOM   1649  CA  VAL A 108      21.264  14.389  -8.918  1.00 95.76           C  
ATOM   1650  HA  VAL A 108      20.645  13.537  -9.198  1.00 95.76           H  
ATOM   1651  C   VAL A 108      22.396  13.878  -8.023  1.00 95.76           C  
ATOM   1652  CB  VAL A 108      21.823  15.016 -10.212  1.00 95.76           C  
ATOM   1653  HB  VAL A 108      22.498  15.831  -9.953  1.00 95.76           H  
ATOM   1654  O   VAL A 108      23.138  14.659  -7.435  1.00 95.76           O  
ATOM   1655  CG1 VAL A 108      22.598  13.984 -11.040  1.00 95.76           C  
ATOM   1656 HG11 VAL A 108      23.473  13.656 -10.480  1.00 95.76           H  
ATOM   1657 HG12 VAL A 108      22.939  14.438 -11.970  1.00 95.76           H  
ATOM   1658 HG13 VAL A 108      21.964  13.125 -11.261  1.00 95.76           H  
ATOM   1659  CG2 VAL A 108      20.717  15.573 -11.118  1.00 95.76           C  
ATOM   1660 HG21 VAL A 108      21.144  15.935 -12.053  1.00 95.76           H  
ATOM   1661 HG22 VAL A 108      20.236  16.420 -10.629  1.00 95.76           H  
ATOM   1662 HG23 VAL A 108      19.977  14.799 -11.326  1.00 95.76           H  
ATOM   1663  N   ASN A 109      22.575  12.557  -7.983  1.00 97.54           N  
ATOM   1664  H   ASN A 109      21.934  11.987  -8.516  1.00 97.54           H  
ATOM   1665  CA  ASN A 109      23.637  11.854  -7.262  1.00 97.54           C  
ATOM   1666  HA  ASN A 109      23.409  10.793  -7.363  1.00 97.54           H  
ATOM   1667  C   ASN A 109      23.687  12.112  -5.744  1.00 97.54           C  
ATOM   1668  CB  ASN A 109      24.997  12.103  -7.945  1.00 97.54           C  
ATOM   1669  HB2 ASN A 109      25.776  11.572  -7.398  1.00 97.54           H  
ATOM   1670  HB3 ASN A 109      25.230  13.167  -7.897  1.00 97.54           H  
ATOM   1671  O   ASN A 109      24.778  12.136  -5.171  1.00 97.54           O  
ATOM   1672  CG  ASN A 109      25.070  11.626  -9.376  1.00 97.54           C  
ATOM   1673  ND2 ASN A 109      25.732  12.367 -10.234  1.00 97.54           N  
ATOM   1674 HD21 ASN A 109      26.061  13.279  -9.952  1.00 97.54           H  
ATOM   1675 HD22 ASN A 109      25.711  12.055 -11.194  1.00 97.54           H  
ATOM   1676  OD1 ASN A 109      24.604  10.564  -9.742  1.00 97.54           O  
ATOM   1677  N   VAL A 110      22.538  12.274  -5.079  1.00 98.08           N  
ATOM   1678  H   VAL A 110      21.667  12.253  -5.590  1.00 98.08           H  
ATOM   1679  CA  VAL A 110      22.490  12.374  -3.608  1.00 98.08           C  
ATOM   1680  HA  VAL A 110      23.107  13.219  -3.302  1.00 98.08           H  
ATOM   1681  C   VAL A 110      23.020  11.066  -3.001  1.00 98.08           C  
ATOM   1682  CB  VAL A 110      21.064  12.621  -3.096  1.00 98.08           C  
ATOM   1683  HB  VAL A 110      20.443  11.775  -3.389  1.00 98.08           H  
ATOM   1684  O   VAL A 110      22.441  10.012  -3.277  1.00 98.08           O  
ATOM   1685  CG1 VAL A 110      20.997  12.757  -1.573  1.00 98.08           C  
ATOM   1686 HG11 VAL A 110      21.356  11.852  -1.083  1.00 98.08           H  
ATOM   1687 HG12 VAL A 110      19.964  12.925  -1.270  1.00 98.08           H  
ATOM   1688 HG13 VAL A 110      21.597  13.612  -1.264  1.00 98.08           H  
ATOM   1689  CG2 VAL A 110      20.459  13.893  -3.682  1.00 98.08           C  
ATOM   1690 HG21 VAL A 110      20.494  13.849  -4.771  1.00 98.08           H  
ATOM   1691 HG22 VAL A 110      21.014  14.762  -3.331  1.00 98.08           H  
ATOM   1692 HG23 VAL A 110      19.419  13.980  -3.367  1.00 98.08           H  
ATOM   1693  N   PRO A 111      24.098  11.087  -2.198  1.00 98.58           N  
ATOM   1694  CA  PRO A 111      24.723   9.877  -1.682  1.00 98.58           C  
ATOM   1695  HA  PRO A 111      24.822   9.134  -2.474  1.00 98.58           H  
ATOM   1696  C   PRO A 111      23.886   9.290  -0.544  1.00 98.58           C  
ATOM   1697  CB  PRO A 111      26.122  10.313  -1.233  1.00 98.58           C  
ATOM   1698  HB2 PRO A 111      26.805  10.255  -2.081  1.00 98.58           H  
ATOM   1699  HB3 PRO A 111      26.500   9.713  -0.406  1.00 98.58           H  
ATOM   1700  O   PRO A 111      23.934   9.791   0.579  1.00 98.58           O  
ATOM   1701  CG  PRO A 111      25.938  11.777  -0.834  1.00 98.58           C  
ATOM   1702  HG2 PRO A 111      26.861  12.345  -0.944  1.00 98.58           H  
ATOM   1703  HG3 PRO A 111      25.576  11.843   0.192  1.00 98.58           H  
ATOM   1704  CD  PRO A 111      24.861  12.258  -1.803  1.00 98.58           C  
ATOM   1705  HD2 PRO A 111      24.222  12.998  -1.322  1.00 98.58           H  
ATOM   1706  HD3 PRO A 111      25.342  12.675  -2.688  1.00 98.58           H  
ATOM   1707  N   LEU A 112      23.137   8.224  -0.818  1.00 98.70           N  
ATOM   1708  H   LEU A 112      23.187   7.832  -1.747  1.00 98.70           H  
ATOM   1709  CA  LEU A 112      22.406   7.478   0.205  1.00 98.70           C  
ATOM   1710  HA  LEU A 112      22.009   8.180   0.938  1.00 98.70           H  
ATOM   1711  C   LEU A 112      23.341   6.534   0.955  1.00 98.70           C  
ATOM   1712  CB  LEU A 112      21.234   6.701  -0.413  1.00 98.70           C  
ATOM   1713  HB2 LEU A 112      21.614   6.071  -1.217  1.00 98.70           H  
ATOM   1714  HB3 LEU A 112      20.820   6.046   0.354  1.00 98.70           H  
ATOM   1715  O   LEU A 112      24.244   5.949   0.353  1.00 98.70           O  
ATOM   1716  CG  LEU A 112      20.098   7.583  -0.956  1.00 98.70           C  
ATOM   1717  HG  LEU A 112      20.469   8.185  -1.785  1.00 98.70           H  
ATOM   1718  CD1 LEU A 112      18.974   6.678  -1.463  1.00 98.70           C  
ATOM   1719 HD11 LEU A 112      18.607   6.050  -0.651  1.00 98.70           H  
ATOM   1720 HD12 LEU A 112      19.349   6.043  -2.265  1.00 98.70           H  
ATOM   1721 HD13 LEU A 112      18.152   7.284  -1.843  1.00 98.70           H  
ATOM   1722  CD2 LEU A 112      19.514   8.523   0.101  1.00 98.70           C  
ATOM   1723 HD21 LEU A 112      20.230   9.309   0.339  1.00 98.70           H  
ATOM   1724 HD22 LEU A 112      18.604   8.990  -0.277  1.00 98.70           H  
ATOM   1725 HD23 LEU A 112      19.283   7.966   1.009  1.00 98.70           H  
ATOM   1726  N   CYS A 113      23.123   6.386   2.261  1.00 98.77           N  
ATOM   1727  H   CYS A 113      22.369   6.901   2.692  1.00 98.77           H  
ATOM   1728  CA  CYS A 113      23.897   5.457   3.077  1.00 98.77           C  
ATOM   1729  HA  CYS A 113      24.954   5.699   2.966  1.00 98.77           H  
ATOM   1730  C   CYS A 113      23.728   4.011   2.601  1.00 98.77           C  
ATOM   1731  CB  CYS A 113      23.519   5.615   4.553  1.00 98.77           C  
ATOM   1732  HB2 CYS A 113      22.449   5.440   4.662  1.00 98.77           H  
ATOM   1733  HB3 CYS A 113      24.044   4.848   5.123  1.00 98.77           H  
ATOM   1734  O   CYS A 113      22.676   3.635   2.080  1.00 98.77           O  
ATOM   1735  SG  CYS A 113      23.928   7.231   5.273  1.00 98.77           S  
ATOM   1736  N   GLN A 114      24.765   3.199   2.804  1.00 98.65           N  
ATOM   1737  H   GLN A 114      25.599   3.580   3.227  1.00 98.65           H  
ATOM   1738  CA  GLN A 114      24.820   1.817   2.332  1.00 98.65           C  
ATOM   1739  HA  GLN A 114      24.874   1.823   1.243  1.00 98.65           H  
ATOM   1740  C   GLN A 114      23.571   1.017   2.737  1.00 98.65           C  
ATOM   1741  CB  GLN A 114      26.105   1.176   2.884  1.00 98.65           C  
ATOM   1742  HB2 GLN A 114      26.085   1.188   3.974  1.00 98.65           H  
ATOM   1743  HB3 GLN A 114      26.968   1.751   2.547  1.00 98.65           H  
ATOM   1744  O   GLN A 114      22.925   0.399   1.888  1.00 98.65           O  
ATOM   1745  CG  GLN A 114      26.244  -0.269   2.395  1.00 98.65           C  
ATOM   1746  HG2 GLN A 114      25.406  -0.855   2.771  1.00 98.65           H  
ATOM   1747  HG3 GLN A 114      26.208  -0.282   1.305  1.00 98.65           H  
ATOM   1748  CD  GLN A 114      27.518  -0.974   2.842  1.00 98.65           C  
ATOM   1749  NE2 GLN A 114      27.764  -2.147   2.309  1.00 98.65           N  
ATOM   1750 HE21 GLN A 114      26.977  -2.619   1.887  1.00 98.65           H  
ATOM   1751 HE22 GLN A 114      28.555  -2.663   2.667  1.00 98.65           H  
ATOM   1752  OE1 GLN A 114      28.297  -0.536   3.679  1.00 98.65           O  
ATOM   1753  N   GLU A 115      23.193   1.097   4.015  1.00 98.64           N  
ATOM   1754  H   GLU A 115      23.761   1.635   4.654  1.00 98.64           H  
ATOM   1755  CA  GLU A 115      22.054   0.369   4.575  1.00 98.64           C  
ATOM   1756  HA  GLU A 115      22.197  -0.699   4.410  1.00 98.64           H  
ATOM   1757  C   GLU A 115      20.725   0.760   3.913  1.00 98.64           C  
ATOM   1758  CB  GLU A 115      21.960   0.623   6.090  1.00 98.64           C  
ATOM   1759  HB2 GLU A 115      21.775   1.681   6.276  1.00 98.64           H  
ATOM   1760  HB3 GLU A 115      21.089   0.076   6.452  1.00 98.64           H  
ATOM   1761  O   GLU A 115      19.835  -0.074   3.779  1.00 98.64           O  
ATOM   1762  CG  GLU A 115      23.170   0.149   6.919  1.00 98.64           C  
ATOM   1763  HG2 GLU A 115      22.807  -0.063   7.925  1.00 98.64           H  
ATOM   1764  HG3 GLU A 115      23.542  -0.789   6.506  1.00 98.64           H  
ATOM   1765  CD  GLU A 115      24.333   1.152   7.050  1.00 98.64           C  
ATOM   1766  OE1 GLU A 115      25.222   0.907   7.901  1.00 98.64           O  
ATOM   1767  OE2 GLU A 115      24.360   2.185   6.340  1.00 98.64           O  
ATOM   1768  N   ASP A 116      20.583   2.005   3.445  1.00 98.62           N  
ATOM   1769  H   ASP A 116      21.389   2.613   3.432  1.00 98.62           H  
ATOM   1770  CA  ASP A 116      19.343   2.456   2.814  1.00 98.62           C  
ATOM   1771  HA  ASP A 116      18.511   2.189   3.465  1.00 98.62           H  
ATOM   1772  C   ASP A 116      19.091   1.769   1.477  1.00 98.62           C  
ATOM   1773  CB  ASP A 116      19.356   3.973   2.598  1.00 98.62           C  
ATOM   1774  HB2 ASP A 116      20.275   4.274   2.095  1.00 98.62           H  
ATOM   1775  HB3 ASP A 116      18.533   4.240   1.935  1.00 98.62           H  
ATOM   1776  O   ASP A 116      17.954   1.397   1.190  1.00 98.62           O  
ATOM   1777  CG  ASP A 116      19.186   4.765   3.885  1.00 98.62           C  
ATOM   1778  OD1 ASP A 116      18.559   4.252   4.843  1.00 98.62           O  
ATOM   1779  OD2 ASP A 116      19.586   5.942   3.883  1.00 98.62           O  
ATOM   1780  N   CYS A 117      20.137   1.592   0.669  1.00 98.65           N  
ATOM   1781  H   CYS A 117      21.046   1.891   0.990  1.00 98.65           H  
ATOM   1782  CA  CYS A 117      20.022   0.894  -0.606  1.00 98.65           C  
ATOM   1783  HA  CYS A 117      19.107   1.218  -1.101  1.00 98.65           H  
ATOM   1784  C   CYS A 117      19.895  -0.618  -0.411  1.00 98.65           C  
ATOM   1785  CB  CYS A 117      21.217   1.264  -1.494  1.00 98.65           C  
ATOM   1786  HB2 CYS A 117      21.179   0.661  -2.401  1.00 98.65           H  
ATOM   1787  HB3 CYS A 117      22.142   1.038  -0.963  1.00 98.65           H  
ATOM   1788  O   CYS A 117      19.107  -1.258  -1.108  1.00 98.65           O  
ATOM   1789  SG  CYS A 117      21.214   3.010  -1.970  1.00 98.65           S  
ATOM   1790  N   GLU A 118      20.647  -1.187   0.535  1.00 98.74           N  
ATOM   1791  H   GLU A 118      21.260  -0.604   1.086  1.00 98.74           H  
ATOM   1792  CA  GLU A 118      20.619  -2.622   0.839  1.00 98.74           C  
ATOM   1793  HA  GLU A 118      20.796  -3.191  -0.074  1.00 98.74           H  
ATOM   1794  C   GLU A 118      19.249  -3.072   1.358  1.00 98.74           C  
ATOM   1795  CB  GLU A 118      21.732  -2.969   1.841  1.00 98.74           C  
ATOM   1796  HB2 GLU A 118      21.692  -2.273   2.679  1.00 98.74           H  
ATOM   1797  HB3 GLU A 118      21.563  -3.978   2.217  1.00 98.74           H  
ATOM   1798  O   GLU A 118      18.659  -3.996   0.798  1.00 98.74           O  
ATOM   1799  CG  GLU A 118      23.123  -2.926   1.186  1.00 98.74           C  
ATOM   1800  HG2 GLU A 118      23.137  -3.653   0.374  1.00 98.74           H  
ATOM   1801  HG3 GLU A 118      23.287  -1.944   0.741  1.00 98.74           H  
ATOM   1802  CD  GLU A 118      24.280  -3.236   2.151  1.00 98.74           C  
ATOM   1803  OE1 GLU A 118      25.411  -3.434   1.641  1.00 98.74           O  
ATOM   1804  OE2 GLU A 118      24.079  -3.253   3.386  1.00 98.74           O  
ATOM   1805  N   GLU A 119      18.704  -2.391   2.371  1.00 98.66           N  
ATOM   1806  H   GLU A 119      19.225  -1.636   2.793  1.00 98.66           H  
ATOM   1807  CA  GLU A 119      17.392  -2.721   2.942  1.00 98.66           C  
ATOM   1808  HA  GLU A 119      17.372  -3.770   3.236  1.00 98.66           H  
ATOM   1809  C   GLU A 119      16.262  -2.504   1.931  1.00 98.66           C  
ATOM   1810  CB  GLU A 119      17.125  -1.851   4.176  1.00 98.66           C  
ATOM   1811  HB2 GLU A 119      17.256  -0.807   3.892  1.00 98.66           H  
ATOM   1812  HB3 GLU A 119      16.086  -1.988   4.478  1.00 98.66           H  
ATOM   1813  O   GLU A 119      15.357  -3.331   1.826  1.00 98.66           O  
ATOM   1814  CG  GLU A 119      18.016  -2.180   5.386  1.00 98.66           C  
ATOM   1815  HG2 GLU A 119      17.727  -3.156   5.776  1.00 98.66           H  
ATOM   1816  HG3 GLU A 119      19.058  -2.244   5.071  1.00 98.66           H  
ATOM   1817  CD  GLU A 119      17.891  -1.124   6.498  1.00 98.66           C  
ATOM   1818  OE1 GLU A 119      18.696  -1.141   7.456  1.00 98.66           O  
ATOM   1819  OE2 GLU A 119      17.019  -0.222   6.414  1.00 98.66           O  
ATOM   1820  N   TRP A 120      16.327  -1.422   1.145  1.00 98.65           N  
ATOM   1821  H   TRP A 120      17.092  -0.773   1.266  1.00 98.65           H  
ATOM   1822  CA  TRP A 120      15.331  -1.163   0.107  1.00 98.65           C  
ATOM   1823  HA  TRP A 120      14.347  -1.139   0.576  1.00 98.65           H  
ATOM   1824  C   TRP A 120      15.313  -2.289  -0.927  1.00 98.65           C  
ATOM   1825  CB  TRP A 120      15.605   0.203  -0.534  1.00 98.65           C  
ATOM   1826  HB2 TRP A 120      16.576   0.179  -1.028  1.00 98.65           H  
ATOM   1827  HB3 TRP A 120      15.659   0.935   0.272  1.00 98.65           H  
ATOM   1828  O   TRP A 120      14.248  -2.802  -1.283  1.00 98.65           O  
ATOM   1829  CG  TRP A 120      14.592   0.733  -1.503  1.00 98.65           C  
ATOM   1830  CD1 TRP A 120      13.427   0.148  -1.866  1.00 98.65           C  
ATOM   1831  HD1 TRP A 120      13.071  -0.800  -1.490  1.00 98.65           H  
ATOM   1832  CD2 TRP A 120      14.589   2.037  -2.155  1.00 98.65           C  
ATOM   1833  CE2 TRP A 120      13.384   2.163  -2.908  1.00 98.65           C  
ATOM   1834  CE3 TRP A 120      15.460   3.147  -2.146  1.00 98.65           C  
ATOM   1835  HE3 TRP A 120      16.376   3.086  -1.578  1.00 98.65           H  
ATOM   1836  NE1 TRP A 120      12.726   0.970  -2.722  1.00 98.65           N  
ATOM   1837  HE1 TRP A 120      11.812   0.749  -3.091  1.00 98.65           H  
ATOM   1838  CH2 TRP A 120      13.946   4.415  -3.586  1.00 98.65           C  
ATOM   1839  HH2 TRP A 120      13.705   5.323  -4.120  1.00 98.65           H  
ATOM   1840  CZ2 TRP A 120      13.063   3.327  -3.613  1.00 98.65           C  
ATOM   1841  HZ2 TRP A 120      12.135   3.392  -4.161  1.00 98.65           H  
ATOM   1842  CZ3 TRP A 120      15.142   4.325  -2.852  1.00 98.65           C  
ATOM   1843  HZ3 TRP A 120      15.820   5.165  -2.823  1.00 98.65           H  
ATOM   1844  N   TRP A 121      16.486  -2.726  -1.385  1.00 98.68           N  
ATOM   1845  H   TRP A 121      17.335  -2.308  -1.034  1.00 98.68           H  
ATOM   1846  CA  TRP A 121      16.578  -3.818  -2.344  1.00 98.68           C  
ATOM   1847  HA  TRP A 121      15.929  -3.594  -3.190  1.00 98.68           H  
ATOM   1848  C   TRP A 121      16.081  -5.143  -1.770  1.00 98.68           C  
ATOM   1849  CB  TRP A 121      18.008  -3.911  -2.856  1.00 98.68           C  
ATOM   1850  HB2 TRP A 121      18.672  -4.159  -2.028  1.00 98.68           H  
ATOM   1851  HB3 TRP A 121      18.280  -2.920  -3.222  1.00 98.68           H  
ATOM   1852  O   TRP A 121      15.303  -5.827  -2.435  1.00 98.68           O  
ATOM   1853  CG  TRP A 121      18.203  -4.906  -3.956  1.00 98.68           C  
ATOM   1854  CD1 TRP A 121      18.145  -4.638  -5.278  1.00 98.68           C  
ATOM   1855  HD1 TRP A 121      17.980  -3.659  -5.703  1.00 98.68           H  
ATOM   1856  CD2 TRP A 121      18.473  -6.337  -3.849  1.00 98.68           C  
ATOM   1857  CE2 TRP A 121      18.571  -6.874  -5.167  1.00 98.68           C  
ATOM   1858  CE3 TRP A 121      18.654  -7.236  -2.776  1.00 98.68           C  
ATOM   1859  HE3 TRP A 121      18.591  -6.872  -1.761  1.00 98.68           H  
ATOM   1860  NE1 TRP A 121      18.362  -5.795  -5.995  1.00 98.68           N  
ATOM   1861  HE1 TRP A 121      18.393  -5.820  -7.004  1.00 98.68           H  
ATOM   1862  CH2 TRP A 121      19.021  -9.094  -4.321  1.00 98.68           C  
ATOM   1863  HH2 TRP A 121      19.255 -10.136  -4.484  1.00 98.68           H  
ATOM   1864  CZ2 TRP A 121      18.847  -8.227  -5.413  1.00 98.68           C  
ATOM   1865  HZ2 TRP A 121      18.958  -8.578  -6.428  1.00 98.68           H  
ATOM   1866  CZ3 TRP A 121      18.916  -8.599  -3.007  1.00 98.68           C  
ATOM   1867  HZ3 TRP A 121      19.044  -9.257  -2.161  1.00 98.68           H  
ATOM   1868  N   GLU A 122      16.460  -5.484  -0.537  1.00 98.31           N  
ATOM   1869  H   GLU A 122      17.083  -4.872  -0.029  1.00 98.31           H  
ATOM   1870  CA  GLU A 122      16.049  -6.738   0.099  1.00 98.31           C  
ATOM   1871  HA  GLU A 122      16.323  -7.553  -0.570  1.00 98.31           H  
ATOM   1872  C   GLU A 122      14.526  -6.811   0.294  1.00 98.31           C  
ATOM   1873  CB  GLU A 122      16.822  -6.918   1.416  1.00 98.31           C  
ATOM   1874  HB2 GLU A 122      16.573  -6.099   2.090  1.00 98.31           H  
ATOM   1875  HB3 GLU A 122      17.890  -6.859   1.203  1.00 98.31           H  
ATOM   1876  O   GLU A 122      13.909  -7.825  -0.046  1.00 98.31           O  
ATOM   1877  CG  GLU A 122      16.547  -8.249   2.141  1.00 98.31           C  
ATOM   1878  HG2 GLU A 122      17.185  -8.296   3.024  1.00 98.31           H  
ATOM   1879  HG3 GLU A 122      15.514  -8.247   2.488  1.00 98.31           H  
ATOM   1880  CD  GLU A 122      16.787  -9.510   1.291  1.00 98.31           C  
ATOM   1881  OE1 GLU A 122      16.118 -10.546   1.554  1.00 98.31           O  
ATOM   1882  OE2 GLU A 122      17.577  -9.478   0.321  1.00 98.31           O  
ATOM   1883  N   ASP A 123      13.895  -5.717   0.727  1.00 98.00           N  
ATOM   1884  H   ASP A 123      14.447  -4.929   1.034  1.00 98.00           H  
ATOM   1885  CA  ASP A 123      12.439  -5.652   0.892  1.00 98.00           C  
ATOM   1886  HA  ASP A 123      12.105  -6.542   1.425  1.00 98.00           H  
ATOM   1887  C   ASP A 123      11.691  -5.635  -0.451  1.00 98.00           C  
ATOM   1888  CB  ASP A 123      12.070  -4.413   1.722  1.00 98.00           C  
ATOM   1889  HB2 ASP A 123      11.005  -4.220   1.594  1.00 98.00           H  
ATOM   1890  HB3 ASP A 123      12.611  -3.546   1.342  1.00 98.00           H  
ATOM   1891  O   ASP A 123      10.562  -6.133  -0.562  1.00 98.00           O  
ATOM   1892  CG  ASP A 123      12.323  -4.581   3.224  1.00 98.00           C  
ATOM   1893  OD1 ASP A 123      12.374  -5.741   3.688  1.00 98.00           O  
ATOM   1894  OD2 ASP A 123      12.329  -3.539   3.917  1.00 98.00           O  
ATOM   1895  N   CYS A 124      12.309  -5.085  -1.500  1.00 98.08           N  
ATOM   1896  H   CYS A 124      13.205  -4.648  -1.337  1.00 98.08           H  
ATOM   1897  CA  CYS A 124      11.712  -4.998  -2.828  1.00 98.08           C  
ATOM   1898  HA  CYS A 124      10.627  -4.978  -2.720  1.00 98.08           H  
ATOM   1899  C   CYS A 124      11.972  -6.191  -3.739  1.00 98.08           C  
ATOM   1900  CB  CYS A 124      12.117  -3.695  -3.516  1.00 98.08           C  
ATOM   1901  HB2 CYS A 124      13.194  -3.557  -3.425  1.00 98.08           H  
ATOM   1902  HB3 CYS A 124      11.880  -3.784  -4.576  1.00 98.08           H  
ATOM   1903  O   CYS A 124      11.206  -6.362  -4.686  1.00 98.08           O  
ATOM   1904  SG  CYS A 124      11.271  -2.217  -2.915  1.00 98.08           S  
ATOM   1905  N   ARG A 125      12.971  -7.045  -3.485  1.00 95.35           N  
ATOM   1906  H   ARG A 125      13.597  -6.807  -2.729  1.00 95.35           H  
ATOM   1907  CA  ARG A 125      13.414  -8.074  -4.450  1.00 95.35           C  
ATOM   1908  HA  ARG A 125      13.782  -7.555  -5.335  1.00 95.35           H  
ATOM   1909  C   ARG A 125      12.312  -9.021  -4.934  1.00 95.35           C  
ATOM   1910  CB  ARG A 125      14.600  -8.853  -3.861  1.00 95.35           C  
ATOM   1911  HB2 ARG A 125      15.339  -8.147  -3.483  1.00 95.35           H  
ATOM   1912  HB3 ARG A 125      15.075  -9.424  -4.659  1.00 95.35           H  
ATOM   1913  O   ARG A 125      12.386  -9.516  -6.056  1.00 95.35           O  
ATOM   1914  CG  ARG A 125      14.193  -9.823  -2.744  1.00 95.35           C  
ATOM   1915  HG2 ARG A 125      13.631 -10.654  -3.171  1.00 95.35           H  
ATOM   1916  HG3 ARG A 125      13.573  -9.309  -2.009  1.00 95.35           H  
ATOM   1917  CD  ARG A 125      15.439 -10.378  -2.069  1.00 95.35           C  
ATOM   1918  HD2 ARG A 125      16.054  -9.541  -1.738  1.00 95.35           H  
ATOM   1919  HD3 ARG A 125      16.028 -10.950  -2.785  1.00 95.35           H  
ATOM   1920  NE  ARG A 125      15.097 -11.178  -0.890  1.00 95.35           N  
ATOM   1921  HE  ARG A 125      15.138 -10.657  -0.026  1.00 95.35           H  
ATOM   1922  NH1 ARG A 125      15.482 -13.299  -1.683  1.00 95.35           N  
ATOM   1923 HH11 ARG A 125      15.589 -12.898  -2.604  1.00 95.35           H  
ATOM   1924 HH12 ARG A 125      15.658 -14.275  -1.492  1.00 95.35           H  
ATOM   1925  NH2 ARG A 125      15.192 -12.921   0.508  1.00 95.35           N  
ATOM   1926 HH21 ARG A 125      15.373 -12.181   1.172  1.00 95.35           H  
ATOM   1927 HH22 ARG A 125      15.512 -13.851   0.736  1.00 95.35           H  
ATOM   1928  CZ  ARG A 125      15.247 -12.468  -0.706  1.00 95.35           C  
ATOM   1929  N   MET A 126      11.293  -9.256  -4.100  1.00 91.27           N  
ATOM   1930  H   MET A 126      11.333  -8.784  -3.208  1.00 91.27           H  
ATOM   1931  CA  MET A 126      10.139 -10.116  -4.403  1.00 91.27           C  
ATOM   1932  HA  MET A 126      10.427 -10.823  -5.181  1.00 91.27           H  
ATOM   1933  C   MET A 126       8.919  -9.360  -4.954  1.00 91.27           C  
ATOM   1934  CB  MET A 126       9.740 -10.918  -3.153  1.00 91.27           C  
ATOM   1935  HB2 MET A 126       8.863 -11.523  -3.384  1.00 91.27           H  
ATOM   1936  HB3 MET A 126       9.467 -10.225  -2.357  1.00 91.27           H  
ATOM   1937  O   MET A 126       7.927  -9.995  -5.315  1.00 91.27           O  
ATOM   1938  CG  MET A 126      10.842 -11.851  -2.639  1.00 91.27           C  
ATOM   1939  HG2 MET A 126      10.459 -12.385  -1.770  1.00 91.27           H  
ATOM   1940  HG3 MET A 126      11.678 -11.242  -2.295  1.00 91.27           H  
ATOM   1941  SD  MET A 126      11.471 -13.075  -3.826  1.00 91.27           S  
ATOM   1942  CE  MET A 126      10.015 -14.137  -4.032  1.00 91.27           C  
ATOM   1943  HE1 MET A 126       9.695 -14.517  -3.062  1.00 91.27           H  
ATOM   1944  HE2 MET A 126       9.206 -13.571  -4.493  1.00 91.27           H  
ATOM   1945  HE3 MET A 126      10.271 -14.977  -4.678  1.00 91.27           H  
ATOM   1946  N   SER A 127       8.971  -8.029  -5.004  1.00 96.72           N  
ATOM   1947  H   SER A 127       9.844  -7.585  -4.755  1.00 96.72           H  
ATOM   1948  CA  SER A 127       8.005  -7.197  -5.726  1.00 96.72           C  
ATOM   1949  HA  SER A 127       7.002  -7.592  -5.566  1.00 96.72           H  
ATOM   1950  C   SER A 127       8.297  -7.232  -7.228  1.00 96.72           C  
ATOM   1951  CB  SER A 127       8.027  -5.754  -5.215  1.00 96.72           C  
ATOM   1952  HB2 SER A 127       7.281  -5.181  -5.765  1.00 96.72           H  
ATOM   1953  HB3 SER A 127       9.005  -5.304  -5.387  1.00 96.72           H  
ATOM   1954  O   SER A 127       9.332  -7.744  -7.659  1.00 96.72           O  
ATOM   1955  OG  SER A 127       7.706  -5.708  -3.838  1.00 96.72           O  
ATOM   1956  HG  SER A 127       8.537  -5.660  -3.359  1.00 96.72           H  
ATOM   1957  N   TYR A 128       7.384  -6.695  -8.038  1.00 96.11           N  
ATOM   1958  H   TYR A 128       6.584  -6.224  -7.642  1.00 96.11           H  
ATOM   1959  CA  TYR A 128       7.461  -6.763  -9.497  1.00 96.11           C  
ATOM   1960  HA  TYR A 128       8.405  -7.226  -9.786  1.00 96.11           H  
ATOM   1961  C   TYR A 128       7.436  -5.374 -10.124  1.00 96.11           C  
ATOM   1962  CB  TYR A 128       6.330  -7.645 -10.048  1.00 96.11           C  
ATOM   1963  HB2 TYR A 128       6.253  -7.471 -11.121  1.00 96.11           H  
ATOM   1964  HB3 TYR A 128       5.383  -7.344  -9.600  1.00 96.11           H  
ATOM   1965  O   TYR A 128       6.719  -4.488  -9.669  1.00 96.11           O  
ATOM   1966  CG  TYR A 128       6.548  -9.129  -9.821  1.00 96.11           C  
ATOM   1967  CD1 TYR A 128       6.867  -9.965 -10.907  1.00 96.11           C  
ATOM   1968  HD1 TYR A 128       6.935  -9.550 -11.902  1.00 96.11           H  
ATOM   1969  CD2 TYR A 128       6.489  -9.669  -8.521  1.00 96.11           C  
ATOM   1970  HD2 TYR A 128       6.225  -9.045  -7.680  1.00 96.11           H  
ATOM   1971  CE1 TYR A 128       7.157 -11.326 -10.693  1.00 96.11           C  
ATOM   1972  HE1 TYR A 128       7.431 -11.970 -11.515  1.00 96.11           H  
ATOM   1973  CE2 TYR A 128       6.824 -11.015  -8.294  1.00 96.11           C  
ATOM   1974  HE2 TYR A 128       6.823 -11.402  -7.286  1.00 96.11           H  
ATOM   1975  OH  TYR A 128       7.441 -13.156  -9.180  1.00 96.11           O  
ATOM   1976  HH  TYR A 128       7.472 -13.389  -8.249  1.00 96.11           H  
ATOM   1977  CZ  TYR A 128       7.166 -11.843  -9.380  1.00 96.11           C  
ATOM   1978  N   THR A 129       8.192  -5.202 -11.201  1.00 96.77           N  
ATOM   1979  H   THR A 129       8.732  -5.990 -11.531  1.00 96.77           H  
ATOM   1980  CA  THR A 129       8.161  -4.017 -12.066  1.00 96.77           C  
ATOM   1981  HA  THR A 129       7.172  -3.561 -12.008  1.00 96.77           H  
ATOM   1982  C   THR A 129       8.385  -4.450 -13.516  1.00 96.77           C  
ATOM   1983  CB  THR A 129       9.176  -2.956 -11.603  1.00 96.77           C  
ATOM   1984  HB  THR A 129       9.000  -2.734 -10.551  1.00 96.77           H  
ATOM   1985  O   THR A 129       8.613  -5.626 -13.789  1.00 96.77           O  
ATOM   1986  CG2 THR A 129      10.630  -3.393 -11.779  1.00 96.77           C  
ATOM   1987 HG21 THR A 129      11.282  -2.593 -11.429  1.00 96.77           H  
ATOM   1988 HG22 THR A 129      10.827  -4.292 -11.196  1.00 96.77           H  
ATOM   1989 HG23 THR A 129      10.850  -3.574 -12.831  1.00 96.77           H  
ATOM   1990  OG1 THR A 129       9.001  -1.766 -12.345  1.00 96.77           O  
ATOM   1991  HG1 THR A 129       8.231  -1.311 -11.997  1.00 96.77           H  
ATOM   1992  N   CYS A 130       8.294  -3.516 -14.457  1.00 96.86           N  
ATOM   1993  H   CYS A 130       8.110  -2.574 -14.143  1.00 96.86           H  
ATOM   1994  CA  CYS A 130       8.500  -3.747 -15.889  1.00 96.86           C  
ATOM   1995  HA  CYS A 130       8.842  -4.770 -16.046  1.00 96.86           H  
ATOM   1996  C   CYS A 130       9.584  -2.841 -16.490  1.00 96.86           C  
ATOM   1997  CB  CYS A 130       7.152  -3.594 -16.587  1.00 96.86           C  
ATOM   1998  HB2 CYS A 130       7.270  -3.762 -17.658  1.00 96.86           H  
ATOM   1999  HB3 CYS A 130       6.493  -4.376 -16.210  1.00 96.86           H  
ATOM   2000  O   CYS A 130       9.722  -2.735 -17.714  1.00 96.86           O  
ATOM   2001  SG  CYS A 130       6.367  -1.990 -16.305  1.00 96.86           S  
ATOM   2002  N   LYS A 131      10.320  -2.114 -15.639  1.00 95.80           N  
ATOM   2003  H   LYS A 131      10.142  -2.214 -14.650  1.00 95.80           H  
ATOM   2004  CA  LYS A 131      11.454  -1.273 -16.030  1.00 95.80           C  
ATOM   2005  HA  LYS A 131      12.114  -1.873 -16.656  1.00 95.80           H  
ATOM   2006  C   LYS A 131      12.278  -0.818 -14.838  1.00 95.80           C  
ATOM   2007  CB  LYS A 131      11.001  -0.041 -16.827  1.00 95.80           C  
ATOM   2008  HB2 LYS A 131      11.012  -0.353 -17.871  1.00 95.80           H  
ATOM   2009  HB3 LYS A 131      11.739   0.754 -16.719  1.00 95.80           H  
ATOM   2010  O   LYS A 131      11.771  -0.693 -13.731  1.00 95.80           O  
ATOM   2011  CG  LYS A 131       9.610   0.524 -16.468  1.00 95.80           C  
ATOM   2012  HG2 LYS A 131       9.539   0.654 -15.388  1.00 95.80           H  
ATOM   2013  HG3 LYS A 131       8.846  -0.189 -16.777  1.00 95.80           H  
ATOM   2014  CD  LYS A 131       9.295   1.866 -17.147  1.00 95.80           C  
ATOM   2015  HD2 LYS A 131       9.634   2.671 -16.493  1.00 95.80           H  
ATOM   2016  HD3 LYS A 131       8.214   1.962 -17.253  1.00 95.80           H  
ATOM   2017  CE  LYS A 131       9.944   2.073 -18.513  1.00 95.80           C  
ATOM   2018  HE2 LYS A 131       9.623   3.039 -18.905  1.00 95.80           H  
ATOM   2019  HE3 LYS A 131      11.025   2.119 -18.378  1.00 95.80           H  
ATOM   2020  NZ  LYS A 131       9.575   0.987 -19.442  1.00 95.80           N  
ATOM   2021  HZ1 LYS A 131      10.098   1.064 -20.302  1.00 95.80           H  
ATOM   2022  HZ2 LYS A 131       8.594   1.085 -19.662  1.00 95.80           H  
ATOM   2023  HZ3 LYS A 131       9.728   0.083 -19.018  1.00 95.80           H  
ATOM   2024  N   SER A 132      13.534  -0.491 -15.127  1.00 95.39           N  
ATOM   2025  H   SER A 132      13.884  -0.652 -16.060  1.00 95.39           H  
ATOM   2026  CA  SER A 132      14.483   0.049 -14.158  1.00 95.39           C  
ATOM   2027  HA  SER A 132      14.277  -0.397 -13.185  1.00 95.39           H  
ATOM   2028  C   SER A 132      14.403   1.567 -13.998  1.00 95.39           C  
ATOM   2029  CB  SER A 132      15.898  -0.360 -14.560  1.00 95.39           C  
ATOM   2030  HB2 SER A 132      15.991  -1.443 -14.471  1.00 95.39           H  
ATOM   2031  HB3 SER A 132      16.620   0.108 -13.891  1.00 95.39           H  
ATOM   2032  O   SER A 132      14.569   2.062 -12.898  1.00 95.39           O  
ATOM   2033  OG  SER A 132      16.151   0.020 -15.906  1.00 95.39           O  
ATOM   2034  HG  SER A 132      17.021  -0.315 -16.135  1.00 95.39           H  
ATOM   2035  N   ASN A 133      14.134   2.325 -15.065  1.00 94.80           N  
ATOM   2036  H   ASN A 133      14.045   1.876 -15.965  1.00 94.80           H  
ATOM   2037  CA  ASN A 133      14.007   3.781 -14.979  1.00 94.80           C  
ATOM   2038  HA  ASN A 133      14.430   4.125 -14.035  1.00 94.80           H  
ATOM   2039  C   ASN A 133      12.536   4.195 -14.984  1.00 94.80           C  
ATOM   2040  CB  ASN A 133      14.828   4.439 -16.095  1.00 94.80           C  
ATOM   2041  HB2 ASN A 133      15.841   4.039 -16.059  1.00 94.80           H  
ATOM   2042  HB3 ASN A 133      14.390   4.212 -17.067  1.00 94.80           H  
ATOM   2043  O   ASN A 133      11.830   3.976 -15.969  1.00 94.80           O  
ATOM   2044  CG  ASN A 133      14.912   5.946 -15.935  1.00 94.80           C  
ATOM   2045  ND2 ASN A 133      15.837   6.570 -16.623  1.00 94.80           N  
ATOM   2046 HD21 ASN A 133      15.934   7.557 -16.430  1.00 94.80           H  
ATOM   2047 HD22 ASN A 133      16.495   6.059 -17.194  1.00 94.80           H  
ATOM   2048  OD1 ASN A 133      14.167   6.588 -15.207  1.00 94.80           O  
ATOM   2049  N   TRP A 134      12.086   4.785 -13.880  1.00 93.48           N  
ATOM   2050  H   TRP A 134      12.725   4.913 -13.109  1.00 93.48           H  
ATOM   2051  CA  TRP A 134      10.700   5.181 -13.658  1.00 93.48           C  
ATOM   2052  HA  TRP A 134      10.064   4.606 -14.332  1.00 93.48           H  
ATOM   2053  C   TRP A 134      10.426   6.649 -13.977  1.00 93.48           C  
ATOM   2054  CB  TRP A 134      10.292   4.842 -12.221  1.00 93.48           C  
ATOM   2055  HB2 TRP A 134      10.958   5.347 -11.523  1.00 93.48           H  
ATOM   2056  HB3 TRP A 134       9.296   5.250 -12.048  1.00 93.48           H  
ATOM   2057  O   TRP A 134       9.269   7.058 -13.987  1.00 93.48           O  
ATOM   2058  CG  TRP A 134      10.231   3.388 -11.854  1.00 93.48           C  
ATOM   2059  CD1 TRP A 134      10.671   2.326 -12.570  1.00 93.48           C  
ATOM   2060  HD1 TRP A 134      11.166   2.370 -13.529  1.00 93.48           H  
ATOM   2061  CD2 TRP A 134       9.633   2.823 -10.654  1.00 93.48           C  
ATOM   2062  CE2 TRP A 134       9.743   1.402 -10.711  1.00 93.48           C  
ATOM   2063  CE3 TRP A 134       9.002   3.383  -9.525  1.00 93.48           C  
ATOM   2064  HE3 TRP A 134       8.914   4.456  -9.441  1.00 93.48           H  
ATOM   2065  NE1 TRP A 134      10.390   1.155 -11.899  1.00 93.48           N  
ATOM   2066  HE1 TRP A 134      10.653   0.243 -12.244  1.00 93.48           H  
ATOM   2067  CH2 TRP A 134       8.613   1.158  -8.590  1.00 93.48           C  
ATOM   2068  HH2 TRP A 134       8.232   0.545  -7.787  1.00 93.48           H  
ATOM   2069  CZ2 TRP A 134       9.247   0.573  -9.698  1.00 93.48           C  
ATOM   2070  HZ2 TRP A 134       9.361  -0.499  -9.764  1.00 93.48           H  
ATOM   2071  CZ3 TRP A 134       8.500   2.556  -8.506  1.00 93.48           C  
ATOM   2072  HZ3 TRP A 134       8.062   3.000  -7.625  1.00 93.48           H  
ATOM   2073  N   ARG A 135      11.443   7.444 -14.321  1.00 87.58           N  
ATOM   2074  H   ARG A 135      12.375   7.054 -14.325  1.00 87.58           H  
ATOM   2075  CA  ARG A 135      11.248   8.850 -14.707  1.00 87.58           C  
ATOM   2076  HA  ARG A 135      10.615   9.324 -13.957  1.00 87.58           H  
ATOM   2077  C   ARG A 135      10.524   8.998 -16.052  1.00 87.58           C  
ATOM   2078  CB  ARG A 135      12.616   9.545 -14.717  1.00 87.58           C  
ATOM   2079  HB2 ARG A 135      13.142   9.303 -13.793  1.00 87.58           H  
ATOM   2080  HB3 ARG A 135      13.188   9.149 -15.556  1.00 87.58           H  
ATOM   2081  O   ARG A 135       9.949  10.052 -16.309  1.00 87.58           O  
ATOM   2082  CG  ARG A 135      12.547  11.076 -14.840  1.00 87.58           C  
ATOM   2083  HG2 ARG A 135      12.067  11.499 -13.958  1.00 87.58           H  
ATOM   2084  HG3 ARG A 135      11.985  11.359 -15.730  1.00 87.58           H  
ATOM   2085  CD  ARG A 135      13.962  11.642 -14.977  1.00 87.58           C  
ATOM   2086  HD2 ARG A 135      14.475  11.115 -15.781  1.00 87.58           H  
ATOM   2087  HD3 ARG A 135      14.509  11.450 -14.053  1.00 87.58           H  
ATOM   2088  NE  ARG A 135      13.954  13.083 -15.301  1.00 87.58           N  
ATOM   2089  HE  ARG A 135      13.714  13.352 -16.244  1.00 87.58           H  
ATOM   2090  NH1 ARG A 135      14.481  13.842 -13.225  1.00 87.58           N  
ATOM   2091 HH11 ARG A 135      14.275  12.933 -12.834  1.00 87.58           H  
ATOM   2092 HH12 ARG A 135      14.187  14.568 -12.588  1.00 87.58           H  
ATOM   2093  NH2 ARG A 135      14.111  15.313 -14.810  1.00 87.58           N  
ATOM   2094 HH21 ARG A 135      13.986  15.946 -14.033  1.00 87.58           H  
ATOM   2095 HH22 ARG A 135      13.834  15.617 -15.733  1.00 87.58           H  
ATOM   2096  CZ  ARG A 135      14.189  14.067 -14.458  1.00 87.58           C  
ATOM   2097  N   GLY A 136      10.548   7.983 -16.921  1.00 86.13           N  
ATOM   2098  H   GLY A 136      10.993   7.120 -16.645  1.00 86.13           H  
ATOM   2099  CA  GLY A 136       9.946   8.064 -18.254  1.00 86.13           C  
ATOM   2100  HA2 GLY A 136       8.957   8.513 -18.169  1.00 86.13           H  
ATOM   2101  HA3 GLY A 136      10.558   8.719 -18.874  1.00 86.13           H  
ATOM   2102  C   GLY A 136       9.796   6.721 -18.971  1.00 86.13           C  
ATOM   2103  O   GLY A 136      10.101   5.660 -18.432  1.00 86.13           O  
ATOM   2104  N   GLY A 137       9.312   6.770 -20.217  1.00 89.34           N  
ATOM   2105  H   GLY A 137       9.111   7.672 -20.623  1.00 89.34           H  
ATOM   2106  CA  GLY A 137       9.102   5.571 -21.043  1.00 89.34           C  
ATOM   2107  HA2 GLY A 137       8.927   5.881 -22.073  1.00 89.34           H  
ATOM   2108  HA3 GLY A 137       9.999   4.952 -21.017  1.00 89.34           H  
ATOM   2109  C   GLY A 137       7.911   4.708 -20.607  1.00 89.34           C  
ATOM   2110  O   GLY A 137       7.934   3.487 -20.784  1.00 89.34           O  
ATOM   2111  N   TRP A 138       6.904   5.336 -20.001  1.00 92.13           N  
ATOM   2112  H   TRP A 138       6.966   6.338 -19.891  1.00 92.13           H  
ATOM   2113  CA  TRP A 138       5.633   4.717 -19.631  1.00 92.13           C  
ATOM   2114  HA  TRP A 138       5.770   3.643 -19.500  1.00 92.13           H  
ATOM   2115  C   TRP A 138       4.582   4.923 -20.720  1.00 92.13           C  
ATOM   2116  CB  TRP A 138       5.152   5.293 -18.299  1.00 92.13           C  
ATOM   2117  HB2 TRP A 138       4.967   6.361 -18.417  1.00 92.13           H  
ATOM   2118  HB3 TRP A 138       4.203   4.824 -18.037  1.00 92.13           H  
ATOM   2119  O   TRP A 138       4.640   5.893 -21.475  1.00 92.13           O  
ATOM   2120  CG  TRP A 138       6.103   5.091 -17.167  1.00 92.13           C  
ATOM   2121  CD1 TRP A 138       6.909   6.030 -16.627  1.00 92.13           C  
ATOM   2122  HD1 TRP A 138       6.954   7.066 -16.930  1.00 92.13           H  
ATOM   2123  CD2 TRP A 138       6.328   3.878 -16.392  1.00 92.13           C  
ATOM   2124  CE2 TRP A 138       7.303   4.151 -15.394  1.00 92.13           C  
ATOM   2125  CE3 TRP A 138       5.759   2.588 -16.396  1.00 92.13           C  
ATOM   2126  HE3 TRP A 138       4.991   2.364 -17.120  1.00 92.13           H  
ATOM   2127  NE1 TRP A 138       7.632   5.473 -15.596  1.00 92.13           N  
ATOM   2128  HE1 TRP A 138       8.203   6.029 -14.976  1.00 92.13           H  
ATOM   2129  CH2 TRP A 138       7.107   1.913 -14.485  1.00 92.13           C  
ATOM   2130  HH2 TRP A 138       7.388   1.175 -13.749  1.00 92.13           H  
ATOM   2131  CZ2 TRP A 138       7.680   3.192 -14.446  1.00 92.13           C  
ATOM   2132  HZ2 TRP A 138       8.377   3.440 -13.659  1.00 92.13           H  
ATOM   2133  CZ3 TRP A 138       6.140   1.614 -15.457  1.00 92.13           C  
ATOM   2134  HZ3 TRP A 138       5.664   0.645 -15.455  1.00 92.13           H  
ATOM   2135  N   ASP A 139       3.606   4.022 -20.771  1.00 90.98           N  
ATOM   2136  H   ASP A 139       3.599   3.273 -20.094  1.00 90.98           H  
ATOM   2137  CA  ASP A 139       2.358   4.246 -21.494  1.00 90.98           C  
ATOM   2138  HA  ASP A 139       2.552   4.846 -22.383  1.00 90.98           H  
ATOM   2139  C   ASP A 139       1.400   5.026 -20.579  1.00 90.98           C  
ATOM   2140  CB  ASP A 139       1.801   2.891 -21.959  1.00 90.98           C  
ATOM   2141  HB2 ASP A 139       2.569   2.395 -22.553  1.00 90.98           H  
ATOM   2142  HB3 ASP A 139       1.595   2.261 -21.094  1.00 90.98           H  
ATOM   2143  O   ASP A 139       1.040   4.550 -19.505  1.00 90.98           O  
ATOM   2144  CG  ASP A 139       0.536   3.000 -22.818  1.00 90.98           C  
ATOM   2145  OD1 ASP A 139      -0.126   4.064 -22.800  1.00 90.98           O  
ATOM   2146  OD2 ASP A 139       0.227   2.015 -23.522  1.00 90.98           O  
ATOM   2147  N   TRP A 140       1.024   6.237 -20.988  1.00 87.32           N  
ATOM   2148  H   TRP A 140       1.378   6.563 -21.876  1.00 87.32           H  
ATOM   2149  CA  TRP A 140       0.150   7.143 -20.229  1.00 87.32           C  
ATOM   2150  HA  TRP A 140       0.096   6.802 -19.195  1.00 87.32           H  
ATOM   2151  C   TRP A 140      -1.294   7.169 -20.747  1.00 87.32           C  
ATOM   2152  CB  TRP A 140       0.765   8.546 -20.222  1.00 87.32           C  
ATOM   2153  HB2 TRP A 140       0.086   9.225 -19.707  1.00 87.32           H  
ATOM   2154  HB3 TRP A 140       0.863   8.900 -21.248  1.00 87.32           H  
ATOM   2155  O   TRP A 140      -2.090   8.001 -20.315  1.00 87.32           O  
ATOM   2156  CG  TRP A 140       2.089   8.644 -19.536  1.00 87.32           C  
ATOM   2157  CD1 TRP A 140       3.300   8.662 -20.138  1.00 87.32           C  
ATOM   2158  HD1 TRP A 140       3.460   8.596 -21.204  1.00 87.32           H  
ATOM   2159  CD2 TRP A 140       2.350   8.747 -18.106  1.00 87.32           C  
ATOM   2160  CE2 TRP A 140       3.761   8.836 -17.908  1.00 87.32           C  
ATOM   2161  CE3 TRP A 140       1.535   8.800 -16.957  1.00 87.32           C  
ATOM   2162  HE3 TRP A 140       0.461   8.771 -17.068  1.00 87.32           H  
ATOM   2163  NE1 TRP A 140       4.286   8.800 -19.182  1.00 87.32           N  
ATOM   2164  HE1 TRP A 140       5.265   8.908 -19.408  1.00 87.32           H  
ATOM   2165  CH2 TRP A 140       3.497   9.017 -15.513  1.00 87.32           C  
ATOM   2166  HH2 TRP A 140       3.907   9.163 -14.525  1.00 87.32           H  
ATOM   2167  CZ2 TRP A 140       4.339   8.959 -16.636  1.00 87.32           C  
ATOM   2168  HZ2 TRP A 140       5.408   9.053 -16.516  1.00 87.32           H  
ATOM   2169  CZ3 TRP A 140       2.103   8.939 -15.679  1.00 87.32           C  
ATOM   2170  HZ3 TRP A 140       1.464   9.028 -14.813  1.00 87.32           H  
ATOM   2171  N   SER A 141      -1.653   6.275 -21.675  1.00 84.03           N  
ATOM   2172  H   SER A 141      -0.982   5.571 -21.946  1.00 84.03           H  
ATOM   2173  CA  SER A 141      -2.941   6.287 -22.392  1.00 84.03           C  
ATOM   2174  HA  SER A 141      -3.002   7.204 -22.978  1.00 84.03           H  
ATOM   2175  C   SER A 141      -4.180   6.251 -21.491  1.00 84.03           C  
ATOM   2176  CB  SER A 141      -3.013   5.100 -23.360  1.00 84.03           C  
ATOM   2177  HB2 SER A 141      -2.274   5.235 -24.151  1.00 84.03           H  
ATOM   2178  HB3 SER A 141      -4.003   5.064 -23.816  1.00 84.03           H  
ATOM   2179  O   SER A 141      -5.261   6.628 -21.934  1.00 84.03           O  
ATOM   2180  OG  SER A 141      -2.752   3.879 -22.694  1.00 84.03           O  
ATOM   2181  HG  SER A 141      -1.799   3.767 -22.739  1.00 84.03           H  
ATOM   2182  N   GLN A 142      -4.039   5.824 -20.233  1.00 80.62           N  
ATOM   2183  H   GLN A 142      -3.108   5.556 -19.946  1.00 80.62           H  
ATOM   2184  CA  GLN A 142      -5.128   5.753 -19.254  1.00 80.62           C  
ATOM   2185  HA  GLN A 142      -6.044   6.102 -19.732  1.00 80.62           H  
ATOM   2186  C   GLN A 142      -4.943   6.704 -18.059  1.00 80.62           C  
ATOM   2187  CB  GLN A 142      -5.378   4.294 -18.842  1.00 80.62           C  
ATOM   2188  HB2 GLN A 142      -4.506   3.904 -18.316  1.00 80.62           H  
ATOM   2189  HB3 GLN A 142      -6.231   4.278 -18.163  1.00 80.62           H  
ATOM   2190  O   GLN A 142      -5.402   6.408 -16.960  1.00 80.62           O  
ATOM   2191  CG  GLN A 142      -5.684   3.412 -20.067  1.00 80.62           C  
ATOM   2192  HG2 GLN A 142      -4.748   3.138 -20.554  1.00 80.62           H  
ATOM   2193  HG3 GLN A 142      -6.277   3.981 -20.783  1.00 80.62           H  
ATOM   2194  CD  GLN A 142      -6.471   2.150 -19.748  1.00 80.62           C  
ATOM   2195  NE2 GLN A 142      -6.649   1.263 -20.699  1.00 80.62           N  
ATOM   2196 HE21 GLN A 142      -7.363   0.572 -20.518  1.00 80.62           H  
ATOM   2197 HE22 GLN A 142      -6.340   1.480 -21.636  1.00 80.62           H  
ATOM   2198  OE1 GLN A 142      -6.958   1.920 -18.659  1.00 80.62           O  
ATOM   2199  N   GLY A 143      -4.236   7.825 -18.244  1.00 82.68           N  
ATOM   2200  H   GLY A 143      -3.818   7.986 -19.149  1.00 82.68           H  
ATOM   2201  CA  GLY A 143      -4.102   8.891 -17.237  1.00 82.68           C  
ATOM   2202  HA2 GLY A 143      -5.071   9.061 -16.769  1.00 82.68           H  
ATOM   2203  HA3 GLY A 143      -3.802   9.812 -17.737  1.00 82.68           H  
ATOM   2204  C   GLY A 143      -3.092   8.621 -16.117  1.00 82.68           C  
ATOM   2205  O   GLY A 143      -2.796   9.515 -15.333  1.00 82.68           O  
ATOM   2206  N   LYS A 144      -2.521   7.417 -16.074  1.00 84.96           N  
ATOM   2207  H   LYS A 144      -2.816   6.748 -16.771  1.00 84.96           H  
ATOM   2208  CA  LYS A 144      -1.436   7.012 -15.175  1.00 84.96           C  
ATOM   2209  HA  LYS A 144      -0.909   7.900 -14.826  1.00 84.96           H  
ATOM   2210  C   LYS A 144      -0.435   6.145 -15.918  1.00 84.96           C  
ATOM   2211  CB  LYS A 144      -2.002   6.289 -13.947  1.00 84.96           C  
ATOM   2212  HB2 LYS A 144      -1.200   6.108 -13.230  1.00 84.96           H  
ATOM   2213  HB3 LYS A 144      -2.734   6.942 -13.471  1.00 84.96           H  
ATOM   2214  O   LYS A 144      -0.742   5.618 -16.991  1.00 84.96           O  
ATOM   2215  CG  LYS A 144      -2.659   4.955 -14.323  1.00 84.96           C  
ATOM   2216  HG2 LYS A 144      -3.408   5.126 -15.095  1.00 84.96           H  
ATOM   2217  HG3 LYS A 144      -1.912   4.255 -14.699  1.00 84.96           H  
ATOM   2218  CD  LYS A 144      -3.338   4.354 -13.101  1.00 84.96           C  
ATOM   2219  HD2 LYS A 144      -3.972   5.113 -12.644  1.00 84.96           H  
ATOM   2220  HD3 LYS A 144      -2.596   4.020 -12.376  1.00 84.96           H  
ATOM   2221  CE  LYS A 144      -4.192   3.185 -13.567  1.00 84.96           C  
ATOM   2222  HE2 LYS A 144      -3.552   2.321 -13.743  1.00 84.96           H  
ATOM   2223  HE3 LYS A 144      -4.703   3.467 -14.487  1.00 84.96           H  
ATOM   2224  NZ  LYS A 144      -5.183   2.892 -12.532  1.00 84.96           N  
ATOM   2225  HZ1 LYS A 144      -5.801   2.114 -12.713  1.00 84.96           H  
ATOM   2226  HZ2 LYS A 144      -5.751   3.676 -12.244  1.00 84.96           H  
ATOM   2227  HZ3 LYS A 144      -4.736   2.573 -11.685  1.00 84.96           H  
ATOM   2228  N   ASN A 145       0.738   5.967 -15.328  1.00 88.32           N  
ATOM   2229  H   ASN A 145       0.889   6.375 -14.417  1.00 88.32           H  
ATOM   2230  CA  ASN A 145       1.777   5.117 -15.883  1.00 88.32           C  
ATOM   2231  HA  ASN A 145       1.996   5.481 -16.887  1.00 88.32           H  
ATOM   2232  C   ASN A 145       1.313   3.660 -15.996  1.00 88.32           C  
ATOM   2233  CB  ASN A 145       3.066   5.213 -15.049  1.00 88.32           C  
ATOM   2234  HB2 ASN A 145       3.401   6.249 -15.002  1.00 88.32           H  
ATOM   2235  HB3 ASN A 145       3.843   4.621 -15.534  1.00 88.32           H  
ATOM   2236  O   ASN A 145       0.821   3.040 -15.053  1.00 88.32           O  
ATOM   2237  CG  ASN A 145       2.873   4.704 -13.636  1.00 88.32           C  
ATOM   2238  ND2 ASN A 145       3.675   3.786 -13.155  1.00 88.32           N  
ATOM   2239 HD21 ASN A 145       3.542   3.576 -12.176  1.00 88.32           H  
ATOM   2240 HD22 ASN A 145       4.469   3.448 -13.679  1.00 88.32           H  
ATOM   2241  OD1 ASN A 145       1.979   5.142 -12.943  1.00 88.32           O  
ATOM   2242  N   ARG A 146       1.554   3.089 -17.169  1.00 90.61           N  
ATOM   2243  H   ARG A 146       1.770   3.697 -17.946  1.00 90.61           H  
ATOM   2244  CA  ARG A 146       1.439   1.664 -17.447  1.00 90.61           C  
ATOM   2245  HA  ARG A 146       1.312   1.119 -16.512  1.00 90.61           H  
ATOM   2246  C   ARG A 146       2.709   1.176 -18.100  1.00 90.61           C  
ATOM   2247  CB  ARG A 146       0.232   1.405 -18.350  1.00 90.61           C  
ATOM   2248  HB2 ARG A 146       0.314   1.998 -19.261  1.00 90.61           H  
ATOM   2249  HB3 ARG A 146       0.205   0.349 -18.620  1.00 90.61           H  
ATOM   2250  O   ARG A 146       3.414   1.932 -18.775  1.00 90.61           O  
ATOM   2251  CG  ARG A 146      -1.057   1.773 -17.622  1.00 90.61           C  
ATOM   2252  HG2 ARG A 146      -1.117   1.199 -16.697  1.00 90.61           H  
ATOM   2253  HG3 ARG A 146      -1.071   2.837 -17.383  1.00 90.61           H  
ATOM   2254  CD  ARG A 146      -2.256   1.457 -18.503  1.00 90.61           C  
ATOM   2255  HD2 ARG A 146      -2.334   2.209 -19.288  1.00 90.61           H  
ATOM   2256  HD3 ARG A 146      -2.106   0.478 -18.958  1.00 90.61           H  
ATOM   2257  NE  ARG A 146      -3.463   1.451 -17.671  1.00 90.61           N  
ATOM   2258  HE  ARG A 146      -3.449   2.045 -16.854  1.00 90.61           H  
ATOM   2259  NH1 ARG A 146      -4.641  -0.122 -18.842  1.00 90.61           N  
ATOM   2260 HH11 ARG A 146      -3.948  -0.099 -19.576  1.00 90.61           H  
ATOM   2261 HH12 ARG A 146      -5.452  -0.722 -18.890  1.00 90.61           H  
ATOM   2262  NH2 ARG A 146      -5.432   0.650 -16.902  1.00 90.61           N  
ATOM   2263 HH21 ARG A 146      -5.395   1.283 -16.116  1.00 90.61           H  
ATOM   2264 HH22 ARG A 146      -6.346   0.309 -17.163  1.00 90.61           H  
ATOM   2265  CZ  ARG A 146      -4.504   0.662 -17.810  1.00 90.61           C  
ATOM   2266  N   CYS A 147       2.995  -0.103 -17.904  1.00 93.82           N  
ATOM   2267  H   CYS A 147       2.376  -0.667 -17.339  1.00 93.82           H  
ATOM   2268  CA  CYS A 147       4.110  -0.749 -18.571  1.00 93.82           C  
ATOM   2269  HA  CYS A 147       5.029  -0.304 -18.188  1.00 93.82           H  
ATOM   2270  C   CYS A 147       4.017  -0.525 -20.085  1.00 93.82           C  
ATOM   2271  CB  CYS A 147       4.096  -2.234 -18.218  1.00 93.82           C  
ATOM   2272  HB2 CYS A 147       3.126  -2.660 -18.474  1.00 93.82           H  
ATOM   2273  HB3 CYS A 147       4.859  -2.759 -18.791  1.00 93.82           H  
ATOM   2274  O   CYS A 147       2.943  -0.720 -20.659  1.00 93.82           O  
ATOM   2275  SG  CYS A 147       4.408  -2.482 -16.461  1.00 93.82           S  
ATOM   2276  N   PRO A 148       5.104  -0.090 -20.745  1.00 93.33           N  
ATOM   2277  CA  PRO A 148       5.068   0.091 -22.185  1.00 93.33           C  
ATOM   2278  HA  PRO A 148       4.259   0.770 -22.454  1.00 93.33           H  
ATOM   2279  C   PRO A 148       4.846  -1.248 -22.883  1.00 93.33           C  
ATOM   2280  CB  PRO A 148       6.404   0.714 -22.565  1.00 93.33           C  
ATOM   2281  HB2 PRO A 148       6.337   1.799 -22.474  1.00 93.33           H  
ATOM   2282  HB3 PRO A 148       6.729   0.434 -23.567  1.00 93.33           H  
ATOM   2283  O   PRO A 148       5.151  -2.316 -22.344  1.00 93.33           O  
ATOM   2284  CG  PRO A 148       7.328   0.167 -21.494  1.00 93.33           C  
ATOM   2285  HG2 PRO A 148       7.639  -0.842 -21.764  1.00 93.33           H  
ATOM   2286  HG3 PRO A 148       8.190   0.830 -21.419  1.00 93.33           H  
ATOM   2287  CD  PRO A 148       6.448   0.134 -20.239  1.00 93.33           C  
ATOM   2288  HD2 PRO A 148       6.481   1.095 -19.726  1.00 93.33           H  
ATOM   2289  HD3 PRO A 148       6.764  -0.671 -19.575  1.00 93.33           H  
ATOM   2290  N   LYS A 149       4.338  -1.178 -24.114  1.00 89.56           N  
ATOM   2291  H   LYS A 149       4.110  -0.265 -24.479  1.00 89.56           H  
ATOM   2292  CA  LYS A 149       4.016  -2.360 -24.918  1.00 89.56           C  
ATOM   2293  HA  LYS A 149       3.189  -2.878 -24.433  1.00 89.56           H  
ATOM   2294  C   LYS A 149       5.196  -3.334 -24.983  1.00 89.56           C  
ATOM   2295  CB  LYS A 149       3.583  -1.944 -26.329  1.00 89.56           C  
ATOM   2296  HB2 LYS A 149       4.347  -1.304 -26.772  1.00 89.56           H  
ATOM   2297  HB3 LYS A 149       3.486  -2.839 -26.943  1.00 89.56           H  
ATOM   2298  O   LYS A 149       6.313  -2.947 -25.312  1.00 89.56           O  
ATOM   2299  CG  LYS A 149       2.234  -1.214 -26.309  1.00 89.56           C  
ATOM   2300  HG2 LYS A 149       2.324  -0.292 -25.735  1.00 89.56           H  
ATOM   2301  HG3 LYS A 149       1.487  -1.851 -25.836  1.00 89.56           H  
ATOM   2302  CD  LYS A 149       1.777  -0.874 -27.732  1.00 89.56           C  
ATOM   2303  HD2 LYS A 149       1.675  -1.794 -28.308  1.00 89.56           H  
ATOM   2304  HD3 LYS A 149       2.521  -0.232 -28.203  1.00 89.56           H  
ATOM   2305  CE  LYS A 149       0.429  -0.148 -27.665  1.00 89.56           C  
ATOM   2306  HE2 LYS A 149      -0.295  -0.799 -27.176  1.00 89.56           H  
ATOM   2307  HE3 LYS A 149       0.541   0.735 -27.037  1.00 89.56           H  
ATOM   2308  NZ  LYS A 149      -0.055   0.240 -29.013  1.00 89.56           N  
ATOM   2309  HZ1 LYS A 149      -0.935   0.728 -28.932  1.00 89.56           H  
ATOM   2310  HZ2 LYS A 149       0.607   0.859 -29.460  1.00 89.56           H  
ATOM   2311  HZ3 LYS A 149      -0.192  -0.575 -29.593  1.00 89.56           H  
ATOM   2312  N   GLY A 150       4.914  -4.598 -24.681  1.00 90.90           N  
ATOM   2313  H   GLY A 150       3.980  -4.812 -24.361  1.00 90.90           H  
ATOM   2314  CA  GLY A 150       5.888  -5.691 -24.708  1.00 90.90           C  
ATOM   2315  HA2 GLY A 150       5.359  -6.635 -24.834  1.00 90.90           H  
ATOM   2316  HA3 GLY A 150       6.549  -5.559 -25.565  1.00 90.90           H  
ATOM   2317  C   GLY A 150       6.769  -5.816 -23.461  1.00 90.90           C  
ATOM   2318  O   GLY A 150       7.445  -6.832 -23.324  1.00 90.90           O  
ATOM   2319  N   ALA A 151       6.759  -4.850 -22.535  1.00 93.35           N  
ATOM   2320  H   ALA A 151       6.158  -4.046 -22.648  1.00 93.35           H  
ATOM   2321  CA  ALA A 151       7.481  -4.998 -21.275  1.00 93.35           C  
ATOM   2322  HA  ALA A 151       8.482  -5.365 -21.501  1.00 93.35           H  
ATOM   2323  C   ALA A 151       6.794  -6.032 -20.373  1.00 93.35           C  
ATOM   2324  CB  ALA A 151       7.634  -3.638 -20.594  1.00 93.35           C  
ATOM   2325  HB1 ALA A 151       8.146  -2.955 -21.271  1.00 93.35           H  
ATOM   2326  HB2 ALA A 151       6.654  -3.240 -20.329  1.00 93.35           H  
ATOM   2327  HB3 ALA A 151       8.236  -3.754 -19.692  1.00 93.35           H  
ATOM   2328  O   ALA A 151       5.571  -6.038 -20.233  1.00 93.35           O  
ATOM   2329  N   GLN A 152       7.590  -6.897 -19.749  1.00 93.90           N  
ATOM   2330  H   GLN A 152       8.591  -6.813 -19.857  1.00 93.90           H  
ATOM   2331  CA  GLN A 152       7.104  -7.962 -18.876  1.00 93.90           C  
ATOM   2332  HA  GLN A 152       6.050  -8.147 -19.081  1.00 93.90           H  
ATOM   2333  C   GLN A 152       7.229  -7.555 -17.410  1.00 93.90           C  
ATOM   2334  CB  GLN A 152       7.874  -9.259 -19.161  1.00 93.90           C  
ATOM   2335  HB2 GLN A 152       7.584 -10.009 -18.425  1.00 93.90           H  
ATOM   2336  HB3 GLN A 152       8.943  -9.075 -19.060  1.00 93.90           H  
ATOM   2337  O   GLN A 152       8.227  -6.968 -17.007  1.00 93.90           O  
ATOM   2338  CG  GLN A 152       7.570  -9.807 -20.565  1.00 93.90           C  
ATOM   2339  HG2 GLN A 152       7.876  -9.086 -21.323  1.00 93.90           H  
ATOM   2340  HG3 GLN A 152       6.495  -9.965 -20.658  1.00 93.90           H  
ATOM   2341  CD  GLN A 152       8.285 -11.123 -20.850  1.00 93.90           C  
ATOM   2342  NE2 GLN A 152       7.798 -11.914 -21.780  1.00 93.90           N  
ATOM   2343 HE21 GLN A 152       6.964 -11.665 -22.291  1.00 93.90           H  
ATOM   2344 HE22 GLN A 152       8.303 -12.777 -21.923  1.00 93.90           H  
ATOM   2345  OE1 GLN A 152       9.291 -11.470 -20.256  1.00 93.90           O  
ATOM   2346  N   CYS A 153       6.233  -7.892 -16.594  1.00 94.38           N  
ATOM   2347  H   CYS A 153       5.425  -8.369 -16.968  1.00 94.38           H  
ATOM   2348  CA  CYS A 153       6.337  -7.724 -15.149  1.00 94.38           C  
ATOM   2349  HA  CYS A 153       6.825  -6.773 -14.937  1.00 94.38           H  
ATOM   2350  C   CYS A 153       7.192  -8.848 -14.557  1.00 94.38           C  
ATOM   2351  CB  CYS A 153       4.941  -7.674 -14.528  1.00 94.38           C  
ATOM   2352  HB2 CYS A 153       4.358  -8.521 -14.890  1.00 94.38           H  
ATOM   2353  HB3 CYS A 153       5.037  -7.769 -13.447  1.00 94.38           H  
ATOM   2354  O   CYS A 153       6.728  -9.982 -14.428  1.00 94.38           O  
ATOM   2355  SG  CYS A 153       4.038  -6.145 -14.870  1.00 94.38           S  
ATOM   2356  N   LEU A 154       8.418  -8.520 -14.159  1.00 95.72           N  
ATOM   2357  H   LEU A 154       8.687  -7.549 -14.226  1.00 95.72           H  
ATOM   2358  CA  LEU A 154       9.393  -9.443 -13.574  1.00 95.72           C  
ATOM   2359  HA  LEU A 154       8.931 -10.425 -13.468  1.00 95.72           H  
ATOM   2360  C   LEU A 154       9.794  -8.979 -12.166  1.00 95.72           C  
ATOM   2361  CB  LEU A 154      10.607  -9.575 -14.516  1.00 95.72           C  
ATOM   2362  HB2 LEU A 154      11.034  -8.585 -14.677  1.00 95.72           H  
ATOM   2363  HB3 LEU A 154      11.382 -10.175 -14.040  1.00 95.72           H  
ATOM   2364  O   LEU A 154       9.549  -7.817 -11.818  1.00 95.72           O  
ATOM   2365  CG  LEU A 154      10.276 -10.209 -15.881  1.00 95.72           C  
ATOM   2366  HG  LEU A 154       9.454  -9.671 -16.353  1.00 95.72           H  
ATOM   2367  CD1 LEU A 154      11.486 -10.120 -16.804  1.00 95.72           C  
ATOM   2368 HD11 LEU A 154      11.238 -10.545 -17.777  1.00 95.72           H  
ATOM   2369 HD12 LEU A 154      11.756  -9.074 -16.951  1.00 95.72           H  
ATOM   2370 HD13 LEU A 154      12.332 -10.661 -16.380  1.00 95.72           H  
ATOM   2371  CD2 LEU A 154       9.888 -11.683 -15.740  1.00 95.72           C  
ATOM   2372 HD21 LEU A 154       8.936 -11.773 -15.218  1.00 95.72           H  
ATOM   2373 HD22 LEU A 154      10.663 -12.227 -15.200  1.00 95.72           H  
ATOM   2374 HD23 LEU A 154       9.770 -12.121 -16.731  1.00 95.72           H  
ATOM   2375  N   PRO A 155      10.383  -9.864 -11.339  1.00 95.97           N  
ATOM   2376  CA  PRO A 155      10.872  -9.482 -10.023  1.00 95.97           C  
ATOM   2377  HA  PRO A 155      10.014  -9.216  -9.406  1.00 95.97           H  
ATOM   2378  C   PRO A 155      11.850  -8.310 -10.104  1.00 95.97           C  
ATOM   2379  CB  PRO A 155      11.548 -10.724  -9.437  1.00 95.97           C  
ATOM   2380  HB2 PRO A 155      11.400 -10.792  -8.359  1.00 95.97           H  
ATOM   2381  HB3 PRO A 155      12.611 -10.724  -9.678  1.00 95.97           H  
ATOM   2382  O   PRO A 155      12.595  -8.178 -11.079  1.00 95.97           O  
ATOM   2383  CG  PRO A 155      10.867 -11.873 -10.175  1.00 95.97           C  
ATOM   2384  HG2 PRO A 155       9.919 -12.104  -9.689  1.00 95.97           H  
ATOM   2385  HG3 PRO A 155      11.501 -12.758 -10.220  1.00 95.97           H  
ATOM   2386  CD  PRO A 155      10.613 -11.286 -11.561  1.00 95.97           C  
ATOM   2387  HD2 PRO A 155      11.502 -11.419 -12.176  1.00 95.97           H  
ATOM   2388  HD3 PRO A 155       9.756 -11.777 -12.022  1.00 95.97           H  
ATOM   2389  N   PHE A 156      11.893  -7.485  -9.060  1.00 97.88           N  
ATOM   2390  H   PHE A 156      11.239  -7.631  -8.304  1.00 97.88           H  
ATOM   2391  CA  PHE A 156      12.813  -6.347  -8.992  1.00 97.88           C  
ATOM   2392  HA  PHE A 156      12.551  -5.627  -9.767  1.00 97.88           H  
ATOM   2393  C   PHE A 156      14.267  -6.754  -9.243  1.00 97.88           C  
ATOM   2394  CB  PHE A 156      12.689  -5.667  -7.628  1.00 97.88           C  
ATOM   2395  HB2 PHE A 156      12.387  -6.404  -6.885  1.00 97.88           H  
ATOM   2396  HB3 PHE A 156      13.673  -5.306  -7.329  1.00 97.88           H  
ATOM   2397  O   PHE A 156      14.968  -6.027  -9.937  1.00 97.88           O  
ATOM   2398  CG  PHE A 156      11.730  -4.496  -7.594  1.00 97.88           C  
ATOM   2399  CD1 PHE A 156      12.176  -3.263  -7.094  1.00 97.88           C  
ATOM   2400  HD1 PHE A 156      13.191  -3.155  -6.741  1.00 97.88           H  
ATOM   2401  CD2 PHE A 156      10.401  -4.621  -8.037  1.00 97.88           C  
ATOM   2402  HD2 PHE A 156      10.059  -5.553  -8.462  1.00 97.88           H  
ATOM   2403  CE1 PHE A 156      11.298  -2.175  -7.009  1.00 97.88           C  
ATOM   2404  HE1 PHE A 156      11.657  -1.243  -6.599  1.00 97.88           H  
ATOM   2405  CE2 PHE A 156       9.513  -3.536  -7.928  1.00 97.88           C  
ATOM   2406  HE2 PHE A 156       8.480  -3.631  -8.230  1.00 97.88           H  
ATOM   2407  CZ  PHE A 156       9.961  -2.311  -7.415  1.00 97.88           C  
ATOM   2408  HZ  PHE A 156       9.279  -1.480  -7.319  1.00 97.88           H  
ATOM   2409  N   SER A 157      14.695  -7.935  -8.786  1.00 96.79           N  
ATOM   2410  H   SER A 157      14.054  -8.516  -8.265  1.00 96.79           H  
ATOM   2411  CA  SER A 157      16.056  -8.446  -9.009  1.00 96.79           C  
ATOM   2412  HA  SER A 157      16.764  -7.749  -8.561  1.00 96.79           H  
ATOM   2413  C   SER A 157      16.444  -8.597 -10.488  1.00 96.79           C  
ATOM   2414  CB  SER A 157      16.220  -9.797  -8.312  1.00 96.79           C  
ATOM   2415  HB2 SER A 157      17.242 -10.147  -8.457  1.00 96.79           H  
ATOM   2416  HB3 SER A 157      16.040  -9.677  -7.244  1.00 96.79           H  
ATOM   2417  O   SER A 157      17.628  -8.600 -10.809  1.00 96.79           O  
ATOM   2418  OG  SER A 157      15.310 -10.749  -8.839  1.00 96.79           O  
ATOM   2419  HG  SER A 157      15.623 -11.623  -8.593  1.00 96.79           H  
ATOM   2420  N   HIS A 158      15.476  -8.703 -11.404  1.00 96.79           N  
ATOM   2421  H   HIS A 158      14.515  -8.679 -11.094  1.00 96.79           H  
ATOM   2422  CA  HIS A 158      15.746  -8.747 -12.842  1.00 96.79           C  
ATOM   2423  HA  HIS A 158      16.598  -9.402 -13.023  1.00 96.79           H  
ATOM   2424  C   HIS A 158      16.108  -7.363 -13.402  1.00 96.79           C  
ATOM   2425  CB  HIS A 158      14.522  -9.327 -13.562  1.00 96.79           C  
ATOM   2426  HB2 HIS A 158      13.662  -8.677 -13.404  1.00 96.79           H  
ATOM   2427  HB3 HIS A 158      14.289 -10.305 -13.141  1.00 96.79           H  
ATOM   2428  O   HIS A 158      17.035  -7.231 -14.197  1.00 96.79           O  
ATOM   2429  CG  HIS A 158      14.743  -9.475 -15.043  1.00 96.79           C  
ATOM   2430  CD2 HIS A 158      14.398  -8.575 -16.016  1.00 96.79           C  
ATOM   2431  HD2 HIS A 158      13.897  -7.631 -15.858  1.00 96.79           H  
ATOM   2432  ND1 HIS A 158      15.384 -10.520 -15.665  1.00 96.79           N  
ATOM   2433  HD1 HIS A 158      15.802 -11.319 -15.209  1.00 96.79           H  
ATOM   2434  CE1 HIS A 158      15.415 -10.262 -16.983  1.00 96.79           C  
ATOM   2435  HE1 HIS A 158      15.865 -10.898 -17.731  1.00 96.79           H  
ATOM   2436  NE2 HIS A 158      14.820  -9.089 -17.247  1.00 96.79           N  
ATOM   2437  N   TYR A 159      15.376  -6.326 -12.989  1.00 97.53           N  
ATOM   2438  H   TYR A 159      14.671  -6.496 -12.286  1.00 97.53           H  
ATOM   2439  CA  TYR A 159      15.580  -4.949 -13.455  1.00 97.53           C  
ATOM   2440  HA  TYR A 159      15.938  -4.974 -14.484  1.00 97.53           H  
ATOM   2441  C   TYR A 159      16.638  -4.191 -12.649  1.00 97.53           C  
ATOM   2442  CB  TYR A 159      14.235  -4.214 -13.428  1.00 97.53           C  
ATOM   2443  HB2 TYR A 159      13.760  -4.353 -12.457  1.00 97.53           H  
ATOM   2444  HB3 TYR A 159      14.412  -3.146 -13.551  1.00 97.53           H  
ATOM   2445  O   TYR A 159      17.267  -3.264 -13.167  1.00 97.53           O  
ATOM   2446  CG  TYR A 159      13.307  -4.664 -14.535  1.00 97.53           C  
ATOM   2447  CD1 TYR A 159      13.593  -4.282 -15.860  1.00 97.53           C  
ATOM   2448  HD1 TYR A 159      14.469  -3.685 -16.065  1.00 97.53           H  
ATOM   2449  CD2 TYR A 159      12.194  -5.484 -14.262  1.00 97.53           C  
ATOM   2450  HD2 TYR A 159      11.978  -5.799 -13.252  1.00 97.53           H  
ATOM   2451  CE1 TYR A 159      12.771  -4.713 -16.916  1.00 97.53           C  
ATOM   2452  HE1 TYR A 159      13.006  -4.443 -17.935  1.00 97.53           H  
ATOM   2453  CE2 TYR A 159      11.360  -5.898 -15.318  1.00 97.53           C  
ATOM   2454  HE2 TYR A 159      10.491  -6.513 -15.133  1.00 97.53           H  
ATOM   2455  OH  TYR A 159      10.865  -5.939 -17.663  1.00 97.53           O  
ATOM   2456  HH  TYR A 159      11.219  -5.677 -18.517  1.00 97.53           H  
ATOM   2457  CZ  TYR A 159      11.653  -5.525 -16.643  1.00 97.53           C  
ATOM   2458  N   PHE A 160      16.844  -4.613 -11.406  1.00 98.30           N  
ATOM   2459  H   PHE A 160      16.242  -5.346 -11.058  1.00 98.30           H  
ATOM   2460  CA  PHE A 160      17.789  -4.070 -10.446  1.00 98.30           C  
ATOM   2461  HA  PHE A 160      18.462  -3.369 -10.939  1.00 98.30           H  
ATOM   2462  C   PHE A 160      18.618  -5.222  -9.858  1.00 98.30           C  
ATOM   2463  CB  PHE A 160      17.012  -3.309  -9.365  1.00 98.30           C  
ATOM   2464  HB2 PHE A 160      17.731  -2.791  -8.731  1.00 98.30           H  
ATOM   2465  HB3 PHE A 160      16.476  -4.018  -8.733  1.00 98.30           H  
ATOM   2466  O   PHE A 160      18.290  -5.729  -8.785  1.00 98.30           O  
ATOM   2467  CG  PHE A 160      16.010  -2.306  -9.894  1.00 98.30           C  
ATOM   2468  CD1 PHE A 160      16.457  -1.110 -10.478  1.00 98.30           C  
ATOM   2469  HD1 PHE A 160      17.515  -0.922 -10.584  1.00 98.30           H  
ATOM   2470  CD2 PHE A 160      14.631  -2.546  -9.757  1.00 98.30           C  
ATOM   2471  HD2 PHE A 160      14.284  -3.465  -9.307  1.00 98.30           H  
ATOM   2472  CE1 PHE A 160      15.532  -0.121 -10.840  1.00 98.30           C  
ATOM   2473  HE1 PHE A 160      15.882   0.837 -11.194  1.00 98.30           H  
ATOM   2474  CE2 PHE A 160      13.703  -1.562 -10.136  1.00 98.30           C  
ATOM   2475  HE2 PHE A 160      12.650  -1.712  -9.952  1.00 98.30           H  
ATOM   2476  CZ  PHE A 160      14.155  -0.341 -10.662  1.00 98.30           C  
ATOM   2477  HZ  PHE A 160      13.450   0.445 -10.890  1.00 98.30           H  
ATOM   2478  N   PRO A 161      19.670  -5.682 -10.557  1.00 97.97           N  
ATOM   2479  CA  PRO A 161      20.489  -6.802 -10.092  1.00 97.97           C  
ATOM   2480  HA  PRO A 161      19.861  -7.690 -10.018  1.00 97.97           H  
ATOM   2481  C   PRO A 161      21.159  -6.569  -8.734  1.00 97.97           C  
ATOM   2482  CB  PRO A 161      21.535  -7.016 -11.188  1.00 97.97           C  
ATOM   2483  HB2 PRO A 161      21.814  -8.066 -11.277  1.00 97.97           H  
ATOM   2484  HB3 PRO A 161      22.415  -6.403 -10.995  1.00 97.97           H  
ATOM   2485  O   PRO A 161      21.396  -7.527  -8.001  1.00 97.97           O  
ATOM   2486  CG  PRO A 161      20.837  -6.506 -12.445  1.00 97.97           C  
ATOM   2487  HG2 PRO A 161      21.550  -6.200 -13.211  1.00 97.97           H  
ATOM   2488  HG3 PRO A 161      20.163  -7.273 -12.828  1.00 97.97           H  
ATOM   2489  CD  PRO A 161      20.027  -5.326 -11.923  1.00 97.97           C  
ATOM   2490  HD2 PRO A 161      20.639  -4.424 -11.922  1.00 97.97           H  
ATOM   2491  HD3 PRO A 161      19.152  -5.186 -12.557  1.00 97.97           H  
ATOM   2492  N   THR A 162      21.459  -5.313  -8.397  1.00 98.25           N  
ATOM   2493  H   THR A 162      21.320  -4.587  -9.085  1.00 98.25           H  
ATOM   2494  CA  THR A 162      22.119  -4.930  -7.144  1.00 98.25           C  
ATOM   2495  HA  THR A 162      22.180  -5.809  -6.503  1.00 98.25           H  
ATOM   2496  C   THR A 162      21.345  -3.845  -6.384  1.00 98.25           C  
ATOM   2497  CB  THR A 162      23.555  -4.444  -7.406  1.00 98.25           C  
ATOM   2498  HB  THR A 162      24.046  -4.287  -6.445  1.00 98.25           H  
ATOM   2499  O   THR A 162      20.548  -3.115  -6.984  1.00 98.25           O  
ATOM   2500  CG2 THR A 162      24.400  -5.435  -8.205  1.00 98.25           C  
ATOM   2501 HG21 THR A 162      25.430  -5.080  -8.237  1.00 98.25           H  
ATOM   2502 HG22 THR A 162      24.025  -5.524  -9.224  1.00 98.25           H  
ATOM   2503 HG23 THR A 162      24.375  -6.412  -7.721  1.00 98.25           H  
ATOM   2504  OG1 THR A 162      23.552  -3.218  -8.096  1.00 98.25           O  
ATOM   2505  HG1 THR A 162      23.275  -3.396  -8.998  1.00 98.25           H  
ATOM   2506  N   PRO A 163      21.623  -3.662  -5.079  1.00 98.32           N  
ATOM   2507  CA  PRO A 163      21.122  -2.520  -4.315  1.00 98.32           C  
ATOM   2508  HA  PRO A 163      20.039  -2.612  -4.222  1.00 98.32           H  
ATOM   2509  C   PRO A 163      21.430  -1.159  -4.949  1.00 98.32           C  
ATOM   2510  CB  PRO A 163      21.775  -2.659  -2.938  1.00 98.32           C  
ATOM   2511  HB2 PRO A 163      21.144  -2.246  -2.151  1.00 98.32           H  
ATOM   2512  HB3 PRO A 163      22.753  -2.177  -2.926  1.00 98.32           H  
ATOM   2513  O   PRO A 163      20.569  -0.279  -4.989  1.00 98.32           O  
ATOM   2514  CG  PRO A 163      21.953  -4.165  -2.778  1.00 98.32           C  
ATOM   2515  HG2 PRO A 163      21.010  -4.622  -2.480  1.00 98.32           H  
ATOM   2516  HG3 PRO A 163      22.742  -4.408  -2.066  1.00 98.32           H  
ATOM   2517  CD  PRO A 163      22.314  -4.597  -4.196  1.00 98.32           C  
ATOM   2518  HD2 PRO A 163      21.983  -5.623  -4.357  1.00 98.32           H  
ATOM   2519  HD3 PRO A 163      23.392  -4.515  -4.337  1.00 98.32           H  
ATOM   2520  N   ALA A 164      22.635  -1.005  -5.507  1.00 98.49           N  
ATOM   2521  H   ALA A 164      23.292  -1.772  -5.474  1.00 98.49           H  
ATOM   2522  CA  ALA A 164      23.036   0.217  -6.194  1.00 98.49           C  
ATOM   2523  HA  ALA A 164      22.876   1.059  -5.521  1.00 98.49           H  
ATOM   2524  C   ALA A 164      22.182   0.475  -7.441  1.00 98.49           C  
ATOM   2525  CB  ALA A 164      24.528   0.134  -6.530  1.00 98.49           C  
ATOM   2526  HB1 ALA A 164      25.109   0.006  -5.617  1.00 98.49           H  
ATOM   2527  HB2 ALA A 164      24.718  -0.701  -7.205  1.00 98.49           H  
ATOM   2528  HB3 ALA A 164      24.839   1.059  -7.016  1.00 98.49           H  
ATOM   2529  O   ALA A 164      21.726   1.597  -7.645  1.00 98.49           O  
ATOM   2530  N   ASP A 165      21.881  -0.567  -8.226  1.00 98.36           N  
ATOM   2531  H   ASP A 165      22.271  -1.471  -8.000  1.00 98.36           H  
ATOM   2532  CA  ASP A 165      21.007  -0.435  -9.393  1.00 98.36           C  
ATOM   2533  HA  ASP A 165      21.459   0.271 -10.089  1.00 98.36           H  
ATOM   2534  C   ASP A 165      19.624   0.103  -9.017  1.00 98.36           C  
ATOM   2535  CB  ASP A 165      20.816  -1.780 -10.103  1.00 98.36           C  
ATOM   2536  HB2 ASP A 165      20.443  -2.528  -9.403  1.00 98.36           H  
ATOM   2537  HB3 ASP A 165      20.054  -1.659 -10.873  1.00 98.36           H  
ATOM   2538  O   ASP A 165      19.091   0.943  -9.742  1.00 98.36           O  
ATOM   2539  CG  ASP A 165      22.076  -2.287 -10.784  1.00 98.36           C  
ATOM   2540  OD1 ASP A 165      22.563  -1.579 -11.692  1.00 98.36           O  
ATOM   2541  OD2 ASP A 165      22.468  -3.440 -10.503  1.00 98.36           O  
ATOM   2542  N   LEU A 166      19.044  -0.363  -7.905  1.00 98.39           N  
ATOM   2543  H   LEU A 166      19.553  -1.029  -7.342  1.00 98.39           H  
ATOM   2544  CA  LEU A 166      17.737   0.106  -7.443  1.00 98.39           C  
ATOM   2545  HA  LEU A 166      17.033   0.029  -8.272  1.00 98.39           H  
ATOM   2546  C   LEU A 166      17.788   1.582  -7.048  1.00 98.39           C  
ATOM   2547  CB  LEU A 166      17.234  -0.782  -6.293  1.00 98.39           C  
ATOM   2548  HB2 LEU A 166      17.165  -1.810  -6.650  1.00 98.39           H  
ATOM   2549  HB3 LEU A 166      17.960  -0.753  -5.480  1.00 98.39           H  
ATOM   2550  O   LEU A 166      17.008   2.377  -7.572  1.00 98.39           O  
ATOM   2551  CG  LEU A 166      15.860  -0.359  -5.737  1.00 98.39           C  
ATOM   2552  HG  LEU A 166      15.892   0.676  -5.397  1.00 98.39           H  
ATOM   2553  CD1 LEU A 166      14.746  -0.520  -6.771  1.00 98.39           C  
ATOM   2554 HD11 LEU A 166      13.795  -0.229  -6.325  1.00 98.39           H  
ATOM   2555 HD12 LEU A 166      14.704  -1.553  -7.114  1.00 98.39           H  
ATOM   2556 HD13 LEU A 166      14.929   0.125  -7.630  1.00 98.39           H  
ATOM   2557  CD2 LEU A 166      15.500  -1.246  -4.553  1.00 98.39           C  
ATOM   2558 HD21 LEU A 166      16.251  -1.127  -3.771  1.00 98.39           H  
ATOM   2559 HD22 LEU A 166      14.535  -0.946  -4.145  1.00 98.39           H  
ATOM   2560 HD23 LEU A 166      15.453  -2.289  -4.868  1.00 98.39           H  
ATOM   2561  N   CYS A 167      18.720   1.954  -6.171  1.00 97.77           N  
ATOM   2562  H   CYS A 167      19.335   1.250  -5.788  1.00 97.77           H  
ATOM   2563  CA  CYS A 167      18.869   3.336  -5.721  1.00 97.77           C  
ATOM   2564  HA  CYS A 167      17.949   3.657  -5.233  1.00 97.77           H  
ATOM   2565  C   CYS A 167      19.129   4.305  -6.882  1.00 97.77           C  
ATOM   2566  CB  CYS A 167      20.014   3.396  -4.707  1.00 97.77           C  
ATOM   2567  HB2 CYS A 167      20.770   2.651  -4.956  1.00 97.77           H  
ATOM   2568  HB3 CYS A 167      20.485   4.377  -4.759  1.00 97.77           H  
ATOM   2569  O   CYS A 167      18.520   5.371  -6.957  1.00 97.77           O  
ATOM   2570  SG  CYS A 167      19.471   3.156  -3.005  1.00 97.77           S  
ATOM   2571  N   GLU A 168      20.012   3.931  -7.806  1.00 98.05           N  
ATOM   2572  H   GLU A 168      20.502   3.057  -7.682  1.00 98.05           H  
ATOM   2573  CA  GLU A 168      20.471   4.822  -8.869  1.00 98.05           C  
ATOM   2574  HA  GLU A 168      20.553   5.836  -8.478  1.00 98.05           H  
ATOM   2575  C   GLU A 168      19.481   4.887 -10.031  1.00 98.05           C  
ATOM   2576  CB  GLU A 168      21.869   4.380  -9.333  1.00 98.05           C  
ATOM   2577  HB2 GLU A 168      21.864   3.321  -9.590  1.00 98.05           H  
ATOM   2578  HB3 GLU A 168      22.144   4.951 -10.221  1.00 98.05           H  
ATOM   2579  O   GLU A 168      19.076   5.967 -10.465  1.00 98.05           O  
ATOM   2580  CG  GLU A 168      22.890   4.667  -8.225  1.00 98.05           C  
ATOM   2581  HG2 GLU A 168      22.873   5.747  -8.080  1.00 98.05           H  
ATOM   2582  HG3 GLU A 168      22.582   4.193  -7.293  1.00 98.05           H  
ATOM   2583  CD  GLU A 168      24.336   4.267  -8.533  1.00 98.05           C  
ATOM   2584  OE1 GLU A 168      25.132   4.321  -7.563  1.00 98.05           O  
ATOM   2585  OE2 GLU A 168      24.664   3.994  -9.711  1.00 98.05           O  
ATOM   2586  N   LYS A 169      19.033   3.741 -10.551  1.00 97.25           N  
ATOM   2587  H   LYS A 169      19.301   2.872 -10.112  1.00 97.25           H  
ATOM   2588  CA  LYS A 169      18.315   3.716 -11.835  1.00 97.25           C  
ATOM   2589  HA  LYS A 169      18.773   4.461 -12.485  1.00 97.25           H  
ATOM   2590  C   LYS A 169      16.854   4.126 -11.713  1.00 97.25           C  
ATOM   2591  CB  LYS A 169      18.464   2.351 -12.517  1.00 97.25           C  
ATOM   2592  HB2 LYS A 169      17.892   2.358 -13.444  1.00 97.25           H  
ATOM   2593  HB3 LYS A 169      18.053   1.569 -11.878  1.00 97.25           H  
ATOM   2594  O   LYS A 169      16.353   4.761 -12.646  1.00 97.25           O  
ATOM   2595  CG  LYS A 169      19.935   2.058 -12.849  1.00 97.25           C  
ATOM   2596  HG2 LYS A 169      20.551   2.144 -11.954  1.00 97.25           H  
ATOM   2597  HG3 LYS A 169      20.280   2.790 -13.580  1.00 97.25           H  
ATOM   2598  CD  LYS A 169      20.112   0.648 -13.416  1.00 97.25           C  
ATOM   2599  HD2 LYS A 169      19.435   0.493 -14.257  1.00 97.25           H  
ATOM   2600  HD3 LYS A 169      19.888  -0.074 -12.630  1.00 97.25           H  
ATOM   2601  CE  LYS A 169      21.564   0.491 -13.874  1.00 97.25           C  
ATOM   2602  HE2 LYS A 169      22.212   0.847 -13.073  1.00 97.25           H  
ATOM   2603  HE3 LYS A 169      21.734   1.119 -14.749  1.00 97.25           H  
ATOM   2604  NZ  LYS A 169      21.907  -0.919 -14.159  1.00 97.25           N  
ATOM   2605  HZ1 LYS A 169      22.835  -0.998 -14.551  1.00 97.25           H  
ATOM   2606  HZ2 LYS A 169      21.214  -1.403 -14.711  1.00 97.25           H  
ATOM   2607  HZ3 LYS A 169      21.998  -1.382 -13.266  1.00 97.25           H  
ATOM   2608  N   THR A 170      16.200   3.823 -10.586  1.00 95.97           N  
ATOM   2609  H   THR A 170      16.704   3.316  -9.873  1.00 95.97           H  
ATOM   2610  CA  THR A 170      14.755   4.048 -10.381  1.00 95.97           C  
ATOM   2611  HA  THR A 170      14.183   3.366 -11.010  1.00 95.97           H  
ATOM   2612  C   THR A 170      14.351   5.466 -10.759  1.00 95.97           C  
ATOM   2613  CB  THR A 170      14.348   3.752  -8.934  1.00 95.97           C  
ATOM   2614  HB  THR A 170      14.899   4.401  -8.253  1.00 95.97           H  
ATOM   2615  O   THR A 170      13.477   5.659 -11.604  1.00 95.97           O  
ATOM   2616  CG2 THR A 170      12.852   3.894  -8.679  1.00 95.97           C  
ATOM   2617 HG21 THR A 170      12.723   3.992  -7.601  1.00 95.97           H  
ATOM   2618 HG22 THR A 170      12.315   3.019  -9.046  1.00 95.97           H  
ATOM   2619 HG23 THR A 170      12.442   4.785  -9.155  1.00 95.97           H  
ATOM   2620  OG1 THR A 170      14.639   2.411  -8.664  1.00 95.97           O  
ATOM   2621  HG1 THR A 170      15.470   2.387  -8.185  1.00 95.97           H  
ATOM   2622  N   TRP A 171      15.040   6.470 -10.217  1.00 93.49           N  
ATOM   2623  H   TRP A 171      15.753   6.247  -9.537  1.00 93.49           H  
ATOM   2624  CA  TRP A 171      14.759   7.881 -10.490  1.00 93.49           C  
ATOM   2625  HA  TRP A 171      13.893   7.950 -11.148  1.00 93.49           H  
ATOM   2626  C   TRP A 171      15.877   8.555 -11.281  1.00 93.49           C  
ATOM   2627  CB  TRP A 171      14.358   8.597  -9.196  1.00 93.49           C  
ATOM   2628  HB2 TRP A 171      15.187   8.541  -8.491  1.00 93.49           H  
ATOM   2629  HB3 TRP A 171      14.176   9.649  -9.414  1.00 93.49           H  
ATOM   2630  O   TRP A 171      16.241   9.693 -11.012  1.00 93.49           O  
ATOM   2631  CG  TRP A 171      13.127   8.060  -8.530  1.00 93.49           C  
ATOM   2632  CD1 TRP A 171      12.091   7.429  -9.135  1.00 93.49           C  
ATOM   2633  HD1 TRP A 171      12.015   7.223 -10.192  1.00 93.49           H  
ATOM   2634  CD2 TRP A 171      12.758   8.152  -7.122  1.00 93.49           C  
ATOM   2635  CE2 TRP A 171      11.511   7.482  -6.939  1.00 93.49           C  
ATOM   2636  CE3 TRP A 171      13.320   8.779  -5.992  1.00 93.49           C  
ATOM   2637  HE3 TRP A 171      14.240   9.336  -6.089  1.00 93.49           H  
ATOM   2638  NE1 TRP A 171      11.152   7.063  -8.196  1.00 93.49           N  
ATOM   2639  HE1 TRP A 171      10.279   6.604  -8.416  1.00 93.49           H  
ATOM   2640  CH2 TRP A 171      11.450   8.035  -4.603  1.00 93.49           C  
ATOM   2641  HH2 TRP A 171      10.940   8.025  -3.651  1.00 93.49           H  
ATOM   2642  CZ2 TRP A 171      10.872   7.390  -5.700  1.00 93.49           C  
ATOM   2643  HZ2 TRP A 171       9.920   6.890  -5.599  1.00 93.49           H  
ATOM   2644  CZ3 TRP A 171      12.648   8.746  -4.756  1.00 93.49           C  
ATOM   2645  HZ3 TRP A 171      13.025   9.302  -3.910  1.00 93.49           H  
ATOM   2646  N   SER A 172      16.420   7.874 -12.298  1.00 92.69           N  
ATOM   2647  H   SER A 172      16.160   6.905 -12.415  1.00 92.69           H  
ATOM   2648  CA  SER A 172      17.407   8.461 -13.223  1.00 92.69           C  
ATOM   2649  HA  SER A 172      17.832   7.655 -13.822  1.00 92.69           H  
ATOM   2650  C   SER A 172      18.582   9.153 -12.514  1.00 92.69           C  
ATOM   2651  CB  SER A 172      16.731   9.462 -14.171  1.00 92.69           C  
ATOM   2652  HB2 SER A 172      16.277  10.260 -13.583  1.00 92.69           H  
ATOM   2653  HB3 SER A 172      17.481   9.905 -14.826  1.00 92.69           H  
ATOM   2654  O   SER A 172      18.882  10.311 -12.813  1.00 92.69           O  
ATOM   2655  OG  SER A 172      15.752   8.865 -14.982  1.00 92.69           O  
ATOM   2656  HG  SER A 172      15.260   8.223 -14.466  1.00 92.69           H  
ATOM   2657  N   ASN A 173      19.210   8.474 -11.559  1.00 95.28           N  
ATOM   2658  H   ASN A 173      18.923   7.525 -11.367  1.00 95.28           H  
ATOM   2659  CA  ASN A 173      20.335   8.951 -10.754  1.00 95.28           C  
ATOM   2660  HA  ASN A 173      20.572   8.150 -10.053  1.00 95.28           H  
ATOM   2661  C   ASN A 173      20.021  10.169  -9.869  1.00 95.28           C  
ATOM   2662  CB  ASN A 173      21.587   9.138 -11.630  1.00 95.28           C  
ATOM   2663  HB2 ASN A 173      22.455   9.267 -10.984  1.00 95.28           H  
ATOM   2664  HB3 ASN A 173      21.480  10.044 -12.226  1.00 95.28           H  
ATOM   2665  O   ASN A 173      20.904  10.983  -9.613  1.00 95.28           O  
ATOM   2666  CG  ASN A 173      21.864   7.956 -12.536  1.00 95.28           C  
ATOM   2667  ND2 ASN A 173      21.990   8.177 -13.824  1.00 95.28           N  
ATOM   2668 HD21 ASN A 173      22.260   7.370 -14.367  1.00 95.28           H  
ATOM   2669 HD22 ASN A 173      21.986   9.126 -14.170  1.00 95.28           H  
ATOM   2670  OD1 ASN A 173      21.940   6.814 -12.132  1.00 95.28           O  
ATOM   2671  N   SER A 174      18.780  10.325  -9.387  1.00 95.00           N  
ATOM   2672  H   SER A 174      18.036   9.719  -9.701  1.00 95.00           H  
ATOM   2673  CA  SER A 174      18.512  11.271  -8.286  1.00 95.00           C  
ATOM   2674  HA  SER A 174      18.820  12.272  -8.588  1.00 95.00           H  
ATOM   2675  C   SER A 174      19.323  10.902  -7.044  1.00 95.00           C  
ATOM   2676  CB  SER A 174      17.026  11.312  -7.917  1.00 95.00           C  
ATOM   2677  HB2 SER A 174      16.661  10.302  -7.732  1.00 95.00           H  
ATOM   2678  HB3 SER A 174      16.899  11.900  -7.008  1.00 95.00           H  
ATOM   2679  O   SER A 174      19.882  11.774  -6.380  1.00 95.00           O  
ATOM   2680  OG  SER A 174      16.284  11.915  -8.960  1.00 95.00           O  
ATOM   2681  HG  SER A 174      15.388  12.054  -8.645  1.00 95.00           H  
ATOM   2682  N   PHE A 175      19.447   9.602  -6.781  1.00 97.85           N  
ATOM   2683  H   PHE A 175      19.013   8.934  -7.400  1.00 97.85           H  
ATOM   2684  CA  PHE A 175      20.257   9.053  -5.705  1.00 97.85           C  
ATOM   2685  HA  PHE A 175      20.626   9.858  -5.070  1.00 97.85           H  
ATOM   2686  C   PHE A 175      21.471   8.319  -6.256  1.00 97.85           C  
ATOM   2687  CB  PHE A 175      19.400   8.126  -4.843  1.00 97.85           C  
ATOM   2688  HB2 PHE A 175      19.981   7.830  -3.969  1.00 97.85           H  
ATOM   2689  HB3 PHE A 175      19.194   7.221  -5.415  1.00 97.85           H  
ATOM   2690  O   PHE A 175      21.482   7.884  -7.408  1.00 97.85           O  
ATOM   2691  CG  PHE A 175      18.084   8.714  -4.374  1.00 97.85           C  
ATOM   2692  CD1 PHE A 175      17.990  10.063  -3.979  1.00 97.85           C  
ATOM   2693  HD1 PHE A 175      18.855  10.707  -4.038  1.00 97.85           H  
ATOM   2694  CD2 PHE A 175      16.943   7.899  -4.323  1.00 97.85           C  
ATOM   2695  HD2 PHE A 175      17.000   6.863  -4.623  1.00 97.85           H  
ATOM   2696  CE1 PHE A 175      16.781  10.595  -3.514  1.00 97.85           C  
ATOM   2697  HE1 PHE A 175      16.722  11.627  -3.199  1.00 97.85           H  
ATOM   2698  CE2 PHE A 175      15.738   8.424  -3.836  1.00 97.85           C  
ATOM   2699  HE2 PHE A 175      14.880   7.771  -3.765  1.00 97.85           H  
ATOM   2700  CZ  PHE A 175      15.654   9.768  -3.425  1.00 97.85           C  
ATOM   2701  HZ  PHE A 175      14.737  10.167  -3.019  1.00 97.85           H  
ATOM   2702  N   LYS A 176      22.483   8.185  -5.405  1.00 98.27           N  
ATOM   2703  H   LYS A 176      22.383   8.604  -4.491  1.00 98.27           H  
ATOM   2704  CA  LYS A 176      23.701   7.423  -5.643  1.00 98.27           C  
ATOM   2705  HA  LYS A 176      23.564   6.776  -6.510  1.00 98.27           H  
ATOM   2706  C   LYS A 176      23.976   6.528  -4.447  1.00 98.27           C  
ATOM   2707  CB  LYS A 176      24.841   8.395  -5.947  1.00 98.27           C  
ATOM   2708  HB2 LYS A 176      24.535   9.020  -6.785  1.00 98.27           H  
ATOM   2709  HB3 LYS A 176      25.039   9.028  -5.082  1.00 98.27           H  
ATOM   2710  O   LYS A 176      23.876   6.993  -3.313  1.00 98.27           O  
ATOM   2711  CG  LYS A 176      26.106   7.637  -6.345  1.00 98.27           C  
ATOM   2712  HG2 LYS A 176      26.532   7.144  -5.471  1.00 98.27           H  
ATOM   2713  HG3 LYS A 176      25.855   6.887  -7.095  1.00 98.27           H  
ATOM   2714  CD  LYS A 176      27.129   8.601  -6.939  1.00 98.27           C  
ATOM   2715  HD2 LYS A 176      27.419   9.336  -6.189  1.00 98.27           H  
ATOM   2716  HD3 LYS A 176      26.686   9.104  -7.799  1.00 98.27           H  
ATOM   2717  CE  LYS A 176      28.336   7.780  -7.384  1.00 98.27           C  
ATOM   2718  HE2 LYS A 176      27.983   6.981  -8.036  1.00 98.27           H  
ATOM   2719  HE3 LYS A 176      28.780   7.312  -6.506  1.00 98.27           H  
ATOM   2720  NZ  LYS A 176      29.320   8.630  -8.090  1.00 98.27           N  
ATOM   2721  HZ1 LYS A 176      28.889   9.028  -8.912  1.00 98.27           H  
ATOM   2722  HZ2 LYS A 176      29.631   9.373  -7.482  1.00 98.27           H  
ATOM   2723  HZ3 LYS A 176      30.113   8.071  -8.370  1.00 98.27           H  
ATOM   2724  N   ALA A 177      24.324   5.268  -4.686  1.00 98.53           N  
ATOM   2725  H   ALA A 177      24.481   4.954  -5.633  1.00 98.53           H  
ATOM   2726  CA  ALA A 177      24.694   4.379  -3.594  1.00 98.53           C  
ATOM   2727  HA  ALA A 177      23.965   4.485  -2.790  1.00 98.53           H  
ATOM   2728  C   ALA A 177      26.072   4.775  -3.043  1.00 98.53           C  
ATOM   2729  CB  ALA A 177      24.634   2.933  -4.084  1.00 98.53           C  
ATOM   2730  HB1 ALA A 177      23.612   2.712  -4.392  1.00 98.53           H  
ATOM   2731  HB2 ALA A 177      25.310   2.797  -4.928  1.00 98.53           H  
ATOM   2732  HB3 ALA A 177      24.918   2.258  -3.277  1.00 98.53           H  
ATOM   2733  O   ALA A 177      27.039   4.916  -3.797  1.00 98.53           O  
ATOM   2734  N   SER A 178      26.162   4.971  -1.728  1.00 98.24           N  
ATOM   2735  H   SER A 178      25.334   4.888  -1.156  1.00 98.24           H  
ATOM   2736  CA  SER A 178      27.420   5.250  -1.034  1.00 98.24           C  
ATOM   2737  HA  SER A 178      28.163   5.572  -1.764  1.00 98.24           H  
ATOM   2738  C   SER A 178      27.924   4.002  -0.302  1.00 98.24           C  
ATOM   2739  CB  SER A 178      27.224   6.395  -0.040  1.00 98.24           C  
ATOM   2740  HB2 SER A 178      26.639   6.045   0.810  1.00 98.24           H  
ATOM   2741  HB3 SER A 178      26.702   7.218  -0.528  1.00 98.24           H  
ATOM   2742  O   SER A 178      27.109   3.270   0.259  1.00 98.24           O  
ATOM   2743  OG  SER A 178      28.480   6.842   0.422  1.00 98.24           O  
ATOM   2744  HG  SER A 178      28.342   7.566   1.037  1.00 98.24           H  
ATOM   2745  N   PRO A 179      29.249   3.759  -0.236  1.00 98.12           N  
ATOM   2746  CA  PRO A 179      29.816   2.750   0.663  1.00 98.12           C  
ATOM   2747  HA  PRO A 179      29.258   1.815   0.595  1.00 98.12           H  
ATOM   2748  C   PRO A 179      29.819   3.207   2.133  1.00 98.12           C  
ATOM   2749  CB  PRO A 179      31.243   2.548   0.148  1.00 98.12           C  
ATOM   2750  HB2 PRO A 179      31.231   1.857  -0.694  1.00 98.12           H  
ATOM   2751  HB3 PRO A 179      31.919   2.188   0.924  1.00 98.12           H  
ATOM   2752  O   PRO A 179      30.198   2.448   3.022  1.00 98.12           O  
ATOM   2753  CG  PRO A 179      31.625   3.946  -0.338  1.00 98.12           C  
ATOM   2754  HG2 PRO A 179      31.915   4.567   0.510  1.00 98.12           H  
ATOM   2755  HG3 PRO A 179      32.423   3.913  -1.080  1.00 98.12           H  
ATOM   2756  CD  PRO A 179      30.318   4.467  -0.936  1.00 98.12           C  
ATOM   2757  HD2 PRO A 179      30.274   4.222  -1.997  1.00 98.12           H  
ATOM   2758  HD3 PRO A 179      30.255   5.546  -0.799  1.00 98.12           H  
ATOM   2759  N   GLU A 180      29.472   4.469   2.388  1.00 98.44           N  
ATOM   2760  H   GLU A 180      29.159   5.045   1.619  1.00 98.44           H  
ATOM   2761  CA  GLU A 180      29.445   5.055   3.722  1.00 98.44           C  
ATOM   2762  HA  GLU A 180      30.339   4.745   4.262  1.00 98.44           H  
ATOM   2763  C   GLU A 180      28.215   4.561   4.496  1.00 98.44           C  
ATOM   2764  CB  GLU A 180      29.458   6.586   3.618  1.00 98.44           C  
ATOM   2765  HB2 GLU A 180      28.562   6.896   3.081  1.00 98.44           H  
ATOM   2766  HB3 GLU A 180      29.400   7.018   4.617  1.00 98.44           H  
ATOM   2767  O   GLU A 180      27.103   4.501   3.966  1.00 98.44           O  
ATOM   2768  CG  GLU A 180      30.684   7.167   2.881  1.00 98.44           C  
ATOM   2769  HG2 GLU A 180      30.462   8.209   2.648  1.00 98.44           H  
ATOM   2770  HG3 GLU A 180      30.822   6.659   1.927  1.00 98.44           H  
ATOM   2771  CD  GLU A 180      32.001   7.119   3.676  1.00 98.44           C  
ATOM   2772  OE1 GLU A 180      33.039   7.568   3.128  1.00 98.44           O  
ATOM   2773  OE2 GLU A 180      31.978   6.724   4.863  1.00 98.44           O  
ATOM   2774  N   ARG A 181      28.417   4.232   5.773  1.00 98.10           N  
ATOM   2775  H   ARG A 181      29.353   4.328   6.139  1.00 98.10           H  
ATOM   2776  CA  ARG A 181      27.363   3.710   6.652  1.00 98.10           C  
ATOM   2777  HA  ARG A 181      26.673   3.108   6.061  1.00 98.10           H  
ATOM   2778  C   ARG A 181      26.524   4.814   7.279  1.00 98.10           C  
ATOM   2779  CB  ARG A 181      27.973   2.810   7.731  1.00 98.10           C  
ATOM   2780  HB2 ARG A 181      28.751   3.348   8.273  1.00 98.10           H  
ATOM   2781  HB3 ARG A 181      27.191   2.537   8.440  1.00 98.10           H  
ATOM   2782  O   ARG A 181      26.992   5.951   7.426  1.00 98.10           O  
ATOM   2783  CG  ARG A 181      28.549   1.532   7.113  1.00 98.10           C  
ATOM   2784  HG2 ARG A 181      29.466   1.761   6.571  1.00 98.10           H  
ATOM   2785  HG3 ARG A 181      27.825   1.102   6.420  1.00 98.10           H  
ATOM   2786  CD  ARG A 181      28.832   0.518   8.219  1.00 98.10           C  
ATOM   2787  HD2 ARG A 181      29.511   0.968   8.943  1.00 98.10           H  
ATOM   2788  HD3 ARG A 181      27.898   0.292   8.734  1.00 98.10           H  
ATOM   2789  NE  ARG A 181      29.452  -0.701   7.671  1.00 98.10           N  
ATOM   2790  HE  ARG A 181      30.385  -0.600   7.299  1.00 98.10           H  
ATOM   2791  NH1 ARG A 181      27.602  -2.061   7.782  1.00 98.10           N  
ATOM   2792 HH11 ARG A 181      27.118  -2.895   7.483  1.00 98.10           H  
ATOM   2793 HH12 ARG A 181      27.040  -1.251   8.000  1.00 98.10           H  
ATOM   2794  NH2 ARG A 181      29.531  -2.860   6.979  1.00 98.10           N  
ATOM   2795 HH21 ARG A 181      30.454  -2.690   6.607  1.00 98.10           H  
ATOM   2796 HH22 ARG A 181      29.031  -3.706   6.746  1.00 98.10           H  
ATOM   2797  CZ  ARG A 181      28.857  -1.865   7.485  1.00 98.10           C  
ATOM   2798  N   ARG A 182      25.315   4.471   7.732  1.00 96.91           N  
ATOM   2799  H   ARG A 182      24.990   3.541   7.507  1.00 96.91           H  
ATOM   2800  CA  ARG A 182      24.490   5.350   8.577  1.00 96.91           C  
ATOM   2801  HA  ARG A 182      24.160   6.192   7.969  1.00 96.91           H  
ATOM   2802  C   ARG A 182      25.319   5.911   9.735  1.00 96.91           C  
ATOM   2803  CB  ARG A 182      23.248   4.614   9.105  1.00 96.91           C  
ATOM   2804  HB2 ARG A 182      23.551   3.666   9.550  1.00 96.91           H  
ATOM   2805  HB3 ARG A 182      22.788   5.224   9.882  1.00 96.91           H  
ATOM   2806  O   ARG A 182      26.139   5.223  10.338  1.00 96.91           O  
ATOM   2807  CG  ARG A 182      22.194   4.361   8.016  1.00 96.91           C  
ATOM   2808  HG2 ARG A 182      22.598   3.697   7.252  1.00 96.91           H  
ATOM   2809  HG3 ARG A 182      21.920   5.304   7.542  1.00 96.91           H  
ATOM   2810  CD  ARG A 182      20.941   3.730   8.632  1.00 96.91           C  
ATOM   2811  HD2 ARG A 182      20.512   4.429   9.350  1.00 96.91           H  
ATOM   2812  HD3 ARG A 182      21.243   2.827   9.163  1.00 96.91           H  
ATOM   2813  NE  ARG A 182      19.918   3.407   7.617  1.00 96.91           N  
ATOM   2814  HE  ARG A 182      19.746   4.073   6.877  1.00 96.91           H  
ATOM   2815  NH1 ARG A 182      19.233   1.358   8.432  1.00 96.91           N  
ATOM   2816 HH11 ARG A 182      18.834   0.472   8.159  1.00 96.91           H  
ATOM   2817 HH12 ARG A 182      19.941   1.372   9.152  1.00 96.91           H  
ATOM   2818  NH2 ARG A 182      18.320   2.183   6.599  1.00 96.91           N  
ATOM   2819 HH21 ARG A 182      18.301   2.885   5.873  1.00 96.91           H  
ATOM   2820 HH22 ARG A 182      17.815   1.312   6.519  1.00 96.91           H  
ATOM   2821  CZ  ARG A 182      19.165   2.324   7.565  1.00 96.91           C  
ATOM   2822  N   ASN A 183      25.099   7.189  10.036  1.00 94.17           N  
ATOM   2823  H   ASN A 183      24.339   7.643   9.549  1.00 94.17           H  
ATOM   2824  CA  ASN A 183      25.821   7.962  11.055  1.00 94.17           C  
ATOM   2825  HA  ASN A 183      25.396   8.965  11.030  1.00 94.17           H  
ATOM   2826  C   ASN A 183      27.331   8.183  10.800  1.00 94.17           C  
ATOM   2827  CB  ASN A 183      25.504   7.406  12.459  1.00 94.17           C  
ATOM   2828  HB2 ASN A 183      25.908   8.078  13.216  1.00 94.17           H  
ATOM   2829  HB3 ASN A 183      25.984   6.436  12.588  1.00 94.17           H  
ATOM   2830  O   ASN A 183      28.010   8.726  11.666  1.00 94.17           O  
ATOM   2831  CG  ASN A 183      24.012   7.275  12.701  1.00 94.17           C  
ATOM   2832  ND2 ASN A 183      23.555   6.171  13.242  1.00 94.17           N  
ATOM   2833 HD21 ASN A 183      22.557   6.126  13.391  1.00 94.17           H  
ATOM   2834 HD22 ASN A 183      24.182   5.419  13.490  1.00 94.17           H  
ATOM   2835  OD1 ASN A 183      23.232   8.149  12.359  1.00 94.17           O  
ATOM   2836  N   SER A 184      27.861   7.867   9.610  1.00 96.13           N  
ATOM   2837  H   SER A 184      27.312   7.332   8.953  1.00 96.13           H  
ATOM   2838  CA  SER A 184      29.235   8.242   9.206  1.00 96.13           C  
ATOM   2839  HA  SER A 184      29.938   7.886   9.959  1.00 96.13           H  
ATOM   2840  C   SER A 184      29.449   9.753   9.039  1.00 96.13           C  
ATOM   2841  CB  SER A 184      29.584   7.593   7.862  1.00 96.13           C  
ATOM   2842  HB2 SER A 184      30.592   7.882   7.566  1.00 96.13           H  
ATOM   2843  HB3 SER A 184      29.544   6.507   7.948  1.00 96.13           H  
ATOM   2844  O   SER A 184      30.586  10.222   9.012  1.00 96.13           O  
ATOM   2845  OG  SER A 184      28.658   8.034   6.882  1.00 96.13           O  
ATOM   2846  HG  SER A 184      28.014   7.328   6.786  1.00 96.13           H  
ATOM   2847  N   GLY A 185      28.365  10.518   8.857  1.00 96.21           N  
ATOM   2848  H   GLY A 185      27.466  10.061   8.891  1.00 96.21           H  
ATOM   2849  CA  GLY A 185      28.418  11.935   8.486  1.00 96.21           C  
ATOM   2850  HA2 GLY A 185      29.150  12.445   9.114  1.00 96.21           H  
ATOM   2851  HA3 GLY A 185      27.442  12.385   8.665  1.00 96.21           H  
ATOM   2852  C   GLY A 185      28.792  12.187   7.019  1.00 96.21           C  
ATOM   2853  O   GLY A 185      29.024  13.335   6.650  1.00 96.21           O  
ATOM   2854  N   ARG A 186      28.842  11.144   6.177  1.00 97.52           N  
ATOM   2855  H   ARG A 186      28.700  10.223   6.566  1.00 97.52           H  
ATOM   2856  CA  ARG A 186      29.277  11.225   4.766  1.00 97.52           C  
ATOM   2857  HA  ARG A 186      29.503  12.260   4.512  1.00 97.52           H  
ATOM   2858  C   ARG A 186      28.229  10.782   3.744  1.00 97.52           C  
ATOM   2859  CB  ARG A 186      30.556  10.402   4.600  1.00 97.52           C  
ATOM   2860  HB2 ARG A 186      30.372   9.377   4.922  1.00 97.52           H  
ATOM   2861  HB3 ARG A 186      30.834  10.392   3.546  1.00 97.52           H  
ATOM   2862  O   ARG A 186      28.473  10.847   2.542  1.00 97.52           O  
ATOM   2863  CG  ARG A 186      31.721  10.988   5.397  1.00 97.52           C  
ATOM   2864  HG2 ARG A 186      31.504  10.977   6.465  1.00 97.52           H  
ATOM   2865  HG3 ARG A 186      31.902  12.012   5.070  1.00 97.52           H  
ATOM   2866  CD  ARG A 186      32.954  10.137   5.124  1.00 97.52           C  
ATOM   2867  HD2 ARG A 186      32.807   9.145   5.549  1.00 97.52           H  
ATOM   2868  HD3 ARG A 186      33.064  10.036   4.045  1.00 97.52           H  
ATOM   2869  NE  ARG A 186      34.158  10.752   5.701  1.00 97.52           N  
ATOM   2870  HE  ARG A 186      34.022  11.357   6.499  1.00 97.52           H  
ATOM   2871  NH1 ARG A 186      35.615   9.728   4.269  1.00 97.52           N  
ATOM   2872 HH11 ARG A 186      36.547   9.533   3.933  1.00 97.52           H  
ATOM   2873 HH12 ARG A 186      34.842   9.175   3.927  1.00 97.52           H  
ATOM   2874  NH2 ARG A 186      36.386  11.173   5.808  1.00 97.52           N  
ATOM   2875 HH21 ARG A 186      37.320  11.023   5.454  1.00 97.52           H  
ATOM   2876 HH22 ARG A 186      36.213  11.817   6.566  1.00 97.52           H  
ATOM   2877  CZ  ARG A 186      35.380  10.550   5.257  1.00 97.52           C  
ATOM   2878  N   CYS A 187      27.068  10.349   4.210  1.00 98.48           N  
ATOM   2879  H   CYS A 187      26.928  10.334   5.210  1.00 98.48           H  
ATOM   2880  CA  CYS A 187      25.930   9.944   3.395  1.00 98.48           C  
ATOM   2881  HA  CYS A 187      26.005  10.384   2.401  1.00 98.48           H  
ATOM   2882  C   CYS A 187      24.640  10.440   4.039  1.00 98.48           C  
ATOM   2883  CB  CYS A 187      25.925   8.421   3.257  1.00 98.48           C  
ATOM   2884  HB2 CYS A 187      25.061   8.124   2.662  1.00 98.48           H  
ATOM   2885  HB3 CYS A 187      26.818   8.130   2.705  1.00 98.48           H  
ATOM   2886  O   CYS A 187      24.572  10.590   5.261  1.00 98.48           O  
ATOM   2887  SG  CYS A 187      25.903   7.513   4.831  1.00 98.48           S  
ATOM   2888  N   LEU A 188      23.628  10.704   3.218  1.00 98.55           N  
ATOM   2889  H   LEU A 188      23.726  10.473   2.240  1.00 98.55           H  
ATOM   2890  CA  LEU A 188      22.298  11.033   3.700  1.00 98.55           C  
ATOM   2891  HA  LEU A 188      22.402  11.571   4.643  1.00 98.55           H  
ATOM   2892  C   LEU A 188      21.520   9.756   3.989  1.00 98.55           C  
ATOM   2893  CB  LEU A 188      21.532  11.945   2.728  1.00 98.55           C  
ATOM   2894  HB2 LEU A 188      21.405  11.451   1.765  1.00 98.55           H  
ATOM   2895  HB3 LEU A 188      20.539  12.095   3.150  1.00 98.55           H  
ATOM   2896  O   LEU A 188      21.593   8.784   3.239  1.00 98.55           O  
ATOM   2897  CG  LEU A 188      22.215  13.313   2.557  1.00 98.55           C  
ATOM   2898  HG  LEU A 188      22.776  13.541   3.464  1.00 98.55           H  
ATOM   2899  CD1 LEU A 188      23.173  13.316   1.364  1.00 98.55           C  
ATOM   2900 HD11 LEU A 188      22.770  13.897   0.534  1.00 98.55           H  
ATOM   2901 HD12 LEU A 188      23.372  12.303   1.014  1.00 98.55           H  
ATOM   2902 HD13 LEU A 188      24.120  13.758   1.672  1.00 98.55           H  
ATOM   2903  CD2 LEU A 188      21.190  14.431   2.376  1.00 98.55           C  
ATOM   2904 HD21 LEU A 188      20.442  14.394   3.169  1.00 98.55           H  
ATOM   2905 HD22 LEU A 188      21.695  15.396   2.401  1.00 98.55           H  
ATOM   2906 HD23 LEU A 188      20.689  14.320   1.414  1.00 98.55           H  
ATOM   2907  N   GLN A 189      20.744   9.797   5.063  1.00 98.43           N  
ATOM   2908  H   GLN A 189      20.736  10.646   5.611  1.00 98.43           H  
ATOM   2909  CA  GLN A 189      19.776   8.767   5.396  1.00 98.43           C  
ATOM   2910  HA  GLN A 189      20.140   7.820   4.996  1.00 98.43           H  
ATOM   2911  C   GLN A 189      18.442   9.108   4.737  1.00 98.43           C  
ATOM   2912  CB  GLN A 189      19.656   8.595   6.917  1.00 98.43           C  
ATOM   2913  HB2 GLN A 189      18.953   7.787   7.117  1.00 98.43           H  
ATOM   2914  HB3 GLN A 189      19.283   9.513   7.372  1.00 98.43           H  
ATOM   2915  O   GLN A 189      17.917  10.208   4.952  1.00 98.43           O  
ATOM   2916  CG  GLN A 189      21.022   8.235   7.516  1.00 98.43           C  
ATOM   2917  HG2 GLN A 189      21.440   7.394   6.963  1.00 98.43           H  
ATOM   2918  HG3 GLN A 189      21.697   9.082   7.394  1.00 98.43           H  
ATOM   2919  CD  GLN A 189      20.977   7.857   8.991  1.00 98.43           C  
ATOM   2920  NE2 GLN A 189      21.954   8.302   9.754  1.00 98.43           N  
ATOM   2921 HE21 GLN A 189      22.564   9.024   9.398  1.00 98.43           H  
ATOM   2922 HE22 GLN A 189      21.905   8.096  10.742  1.00 98.43           H  
ATOM   2923  OE1 GLN A 189      20.117   7.144   9.472  1.00 98.43           O  
ATOM   2924  N   LYS A 190      17.879   8.175   3.960  1.00 97.68           N  
ATOM   2925  H   LYS A 190      18.400   7.321   3.822  1.00 97.68           H  
ATOM   2926  CA  LYS A 190      16.564   8.349   3.311  1.00 97.68           C  
ATOM   2927  HA  LYS A 190      16.592   9.268   2.725  1.00 97.68           H  
ATOM   2928  C   LYS A 190      15.436   8.520   4.326  1.00 97.68           C  
ATOM   2929  CB  LYS A 190      16.256   7.179   2.357  1.00 97.68           C  
ATOM   2930  HB2 LYS A 190      17.122   7.009   1.717  1.00 97.68           H  
ATOM   2931  HB3 LYS A 190      15.419   7.465   1.720  1.00 97.68           H  
ATOM   2932  O   LYS A 190      14.406   9.098   4.017  1.00 97.68           O  
ATOM   2933  CG  LYS A 190      15.889   5.869   3.080  1.00 97.68           C  
ATOM   2934  HG2 LYS A 190      14.982   6.007   3.670  1.00 97.68           H  
ATOM   2935  HG3 LYS A 190      16.699   5.606   3.760  1.00 97.68           H  
ATOM   2936  CD  LYS A 190      15.639   4.717   2.098  1.00 97.68           C  
ATOM   2937  HD2 LYS A 190      14.635   4.807   1.683  1.00 97.68           H  
ATOM   2938  HD3 LYS A 190      16.347   4.782   1.271  1.00 97.68           H  
ATOM   2939  CE  LYS A 190      15.811   3.339   2.749  1.00 97.68           C  
ATOM   2940  HE2 LYS A 190      16.851   3.220   3.051  1.00 97.68           H  
ATOM   2941  HE3 LYS A 190      15.600   2.577   2.000  1.00 97.68           H  
ATOM   2942  NZ  LYS A 190      14.932   3.134   3.923  1.00 97.68           N  
ATOM   2943  HZ1 LYS A 190      15.252   3.669   4.718  1.00 97.68           H  
ATOM   2944  HZ2 LYS A 190      14.921   2.152   4.158  1.00 97.68           H  
ATOM   2945  HZ3 LYS A 190      13.970   3.372   3.727  1.00 97.68           H  
ATOM   2946  N   TRP A 191      15.614   7.985   5.528  1.00 98.14           N  
ATOM   2947  H   TRP A 191      16.494   7.526   5.719  1.00 98.14           H  
ATOM   2948  CA  TRP A 191      14.671   8.088   6.630  1.00 98.14           C  
ATOM   2949  HA  TRP A 191      14.199   9.070   6.610  1.00 98.14           H  
ATOM   2950  C   TRP A 191      15.418   7.931   7.951  1.00 98.14           C  
ATOM   2951  CB  TRP A 191      13.589   7.017   6.475  1.00 98.14           C  
ATOM   2952  HB2 TRP A 191      13.264   6.994   5.435  1.00 98.14           H  
ATOM   2953  HB3 TRP A 191      14.010   6.039   6.708  1.00 98.14           H  
ATOM   2954  O   TRP A 191      16.479   7.311   7.993  1.00 98.14           O  
ATOM   2955  CG  TRP A 191      12.379   7.248   7.316  1.00 98.14           C  
ATOM   2956  CD1 TRP A 191      11.331   8.025   6.970  1.00 98.14           C  
ATOM   2957  HD1 TRP A 191      11.236   8.579   6.048  1.00 98.14           H  
ATOM   2958  CD2 TRP A 191      12.091   6.762   8.663  1.00 98.14           C  
ATOM   2959  CE2 TRP A 191      10.828   7.288   9.069  1.00 98.14           C  
ATOM   2960  CE3 TRP A 191      12.785   5.951   9.588  1.00 98.14           C  
ATOM   2961  HE3 TRP A 191      13.755   5.555   9.325  1.00 98.14           H  
ATOM   2962  NE1 TRP A 191      10.395   8.016   7.981  1.00 98.14           N  
ATOM   2963  HE1 TRP A 191       9.567   8.593   7.940  1.00 98.14           H  
ATOM   2964  CH2 TRP A 191      11.014   6.251  11.247  1.00 98.14           C  
ATOM   2965  HH2 TRP A 191      10.636   6.083  12.244  1.00 98.14           H  
ATOM   2966  CZ2 TRP A 191      10.287   7.040  10.338  1.00 98.14           C  
ATOM   2967  HZ2 TRP A 191       9.340   7.473  10.625  1.00 98.14           H  
ATOM   2968  CZ3 TRP A 191      12.253   5.703  10.868  1.00 98.14           C  
ATOM   2969  HZ3 TRP A 191      12.809   5.119  11.587  1.00 98.14           H  
ATOM   2970  N   PHE A 192      14.873   8.493   9.020  1.00 97.62           N  
ATOM   2971  H   PHE A 192      13.972   8.943   8.940  1.00 97.62           H  
ATOM   2972  CA  PHE A 192      15.450   8.460  10.359  1.00 97.62           C  
ATOM   2973  HA  PHE A 192      15.940   7.499  10.520  1.00 97.62           H  
ATOM   2974  C   PHE A 192      14.332   8.596  11.390  1.00 97.62           C  
ATOM   2975  CB  PHE A 192      16.499   9.578  10.508  1.00 97.62           C  
ATOM   2976  HB2 PHE A 192      17.358   9.328   9.885  1.00 97.62           H  
ATOM   2977  HB3 PHE A 192      16.850   9.602  11.540  1.00 97.62           H  
ATOM   2978  O   PHE A 192      13.279   9.161  11.098  1.00 97.62           O  
ATOM   2979  CG  PHE A 192      16.006  10.961  10.120  1.00 97.62           C  
ATOM   2980  CD1 PHE A 192      16.074  11.380   8.776  1.00 97.62           C  
ATOM   2981  HD1 PHE A 192      16.504  10.729   8.030  1.00 97.62           H  
ATOM   2982  CD2 PHE A 192      15.445  11.814  11.089  1.00 97.62           C  
ATOM   2983  HD2 PHE A 192      15.389  11.499  12.120  1.00 97.62           H  
ATOM   2984  CE1 PHE A 192      15.540  12.623   8.396  1.00 97.62           C  
ATOM   2985  HE1 PHE A 192      15.546  12.917   7.357  1.00 97.62           H  
ATOM   2986  CE2 PHE A 192      14.926  13.065  10.710  1.00 97.62           C  
ATOM   2987  HE2 PHE A 192      14.455  13.697  11.449  1.00 97.62           H  
ATOM   2988  CZ  PHE A 192      14.952  13.458   9.361  1.00 97.62           C  
ATOM   2989  HZ  PHE A 192      14.487  14.388   9.068  1.00 97.62           H  
ATOM   2990  N   GLU A 193      14.569   8.092  12.597  1.00 94.97           N  
ATOM   2991  H   GLU A 193      15.469   7.677  12.793  1.00 94.97           H  
ATOM   2992  CA  GLU A 193      13.620   8.225  13.699  1.00 94.97           C  
ATOM   2993  HA  GLU A 193      12.647   7.871  13.358  1.00 94.97           H  
ATOM   2994  C   GLU A 193      13.535   9.701  14.133  1.00 94.97           C  
ATOM   2995  CB  GLU A 193      14.075   7.315  14.850  1.00 94.97           C  
ATOM   2996  HB2 GLU A 193      15.079   7.607  15.159  1.00 94.97           H  
ATOM   2997  HB3 GLU A 193      14.131   6.289  14.485  1.00 94.97           H  
ATOM   2998  O   GLU A 193      14.563  10.257  14.538  1.00 94.97           O  
ATOM   2999  CG  GLU A 193      13.154   7.355  16.076  1.00 94.97           C  
ATOM   3000  HG2 GLU A 193      13.217   8.347  16.524  1.00 94.97           H  
ATOM   3001  HG3 GLU A 193      13.524   6.642  16.812  1.00 94.97           H  
ATOM   3002  CD  GLU A 193      11.697   7.025  15.731  1.00 94.97           C  
ATOM   3003  OE1 GLU A 193      10.830   7.796  16.198  1.00 94.97           O  
ATOM   3004  OE2 GLU A 193      11.479   6.049  14.980  1.00 94.97           O  
ATOM   3005  N   PRO A 194      12.352  10.349  14.096  1.00 92.37           N  
ATOM   3006  CA  PRO A 194      12.211  11.762  14.451  1.00 92.37           C  
ATOM   3007  HA  PRO A 194      12.685  12.365  13.676  1.00 92.37           H  
ATOM   3008  C   PRO A 194      12.829  12.117  15.810  1.00 92.37           C  
ATOM   3009  CB  PRO A 194      10.702  12.030  14.453  1.00 92.37           C  
ATOM   3010  HB2 PRO A 194      10.478  13.041  14.115  1.00 92.37           H  
ATOM   3011  HB3 PRO A 194      10.291  11.867  15.450  1.00 92.37           H  
ATOM   3012  O   PRO A 194      13.489  13.147  15.948  1.00 92.37           O  
ATOM   3013  CG  PRO A 194      10.119  10.981  13.508  1.00 92.37           C  
ATOM   3014  HG2 PRO A 194       9.118  10.677  13.812  1.00 92.37           H  
ATOM   3015  HG3 PRO A 194      10.099  11.364  12.488  1.00 92.37           H  
ATOM   3016  CD  PRO A 194      11.092   9.813  13.589  1.00 92.37           C  
ATOM   3017  HD2 PRO A 194      11.214   9.366  12.602  1.00 92.37           H  
ATOM   3018  HD3 PRO A 194      10.686   9.068  14.273  1.00 92.37           H  
ATOM   3019  N   ALA A 195      12.677  11.236  16.804  1.00 92.00           N  
ATOM   3020  H   ALA A 195      12.147  10.396  16.620  1.00 92.00           H  
ATOM   3021  CA  ALA A 195      13.193  11.443  18.157  1.00 92.00           C  
ATOM   3022  HA  ALA A 195      12.837  12.410  18.513  1.00 92.00           H  
ATOM   3023  C   ALA A 195      14.734  11.471  18.253  1.00 92.00           C  
ATOM   3024  CB  ALA A 195      12.601  10.350  19.056  1.00 92.00           C  
ATOM   3025  HB1 ALA A 195      12.949   9.369  18.733  1.00 92.00           H  
ATOM   3026  HB2 ALA A 195      11.512  10.375  19.005  1.00 92.00           H  
ATOM   3027  HB3 ALA A 195      12.911  10.517  20.088  1.00 92.00           H  
ATOM   3028  O   ALA A 195      15.270  11.940  19.255  1.00 92.00           O  
ATOM   3029  N   GLN A 196      15.455  10.984  17.237  1.00 92.78           N  
ATOM   3030  H   GLN A 196      14.970  10.665  16.410  1.00 92.78           H  
ATOM   3031  CA  GLN A 196      16.925  10.969  17.204  1.00 92.78           C  
ATOM   3032  HA  GLN A 196      17.301  10.975  18.227  1.00 92.78           H  
ATOM   3033  C   GLN A 196      17.524  12.213  16.529  1.00 92.78           C  
ATOM   3034  CB  GLN A 196      17.419   9.675  16.540  1.00 92.78           C  
ATOM   3035  HB2 GLN A 196      18.508   9.698  16.495  1.00 92.78           H  
ATOM   3036  HB3 GLN A 196      17.034   9.613  15.522  1.00 92.78           H  
ATOM   3037  O   GLN A 196      18.744  12.378  16.505  1.00 92.78           O  
ATOM   3038  CG  GLN A 196      16.989   8.430  17.331  1.00 92.78           C  
ATOM   3039  HG2 GLN A 196      17.347   8.515  18.357  1.00 92.78           H  
ATOM   3040  HG3 GLN A 196      15.901   8.370  17.354  1.00 92.78           H  
ATOM   3041  CD  GLN A 196      17.526   7.128  16.745  1.00 92.78           C  
ATOM   3042  NE2 GLN A 196      17.040   5.997  17.205  1.00 92.78           N  
ATOM   3043 HE21 GLN A 196      16.265   6.002  17.854  1.00 92.78           H  
ATOM   3044 HE22 GLN A 196      17.376   5.161  16.750  1.00 92.78           H  
ATOM   3045  OE1 GLN A 196      18.389   7.081  15.884  1.00 92.78           O  
ATOM   3046  N   GLY A 197      16.678  13.107  16.010  1.00 92.59           N  
ATOM   3047  H   GLY A 197      15.689  12.911  16.055  1.00 92.59           H  
ATOM   3048  CA  GLY A 197      17.108  14.270  15.244  1.00 92.59           C  
ATOM   3049  HA2 GLY A 197      16.284  14.982  15.202  1.00 92.59           H  
ATOM   3050  HA3 GLY A 197      17.951  14.747  15.745  1.00 92.59           H  
ATOM   3051  C   GLY A 197      17.525  13.917  13.814  1.00 92.59           C  
ATOM   3052  O   GLY A 197      17.684  12.757  13.443  1.00 92.59           O  
ATOM   3053  N   ASN A 198      17.685  14.945  12.983  1.00 96.24           N  
ATOM   3054  H   ASN A 198      17.554  15.880  13.341  1.00 96.24           H  
ATOM   3055  CA  ASN A 198      17.968  14.774  11.562  1.00 96.24           C  
ATOM   3056  HA  ASN A 198      17.466  13.867  11.226  1.00 96.24           H  
ATOM   3057  C   ASN A 198      19.486  14.641  11.303  1.00 96.24           C  
ATOM   3058  CB  ASN A 198      17.321  15.942  10.806  1.00 96.24           C  
ATOM   3059  HB2 ASN A 198      16.277  16.013  11.110  1.00 96.24           H  
ATOM   3060  HB3 ASN A 198      17.818  16.877  11.063  1.00 96.24           H  
ATOM   3061  O   ASN A 198      20.204  15.644  11.398  1.00 96.24           O  
ATOM   3062  CG  ASN A 198      17.362  15.763   9.300  1.00 96.24           C  
ATOM   3063  ND2 ASN A 198      16.440  16.379   8.598  1.00 96.24           N  
ATOM   3064 HD21 ASN A 198      15.691  16.847   9.089  1.00 96.24           H  
ATOM   3065 HD22 ASN A 198      16.330  16.091   7.636  1.00 96.24           H  
ATOM   3066  OD1 ASN A 198      18.210  15.098   8.726  1.00 96.24           O  
ATOM   3067  N   PRO A 199      19.994  13.456  10.912  1.00 97.06           N  
ATOM   3068  CA  PRO A 199      21.426  13.241  10.689  1.00 97.06           C  
ATOM   3069  HA  PRO A 199      21.996  13.599  11.546  1.00 97.06           H  
ATOM   3070  C   PRO A 199      21.944  13.956   9.429  1.00 97.06           C  
ATOM   3071  CB  PRO A 199      21.572  11.719  10.581  1.00 97.06           C  
ATOM   3072  HB2 PRO A 199      21.679  11.293  11.579  1.00 97.06           H  
ATOM   3073  HB3 PRO A 199      22.415  11.427   9.954  1.00 97.06           H  
ATOM   3074  O   PRO A 199      23.145  14.190   9.289  1.00 97.06           O  
ATOM   3075  CG  PRO A 199      20.237  11.276   9.981  1.00 97.06           C  
ATOM   3076  HG2 PRO A 199      20.249  11.418   8.901  1.00 97.06           H  
ATOM   3077  HG3 PRO A 199      19.995  10.244  10.235  1.00 97.06           H  
ATOM   3078  CD  PRO A 199      19.244  12.240  10.616  1.00 97.06           C  
ATOM   3079  HD2 PRO A 199      18.427  12.436   9.922  1.00 97.06           H  
ATOM   3080  HD3 PRO A 199      18.863  11.802  11.539  1.00 97.06           H  
ATOM   3081  N   ASN A 200      21.051  14.345   8.514  1.00 97.78           N  
ATOM   3082  H   ASN A 200      20.072  14.184   8.702  1.00 97.78           H  
ATOM   3083  CA  ASN A 200      21.420  14.867   7.199  1.00 97.78           C  
ATOM   3084  HA  ASN A 200      22.254  14.278   6.820  1.00 97.78           H  
ATOM   3085  C   ASN A 200      21.902  16.322   7.237  1.00 97.78           C  
ATOM   3086  CB  ASN A 200      20.235  14.682   6.235  1.00 97.78           C  
ATOM   3087  HB2 ASN A 200      19.369  15.239   6.592  1.00 97.78           H  
ATOM   3088  HB3 ASN A 200      20.514  15.092   5.264  1.00 97.78           H  
ATOM   3089  O   ASN A 200      22.527  16.772   6.280  1.00 97.78           O  
ATOM   3090  CG  ASN A 200      19.866  13.222   6.039  1.00 97.78           C  
ATOM   3091  ND2 ASN A 200      18.653  12.925   5.637  1.00 97.78           N  
ATOM   3092 HD21 ASN A 200      18.438  11.950   5.484  1.00 97.78           H  
ATOM   3093 HD22 ASN A 200      17.941  13.635   5.543  1.00 97.78           H  
ATOM   3094  OD1 ASN A 200      20.677  12.334   6.225  1.00 97.78           O  
ATOM   3095  N   VAL A 201      21.664  17.055   8.331  1.00 95.99           N  
ATOM   3096  H   VAL A 201      21.153  16.624   9.088  1.00 95.99           H  
ATOM   3097  CA  VAL A 201      22.102  18.457   8.469  1.00 95.99           C  
ATOM   3098  HA  VAL A 201      21.715  19.031   7.627  1.00 95.99           H  
ATOM   3099  C   VAL A 201      23.628  18.560   8.429  1.00 95.99           C  
ATOM   3100  CB  VAL A 201      21.563  19.080   9.773  1.00 95.99           C  
ATOM   3101  HB  VAL A 201      21.920  18.495  10.620  1.00 95.99           H  
ATOM   3102  O   VAL A 201      24.184  19.399   7.721  1.00 95.99           O  
ATOM   3103  CG1 VAL A 201      22.035  20.531   9.953  1.00 95.99           C  
ATOM   3104 HG11 VAL A 201      23.118  20.568  10.069  1.00 95.99           H  
ATOM   3105 HG12 VAL A 201      21.742  21.121   9.085  1.00 95.99           H  
ATOM   3106 HG13 VAL A 201      21.579  20.956  10.846  1.00 95.99           H  
ATOM   3107  CG2 VAL A 201      20.029  19.079   9.798  1.00 95.99           C  
ATOM   3108 HG21 VAL A 201      19.674  19.514  10.731  1.00 95.99           H  
ATOM   3109 HG22 VAL A 201      19.644  19.662   8.961  1.00 95.99           H  
ATOM   3110 HG23 VAL A 201      19.650  18.059   9.736  1.00 95.99           H  
ATOM   3111  N   ALA A 202      24.322  17.691   9.171  1.00 95.41           N  
ATOM   3112  H   ALA A 202      23.820  16.985   9.689  1.00 95.41           H  
ATOM   3113  CA  ALA A 202      25.784  17.673   9.201  1.00 95.41           C  
ATOM   3114  HA  ALA A 202      26.149  18.676   9.421  1.00 95.41           H  
ATOM   3115  C   ALA A 202      26.375  17.256   7.845  1.00 95.41           C  
ATOM   3116  CB  ALA A 202      26.231  16.732  10.325  1.00 95.41           C  
ATOM   3117  HB1 ALA A 202      27.320  16.714  10.374  1.00 95.41           H  
ATOM   3118  HB2 ALA A 202      25.870  15.721  10.135  1.00 95.41           H  
ATOM   3119  HB3 ALA A 202      25.838  17.078  11.281  1.00 95.41           H  
ATOM   3120  O   ALA A 202      27.377  17.818   7.406  1.00 95.41           O  
ATOM   3121  N   VAL A 203      25.714  16.318   7.162  1.00 97.37           N  
ATOM   3122  H   VAL A 203      24.894  15.909   7.585  1.00 97.37           H  
ATOM   3123  CA  VAL A 203      26.123  15.833   5.840  1.00 97.37           C  
ATOM   3124  HA  VAL A 203      27.174  15.548   5.878  1.00 97.37           H  
ATOM   3125  C   VAL A 203      25.978  16.948   4.804  1.00 97.37           C  
ATOM   3126  CB  VAL A 203      25.301  14.598   5.432  1.00 97.37           C  
ATOM   3127  HB  VAL A 203      24.258  14.894   5.314  1.00 97.37           H  
ATOM   3128  O   VAL A 203      26.930  17.247   4.095  1.00 97.37           O  
ATOM   3129  CG1 VAL A 203      25.801  14.025   4.102  1.00 97.37           C  
ATOM   3130 HG11 VAL A 203      25.229  13.133   3.849  1.00 97.37           H  
ATOM   3131 HG12 VAL A 203      25.671  14.753   3.301  1.00 97.37           H  
ATOM   3132 HG13 VAL A 203      26.857  13.764   4.182  1.00 97.37           H  
ATOM   3133  CG2 VAL A 203      25.354  13.479   6.481  1.00 97.37           C  
ATOM   3134 HG21 VAL A 203      26.292  12.930   6.399  1.00 97.37           H  
ATOM   3135 HG22 VAL A 203      25.245  13.858   7.497  1.00 97.37           H  
ATOM   3136 HG23 VAL A 203      24.523  12.797   6.305  1.00 97.37           H  
ATOM   3137  N   ALA A 204      24.833  17.634   4.751  1.00 96.58           N  
ATOM   3138  H   ALA A 204      24.062  17.360   5.343  1.00 96.58           H  
ATOM   3139  CA  ALA A 204      24.635  18.749   3.826  1.00 96.58           C  
ATOM   3140  HA  ALA A 204      24.737  18.378   2.806  1.00 96.58           H  
ATOM   3141  C   ALA A 204      25.687  19.856   4.017  1.00 96.58           C  
ATOM   3142  CB  ALA A 204      23.213  19.281   3.999  1.00 96.58           C  
ATOM   3143  HB1 ALA A 204      23.036  20.095   3.297  1.00 96.58           H  
ATOM   3144  HB2 ALA A 204      23.057  19.638   5.018  1.00 96.58           H  
ATOM   3145  HB3 ALA A 204      22.510  18.475   3.787  1.00 96.58           H  
ATOM   3146  O   ALA A 204      26.231  20.351   3.035  1.00 96.58           O  
ATOM   3147  N   ARG A 205      26.045  20.185   5.270  1.00 95.38           N  
ATOM   3148  H   ARG A 205      25.551  19.736   6.028  1.00 95.38           H  
ATOM   3149  CA  ARG A 205      27.133  21.135   5.586  1.00 95.38           C  
ATOM   3150  HA  ARG A 205      26.941  22.100   5.118  1.00 95.38           H  
ATOM   3151  C   ARG A 205      28.479  20.703   5.018  1.00 95.38           C  
ATOM   3152  CB  ARG A 205      27.243  21.341   7.100  1.00 95.38           C  
ATOM   3153  HB2 ARG A 205      27.234  20.375   7.605  1.00 95.38           H  
ATOM   3154  HB3 ARG A 205      28.188  21.836   7.322  1.00 95.38           H  
ATOM   3155  O   ARG A 205      29.170  21.527   4.426  1.00 95.38           O  
ATOM   3156  CG  ARG A 205      26.108  22.217   7.631  1.00 95.38           C  
ATOM   3157  HG2 ARG A 205      25.142  21.783   7.370  1.00 95.38           H  
ATOM   3158  HG3 ARG A 205      26.191  23.208   7.186  1.00 95.38           H  
ATOM   3159  CD  ARG A 205      26.225  22.346   9.148  1.00 95.38           C  
ATOM   3160  HD2 ARG A 205      27.137  22.894   9.383  1.00 95.38           H  
ATOM   3161  HD3 ARG A 205      26.288  21.345   9.574  1.00 95.38           H  
ATOM   3162  NE  ARG A 205      25.059  23.042   9.716  1.00 95.38           N  
ATOM   3163  HE  ARG A 205      24.401  23.432   9.057  1.00 95.38           H  
ATOM   3164  NH1 ARG A 205      25.611  22.743  11.921  1.00 95.38           N  
ATOM   3165 HH11 ARG A 205      26.486  22.335  11.624  1.00 95.38           H  
ATOM   3166 HH12 ARG A 205      25.404  22.873  12.901  1.00 95.38           H  
ATOM   3167  NH2 ARG A 205      23.690  23.752  11.390  1.00 95.38           N  
ATOM   3168 HH21 ARG A 205      23.046  24.116  10.702  1.00 95.38           H  
ATOM   3169 HH22 ARG A 205      23.487  23.864  12.373  1.00 95.38           H  
ATOM   3170  CZ  ARG A 205      24.792  23.177  11.001  1.00 95.38           C  
ATOM   3171  N   LEU A 206      28.829  19.426   5.167  1.00 95.49           N  
ATOM   3172  H   LEU A 206      28.205  18.809   5.665  1.00 95.49           H  
ATOM   3173  CA  LEU A 206      30.076  18.879   4.634  1.00 95.49           C  
ATOM   3174  HA  LEU A 206      30.908  19.440   5.060  1.00 95.49           H  
ATOM   3175  C   LEU A 206      30.162  19.032   3.108  1.00 95.49           C  
ATOM   3176  CB  LEU A 206      30.187  17.403   5.061  1.00 95.49           C  
ATOM   3177  HB2 LEU A 206      30.172  17.345   6.150  1.00 95.49           H  
ATOM   3178  HB3 LEU A 206      29.317  16.863   4.687  1.00 95.49           H  
ATOM   3179  O   LEU A 206      31.208  19.416   2.602  1.00 95.49           O  
ATOM   3180  CG  LEU A 206      31.443  16.686   4.535  1.00 95.49           C  
ATOM   3181  HG  LEU A 206      31.494  16.770   3.449  1.00 95.49           H  
ATOM   3182  CD1 LEU A 206      32.723  17.263   5.141  1.00 95.49           C  
ATOM   3183 HD11 LEU A 206      32.672  17.231   6.230  1.00 95.49           H  
ATOM   3184 HD12 LEU A 206      33.583  16.690   4.795  1.00 95.49           H  
ATOM   3185 HD13 LEU A 206      32.852  18.294   4.810  1.00 95.49           H  
ATOM   3186  CD2 LEU A 206      31.376  15.197   4.875  1.00 95.49           C  
ATOM   3187 HD21 LEU A 206      30.492  14.759   4.412  1.00 95.49           H  
ATOM   3188 HD22 LEU A 206      32.260  14.692   4.487  1.00 95.49           H  
ATOM   3189 HD23 LEU A 206      31.314  15.058   5.955  1.00 95.49           H  
ATOM   3190  N   PHE A 207      29.074  18.754   2.385  1.00 95.22           N  
ATOM   3191  H   PHE A 207      28.248  18.432   2.867  1.00 95.22           H  
ATOM   3192  CA  PHE A 207      29.052  18.822   0.917  1.00 95.22           C  
ATOM   3193  HA  PHE A 207      30.033  18.534   0.540  1.00 95.22           H  
ATOM   3194  C   PHE A 207      28.796  20.229   0.358  1.00 95.22           C  
ATOM   3195  CB  PHE A 207      28.032  17.811   0.380  1.00 95.22           C  
ATOM   3196  HB2 PHE A 207      27.100  17.899   0.938  1.00 95.22           H  
ATOM   3197  HB3 PHE A 207      27.807  18.056  -0.658  1.00 95.22           H  
ATOM   3198  O   PHE A 207      29.025  20.466  -0.824  1.00 95.22           O  
ATOM   3199  CG  PHE A 207      28.522  16.376   0.419  1.00 95.22           C  
ATOM   3200  CD1 PHE A 207      29.199  15.834  -0.689  1.00 95.22           C  
ATOM   3201  HD1 PHE A 207      29.384  16.448  -1.557  1.00 95.22           H  
ATOM   3202  CD2 PHE A 207      28.296  15.569   1.547  1.00 95.22           C  
ATOM   3203  HD2 PHE A 207      27.769  15.970   2.400  1.00 95.22           H  
ATOM   3204  CE1 PHE A 207      29.633  14.495  -0.665  1.00 95.22           C  
ATOM   3205  HE1 PHE A 207      30.154  14.084  -1.517  1.00 95.22           H  
ATOM   3206  CE2 PHE A 207      28.733  14.236   1.578  1.00 95.22           C  
ATOM   3207  HE2 PHE A 207      28.551  13.623   2.447  1.00 95.22           H  
ATOM   3208  CZ  PHE A 207      29.399  13.696   0.468  1.00 95.22           C  
ATOM   3209  HZ  PHE A 207      29.729  12.668   0.490  1.00 95.22           H  
ATOM   3210  N   ALA A 208      28.319  21.162   1.183  1.00 92.43           N  
ATOM   3211  H   ALA A 208      28.050  20.890   2.118  1.00 92.43           H  
ATOM   3212  CA  ALA A 208      28.171  22.565   0.810  1.00 92.43           C  
ATOM   3213  HA  ALA A 208      27.858  22.622  -0.233  1.00 92.43           H  
ATOM   3214  C   ALA A 208      29.473  23.374   0.945  1.00 92.43           C  
ATOM   3215  CB  ALA A 208      27.072  23.179   1.684  1.00 92.43           C  
ATOM   3216  HB1 ALA A 208      27.374  23.140   2.730  1.00 92.43           H  
ATOM   3217  HB2 ALA A 208      26.914  24.222   1.406  1.00 92.43           H  
ATOM   3218  HB3 ALA A 208      26.135  22.636   1.556  1.00 92.43           H  
ATOM   3219  O   ALA A 208      29.505  24.518   0.480  1.00 92.43           O  
ATOM   3220  N   SER A 209      30.490  22.832   1.621  1.00 84.02           N  
ATOM   3221  H   SER A 209      30.433  21.851   1.855  1.00 84.02           H  
ATOM   3222  CA  SER A 209      31.754  23.513   1.940  1.00 84.02           C  
ATOM   3223  HA  SER A 209      31.570  24.571   2.122  1.00 84.02           H  
ATOM   3224  C   SER A 209      32.766  23.457   0.797  1.00 84.02           C  
ATOM   3225  CB  SER A 209      32.363  22.916   3.203  1.00 84.02           C  
ATOM   3226  HB2 SER A 209      32.548  21.854   3.045  1.00 84.02           H  
ATOM   3227  HB3 SER A 209      33.314  23.411   3.404  1.00 84.02           H  
ATOM   3228  O   SER A 209      32.868  22.387   0.159  1.00 84.02           O  
ATOM   3229  OG  SER A 209      31.482  23.107   4.297  1.00 84.02           O  
ATOM   3230  HG  SER A 209      30.664  22.642   4.105  1.00 84.02           H  
ATOM   3231  OXT SER A 209      33.435  24.498   0.611  1.00 84.02           O  
TER    3232      SER A 209                                                       
ATOM   3232  N   CYS B   1      -2.017 -18.442  -7.321  1.00 92.80           N  
ATOM   3233  H   CYS B   1      -1.202 -19.034  -7.254  1.00 92.80           H  
ATOM   3234  H2  CYS B   1      -1.746 -17.581  -7.775  1.00 92.80           H  
ATOM   3235  H3  CYS B   1      -2.724 -18.893  -7.884  1.00 92.80           H  
ATOM   3236  CA  CYS B   1      -2.535 -18.136  -5.972  1.00 92.80           C  
ATOM   3237  HA  CYS B   1      -1.737 -17.668  -5.396  1.00 92.80           H  
ATOM   3238  C   CYS B   1      -2.939 -19.400  -5.222  1.00 92.80           C  
ATOM   3239  CB  CYS B   1      -3.716 -17.171  -6.006  1.00 92.80           C  
ATOM   3240  HB2 CYS B   1      -4.005 -16.925  -4.984  1.00 92.80           H  
ATOM   3241  HB3 CYS B   1      -4.546 -17.713  -6.459  1.00 92.80           H  
ATOM   3242  O   CYS B   1      -2.466 -19.572  -4.116  1.00 92.80           O  
ATOM   3243  SG  CYS B   1      -3.509 -15.628  -6.924  1.00 92.80           S  
ATOM   3244  N   VAL B   2      -3.764 -20.296  -5.788  1.00 97.39           N  
ATOM   3245  H   VAL B   2      -4.227 -20.091  -6.661  1.00 97.39           H  
ATOM   3246  CA  VAL B   2      -4.269 -21.492  -5.067  1.00 97.39           C  
ATOM   3247  HA  VAL B   2      -4.852 -21.158  -4.209  1.00 97.39           H  
ATOM   3248  C   VAL B   2      -3.179 -22.401  -4.481  1.00 97.39           C  
ATOM   3249  CB  VAL B   2      -5.230 -22.319  -5.944  1.00 97.39           C  
ATOM   3250  HB  VAL B   2      -5.548 -23.196  -5.381  1.00 97.39           H  
ATOM   3251  O   VAL B   2      -3.383 -22.987  -3.431  1.00 97.39           O  
ATOM   3252  CG1 VAL B   2      -6.487 -21.511  -6.288  1.00 97.39           C  
ATOM   3253 HG11 VAL B   2      -6.967 -21.177  -5.368  1.00 97.39           H  
ATOM   3254 HG12 VAL B   2      -7.191 -22.149  -6.823  1.00 97.39           H  
ATOM   3255 HG13 VAL B   2      -6.251 -20.647  -6.909  1.00 97.39           H  
ATOM   3256  CG2 VAL B   2      -4.565 -22.796  -7.241  1.00 97.39           C  
ATOM   3257 HG21 VAL B   2      -5.289 -23.357  -7.832  1.00 97.39           H  
ATOM   3258 HG22 VAL B   2      -4.208 -21.960  -7.843  1.00 97.39           H  
ATOM   3259 HG23 VAL B   2      -3.737 -23.465  -7.006  1.00 97.39           H  
ATOM   3260  N   ILE B   3      -1.984 -22.456  -5.085  1.00 96.24           N  
ATOM   3261  H   ILE B   3      -1.877 -22.005  -5.983  1.00 96.24           H  
ATOM   3262  CA  ILE B   3      -0.830 -23.192  -4.534  1.00 96.24           C  
ATOM   3263  HA  ILE B   3      -1.161 -24.217  -4.366  1.00 96.24           H  
ATOM   3264  C   ILE B   3      -0.348 -22.665  -3.168  1.00 96.24           C  
ATOM   3265  CB  ILE B   3       0.321 -23.193  -5.569  1.00 96.24           C  
ATOM   3266  HB  ILE B   3      -0.121 -23.354  -6.552  1.00 96.24           H  
ATOM   3267  O   ILE B   3       0.386 -23.356  -2.472  1.00 96.24           O  
ATOM   3268  CG1 ILE B   3       1.360 -24.316  -5.360  1.00 96.24           C  
ATOM   3269 HG12 ILE B   3       2.152 -24.193  -6.099  1.00 96.24           H  
ATOM   3270 HG13 ILE B   3       1.818 -24.231  -4.374  1.00 96.24           H  
ATOM   3271  CG2 ILE B   3       1.042 -21.832  -5.623  1.00 96.24           C  
ATOM   3272 HG21 ILE B   3       1.621 -21.670  -4.714  1.00 96.24           H  
ATOM   3273 HG22 ILE B   3       0.325 -21.019  -5.734  1.00 96.24           H  
ATOM   3274 HG23 ILE B   3       1.726 -21.813  -6.472  1.00 96.24           H  
ATOM   3275  CD1 ILE B   3       0.794 -25.732  -5.530  1.00 96.24           C  
ATOM   3276 HD11 ILE B   3       0.054 -25.950  -4.760  1.00 96.24           H  
ATOM   3277 HD12 ILE B   3       0.341 -25.836  -6.516  1.00 96.24           H  
ATOM   3278 HD13 ILE B   3       1.605 -26.454  -5.440  1.00 96.24           H  
ATOM   3279  N   CYS B   4      -0.744 -21.447  -2.788  1.00 97.44           N  
ATOM   3280  H   CYS B   4      -1.367 -20.923  -3.387  1.00 97.44           H  
ATOM   3281  CA  CYS B   4      -0.463 -20.880  -1.473  1.00 97.44           C  
ATOM   3282  HA  CYS B   4       0.582 -21.065  -1.225  1.00 97.44           H  
ATOM   3283  C   CYS B   4      -1.291 -21.528  -0.361  1.00 97.44           C  
ATOM   3284  CB  CYS B   4      -0.710 -19.368  -1.506  1.00 97.44           C  
ATOM   3285  HB2 CYS B   4      -1.764 -19.178  -1.710  1.00 97.44           H  
ATOM   3286  HB3 CYS B   4      -0.496 -18.971  -0.514  1.00 97.44           H  
ATOM   3287  O   CYS B   4      -0.962 -21.363   0.809  1.00 97.44           O  
ATOM   3288  SG  CYS B   4       0.304 -18.462  -2.706  1.00 97.44           S  
ATOM   3289  N   ASP B   5      -2.343 -22.265  -0.714  1.00 97.88           N  
ATOM   3290  H   ASP B   5      -2.551 -22.407  -1.692  1.00 97.88           H  
ATOM   3291  CA  ASP B   5      -3.107 -23.061   0.229  1.00 97.88           C  
ATOM   3292  HA  ASP B   5      -3.194 -22.509   1.165  1.00 97.88           H  
ATOM   3293  C   ASP B   5      -2.415 -24.421   0.453  1.00 97.88           C  
ATOM   3294  CB  ASP B   5      -4.522 -23.217  -0.309  1.00 97.88           C  
ATOM   3295  HB2 ASP B   5      -4.508 -23.849  -1.198  1.00 97.88           H  
ATOM   3296  HB3 ASP B   5      -4.887 -22.231  -0.595  1.00 97.88           H  
ATOM   3297  O   ASP B   5      -2.251 -25.201  -0.498  1.00 97.88           O  
ATOM   3298  CG  ASP B   5      -5.484 -23.817   0.708  1.00 97.88           C  
ATOM   3299  OD1 ASP B   5      -5.076 -24.726   1.473  1.00 97.88           O  
ATOM   3300  OD2 ASP B   5      -6.663 -23.417   0.647  1.00 97.88           O  
ATOM   3301  N   PRO B   6      -2.026 -24.758   1.697  1.00 97.37           N  
ATOM   3302  CA  PRO B   6      -1.393 -26.037   2.004  1.00 97.37           C  
ATOM   3303  HA  PRO B   6      -0.425 -26.073   1.503  1.00 97.37           H  
ATOM   3304  C   PRO B   6      -2.223 -27.252   1.575  1.00 97.37           C  
ATOM   3305  CB  PRO B   6      -1.186 -26.028   3.522  1.00 97.37           C  
ATOM   3306  HB2 PRO B   6      -2.050 -26.466   4.022  1.00 97.37           H  
ATOM   3307  HB3 PRO B   6      -0.276 -26.557   3.806  1.00 97.37           H  
ATOM   3308  O   PRO B   6      -1.650 -28.279   1.210  1.00 97.37           O  
ATOM   3309  CG  PRO B   6      -1.108 -24.544   3.869  1.00 97.37           C  
ATOM   3310  HG2 PRO B   6      -1.395 -24.351   4.903  1.00 97.37           H  
ATOM   3311  HG3 PRO B   6      -0.103 -24.171   3.670  1.00 97.37           H  
ATOM   3312  CD  PRO B   6      -2.087 -23.918   2.885  1.00 97.37           C  
ATOM   3313  HD2 PRO B   6      -1.784 -22.892   2.680  1.00 97.37           H  
ATOM   3314  HD3 PRO B   6      -3.097 -23.940   3.294  1.00 97.37           H  
ATOM   3315  N   SER B   7      -3.555 -27.152   1.582  1.00 98.06           N  
ATOM   3316  H   SER B   7      -3.975 -26.255   1.781  1.00 98.06           H  
ATOM   3317  CA  SER B   7      -4.439 -28.249   1.175  1.00 98.06           C  
ATOM   3318  HA  SER B   7      -4.168 -29.137   1.746  1.00 98.06           H  
ATOM   3319  C   SER B   7      -4.284 -28.600  -0.309  1.00 98.06           C  
ATOM   3320  CB  SER B   7      -5.895 -27.911   1.510  1.00 98.06           C  
ATOM   3321  HB2 SER B   7      -6.514 -28.785   1.306  1.00 98.06           H  
ATOM   3322  HB3 SER B   7      -5.980 -27.667   2.569  1.00 98.06           H  
ATOM   3323  O   SER B   7      -4.301 -29.779  -0.665  1.00 98.06           O  
ATOM   3324  OG  SER B   7      -6.369 -26.829   0.742  1.00 98.06           O  
ATOM   3325  HG  SER B   7      -6.007 -26.011   1.089  1.00 98.06           H  
ATOM   3326  N   VAL B   8      -4.022 -27.607  -1.166  1.00 98.17           N  
ATOM   3327  H   VAL B   8      -3.989 -26.666  -0.800  1.00 98.17           H  
ATOM   3328  CA  VAL B   8      -3.737 -27.814  -2.593  1.00 98.17           C  
ATOM   3329  HA  VAL B   8      -4.496 -28.474  -3.014  1.00 98.17           H  
ATOM   3330  C   VAL B   8      -2.396 -28.518  -2.768  1.00 98.17           C  
ATOM   3331  CB  VAL B   8      -3.791 -26.482  -3.367  1.00 98.17           C  
ATOM   3332  HB  VAL B   8      -3.097 -25.772  -2.919  1.00 98.17           H  
ATOM   3333  O   VAL B   8      -2.305 -29.498  -3.504  1.00 98.17           O  
ATOM   3334  CG1 VAL B   8      -3.413 -26.653  -4.845  1.00 98.17           C  
ATOM   3335 HG11 VAL B   8      -2.373 -26.969  -4.937  1.00 98.17           H  
ATOM   3336 HG12 VAL B   8      -4.058 -27.398  -5.311  1.00 98.17           H  
ATOM   3337 HG13 VAL B   8      -3.528 -25.701  -5.363  1.00 98.17           H  
ATOM   3338  CG2 VAL B   8      -5.210 -25.901  -3.311  1.00 98.17           C  
ATOM   3339 HG21 VAL B   8      -5.237 -24.938  -3.820  1.00 98.17           H  
ATOM   3340 HG22 VAL B   8      -5.920 -26.582  -3.781  1.00 98.17           H  
ATOM   3341 HG23 VAL B   8      -5.510 -25.737  -2.276  1.00 98.17           H  
ATOM   3342  N   VAL B   9      -1.363 -28.087  -2.039  1.00 97.25           N  
ATOM   3343  H   VAL B   9      -1.508 -27.285  -1.442  1.00 97.25           H  
ATOM   3344  CA  VAL B   9      -0.038 -28.732  -2.073  1.00 97.25           C  
ATOM   3345  HA  VAL B   9       0.326 -28.723  -3.100  1.00 97.25           H  
ATOM   3346  C   VAL B   9      -0.121 -30.195  -1.629  1.00 97.25           C  
ATOM   3347  CB  VAL B   9       0.966 -27.964  -1.191  1.00 97.25           C  
ATOM   3348  HB  VAL B   9       0.615 -27.960  -0.159  1.00 97.25           H  
ATOM   3349  O   VAL B   9       0.503 -31.068  -2.234  1.00 97.25           O  
ATOM   3350  CG1 VAL B   9       2.359 -28.613  -1.217  1.00 97.25           C  
ATOM   3351 HG11 VAL B   9       2.709 -28.691  -2.246  1.00 97.25           H  
ATOM   3352 HG12 VAL B   9       3.056 -28.000  -0.646  1.00 97.25           H  
ATOM   3353 HG13 VAL B   9       2.317 -29.605  -0.767  1.00 97.25           H  
ATOM   3354  CG2 VAL B   9       1.118 -26.511  -1.654  1.00 97.25           C  
ATOM   3355 HG21 VAL B   9       0.169 -25.981  -1.571  1.00 97.25           H  
ATOM   3356 HG22 VAL B   9       1.839 -25.988  -1.026  1.00 97.25           H  
ATOM   3357 HG23 VAL B   9       1.454 -26.475  -2.690  1.00 97.25           H  
ATOM   3358  N   LEU B  10      -0.896 -30.482  -0.582  1.00 97.73           N  
ATOM   3359  H   LEU B  10      -1.371 -29.722  -0.116  1.00 97.73           H  
ATOM   3360  CA  LEU B  10      -1.122 -31.846  -0.105  1.00 97.73           C  
ATOM   3361  HA  LEU B  10      -0.160 -32.337   0.039  1.00 97.73           H  
ATOM   3362  C   LEU B  10      -1.871 -32.699  -1.132  1.00 97.73           C  
ATOM   3363  CB  LEU B  10      -1.884 -31.804   1.230  1.00 97.73           C  
ATOM   3364  HB2 LEU B  10      -2.756 -31.160   1.114  1.00 97.73           H  
ATOM   3365  HB3 LEU B  10      -2.246 -32.807   1.455  1.00 97.73           H  
ATOM   3366  O   LEU B  10      -1.472 -33.838  -1.375  1.00 97.73           O  
ATOM   3367  CG  LEU B  10      -1.053 -31.309   2.427  1.00 97.73           C  
ATOM   3368  HG  LEU B  10      -0.662 -30.311   2.231  1.00 97.73           H  
ATOM   3369  CD1 LEU B  10      -1.945 -31.251   3.667  1.00 97.73           C  
ATOM   3370 HD11 LEU B  10      -2.780 -30.575   3.484  1.00 97.73           H  
ATOM   3371 HD12 LEU B  10      -2.331 -32.243   3.901  1.00 97.73           H  
ATOM   3372 HD13 LEU B  10      -1.376 -30.875   4.517  1.00 97.73           H  
ATOM   3373  CD2 LEU B  10       0.136 -32.226   2.731  1.00 97.73           C  
ATOM   3374 HD21 LEU B  10       0.856 -32.189   1.913  1.00 97.73           H  
ATOM   3375 HD22 LEU B  10       0.628 -31.890   3.644  1.00 97.73           H  
ATOM   3376 HD23 LEU B  10      -0.215 -33.248   2.868  1.00 97.73           H  
ATOM   3377  N   ALA B  11      -2.900 -32.150  -1.774  1.00 97.92           N  
ATOM   3378  H   ALA B  11      -3.209 -31.223  -1.517  1.00 97.92           H  
ATOM   3379  CA  ALA B  11      -3.656 -32.872  -2.788  1.00 97.92           C  
ATOM   3380  HA  ALA B  11      -3.994 -33.818  -2.363  1.00 97.92           H  
ATOM   3381  C   ALA B  11      -2.816 -33.203  -4.030  1.00 97.92           C  
ATOM   3382  CB  ALA B  11      -4.885 -32.048  -3.143  1.00 97.92           C  
ATOM   3383  HB1 ALA B  11      -4.584 -31.112  -3.615  1.00 97.92           H  
ATOM   3384  HB2 ALA B  11      -5.515 -32.617  -3.826  1.00 97.92           H  
ATOM   3385  HB3 ALA B  11      -5.447 -31.840  -2.233  1.00 97.92           H  
ATOM   3386  O   ALA B  11      -2.942 -34.299  -4.566  1.00 97.92           O  
ATOM   3387  N   LEU B  12      -1.906 -32.316  -4.450  1.00 97.13           N  
ATOM   3388  H   LEU B  12      -1.881 -31.407  -4.009  1.00 97.13           H  
ATOM   3389  CA  LEU B  12      -0.973 -32.608  -5.546  1.00 97.13           C  
ATOM   3390  HA  LEU B  12      -1.539 -32.976  -6.401  1.00 97.13           H  
ATOM   3391  C   LEU B  12       0.015 -33.729  -5.189  1.00 97.13           C  
ATOM   3392  CB  LEU B  12      -0.218 -31.331  -5.950  1.00 97.13           C  
ATOM   3393  HB2 LEU B  12       0.271 -30.917  -5.068  1.00 97.13           H  
ATOM   3394  HB3 LEU B  12       0.560 -31.611  -6.660  1.00 97.13           H  
ATOM   3395  O   LEU B  12       0.294 -34.586  -6.024  1.00 97.13           O  
ATOM   3396  CG  LEU B  12      -1.088 -30.239  -6.597  1.00 97.13           C  
ATOM   3397  HG  LEU B  12      -1.833 -29.880  -5.887  1.00 97.13           H  
ATOM   3398  CD1 LEU B  12      -0.197 -29.060  -6.992  1.00 97.13           C  
ATOM   3399 HD11 LEU B  12       0.512 -29.368  -7.760  1.00 97.13           H  
ATOM   3400 HD12 LEU B  12       0.348 -28.707  -6.117  1.00 97.13           H  
ATOM   3401 HD13 LEU B  12      -0.815 -28.247  -7.372  1.00 97.13           H  
ATOM   3402  CD2 LEU B  12      -1.827 -30.742  -7.836  1.00 97.13           C  
ATOM   3403 HD21 LEU B  12      -1.127 -31.256  -8.495  1.00 97.13           H  
ATOM   3404 HD22 LEU B  12      -2.288 -29.908  -8.365  1.00 97.13           H  
ATOM   3405 HD23 LEU B  12      -2.618 -31.432  -7.541  1.00 97.13           H  
ATOM   3406  N   LYS B  13       0.497 -33.771  -3.941  1.00 97.31           N  
ATOM   3407  H   LYS B  13       0.242 -33.027  -3.309  1.00 97.31           H  
ATOM   3408  CA  LYS B  13       1.343 -34.877  -3.457  1.00 97.31           C  
ATOM   3409  HA  LYS B  13       2.167 -35.027  -4.155  1.00 97.31           H  
ATOM   3410  C   LYS B  13       0.586 -36.203  -3.412  1.00 97.31           C  
ATOM   3411  CB  LYS B  13       1.897 -34.553  -2.065  1.00 97.31           C  
ATOM   3412  HB2 LYS B  13       2.338 -35.456  -1.644  1.00 97.31           H  
ATOM   3413  HB3 LYS B  13       1.081 -34.237  -1.415  1.00 97.31           H  
ATOM   3414  O   LYS B  13       1.166 -37.234  -3.733  1.00 97.31           O  
ATOM   3415  CG  LYS B  13       2.974 -33.466  -2.111  1.00 97.31           C  
ATOM   3416  HG2 LYS B  13       2.589 -32.580  -2.616  1.00 97.31           H  
ATOM   3417  HG3 LYS B  13       3.835 -33.837  -2.667  1.00 97.31           H  
ATOM   3418  CD  LYS B  13       3.401 -33.093  -0.688  1.00 97.31           C  
ATOM   3419  HD2 LYS B  13       2.531 -32.722  -0.146  1.00 97.31           H  
ATOM   3420  HD3 LYS B  13       3.798 -33.974  -0.184  1.00 97.31           H  
ATOM   3421  CE  LYS B  13       4.469 -32.000  -0.757  1.00 97.31           C  
ATOM   3422  HE2 LYS B  13       4.062 -31.165  -1.328  1.00 97.31           H  
ATOM   3423  HE3 LYS B  13       5.328 -32.382  -1.309  1.00 97.31           H  
ATOM   3424  NZ  LYS B  13       4.871 -31.545   0.596  1.00 97.31           N  
ATOM   3425  HZ1 LYS B  13       4.069 -31.174   1.086  1.00 97.31           H  
ATOM   3426  HZ2 LYS B  13       5.560 -30.810   0.523  1.00 97.31           H  
ATOM   3427  HZ3 LYS B  13       5.261 -32.308   1.132  1.00 97.31           H  
ATOM   3428  N   SER B  14      -0.681 -36.182  -3.001  1.00 97.14           N  
ATOM   3429  H   SER B  14      -1.079 -35.300  -2.712  1.00 97.14           H  
ATOM   3430  CA  SER B  14      -1.533 -37.378  -2.987  1.00 97.14           C  
ATOM   3431  HA  SER B  14      -1.001 -38.189  -2.491  1.00 97.14           H  
ATOM   3432  C   SER B  14      -1.855 -37.847  -4.406  1.00 97.14           C  
ATOM   3433  CB  SER B  14      -2.806 -37.104  -2.189  1.00 97.14           C  
ATOM   3434  HB2 SER B  14      -2.538 -36.808  -1.175  1.00 97.14           H  
ATOM   3435  HB3 SER B  14      -3.368 -36.293  -2.653  1.00 97.14           H  
ATOM   3436  O   SER B  14      -1.747 -39.034  -4.696  1.00 97.14           O  
ATOM   3437  OG  SER B  14      -3.615 -38.256  -2.128  1.00 97.14           O  
ATOM   3438  HG  SER B  14      -3.081 -39.001  -1.845  1.00 97.14           H  
ATOM   3439  N   LEU B  15      -2.126 -36.923  -5.335  1.00 97.33           N  
ATOM   3440  H   LEU B  15      -2.238 -35.961  -5.048  1.00 97.33           H  
ATOM   3441  CA  LEU B  15      -2.288 -37.248  -6.752  1.00 97.33           C  
ATOM   3442  HA  LEU B  15      -3.158 -37.897  -6.854  1.00 97.33           H  
ATOM   3443  C   LEU B  15      -1.065 -38.014  -7.277  1.00 97.33           C  
ATOM   3444  CB  LEU B  15      -2.522 -35.948  -7.544  1.00 97.33           C  
ATOM   3445  HB2 LEU B  15      -3.370 -35.417  -7.113  1.00 97.33           H  
ATOM   3446  HB3 LEU B  15      -1.643 -35.313  -7.438  1.00 97.33           H  
ATOM   3447  O   LEU B  15      -1.219 -39.075  -7.875  1.00 97.33           O  
ATOM   3448  CG  LEU B  15      -2.780 -36.165  -9.045  1.00 97.33           C  
ATOM   3449  HG  LEU B  15      -1.999 -36.787  -9.481  1.00 97.33           H  
ATOM   3450  CD1 LEU B  15      -4.140 -36.824  -9.281  1.00 97.33           C  
ATOM   3451 HD11 LEU B  15      -4.395 -36.804 -10.341  1.00 97.33           H  
ATOM   3452 HD12 LEU B  15      -4.916 -36.305  -8.720  1.00 97.33           H  
ATOM   3453 HD13 LEU B  15      -4.109 -37.863  -8.953  1.00 97.33           H  
ATOM   3454  CD2 LEU B  15      -2.758 -34.815  -9.763  1.00 97.33           C  
ATOM   3455 HD21 LEU B  15      -2.924 -34.971 -10.829  1.00 97.33           H  
ATOM   3456 HD22 LEU B  15      -3.533 -34.163  -9.361  1.00 97.33           H  
ATOM   3457 HD23 LEU B  15      -1.782 -34.350  -9.627  1.00 97.33           H  
ATOM   3458  N   GLU B  16       0.140 -37.510  -7.005  1.00 97.23           N  
ATOM   3459  H   GLU B  16       0.193 -36.619  -6.533  1.00 97.23           H  
ATOM   3460  CA  GLU B  16       1.391 -38.142  -7.430  1.00 97.23           C  
ATOM   3461  HA  GLU B  16       1.357 -38.300  -8.508  1.00 97.23           H  
ATOM   3462  C   GLU B  16       1.632 -39.511  -6.778  1.00 97.23           C  
ATOM   3463  CB  GLU B  16       2.557 -37.192  -7.123  1.00 97.23           C  
ATOM   3464  HB2 GLU B  16       2.360 -36.233  -7.602  1.00 97.23           H  
ATOM   3465  HB3 GLU B  16       2.610 -37.033  -6.046  1.00 97.23           H  
ATOM   3466  O   GLU B  16       2.009 -40.458  -7.464  1.00 97.23           O  
ATOM   3467  CG  GLU B  16       3.906 -37.731  -7.625  1.00 97.23           C  
ATOM   3468  HG2 GLU B  16       4.129 -38.669  -7.117  1.00 97.23           H  
ATOM   3469  HG3 GLU B  16       3.827 -37.938  -8.693  1.00 97.23           H  
ATOM   3470  CD  GLU B  16       5.072 -36.765  -7.366  1.00 97.23           C  
ATOM   3471  OE1 GLU B  16       6.099 -36.910  -8.068  1.00 97.23           O  
ATOM   3472  OE2 GLU B  16       4.964 -35.934  -6.433  1.00 97.23           O  
ATOM   3473  N   LYS B  17       1.445 -39.621  -5.459  1.00 97.12           N  
ATOM   3474  H   LYS B  17       1.125 -38.806  -4.957  1.00 97.12           H  
ATOM   3475  CA  LYS B  17       1.838 -40.816  -4.695  1.00 97.12           C  
ATOM   3476  HA  LYS B  17       2.716 -41.265  -5.160  1.00 97.12           H  
ATOM   3477  C   LYS B  17       0.786 -41.913  -4.676  1.00 97.12           C  
ATOM   3478  CB  LYS B  17       2.178 -40.419  -3.258  1.00 97.12           C  
ATOM   3479  HB2 LYS B  17       2.298 -41.326  -2.666  1.00 97.12           H  
ATOM   3480  HB3 LYS B  17       1.357 -39.842  -2.833  1.00 97.12           H  
ATOM   3481  O   LYS B  17       1.147 -43.086  -4.710  1.00 97.12           O  
ATOM   3482  CG  LYS B  17       3.480 -39.617  -3.205  1.00 97.12           C  
ATOM   3483  HG2 LYS B  17       4.286 -40.210  -3.638  1.00 97.12           H  
ATOM   3484  HG3 LYS B  17       3.380 -38.689  -3.769  1.00 97.12           H  
ATOM   3485  CD  LYS B  17       3.808 -39.298  -1.751  1.00 97.12           C  
ATOM   3486  HD2 LYS B  17       3.878 -40.232  -1.192  1.00 97.12           H  
ATOM   3487  HD3 LYS B  17       3.013 -38.683  -1.330  1.00 97.12           H  
ATOM   3488  CE  LYS B  17       5.139 -38.554  -1.702  1.00 97.12           C  
ATOM   3489  HE2 LYS B  17       5.874 -39.128  -2.266  1.00 97.12           H  
ATOM   3490  HE3 LYS B  17       5.017 -37.593  -2.202  1.00 97.12           H  
ATOM   3491  NZ  LYS B  17       5.578 -38.384  -0.300  1.00 97.12           N  
ATOM   3492  HZ1 LYS B  17       5.689 -39.295   0.122  1.00 97.12           H  
ATOM   3493  HZ2 LYS B  17       4.872 -37.880   0.217  1.00 97.12           H  
ATOM   3494  HZ3 LYS B  17       6.460 -37.894  -0.268  1.00 97.12           H  
ATOM   3495  N   ASP B  18      -0.481 -41.533  -4.603  1.00 96.88           N  
ATOM   3496  H   ASP B  18      -0.686 -40.544  -4.584  1.00 96.88           H  
ATOM   3497  CA  ASP B  18      -1.578 -42.452  -4.310  1.00 96.88           C  
ATOM   3498  HA  ASP B  18      -1.173 -43.390  -3.930  1.00 96.88           H  
ATOM   3499  C   ASP B  18      -2.388 -42.776  -5.569  1.00 96.88           C  
ATOM   3500  CB  ASP B  18      -2.475 -41.863  -3.206  1.00 96.88           C  
ATOM   3501  HB2 ASP B  18      -3.048 -41.033  -3.619  1.00 96.88           H  
ATOM   3502  HB3 ASP B  18      -3.187 -42.627  -2.894  1.00 96.88           H  
ATOM   3503  O   ASP B  18      -2.872 -43.897  -5.715  1.00 96.88           O  
ATOM   3504  CG  ASP B  18      -1.710 -41.378  -1.965  1.00 96.88           C  
ATOM   3505  OD1 ASP B  18      -0.776 -42.081  -1.518  1.00 96.88           O  
ATOM   3506  OD2 ASP B  18      -2.056 -40.280  -1.462  1.00 96.88           O  
ATOM   3507  N   TYR B  19      -2.513 -41.819  -6.497  1.00 97.06           N  
ATOM   3508  H   TYR B  19      -2.090 -40.921  -6.313  1.00 97.06           H  
ATOM   3509  CA  TYR B  19      -3.325 -41.989  -7.703  1.00 97.06           C  
ATOM   3510  HA  TYR B  19      -4.026 -42.808  -7.538  1.00 97.06           H  
ATOM   3511  C   TYR B  19      -2.493 -42.381  -8.929  1.00 97.06           C  
ATOM   3512  CB  TYR B  19      -4.164 -40.730  -7.934  1.00 97.06           C  
ATOM   3513  HB2 TYR B  19      -3.529 -39.943  -8.343  1.00 97.06           H  
ATOM   3514  HB3 TYR B  19      -4.552 -40.379  -6.978  1.00 97.06           H  
ATOM   3515  O   TYR B  19      -2.750 -43.407  -9.548  1.00 97.06           O  
ATOM   3516  CG  TYR B  19      -5.340 -40.953  -8.857  1.00 97.06           C  
ATOM   3517  CD1 TYR B  19      -5.286 -40.551 -10.206  1.00 97.06           C  
ATOM   3518  HD1 TYR B  19      -4.389 -40.098 -10.604  1.00 97.06           H  
ATOM   3519  CD2 TYR B  19      -6.490 -41.591  -8.356  1.00 97.06           C  
ATOM   3520  HD2 TYR B  19      -6.513 -41.932  -7.332  1.00 97.06           H  
ATOM   3521  CE1 TYR B  19      -6.399 -40.762 -11.042  1.00 97.06           C  
ATOM   3522  HE1 TYR B  19      -6.377 -40.489 -12.087  1.00 97.06           H  
ATOM   3523  CE2 TYR B  19      -7.601 -41.798  -9.189  1.00 97.06           C  
ATOM   3524  HE2 TYR B  19      -8.474 -42.306  -8.807  1.00 97.06           H  
ATOM   3525  OH  TYR B  19      -8.666 -41.482 -11.310  1.00 97.06           O  
ATOM   3526  HH  TYR B  19      -9.422 -41.807 -10.816  1.00 97.06           H  
ATOM   3527  CZ  TYR B  19      -7.565 -41.361 -10.529  1.00 97.06           C  
ATOM   3528  N   LEU B  20      -1.442 -41.629  -9.282  1.00 95.98           N  
ATOM   3529  H   LEU B  20      -1.224 -40.810  -8.732  1.00 95.98           H  
ATOM   3530  CA  LEU B  20      -0.687 -41.895 -10.518  1.00 95.98           C  
ATOM   3531  HA  LEU B  20      -1.371 -41.737 -11.352  1.00 95.98           H  
ATOM   3532  C   LEU B  20      -0.202 -43.349 -10.696  1.00 95.98           C  
ATOM   3533  CB  LEU B  20       0.508 -40.938 -10.676  1.00 95.98           C  
ATOM   3534  HB2 LEU B  20       1.146 -40.990  -9.794  1.00 95.98           H  
ATOM   3535  HB3 LEU B  20       1.099 -41.305 -11.516  1.00 95.98           H  
ATOM   3536  O   LEU B  20      -0.326 -43.851 -11.818  1.00 95.98           O  
ATOM   3537  CG  LEU B  20       0.187 -39.466 -10.959  1.00 95.98           C  
ATOM   3538  HG  LEU B  20      -0.207 -38.981 -10.065  1.00 95.98           H  
ATOM   3539  CD1 LEU B  20       1.470 -38.753 -11.377  1.00 95.98           C  
ATOM   3540 HD11 LEU B  20       2.207 -38.819 -10.576  1.00 95.98           H  
ATOM   3541 HD12 LEU B  20       1.878 -39.214 -12.276  1.00 95.98           H  
ATOM   3542 HD13 LEU B  20       1.251 -37.705 -11.582  1.00 95.98           H  
ATOM   3543  CD2 LEU B  20      -0.821 -39.289 -12.084  1.00 95.98           C  
ATOM   3544 HD21 LEU B  20      -0.929 -38.227 -12.304  1.00 95.98           H  
ATOM   3545 HD22 LEU B  20      -0.486 -39.824 -12.973  1.00 95.98           H  
ATOM   3546 HD23 LEU B  20      -1.791 -39.664 -11.759  1.00 95.98           H  
ATOM   3547  N   PRO B  21       0.307 -44.060  -9.665  1.00 95.83           N  
ATOM   3548  CA  PRO B  21       0.799 -45.430  -9.830  1.00 95.83           C  
ATOM   3549  HA  PRO B  21       1.619 -45.427 -10.549  1.00 95.83           H  
ATOM   3550  C   PRO B  21      -0.231 -46.436 -10.351  1.00 95.83           C  
ATOM   3551  CB  PRO B  21       1.347 -45.836  -8.459  1.00 95.83           C  
ATOM   3552  HB2 PRO B  21       0.560 -46.291  -7.858  1.00 95.83           H  
ATOM   3553  HB3 PRO B  21       2.197 -46.512  -8.549  1.00 95.83           H  
ATOM   3554  O   PRO B  21       0.154 -47.377 -11.043  1.00 95.83           O  
ATOM   3555  CG  PRO B  21       1.748 -44.502  -7.835  1.00 95.83           C  
ATOM   3556  HG2 PRO B  21       1.782 -44.560  -6.747  1.00 95.83           H  
ATOM   3557  HG3 PRO B  21       2.707 -44.173  -8.236  1.00 95.83           H  
ATOM   3558  CD  PRO B  21       0.640 -43.581  -8.327  1.00 95.83           C  
ATOM   3559  HD2 PRO B  21       0.992 -42.550  -8.329  1.00 95.83           H  
ATOM   3560  HD3 PRO B  21      -0.231 -43.676  -7.677  1.00 95.83           H  
ATOM   3561  N   GLY B  22      -1.520 -46.247 -10.054  1.00 95.22           N  
ATOM   3562  H   GLY B  22      -1.786 -45.421  -9.536  1.00 95.22           H  
ATOM   3563  CA  GLY B  22      -2.595 -47.127 -10.523  1.00 95.22           C  
ATOM   3564  HA2 GLY B  22      -2.220 -48.143 -10.645  1.00 95.22           H  
ATOM   3565  HA3 GLY B  22      -3.378 -47.137  -9.765  1.00 95.22           H  
ATOM   3566  C   GLY B  22      -3.243 -46.690 -11.839  1.00 95.22           C  
ATOM   3567  O   GLY B  22      -4.024 -47.450 -12.420  1.00 95.22           O  
ATOM   3568  N   HIS B  23      -2.943 -45.473 -12.309  1.00 96.98           N  
ATOM   3569  H   HIS B  23      -2.338 -44.908 -11.730  1.00 96.98           H  
ATOM   3570  CA  HIS B  23      -3.779 -44.771 -13.289  1.00 96.98           C  
ATOM   3571  HA  HIS B  23      -4.498 -45.472 -13.711  1.00 96.98           H  
ATOM   3572  C   HIS B  23      -2.996 -44.216 -14.481  1.00 96.98           C  
ATOM   3573  CB  HIS B  23      -4.593 -43.683 -12.565  1.00 96.98           C  
ATOM   3574  HB2 HIS B  23      -5.205 -43.147 -13.291  1.00 96.98           H  
ATOM   3575  HB3 HIS B  23      -3.914 -42.967 -12.103  1.00 96.98           H  
ATOM   3576  O   HIS B  23      -3.612 -43.842 -15.477  1.00 96.98           O  
ATOM   3577  CG  HIS B  23      -5.505 -44.242 -11.493  1.00 96.98           C  
ATOM   3578  CD2 HIS B  23      -6.864 -44.307 -11.533  1.00 96.98           C  
ATOM   3579  HD2 HIS B  23      -7.512 -43.931 -12.312  1.00 96.98           H  
ATOM   3580  ND1 HIS B  23      -5.083 -44.828 -10.299  1.00 96.98           N  
ATOM   3581  CE1 HIS B  23      -6.180 -45.186  -9.633  1.00 96.98           C  
ATOM   3582  HE1 HIS B  23      -6.192 -45.666  -8.666  1.00 96.98           H  
ATOM   3583  NE2 HIS B  23      -7.261 -44.903 -10.363  1.00 96.98           N  
ATOM   3584  HE2 HIS B  23      -8.200 -45.175 -10.109  1.00 96.98           H  
ATOM   3585  N   LEU B  24      -1.660 -44.215 -14.446  1.00 96.06           N  
ATOM   3586  H   LEU B  24      -1.204 -44.491 -13.589  1.00 96.06           H  
ATOM   3587  CA  LEU B  24      -0.810 -43.852 -15.582  1.00 96.06           C  
ATOM   3588  HA  LEU B  24      -1.356 -44.089 -16.496  1.00 96.06           H  
ATOM   3589  C   LEU B  24       0.493 -44.665 -15.591  1.00 96.06           C  
ATOM   3590  CB  LEU B  24      -0.539 -42.336 -15.526  1.00 96.06           C  
ATOM   3591  HB2 LEU B  24       0.134 -42.139 -14.692  1.00 96.06           H  
ATOM   3592  HB3 LEU B  24      -1.473 -41.813 -15.325  1.00 96.06           H  
ATOM   3593  O   LEU B  24       1.023 -45.011 -14.539  1.00 96.06           O  
ATOM   3594  CG  LEU B  24       0.069 -41.759 -16.817  1.00 96.06           C  
ATOM   3595  HG  LEU B  24       0.978 -42.299 -17.081  1.00 96.06           H  
ATOM   3596  CD1 LEU B  24      -0.912 -41.815 -17.993  1.00 96.06           C  
ATOM   3597 HD11 LEU B  24      -1.104 -42.849 -18.279  1.00 96.06           H  
ATOM   3598 HD12 LEU B  24      -1.853 -41.340 -17.717  1.00 96.06           H  
ATOM   3599 HD13 LEU B  24      -0.493 -41.296 -18.855  1.00 96.06           H  
ATOM   3600  CD2 LEU B  24       0.430 -40.298 -16.605  1.00 96.06           C  
ATOM   3601 HD21 LEU B  24       0.909 -39.892 -17.496  1.00 96.06           H  
ATOM   3602 HD22 LEU B  24      -0.497 -39.754 -16.423  1.00 96.06           H  
ATOM   3603 HD23 LEU B  24       1.098 -40.190 -15.751  1.00 96.06           H  
ATOM   3604  N   ASP B  25       1.043 -44.938 -16.778  1.00 96.22           N  
ATOM   3605  H   ASP B  25       0.576 -44.616 -17.614  1.00 96.22           H  
ATOM   3606  CA  ASP B  25       2.358 -45.578 -16.921  1.00 96.22           C  
ATOM   3607  HA  ASP B  25       2.319 -46.552 -16.433  1.00 96.22           H  
ATOM   3608  C   ASP B  25       3.447 -44.734 -16.228  1.00 96.22           C  
ATOM   3609  CB  ASP B  25       2.646 -45.803 -18.418  1.00 96.22           C  
ATOM   3610  HB2 ASP B  25       2.708 -44.831 -18.908  1.00 96.22           H  
ATOM   3611  HB3 ASP B  25       1.799 -46.336 -18.851  1.00 96.22           H  
ATOM   3612  O   ASP B  25       3.551 -43.523 -16.455  1.00 96.22           O  
ATOM   3613  CG  ASP B  25       3.927 -46.583 -18.752  1.00 96.22           C  
ATOM   3614  OD1 ASP B  25       4.940 -46.429 -18.035  1.00 96.22           O  
ATOM   3615  OD2 ASP B  25       3.943 -47.232 -19.827  1.00 96.22           O  
ATOM   3616  N   ALA B  26       4.273 -45.387 -15.404  1.00 94.36           N  
ATOM   3617  H   ALA B  26       4.143 -46.384 -15.310  1.00 94.36           H  
ATOM   3618  CA  ALA B  26       5.324 -44.771 -14.593  1.00 94.36           C  
ATOM   3619  HA  ALA B  26       4.862 -44.148 -13.827  1.00 94.36           H  
ATOM   3620  C   ALA B  26       6.271 -43.869 -15.396  1.00 94.36           C  
ATOM   3621  CB  ALA B  26       6.096 -45.894 -13.892  1.00 94.36           C  
ATOM   3622  HB1 ALA B  26       5.414 -46.481 -13.277  1.00 94.36           H  
ATOM   3623  HB2 ALA B  26       6.570 -46.542 -14.629  1.00 94.36           H  
ATOM   3624  HB3 ALA B  26       6.860 -45.460 -13.247  1.00 94.36           H  
ATOM   3625  O   ALA B  26       6.722 -42.835 -14.899  1.00 94.36           O  
ATOM   3626  N   LYS B  27       6.529 -44.197 -16.670  1.00 95.05           N  
ATOM   3627  H   LYS B  27       6.077 -45.018 -17.046  1.00 95.05           H  
ATOM   3628  CA  LYS B  27       7.394 -43.381 -17.540  1.00 95.05           C  
ATOM   3629  HA  LYS B  27       8.348 -43.248 -17.031  1.00 95.05           H  
ATOM   3630  C   LYS B  27       6.846 -41.971 -17.794  1.00 95.05           C  
ATOM   3631  CB  LYS B  27       7.648 -44.140 -18.849  1.00 95.05           C  
ATOM   3632  HB2 LYS B  27       7.881 -45.177 -18.609  1.00 95.05           H  
ATOM   3633  HB3 LYS B  27       8.515 -43.708 -19.349  1.00 95.05           H  
ATOM   3634  O   LYS B  27       7.600 -41.081 -18.180  1.00 95.05           O  
ATOM   3635  CG  LYS B  27       6.450 -44.081 -19.810  1.00 95.05           C  
ATOM   3636  HG2 LYS B  27       6.434 -43.110 -20.304  1.00 95.05           H  
ATOM   3637  HG3 LYS B  27       5.520 -44.202 -19.255  1.00 95.05           H  
ATOM   3638  CD  LYS B  27       6.545 -45.183 -20.864  1.00 95.05           C  
ATOM   3639  HD2 LYS B  27       7.463 -45.080 -21.443  1.00 95.05           H  
ATOM   3640  HD3 LYS B  27       6.550 -46.142 -20.346  1.00 95.05           H  
ATOM   3641  CE  LYS B  27       5.326 -45.097 -21.780  1.00 95.05           C  
ATOM   3642  HE2 LYS B  27       5.528 -44.413 -22.604  1.00 95.05           H  
ATOM   3643  HE3 LYS B  27       4.501 -44.685 -21.199  1.00 95.05           H  
ATOM   3644  NZ  LYS B  27       4.921 -46.430 -22.259  1.00 95.05           N  
ATOM   3645  HZ1 LYS B  27       5.673 -46.922 -22.719  1.00 95.05           H  
ATOM   3646  HZ2 LYS B  27       4.099 -46.369 -22.844  1.00 95.05           H  
ATOM   3647  HZ3 LYS B  27       4.640 -46.955 -21.443  1.00 95.05           H  
ATOM   3648  N   HIS B  28       5.544 -41.763 -17.597  1.00 95.51           N  
ATOM   3649  H   HIS B  28       4.985 -42.539 -17.272  1.00 95.51           H  
ATOM   3650  CA  HIS B  28       4.874 -40.485 -17.812  1.00 95.51           C  
ATOM   3651  HA  HIS B  28       5.503 -39.856 -18.442  1.00 95.51           H  
ATOM   3652  C   HIS B  28       4.648 -39.684 -16.525  1.00 95.51           C  
ATOM   3653  CB  HIS B  28       3.563 -40.724 -18.572  1.00 95.51           C  
ATOM   3654  HB2 HIS B  28       2.932 -41.397 -17.991  1.00 95.51           H  
ATOM   3655  HB3 HIS B  28       3.037 -39.776 -18.682  1.00 95.51           H  
ATOM   3656  O   HIS B  28       4.316 -38.504 -16.626  1.00 95.51           O  
ATOM   3657  CG  HIS B  28       3.769 -41.300 -19.949  1.00 95.51           C  
ATOM   3658  CD2 HIS B  28       3.140 -42.389 -20.487  1.00 95.51           C  
ATOM   3659  HD2 HIS B  28       2.384 -42.986 -19.998  1.00 95.51           H  
ATOM   3660  ND1 HIS B  28       4.610 -40.800 -20.916  1.00 95.51           N  
ATOM   3661  HD1 HIS B  28       5.206 -39.990 -20.822  1.00 95.51           H  
ATOM   3662  CE1 HIS B  28       4.492 -41.568 -22.010  1.00 95.51           C  
ATOM   3663  HE1 HIS B  28       5.021 -41.410 -22.938  1.00 95.51           H  
ATOM   3664  NE2 HIS B  28       3.622 -42.565 -21.790  1.00 95.51           N  
ATOM   3665  N   HIS B  29       4.861 -40.263 -15.336  1.00 95.94           N  
ATOM   3666  H   HIS B  29       5.167 -41.225 -15.311  1.00 95.94           H  
ATOM   3667  CA  HIS B  29       4.550 -39.612 -14.052  1.00 95.94           C  
ATOM   3668  HA  HIS B  29       3.482 -39.402 -13.995  1.00 95.94           H  
ATOM   3669  C   HIS B  29       5.263 -38.272 -13.881  1.00 95.94           C  
ATOM   3670  CB  HIS B  29       4.928 -40.532 -12.886  1.00 95.94           C  
ATOM   3671  HB2 HIS B  29       5.962 -40.857 -12.995  1.00 95.94           H  
ATOM   3672  HB3 HIS B  29       4.860 -39.959 -11.962  1.00 95.94           H  
ATOM   3673  O   HIS B  29       4.611 -37.255 -13.659  1.00 95.94           O  
ATOM   3674  CG  HIS B  29       4.067 -41.750 -12.702  1.00 95.94           C  
ATOM   3675  CD2 HIS B  29       3.030 -42.179 -13.482  1.00 95.94           C  
ATOM   3676  HD2 HIS B  29       2.657 -41.720 -14.385  1.00 95.94           H  
ATOM   3677  ND1 HIS B  29       4.233 -42.635 -11.644  1.00 95.94           N  
ATOM   3678  CE1 HIS B  29       3.285 -43.564 -11.789  1.00 95.94           C  
ATOM   3679  HE1 HIS B  29       3.179 -44.415 -11.132  1.00 95.94           H  
ATOM   3680  NE2 HIS B  29       2.548 -43.323 -12.884  1.00 95.94           N  
ATOM   3681  HE2 HIS B  29       1.792 -43.905 -13.213  1.00 95.94           H  
ATOM   3682  N   LYS B  30       6.588 -38.250 -14.065  1.00 95.94           N  
ATOM   3683  H   LYS B  30       7.050 -39.135 -14.219  1.00 95.94           H  
ATOM   3684  CA  LYS B  30       7.396 -37.033 -13.897  1.00 95.94           C  
ATOM   3685  HA  LYS B  30       7.257 -36.667 -12.880  1.00 95.94           H  
ATOM   3686  C   LYS B  30       6.927 -35.905 -14.821  1.00 95.94           C  
ATOM   3687  CB  LYS B  30       8.880 -37.374 -14.102  1.00 95.94           C  
ATOM   3688  HB2 LYS B  30       9.165 -38.156 -13.399  1.00 95.94           H  
ATOM   3689  HB3 LYS B  30       9.038 -37.739 -15.117  1.00 95.94           H  
ATOM   3690  O   LYS B  30       6.627 -34.809 -14.361  1.00 95.94           O  
ATOM   3691  CG  LYS B  30       9.756 -36.140 -13.859  1.00 95.94           C  
ATOM   3692  HG2 LYS B  30       9.475 -35.351 -14.557  1.00 95.94           H  
ATOM   3693  HG3 LYS B  30       9.593 -35.780 -12.843  1.00 95.94           H  
ATOM   3694  CD  LYS B  30      11.242 -36.445 -14.053  1.00 95.94           C  
ATOM   3695  HD2 LYS B  30      11.405 -36.833 -15.059  1.00 95.94           H  
ATOM   3696  HD3 LYS B  30      11.569 -37.172 -13.311  1.00 95.94           H  
ATOM   3697  CE  LYS B  30      11.985 -35.120 -13.875  1.00 95.94           C  
ATOM   3698  HE2 LYS B  30      11.572 -34.401 -14.583  1.00 95.94           H  
ATOM   3699  HE3 LYS B  30      11.776 -34.727 -12.880  1.00 95.94           H  
ATOM   3700  NZ  LYS B  30      13.440 -35.253 -14.095  1.00 95.94           N  
ATOM   3701  HZ1 LYS B  30      13.611 -35.563 -15.041  1.00 95.94           H  
ATOM   3702  HZ2 LYS B  30      13.841 -35.899 -13.430  1.00 95.94           H  
ATOM   3703  HZ3 LYS B  30      13.859 -34.342 -13.978  1.00 95.94           H  
ATOM   3704  N   ALA B  31       6.810 -36.193 -16.118  1.00 95.91           N  
ATOM   3705  H   ALA B  31       7.020 -37.135 -16.419  1.00 95.91           H  
ATOM   3706  CA  ALA B  31       6.381 -35.210 -17.111  1.00 95.91           C  
ATOM   3707  HA  ALA B  31       7.028 -34.335 -17.045  1.00 95.91           H  
ATOM   3708  C   ALA B  31       4.936 -34.737 -16.873  1.00 95.91           C  
ATOM   3709  CB  ALA B  31       6.534 -35.838 -18.501  1.00 95.91           C  
ATOM   3710  HB1 ALA B  31       6.247 -35.110 -19.260  1.00 95.91           H  
ATOM   3711  HB2 ALA B  31       7.574 -36.122 -18.664  1.00 95.91           H  
ATOM   3712  HB3 ALA B  31       5.898 -36.719 -18.588  1.00 95.91           H  
ATOM   3713  O   ALA B  31       4.604 -33.578 -17.126  1.00 95.91           O  
ATOM   3714  N   MET B  32       4.063 -35.623 -16.384  1.00 96.09           N  
ATOM   3715  H   MET B  32       4.366 -36.570 -16.209  1.00 96.09           H  
ATOM   3716  CA  MET B  32       2.705 -35.260 -16.003  1.00 96.09           C  
ATOM   3717  HA  MET B  32       2.236 -34.744 -16.840  1.00 96.09           H  
ATOM   3718  C   MET B  32       2.697 -34.294 -14.818  1.00 96.09           C  
ATOM   3719  CB  MET B  32       1.890 -36.523 -15.706  1.00 96.09           C  
ATOM   3720  HB2 MET B  32       1.816 -37.124 -16.612  1.00 96.09           H  
ATOM   3721  HB3 MET B  32       2.362 -37.115 -14.923  1.00 96.09           H  
ATOM   3722  O   MET B  32       2.050 -33.252 -14.910  1.00 96.09           O  
ATOM   3723  CG  MET B  32       0.491 -36.123 -15.250  1.00 96.09           C  
ATOM   3724  HG2 MET B  32       0.083 -35.407 -15.964  1.00 96.09           H  
ATOM   3725  HG3 MET B  32       0.549 -35.644 -14.273  1.00 96.09           H  
ATOM   3726  SD  MET B  32      -0.651 -37.496 -15.120  1.00 96.09           S  
ATOM   3727  CE  MET B  32      -2.111 -36.533 -14.710  1.00 96.09           C  
ATOM   3728  HE1 MET B  32      -3.011 -37.032 -15.070  1.00 96.09           H  
ATOM   3729  HE2 MET B  32      -2.051 -35.566 -15.211  1.00 96.09           H  
ATOM   3730  HE3 MET B  32      -2.158 -36.386 -13.631  1.00 96.09           H  
ATOM   3731  N   MET B  33       3.419 -34.603 -13.740  1.00 97.27           N  
ATOM   3732  H   MET B  33       3.927 -35.476 -13.717  1.00 97.27           H  
ATOM   3733  CA  MET B  33       3.440 -33.763 -12.542  1.00 97.27           C  
ATOM   3734  HA  MET B  33       2.410 -33.557 -12.253  1.00 97.27           H  
ATOM   3735  C   MET B  33       4.073 -32.398 -12.797  1.00 97.27           C  
ATOM   3736  CB  MET B  33       4.133 -34.486 -11.380  1.00 97.27           C  
ATOM   3737  HB2 MET B  33       5.098 -34.876 -11.706  1.00 97.27           H  
ATOM   3738  HB3 MET B  33       4.313 -33.775 -10.575  1.00 97.27           H  
ATOM   3739  O   MET B  33       3.514 -31.395 -12.367  1.00 97.27           O  
ATOM   3740  CG  MET B  33       3.277 -35.633 -10.830  1.00 97.27           C  
ATOM   3741  HG2 MET B  33       3.248 -36.430 -11.574  1.00 97.27           H  
ATOM   3742  HG3 MET B  33       3.780 -36.027  -9.947  1.00 97.27           H  
ATOM   3743  SD  MET B  33       1.561 -35.215 -10.377  1.00 97.27           S  
ATOM   3744  CE  MET B  33       1.844 -33.891  -9.170  1.00 97.27           C  
ATOM   3745  HE1 MET B  33       2.588 -34.205  -8.438  1.00 97.27           H  
ATOM   3746  HE2 MET B  33       0.911 -33.665  -8.654  1.00 97.27           H  
ATOM   3747  HE3 MET B  33       2.203 -32.995  -9.677  1.00 97.27           H  
ATOM   3748  N   GLU B  34       5.141 -32.321 -13.596  1.00 96.99           N  
ATOM   3749  H   GLU B  34       5.599 -33.175 -13.879  1.00 96.99           H  
ATOM   3750  CA  GLU B  34       5.709 -31.037 -14.034  1.00 96.99           C  
ATOM   3751  HA  GLU B  34       6.051 -30.475 -13.165  1.00 96.99           H  
ATOM   3752  C   GLU B  34       4.661 -30.174 -14.758  1.00 96.99           C  
ATOM   3753  CB  GLU B  34       6.903 -31.291 -14.970  1.00 96.99           C  
ATOM   3754  HB2 GLU B  34       6.610 -32.029 -15.717  1.00 96.99           H  
ATOM   3755  HB3 GLU B  34       7.147 -30.361 -15.484  1.00 96.99           H  
ATOM   3756  O   GLU B  34       4.524 -28.978 -14.492  1.00 96.99           O  
ATOM   3757  CG  GLU B  34       8.165 -31.771 -14.230  1.00 96.99           C  
ATOM   3758  HG2 GLU B  34       7.911 -32.626 -13.603  1.00 96.99           H  
ATOM   3759  HG3 GLU B  34       8.504 -30.969 -13.574  1.00 96.99           H  
ATOM   3760  CD  GLU B  34       9.316 -32.173 -15.174  1.00 96.99           C  
ATOM   3761  OE1 GLU B  34      10.381 -32.599 -14.658  1.00 96.99           O  
ATOM   3762  OE2 GLU B  34       9.144 -32.094 -16.412  1.00 96.99           O  
ATOM   3763  N   ARG B  35       3.860 -30.777 -15.648  1.00 97.11           N  
ATOM   3764  H   ARG B  35       3.997 -31.764 -15.812  1.00 97.11           H  
ATOM   3765  CA  ARG B  35       2.766 -30.069 -16.329  1.00 97.11           C  
ATOM   3766  HA  ARG B  35       3.155 -29.142 -16.748  1.00 97.11           H  
ATOM   3767  C   ARG B  35       1.654 -29.650 -15.365  1.00 97.11           C  
ATOM   3768  CB  ARG B  35       2.196 -30.931 -17.457  1.00 97.11           C  
ATOM   3769  HB2 ARG B  35       1.988 -31.931 -17.075  1.00 97.11           H  
ATOM   3770  HB3 ARG B  35       1.263 -30.468 -17.779  1.00 97.11           H  
ATOM   3771  O   ARG B  35       1.124 -28.552 -15.525  1.00 97.11           O  
ATOM   3772  CG  ARG B  35       3.100 -31.058 -18.687  1.00 97.11           C  
ATOM   3773  HG2 ARG B  35       3.228 -30.080 -19.150  1.00 97.11           H  
ATOM   3774  HG3 ARG B  35       4.081 -31.429 -18.392  1.00 97.11           H  
ATOM   3775  CD  ARG B  35       2.473 -32.032 -19.696  1.00 97.11           C  
ATOM   3776  HD2 ARG B  35       2.356 -33.000 -19.208  1.00 97.11           H  
ATOM   3777  HD3 ARG B  35       3.160 -32.149 -20.535  1.00 97.11           H  
ATOM   3778  NE  ARG B  35       1.167 -31.543 -20.193  1.00 97.11           N  
ATOM   3779  HE  ARG B  35       0.956 -30.573 -20.008  1.00 97.11           H  
ATOM   3780  NH1 ARG B  35       0.371 -33.514 -21.059  1.00 97.11           N  
ATOM   3781 HH11 ARG B  35      -0.374 -34.047 -21.484  1.00 97.11           H  
ATOM   3782 HH12 ARG B  35       1.236 -33.962 -20.789  1.00 97.11           H  
ATOM   3783  NH2 ARG B  35      -0.906 -31.684 -21.118  1.00 97.11           N  
ATOM   3784 HH21 ARG B  35      -1.654 -32.239 -21.508  1.00 97.11           H  
ATOM   3785 HH22 ARG B  35      -1.100 -30.739 -20.817  1.00 97.11           H  
ATOM   3786  CZ  ARG B  35       0.221 -32.247 -20.787  1.00 97.11           C  
ATOM   3787  N   VAL B  36       1.295 -30.490 -14.392  1.00 97.41           N  
ATOM   3788  H   VAL B  36       1.783 -31.372 -14.328  1.00 97.41           H  
ATOM   3789  CA  VAL B  36       0.278 -30.175 -13.373  1.00 97.41           C  
ATOM   3790  HA  VAL B  36      -0.636 -29.854 -13.871  1.00 97.41           H  
ATOM   3791  C   VAL B  36       0.737 -29.010 -12.501  1.00 97.41           C  
ATOM   3792  CB  VAL B  36      -0.058 -31.411 -12.513  1.00 97.41           C  
ATOM   3793  HB  VAL B  36       0.864 -31.864 -12.149  1.00 97.41           H  
ATOM   3794  O   VAL B  36      -0.002 -28.042 -12.344  1.00 97.41           O  
ATOM   3795  CG1 VAL B  36      -0.933 -31.065 -11.302  1.00 97.41           C  
ATOM   3796 HG11 VAL B  36      -0.374 -30.447 -10.600  1.00 97.41           H  
ATOM   3797 HG12 VAL B  36      -1.222 -31.981 -10.787  1.00 97.41           H  
ATOM   3798 HG13 VAL B  36      -1.829 -30.532 -11.618  1.00 97.41           H  
ATOM   3799  CG2 VAL B  36      -0.829 -32.447 -13.338  1.00 97.41           C  
ATOM   3800 HG21 VAL B  36      -1.780 -32.029 -13.667  1.00 97.41           H  
ATOM   3801 HG22 VAL B  36      -0.255 -32.745 -14.216  1.00 97.41           H  
ATOM   3802 HG23 VAL B  36      -1.008 -33.336 -12.733  1.00 97.41           H  
ATOM   3803  N   GLU B  37       1.966 -29.047 -11.987  1.00 95.58           N  
ATOM   3804  H   GLU B  37       2.537 -29.866 -12.139  1.00 95.58           H  
ATOM   3805  CA  GLU B  37       2.524 -27.961 -11.181  1.00 95.58           C  
ATOM   3806  HA  GLU B  37       1.909 -27.809 -10.294  1.00 95.58           H  
ATOM   3807  C   GLU B  37       2.566 -26.640 -11.948  1.00 95.58           C  
ATOM   3808  CB  GLU B  37       3.952 -28.290 -10.750  1.00 95.58           C  
ATOM   3809  HB2 GLU B  37       4.531 -28.618 -11.613  1.00 95.58           H  
ATOM   3810  HB3 GLU B  37       4.391 -27.365 -10.374  1.00 95.58           H  
ATOM   3811  O   GLU B  37       2.201 -25.599 -11.401  1.00 95.58           O  
ATOM   3812  CG  GLU B  37       4.033 -29.343  -9.641  1.00 95.58           C  
ATOM   3813  HG2 GLU B  37       3.640 -30.292 -10.005  1.00 95.58           H  
ATOM   3814  HG3 GLU B  37       3.410 -29.016  -8.809  1.00 95.58           H  
ATOM   3815  CD  GLU B  37       5.476 -29.520  -9.145  1.00 95.58           C  
ATOM   3816  OE1 GLU B  37       5.700 -30.478  -8.378  1.00 95.58           O  
ATOM   3817  OE2 GLU B  37       6.324 -28.640  -9.455  1.00 95.58           O  
ATOM   3818  N   ASN B  38       2.975 -26.673 -13.219  1.00 95.50           N  
ATOM   3819  H   ASN B  38       3.318 -27.547 -13.591  1.00 95.50           H  
ATOM   3820  CA  ASN B  38       2.988 -25.485 -14.068  1.00 95.50           C  
ATOM   3821  HA  ASN B  38       3.546 -24.696 -13.563  1.00 95.50           H  
ATOM   3822  C   ASN B  38       1.575 -24.939 -14.288  1.00 95.50           C  
ATOM   3823  CB  ASN B  38       3.693 -25.818 -15.391  1.00 95.50           C  
ATOM   3824  HB2 ASN B  38       3.518 -25.011 -16.103  1.00 95.50           H  
ATOM   3825  HB3 ASN B  38       3.281 -26.739 -15.804  1.00 95.50           H  
ATOM   3826  O   ASN B  38       1.361 -23.740 -14.132  1.00 95.50           O  
ATOM   3827  CG  ASN B  38       5.196 -25.962 -15.227  1.00 95.50           C  
ATOM   3828  ND2 ASN B  38       5.846 -26.656 -16.130  1.00 95.50           N  
ATOM   3829 HD21 ASN B  38       5.334 -27.204 -16.807  1.00 95.50           H  
ATOM   3830 HD22 ASN B  38       6.825 -26.813 -15.936  1.00 95.50           H  
ATOM   3831  OD1 ASN B  38       5.811 -25.432 -14.314  1.00 95.50           O  
ATOM   3832  N   ALA B  39       0.602 -25.807 -14.574  1.00 96.48           N  
ATOM   3833  H   ALA B  39       0.831 -26.786 -14.671  1.00 96.48           H  
ATOM   3834  CA  ALA B  39      -0.791 -25.404 -14.739  1.00 96.48           C  
ATOM   3835  HA  ALA B  39      -0.844 -24.631 -15.506  1.00 96.48           H  
ATOM   3836  C   ALA B  39      -1.382 -24.802 -13.453  1.00 96.48           C  
ATOM   3837  CB  ALA B  39      -1.589 -26.619 -15.220  1.00 96.48           C  
ATOM   3838  HB1 ALA B  39      -1.221 -26.937 -16.195  1.00 96.48           H  
ATOM   3839  HB2 ALA B  39      -2.644 -26.355 -15.305  1.00 96.48           H  
ATOM   3840  HB3 ALA B  39      -1.473 -27.439 -14.512  1.00 96.48           H  
ATOM   3841  O   ALA B  39      -2.108 -23.819 -13.527  1.00 96.48           O  
ATOM   3842  N   VAL B  40      -1.048 -25.333 -12.272  1.00 96.16           N  
ATOM   3843  H   VAL B  40      -0.488 -26.173 -12.268  1.00 96.16           H  
ATOM   3844  CA  VAL B  40      -1.519 -24.785 -10.986  1.00 96.16           C  
ATOM   3845  HA  VAL B  40      -2.581 -24.557 -11.078  1.00 96.16           H  
ATOM   3846  C   VAL B  40      -0.819 -23.465 -10.639  1.00 96.16           C  
ATOM   3847  CB  VAL B  40      -1.365 -25.828  -9.862  1.00 96.16           C  
ATOM   3848  HB  VAL B  40      -0.332 -26.171  -9.820  1.00 96.16           H  
ATOM   3849  O   VAL B  40      -1.460 -22.541 -10.132  1.00 96.16           O  
ATOM   3850  CG1 VAL B  40      -1.754 -25.254  -8.495  1.00 96.16           C  
ATOM   3851 HG11 VAL B  40      -1.729 -26.038  -7.738  1.00 96.16           H  
ATOM   3852 HG12 VAL B  40      -2.764 -24.846  -8.548  1.00 96.16           H  
ATOM   3853 HG13 VAL B  40      -1.055 -24.469  -8.207  1.00 96.16           H  
ATOM   3854  CG2 VAL B  40      -2.289 -27.029 -10.103  1.00 96.16           C  
ATOM   3855 HG21 VAL B  40      -2.118 -27.786  -9.338  1.00 96.16           H  
ATOM   3856 HG22 VAL B  40      -2.095 -27.480 -11.077  1.00 96.16           H  
ATOM   3857 HG23 VAL B  40      -3.331 -26.713 -10.068  1.00 96.16           H  
ATOM   3858  N   LYS B  41       0.480 -23.323 -10.936  1.00 92.62           N  
ATOM   3859  H   LYS B  41       0.968 -24.114 -11.332  1.00 92.62           H  
ATOM   3860  CA  LYS B  41       1.205 -22.047 -10.784  1.00 92.62           C  
ATOM   3861  HA  LYS B  41       1.091 -21.686  -9.761  1.00 92.62           H  
ATOM   3862  C   LYS B  41       0.612 -20.961 -11.681  1.00 92.62           C  
ATOM   3863  CB  LYS B  41       2.701 -22.244 -11.077  1.00 92.62           C  
ATOM   3864  HB2 LYS B  41       2.813 -22.827 -11.991  1.00 92.62           H  
ATOM   3865  HB3 LYS B  41       3.165 -21.271 -11.238  1.00 92.62           H  
ATOM   3866  O   LYS B  41       0.414 -19.838 -11.220  1.00 92.62           O  
ATOM   3867  CG  LYS B  41       3.428 -22.938  -9.915  1.00 92.62           C  
ATOM   3868  HG2 LYS B  41       2.876 -23.830  -9.618  1.00 92.62           H  
ATOM   3869  HG3 LYS B  41       3.471 -22.262  -9.061  1.00 92.62           H  
ATOM   3870  CD  LYS B  41       4.852 -23.345 -10.319  1.00 92.62           C  
ATOM   3871  HD2 LYS B  41       4.789 -23.968 -11.212  1.00 92.62           H  
ATOM   3872  HD3 LYS B  41       5.443 -22.458 -10.547  1.00 92.62           H  
ATOM   3873  CE  LYS B  41       5.512 -24.149  -9.189  1.00 92.62           C  
ATOM   3874  HE2 LYS B  41       5.772 -23.478  -8.371  1.00 92.62           H  
ATOM   3875  HE3 LYS B  41       4.777 -24.863  -8.817  1.00 92.62           H  
ATOM   3876  NZ  LYS B  41       6.704 -24.902  -9.660  1.00 92.62           N  
ATOM   3877  HZ1 LYS B  41       7.050 -25.523  -8.943  1.00 92.62           H  
ATOM   3878  HZ2 LYS B  41       6.446 -25.519 -10.418  1.00 92.62           H  
ATOM   3879  HZ3 LYS B  41       7.442 -24.292  -9.980  1.00 92.62           H  
ATOM   3880  N   ASP B  42       0.224 -21.319 -12.903  1.00 93.55           N  
ATOM   3881  H   ASP B  42       0.449 -22.254 -13.212  1.00 93.55           H  
ATOM   3882  CA  ASP B  42      -0.380 -20.427 -13.898  1.00 93.55           C  
ATOM   3883  HA  ASP B  42       0.321 -19.615 -14.095  1.00 93.55           H  
ATOM   3884  C   ASP B  42      -1.705 -19.775 -13.435  1.00 93.55           C  
ATOM   3885  CB  ASP B  42      -0.531 -21.227 -15.201  1.00 93.55           C  
ATOM   3886  HB2 ASP B  42       0.416 -21.714 -15.434  1.00 93.55           H  
ATOM   3887  HB3 ASP B  42      -1.291 -21.997 -15.069  1.00 93.55           H  
ATOM   3888  O   ASP B  42      -2.135 -18.767 -13.992  1.00 93.55           O  
ATOM   3889  CG  ASP B  42      -0.899 -20.353 -16.392  1.00 93.55           C  
ATOM   3890  OD1 ASP B  42      -0.158 -19.397 -16.682  1.00 93.55           O  
ATOM   3891  OD2 ASP B  42      -1.976 -20.593 -16.982  1.00 93.55           O  
ATOM   3892  N   PHE B  43      -2.324 -20.246 -12.341  1.00 93.38           N  
ATOM   3893  H   PHE B  43      -1.958 -21.087 -11.917  1.00 93.38           H  
ATOM   3894  CA  PHE B  43      -3.484 -19.586 -11.713  1.00 93.38           C  
ATOM   3895  HA  PHE B  43      -4.275 -19.475 -12.454  1.00 93.38           H  
ATOM   3896  C   PHE B  43      -3.167 -18.181 -11.188  1.00 93.38           C  
ATOM   3897  CB  PHE B  43      -4.023 -20.414 -10.533  1.00 93.38           C  
ATOM   3898  HB2 PHE B  43      -4.612 -19.752  -9.898  1.00 93.38           H  
ATOM   3899  HB3 PHE B  43      -3.191 -20.764  -9.922  1.00 93.38           H  
ATOM   3900  O   PHE B  43      -4.084 -17.407 -10.929  1.00 93.38           O  
ATOM   3901  CG  PHE B  43      -4.917 -21.585 -10.886  1.00 93.38           C  
ATOM   3902  CD1 PHE B  43      -6.146 -21.756 -10.220  1.00 93.38           C  
ATOM   3903  HD1 PHE B  43      -6.471 -21.046  -9.474  1.00 93.38           H  
ATOM   3904  CD2 PHE B  43      -4.531 -22.515 -11.866  1.00 93.38           C  
ATOM   3905  HD2 PHE B  43      -3.600 -22.395 -12.400  1.00 93.38           H  
ATOM   3906  CE1 PHE B  43      -6.966 -22.856 -10.522  1.00 93.38           C  
ATOM   3907  HE1 PHE B  43      -7.911 -22.981 -10.015  1.00 93.38           H  
ATOM   3908  CE2 PHE B  43      -5.350 -23.611 -12.175  1.00 93.38           C  
ATOM   3909  HE2 PHE B  43      -5.050 -24.311 -12.941  1.00 93.38           H  
ATOM   3910  CZ  PHE B  43      -6.565 -23.785 -11.497  1.00 93.38           C  
ATOM   3911  HZ  PHE B  43      -7.193 -24.628 -11.743  1.00 93.38           H  
ATOM   3912  N   GLN B  44      -1.894 -17.857 -10.942  1.00 88.19           N  
ATOM   3913  H   GLN B  44      -1.175 -18.521 -11.187  1.00 88.19           H  
ATOM   3914  CA  GLN B  44      -1.493 -16.503 -10.544  1.00 88.19           C  
ATOM   3915  HA  GLN B  44      -2.282 -16.064  -9.934  1.00 88.19           H  
ATOM   3916  C   GLN B  44      -1.288 -15.564 -11.740  1.00 88.19           C  
ATOM   3917  CB  GLN B  44      -0.225 -16.585  -9.688  1.00 88.19           C  
ATOM   3918  HB2 GLN B  44      -0.146 -15.684  -9.079  1.00 88.19           H  
ATOM   3919  HB3 GLN B  44      -0.293 -17.447  -9.025  1.00 88.19           H  
ATOM   3920  O   GLN B  44      -1.263 -14.348 -11.546  1.00 88.19           O  
ATOM   3921  CG  GLN B  44       1.044 -16.704 -10.542  1.00 88.19           C  
ATOM   3922  HG2 GLN B  44       1.251 -15.735 -10.995  1.00 88.19           H  
ATOM   3923  HG3 GLN B  44       0.903 -17.427 -11.345  1.00 88.19           H  
ATOM   3924  CD  GLN B  44       2.271 -17.104  -9.753  1.00 88.19           C  
ATOM   3925  NE2 GLN B  44       3.391 -17.235 -10.419  1.00 88.19           N  
ATOM   3926 HE21 GLN B  44       3.396 -16.944 -11.386  1.00 88.19           H  
ATOM   3927 HE22 GLN B  44       4.229 -17.471  -9.906  1.00 88.19           H  
ATOM   3928  OE1 GLN B  44       2.243 -17.262  -8.545  1.00 88.19           O  
ATOM   3929  N   GLU B  45      -1.114 -16.124 -12.941  1.00 88.57           N  
ATOM   3930  H   GLU B  45      -1.211 -17.125 -13.036  1.00 88.57           H  
ATOM   3931  CA  GLU B  45      -0.860 -15.390 -14.179  1.00 88.57           C  
ATOM   3932  HA  GLU B  45      -0.318 -14.474 -13.947  1.00 88.57           H  
ATOM   3933  C   GLU B  45      -2.201 -14.967 -14.783  1.00 88.57           C  
ATOM   3934  CB  GLU B  45       0.022 -16.203 -15.143  1.00 88.57           C  
ATOM   3935  HB2 GLU B  45       0.224 -15.592 -16.023  1.00 88.57           H  
ATOM   3936  HB3 GLU B  45      -0.533 -17.083 -15.469  1.00 88.57           H  
ATOM   3937  O   GLU B  45      -2.670 -15.464 -15.813  1.00 88.57           O  
ATOM   3938  CG  GLU B  45       1.365 -16.670 -14.548  1.00 88.57           C  
ATOM   3939  HG2 GLU B  45       1.940 -17.153 -15.339  1.00 88.57           H  
ATOM   3940  HG3 GLU B  45       1.161 -17.428 -13.792  1.00 88.57           H  
ATOM   3941  CD  GLU B  45       2.224 -15.554 -13.921  1.00 88.57           C  
ATOM   3942  OE1 GLU B  45       2.938 -15.855 -12.930  1.00 88.57           O  
ATOM   3943  OE2 GLU B  45       2.154 -14.389 -14.376  1.00 88.57           O  
ATOM   3944  N   LEU B  46      -2.858 -14.071 -14.048  1.00 88.16           N  
ATOM   3945  H   LEU B  46      -2.402 -13.752 -13.205  1.00 88.16           H  
ATOM   3946  CA  LEU B  46      -4.060 -13.369 -14.468  1.00 88.16           C  
ATOM   3947  HA  LEU B  46      -4.535 -13.925 -15.276  1.00 88.16           H  
ATOM   3948  C   LEU B  46      -3.667 -11.997 -15.016  1.00 88.16           C  
ATOM   3949  CB  LEU B  46      -5.057 -13.261 -13.302  1.00 88.16           C  
ATOM   3950  HB2 LEU B  46      -4.616 -12.614 -12.543  1.00 88.16           H  
ATOM   3951  HB3 LEU B  46      -5.967 -12.781 -13.660  1.00 88.16           H  
ATOM   3952  O   LEU B  46      -2.646 -11.419 -14.635  1.00 88.16           O  
ATOM   3953  CG  LEU B  46      -5.426 -14.583 -12.610  1.00 88.16           C  
ATOM   3954  HG  LEU B  46      -4.528 -15.042 -12.196  1.00 88.16           H  
ATOM   3955  CD1 LEU B  46      -6.388 -14.300 -11.456  1.00 88.16           C  
ATOM   3956 HD11 LEU B  46      -6.641 -15.232 -10.952  1.00 88.16           H  
ATOM   3957 HD12 LEU B  46      -7.298 -13.829 -11.828  1.00 88.16           H  
ATOM   3958 HD13 LEU B  46      -5.909 -13.634 -10.739  1.00 88.16           H  
ATOM   3959  CD2 LEU B  46      -6.080 -15.564 -13.584  1.00 88.16           C  
ATOM   3960 HD21 LEU B  46      -6.938 -15.095 -14.064  1.00 88.16           H  
ATOM   3961 HD22 LEU B  46      -6.404 -16.452 -13.042  1.00 88.16           H  
ATOM   3962 HD23 LEU B  46      -5.355 -15.868 -14.339  1.00 88.16           H  
ATOM   3963  N   SER B  47      -4.496 -11.463 -15.911  1.00 81.07           N  
ATOM   3964  H   SER B  47      -5.367 -11.936 -16.106  1.00 81.07           H  
ATOM   3965  CA  SER B  47      -4.264 -10.135 -16.477  1.00 81.07           C  
ATOM   3966  HA  SER B  47      -3.273 -10.108 -16.930  1.00 81.07           H  
ATOM   3967  C   SER B  47      -4.330  -9.083 -15.375  1.00 81.07           C  
ATOM   3968  CB  SER B  47      -5.293  -9.823 -17.562  1.00 81.07           C  
ATOM   3969  HB2 SER B  47      -6.300  -9.936 -17.161  1.00 81.07           H  
ATOM   3970  HB3 SER B  47      -5.161  -8.796 -17.903  1.00 81.07           H  
ATOM   3971  O   SER B  47      -5.380  -8.892 -14.765  1.00 81.07           O  
ATOM   3972  OG  SER B  47      -5.107 -10.700 -18.656  1.00 81.07           O  
ATOM   3973  HG  SER B  47      -5.062 -11.604 -18.334  1.00 81.07           H  
ATOM   3974  N   LEU B  48      -3.205  -8.409 -15.132  1.00 79.25           N  
ATOM   3975  H   LEU B  48      -2.365  -8.663 -15.632  1.00 79.25           H  
ATOM   3976  CA  LEU B  48      -3.144  -7.317 -14.170  1.00 79.25           C  
ATOM   3977  HA  LEU B  48      -3.557  -7.667 -13.224  1.00 79.25           H  
ATOM   3978  C   LEU B  48      -4.015  -6.159 -14.653  1.00 79.25           C  
ATOM   3979  CB  LEU B  48      -1.694  -6.863 -13.946  1.00 79.25           C  
ATOM   3980  HB2 LEU B  48      -1.234  -6.683 -14.917  1.00 79.25           H  
ATOM   3981  HB3 LEU B  48      -1.709  -5.915 -13.408  1.00 79.25           H  
ATOM   3982  O   LEU B  48      -3.816  -5.607 -15.737  1.00 79.25           O  
ATOM   3983  CG  LEU B  48      -0.833  -7.856 -13.148  1.00 79.25           C  
ATOM   3984  HG  LEU B  48      -0.870  -8.842 -13.612  1.00 79.25           H  
ATOM   3985  CD1 LEU B  48       0.613  -7.363 -13.167  1.00 79.25           C  
ATOM   3986 HD11 LEU B  48       0.646  -6.349 -12.771  1.00 79.25           H  
ATOM   3987 HD12 LEU B  48       1.241  -8.014 -12.559  1.00 79.25           H  
ATOM   3988 HD13 LEU B  48       0.987  -7.359 -14.191  1.00 79.25           H  
ATOM   3989  CD2 LEU B  48      -1.271  -7.969 -11.684  1.00 79.25           C  
ATOM   3990 HD21 LEU B  48      -0.597  -8.633 -11.143  1.00 79.25           H  
ATOM   3991 HD22 LEU B  48      -1.264  -6.986 -11.215  1.00 79.25           H  
ATOM   3992 HD23 LEU B  48      -2.279  -8.381 -11.623  1.00 79.25           H  
ATOM   3993  N   ASN B  49      -4.987  -5.811 -13.826  1.00 79.43           N  
ATOM   3994  H   ASN B  49      -5.065  -6.308 -12.951  1.00 79.43           H  
ATOM   3995  CA  ASN B  49      -5.883  -4.687 -14.017  1.00 79.43           C  
ATOM   3996  HA  ASN B  49      -5.331  -3.841 -14.428  1.00 79.43           H  
ATOM   3997  C   ASN B  49      -6.418  -4.309 -12.637  1.00 79.43           C  
ATOM   3998  CB  ASN B  49      -7.006  -5.095 -14.992  1.00 79.43           C  
ATOM   3999  HB2 ASN B  49      -7.564  -5.931 -14.570  1.00 79.43           H  
ATOM   4000  HB3 ASN B  49      -6.565  -5.417 -15.936  1.00 79.43           H  
ATOM   4001  O   ASN B  49      -6.871  -5.184 -11.908  1.00 79.43           O  
ATOM   4002  CG  ASN B  49      -7.979  -3.969 -15.283  1.00 79.43           C  
ATOM   4003  ND2 ASN B  49      -8.915  -4.164 -16.177  1.00 79.43           N  
ATOM   4004 HD21 ASN B  49      -9.605  -3.428 -16.222  1.00 79.43           H  
ATOM   4005 HD22 ASN B  49      -9.062  -5.081 -16.575  1.00 79.43           H  
ATOM   4006  OD1 ASN B  49      -7.909  -2.886 -14.734  1.00 79.43           O  
ATOM   4007  N   GLU B  50      -6.407  -3.029 -12.288  1.00 76.78           N  
ATOM   4008  H   GLU B  50      -6.133  -2.334 -12.968  1.00 76.78           H  
ATOM   4009  CA  GLU B  50      -6.925  -2.560 -10.998  1.00 76.78           C  
ATOM   4010  HA  GLU B  50      -6.360  -3.015 -10.184  1.00 76.78           H  
ATOM   4011  C   GLU B  50      -8.383  -2.943 -10.745  1.00 76.78           C  
ATOM   4012  CB  GLU B  50      -6.777  -1.043 -10.916  1.00 76.78           C  
ATOM   4013  HB2 GLU B  50      -7.025  -0.597 -11.879  1.00 76.78           H  
ATOM   4014  HB3 GLU B  50      -7.462  -0.659 -10.162  1.00 76.78           H  
ATOM   4015  O   GLU B  50      -8.761  -3.129  -9.594  1.00 76.78           O  
ATOM   4016  CG  GLU B  50      -5.350  -0.666 -10.509  1.00 76.78           C  
ATOM   4017  HG2 GLU B  50      -4.645  -1.128 -11.200  1.00 76.78           H  
ATOM   4018  HG3 GLU B  50      -5.158  -1.038  -9.503  1.00 76.78           H  
ATOM   4019  CD  GLU B  50      -5.157   0.842 -10.523  1.00 76.78           C  
ATOM   4020  OE1 GLU B  50      -4.016   1.301 -10.757  1.00 76.78           O  
ATOM   4021  OE2 GLU B  50      -6.154   1.595 -10.541  1.00 76.78           O  
ATOM   4022  N   ASP B  51      -9.171  -3.143 -11.800  1.00 78.78           N  
ATOM   4023  H   ASP B  51      -8.826  -2.885 -12.713  1.00 78.78           H  
ATOM   4024  CA  ASP B  51     -10.569  -3.560 -11.677  1.00 78.78           C  
ATOM   4025  HA  ASP B  51     -10.984  -3.153 -10.755  1.00 78.78           H  
ATOM   4026  C   ASP B  51     -10.759  -5.087 -11.622  1.00 78.78           C  
ATOM   4027  CB  ASP B  51     -11.369  -2.972 -12.844  1.00 78.78           C  
ATOM   4028  HB2 ASP B  51     -12.409  -3.288 -12.761  1.00 78.78           H  
ATOM   4029  HB3 ASP B  51     -10.972  -3.372 -13.778  1.00 78.78           H  
ATOM   4030  O   ASP B  51     -11.881  -5.559 -11.442  1.00 78.78           O  
ATOM   4031  CG  ASP B  51     -11.342  -1.444 -12.885  1.00 78.78           C  
ATOM   4032  OD1 ASP B  51     -11.500  -0.820 -11.814  1.00 78.78           O  
ATOM   4033  OD2 ASP B  51     -11.194  -0.920 -14.012  1.00 78.78           O  
ATOM   4034  N   ALA B  52      -9.697  -5.881 -11.816  1.00 87.25           N  
ATOM   4035  H   ALA B  52      -8.790  -5.443 -11.878  1.00 87.25           H  
ATOM   4036  CA  ALA B  52      -9.805  -7.342 -11.891  1.00 87.25           C  
ATOM   4037  HA  ALA B  52     -10.793  -7.648 -11.547  1.00 87.25           H  
ATOM   4038  C   ALA B  52      -8.806  -8.100 -11.011  1.00 87.25           C  
ATOM   4039  CB  ALA B  52      -9.675  -7.773 -13.356  1.00 87.25           C  
ATOM   4040  HB1 ALA B  52     -10.364  -7.199 -13.976  1.00 87.25           H  
ATOM   4041  HB2 ALA B  52      -8.651  -7.628 -13.702  1.00 87.25           H  
ATOM   4042  HB3 ALA B  52      -9.923  -8.831 -13.440  1.00 87.25           H  
ATOM   4043  O   ALA B  52      -9.179  -9.079 -10.373  1.00 87.25           O  
ATOM   4044  N   TYR B  53      -7.539  -7.693 -10.990  1.00 93.54           N  
ATOM   4045  H   TYR B  53      -7.288  -6.849 -11.485  1.00 93.54           H  
ATOM   4046  CA  TYR B  53      -6.492  -8.378 -10.250  1.00 93.54           C  
ATOM   4047  HA  TYR B  53      -6.878  -8.642  -9.265  1.00 93.54           H  
ATOM   4048  C   TYR B  53      -5.234  -7.525 -10.078  1.00 93.54           C  
ATOM   4049  CB  TYR B  53      -6.117  -9.657 -11.002  1.00 93.54           C  
ATOM   4050  HB2 TYR B  53      -6.984 -10.314 -11.057  1.00 93.54           H  
ATOM   4051  HB3 TYR B  53      -5.844  -9.393 -12.025  1.00 93.54           H  
ATOM   4052  O   TYR B  53      -4.663  -7.030 -11.052  1.00 93.54           O  
ATOM   4053  CG  TYR B  53      -4.987 -10.438 -10.371  1.00 93.54           C  
ATOM   4054  CD1 TYR B  53      -3.847 -10.733 -11.134  1.00 93.54           C  
ATOM   4055  HD1 TYR B  53      -3.751 -10.347 -12.138  1.00 93.54           H  
ATOM   4056  CD2 TYR B  53      -5.088 -10.905  -9.046  1.00 93.54           C  
ATOM   4057  HD2 TYR B  53      -5.935 -10.631  -8.433  1.00 93.54           H  
ATOM   4058  CE1 TYR B  53      -2.876 -11.611 -10.630  1.00 93.54           C  
ATOM   4059  HE1 TYR B  53      -2.033 -11.884 -11.247  1.00 93.54           H  
ATOM   4060  CE2 TYR B  53      -4.114 -11.780  -8.530  1.00 93.54           C  
ATOM   4061  HE2 TYR B  53      -4.213 -12.182  -7.533  1.00 93.54           H  
ATOM   4062  OH  TYR B  53      -2.107 -13.067  -8.914  1.00 93.54           O  
ATOM   4063  HH  TYR B  53      -1.559 -13.327  -9.658  1.00 93.54           H  
ATOM   4064  CZ  TYR B  53      -3.031 -12.171  -9.346  1.00 93.54           C  
ATOM   4065  N   MET B  54      -4.748  -7.464  -8.836  1.00 94.15           N  
ATOM   4066  H   MET B  54      -5.332  -7.825  -8.095  1.00 94.15           H  
ATOM   4067  CA  MET B  54      -3.546  -6.718  -8.447  1.00 94.15           C  
ATOM   4068  HA  MET B  54      -3.110  -6.274  -9.342  1.00 94.15           H  
ATOM   4069  C   MET B  54      -2.418  -7.593  -7.877  1.00 94.15           C  
ATOM   4070  CB  MET B  54      -3.953  -5.568  -7.508  1.00 94.15           C  
ATOM   4071  HB2 MET B  54      -4.556  -5.955  -6.686  1.00 94.15           H  
ATOM   4072  HB3 MET B  54      -3.064  -5.095  -7.091  1.00 94.15           H  
ATOM   4073  O   MET B  54      -1.524  -7.090  -7.198  1.00 94.15           O  
ATOM   4074  CG  MET B  54      -4.742  -4.494  -8.261  1.00 94.15           C  
ATOM   4075  HG2 MET B  54      -5.066  -3.729  -7.555  1.00 94.15           H  
ATOM   4076  HG3 MET B  54      -5.636  -4.944  -8.692  1.00 94.15           H  
ATOM   4077  SD  MET B  54      -3.799  -3.698  -9.595  1.00 94.15           S  
ATOM   4078  CE  MET B  54      -2.722  -2.614  -8.625  1.00 94.15           C  
ATOM   4079  HE1 MET B  54      -2.124  -2.007  -9.304  1.00 94.15           H  
ATOM   4080  HE2 MET B  54      -2.063  -3.209  -7.992  1.00 94.15           H  
ATOM   4081  HE3 MET B  54      -3.329  -1.956  -8.002  1.00 94.15           H  
ATOM   4082  N   GLY B  55      -2.420  -8.903  -8.148  1.00 95.12           N  
ATOM   4083  H   GLY B  55      -3.158  -9.274  -8.729  1.00 95.12           H  
ATOM   4084  CA  GLY B  55      -1.386  -9.825  -7.646  1.00 95.12           C  
ATOM   4085  HA2 GLY B  55      -1.255 -10.650  -8.347  1.00 95.12           H  
ATOM   4086  HA3 GLY B  55      -0.434  -9.296  -7.593  1.00 95.12           H  
ATOM   4087  C   GLY B  55      -1.662 -10.402  -6.254  1.00 95.12           C  
ATOM   4088  O   GLY B  55      -0.844 -11.165  -5.733  1.00 95.12           O  
ATOM   4089  N   VAL B  56      -2.799 -10.042  -5.660  1.00 96.78           N  
ATOM   4090  H   VAL B  56      -3.444  -9.462  -6.177  1.00 96.78           H  
ATOM   4091  CA  VAL B  56      -3.180 -10.361  -4.284  1.00 96.78           C  
ATOM   4092  HA  VAL B  56      -2.530 -11.156  -3.918  1.00 96.78           H  
ATOM   4093  C   VAL B  56      -4.614 -10.873  -4.207  1.00 96.78           C  
ATOM   4094  CB  VAL B  56      -3.021  -9.144  -3.354  1.00 96.78           C  
ATOM   4095  HB  VAL B  56      -3.355  -9.435  -2.358  1.00 96.78           H  
ATOM   4096  O   VAL B  56      -5.431 -10.579  -5.079  1.00 96.78           O  
ATOM   4097  CG1 VAL B  56      -1.558  -8.704  -3.238  1.00 96.78           C  
ATOM   4098 HG11 VAL B  56      -1.463  -7.957  -2.450  1.00 96.78           H  
ATOM   4099 HG12 VAL B  56      -1.202  -8.289  -4.181  1.00 96.78           H  
ATOM   4100 HG13 VAL B  56      -0.941  -9.557  -2.957  1.00 96.78           H  
ATOM   4101  CG2 VAL B  56      -3.871  -7.954  -3.822  1.00 96.78           C  
ATOM   4102 HG21 VAL B  56      -3.555  -7.613  -4.808  1.00 96.78           H  
ATOM   4103 HG22 VAL B  56      -3.766  -7.122  -3.125  1.00 96.78           H  
ATOM   4104 HG23 VAL B  56      -4.926  -8.224  -3.852  1.00 96.78           H  
ATOM   4105  N   VAL B  57      -4.908 -11.617  -3.147  1.00 97.70           N  
ATOM   4106  H   VAL B  57      -4.165 -11.827  -2.495  1.00 97.70           H  
ATOM   4107  CA  VAL B  57      -6.258 -12.040  -2.749  1.00 97.70           C  
ATOM   4108  HA  VAL B  57      -6.993 -11.342  -3.151  1.00 97.70           H  
ATOM   4109  C   VAL B  57      -6.376 -12.000  -1.229  1.00 97.70           C  
ATOM   4110  CB  VAL B  57      -6.596 -13.453  -3.265  1.00 97.70           C  
ATOM   4111  HB  VAL B  57      -7.574 -13.733  -2.875  1.00 97.70           H  
ATOM   4112  O   VAL B  57      -5.359 -12.008  -0.535  1.00 97.70           O  
ATOM   4113  CG1 VAL B  57      -6.696 -13.486  -4.790  1.00 97.70           C  
ATOM   4114 HG11 VAL B  57      -7.405 -12.728  -5.123  1.00 97.70           H  
ATOM   4115 HG12 VAL B  57      -7.047 -14.472  -5.095  1.00 97.70           H  
ATOM   4116 HG13 VAL B  57      -5.724 -13.294  -5.245  1.00 97.70           H  
ATOM   4117  CG2 VAL B  57      -5.588 -14.528  -2.831  1.00 97.70           C  
ATOM   4118 HG21 VAL B  57      -5.555 -14.576  -1.742  1.00 97.70           H  
ATOM   4119 HG22 VAL B  57      -5.906 -15.501  -3.204  1.00 97.70           H  
ATOM   4120 HG23 VAL B  57      -4.592 -14.297  -3.207  1.00 97.70           H  
ATOM   4121  N   ASP B  58      -7.593 -11.990  -0.698  1.00 97.95           N  
ATOM   4122  H   ASP B  58      -8.408 -11.994  -1.294  1.00 97.95           H  
ATOM   4123  CA  ASP B  58      -7.818 -12.294   0.713  1.00 97.95           C  
ATOM   4124  HA  ASP B  58      -6.980 -11.898   1.288  1.00 97.95           H  
ATOM   4125  C   ASP B  58      -7.853 -13.814   0.972  1.00 97.95           C  
ATOM   4126  CB  ASP B  58      -9.066 -11.559   1.233  1.00 97.95           C  
ATOM   4127  HB2 ASP B  58      -8.951 -10.493   1.035  1.00 97.95           H  
ATOM   4128  HB3 ASP B  58      -9.109 -11.682   2.315  1.00 97.95           H  
ATOM   4129  O   ASP B  58      -7.882 -14.648   0.060  1.00 97.95           O  
ATOM   4130  CG  ASP B  58     -10.396 -12.041   0.644  1.00 97.95           C  
ATOM   4131  OD1 ASP B  58     -10.389 -12.945  -0.218  1.00 97.95           O  
ATOM   4132  OD2 ASP B  58     -11.448 -11.535   1.071  1.00 97.95           O  
ATOM   4133  N   GLU B  59      -7.843 -14.177   2.254  1.00 97.72           N  
ATOM   4134  H   GLU B  59      -7.815 -13.448   2.952  1.00 97.72           H  
ATOM   4135  CA  GLU B  59      -7.916 -15.570   2.707  1.00 97.72           C  
ATOM   4136  HA  GLU B  59      -7.064 -16.127   2.317  1.00 97.72           H  
ATOM   4137  C   GLU B  59      -9.201 -16.261   2.219  1.00 97.72           C  
ATOM   4138  CB  GLU B  59      -7.856 -15.558   4.242  1.00 97.72           C  
ATOM   4139  HB2 GLU B  59      -6.995 -14.975   4.568  1.00 97.72           H  
ATOM   4140  HB3 GLU B  59      -8.745 -15.050   4.616  1.00 97.72           H  
ATOM   4141  O   GLU B  59      -9.154 -17.389   1.733  1.00 97.72           O  
ATOM   4142  CG  GLU B  59      -7.804 -16.949   4.886  1.00 97.72           C  
ATOM   4143  HG2 GLU B  59      -8.001 -16.830   5.951  1.00 97.72           H  
ATOM   4144  HG3 GLU B  59      -8.605 -17.564   4.476  1.00 97.72           H  
ATOM   4145  CD  GLU B  59      -6.449 -17.647   4.730  1.00 97.72           C  
ATOM   4146  OE1 GLU B  59      -6.460 -18.875   4.493  1.00 97.72           O  
ATOM   4147  OE2 GLU B  59      -5.421 -16.955   4.956  1.00 97.72           O  
ATOM   4148  N   ALA B  60     -10.347 -15.577   2.297  1.00 97.88           N  
ATOM   4149  H   ALA B  60     -10.322 -14.622   2.627  1.00 97.88           H  
ATOM   4150  CA  ALA B  60     -11.640 -16.141   1.920  1.00 97.88           C  
ATOM   4151  HA  ALA B  60     -11.799 -17.058   2.487  1.00 97.88           H  
ATOM   4152  C   ALA B  60     -11.699 -16.503   0.426  1.00 97.88           C  
ATOM   4153  CB  ALA B  60     -12.729 -15.132   2.299  1.00 97.88           C  
ATOM   4154  HB1 ALA B  60     -12.583 -14.197   1.757  1.00 97.88           H  
ATOM   4155  HB2 ALA B  60     -13.709 -15.538   2.049  1.00 97.88           H  
ATOM   4156  HB3 ALA B  60     -12.693 -14.931   3.370  1.00 97.88           H  
ATOM   4157  O   ALA B  60     -12.181 -17.578   0.057  1.00 97.88           O  
ATOM   4158  N   THR B  61     -11.175 -15.639  -0.445  1.00 98.23           N  
ATOM   4159  H   THR B  61     -10.822 -14.756  -0.105  1.00 98.23           H  
ATOM   4160  CA  THR B  61     -11.105 -15.884  -1.891  1.00 98.23           C  
ATOM   4161  HA  THR B  61     -12.090 -16.188  -2.245  1.00 98.23           H  
ATOM   4162  C   THR B  61     -10.126 -17.002  -2.217  1.00 98.23           C  
ATOM   4163  CB  THR B  61     -10.707 -14.609  -2.641  1.00 98.23           C  
ATOM   4164  HB  THR B  61      -9.727 -14.272  -2.305  1.00 98.23           H  
ATOM   4165  O   THR B  61     -10.443 -17.852  -3.056  1.00 98.23           O  
ATOM   4166  CG2 THR B  61     -10.681 -14.762  -4.161  1.00 98.23           C  
ATOM   4167 HG21 THR B  61     -10.456 -13.794  -4.609  1.00 98.23           H  
ATOM   4168 HG22 THR B  61     -11.658 -15.097  -4.510  1.00 98.23           H  
ATOM   4169 HG23 THR B  61      -9.912 -15.473  -4.462  1.00 98.23           H  
ATOM   4170  OG1 THR B  61     -11.667 -13.632  -2.353  1.00 98.23           O  
ATOM   4171  HG1 THR B  61     -11.358 -13.239  -1.533  1.00 98.23           H  
ATOM   4172  N   LEU B  62      -8.969 -17.046  -1.541  1.00 98.48           N  
ATOM   4173  H   LEU B  62      -8.772 -16.322  -0.864  1.00 98.48           H  
ATOM   4174  CA  LEU B  62      -8.017 -18.147  -1.679  1.00 98.48           C  
ATOM   4175  HA  LEU B  62      -7.711 -18.197  -2.724  1.00 98.48           H  
ATOM   4176  C   LEU B  62      -8.686 -19.481  -1.335  1.00 98.48           C  
ATOM   4177  CB  LEU B  62      -6.770 -17.890  -0.810  1.00 98.48           C  
ATOM   4178  HB2 LEU B  62      -7.081 -17.738   0.224  1.00 98.48           H  
ATOM   4179  HB3 LEU B  62      -6.286 -16.973  -1.145  1.00 98.48           H  
ATOM   4180  O   LEU B  62      -8.724 -20.369  -2.184  1.00 98.48           O  
ATOM   4181  CG  LEU B  62      -5.748 -19.046  -0.837  1.00 98.48           C  
ATOM   4182  HG  LEU B  62      -6.214 -19.960  -0.467  1.00 98.48           H  
ATOM   4183  CD1 LEU B  62      -5.208 -19.301  -2.246  1.00 98.48           C  
ATOM   4184 HD11 LEU B  62      -6.013 -19.669  -2.882  1.00 98.48           H  
ATOM   4185 HD12 LEU B  62      -4.786 -18.383  -2.654  1.00 98.48           H  
ATOM   4186 HD13 LEU B  62      -4.438 -20.071  -2.192  1.00 98.48           H  
ATOM   4187  CD2 LEU B  62      -4.560 -18.726   0.065  1.00 98.48           C  
ATOM   4188 HD21 LEU B  62      -4.045 -17.833  -0.291  1.00 98.48           H  
ATOM   4189 HD22 LEU B  62      -4.916 -18.561   1.082  1.00 98.48           H  
ATOM   4190 HD23 LEU B  62      -3.870 -19.569   0.083  1.00 98.48           H  
ATOM   4191  N   GLN B  63      -9.282 -19.588  -0.146  1.00 98.29           N  
ATOM   4192  H   GLN B  63      -9.218 -18.809   0.493  1.00 98.29           H  
ATOM   4193  CA  GLN B  63      -9.938 -20.809   0.325  1.00 98.29           C  
ATOM   4194  HA  GLN B  63      -9.210 -21.620   0.349  1.00 98.29           H  
ATOM   4195  C   GLN B  63     -11.083 -21.242  -0.590  1.00 98.29           C  
ATOM   4196  CB  GLN B  63     -10.479 -20.585   1.741  1.00 98.29           C  
ATOM   4197  HB2 GLN B  63     -11.143 -21.411   1.997  1.00 98.29           H  
ATOM   4198  HB3 GLN B  63     -11.052 -19.659   1.774  1.00 98.29           H  
ATOM   4199  O   GLN B  63     -11.214 -22.424  -0.903  1.00 98.29           O  
ATOM   4200  CG  GLN B  63      -9.354 -20.537   2.782  1.00 98.29           C  
ATOM   4201  HG2 GLN B  63      -8.643 -19.749   2.536  1.00 98.29           H  
ATOM   4202  HG3 GLN B  63      -8.814 -21.484   2.771  1.00 98.29           H  
ATOM   4203  CD  GLN B  63      -9.872 -20.297   4.194  1.00 98.29           C  
ATOM   4204  NE2 GLN B  63      -8.985 -20.142   5.149  1.00 98.29           N  
ATOM   4205 HE21 GLN B  63      -9.343 -19.935   6.070  1.00 98.29           H  
ATOM   4206 HE22 GLN B  63      -8.021 -19.971   4.900  1.00 98.29           H  
ATOM   4207  OE1 GLN B  63     -11.063 -20.255   4.469  1.00 98.29           O  
ATOM   4208  N   LYS B  64     -11.895 -20.299  -1.083  1.00 98.40           N  
ATOM   4209  H   LYS B  64     -11.772 -19.352  -0.756  1.00 98.40           H  
ATOM   4210  CA  LYS B  64     -12.973 -20.600  -2.035  1.00 98.40           C  
ATOM   4211  HA  LYS B  64     -13.623 -21.354  -1.590  1.00 98.40           H  
ATOM   4212  C   LYS B  64     -12.433 -21.188  -3.342  1.00 98.40           C  
ATOM   4213  CB  LYS B  64     -13.770 -19.317  -2.276  1.00 98.40           C  
ATOM   4214  HB2 LYS B  64     -14.057 -18.893  -1.314  1.00 98.40           H  
ATOM   4215  HB3 LYS B  64     -13.144 -18.593  -2.799  1.00 98.40           H  
ATOM   4216  O   LYS B  64     -12.992 -22.156  -3.860  1.00 98.40           O  
ATOM   4217  CG  LYS B  64     -15.040 -19.588  -3.086  1.00 98.40           C  
ATOM   4218  HG2 LYS B  64     -15.692 -20.256  -2.523  1.00 98.40           H  
ATOM   4219  HG3 LYS B  64     -14.789 -20.053  -4.039  1.00 98.40           H  
ATOM   4220  CD  LYS B  64     -15.757 -18.267  -3.349  1.00 98.40           C  
ATOM   4221  HD2 LYS B  64     -15.104 -17.622  -3.936  1.00 98.40           H  
ATOM   4222  HD3 LYS B  64     -15.978 -17.783  -2.397  1.00 98.40           H  
ATOM   4223  CE  LYS B  64     -17.050 -18.533  -4.112  1.00 98.40           C  
ATOM   4224  HE2 LYS B  64     -16.803 -19.053  -5.038  1.00 98.40           H  
ATOM   4225  HE3 LYS B  64     -17.682 -19.187  -3.511  1.00 98.40           H  
ATOM   4226  NZ  LYS B  64     -17.737 -17.255  -4.396  1.00 98.40           N  
ATOM   4227  HZ1 LYS B  64     -17.927 -16.772  -3.529  1.00 98.40           H  
ATOM   4228  HZ2 LYS B  64     -17.128 -16.672  -4.952  1.00 98.40           H  
ATOM   4229  HZ3 LYS B  64     -18.602 -17.418  -4.890  1.00 98.40           H  
ATOM   4230  N   GLY B  65     -11.346 -20.617  -3.863  1.00 98.43           N  
ATOM   4231  H   GLY B  65     -10.937 -19.842  -3.360  1.00 98.43           H  
ATOM   4232  CA  GLY B  65     -10.642 -21.121  -5.040  1.00 98.43           C  
ATOM   4233  HA2 GLY B  65      -9.806 -20.452  -5.243  1.00 98.43           H  
ATOM   4234  HA3 GLY B  65     -11.312 -21.145  -5.900  1.00 98.43           H  
ATOM   4235  C   GLY B  65     -10.061 -22.516  -4.825  1.00 98.43           C  
ATOM   4236  O   GLY B  65     -10.314 -23.418  -5.623  1.00 98.43           O  
ATOM   4237  N   SER B  66      -9.338 -22.705  -3.721  1.00 98.48           N  
ATOM   4238  H   SER B  66      -9.132 -21.916  -3.125  1.00 98.48           H  
ATOM   4239  CA  SER B  66      -8.759 -23.990  -3.327  1.00 98.48           C  
ATOM   4240  HA  SER B  66      -8.045 -24.319  -4.082  1.00 98.48           H  
ATOM   4241  C   SER B  66      -9.827 -25.063  -3.167  1.00 98.48           C  
ATOM   4242  CB  SER B  66      -8.032 -23.850  -1.993  1.00 98.48           C  
ATOM   4243  HB2 SER B  66      -7.589 -24.806  -1.713  1.00 98.48           H  
ATOM   4244  HB3 SER B  66      -8.741 -23.559  -1.218  1.00 98.48           H  
ATOM   4245  O   SER B  66      -9.701 -26.146  -3.727  1.00 98.48           O  
ATOM   4246  OG  SER B  66      -7.025 -22.872  -2.072  1.00 98.48           O  
ATOM   4247  HG  SER B  66      -6.756 -22.761  -1.157  1.00 98.48           H  
ATOM   4248  N   TRP B  67     -10.922 -24.758  -2.469  1.00 98.29           N  
ATOM   4249  H   TRP B  67     -10.965 -23.862  -2.005  1.00 98.29           H  
ATOM   4250  CA  TRP B  67     -12.017 -25.700  -2.262  1.00 98.29           C  
ATOM   4251  HA  TRP B  67     -11.619 -26.605  -1.803  1.00 98.29           H  
ATOM   4252  C   TRP B  67     -12.679 -26.116  -3.579  1.00 98.29           C  
ATOM   4253  CB  TRP B  67     -13.038 -25.084  -1.306  1.00 98.29           C  
ATOM   4254  HB2 TRP B  67     -13.421 -24.157  -1.732  1.00 98.29           H  
ATOM   4255  HB3 TRP B  67     -12.541 -24.838  -0.368  1.00 98.29           H  
ATOM   4256  O   TRP B  67     -12.933 -27.302  -3.786  1.00 98.29           O  
ATOM   4257  CG  TRP B  67     -14.190 -25.989  -1.010  1.00 98.29           C  
ATOM   4258  CD1 TRP B  67     -14.201 -26.953  -0.064  1.00 98.29           C  
ATOM   4259  HD1 TRP B  67     -13.380 -27.164   0.604  1.00 98.29           H  
ATOM   4260  CD2 TRP B  67     -15.487 -26.061  -1.676  1.00 98.29           C  
ATOM   4261  CE2 TRP B  67     -16.250 -27.095  -1.056  1.00 98.29           C  
ATOM   4262  CE3 TRP B  67     -16.100 -25.353  -2.734  1.00 98.29           C  
ATOM   4263  HE3 TRP B  67     -15.543 -24.569  -3.226  1.00 98.29           H  
ATOM   4264  NE1 TRP B  67     -15.416 -27.609  -0.086  1.00 98.29           N  
ATOM   4265  HE1 TRP B  67     -15.653 -28.347   0.561  1.00 98.29           H  
ATOM   4266  CH2 TRP B  67     -18.158 -26.645  -2.477  1.00 98.29           C  
ATOM   4267  HH2 TRP B  67     -19.187 -26.824  -2.750  1.00 98.29           H  
ATOM   4268  CZ2 TRP B  67     -17.566 -27.392  -1.443  1.00 98.29           C  
ATOM   4269  HZ2 TRP B  67     -18.120 -28.158  -0.922  1.00 98.29           H  
ATOM   4270  CZ3 TRP B  67     -17.420 -25.640  -3.130  1.00 98.29           C  
ATOM   4271  HZ3 TRP B  67     -17.873 -25.062  -3.922  1.00 98.29           H  
ATOM   4272  N   SER B  68     -12.911 -25.166  -4.492  1.00 98.54           N  
ATOM   4273  H   SER B  68     -12.668 -24.213  -4.264  1.00 98.54           H  
ATOM   4274  CA  SER B  68     -13.446 -25.458  -5.829  1.00 98.54           C  
ATOM   4275  HA  SER B  68     -14.414 -25.948  -5.721  1.00 98.54           H  
ATOM   4276  C   SER B  68     -12.530 -26.410  -6.606  1.00 98.54           C  
ATOM   4277  CB  SER B  68     -13.656 -24.149  -6.596  1.00 98.54           C  
ATOM   4278  HB2 SER B  68     -14.353 -23.522  -6.041  1.00 98.54           H  
ATOM   4279  HB3 SER B  68     -12.710 -23.617  -6.695  1.00 98.54           H  
ATOM   4280  O   SER B  68     -12.991 -27.436  -7.110  1.00 98.54           O  
ATOM   4281  OG  SER B  68     -14.186 -24.400  -7.881  1.00 98.54           O  
ATOM   4282  HG  SER B  68     -13.442 -24.495  -8.479  1.00 98.54           H  
ATOM   4283  N   LEU B  69     -11.224 -26.123  -6.626  1.00 98.56           N  
ATOM   4284  H   LEU B  69     -10.913 -25.267  -6.189  1.00 98.56           H  
ATOM   4285  CA  LEU B  69     -10.220 -26.962  -7.280  1.00 98.56           C  
ATOM   4286  HA  LEU B  69     -10.497 -27.079  -8.327  1.00 98.56           H  
ATOM   4287  C   LEU B  69     -10.163 -28.367  -6.667  1.00 98.56           C  
ATOM   4288  CB  LEU B  69      -8.862 -26.241  -7.195  1.00 98.56           C  
ATOM   4289  HB2 LEU B  69      -8.924 -25.319  -7.774  1.00 98.56           H  
ATOM   4290  HB3 LEU B  69      -8.674 -25.968  -6.157  1.00 98.56           H  
ATOM   4291  O   LEU B  69     -10.181 -29.360  -7.390  1.00 98.56           O  
ATOM   4292  CG  LEU B  69      -7.661 -27.069  -7.690  1.00 98.56           C  
ATOM   4293  HG  LEU B  69      -7.563 -27.973  -7.090  1.00 98.56           H  
ATOM   4294  CD1 LEU B  69      -7.790 -27.462  -9.161  1.00 98.56           C  
ATOM   4295 HD11 LEU B  69      -8.657 -28.109  -9.295  1.00 98.56           H  
ATOM   4296 HD12 LEU B  69      -6.905 -28.022  -9.463  1.00 98.56           H  
ATOM   4297 HD13 LEU B  69      -7.895 -26.575  -9.785  1.00 98.56           H  
ATOM   4298  CD2 LEU B  69      -6.376 -26.259  -7.525  1.00 98.56           C  
ATOM   4299 HD21 LEU B  69      -5.521 -26.851  -7.852  1.00 98.56           H  
ATOM   4300 HD22 LEU B  69      -6.437 -25.351  -8.125  1.00 98.56           H  
ATOM   4301 HD23 LEU B  69      -6.242 -25.995  -6.476  1.00 98.56           H  
ATOM   4302  N   LEU B  70     -10.118 -28.461  -5.338  1.00 98.51           N  
ATOM   4303  H   LEU B  70     -10.095 -27.605  -4.803  1.00 98.51           H  
ATOM   4304  CA  LEU B  70     -10.019 -29.732  -4.622  1.00 98.51           C  
ATOM   4305  HA  LEU B  70      -9.195 -30.312  -5.039  1.00 98.51           H  
ATOM   4306  C   LEU B  70     -11.268 -30.595  -4.786  1.00 98.51           C  
ATOM   4307  CB  LEU B  70      -9.757 -29.455  -3.136  1.00 98.51           C  
ATOM   4308  HB2 LEU B  70      -9.895 -30.382  -2.580  1.00 98.51           H  
ATOM   4309  HB3 LEU B  70     -10.493 -28.737  -2.774  1.00 98.51           H  
ATOM   4310  O   LEU B  70     -11.156 -31.812  -4.919  1.00 98.51           O  
ATOM   4311  CG  LEU B  70      -8.347 -28.924  -2.841  1.00 98.51           C  
ATOM   4312  HG  LEU B  70      -8.155 -27.997  -3.381  1.00 98.51           H  
ATOM   4313  CD1 LEU B  70      -8.220 -28.659  -1.346  1.00 98.51           C  
ATOM   4314 HD11 LEU B  70      -7.220 -28.274  -1.145  1.00 98.51           H  
ATOM   4315 HD12 LEU B  70      -8.375 -29.576  -0.777  1.00 98.51           H  
ATOM   4316 HD13 LEU B  70      -8.943 -27.903  -1.039  1.00 98.51           H  
ATOM   4317  CD2 LEU B  70      -7.272 -29.925  -3.246  1.00 98.51           C  
ATOM   4318 HD21 LEU B  70      -6.318 -29.615  -2.819  1.00 98.51           H  
ATOM   4319 HD22 LEU B  70      -7.170 -29.955  -4.331  1.00 98.51           H  
ATOM   4320 HD23 LEU B  70      -7.530 -30.915  -2.869  1.00 98.51           H  
ATOM   4321  N   LYS B  71     -12.455 -29.982  -4.822  1.00 98.56           N  
ATOM   4322  H   LYS B  71     -12.479 -28.982  -4.682  1.00 98.56           H  
ATOM   4323  CA  LYS B  71     -13.709 -30.690  -5.089  1.00 98.56           C  
ATOM   4324  HA  LYS B  71     -13.822 -31.498  -4.366  1.00 98.56           H  
ATOM   4325  C   LYS B  71     -13.698 -31.335  -6.475  1.00 98.56           C  
ATOM   4326  CB  LYS B  71     -14.865 -29.696  -4.931  1.00 98.56           C  
ATOM   4327  HB2 LYS B  71     -14.850 -29.290  -3.920  1.00 98.56           H  
ATOM   4328  HB3 LYS B  71     -14.729 -28.875  -5.635  1.00 98.56           H  
ATOM   4329  O   LYS B  71     -14.076 -32.497  -6.615  1.00 98.56           O  
ATOM   4330  CG  LYS B  71     -16.223 -30.360  -5.184  1.00 98.56           C  
ATOM   4331  HG2 LYS B  71     -16.243 -30.792  -6.184  1.00 98.56           H  
ATOM   4332  HG3 LYS B  71     -16.388 -31.148  -4.450  1.00 98.56           H  
ATOM   4333  CD  LYS B  71     -17.337 -29.320  -5.089  1.00 98.56           C  
ATOM   4334  HD2 LYS B  71     -17.386 -28.935  -4.071  1.00 98.56           H  
ATOM   4335  HD3 LYS B  71     -17.117 -28.502  -5.774  1.00 98.56           H  
ATOM   4336  CE  LYS B  71     -18.660 -29.980  -5.479  1.00 98.56           C  
ATOM   4337  HE2 LYS B  71     -18.883 -30.770  -4.761  1.00 98.56           H  
ATOM   4338  HE3 LYS B  71     -18.535 -30.441  -6.459  1.00 98.56           H  
ATOM   4339  NZ  LYS B  71     -19.753 -28.983  -5.520  1.00 98.56           N  
ATOM   4340  HZ1 LYS B  71     -19.529 -28.266  -6.196  1.00 98.56           H  
ATOM   4341  HZ2 LYS B  71     -19.858 -28.547  -4.615  1.00 98.56           H  
ATOM   4342  HZ3 LYS B  71     -20.624 -29.420  -5.785  1.00 98.56           H  
ATOM   4343  N   ASP B  72     -13.260 -30.595  -7.487  1.00 98.29           N  
ATOM   4344  H   ASP B  72     -12.985 -29.640  -7.308  1.00 98.29           H  
ATOM   4345  CA  ASP B  72     -13.201 -31.092  -8.860  1.00 98.29           C  
ATOM   4346  HA  ASP B  72     -14.125 -31.625  -9.083  1.00 98.29           H  
ATOM   4347  C   ASP B  72     -12.071 -32.108  -9.072  1.00 98.29           C  
ATOM   4348  CB  ASP B  72     -13.079 -29.902  -9.816  1.00 98.29           C  
ATOM   4349  HB2 ASP B  72     -12.480 -30.223 -10.669  1.00 98.29           H  
ATOM   4350  HB3 ASP B  72     -12.552 -29.075  -9.339  1.00 98.29           H  
ATOM   4351  O   ASP B  72     -12.269 -33.096  -9.780  1.00 98.29           O  
ATOM   4352  CG  ASP B  72     -14.422 -29.423 -10.368  1.00 98.29           C  
ATOM   4353  OD1 ASP B  72     -15.498 -29.739  -9.808  1.00 98.29           O  
ATOM   4354  OD2 ASP B  72     -14.408 -28.847 -11.478  1.00 98.29           O  
ATOM   4355  N   LEU B  73     -10.923 -31.929  -8.410  1.00 98.12           N  
ATOM   4356  H   LEU B  73     -10.789 -31.066  -7.902  1.00 98.12           H  
ATOM   4357  CA  LEU B  73      -9.854 -32.927  -8.389  1.00 98.12           C  
ATOM   4358  HA  LEU B  73      -9.578 -33.149  -9.420  1.00 98.12           H  
ATOM   4359  C   LEU B  73     -10.341 -34.232  -7.754  1.00 98.12           C  
ATOM   4360  CB  LEU B  73      -8.635 -32.353  -7.647  1.00 98.12           C  
ATOM   4361  HB2 LEU B  73      -8.933 -32.102  -6.629  1.00 98.12           H  
ATOM   4362  HB3 LEU B  73      -8.326 -31.433  -8.143  1.00 98.12           H  
ATOM   4363  O   LEU B  73     -10.144 -35.299  -8.331  1.00 98.12           O  
ATOM   4364  CG  LEU B  73      -7.434 -33.316  -7.583  1.00 98.12           C  
ATOM   4365  HG  LEU B  73      -7.718 -34.228  -7.057  1.00 98.12           H  
ATOM   4366  CD1 LEU B  73      -6.920 -33.680  -8.977  1.00 98.12           C  
ATOM   4367 HD11 LEU B  73      -7.652 -34.297  -9.497  1.00 98.12           H  
ATOM   4368 HD12 LEU B  73      -6.721 -32.775  -9.552  1.00 98.12           H  
ATOM   4369 HD13 LEU B  73      -6.000 -34.258  -8.887  1.00 98.12           H  
ATOM   4370  CD2 LEU B  73      -6.296 -32.654  -6.808  1.00 98.12           C  
ATOM   4371 HD21 LEU B  73      -6.654 -32.364  -5.821  1.00 98.12           H  
ATOM   4372 HD22 LEU B  73      -5.473 -33.359  -6.689  1.00 98.12           H  
ATOM   4373 HD23 LEU B  73      -5.942 -31.769  -7.337  1.00 98.12           H  
ATOM   4374  N   LYS B  74     -11.048 -34.141  -6.621  1.00 97.74           N  
ATOM   4375  H   LYS B  74     -11.145 -33.234  -6.187  1.00 97.74           H  
ATOM   4376  CA  LYS B  74     -11.644 -35.305  -5.964  1.00 97.74           C  
ATOM   4377  HA  LYS B  74     -10.847 -36.022  -5.766  1.00 97.74           H  
ATOM   4378  C   LYS B  74     -12.648 -36.009  -6.876  1.00 97.74           C  
ATOM   4379  CB  LYS B  74     -12.277 -34.895  -4.627  1.00 97.74           C  
ATOM   4380  HB2 LYS B  74     -11.557 -34.321  -4.045  1.00 97.74           H  
ATOM   4381  HB3 LYS B  74     -13.158 -34.280  -4.809  1.00 97.74           H  
ATOM   4382  O   LYS B  74     -12.634 -37.230  -6.949  1.00 97.74           O  
ATOM   4383  CG  LYS B  74     -12.664 -36.146  -3.830  1.00 97.74           C  
ATOM   4384  HG2 LYS B  74     -13.279 -36.790  -4.458  1.00 97.74           H  
ATOM   4385  HG3 LYS B  74     -11.758 -36.687  -3.554  1.00 97.74           H  
ATOM   4386  CD  LYS B  74     -13.465 -35.810  -2.568  1.00 97.74           C  
ATOM   4387  HD2 LYS B  74     -12.915 -35.080  -1.976  1.00 97.74           H  
ATOM   4388  HD3 LYS B  74     -14.419 -35.372  -2.863  1.00 97.74           H  
ATOM   4389  CE  LYS B  74     -13.721 -37.056  -1.706  1.00 97.74           C  
ATOM   4390  HE2 LYS B  74     -14.422 -36.790  -0.915  1.00 97.74           H  
ATOM   4391  HE3 LYS B  74     -12.781 -37.350  -1.239  1.00 97.74           H  
ATOM   4392  NZ  LYS B  74     -14.249 -38.207  -2.483  1.00 97.74           N  
ATOM   4393  HZ1 LYS B  74     -14.555 -38.991  -1.926  1.00 97.74           H  
ATOM   4394  HZ2 LYS B  74     -13.572 -38.587  -3.130  1.00 97.74           H  
ATOM   4395  HZ3 LYS B  74     -14.965 -37.978  -3.158  1.00 97.74           H  
ATOM   4396  N   ARG B  75     -13.483 -35.264  -7.612  1.00 97.71           N  
ATOM   4397  H   ARG B  75     -13.459 -34.263  -7.478  1.00 97.71           H  
ATOM   4398  CA  ARG B  75     -14.416 -35.845  -8.596  1.00 97.71           C  
ATOM   4399  HA  ARG B  75     -15.080 -36.537  -8.077  1.00 97.71           H  
ATOM   4400  C   ARG B  75     -13.684 -36.681  -9.652  1.00 97.71           C  
ATOM   4401  CB  ARG B  75     -15.249 -34.730  -9.250  1.00 97.71           C  
ATOM   4402  HB2 ARG B  75     -15.770 -34.170  -8.474  1.00 97.71           H  
ATOM   4403  HB3 ARG B  75     -14.577 -34.046  -9.770  1.00 97.71           H  
ATOM   4404  O   ARG B  75     -14.189 -37.735 -10.021  1.00 97.71           O  
ATOM   4405  CG  ARG B  75     -16.282 -35.276 -10.256  1.00 97.71           C  
ATOM   4406  HG2 ARG B  75     -17.013 -35.876  -9.716  1.00 97.71           H  
ATOM   4407  HG3 ARG B  75     -15.797 -35.914 -10.995  1.00 97.71           H  
ATOM   4408  CD  ARG B  75     -17.012 -34.159 -11.014  1.00 97.71           C  
ATOM   4409  HD2 ARG B  75     -17.805 -34.612 -11.609  1.00 97.71           H  
ATOM   4410  HD3 ARG B  75     -17.468 -33.496 -10.279  1.00 97.71           H  
ATOM   4411  NE  ARG B  75     -16.104 -33.411 -11.917  1.00 97.71           N  
ATOM   4412  HE  ARG B  75     -15.380 -33.947 -12.374  1.00 97.71           H  
ATOM   4413  NH1 ARG B  75     -16.940 -31.306 -11.555  1.00 97.71           N  
ATOM   4414 HH11 ARG B  75     -16.583 -30.411 -11.251  1.00 97.71           H  
ATOM   4415 HH12 ARG B  75     -17.695 -31.715 -11.022  1.00 97.71           H  
ATOM   4416  NH2 ARG B  75     -15.070 -31.522 -12.705  1.00 97.71           N  
ATOM   4417 HH21 ARG B  75     -14.974 -30.521 -12.611  1.00 97.71           H  
ATOM   4418 HH22 ARG B  75     -14.307 -32.065 -13.083  1.00 97.71           H  
ATOM   4419  CZ  ARG B  75     -16.051 -32.097 -12.072  1.00 97.71           C  
ATOM   4420  N   ILE B  76     -12.529 -36.216 -10.136  1.00 97.09           N  
ATOM   4421  H   ILE B  76     -12.176 -35.340  -9.779  1.00 97.09           H  
ATOM   4422  CA  ILE B  76     -11.710 -36.964 -11.103  1.00 97.09           C  
ATOM   4423  HA  ILE B  76     -12.351 -37.323 -11.909  1.00 97.09           H  
ATOM   4424  C   ILE B  76     -11.111 -38.210 -10.451  1.00 97.09           C  
ATOM   4425  CB  ILE B  76     -10.621 -36.060 -11.728  1.00 97.09           C  
ATOM   4426  HB  ILE B  76     -10.075 -35.557 -10.930  1.00 97.09           H  
ATOM   4427  O   ILE B  76     -11.185 -39.290 -11.020  1.00 97.09           O  
ATOM   4428  CG1 ILE B  76     -11.308 -34.997 -12.612  1.00 97.09           C  
ATOM   4429 HG12 ILE B  76     -12.027 -34.435 -12.016  1.00 97.09           H  
ATOM   4430 HG13 ILE B  76     -11.855 -35.497 -13.411  1.00 97.09           H  
ATOM   4431  CG2 ILE B  76      -9.605 -36.871 -12.559  1.00 97.09           C  
ATOM   4432 HG21 ILE B  76      -9.120 -37.636 -11.953  1.00 97.09           H  
ATOM   4433 HG22 ILE B  76      -8.814 -36.227 -12.943  1.00 97.09           H  
ATOM   4434 HG23 ILE B  76     -10.113 -37.354 -13.394  1.00 97.09           H  
ATOM   4435  CD1 ILE B  76     -10.345 -33.991 -13.242  1.00 97.09           C  
ATOM   4436 HD11 ILE B  76     -10.938 -33.250 -13.778  1.00 97.09           H  
ATOM   4437 HD12 ILE B  76      -9.747 -33.503 -12.473  1.00 97.09           H  
ATOM   4438 HD13 ILE B  76      -9.699 -34.488 -13.966  1.00 97.09           H  
ATOM   4439  N   THR B  77     -10.546 -38.107  -9.249  1.00 96.16           N  
ATOM   4440  H   THR B  77     -10.478 -37.210  -8.788  1.00 96.16           H  
ATOM   4441  CA  THR B  77      -9.941 -39.284  -8.610  1.00 96.16           C  
ATOM   4442  HA  THR B  77      -9.304 -39.769  -9.350  1.00 96.16           H  
ATOM   4443  C   THR B  77     -10.986 -40.322  -8.195  1.00 96.16           C  
ATOM   4444  CB  THR B  77      -9.045 -38.905  -7.428  1.00 96.16           C  
ATOM   4445  HB  THR B  77      -8.693 -39.816  -6.943  1.00 96.16           H  
ATOM   4446  O   THR B  77     -10.755 -41.519  -8.345  1.00 96.16           O  
ATOM   4447  CG2 THR B  77      -7.831 -38.095  -7.888  1.00 96.16           C  
ATOM   4448 HG21 THR B  77      -7.178 -37.912  -7.034  1.00 96.16           H  
ATOM   4449 HG22 THR B  77      -8.147 -37.140  -8.308  1.00 96.16           H  
ATOM   4450 HG23 THR B  77      -7.277 -38.656  -8.641  1.00 96.16           H  
ATOM   4451  OG1 THR B  77      -9.751 -38.123  -6.489  1.00 96.16           O  
ATOM   4452  HG1 THR B  77     -10.536 -38.608  -6.226  1.00 96.16           H  
ATOM   4453  N   ASP B  78     -12.163 -39.879  -7.750  1.00 96.52           N  
ATOM   4454  H   ASP B  78     -12.298 -38.882  -7.657  1.00 96.52           H  
ATOM   4455  CA  ASP B  78     -13.290 -40.746  -7.389  1.00 96.52           C  
ATOM   4456  HA  ASP B  78     -12.959 -41.482  -6.656  1.00 96.52           H  
ATOM   4457  C   ASP B  78     -13.857 -41.518  -8.597  1.00 96.52           C  
ATOM   4458  CB  ASP B  78     -14.433 -39.913  -6.777  1.00 96.52           C  
ATOM   4459  HB2 ASP B  78     -14.655 -39.080  -7.444  1.00 96.52           H  
ATOM   4460  HB3 ASP B  78     -15.325 -40.538  -6.745  1.00 96.52           H  
ATOM   4461  O   ASP B  78     -14.509 -42.543  -8.404  1.00 96.52           O  
ATOM   4462  CG  ASP B  78     -14.235 -39.372  -5.355  1.00 96.52           C  
ATOM   4463  OD1 ASP B  78     -13.247 -39.668  -4.642  1.00 96.52           O  
ATOM   4464  OD2 ASP B  78     -15.136 -38.629  -4.894  1.00 96.52           O  
ATOM   4465  N   SER B  79     -13.638 -41.052  -9.836  1.00 96.33           N  
ATOM   4466  H   SER B  79     -13.075 -40.223  -9.962  1.00 96.33           H  
ATOM   4467  CA  SER B  79     -14.138 -41.730 -11.041  1.00 96.33           C  
ATOM   4468  HA  SER B  79     -15.126 -42.131 -10.811  1.00 96.33           H  
ATOM   4469  C   SER B  79     -13.285 -42.928 -11.481  1.00 96.33           C  
ATOM   4470  CB  SER B  79     -14.321 -40.736 -12.197  1.00 96.33           C  
ATOM   4471  HB2 SER B  79     -14.951 -41.196 -12.959  1.00 96.33           H  
ATOM   4472  HB3 SER B  79     -14.815 -39.836 -11.830  1.00 96.33           H  
ATOM   4473  O   SER B  79     -13.688 -43.647 -12.393  1.00 96.33           O  
ATOM   4474  OG  SER B  79     -13.084 -40.395 -12.787  1.00 96.33           O  
ATOM   4475  HG  SER B  79     -13.214 -39.757 -13.492  1.00 96.33           H  
ATOM   4476  N   ASP B  80     -12.124 -43.152 -10.850  1.00 96.02           N  
ATOM   4477  H   ASP B  80     -11.907 -42.554 -10.066  1.00 96.02           H  
ATOM   4478  CA  ASP B  80     -11.144 -44.191 -11.215  1.00 96.02           C  
ATOM   4479  HA  ASP B  80     -10.252 -43.973 -10.628  1.00 96.02           H  
ATOM   4480  C   ASP B  80     -10.692 -44.124 -12.692  1.00 96.02           C  
ATOM   4481  CB  ASP B  80     -11.631 -45.594 -10.774  1.00 96.02           C  
ATOM   4482  HB2 ASP B  80     -12.359 -45.972 -11.492  1.00 96.02           H  
ATOM   4483  HB3 ASP B  80     -12.129 -45.506  -9.808  1.00 96.02           H  
ATOM   4484  O   ASP B  80     -10.313 -45.133 -13.287  1.00 96.02           O  
ATOM   4485  CG  ASP B  80     -10.482 -46.605 -10.611  1.00 96.02           C  
ATOM   4486  OD1 ASP B  80      -9.509 -46.261  -9.911  1.00 96.02           O  
ATOM   4487  OD2 ASP B  80     -10.513 -47.736 -11.162  1.00 96.02           O  
ATOM   4488  N   VAL B  81     -10.739 -42.935 -13.308  1.00 95.46           N  
ATOM   4489  H   VAL B  81     -11.095 -42.145 -12.788  1.00 95.46           H  
ATOM   4490  CA  VAL B  81     -10.336 -42.718 -14.705  1.00 95.46           C  
ATOM   4491  HA  VAL B  81     -10.865 -43.462 -15.300  1.00 95.46           H  
ATOM   4492  C   VAL B  81      -8.832 -42.949 -14.908  1.00 95.46           C  
ATOM   4493  CB  VAL B  81     -10.797 -41.332 -15.195  1.00 95.46           C  
ATOM   4494  HB  VAL B  81     -11.872 -41.265 -15.024  1.00 95.46           H  
ATOM   4495  O   VAL B  81      -8.010 -42.559 -14.085  1.00 95.46           O  
ATOM   4496  CG1 VAL B  81     -10.132 -40.159 -14.468  1.00 95.46           C  
ATOM   4497 HG11 VAL B  81     -10.357 -40.211 -13.402  1.00 95.46           H  
ATOM   4498 HG12 VAL B  81      -9.050 -40.183 -14.592  1.00 95.46           H  
ATOM   4499 HG13 VAL B  81     -10.527 -39.221 -14.858  1.00 95.46           H  
ATOM   4500  CG2 VAL B  81     -10.585 -41.182 -16.703  1.00 95.46           C  
ATOM   4501 HG21 VAL B  81      -9.523 -41.201 -16.948  1.00 95.46           H  
ATOM   4502 HG22 VAL B  81     -11.011 -40.229 -17.017  1.00 95.46           H  
ATOM   4503 HG23 VAL B  81     -11.107 -41.984 -17.225  1.00 95.46           H  
ATOM   4504  N   LYS B  82      -8.437 -43.580 -16.024  1.00 95.62           N  
ATOM   4505  H   LYS B  82      -9.148 -43.835 -16.695  1.00 95.62           H  
ATOM   4506  CA  LYS B  82      -7.044 -44.016 -16.273  1.00 95.62           C  
ATOM   4507  HA  LYS B  82      -6.403 -43.555 -15.522  1.00 95.62           H  
ATOM   4508  C   LYS B  82      -6.504 -43.542 -17.618  1.00 95.62           C  
ATOM   4509  CB  LYS B  82      -6.901 -45.550 -16.111  1.00 95.62           C  
ATOM   4510  HB2 LYS B  82      -7.453 -46.060 -16.901  1.00 95.62           H  
ATOM   4511  HB3 LYS B  82      -5.849 -45.826 -16.175  1.00 95.62           H  
ATOM   4512  O   LYS B  82      -7.251 -43.184 -18.531  1.00 95.62           O  
ATOM   4513  CG  LYS B  82      -7.444 -45.990 -14.749  1.00 95.62           C  
ATOM   4514  HG2 LYS B  82      -8.517 -45.798 -14.769  1.00 95.62           H  
ATOM   4515  HG3 LYS B  82      -6.982 -45.358 -13.990  1.00 95.62           H  
ATOM   4516  CD  LYS B  82      -7.269 -47.452 -14.328  1.00 95.62           C  
ATOM   4517  HD2 LYS B  82      -6.214 -47.690 -14.190  1.00 95.62           H  
ATOM   4518  HD3 LYS B  82      -7.736 -48.114 -15.057  1.00 95.62           H  
ATOM   4519  CE  LYS B  82      -8.021 -47.487 -12.990  1.00 95.62           C  
ATOM   4520  HE2 LYS B  82      -7.530 -46.813 -12.288  1.00 95.62           H  
ATOM   4521  HE3 LYS B  82      -9.016 -47.071 -13.148  1.00 95.62           H  
ATOM   4522  NZ  LYS B  82      -8.183 -48.811 -12.367  1.00 95.62           N  
ATOM   4523  HZ1 LYS B  82      -8.557 -49.486 -13.019  1.00 95.62           H  
ATOM   4524  HZ2 LYS B  82      -8.888 -48.664 -11.659  1.00 95.62           H  
ATOM   4525  HZ3 LYS B  82      -7.326 -49.109 -11.923  1.00 95.62           H  
ATOM   4526  N   GLY B  83      -5.182 -43.591 -17.744  1.00 95.65           N  
ATOM   4527  H   GLY B  83      -4.651 -43.798 -16.910  1.00 95.65           H  
ATOM   4528  CA  GLY B  83      -4.436 -43.382 -18.979  1.00 95.65           C  
ATOM   4529  HA2 GLY B  83      -4.745 -44.135 -19.704  1.00 95.65           H  
ATOM   4530  HA3 GLY B  83      -3.372 -43.515 -18.784  1.00 95.65           H  
ATOM   4531  C   GLY B  83      -4.640 -41.997 -19.586  1.00 95.65           C  
ATOM   4532  O   GLY B  83      -4.736 -40.989 -18.888  1.00 95.65           O  
ATOM   4533  N   ASP B  84      -4.721 -41.946 -20.914  1.00 95.26           N  
ATOM   4534  H   ASP B  84      -4.539 -42.785 -21.446  1.00 95.26           H  
ATOM   4535  CA  ASP B  84      -4.846 -40.686 -21.653  1.00 95.26           C  
ATOM   4536  HA  ASP B  84      -4.013 -40.034 -21.391  1.00 95.26           H  
ATOM   4537  C   ASP B  84      -6.137 -39.925 -21.341  1.00 95.26           C  
ATOM   4538  CB  ASP B  84      -4.801 -40.969 -23.160  1.00 95.26           C  
ATOM   4539  HB2 ASP B  84      -5.120 -40.072 -23.691  1.00 95.26           H  
ATOM   4540  HB3 ASP B  84      -5.509 -41.763 -23.399  1.00 95.26           H  
ATOM   4541  O   ASP B  84      -6.154 -38.694 -21.419  1.00 95.26           O  
ATOM   4542  CG  ASP B  84      -3.415 -41.341 -23.685  1.00 95.26           C  
ATOM   4543  OD1 ASP B  84      -2.428 -41.177 -22.936  1.00 95.26           O  
ATOM   4544  OD2 ASP B  84      -3.373 -41.751 -24.864  1.00 95.26           O  
ATOM   4545  N   LEU B  85      -7.219 -40.631 -20.995  1.00 96.55           N  
ATOM   4546  H   LEU B  85      -7.130 -41.629 -20.872  1.00 96.55           H  
ATOM   4547  CA  LEU B  85      -8.476 -39.983 -20.625  1.00 96.55           C  
ATOM   4548  HA  LEU B  85      -8.711 -39.249 -21.396  1.00 96.55           H  
ATOM   4549  C   LEU B  85      -8.317 -39.216 -19.309  1.00 96.55           C  
ATOM   4550  CB  LEU B  85      -9.610 -41.018 -20.571  1.00 96.55           C  
ATOM   4551  HB2 LEU B  85      -9.382 -41.750 -19.797  1.00 96.55           H  
ATOM   4552  HB3 LEU B  85      -9.660 -41.539 -21.528  1.00 96.55           H  
ATOM   4553  O   LEU B  85      -8.690 -38.050 -19.249  1.00 96.55           O  
ATOM   4554  CG  LEU B  85     -10.991 -40.397 -20.270  1.00 96.55           C  
ATOM   4555  HG  LEU B  85     -10.961 -39.905 -19.298  1.00 96.55           H  
ATOM   4556  CD1 LEU B  85     -11.417 -39.373 -21.327  1.00 96.55           C  
ATOM   4557 HD11 LEU B  85     -12.427 -39.036 -21.091  1.00 96.55           H  
ATOM   4558 HD12 LEU B  85     -10.770 -38.498 -21.281  1.00 96.55           H  
ATOM   4559 HD13 LEU B  85     -11.401 -39.818 -22.322  1.00 96.55           H  
ATOM   4560  CD2 LEU B  85     -12.044 -41.503 -20.229  1.00 96.55           C  
ATOM   4561 HD21 LEU B  85     -12.157 -41.965 -21.210  1.00 96.55           H  
ATOM   4562 HD22 LEU B  85     -12.994 -41.071 -19.914  1.00 96.55           H  
ATOM   4563 HD23 LEU B  85     -11.759 -42.260 -19.498  1.00 96.55           H  
ATOM   4564  N   PHE B  86      -7.662 -39.820 -18.315  1.00 97.28           N  
ATOM   4565  H   PHE B  86      -7.356 -40.774 -18.447  1.00 97.28           H  
ATOM   4566  CA  PHE B  86      -7.331 -39.157 -17.053  1.00 97.28           C  
ATOM   4567  HA  PHE B  86      -8.249 -38.855 -16.549  1.00 97.28           H  
ATOM   4568  C   PHE B  86      -6.496 -37.894 -17.277  1.00 97.28           C  
ATOM   4569  CB  PHE B  86      -6.579 -40.148 -16.159  1.00 97.28           C  
ATOM   4570  HB2 PHE B  86      -7.297 -40.852 -15.738  1.00 97.28           H  
ATOM   4571  HB3 PHE B  86      -5.891 -40.738 -16.765  1.00 97.28           H  
ATOM   4572  O   PHE B  86      -6.827 -36.828 -16.759  1.00 97.28           O  
ATOM   4573  CG  PHE B  86      -5.790 -39.511 -15.038  1.00 97.28           C  
ATOM   4574  CD1 PHE B  86      -4.402 -39.706 -14.987  1.00 97.28           C  
ATOM   4575  HD1 PHE B  86      -3.909 -40.324 -15.723  1.00 97.28           H  
ATOM   4576  CD2 PHE B  86      -6.425 -38.707 -14.072  1.00 97.28           C  
ATOM   4577  HD2 PHE B  86      -7.493 -38.554 -14.106  1.00 97.28           H  
ATOM   4578  CE1 PHE B  86      -3.659 -39.130 -13.952  1.00 97.28           C  
ATOM   4579  HE1 PHE B  86      -2.594 -39.310 -13.918  1.00 97.28           H  
ATOM   4580  CE2 PHE B  86      -5.670 -38.104 -13.050  1.00 97.28           C  
ATOM   4581  HE2 PHE B  86      -6.162 -37.503 -12.299  1.00 97.28           H  
ATOM   4582  CZ  PHE B  86      -4.284 -38.322 -12.986  1.00 97.28           C  
ATOM   4583  HZ  PHE B  86      -3.697 -37.887 -12.191  1.00 97.28           H  
ATOM   4584  N   VAL B  87      -5.448 -37.983 -18.103  1.00 96.97           N  
ATOM   4585  H   VAL B  87      -5.216 -38.893 -18.475  1.00 96.97           H  
ATOM   4586  CA  VAL B  87      -4.604 -36.825 -18.427  1.00 96.97           C  
ATOM   4587  HA  VAL B  87      -4.197 -36.428 -17.497  1.00 96.97           H  
ATOM   4588  C   VAL B  87      -5.442 -35.712 -19.066  1.00 96.97           C  
ATOM   4589  CB  VAL B  87      -3.430 -37.237 -19.337  1.00 96.97           C  
ATOM   4590  HB  VAL B  87      -3.821 -37.703 -20.241  1.00 96.97           H  
ATOM   4591  O   VAL B  87      -5.327 -34.552 -18.671  1.00 96.97           O  
ATOM   4592  CG1 VAL B  87      -2.563 -36.037 -19.749  1.00 96.97           C  
ATOM   4593 HG11 VAL B  87      -2.191 -35.540 -18.854  1.00 96.97           H  
ATOM   4594 HG12 VAL B  87      -1.723 -36.388 -20.348  1.00 96.97           H  
ATOM   4595 HG13 VAL B  87      -3.148 -35.338 -20.347  1.00 96.97           H  
ATOM   4596  CG2 VAL B  87      -2.504 -38.235 -18.631  1.00 96.97           C  
ATOM   4597 HG21 VAL B  87      -2.074 -37.785 -17.736  1.00 96.97           H  
ATOM   4598 HG22 VAL B  87      -1.703 -38.545 -19.302  1.00 96.97           H  
ATOM   4599 HG23 VAL B  87      -3.057 -39.127 -18.337  1.00 96.97           H  
ATOM   4600  N   LYS B  88      -6.306 -36.041 -20.033  1.00 97.08           N  
ATOM   4601  H   LYS B  88      -6.395 -37.017 -20.279  1.00 97.08           H  
ATOM   4602  CA  LYS B  88      -7.177 -35.058 -20.697  1.00 97.08           C  
ATOM   4603  HA  LYS B  88      -6.567 -34.240 -21.080  1.00 97.08           H  
ATOM   4604  C   LYS B  88      -8.164 -34.411 -19.726  1.00 97.08           C  
ATOM   4605  CB  LYS B  88      -7.924 -35.717 -21.862  1.00 97.08           C  
ATOM   4606  HB2 LYS B  88      -8.351 -36.663 -21.528  1.00 97.08           H  
ATOM   4607  HB3 LYS B  88      -8.743 -35.067 -22.171  1.00 97.08           H  
ATOM   4608  O   LYS B  88      -8.260 -33.185 -19.712  1.00 97.08           O  
ATOM   4609  CG  LYS B  88      -7.010 -35.951 -23.071  1.00 97.08           C  
ATOM   4610  HG2 LYS B  88      -6.123 -36.507 -22.769  1.00 97.08           H  
ATOM   4611  HG3 LYS B  88      -6.696 -34.989 -23.476  1.00 97.08           H  
ATOM   4612  CD  LYS B  88      -7.764 -36.739 -24.146  1.00 97.08           C  
ATOM   4613  HD2 LYS B  88      -8.097 -37.683 -23.716  1.00 97.08           H  
ATOM   4614  HD3 LYS B  88      -8.632 -36.166 -24.472  1.00 97.08           H  
ATOM   4615  CE  LYS B  88      -6.839 -37.018 -25.333  1.00 97.08           C  
ATOM   4616  HE2 LYS B  88      -5.955 -37.535 -24.960  1.00 97.08           H  
ATOM   4617  HE3 LYS B  88      -6.520 -36.068 -25.762  1.00 97.08           H  
ATOM   4618  NZ  LYS B  88      -7.517 -37.851 -26.356  1.00 97.08           N  
ATOM   4619  HZ1 LYS B  88      -8.340 -37.386 -26.710  1.00 97.08           H  
ATOM   4620  HZ2 LYS B  88      -7.795 -38.731 -25.944  1.00 97.08           H  
ATOM   4621  HZ3 LYS B  88      -6.889 -38.054 -27.120  1.00 97.08           H  
ATOM   4622  N   GLU B  89      -8.858 -35.204 -18.914  1.00 97.47           N  
ATOM   4623  H   GLU B  89      -8.726 -36.203 -18.975  1.00 97.47           H  
ATOM   4624  CA  GLU B  89      -9.829 -34.703 -17.936  1.00 97.47           C  
ATOM   4625  HA  GLU B  89     -10.576 -34.093 -18.444  1.00 97.47           H  
ATOM   4626  C   GLU B  89      -9.171 -33.807 -16.887  1.00 97.47           C  
ATOM   4627  CB  GLU B  89     -10.547 -35.867 -17.241  1.00 97.47           C  
ATOM   4628  HB2 GLU B  89      -9.820 -36.607 -16.905  1.00 97.47           H  
ATOM   4629  HB3 GLU B  89     -11.065 -35.467 -16.369  1.00 97.47           H  
ATOM   4630  O   GLU B  89      -9.700 -32.738 -16.576  1.00 97.47           O  
ATOM   4631  CG  GLU B  89     -11.584 -36.524 -18.163  1.00 97.47           C  
ATOM   4632  HG2 GLU B  89     -11.077 -36.959 -19.024  1.00 97.47           H  
ATOM   4633  HG3 GLU B  89     -12.254 -35.748 -18.534  1.00 97.47           H  
ATOM   4634  CD  GLU B  89     -12.425 -37.601 -17.461  1.00 97.47           C  
ATOM   4635  OE1 GLU B  89     -13.150 -38.309 -18.194  1.00 97.47           O  
ATOM   4636  OE2 GLU B  89     -12.370 -37.693 -16.213  1.00 97.47           O  
ATOM   4637  N   LEU B  90      -7.987 -34.184 -16.394  1.00 97.95           N  
ATOM   4638  H   LEU B  90      -7.620 -35.089 -16.653  1.00 97.95           H  
ATOM   4639  CA  LEU B  90      -7.262 -33.392 -15.408  1.00 97.95           C  
ATOM   4640  HA  LEU B  90      -7.930 -33.223 -14.564  1.00 97.95           H  
ATOM   4641  C   LEU B  90      -6.881 -32.014 -15.958  1.00 97.95           C  
ATOM   4642  CB  LEU B  90      -6.030 -34.173 -14.926  1.00 97.95           C  
ATOM   4643  HB2 LEU B  90      -6.342 -35.154 -14.567  1.00 97.95           H  
ATOM   4644  HB3 LEU B  90      -5.355 -34.321 -15.769  1.00 97.95           H  
ATOM   4645  O   LEU B  90      -7.144 -31.004 -15.310  1.00 97.95           O  
ATOM   4646  CG  LEU B  90      -5.278 -33.442 -13.798  1.00 97.95           C  
ATOM   4647  HG  LEU B  90      -5.068 -32.413 -14.089  1.00 97.95           H  
ATOM   4648  CD1 LEU B  90      -6.059 -33.437 -12.485  1.00 97.95           C  
ATOM   4649 HD11 LEU B  90      -6.221 -34.459 -12.141  1.00 97.95           H  
ATOM   4650 HD12 LEU B  90      -5.499 -32.889 -11.727  1.00 97.95           H  
ATOM   4651 HD13 LEU B  90      -7.027 -32.955 -12.620  1.00 97.95           H  
ATOM   4652  CD2 LEU B  90      -3.948 -34.124 -13.532  1.00 97.95           C  
ATOM   4653 HD21 LEU B  90      -4.116 -35.173 -13.288  1.00 97.95           H  
ATOM   4654 HD22 LEU B  90      -3.447 -33.633 -12.698  1.00 97.95           H  
ATOM   4655 HD23 LEU B  90      -3.324 -34.027 -14.421  1.00 97.95           H  
ATOM   4656  N   PHE B  91      -6.289 -31.945 -17.155  1.00 98.09           N  
ATOM   4657  H   PHE B  91      -6.111 -32.801 -17.659  1.00 98.09           H  
ATOM   4658  CA  PHE B  91      -5.891 -30.656 -17.734  1.00 98.09           C  
ATOM   4659  HA  PHE B  91      -5.399 -30.076 -16.954  1.00 98.09           H  
ATOM   4660  C   PHE B  91      -7.087 -29.806 -18.174  1.00 98.09           C  
ATOM   4661  CB  PHE B  91      -4.877 -30.858 -18.869  1.00 98.09           C  
ATOM   4662  HB2 PHE B  91      -4.832 -29.946 -19.465  1.00 98.09           H  
ATOM   4663  HB3 PHE B  91      -5.213 -31.663 -19.522  1.00 98.09           H  
ATOM   4664  O   PHE B  91      -7.021 -28.582 -18.064  1.00 98.09           O  
ATOM   4665  CG  PHE B  91      -3.480 -31.139 -18.352  1.00 98.09           C  
ATOM   4666  CD1 PHE B  91      -2.758 -30.116 -17.708  1.00 98.09           C  
ATOM   4667  HD1 PHE B  91      -3.177 -29.123 -17.631  1.00 98.09           H  
ATOM   4668  CD2 PHE B  91      -2.926 -32.428 -18.438  1.00 98.09           C  
ATOM   4669  HD2 PHE B  91      -3.461 -33.213 -18.953  1.00 98.09           H  
ATOM   4670  CE1 PHE B  91      -1.529 -30.403 -17.094  1.00 98.09           C  
ATOM   4671  HE1 PHE B  91      -1.014 -29.631 -16.542  1.00 98.09           H  
ATOM   4672  CE2 PHE B  91      -1.706 -32.722 -17.810  1.00 98.09           C  
ATOM   4673  HE2 PHE B  91      -1.319 -33.730 -17.807  1.00 98.09           H  
ATOM   4674  CZ  PHE B  91      -1.025 -31.715 -17.113  1.00 98.09           C  
ATOM   4675  HZ  PHE B  91      -0.141 -31.965 -16.546  1.00 98.09           H  
ATOM   4676  N   TRP B  92      -8.188 -30.427 -18.607  1.00 97.57           N  
ATOM   4677  H   TRP B  92      -8.183 -31.432 -18.701  1.00 97.57           H  
ATOM   4678  CA  TRP B  92      -9.443 -29.715 -18.856  1.00 97.57           C  
ATOM   4679  HA  TRP B  92      -9.265 -28.901 -19.559  1.00 97.57           H  
ATOM   4680  C   TRP B  92     -10.002 -29.093 -17.571  1.00 97.57           C  
ATOM   4681  CB  TRP B  92     -10.459 -30.678 -19.474  1.00 97.57           C  
ATOM   4682  HB2 TRP B  92     -10.659 -31.496 -18.782  1.00 97.57           H  
ATOM   4683  HB3 TRP B  92     -10.032 -31.106 -20.381  1.00 97.57           H  
ATOM   4684  O   TRP B  92     -10.372 -27.920 -17.549  1.00 97.57           O  
ATOM   4685  CG  TRP B  92     -11.752 -30.022 -19.831  1.00 97.57           C  
ATOM   4686  CD1 TRP B  92     -12.825 -29.888 -19.018  1.00 97.57           C  
ATOM   4687  HD1 TRP B  92     -12.880 -30.262 -18.006  1.00 97.57           H  
ATOM   4688  CD2 TRP B  92     -12.100 -29.338 -21.070  1.00 97.57           C  
ATOM   4689  CE2 TRP B  92     -13.417 -28.807 -20.937  1.00 97.57           C  
ATOM   4690  CE3 TRP B  92     -11.426 -29.101 -22.288  1.00 97.57           C  
ATOM   4691  HE3 TRP B  92     -10.421 -29.478 -22.414  1.00 97.57           H  
ATOM   4692  NE1 TRP B  92     -13.810 -29.171 -19.667  1.00 97.57           N  
ATOM   4693  HE1 TRP B  92     -14.688 -28.912 -19.239  1.00 97.57           H  
ATOM   4694  CH2 TRP B  92     -13.344 -27.866 -23.163  1.00 97.57           C  
ATOM   4695  HH2 TRP B  92     -13.803 -27.294 -23.957  1.00 97.57           H  
ATOM   4696  CZ2 TRP B  92     -14.040 -28.082 -21.962  1.00 97.57           C  
ATOM   4697  HZ2 TRP B  92     -15.032 -27.680 -21.822  1.00 97.57           H  
ATOM   4698  CZ3 TRP B  92     -12.042 -28.374 -23.325  1.00 97.57           C  
ATOM   4699  HZ3 TRP B  92     -11.508 -28.189 -24.245  1.00 97.57           H  
ATOM   4700  N   MET B  93     -10.007 -29.855 -16.475  1.00 98.23           N  
ATOM   4701  H   MET B  93      -9.714 -30.818 -16.554  1.00 98.23           H  
ATOM   4702  CA  MET B  93     -10.435 -29.370 -15.164  1.00 98.23           C  
ATOM   4703  HA  MET B  93     -11.445 -28.970 -15.256  1.00 98.23           H  
ATOM   4704  C   MET B  93      -9.548 -28.229 -14.664  1.00 98.23           C  
ATOM   4705  CB  MET B  93     -10.478 -30.559 -14.201  1.00 98.23           C  
ATOM   4706  HB2 MET B  93      -9.514 -31.067 -14.181  1.00 98.23           H  
ATOM   4707  HB3 MET B  93     -11.221 -31.251 -14.597  1.00 98.23           H  
ATOM   4708  O   MET B  93     -10.077 -27.210 -14.229  1.00 98.23           O  
ATOM   4709  CG  MET B  93     -10.892 -30.206 -12.771  1.00 98.23           C  
ATOM   4710  HG2 MET B  93     -11.768 -29.559 -12.817  1.00 98.23           H  
ATOM   4711  HG3 MET B  93     -11.187 -31.132 -12.278  1.00 98.23           H  
ATOM   4712  SD  MET B  93      -9.647 -29.405 -11.717  1.00 98.23           S  
ATOM   4713  CE  MET B  93      -8.440 -30.734 -11.506  1.00 98.23           C  
ATOM   4714  HE1 MET B  93      -7.985 -30.962 -12.470  1.00 98.23           H  
ATOM   4715  HE2 MET B  93      -7.665 -30.411 -10.812  1.00 98.23           H  
ATOM   4716  HE3 MET B  93      -8.934 -31.619 -11.106  1.00 98.23           H  
ATOM   4717  N   LEU B  94      -8.220 -28.345 -14.783  1.00 98.16           N  
ATOM   4718  H   LEU B  94      -7.845 -29.223 -15.111  1.00 98.16           H  
ATOM   4719  CA  LEU B  94      -7.296 -27.275 -14.389  1.00 98.16           C  
ATOM   4720  HA  LEU B  94      -7.482 -27.023 -13.345  1.00 98.16           H  
ATOM   4721  C   LEU B  94      -7.537 -25.984 -15.184  1.00 98.16           C  
ATOM   4722  CB  LEU B  94      -5.841 -27.752 -14.552  1.00 98.16           C  
ATOM   4723  HB2 LEU B  94      -5.180 -26.889 -14.474  1.00 98.16           H  
ATOM   4724  HB3 LEU B  94      -5.723 -28.169 -15.553  1.00 98.16           H  
ATOM   4725  O   LEU B  94      -7.486 -24.898 -14.608  1.00 98.16           O  
ATOM   4726  CG  LEU B  94      -5.394 -28.794 -13.510  1.00 98.16           C  
ATOM   4727  HG  LEU B  94      -6.092 -29.632 -13.495  1.00 98.16           H  
ATOM   4728  CD1 LEU B  94      -4.006 -29.329 -13.865  1.00 98.16           C  
ATOM   4729 HD11 LEU B  94      -3.269 -28.531 -13.777  1.00 98.16           H  
ATOM   4730 HD12 LEU B  94      -4.009 -29.726 -14.880  1.00 98.16           H  
ATOM   4731 HD13 LEU B  94      -3.744 -30.135 -13.179  1.00 98.16           H  
ATOM   4732  CD2 LEU B  94      -5.325 -28.202 -12.102  1.00 98.16           C  
ATOM   4733 HD21 LEU B  94      -4.919 -28.940 -11.411  1.00 98.16           H  
ATOM   4734 HD22 LEU B  94      -4.694 -27.314 -12.097  1.00 98.16           H  
ATOM   4735 HD23 LEU B  94      -6.327 -27.936 -11.765  1.00 98.16           H  
ATOM   4736  N   HIS B  95      -7.851 -26.093 -16.477  1.00 97.34           N  
ATOM   4737  H   HIS B  95      -7.871 -27.011 -16.897  1.00 97.34           H  
ATOM   4738  CA  HIS B  95      -8.215 -24.944 -17.304  1.00 97.34           C  
ATOM   4739  HA  HIS B  95      -7.417 -24.203 -17.239  1.00 97.34           H  
ATOM   4740  C   HIS B  95      -9.500 -24.264 -16.803  1.00 97.34           C  
ATOM   4741  CB  HIS B  95      -8.330 -25.402 -18.763  1.00 97.34           C  
ATOM   4742  HB2 HIS B  95      -9.099 -26.170 -18.848  1.00 97.34           H  
ATOM   4743  HB3 HIS B  95      -7.383 -25.843 -19.072  1.00 97.34           H  
ATOM   4744  O   HIS B  95      -9.492 -23.066 -16.523  1.00 97.34           O  
ATOM   4745  CG  HIS B  95      -8.667 -24.286 -19.712  1.00 97.34           C  
ATOM   4746  CD2 HIS B  95      -9.805 -24.172 -20.465  1.00 97.34           C  
ATOM   4747  HD2 HIS B  95     -10.635 -24.864 -20.480  1.00 97.34           H  
ATOM   4748  ND1 HIS B  95      -7.886 -23.187 -19.986  1.00 97.34           N  
ATOM   4749  HD1 HIS B  95      -7.018 -22.940 -19.531  1.00 97.34           H  
ATOM   4750  CE1 HIS B  95      -8.541 -22.427 -20.880  1.00 97.34           C  
ATOM   4751  HE1 HIS B  95      -8.209 -21.473 -21.260  1.00 97.34           H  
ATOM   4752  NE2 HIS B  95      -9.694 -23.011 -21.229  1.00 97.34           N  
ATOM   4753  N   LEU B  96     -10.568 -25.038 -16.585  1.00 97.51           N  
ATOM   4754  H   LEU B  96     -10.507 -26.018 -16.824  1.00 97.51           H  
ATOM   4755  CA  LEU B  96     -11.843 -24.522 -16.077  1.00 97.51           C  
ATOM   4756  HA  LEU B  96     -12.182 -23.732 -16.748  1.00 97.51           H  
ATOM   4757  C   LEU B  96     -11.719 -23.918 -14.667  1.00 97.51           C  
ATOM   4758  CB  LEU B  96     -12.856 -25.681 -16.096  1.00 97.51           C  
ATOM   4759  HB2 LEU B  96     -12.477 -26.485 -15.465  1.00 97.51           H  
ATOM   4760  HB3 LEU B  96     -12.930 -26.062 -17.115  1.00 97.51           H  
ATOM   4761  O   LEU B  96     -12.323 -22.888 -14.354  1.00 97.51           O  
ATOM   4762  CG  LEU B  96     -14.263 -25.295 -15.605  1.00 97.51           C  
ATOM   4763  HG  LEU B  96     -14.209 -24.922 -14.582  1.00 97.51           H  
ATOM   4764  CD1 LEU B  96     -14.912 -24.230 -16.490  1.00 97.51           C  
ATOM   4765 HD11 LEU B  96     -14.354 -23.295 -16.432  1.00 97.51           H  
ATOM   4766 HD12 LEU B  96     -14.932 -24.558 -17.529  1.00 97.51           H  
ATOM   4767 HD13 LEU B  96     -15.929 -24.033 -16.152  1.00 97.51           H  
ATOM   4768  CD2 LEU B  96     -15.157 -26.536 -15.602  1.00 97.51           C  
ATOM   4769 HD21 LEU B  96     -14.729 -27.291 -14.944  1.00 97.51           H  
ATOM   4770 HD22 LEU B  96     -16.147 -26.270 -15.231  1.00 97.51           H  
ATOM   4771 HD23 LEU B  96     -15.243 -26.934 -16.613  1.00 97.51           H  
ATOM   4772  N   GLN B  97     -10.922 -24.540 -13.798  1.00 98.28           N  
ATOM   4773  H   GLN B  97     -10.485 -25.406 -14.080  1.00 98.28           H  
ATOM   4774  CA  GLN B  97     -10.689 -24.041 -12.445  1.00 98.28           C  
ATOM   4775  HA  GLN B  97     -11.652 -23.776 -12.009  1.00 98.28           H  
ATOM   4776  C   GLN B  97      -9.860 -22.751 -12.444  1.00 98.28           C  
ATOM   4777  CB  GLN B  97     -10.064 -25.138 -11.569  1.00 98.28           C  
ATOM   4778  HB2 GLN B  97      -9.679 -24.691 -10.652  1.00 98.28           H  
ATOM   4779  HB3 GLN B  97      -9.230 -25.595 -12.101  1.00 98.28           H  
ATOM   4780  O   GLN B  97     -10.099 -21.902 -11.585  1.00 98.28           O  
ATOM   4781  CG  GLN B  97     -11.075 -26.235 -11.190  1.00 98.28           C  
ATOM   4782  HG2 GLN B  97     -10.553 -27.010 -10.629  1.00 98.28           H  
ATOM   4783  HG3 GLN B  97     -11.479 -26.690 -12.094  1.00 98.28           H  
ATOM   4784  CD  GLN B  97     -12.230 -25.746 -10.321  1.00 98.28           C  
ATOM   4785  NE2 GLN B  97     -13.405 -26.322 -10.438  1.00 98.28           N  
ATOM   4786 HE21 GLN B  97     -14.140 -26.022  -9.813  1.00 98.28           H  
ATOM   4787 HE22 GLN B  97     -13.556 -27.113 -11.048  1.00 98.28           H  
ATOM   4788  OE1 GLN B  97     -12.106 -24.838  -9.509  1.00 98.28           O  
ATOM   4789  N   LYS B  98      -8.967 -22.528 -13.423  1.00 97.30           N  
ATOM   4790  H   LYS B  98      -8.782 -23.263 -14.092  1.00 97.30           H  
ATOM   4791  CA  LYS B  98      -8.288 -21.231 -13.590  1.00 97.30           C  
ATOM   4792  HA  LYS B  98      -7.825 -20.969 -12.638  1.00 97.30           H  
ATOM   4793  C   LYS B  98      -9.292 -20.119 -13.907  1.00 97.30           C  
ATOM   4794  CB  LYS B  98      -7.173 -21.322 -14.654  1.00 97.30           C  
ATOM   4795  HB2 LYS B  98      -7.605 -21.577 -15.622  1.00 97.30           H  
ATOM   4796  HB3 LYS B  98      -6.470 -22.105 -14.370  1.00 97.30           H  
ATOM   4797  O   LYS B  98      -9.234 -19.061 -13.285  1.00 97.30           O  
ATOM   4798  CG  LYS B  98      -6.418 -19.985 -14.778  1.00 97.30           C  
ATOM   4799  HG2 LYS B  98      -6.031 -19.714 -13.796  1.00 97.30           H  
ATOM   4800  HG3 LYS B  98      -7.118 -19.211 -15.091  1.00 97.30           H  
ATOM   4801  CD  LYS B  98      -5.256 -19.996 -15.785  1.00 97.30           C  
ATOM   4802  HD2 LYS B  98      -5.626 -20.264 -16.774  1.00 97.30           H  
ATOM   4803  HD3 LYS B  98      -4.503 -20.719 -15.470  1.00 97.30           H  
ATOM   4804  CE  LYS B  98      -4.648 -18.583 -15.811  1.00 97.30           C  
ATOM   4805  HE2 LYS B  98      -5.423 -17.866 -16.084  1.00 97.30           H  
ATOM   4806  HE3 LYS B  98      -4.319 -18.343 -14.800  1.00 97.30           H  
ATOM   4807  NZ  LYS B  98      -3.489 -18.440 -16.722  1.00 97.30           N  
ATOM   4808  HZ1 LYS B  98      -2.810 -19.169 -16.551  1.00 97.30           H  
ATOM   4809  HZ2 LYS B  98      -3.730 -18.541 -17.698  1.00 97.30           H  
ATOM   4810  HZ3 LYS B  98      -2.998 -17.572 -16.563  1.00 97.30           H  
ATOM   4811  N   GLU B  99     -10.232 -20.355 -14.822  1.00 96.47           N  
ATOM   4812  H   GLU B  99     -10.205 -21.232 -15.323  1.00 96.47           H  
ATOM   4813  CA  GLU B  99     -11.283 -19.382 -15.171  1.00 96.47           C  
ATOM   4814  HA  GLU B  99     -10.827 -18.432 -15.448  1.00 96.47           H  
ATOM   4815  C   GLU B  99     -12.236 -19.113 -13.996  1.00 96.47           C  
ATOM   4816  CB  GLU B  99     -12.099 -19.895 -16.363  1.00 96.47           C  
ATOM   4817  HB2 GLU B  99     -12.902 -19.184 -16.556  1.00 96.47           H  
ATOM   4818  HB3 GLU B  99     -12.544 -20.857 -16.106  1.00 96.47           H  
ATOM   4819  O   GLU B  99     -12.585 -17.966 -13.691  1.00 96.47           O  
ATOM   4820  CG  GLU B  99     -11.264 -20.043 -17.641  1.00 96.47           C  
ATOM   4821  HG2 GLU B  99     -10.504 -20.810 -17.495  1.00 96.47           H  
ATOM   4822  HG3 GLU B  99     -10.754 -19.098 -17.829  1.00 96.47           H  
ATOM   4823  CD  GLU B  99     -12.130 -20.411 -18.855  1.00 96.47           C  
ATOM   4824  OE1 GLU B  99     -11.721 -20.023 -19.972  1.00 96.47           O  
ATOM   4825  OE2 GLU B  99     -13.195 -21.039 -18.653  1.00 96.47           O  
ATOM   4826  N   THR B 100     -12.606 -20.174 -13.277  1.00 97.54           N  
ATOM   4827  H   THR B 100     -12.329 -21.084 -13.615  1.00 97.54           H  
ATOM   4828  CA  THR B 100     -13.424 -20.081 -12.061  1.00 97.54           C  
ATOM   4829  HA  THR B 100     -14.363 -19.583 -12.302  1.00 97.54           H  
ATOM   4830  C   THR B 100     -12.712 -19.255 -10.991  1.00 97.54           C  
ATOM   4831  CB  THR B 100     -13.742 -21.481 -11.521  1.00 97.54           C  
ATOM   4832  HB  THR B 100     -12.818 -22.001 -11.272  1.00 97.54           H  
ATOM   4833  O   THR B 100     -13.302 -18.345 -10.405  1.00 97.54           O  
ATOM   4834  CG2 THR B 100     -14.630 -21.430 -10.279  1.00 97.54           C  
ATOM   4835 HG21 THR B 100     -14.075 -21.003  -9.443  1.00 97.54           H  
ATOM   4836 HG22 THR B 100     -14.929 -22.443 -10.008  1.00 97.54           H  
ATOM   4837 HG23 THR B 100     -15.518 -20.831 -10.478  1.00 97.54           H  
ATOM   4838  OG1 THR B 100     -14.438 -22.221 -12.497  1.00 97.54           O  
ATOM   4839  HG1 THR B 100     -13.834 -22.416 -13.217  1.00 97.54           H  
ATOM   4840  N   PHE B 101     -11.421 -19.515 -10.776  1.00 97.71           N  
ATOM   4841  H   PHE B 101     -10.985 -20.279 -11.273  1.00 97.71           H  
ATOM   4842  CA  PHE B 101     -10.608 -18.757  -9.838  1.00 97.71           C  
ATOM   4843  HA  PHE B 101     -11.107 -18.773  -8.869  1.00 97.71           H  
ATOM   4844  C   PHE B 101     -10.487 -17.288 -10.254  1.00 97.71           C  
ATOM   4845  CB  PHE B 101      -9.235 -19.424  -9.688  1.00 97.71           C  
ATOM   4846  HB2 PHE B 101      -9.374 -20.458  -9.372  1.00 97.71           H  
ATOM   4847  HB3 PHE B 101      -8.724 -19.432 -10.650  1.00 97.71           H  
ATOM   4848  O   PHE B 101     -10.714 -16.410  -9.425  1.00 97.71           O  
ATOM   4849  CG  PHE B 101      -8.376 -18.723  -8.660  1.00 97.71           C  
ATOM   4850  CD1 PHE B 101      -7.254 -17.973  -9.054  1.00 97.71           C  
ATOM   4851  HD1 PHE B 101      -6.967 -17.926 -10.094  1.00 97.71           H  
ATOM   4852  CD2 PHE B 101      -8.770 -18.744  -7.311  1.00 97.71           C  
ATOM   4853  HD2 PHE B 101      -9.654 -19.294  -7.024  1.00 97.71           H  
ATOM   4854  CE1 PHE B 101      -6.552 -17.222  -8.099  1.00 97.71           C  
ATOM   4855  HE1 PHE B 101      -5.741 -16.587  -8.424  1.00 97.71           H  
ATOM   4856  CE2 PHE B 101      -8.062 -18.004  -6.351  1.00 97.71           C  
ATOM   4857  HE2 PHE B 101      -8.394 -17.991  -5.324  1.00 97.71           H  
ATOM   4858  CZ  PHE B 101      -6.966 -17.224  -6.753  1.00 97.71           C  
ATOM   4859  HZ  PHE B 101      -6.475 -16.592  -6.028  1.00 97.71           H  
ATOM   4860  N   ALA B 102     -10.236 -17.001 -11.535  1.00 96.25           N  
ATOM   4861  H   ALA B 102     -10.056 -17.761 -12.176  1.00 96.25           H  
ATOM   4862  CA  ALA B 102     -10.201 -15.635 -12.058  1.00 96.25           C  
ATOM   4863  HA  ALA B 102      -9.394 -15.094 -11.563  1.00 96.25           H  
ATOM   4864  C   ALA B 102     -11.510 -14.874 -11.783  1.00 96.25           C  
ATOM   4865  CB  ALA B 102      -9.901 -15.695 -13.560  1.00 96.25           C  
ATOM   4866  HB1 ALA B 102     -10.728 -16.164 -14.093  1.00 96.25           H  
ATOM   4867  HB2 ALA B 102      -9.761 -14.684 -13.944  1.00 96.25           H  
ATOM   4868  HB3 ALA B 102      -8.995 -16.275 -13.735  1.00 96.25           H  
ATOM   4869  O   ALA B 102     -11.481 -13.698 -11.428  1.00 96.25           O  
ATOM   4870  N   THR B 103     -12.653 -15.559 -11.860  1.00 96.73           N  
ATOM   4871  H   THR B 103     -12.609 -16.514 -12.187  1.00 96.73           H  
ATOM   4872  CA  THR B 103     -13.962 -14.982 -11.519  1.00 96.73           C  
ATOM   4873  HA  THR B 103     -14.090 -14.057 -12.081  1.00 96.73           H  
ATOM   4874  C   THR B 103     -14.066 -14.634 -10.031  1.00 96.73           C  
ATOM   4875  CB  THR B 103     -15.094 -15.940 -11.916  1.00 96.73           C  
ATOM   4876  HB  THR B 103     -15.030 -16.859 -11.335  1.00 96.73           H  
ATOM   4877  O   THR B 103     -14.581 -13.572  -9.678  1.00 96.73           O  
ATOM   4878  CG2 THR B 103     -16.477 -15.324 -11.698  1.00 96.73           C  
ATOM   4879 HG21 THR B 103     -16.545 -14.373 -12.228  1.00 96.73           H  
ATOM   4880 HG22 THR B 103     -16.660 -15.164 -10.635  1.00 96.73           H  
ATOM   4881 HG23 THR B 103     -17.237 -16.002 -12.087  1.00 96.73           H  
ATOM   4882  OG1 THR B 103     -15.005 -16.258 -13.286  1.00 96.73           O  
ATOM   4883  HG1 THR B 103     -14.225 -16.797 -13.440  1.00 96.73           H  
ATOM   4884  N   TYR B 104     -13.567 -15.495  -9.137  1.00 97.63           N  
ATOM   4885  H   TYR B 104     -13.139 -16.348  -9.468  1.00 97.63           H  
ATOM   4886  CA  TYR B 104     -13.536 -15.200  -7.699  1.00 97.63           C  
ATOM   4887  HA  TYR B 104     -14.530 -14.887  -7.380  1.00 97.63           H  
ATOM   4888  C   TYR B 104     -12.611 -14.027  -7.376  1.00 97.63           C  
ATOM   4889  CB  TYR B 104     -13.130 -16.447  -6.900  1.00 97.63           C  
ATOM   4890  HB2 TYR B 104     -13.104 -16.176  -5.844  1.00 97.63           H  
ATOM   4891  HB3 TYR B 104     -12.119 -16.734  -7.189  1.00 97.63           H  
ATOM   4892  O   TYR B 104     -12.991 -13.159  -6.595  1.00 97.63           O  
ATOM   4893  CG  TYR B 104     -14.032 -17.662  -7.018  1.00 97.63           C  
ATOM   4894  CD1 TYR B 104     -15.377 -17.550  -7.435  1.00 97.63           C  
ATOM   4895  HD1 TYR B 104     -15.779 -16.596  -7.743  1.00 97.63           H  
ATOM   4896  CD2 TYR B 104     -13.510 -18.925  -6.678  1.00 97.63           C  
ATOM   4897  HD2 TYR B 104     -12.485 -19.011  -6.352  1.00 97.63           H  
ATOM   4898  CE1 TYR B 104     -16.184 -18.697  -7.540  1.00 97.63           C  
ATOM   4899  HE1 TYR B 104     -17.191 -18.621  -7.922  1.00 97.63           H  
ATOM   4900  CE2 TYR B 104     -14.321 -20.071  -6.760  1.00 97.63           C  
ATOM   4901  HE2 TYR B 104     -13.927 -21.044  -6.505  1.00 97.63           H  
ATOM   4902  OH  TYR B 104     -16.437 -21.063  -7.275  1.00 97.63           O  
ATOM   4903  HH  TYR B 104     -17.204 -20.942  -7.839  1.00 97.63           H  
ATOM   4904  CZ  TYR B 104     -15.654 -19.959  -7.201  1.00 97.63           C  
ATOM   4905  N   VAL B 105     -11.448 -13.966  -8.023  1.00 97.29           N  
ATOM   4906  H   VAL B 105     -11.206 -14.731  -8.637  1.00 97.29           H  
ATOM   4907  CA  VAL B 105     -10.482 -12.874  -7.868  1.00 97.29           C  
ATOM   4908  HA  VAL B 105     -10.258 -12.748  -6.809  1.00 97.29           H  
ATOM   4909  C   VAL B 105     -11.052 -11.544  -8.361  1.00 97.29           C  
ATOM   4910  CB  VAL B 105      -9.175 -13.224  -8.594  1.00 97.29           C  
ATOM   4911  HB  VAL B 105      -9.385 -13.470  -9.635  1.00 97.29           H  
ATOM   4912  O   VAL B 105     -10.978 -10.558  -7.636  1.00 97.29           O  
ATOM   4913  CG1 VAL B 105      -8.169 -12.079  -8.556  1.00 97.29           C  
ATOM   4914 HG11 VAL B 105      -7.255 -12.406  -9.052  1.00 97.29           H  
ATOM   4915 HG12 VAL B 105      -8.553 -11.213  -9.096  1.00 97.29           H  
ATOM   4916 HG13 VAL B 105      -7.954 -11.794  -7.526  1.00 97.29           H  
ATOM   4917  CG2 VAL B 105      -8.490 -14.422  -7.929  1.00 97.29           C  
ATOM   4918 HG21 VAL B 105      -9.120 -15.310  -7.966  1.00 97.29           H  
ATOM   4919 HG22 VAL B 105      -8.297 -14.190  -6.881  1.00 97.29           H  
ATOM   4920 HG23 VAL B 105      -7.551 -14.639  -8.437  1.00 97.29           H  
ATOM   4921  N   ALA B 106     -11.693 -11.515  -9.532  1.00 96.25           N  
ATOM   4922  H   ALA B 106     -11.685 -12.339 -10.116  1.00 96.25           H  
ATOM   4923  CA  ALA B 106     -12.326 -10.303 -10.053  1.00 96.25           C  
ATOM   4924  HA  ALA B 106     -11.583  -9.508 -10.106  1.00 96.25           H  
ATOM   4925  C   ALA B 106     -13.456  -9.804  -9.141  1.00 96.25           C  
ATOM   4926  CB  ALA B 106     -12.837 -10.594 -11.468  1.00 96.25           C  
ATOM   4927  HB1 ALA B 106     -13.578 -11.393 -11.445  1.00 96.25           H  
ATOM   4928  HB2 ALA B 106     -12.003 -10.894 -12.103  1.00 96.25           H  
ATOM   4929  HB3 ALA B 106     -13.289  -9.692 -11.882  1.00 96.25           H  
ATOM   4930  O   ALA B 106     -13.613  -8.602  -8.925  1.00 96.25           O  
ATOM   4931  N   ARG B 107     -14.228 -10.729  -8.556  1.00 96.70           N  
ATOM   4932  H   ARG B 107     -14.069 -11.698  -8.790  1.00 96.70           H  
ATOM   4933  CA  ARG B 107     -15.252 -10.385  -7.567  1.00 96.70           C  
ATOM   4934  HA  ARG B 107     -15.897  -9.614  -7.990  1.00 96.70           H  
ATOM   4935  C   ARG B 107     -14.636  -9.774  -6.312  1.00 96.70           C  
ATOM   4936  CB  ARG B 107     -16.092 -11.623  -7.250  1.00 96.70           C  
ATOM   4937  HB2 ARG B 107     -15.481 -12.382  -6.762  1.00 96.70           H
[truncated: 196,191 more chars]
