# Supplementary material for: Deep learning insights into the architecture of the mammalian egg-sperm fusion synapse
Source: eLife. 2024 Apr 26;13:RP93131. doi: 10.7554/eLife.93131 (PMC11052572; doi:10.7554/eLife.93131)
Supplement: Figure 2—source data 1. [file elife-93131-fig2-data1.zip › eLife-VOR-RA-2023-93131R1_figure_2-source_data/figure_2bd/hJUNO_hIZUMO1_ranked_0_renumbered_100-plddt.pdb]

ATOM      1  N   CYS A  22      -2.017 -18.442  -7.321  1.00  7.20           N  
ATOM      2  H   CYS A  22      -1.202 -19.034  -7.254  1.00  7.20           H  
ATOM      3  H2  CYS A  22      -1.746 -17.581  -7.775  1.00  7.20           H  
ATOM      4  H3  CYS A  22      -2.724 -18.893  -7.884  1.00  7.20           H  
ATOM      5  CA  CYS A  22      -2.535 -18.136  -5.972  1.00  7.20           C  
ATOM      6  HA  CYS A  22      -1.737 -17.668  -5.396  1.00  7.20           H  
ATOM      7  C   CYS A  22      -2.939 -19.400  -5.222  1.00  7.20           C  
ATOM      8  CB  CYS A  22      -3.716 -17.171  -6.006  1.00  7.20           C  
ATOM      9  HB2 CYS A  22      -4.005 -16.925  -4.984  1.00  7.20           H  
ATOM     10  HB3 CYS A  22      -4.546 -17.713  -6.459  1.00  7.20           H  
ATOM     11  O   CYS A  22      -2.466 -19.572  -4.116  1.00  7.20           O  
ATOM     12  SG  CYS A  22      -3.509 -15.628  -6.924  1.00  7.20           S  
ATOM     13  N   VAL A  23      -3.764 -20.296  -5.788  1.00  2.61           N  
ATOM     14  H   VAL A  23      -4.227 -20.091  -6.661  1.00  2.61           H  
ATOM     15  CA  VAL A  23      -4.269 -21.492  -5.067  1.00  2.61           C  
ATOM     16  HA  VAL A  23      -4.852 -21.158  -4.209  1.00  2.61           H  
ATOM     17  C   VAL A  23      -3.179 -22.401  -4.481  1.00  2.61           C  
ATOM     18  CB  VAL A  23      -5.230 -22.319  -5.944  1.00  2.61           C  
ATOM     19  HB  VAL A  23      -5.548 -23.196  -5.381  1.00  2.61           H  
ATOM     20  O   VAL A  23      -3.383 -22.987  -3.431  1.00  2.61           O  
ATOM     21  CG1 VAL A  23      -6.487 -21.511  -6.288  1.00  2.61           C  
ATOM     22 HG11 VAL A  23      -6.967 -21.177  -5.368  1.00  2.61           H  
ATOM     23 HG12 VAL A  23      -7.191 -22.149  -6.823  1.00  2.61           H  
ATOM     24 HG13 VAL A  23      -6.251 -20.647  -6.909  1.00  2.61           H  
ATOM     25  CG2 VAL A  23      -4.565 -22.796  -7.241  1.00  2.61           C  
ATOM     26 HG21 VAL A  23      -5.289 -23.357  -7.832  1.00  2.61           H  
ATOM     27 HG22 VAL A  23      -4.208 -21.960  -7.843  1.00  2.61           H  
ATOM     28 HG23 VAL A  23      -3.737 -23.465  -7.006  1.00  2.61           H  
ATOM     29  N   ILE A  24      -1.984 -22.456  -5.085  1.00  3.76           N  
ATOM     30  H   ILE A  24      -1.877 -22.005  -5.983  1.00  3.76           H  
ATOM     31  CA  ILE A  24      -0.830 -23.192  -4.534  1.00  3.76           C  
ATOM     32  HA  ILE A  24      -1.161 -24.217  -4.366  1.00  3.76           H  
ATOM     33  C   ILE A  24      -0.348 -22.665  -3.168  1.00  3.76           C  
ATOM     34  CB  ILE A  24       0.321 -23.193  -5.569  1.00  3.76           C  
ATOM     35  HB  ILE A  24      -0.121 -23.354  -6.552  1.00  3.76           H  
ATOM     36  O   ILE A  24       0.386 -23.356  -2.472  1.00  3.76           O  
ATOM     37  CG1 ILE A  24       1.360 -24.316  -5.360  1.00  3.76           C  
ATOM     38 HG12 ILE A  24       2.152 -24.193  -6.099  1.00  3.76           H  
ATOM     39 HG13 ILE A  24       1.818 -24.231  -4.374  1.00  3.76           H  
ATOM     40  CG2 ILE A  24       1.042 -21.832  -5.623  1.00  3.76           C  
ATOM     41 HG21 ILE A  24       1.621 -21.670  -4.714  1.00  3.76           H  
ATOM     42 HG22 ILE A  24       0.325 -21.019  -5.734  1.00  3.76           H  
ATOM     43 HG23 ILE A  24       1.726 -21.813  -6.472  1.00  3.76           H  
ATOM     44  CD1 ILE A  24       0.794 -25.732  -5.530  1.00  3.76           C  
ATOM     45 HD11 ILE A  24       0.054 -25.950  -4.760  1.00  3.76           H  
ATOM     46 HD12 ILE A  24       0.341 -25.836  -6.516  1.00  3.76           H  
ATOM     47 HD13 ILE A  24       1.605 -26.454  -5.440  1.00  3.76           H  
ATOM     48  N   CYS A  25      -0.744 -21.447  -2.788  1.00  2.56           N  
ATOM     49  H   CYS A  25      -1.367 -20.923  -3.387  1.00  2.56           H  
ATOM     50  CA  CYS A  25      -0.463 -20.880  -1.473  1.00  2.56           C  
ATOM     51  HA  CYS A  25       0.582 -21.065  -1.225  1.00  2.56           H  
ATOM     52  C   CYS A  25      -1.291 -21.528  -0.361  1.00  2.56           C  
ATOM     53  CB  CYS A  25      -0.710 -19.368  -1.506  1.00  2.56           C  
ATOM     54  HB2 CYS A  25      -1.764 -19.178  -1.710  1.00  2.56           H  
ATOM     55  HB3 CYS A  25      -0.496 -18.971  -0.514  1.00  2.56           H  
ATOM     56  O   CYS A  25      -0.962 -21.363   0.809  1.00  2.56           O  
ATOM     57  SG  CYS A  25       0.304 -18.462  -2.706  1.00  2.56           S  
ATOM     58  N   ASP A  26      -2.343 -22.265  -0.714  1.00  2.12           N  
ATOM     59  H   ASP A  26      -2.551 -22.407  -1.692  1.00  2.12           H  
ATOM     60  CA  ASP A  26      -3.107 -23.061   0.229  1.00  2.12           C  
ATOM     61  HA  ASP A  26      -3.194 -22.509   1.165  1.00  2.12           H  
ATOM     62  C   ASP A  26      -2.415 -24.421   0.453  1.00  2.12           C  
ATOM     63  CB  ASP A  26      -4.522 -23.217  -0.309  1.00  2.12           C  
ATOM     64  HB2 ASP A  26      -4.508 -23.849  -1.198  1.00  2.12           H  
ATOM     65  HB3 ASP A  26      -4.887 -22.231  -0.595  1.00  2.12           H  
ATOM     66  O   ASP A  26      -2.251 -25.201  -0.498  1.00  2.12           O  
ATOM     67  CG  ASP A  26      -5.484 -23.817   0.708  1.00  2.12           C  
ATOM     68  OD1 ASP A  26      -5.076 -24.726   1.473  1.00  2.12           O  
ATOM     69  OD2 ASP A  26      -6.663 -23.417   0.647  1.00  2.12           O  
ATOM     70  N   PRO A  27      -2.026 -24.758   1.697  1.00  2.63           N  
ATOM     71  CA  PRO A  27      -1.393 -26.037   2.004  1.00  2.63           C  
ATOM     72  HA  PRO A  27      -0.425 -26.073   1.503  1.00  2.63           H  
ATOM     73  C   PRO A  27      -2.223 -27.252   1.575  1.00  2.63           C  
ATOM     74  CB  PRO A  27      -1.186 -26.028   3.522  1.00  2.63           C  
ATOM     75  HB2 PRO A  27      -2.050 -26.466   4.022  1.00  2.63           H  
ATOM     76  HB3 PRO A  27      -0.276 -26.557   3.806  1.00  2.63           H  
ATOM     77  O   PRO A  27      -1.650 -28.279   1.210  1.00  2.63           O  
ATOM     78  CG  PRO A  27      -1.108 -24.544   3.869  1.00  2.63           C  
ATOM     79  HG2 PRO A  27      -1.395 -24.351   4.903  1.00  2.63           H  
ATOM     80  HG3 PRO A  27      -0.103 -24.171   3.670  1.00  2.63           H  
ATOM     81  CD  PRO A  27      -2.087 -23.918   2.885  1.00  2.63           C  
ATOM     82  HD2 PRO A  27      -1.784 -22.892   2.680  1.00  2.63           H  
ATOM     83  HD3 PRO A  27      -3.097 -23.940   3.294  1.00  2.63           H  
ATOM     84  N   SER A  28      -3.555 -27.152   1.582  1.00  1.94           N  
ATOM     85  H   SER A  28      -3.975 -26.255   1.781  1.00  1.94           H  
ATOM     86  CA  SER A  28      -4.439 -28.249   1.175  1.00  1.94           C  
ATOM     87  HA  SER A  28      -4.168 -29.137   1.746  1.00  1.94           H  
ATOM     88  C   SER A  28      -4.284 -28.600  -0.309  1.00  1.94           C  
ATOM     89  CB  SER A  28      -5.895 -27.911   1.510  1.00  1.94           C  
ATOM     90  HB2 SER A  28      -6.514 -28.785   1.306  1.00  1.94           H  
ATOM     91  HB3 SER A  28      -5.980 -27.667   2.569  1.00  1.94           H  
ATOM     92  O   SER A  28      -4.301 -29.779  -0.665  1.00  1.94           O  
ATOM     93  OG  SER A  28      -6.369 -26.829   0.742  1.00  1.94           O  
ATOM     94  HG  SER A  28      -6.007 -26.011   1.089  1.00  1.94           H  
ATOM     95  N   VAL A  29      -4.022 -27.607  -1.166  1.00  1.83           N  
ATOM     96  H   VAL A  29      -3.989 -26.666  -0.800  1.00  1.83           H  
ATOM     97  CA  VAL A  29      -3.737 -27.814  -2.593  1.00  1.83           C  
ATOM     98  HA  VAL A  29      -4.496 -28.474  -3.014  1.00  1.83           H  
ATOM     99  C   VAL A  29      -2.396 -28.518  -2.768  1.00  1.83           C  
ATOM    100  CB  VAL A  29      -3.791 -26.482  -3.367  1.00  1.83           C  
ATOM    101  HB  VAL A  29      -3.097 -25.772  -2.919  1.00  1.83           H  
ATOM    102  O   VAL A  29      -2.305 -29.498  -3.504  1.00  1.83           O  
ATOM    103  CG1 VAL A  29      -3.413 -26.653  -4.845  1.00  1.83           C  
ATOM    104 HG11 VAL A  29      -2.373 -26.969  -4.937  1.00  1.83           H  
ATOM    105 HG12 VAL A  29      -4.058 -27.398  -5.311  1.00  1.83           H  
ATOM    106 HG13 VAL A  29      -3.528 -25.701  -5.363  1.00  1.83           H  
ATOM    107  CG2 VAL A  29      -5.210 -25.901  -3.311  1.00  1.83           C  
ATOM    108 HG21 VAL A  29      -5.237 -24.938  -3.820  1.00  1.83           H  
ATOM    109 HG22 VAL A  29      -5.920 -26.582  -3.781  1.00  1.83           H  
ATOM    110 HG23 VAL A  29      -5.510 -25.737  -2.276  1.00  1.83           H  
ATOM    111  N   VAL A  30      -1.363 -28.087  -2.039  1.00  2.75           N  
ATOM    112  H   VAL A  30      -1.508 -27.285  -1.442  1.00  2.75           H  
ATOM    113  CA  VAL A  30      -0.038 -28.732  -2.073  1.00  2.75           C  
ATOM    114  HA  VAL A  30       0.326 -28.723  -3.100  1.00  2.75           H  
ATOM    115  C   VAL A  30      -0.121 -30.195  -1.629  1.00  2.75           C  
ATOM    116  CB  VAL A  30       0.966 -27.964  -1.191  1.00  2.75           C  
ATOM    117  HB  VAL A  30       0.615 -27.960  -0.159  1.00  2.75           H  
ATOM    118  O   VAL A  30       0.503 -31.068  -2.234  1.00  2.75           O  
ATOM    119  CG1 VAL A  30       2.359 -28.613  -1.217  1.00  2.75           C  
ATOM    120 HG11 VAL A  30       2.709 -28.691  -2.246  1.00  2.75           H  
ATOM    121 HG12 VAL A  30       3.056 -28.000  -0.646  1.00  2.75           H  
ATOM    122 HG13 VAL A  30       2.317 -29.605  -0.767  1.00  2.75           H  
ATOM    123  CG2 VAL A  30       1.118 -26.511  -1.654  1.00  2.75           C  
ATOM    124 HG21 VAL A  30       0.169 -25.981  -1.571  1.00  2.75           H  
ATOM    125 HG22 VAL A  30       1.839 -25.988  -1.026  1.00  2.75           H  
ATOM    126 HG23 VAL A  30       1.454 -26.475  -2.690  1.00  2.75           H  
ATOM    127  N   LEU A  31      -0.896 -30.482  -0.582  1.00  2.27           N  
ATOM    128  H   LEU A  31      -1.371 -29.722  -0.116  1.00  2.27           H  
ATOM    129  CA  LEU A  31      -1.122 -31.846  -0.105  1.00  2.27           C  
ATOM    130  HA  LEU A  31      -0.160 -32.337   0.039  1.00  2.27           H  
ATOM    131  C   LEU A  31      -1.871 -32.699  -1.132  1.00  2.27           C  
ATOM    132  CB  LEU A  31      -1.884 -31.804   1.230  1.00  2.27           C  
ATOM    133  HB2 LEU A  31      -2.756 -31.160   1.114  1.00  2.27           H  
ATOM    134  HB3 LEU A  31      -2.246 -32.807   1.455  1.00  2.27           H  
ATOM    135  O   LEU A  31      -1.472 -33.838  -1.375  1.00  2.27           O  
ATOM    136  CG  LEU A  31      -1.053 -31.309   2.427  1.00  2.27           C  
ATOM    137  HG  LEU A  31      -0.662 -30.311   2.231  1.00  2.27           H  
ATOM    138  CD1 LEU A  31      -1.945 -31.251   3.667  1.00  2.27           C  
ATOM    139 HD11 LEU A  31      -2.780 -30.575   3.484  1.00  2.27           H  
ATOM    140 HD12 LEU A  31      -2.331 -32.243   3.901  1.00  2.27           H  
ATOM    141 HD13 LEU A  31      -1.376 -30.875   4.517  1.00  2.27           H  
ATOM    142  CD2 LEU A  31       0.136 -32.226   2.731  1.00  2.27           C  
ATOM    143 HD21 LEU A  31       0.856 -32.189   1.913  1.00  2.27           H  
ATOM    144 HD22 LEU A  31       0.628 -31.890   3.644  1.00  2.27           H  
ATOM    145 HD23 LEU A  31      -0.215 -33.248   2.868  1.00  2.27           H  
ATOM    146  N   ALA A  32      -2.900 -32.150  -1.774  1.00  2.08           N  
ATOM    147  H   ALA A  32      -3.209 -31.223  -1.517  1.00  2.08           H  
ATOM    148  CA  ALA A  32      -3.656 -32.872  -2.788  1.00  2.08           C  
ATOM    149  HA  ALA A  32      -3.994 -33.818  -2.363  1.00  2.08           H  
ATOM    150  C   ALA A  32      -2.816 -33.203  -4.030  1.00  2.08           C  
ATOM    151  CB  ALA A  32      -4.885 -32.048  -3.143  1.00  2.08           C  
ATOM    152  HB1 ALA A  32      -4.584 -31.112  -3.615  1.00  2.08           H  
ATOM    153  HB2 ALA A  32      -5.515 -32.617  -3.826  1.00  2.08           H  
ATOM    154  HB3 ALA A  32      -5.447 -31.840  -2.233  1.00  2.08           H  
ATOM    155  O   ALA A  32      -2.942 -34.299  -4.566  1.00  2.08           O  
ATOM    156  N   LEU A  33      -1.906 -32.316  -4.450  1.00  2.87           N  
ATOM    157  H   LEU A  33      -1.881 -31.407  -4.009  1.00  2.87           H  
ATOM    158  CA  LEU A  33      -0.973 -32.608  -5.546  1.00  2.87           C  
ATOM    159  HA  LEU A  33      -1.539 -32.976  -6.401  1.00  2.87           H  
ATOM    160  C   LEU A  33       0.015 -33.729  -5.189  1.00  2.87           C  
ATOM    161  CB  LEU A  33      -0.218 -31.331  -5.950  1.00  2.87           C  
ATOM    162  HB2 LEU A  33       0.271 -30.917  -5.068  1.00  2.87           H  
ATOM    163  HB3 LEU A  33       0.560 -31.611  -6.660  1.00  2.87           H  
ATOM    164  O   LEU A  33       0.294 -34.586  -6.024  1.00  2.87           O  
ATOM    165  CG  LEU A  33      -1.088 -30.239  -6.597  1.00  2.87           C  
ATOM    166  HG  LEU A  33      -1.833 -29.880  -5.887  1.00  2.87           H  
ATOM    167  CD1 LEU A  33      -0.197 -29.060  -6.992  1.00  2.87           C  
ATOM    168 HD11 LEU A  33       0.512 -29.368  -7.760  1.00  2.87           H  
ATOM    169 HD12 LEU A  33       0.348 -28.707  -6.117  1.00  2.87           H  
ATOM    170 HD13 LEU A  33      -0.815 -28.247  -7.372  1.00  2.87           H  
ATOM    171  CD2 LEU A  33      -1.827 -30.742  -7.836  1.00  2.87           C  
ATOM    172 HD21 LEU A  33      -1.127 -31.256  -8.495  1.00  2.87           H  
ATOM    173 HD22 LEU A  33      -2.288 -29.908  -8.365  1.00  2.87           H  
ATOM    174 HD23 LEU A  33      -2.618 -31.432  -7.541  1.00  2.87           H  
ATOM    175  N   LYS A  34       0.497 -33.771  -3.941  1.00  2.69           N  
ATOM    176  H   LYS A  34       0.242 -33.027  -3.309  1.00  2.69           H  
ATOM    177  CA  LYS A  34       1.343 -34.877  -3.457  1.00  2.69           C  
ATOM    178  HA  LYS A  34       2.167 -35.027  -4.155  1.00  2.69           H  
ATOM    179  C   LYS A  34       0.586 -36.203  -3.412  1.00  2.69           C  
ATOM    180  CB  LYS A  34       1.897 -34.553  -2.065  1.00  2.69           C  
ATOM    181  HB2 LYS A  34       2.338 -35.456  -1.644  1.00  2.69           H  
ATOM    182  HB3 LYS A  34       1.081 -34.237  -1.415  1.00  2.69           H  
ATOM    183  O   LYS A  34       1.166 -37.234  -3.733  1.00  2.69           O  
ATOM    184  CG  LYS A  34       2.974 -33.466  -2.111  1.00  2.69           C  
ATOM    185  HG2 LYS A  34       2.589 -32.580  -2.616  1.00  2.69           H  
ATOM    186  HG3 LYS A  34       3.835 -33.837  -2.667  1.00  2.69           H  
ATOM    187  CD  LYS A  34       3.401 -33.093  -0.688  1.00  2.69           C  
ATOM    188  HD2 LYS A  34       2.531 -32.722  -0.146  1.00  2.69           H  
ATOM    189  HD3 LYS A  34       3.798 -33.974  -0.184  1.00  2.69           H  
ATOM    190  CE  LYS A  34       4.469 -32.000  -0.757  1.00  2.69           C  
ATOM    191  HE2 LYS A  34       4.062 -31.165  -1.328  1.00  2.69           H  
ATOM    192  HE3 LYS A  34       5.328 -32.382  -1.309  1.00  2.69           H  
ATOM    193  NZ  LYS A  34       4.871 -31.545   0.596  1.00  2.69           N  
ATOM    194  HZ1 LYS A  34       4.069 -31.174   1.086  1.00  2.69           H  
ATOM    195  HZ2 LYS A  34       5.560 -30.810   0.523  1.00  2.69           H  
ATOM    196  HZ3 LYS A  34       5.261 -32.308   1.132  1.00  2.69           H  
ATOM    197  N   SER A  35      -0.681 -36.182  -3.001  1.00  2.86           N  
ATOM    198  H   SER A  35      -1.079 -35.300  -2.712  1.00  2.86           H  
ATOM    199  CA  SER A  35      -1.533 -37.378  -2.987  1.00  2.86           C  
ATOM    200  HA  SER A  35      -1.001 -38.189  -2.491  1.00  2.86           H  
ATOM    201  C   SER A  35      -1.855 -37.847  -4.406  1.00  2.86           C  
ATOM    202  CB  SER A  35      -2.806 -37.104  -2.189  1.00  2.86           C  
ATOM    203  HB2 SER A  35      -2.538 -36.808  -1.175  1.00  2.86           H  
ATOM    204  HB3 SER A  35      -3.368 -36.293  -2.653  1.00  2.86           H  
ATOM    205  O   SER A  35      -1.747 -39.034  -4.696  1.00  2.86           O  
ATOM    206  OG  SER A  35      -3.615 -38.256  -2.128  1.00  2.86           O  
ATOM    207  HG  SER A  35      -3.081 -39.001  -1.845  1.00  2.86           H  
ATOM    208  N   LEU A  36      -2.126 -36.923  -5.335  1.00  2.67           N  
ATOM    209  H   LEU A  36      -2.238 -35.961  -5.048  1.00  2.67           H  
ATOM    210  CA  LEU A  36      -2.288 -37.248  -6.752  1.00  2.67           C  
ATOM    211  HA  LEU A  36      -3.158 -37.897  -6.854  1.00  2.67           H  
ATOM    212  C   LEU A  36      -1.065 -38.014  -7.277  1.00  2.67           C  
ATOM    213  CB  LEU A  36      -2.522 -35.948  -7.544  1.00  2.67           C  
ATOM    214  HB2 LEU A  36      -3.370 -35.417  -7.113  1.00  2.67           H  
ATOM    215  HB3 LEU A  36      -1.643 -35.313  -7.438  1.00  2.67           H  
ATOM    216  O   LEU A  36      -1.219 -39.075  -7.875  1.00  2.67           O  
ATOM    217  CG  LEU A  36      -2.780 -36.165  -9.045  1.00  2.67           C  
ATOM    218  HG  LEU A  36      -1.999 -36.787  -9.481  1.00  2.67           H  
ATOM    219  CD1 LEU A  36      -4.140 -36.824  -9.281  1.00  2.67           C  
ATOM    220 HD11 LEU A  36      -4.395 -36.804 -10.341  1.00  2.67           H  
ATOM    221 HD12 LEU A  36      -4.916 -36.305  -8.720  1.00  2.67           H  
ATOM    222 HD13 LEU A  36      -4.109 -37.863  -8.953  1.00  2.67           H  
ATOM    223  CD2 LEU A  36      -2.758 -34.815  -9.763  1.00  2.67           C  
ATOM    224 HD21 LEU A  36      -2.924 -34.971 -10.829  1.00  2.67           H  
ATOM    225 HD22 LEU A  36      -3.533 -34.163  -9.361  1.00  2.67           H  
ATOM    226 HD23 LEU A  36      -1.782 -34.350  -9.627  1.00  2.67           H  
ATOM    227  N   GLU A  37       0.140 -37.510  -7.005  1.00  2.77           N  
ATOM    228  H   GLU A  37       0.193 -36.619  -6.533  1.00  2.77           H  
ATOM    229  CA  GLU A  37       1.391 -38.142  -7.430  1.00  2.77           C  
ATOM    230  HA  GLU A  37       1.357 -38.300  -8.508  1.00  2.77           H  
ATOM    231  C   GLU A  37       1.632 -39.511  -6.778  1.00  2.77           C  
ATOM    232  CB  GLU A  37       2.557 -37.192  -7.123  1.00  2.77           C  
ATOM    233  HB2 GLU A  37       2.360 -36.233  -7.602  1.00  2.77           H  
ATOM    234  HB3 GLU A  37       2.610 -37.033  -6.046  1.00  2.77           H  
ATOM    235  O   GLU A  37       2.009 -40.458  -7.464  1.00  2.77           O  
ATOM    236  CG  GLU A  37       3.906 -37.731  -7.625  1.00  2.77           C  
ATOM    237  HG2 GLU A  37       4.129 -38.669  -7.117  1.00  2.77           H  
ATOM    238  HG3 GLU A  37       3.827 -37.938  -8.693  1.00  2.77           H  
ATOM    239  CD  GLU A  37       5.072 -36.765  -7.366  1.00  2.77           C  
ATOM    240  OE1 GLU A  37       6.099 -36.910  -8.068  1.00  2.77           O  
ATOM    241  OE2 GLU A  37       4.964 -35.934  -6.433  1.00  2.77           O  
ATOM    242  N   LYS A  38       1.445 -39.621  -5.459  1.00  2.88           N  
ATOM    243  H   LYS A  38       1.125 -38.806  -4.957  1.00  2.88           H  
ATOM    244  CA  LYS A  38       1.838 -40.816  -4.695  1.00  2.88           C  
ATOM    245  HA  LYS A  38       2.716 -41.265  -5.160  1.00  2.88           H  
ATOM    246  C   LYS A  38       0.786 -41.913  -4.676  1.00  2.88           C  
ATOM    247  CB  LYS A  38       2.178 -40.419  -3.258  1.00  2.88           C  
ATOM    248  HB2 LYS A  38       2.298 -41.326  -2.666  1.00  2.88           H  
ATOM    249  HB3 LYS A  38       1.357 -39.842  -2.833  1.00  2.88           H  
ATOM    250  O   LYS A  38       1.147 -43.086  -4.710  1.00  2.88           O  
ATOM    251  CG  LYS A  38       3.480 -39.617  -3.205  1.00  2.88           C  
ATOM    252  HG2 LYS A  38       4.286 -40.210  -3.638  1.00  2.88           H  
ATOM    253  HG3 LYS A  38       3.380 -38.689  -3.769  1.00  2.88           H  
ATOM    254  CD  LYS A  38       3.808 -39.298  -1.751  1.00  2.88           C  
ATOM    255  HD2 LYS A  38       3.878 -40.232  -1.192  1.00  2.88           H  
ATOM    256  HD3 LYS A  38       3.013 -38.683  -1.330  1.00  2.88           H  
ATOM    257  CE  LYS A  38       5.139 -38.554  -1.702  1.00  2.88           C  
ATOM    258  HE2 LYS A  38       5.874 -39.128  -2.266  1.00  2.88           H  
ATOM    259  HE3 LYS A  38       5.017 -37.593  -2.202  1.00  2.88           H  
ATOM    260  NZ  LYS A  38       5.578 -38.384  -0.300  1.00  2.88           N  
ATOM    261  HZ1 LYS A  38       5.689 -39.295   0.122  1.00  2.88           H  
ATOM    262  HZ2 LYS A  38       4.872 -37.880   0.217  1.00  2.88           H  
ATOM    263  HZ3 LYS A  38       6.460 -37.894  -0.268  1.00  2.88           H  
ATOM    264  N   ASP A  39      -0.481 -41.533  -4.603  1.00  3.12           N  
ATOM    265  H   ASP A  39      -0.686 -40.544  -4.584  1.00  3.12           H  
ATOM    266  CA  ASP A  39      -1.578 -42.452  -4.310  1.00  3.12           C  
ATOM    267  HA  ASP A  39      -1.173 -43.390  -3.930  1.00  3.12           H  
ATOM    268  C   ASP A  39      -2.388 -42.776  -5.569  1.00  3.12           C  
ATOM    269  CB  ASP A  39      -2.475 -41.863  -3.206  1.00  3.12           C  
ATOM    270  HB2 ASP A  39      -3.048 -41.033  -3.619  1.00  3.12           H  
ATOM    271  HB3 ASP A  39      -3.187 -42.627  -2.894  1.00  3.12           H  
ATOM    272  O   ASP A  39      -2.872 -43.897  -5.715  1.00  3.12           O  
ATOM    273  CG  ASP A  39      -1.710 -41.378  -1.965  1.00  3.12           C  
ATOM    274  OD1 ASP A  39      -0.776 -42.081  -1.518  1.00  3.12           O  
ATOM    275  OD2 ASP A  39      -2.056 -40.280  -1.462  1.00  3.12           O  
ATOM    276  N   TYR A  40      -2.513 -41.819  -6.497  1.00  2.94           N  
ATOM    277  H   TYR A  40      -2.090 -40.921  -6.313  1.00  2.94           H  
ATOM    278  CA  TYR A  40      -3.325 -41.989  -7.703  1.00  2.94           C  
ATOM    279  HA  TYR A  40      -4.026 -42.808  -7.538  1.00  2.94           H  
ATOM    280  C   TYR A  40      -2.493 -42.381  -8.929  1.00  2.94           C  
ATOM    281  CB  TYR A  40      -4.164 -40.730  -7.934  1.00  2.94           C  
ATOM    282  HB2 TYR A  40      -3.529 -39.943  -8.343  1.00  2.94           H  
ATOM    283  HB3 TYR A  40      -4.552 -40.379  -6.978  1.00  2.94           H  
ATOM    284  O   TYR A  40      -2.750 -43.407  -9.548  1.00  2.94           O  
ATOM    285  CG  TYR A  40      -5.340 -40.953  -8.857  1.00  2.94           C  
ATOM    286  CD1 TYR A  40      -5.286 -40.551 -10.206  1.00  2.94           C  
ATOM    287  HD1 TYR A  40      -4.389 -40.098 -10.604  1.00  2.94           H  
ATOM    288  CD2 TYR A  40      -6.490 -41.591  -8.356  1.00  2.94           C  
ATOM    289  HD2 TYR A  40      -6.513 -41.932  -7.332  1.00  2.94           H  
ATOM    290  CE1 TYR A  40      -6.399 -40.762 -11.042  1.00  2.94           C  
ATOM    291  HE1 TYR A  40      -6.377 -40.489 -12.087  1.00  2.94           H  
ATOM    292  CE2 TYR A  40      -7.601 -41.798  -9.189  1.00  2.94           C  
ATOM    293  HE2 TYR A  40      -8.474 -42.306  -8.807  1.00  2.94           H  
ATOM    294  OH  TYR A  40      -8.666 -41.482 -11.310  1.00  2.94           O  
ATOM    295  HH  TYR A  40      -9.422 -41.807 -10.816  1.00  2.94           H  
ATOM    296  CZ  TYR A  40      -7.565 -41.361 -10.529  1.00  2.94           C  
ATOM    297  N   LEU A  41      -1.442 -41.629  -9.282  1.00  4.02           N  
ATOM    298  H   LEU A  41      -1.224 -40.810  -8.732  1.00  4.02           H  
ATOM    299  CA  LEU A  41      -0.687 -41.895 -10.518  1.00  4.02           C  
ATOM    300  HA  LEU A  41      -1.371 -41.737 -11.352  1.00  4.02           H  
ATOM    301  C   LEU A  41      -0.202 -43.349 -10.696  1.00  4.02           C  
ATOM    302  CB  LEU A  41       0.508 -40.938 -10.676  1.00  4.02           C  
ATOM    303  HB2 LEU A  41       1.146 -40.990  -9.794  1.00  4.02           H  
ATOM    304  HB3 LEU A  41       1.099 -41.305 -11.516  1.00  4.02           H  
ATOM    305  O   LEU A  41      -0.326 -43.851 -11.818  1.00  4.02           O  
ATOM    306  CG  LEU A  41       0.187 -39.466 -10.959  1.00  4.02           C  
ATOM    307  HG  LEU A  41      -0.207 -38.981 -10.065  1.00  4.02           H  
ATOM    308  CD1 LEU A  41       1.470 -38.753 -11.377  1.00  4.02           C  
ATOM    309 HD11 LEU A  41       2.207 -38.819 -10.576  1.00  4.02           H  
ATOM    310 HD12 LEU A  41       1.878 -39.214 -12.276  1.00  4.02           H  
ATOM    311 HD13 LEU A  41       1.251 -37.705 -11.582  1.00  4.02           H  
ATOM    312  CD2 LEU A  41      -0.821 -39.289 -12.084  1.00  4.02           C  
ATOM    313 HD21 LEU A  41      -0.929 -38.227 -12.304  1.00  4.02           H  
ATOM    314 HD22 LEU A  41      -0.486 -39.824 -12.973  1.00  4.02           H  
ATOM    315 HD23 LEU A  41      -1.791 -39.664 -11.759  1.00  4.02           H  
ATOM    316  N   PRO A  42       0.307 -44.060  -9.665  1.00  4.17           N  
ATOM    317  CA  PRO A  42       0.799 -45.430  -9.830  1.00  4.17           C  
ATOM    318  HA  PRO A  42       1.619 -45.427 -10.549  1.00  4.17           H  
ATOM    319  C   PRO A  42      -0.231 -46.436 -10.351  1.00  4.17           C  
ATOM    320  CB  PRO A  42       1.347 -45.836  -8.459  1.00  4.17           C  
ATOM    321  HB2 PRO A  42       0.560 -46.291  -7.858  1.00  4.17           H  
ATOM    322  HB3 PRO A  42       2.197 -46.512  -8.549  1.00  4.17           H  
ATOM    323  O   PRO A  42       0.154 -47.377 -11.043  1.00  4.17           O  
ATOM    324  CG  PRO A  42       1.748 -44.502  -7.835  1.00  4.17           C  
ATOM    325  HG2 PRO A  42       1.782 -44.560  -6.747  1.00  4.17           H  
ATOM    326  HG3 PRO A  42       2.707 -44.173  -8.236  1.00  4.17           H  
ATOM    327  CD  PRO A  42       0.640 -43.581  -8.327  1.00  4.17           C  
ATOM    328  HD2 PRO A  42       0.992 -42.550  -8.329  1.00  4.17           H  
ATOM    329  HD3 PRO A  42      -0.231 -43.676  -7.677  1.00  4.17           H  
ATOM    330  N   GLY A  43      -1.520 -46.247 -10.054  1.00  4.78           N  
ATOM    331  H   GLY A  43      -1.786 -45.421  -9.536  1.00  4.78           H  
ATOM    332  CA  GLY A  43      -2.595 -47.127 -10.523  1.00  4.78           C  
ATOM    333  HA2 GLY A  43      -2.220 -48.143 -10.645  1.00  4.78           H  
ATOM    334  HA3 GLY A  43      -3.378 -47.137  -9.765  1.00  4.78           H  
ATOM    335  C   GLY A  43      -3.243 -46.690 -11.839  1.00  4.78           C  
ATOM    336  O   GLY A  43      -4.024 -47.450 -12.420  1.00  4.78           O  
ATOM    337  N   HIS A  44      -2.943 -45.473 -12.309  1.00  3.02           N  
ATOM    338  H   HIS A  44      -2.338 -44.908 -11.730  1.00  3.02           H  
ATOM    339  CA  HIS A  44      -3.779 -44.771 -13.289  1.00  3.02           C  
ATOM    340  HA  HIS A  44      -4.498 -45.472 -13.711  1.00  3.02           H  
ATOM    341  C   HIS A  44      -2.996 -44.216 -14.481  1.00  3.02           C  
ATOM    342  CB  HIS A  44      -4.593 -43.683 -12.565  1.00  3.02           C  
ATOM    343  HB2 HIS A  44      -5.205 -43.147 -13.291  1.00  3.02           H  
ATOM    344  HB3 HIS A  44      -3.914 -42.967 -12.103  1.00  3.02           H  
ATOM    345  O   HIS A  44      -3.612 -43.842 -15.477  1.00  3.02           O  
ATOM    346  CG  HIS A  44      -5.505 -44.242 -11.493  1.00  3.02           C  
ATOM    347  CD2 HIS A  44      -6.864 -44.307 -11.533  1.00  3.02           C  
ATOM    348  HD2 HIS A  44      -7.512 -43.931 -12.312  1.00  3.02           H  
ATOM    349  ND1 HIS A  44      -5.083 -44.828 -10.299  1.00  3.02           N  
ATOM    350  CE1 HIS A  44      -6.180 -45.186  -9.633  1.00  3.02           C  
ATOM    351  HE1 HIS A  44      -6.192 -45.666  -8.666  1.00  3.02           H  
ATOM    352  NE2 HIS A  44      -7.261 -44.903 -10.363  1.00  3.02           N  
ATOM    353  HE2 HIS A  44      -8.200 -45.175 -10.109  1.00  3.02           H  
ATOM    354  N   LEU A  45      -1.660 -44.215 -14.446  1.00  3.94           N  
ATOM    355  H   LEU A  45      -1.204 -44.491 -13.589  1.00  3.94           H  
ATOM    356  CA  LEU A  45      -0.810 -43.852 -15.582  1.00  3.94           C  
ATOM    357  HA  LEU A  45      -1.356 -44.089 -16.496  1.00  3.94           H  
ATOM    358  C   LEU A  45       0.493 -44.665 -15.591  1.00  3.94           C  
ATOM    359  CB  LEU A  45      -0.539 -42.336 -15.526  1.00  3.94           C  
ATOM    360  HB2 LEU A  45       0.134 -42.139 -14.692  1.00  3.94           H  
ATOM    361  HB3 LEU A  45      -1.473 -41.813 -15.325  1.00  3.94           H  
ATOM    362  O   LEU A  45       1.023 -45.011 -14.539  1.00  3.94           O  
ATOM    363  CG  LEU A  45       0.069 -41.759 -16.817  1.00  3.94           C  
ATOM    364  HG  LEU A  45       0.978 -42.299 -17.081  1.00  3.94           H  
ATOM    365  CD1 LEU A  45      -0.912 -41.815 -17.993  1.00  3.94           C  
ATOM    366 HD11 LEU A  45      -1.104 -42.849 -18.279  1.00  3.94           H  
ATOM    367 HD12 LEU A  45      -1.853 -41.340 -17.717  1.00  3.94           H  
ATOM    368 HD13 LEU A  45      -0.493 -41.296 -18.855  1.00  3.94           H  
ATOM    369  CD2 LEU A  45       0.430 -40.298 -16.605  1.00  3.94           C  
ATOM    370 HD21 LEU A  45       0.909 -39.892 -17.496  1.00  3.94           H  
ATOM    371 HD22 LEU A  45      -0.497 -39.754 -16.423  1.00  3.94           H  
ATOM    372 HD23 LEU A  45       1.098 -40.190 -15.751  1.00  3.94           H  
ATOM    373  N   ASP A  46       1.043 -44.938 -16.778  1.00  3.78           N  
ATOM    374  H   ASP A  46       0.576 -44.616 -17.614  1.00  3.78           H  
ATOM    375  CA  ASP A  46       2.358 -45.578 -16.921  1.00  3.78           C  
ATOM    376  HA  ASP A  46       2.319 -46.552 -16.433  1.00  3.78           H  
ATOM    377  C   ASP A  46       3.447 -44.734 -16.228  1.00  3.78           C  
ATOM    378  CB  ASP A  46       2.646 -45.803 -18.418  1.00  3.78           C  
ATOM    379  HB2 ASP A  46       2.708 -44.831 -18.908  1.00  3.78           H  
ATOM    380  HB3 ASP A  46       1.799 -46.336 -18.851  1.00  3.78           H  
ATOM    381  O   ASP A  46       3.551 -43.523 -16.455  1.00  3.78           O  
ATOM    382  CG  ASP A  46       3.927 -46.583 -18.752  1.00  3.78           C  
ATOM    383  OD1 ASP A  46       4.940 -46.429 -18.035  1.00  3.78           O  
ATOM    384  OD2 ASP A  46       3.943 -47.232 -19.827  1.00  3.78           O  
ATOM    385  N   ALA A  47       4.273 -45.387 -15.404  1.00  5.64           N  
ATOM    386  H   ALA A  47       4.143 -46.384 -15.310  1.00  5.64           H  
ATOM    387  CA  ALA A  47       5.324 -44.771 -14.593  1.00  5.64           C  
ATOM    388  HA  ALA A  47       4.862 -44.148 -13.827  1.00  5.64           H  
ATOM    389  C   ALA A  47       6.271 -43.869 -15.396  1.00  5.64           C  
ATOM    390  CB  ALA A  47       6.096 -45.894 -13.892  1.00  5.64           C  
ATOM    391  HB1 ALA A  47       5.414 -46.481 -13.277  1.00  5.64           H  
ATOM    392  HB2 ALA A  47       6.570 -46.542 -14.629  1.00  5.64           H  
ATOM    393  HB3 ALA A  47       6.860 -45.460 -13.247  1.00  5.64           H  
ATOM    394  O   ALA A  47       6.722 -42.835 -14.899  1.00  5.64           O  
ATOM    395  N   LYS A  48       6.529 -44.197 -16.670  1.00  4.95           N  
ATOM    396  H   LYS A  48       6.077 -45.018 -17.046  1.00  4.95           H  
ATOM    397  CA  LYS A  48       7.394 -43.381 -17.540  1.00  4.95           C  
ATOM    398  HA  LYS A  48       8.348 -43.248 -17.031  1.00  4.95           H  
ATOM    399  C   LYS A  48       6.846 -41.971 -17.794  1.00  4.95           C  
ATOM    400  CB  LYS A  48       7.648 -44.140 -18.849  1.00  4.95           C  
ATOM    401  HB2 LYS A  48       7.881 -45.177 -18.609  1.00  4.95           H  
ATOM    402  HB3 LYS A  48       8.515 -43.708 -19.349  1.00  4.95           H  
ATOM    403  O   LYS A  48       7.600 -41.081 -18.180  1.00  4.95           O  
ATOM    404  CG  LYS A  48       6.450 -44.081 -19.810  1.00  4.95           C  
ATOM    405  HG2 LYS A  48       6.434 -43.110 -20.304  1.00  4.95           H  
ATOM    406  HG3 LYS A  48       5.520 -44.202 -19.255  1.00  4.95           H  
ATOM    407  CD  LYS A  48       6.545 -45.183 -20.864  1.00  4.95           C  
ATOM    408  HD2 LYS A  48       7.463 -45.080 -21.443  1.00  4.95           H  
ATOM    409  HD3 LYS A  48       6.550 -46.142 -20.346  1.00  4.95           H  
ATOM    410  CE  LYS A  48       5.326 -45.097 -21.780  1.00  4.95           C  
ATOM    411  HE2 LYS A  48       5.528 -44.413 -22.604  1.00  4.95           H  
ATOM    412  HE3 LYS A  48       4.501 -44.685 -21.199  1.00  4.95           H  
ATOM    413  NZ  LYS A  48       4.921 -46.430 -22.259  1.00  4.95           N  
ATOM    414  HZ1 LYS A  48       5.673 -46.922 -22.719  1.00  4.95           H  
ATOM    415  HZ2 LYS A  48       4.099 -46.369 -22.844  1.00  4.95           H  
ATOM    416  HZ3 LYS A  48       4.640 -46.955 -21.443  1.00  4.95           H  
ATOM    417  N   HIS A  49       5.544 -41.763 -17.597  1.00  4.49           N  
ATOM    418  H   HIS A  49       4.985 -42.539 -17.272  1.00  4.49           H  
ATOM    419  CA  HIS A  49       4.874 -40.485 -17.812  1.00  4.49           C  
ATOM    420  HA  HIS A  49       5.503 -39.856 -18.442  1.00  4.49           H  
ATOM    421  C   HIS A  49       4.648 -39.684 -16.525  1.00  4.49           C  
ATOM    422  CB  HIS A  49       3.563 -40.724 -18.572  1.00  4.49           C  
ATOM    423  HB2 HIS A  49       2.932 -41.397 -17.991  1.00  4.49           H  
ATOM    424  HB3 HIS A  49       3.037 -39.776 -18.682  1.00  4.49           H  
ATOM    425  O   HIS A  49       4.316 -38.504 -16.626  1.00  4.49           O  
ATOM    426  CG  HIS A  49       3.769 -41.300 -19.949  1.00  4.49           C  
ATOM    427  CD2 HIS A  49       3.140 -42.389 -20.487  1.00  4.49           C  
ATOM    428  HD2 HIS A  49       2.384 -42.986 -19.998  1.00  4.49           H  
ATOM    429  ND1 HIS A  49       4.610 -40.800 -20.916  1.00  4.49           N  
ATOM    430  HD1 HIS A  49       5.206 -39.990 -20.822  1.00  4.49           H  
ATOM    431  CE1 HIS A  49       4.492 -41.568 -22.010  1.00  4.49           C  
ATOM    432  HE1 HIS A  49       5.021 -41.410 -22.938  1.00  4.49           H  
ATOM    433  NE2 HIS A  49       3.622 -42.565 -21.790  1.00  4.49           N  
ATOM    434  N   HIS A  50       4.861 -40.263 -15.336  1.00  4.06           N  
ATOM    435  H   HIS A  50       5.167 -41.225 -15.311  1.00  4.06           H  
ATOM    436  CA  HIS A  50       4.550 -39.612 -14.052  1.00  4.06           C  
ATOM    437  HA  HIS A  50       3.482 -39.402 -13.995  1.00  4.06           H  
ATOM    438  C   HIS A  50       5.263 -38.272 -13.881  1.00  4.06           C  
ATOM    439  CB  HIS A  50       4.928 -40.532 -12.886  1.00  4.06           C  
ATOM    440  HB2 HIS A  50       5.962 -40.857 -12.995  1.00  4.06           H  
ATOM    441  HB3 HIS A  50       4.860 -39.959 -11.962  1.00  4.06           H  
ATOM    442  O   HIS A  50       4.611 -37.255 -13.659  1.00  4.06           O  
ATOM    443  CG  HIS A  50       4.067 -41.750 -12.702  1.00  4.06           C  
ATOM    444  CD2 HIS A  50       3.030 -42.179 -13.482  1.00  4.06           C  
ATOM    445  HD2 HIS A  50       2.657 -41.720 -14.385  1.00  4.06           H  
ATOM    446  ND1 HIS A  50       4.233 -42.635 -11.644  1.00  4.06           N  
ATOM    447  CE1 HIS A  50       3.285 -43.564 -11.789  1.00  4.06           C  
ATOM    448  HE1 HIS A  50       3.179 -44.415 -11.132  1.00  4.06           H  
ATOM    449  NE2 HIS A  50       2.548 -43.323 -12.884  1.00  4.06           N  
ATOM    450  HE2 HIS A  50       1.792 -43.905 -13.213  1.00  4.06           H  
ATOM    451  N   LYS A  51       6.588 -38.250 -14.065  1.00  4.06           N  
ATOM    452  H   LYS A  51       7.050 -39.135 -14.219  1.00  4.06           H  
ATOM    453  CA  LYS A  51       7.396 -37.033 -13.897  1.00  4.06           C  
ATOM    454  HA  LYS A  51       7.257 -36.667 -12.880  1.00  4.06           H  
ATOM    455  C   LYS A  51       6.927 -35.905 -14.821  1.00  4.06           C  
ATOM    456  CB  LYS A  51       8.880 -37.374 -14.102  1.00  4.06           C  
ATOM    457  HB2 LYS A  51       9.165 -38.156 -13.399  1.00  4.06           H  
ATOM    458  HB3 LYS A  51       9.038 -37.739 -15.117  1.00  4.06           H  
ATOM    459  O   LYS A  51       6.627 -34.809 -14.361  1.00  4.06           O  
ATOM    460  CG  LYS A  51       9.756 -36.140 -13.859  1.00  4.06           C  
ATOM    461  HG2 LYS A  51       9.475 -35.351 -14.557  1.00  4.06           H  
ATOM    462  HG3 LYS A  51       9.593 -35.780 -12.843  1.00  4.06           H  
ATOM    463  CD  LYS A  51      11.242 -36.445 -14.053  1.00  4.06           C  
ATOM    464  HD2 LYS A  51      11.405 -36.833 -15.059  1.00  4.06           H  
ATOM    465  HD3 LYS A  51      11.569 -37.172 -13.311  1.00  4.06           H  
ATOM    466  CE  LYS A  51      11.985 -35.120 -13.875  1.00  4.06           C  
ATOM    467  HE2 LYS A  51      11.572 -34.401 -14.583  1.00  4.06           H  
ATOM    468  HE3 LYS A  51      11.776 -34.727 -12.880  1.00  4.06           H  
ATOM    469  NZ  LYS A  51      13.440 -35.253 -14.095  1.00  4.06           N  
ATOM    470  HZ1 LYS A  51      13.611 -35.563 -15.041  1.00  4.06           H  
ATOM    471  HZ2 LYS A  51      13.841 -35.899 -13.430  1.00  4.06           H  
ATOM    472  HZ3 LYS A  51      13.859 -34.342 -13.978  1.00  4.06           H  
ATOM    473  N   ALA A  52       6.810 -36.193 -16.118  1.00  4.09           N  
ATOM    474  H   ALA A  52       7.020 -37.135 -16.419  1.00  4.09           H  
ATOM    475  CA  ALA A  52       6.381 -35.210 -17.111  1.00  4.09           C  
ATOM    476  HA  ALA A  52       7.028 -34.335 -17.045  1.00  4.09           H  
ATOM    477  C   ALA A  52       4.936 -34.737 -16.873  1.00  4.09           C  
ATOM    478  CB  ALA A  52       6.534 -35.838 -18.501  1.00  4.09           C  
ATOM    479  HB1 ALA A  52       6.247 -35.110 -19.260  1.00  4.09           H  
ATOM    480  HB2 ALA A  52       7.574 -36.122 -18.664  1.00  4.09           H  
ATOM    481  HB3 ALA A  52       5.898 -36.719 -18.588  1.00  4.09           H  
ATOM    482  O   ALA A  52       4.604 -33.578 -17.126  1.00  4.09           O  
ATOM    483  N   MET A  53       4.063 -35.623 -16.384  1.00  3.91           N  
ATOM    484  H   MET A  53       4.366 -36.570 -16.209  1.00  3.91           H  
ATOM    485  CA  MET A  53       2.705 -35.260 -16.003  1.00  3.91           C  
ATOM    486  HA  MET A  53       2.236 -34.744 -16.840  1.00  3.91           H  
ATOM    487  C   MET A  53       2.697 -34.294 -14.818  1.00  3.91           C  
ATOM    488  CB  MET A  53       1.890 -36.523 -15.706  1.00  3.91           C  
ATOM    489  HB2 MET A  53       1.816 -37.124 -16.612  1.00  3.91           H  
ATOM    490  HB3 MET A  53       2.362 -37.115 -14.923  1.00  3.91           H  
ATOM    491  O   MET A  53       2.050 -33.252 -14.910  1.00  3.91           O  
ATOM    492  CG  MET A  53       0.491 -36.123 -15.250  1.00  3.91           C  
ATOM    493  HG2 MET A  53       0.083 -35.407 -15.964  1.00  3.91           H  
ATOM    494  HG3 MET A  53       0.549 -35.644 -14.273  1.00  3.91           H  
ATOM    495  SD  MET A  53      -0.651 -37.496 -15.120  1.00  3.91           S  
ATOM    496  CE  MET A  53      -2.111 -36.533 -14.710  1.00  3.91           C  
ATOM    497  HE1 MET A  53      -3.011 -37.032 -15.070  1.00  3.91           H  
ATOM    498  HE2 MET A  53      -2.051 -35.566 -15.211  1.00  3.91           H  
ATOM    499  HE3 MET A  53      -2.158 -36.386 -13.631  1.00  3.91           H  
ATOM    500  N   MET A  54       3.419 -34.603 -13.740  1.00  2.73           N  
ATOM    501  H   MET A  54       3.927 -35.476 -13.717  1.00  2.73           H  
ATOM    502  CA  MET A  54       3.440 -33.763 -12.542  1.00  2.73           C  
ATOM    503  HA  MET A  54       2.410 -33.557 -12.253  1.00  2.73           H  
ATOM    504  C   MET A  54       4.073 -32.398 -12.797  1.00  2.73           C  
ATOM    505  CB  MET A  54       4.133 -34.486 -11.380  1.00  2.73           C  
ATOM    506  HB2 MET A  54       5.098 -34.876 -11.706  1.00  2.73           H  
ATOM    507  HB3 MET A  54       4.313 -33.775 -10.575  1.00  2.73           H  
ATOM    508  O   MET A  54       3.514 -31.395 -12.367  1.00  2.73           O  
ATOM    509  CG  MET A  54       3.277 -35.633 -10.830  1.00  2.73           C  
ATOM    510  HG2 MET A  54       3.248 -36.430 -11.574  1.00  2.73           H  
ATOM    511  HG3 MET A  54       3.780 -36.027  -9.947  1.00  2.73           H  
ATOM    512  SD  MET A  54       1.561 -35.215 -10.377  1.00  2.73           S  
ATOM    513  CE  MET A  54       1.844 -33.891  -9.170  1.00  2.73           C  
ATOM    514  HE1 MET A  54       2.588 -34.205  -8.438  1.00  2.73           H  
ATOM    515  HE2 MET A  54       0.911 -33.665  -8.654  1.00  2.73           H  
ATOM    516  HE3 MET A  54       2.203 -32.995  -9.677  1.00  2.73           H  
ATOM    517  N   GLU A  55       5.141 -32.321 -13.596  1.00  3.01           N  
ATOM    518  H   GLU A  55       5.599 -33.175 -13.879  1.00  3.01           H  
ATOM    519  CA  GLU A  55       5.709 -31.037 -14.034  1.00  3.01           C  
ATOM    520  HA  GLU A  55       6.051 -30.475 -13.165  1.00  3.01           H  
ATOM    521  C   GLU A  55       4.661 -30.174 -14.758  1.00  3.01           C  
ATOM    522  CB  GLU A  55       6.903 -31.291 -14.970  1.00  3.01           C  
ATOM    523  HB2 GLU A  55       6.610 -32.029 -15.717  1.00  3.01           H  
ATOM    524  HB3 GLU A  55       7.147 -30.361 -15.484  1.00  3.01           H  
ATOM    525  O   GLU A  55       4.524 -28.978 -14.492  1.00  3.01           O  
ATOM    526  CG  GLU A  55       8.165 -31.771 -14.230  1.00  3.01           C  
ATOM    527  HG2 GLU A  55       7.911 -32.626 -13.603  1.00  3.01           H  
ATOM    528  HG3 GLU A  55       8.504 -30.969 -13.574  1.00  3.01           H  
ATOM    529  CD  GLU A  55       9.316 -32.173 -15.174  1.00  3.01           C  
ATOM    530  OE1 GLU A  55      10.381 -32.599 -14.658  1.00  3.01           O  
ATOM    531  OE2 GLU A  55       9.144 -32.094 -16.412  1.00  3.01           O  
ATOM    532  N   ARG A  56       3.860 -30.777 -15.648  1.00  2.89           N  
ATOM    533  H   ARG A  56       3.997 -31.764 -15.812  1.00  2.89           H  
ATOM    534  CA  ARG A  56       2.766 -30.069 -16.329  1.00  2.89           C  
ATOM    535  HA  ARG A  56       3.155 -29.142 -16.748  1.00  2.89           H  
ATOM    536  C   ARG A  56       1.654 -29.650 -15.365  1.00  2.89           C  
ATOM    537  CB  ARG A  56       2.196 -30.931 -17.457  1.00  2.89           C  
ATOM    538  HB2 ARG A  56       1.988 -31.931 -17.075  1.00  2.89           H  
ATOM    539  HB3 ARG A  56       1.263 -30.468 -17.779  1.00  2.89           H  
ATOM    540  O   ARG A  56       1.124 -28.552 -15.525  1.00  2.89           O  
ATOM    541  CG  ARG A  56       3.100 -31.058 -18.687  1.00  2.89           C  
ATOM    542  HG2 ARG A  56       3.228 -30.080 -19.150  1.00  2.89           H  
ATOM    543  HG3 ARG A  56       4.081 -31.429 -18.392  1.00  2.89           H  
ATOM    544  CD  ARG A  56       2.473 -32.032 -19.696  1.00  2.89           C  
ATOM    545  HD2 ARG A  56       2.356 -33.000 -19.208  1.00  2.89           H  
ATOM    546  HD3 ARG A  56       3.160 -32.149 -20.535  1.00  2.89           H  
ATOM    547  NE  ARG A  56       1.167 -31.543 -20.193  1.00  2.89           N  
ATOM    548  HE  ARG A  56       0.956 -30.573 -20.008  1.00  2.89           H  
ATOM    549  NH1 ARG A  56       0.371 -33.514 -21.059  1.00  2.89           N  
ATOM    550 HH11 ARG A  56      -0.374 -34.047 -21.484  1.00  2.89           H  
ATOM    551 HH12 ARG A  56       1.236 -33.962 -20.789  1.00  2.89           H  
ATOM    552  NH2 ARG A  56      -0.906 -31.684 -21.118  1.00  2.89           N  
ATOM    553 HH21 ARG A  56      -1.654 -32.239 -21.508  1.00  2.89           H  
ATOM    554 HH22 ARG A  56      -1.100 -30.739 -20.817  1.00  2.89           H  
ATOM    555  CZ  ARG A  56       0.221 -32.247 -20.787  1.00  2.89           C  
ATOM    556  N   VAL A  57       1.295 -30.490 -14.392  1.00  2.59           N  
ATOM    557  H   VAL A  57       1.783 -31.372 -14.328  1.00  2.59           H  
ATOM    558  CA  VAL A  57       0.278 -30.175 -13.373  1.00  2.59           C  
ATOM    559  HA  VAL A  57      -0.636 -29.854 -13.871  1.00  2.59           H  
ATOM    560  C   VAL A  57       0.737 -29.010 -12.501  1.00  2.59           C  
ATOM    561  CB  VAL A  57      -0.058 -31.411 -12.513  1.00  2.59           C  
ATOM    562  HB  VAL A  57       0.864 -31.864 -12.149  1.00  2.59           H  
ATOM    563  O   VAL A  57      -0.002 -28.042 -12.344  1.00  2.59           O  
ATOM    564  CG1 VAL A  57      -0.933 -31.065 -11.302  1.00  2.59           C  
ATOM    565 HG11 VAL A  57      -0.374 -30.447 -10.600  1.00  2.59           H  
ATOM    566 HG12 VAL A  57      -1.222 -31.981 -10.787  1.00  2.59           H  
ATOM    567 HG13 VAL A  57      -1.829 -30.532 -11.618  1.00  2.59           H  
ATOM    568  CG2 VAL A  57      -0.829 -32.447 -13.338  1.00  2.59           C  
ATOM    569 HG21 VAL A  57      -1.780 -32.029 -13.667  1.00  2.59           H  
ATOM    570 HG22 VAL A  57      -0.255 -32.745 -14.216  1.00  2.59           H  
ATOM    571 HG23 VAL A  57      -1.008 -33.336 -12.733  1.00  2.59           H  
ATOM    572  N   GLU A  58       1.966 -29.047 -11.987  1.00  4.42           N  
ATOM    573  H   GLU A  58       2.537 -29.866 -12.139  1.00  4.42           H  
ATOM    574  CA  GLU A  58       2.524 -27.961 -11.181  1.00  4.42           C  
ATOM    575  HA  GLU A  58       1.909 -27.809 -10.294  1.00  4.42           H  
ATOM    576  C   GLU A  58       2.566 -26.640 -11.948  1.00  4.42           C  
ATOM    577  CB  GLU A  58       3.952 -28.290 -10.750  1.00  4.42           C  
ATOM    578  HB2 GLU A  58       4.531 -28.618 -11.613  1.00  4.42           H  
ATOM    579  HB3 GLU A  58       4.391 -27.365 -10.374  1.00  4.42           H  
ATOM    580  O   GLU A  58       2.201 -25.599 -11.401  1.00  4.42           O  
ATOM    581  CG  GLU A  58       4.033 -29.343  -9.641  1.00  4.42           C  
ATOM    582  HG2 GLU A  58       3.640 -30.292 -10.005  1.00  4.42           H  
ATOM    583  HG3 GLU A  58       3.410 -29.016  -8.809  1.00  4.42           H  
ATOM    584  CD  GLU A  58       5.476 -29.520  -9.145  1.00  4.42           C  
ATOM    585  OE1 GLU A  58       5.700 -30.478  -8.378  1.00  4.42           O  
ATOM    586  OE2 GLU A  58       6.324 -28.640  -9.455  1.00  4.42           O  
ATOM    587  N   ASN A  59       2.975 -26.673 -13.219  1.00  4.50           N  
ATOM    588  H   ASN A  59       3.318 -27.547 -13.591  1.00  4.50           H  
ATOM    589  CA  ASN A  59       2.988 -25.485 -14.068  1.00  4.50           C  
ATOM    590  HA  ASN A  59       3.546 -24.696 -13.563  1.00  4.50           H  
ATOM    591  C   ASN A  59       1.575 -24.939 -14.288  1.00  4.50           C  
ATOM    592  CB  ASN A  59       3.693 -25.818 -15.391  1.00  4.50           C  
ATOM    593  HB2 ASN A  59       3.518 -25.011 -16.103  1.00  4.50           H  
ATOM    594  HB3 ASN A  59       3.281 -26.739 -15.804  1.00  4.50           H  
ATOM    595  O   ASN A  59       1.361 -23.740 -14.132  1.00  4.50           O  
ATOM    596  CG  ASN A  59       5.196 -25.962 -15.227  1.00  4.50           C  
ATOM    597  ND2 ASN A  59       5.846 -26.656 -16.130  1.00  4.50           N  
ATOM    598 HD21 ASN A  59       5.334 -27.204 -16.807  1.00  4.50           H  
ATOM    599 HD22 ASN A  59       6.825 -26.813 -15.936  1.00  4.50           H  
ATOM    600  OD1 ASN A  59       5.811 -25.432 -14.314  1.00  4.50           O  
ATOM    601  N   ALA A  60       0.602 -25.807 -14.574  1.00  3.52           N  
ATOM    602  H   ALA A  60       0.831 -26.786 -14.671  1.00  3.52           H  
ATOM    603  CA  ALA A  60      -0.791 -25.404 -14.739  1.00  3.52           C  
ATOM    604  HA  ALA A  60      -0.844 -24.631 -15.506  1.00  3.52           H  
ATOM    605  C   ALA A  60      -1.382 -24.802 -13.453  1.00  3.52           C  
ATOM    606  CB  ALA A  60      -1.589 -26.619 -15.220  1.00  3.52           C  
ATOM    607  HB1 ALA A  60      -1.221 -26.937 -16.195  1.00  3.52           H  
ATOM    608  HB2 ALA A  60      -2.644 -26.355 -15.305  1.00  3.52           H  
ATOM    609  HB3 ALA A  60      -1.473 -27.439 -14.512  1.00  3.52           H  
ATOM    610  O   ALA A  60      -2.108 -23.819 -13.527  1.00  3.52           O  
ATOM    611  N   VAL A  61      -1.048 -25.333 -12.272  1.00  3.84           N  
ATOM    612  H   VAL A  61      -0.488 -26.173 -12.268  1.00  3.84           H  
ATOM    613  CA  VAL A  61      -1.519 -24.785 -10.986  1.00  3.84           C  
ATOM    614  HA  VAL A  61      -2.581 -24.557 -11.078  1.00  3.84           H  
ATOM    615  C   VAL A  61      -0.819 -23.465 -10.639  1.00  3.84           C  
ATOM    616  CB  VAL A  61      -1.365 -25.828  -9.862  1.00  3.84           C  
ATOM    617  HB  VAL A  61      -0.332 -26.171  -9.820  1.00  3.84           H  
ATOM    618  O   VAL A  61      -1.460 -22.541 -10.132  1.00  3.84           O  
ATOM    619  CG1 VAL A  61      -1.754 -25.254  -8.495  1.00  3.84           C  
ATOM    620 HG11 VAL A  61      -1.729 -26.038  -7.738  1.00  3.84           H  
ATOM    621 HG12 VAL A  61      -2.764 -24.846  -8.548  1.00  3.84           H  
ATOM    622 HG13 VAL A  61      -1.055 -24.469  -8.207  1.00  3.84           H  
ATOM    623  CG2 VAL A  61      -2.289 -27.029 -10.103  1.00  3.84           C  
ATOM    624 HG21 VAL A  61      -2.118 -27.786  -9.338  1.00  3.84           H  
ATOM    625 HG22 VAL A  61      -2.095 -27.480 -11.077  1.00  3.84           H  
ATOM    626 HG23 VAL A  61      -3.331 -26.713 -10.068  1.00  3.84           H  
ATOM    627  N   LYS A  62       0.480 -23.323 -10.936  1.00  7.38           N  
ATOM    628  H   LYS A  62       0.968 -24.114 -11.332  1.00  7.38           H  
ATOM    629  CA  LYS A  62       1.205 -22.047 -10.784  1.00  7.38           C  
ATOM    630  HA  LYS A  62       1.091 -21.686  -9.761  1.00  7.38           H  
ATOM    631  C   LYS A  62       0.612 -20.961 -11.681  1.00  7.38           C  
ATOM    632  CB  LYS A  62       2.701 -22.244 -11.077  1.00  7.38           C  
ATOM    633  HB2 LYS A  62       2.813 -22.827 -11.991  1.00  7.38           H  
ATOM    634  HB3 LYS A  62       3.165 -21.271 -11.238  1.00  7.38           H  
ATOM    635  O   LYS A  62       0.414 -19.838 -11.220  1.00  7.38           O  
ATOM    636  CG  LYS A  62       3.428 -22.938  -9.915  1.00  7.38           C  
ATOM    637  HG2 LYS A  62       2.876 -23.830  -9.618  1.00  7.38           H  
ATOM    638  HG3 LYS A  62       3.471 -22.262  -9.061  1.00  7.38           H  
ATOM    639  CD  LYS A  62       4.852 -23.345 -10.319  1.00  7.38           C  
ATOM    640  HD2 LYS A  62       4.789 -23.968 -11.212  1.00  7.38           H  
ATOM    641  HD3 LYS A  62       5.443 -22.458 -10.547  1.00  7.38           H  
ATOM    642  CE  LYS A  62       5.512 -24.149  -9.189  1.00  7.38           C  
ATOM    643  HE2 LYS A  62       5.772 -23.478  -8.371  1.00  7.38           H  
ATOM    644  HE3 LYS A  62       4.777 -24.863  -8.817  1.00  7.38           H  
ATOM    645  NZ  LYS A  62       6.704 -24.902  -9.660  1.00  7.38           N  
ATOM    646  HZ1 LYS A  62       7.050 -25.523  -8.943  1.00  7.38           H  
ATOM    647  HZ2 LYS A  62       6.446 -25.519 -10.418  1.00  7.38           H  
ATOM    648  HZ3 LYS A  62       7.442 -24.292  -9.980  1.00  7.38           H  
ATOM    649  N   ASP A  63       0.224 -21.319 -12.903  1.00  6.45           N  
ATOM    650  H   ASP A  63       0.449 -22.254 -13.212  1.00  6.45           H  
ATOM    651  CA  ASP A  63      -0.380 -20.427 -13.898  1.00  6.45           C  
ATOM    652  HA  ASP A  63       0.321 -19.615 -14.095  1.00  6.45           H  
ATOM    653  C   ASP A  63      -1.705 -19.775 -13.435  1.00  6.45           C  
ATOM    654  CB  ASP A  63      -0.531 -21.227 -15.201  1.00  6.45           C  
ATOM    655  HB2 ASP A  63       0.416 -21.714 -15.434  1.00  6.45           H  
ATOM    656  HB3 ASP A  63      -1.291 -21.997 -15.069  1.00  6.45           H  
ATOM    657  O   ASP A  63      -2.135 -18.767 -13.992  1.00  6.45           O  
ATOM    658  CG  ASP A  63      -0.899 -20.353 -16.392  1.00  6.45           C  
ATOM    659  OD1 ASP A  63      -0.158 -19.397 -16.682  1.00  6.45           O  
ATOM    660  OD2 ASP A  63      -1.976 -20.593 -16.982  1.00  6.45           O  
ATOM    661  N   PHE A  64      -2.324 -20.246 -12.341  1.00  6.62           N  
ATOM    662  H   PHE A  64      -1.958 -21.087 -11.917  1.00  6.62           H  
ATOM    663  CA  PHE A  64      -3.484 -19.586 -11.713  1.00  6.62           C  
ATOM    664  HA  PHE A  64      -4.275 -19.475 -12.454  1.00  6.62           H  
ATOM    665  C   PHE A  64      -3.167 -18.181 -11.188  1.00  6.62           C  
ATOM    666  CB  PHE A  64      -4.023 -20.414 -10.533  1.00  6.62           C  
ATOM    667  HB2 PHE A  64      -4.612 -19.752  -9.898  1.00  6.62           H  
ATOM    668  HB3 PHE A  64      -3.191 -20.764  -9.922  1.00  6.62           H  
ATOM    669  O   PHE A  64      -4.084 -17.407 -10.929  1.00  6.62           O  
ATOM    670  CG  PHE A  64      -4.917 -21.585 -10.886  1.00  6.62           C  
ATOM    671  CD1 PHE A  64      -6.146 -21.756 -10.220  1.00  6.62           C  
ATOM    672  HD1 PHE A  64      -6.471 -21.046  -9.474  1.00  6.62           H  
ATOM    673  CD2 PHE A  64      -4.531 -22.515 -11.866  1.00  6.62           C  
ATOM    674  HD2 PHE A  64      -3.600 -22.395 -12.400  1.00  6.62           H  
ATOM    675  CE1 PHE A  64      -6.966 -22.856 -10.522  1.00  6.62           C  
ATOM    676  HE1 PHE A  64      -7.911 -22.981 -10.015  1.00  6.62           H  
ATOM    677  CE2 PHE A  64      -5.350 -23.611 -12.175  1.00  6.62           C  
ATOM    678  HE2 PHE A  64      -5.050 -24.311 -12.941  1.00  6.62           H  
ATOM    679  CZ  PHE A  64      -6.565 -23.785 -11.497  1.00  6.62           C  
ATOM    680  HZ  PHE A  64      -7.193 -24.628 -11.743  1.00  6.62           H  
ATOM    681  N   GLN A  65      -1.894 -17.857 -10.942  1.00 11.81           N  
ATOM    682  H   GLN A  65      -1.175 -18.521 -11.187  1.00 11.81           H  
ATOM    683  CA  GLN A  65      -1.493 -16.503 -10.544  1.00 11.81           C  
ATOM    684  HA  GLN A  65      -2.282 -16.064  -9.934  1.00 11.81           H  
ATOM    685  C   GLN A  65      -1.288 -15.564 -11.740  1.00 11.81           C  
ATOM    686  CB  GLN A  65      -0.225 -16.585  -9.688  1.00 11.81           C  
ATOM    687  HB2 GLN A  65      -0.146 -15.684  -9.079  1.00 11.81           H  
ATOM    688  HB3 GLN A  65      -0.293 -17.447  -9.025  1.00 11.81           H  
ATOM    689  O   GLN A  65      -1.263 -14.348 -11.546  1.00 11.81           O  
ATOM    690  CG  GLN A  65       1.044 -16.704 -10.542  1.00 11.81           C  
ATOM    691  HG2 GLN A  65       1.251 -15.735 -10.995  1.00 11.81           H  
ATOM    692  HG3 GLN A  65       0.903 -17.427 -11.345  1.00 11.81           H  
ATOM    693  CD  GLN A  65       2.271 -17.104  -9.753  1.00 11.81           C  
ATOM    694  NE2 GLN A  65       3.391 -17.235 -10.419  1.00 11.81           N  
ATOM    695 HE21 GLN A  65       3.396 -16.944 -11.386  1.00 11.81           H  
ATOM    696 HE22 GLN A  65       4.229 -17.471  -9.906  1.00 11.81           H  
ATOM    697  OE1 GLN A  65       2.243 -17.262  -8.545  1.00 11.81           O  
ATOM    698  N   GLU A  66      -1.114 -16.124 -12.941  1.00 11.43           N  
ATOM    699  H   GLU A  66      -1.211 -17.125 -13.036  1.00 11.43           H  
ATOM    700  CA  GLU A  66      -0.860 -15.390 -14.179  1.00 11.43           C  
ATOM    701  HA  GLU A  66      -0.318 -14.474 -13.947  1.00 11.43           H  
ATOM    702  C   GLU A  66      -2.201 -14.967 -14.783  1.00 11.43           C  
ATOM    703  CB  GLU A  66       0.022 -16.203 -15.143  1.00 11.43           C  
ATOM    704  HB2 GLU A  66       0.224 -15.592 -16.023  1.00 11.43           H  
ATOM    705  HB3 GLU A  66      -0.533 -17.083 -15.469  1.00 11.43           H  
ATOM    706  O   GLU A  66      -2.670 -15.464 -15.813  1.00 11.43           O  
ATOM    707  CG  GLU A  66       1.365 -16.670 -14.548  1.00 11.43           C  
ATOM    708  HG2 GLU A  66       1.940 -17.153 -15.339  1.00 11.43           H  
ATOM    709  HG3 GLU A  66       1.161 -17.428 -13.792  1.00 11.43           H  
ATOM    710  CD  GLU A  66       2.224 -15.554 -13.921  1.00 11.43           C  
ATOM    711  OE1 GLU A  66       2.938 -15.855 -12.930  1.00 11.43           O  
ATOM    712  OE2 GLU A  66       2.154 -14.389 -14.376  1.00 11.43           O  
ATOM    713  N   LEU A  67      -2.858 -14.071 -14.048  1.00 11.84           N  
ATOM    714  H   LEU A  67      -2.402 -13.752 -13.205  1.00 11.84           H  
ATOM    715  CA  LEU A  67      -4.060 -13.369 -14.468  1.00 11.84           C  
ATOM    716  HA  LEU A  67      -4.535 -13.925 -15.276  1.00 11.84           H  
ATOM    717  C   LEU A  67      -3.667 -11.997 -15.016  1.00 11.84           C  
ATOM    718  CB  LEU A  67      -5.057 -13.261 -13.302  1.00 11.84           C  
ATOM    719  HB2 LEU A  67      -4.616 -12.614 -12.543  1.00 11.84           H  
ATOM    720  HB3 LEU A  67      -5.967 -12.781 -13.660  1.00 11.84           H  
ATOM    721  O   LEU A  67      -2.646 -11.419 -14.635  1.00 11.84           O  
ATOM    722  CG  LEU A  67      -5.426 -14.583 -12.610  1.00 11.84           C  
ATOM    723  HG  LEU A  67      -4.528 -15.042 -12.196  1.00 11.84           H  
ATOM    724  CD1 LEU A  67      -6.388 -14.300 -11.456  1.00 11.84           C  
ATOM    725 HD11 LEU A  67      -6.641 -15.232 -10.952  1.00 11.84           H  
ATOM    726 HD12 LEU A  67      -7.298 -13.829 -11.828  1.00 11.84           H  
ATOM    727 HD13 LEU A  67      -5.909 -13.634 -10.739  1.00 11.84           H  
ATOM    728  CD2 LEU A  67      -6.080 -15.564 -13.584  1.00 11.84           C  
ATOM    729 HD21 LEU A  67      -6.938 -15.095 -14.064  1.00 11.84           H  
ATOM    730 HD22 LEU A  67      -6.404 -16.452 -13.042  1.00 11.84           H  
ATOM    731 HD23 LEU A  67      -5.355 -15.868 -14.339  1.00 11.84           H  
ATOM    732  N   SER A  68      -4.496 -11.463 -15.911  1.00 18.93           N  
ATOM    733  H   SER A  68      -5.367 -11.936 -16.106  1.00 18.93           H  
ATOM    734  CA  SER A  68      -4.264 -10.135 -16.477  1.00 18.93           C  
ATOM    735  HA  SER A  68      -3.273 -10.108 -16.930  1.00 18.93           H  
ATOM    736  C   SER A  68      -4.330  -9.083 -15.375  1.00 18.93           C  
ATOM    737  CB  SER A  68      -5.293  -9.823 -17.562  1.00 18.93           C  
ATOM    738  HB2 SER A  68      -6.300  -9.936 -17.161  1.00 18.93           H  
ATOM    739  HB3 SER A  68      -5.161  -8.796 -17.903  1.00 18.93           H  
ATOM    740  O   SER A  68      -5.380  -8.892 -14.765  1.00 18.93           O  
ATOM    741  OG  SER A  68      -5.107 -10.700 -18.656  1.00 18.93           O  
ATOM    742  HG  SER A  68      -5.062 -11.604 -18.334  1.00 18.93           H  
ATOM    743  N   LEU A  69      -3.205  -8.409 -15.132  1.00 20.75           N  
ATOM    744  H   LEU A  69      -2.365  -8.663 -15.632  1.00 20.75           H  
ATOM    745  CA  LEU A  69      -3.144  -7.317 -14.170  1.00 20.75           C  
ATOM    746  HA  LEU A  69      -3.557  -7.667 -13.224  1.00 20.75           H  
ATOM    747  C   LEU A  69      -4.015  -6.159 -14.653  1.00 20.75           C  
ATOM    748  CB  LEU A  69      -1.694  -6.863 -13.946  1.00 20.75           C  
ATOM    749  HB2 LEU A  69      -1.234  -6.683 -14.917  1.00 20.75           H  
ATOM    750  HB3 LEU A  69      -1.709  -5.915 -13.408  1.00 20.75           H  
ATOM    751  O   LEU A  69      -3.816  -5.607 -15.737  1.00 20.75           O  
ATOM    752  CG  LEU A  69      -0.833  -7.856 -13.148  1.00 20.75           C  
ATOM    753  HG  LEU A  69      -0.870  -8.842 -13.612  1.00 20.75           H  
ATOM    754  CD1 LEU A  69       0.613  -7.363 -13.167  1.00 20.75           C  
ATOM    755 HD11 LEU A  69       0.646  -6.349 -12.771  1.00 20.75           H  
ATOM    756 HD12 LEU A  69       1.241  -8.014 -12.559  1.00 20.75           H  
ATOM    757 HD13 LEU A  69       0.987  -7.359 -14.191  1.00 20.75           H  
ATOM    758  CD2 LEU A  69      -1.271  -7.969 -11.684  1.00 20.75           C  
ATOM    759 HD21 LEU A  69      -0.597  -8.633 -11.143  1.00 20.75           H  
ATOM    760 HD22 LEU A  69      -1.264  -6.986 -11.215  1.00 20.75           H  
ATOM    761 HD23 LEU A  69      -2.279  -8.381 -11.623  1.00 20.75           H  
ATOM    762  N   ASN A  70      -4.987  -5.811 -13.826  1.00 20.57           N  
ATOM    763  H   ASN A  70      -5.065  -6.308 -12.951  1.00 20.57           H  
ATOM    764  CA  ASN A  70      -5.883  -4.687 -14.017  1.00 20.57           C  
ATOM    765  HA  ASN A  70      -5.331  -3.841 -14.428  1.00 20.57           H  
ATOM    766  C   ASN A  70      -6.418  -4.309 -12.637  1.00 20.57           C  
ATOM    767  CB  ASN A  70      -7.006  -5.095 -14.992  1.00 20.57           C  
ATOM    768  HB2 ASN A  70      -7.564  -5.931 -14.570  1.00 20.57           H  
ATOM    769  HB3 ASN A  70      -6.565  -5.417 -15.936  1.00 20.57           H  
ATOM    770  O   ASN A  70      -6.871  -5.184 -11.908  1.00 20.57           O  
ATOM    771  CG  ASN A  70      -7.979  -3.969 -15.283  1.00 20.57           C  
ATOM    772  ND2 ASN A  70      -8.915  -4.164 -16.177  1.00 20.57           N  
ATOM    773 HD21 ASN A  70      -9.605  -3.428 -16.222  1.00 20.57           H  
ATOM    774 HD22 ASN A  70      -9.062  -5.081 -16.575  1.00 20.57           H  
ATOM    775  OD1 ASN A  70      -7.909  -2.886 -14.734  1.00 20.57           O  
ATOM    776  N   GLU A  71      -6.407  -3.029 -12.288  1.00 23.22           N  
ATOM    777  H   GLU A  71      -6.133  -2.334 -12.968  1.00 23.22           H  
ATOM    778  CA  GLU A  71      -6.925  -2.560 -10.998  1.00 23.22           C  
ATOM    779  HA  GLU A  71      -6.360  -3.015 -10.184  1.00 23.22           H  
ATOM    780  C   GLU A  71      -8.383  -2.943 -10.745  1.00 23.22           C  
ATOM    781  CB  GLU A  71      -6.777  -1.043 -10.916  1.00 23.22           C  
ATOM    782  HB2 GLU A  71      -7.025  -0.597 -11.879  1.00 23.22           H  
ATOM    783  HB3 GLU A  71      -7.462  -0.659 -10.162  1.00 23.22           H  
ATOM    784  O   GLU A  71      -8.761  -3.129  -9.594  1.00 23.22           O  
ATOM    785  CG  GLU A  71      -5.350  -0.666 -10.509  1.00 23.22           C  
ATOM    786  HG2 GLU A  71      -4.645  -1.128 -11.200  1.00 23.22           H  
ATOM    787  HG3 GLU A  71      -5.158  -1.038  -9.503  1.00 23.22           H  
ATOM    788  CD  GLU A  71      -5.157   0.842 -10.523  1.00 23.22           C  
ATOM    789  OE1 GLU A  71      -4.016   1.301 -10.757  1.00 23.22           O  
ATOM    790  OE2 GLU A  71      -6.154   1.595 -10.541  1.00 23.22           O  
ATOM    791  N   ASP A  72      -9.171  -3.143 -11.800  1.00 21.22           N  
ATOM    792  H   ASP A  72      -8.826  -2.885 -12.713  1.00 21.22           H  
ATOM    793  CA  ASP A  72     -10.569  -3.560 -11.677  1.00 21.22           C  
ATOM    794  HA  ASP A  72     -10.984  -3.153 -10.755  1.00 21.22           H  
ATOM    795  C   ASP A  72     -10.759  -5.087 -11.622  1.00 21.22           C  
ATOM    796  CB  ASP A  72     -11.369  -2.972 -12.844  1.00 21.22           C  
ATOM    797  HB2 ASP A  72     -12.409  -3.288 -12.761  1.00 21.22           H  
ATOM    798  HB3 ASP A  72     -10.972  -3.372 -13.778  1.00 21.22           H  
ATOM    799  O   ASP A  72     -11.881  -5.559 -11.442  1.00 21.22           O  
ATOM    800  CG  ASP A  72     -11.342  -1.444 -12.885  1.00 21.22           C  
ATOM    801  OD1 ASP A  72     -11.500  -0.820 -11.814  1.00 21.22           O  
ATOM    802  OD2 ASP A  72     -11.194  -0.920 -14.012  1.00 21.22           O  
ATOM    803  N   ALA A  73      -9.697  -5.881 -11.816  1.00 12.75           N  
ATOM    804  H   ALA A  73      -8.790  -5.443 -11.878  1.00 12.75           H  
ATOM    805  CA  ALA A  73      -9.805  -7.342 -11.891  1.00 12.75           C  
ATOM    806  HA  ALA A  73     -10.793  -7.648 -11.547  1.00 12.75           H  
ATOM    807  C   ALA A  73      -8.806  -8.100 -11.011  1.00 12.75           C  
ATOM    808  CB  ALA A  73      -9.675  -7.773 -13.356  1.00 12.75           C  
ATOM    809  HB1 ALA A  73     -10.364  -7.199 -13.976  1.00 12.75           H  
ATOM    810  HB2 ALA A  73      -8.651  -7.628 -13.702  1.00 12.75           H  
ATOM    811  HB3 ALA A  73      -9.923  -8.831 -13.440  1.00 12.75           H  
ATOM    812  O   ALA A  73      -9.179  -9.079 -10.373  1.00 12.75           O  
ATOM    813  N   TYR A  74      -7.539  -7.693 -10.990  1.00  6.46           N  
ATOM    814  H   TYR A  74      -7.288  -6.849 -11.485  1.00  6.46           H  
ATOM    815  CA  TYR A  74      -6.492  -8.378 -10.250  1.00  6.46           C  
ATOM    816  HA  TYR A  74      -6.878  -8.642  -9.265  1.00  6.46           H  
ATOM    817  C   TYR A  74      -5.234  -7.525 -10.078  1.00  6.46           C  
ATOM    818  CB  TYR A  74      -6.117  -9.657 -11.002  1.00  6.46           C  
ATOM    819  HB2 TYR A  74      -6.984 -10.314 -11.057  1.00  6.46           H  
ATOM    820  HB3 TYR A  74      -5.844  -9.393 -12.025  1.00  6.46           H  
ATOM    821  O   TYR A  74      -4.663  -7.030 -11.052  1.00  6.46           O  
ATOM    822  CG  TYR A  74      -4.987 -10.438 -10.371  1.00  6.46           C  
ATOM    823  CD1 TYR A  74      -3.847 -10.733 -11.134  1.00  6.46           C  
ATOM    824  HD1 TYR A  74      -3.751 -10.347 -12.138  1.00  6.46           H  
ATOM    825  CD2 TYR A  74      -5.088 -10.905  -9.046  1.00  6.46           C  
ATOM    826  HD2 TYR A  74      -5.935 -10.631  -8.433  1.00  6.46           H  
ATOM    827  CE1 TYR A  74      -2.876 -11.611 -10.630  1.00  6.46           C  
ATOM    828  HE1 TYR A  74      -2.033 -11.884 -11.247  1.00  6.46           H  
ATOM    829  CE2 TYR A  74      -4.114 -11.780  -8.530  1.00  6.46           C  
ATOM    830  HE2 TYR A  74      -4.213 -12.182  -7.533  1.00  6.46           H  
ATOM    831  OH  TYR A  74      -2.107 -13.067  -8.914  1.00  6.46           O  
ATOM    832  HH  TYR A  74      -1.559 -13.327  -9.658  1.00  6.46           H  
ATOM    833  CZ  TYR A  74      -3.031 -12.171  -9.346  1.00  6.46           C  
ATOM    834  N   MET A  75      -4.748  -7.464  -8.836  1.00  5.85           N  
ATOM    835  H   MET A  75      -5.332  -7.825  -8.095  1.00  5.85           H  
ATOM    836  CA  MET A  75      -3.546  -6.718  -8.447  1.00  5.85           C  
ATOM    837  HA  MET A  75      -3.110  -6.274  -9.342  1.00  5.85           H  
ATOM    838  C   MET A  75      -2.418  -7.593  -7.877  1.00  5.85           C  
ATOM    839  CB  MET A  75      -3.953  -5.568  -7.508  1.00  5.85           C  
ATOM    840  HB2 MET A  75      -4.556  -5.955  -6.686  1.00  5.85           H  
ATOM    841  HB3 MET A  75      -3.064  -5.095  -7.091  1.00  5.85           H  
ATOM    842  O   MET A  75      -1.524  -7.090  -7.198  1.00  5.85           O  
ATOM    843  CG  MET A  75      -4.742  -4.494  -8.261  1.00  5.85           C  
ATOM    844  HG2 MET A  75      -5.066  -3.729  -7.555  1.00  5.85           H  
ATOM    845  HG3 MET A  75      -5.636  -4.944  -8.692  1.00  5.85           H  
ATOM    846  SD  MET A  75      -3.799  -3.698  -9.595  1.00  5.85           S  
ATOM    847  CE  MET A  75      -2.722  -2.614  -8.625  1.00  5.85           C  
ATOM    848  HE1 MET A  75      -2.124  -2.007  -9.304  1.00  5.85           H  
ATOM    849  HE2 MET A  75      -2.063  -3.209  -7.992  1.00  5.85           H  
ATOM    850  HE3 MET A  75      -3.329  -1.956  -8.002  1.00  5.85           H  
ATOM    851  N   GLY A  76      -2.420  -8.903  -8.148  1.00  4.88           N  
ATOM    852  H   GLY A  76      -3.158  -9.274  -8.729  1.00  4.88           H  
ATOM    853  CA  GLY A  76      -1.386  -9.825  -7.646  1.00  4.88           C  
ATOM    854  HA2 GLY A  76      -1.255 -10.650  -8.347  1.00  4.88           H  
ATOM    855  HA3 GLY A  76      -0.434  -9.296  -7.593  1.00  4.88           H  
ATOM    856  C   GLY A  76      -1.662 -10.402  -6.254  1.00  4.88           C  
ATOM    857  O   GLY A  76      -0.844 -11.165  -5.733  1.00  4.88           O  
ATOM    858  N   VAL A  77      -2.799 -10.042  -5.660  1.00  3.22           N  
ATOM    859  H   VAL A  77      -3.444  -9.462  -6.177  1.00  3.22           H  
ATOM    860  CA  VAL A  77      -3.180 -10.361  -4.284  1.00  3.22           C  
ATOM    861  HA  VAL A  77      -2.530 -11.156  -3.918  1.00  3.22           H  
ATOM    862  C   VAL A  77      -4.614 -10.873  -4.207  1.00  3.22           C  
ATOM    863  CB  VAL A  77      -3.021  -9.144  -3.354  1.00  3.22           C  
ATOM    864  HB  VAL A  77      -3.355  -9.435  -2.358  1.00  3.22           H  
ATOM    865  O   VAL A  77      -5.431 -10.579  -5.079  1.00  3.22           O  
ATOM    866  CG1 VAL A  77      -1.558  -8.704  -3.238  1.00  3.22           C  
ATOM    867 HG11 VAL A  77      -1.463  -7.957  -2.450  1.00  3.22           H  
ATOM    868 HG12 VAL A  77      -1.202  -8.289  -4.181  1.00  3.22           H  
ATOM    869 HG13 VAL A  77      -0.941  -9.557  -2.957  1.00  3.22           H  
ATOM    870  CG2 VAL A  77      -3.871  -7.954  -3.822  1.00  3.22           C  
ATOM    871 HG21 VAL A  77      -3.555  -7.613  -4.808  1.00  3.22           H  
ATOM    872 HG22 VAL A  77      -3.766  -7.122  -3.125  1.00  3.22           H  
ATOM    873 HG23 VAL A  77      -4.926  -8.224  -3.852  1.00  3.22           H  
ATOM    874  N   VAL A  78      -4.908 -11.617  -3.147  1.00  2.30           N  
ATOM    875  H   VAL A  78      -4.165 -11.827  -2.495  1.00  2.30           H  
ATOM    876  CA  VAL A  78      -6.258 -12.040  -2.749  1.00  2.30           C  
ATOM    877  HA  VAL A  78      -6.993 -11.342  -3.151  1.00  2.30           H  
ATOM    878  C   VAL A  78      -6.376 -12.000  -1.229  1.00  2.30           C  
ATOM    879  CB  VAL A  78      -6.596 -13.453  -3.265  1.00  2.30           C  
ATOM    880  HB  VAL A  78      -7.574 -13.733  -2.875  1.00  2.30           H  
ATOM    881  O   VAL A  78      -5.359 -12.008  -0.535  1.00  2.30           O  
ATOM    882  CG1 VAL A  78      -6.696 -13.486  -4.790  1.00  2.30           C  
ATOM    883 HG11 VAL A  78      -7.405 -12.728  -5.123  1.00  2.30           H  
ATOM    884 HG12 VAL A  78      -7.047 -14.472  -5.095  1.00  2.30           H  
ATOM    885 HG13 VAL A  78      -5.724 -13.294  -5.245  1.00  2.30           H  
ATOM    886  CG2 VAL A  78      -5.588 -14.528  -2.831  1.00  2.30           C  
ATOM    887 HG21 VAL A  78      -5.555 -14.576  -1.742  1.00  2.30           H  
ATOM    888 HG22 VAL A  78      -5.906 -15.501  -3.204  1.00  2.30           H  
ATOM    889 HG23 VAL A  78      -4.592 -14.297  -3.207  1.00  2.30           H  
ATOM    890  N   ASP A  79      -7.593 -11.990  -0.698  1.00  2.05           N  
ATOM    891  H   ASP A  79      -8.408 -11.994  -1.294  1.00  2.05           H  
ATOM    892  CA  ASP A  79      -7.818 -12.294   0.713  1.00  2.05           C  
ATOM    893  HA  ASP A  79      -6.980 -11.898   1.288  1.00  2.05           H  
ATOM    894  C   ASP A  79      -7.853 -13.814   0.972  1.00  2.05           C  
ATOM    895  CB  ASP A  79      -9.066 -11.559   1.233  1.00  2.05           C  
ATOM    896  HB2 ASP A  79      -8.951 -10.493   1.035  1.00  2.05           H  
ATOM    897  HB3 ASP A  79      -9.109 -11.682   2.315  1.00  2.05           H  
ATOM    898  O   ASP A  79      -7.882 -14.648   0.060  1.00  2.05           O  
ATOM    899  CG  ASP A  79     -10.396 -12.041   0.644  1.00  2.05           C  
ATOM    900  OD1 ASP A  79     -10.389 -12.945  -0.218  1.00  2.05           O  
ATOM    901  OD2 ASP A  79     -11.448 -11.535   1.071  1.00  2.05           O  
ATOM    902  N   GLU A  80      -7.843 -14.177   2.254  1.00  2.28           N  
ATOM    903  H   GLU A  80      -7.815 -13.448   2.952  1.00  2.28           H  
ATOM    904  CA  GLU A  80      -7.916 -15.570   2.707  1.00  2.28           C  
ATOM    905  HA  GLU A  80      -7.064 -16.127   2.317  1.00  2.28           H  
ATOM    906  C   GLU A  80      -9.201 -16.261   2.219  1.00  2.28           C  
ATOM    907  CB  GLU A  80      -7.856 -15.558   4.242  1.00  2.28           C  
ATOM    908  HB2 GLU A  80      -6.995 -14.975   4.568  1.00  2.28           H  
ATOM    909  HB3 GLU A  80      -8.745 -15.050   4.616  1.00  2.28           H  
ATOM    910  O   GLU A  80      -9.154 -17.389   1.733  1.00  2.28           O  
ATOM    911  CG  GLU A  80      -7.804 -16.949   4.886  1.00  2.28           C  
ATOM    912  HG2 GLU A  80      -8.001 -16.830   5.951  1.00  2.28           H  
ATOM    913  HG3 GLU A  80      -8.605 -17.564   4.476  1.00  2.28           H  
ATOM    914  CD  GLU A  80      -6.449 -17.647   4.730  1.00  2.28           C  
ATOM    915  OE1 GLU A  80      -6.460 -18.875   4.493  1.00  2.28           O  
ATOM    916  OE2 GLU A  80      -5.421 -16.955   4.956  1.00  2.28           O  
ATOM    917  N   ALA A  81     -10.347 -15.577   2.297  1.00  2.12           N  
ATOM    918  H   ALA A  81     -10.322 -14.622   2.627  1.00  2.12           H  
ATOM    919  CA  ALA A  81     -11.640 -16.141   1.920  1.00  2.12           C  
ATOM    920  HA  ALA A  81     -11.799 -17.058   2.487  1.00  2.12           H  
ATOM    921  C   ALA A  81     -11.699 -16.503   0.426  1.00  2.12           C  
ATOM    922  CB  ALA A  81     -12.729 -15.132   2.299  1.00  2.12           C  
ATOM    923  HB1 ALA A  81     -12.583 -14.197   1.757  1.00  2.12           H  
ATOM    924  HB2 ALA A  81     -13.709 -15.538   2.049  1.00  2.12           H  
ATOM    925  HB3 ALA A  81     -12.693 -14.931   3.370  1.00  2.12           H  
ATOM    926  O   ALA A  81     -12.181 -17.578   0.057  1.00  2.12           O  
ATOM    927  N   THR A  82     -11.175 -15.639  -0.445  1.00  1.77           N  
ATOM    928  H   THR A  82     -10.822 -14.756  -0.105  1.00  1.77           H  
ATOM    929  CA  THR A  82     -11.105 -15.884  -1.891  1.00  1.77           C  
ATOM    930  HA  THR A  82     -12.090 -16.188  -2.245  1.00  1.77           H  
ATOM    931  C   THR A  82     -10.126 -17.002  -2.217  1.00  1.77           C  
ATOM    932  CB  THR A  82     -10.707 -14.609  -2.641  1.00  1.77           C  
ATOM    933  HB  THR A  82      -9.727 -14.272  -2.305  1.00  1.77           H  
ATOM    934  O   THR A  82     -10.443 -17.852  -3.056  1.00  1.77           O  
ATOM    935  CG2 THR A  82     -10.681 -14.762  -4.161  1.00  1.77           C  
ATOM    936 HG21 THR A  82     -10.456 -13.794  -4.609  1.00  1.77           H  
ATOM    937 HG22 THR A  82     -11.658 -15.097  -4.510  1.00  1.77           H  
ATOM    938 HG23 THR A  82      -9.912 -15.473  -4.462  1.00  1.77           H  
ATOM    939  OG1 THR A  82     -11.667 -13.632  -2.353  1.00  1.77           O  
ATOM    940  HG1 THR A  82     -11.358 -13.239  -1.533  1.00  1.77           H  
ATOM    941  N   LEU A  83      -8.969 -17.046  -1.541  1.00  1.52           N  
ATOM    942  H   LEU A  83      -8.772 -16.322  -0.864  1.00  1.52           H  
ATOM    943  CA  LEU A  83      -8.017 -18.147  -1.679  1.00  1.52           C  
ATOM    944  HA  LEU A  83      -7.711 -18.197  -2.724  1.00  1.52           H  
ATOM    945  C   LEU A  83      -8.686 -19.481  -1.335  1.00  1.52           C  
ATOM    946  CB  LEU A  83      -6.770 -17.890  -0.810  1.00  1.52           C  
ATOM    947  HB2 LEU A  83      -7.081 -17.738   0.224  1.00  1.52           H  
ATOM    948  HB3 LEU A  83      -6.286 -16.973  -1.145  1.00  1.52           H  
ATOM    949  O   LEU A  83      -8.724 -20.369  -2.184  1.00  1.52           O  
ATOM    950  CG  LEU A  83      -5.748 -19.046  -0.837  1.00  1.52           C  
ATOM    951  HG  LEU A  83      -6.214 -19.960  -0.467  1.00  1.52           H  
ATOM    952  CD1 LEU A  83      -5.208 -19.301  -2.246  1.00  1.52           C  
ATOM    953 HD11 LEU A  83      -6.013 -19.669  -2.882  1.00  1.52           H  
ATOM    954 HD12 LEU A  83      -4.786 -18.383  -2.654  1.00  1.52           H  
ATOM    955 HD13 LEU A  83      -4.438 -20.071  -2.192  1.00  1.52           H  
ATOM    956  CD2 LEU A  83      -4.560 -18.726   0.065  1.00  1.52           C  
ATOM    957 HD21 LEU A  83      -4.045 -17.833  -0.291  1.00  1.52           H  
ATOM    958 HD22 LEU A  83      -4.916 -18.561   1.082  1.00  1.52           H  
ATOM    959 HD23 LEU A  83      -3.870 -19.569   0.083  1.00  1.52           H  
ATOM    960  N   GLN A  84      -9.282 -19.588  -0.146  1.00  1.71           N  
ATOM    961  H   GLN A  84      -9.218 -18.809   0.493  1.00  1.71           H  
ATOM    962  CA  GLN A  84      -9.938 -20.809   0.325  1.00  1.71           C  
ATOM    963  HA  GLN A  84      -9.210 -21.620   0.349  1.00  1.71           H  
ATOM    964  C   GLN A  84     -11.083 -21.242  -0.590  1.00  1.71           C  
ATOM    965  CB  GLN A  84     -10.479 -20.585   1.741  1.00  1.71           C  
ATOM    966  HB2 GLN A  84     -11.143 -21.411   1.997  1.00  1.71           H  
ATOM    967  HB3 GLN A  84     -11.052 -19.659   1.774  1.00  1.71           H  
ATOM    968  O   GLN A  84     -11.214 -22.424  -0.903  1.00  1.71           O  
ATOM    969  CG  GLN A  84      -9.354 -20.537   2.782  1.00  1.71           C  
ATOM    970  HG2 GLN A  84      -8.643 -19.749   2.536  1.00  1.71           H  
ATOM    971  HG3 GLN A  84      -8.814 -21.484   2.771  1.00  1.71           H  
ATOM    972  CD  GLN A  84      -9.872 -20.297   4.194  1.00  1.71           C  
ATOM    973  NE2 GLN A  84      -8.985 -20.142   5.149  1.00  1.71           N  
ATOM    974 HE21 GLN A  84      -9.343 -19.935   6.070  1.00  1.71           H  
ATOM    975 HE22 GLN A  84      -8.021 -19.971   4.900  1.00  1.71           H  
ATOM    976  OE1 GLN A  84     -11.063 -20.255   4.469  1.00  1.71           O  
ATOM    977  N   LYS A  85     -11.895 -20.299  -1.083  1.00  1.60           N  
ATOM    978  H   LYS A  85     -11.772 -19.352  -0.756  1.00  1.60           H  
ATOM    979  CA  LYS A  85     -12.973 -20.600  -2.035  1.00  1.60           C  
ATOM    980  HA  LYS A  85     -13.623 -21.354  -1.590  1.00  1.60           H  
ATOM    981  C   LYS A  85     -12.433 -21.188  -3.342  1.00  1.60           C  
ATOM    982  CB  LYS A  85     -13.770 -19.317  -2.276  1.00  1.60           C  
ATOM    983  HB2 LYS A  85     -14.057 -18.893  -1.314  1.00  1.60           H  
ATOM    984  HB3 LYS A  85     -13.144 -18.593  -2.799  1.00  1.60           H  
ATOM    985  O   LYS A  85     -12.992 -22.156  -3.860  1.00  1.60           O  
ATOM    986  CG  LYS A  85     -15.040 -19.588  -3.086  1.00  1.60           C  
ATOM    987  HG2 LYS A  85     -15.692 -20.256  -2.523  1.00  1.60           H  
ATOM    988  HG3 LYS A  85     -14.789 -20.053  -4.039  1.00  1.60           H  
ATOM    989  CD  LYS A  85     -15.757 -18.267  -3.349  1.00  1.60           C  
ATOM    990  HD2 LYS A  85     -15.104 -17.622  -3.936  1.00  1.60           H  
ATOM    991  HD3 LYS A  85     -15.978 -17.783  -2.397  1.00  1.60           H  
ATOM    992  CE  LYS A  85     -17.050 -18.533  -4.112  1.00  1.60           C  
ATOM    993  HE2 LYS A  85     -16.803 -19.053  -5.038  1.00  1.60           H  
ATOM    994  HE3 LYS A  85     -17.682 -19.187  -3.511  1.00  1.60           H  
ATOM    995  NZ  LYS A  85     -17.737 -17.255  -4.396  1.00  1.60           N  
ATOM    996  HZ1 LYS A  85     -17.927 -16.772  -3.529  1.00  1.60           H  
ATOM    997  HZ2 LYS A  85     -17.128 -16.672  -4.952  1.00  1.60           H  
ATOM    998  HZ3 LYS A  85     -18.602 -17.418  -4.890  1.00  1.60           H  
ATOM    999  N   GLY A  86     -11.346 -20.617  -3.863  1.00  1.57           N  
ATOM   1000  H   GLY A  86     -10.937 -19.842  -3.360  1.00  1.57           H  
ATOM   1001  CA  GLY A  86     -10.642 -21.121  -5.040  1.00  1.57           C  
ATOM   1002  HA2 GLY A  86      -9.806 -20.452  -5.243  1.00  1.57           H  
ATOM   1003  HA3 GLY A  86     -11.312 -21.145  -5.900  1.00  1.57           H  
ATOM   1004  C   GLY A  86     -10.061 -22.516  -4.825  1.00  1.57           C  
ATOM   1005  O   GLY A  86     -10.314 -23.418  -5.623  1.00  1.57           O  
ATOM   1006  N   SER A  87      -9.338 -22.705  -3.721  1.00  1.52           N  
ATOM   1007  H   SER A  87      -9.132 -21.916  -3.125  1.00  1.52           H  
ATOM   1008  CA  SER A  87      -8.759 -23.990  -3.327  1.00  1.52           C  
ATOM   1009  HA  SER A  87      -8.045 -24.319  -4.082  1.00  1.52           H  
ATOM   1010  C   SER A  87      -9.827 -25.063  -3.167  1.00  1.52           C  
ATOM   1011  CB  SER A  87      -8.032 -23.850  -1.993  1.00  1.52           C  
ATOM   1012  HB2 SER A  87      -7.589 -24.806  -1.713  1.00  1.52           H  
ATOM   1013  HB3 SER A  87      -8.741 -23.559  -1.218  1.00  1.52           H  
ATOM   1014  O   SER A  87      -9.701 -26.146  -3.727  1.00  1.52           O  
ATOM   1015  OG  SER A  87      -7.025 -22.872  -2.072  1.00  1.52           O  
ATOM   1016  HG  SER A  87      -6.756 -22.761  -1.157  1.00  1.52           H  
ATOM   1017  N   TRP A  88     -10.922 -24.758  -2.469  1.00  1.71           N  
ATOM   1018  H   TRP A  88     -10.965 -23.862  -2.005  1.00  1.71           H  
ATOM   1019  CA  TRP A  88     -12.017 -25.700  -2.262  1.00  1.71           C  
ATOM   1020  HA  TRP A  88     -11.619 -26.605  -1.803  1.00  1.71           H  
ATOM   1021  C   TRP A  88     -12.679 -26.116  -3.579  1.00  1.71           C  
ATOM   1022  CB  TRP A  88     -13.038 -25.084  -1.306  1.00  1.71           C  
ATOM   1023  HB2 TRP A  88     -13.421 -24.157  -1.732  1.00  1.71           H  
ATOM   1024  HB3 TRP A  88     -12.541 -24.838  -0.368  1.00  1.71           H  
ATOM   1025  O   TRP A  88     -12.933 -27.302  -3.786  1.00  1.71           O  
ATOM   1026  CG  TRP A  88     -14.190 -25.989  -1.010  1.00  1.71           C  
ATOM   1027  CD1 TRP A  88     -14.201 -26.953  -0.064  1.00  1.71           C  
ATOM   1028  HD1 TRP A  88     -13.380 -27.164   0.604  1.00  1.71           H  
ATOM   1029  CD2 TRP A  88     -15.487 -26.061  -1.676  1.00  1.71           C  
ATOM   1030  CE2 TRP A  88     -16.250 -27.095  -1.056  1.00  1.71           C  
ATOM   1031  CE3 TRP A  88     -16.100 -25.353  -2.734  1.00  1.71           C  
ATOM   1032  HE3 TRP A  88     -15.543 -24.569  -3.226  1.00  1.71           H  
ATOM   1033  NE1 TRP A  88     -15.416 -27.609  -0.086  1.00  1.71           N  
ATOM   1034  HE1 TRP A  88     -15.653 -28.347   0.561  1.00  1.71           H  
ATOM   1035  CH2 TRP A  88     -18.158 -26.645  -2.477  1.00  1.71           C  
ATOM   1036  HH2 TRP A  88     -19.187 -26.824  -2.750  1.00  1.71           H  
ATOM   1037  CZ2 TRP A  88     -17.566 -27.392  -1.443  1.00  1.71           C  
ATOM   1038  HZ2 TRP A  88     -18.120 -28.158  -0.922  1.00  1.71           H  
ATOM   1039  CZ3 TRP A  88     -17.420 -25.640  -3.130  1.00  1.71           C  
ATOM   1040  HZ3 TRP A  88     -17.873 -25.062  -3.922  1.00  1.71           H  
ATOM   1041  N   SER A  89     -12.911 -25.166  -4.492  1.00  1.46           N  
ATOM   1042  H   SER A  89     -12.668 -24.213  -4.264  1.00  1.46           H  
ATOM   1043  CA  SER A  89     -13.446 -25.458  -5.829  1.00  1.46           C  
ATOM   1044  HA  SER A  89     -14.414 -25.948  -5.721  1.00  1.46           H  
ATOM   1045  C   SER A  89     -12.530 -26.410  -6.606  1.00  1.46           C  
ATOM   1046  CB  SER A  89     -13.656 -24.149  -6.596  1.00  1.46           C  
ATOM   1047  HB2 SER A  89     -14.353 -23.522  -6.041  1.00  1.46           H  
ATOM   1048  HB3 SER A  89     -12.710 -23.617  -6.695  1.00  1.46           H  
ATOM   1049  O   SER A  89     -12.991 -27.436  -7.110  1.00  1.46           O  
ATOM   1050  OG  SER A  89     -14.186 -24.400  -7.881  1.00  1.46           O  
ATOM   1051  HG  SER A  89     -13.442 -24.495  -8.479  1.00  1.46           H  
ATOM   1052  N   LEU A  90     -11.224 -26.123  -6.626  1.00  1.44           N  
ATOM   1053  H   LEU A  90     -10.913 -25.267  -6.189  1.00  1.44           H  
ATOM   1054  CA  LEU A  90     -10.220 -26.962  -7.280  1.00  1.44           C  
ATOM   1055  HA  LEU A  90     -10.497 -27.079  -8.327  1.00  1.44           H  
ATOM   1056  C   LEU A  90     -10.163 -28.367  -6.667  1.00  1.44           C  
ATOM   1057  CB  LEU A  90      -8.862 -26.241  -7.195  1.00  1.44           C  
ATOM   1058  HB2 LEU A  90      -8.924 -25.319  -7.774  1.00  1.44           H  
ATOM   1059  HB3 LEU A  90      -8.674 -25.968  -6.157  1.00  1.44           H  
ATOM   1060  O   LEU A  90     -10.181 -29.360  -7.390  1.00  1.44           O  
ATOM   1061  CG  LEU A  90      -7.661 -27.069  -7.690  1.00  1.44           C  
ATOM   1062  HG  LEU A  90      -7.563 -27.973  -7.090  1.00  1.44           H  
ATOM   1063  CD1 LEU A  90      -7.790 -27.462  -9.161  1.00  1.44           C  
ATOM   1064 HD11 LEU A  90      -8.657 -28.109  -9.295  1.00  1.44           H  
ATOM   1065 HD12 LEU A  90      -6.905 -28.022  -9.463  1.00  1.44           H  
ATOM   1066 HD13 LEU A  90      -7.895 -26.575  -9.785  1.00  1.44           H  
ATOM   1067  CD2 LEU A  90      -6.376 -26.259  -7.525  1.00  1.44           C  
ATOM   1068 HD21 LEU A  90      -5.521 -26.851  -7.852  1.00  1.44           H  
ATOM   1069 HD22 LEU A  90      -6.437 -25.351  -8.125  1.00  1.44           H  
ATOM   1070 HD23 LEU A  90      -6.242 -25.995  -6.476  1.00  1.44           H  
ATOM   1071  N   LEU A  91     -10.118 -28.461  -5.338  1.00  1.49           N  
ATOM   1072  H   LEU A  91     -10.095 -27.605  -4.803  1.00  1.49           H  
ATOM   1073  CA  LEU A  91     -10.019 -29.732  -4.622  1.00  1.49           C  
ATOM   1074  HA  LEU A  91      -9.195 -30.312  -5.039  1.00  1.49           H  
ATOM   1075  C   LEU A  91     -11.268 -30.595  -4.786  1.00  1.49           C  
ATOM   1076  CB  LEU A  91      -9.757 -29.455  -3.136  1.00  1.49           C  
ATOM   1077  HB2 LEU A  91      -9.895 -30.382  -2.580  1.00  1.49           H  
ATOM   1078  HB3 LEU A  91     -10.493 -28.737  -2.774  1.00  1.49           H  
ATOM   1079  O   LEU A  91     -11.156 -31.812  -4.919  1.00  1.49           O  
ATOM   1080  CG  LEU A  91      -8.347 -28.924  -2.841  1.00  1.49           C  
ATOM   1081  HG  LEU A  91      -8.155 -27.997  -3.381  1.00  1.49           H  
ATOM   1082  CD1 LEU A  91      -8.220 -28.659  -1.346  1.00  1.49           C  
ATOM   1083 HD11 LEU A  91      -7.220 -28.274  -1.145  1.00  1.49           H  
ATOM   1084 HD12 LEU A  91      -8.375 -29.576  -0.777  1.00  1.49           H  
ATOM   1085 HD13 LEU A  91      -8.943 -27.903  -1.039  1.00  1.49           H  
ATOM   1086  CD2 LEU A  91      -7.272 -29.925  -3.246  1.00  1.49           C  
ATOM   1087 HD21 LEU A  91      -6.318 -29.615  -2.819  1.00  1.49           H  
ATOM   1088 HD22 LEU A  91      -7.170 -29.955  -4.331  1.00  1.49           H  
ATOM   1089 HD23 LEU A  91      -7.530 -30.915  -2.869  1.00  1.49           H  
ATOM   1090  N   LYS A  92     -12.455 -29.982  -4.822  1.00  1.44           N  
ATOM   1091  H   LYS A  92     -12.479 -28.982  -4.682  1.00  1.44           H  
ATOM   1092  CA  LYS A  92     -13.709 -30.690  -5.089  1.00  1.44           C  
ATOM   1093  HA  LYS A  92     -13.822 -31.498  -4.366  1.00  1.44           H  
ATOM   1094  C   LYS A  92     -13.698 -31.335  -6.475  1.00  1.44           C  
ATOM   1095  CB  LYS A  92     -14.865 -29.696  -4.931  1.00  1.44           C  
ATOM   1096  HB2 LYS A  92     -14.850 -29.290  -3.920  1.00  1.44           H  
ATOM   1097  HB3 LYS A  92     -14.729 -28.875  -5.635  1.00  1.44           H  
ATOM   1098  O   LYS A  92     -14.076 -32.497  -6.615  1.00  1.44           O  
ATOM   1099  CG  LYS A  92     -16.223 -30.360  -5.184  1.00  1.44           C  
ATOM   1100  HG2 LYS A  92     -16.243 -30.792  -6.184  1.00  1.44           H  
ATOM   1101  HG3 LYS A  92     -16.388 -31.148  -4.450  1.00  1.44           H  
ATOM   1102  CD  LYS A  92     -17.337 -29.320  -5.089  1.00  1.44           C  
ATOM   1103  HD2 LYS A  92     -17.386 -28.935  -4.071  1.00  1.44           H  
ATOM   1104  HD3 LYS A  92     -17.117 -28.502  -5.774  1.00  1.44           H  
ATOM   1105  CE  LYS A  92     -18.660 -29.980  -5.479  1.00  1.44           C  
ATOM   1106  HE2 LYS A  92     -18.883 -30.770  -4.761  1.00  1.44           H  
ATOM   1107  HE3 LYS A  92     -18.535 -30.441  -6.459  1.00  1.44           H  
ATOM   1108  NZ  LYS A  92     -19.753 -28.983  -5.520  1.00  1.44           N  
ATOM   1109  HZ1 LYS A  92     -19.529 -28.266  -6.196  1.00  1.44           H  
ATOM   1110  HZ2 LYS A  92     -19.858 -28.547  -4.615  1.00  1.44           H  
ATOM   1111  HZ3 LYS A  92     -20.624 -29.420  -5.785  1.00  1.44           H  
ATOM   1112  N   ASP A  93     -13.260 -30.595  -7.487  1.00  1.71           N  
ATOM   1113  H   ASP A  93     -12.985 -29.640  -7.308  1.00  1.71           H  
ATOM   1114  CA  ASP A  93     -13.201 -31.092  -8.860  1.00  1.71           C  
ATOM   1115  HA  ASP A  93     -14.125 -31.625  -9.083  1.00  1.71           H  
ATOM   1116  C   ASP A  93     -12.071 -32.108  -9.072  1.00  1.71           C  
ATOM   1117  CB  ASP A  93     -13.079 -29.902  -9.816  1.00  1.71           C  
ATOM   1118  HB2 ASP A  93     -12.480 -30.223 -10.669  1.00  1.71           H  
ATOM   1119  HB3 ASP A  93     -12.552 -29.075  -9.339  1.00  1.71           H  
ATOM   1120  O   ASP A  93     -12.269 -33.096  -9.780  1.00  1.71           O  
ATOM   1121  CG  ASP A  93     -14.422 -29.423 -10.368  1.00  1.71           C  
ATOM   1122  OD1 ASP A  93     -15.498 -29.739  -9.808  1.00  1.71           O  
ATOM   1123  OD2 ASP A  93     -14.408 -28.847 -11.478  1.00  1.71           O  
ATOM   1124  N   LEU A  94     -10.923 -31.929  -8.410  1.00  1.88           N  
ATOM   1125  H   LEU A  94     -10.789 -31.066  -7.902  1.00  1.88           H  
ATOM   1126  CA  LEU A  94      -9.854 -32.927  -8.389  1.00  1.88           C  
ATOM   1127  HA  LEU A  94      -9.578 -33.149  -9.420  1.00  1.88           H  
ATOM   1128  C   LEU A  94     -10.341 -34.232  -7.754  1.00  1.88           C  
ATOM   1129  CB  LEU A  94      -8.635 -32.353  -7.647  1.00  1.88           C  
ATOM   1130  HB2 LEU A  94      -8.933 -32.102  -6.629  1.00  1.88           H  
ATOM   1131  HB3 LEU A  94      -8.326 -31.433  -8.143  1.00  1.88           H  
ATOM   1132  O   LEU A  94     -10.144 -35.299  -8.331  1.00  1.88           O  
ATOM   1133  CG  LEU A  94      -7.434 -33.316  -7.583  1.00  1.88           C  
ATOM   1134  HG  LEU A  94      -7.718 -34.228  -7.057  1.00  1.88           H  
ATOM   1135  CD1 LEU A  94      -6.920 -33.680  -8.977  1.00  1.88           C  
ATOM   1136 HD11 LEU A  94      -7.652 -34.297  -9.497  1.00  1.88           H  
ATOM   1137 HD12 LEU A  94      -6.721 -32.775  -9.552  1.00  1.88           H  
ATOM   1138 HD13 LEU A  94      -6.000 -34.258  -8.887  1.00  1.88           H  
ATOM   1139  CD2 LEU A  94      -6.296 -32.654  -6.808  1.00  1.88           C  
ATOM   1140 HD21 LEU A  94      -6.654 -32.364  -5.821  1.00  1.88           H  
ATOM   1141 HD22 LEU A  94      -5.473 -33.359  -6.689  1.00  1.88           H  
ATOM   1142 HD23 LEU A  94      -5.942 -31.769  -7.337  1.00  1.88           H  
ATOM   1143  N   LYS A  95     -11.048 -34.141  -6.621  1.00  2.26           N  
ATOM   1144  H   LYS A  95     -11.145 -33.234  -6.187  1.00  2.26           H  
ATOM   1145  CA  LYS A  95     -11.644 -35.305  -5.964  1.00  2.26           C  
ATOM   1146  HA  LYS A  95     -10.847 -36.022  -5.766  1.00  2.26           H  
ATOM   1147  C   LYS A  95     -12.648 -36.009  -6.876  1.00  2.26           C  
ATOM   1148  CB  LYS A  95     -12.277 -34.895  -4.627  1.00  2.26           C  
ATOM   1149  HB2 LYS A  95     -11.557 -34.321  -4.045  1.00  2.26           H  
ATOM   1150  HB3 LYS A  95     -13.158 -34.280  -4.809  1.00  2.26           H  
ATOM   1151  O   LYS A  95     -12.634 -37.230  -6.949  1.00  2.26           O  
ATOM   1152  CG  LYS A  95     -12.664 -36.146  -3.830  1.00  2.26           C  
ATOM   1153  HG2 LYS A  95     -13.279 -36.790  -4.458  1.00  2.26           H  
ATOM   1154  HG3 LYS A  95     -11.758 -36.687  -3.554  1.00  2.26           H  
ATOM   1155  CD  LYS A  95     -13.465 -35.810  -2.568  1.00  2.26           C  
ATOM   1156  HD2 LYS A  95     -12.915 -35.080  -1.976  1.00  2.26           H  
ATOM   1157  HD3 LYS A  95     -14.419 -35.372  -2.863  1.00  2.26           H  
ATOM   1158  CE  LYS A  95     -13.721 -37.056  -1.706  1.00  2.26           C  
ATOM   1159  HE2 LYS A  95     -14.422 -36.790  -0.915  1.00  2.26           H  
ATOM   1160  HE3 LYS A  95     -12.781 -37.350  -1.239  1.00  2.26           H  
ATOM   1161  NZ  LYS A  95     -14.249 -38.207  -2.483  1.00  2.26           N  
ATOM   1162  HZ1 LYS A  95     -14.555 -38.991  -1.926  1.00  2.26           H  
ATOM   1163  HZ2 LYS A  95     -13.572 -38.587  -3.130  1.00  2.26           H  
ATOM   1164  HZ3 LYS A  95     -14.965 -37.978  -3.158  1.00  2.26           H  
ATOM   1165  N   ARG A  96     -13.483 -35.264  -7.612  1.00  2.29           N  
ATOM   1166  H   ARG A  96     -13.459 -34.263  -7.478  1.00  2.29           H  
ATOM   1167  CA  ARG A  96     -14.416 -35.845  -8.596  1.00  2.29           C  
ATOM   1168  HA  ARG A  96     -15.080 -36.537  -8.077  1.00  2.29           H  
ATOM   1169  C   ARG A  96     -13.684 -36.681  -9.652  1.00  2.29           C  
ATOM   1170  CB  ARG A  96     -15.249 -34.730  -9.250  1.00  2.29           C  
ATOM   1171  HB2 ARG A  96     -15.770 -34.170  -8.474  1.00  2.29           H  
ATOM   1172  HB3 ARG A  96     -14.577 -34.046  -9.770  1.00  2.29           H  
ATOM   1173  O   ARG A  96     -14.189 -37.735 -10.021  1.00  2.29           O  
ATOM   1174  CG  ARG A  96     -16.282 -35.276 -10.256  1.00  2.29           C  
ATOM   1175  HG2 ARG A  96     -17.013 -35.876  -9.716  1.00  2.29           H  
ATOM   1176  HG3 ARG A  96     -15.797 -35.914 -10.995  1.00  2.29           H  
ATOM   1177  CD  ARG A  96     -17.012 -34.159 -11.014  1.00  2.29           C  
ATOM   1178  HD2 ARG A  96     -17.805 -34.612 -11.609  1.00  2.29           H  
ATOM   1179  HD3 ARG A  96     -17.468 -33.496 -10.279  1.00  2.29           H  
ATOM   1180  NE  ARG A  96     -16.104 -33.411 -11.917  1.00  2.29           N  
ATOM   1181  HE  ARG A  96     -15.380 -33.947 -12.374  1.00  2.29           H  
ATOM   1182  NH1 ARG A  96     -16.940 -31.306 -11.555  1.00  2.29           N  
ATOM   1183 HH11 ARG A  96     -16.583 -30.411 -11.251  1.00  2.29           H  
ATOM   1184 HH12 ARG A  96     -17.695 -31.715 -11.022  1.00  2.29           H  
ATOM   1185  NH2 ARG A  96     -15.070 -31.522 -12.705  1.00  2.29           N  
ATOM   1186 HH21 ARG A  96     -14.974 -30.521 -12.611  1.00  2.29           H  
ATOM   1187 HH22 ARG A  96     -14.307 -32.065 -13.083  1.00  2.29           H  
ATOM   1188  CZ  ARG A  96     -16.051 -32.097 -12.072  1.00  2.29           C  
ATOM   1189  N   ILE A  97     -12.529 -36.216 -10.136  1.00  2.91           N  
ATOM   1190  H   ILE A  97     -12.176 -35.340  -9.779  1.00  2.91           H  
ATOM   1191  CA  ILE A  97     -11.710 -36.964 -11.103  1.00  2.91           C  
ATOM   1192  HA  ILE A  97     -12.351 -37.323 -11.909  1.00  2.91           H  
ATOM   1193  C   ILE A  97     -11.111 -38.210 -10.451  1.00  2.91           C  
ATOM   1194  CB  ILE A  97     -10.621 -36.060 -11.728  1.00  2.91           C  
ATOM   1195  HB  ILE A  97     -10.075 -35.557 -10.930  1.00  2.91           H  
ATOM   1196  O   ILE A  97     -11.185 -39.290 -11.020  1.00  2.91           O  
ATOM   1197  CG1 ILE A  97     -11.308 -34.997 -12.612  1.00  2.91           C  
ATOM   1198 HG12 ILE A  97     -12.027 -34.435 -12.016  1.00  2.91           H  
ATOM   1199 HG13 ILE A  97     -11.855 -35.497 -13.411  1.00  2.91           H  
ATOM   1200  CG2 ILE A  97      -9.605 -36.871 -12.559  1.00  2.91           C  
ATOM   1201 HG21 ILE A  97      -9.120 -37.636 -11.953  1.00  2.91           H  
ATOM   1202 HG22 ILE A  97      -8.814 -36.227 -12.943  1.00  2.91           H  
ATOM   1203 HG23 ILE A  97     -10.113 -37.354 -13.394  1.00  2.91           H  
ATOM   1204  CD1 ILE A  97     -10.345 -33.991 -13.242  1.00  2.91           C  
ATOM   1205 HD11 ILE A  97     -10.938 -33.250 -13.778  1.00  2.91           H  
ATOM   1206 HD12 ILE A  97      -9.747 -33.503 -12.473  1.00  2.91           H  
ATOM   1207 HD13 ILE A  97      -9.699 -34.488 -13.966  1.00  2.91           H  
ATOM   1208  N   THR A  98     -10.546 -38.107  -9.249  1.00  3.84           N  
ATOM   1209  H   THR A  98     -10.478 -37.210  -8.788  1.00  3.84           H  
ATOM   1210  CA  THR A  98      -9.941 -39.284  -8.610  1.00  3.84           C  
ATOM   1211  HA  THR A  98      -9.304 -39.769  -9.350  1.00  3.84           H  
ATOM   1212  C   THR A  98     -10.986 -40.322  -8.195  1.00  3.84           C  
ATOM   1213  CB  THR A  98      -9.045 -38.905  -7.428  1.00  3.84           C  
ATOM   1214  HB  THR A  98      -8.693 -39.816  -6.943  1.00  3.84           H  
ATOM   1215  O   THR A  98     -10.755 -41.519  -8.345  1.00  3.84           O  
ATOM   1216  CG2 THR A  98      -7.831 -38.095  -7.888  1.00  3.84           C  
ATOM   1217 HG21 THR A  98      -7.178 -37.912  -7.034  1.00  3.84           H  
ATOM   1218 HG22 THR A  98      -8.147 -37.140  -8.308  1.00  3.84           H  
ATOM   1219 HG23 THR A  98      -7.277 -38.656  -8.641  1.00  3.84           H  
ATOM   1220  OG1 THR A  98      -9.751 -38.123  -6.489  1.00  3.84           O  
ATOM   1221  HG1 THR A  98     -10.536 -38.608  -6.226  1.00  3.84           H  
ATOM   1222  N   ASP A  99     -12.163 -39.879  -7.750  1.00  3.48           N  
ATOM   1223  H   ASP A  99     -12.298 -38.882  -7.657  1.00  3.48           H  
ATOM   1224  CA  ASP A  99     -13.290 -40.746  -7.389  1.00  3.48           C  
ATOM   1225  HA  ASP A  99     -12.959 -41.482  -6.656  1.00  3.48           H  
ATOM   1226  C   ASP A  99     -13.857 -41.518  -8.597  1.00  3.48           C  
ATOM   1227  CB  ASP A  99     -14.433 -39.913  -6.777  1.00  3.48           C  
ATOM   1228  HB2 ASP A  99     -14.655 -39.080  -7.444  1.00  3.48           H  
ATOM   1229  HB3 ASP A  99     -15.325 -40.538  -6.745  1.00  3.48           H  
ATOM   1230  O   ASP A  99     -14.509 -42.543  -8.404  1.00  3.48           O  
ATOM   1231  CG  ASP A  99     -14.235 -39.372  -5.355  1.00  3.48           C  
ATOM   1232  OD1 ASP A  99     -13.247 -39.668  -4.642  1.00  3.48           O  
ATOM   1233  OD2 ASP A  99     -15.136 -38.629  -4.894  1.00  3.48           O  
ATOM   1234  N   SER A 100     -13.638 -41.052  -9.836  1.00  3.67           N  
ATOM   1235  H   SER A 100     -13.075 -40.223  -9.962  1.00  3.67           H  
ATOM   1236  CA  SER A 100     -14.138 -41.730 -11.041  1.00  3.67           C  
ATOM   1237  HA  SER A 100     -15.126 -42.131 -10.811  1.00  3.67           H  
ATOM   1238  C   SER A 100     -13.285 -42.928 -11.481  1.00  3.67           C  
ATOM   1239  CB  SER A 100     -14.321 -40.736 -12.197  1.00  3.67           C  
ATOM   1240  HB2 SER A 100     -14.951 -41.196 -12.959  1.00  3.67           H  
ATOM   1241  HB3 SER A 100     -14.815 -39.836 -11.830  1.00  3.67           H  
ATOM   1242  O   SER A 100     -13.688 -43.647 -12.393  1.00  3.67           O  
ATOM   1243  OG  SER A 100     -13.084 -40.395 -12.787  1.00  3.67           O  
ATOM   1244  HG  SER A 100     -13.214 -39.757 -13.492  1.00  3.67           H  
ATOM   1245  N   ASP A 101     -12.124 -43.152 -10.850  1.00  3.98           N  
ATOM   1246  H   ASP A 101     -11.907 -42.554 -10.066  1.00  3.98           H  
ATOM   1247  CA  ASP A 101     -11.144 -44.191 -11.215  1.00  3.98           C  
ATOM   1248  HA  ASP A 101     -10.252 -43.973 -10.628  1.00  3.98           H  
ATOM   1249  C   ASP A 101     -10.692 -44.124 -12.692  1.00  3.98           C  
ATOM   1250  CB  ASP A 101     -11.631 -45.594 -10.774  1.00  3.98           C  
ATOM   1251  HB2 ASP A 101     -12.359 -45.972 -11.492  1.00  3.98           H  
ATOM   1252  HB3 ASP A 101     -12.129 -45.506  -9.808  1.00  3.98           H  
ATOM   1253  O   ASP A 101     -10.313 -45.133 -13.287  1.00  3.98           O  
ATOM   1254  CG  ASP A 101     -10.482 -46.605 -10.611  1.00  3.98           C  
ATOM   1255  OD1 ASP A 101      -9.509 -46.261  -9.911  1.00  3.98           O  
ATOM   1256  OD2 ASP A 101     -10.513 -47.736 -11.162  1.00  3.98           O  
ATOM   1257  N   VAL A 102     -10.739 -42.935 -13.308  1.00  4.54           N  
ATOM   1258  H   VAL A 102     -11.095 -42.145 -12.788  1.00  4.54           H  
ATOM   1259  CA  VAL A 102     -10.336 -42.718 -14.705  1.00  4.54           C  
ATOM   1260  HA  VAL A 102     -10.865 -43.462 -15.300  1.00  4.54           H  
ATOM   1261  C   VAL A 102      -8.832 -42.949 -14.908  1.00  4.54           C  
ATOM   1262  CB  VAL A 102     -10.797 -41.332 -15.195  1.00  4.54           C  
ATOM   1263  HB  VAL A 102     -11.872 -41.265 -15.024  1.00  4.54           H  
ATOM   1264  O   VAL A 102      -8.010 -42.559 -14.085  1.00  4.54           O  
ATOM   1265  CG1 VAL A 102     -10.132 -40.159 -14.468  1.00  4.54           C  
ATOM   1266 HG11 VAL A 102     -10.357 -40.211 -13.402  1.00  4.54           H  
ATOM   1267 HG12 VAL A 102      -9.050 -40.183 -14.592  1.00  4.54           H  
ATOM   1268 HG13 VAL A 102     -10.527 -39.221 -14.858  1.00  4.54           H  
ATOM   1269  CG2 VAL A 102     -10.585 -41.182 -16.703  1.00  4.54           C  
ATOM   1270 HG21 VAL A 102      -9.523 -41.201 -16.948  1.00  4.54           H  
ATOM   1271 HG22 VAL A 102     -11.011 -40.229 -17.017  1.00  4.54           H  
ATOM   1272 HG23 VAL A 102     -11.107 -41.984 -17.225  1.00  4.54           H  
ATOM   1273  N   LYS A 103      -8.437 -43.580 -16.024  1.00  4.38           N  
ATOM   1274  H   LYS A 103      -9.148 -43.835 -16.695  1.00  4.38           H  
ATOM   1275  CA  LYS A 103      -7.044 -44.016 -16.273  1.00  4.38           C  
ATOM   1276  HA  LYS A 103      -6.403 -43.555 -15.522  1.00  4.38           H  
ATOM   1277  C   LYS A 103      -6.504 -43.542 -17.618  1.00  4.38           C  
ATOM   1278  CB  LYS A 103      -6.901 -45.550 -16.111  1.00  4.38           C  
ATOM   1279  HB2 LYS A 103      -7.453 -46.060 -16.901  1.00  4.38           H  
ATOM   1280  HB3 LYS A 103      -5.849 -45.826 -16.175  1.00  4.38           H  
ATOM   1281  O   LYS A 103      -7.251 -43.184 -18.531  1.00  4.38           O  
ATOM   1282  CG  LYS A 103      -7.444 -45.990 -14.749  1.00  4.38           C  
ATOM   1283  HG2 LYS A 103      -8.517 -45.798 -14.769  1.00  4.38           H  
ATOM   1284  HG3 LYS A 103      -6.982 -45.358 -13.990  1.00  4.38           H  
ATOM   1285  CD  LYS A 103      -7.269 -47.452 -14.328  1.00  4.38           C  
ATOM   1286  HD2 LYS A 103      -6.214 -47.690 -14.190  1.00  4.38           H  
ATOM   1287  HD3 LYS A 103      -7.736 -48.114 -15.057  1.00  4.38           H  
ATOM   1288  CE  LYS A 103      -8.021 -47.487 -12.990  1.00  4.38           C  
ATOM   1289  HE2 LYS A 103      -7.530 -46.813 -12.288  1.00  4.38           H  
ATOM   1290  HE3 LYS A 103      -9.016 -47.071 -13.148  1.00  4.38           H  
ATOM   1291  NZ  LYS A 103      -8.183 -48.811 -12.367  1.00  4.38           N  
ATOM   1292  HZ1 LYS A 103      -8.557 -49.486 -13.019  1.00  4.38           H  
ATOM   1293  HZ2 LYS A 103      -8.888 -48.664 -11.659  1.00  4.38           H  
ATOM   1294  HZ3 LYS A 103      -7.326 -49.109 -11.923  1.00  4.38           H  
ATOM   1295  N   GLY A 104      -5.182 -43.591 -17.744  1.00  4.35           N  
ATOM   1296  H   GLY A 104      -4.651 -43.798 -16.910  1.00  4.35           H  
ATOM   1297  CA  GLY A 104      -4.436 -43.382 -18.979  1.00  4.35           C  
ATOM   1298  HA2 GLY A 104      -4.745 -44.135 -19.704  1.00  4.35           H  
ATOM   1299  HA3 GLY A 104      -3.372 -43.515 -18.784  1.00  4.35           H  
ATOM   1300  C   GLY A 104      -4.640 -41.997 -19.586  1.00  4.35           C  
ATOM   1301  O   GLY A 104      -4.736 -40.989 -18.888  1.00  4.35           O  
ATOM   1302  N   ASP A 105      -4.721 -41.946 -20.914  1.00  4.74           N  
ATOM   1303  H   ASP A 105      -4.539 -42.785 -21.446  1.00  4.74           H  
ATOM   1304  CA  ASP A 105      -4.846 -40.686 -21.653  1.00  4.74           C  
ATOM   1305  HA  ASP A 105      -4.013 -40.034 -21.391  1.00  4.74           H  
ATOM   1306  C   ASP A 105      -6.137 -39.925 -21.341  1.00  4.74           C  
ATOM   1307  CB  ASP A 105      -4.801 -40.969 -23.160  1.00  4.74           C  
ATOM   1308  HB2 ASP A 105      -5.120 -40.072 -23.691  1.00  4.74           H  
ATOM   1309  HB3 ASP A 105      -5.509 -41.763 -23.399  1.00  4.74           H  
ATOM   1310  O   ASP A 105      -6.154 -38.694 -21.419  1.00  4.74           O  
ATOM   1311  CG  ASP A 105      -3.415 -41.341 -23.685  1.00  4.74           C  
ATOM   1312  OD1 ASP A 105      -2.428 -41.177 -22.936  1.00  4.74           O  
ATOM   1313  OD2 ASP A 105      -3.373 -41.751 -24.864  1.00  4.74           O  
ATOM   1314  N   LEU A 106      -7.219 -40.631 -20.995  1.00  3.45           N  
ATOM   1315  H   LEU A 106      -7.130 -41.629 -20.872  1.00  3.45           H  
ATOM   1316  CA  LEU A 106      -8.476 -39.983 -20.625  1.00  3.45           C  
ATOM   1317  HA  LEU A 106      -8.711 -39.249 -21.396  1.00  3.45           H  
ATOM   1318  C   LEU A 106      -8.317 -39.216 -19.309  1.00  3.45           C  
ATOM   1319  CB  LEU A 106      -9.610 -41.018 -20.571  1.00  3.45           C  
ATOM   1320  HB2 LEU A 106      -9.382 -41.750 -19.797  1.00  3.45           H  
ATOM   1321  HB3 LEU A 106      -9.660 -41.539 -21.528  1.00  3.45           H  
ATOM   1322  O   LEU A 106      -8.690 -38.050 -19.249  1.00  3.45           O  
ATOM   1323  CG  LEU A 106     -10.991 -40.397 -20.270  1.00  3.45           C  
ATOM   1324  HG  LEU A 106     -10.961 -39.905 -19.298  1.00  3.45           H  
ATOM   1325  CD1 LEU A 106     -11.417 -39.373 -21.327  1.00  3.45           C  
ATOM   1326 HD11 LEU A 106     -12.427 -39.036 -21.091  1.00  3.45           H  
ATOM   1327 HD12 LEU A 106     -10.770 -38.498 -21.281  1.00  3.45           H  
ATOM   1328 HD13 LEU A 106     -11.401 -39.818 -22.322  1.00  3.45           H  
ATOM   1329  CD2 LEU A 106     -12.044 -41.503 -20.229  1.00  3.45           C  
ATOM   1330 HD21 LEU A 106     -12.157 -41.965 -21.210  1.00  3.45           H  
ATOM   1331 HD22 LEU A 106     -12.994 -41.071 -19.914  1.00  3.45           H  
ATOM   1332 HD23 LEU A 106     -11.759 -42.260 -19.498  1.00  3.45           H  
ATOM   1333  N   PHE A 107      -7.662 -39.820 -18.315  1.00  2.72           N  
ATOM   1334  H   PHE A 107      -7.356 -40.774 -18.447  1.00  2.72           H  
ATOM   1335  CA  PHE A 107      -7.331 -39.157 -17.053  1.00  2.72           C  
ATOM   1336  HA  PHE A 107      -8.249 -38.855 -16.549  1.00  2.72           H  
ATOM   1337  C   PHE A 107      -6.496 -37.894 -17.277  1.00  2.72           C  
ATOM   1338  CB  PHE A 107      -6.579 -40.148 -16.159  1.00  2.72           C  
ATOM   1339  HB2 PHE A 107      -7.297 -40.852 -15.738  1.00  2.72           H  
ATOM   1340  HB3 PHE A 107      -5.891 -40.738 -16.765  1.00  2.72           H  
ATOM   1341  O   PHE A 107      -6.827 -36.828 -16.759  1.00  2.72           O  
ATOM   1342  CG  PHE A 107      -5.790 -39.511 -15.038  1.00  2.72           C  
ATOM   1343  CD1 PHE A 107      -4.402 -39.706 -14.987  1.00  2.72           C  
ATOM   1344  HD1 PHE A 107      -3.909 -40.324 -15.723  1.00  2.72           H  
ATOM   1345  CD2 PHE A 107      -6.425 -38.707 -14.072  1.00  2.72           C  
ATOM   1346  HD2 PHE A 107      -7.493 -38.554 -14.106  1.00  2.72           H  
ATOM   1347  CE1 PHE A 107      -3.659 -39.130 -13.952  1.00  2.72           C  
ATOM   1348  HE1 PHE A 107      -2.594 -39.310 -13.918  1.00  2.72           H  
ATOM   1349  CE2 PHE A 107      -5.670 -38.104 -13.050  1.00  2.72           C  
ATOM   1350  HE2 PHE A 107      -6.162 -37.503 -12.299  1.00  2.72           H  
ATOM   1351  CZ  PHE A 107      -4.284 -38.322 -12.986  1.00  2.72           C  
ATOM   1352  HZ  PHE A 107      -3.697 -37.887 -12.191  1.00  2.72           H  
ATOM   1353  N   VAL A 108      -5.448 -37.983 -18.103  1.00  3.03           N  
ATOM   1354  H   VAL A 108      -5.216 -38.893 -18.475  1.00  3.03           H  
ATOM   1355  CA  VAL A 108      -4.604 -36.825 -18.427  1.00  3.03           C  
ATOM   1356  HA  VAL A 108      -4.197 -36.428 -17.497  1.00  3.03           H  
ATOM   1357  C   VAL A 108      -5.442 -35.712 -19.066  1.00  3.03           C  
ATOM   1358  CB  VAL A 108      -3.430 -37.237 -19.337  1.00  3.03           C  
ATOM   1359  HB  VAL A 108      -3.821 -37.703 -20.241  1.00  3.03           H  
ATOM   1360  O   VAL A 108      -5.327 -34.552 -18.671  1.00  3.03           O  
ATOM   1361  CG1 VAL A 108      -2.563 -36.037 -19.749  1.00  3.03           C  
ATOM   1362 HG11 VAL A 108      -2.191 -35.540 -18.854  1.00  3.03           H  
ATOM   1363 HG12 VAL A 108      -1.723 -36.388 -20.348  1.00  3.03           H  
ATOM   1364 HG13 VAL A 108      -3.148 -35.338 -20.347  1.00  3.03           H  
ATOM   1365  CG2 VAL A 108      -2.504 -38.235 -18.631  1.00  3.03           C  
ATOM   1366 HG21 VAL A 108      -2.074 -37.785 -17.736  1.00  3.03           H  
ATOM   1367 HG22 VAL A 108      -1.703 -38.545 -19.302  1.00  3.03           H  
ATOM   1368 HG23 VAL A 108      -3.057 -39.127 -18.337  1.00  3.03           H  
ATOM   1369  N   LYS A 109      -6.306 -36.041 -20.033  1.00  2.92           N  
ATOM   1370  H   LYS A 109      -6.395 -37.017 -20.279  1.00  2.92           H  
ATOM   1371  CA  LYS A 109      -7.177 -35.058 -20.697  1.00  2.92           C  
ATOM   1372  HA  LYS A 109      -6.567 -34.240 -21.080  1.00  2.92           H  
ATOM   1373  C   LYS A 109      -8.164 -34.411 -19.726  1.00  2.92           C  
ATOM   1374  CB  LYS A 109      -7.924 -35.717 -21.862  1.00  2.92           C  
ATOM   1375  HB2 LYS A 109      -8.351 -36.663 -21.528  1.00  2.92           H  
ATOM   1376  HB3 LYS A 109      -8.743 -35.067 -22.171  1.00  2.92           H  
ATOM   1377  O   LYS A 109      -8.260 -33.185 -19.712  1.00  2.92           O  
ATOM   1378  CG  LYS A 109      -7.010 -35.951 -23.071  1.00  2.92           C  
ATOM   1379  HG2 LYS A 109      -6.123 -36.507 -22.769  1.00  2.92           H  
ATOM   1380  HG3 LYS A 109      -6.696 -34.989 -23.476  1.00  2.92           H  
ATOM   1381  CD  LYS A 109      -7.764 -36.739 -24.146  1.00  2.92           C  
ATOM   1382  HD2 LYS A 109      -8.097 -37.683 -23.716  1.00  2.92           H  
ATOM   1383  HD3 LYS A 109      -8.632 -36.166 -24.472  1.00  2.92           H  
ATOM   1384  CE  LYS A 109      -6.839 -37.018 -25.333  1.00  2.92           C  
ATOM   1385  HE2 LYS A 109      -5.955 -37.535 -24.960  1.00  2.92           H  
ATOM   1386  HE3 LYS A 109      -6.520 -36.068 -25.762  1.00  2.92           H  
ATOM   1387  NZ  LYS A 109      -7.517 -37.851 -26.356  1.00  2.92           N  
ATOM   1388  HZ1 LYS A 109      -8.340 -37.386 -26.710  1.00  2.92           H  
ATOM   1389  HZ2 LYS A 109      -7.795 -38.731 -25.944  1.00  2.92           H  
ATOM   1390  HZ3 LYS A 109      -6.889 -38.054 -27.120  1.00  2.92           H  
ATOM   1391  N   GLU A 110      -8.858 -35.204 -18.914  1.00  2.53           N  
ATOM   1392  H   GLU A 110      -8.726 -36.203 -18.975  1.00  2.53           H  
ATOM   1393  CA  GLU A 110      -9.829 -34.703 -17.936  1.00  2.53           C  
ATOM   1394  HA  GLU A 110     -10.576 -34.093 -18.444  1.00  2.53           H  
ATOM   1395  C   GLU A 110      -9.171 -33.807 -16.887  1.00  2.53           C  
ATOM   1396  CB  GLU A 110     -10.547 -35.867 -17.241  1.00  2.53           C  
ATOM   1397  HB2 GLU A 110      -9.820 -36.607 -16.905  1.00  2.53           H  
ATOM   1398  HB3 GLU A 110     -11.065 -35.467 -16.369  1.00  2.53           H  
ATOM   1399  O   GLU A 110      -9.700 -32.738 -16.576  1.00  2.53           O  
ATOM   1400  CG  GLU A 110     -11.584 -36.524 -18.163  1.00  2.53           C  
ATOM   1401  HG2 GLU A 110     -11.077 -36.959 -19.024  1.00  2.53           H  
ATOM   1402  HG3 GLU A 110     -12.254 -35.748 -18.534  1.00  2.53           H  
ATOM   1403  CD  GLU A 110     -12.425 -37.601 -17.461  1.00  2.53           C  
ATOM   1404  OE1 GLU A 110     -13.150 -38.309 -18.194  1.00  2.53           O  
ATOM   1405  OE2 GLU A 110     -12.370 -37.693 -16.213  1.00  2.53           O  
ATOM   1406  N   LEU A 111      -7.987 -34.184 -16.394  1.00  2.05           N  
ATOM   1407  H   LEU A 111      -7.620 -35.089 -16.653  1.00  2.05           H  
ATOM   1408  CA  LEU A 111      -7.262 -33.392 -15.408  1.00  2.05           C  
ATOM   1409  HA  LEU A 111      -7.930 -33.223 -14.564  1.00  2.05           H  
ATOM   1410  C   LEU A 111      -6.881 -32.014 -15.958  1.00  2.05           C  
ATOM   1411  CB  LEU A 111      -6.030 -34.173 -14.926  1.00  2.05           C  
ATOM   1412  HB2 LEU A 111      -6.342 -35.154 -14.567  1.00  2.05           H  
ATOM   1413  HB3 LEU A 111      -5.355 -34.321 -15.769  1.00  2.05           H  
ATOM   1414  O   LEU A 111      -7.144 -31.004 -15.310  1.00  2.05           O  
ATOM   1415  CG  LEU A 111      -5.278 -33.442 -13.798  1.00  2.05           C  
ATOM   1416  HG  LEU A 111      -5.068 -32.413 -14.089  1.00  2.05           H  
ATOM   1417  CD1 LEU A 111      -6.059 -33.437 -12.485  1.00  2.05           C  
ATOM   1418 HD11 LEU A 111      -6.221 -34.459 -12.141  1.00  2.05           H  
ATOM   1419 HD12 LEU A 111      -5.499 -32.889 -11.727  1.00  2.05           H  
ATOM   1420 HD13 LEU A 111      -7.027 -32.955 -12.620  1.00  2.05           H  
ATOM   1421  CD2 LEU A 111      -3.948 -34.124 -13.532  1.00  2.05           C  
ATOM   1422 HD21 LEU A 111      -4.116 -35.173 -13.288  1.00  2.05           H  
ATOM   1423 HD22 LEU A 111      -3.447 -33.633 -12.698  1.00  2.05           H  
ATOM   1424 HD23 LEU A 111      -3.324 -34.027 -14.421  1.00  2.05           H  
ATOM   1425  N   PHE A 112      -6.289 -31.945 -17.155  1.00  1.91           N  
ATOM   1426  H   PHE A 112      -6.111 -32.801 -17.659  1.00  1.91           H  
ATOM   1427  CA  PHE A 112      -5.891 -30.656 -17.734  1.00  1.91           C  
ATOM   1428  HA  PHE A 112      -5.399 -30.076 -16.954  1.00  1.91           H  
ATOM   1429  C   PHE A 112      -7.087 -29.806 -18.174  1.00  1.91           C  
ATOM   1430  CB  PHE A 112      -4.877 -30.858 -18.869  1.00  1.91           C  
ATOM   1431  HB2 PHE A 112      -4.832 -29.946 -19.465  1.00  1.91           H  
ATOM   1432  HB3 PHE A 112      -5.213 -31.663 -19.522  1.00  1.91           H  
ATOM   1433  O   PHE A 112      -7.021 -28.582 -18.064  1.00  1.91           O  
ATOM   1434  CG  PHE A 112      -3.480 -31.139 -18.352  1.00  1.91           C  
ATOM   1435  CD1 PHE A 112      -2.758 -30.116 -17.708  1.00  1.91           C  
ATOM   1436  HD1 PHE A 112      -3.177 -29.123 -17.631  1.00  1.91           H  
ATOM   1437  CD2 PHE A 112      -2.926 -32.428 -18.438  1.00  1.91           C  
ATOM   1438  HD2 PHE A 112      -3.461 -33.213 -18.953  1.00  1.91           H  
ATOM   1439  CE1 PHE A 112      -1.529 -30.403 -17.094  1.00  1.91           C  
ATOM   1440  HE1 PHE A 112      -1.014 -29.631 -16.542  1.00  1.91           H  
ATOM   1441  CE2 PHE A 112      -1.706 -32.722 -17.810  1.00  1.91           C  
ATOM   1442  HE2 PHE A 112      -1.319 -33.730 -17.807  1.00  1.91           H  
ATOM   1443  CZ  PHE A 112      -1.025 -31.715 -17.113  1.00  1.91           C  
ATOM   1444  HZ  PHE A 112      -0.141 -31.965 -16.546  1.00  1.91           H  
ATOM   1445  N   TRP A 113      -8.188 -30.427 -18.607  1.00  2.43           N  
ATOM   1446  H   TRP A 113      -8.183 -31.432 -18.701  1.00  2.43           H  
ATOM   1447  CA  TRP A 113      -9.443 -29.715 -18.856  1.00  2.43           C  
ATOM   1448  HA  TRP A 113      -9.265 -28.901 -19.559  1.00  2.43           H  
ATOM   1449  C   TRP A 113     -10.002 -29.093 -17.571  1.00  2.43           C  
ATOM   1450  CB  TRP A 113     -10.459 -30.678 -19.474  1.00  2.43           C  
ATOM   1451  HB2 TRP A 113     -10.659 -31.496 -18.782  1.00  2.43           H  
ATOM   1452  HB3 TRP A 113     -10.032 -31.106 -20.381  1.00  2.43           H  
ATOM   1453  O   TRP A 113     -10.372 -27.920 -17.549  1.00  2.43           O  
ATOM   1454  CG  TRP A 113     -11.752 -30.022 -19.831  1.00  2.43           C  
ATOM   1455  CD1 TRP A 113     -12.825 -29.888 -19.018  1.00  2.43           C  
ATOM   1456  HD1 TRP A 113     -12.880 -30.262 -18.006  1.00  2.43           H  
ATOM   1457  CD2 TRP A 113     -12.100 -29.338 -21.070  1.00  2.43           C  
ATOM   1458  CE2 TRP A 113     -13.417 -28.807 -20.937  1.00  2.43           C  
ATOM   1459  CE3 TRP A 113     -11.426 -29.101 -22.288  1.00  2.43           C  
ATOM   1460  HE3 TRP A 113     -10.421 -29.478 -22.414  1.00  2.43           H  
ATOM   1461  NE1 TRP A 113     -13.810 -29.171 -19.667  1.00  2.43           N  
ATOM   1462  HE1 TRP A 113     -14.688 -28.912 -19.239  1.00  2.43           H  
ATOM   1463  CH2 TRP A 113     -13.344 -27.866 -23.163  1.00  2.43           C  
ATOM   1464  HH2 TRP A 113     -13.803 -27.294 -23.957  1.00  2.43           H  
ATOM   1465  CZ2 TRP A 113     -14.040 -28.082 -21.962  1.00  2.43           C  
ATOM   1466  HZ2 TRP A 113     -15.032 -27.680 -21.822  1.00  2.43           H  
ATOM   1467  CZ3 TRP A 113     -12.042 -28.374 -23.325  1.00  2.43           C  
ATOM   1468  HZ3 TRP A 113     -11.508 -28.189 -24.245  1.00  2.43           H  
ATOM   1469  N   MET A 114     -10.007 -29.855 -16.475  1.00  1.77           N  
ATOM   1470  H   MET A 114      -9.714 -30.818 -16.554  1.00  1.77           H  
ATOM   1471  CA  MET A 114     -10.435 -29.370 -15.164  1.00  1.77           C  
ATOM   1472  HA  MET A 114     -11.445 -28.970 -15.256  1.00  1.77           H  
ATOM   1473  C   MET A 114      -9.548 -28.229 -14.664  1.00  1.77           C  
ATOM   1474  CB  MET A 114     -10.478 -30.559 -14.201  1.00  1.77           C  
ATOM   1475  HB2 MET A 114      -9.514 -31.067 -14.181  1.00  1.77           H  
ATOM   1476  HB3 MET A 114     -11.221 -31.251 -14.597  1.00  1.77           H  
ATOM   1477  O   MET A 114     -10.077 -27.210 -14.229  1.00  1.77           O  
ATOM   1478  CG  MET A 114     -10.892 -30.206 -12.771  1.00  1.77           C  
ATOM   1479  HG2 MET A 114     -11.768 -29.559 -12.817  1.00  1.77           H  
ATOM   1480  HG3 MET A 114     -11.187 -31.132 -12.278  1.00  1.77           H  
ATOM   1481  SD  MET A 114      -9.647 -29.405 -11.717  1.00  1.77           S  
ATOM   1482  CE  MET A 114      -8.440 -30.734 -11.506  1.00  1.77           C  
ATOM   1483  HE1 MET A 114      -7.985 -30.962 -12.470  1.00  1.77           H  
ATOM   1484  HE2 MET A 114      -7.665 -30.411 -10.812  1.00  1.77           H  
ATOM   1485  HE3 MET A 114      -8.934 -31.619 -11.106  1.00  1.77           H  
ATOM   1486  N   LEU A 115      -8.220 -28.345 -14.783  1.00  1.84           N  
ATOM   1487  H   LEU A 115      -7.845 -29.223 -15.111  1.00  1.84           H  
ATOM   1488  CA  LEU A 115      -7.296 -27.275 -14.389  1.00  1.84           C  
ATOM   1489  HA  LEU A 115      -7.482 -27.023 -13.345  1.00  1.84           H  
ATOM   1490  C   LEU A 115      -7.537 -25.984 -15.184  1.00  1.84           C  
ATOM   1491  CB  LEU A 115      -5.841 -27.752 -14.552  1.00  1.84           C  
ATOM   1492  HB2 LEU A 115      -5.180 -26.889 -14.474  1.00  1.84           H  
ATOM   1493  HB3 LEU A 115      -5.723 -28.169 -15.553  1.00  1.84           H  
ATOM   1494  O   LEU A 115      -7.486 -24.898 -14.608  1.00  1.84           O  
ATOM   1495  CG  LEU A 115      -5.394 -28.794 -13.510  1.00  1.84           C  
ATOM   1496  HG  LEU A 115      -6.092 -29.632 -13.495  1.00  1.84           H  
ATOM   1497  CD1 LEU A 115      -4.006 -29.329 -13.865  1.00  1.84           C  
ATOM   1498 HD11 LEU A 115      -3.269 -28.531 -13.777  1.00  1.84           H  
ATOM   1499 HD12 LEU A 115      -4.009 -29.726 -14.880  1.00  1.84           H  
ATOM   1500 HD13 LEU A 115      -3.744 -30.135 -13.179  1.00  1.84           H  
ATOM   1501  CD2 LEU A 115      -5.325 -28.202 -12.102  1.00  1.84           C  
ATOM   1502 HD21 LEU A 115      -4.919 -28.940 -11.411  1.00  1.84           H  
ATOM   1503 HD22 LEU A 115      -4.694 -27.314 -12.097  1.00  1.84           H  
ATOM   1504 HD23 LEU A 115      -6.327 -27.936 -11.765  1.00  1.84           H  
ATOM   1505  N   HIS A 116      -7.851 -26.093 -16.477  1.00  2.66           N  
ATOM   1506  H   HIS A 116      -7.871 -27.011 -16.897  1.00  2.66           H  
ATOM   1507  CA  HIS A 116      -8.215 -24.944 -17.304  1.00  2.66           C  
ATOM   1508  HA  HIS A 116      -7.417 -24.203 -17.239  1.00  2.66           H  
ATOM   1509  C   HIS A 116      -9.500 -24.264 -16.803  1.00  2.66           C  
ATOM   1510  CB  HIS A 116      -8.330 -25.402 -18.763  1.00  2.66           C  
ATOM   1511  HB2 HIS A 116      -9.099 -26.170 -18.848  1.00  2.66           H  
ATOM   1512  HB3 HIS A 116      -7.383 -25.843 -19.072  1.00  2.66           H  
ATOM   1513  O   HIS A 116      -9.492 -23.066 -16.523  1.00  2.66           O  
ATOM   1514  CG  HIS A 116      -8.667 -24.286 -19.712  1.00  2.66           C  
ATOM   1515  CD2 HIS A 116      -9.805 -24.172 -20.465  1.00  2.66           C  
ATOM   1516  HD2 HIS A 116     -10.635 -24.864 -20.480  1.00  2.66           H  
ATOM   1517  ND1 HIS A 116      -7.886 -23.187 -19.986  1.00  2.66           N  
ATOM   1518  HD1 HIS A 116      -7.018 -22.940 -19.531  1.00  2.66           H  
ATOM   1519  CE1 HIS A 116      -8.541 -22.427 -20.880  1.00  2.66           C  
ATOM   1520  HE1 HIS A 116      -8.209 -21.473 -21.260  1.00  2.66           H  
ATOM   1521  NE2 HIS A 116      -9.694 -23.011 -21.229  1.00  2.66           N  
ATOM   1522  N   LEU A 117     -10.568 -25.038 -16.585  1.00  2.49           N  
ATOM   1523  H   LEU A 117     -10.507 -26.018 -16.824  1.00  2.49           H  
ATOM   1524  CA  LEU A 117     -11.843 -24.522 -16.077  1.00  2.49           C  
ATOM   1525  HA  LEU A 117     -12.182 -23.732 -16.748  1.00  2.49           H  
ATOM   1526  C   LEU A 117     -11.719 -23.918 -14.667  1.00  2.49           C  
ATOM   1527  CB  LEU A 117     -12.856 -25.681 -16.096  1.00  2.49           C  
ATOM   1528  HB2 LEU A 117     -12.477 -26.485 -15.465  1.00  2.49           H  
ATOM   1529  HB3 LEU A 117     -12.930 -26.062 -17.115  1.00  2.49           H  
ATOM   1530  O   LEU A 117     -12.323 -22.888 -14.354  1.00  2.49           O  
ATOM   1531  CG  LEU A 117     -14.263 -25.295 -15.605  1.00  2.49           C  
ATOM   1532  HG  LEU A 117     -14.209 -24.922 -14.582  1.00  2.49           H  
ATOM   1533  CD1 LEU A 117     -14.912 -24.230 -16.490  1.00  2.49           C  
ATOM   1534 HD11 LEU A 117     -14.354 -23.295 -16.432  1.00  2.49           H  
ATOM   1535 HD12 LEU A 117     -14.932 -24.558 -17.529  1.00  2.49           H  
ATOM   1536 HD13 LEU A 117     -15.929 -24.033 -16.152  1.00  2.49           H  
ATOM   1537  CD2 LEU A 117     -15.157 -26.536 -15.602  1.00  2.49           C  
ATOM   1538 HD21 LEU A 117     -14.729 -27.291 -14.944  1.00  2.49           H  
ATOM   1539 HD22 LEU A 117     -16.147 -26.270 -15.231  1.00  2.49           H  
ATOM   1540 HD23 LEU A 117     -15.243 -26.934 -16.613  1.00  2.49           H  
ATOM   1541  N   GLN A 118     -10.922 -24.540 -13.798  1.00  1.72           N  
ATOM   1542  H   GLN A 118     -10.485 -25.406 -14.080  1.00  1.72           H  
ATOM   1543  CA  GLN A 118     -10.689 -24.041 -12.445  1.00  1.72           C  
ATOM   1544  HA  GLN A 118     -11.652 -23.776 -12.009  1.00  1.72           H  
ATOM   1545  C   GLN A 118      -9.860 -22.751 -12.444  1.00  1.72           C  
ATOM   1546  CB  GLN A 118     -10.064 -25.138 -11.569  1.00  1.72           C  
ATOM   1547  HB2 GLN A 118      -9.679 -24.691 -10.652  1.00  1.72           H  
ATOM   1548  HB3 GLN A 118      -9.230 -25.595 -12.101  1.00  1.72           H  
ATOM   1549  O   GLN A 118     -10.099 -21.902 -11.585  1.00  1.72           O  
ATOM   1550  CG  GLN A 118     -11.075 -26.235 -11.190  1.00  1.72           C  
ATOM   1551  HG2 GLN A 118     -10.553 -27.010 -10.629  1.00  1.72           H  
ATOM   1552  HG3 GLN A 118     -11.479 -26.690 -12.094  1.00  1.72           H  
ATOM   1553  CD  GLN A 118     -12.230 -25.746 -10.321  1.00  1.72           C  
ATOM   1554  NE2 GLN A 118     -13.405 -26.322 -10.438  1.00  1.72           N  
ATOM   1555 HE21 GLN A 118     -14.140 -26.022  -9.813  1.00  1.72           H  
ATOM   1556 HE22 GLN A 118     -13.556 -27.113 -11.048  1.00  1.72           H  
ATOM   1557  OE1 GLN A 118     -12.106 -24.838  -9.509  1.00  1.72           O  
ATOM   1558  N   LYS A 119      -8.967 -22.528 -13.423  1.00  2.70           N  
ATOM   1559  H   LYS A 119      -8.782 -23.263 -14.092  1.00  2.70           H  
ATOM   1560  CA  LYS A 119      -8.288 -21.231 -13.590  1.00  2.70           C  
ATOM   1561  HA  LYS A 119      -7.825 -20.969 -12.638  1.00  2.70           H  
ATOM   1562  C   LYS A 119      -9.292 -20.119 -13.907  1.00  2.70           C  
ATOM   1563  CB  LYS A 119      -7.173 -21.322 -14.654  1.00  2.70           C  
ATOM   1564  HB2 LYS A 119      -7.605 -21.577 -15.622  1.00  2.70           H  
ATOM   1565  HB3 LYS A 119      -6.470 -22.105 -14.370  1.00  2.70           H  
ATOM   1566  O   LYS A 119      -9.234 -19.061 -13.285  1.00  2.70           O  
ATOM   1567  CG  LYS A 119      -6.418 -19.985 -14.778  1.00  2.70           C  
ATOM   1568  HG2 LYS A 119      -6.031 -19.714 -13.796  1.00  2.70           H  
ATOM   1569  HG3 LYS A 119      -7.118 -19.211 -15.091  1.00  2.70           H  
ATOM   1570  CD  LYS A 119      -5.256 -19.996 -15.785  1.00  2.70           C  
ATOM   1571  HD2 LYS A 119      -5.626 -20.264 -16.774  1.00  2.70           H  
ATOM   1572  HD3 LYS A 119      -4.503 -20.719 -15.470  1.00  2.70           H  
ATOM   1573  CE  LYS A 119      -4.648 -18.583 -15.811  1.00  2.70           C  
ATOM   1574  HE2 LYS A 119      -5.423 -17.866 -16.084  1.00  2.70           H  
ATOM   1575  HE3 LYS A 119      -4.319 -18.343 -14.800  1.00  2.70           H  
ATOM   1576  NZ  LYS A 119      -3.489 -18.440 -16.722  1.00  2.70           N  
ATOM   1577  HZ1 LYS A 119      -2.810 -19.169 -16.551  1.00  2.70           H  
ATOM   1578  HZ2 LYS A 119      -3.730 -18.541 -17.698  1.00  2.70           H  
ATOM   1579  HZ3 LYS A 119      -2.998 -17.572 -16.563  1.00  2.70           H  
ATOM   1580  N   GLU A 120     -10.232 -20.355 -14.822  1.00  3.53           N  
ATOM   1581  H   GLU A 120     -10.205 -21.232 -15.323  1.00  3.53           H  
ATOM   1582  CA  GLU A 120     -11.283 -19.382 -15.171  1.00  3.53           C  
ATOM   1583  HA  GLU A 120     -10.827 -18.432 -15.448  1.00  3.53           H  
ATOM   1584  C   GLU A 120     -12.236 -19.113 -13.996  1.00  3.53           C  
ATOM   1585  CB  GLU A 120     -12.099 -19.895 -16.363  1.00  3.53           C  
ATOM   1586  HB2 GLU A 120     -12.902 -19.184 -16.556  1.00  3.53           H  
ATOM   1587  HB3 GLU A 120     -12.544 -20.857 -16.106  1.00  3.53           H  
ATOM   1588  O   GLU A 120     -12.585 -17.966 -13.691  1.00  3.53           O  
ATOM   1589  CG  GLU A 120     -11.264 -20.043 -17.641  1.00  3.53           C  
ATOM   1590  HG2 GLU A 120     -10.504 -20.810 -17.495  1.00  3.53           H  
ATOM   1591  HG3 GLU A 120     -10.754 -19.098 -17.829  1.00  3.53           H  
ATOM   1592  CD  GLU A 120     -12.130 -20.411 -18.855  1.00  3.53           C  
ATOM   1593  OE1 GLU A 120     -11.721 -20.023 -19.972  1.00  3.53           O  
ATOM   1594  OE2 GLU A 120     -13.195 -21.039 -18.653  1.00  3.53           O  
ATOM   1595  N   THR A 121     -12.606 -20.174 -13.277  1.00  2.46           N  
ATOM   1596  H   THR A 121     -12.329 -21.084 -13.615  1.00  2.46           H  
ATOM   1597  CA  THR A 121     -13.424 -20.081 -12.061  1.00  2.46           C  
ATOM   1598  HA  THR A 121     -14.363 -19.583 -12.302  1.00  2.46           H  
ATOM   1599  C   THR A 121     -12.712 -19.255 -10.991  1.00  2.46           C  
ATOM   1600  CB  THR A 121     -13.742 -21.481 -11.521  1.00  2.46           C  
ATOM   1601  HB  THR A 121     -12.818 -22.001 -11.272  1.00  2.46           H  
ATOM   1602  O   THR A 121     -13.302 -18.345 -10.405  1.00  2.46           O  
ATOM   1603  CG2 THR A 121     -14.630 -21.430 -10.279  1.00  2.46           C  
ATOM   1604 HG21 THR A 121     -14.075 -21.003  -9.443  1.00  2.46           H  
ATOM   1605 HG22 THR A 121     -14.929 -22.443 -10.008  1.00  2.46           H  
ATOM   1606 HG23 THR A 121     -15.518 -20.831 -10.478  1.00  2.46           H  
ATOM   1607  OG1 THR A 121     -14.438 -22.221 -12.497  1.00  2.46           O  
ATOM   1608  HG1 THR A 121     -13.834 -22.416 -13.217  1.00  2.46           H  
ATOM   1609  N   PHE A 122     -11.421 -19.515 -10.776  1.00  2.29           N  
ATOM   1610  H   PHE A 122     -10.985 -20.279 -11.273  1.00  2.29           H  
ATOM   1611  CA  PHE A 122     -10.608 -18.757  -9.838  1.00  2.29           C  
ATOM   1612  HA  PHE A 122     -11.107 -18.773  -8.869  1.00  2.29           H  
ATOM   1613  C   PHE A 122     -10.487 -17.288 -10.254  1.00  2.29           C  
ATOM   1614  CB  PHE A 122      -9.235 -19.424  -9.688  1.00  2.29           C  
ATOM   1615  HB2 PHE A 122      -9.374 -20.458  -9.372  1.00  2.29           H  
ATOM   1616  HB3 PHE A 122      -8.724 -19.432 -10.650  1.00  2.29           H  
ATOM   1617  O   PHE A 122     -10.714 -16.410  -9.425  1.00  2.29           O  
ATOM   1618  CG  PHE A 122      -8.376 -18.723  -8.660  1.00  2.29           C  
ATOM   1619  CD1 PHE A 122      -7.254 -17.973  -9.054  1.00  2.29           C  
ATOM   1620  HD1 PHE A 122      -6.967 -17.926 -10.094  1.00  2.29           H  
ATOM   1621  CD2 PHE A 122      -8.770 -18.744  -7.311  1.00  2.29           C  
ATOM   1622  HD2 PHE A 122      -9.654 -19.294  -7.024  1.00  2.29           H  
ATOM   1623  CE1 PHE A 122      -6.552 -17.222  -8.099  1.00  2.29           C  
ATOM   1624  HE1 PHE A 122      -5.741 -16.587  -8.424  1.00  2.29           H  
ATOM   1625  CE2 PHE A 122      -8.062 -18.004  -6.351  1.00  2.29           C  
ATOM   1626  HE2 PHE A 122      -8.394 -17.991  -5.324  1.00  2.29           H  
ATOM   1627  CZ  PHE A 122      -6.966 -17.224  -6.753  1.00  2.29           C  
ATOM   1628  HZ  PHE A 122      -6.475 -16.592  -6.028  1.00  2.29           H  
ATOM   1629  N   ALA A 123     -10.236 -17.001 -11.535  1.00  3.75           N  
ATOM   1630  H   ALA A 123     -10.056 -17.761 -12.176  1.00  3.75           H  
ATOM   1631  CA  ALA A 123     -10.201 -15.635 -12.058  1.00  3.75           C  
ATOM   1632  HA  ALA A 123      -9.394 -15.094 -11.563  1.00  3.75           H  
ATOM   1633  C   ALA A 123     -11.510 -14.874 -11.783  1.00  3.75           C  
ATOM   1634  CB  ALA A 123      -9.901 -15.695 -13.560  1.00  3.75           C  
ATOM   1635  HB1 ALA A 123     -10.728 -16.164 -14.093  1.00  3.75           H  
ATOM   1636  HB2 ALA A 123      -9.761 -14.684 -13.944  1.00  3.75           H  
ATOM   1637  HB3 ALA A 123      -8.995 -16.275 -13.735  1.00  3.75           H  
ATOM   1638  O   ALA A 123     -11.481 -13.698 -11.428  1.00  3.75           O  
ATOM   1639  N   THR A 124     -12.653 -15.559 -11.860  1.00  3.27           N  
ATOM   1640  H   THR A 124     -12.609 -16.514 -12.187  1.00  3.27           H  
ATOM   1641  CA  THR A 124     -13.962 -14.982 -11.519  1.00  3.27           C  
ATOM   1642  HA  THR A 124     -14.090 -14.057 -12.081  1.00  3.27           H  
ATOM   1643  C   THR A 124     -14.066 -14.634 -10.031  1.00  3.27           C  
ATOM   1644  CB  THR A 124     -15.094 -15.940 -11.916  1.00  3.27           C  
ATOM   1645  HB  THR A 124     -15.030 -16.859 -11.335  1.00  3.27           H  
ATOM   1646  O   THR A 124     -14.581 -13.572  -9.678  1.00  3.27           O  
ATOM   1647  CG2 THR A 124     -16.477 -15.324 -11.698  1.00  3.27           C  
ATOM   1648 HG21 THR A 124     -16.545 -14.373 -12.228  1.00  3.27           H  
ATOM   1649 HG22 THR A 124     -16.660 -15.164 -10.635  1.00  3.27           H  
ATOM   1650 HG23 THR A 124     -17.237 -16.002 -12.087  1.00  3.27           H  
ATOM   1651  OG1 THR A 124     -15.005 -16.258 -13.286  1.00  3.27           O  
ATOM   1652  HG1 THR A 124     -14.225 -16.797 -13.440  1.00  3.27           H  
ATOM   1653  N   TYR A 125     -13.567 -15.495  -9.137  1.00  2.37           N  
ATOM   1654  H   TYR A 125     -13.139 -16.348  -9.468  1.00  2.37           H  
ATOM   1655  CA  TYR A 125     -13.536 -15.200  -7.699  1.00  2.37           C  
ATOM   1656  HA  TYR A 125     -14.530 -14.887  -7.380  1.00  2.37           H  
ATOM   1657  C   TYR A 125     -12.611 -14.027  -7.376  1.00  2.37           C  
ATOM   1658  CB  TYR A 125     -13.130 -16.447  -6.900  1.00  2.37           C  
ATOM   1659  HB2 TYR A 125     -13.104 -16.176  -5.844  1.00  2.37           H  
ATOM   1660  HB3 TYR A 125     -12.119 -16.734  -7.189  1.00  2.37           H  
ATOM   1661  O   TYR A 125     -12.991 -13.159  -6.595  1.00  2.37           O  
ATOM   1662  CG  TYR A 125     -14.032 -17.662  -7.018  1.00  2.37           C  
ATOM   1663  CD1 TYR A 125     -15.377 -17.550  -7.435  1.00  2.37           C  
ATOM   1664  HD1 TYR A 125     -15.779 -16.596  -7.743  1.00  2.37           H  
ATOM   1665  CD2 TYR A 125     -13.510 -18.925  -6.678  1.00  2.37           C  
ATOM   1666  HD2 TYR A 125     -12.485 -19.011  -6.352  1.00  2.37           H  
ATOM   1667  CE1 TYR A 125     -16.184 -18.697  -7.540  1.00  2.37           C  
ATOM   1668  HE1 TYR A 125     -17.191 -18.621  -7.922  1.00  2.37           H  
ATOM   1669  CE2 TYR A 125     -14.321 -20.071  -6.760  1.00  2.37           C  
ATOM   1670  HE2 TYR A 125     -13.927 -21.044  -6.505  1.00  2.37           H  
ATOM   1671  OH  TYR A 125     -16.437 -21.063  -7.275  1.00  2.37           O  
ATOM   1672  HH  TYR A 125     -17.204 -20.942  -7.839  1.00  2.37           H  
ATOM   1673  CZ  TYR A 125     -15.654 -19.959  -7.201  1.00  2.37           C  
ATOM   1674  N   VAL A 126     -11.448 -13.966  -8.023  1.00  2.71           N  
ATOM   1675  H   VAL A 126     -11.206 -14.731  -8.637  1.00  2.71           H  
ATOM   1676  CA  VAL A 126     -10.482 -12.874  -7.868  1.00  2.71           C  
ATOM   1677  HA  VAL A 126     -10.258 -12.748  -6.809  1.00  2.71           H  
ATOM   1678  C   VAL A 126     -11.052 -11.544  -8.361  1.00  2.71           C  
ATOM   1679  CB  VAL A 126      -9.175 -13.224  -8.594  1.00  2.71           C  
ATOM   1680  HB  VAL A 126      -9.385 -13.470  -9.635  1.00  2.71           H  
ATOM   1681  O   VAL A 126     -10.978 -10.558  -7.636  1.00  2.71           O  
ATOM   1682  CG1 VAL A 126      -8.169 -12.079  -8.556  1.00  2.71           C  
ATOM   1683 HG11 VAL A 126      -7.255 -12.406  -9.052  1.00  2.71           H  
ATOM   1684 HG12 VAL A 126      -8.553 -11.213  -9.096  1.00  2.71           H  
ATOM   1685 HG13 VAL A 126      -7.954 -11.794  -7.526  1.00  2.71           H  
ATOM   1686  CG2 VAL A 126      -8.490 -14.422  -7.929  1.00  2.71           C  
ATOM   1687 HG21 VAL A 126      -9.120 -15.310  -7.966  1.00  2.71           H  
ATOM   1688 HG22 VAL A 126      -8.297 -14.190  -6.881  1.00  2.71           H  
ATOM   1689 HG23 VAL A 126      -7.551 -14.639  -8.437  1.00  2.71           H  
ATOM   1690  N   ALA A 127     -11.693 -11.515  -9.532  1.00  3.75           N  
ATOM   1691  H   ALA A 127     -11.685 -12.339 -10.116  1.00  3.75           H  
ATOM   1692  CA  ALA A 127     -12.326 -10.303 -10.053  1.00  3.75           C  
ATOM   1693  HA  ALA A 127     -11.583  -9.508 -10.106  1.00  3.75           H  
ATOM   1694  C   ALA A 127     -13.456  -9.804  -9.141  1.00  3.75           C  
ATOM   1695  CB  ALA A 127     -12.837 -10.594 -11.468  1.00  3.75           C  
ATOM   1696  HB1 ALA A 127     -13.578 -11.393 -11.445  1.00  3.75           H  
ATOM   1697  HB2 ALA A 127     -12.003 -10.894 -12.103  1.00  3.75           H  
ATOM   1698  HB3 ALA A 127     -13.289  -9.692 -11.882  1.00  3.75           H  
ATOM   1699  O   ALA A 127     -13.613  -8.602  -8.925  1.00  3.75           O  
ATOM   1700  N   ARG A 128     -14.228 -10.729  -8.556  1.00  3.30           N  
ATOM   1701  H   ARG A 128     -14.069 -11.698  -8.790  1.00  3.30           H  
ATOM   1702  CA  ARG A 128     -15.252 -10.385  -7.567  1.00  3.30           C  
ATOM   1703  HA  ARG A 128     -15.897  -9.614  -7.990  1.00  3.30           H  
ATOM   1704  C   ARG A 128     -14.636  -9.774  -6.312  1.00  3.30           C  
ATOM   1705  CB  ARG A 128     -16.092 -11.623  -7.250  1.00  3.30           C  
ATOM   1706  HB2 ARG A 128     -15.481 -12.382  -6.762  1.00  3.30           H  
ATOM   1707  HB3 ARG A 128     -16.494 -12.030  -8.177  1.00  3.30           H  
ATOM   1708  O   ARG A 128     -15.098  -8.728  -5.870  1.00  3.30           O  
ATOM   1709  CG  ARG A 128     -17.245 -11.222  -6.334  1.00  3.30           C  
ATOM   1710  HG2 ARG A 128     -17.823 -10.440  -6.828  1.00  3.30           H  
ATOM   1711  HG3 ARG A 128     -16.864 -10.839  -5.388  1.00  3.30           H  
ATOM   1712  CD  ARG A 128     -18.158 -12.403  -6.046  1.00  3.30           C  
ATOM   1713  HD2 ARG A 128     -17.590 -13.178  -5.532  1.00  3.30           H  
ATOM   1714  HD3 ARG A 128     -18.549 -12.784  -6.990  1.00  3.30           H  
ATOM   1715  NE  ARG A 128     -19.248 -11.934  -5.195  1.00  3.30           N  
ATOM   1716  HE  ARG A 128     -19.150 -10.992  -4.845  1.00  3.30           H  
ATOM   1717  NH1 ARG A 128     -20.728 -13.668  -5.410  1.00  3.30           N  
ATOM   1718 HH11 ARG A 128     -21.673 -13.991  -5.260  1.00  3.30           H  
ATOM   1719 HH12 ARG A 128     -20.154 -14.018  -6.163  1.00  3.30           H  
ATOM   1720  NH2 ARG A 128     -21.217 -11.854  -4.160  1.00  3.30           N  
ATOM   1721 HH21 ARG A 128     -20.916 -10.927  -3.896  1.00  3.30           H  
ATOM   1722 HH22 ARG A 128     -22.137 -12.186  -3.910  1.00  3.30           H  
ATOM   1723  CZ  ARG A 128     -20.394 -12.501  -4.924  1.00  3.30           C  
ATOM   1724  N   PHE A 129     -13.591 -10.397  -5.771  1.00  2.21           N  
ATOM   1725  H   PHE A 129     -13.267 -11.257  -6.189  1.00  2.21           H  
ATOM   1726  CA  PHE A 129     -12.832  -9.852  -4.648  1.00  2.21           C  
ATOM   1727  HA  PHE A 129     -13.485  -9.765  -3.780  1.00  2.21           H  
ATOM   1728  C   PHE A 129     -12.310  -8.443  -4.954  1.00  2.21           C  
ATOM   1729  CB  PHE A 129     -11.695 -10.820  -4.294  1.00  2.21           C  
ATOM   1730  HB2 PHE A 129     -11.265 -11.239  -5.203  1.00  2.21           H  
ATOM   1731  HB3 PHE A 129     -12.128 -11.645  -3.728  1.00  2.21           H  
ATOM   1732  O   PHE A 129     -12.568  -7.525  -4.181  1.00  2.21           O  
ATOM   1733  CG  PHE A 129     -10.582 -10.178  -3.493  1.00  2.21           C  
ATOM   1734  CD1 PHE A 129      -9.413  -9.743  -4.148  1.00  2.21           C  
ATOM   1735  HD1 PHE A 129      -9.281  -9.923  -5.205  1.00  2.21           H  
ATOM   1736  CD2 PHE A 129     -10.758  -9.917  -2.123  1.00  2.21           C  
ATOM   1737  HD2 PHE A 129     -11.639 -10.268  -1.606  1.00  2.21           H  
ATOM   1738  CE1 PHE A 129      -8.440  -9.019  -3.443  1.00  2.21           C  
ATOM   1739  HE1 PHE A 129      -7.563  -8.654  -3.956  1.00  2.21           H  
ATOM   1740  CE2 PHE A 129      -9.794  -9.174  -1.423  1.00  2.21           C  
ATOM   1741  HE2 PHE A 129      -9.951  -8.938  -0.381  1.00  2.21           H  
ATOM   1742  CZ  PHE A 129      -8.642  -8.720  -2.085  1.00  2.21           C  
ATOM   1743  HZ  PHE A 129      -7.922  -8.114  -1.555  1.00  2.21           H  
ATOM   1744  N   GLN A 130     -11.668  -8.247  -6.109  1.00  3.54           N  
ATOM   1745  H   GLN A 130     -11.478  -9.048  -6.695  1.00  3.54           H  
ATOM   1746  CA  GLN A 130     -11.095  -6.961  -6.509  1.00  3.54           C  
ATOM   1747  HA  GLN A 130     -10.345  -6.681  -5.769  1.00  3.54           H  
ATOM   1748  C   GLN A 130     -12.145  -5.842  -6.564  1.00  3.54           C  
ATOM   1749  CB  GLN A 130     -10.405  -7.132  -7.873  1.00  3.54           C  
ATOM   1750  HB2 GLN A 130      -9.737  -7.993  -7.834  1.00  3.54           H  
ATOM   1751  HB3 GLN A 130     -11.157  -7.323  -8.638  1.00  3.54           H  
ATOM   1752  O   GLN A 130     -11.857  -4.701  -6.216  1.00  3.54           O  
ATOM   1753  CG  GLN A 130      -9.590  -5.895  -8.281  1.00  3.54           C  
ATOM   1754  HG2 GLN A 130     -10.245  -5.026  -8.339  1.00  3.54           H  
ATOM   1755  HG3 GLN A 130      -9.168  -6.053  -9.273  1.00  3.54           H  
ATOM   1756  CD  GLN A 130      -8.422  -5.597  -7.350  1.00  3.54           C  
ATOM   1757  NE2 GLN A 130      -8.044  -4.351  -7.217  1.00  3.54           N  
ATOM   1758 HE21 GLN A 130      -7.402  -4.131  -6.468  1.00  3.54           H  
ATOM   1759 HE22 GLN A 130      -8.477  -3.654  -7.806  1.00  3.54           H  
ATOM   1760  OE1 GLN A 130      -7.804  -6.475  -6.766  1.00  3.54           O  
ATOM   1761  N   LYS A 131     -13.372  -6.169  -6.979  1.00  5.33           N  
ATOM   1762  H   LYS A 131     -13.518  -7.114  -7.303  1.00  5.33           H  
ATOM   1763  CA  LYS A 131     -14.463  -5.201  -7.102  1.00  5.33           C  
ATOM   1764  HA  LYS A 131     -14.040  -4.239  -7.394  1.00  5.33           H  
ATOM   1765  C   LYS A 131     -15.224  -4.954  -5.797  1.00  5.33           C  
ATOM   1766  CB  LYS A 131     -15.386  -5.695  -8.219  1.00  5.33           C  
ATOM   1767  HB2 LYS A 131     -14.785  -5.899  -9.106  1.00  5.33           H  
ATOM   1768  HB3 LYS A 131     -15.869  -6.621  -7.907  1.00  5.33           H  
ATOM   1769  O   LYS A 131     -15.691  -3.842  -5.571  1.00  5.33           O  
ATOM   1770  CG  LYS A 131     -16.448  -4.651  -8.574  1.00  5.33           C  
ATOM   1771  HG2 LYS A 131     -15.957  -3.728  -8.883  1.00  5.33           H  
ATOM   1772  HG3 LYS A 131     -17.078  -4.450  -7.707  1.00  5.33           H  
ATOM   1773  CD  LYS A 131     -17.331  -5.164  -9.708  1.00  5.33           C  
ATOM   1774  HD2 LYS A 131     -17.825  -6.081  -9.386  1.00  5.33           H  
ATOM   1775  HD3 LYS A 131     -16.712  -5.369 -10.581  1.00  5.33           H  
ATOM   1776  CE  LYS A 131     -18.369  -4.093 -10.037  1.00  5.33           C  
ATOM   1777  HE2 LYS A 131     -18.926  -3.862  -9.129  1.00  5.33           H  
ATOM   1778  HE3 LYS A 131     -17.844  -3.189 -10.347  1.00  5.33           H  
ATOM   1779  NZ  LYS A 131     -19.283  -4.557 -11.103  1.00  5.33           N  
ATOM   1780  HZ1 LYS A 131     -18.752  -4.785 -11.931  1.00  5.33           H  
ATOM   1781  HZ2 LYS A 131     -19.774  -5.384 -10.794  1.00  5.33           H  
ATOM   1782  HZ3 LYS A 131     -19.955  -3.837 -11.329  1.00  5.33           H  
ATOM   1783  N   GLU A 132     -15.429  -5.993  -4.988  1.00  5.01           N  
ATOM   1784  H   GLU A 132     -15.049  -6.886  -5.265  1.00  5.01           H  
ATOM   1785  CA  GLU A 132     -16.360  -5.959  -3.848  1.00  5.01           C  
ATOM   1786  HA  GLU A 132     -17.002  -5.081  -3.922  1.00  5.01           H  
ATOM   1787  C   GLU A 132     -15.661  -5.853  -2.488  1.00  5.01           C  
ATOM   1788  CB  GLU A 132     -17.271  -7.207  -3.867  1.00  5.01           C  
ATOM   1789  HB2 GLU A 132     -16.652  -8.104  -3.835  1.00  5.01           H  
ATOM   1790  HB3 GLU A 132     -17.890  -7.195  -2.970  1.00  5.01           H  
ATOM   1791  O   GLU A 132     -16.236  -5.297  -1.555  1.00  5.01           O  
ATOM   1792  CG  GLU A 132     -18.205  -7.267  -5.089  1.00  5.01           C  
ATOM   1793  HG2 GLU A 132     -18.841  -6.382  -5.080  1.00  5.01           H  
ATOM   1794  HG3 GLU A 132     -17.605  -7.229  -5.998  1.00  5.01           H  
ATOM   1795  CD  GLU A 132     -19.104  -8.524  -5.155  1.00  5.01           C  
ATOM   1796  OE1 GLU A 132     -19.717  -8.743  -6.223  1.00  5.01           O  
ATOM   1797  OE2 GLU A 132     -19.193  -9.336  -4.199  1.00  5.01           O  
ATOM   1798  N   ALA A 133     -14.452  -6.401  -2.361  1.00  3.37           N  
ATOM   1799  H   ALA A 133     -14.013  -6.793  -3.182  1.00  3.37           H  
ATOM   1800  CA  ALA A 133     -13.805  -6.641  -1.072  1.00  3.37           C  
ATOM   1801  HA  ALA A 133     -14.377  -6.161  -0.279  1.00  3.37           H  
ATOM   1802  C   ALA A 133     -12.381  -6.080  -0.968  1.00  3.37           C  
ATOM   1803  CB  ALA A 133     -13.826  -8.151  -0.817  1.00  3.37           C  
ATOM   1804  HB1 ALA A 133     -14.857  -8.505  -0.783  1.00  3.37           H  
ATOM   1805  HB2 ALA A 133     -13.345  -8.374   0.135  1.00  3.37           H  
ATOM   1806  HB3 ALA A 133     -13.294  -8.668  -1.616  1.00  3.37           H  
ATOM   1807  O   ALA A 133     -11.886  -5.920   0.143  1.00  3.37           O  
ATOM   1808  N   TYR A 134     -11.709  -5.768  -2.076  1.00  2.93           N  
ATOM   1809  H   TYR A 134     -12.126  -5.973  -2.973  1.00  2.93           H  
ATOM   1810  CA  TYR A 134     -10.410  -5.098  -2.053  1.00  2.93           C  
ATOM   1811  HA  TYR A 134      -9.777  -5.567  -1.300  1.00  2.93           H  
ATOM   1812  C   TYR A 134     -10.571  -3.615  -1.698  1.00  2.93           C  
ATOM   1813  CB  TYR A 134      -9.724  -5.257  -3.411  1.00  2.93           C  
ATOM   1814  HB2 TYR A 134     -10.415  -4.929  -4.188  1.00  2.93           H  
ATOM   1815  HB3 TYR A 134      -9.500  -6.310  -3.580  1.00  2.93           H  
ATOM   1816  O   TYR A 134     -11.261  -2.882  -2.406  1.00  2.93           O  
ATOM   1817  CG  TYR A 134      -8.450  -4.449  -3.524  1.00  2.93           C  
ATOM   1818  CD1 TYR A 134      -8.435  -3.254  -4.271  1.00  2.93           C  
ATOM   1819  HD1 TYR A 134      -9.329  -2.942  -4.791  1.00  2.93           H  
ATOM   1820  CD2 TYR A 134      -7.307  -4.849  -2.811  1.00  2.93           C  
ATOM   1821  HD2 TYR A 134      -7.332  -5.741  -2.203  1.00  2.93           H  
ATOM   1822  CE1 TYR A 134      -7.271  -2.463  -4.319  1.00  2.93           C  
ATOM   1823  HE1 TYR A 134      -7.259  -1.543  -4.886  1.00  2.93           H  
ATOM   1824  CE2 TYR A 134      -6.144  -4.061  -2.854  1.00  2.93           C  
ATOM   1825  HE2 TYR A 134      -5.280  -4.332  -2.265  1.00  2.93           H  
ATOM   1826  OH  TYR A 134      -4.994  -2.111  -3.623  1.00  2.93           O  
ATOM   1827  HH  TYR A 134      -5.144  -1.209  -3.915  1.00  2.93           H  
ATOM   1828  CZ  TYR A 134      -6.121  -2.869  -3.607  1.00  2.93           C  
ATOM   1829  N   CYS A 135      -9.921  -3.170  -0.618  1.00  3.54           N  
ATOM   1830  H   CYS A 135      -9.357  -3.825  -0.095  1.00  3.54           H  
ATOM   1831  CA  CYS A 135      -9.962  -1.785  -0.132  1.00  3.54           C  
ATOM   1832  HA  CYS A 135      -9.708  -1.805   0.928  1.00  3.54           H  
ATOM   1833  C   CYS A 135     -11.362  -1.129  -0.211  1.00  3.54           C  
ATOM   1834  CB  CYS A 135      -8.881  -0.972  -0.854  1.00  3.54           C  
ATOM   1835  HB2 CYS A 135      -9.001   0.074  -0.571  1.00  3.54           H  
ATOM   1836  HB3 CYS A 135      -9.039  -1.055  -1.929  1.00  3.54           H  
ATOM   1837  O   CYS A 135     -11.528  -0.109  -0.899  1.00  3.54           O  
ATOM   1838  SG  CYS A 135      -7.172  -1.443  -0.480  1.00  3.54           S  
ATOM   1839  N   PRO A 136     -12.375  -1.708   0.471  1.00  3.10           N  
ATOM   1840  CA  PRO A 136     -13.780  -1.316   0.355  1.00  3.10           C  
ATOM   1841  HA  PRO A 136     -14.061  -1.243  -0.696  1.00  3.10           H  
ATOM   1842  C   PRO A 136     -14.088   0.023   1.037  1.00  3.10           C  
ATOM   1843  CB  PRO A 136     -14.556  -2.460   1.019  1.00  3.10           C  
ATOM   1844  HB2 PRO A 136     -15.513  -2.135   1.427  1.00  3.10           H  
ATOM   1845  HB3 PRO A 136     -14.707  -3.263   0.297  1.00  3.10           H  
ATOM   1846  O   PRO A 136     -15.175   0.580   0.855  1.00  3.10           O  
ATOM   1847  CG  PRO A 136     -13.602  -2.933   2.115  1.00  3.10           C  
ATOM   1848  HG2 PRO A 136     -13.647  -2.258   2.969  1.00  3.10           H  
ATOM   1849  HG3 PRO A 136     -13.806  -3.960   2.418  1.00  3.10           H  
ATOM   1850  CD  PRO A 136     -12.249  -2.808   1.418  1.00  3.10           C  
ATOM   1851  HD2 PRO A 136     -11.448  -2.632   2.136  1.00  3.10           H  
ATOM   1852  HD3 PRO A 136     -12.048  -3.726   0.866  1.00  3.10           H  
ATOM   1853  N   ASN A 137     -13.156   0.547   1.836  1.00  3.00           N  
ATOM   1854  H   ASN A 137     -12.258   0.089   1.899  1.00  3.00           H  
ATOM   1855  CA  ASN A 137     -13.290   1.847   2.464  1.00  3.00           C  
ATOM   1856  HA  ASN A 137     -14.229   1.839   3.018  1.00  3.00           H  
ATOM   1857  C   ASN A 137     -13.381   2.958   1.406  1.00  3.00           C  
ATOM   1858  CB  ASN A 137     -12.162   2.062   3.486  1.00  3.00           C  
ATOM   1859  HB2 ASN A 137     -12.156   1.230   4.191  1.00  3.00           H  
ATOM   1860  HB3 ASN A 137     -12.372   2.966   4.057  1.00  3.00           H  
ATOM   1861  O   ASN A 137     -12.710   2.939   0.372  1.00  3.00           O  
ATOM   1862  CG  ASN A 137     -10.765   2.164   2.895  1.00  3.00           C  
ATOM   1863  ND2 ASN A 137     -10.014   3.163   3.296  1.00  3.00           N  
ATOM   1864 HD21 ASN A 137      -9.042   3.174   3.023  1.00  3.00           H  
ATOM   1865 HD22 ASN A 137     -10.373   3.839   3.955  1.00  3.00           H  
ATOM   1866  OD1 ASN A 137     -10.337   1.346   2.094  1.00  3.00           O  
ATOM   1867  N   LYS A 138     -14.231   3.952   1.673  1.00  4.44           N  
ATOM   1868  H   LYS A 138     -14.780   3.881   2.518  1.00  4.44           H  
ATOM   1869  CA  LYS A 138     -14.393   5.139   0.813  1.00  4.44           C  
ATOM   1870  HA  LYS A 138     -14.007   4.924  -0.184  1.00  4.44           H  
ATOM   1871  C   LYS A 138     -13.595   6.343   1.305  1.00  4.44           C  
ATOM   1872  CB  LYS A 138     -15.878   5.494   0.685  1.00  4.44           C  
ATOM   1873  HB2 LYS A 138     -16.303   5.655   1.675  1.00  4.44           H  
ATOM   1874  HB3 LYS A 138     -15.963   6.422   0.120  1.00  4.44           H  
ATOM   1875  O   LYS A 138     -13.333   7.258   0.535  1.00  4.44           O  
ATOM   1876  CG  LYS A 138     -16.662   4.397  -0.048  1.00  4.44           C  
ATOM   1877  HG2 LYS A 138     -16.668   3.484   0.547  1.00  4.44           H  
ATOM   1878  HG3 LYS A 138     -16.188   4.194  -1.008  1.00  4.44           H  
ATOM   1879  CD  LYS A 138     -18.102   4.859  -0.285  1.00  4.44           C  
ATOM   1880  HD2 LYS A 138     -18.577   5.053   0.676  1.00  4.44           H  
ATOM   1881  HD3 LYS A 138     -18.091   5.778  -0.871  1.00  4.44           H  
ATOM   1882  CE  LYS A 138     -18.877   3.775  -1.038  1.00  4.44           C  
ATOM   1883  HE2 LYS A 138     -18.854   2.859  -0.447  1.00  4.44           H  
ATOM   1884  HE3 LYS A 138     -18.366   3.574  -1.980  1.00  4.44           H  
ATOM   1885  NZ  LYS A 138     -20.277   4.197  -1.287  1.00  4.44           N  
ATOM   1886  HZ1 LYS A 138     -20.747   4.373  -0.410  1.00  4.44           H  
ATOM   1887  HZ2 LYS A 138     -20.781   3.475  -1.781  1.00  4.44           H  
ATOM   1888  HZ3 LYS A 138     -20.297   5.045  -1.835  1.00  4.44           H  
ATOM   1889  N   CYS A 139     -13.216   6.319   2.573  1.00  3.42           N  
ATOM   1890  H   CYS A 139     -13.401   5.486   3.113  1.00  3.42           H  
ATOM   1891  CA  CYS A 139     -12.464   7.347   3.269  1.00  3.42           C  
ATOM   1892  HA  CYS A 139     -11.826   7.888   2.569  1.00  3.42           H  
ATOM   1893  C   CYS A 139     -11.576   6.677   4.326  1.00  3.42           C  
ATOM   1894  CB  CYS A 139     -13.455   8.339   3.882  1.00  3.42           C  
ATOM   1895  HB2 CYS A 139     -14.100   8.731   3.095  1.00  3.42           H  
ATOM   1896  HB3 CYS A 139     -12.899   9.181   4.294  1.00  3.42           H  
ATOM   1897  O   CYS A 139     -11.667   5.460   4.535  1.00  3.42           O  
ATOM   1898  SG  CYS A 139     -14.479   7.643   5.194  1.00  3.42           S  
ATOM   1899  N   GLY A 140     -10.710   7.461   4.955  1.00  4.28           N  
ATOM   1900  H   GLY A 140     -10.629   8.432   4.688  1.00  4.28           H  
ATOM   1901  CA  GLY A 140      -9.792   6.996   5.979  1.00  4.28           C  
ATOM   1902  HA2 GLY A 140      -9.276   7.847   6.422  1.00  4.28           H  
ATOM   1903  HA3 GLY A 140     -10.368   6.507   6.764  1.00  4.28           H  
ATOM   1904  C   GLY A 140      -8.746   6.015   5.452  1.00  4.28           C  
ATOM   1905  O   GLY A 140      -8.426   5.957   4.255  1.00  4.28           O  
ATOM   1906  N   VAL A 141      -8.215   5.230   6.382  1.00  3.29           N  
ATOM   1907  H   VAL A 141      -8.528   5.370   7.332  1.00  3.29           H  
ATOM   1908  CA  VAL A 141      -7.169   4.237   6.161  1.00  3.29           C  
ATOM   1909  HA  VAL A 141      -7.020   4.112   5.089  1.00  3.29           H  
ATOM   1910  C   VAL A 141      -7.618   2.909   6.745  1.00  3.29           C  
ATOM   1911  CB  VAL A 141      -5.828   4.690   6.765  1.00  3.29           C  
ATOM   1912  HB  VAL A 141      -5.900   4.737   7.851  1.00  3.29           H  
ATOM   1913  O   VAL A 141      -7.638   2.723   7.958  1.00  3.29           O  
ATOM   1914  CG1 VAL A 141      -4.716   3.698   6.388  1.00  3.29           C  
ATOM   1915 HG11 VAL A 141      -4.900   2.739   6.873  1.00  3.29           H  
ATOM   1916 HG12 VAL A 141      -4.688   3.554   5.308  1.00  3.29           H  
ATOM   1917 HG13 VAL A 141      -3.754   4.075   6.735  1.00  3.29           H  
ATOM   1918  CG2 VAL A 141      -5.448   6.084   6.252  1.00  3.29           C  
ATOM   1919 HG21 VAL A 141      -5.488   6.118   5.163  1.00  3.29           H  
ATOM   1920 HG22 VAL A 141      -4.447   6.339   6.600  1.00  3.29           H  
ATOM   1921 HG23 VAL A 141      -6.133   6.827   6.662  1.00  3.29           H  
ATOM   1922  N   MET A 142      -7.950   1.971   5.863  1.00  2.38           N  
ATOM   1923  H   MET A 142      -7.892   2.195   4.880  1.00  2.38           H  
ATOM   1924  CA  MET A 142      -8.228   0.590   6.245  1.00  2.38           C  
ATOM   1925  HA  MET A 142      -8.568   0.561   7.280  1.00  2.38           H  
ATOM   1926  C   MET A 142      -6.948  -0.235   6.156  1.00  2.38           C  
ATOM   1927  CB  MET A 142      -9.356   0.034   5.371  1.00  2.38           C  
ATOM   1928  HB2 MET A 142      -9.084   0.095   4.318  1.00  2.38           H  
ATOM   1929  HB3 MET A 142     -10.247   0.646   5.518  1.00  2.38           H  
ATOM   1930  O   MET A 142      -6.210  -0.140   5.176  1.00  2.38           O  
ATOM   1931  CG  MET A 142      -9.694  -1.420   5.694  1.00  2.38           C  
ATOM   1932  HG2 MET A 142      -9.980  -1.495   6.743  1.00  2.38           H  
ATOM   1933  HG3 MET A 142      -8.815  -2.043   5.528  1.00  2.38           H  
ATOM   1934  SD  MET A 142     -11.037  -2.061   4.674  1.00  2.38           S  
ATOM   1935  CE  MET A 142     -11.112  -3.747   5.329  1.00  2.38           C  
ATOM   1936  HE1 MET A 142     -10.145  -4.237   5.211  1.00  2.38           H  
ATOM   1937  HE2 MET A 142     -11.874  -4.317   4.797  1.00  2.38           H  
ATOM   1938  HE3 MET A 142     -11.366  -3.711   6.388  1.00  2.38           H  
ATOM   1939  N   LEU A 143      -6.693  -1.072   7.155  1.00  1.95           N  
ATOM   1940  H   LEU A 143      -7.343  -1.116   7.927  1.00  1.95           H  
ATOM   1941  CA  LEU A 143      -5.624  -2.063   7.118  1.00  1.95           C  
ATOM   1942  HA  LEU A 143      -4.897  -1.811   6.346  1.00  1.95           H  
ATOM   1943  C   LEU A 143      -6.235  -3.415   6.756  1.00  1.95           C  
ATOM   1944  CB  LEU A 143      -4.902  -2.085   8.470  1.00  1.95           C  
ATOM   1945  HB2 LEU A 143      -4.152  -2.877   8.453  1.00  1.95           H  
ATOM   1946  HB3 LEU A 143      -5.639  -2.354   9.226  1.00  1.95           H  
ATOM   1947  O   LEU A 143      -7.030  -3.966   7.508  1.00  1.95           O  
ATOM   1948  CG  LEU A 143      -4.226  -0.769   8.890  1.00  1.95           C  
ATOM   1949  HG  LEU A 143      -4.979   0.013   8.994  1.00  1.95           H  
ATOM   1950  CD1 LEU A 143      -3.525  -0.945  10.236  1.00  1.95           C  
ATOM   1951 HD11 LEU A 143      -3.062  -0.006  10.542  1.00  1.95           H  
ATOM   1952 HD12 LEU A 143      -4.265  -1.219  10.988  1.00  1.95           H  
ATOM   1953 HD13 LEU A 143      -2.765  -1.723  10.174  1.00  1.95           H  
ATOM   1954  CD2 LEU A 143      -3.187  -0.313   7.863  1.00  1.95           C  
ATOM   1955 HD21 LEU A 143      -2.450  -1.099   7.698  1.00  1.95           H  
ATOM   1956 HD22 LEU A 143      -2.694   0.589   8.224  1.00  1.95           H  
ATOM   1957 HD23 LEU A 143      -3.692  -0.064   6.929  1.00  1.95           H  
ATOM   1958  N   GLN A 144      -5.887  -3.945   5.589  1.00  1.86           N  
ATOM   1959  H   GLN A 144      -5.235  -3.438   5.007  1.00  1.86           H  
ATOM   1960  CA  GLN A 144      -6.448  -5.186   5.067  1.00  1.86           C  
ATOM   1961  HA  GLN A 144      -7.214  -5.557   5.748  1.00  1.86           H  
ATOM   1962  C   GLN A 144      -5.361  -6.252   4.956  1.00  1.86           C  
ATOM   1963  CB  GLN A 144      -7.125  -4.899   3.718  1.00  1.86           C  
ATOM   1964  HB2 GLN A 144      -7.859  -4.105   3.855  1.00  1.86           H  
ATOM   1965  HB3 GLN A 144      -6.382  -4.566   2.994  1.00  1.86           H  
ATOM   1966  O   GLN A 144      -4.348  -6.044   4.288  1.00  1.86           O  
ATOM   1967  CG  GLN A 144      -7.841  -6.148   3.186  1.00  1.86           C  
ATOM   1968  HG2 GLN A 144      -7.113  -6.922   2.946  1.00  1.86           H  
ATOM   1969  HG3 GLN A 144      -8.497  -6.531   3.968  1.00  1.86           H  
ATOM   1970  CD  GLN A 144      -8.678  -5.878   1.941  1.00  1.86           C  
ATOM   1971  NE2 GLN A 144      -9.736  -6.634   1.760  1.00  1.86           N  
ATOM   1972 HE21 GLN A 144     -10.385  -6.371   1.033  1.00  1.86           H  
ATOM   1973 HE22 GLN A 144      -9.977  -7.350   2.429  1.00  1.86           H  
ATOM   1974  OE1 GLN A 144      -8.408  -5.012   1.121  1.00  1.86           O  
ATOM   1975  N   THR A 145      -5.565  -7.419   5.568  1.00  1.88           N  
ATOM   1976  H   THR A 145      -6.374  -7.545   6.160  1.00  1.88           H  
ATOM   1977  CA  THR A 145      -4.675  -8.561   5.338  1.00  1.88           C  
ATOM   1978  HA  THR A 145      -3.645  -8.211   5.401  1.00  1.88           H  
ATOM   1979  C   THR A 145      -4.897  -9.148   3.950  1.00  1.88           C  
ATOM   1980  CB  THR A 145      -4.851  -9.662   6.380  1.00  1.88           C  
ATOM   1981  HB  THR A 145      -5.847 -10.098   6.309  1.00  1.88           H  
ATOM   1982  O   THR A 145      -6.013  -9.519   3.591  1.00  1.88           O  
ATOM   1983  CG2 THR A 145      -3.800 -10.752   6.219  1.00  1.88           C  
ATOM   1984 HG21 THR A 145      -3.820 -11.383   7.107  1.00  1.88           H  
ATOM   1985 HG22 THR A 145      -4.018 -11.347   5.332  1.00  1.88           H  
ATOM   1986 HG23 THR A 145      -2.809 -10.309   6.127  1.00  1.88           H  
ATOM   1987  OG1 THR A 145      -4.662  -9.169   7.673  1.00  1.88           O  
ATOM   1988  HG1 THR A 145      -4.030  -8.446   7.669  1.00  1.88           H  
ATOM   1989  N   LEU A 146      -3.815  -9.280   3.189  1.00  1.89           N  
ATOM   1990  H   LEU A 146      -2.927  -8.987   3.570  1.00  1.89           H  
ATOM   1991  CA  LEU A 146      -3.809  -9.823   1.835  1.00  1.89           C  
ATOM   1992  HA  LEU A 146      -4.760 -10.315   1.630  1.00  1.89           H  
ATOM   1993  C   LEU A 146      -2.718 -10.887   1.694  1.00  1.89           C  
ATOM   1994  CB  LEU A 146      -3.618  -8.673   0.828  1.00  1.89           C  
ATOM   1995  HB2 LEU A 146      -2.676  -8.173   1.053  1.00  1.89           H  
ATOM   1996  HB3 LEU A 146      -3.543  -9.095  -0.174  1.00  1.89           H  
ATOM   1997  O   LEU A 146      -1.752 -10.926   2.457  1.00  1.89           O  
ATOM   1998  CG  LEU A 146      -4.732  -7.610   0.833  1.00  1.89           C  
ATOM   1999  HG  LEU A 146      -4.830  -7.179   1.829  1.00  1.89           H  
ATOM   2000  CD1 LEU A 146      -4.392  -6.480  -0.137  1.00  1.89           C  
ATOM   2001 HD11 LEU A 146      -4.530  -6.821  -1.163  1.00  1.89           H  
ATOM   2002 HD12 LEU A 146      -5.062  -5.640   0.045  1.00  1.89           H  
ATOM   2003 HD13 LEU A 146      -3.362  -6.154   0.004  1.00  1.89           H  
ATOM   2004  CD2 LEU A 146      -6.074  -8.194   0.396  1.00  1.89           C  
ATOM   2005 HD21 LEU A 146      -6.440  -8.905   1.138  1.00  1.89           H  
ATOM   2006 HD22 LEU A 146      -6.806  -7.391   0.312  1.00  1.89           H  
ATOM   2007 HD23 LEU A 146      -5.965  -8.705  -0.560  1.00  1.89           H  
ATOM   2008  N   ILE A 147      -2.873 -11.752   0.698  1.00  1.96           N  
ATOM   2009  H   ILE A 147      -3.724 -11.693   0.158  1.00  1.96           H  
ATOM   2010  CA  ILE A 147      -1.927 -12.807   0.341  1.00  1.96           C  
ATOM   2011  HA  ILE A 147      -1.105 -12.811   1.057  1.00  1.96           H  
ATOM   2012  C   ILE A 147      -1.365 -12.491  -1.042  1.00  1.96           C  
ATOM   2013  CB  ILE A 147      -2.599 -14.197   0.395  1.00  1.96           C  
ATOM   2014  HB  ILE A 147      -3.409 -14.218  -0.335  1.00  1.96           H  
ATOM   2015  O   ILE A 147      -2.102 -12.461  -2.029  1.00  1.96           O  
ATOM   2016  CG1 ILE A 147      -3.200 -14.461   1.796  1.00  1.96           C  
ATOM   2017 HG12 ILE A 147      -2.399 -14.534   2.532  1.00  1.96           H  
ATOM   2018 HG13 ILE A 147      -3.846 -13.632   2.083  1.00  1.96           H  
ATOM   2019  CG2 ILE A 147      -1.572 -15.287   0.019  1.00  1.96           C  
ATOM   2020 HG21 ILE A 147      -0.740 -15.274   0.723  1.00  1.96           H  
ATOM   2021 HG22 ILE A 147      -1.193 -15.126  -0.990  1.00  1.96           H  
ATOM   2022 HG23 ILE A 147      -2.041 -16.271   0.043  1.00  1.96           H  
ATOM   2023  CD1 ILE A 147      -4.067 -15.719   1.868  1.00  1.96           C  
ATOM   2024 HD11 ILE A 147      -4.804 -15.713   1.065  1.00  1.96           H  
ATOM   2025 HD12 ILE A 147      -3.446 -16.612   1.802  1.00  1.96           H  
ATOM   2026 HD13 ILE A 147      -4.591 -15.733   2.824  1.00  1.96           H  
ATOM   2027  N   TRP A 148      -0.052 -12.285  -1.128  1.00  3.31           N  
ATOM   2028  H   TRP A 148       0.494 -12.355  -0.281  1.00  3.31           H  
ATOM   2029  CA  TRP A 148       0.653 -12.042  -2.383  1.00  3.31           C  
ATOM   2030  HA  TRP A 148       0.047 -11.395  -3.017  1.00  3.31           H  
ATOM   2031  C   TRP A 148       0.835 -13.354  -3.126  1.00  3.31           C  
ATOM   2032  CB  TRP A 148       1.988 -11.329  -2.136  1.00  3.31           C  
ATOM   2033  HB2 TRP A 148       2.657 -11.541  -2.970  1.00  3.31           H  
ATOM   2034  HB3 TRP A 148       2.453 -11.728  -1.234  1.00  3.31           H  
ATOM   2035  O   TRP A 148       1.605 -14.226  -2.729  1.00  3.31           O  
ATOM   2036  CG  TRP A 148       1.875  -9.843  -2.009  1.00  3.31           C  
ATOM   2037  CD1 TRP A 148       2.327  -8.937  -2.908  1.00  3.31           C  
ATOM   2038  HD1 TRP A 148       2.839  -9.172  -3.829  1.00  3.31           H  
ATOM   2039  CD2 TRP A 148       1.232  -9.067  -0.952  1.00  3.31           C  
ATOM   2040  CE2 TRP A 148       1.343  -7.681  -1.282  1.00  3.31           C  
ATOM   2041  CE3 TRP A 148       0.556  -9.388   0.245  1.00  3.31           C  
ATOM   2042  HE3 TRP A 148       0.468 -10.416   0.563  1.00  3.31           H  
ATOM   2043  NE1 TRP A 148       2.025  -7.661  -2.480  1.00  3.31           N  
ATOM   2044  HE1 TRP A 148       2.252  -6.834  -3.013  1.00  3.31           H  
ATOM   2045  CH2 TRP A 148       0.148  -7.028   0.714  1.00  3.31           C  
ATOM   2046  HH2 TRP A 148      -0.247  -6.272   1.375  1.00  3.31           H  
ATOM   2047  CZ2 TRP A 148       0.820  -6.669  -0.466  1.00  3.31           C  
ATOM   2048  HZ2 TRP A 148       0.944  -5.633  -0.744  1.00  3.31           H  
ATOM   2049  CZ3 TRP A 148       0.000  -8.382   1.051  1.00  3.31           C  
ATOM   2050  HZ3 TRP A 148      -0.516  -8.651   1.961  1.00  3.31           H  
ATOM   2051  N   CYS A 149       0.147 -13.496  -4.253  1.00  3.61           N  
ATOM   2052  H   CYS A 149      -0.455 -12.740  -4.546  1.00  3.61           H  
ATOM   2053  CA  CYS A 149       0.023 -14.779  -4.929  1.00  3.61           C  
ATOM   2054  HA  CYS A 149      -0.422 -15.499  -4.242  1.00  3.61           H  
ATOM   2055  C   CYS A 149       1.344 -15.369  -5.420  1.00  3.61           C  
ATOM   2056  CB  CYS A 149      -0.900 -14.587  -6.120  1.00  3.61           C  
ATOM   2057  HB2 CYS A 149      -0.578 -13.727  -6.706  1.00  3.61           H  
ATOM   2058  HB3 CYS A 149      -0.830 -15.469  -6.756  1.00  3.61           H  
ATOM   2059  O   CYS A 149       1.470 -16.588  -5.476  1.00  3.61           O  
ATOM   2060  SG  CYS A 149      -2.616 -14.355  -5.645  1.00  3.61           S  
ATOM   2061  N   LYS A 150       2.303 -14.513  -5.792  1.00  6.79           N  
ATOM   2062  H   LYS A 150       2.107 -13.527  -5.695  1.00  6.79           H  
ATOM   2063  CA  LYS A 150       3.569 -14.937  -6.405  1.00  6.79           C  
ATOM   2064  HA  LYS A 150       3.366 -15.768  -7.081  1.00  6.79           H  
ATOM   2065  C   LYS A 150       4.586 -15.499  -5.412  1.00  6.79           C  
ATOM   2066  CB  LYS A 150       4.166 -13.789  -7.230  1.00  6.79           C  
ATOM   2067  HB2 LYS A 150       4.312 -12.912  -6.599  1.00  6.79           H  
ATOM   2068  HB3 LYS A 150       5.139 -14.112  -7.600  1.00  6.79           H  
ATOM   2069  O   LYS A 150       5.542 -16.145  -5.829  1.00  6.79           O  
ATOM   2070  CG  LYS A 150       3.282 -13.423  -8.437  1.00  6.79           C  
ATOM   2071  HG2 LYS A 150       2.378 -12.918  -8.098  1.00  6.79           H  
ATOM   2072  HG3 LYS A 150       3.004 -14.332  -8.971  1.00  6.79           H  
ATOM   2073  CD  LYS A 150       4.055 -12.512  -9.390  1.00  6.79           C  
ATOM   2074  HD2 LYS A 150       4.945 -13.061  -9.699  1.00  6.79           H  
ATOM   2075  HD3 LYS A 150       4.319 -11.594  -8.866  1.00  6.79           H  
ATOM   2076  CE  LYS A 150       3.289 -12.162 -10.664  1.00  6.79           C  
ATOM   2077  HE2 LYS A 150       2.374 -11.632 -10.399  1.00  6.79           H  
ATOM   2078  HE3 LYS A 150       3.005 -13.088 -11.166  1.00  6.79           H  
ATOM   2079  NZ  LYS A 150       4.119 -11.340 -11.578  1.00  6.79           N  
ATOM   2080  HZ1 LYS A 150       4.382 -10.465 -11.147  1.00  6.79           H  
ATOM   2081  HZ2 LYS A 150       4.962 -11.842 -11.820  1.00  6.79           H  
ATOM   2082  HZ3 LYS A 150       3.619 -11.171 -12.438  1.00  6.79           H  
ATOM   2083  N   ASN A 151       4.420 -15.227  -4.120  1.00  6.26           N  
ATOM   2084  H   ASN A 151       3.613 -14.685  -3.845  1.00  6.26           H  
ATOM   2085  CA  ASN A 151       5.347 -15.664  -3.070  1.00  6.26           C  
ATOM   2086  HA  ASN A 151       5.940 -16.496  -3.449  1.00  6.26           H  
ATOM   2087  C   ASN A 151       4.642 -16.221  -1.821  1.00  6.26           C  
ATOM   2088  CB  ASN A 151       6.312 -14.502  -2.762  1.00  6.26           C  
ATOM   2089  HB2 ASN A 151       6.853 -14.246  -3.674  1.00  6.26           H  
ATOM   2090  HB3 ASN A 151       7.038 -14.825  -2.016  1.00  6.26           H  
ATOM   2091  O   ASN A 151       5.316 -16.624  -0.878  1.00  6.26           O  
ATOM   2092  CG  ASN A 151       5.613 -13.260  -2.236  1.00  6.26           C  
ATOM   2093  ND2 ASN A 151       6.136 -12.085  -2.496  1.00  6.26           N  
ATOM   2094 HD21 ASN A 151       6.933 -11.977  -3.106  1.00  6.26           H  
ATOM   2095 HD22 ASN A 151       5.634 -11.289  -2.130  1.00  6.26           H  
ATOM   2096  OD1 ASN A 151       4.582 -13.324  -1.596  1.00  6.26           O  
ATOM   2097  N   CYS A 152       3.307 -16.251  -1.822  1.00  3.12           N  
ATOM   2098  H   CYS A 152       2.820 -15.832  -2.601  1.00  3.12           H  
ATOM   2099  CA  CYS A 152       2.453 -16.736  -0.743  1.00  3.12           C  
ATOM   2100  HA  CYS A 152       1.430 -16.487  -1.026  1.00  3.12           H  
ATOM   2101  C   CYS A 152       2.660 -16.034   0.607  1.00  3.12           C  
ATOM   2102  CB  CYS A 152       2.542 -18.264  -0.674  1.00  3.12           C  
ATOM   2103  HB2 CYS A 152       3.541 -18.546  -0.343  1.00  3.12           H  
ATOM   2104  HB3 CYS A 152       1.833 -18.622   0.073  1.00  3.12           H  
ATOM   2105  O   CYS A 152       2.282 -16.574   1.645  1.00  3.12           O  
ATOM   2106  SG  CYS A 152       2.191 -19.092  -2.250  1.00  3.12           S  
ATOM   2107  N   LYS A 153       3.239 -14.827   0.612  1.00  3.31           N  
ATOM   2108  H   LYS A 153       3.510 -14.410  -0.267  1.00  3.31           H  
ATOM   2109  CA  LYS A 153       3.355 -14.024   1.829  1.00  3.31           C  
ATOM   2110  HA  LYS A 153       3.633 -14.682   2.652  1.00  3.31           H  
ATOM   2111  C   LYS A 153       2.007 -13.408   2.176  1.00  3.31           C  
ATOM   2112  CB  LYS A 153       4.433 -12.945   1.691  1.00  3.31           C  
ATOM   2113  HB2 LYS A 153       4.353 -12.284   2.554  1.00  3.31           H  
ATOM   2114  HB3 LYS A 153       4.253 -12.349   0.796  1.00  3.31           H  
ATOM   2115  O   LYS A 153       1.331 -12.856   1.308  1.00  3.31           O  
ATOM   2116  CG  LYS A 153       5.848 -13.543   1.663  1.00  3.31           C  
ATOM   2117  HG2 LYS A 153       5.968 -14.207   2.519  1.00  3.31           H  
ATOM   2118  HG3 LYS A 153       6.003 -14.111   0.746  1.00  3.31           H  
ATOM   2119  CD  LYS A 153       6.878 -12.413   1.761  1.00  3.31           C  
ATOM   2120  HD2 LYS A 153       6.594 -11.761   2.588  1.00  3.31           H  
ATOM   2121  HD3 LYS A 153       6.863 -11.838   0.836  1.00  3.31           H  
ATOM   2122  CE  LYS A 153       8.293 -12.938   2.018  1.00  3.31           C  
ATOM   2123  HE2 LYS A 153       8.673 -13.410   1.112  1.00  3.31           H  
ATOM   2124  HE3 LYS A 153       8.236 -13.695   2.800  1.00  3.31           H  
ATOM   2125  NZ  LYS A 153       9.183 -11.833   2.466  1.00  3.31           N  
ATOM   2126  HZ1 LYS A 153       9.265 -11.108   1.768  1.00  3.31           H  
ATOM   2127  HZ2 LYS A 153      10.107 -12.163   2.706  1.00  3.31           H  
ATOM   2128  HZ3 LYS A 153       8.796 -11.396   3.290  1.00  3.31           H  
ATOM   2129  N   LYS A 154       1.648 -13.494   3.454  1.00  2.61           N  
ATOM   2130  H   LYS A 154       2.295 -13.929   4.095  1.00  2.61           H  
ATOM   2131  CA  LYS A 154       0.478 -12.844   4.039  1.00  2.61           C  
ATOM   2132  HA  LYS A 154      -0.201 -12.534   3.244  1.00  2.61           H  
ATOM   2133  C   LYS A 154       0.952 -11.603   4.781  1.00  2.61           C  
ATOM   2134  CB  LYS A 154      -0.253 -13.853   4.933  1.00  2.61           C  
ATOM   2135  HB2 LYS A 154      -0.441 -14.750   4.343  1.00  2.61           H  
ATOM   2136  HB3 LYS A 154       0.383 -14.125   5.776  1.00  2.61           H  
ATOM   2137  O   LYS A 154       1.755 -11.723   5.698  1.00  2.61           O  
ATOM   2138  CG  LYS A 154      -1.594 -13.322   5.457  1.00  2.61           C  
ATOM   2139  HG2 LYS A 154      -2.180 -12.940   4.621  1.00  2.61           H  
ATOM   2140  HG3 LYS A 154      -1.418 -12.519   6.172  1.00  2.61           H  
ATOM   2141  CD  LYS A 154      -2.367 -14.464   6.134  1.00  2.61           C  
ATOM   2142  HD2 LYS A 154      -2.467 -15.282   5.421  1.00  2.61           H  
ATOM   2143  HD3 LYS A 154      -1.808 -14.820   7.000  1.00  2.61           H  
ATOM   2144  CE  LYS A 154      -3.767 -14.027   6.571  1.00  2.61           C  
ATOM   2145  HE2 LYS A 154      -4.232 -13.478   5.751  1.00  2.61           H  
ATOM   2146  HE3 LYS A 154      -3.676 -13.356   7.424  1.00  2.61           H  
ATOM   2147  NZ  LYS A 154      -4.620 -15.188   6.922  1.00  2.61           N  
ATOM   2148  HZ1 LYS A 154      -4.204 -15.757   7.645  1.00  2.61           H  
ATOM   2149  HZ2 LYS A 154      -5.538 -14.889   7.220  1.00  2.61           H  
ATOM   2150  HZ3 LYS A 154      -4.768 -15.788   6.123  1.00  2.61           H  
ATOM   2151  N   GLU A 155       0.494 -10.437   4.356  1.00  2.84           N  
ATOM   2152  H   GLU A 155      -0.223 -10.431   3.645  1.00  2.84           H  
ATOM   2153  CA  GLU A 155       0.923  -9.144   4.896  1.00  2.84           C  
ATOM   2154  HA  GLU A 155       1.355  -9.272   5.889  1.00  2.84           H  
ATOM   2155  C   GLU A 155      -0.278  -8.201   5.017  1.00  2.84           C  
ATOM   2156  CB  GLU A 155       1.987  -8.496   3.996  1.00  2.84           C  
ATOM   2157  HB2 GLU A 155       1.549  -8.313   3.015  1.00  2.84           H  
ATOM   2158  HB3 GLU A 155       2.239  -7.522   4.415  1.00  2.84           H  
ATOM   2159  O   GLU A 155      -1.351  -8.456   4.462  1.00  2.84           O  
ATOM   2160  CG  GLU A 155       3.291  -9.274   3.778  1.00  2.84           C  
ATOM   2161  HG2 GLU A 155       3.082 -10.323   3.568  1.00  2.84           H  
ATOM   2162  HG3 GLU A 155       3.751  -8.861   2.881  1.00  2.84           H  
ATOM   2163  CD  GLU A 155       4.306  -9.145   4.921  1.00  2.84           C  
ATOM   2164  OE1 GLU A 155       5.405  -9.727   4.740  1.00  2.84           O  
ATOM   2165  OE2 GLU A 155       4.015  -8.418   5.897  1.00  2.84           O  
ATOM   2166  N   VAL A 156      -0.098  -7.088   5.724  1.00  2.75           N  
ATOM   2167  H   VAL A 156       0.811  -6.916   6.129  1.00  2.75           H  
ATOM   2168  CA  VAL A 156      -1.129  -6.058   5.882  1.00  2.75           C  
ATOM   2169  HA  VAL A 156      -2.106  -6.497   5.677  1.00  2.75           H  
ATOM   2170  C   VAL A 156      -0.907  -4.939   4.866  1.00  2.75           C  
ATOM   2171  CB  VAL A 156      -1.175  -5.542   7.329  1.00  2.75           C  
ATOM   2172  HB  VAL A 156      -0.214  -5.099   7.589  1.00  2.75           H  
ATOM   2173  O   VAL A 156       0.151  -4.313   4.819  1.00  2.75           O  
ATOM   2174  CG1 VAL A 156      -2.270  -4.489   7.506  1.00  2.75           C  
ATOM   2175 HG11 VAL A 156      -2.294  -4.175   8.549  1.00  2.75           H  
ATOM   2176 HG12 VAL A 156      -3.242  -4.903   7.235  1.00  2.75           H  
ATOM   2177 HG13 VAL A 156      -2.062  -3.612   6.893  1.00  2.75           H  
ATOM   2178  CG2 VAL A 156      -1.476  -6.687   8.309  1.00  2.75           C  
ATOM   2179 HG21 VAL A 156      -2.429  -7.154   8.062  1.00  2.75           H  
ATOM   2180 HG22 VAL A 156      -0.685  -7.436   8.278  1.00  2.75           H  
ATOM   2181 HG23 VAL A 156      -1.530  -6.297   9.326  1.00  2.75           H  
ATOM   2182  N   HIS A 157      -1.918  -4.678   4.044  1.00  3.21           N  
ATOM   2183  H   HIS A 157      -2.764  -5.221   4.142  1.00  3.21           H  
ATOM   2184  CA  HIS A 157      -1.952  -3.574   3.097  1.00  3.21           C  
ATOM   2185  HA  HIS A 157      -0.935  -3.237   2.900  1.00  3.21           H  
ATOM   2186  C   HIS A 157      -2.753  -2.399   3.663  1.00  3.21           C  
ATOM   2187  CB  HIS A 157      -2.551  -4.064   1.778  1.00  3.21           C  
ATOM   2188  HB2 HIS A 157      -3.565  -4.423   1.958  1.00  3.21           H  
ATOM   2189  HB3 HIS A 157      -1.959  -4.896   1.398  1.00  3.21           H  
ATOM   2190  O   HIS A 157      -3.872  -2.574   4.138  1.00  3.21           O  
ATOM   2191  CG  HIS A 157      -2.594  -2.984   0.734  1.00  3.21           C  
ATOM   2192  CD2 HIS A 157      -3.677  -2.216   0.415  1.00  3.21           C  
ATOM   2193  HD2 HIS A 157      -4.655  -2.286   0.867  1.00  3.21           H  
ATOM   2194  ND1 HIS A 157      -1.551  -2.579  -0.069  1.00  3.21           N  
ATOM   2195  HD1 HIS A 157      -0.669  -3.061  -0.167  1.00  3.21           H  
ATOM   2196  CE1 HIS A 157      -2.017  -1.617  -0.885  1.00  3.21           C  
ATOM   2197  HE1 HIS A 157      -1.476  -1.158  -1.699  1.00  3.21           H  
ATOM   2198  NE2 HIS A 157      -3.288  -1.332  -0.592  1.00  3.21           N  
ATOM   2199  N   ALA A 158      -2.202  -1.189   3.571  1.00  4.02           N  
ATOM   2200  H   ALA A 158      -1.276  -1.106   3.175  1.00  4.02           H  
ATOM   2201  CA  ALA A 158      -2.892   0.035   3.964  1.00  4.02           C  
ATOM   2202  HA  ALA A 158      -3.631  -0.202   4.729  1.00  4.02           H  
ATOM   2203  C   ALA A 158      -3.643   0.657   2.774  1.00  4.02           C  
ATOM   2204  CB  ALA A 158      -1.874   0.986   4.600  1.00  4.02           C  
ATOM   2205  HB1 ALA A 158      -1.066   1.185   3.895  1.00  4.02           H  
ATOM   2206  HB2 ALA A 158      -1.458   0.533   5.500  1.00  4.02           H  
ATOM   2207  HB3 ALA A 158      -2.364   1.921   4.871  1.00  4.02           H  
ATOM   2208  O   ALA A 158      -3.035   1.252   1.879  1.00  4.02           O  
ATOM   2209  N   CYS A 159      -4.967   0.542   2.807  1.00  3.67           N  
ATOM   2210  H   CYS A 159      -5.364   0.040   3.588  1.00  3.67           H  
ATOM   2211  CA  CYS A 159      -5.923   1.117   1.871  1.00  3.67           C  
ATOM   2212  HA  CYS A 159      -5.537   1.054   0.854  1.00  3.67           H  
ATOM   2213  C   CYS A 159      -6.210   2.583   2.229  1.00  3.67           C  
ATOM   2214  CB  CYS A 159      -7.212   0.301   1.970  1.00  3.67           C  
ATOM   2215  HB2 CYS A 159      -7.554   0.366   3.003  1.00  3.67           H  
ATOM   2216  HB3 CYS A 159      -7.977   0.763   1.347  1.00  3.67           H  
ATOM   2217  O   CYS A 159      -7.121   2.883   3.006  1.00  3.67           O  
ATOM   2218  SG  CYS A 159      -7.112  -1.452   1.554  1.00  3.67           S  
ATOM   2219  N   ARG A 160      -5.431   3.509   1.667  1.00  4.97           N  
ATOM   2220  H   ARG A 160      -4.728   3.197   1.013  1.00  4.97           H  
ATOM   2221  CA  ARG A 160      -5.563   4.955   1.923  1.00  4.97           C  
ATOM   2222  HA  ARG A 160      -5.990   5.108   2.913  1.00  4.97           H  
ATOM   2223  C   ARG A 160      -6.520   5.596   0.918  1.00  4.97           C  
ATOM   2224  CB  ARG A 160      -4.179   5.620   1.893  1.00  4.97           C  
ATOM   2225  HB2 ARG A 160      -3.726   5.470   0.913  1.00  4.97           H  
ATOM   2226  HB3 ARG A 160      -4.299   6.691   2.057  1.00  4.97           H  
ATOM   2227  O   ARG A 160      -6.370   5.388  -0.285  1.00  4.97           O  
ATOM   2228  CG  ARG A 160      -3.255   5.051   2.979  1.00  4.97           C  
ATOM   2229  HG2 ARG A 160      -3.128   3.977   2.841  1.00  4.97           H  
ATOM   2230  HG3 ARG A 160      -3.695   5.234   3.959  1.00  4.97           H  
ATOM   2231  CD  ARG A 160      -1.884   5.717   2.924  1.00  4.97           C  
ATOM   2232  HD2 ARG A 160      -2.013   6.791   3.057  1.00  4.97           H  
ATOM   2233  HD3 ARG A 160      -1.442   5.551   1.941  1.00  4.97           H  
ATOM   2234  NE  ARG A 160      -0.996   5.212   3.988  1.00  4.97           N  
ATOM   2235  HE  ARG A 160      -1.018   5.721   4.860  1.00  4.97           H  
ATOM   2236  NH1 ARG A 160      -0.092   3.427   2.861  1.00  4.97           N  
ATOM   2237 HH11 ARG A 160      -0.741   3.593   2.106  1.00  4.97           H  
ATOM   2238 HH12 ARG A 160       0.580   2.673   2.842  1.00  4.97           H  
ATOM   2239  NH2 ARG A 160       0.691   3.981   4.884  1.00  4.97           N  
ATOM   2240 HH21 ARG A 160       1.455   3.325   4.804  1.00  4.97           H  
ATOM   2241 HH22 ARG A 160       0.736   4.619   5.666  1.00  4.97           H  
ATOM   2242  CZ  ARG A 160      -0.142   4.208   3.907  1.00  4.97           C  
ATOM   2243  N   LYS A 161      -7.511   6.349   1.404  1.00  6.31           N  
ATOM   2244  H   LYS A 161      -7.605   6.410   2.408  1.00  6.31           H  
ATOM   2245  CA  LYS A 161      -8.549   6.990   0.573  1.00  6.31           C  
ATOM   2246  HA  LYS A 161      -8.300   6.847  -0.479  1.00  6.31           H  
ATOM   2247  C   LYS A 161      -8.537   8.509   0.746  1.00  6.31           C  
ATOM   2248  CB  LYS A 161      -9.905   6.319   0.832  1.00  6.31           C  
ATOM   2249  HB2 LYS A 161     -10.132   6.407   1.894  1.00  6.31           H  
ATOM   2250  HB3 LYS A 161     -10.684   6.826   0.262  1.00  6.31           H  
ATOM   2251  O   LYS A 161      -7.533   9.126   0.415  1.00  6.31           O  
ATOM   2252  CG  LYS A 161      -9.926   4.830   0.470  1.00  6.31           C  
ATOM   2253  HG2 LYS A 161     -10.835   4.416   0.908  1.00  6.31           H  
ATOM   2254  HG3 LYS A 161      -9.082   4.320   0.935  1.00  6.31           H  
ATOM   2255  CD  LYS A 161      -9.928   4.535  -1.036  1.00  6.31           C  
ATOM   2256  HD2 LYS A 161      -9.050   4.970  -1.514  1.00  6.31           H  
ATOM   2257  HD3 LYS A 161     -10.837   4.949  -1.474  1.00  6.31           H  
ATOM   2258  CE  LYS A 161      -9.908   3.010  -1.196  1.00  6.31           C  
ATOM   2259  HE2 LYS A 161     -10.631   2.581  -0.502  1.00  6.31           H  
ATOM   2260  HE3 LYS A 161      -8.926   2.640  -0.900  1.00  6.31           H  
ATOM   2261  NZ  LYS A 161     -10.237   2.564  -2.568  1.00  6.31           N  
ATOM   2262  HZ1 LYS A 161      -9.517   2.833  -3.223  1.00  6.31           H  
ATOM   2263  HZ2 LYS A 161     -10.331   1.558  -2.561  1.00  6.31           H  
ATOM   2264  HZ3 LYS A 161     -11.134   2.938  -2.843  1.00  6.31           H  
ATOM   2265  N   SER A 162      -9.619   9.134   1.212  1.00  9.05           N  
ATOM   2266  H   SER A 162     -10.436   8.590   1.453  1.00  9.05           H  
ATOM   2267  CA  SER A 162      -9.593  10.526   1.681  1.00  9.05           C  
ATOM   2268  HA  SER A 162      -8.883  11.092   1.080  1.00  9.05           H  
ATOM   2269  C   SER A 162      -9.133  10.578   3.136  1.00  9.05           C  
ATOM   2270  CB  SER A 162     -10.964  11.194   1.522  1.00  9.05           C  
ATOM   2271  HB2 SER A 162     -11.257  11.157   0.472  1.00  9.05           H  
ATOM   2272  HB3 SER A 162     -10.896  12.239   1.825  1.00  9.05           H  
ATOM   2273  O   SER A 162      -9.471   9.691   3.912  1.00  9.05           O  
ATOM   2274  OG  SER A 162     -11.952  10.550   2.299  1.00  9.05           O  
ATOM   2275  HG  SER A 162     -12.140  11.094   3.067  1.00  9.05           H  
ATOM   2276  N   TYR A 163      -8.372  11.607   3.509  1.00 13.93           N  
ATOM   2277  H   TYR A 163      -8.072  12.284   2.822  1.00 13.93           H  
ATOM   2278  CA  TYR A 163      -7.886  11.765   4.884  1.00 13.93           C  
ATOM   2279  HA  TYR A 163      -7.342  10.869   5.184  1.00 13.93           H  
ATOM   2280  C   TYR A 163      -9.037  11.960   5.881  1.00 13.93           C  
ATOM   2281  CB  TYR A 163      -6.922  12.957   4.922  1.00 13.93           C  
ATOM   2282  HB2 TYR A 163      -6.084  12.758   4.254  1.00 13.93           H  
ATOM   2283  HB3 TYR A 163      -7.431  13.848   4.553  1.00 13.93           H  
ATOM   2284  O   TYR A 163      -9.094  11.308   6.919  1.00 13.93           O  
ATOM   2285  CG  TYR A 163      -6.380  13.244   6.305  1.00 13.93           C  
ATOM   2286  CD1 TYR A 163      -7.013  14.189   7.136  1.00 13.93           C  
ATOM   2287  HD1 TYR A 163      -7.888  14.719   6.789  1.00 13.93           H  
ATOM   2288  CD2 TYR A 163      -5.263  12.531   6.775  1.00 13.93           C  
ATOM   2289  HD2 TYR A 163      -4.783  11.799   6.143  1.00 13.93           H  
ATOM   2290  CE1 TYR A 163      -6.531  14.415   8.438  1.00 13.93           C  
ATOM   2291  HE1 TYR A 163      -7.036  15.120   9.082  1.00 13.93           H  
ATOM   2292  CE2 TYR A 163      -4.771  12.760   8.072  1.00 13.93           C  
ATOM   2293  HE2 TYR A 163      -3.918  12.213   8.445  1.00 13.93           H  
ATOM   2294  OH  TYR A 163      -4.952  13.894  10.170  1.00 13.93           O  
ATOM   2295  HH  TYR A 163      -5.554  14.436  10.685  1.00 13.93           H  
ATOM   2296  CZ  TYR A 163      -5.410  13.697   8.908  1.00 13.93           C  
ATOM   2297  N   ASP A 164      -9.977  12.834   5.527  1.00 11.13           N  
ATOM   2298  H   ASP A 164      -9.882  13.314   4.644  1.00 11.13           H  
ATOM   2299  CA  ASP A 164     -11.183  13.105   6.304  1.00 11.13           C  
ATOM   2300  HA  ASP A 164     -11.015  12.805   7.339  1.00 11.13           H  
ATOM   2301  C   ASP A 164     -12.360  12.275   5.753  1.00 11.13           C  
ATOM   2302  CB  ASP A 164     -11.430  14.625   6.300  1.00 11.13           C  
ATOM   2303  HB2 ASP A 164     -11.870  14.918   5.347  1.00 11.13           H  
ATOM   2304  HB3 ASP A 164     -10.472  15.135   6.396  1.00 11.13           H  
ATOM   2305  O   ASP A 164     -12.487  12.087   4.533  1.00 11.13           O  
ATOM   2306  CG  ASP A 164     -12.331  15.095   7.444  1.00 11.13           C  
ATOM   2307  OD1 ASP A 164     -13.255  14.338   7.803  1.00 11.13           O  
ATOM   2308  OD2 ASP A 164     -12.103  16.214   7.947  1.00 11.13           O  
ATOM   2309  N   CYS A 165     -13.208  11.759   6.645  1.00  3.50           N  
ATOM   2310  H   CYS A 165     -13.078  12.025   7.611  1.00  3.50           H  
ATOM   2311  CA  CYS A 165     -14.457  11.066   6.318  1.00  3.50           C  
ATOM   2312  HA  CYS A 165     -14.391  10.699   5.294  1.00  3.50           H  
ATOM   2313  C   CYS A 165     -15.686  11.995   6.332  1.00  3.50           C  
ATOM   2314  CB  CYS A 165     -14.632   9.847   7.229  1.00  3.50           C  
ATOM   2315  HB2 CYS A 165     -15.669   9.513   7.177  1.00  3.50           H  
ATOM   2316  HB3 CYS A 165     -14.442  10.149   8.259  1.00  3.50           H  
ATOM   2317  O   CYS A 165     -16.813  11.523   6.168  1.00  3.50           O  
ATOM   2318  SG  CYS A 165     -13.586   8.424   6.843  1.00  3.50           S  
ATOM   2319  N   GLY A 166     -15.471  13.304   6.462  1.00  4.53           N  
ATOM   2320  H   GLY A 166     -14.568  13.599   6.805  1.00  4.53           H  
ATOM   2321  CA  GLY A 166     -16.467  14.348   6.274  1.00  4.53           C  
ATOM   2322  HA2 GLY A 166     -17.248  13.993   5.602  1.00  4.53           H  
ATOM   2323  HA3 GLY A 166     -15.987  15.211   5.813  1.00  4.53           H  
ATOM   2324  C   GLY A 166     -17.119  14.817   7.569  1.00  4.53           C  
ATOM   2325  O   GLY A 166     -16.685  14.503   8.678  1.00  4.53           O  
ATOM   2326  N   GLU A 167     -18.185  15.594   7.401  1.00  3.43           N  
ATOM   2327  H   GLU A 167     -18.508  15.792   6.465  1.00  3.43           H  
ATOM   2328  CA  GLU A 167     -18.945  16.198   8.489  1.00  3.43           C  
ATOM   2329  HA  GLU A 167     -18.487  15.911   9.435  1.00  3.43           H  
ATOM   2330  C   GLU A 167     -20.392  15.699   8.484  1.00  3.43           C  
ATOM   2331  CB  GLU A 167     -18.844  17.724   8.395  1.00  3.43           C  
ATOM   2332  HB2 GLU A 167     -19.314  18.056   7.469  1.00  3.43           H  
ATOM   2333  HB3 GLU A 167     -17.787  17.988   8.363  1.00  3.43           H  
ATOM   2334  O   GLU A 167     -21.025  15.579   7.431  1.00  3.43           O  
ATOM   2335  CG  GLU A 167     -19.492  18.443   9.588  1.00  3.43           C  
ATOM   2336  HG2 GLU A 167     -19.117  17.996  10.509  1.00  3.43           H  
ATOM   2337  HG3 GLU A 167     -20.571  18.292   9.555  1.00  3.43           H  
ATOM   2338  CD  GLU A 167     -19.186  19.950   9.591  1.00  3.43           C  
ATOM   2339  OE1 GLU A 167     -19.294  20.551  10.682  1.00  3.43           O  
ATOM   2340  OE2 GLU A 167     -18.813  20.486   8.522  1.00  3.43           O  
ATOM   2341  N   ARG A 168     -20.914  15.390   9.672  1.00  2.35           N  
ATOM   2342  H   ARG A 168     -20.310  15.466  10.478  1.00  2.35           H  
ATOM   2343  CA  ARG A 168     -22.299  14.967   9.893  1.00  2.35           C  
ATOM   2344  HA  ARG A 168     -22.807  14.872   8.934  1.00  2.35           H  
ATOM   2345  C   ARG A 168     -23.032  16.031  10.706  1.00  2.35           C  
ATOM   2346  CB  ARG A 168     -22.324  13.600  10.598  1.00  2.35           C  
ATOM   2347  HB2 ARG A 168     -21.786  13.685  11.542  1.00  2.35           H  
ATOM   2348  HB3 ARG A 168     -23.359  13.337  10.816  1.00  2.35           H  
ATOM   2349  O   ARG A 168     -22.642  16.334  11.830  1.00  2.35           O  
ATOM   2350  CG  ARG A 168     -21.688  12.471   9.767  1.00  2.35           C  
ATOM   2351  HG2 ARG A 168     -20.646  12.714   9.560  1.00  2.35           H  
ATOM   2352  HG3 ARG A 168     -22.224  12.373   8.822  1.00  2.35           H  
ATOM   2353  CD  ARG A 168     -21.741  11.137  10.528  1.00  2.35           C  
ATOM   2354  HD2 ARG A 168     -22.782  10.880  10.726  1.00  2.35           H  
ATOM   2355  HD3 ARG A 168     -21.224  11.264  11.479  1.00  2.35           H  
ATOM   2356  NE  ARG A 168     -21.087  10.043   9.780  1.00  2.35           N  
ATOM   2357  HE  ARG A 168     -20.543  10.314   8.973  1.00  2.35           H  
ATOM   2358  NH1 ARG A 168     -21.695   8.270  11.141  1.00  2.35           N  
ATOM   2359 HH11 ARG A 168     -21.876   8.862  11.939  1.00  2.35           H  
ATOM   2360 HH12 ARG A 168     -21.647   7.286  11.360  1.00  2.35           H  
ATOM   2361  NH2 ARG A 168     -20.478   7.878   9.366  1.00  2.35           N  
ATOM   2362 HH21 ARG A 168     -19.910   8.172   8.585  1.00  2.35           H  
ATOM   2363 HH22 ARG A 168     -20.427   6.930   9.711  1.00  2.35           H  
ATOM   2364  CZ  ARG A 168     -21.097   8.755  10.098  1.00  2.35           C  
ATOM   2365  N   ASN A 169     -24.122  16.559  10.164  1.00  1.96           N  
ATOM   2366  H   ASN A 169     -24.403  16.263   9.241  1.00  1.96           H  
ATOM   2367  CA  ASN A 169     -25.007  17.448  10.914  1.00  1.96           C  
ATOM   2368  HA  ASN A 169     -24.412  18.062  11.589  1.00  1.96           H  
ATOM   2369  C   ASN A 169     -25.970  16.610  11.758  1.00  1.96           C  
ATOM   2370  CB  ASN A 169     -25.739  18.389   9.950  1.00  1.96           C  
ATOM   2371  HB2 ASN A 169     -26.309  17.802   9.229  1.00  1.96           H  
ATOM   2372  HB3 ASN A 169     -26.436  19.011  10.512  1.00  1.96           H  
ATOM   2373  O   ASN A 169     -26.614  15.698  11.236  1.00  1.96           O  
ATOM   2374  CG  ASN A 169     -24.778  19.311   9.225  1.00  1.96           C  
ATOM   2375  ND2 ASN A 169     -25.001  19.583   7.963  1.00  1.96           N  
ATOM   2376 HD21 ASN A 169     -24.322  20.199   7.540  1.00  1.96           H  
ATOM   2377 HD22 ASN A 169     -25.837  19.253   7.503  1.00  1.96           H  
ATOM   2378  OD1 ASN A 169     -23.804  19.792   9.766  1.00  1.96           O  
ATOM   2379  N   VAL A 170     -26.061  16.919  13.048  1.00  2.27           N  
ATOM   2380  H   VAL A 170     -25.503  17.686  13.395  1.00  2.27           H  
ATOM   2381  CA  VAL A 170     -26.909  16.218  14.013  1.00  2.27           C  
ATOM   2382  HA  VAL A 170     -27.540  15.500  13.491  1.00  2.27           H  
ATOM   2383  C   VAL A 170     -27.813  17.243  14.686  1.00  2.27           C  
ATOM   2384  CB  VAL A 170     -26.066  15.437  15.041  1.00  2.27           C  
ATOM   2385  HB  VAL A 170     -25.504  16.138  15.657  1.00  2.27           H  
ATOM   2386  O   VAL A 170     -27.356  18.087  15.453  1.00  2.27           O  
ATOM   2387  CG1 VAL A 170     -26.960  14.585  15.948  1.00  2.27           C  
ATOM   2388 HG11 VAL A 170     -27.704  15.214  16.437  1.00  2.27           H  
ATOM   2389 HG12 VAL A 170     -26.358  14.098  16.714  1.00  2.27           H  
ATOM   2390 HG13 VAL A 170     -27.476  13.824  15.362  1.00  2.27           H  
ATOM   2391  CG2 VAL A 170     -25.069  14.487  14.361  1.00  2.27           C  
ATOM   2392 HG21 VAL A 170     -24.573  13.871  15.112  1.00  2.27           H  
ATOM   2393 HG22 VAL A 170     -24.311  15.063  13.831  1.00  2.27           H  
ATOM   2394 HG23 VAL A 170     -25.593  13.841  13.657  1.00  2.27           H  
ATOM   2395  N   GLU A 171     -29.105  17.178  14.393  1.00  2.80           N  
ATOM   2396  H   GLU A 171     -29.437  16.458  13.767  1.00  2.80           H  
ATOM   2397  CA  GLU A 171     -30.115  17.999  15.057  1.00  2.80           C  
ATOM   2398  HA  GLU A 171     -29.645  18.874  15.506  1.00  2.80           H  
ATOM   2399  C   GLU A 171     -30.770  17.183  16.171  1.00  2.80           C  
ATOM   2400  CB  GLU A 171     -31.154  18.509  14.054  1.00  2.80           C  
ATOM   2401  HB2 GLU A 171     -31.619  17.661  13.552  1.00  2.80           H  
ATOM   2402  HB3 GLU A 171     -31.917  19.053  14.612  1.00  2.80           H  
ATOM   2403  O   GLU A 171     -31.267  16.085  15.923  1.00  2.80           O  
ATOM   2404  CG  GLU A 171     -30.541  19.453  13.007  1.00  2.80           C  
ATOM   2405  HG2 GLU A 171     -30.035  20.266  13.529  1.00  2.80           H  
ATOM   2406  HG3 GLU A 171     -29.797  18.910  12.425  1.00  2.80           H  
ATOM   2407  CD  GLU A 171     -31.581  20.054  12.047  1.00  2.80           C  
ATOM   2408  OE1 GLU A 171     -31.169  20.901  11.223  1.00  2.80           O  
ATOM   2409  OE2 GLU A 171     -32.773  19.680  12.130  1.00  2.80           O  
ATOM   2410  N   VAL A 172     -30.762  17.709  17.396  1.00  3.38           N  
ATOM   2411  H   VAL A 172     -30.326  18.610  17.532  1.00  3.38           H  
ATOM   2412  CA  VAL A 172     -31.297  17.014  18.575  1.00  3.38           C  
ATOM   2413  HA  VAL A 172     -31.845  16.131  18.246  1.00  3.38           H  
ATOM   2414  C   VAL A 172     -32.238  17.948  19.332  1.00  3.38           C  
ATOM   2415  CB  VAL A 172     -30.182  16.506  19.511  1.00  3.38           C  
ATOM   2416  HB  VAL A 172     -29.710  17.354  20.008  1.00  3.38           H  
ATOM   2417  O   VAL A 172     -31.831  19.055  19.692  1.00  3.38           O  
ATOM   2418  CG1 VAL A 172     -30.752  15.562  20.577  1.00  3.38           C  
ATOM   2419 HG11 VAL A 172     -29.954  15.204  21.227  1.00  3.38           H  
ATOM   2420 HG12 VAL A 172     -31.478  16.085  21.200  1.00  3.38           H  
ATOM   2421 HG13 VAL A 172     -31.236  14.704  20.110  1.00  3.38           H  
ATOM   2422  CG2 VAL A 172     -29.094  15.742  18.749  1.00  3.38           C  
ATOM   2423 HG21 VAL A 172     -28.559  16.434  18.098  1.00  3.38           H  
ATOM   2424 HG22 VAL A 172     -28.378  15.319  19.453  1.00  3.38           H  
ATOM   2425 HG23 VAL A 172     -29.543  14.944  18.159  1.00  3.38           H  
ATOM   2426  N   PRO A 173     -33.495  17.562  19.597  1.00  4.33           N  
ATOM   2427  CA  PRO A 173     -34.374  18.341  20.460  1.00  4.33           C  
ATOM   2428  HA  PRO A 173     -34.474  19.343  20.042  1.00  4.33           H  
ATOM   2429  C   PRO A 173     -33.831  18.451  21.888  1.00  4.33           C  
ATOM   2430  CB  PRO A 173     -35.737  17.646  20.410  1.00  4.33           C  
ATOM   2431  HB2 PRO A 173     -35.837  16.961  21.253  1.00  4.33           H  
ATOM   2432  HB3 PRO A 173     -36.556  18.365  20.409  1.00  4.33           H  
ATOM   2433  O   PRO A 173     -33.278  17.509  22.451  1.00  4.33           O  
ATOM   2434  CG  PRO A 173     -35.685  16.847  19.107  1.00  4.33           C  
ATOM   2435  HG2 PRO A 173     -36.345  15.980  19.128  1.00  4.33           H  
ATOM   2436  HG3 PRO A 173     -35.936  17.497  18.270  1.00  4.33           H  
ATOM   2437  CD  PRO A 173     -34.217  16.444  19.014  1.00  4.33           C  
ATOM   2438  HD2 PRO A 173     -33.947  16.279  17.971  1.00  4.33           H  
ATOM   2439  HD3 PRO A 173     -34.030  15.546  19.603  1.00  4.33           H  
ATOM   2440  N   GLN A 174     -34.019  19.612  22.512  1.00  4.47           N  
ATOM   2441  H   GLN A 174     -34.366  20.395  21.977  1.00  4.47           H  
ATOM   2442  CA  GLN A 174     -33.605  19.828  23.894  1.00  4.47           C  
ATOM   2443  HA  GLN A 174     -32.526  19.689  23.946  1.00  4.47           H  
ATOM   2444  C   GLN A 174     -34.274  18.819  24.844  1.00  4.47           C  
ATOM   2445  CB  GLN A 174     -33.937  21.271  24.289  1.00  4.47           C  
ATOM   2446  HB2 GLN A 174     -33.538  21.951  23.537  1.00  4.47           H  
ATOM   2447  HB3 GLN A 174     -35.020  21.392  24.321  1.00  4.47           H  
ATOM   2448  O   GLN A 174     -35.489  18.607  24.784  1.00  4.47           O  
ATOM   2449  CG  GLN A 174     -33.327  21.650  25.644  1.00  4.47           C  
ATOM   2450  HG2 GLN A 174     -32.241  21.657  25.551  1.00  4.47           H  
ATOM   2451  HG3 GLN A 174     -33.594  20.914  26.402  1.00  4.47           H  
ATOM   2452  CD  GLN A 174     -33.784  23.010  26.150  1.00  4.47           C  
ATOM   2453  NE2 GLN A 174     -33.335  23.404  27.322  1.00  4.47           N  
ATOM   2454 HE21 GLN A 174     -32.660  22.840  27.818  1.00  4.47           H  
ATOM   2455 HE22 GLN A 174     -33.606  24.330  27.620  1.00  4.47           H  
ATOM   2456  OE1 GLN A 174     -34.567  23.725  25.543  1.00  4.47           O  
ATOM   2457  N   MET A 175     -33.495  18.299  25.800  1.00  5.33           N  
ATOM   2458  H   MET A 175     -32.520  18.560  25.781  1.00  5.33           H  
ATOM   2459  CA  MET A 175     -33.846  17.213  26.731  1.00  5.33           C  
ATOM   2460  HA  MET A 175     -33.020  17.151  27.439  1.00  5.33           H  
ATOM   2461  C   MET A 175     -33.944  15.813  26.110  1.00  5.33           C  
ATOM   2462  CB  MET A 175     -35.112  17.512  27.558  1.00  5.33           C  
ATOM   2463  HB2 MET A 175     -35.275  16.696  28.263  1.00  5.33           H  
ATOM   2464  HB3 MET A 175     -35.983  17.517  26.902  1.00  5.33           H  
ATOM   2465  O   MET A 175     -34.243  14.876  26.849  1.00  5.33           O  
ATOM   2466  CG  MET A 175     -35.067  18.821  28.349  1.00  5.33           C  
ATOM   2467  HG2 MET A 175     -34.774  19.635  27.686  1.00  5.33           H  
ATOM   2468  HG3 MET A 175     -36.072  19.036  28.712  1.00  5.33           H  
ATOM   2469  SD  MET A 175     -33.998  18.837  29.803  1.00  5.33           S  
ATOM   2470  CE  MET A 175     -34.823  17.610  30.857  1.00  5.33           C  
ATOM   2471  HE1 MET A 175     -35.872  17.872  30.993  1.00  5.33           H  
ATOM   2472  HE2 MET A 175     -34.738  16.620  30.410  1.00  5.33           H  
ATOM   2473  HE3 MET A 175     -34.326  17.588  31.827  1.00  5.33           H  
ATOM   2474  N   GLU A 176     -33.692  15.648  24.813  1.00  4.03           N  
ATOM   2475  H   GLU A 176     -33.457  16.440  24.233  1.00  4.03           H  
ATOM   2476  CA  GLU A 176     -33.475  14.325  24.222  1.00  4.03           C  
ATOM   2477  HA  GLU A 176     -34.018  13.577  24.800  1.00  4.03           H  
ATOM   2478  C   GLU A 176     -31.998  13.922  24.310  1.00  4.03           C  
ATOM   2479  CB  GLU A 176     -34.026  14.258  22.785  1.00  4.03           C  
ATOM   2480  HB2 GLU A 176     -33.549  15.010  22.157  1.00  4.03           H  
ATOM   2481  HB3 GLU A 176     -33.796  13.274  22.375  1.00  4.03           H  
ATOM   2482  O   GLU A 176     -31.148  14.678  24.793  1.00  4.03           O  
ATOM   2483  CG  GLU A 176     -35.553  14.438  22.768  1.00  4.03           C  
ATOM   2484  HG2 GLU A 176     -35.992  13.736  23.477  1.00  4.03           H  
ATOM   2485  HG3 GLU A 176     -35.796  15.445  23.108  1.00  4.03           H  
ATOM   2486  CD  GLU A 176     -36.197  14.203  21.392  1.00  4.03           C  
ATOM   2487  OE1 GLU A 176     -37.402  14.533  21.270  1.00  4.03           O  
ATOM   2488  OE2 GLU A 176     -35.515  13.706  20.470  1.00  4.03           O  
ATOM   2489  N   ASP A 177     -31.698  12.703  23.879  1.00  2.65           N  
ATOM   2490  H   ASP A 177     -32.419  12.138  23.453  1.00  2.65           H  
ATOM   2491  CA  ASP A 177     -30.354  12.148  23.933  1.00  2.65           C  
ATOM   2492  HA  ASP A 177     -29.797  12.645  24.727  1.00  2.65           H  
ATOM   2493  C   ASP A 177     -29.635  12.412  22.606  1.00  2.65           C  
ATOM   2494  CB  ASP A 177     -30.409  10.654  24.285  1.00  2.65           C  
ATOM   2495  HB2 ASP A 177     -29.392  10.262  24.266  1.00  2.65           H  
ATOM   2496  HB3 ASP A 177     -30.984  10.131  23.521  1.00  2.65           H  
ATOM   2497  O   ASP A 177     -30.123  12.071  21.528  1.00  2.65           O  
ATOM   2498  CG  ASP A 177     -31.016  10.346  25.666  1.00  2.65           C  
ATOM   2499  OD1 ASP A 177     -31.230  11.283  26.476  1.00  2.65           O  
ATOM   2500  OD2 ASP A 177     -31.228   9.143  25.931  1.00  2.65           O  
ATOM   2501  N   MET A 178     -28.446  13.005  22.675  1.00  2.73           N  
ATOM   2502  H   MET A 178     -28.076  13.213  23.592  1.00  2.73           H  
ATOM   2503  CA  MET A 178     -27.572  13.147  21.514  1.00  2.73           C  
ATOM   2504  HA  MET A 178     -28.182  13.327  20.629  1.00  2.73           H  
ATOM   2505  C   MET A 178     -26.788  11.858  21.313  1.00  2.73           C  
ATOM   2506  CB  MET A 178     -26.636  14.341  21.706  1.00  2.73           C  
ATOM   2507  HB2 MET A 178     -27.243  15.247  21.729  1.00  2.73           H  
ATOM   2508  HB3 MET A 178     -26.117  14.231  22.658  1.00  2.73           H  
ATOM   2509  O   MET A 178     -26.121  11.394  22.237  1.00  2.73           O  
ATOM   2510  CG  MET A 178     -25.597  14.495  20.589  1.00  2.73           C  
ATOM   2511  HG2 MET A 178     -25.083  13.549  20.420  1.00  2.73           H  
ATOM   2512  HG3 MET A 178     -26.113  14.766  19.668  1.00  2.73           H  
ATOM   2513  SD  MET A 178     -24.338  15.748  20.930  1.00  2.73           S  
ATOM   2514  CE  MET A 178     -23.267  14.863  22.087  1.00  2.73           C  
ATOM   2515  HE1 MET A 178     -22.349  15.434  22.233  1.00  2.73           H  
ATOM   2516  HE2 MET A 178     -23.779  14.756  23.043  1.00  2.73           H  
ATOM   2517  HE3 MET A 178     -23.023  13.878  21.690  1.00  2.73           H  
ATOM   2518  N   ILE A 179     -26.799  11.337  20.088  1.00  1.90           N  
ATOM   2519  H   ILE A 179     -27.394  11.761  19.390  1.00  1.90           H  
ATOM   2520  CA  ILE A 179     -26.016  10.168  19.686  1.00  1.90           C  
ATOM   2521  HA  ILE A 179     -25.378   9.854  20.512  1.00  1.90           H  
ATOM   2522  C   ILE A 179     -25.119  10.571  18.516  1.00  1.90           C  
ATOM   2523  CB  ILE A 179     -26.937   8.974  19.342  1.00  1.90           C  
ATOM   2524  HB  ILE A 179     -27.558   9.249  18.490  1.00  1.90           H  
ATOM   2525  O   ILE A 179     -25.604  10.914  17.439  1.00  1.90           O  
ATOM   2526  CG1 ILE A 179     -27.864   8.625  20.533  1.00  1.90           C  
ATOM   2527 HG12 ILE A 179     -27.262   8.275  21.371  1.00  1.90           H  
ATOM   2528 HG13 ILE A 179     -28.404   9.515  20.856  1.00  1.90           H  
ATOM   2529  CG2 ILE A 179     -26.076   7.755  18.951  1.00  1.90           C  
ATOM   2530 HG21 ILE A 179     -25.436   7.989  18.100  1.00  1.90           H  
ATOM   2531 HG22 ILE A 179     -26.712   6.921  18.654  1.00  1.90           H  
ATOM   2532 HG23 ILE A 179     -25.458   7.447  19.795  1.00  1.90           H  
ATOM   2533  CD1 ILE A 179     -28.929   7.570  20.209  1.00  1.90           C  
ATOM   2534 HD11 ILE A 179     -29.499   7.874  19.331  1.00  1.90           H  
ATOM   2535 HD12 ILE A 179     -28.467   6.600  20.031  1.00  1.90           H  
ATOM   2536 HD13 ILE A 179     -29.608   7.478  21.057  1.00  1.90           H  
ATOM   2537  N   LEU A 180     -23.804  10.527  18.725  1.00  1.47           N  
ATOM   2538  H   LEU A 180     -23.483  10.249  19.642  1.00  1.47           H  
ATOM   2539  CA  LEU A 180     -22.804  10.711  17.675  1.00  1.47           C  
ATOM   2540  HA  LEU A 180     -23.276  11.127  16.785  1.00  1.47           H  
ATOM   2541  C   LEU A 180     -22.236   9.346  17.304  1.00  1.47           C  
ATOM   2542  CB  LEU A 180     -21.701  11.690  18.116  1.00  1.47           C  
ATOM   2543  HB2 LEU A 180     -21.041  11.856  17.265  1.00  1.47           H  
ATOM   2544  HB3 LEU A 180     -21.113  11.223  18.906  1.00  1.47           H  
ATOM   2545  O   LEU A 180     -21.406   8.797  18.025  1.00  1.47           O  
ATOM   2546  CG  LEU A 180     -22.195  13.049  18.636  1.00  1.47           C  
ATOM   2547  HG  LEU A 180     -22.733  12.903  19.572  1.00  1.47           H  
ATOM   2548  CD1 LEU A 180     -20.993  13.955  18.903  1.00  1.47           C  
ATOM   2549 HD11 LEU A 180     -20.307  13.467  19.595  1.00  1.47           H  
ATOM   2550 HD12 LEU A 180     -20.471  14.162  17.969  1.00  1.47           H  
ATOM   2551 HD13 LEU A 180     -21.334  14.893  19.341  1.00  1.47           H  
ATOM   2552  CD2 LEU A 180     -23.108  13.769  17.647  1.00  1.47           C  
ATOM   2553 HD21 LEU A 180     -22.589  13.930  16.702  1.00  1.47           H  
ATOM   2554 HD22 LEU A 180     -23.406  14.728  18.070  1.00  1.47           H  
ATOM   2555 HD23 LEU A 180     -24.013  13.186  17.475  1.00  1.47           H  
ATOM   2556  N   ASP A 181     -22.706   8.798  16.190  1.00  1.69           N  
ATOM   2557  H   ASP A 181     -23.434   9.280  15.682  1.00  1.69           H  
ATOM   2558  CA  ASP A 181     -22.230   7.526  15.655  1.00  1.69           C  
ATOM   2559  HA  ASP A 181     -21.895   6.891  16.475  1.00  1.69           H  
ATOM   2560  C   ASP A 181     -21.034   7.751  14.724  1.00  1.69           C  
ATOM   2561  CB  ASP A 181     -23.391   6.804  14.959  1.00  1.69           C  
ATOM   2562  HB2 ASP A 181     -23.754   7.424  14.139  1.00  1.69           H  
ATOM   2563  HB3 ASP A 181     -24.204   6.677  15.674  1.00  1.69           H  
ATOM   2564  O   ASP A 181     -21.134   8.483  13.738  1.00  1.69           O  
ATOM   2565  CG  ASP A 181     -23.004   5.428  14.412  1.00  1.69           C  
ATOM   2566  OD1 ASP A 181     -21.863   4.989  14.681  1.00  1.69           O  
ATOM   2567  OD2 ASP A 181     -23.843   4.866  13.679  1.00  1.69           O  
ATOM   2568  N   CYS A 182     -19.905   7.131  15.049  1.00  2.13           N  
ATOM   2569  H   CYS A 182     -19.939   6.507  15.843  1.00  2.13           H  
ATOM   2570  CA  CYS A 182     -18.647   7.184  14.317  1.00  2.13           C  
ATOM   2571  HA  CYS A 182     -18.691   7.985  13.579  1.00  2.13           H  
ATOM   2572  C   CYS A 182     -18.341   5.882  13.562  1.00  2.13           C  
ATOM   2573  CB  CYS A 182     -17.565   7.527  15.335  1.00  2.13           C  
ATOM   2574  HB2 CYS A 182     -17.445   6.690  16.023  1.00  2.13           H  
ATOM   2575  HB3 CYS A 182     -17.909   8.384  15.913  1.00  2.13           H  
ATOM   2576  O   CYS A 182     -17.304   5.774  12.904  1.00  2.13           O  
ATOM   2577  SG  CYS A 182     -15.950   7.934  14.657  1.00  2.13           S  
ATOM   2578  N   GLU A 183     -19.217   4.880  13.628  1.00  2.34           N  
ATOM   2579  H   GLU A 183     -20.090   4.993  14.123  1.00  2.34           H  
ATOM   2580  CA  GLU A 183     -19.004   3.623  12.931  1.00  2.34           C  
ATOM   2581  HA  GLU A 183     -17.994   3.297  13.176  1.00  2.34           H  
ATOM   2582  C   GLU A 183     -19.077   3.819  11.408  1.00  2.34           C  
ATOM   2583  CB  GLU A 183     -19.960   2.534  13.450  1.00  2.34           C  
ATOM   2584  HB2 GLU A 183     -20.970   2.724  13.086  1.00  2.34           H  
ATOM   2585  HB3 GLU A 183     -19.969   2.569  14.540  1.00  2.34           H  
ATOM   2586  O   GLU A 183     -19.915   4.546  10.857  1.00  2.34           O  
ATOM   2587  CG  GLU A 183     -19.501   1.133  13.007  1.00  2.34           C  
ATOM   2588  HG2 GLU A 183     -18.430   1.048  13.191  1.00  2.34           H  
ATOM   2589  HG3 GLU A 183     -19.656   1.039  11.932  1.00  2.34           H  
ATOM   2590  CD  GLU A 183     -20.208  -0.036  13.720  1.00  2.34           C  
ATOM   2591  OE1 GLU A 183     -19.729  -1.183  13.529  1.00  2.34           O  
ATOM   2592  OE2 GLU A 183     -21.194   0.187  14.449  1.00  2.34           O  
ATOM   2593  N   LEU A 184     -18.163   3.148  10.707  1.00  2.43           N  
ATOM   2594  H   LEU A 184     -17.491   2.594  11.218  1.00  2.43           H  
ATOM   2595  CA  LEU A 184     -18.228   2.929   9.271  1.00  2.43           C  
ATOM   2596  HA  LEU A 184     -19.172   3.320   8.891  1.00  2.43           H  
ATOM   2597  C   LEU A 184     -18.221   1.425   9.018  1.00  2.43           C  
ATOM   2598  CB  LEU A 184     -17.067   3.626   8.541  1.00  2.43           C  
ATOM   2599  HB2 LEU A 184     -17.150   3.408   7.476  1.00  2.43           H  
ATOM   2600  HB3 LEU A 184     -16.133   3.186   8.890  1.00  2.43           H  
ATOM   2601  O   LEU A 184     -17.556   0.660   9.713  1.00  2.43           O  
ATOM   2602  CG  LEU A 184     -16.992   5.153   8.723  1.00  2.43           C  
ATOM   2603  HG  LEU A 184     -16.930   5.406   9.782  1.00  2.43           H  
ATOM   2604  CD1 LEU A 184     -15.754   5.699   8.013  1.00  2.43           C  
ATOM   2605 HD11 LEU A 184     -15.659   6.765   8.221  1.00  2.43           H  
ATOM   2606 HD12 LEU A 184     -14.862   5.202   8.395  1.00  2.43           H  
ATOM   2607 HD13 LEU A 184     -15.833   5.549   6.936  1.00  2.43           H  
ATOM   2608  CD2 LEU A 184     -18.197   5.857   8.094  1.00  2.43           C  
ATOM   2609 HD21 LEU A 184     -19.105   5.552   8.615  1.00  2.43           H  
ATOM   2610 HD22 LEU A 184     -18.278   5.595   7.038  1.00  2.43           H  
ATOM   2611 HD23 LEU A 184     -18.070   6.934   8.196  1.00  2.43           H  
ATOM   2612  N   ASN A 185     -18.909   1.008   7.960  1.00  3.92           N  
ATOM   2613  H   ASN A 185     -19.387   1.709   7.411  1.00  3.92           H  
ATOM   2614  CA  ASN A 185     -19.097  -0.396   7.587  1.00  3.92           C  
ATOM   2615  HA  ASN A 185     -19.679  -0.880   8.372  1.00  3.92           H  
ATOM   2616  C   ASN A 185     -17.800  -1.213   7.437  1.00  3.92           C  
ATOM   2617  CB  ASN A 185     -19.900  -0.431   6.274  1.00  3.92           C  
ATOM   2618  HB2 ASN A 185     -20.135  -1.473   6.057  1.00  3.92           H  
ATOM   2619  HB3 ASN A 185     -20.843   0.099   6.405  1.00  3.92           H  
ATOM   2620  O   ASN A 185     -17.829  -2.434   7.557  1.00  3.92           O  
ATOM   2621  CG  ASN A 185     -19.168   0.163   5.072  1.00  3.92           C  
ATOM   2622  ND2 ASN A 185     -19.469  -0.304   3.885  1.00  3.92           N  
ATOM   2623 HD21 ASN A 185     -18.883   0.013   3.126  1.00  3.92           H  
ATOM   2624 HD22 ASN A 185     -20.102  -1.086   3.802  1.00  3.92           H  
ATOM   2625  OD1 ASN A 185     -18.338   1.056   5.157  1.00  3.92           O  
ATOM   2626  N   TRP A 186     -16.675  -0.563   7.141  1.00  3.09           N  
ATOM   2627  H   TRP A 186     -16.720   0.440   7.037  1.00  3.09           H  
ATOM   2628  CA  TRP A 186     -15.380  -1.217   6.969  1.00  3.09           C  
ATOM   2629  HA  TRP A 186     -15.540  -2.247   6.649  1.00  3.09           H  
ATOM   2630  C   TRP A 186     -14.559  -1.300   8.263  1.00  3.09           C  
ATOM   2631  CB  TRP A 186     -14.618  -0.503   5.850  1.00  3.09           C  
ATOM   2632  HB2 TRP A 186     -13.689  -1.042   5.664  1.00  3.09           H  
ATOM   2633  HB3 TRP A 186     -15.208  -0.551   4.935  1.00  3.09           H  
ATOM   2634  O   TRP A 186     -13.580  -2.042   8.283  1.00  3.09           O  
ATOM   2635  CG  TRP A 186     -14.283   0.928   6.134  1.00  3.09           C  
ATOM   2636  CD1 TRP A 186     -15.033   2.003   5.798  1.00  3.09           C  
ATOM   2637  HD1 TRP A 186     -15.984   1.955   5.287  1.00  3.09           H  
ATOM   2638  CD2 TRP A 186     -13.126   1.453   6.854  1.00  3.09           C  
ATOM   2639  CE2 TRP A 186     -13.216   2.875   6.865  1.00  3.09           C  
ATOM   2640  CE3 TRP A 186     -12.018   0.873   7.509  1.00  3.09           C  
ATOM   2641  HE3 TRP A 186     -11.925  -0.202   7.538  1.00  3.09           H  
ATOM   2642  NE1 TRP A 186     -14.403   3.155   6.228  1.00  3.09           N  
ATOM   2643  HE1 TRP A 186     -14.800   4.082   6.179  1.00  3.09           H  
ATOM   2644  CH2 TRP A 186     -11.145   3.078   8.091  1.00  3.09           C  
ATOM   2645  HH2 TRP A 186     -10.396   3.691   8.571  1.00  3.09           H  
ATOM   2646  CZ2 TRP A 186     -12.238   3.684   7.452  1.00  3.09           C  
ATOM   2647  HZ2 TRP A 186     -12.332   4.759   7.441  1.00  3.09           H  
ATOM   2648  CZ3 TRP A 186     -11.044   1.677   8.132  1.00  3.09           C  
ATOM   2649  HZ3 TRP A 186     -10.213   1.223   8.651  1.00  3.09           H  
ATOM   2650  N   HIS A 187     -14.940  -0.593   9.339  1.00  2.60           N  
ATOM   2651  H   HIS A 187     -15.794  -0.055   9.304  1.00  2.60           H  
ATOM   2652  CA  HIS A 187     -14.179  -0.585  10.594  1.00  2.60           C  
ATOM   2653  HA  HIS A 187     -13.176  -0.207  10.395  1.00  2.60           H  
ATOM   2654  C   HIS A 187     -14.015  -2.004  11.149  1.00  2.60           C  
ATOM   2655  CB  HIS A 187     -14.846   0.324  11.641  1.00  2.60           C  
ATOM   2656  HB2 HIS A 187     -14.363   0.138  12.600  1.00  2.60           H  
ATOM   2657  HB3 HIS A 187     -15.895   0.045  11.748  1.00  2.60           H  
ATOM   2658  O   HIS A 187     -12.898  -2.435  11.396  1.00  2.60           O  
ATOM   2659  CG  HIS A 187     -14.760   1.812  11.392  1.00  2.60           C  
ATOM   2660  CD2 HIS A 187     -14.046   2.470  10.425  1.00  2.60           C  
ATOM   2661  HD2 HIS A 187     -13.449   2.011   9.652  1.00  2.60           H  
ATOM   2662  ND1 HIS A 187     -15.307   2.777  12.203  1.00  2.60           N  
ATOM   2663  HD1 HIS A 187     -15.725   2.606  13.107  1.00  2.60           H  
ATOM   2664  CE1 HIS A 187     -14.945   3.983  11.738  1.00  2.60           C  
ATOM   2665  HE1 HIS A 187     -15.186   4.928  12.202  1.00  2.60           H  
ATOM   2666  NE2 HIS A 187     -14.175   3.847  10.647  1.00  2.60           N  
ATOM   2667  N   GLN A 188     -15.094  -2.784  11.246  1.00  4.79           N  
ATOM   2668  H   GLN A 188     -15.998  -2.394  11.019  1.00  4.79           H  
ATOM   2669  CA  GLN A 188     -15.030  -4.151  11.785  1.00  4.79           C  
ATOM   2670  HA  GLN A 188     -14.618  -4.114  12.793  1.00  4.79           H  
ATOM   2671  C   GLN A 188     -14.135  -5.102  10.971  1.00  4.79           C  
ATOM   2672  CB  GLN A 188     -16.443  -4.741  11.854  1.00  4.79           C  
ATOM   2673  HB2 GLN A 188     -16.874  -4.767  10.853  1.00  4.79           H  
ATOM   2674  HB3 GLN A 188     -16.367  -5.765  12.220  1.00  4.79           H  
ATOM   2675  O   GLN A 188     -13.640  -6.088  11.509  1.00  4.79           O  
ATOM   2676  CG  GLN A 188     -17.383  -3.963  12.787  1.00  4.79           C  
ATOM   2677  HG2 GLN A 188     -16.939  -3.896  13.780  1.00  4.79           H  
ATOM   2678  HG3 GLN A 188     -17.529  -2.951  12.409  1.00  4.79           H  
ATOM   2679  CD  GLN A 188     -18.754  -4.620  12.917  1.00  4.79           C  
ATOM   2680  NE2 GLN A 188     -19.689  -3.975  13.571  1.00  4.79           N  
ATOM   2681 HE21 GLN A 188     -19.591  -2.986  13.750  1.00  4.79           H  
ATOM   2682 HE22 GLN A 188     -20.611  -4.386  13.595  1.00  4.79           H  
ATOM   2683  OE1 GLN A 188     -19.013  -5.712  12.431  1.00  4.79           O  
ATOM   2684  N   ALA A 189     -13.934  -4.822   9.681  1.00  4.20           N  
ATOM   2685  H   ALA A 189     -14.304  -3.955   9.317  1.00  4.20           H  
ATOM   2686  CA  ALA A 189     -13.105  -5.632   8.792  1.00  4.20           C  
ATOM   2687  HA  ALA A 189     -13.102  -6.662   9.148  1.00  4.20           H  
ATOM   2688  C   ALA A 189     -11.636  -5.175   8.745  1.00  4.20           C  
ATOM   2689  CB  ALA A 189     -13.750  -5.608   7.400  1.00  4.20           C  
ATOM   2690  HB1 ALA A 189     -13.755  -4.591   7.010  1.00  4.20           H  
ATOM   2691  HB2 ALA A 189     -13.182  -6.248   6.724  1.00  4.20           H  
ATOM   2692  HB3 ALA A 189     -14.774  -5.978   7.461  1.00  4.20           H  
ATOM   2693  O   ALA A 189     -10.821  -5.831   8.097  1.00  4.20           O  
ATOM   2694  N   SER A 190     -11.300  -4.036   9.359  1.00  2.40           N  
ATOM   2695  H   SER A 190     -11.987  -3.576   9.939  1.00  2.40           H  
ATOM   2696  CA  SER A 190      -9.939  -3.509   9.365  1.00  2.40           C  
ATOM   2697  HA  SER A 190      -9.468  -3.737   8.408  1.00  2.40           H  
ATOM   2698  C   SER A 190      -9.116  -4.139  10.478  1.00  2.40           C  
ATOM   2699  CB  SER A 190      -9.938  -1.992   9.530  1.00  2.40           C  
ATOM   2700  HB2 SER A 190     -10.598  -1.548   8.785  1.00  2.40           H  
ATOM   2701  HB3 SER A 190     -10.326  -1.748  10.519  1.00  2.40           H  
ATOM   2702  O   SER A 190      -9.510  -4.162  11.642  1.00  2.40           O  
ATOM   2703  OG  SER A 190      -8.627  -1.462   9.383  1.00  2.40           O  
ATOM   2704  HG  SER A 190      -8.102  -1.752  10.132  1.00  2.40           H  
ATOM   2705  N   GLU A 191      -7.905  -4.544  10.126  1.00  2.56           N  
ATOM   2706  H   GLU A 191      -7.652  -4.491   9.149  1.00  2.56           H  
ATOM   2707  CA  GLU A 191      -6.863  -4.888  11.081  1.00  2.56           C  
ATOM   2708  HA  GLU A 191      -7.264  -5.591  11.812  1.00  2.56           H  
ATOM   2709  C   GLU A 191      -6.370  -3.638  11.827  1.00  2.56           C  
ATOM   2710  CB  GLU A 191      -5.697  -5.551  10.336  1.00  2.56           C  
ATOM   2711  HB2 GLU A 191      -4.868  -5.716  11.024  1.00  2.56           H  
ATOM   2712  HB3 GLU A 191      -5.338  -4.866   9.568  1.00  2.56           H  
ATOM   2713  O   GLU A 191      -6.560  -2.501  11.386  1.00  2.56           O  
ATOM   2714  CG  GLU A 191      -6.067  -6.883   9.665  1.00  2.56           C  
ATOM   2715  HG2 GLU A 191      -5.186  -7.197   9.107  1.00  2.56           H  
ATOM   2716  HG3 GLU A 191      -6.869  -6.725   8.944  1.00  2.56           H  
ATOM   2717  CD  GLU A 191      -6.445  -7.995  10.661  1.00  2.56           C  
ATOM   2718  OE1 GLU A 191      -7.212  -8.901  10.266  1.00  2.56           O  
ATOM   2719  OE2 GLU A 191      -5.929  -7.944  11.803  1.00  2.56           O  
ATOM   2720  N   GLY A 192      -5.688  -3.853  12.954  1.00  2.70           N  
ATOM   2721  H   GLY A 192      -5.596  -4.811  13.261  1.00  2.70           H  
ATOM   2722  CA  GLY A 192      -4.862  -2.833  13.609  1.00  2.70           C  
ATOM   2723  HA2 GLY A 192      -4.390  -3.285  14.482  1.00  2.70           H  
ATOM   2724  HA3 GLY A 192      -4.075  -2.525  12.921  1.00  2.70           H  
ATOM   2725  C   GLY A 192      -5.592  -1.574  14.086  1.00  2.70           C  
ATOM   2726  O   GLY A 192      -4.939  -0.559  14.323  1.00  2.70           O  
ATOM   2727  N   LEU A 193      -6.916  -1.607  14.224  1.00  2.35           N  
ATOM   2728  H   LEU A 193      -7.406  -2.447  13.954  1.00  2.35           H  
ATOM   2729  CA  LEU A 193      -7.675  -0.524  14.842  1.00  2.35           C  
ATOM   2730  HA  LEU A 193      -7.292   0.432  14.485  1.00  2.35           H  
ATOM   2731  C   LEU A 193      -7.522  -0.545  16.363  1.00  2.35           C  
ATOM   2732  CB  LEU A 193      -9.151  -0.628  14.462  1.00  2.35           C  
ATOM   2733  HB2 LEU A 193      -9.686   0.169  14.980  1.00  2.35           H  
ATOM   2734  HB3 LEU A 193      -9.536  -1.581  14.825  1.00  2.35           H  
ATOM   2735  O   LEU A 193      -7.364  -1.606  16.974  1.00  2.35           O  
ATOM   2736  CG  LEU A 193      -9.444  -0.518  12.960  1.00  2.35           C  
ATOM   2737  HG  LEU A 193      -8.967  -1.341  12.427  1.00  2.35           H  
ATOM   2738  CD1 LEU A 193     -10.953  -0.660  12.816  1.00  2.35           C  
ATOM   2739 HD11 LEU A 193     -11.483  -0.098  13.585  1.00  2.35           H  
ATOM   2740 HD12 LEU A 193     -11.281  -0.332  11.830  1.00  2.35           H  
ATOM   2741 HD13 LEU A 193     -11.196  -1.713  12.958  1.00  2.35           H  
ATOM   2742  CD2 LEU A 193      -8.964   0.796  12.345  1.00  2.35           C  
ATOM   2743 HD21 LEU A 193      -9.318   0.875  11.317  1.00  2.35           H  
ATOM   2744 HD22 LEU A 193      -7.874   0.818  12.330  1.00  2.35           H  
ATOM   2745 HD23 LEU A 193      -9.334   1.641  12.926  1.00  2.35           H  
ATOM   2746  N   THR A 194      -7.594   0.629  16.985  1.00  2.49           N  
ATOM   2747  H   THR A 194      -7.715   1.465  16.430  1.00  2.49           H  
ATOM   2748  CA  THR A 194      -7.471   0.769  18.439  1.00  2.49           C  
ATOM   2749  HA  THR A 194      -7.308  -0.221  18.865  1.00  2.49           H  
ATOM   2750  C   THR A 194      -8.782   1.226  19.068  1.00  2.49           C  
ATOM   2751  CB  THR A 194      -6.230   1.575  18.856  1.00  2.49           C  
ATOM   2752  HB  THR A 194      -6.196   1.634  19.944  1.00  2.49           H  
ATOM   2753  O   THR A 194      -9.696   0.410  19.202  1.00  2.49           O  
ATOM   2754  CG2 THR A 194      -4.935   0.927  18.369  1.00  2.49           C  
ATOM   2755 HG21 THR A 194      -4.914   0.881  17.281  1.00  2.49           H  
ATOM   2756 HG22 THR A 194      -4.862  -0.087  18.762  1.00  2.49           H  
ATOM   2757 HG23 THR A 194      -4.077   1.502  18.718  1.00  2.49           H  
ATOM   2758  OG1 THR A 194      -6.238   2.876  18.332  1.00  2.49           O  
ATOM   2759  HG1 THR A 194      -5.374   3.016  17.937  1.00  2.49           H  
ATOM   2760  N   ASP A 195      -8.867   2.479  19.501  1.00  1.84           N  
ATOM   2761  H   ASP A 195      -8.126   3.113  19.241  1.00  1.84           H  
ATOM   2762  CA  ASP A 195     -10.014   3.033  20.217  1.00  1.84           C  
ATOM   2763  HA  ASP A 195     -10.781   2.269  20.349  1.00  1.84           H  
ATOM   2764  C   ASP A 195     -10.631   4.178  19.421  1.00  1.84           C  
ATOM   2765  CB  ASP A 195      -9.601   3.536  21.611  1.00  1.84           C  
ATOM   2766  HB2 ASP A 195     -10.450   4.043  22.069  1.00  1.84           H  
ATOM   2767  HB3 ASP A 195      -8.808   4.274  21.490  1.00  1.84           H  
ATOM   2768  O   ASP A 195      -9.928   4.941  18.753  1.00  1.84           O  
ATOM   2769  CG  ASP A 195      -9.125   2.453  22.582  1.00  1.84           C  
ATOM   2770  OD1 ASP A 195      -9.398   1.248  22.359  1.00  1.84           O  
ATOM   2771  OD2 ASP A 195      -8.454   2.845  23.562  1.00  1.84           O  
ATOM   2772  N   TYR A 196     -11.940   4.336  19.569  1.00  1.59           N  
ATOM   2773  H   TYR A 196     -12.429   3.711  20.194  1.00  1.59           H  
ATOM   2774  CA  TYR A 196     -12.628   5.568  19.230  1.00  1.59           C  
ATOM   2775  HA  TYR A 196     -12.252   5.936  18.275  1.00  1.59           H  
ATOM   2776  C   TYR A 196     -12.353   6.605  20.315  1.00  1.59           C  
ATOM   2777  CB  TYR A 196     -14.127   5.313  19.082  1.00  1.59           C  
ATOM   2778  HB2 TYR A 196     -14.512   4.914  20.020  1.00  1.59           H  
ATOM   2779  HB3 TYR A 196     -14.629   6.262  18.898  1.00  1.59           H  
ATOM   2780  O   TYR A 196     -12.358   6.297  21.509  1.00  1.59           O  
ATOM   2781  CG  TYR A 196     -14.461   4.362  17.954  1.00  1.59           C  
ATOM   2782  CD1 TYR A 196     -14.661   4.859  16.653  1.00  1.59           C  
ATOM   2783  HD1 TYR A 196     -14.572   5.918  16.462  1.00  1.59           H  
ATOM   2784  CD2 TYR A 196     -14.575   2.983  18.208  1.00  1.59           C  
ATOM   2785  HD2 TYR A 196     -14.440   2.611  19.213  1.00  1.59           H  
ATOM   2786  CE1 TYR A 196     -15.000   3.980  15.609  1.00  1.59           C  
ATOM   2787  HE1 TYR A 196     -15.190   4.369  14.619  1.00  1.59           H  
ATOM   2788  CE2 TYR A 196     -14.900   2.097  17.166  1.00  1.59           C  
ATOM   2789  HE2 TYR A 196     -15.013   1.043  17.376  1.00  1.59           H  
ATOM   2790  OH  TYR A 196     -15.481   1.748  14.868  1.00  1.59           O  
ATOM   2791  HH  TYR A 196     -15.613   0.861  15.209  1.00  1.59           H  
ATOM   2792  CZ  TYR A 196     -15.120   2.597  15.865  1.00  1.59           C  
ATOM   2793  N   SER A 197     -12.109   7.841  19.902  1.00  1.38           N  
ATOM   2794  H   SER A 197     -12.052   7.995  18.905  1.00  1.38           H  
ATOM   2795  CA  SER A 197     -11.926   9.001  20.767  1.00  1.38           C  
ATOM   2796  HA  SER A 197     -12.213   8.750  21.789  1.00  1.38           H  
ATOM   2797  C   SER A 197     -12.823  10.124  20.269  1.00  1.38           C  
ATOM   2798  CB  SER A 197     -10.459   9.441  20.784  1.00  1.38           C  
ATOM   2799  HB2 SER A 197     -10.339  10.285  21.463  1.00  1.38           H  
ATOM   2800  HB3 SER A 197     -10.160   9.745  19.781  1.00  1.38           H  
ATOM   2801  O   SER A 197     -12.751  10.506  19.103  1.00  1.38           O  
ATOM   2802  OG  SER A 197      -9.633   8.369  21.207  1.00  1.38           O  
ATOM   2803  HG  SER A 197      -9.763   7.678  20.552  1.00  1.38           H  
ATOM   2804  N   PHE A 198     -13.669  10.651  21.145  1.00  1.32           N  
ATOM   2805  H   PHE A 198     -13.660  10.303  22.093  1.00  1.32           H  
ATOM   2806  CA  PHE A 198     -14.571  11.751  20.830  1.00  1.32           C  
ATOM   2807  HA  PHE A 198     -14.586  11.919  19.753  1.00  1.32           H  
ATOM   2808  C   PHE A 198     -14.087  13.022  21.503  1.00  1.32           C  
ATOM   2809  CB  PHE A 198     -15.999  11.428  21.260  1.00  1.32           C  
ATOM   2810  HB2 PHE A 198     -16.007  11.167  22.319  1.00  1.32           H  
ATOM   2811  HB3 PHE A 198     -16.602  12.328  21.140  1.00  1.32           H  
ATOM   2812  O   PHE A 198     -13.824  13.040  22.704  1.00  1.32           O  
ATOM   2813  CG  PHE A 198     -16.637  10.315  20.462  1.00  1.32           C  
ATOM   2814  CD1 PHE A 198     -17.504  10.627  19.397  1.00  1.32           C  
ATOM   2815  HD1 PHE A 198     -17.709  11.656  19.140  1.00  1.32           H  
ATOM   2816  CD2 PHE A 198     -16.377   8.971  20.791  1.00  1.32           C  
ATOM   2817  HD2 PHE A 198     -15.698   8.726  21.595  1.00  1.32           H  
ATOM   2818  CE1 PHE A 198     -18.125   9.594  18.678  1.00  1.32           C  
ATOM   2819  HE1 PHE A 198     -18.812   9.820  17.875  1.00  1.32           H  
ATOM   2820  CE2 PHE A 198     -17.000   7.938  20.073  1.00  1.32           C  
ATOM   2821  HE2 PHE A 198     -16.814   6.905  20.325  1.00  1.32           H  
ATOM   2822  CZ  PHE A 198     -17.871   8.258  19.021  1.00  1.32           C  
ATOM   2823  HZ  PHE A 198     -18.360   7.470  18.467  1.00  1.32           H  
ATOM   2824  N   TYR A 199     -14.029  14.099  20.736  1.00  1.71           N  
ATOM   2825  H   TYR A 199     -14.236  13.989  19.754  1.00  1.71           H  
ATOM   2826  CA  TYR A 199     -13.578  15.407  21.169  1.00  1.71           C  
ATOM   2827  HA  TYR A 199     -13.331  15.366  22.230  1.00  1.71           H  
ATOM   2828  C   TYR A 199     -14.685  16.431  20.964  1.00  1.71           C  
ATOM   2829  CB  TYR A 199     -12.311  15.805  20.406  1.00  1.71           C  
ATOM   2830  HB2 TYR A 199     -11.998  16.792  20.745  1.00  1.71           H  
ATOM   2831  HB3 TYR A 199     -12.543  15.886  19.344  1.00  1.71           H  
ATOM   2832  O   TYR A 199     -15.359  16.438  19.936  1.00  1.71           O  
ATOM   2833  CG  TYR A 199     -11.159  14.836  20.581  1.00  1.71           C  
ATOM   2834  CD1 TYR A 199     -10.214  15.043  21.603  1.00  1.71           C  
ATOM   2835  HD1 TYR A 199     -10.298  15.909  22.243  1.00  1.71           H  
ATOM   2836  CD2 TYR A 199     -11.039  13.724  19.724  1.00  1.71           C  
ATOM   2837  HD2 TYR A 199     -11.759  13.564  18.934  1.00  1.71           H  
ATOM   2838  CE1 TYR A 199      -9.147  14.140  21.770  1.00  1.71           C  
ATOM   2839  HE1 TYR A 199      -8.414  14.307  22.545  1.00  1.71           H  
ATOM   2840  CE2 TYR A 199      -9.980  12.816  19.892  1.00  1.71           C  
ATOM   2841  HE2 TYR A 199      -9.872  11.972  19.227  1.00  1.71           H  
ATOM   2842  OH  TYR A 199      -8.018  12.137  21.085  1.00  1.71           O  
ATOM   2843  HH  TYR A 199      -7.365  12.456  21.713  1.00  1.71           H  
ATOM   2844  CZ  TYR A 199      -9.036  13.020  20.917  1.00  1.71           C  
ATOM   2845  N   ARG A 200     -14.842  17.332  21.928  1.00  2.20           N  
ATOM   2846  H   ARG A 200     -14.246  17.240  22.738  1.00  2.20           H  
ATOM   2847  CA  ARG A 200     -15.557  18.595  21.754  1.00  2.20           C  
ATOM   2848  HA  ARG A 200     -16.384  18.462  21.058  1.00  2.20           H  
ATOM   2849  C   ARG A 200     -14.573  19.594  21.161  1.00  2.20           C  
ATOM   2850  CB  ARG A 200     -16.093  19.039  23.119  1.00  2.20           C  
ATOM   2851  HB2 ARG A 200     -15.260  19.119  23.817  1.00  2.20           H  
ATOM   2852  HB3 ARG A 200     -16.772  18.275  23.498  1.00  2.20           H  
ATOM   2853  O   ARG A 200     -13.507  19.801  21.742  1.00  2.20           O  
ATOM   2854  CG  ARG A 200     -16.830  20.380  23.108  1.00  2.20           C  
ATOM   2855  HG2 ARG A 200     -17.091  20.606  24.142  1.00  2.20           H  
ATOM   2856  HG3 ARG A 200     -16.181  21.171  22.733  1.00  2.20           H  
ATOM   2857  CD  ARG A 200     -18.122  20.349  22.295  1.00  2.20           C  
ATOM   2858  HD2 ARG A 200     -18.680  19.451  22.560  1.00  2.20           H  
ATOM   2859  HD3 ARG A 200     -17.890  20.330  21.230  1.00  2.20           H  
ATOM   2860  NE  ARG A 200     -18.941  21.526  22.613  1.00  2.20           N  
ATOM   2861  HE  ARG A 200     -18.532  22.235  23.204  1.00  2.20           H  
ATOM   2862  NH1 ARG A 200     -20.777  20.972  21.377  1.00  2.20           N  
ATOM   2863 HH11 ARG A 200     -21.786  20.981  21.335  1.00  2.20           H  
ATOM   2864 HH12 ARG A 200     -20.301  20.162  21.005  1.00  2.20           H  
ATOM   2865  NH2 ARG A 200     -20.845  22.740  22.688  1.00  2.20           N  
ATOM   2866 HH21 ARG A 200     -21.718  22.989  22.246  1.00  2.20           H  
ATOM   2867 HH22 ARG A 200     -20.684  23.119  23.610  1.00  2.20           H  
ATOM   2868  CZ  ARG A 200     -20.178  21.738  22.225  1.00  2.20           C  
ATOM   2869  N   VAL A 201     -14.924  20.189  20.029  1.00  2.97           N  
ATOM   2870  H   VAL A 201     -15.841  20.011  19.645  1.00  2.97           H  
ATOM   2871  CA  VAL A 201     -14.090  21.169  19.329  1.00  2.97           C  
ATOM   2872  HA  VAL A 201     -13.064  21.095  19.689  1.00  2.97           H  
ATOM   2873  C   VAL A 201     -14.609  22.564  19.653  1.00  2.97           C  
ATOM   2874  CB  VAL A 201     -14.059  20.913  17.811  1.00  2.97           C  
ATOM   2875  HB  VAL A 201     -15.054  21.084  17.399  1.00  2.97           H  
ATOM   2876  O   VAL A 201     -15.785  22.869  19.452  1.00  2.97           O  
ATOM   2877  CG1 VAL A 201     -13.071  21.863  17.122  1.00  2.97           C  
ATOM   2878 HG11 VAL A 201     -13.050  21.656  16.052  1.00  2.97           H  
ATOM   2879 HG12 VAL A 201     -12.069  21.721  17.526  1.00  2.97           H  
ATOM   2880 HG13 VAL A 201     -13.375  22.900  17.262  1.00  2.97           H  
ATOM   2881  CG2 VAL A 201     -13.652  19.470  17.481  1.00  2.97           C  
ATOM   2882 HG21 VAL A 201     -12.670  19.246  17.897  1.00  2.97           H  
ATOM   2883 HG22 VAL A 201     -13.609  19.342  16.399  1.00  2.97           H  
ATOM   2884 HG23 VAL A 201     -14.381  18.765  17.878  1.00  2.97           H  
ATOM   2885  N   TRP A 202     -13.731  23.415  20.172  1.00  6.12           N  
ATOM   2886  H   TRP A 202     -12.774  23.113  20.285  1.00  6.12           H  
ATOM   2887  CA  TRP A 202     -14.053  24.782  20.565  1.00  6.12           C  
ATOM   2888  HA  TRP A 202     -15.135  24.888  20.633  1.00  6.12           H  
ATOM   2889  C   TRP A 202     -13.540  25.782  19.525  1.00  6.12           C  
ATOM   2890  CB  TRP A 202     -13.465  25.060  21.950  1.00  6.12           C  
ATOM   2891  HB2 TRP A 202     -12.379  25.074  21.854  1.00  6.12           H  
ATOM   2892  HB3 TRP A 202     -13.779  26.053  22.272  1.00  6.12           H  
ATOM   2893  O   TRP A 202     -12.558  25.532  18.830  1.00  6.12           O  
ATOM   2894  CG  TRP A 202     -13.835  24.081  23.026  1.00  6.12           C  
ATOM   2895  CD1 TRP A 202     -13.034  23.103  23.503  1.00  6.12           C  
ATOM   2896  HD1 TRP A 202     -12.031  22.907  23.151  1.00  6.12           H  
ATOM   2897  CD2 TRP A 202     -15.089  23.961  23.764  1.00  6.12           C  
ATOM   2898  CE2 TRP A 202     -14.953  22.905  24.715  1.00  6.12           C  
ATOM   2899  CE3 TRP A 202     -16.326  24.643  23.733  1.00  6.12           C  
ATOM   2900  HE3 TRP A 202     -16.469  25.443  23.022  1.00  6.12           H  
ATOM   2901  NE1 TRP A 202     -13.683  22.415  24.508  1.00  6.12           N  
ATOM   2902  HE1 TRP A 202     -13.243  21.682  25.045  1.00  6.12           H  
ATOM   2903  CH2 TRP A 202     -17.198  23.260  25.550  1.00  6.12           C  
ATOM   2904  HH2 TRP A 202     -17.998  23.010  26.231  1.00  6.12           H  
ATOM   2905  CZ2 TRP A 202     -15.979  22.561  25.606  1.00  6.12           C  
ATOM   2906  HZ2 TRP A 202     -15.831  21.767  26.323  1.00  6.12           H  
ATOM   2907  CZ3 TRP A 202     -17.370  24.294  24.612  1.00  6.12           C  
ATOM   2908  HZ3 TRP A 202     -18.304  24.835  24.578  1.00  6.12           H  
ATOM   2909  N   GLY A 203     -14.160  26.965  19.459  1.00 14.49           N  
ATOM   2910  H   GLY A 203     -14.972  27.111  20.042  1.00 14.49           H  
ATOM   2911  CA  GLY A 203     -13.856  27.978  18.435  1.00 14.49           C  
ATOM   2912  HA2 GLY A 203     -14.059  27.553  17.452  1.00 14.49           H  
ATOM   2913  HA3 GLY A 203     -14.518  28.832  18.578  1.00 14.49           H  
ATOM   2914  C   GLY A 203     -12.413  28.507  18.419  1.00 14.49           C  
ATOM   2915  O   GLY A 203     -11.975  29.043  17.408  1.00 14.49           O  
ATOM   2916  N   ASN A 204     -11.645  28.317  19.497  1.00 15.28           N  
ATOM   2917  H   ASN A 204     -12.046  27.814  20.275  1.00 15.28           H  
ATOM   2918  CA  ASN A 204     -10.230  28.704  19.572  1.00 15.28           C  
ATOM   2919  HA  ASN A 204     -10.078  29.582  18.944  1.00 15.28           H  
ATOM   2920  C   ASN A 204      -9.282  27.623  19.020  1.00 15.28           C  
ATOM   2921  CB  ASN A 204      -9.887  29.093  21.022  1.00 15.28           C  
ATOM   2922  HB2 ASN A 204     -10.108  28.253  21.681  1.00 15.28           H  
ATOM   2923  HB3 ASN A 204      -8.821  29.308  21.095  1.00 15.28           H  
ATOM   2924  O   ASN A 204      -8.104  27.609  19.376  1.00 15.28           O  
ATOM   2925  CG  ASN A 204     -10.619  30.327  21.512  1.00 15.28           C  
ATOM   2926  ND2 ASN A 204     -10.583  30.575  22.799  1.00 15.28           N  
ATOM   2927 HD21 ASN A 204     -10.076  29.964  23.423  1.00 15.28           H  
ATOM   2928 HD22 ASN A 204     -11.074  31.405  23.098  1.00 15.28           H  
ATOM   2929  OD1 ASN A 204     -11.224  31.086  20.778  1.00 15.28           O  
ATOM   2930  N   ASN A 205      -9.791  26.687  18.212  1.00 18.47           N  
ATOM   2931  H   ASN A 205     -10.764  26.759  17.949  1.00 18.47           H  
ATOM   2932  CA  ASN A 205      -9.077  25.487  17.762  1.00 18.47           C  
ATOM   2933  HA  ASN A 205      -9.812  24.843  17.281  1.00 18.47           H  
ATOM   2934  C   ASN A 205      -8.511  24.649  18.919  1.00 18.47           C  
ATOM   2935  CB  ASN A 205      -8.023  25.858  16.704  1.00 18.47           C  
ATOM   2936  HB2 ASN A 205      -7.317  26.577  17.118  1.00 18.47           H  
ATOM   2937  HB3 ASN A 205      -7.467  24.963  16.423  1.00 18.47           H  
ATOM   2938  O   ASN A 205      -7.513  23.944  18.765  1.00 18.47           O  
ATOM   2939  CG  ASN A 205      -8.626  26.405  15.429  1.00 18.47           C  
ATOM   2940  ND2 ASN A 205      -7.858  27.134  14.656  1.00 18.47           N  
ATOM   2941 HD21 ASN A 205      -6.916  27.365  14.938  1.00 18.47           H  
ATOM   2942 HD22 ASN A 205      -8.294  27.468  13.808  1.00 18.47           H  
ATOM   2943  OD1 ASN A 205      -9.766  26.163  15.081  1.00 18.47           O  
ATOM   2944  N   THR A 206      -9.139  24.735  20.091  1.00  8.93           N  
ATOM   2945  H   THR A 206      -9.985  25.284  20.136  1.00  8.93           H  
ATOM   2946  CA  THR A 206      -8.854  23.854  21.218  1.00  8.93           C  
ATOM   2947  HA  THR A 206      -7.867  23.411  21.084  1.00  8.93           H  
ATOM   2948  C   THR A 206      -9.856  22.716  21.223  1.00  8.93           C  
ATOM   2949  CB  THR A 206      -8.839  24.588  22.565  1.00  8.93           C  
ATOM   2950  HB  THR A 206      -8.672  23.858  23.357  1.00  8.93           H  
ATOM   2951  O   THR A 206     -11.001  22.861  20.794  1.00  8.93           O  
ATOM   2952  CG2 THR A 206      -7.728  25.634  22.629  1.00  8.93           C  
ATOM   2953 HG21 THR A 206      -7.700  26.083  23.622  1.00  8.93           H  
ATOM   2954 HG22 THR A 206      -6.768  25.161  22.426  1.00  8.93           H  
ATOM   2955 HG23 THR A 206      -7.901  26.412  21.886  1.00  8.93           H  
ATOM   2956  OG1 THR A 206     -10.051  25.259  22.817  1.00  8.93           O  
ATOM   2957  HG1 THR A 206     -10.127  25.378  23.767  1.00  8.93           H  
ATOM   2958  N   GLU A 207      -9.431  21.572  21.736  1.00  4.67           N  
ATOM   2959  H   GLU A 207      -8.481  21.488  22.069  1.00  4.67           H  
ATOM   2960  CA  GLU A 207     -10.263  20.381  21.804  1.00  4.67           C  
ATOM   2961  HA  GLU A 207     -11.294  20.639  21.561  1.00  4.67           H  
ATOM   2962  C   GLU A 207     -10.253  19.820  23.223  1.00  4.67           C  
ATOM   2963  CB  GLU A 207      -9.795  19.345  20.779  1.00  4.67           C  
ATOM   2964  HB2 GLU A 207      -8.756  19.088  20.989  1.00  4.67           H  
ATOM   2965  HB3 GLU A 207     -10.404  18.449  20.899  1.00  4.67           H  
ATOM   2966  O   GLU A 207      -9.278  19.954  23.965  1.00  4.67           O  
ATOM   2967  CG  GLU A 207      -9.923  19.840  19.327  1.00  4.67           C  
ATOM   2968  HG2 GLU A 207     -10.948  20.170  19.161  1.00  4.67           H  
ATOM   2969  HG3 GLU A 207      -9.259  20.690  19.170  1.00  4.67           H  
ATOM   2970  CD  GLU A 207      -9.563  18.739  18.321  1.00  4.67           C  
ATOM   2971  OE1 GLU A 207     -10.034  18.775  17.165  1.00  4.67           O  
ATOM   2972  OE2 GLU A 207      -8.827  17.804  18.701  1.00  4.67           O  
ATOM   2973  N   THR A 208     -11.355  19.199  23.624  1.00  3.16           N  
ATOM   2974  H   THR A 208     -12.145  19.175  22.995  1.00  3.16           H  
ATOM   2975  CA  THR A 208     -11.463  18.502  24.908  1.00  3.16           C  
ATOM   2976  HA  THR A 208     -10.484  18.446  25.383  1.00  3.16           H  
ATOM   2977  C   THR A 208     -11.939  17.086  24.662  1.00  3.16           C  
ATOM   2978  CB  THR A 208     -12.409  19.237  25.864  1.00  3.16           C  
ATOM   2979  HB  THR A 208     -13.424  19.218  25.469  1.00  3.16           H  
ATOM   2980  O   THR A 208     -12.968  16.891  24.020  1.00  3.16           O  
ATOM   2981  CG2 THR A 208     -12.401  18.635  27.268  1.00  3.16           C  
ATOM   2982 HG21 THR A 208     -11.387  18.620  27.668  1.00  3.16           H  
ATOM   2983 HG22 THR A 208     -12.799  17.621  27.245  1.00  3.16           H  
ATOM   2984 HG23 THR A 208     -13.034  19.237  27.920  1.00  3.16           H  
ATOM   2985  OG1 THR A 208     -11.988  20.577  25.983  1.00  3.16           O  
ATOM   2986  HG1 THR A 208     -11.069  20.604  25.709  1.00  3.16           H  
ATOM   2987  N   LEU A 209     -11.200  16.100  25.171  1.00  2.00           N  
ATOM   2988  H   LEU A 209     -10.372  16.329  25.703  1.00  2.00           H  
ATOM   2989  CA  LEU A 209     -11.599  14.698  25.098  1.00  2.00           C  
ATOM   2990  HA  LEU A 209     -11.820  14.458  24.058  1.00  2.00           H  
ATOM   2991  C   LEU A 209     -12.867  14.484  25.935  1.00  2.00           C  
ATOM   2992  CB  LEU A 209     -10.434  13.817  25.580  1.00  2.00           C  
ATOM   2993  HB2 LEU A 209      -9.539  14.060  25.009  1.00  2.00           H  
ATOM   2994  HB3 LEU A 209     -10.242  14.050  26.627  1.00  2.00           H  
ATOM   2995  O   LEU A 209     -12.883  14.770  27.130  1.00  2.00           O  
ATOM   2996  CG  LEU A 209     -10.709  12.306  25.452  1.00  2.00           C  
ATOM   2997  HG  LEU A 209     -11.671  12.060  25.902  1.00  2.00           H  
ATOM   2998  CD1 LEU A 209     -10.702  11.846  23.995  1.00  2.00           C  
ATOM   2999 HD11 LEU A 209     -10.922  10.780  23.942  1.00  2.00           H  
ATOM   3000 HD12 LEU A 209      -9.727  12.028  23.544  1.00  2.00           H  
ATOM   3001 HD13 LEU A 209     -11.465  12.371  23.419  1.00  2.00           H  
ATOM   3002  CD2 LEU A 209      -9.622  11.521  26.188  1.00  2.00           C  
ATOM   3003 HD21 LEU A 209      -9.622  11.799  27.242  1.00  2.00           H  
ATOM   3004 HD22 LEU A 209      -9.831  10.454  26.111  1.00  2.00           H  
ATOM   3005 HD23 LEU A 209      -8.645  11.734  25.754  1.00  2.00           H  
ATOM   3006  N   VAL A 210     -13.915  13.981  25.294  1.00  2.58           N  
ATOM   3007  H   VAL A 210     -13.805  13.778  24.311  1.00  2.58           H  
ATOM   3008  CA  VAL A 210     -15.218  13.685  25.900  1.00  2.58           C  
ATOM   3009  HA  VAL A 210     -15.334  14.261  26.818  1.00  2.58           H  
ATOM   3010  C   VAL A 210     -15.309  12.214  26.279  1.00  2.58           C  
ATOM   3011  CB  VAL A 210     -16.362  14.064  24.940  1.00  2.58           C  
ATOM   3012  HB  VAL A 210     -16.263  13.500  24.012  1.00  2.58           H  
ATOM   3013  O   VAL A 210     -15.736  11.886  27.383  1.00  2.58           O  
ATOM   3014  CG1 VAL A 210     -17.732  13.752  25.551  1.00  2.58           C  
ATOM   3015 HG11 VAL A 210     -17.867  12.673  25.632  1.00  2.58           H  
ATOM   3016 HG12 VAL A 210     -18.526  14.147  24.917  1.00  2.58           H  
ATOM   3017 HG13 VAL A 210     -17.811  14.196  26.544  1.00  2.58           H  
ATOM   3018  CG2 VAL A 210     -16.326  15.558  24.598  1.00  2.58           C  
ATOM   3019 HG21 VAL A 210     -16.403  16.153  25.508  1.00  2.58           H  
ATOM   3020 HG22 VAL A 210     -17.150  15.802  23.927  1.00  2.58           H  
ATOM   3021 HG23 VAL A 210     -15.390  15.796  24.092  1.00  2.58           H  
ATOM   3022  N   SER A 211     -14.891  11.320  25.386  1.00  2.52           N  
ATOM   3023  H   SER A 211     -14.554  11.632  24.486  1.00  2.52           H  
ATOM   3024  CA  SER A 211     -14.851   9.886  25.660  1.00  2.52           C  
ATOM   3025  HA  SER A 211     -14.622   9.745  26.716  1.00  2.52           H  
ATOM   3026  C   SER A 211     -13.748   9.209  24.855  1.00  2.52           C  
ATOM   3027  CB  SER A 211     -16.214   9.233  25.388  1.00  2.52           C  
ATOM   3028  HB2 SER A 211     -16.998   9.798  25.893  1.00  2.52           H  
ATOM   3029  HB3 SER A 211     -16.211   8.219  25.789  1.00  2.52           H  
ATOM   3030  O   SER A 211     -13.317   9.706  23.814  1.00  2.52           O  
ATOM   3031  OG  SER A 211     -16.483   9.181  24.005  1.00  2.52           O  
ATOM   3032  HG  SER A 211     -17.291   8.687  23.852  1.00  2.52           H  
ATOM   3033  N   LYS A 212     -13.277   8.068  25.359  1.00  1.98           N  
ATOM   3034  H   LYS A 212     -13.680   7.720  26.218  1.00  1.98           H  
ATOM   3035  CA  LYS A 212     -12.353   7.178  24.660  1.00  1.98           C  
ATOM   3036  HA  LYS A 212     -12.498   7.307  23.588  1.00  1.98           H  
ATOM   3037  C   LYS A 212     -12.678   5.733  25.014  1.00  1.98           C  
ATOM   3038  CB  LYS A 212     -10.902   7.546  25.003  1.00  1.98           C  
ATOM   3039  HB2 LYS A 212     -10.722   8.571  24.681  1.00  1.98           H  
ATOM   3040  HB3 LYS A 212     -10.746   7.481  26.080  1.00  1.98           H  
ATOM   3041  O   LYS A 212     -12.839   5.425  26.193  1.00  1.98           O  
ATOM   3042  CG  LYS A 212      -9.913   6.619  24.287  1.00  1.98           C  
ATOM   3043  HG2 LYS A 212     -10.174   6.566  23.230  1.00  1.98           H  
ATOM   3044  HG3 LYS A 212      -9.975   5.617  24.711  1.00  1.98           H  
ATOM   3045  CD  LYS A 212      -8.478   7.126  24.419  1.00  1.98           C  
ATOM   3046  HD2 LYS A 212      -8.421   8.131  24.000  1.00  1.98           H  
ATOM   3047  HD3 LYS A 212      -8.184   7.142  25.468  1.00  1.98           H  
ATOM   3048  CE  LYS A 212      -7.578   6.180  23.624  1.00  1.98           C  
ATOM   3049  HE2 LYS A 212      -7.585   5.196  24.093  1.00  1.98           H  
ATOM   3050  HE3 LYS A 212      -8.010   6.060  22.630  1.00  1.98           H  
ATOM   3051  NZ  LYS A 212      -6.201   6.712  23.504  1.00  1.98           N  
ATOM   3052  HZ1 LYS A 212      -6.223   7.585  22.997  1.00  1.98           H  
ATOM   3053  HZ2 LYS A 212      -5.639   6.059  22.977  1.00  1.98           H  
ATOM   3054  HZ3 LYS A 212      -5.792   6.850  24.417  1.00  1.98           H  
ATOM   3055  N   GLY A 213     -12.751   4.856  24.020  1.00  2.21           N  
ATOM   3056  H   GLY A 213     -12.638   5.181  23.070  1.00  2.21           H  
ATOM   3057  CA  GLY A 213     -13.013   3.438  24.245  1.00  2.21           C  
ATOM   3058  HA2 GLY A 213     -13.880   3.339  24.898  1.00  2.21           H  
ATOM   3059  HA3 GLY A 213     -12.155   2.991  24.746  1.00  2.21           H  
ATOM   3060  C   GLY A 213     -13.282   2.653  22.966  1.00  2.21           C  
ATOM   3061  O   GLY A 213     -13.015   3.112  21.860  1.00  2.21           O  
ATOM   3062  N   LYS A 214     -13.815   1.439  23.124  1.00  2.98           N  
ATOM   3063  H   LYS A 214     -14.013   1.124  24.063  1.00  2.98           H  
ATOM   3064  CA  LYS A 214     -14.167   0.554  22.000  1.00  2.98           C  
ATOM   3065  HA  LYS A 214     -13.452   0.700  21.190  1.00  2.98           H  
ATOM   3066  C   LYS A 214     -15.514   0.876  21.357  1.00  2.98           C  
ATOM   3067  CB  LYS A 214     -14.131  -0.915  22.459  1.00  2.98           C  
ATOM   3068  HB2 LYS A 214     -14.461  -1.544  21.632  1.00  2.98           H  
ATOM   3069  HB3 LYS A 214     -14.838  -1.054  23.277  1.00  2.98           H  
ATOM   3070  O   LYS A 214     -15.777   0.414  20.253  1.00  2.98           O  
ATOM   3071  CG  LYS A 214     -12.747  -1.410  22.906  1.00  2.98           C  
ATOM   3072  HG2 LYS A 214     -12.814  -2.479  23.111  1.00  2.98           H  
ATOM   3073  HG3 LYS A 214     -12.450  -0.901  23.823  1.00  2.98           H  
ATOM   3074  CD  LYS A 214     -11.686  -1.169  21.827  1.00  2.98           C  
ATOM   3075  HD2 LYS A 214     -11.515  -0.096  21.744  1.00  2.98           H  
ATOM   3076  HD3 LYS A 214     -12.042  -1.538  20.865  1.00  2.98           H  
ATOM   3077  CE  LYS A 214     -10.363  -1.849  22.168  1.00  2.98           C  
ATOM   3078  HE2 LYS A 214     -10.452  -2.918  21.975  1.00  2.98           H  
ATOM   3079  HE3 LYS A 214     -10.148  -1.690  23.225  1.00  2.98           H  
ATOM   3080  NZ  LYS A 214      -9.288  -1.248  21.356  1.00  2.98           N  
ATOM   3081  HZ1 LYS A 214      -9.167  -0.298  21.678  1.00  2.98           H  
ATOM   3082  HZ2 LYS A 214      -9.567  -1.124  20.394  1.00  2.98           H  
ATOM   3083  HZ3 LYS A 214      -8.405  -1.733  21.427  1.00  2.98           H  
ATOM   3084  N   GLU A 215     -16.353   1.643  22.041  1.00  2.93           N  
ATOM   3085  H   GLU A 215     -16.056   2.035  22.924  1.00  2.93           H  
ATOM   3086  CA  GLU A 215     -17.675   2.019  21.552  1.00  2.93           C  
ATOM   3087  HA  GLU A 215     -18.165   1.138  21.138  1.00  2.93           H  
ATOM   3088  C   GLU A 215     -17.556   3.064  20.440  1.00  2.93           C  
ATOM   3089  CB  GLU A 215     -18.541   2.536  22.709  1.00  2.93           C  
ATOM   3090  HB2 GLU A 215     -19.489   2.890  22.303  1.00  2.93           H  
ATOM   3091  HB3 GLU A 215     -18.031   3.368  23.194  1.00  2.93           H  
ATOM   3092  O   GLU A 215     -16.937   4.111  20.620  1.00  2.93           O  
ATOM   3093  CG  GLU A 215     -18.820   1.428  23.739  1.00  2.93           C  
ATOM   3094  HG2 GLU A 215     -17.872   1.046  24.117  1.00  2.93           H  
ATOM   3095  HG3 GLU A 215     -19.331   0.608  23.234  1.00  2.93           H  
ATOM   3096  CD  GLU A 215     -19.666   1.891  24.935  1.00  2.93           C  
ATOM   3097  OE1 GLU A 215     -19.913   1.029  25.808  1.00  2.93           O  
ATOM   3098  OE2 GLU A 215     -20.016   3.089  24.998  1.00  2.93           O  
ATOM   3099  N   ALA A 216     -18.177   2.783  19.294  1.00  1.82           N  
ATOM   3100  H   ALA A 216     -18.650   1.896  19.196  1.00  1.82           H  
ATOM   3101  CA  ALA A 216     -18.183   3.675  18.137  1.00  1.82           C  
ATOM   3102  HA  ALA A 216     -17.195   4.125  18.039  1.00  1.82           H  
ATOM   3103  C   ALA A 216     -19.191   4.827  18.263  1.00  1.82           C  
ATOM   3104  CB  ALA A 216     -18.451   2.834  16.888  1.00  1.82           C  
ATOM   3105  HB1 ALA A 216     -19.478   2.467  16.898  1.00  1.82           H  
ATOM   3106  HB2 ALA A 216     -17.769   1.985  16.845  1.00  1.82           H  
ATOM   3107  HB3 ALA A 216     -18.304   3.451  16.001  1.00  1.82           H  
ATOM   3108  O   ALA A 216     -19.300   5.644  17.354  1.00  1.82           O  
ATOM   3109  N   THR A 217     -19.933   4.899  19.368  1.00  1.79           N  
ATOM   3110  H   THR A 217     -19.790   4.204  20.086  1.00  1.79           H  
ATOM   3111  CA  THR A 217     -20.994   5.881  19.594  1.00  1.79           C  
ATOM   3112  HA  THR A 217     -21.030   6.578  18.757  1.00  1.79           H  
ATOM   3113  C   THR A 217     -20.736   6.668  20.869  1.00  1.79           C  
ATOM   3114  CB  THR A 217     -22.371   5.211  19.697  1.00  1.79           C  
ATOM   3115  HB  THR A 217     -23.109   5.965  19.971  1.00  1.79           H  
ATOM   3116  O   THR A 217     -20.547   6.078  21.931  1.00  1.79           O  
ATOM   3117  CG2 THR A 217     -22.813   4.560  18.387  1.00  1.79           C  
ATOM   3118 HG21 THR A 217     -22.081   3.823  18.055  1.00  1.79           H  
ATOM   3119 HG22 THR A 217     -23.772   4.063  18.536  1.00  1.79           H  
ATOM   3120 HG23 THR A 217     -22.933   5.320  17.615  1.00  1.79           H  
ATOM   3121  OG1 THR A 217     -22.354   4.210  20.692  1.00  1.79           O  
ATOM   3122  HG1 THR A 217     -21.880   4.555  21.452  1.00  1.79           H  
ATOM   3123  N   LEU A 218     -20.821   7.993  20.797  1.00  1.77           N  
ATOM   3124  H   LEU A 218     -20.970   8.412  19.890  1.00  1.77           H  
ATOM   3125  CA  LEU A 218     -20.923   8.845  21.979  1.00  1.77           C  
ATOM   3126  HA  LEU A 218     -20.554   8.304  22.851  1.00  1.77           H  
ATOM   3127  C   LEU A 218     -22.393   9.185  22.214  1.00  1.77           C  
ATOM   3128  CB  LEU A 218     -20.040  10.088  21.794  1.00  1.77           C  
ATOM   3129  HB2 LEU A 218     -18.996   9.773  21.816  1.00  1.77           H  
ATOM   3130  HB3 LEU A 218     -20.244  10.511  20.810  1.00  1.77           H  
ATOM   3131  O   LEU A 218     -23.018   9.823  21.370  1.00  1.77           O  
ATOM   3132  CG  LEU A 218     -20.256  11.191  22.846  1.00  1.77           C  
ATOM   3133  HG  LEU A 218     -21.298  11.510  22.835  1.00  1.77           H  
ATOM   3134  CD1 LEU A 218     -19.891  10.729  24.259  1.00  1.77           C  
ATOM   3135 HD11 LEU A 218     -20.545   9.915  24.572  1.00  1.77           H  
ATOM   3136 HD12 LEU A 218     -20.027  11.555  24.957  1.00  1.77           H  
ATOM   3137 HD13 LEU A 218     -18.854  10.396  24.288  1.00  1.77           H  
ATOM   3138  CD2 LEU A 218     -19.398  12.411  22.521  1.00  1.77           C  
ATOM   3139 HD21 LEU A 218     -19.493  12.660  21.464  1.00  1.77           H  
ATOM   3140 HD22 LEU A 218     -19.738  13.260  23.113  1.00  1.77           H  
ATOM   3141 HD23 LEU A 218     -18.352  12.200  22.745  1.00  1.77           H  
ATOM   3142  N   THR A 219     -22.920   8.804  23.376  1.00  2.01           N  
ATOM   3143  H   THR A 219     -22.344   8.290  24.027  1.00  2.01           H  
ATOM   3144  CA  THR A 219     -24.275   9.173  23.801  1.00  2.01           C  
ATOM   3145  HA  THR A 219     -24.799   9.629  22.960  1.00  2.01           H  
ATOM   3146  C   THR A 219     -24.207  10.185  24.940  1.00  2.01           C  
ATOM   3147  CB  THR A 219     -25.098   7.941  24.196  1.00  2.01           C  
ATOM   3148  HB  THR A 219     -24.643   7.452  25.057  1.00  2.01           H  
ATOM   3149  O   THR A 219     -23.535   9.937  25.941  1.00  2.01           O  
ATOM   3150  CG2 THR A 219     -26.548   8.296  24.526  1.00  2.01           C  
ATOM   3151 HG21 THR A 219     -26.597   8.883  25.443  1.00  2.01           H  
ATOM   3152 HG22 THR A 219     -26.991   8.865  23.709  1.00  2.01           H  
ATOM   3153 HG23 THR A 219     -27.123   7.381  24.670  1.00  2.01           H  
ATOM   3154  OG1 THR A 219     -25.131   7.035  23.117  1.00  2.01           O  
ATOM   3155  HG1 THR A 219     -24.276   6.602  23.057  1.00  2.01           H  
ATOM   3156  N   LYS A 220     -24.912  11.315  24.813  1.00  3.15           N  
ATOM   3157  H   LYS A 220     -25.438  11.442  23.961  1.00  3.15           H  
ATOM   3158  CA  LYS A 220     -25.117  12.278  25.901  1.00  3.15           C  
ATOM   3159  HA  LYS A 220     -24.617  11.899  26.792  1.00  3.15           H  
ATOM   3160  C   LYS A 220     -26.613  12.420  26.188  1.00  3.15           C  
ATOM   3161  CB  LYS A 220     -24.479  13.637  25.578  1.00  3.15           C  
ATOM   3162  HB2 LYS A 220     -23.412  13.503  25.401  1.00  3.15           H  
ATOM   3163  HB3 LYS A 220     -24.949  14.061  24.691  1.00  3.15           H  
ATOM   3164  O   LYS A 220     -27.334  12.882  25.305  1.00  3.15           O  
ATOM   3165  CG  LYS A 220     -24.697  14.587  26.763  1.00  3.15           C  
ATOM   3166  HG2 LYS A 220     -25.757  14.835  26.825  1.00  3.15           H  
ATOM   3167  HG3 LYS A 220     -24.417  14.071  27.681  1.00  3.15           H  
ATOM   3168  CD  LYS A 220     -23.899  15.889  26.691  1.00  3.15           C  
ATOM   3169  HD2 LYS A 220     -24.117  16.422  25.766  1.00  3.15           H  
ATOM   3170  HD3 LYS A 220     -22.833  15.673  26.763  1.00  3.15           H  
ATOM   3171  CE  LYS A 220     -24.378  16.708  27.896  1.00  3.15           C  
ATOM   3172  HE2 LYS A 220     -25.375  17.081  27.662  1.00  3.15           H  
ATOM   3173  HE3 LYS A 220     -24.468  16.057  28.765  1.00  3.15           H  
ATOM   3174  NZ  LYS A 220     -23.506  17.853  28.212  1.00  3.15           N  
ATOM   3175  HZ1 LYS A 220     -23.401  18.402  27.371  1.00  3.15           H  
ATOM   3176  HZ2 LYS A 220     -22.594  17.592  28.559  1.00  3.15           H  
ATOM   3177  HZ3 LYS A 220     -23.992  18.493  28.825  1.00  3.15           H  
ATOM   3178  N   PRO A 221     -27.077  12.074  27.397  1.00  3.53           N  
ATOM   3179  CA  PRO A 221     -28.484  12.189  27.727  1.00  3.53           C  
ATOM   3180  HA  PRO A 221     -29.063  11.836  26.873  1.00  3.53           H  
ATOM   3181  C   PRO A 221     -28.893  13.630  28.039  1.00  3.53           C  
ATOM   3182  CB  PRO A 221     -28.699  11.252  28.916  1.00  3.53           C  
ATOM   3183  HB2 PRO A 221     -29.522  11.575  29.554  1.00  3.53           H  
ATOM   3184  HB3 PRO A 221     -28.877  10.241  28.550  1.00  3.53           H  
ATOM   3185  O   PRO A 221     -28.085  14.401  28.563  1.00  3.53           O  
ATOM   3186  CG  PRO A 221     -27.353  11.313  29.637  1.00  3.53           C  
ATOM   3187  HG2 PRO A 221     -27.169  10.413  30.225  1.00  3.53           H  
ATOM   3188  HG3 PRO A 221     -27.318  12.198  30.272  1.00  3.53           H  
ATOM   3189  CD  PRO A 221     -26.346  11.460  28.497  1.00  3.53           C  
ATOM   3190  HD2 PRO A 221     -25.991  10.476  28.189  1.00  3.53           H  
ATOM   3191  HD3 PRO A 221     -25.511  12.084  28.816  1.00  3.53           H  
ATOM   3192  N   MET A 222     -30.166  13.950  27.790  1.00  4.79           N  
ATOM   3193  H   MET A 222     -30.724  13.253  27.319  1.00  4.79           H  
ATOM   3194  CA  MET A 222     -30.810  15.227  28.145  1.00  4.79           C  
ATOM   3195  HA  MET A 222     -31.746  15.263  27.588  1.00  4.79           H  
ATOM   3196  C   MET A 222     -30.013  16.474  27.728  1.00  4.79           C  
ATOM   3197  CB  MET A 222     -31.154  15.274  29.644  1.00  4.79           C  
ATOM   3198  HB2 MET A 222     -31.608  16.239  29.870  1.00  4.79           H  
ATOM   3199  HB3 MET A 222     -30.234  15.187  30.221  1.00  4.79           H  
ATOM   3200  O   MET A 222     -29.663  17.306  28.569  1.00  4.79           O  
ATOM   3201  CG  MET A 222     -32.140  14.194  30.090  1.00  4.79           C  
ATOM   3202  HG2 MET A 222     -33.056  14.306  29.510  1.00  4.79           H  
ATOM   3203  HG3 MET A 222     -31.724  13.210  29.875  1.00  4.79           H  
ATOM   3204  SD  MET A 222     -32.559  14.287  31.857  1.00  4.79           S  
ATOM   3205  CE  MET A 222     -31.009  13.675  32.575  1.00  4.79           C  
ATOM   3206  HE1 MET A 222     -30.196  14.362  32.341  1.00  4.79           H  
ATOM   3207  HE2 MET A 222     -30.781  12.692  32.164  1.00  4.79           H  
ATOM   3208  HE3 MET A 222     -31.115  13.600  33.657  1.00  4.79           H  
ATOM   3209  N   VAL A 223     -29.723  16.619  26.435  1.00  3.91           N  
ATOM   3210  H   VAL A 223     -30.051  15.926  25.777  1.00  3.91           H  
ATOM   3211  CA  VAL A 223     -28.875  17.723  25.963  1.00  3.91           C  
ATOM   3212  HA  VAL A 223     -27.986  17.723  26.593  1.00  3.91           H  
ATOM   3213  C   VAL A 223     -29.502  19.106  26.143  1.00  3.91           C  
ATOM   3214  CB  VAL A 223     -28.381  17.540  24.522  1.00  3.91           C  
ATOM   3215  HB  VAL A 223     -27.790  18.419  24.264  1.00  3.91           H  
ATOM   3216  O   VAL A 223     -30.722  19.292  26.028  1.00  3.91           O  
ATOM   3217  CG1 VAL A 223     -27.444  16.335  24.442  1.00  3.91           C  
ATOM   3218 HG11 VAL A 223     -28.013  15.406  24.471  1.00  3.91           H  
ATOM   3219 HG12 VAL A 223     -26.744  16.362  25.278  1.00  3.91           H  
ATOM   3220 HG13 VAL A 223     -26.865  16.408  23.522  1.00  3.91           H  
ATOM   3221  CG2 VAL A 223     -29.495  17.424  23.474  1.00  3.91           C  
ATOM   3222 HG21 VAL A 223     -30.075  16.513  23.620  1.00  3.91           H  
ATOM   3223 HG22 VAL A 223     -30.162  18.284  23.531  1.00  3.91           H  
ATOM   3224 HG23 VAL A 223     -29.051  17.395  22.479  1.00  3.91           H  
ATOM   3225  N   GLY A 224     -28.636  20.087  26.400  1.00  4.13           N  
ATOM   3226  H   GLY A 224     -27.661  19.837  26.486  1.00  4.13           H  
ATOM   3227  CA  GLY A 224     -28.972  21.505  26.523  1.00  4.13           C  
ATOM   3228  HA2 GLY A 224     -30.053  21.632  26.468  1.00  4.13           H  
ATOM   3229  HA3 GLY A 224     -28.638  21.858  27.499  1.00  4.13           H  
ATOM   3230  C   GLY A 224     -28.312  22.373  25.443  1.00  4.13           C  
ATOM   3231  O   GLY A 224     -27.476  21.890  24.682  1.00  4.13           O  
ATOM   3232  N   PRO A 225     -28.659  23.670  25.340  1.00  4.46           N  
ATOM   3233  CA  PRO A 225     -28.045  24.590  24.373  1.00  4.46           C  
ATOM   3234  HA  PRO A 225     -28.346  24.291  23.369  1.00  4.46           H  
ATOM   3235  C   PRO A 225     -26.509  24.642  24.433  1.00  4.46           C  
ATOM   3236  CB  PRO A 225     -28.641  25.962  24.700  1.00  4.46           C  
ATOM   3237  HB2 PRO A 225     -28.762  26.570  23.803  1.00  4.46           H  
ATOM   3238  HB3 PRO A 225     -28.015  26.479  25.428  1.00  4.46           H  
ATOM   3239  O   PRO A 225     -25.860  24.891  23.421  1.00  4.46           O  
ATOM   3240  CG  PRO A 225     -29.985  25.628  25.345  1.00  4.46           C  
ATOM   3241  HG2 PRO A 225     -30.330  26.425  26.003  1.00  4.46           H  
ATOM   3242  HG3 PRO A 225     -30.722  25.421  24.568  1.00  4.46           H  
ATOM   3243  CD  PRO A 225     -29.683  24.347  26.116  1.00  4.46           C  
ATOM   3244  HD2 PRO A 225     -29.286  24.587  27.103  1.00  4.46           H  
ATOM   3245  HD3 PRO A 225     -30.588  23.745  26.206  1.00  4.46           H  
ATOM   3246  N   GLU A 226     -25.919  24.382  25.600  1.00  5.11           N  
ATOM   3247  H   GLU A 226     -26.508  24.181  26.395  1.00  5.11           H  
ATOM   3248  CA  GLU A 226     -24.474  24.289  25.822  1.00  5.11           C  
ATOM   3249  HA  GLU A 226     -24.017  25.199  25.433  1.00  5.11           H  
ATOM   3250  C   GLU A 226     -23.799  23.121  25.085  1.00  5.11           C  
ATOM   3251  CB  GLU A 226     -24.178  24.221  27.334  1.00  5.11           C  
ATOM   3252  HB2 GLU A 226     -24.624  25.082  27.830  1.00  5.11           H  
ATOM   3253  HB3 GLU A 226     -23.099  24.320  27.451  1.00  5.11           H  
ATOM   3254  O   GLU A 226     -22.582  23.146  24.883  1.00  5.11           O  
ATOM   3255  CG  GLU A 226     -24.599  22.927  28.067  1.00  5.11           C  
ATOM   3256  HG2 GLU A 226     -24.035  22.895  28.999  1.00  5.11           H  
ATOM   3257  HG3 GLU A 226     -24.291  22.057  27.487  1.00  5.11           H  
ATOM   3258  CD  GLU A 226     -26.093  22.808  28.424  1.00  5.11           C  
ATOM   3259  OE1 GLU A 226     -26.433  21.830  29.121  1.00  5.11           O  
ATOM   3260  OE2 GLU A 226     -26.896  23.695  28.042  1.00  5.11           O  
ATOM   3261  N   ASP A 227     -24.580  22.125  24.663  1.00  3.24           N  
ATOM   3262  H   ASP A 227     -25.566  22.169  24.877  1.00  3.24           H  
ATOM   3263  CA  ASP A 227     -24.123  20.967  23.897  1.00  3.24           C  
ATOM   3264  HA  ASP A 227     -23.092  20.743  24.173  1.00  3.24           H  
ATOM   3265  C   ASP A 227     -24.119  21.209  22.391  1.00  3.24           C  
ATOM   3266  CB  ASP A 227     -24.987  19.750  24.241  1.00  3.24           C  
ATOM   3267  HB2 ASP A 227     -26.037  19.957  24.037  1.00  3.24           H  
ATOM   3268  HB3 ASP A 227     -24.683  18.906  23.620  1.00  3.24           H  
ATOM   3269  O   ASP A 227     -23.470  20.473  21.650  1.00  3.24           O  
ATOM   3270  CG  ASP A 227     -24.781  19.365  25.692  1.00  3.24           C  
ATOM   3271  OD1 ASP A 227     -23.594  19.354  26.096  1.00  3.24           O  
ATOM   3272  OD2 ASP A 227     -25.750  18.991  26.389  1.00  3.24           O  
ATOM   3273  N   ALA A 228     -24.757  22.276  21.909  1.00  2.84           N  
ATOM   3274  H   ALA A 228     -25.221  22.901  22.553  1.00  2.84           H  
ATOM   3275  CA  ALA A 228     -24.676  22.650  20.502  1.00  2.84           C  
ATOM   3276  HA  ALA A 228     -24.941  21.780  19.902  1.00  2.84           H  
ATOM   3277  C   ALA A 228     -23.246  23.076  20.139  1.00  2.84           C  
ATOM   3278  CB  ALA A 228     -25.686  23.762  20.213  1.00  2.84           C  
ATOM   3279  HB1 ALA A 228     -25.689  23.983  19.146  1.00  2.84           H  
ATOM   3280  HB2 ALA A 228     -25.414  24.662  20.765  1.00  2.84           H  
ATOM   3281  HB3 ALA A 228     -26.684  23.446  20.516  1.00  2.84           H  
ATOM   3282  O   ALA A 228     -22.587  23.768  20.913  1.00  2.84           O  
ATOM   3283  N   GLY A 229     -22.746  22.662  18.978  1.00  3.32           N  
ATOM   3284  H   GLY A 229     -23.344  22.131  18.361  1.00  3.32           H  
ATOM   3285  CA  GLY A 229     -21.396  22.981  18.519  1.00  3.32           C  
ATOM   3286  HA2 GLY A 229     -21.445  23.829  17.836  1.00  3.32           H  
ATOM   3287  HA3 GLY A 229     -20.768  23.262  19.364  1.00  3.32           H  
ATOM   3288  C   GLY A 229     -20.717  21.825  17.796  1.00  3.32           C  
ATOM   3289  O   GLY A 229     -21.354  20.850  17.401  1.00  3.32           O  
ATOM   3290  N   SER A 230     -19.405  21.942  17.617  1.00  2.54           N  
ATOM   3291  H   SER A 230     -18.926  22.759  17.968  1.00  2.54           H  
ATOM   3292  CA  SER A 230     -18.625  20.985  16.837  1.00  2.54           C  
ATOM   3293  HA  SER A 230     -19.291  20.511  16.116  1.00  2.54           H  
ATOM   3294  C   SER A 230     -18.025  19.883  17.706  1.00  2.54           C  
ATOM   3295  CB  SER A 230     -17.553  21.705  16.020  1.00  2.54           C  
ATOM   3296  HB2 SER A 230     -16.914  22.284  16.687  1.00  2.54           H  
ATOM   3297  HB3 SER A 230     -16.947  20.974  15.485  1.00  2.54           H  
ATOM   3298  O   SER A 230     -17.528  20.121  18.809  1.00  2.54           O  
ATOM   3299  OG  SER A 230     -18.178  22.573  15.089  1.00  2.54           O  
ATOM   3300  HG  SER A 230     -18.082  22.190  14.213  1.00  2.54           H  
ATOM   3301  N   TYR A 231     -18.036  18.666  17.181  1.00  1.83           N  
ATOM   3302  H   TYR A 231     -18.458  18.546  16.271  1.00  1.83           H  
ATOM   3303  CA  TYR A 231     -17.365  17.509  17.754  1.00  1.83           C  
ATOM   3304  HA  TYR A 231     -16.683  17.846  18.536  1.00  1.83           H  
ATOM   3305  C   TYR A 231     -16.534  16.810  16.683  1.00  1.83           C  
ATOM   3306  CB  TYR A 231     -18.370  16.531  18.375  1.00  1.83           C  
ATOM   3307  HB2 TYR A 231     -19.069  16.204  17.605  1.00  1.83           H  
ATOM   3308  HB3 TYR A 231     -17.831  15.643  18.707  1.00  1.83           H  
ATOM   3309  O   TYR A 231     -16.805  16.927  15.490  1.00  1.83           O  
ATOM   3310  CG  TYR A 231     -19.176  17.062  19.540  1.00  1.83           C  
ATOM   3311  CD1 TYR A 231     -18.834  16.696  20.855  1.00  1.83           C  
ATOM   3312  HD1 TYR A 231     -17.967  16.074  21.027  1.00  1.83           H  
ATOM   3313  CD2 TYR A 231     -20.313  17.856  19.301  1.00  1.83           C  
ATOM   3314  HD2 TYR A 231     -20.588  18.123  18.291  1.00  1.83           H  
ATOM   3315  CE1 TYR A 231     -19.631  17.115  21.936  1.00  1.83           C  
ATOM   3316  HE1 TYR A 231     -19.372  16.828  22.945  1.00  1.83           H  
ATOM   3317  CE2 TYR A 231     -21.116  18.265  20.377  1.00  1.83           C  
ATOM   3318  HE2 TYR A 231     -22.016  18.837  20.203  1.00  1.83           H  
ATOM   3319  OH  TYR A 231     -21.519  18.366  22.731  1.00  1.83           O  
ATOM   3320  HH  TYR A 231     -21.282  18.006  23.589  1.00  1.83           H  
ATOM   3321  CZ  TYR A 231     -20.775  17.903  21.696  1.00  1.83           C  
ATOM   3322  N   ARG A 232     -15.535  16.049  17.114  1.00  1.99           N  
ATOM   3323  H   ARG A 232     -15.370  16.012  18.110  1.00  1.99           H  
ATOM   3324  CA  ARG A 232     -14.683  15.243  16.246  1.00  1.99           C  
ATOM   3325  HA  ARG A 232     -15.134  15.159  15.257  1.00  1.99           H  
ATOM   3326  C   ARG A 232     -14.567  13.851  16.833  1.00  1.99           C  
ATOM   3327  CB  ARG A 232     -13.331  15.952  16.091  1.00  1.99           C  
ATOM   3328  HB2 ARG A 232     -12.840  16.023  17.062  1.00  1.99           H  
ATOM   3329  HB3 ARG A 232     -13.519  16.963  15.728  1.00  1.99           H  
ATOM   3330  O   ARG A 232     -14.219  13.706  18.000  1.00  1.99           O  
ATOM   3331  CG  ARG A 232     -12.397  15.256  15.095  1.00  1.99           C  
ATOM   3332  HG2 ARG A 232     -12.921  15.139  14.146  1.00  1.99           H  
ATOM   3333  HG3 ARG A 232     -12.119  14.269  15.464  1.00  1.99           H  
ATOM   3334  CD  ARG A 232     -11.135  16.101  14.854  1.00  1.99           C  
ATOM   3335  HD2 ARG A 232     -11.439  17.108  14.569  1.00  1.99           H  
ATOM   3336  HD3 ARG A 232     -10.584  15.681  14.013  1.00  1.99           H  
ATOM   3337  NE  ARG A 232     -10.251  16.179  16.037  1.00  1.99           N  
ATOM   3338  HE  ARG A 232     -10.215  17.061  16.529  1.00  1.99           H  
ATOM   3339  NH1 ARG A 232      -9.256  14.129  15.808  1.00  1.99           N  
ATOM   3340 HH11 ARG A 232      -8.572  13.448  16.105  1.00  1.99           H  
ATOM   3341 HH12 ARG A 232      -9.839  13.924  15.009  1.00  1.99           H  
ATOM   3342  NH2 ARG A 232      -8.656  15.415  17.488  1.00  1.99           N  
ATOM   3343 HH21 ARG A 232      -8.706  16.289  17.993  1.00  1.99           H  
ATOM   3344 HH22 ARG A 232      -8.060  14.659  17.792  1.00  1.99           H  
ATOM   3345  CZ  ARG A 232      -9.401  15.253  16.444  1.00  1.99           C  
ATOM   3346  N   CYS A 233     -14.861  12.837  16.039  1.00  1.57           N  
ATOM   3347  H   CYS A 233     -15.115  13.039  15.083  1.00  1.57           H  
ATOM   3348  CA  CYS A 233     -14.500  11.471  16.360  1.00  1.57           C  
ATOM   3349  HA  CYS A 233     -14.322  11.372  17.431  1.00  1.57           H  
ATOM   3350  C   CYS A 233     -13.224  11.094  15.617  1.00  1.57           C  
ATOM   3351  CB  CYS A 233     -15.627  10.519  16.003  1.00  1.57           C  
ATOM   3352  HB2 CYS A 233     -15.850  10.643  14.943  1.00  1.57           H  
ATOM   3353  HB3 CYS A 233     -16.514  10.749  16.592  1.00  1.57           H  
ATOM   3354  O   CYS A 233     -13.051  11.416  14.441  1.00  1.57           O  
ATOM   3355  SG  CYS A 233     -15.152   8.801  16.279  1.00  1.57           S  
ATOM   3356  N   GLU A 234     -12.357  10.374  16.307  1.00  2.43           N  
ATOM   3357  H   GLU A 234     -12.562  10.185  17.278  1.00  2.43           H  
ATOM   3358  CA  GLU A 234     -11.155   9.776  15.767  1.00  2.43           C  
ATOM   3359  HA  GLU A 234     -11.131   9.900  14.685  1.00  2.43           H  
ATOM   3360  C   GLU A 234     -11.140   8.288  16.104  1.00  2.43           C  
ATOM   3361  CB  GLU A 234      -9.957  10.511  16.366  1.00  2.43           C  
ATOM   3362  HB2 GLU A 234      -9.902  10.319  17.437  1.00  2.43           H  
ATOM   3363  HB3 GLU A 234     -10.101  11.581  16.212  1.00  2.43           H  
ATOM   3364  O   GLU A 234     -11.268   7.915  17.268  1.00  2.43           O  
ATOM   3365  CG  GLU A 234      -8.651  10.084  15.704  1.00  2.43           C  
ATOM   3366  HG2 GLU A 234      -8.516   9.011  15.847  1.00  2.43           H  
ATOM   3367  HG3 GLU A 234      -8.721  10.288  14.635  1.00  2.43           H  
ATOM   3368  CD  GLU A 234      -7.456  10.844  16.287  1.00  2.43           C  
ATOM   3369  OE1 GLU A 234      -6.467  10.178  16.660  1.00  2.43           O  
ATOM   3370  OE2 GLU A 234      -7.540  12.097  16.349  1.00  2.43           O  
ATOM   3371  N   LEU A 235     -10.963   7.436  15.100  1.00  1.74           N  
ATOM   3372  H   LEU A 235     -10.850   7.816  14.171  1.00  1.74           H  
ATOM   3373  CA  LEU A 235     -10.654   6.027  15.306  1.00  1.74           C  
ATOM   3374  HA  LEU A 235     -10.950   5.726  16.311  1.00  1.74           H  
ATOM   3375  C   LEU A 235      -9.149   5.836  15.166  1.00  1.74           C  
ATOM   3376  CB  LEU A 235     -11.441   5.182  14.306  1.00  1.74           C  
ATOM   3377  HB2 LEU A 235     -12.507   5.332  14.475  1.00  1.74           H  
ATOM   3378  HB3 LEU A 235     -11.186   5.532  13.306  1.00  1.74           H  
ATOM   3379  O   LEU A 235      -8.593   6.027  14.082  1.00  1.74           O  
ATOM   3380  CG  LEU A 235     -11.116   3.682  14.357  1.00  1.74           C  
ATOM   3381  HG  LEU A 235     -10.076   3.528  14.066  1.00  1.74           H  
ATOM   3382  CD1 LEU A 235     -11.335   3.049  15.732  1.00  1.74           C  
ATOM   3383 HD11 LEU A 235     -11.244   1.966  15.659  1.00  1.74           H  
ATOM   3384 HD12 LEU A 235     -12.326   3.302  16.110  1.00  1.74           H  
ATOM   3385 HD13 LEU A 235     -10.583   3.410  16.433  1.00  1.74           H  
ATOM   3386  CD2 LEU A 235     -12.005   2.995  13.330  1.00  1.74           C  
ATOM   3387 HD21 LEU A 235     -11.898   3.476  12.358  1.00  1.74           H  
ATOM   3388 HD22 LEU A 235     -13.044   3.044  13.656  1.00  1.74           H  
ATOM   3389 HD23 LEU A 235     -11.711   1.951  13.225  1.00  1.74           H  
ATOM   3390  N   GLY A 236      -8.493   5.449  16.253  1.00  2.71           N  
ATOM   3391  H   GLY A 236      -9.011   5.323  17.112  1.00  2.71           H  
ATOM   3392  CA  GLY A 236      -7.059   5.200  16.254  1.00  2.71           C  
ATOM   3393  HA2 GLY A 236      -6.709   5.121  17.283  1.00  2.71           H  
ATOM   3394  HA3 GLY A 236      -6.554   6.053  15.800  1.00  2.71           H  
ATOM   3395  C   GLY A 236      -6.667   3.931  15.490  1.00  2.71           C  
ATOM   3396  O   GLY A 236      -7.472   3.022  15.272  1.00  2.71           O  
ATOM   3397  N   SER A 237      -5.388   3.854  15.124  1.00  4.17           N  
ATOM   3398  H   SER A 237      -4.763   4.608  15.369  1.00  4.17           H  
ATOM   3399  CA  SER A 237      -4.767   2.666  14.532  1.00  4.17           C  
ATOM   3400  HA  SER A 237      -5.426   1.812  14.693  1.00  4.17           H  
ATOM   3401  C   SER A 237      -3.437   2.338  15.223  1.00  4.17           C  
ATOM   3402  CB  SER A 237      -4.619   2.845  13.013  1.00  4.17           C  
ATOM   3403  HB2 SER A 237      -4.579   1.856  12.557  1.00  4.17           H  
ATOM   3404  HB3 SER A 237      -5.491   3.365  12.616  1.00  4.17           H  
ATOM   3405  O   SER A 237      -3.015   3.056  16.128  1.00  4.17           O  
ATOM   3406  OG  SER A 237      -3.442   3.542  12.646  1.00  4.17           O  
ATOM   3407  HG  SER A 237      -3.549   4.490  12.754  1.00  4.17           H  
ATOM   3408  N   VAL A 238      -2.792   1.238  14.831  1.00  5.17           N  
ATOM   3409  H   VAL A 238      -3.279   0.610  14.206  1.00  5.17           H  
ATOM   3410  CA  VAL A 238      -1.414   0.897  15.235  1.00  5.17           C  
ATOM   3411  HA  VAL A 238      -1.312   1.082  16.305  1.00  5.17           H  
ATOM   3412  C   VAL A 238      -0.349   1.766  14.556  1.00  5.17           C  
ATOM   3413  CB  VAL A 238      -1.095  -0.588  14.974  1.00  5.17           C  
ATOM   3414  HB  VAL A 238      -0.045  -0.764  15.208  1.00  5.17           H  
ATOM   3415  O   VAL A 238       0.798   1.766  14.999  1.00  5.17           O  
ATOM   3416  CG1 VAL A 238      -1.910  -1.499  15.900  1.00  5.17           C  
ATOM   3417 HG11 VAL A 238      -2.978  -1.370  15.725  1.00  5.17           H  
ATOM   3418 HG12 VAL A 238      -1.691  -1.248  16.938  1.00  5.17           H  
ATOM   3419 HG13 VAL A 238      -1.639  -2.540  15.725  1.00  5.17           H  
ATOM   3420  CG2 VAL A 238      -1.324  -1.002  13.512  1.00  5.17           C  
ATOM   3421 HG21 VAL A 238      -1.052  -2.050  13.382  1.00  5.17           H  
ATOM   3422 HG22 VAL A 238      -2.369  -0.871  13.230  1.00  5.17           H  
ATOM   3423 HG23 VAL A 238      -0.697  -0.402  12.852  1.00  5.17           H  
ATOM   3424  N   ASN A 239      -0.708   2.485  13.490  1.00 10.01           N  
ATOM   3425  H   ASN A 239      -1.687   2.524  13.247  1.00 10.01           H  
ATOM   3426  CA  ASN A 239       0.170   3.471  12.863  1.00 10.01           C  
ATOM   3427  HA  ASN A 239       1.190   3.087  12.853  1.00 10.01           H  
ATOM   3428  C   ASN A 239       0.173   4.775  13.676  1.00 10.01           C  
ATOM   3429  CB  ASN A 239      -0.266   3.710  11.410  1.00 10.01           C  
ATOM   3430  HB2 ASN A 239      -1.234   4.211  11.400  1.00 10.01           H  
ATOM   3431  HB3 ASN A 239       0.453   4.372  10.930  1.00 10.01           H  
ATOM   3432  O   ASN A 239      -0.584   4.929  14.635  1.00 10.01           O  
ATOM   3433  CG  ASN A 239      -0.326   2.453  10.567  1.00 10.01           C  
ATOM   3434  ND2 ASN A 239      -1.291   2.370   9.683  1.00 10.01           N  
ATOM   3435 HD21 ASN A 239      -1.990   3.099   9.664  1.00 10.01           H  
ATOM   3436 HD22 ASN A 239      -1.353   1.495   9.183  1.00 10.01           H  
ATOM   3437  OD1 ASN A 239       0.464   1.530  10.671  1.00 10.01           O  
ATOM   3438  N   SER A 240       1.014   5.736  13.291  1.00 12.54           N  
ATOM   3439  H   SER A 240       1.555   5.623  12.446  1.00 12.54           H  
ATOM   3440  CA  SER A 240       1.071   7.034  13.977  1.00 12.54           C  
ATOM   3441  HA  SER A 240       1.158   6.868  15.051  1.00 12.54           H  
ATOM   3442  C   SER A 240      -0.192   7.870  13.759  1.00 12.54           C  
ATOM   3443  CB  SER A 240       2.295   7.815  13.499  1.00 12.54           C  
ATOM   3444  HB2 SER A 240       2.332   8.776  14.012  1.00 12.54           H  
ATOM   3445  HB3 SER A 240       2.229   7.989  12.425  1.00 12.54           H  
ATOM   3446  O   SER A 240      -0.560   8.670  14.616  1.00 12.54           O  
ATOM   3447  OG  SER A 240       3.474   7.087  13.787  1.00 12.54           O  
ATOM   3448  HG  SER A 240       3.356   6.634  14.625  1.00 12.54           H  
ATOM   3449  N   SER A 241      -0.855   7.680  12.622  1.00  9.06           N  
ATOM   3450  H   SER A 241      -0.443   7.061  11.939  1.00  9.06           H  
ATOM   3451  CA  SER A 241      -2.046   8.415  12.220  1.00  9.06           C  
ATOM   3452  HA  SER A 241      -2.066   9.350  12.780  1.00  9.06           H  
ATOM   3453  C   SER A 241      -3.324   7.624  12.512  1.00  9.06           C  
ATOM   3454  CB  SER A 241      -1.990   8.769  10.733  1.00  9.06           C  
ATOM   3455  HB2 SER A 241      -2.160   7.865  10.148  1.00  9.06           H  
ATOM   3456  HB3 SER A 241      -2.770   9.493  10.499  1.00  9.06           H  
ATOM   3457  O   SER A 241      -3.336   6.384  12.450  1.00  9.06           O  
ATOM   3458  OG  SER A 241      -0.730   9.299  10.388  1.00  9.06           O  
ATOM   3459  HG  SER A 241      -0.143   8.539  10.411  1.00  9.06           H  
ATOM   3460  N   PRO A 242      -4.439   8.320  12.776  1.00  5.03           N  
ATOM   3461  CA  PRO A 242      -5.731   7.671  12.923  1.00  5.03           C  
ATOM   3462  HA  PRO A 242      -5.664   6.902  13.693  1.00  5.03           H  
ATOM   3463  C   PRO A 242      -6.205   7.014  11.623  1.00  5.03           C  
ATOM   3464  CB  PRO A 242      -6.674   8.765  13.408  1.00  5.03           C  
ATOM   3465  HB2 PRO A 242      -7.697   8.624  13.059  1.00  5.03           H  
ATOM   3466  HB3 PRO A 242      -6.633   8.768  14.497  1.00  5.03           H  
ATOM   3467  O   PRO A 242      -5.847   7.427  10.518  1.00  5.03           O  
ATOM   3468  CG  PRO A 242      -6.057  10.055  12.871  1.00  5.03           C  
ATOM   3469  HG2 PRO A 242      -6.327  10.918  13.480  1.00  5.03           H  
ATOM   3470  HG3 PRO A 242      -6.356  10.198  11.833  1.00  5.03           H  
ATOM   3471  CD  PRO A 242      -4.562   9.765  12.936  1.00  5.03           C  
ATOM   3472  HD2 PRO A 242      -4.046  10.315  12.149  1.00  5.03           H  
ATOM   3473  HD3 PRO A 242      -4.177  10.053  13.914  1.00  5.03           H  
ATOM   3474  N   ALA A 243      -7.040   5.987  11.769  1.00  2.98           N  
ATOM   3475  H   ALA A 243      -7.355   5.765  12.702  1.00  2.98           H  
ATOM   3476  CA  ALA A 243      -7.696   5.304  10.659  1.00  2.98           C  
ATOM   3477  HA  ALA A 243      -6.973   5.126   9.863  1.00  2.98           H  
ATOM   3478  C   ALA A 243      -8.840   6.144  10.081  1.00  2.98           C  
ATOM   3479  CB  ALA A 243      -8.218   3.953  11.160  1.00  2.98           C  
ATOM   3480  HB1 ALA A 243      -8.914   4.097  11.986  1.00  2.98           H  
ATOM   3481  HB2 ALA A 243      -7.387   3.330  11.491  1.00  2.98           H  
ATOM   3482  HB3 ALA A 243      -8.734   3.436  10.351  1.00  2.98           H  
ATOM   3483  O   ALA A 243      -9.007   6.203   8.865  1.00  2.98           O  
ATOM   3484  N   THR A 244      -9.609   6.807  10.944  1.00  2.45           N  
ATOM   3485  H   THR A 244      -9.393   6.738  11.928  1.00  2.45           H  
ATOM   3486  CA  THR A 244     -10.787   7.585  10.549  1.00  2.45           C  
ATOM   3487  HA  THR A 244     -10.705   7.865   9.499  1.00  2.45           H  
ATOM   3488  C   THR A 244     -10.872   8.854  11.379  1.00  2.45           C  
ATOM   3489  CB  THR A 244     -12.071   6.756  10.722  1.00  2.45           C  
ATOM   3490  HB  THR A 244     -12.161   6.433  11.760  1.00  2.45           H  
ATOM   3491  O   THR A 244     -10.685   8.813  12.593  1.00  2.45           O  
ATOM   3492  CG2 THR A 244     -13.338   7.523  10.375  1.00  2.45           C  
ATOM   3493 HG21 THR A 244     -14.175   6.834  10.258  1.00  2.45           H  
ATOM   3494 HG22 THR A 244     -13.568   8.199  11.199  1.00  2.45           H  
ATOM   3495 HG23 THR A 244     -13.191   8.102   9.464  1.00  2.45           H  
ATOM   3496  OG1 THR A 244     -12.026   5.615   9.906  1.00  2.45           O  
ATOM   3497  HG1 THR A 244     -12.727   5.020  10.182  1.00  2.45           H  
ATOM   3498  N   ILE A 245     -11.212   9.965  10.730  1.00  3.13           N  
ATOM   3499  H   ILE A 245     -11.321   9.927   9.727  1.00  3.13           H  
ATOM   3500  CA  ILE A 245     -11.636  11.206  11.379  1.00  3.13           C  
ATOM   3501  HA  ILE A 245     -11.741  11.040  12.451  1.00  3.13           H  
ATOM   3502  C   ILE A 245     -13.005  11.560  10.806  1.00  3.13           C  
ATOM   3503  CB  ILE A 245     -10.604  12.334  11.165  1.00  3.13           C  
ATOM   3504  HB  ILE A 245     -10.448  12.461  10.094  1.00  3.13           H  
ATOM   3505  O   ILE A 245     -13.160  11.607   9.587  1.00  3.13           O  
ATOM   3506  CG1 ILE A 245      -9.253  11.972  11.827  1.00  3.13           C  
ATOM   3507 HG12 ILE A 245      -9.359  11.993  12.911  1.00  3.13           H  
ATOM   3508 HG13 ILE A 245      -8.958  10.963  11.539  1.00  3.13           H  
ATOM   3509  CG2 ILE A 245     -11.148  13.658  11.741  1.00  3.13           C  
ATOM   3510 HG21 ILE A 245     -10.420  14.460  11.626  1.00  3.13           H  
ATOM   3511 HG22 ILE A 245     -11.398  13.533  12.795  1.00  3.13           H  
ATOM   3512 HG23 ILE A 245     -12.039  13.969  11.197  1.00  3.13           H  
ATOM   3513  CD1 ILE A 245      -8.106  12.900  11.412  1.00  3.13           C  
ATOM   3514 HD11 ILE A 245      -8.007  12.890  10.326  1.00  3.13           H  
ATOM   3515 HD12 ILE A 245      -8.283  13.918  11.757  1.00  3.13           H  
ATOM   3516 HD13 ILE A 245      -7.174  12.547  11.854  1.00  3.13           H  
ATOM   3517  N   ILE A 246     -13.991  11.773  11.674  1.00  2.03           N  
ATOM   3518  H   ILE A 246     -13.773  11.715  12.658  1.00  2.03           H  
ATOM   3519  CA  ILE A 246     -15.332  12.237  11.304  1.00  2.03           C  
ATOM   3520  HA  ILE A 246     -15.336  12.552  10.260  1.00  2.03           H  
ATOM   3521  C   ILE A 246     -15.652  13.456  12.157  1.00  2.03           C  
ATOM   3522  CB  ILE A 246     -16.398  11.128  11.480  1.00  2.03           C  
ATOM   3523  HB  ILE A 246     -16.340  10.754  12.503  1.00  2.03           H  
ATOM   3524  O   ILE A 246     -15.527  13.413  13.382  1.00  2.03           O  
ATOM   3525  CG1 ILE A 246     -16.143   9.960  10.504  1.00  2.03           C  
ATOM   3526 HG12 ILE A 246     -15.087   9.691  10.531  1.00  2.03           H  
ATOM   3527 HG13 ILE A 246     -16.380  10.284   9.491  1.00  2.03           H  
ATOM   3528  CG2 ILE A 246     -17.819  11.676  11.235  1.00  2.03           C  
ATOM   3529 HG21 ILE A 246     -18.055  12.467  11.947  1.00  2.03           H  
ATOM   3530 HG22 ILE A 246     -17.897  12.085  10.228  1.00  2.03           H  
ATOM   3531 HG23 ILE A 246     -18.564  10.894  11.377  1.00  2.03           H  
ATOM   3532  CD1 ILE A 246     -16.942   8.689  10.818  1.00  2.03           C  
ATOM   3533 HD11 ILE A 246     -16.745   8.374  11.843  1.00  2.03           H  
ATOM   3534 HD12 ILE A 246     -16.629   7.893  10.143  1.00  2.03           H  
ATOM   3535 HD13 ILE A 246     -18.011   8.856  10.688  1.00  2.03           H  
ATOM   3536  N   ASN A 247     -16.100  14.528  11.518  1.00  2.34           N  
ATOM   3537  H   ASN A 247     -16.206  14.485  10.515  1.00  2.34           H  
ATOM   3538  CA  ASN A 247     -16.569  15.723  12.203  1.00  2.34           C  
ATOM   3539  HA  ASN A 247     -16.133  15.761  13.201  1.00  2.34           H  
ATOM   3540  C   ASN A 247     -18.090  15.673  12.375  1.00  2.34           C  
ATOM   3541  CB  ASN A 247     -16.073  16.965  11.454  1.00  2.34           C  
ATOM   3542  HB2 ASN A 247     -16.496  16.986  10.450  1.00  2.34           H  
ATOM   3543  HB3 ASN A 247     -16.396  17.865  11.978  1.00  2.34           H  
ATOM   3544  O   ASN A 247     -18.811  15.082  11.569  1.00  2.34           O  
ATOM   3545  CG  ASN A 247     -14.555  16.987  11.371  1.00  2.34           C  
ATOM   3546  ND2 ASN A 247     -14.011  16.746  10.200  1.00  2.34           N  
ATOM   3547 HD21 ASN A 247     -13.007  16.717  10.088  1.00  2.34           H  
ATOM   3548 HD22 ASN A 247     -14.567  16.472   9.403  1.00  2.34           H  
ATOM   3549  OD1 ASN A 247     -13.864  17.169  12.364  1.00  2.34           O  
ATOM   3550  N   PHE A 248     -18.584  16.307  13.429  1.00  1.82           N  
ATOM   3551  H   PHE A 248     -17.946  16.772  14.058  1.00  1.82           H  
ATOM   3552  CA  PHE A 248     -20.007  16.446  13.695  1.00  1.82           C  
ATOM   3553  HA  PHE A 248     -20.560  16.172  12.797  1.00  1.82           H  
ATOM   3554  C   PHE A 248     -20.327  17.892  14.035  1.00  1.82           C  
ATOM   3555  CB  PHE A 248     -20.465  15.529  14.835  1.00  1.82           C  
ATOM   3556  HB2 PHE A 248     -21.531  15.686  14.996  1.00  1.82           H  
ATOM   3557  HB3 PHE A 248     -19.954  15.835  15.749  1.00  1.82           H  
ATOM   3558  O   PHE A 248     -19.610  18.519  14.817  1.00  1.82           O  
ATOM   3559  CG  PHE A 248     -20.217  14.053  14.622  1.00  1.82           C  
ATOM   3560  CD1 PHE A 248     -21.263  13.213  14.199  1.00  1.82           C  
ATOM   3561  HD1 PHE A 248     -22.248  13.622  14.025  1.00  1.82           H  
ATOM   3562  CD2 PHE A 248     -18.941  13.515  14.867  1.00  1.82           C  
ATOM   3563  HD2 PHE A 248     -18.134  14.157  15.188  1.00  1.82           H  
ATOM   3564  CE1 PHE A 248     -21.032  11.838  14.021  1.00  1.82           C  
ATOM   3565  HE1 PHE A 248     -21.840  11.182  13.731  1.00  1.82           H  
ATOM   3566  CE2 PHE A 248     -18.706  12.149  14.659  1.00  1.82           C  
ATOM   3567  HE2 PHE A 248     -17.714  11.748  14.808  1.00  1.82           H  
ATOM   3568  CZ  PHE A 248     -19.747  11.311  14.237  1.00  1.82           C  
ATOM   3569  HZ  PHE A 248     -19.549  10.260  14.090  1.00  1.82           H  
ATOM   3570  N   HIS A 249     -21.447  18.380  13.519  1.00  1.94           N  
ATOM   3571  H   HIS A 249     -21.972  17.809  12.873  1.00  1.94           H  
ATOM   3572  CA  HIS A 249     -22.024  19.650  13.924  1.00  1.94           C  
ATOM   3573  HA  HIS A 249     -21.368  20.139  14.645  1.00  1.94           H  
ATOM   3574  C   HIS A 249     -23.369  19.406  14.594  1.00  1.94           C  
ATOM   3575  CB  HIS A 249     -22.147  20.578  12.721  1.00  1.94           C  
ATOM   3576  HB2 HIS A 249     -22.902  20.193  12.036  1.00  1.94           H  
ATOM   3577  HB3 HIS A 249     -21.192  20.617  12.197  1.00  1.94           H  
ATOM   3578  O   HIS A 249     -24.320  18.949  13.962  1.00  1.94           O  
ATOM   3579  CG  HIS A 249     -22.507  21.972  13.143  1.00  1.94           C  
ATOM   3580  CD2 HIS A 249     -23.693  22.618  12.931  1.00  1.94           C  
ATOM   3581  HD2 HIS A 249     -24.547  22.219  12.406  1.00  1.94           H  
ATOM   3582  ND1 HIS A 249     -21.691  22.823  13.850  1.00  1.94           N  
ATOM   3583  HD1 HIS A 249     -20.724  22.650  14.086  1.00  1.94           H  
ATOM   3584  CE1 HIS A 249     -22.369  23.962  14.056  1.00  1.94           C  
ATOM   3585  HE1 HIS A 249     -21.978  24.833  14.561  1.00  1.94           H  
ATOM   3586  NE2 HIS A 249     -23.595  23.886  13.519  1.00  1.94           N  
ATOM   3587  N   VAL A 250     -23.436  19.689  15.890  1.00  1.92           N  
ATOM   3588  H   VAL A 250     -22.625  20.088  16.341  1.00  1.92           H  
ATOM   3589  CA  VAL A 250     -24.615  19.441  16.715  1.00  1.92           C  
ATOM   3590  HA  VAL A 250     -25.239  18.697  16.220  1.00  1.92           H  
ATOM   3591  C   VAL A 250     -25.410  20.724  16.861  1.00  1.92           C  
ATOM   3592  CB  VAL A 250     -24.233  18.857  18.081  1.00  1.92           C  
ATOM   3593  HB  VAL A 250     -23.558  19.545  18.590  1.00  1.92           H  
ATOM   3594  O   VAL A 250     -24.901  21.724  17.368  1.00  1.92           O  
ATOM   3595  CG1 VAL A 250     -25.467  18.635  18.967  1.00  1.92           C  
ATOM   3596 HG11 VAL A 250     -26.154  17.933  18.494  1.00  1.92           H  
ATOM   3597 HG12 VAL A 250     -25.984  19.575  19.156  1.00  1.92           H  
ATOM   3598 HG13 VAL A 250     -25.153  18.241  19.934  1.00  1.92           H  
ATOM   3599  CG2 VAL A 250     -23.524  17.512  17.881  1.00  1.92           C  
ATOM   3600 HG21 VAL A 250     -23.191  17.127  18.845  1.00  1.92           H  
ATOM   3601 HG22 VAL A 250     -22.649  17.624  17.241  1.00  1.92           H  
ATOM   3602 HG23 VAL A 250     -24.211  16.798  17.427  1.00  1.92           H  
ATOM   3603  N   THR A 251     -26.679  20.678  16.476  1.00  2.31           N  
ATOM   3604  H   THR A 251     -27.025  19.808  16.097  1.00  2.31           H  
ATOM   3605  CA  THR A 251     -27.643  21.752  16.716  1.00  2.31           C  
ATOM   3606  HA  THR A 251     -27.135  22.616  17.146  1.00  2.31           H  
ATOM   3607  C   THR A 251     -28.692  21.269  17.702  1.00  2.31           C  
ATOM   3608  CB  THR A 251     -28.285  22.218  15.408  1.00  2.31           C  
ATOM   3609  HB  THR A 251     -28.793  21.381  14.928  1.00  2.31           H  
ATOM   3610  O   THR A 251     -29.381  20.283  17.448  1.00  2.31           O  
ATOM   3611  CG2 THR A 251     -29.269  23.368  15.621  1.00  2.31           C  
ATOM   3612 HG21 THR A 251     -30.124  23.028  16.206  1.00  2.31           H  
ATOM   3613 HG22 THR A 251     -28.774  24.193  16.132  1.00  2.31           H  
ATOM   3614 HG23 THR A 251     -29.630  23.710  14.651  1.00  2.31           H  
ATOM   3615  OG1 THR A 251     -27.277  22.708  14.559  1.00  2.31           O  
ATOM   3616  HG1 THR A 251     -26.646  22.000  14.411  1.00  2.31           H  
ATOM   3617  N   VAL A 252     -28.830  21.975  18.824  1.00  2.85           N  
ATOM   3618  H   VAL A 252     -28.245  22.784  18.976  1.00  2.85           H  
ATOM   3619  CA  VAL A 252     -29.881  21.681  19.801  1.00  2.85           C  
ATOM   3620  HA  VAL A 252     -30.152  20.631  19.693  1.00  2.85           H  
ATOM   3621  C   VAL A 252     -31.110  22.515  19.476  1.00  2.85           C  
ATOM   3622  CB  VAL A 252     -29.404  21.831  21.252  1.00  2.85           C  
ATOM   3623  HB  VAL A 252     -29.040  22.844  21.424  1.00  2.85           H  
ATOM   3624  O   VAL A 252     -31.083  23.745  19.552  1.00  2.85           O  
ATOM   3625  CG1 VAL A 252     -30.537  21.529  22.244  1.00  2.85           C  
ATOM   3626 HG11 VAL A 252     -31.327  22.274  22.155  1.00  2.85           H  
ATOM   3627 HG12 VAL A 252     -30.150  21.551  23.263  1.00  2.85           H  
ATOM   3628 HG13 VAL A 252     -30.950  20.540  22.045  1.00  2.85           H  
ATOM   3629  CG2 VAL A 252     -28.264  20.833  21.499  1.00  2.85           C  
ATOM   3630 HG21 VAL A 252     -27.395  21.082  20.890  1.00  2.85           H  
ATOM   3631 HG22 VAL A 252     -27.963  20.850  22.546  1.00  2.85           H  
ATOM   3632 HG23 VAL A 252     -28.591  19.823  21.255  1.00  2.85           H  
ATOM   3633  N   LEU A 253     -32.190  21.841  19.092  1.00  4.59           N  
ATOM   3634  H   LEU A 253     -32.145  20.833  19.105  1.00  4.59           H  
ATOM   3635  CA  LEU A 253     -33.451  22.488  18.758  1.00  4.59           C  
ATOM   3636  HA  LEU A 253     -33.219  23.410  18.226  1.00  4.59           H  
ATOM   3637  C   LEU A 253     -34.200  22.830  20.054  1.00  4.59           C  
ATOM   3638  CB  LEU A 253     -34.282  21.595  17.821  1.00  4.59           C  
ATOM   3639  HB2 LEU A 253     -34.530  20.674  18.349  1.00  4.59           H  
ATOM   3640  HB3 LEU A 253     -35.217  22.107  17.596  1.00  4.59           H  
ATOM   3641  O   LEU A 253     -34.268  21.983  20.952  1.00  4.59           O  
ATOM   3642  CG  LEU A 253     -33.587  21.221  16.497  1.00  4.59           C  
ATOM   3643  HG  LEU A 253     -32.653  20.698  16.703  1.00  4.59           H  
ATOM   3644  CD1 LEU A 253     -34.499  20.280  15.711  1.00  4.59           C  
ATOM   3645 HD11 LEU A 253     -34.650  19.358  16.273  1.00  4.59           H  
ATOM   3646 HD12 LEU A 253     -35.460  20.756  15.515  1.00  4.59           H  
ATOM   3647 HD13 LEU A 253     -34.034  20.027  14.758  1.00  4.59           H  
ATOM   3648  CD2 LEU A 253     -33.291  22.448  15.631  1.00  4.59           C  
ATOM   3649 HD21 LEU A 253     -32.859  22.121  14.685  1.00  4.59           H  
ATOM   3650 HD22 LEU A 253     -32.566  23.094  16.127  1.00  4.59           H  
ATOM   3651 HD23 LEU A 253     -34.209  23.000  15.430  1.00  4.59           H  
ATOM   3652  N   PRO A 254     -34.800  24.030  20.178  1.00 10.72           N  
ATOM   3653  CA  PRO A 254     -35.661  24.340  21.312  1.00 10.72           C  
ATOM   3654  HA  PRO A 254     -35.062  24.383  22.222  1.00 10.72           H  
ATOM   3655  C   PRO A 254     -36.735  23.266  21.429  1.00 10.72           C  
ATOM   3656  CB  PRO A 254     -36.292  25.707  21.018  1.00 10.72           C  
ATOM   3657  HB2 PRO A 254     -37.291  25.582  20.601  1.00 10.72           H  
ATOM   3658  HB3 PRO A 254     -36.333  26.329  21.912  1.00 10.72           H  
ATOM   3659  O   PRO A 254     -37.233  22.793  20.401  1.00 10.72           O  
ATOM   3660  CG  PRO A 254     -35.382  26.316  19.952  1.00 10.72           C  
ATOM   3661  HG2 PRO A 254     -34.564  26.848  20.438  1.00 10.72           H  
ATOM   3662  HG3 PRO A 254     -35.928  26.983  19.285  1.00 10.72           H  
ATOM   3663  CD  PRO A 254     -34.822  25.108  19.207  1.00 10.72           C  
ATOM   3664  HD2 PRO A 254     -33.823  25.337  18.838  1.00 10.72           H  
ATOM   3665  HD3 PRO A 254     -35.482  24.839  18.382  1.00 10.72           H  
ATOM   3666  N   LYS A 255     -37.139  22.911  22.658  1.00 24.20           N  
ATOM   3667  H   LYS A 255     -36.663  23.296  23.461  1.00 24.20           H  
ATOM   3668  CA  LYS A 255     -38.356  22.112  22.830  1.00 24.20           C  
ATOM   3669  HA  LYS A 255     -38.183  21.108  22.444  1.00 24.20           H  
ATOM   3670  C   LYS A 255     -39.430  22.767  21.987  1.00 24.20           C  
ATOM   3671  CB  LYS A 255     -38.823  22.049  24.292  1.00 24.20           C  
ATOM   3672  HB2 LYS A 255     -38.591  22.982  24.806  1.00 24.20           H  
ATOM   3673  HB3 LYS A 255     -39.903  21.906  24.310  1.00 24.20           H  
ATOM   3674  O   LYS A 255     -39.756  23.933  22.217  1.00 24.20           O  
ATOM   3675  CG  LYS A 255     -38.178  20.866  25.011  1.00 24.20           C  
ATOM   3676  HG2 LYS A 255     -37.102  21.025  25.081  1.00 24.20           H  
ATOM   3677  HG3 LYS A 255     -38.364  19.957  24.438  1.00 24.20           H  
ATOM   3678  CD  LYS A 255     -38.757  20.695  26.416  1.00 24.20           C  
ATOM   3679  HD2 LYS A 255     -38.486  21.558  27.025  1.00 24.20           H  
ATOM   3680  HD3 LYS A 255     -39.841  20.604  26.359  1.00 24.20           H  
ATOM   3681  CE  LYS A 255     -38.156  19.418  26.997  1.00 24.20           C  
ATOM   3682  HE2 LYS A 255     -37.070  19.502  26.947  1.00 24.20           H  
ATOM   3683  HE3 LYS A 255     -38.430  18.581  26.355  1.00 24.20           H  
ATOM   3684  NZ  LYS A 255     -38.607  19.175  28.388  1.00 24.20           N  
ATOM   3685  HZ1 LYS A 255     -38.314  19.932  28.989  1.00 24.20           H  
ATOM   3686  HZ2 LYS A 255     -38.199  18.315  28.724  1.00 24.20           H  
ATOM   3687  HZ3 LYS A 255     -39.613  19.085  28.417  1.00 24.20           H  
ATOM   3688  N   MET A 256     -39.963  22.028  21.017  1.00 38.07           N  
ATOM   3689  H   MET A 256     -39.568  21.124  20.799  1.00 38.07           H  
ATOM   3690  CA  MET A 256     -41.202  22.451  20.410  1.00 38.07           C  
ATOM   3691  HA  MET A 256     -41.086  23.454  20.000  1.00 38.07           H  
ATOM   3692  C   MET A 256     -42.190  22.509  21.562  1.00 38.07           C  
ATOM   3693  CB  MET A 256     -41.674  21.514  19.290  1.00 38.07           C  
ATOM   3694  HB2 MET A 256     -41.620  20.472  19.606  1.00 38.07           H  
ATOM   3695  HB3 MET A 256     -42.715  21.754  19.076  1.00 38.07           H  
ATOM   3696  O   MET A 256     -42.691  21.485  22.028  1.00 38.07           O  
ATOM   3697  CG  MET A 256     -40.871  21.714  18.001  1.00 38.07           C  
ATOM   3698  HG2 MET A 256     -40.597  22.766  17.919  1.00 38.07           H  
ATOM   3699  HG3 MET A 256     -39.951  21.132  18.051  1.00 38.07           H  
ATOM   3700  SD  MET A 256     -41.801  21.250  16.512  1.00 38.07           S  
ATOM   3701  CE  MET A 256     -41.629  22.782  15.556  1.00 38.07           C  
ATOM   3702  HE1 MET A 256     -40.573  22.986  15.380  1.00 38.07           H  
ATOM   3703  HE2 MET A 256     -42.137  22.672  14.598  1.00 38.07           H  
ATOM   3704  HE3 MET A 256     -42.072  23.610  16.108  1.00 38.07           H  
ATOM   3705  N   ILE A 257     -42.463  23.724  22.030  1.00 45.48           N  
ATOM   3706  H   ILE A 257     -41.870  24.488  21.738  1.00 45.48           H  
ATOM   3707  CA  ILE A 257     -43.775  24.032  22.544  1.00 45.48           C  
ATOM   3708  HA  ILE A 257     -44.029  23.351  23.356  1.00 45.48           H  
ATOM   3709  C   ILE A 257     -44.643  23.738  21.330  1.00 45.48           C  
ATOM   3710  CB  ILE A 257     -43.890  25.491  23.043  1.00 45.48           C  
ATOM   3711  HB  ILE A 257     -43.780  26.168  22.196  1.00 45.48           H  
ATOM   3712  O   ILE A 257     -44.794  24.568  20.435  1.00 45.48           O  
ATOM   3713  CG1 ILE A 257     -42.783  25.829  24.070  1.00 45.48           C  
ATOM   3714 HG12 ILE A 257     -41.806  25.629  23.629  1.00 45.48           H  
ATOM   3715 HG13 ILE A 257     -42.893  25.194  24.949  1.00 45.48           H  
ATOM   3716  CG2 ILE A 257     -45.290  25.689  23.656  1.00 45.48           C  
ATOM   3717 HG21 ILE A 257     -46.062  25.435  22.930  1.00 45.48           H  
ATOM   3718 HG22 ILE A 257     -45.412  25.063  24.541  1.00 45.48           H  
ATOM   3719 HG23 ILE A 257     -45.440  26.734  23.929  1.00 45.48           H  
ATOM   3720  CD1 ILE A 257     -42.775  27.299  24.509  1.00 45.48           C  
ATOM   3721 HD11 ILE A 257     -41.894  27.485  25.123  1.00 45.48           H  
ATOM   3722 HD12 ILE A 257     -42.741  27.949  23.635  1.00 45.48           H  
ATOM   3723 HD13 ILE A 257     -43.662  27.527  25.101  1.00 45.48           H  
ATOM   3724  N   LYS A 258     -45.119  22.492  21.232  1.00 52.75           N  
ATOM   3725  H   LYS A 258     -44.801  21.815  21.911  1.00 52.75           H  
ATOM   3726  CA  LYS A 258     -46.337  22.232  20.501  1.00 52.75           C  
ATOM   3727  HA  LYS A 258     -46.247  22.545  19.461  1.00 52.75           H  
ATOM   3728  C   LYS A 258     -47.320  23.150  21.202  1.00 52.75           C  
ATOM   3729  CB  LYS A 258     -46.757  20.752  20.583  1.00 52.75           C  
ATOM   3730  HB2 LYS A 258     -46.674  20.405  21.613  1.00 52.75           H  
ATOM   3731  HB3 LYS A 258     -47.805  20.684  20.292  1.00 52.75           H  
ATOM   3732  O   LYS A 258     -47.832  22.819  22.267  1.00 52.75           O  
ATOM   3733  CG  LYS A 258     -45.939  19.836  19.660  1.00 52.75           C  
ATOM   3734  HG2 LYS A 258     -44.890  19.865  19.954  1.00 52.75           H  
ATOM   3735  HG3 LYS A 258     -46.030  20.188  18.632  1.00 52.75           H  
ATOM   3736  CD  LYS A 258     -46.457  18.392  19.750  1.00 52.75           C  
ATOM   3737  HD2 LYS A 258     -47.515  18.376  19.489  1.00 52.75           H  
ATOM   3738  HD3 LYS A 258     -46.344  18.043  20.777  1.00 52.75           H  
ATOM   3739  CE  LYS A 258     -45.680  17.469  18.803  1.00 52.75           C  
ATOM   3740  HE2 LYS A 258     -44.618  17.551  19.036  1.00 52.75           H  
ATOM   3741  HE3 LYS A 258     -45.823  17.818  17.780  1.00 52.75           H  
ATOM   3742  NZ  LYS A 258     -46.122  16.058  18.937  1.00 52.75           N  
ATOM   3743  HZ1 LYS A 258     -45.970  15.737  19.883  1.00 52.75           H  
ATOM   3744  HZ2 LYS A 258     -47.106  15.972  18.726  1.00 52.75           H  
ATOM   3745  HZ3 LYS A 258     -45.595  15.462  18.314  1.00 52.75           H  
ATOM   3746  N   GLU A 259     -47.537  24.331  20.632  1.00 53.52           N  
ATOM   3747  H   GLU A 259     -46.910  24.631  19.899  1.00 53.52           H  
ATOM   3748  CA  GLU A 259     -48.880  24.856  20.634  1.00 53.52           C  
ATOM   3749  HA  GLU A 259     -49.215  25.064  21.650  1.00 53.52           H  
ATOM   3750  C   GLU A 259     -49.692  23.704  20.058  1.00 53.52           C  
ATOM   3751  CB  GLU A 259     -49.010  26.126  19.782  1.00 53.52           C  
ATOM   3752  HB2 GLU A 259     -50.073  26.307  19.619  1.00 53.52           H  
ATOM   3753  HB3 GLU A 259     -48.533  25.970  18.815  1.00 53.52           H  
ATOM   3754  O   GLU A 259     -49.678  23.446  18.851  1.00 53.52           O  
ATOM   3755  CG  GLU A 259     -48.410  27.365  20.462  1.00 53.52           C  
ATOM   3756  HG2 GLU A 259     -47.328  27.246  20.526  1.00 53.52           H  
ATOM   3757  HG3 GLU A 259     -48.805  27.428  21.476  1.00 53.52           H  
ATOM   3758  CD  GLU A 259     -48.743  28.667  19.709  1.00 53.52           C  
ATOM   3759  OE1 GLU A 259     -48.611  29.741  20.338  1.00 53.52           O  
ATOM   3760  OE2 GLU A 259     -49.139  28.591  18.519  1.00 53.52           O  
ATOM   3761  N   GLU A 260     -50.285  22.911  20.948  1.00 56.91           N  
ATOM   3762  H   GLU A 260     -50.083  23.045  21.929  1.00 56.91           H  
ATOM   3763  CA  GLU A 260     -51.421  22.089  20.608  1.00 56.91           C  
ATOM   3764  HA  GLU A 260     -51.169  21.379  19.820  1.00 56.91           H  
ATOM   3765  C   GLU A 260     -52.443  23.082  20.080  1.00 56.91           C  
ATOM   3766  CB  GLU A 260     -51.955  21.330  21.835  1.00 56.91           C  
ATOM   3767  HB2 GLU A 260     -52.009  22.011  22.685  1.00 56.91           H  
ATOM   3768  HB3 GLU A 260     -52.962  20.982  21.605  1.00 56.91           H  
ATOM   3769  O   GLU A 260     -53.246  23.633  20.829  1.00 56.91           O  
ATOM   3770  CG  GLU A 260     -51.111  20.104  22.201  1.00 56.91           C  
ATOM   3771  HG2 GLU A 260     -51.014  19.474  21.317  1.00 56.91           H  
ATOM   3772  HG3 GLU A 260     -50.112  20.432  22.489  1.00 56.91           H  
ATOM   3773  CD  GLU A 260     -51.734  19.291  23.349  1.00 56.91           C  
ATOM   3774  OE1 GLU A 260     -51.528  18.056  23.344  1.00 56.91           O  
ATOM   3775  OE2 GLU A 260     -52.397  19.899  24.220  1.00 56.91           O  
ATOM   3776  N   LYS A 261     -52.371  23.386  18.778  1.00 56.34           N  
ATOM   3777  H   LYS A 261     -51.564  23.066  18.263  1.00 56.34           H  
ATOM   3778  CA  LYS A 261     -53.504  23.971  18.090  1.00 56.34           C  
ATOM   3779  HA  LYS A 261     -53.709  24.948  18.528  1.00 56.34           H  
ATOM   3780  C   LYS A 261     -54.635  23.000  18.387  1.00 56.34           C  
ATOM   3781  CB  LYS A 261     -53.263  24.124  16.587  1.00 56.34           C  
ATOM   3782  HB2 LYS A 261     -52.683  23.283  16.207  1.00 56.34           H  
ATOM   3783  HB3 LYS A 261     -54.228  24.142  16.081  1.00 56.34           H  
ATOM   3784  O   LYS A 261     -54.506  21.834  17.997  1.00 56.34           O  
ATOM   3785  CG  LYS A 261     -52.544  25.447  16.313  1.00 56.34           C  
ATOM   3786  HG2 LYS A 261     -51.549  25.420  16.758  1.00 56.34           H  
ATOM   3787  HG3 LYS A 261     -53.109  26.264  16.763  1.00 56.34           H  
ATOM   3788  CD  LYS A 261     -52.428  25.699  14.809  1.00 56.34           C  
ATOM   3789  HD2 LYS A 261     -53.420  25.690  14.358  1.00 56.34           H  
ATOM   3790  HD3 LYS A 261     -51.815  24.915  14.364  1.00 56.34           H  
ATOM   3791  CE  LYS A 261     -51.772  27.066  14.601  1.00 56.34           C  
ATOM   3792  HE2 LYS A 261     -50.829  27.082  15.148  1.00 56.34           H  
ATOM   3793  HE3 LYS A 261     -52.410  27.832  15.043  1.00 56.34           H  
ATOM   3794  NZ  LYS A 261     -51.536  27.346  13.166  1.00 56.34           N  
ATOM   3795  HZ1 LYS A 261     -51.092  28.247  13.069  1.00 56.34           H  
ATOM   3796  HZ2 LYS A 261     -52.408  27.348  12.656  1.00 56.34           H  
ATOM   3797  HZ3 LYS A 261     -50.919  26.646  12.778  1.00 56.34           H  
ATOM   3798  N   PRO A 262     -55.676  23.435  19.117  1.00 54.19           N  
ATOM   3799  CA  PRO A 262     -56.778  22.560  19.455  1.00 54.19           C  
ATOM   3800  HA  PRO A 262     -56.437  21.793  20.150  1.00 54.19           H  
ATOM   3801  C   PRO A 262     -57.255  21.944  18.149  1.00 54.19           C  
ATOM   3802  CB  PRO A 262     -57.842  23.447  20.109  1.00 54.19           C  
ATOM   3803  HB2 PRO A 262     -58.578  23.765  19.370  1.00 54.19           H  
ATOM   3804  HB3 PRO A 262     -58.336  22.936  20.935  1.00 54.19           H  
ATOM   3805  O   PRO A 262     -57.449  22.674  17.170  1.00 54.19           O  
ATOM   3806  CG  PRO A 262     -57.059  24.666  20.592  1.00 54.19           C  
ATOM   3807  HG2 PRO A 262     -57.677  25.564  20.615  1.00 54.19           H  
ATOM   3808  HG3 PRO A 262     -56.643  24.462  21.578  1.00 54.19           H  
ATOM   3809  CD  PRO A 262     -55.924  24.788  19.586  1.00 54.19           C  
ATOM   3810  HD2 PRO A 262     -55.055  25.223  20.079  1.00 54.19           H  
ATOM   3811  HD3 PRO A 262     -56.238  25.409  18.747  1.00 54.19           H  
ATOM   3812  N   SER A 263     -57.368  20.620  18.098  1.00 55.94           N  
ATOM   3813  H   SER A 263     -57.218  20.061  18.926  1.00 55.94           H  
ATOM   3814  CA  SER A 263     -57.975  19.965  16.947  1.00 55.94           C  
ATOM   3815  HA  SER A 263     -57.320  20.111  16.089  1.00 55.94           H  
ATOM   3816  C   SER A 263     -59.327  20.649  16.710  1.00 55.94           C  
ATOM   3817  CB  SER A 263     -58.127  18.457  17.187  1.00 55.94           C  
ATOM   3818  HB2 SER A 263     -57.191  17.968  16.916  1.00 55.94           H  
ATOM   3819  HB3 SER A 263     -58.921  18.066  16.552  1.00 55.94           H  
ATOM   3820  O   SER A 263     -60.141  20.705  17.637  1.00 55.94           O  
ATOM   3821  OG  SER A 263     -58.400  18.163  18.547  1.00 55.94           O  
ATOM   3822  HG  SER A 263     -58.708  17.256  18.621  1.00 55.94           H  
ATOM   3823  N   PRO A 264     -59.558  21.270  15.537  1.00 55.46           N  
ATOM   3824  CA  PRO A 264     -60.819  21.948  15.291  1.00 55.46           C  
ATOM   3825  HA  PRO A 264     -60.943  22.757  16.011  1.00 55.46           H  
ATOM   3826  C   PRO A 264     -61.938  20.922  15.478  1.00 55.46           C  
ATOM   3827  CB  PRO A 264     -60.725  22.537  13.881  1.00 55.46           C  
ATOM   3828  HB2 PRO A 264     -60.399  23.575  13.945  1.00 55.46           H  
ATOM   3829  HB3 PRO A 264     -61.672  22.470  13.344  1.00 55.46           H  
ATOM   3830  O   PRO A 264     -61.870  19.812  14.951  1.00 55.46           O  
ATOM   3831  CG  PRO A 264     -59.633  21.706  13.207  1.00 55.46           C  
ATOM   3832  HG2 PRO A 264     -59.104  22.275  12.443  1.00 55.46           H  
ATOM   3833  HG3 PRO A 264     -60.077  20.809  12.776  1.00 55.46           H  
ATOM   3834  CD  PRO A 264     -58.710  21.310  14.358  1.00 55.46           C  
ATOM   3835  HD2 PRO A 264     -58.262  20.338  14.152  1.00 55.46           H  
ATOM   3836  HD3 PRO A 264     -57.938  22.066  14.495  1.00 55.46           H  
ATOM   3837  N   ASN A 265     -62.906  21.272  16.324  1.00 63.44           N  
ATOM   3838  H   ASN A 265     -62.837  22.179  16.764  1.00 63.44           H  
ATOM   3839  CA  ASN A 265     -63.941  20.359  16.795  1.00 63.44           C  
ATOM   3840  HA  ASN A 265     -63.438  19.503  17.246  1.00 63.44           H  
ATOM   3841  C   ASN A 265     -64.818  19.795  15.665  1.00 63.44           C  
ATOM   3842  CB  ASN A 265     -64.797  21.081  17.864  1.00 63.44           C  
ATOM   3843  HB2 ASN A 265     -65.853  20.852  17.724  1.00 63.44           H  
ATOM   3844  HB3 ASN A 265     -64.697  22.161  17.755  1.00 63.44           H  
ATOM   3845  O   ASN A 265     -64.830  20.273  14.532  1.00 63.44           O  
ATOM   3846  CG  ASN A 265     -64.454  20.685  19.289  1.00 63.44           C  
ATOM   3847  ND2 ASN A 265     -64.619  21.581  20.232  1.00 63.44           N  
ATOM   3848 HD21 ASN A 265     -64.942  22.513  20.016  1.00 63.44           H  
ATOM   3849 HD22 ASN A 265     -64.364  21.283  21.163  1.00 63.44           H  
ATOM   3850  OD1 ASN A 265     -64.085  19.563  19.583  1.00 63.44           O  
ATOM   3851  N   ILE A 266     -65.606  18.796  16.062  1.00 61.12           N  
ATOM   3852  H   ILE A 266     -65.494  18.521  17.027  1.00 61.12           H  
ATOM   3853  CA  ILE A 266     -66.639  18.075  15.315  1.00 61.12           C  
ATOM   3854  HA  ILE A 266     -66.160  17.403  14.604  1.00 61.12           H  
ATOM   3855  C   ILE A 266     -67.538  19.053  14.545  1.00 61.12           C  
ATOM   3856  CB  ILE A 266     -67.467  17.233  16.326  1.00 61.12           C  
ATOM   3857  HB  ILE A 266     -67.966  17.920  17.008  1.00 61.12           H  
ATOM   3858  O   ILE A 266     -68.453  19.655  15.108  1.00 61.12           O  
ATOM   3859  CG1 ILE A 266     -66.566  16.298  17.177  1.00 61.12           C  
ATOM   3860 HG12 ILE A 266     -66.174  15.499  16.548  1.00 61.12           H  
ATOM   3861 HG13 ILE A 266     -65.715  16.845  17.583  1.00 61.12           H  
ATOM   3862  CG2 ILE A 266     -68.550  16.407  15.604  1.00 61.12           C  
ATOM   3863 HG21 ILE A 266     -69.217  17.059  15.041  1.00 61.12           H  
ATOM   3864 HG22 ILE A 266     -68.088  15.695  14.919  1.00 61.12           H  
ATOM   3865 HG23 ILE A 266     -69.164  15.867  16.325  1.00 61.12           H  
ATOM   3866  CD1 ILE A 266     -67.279  15.684  18.387  1.00 61.12           C  
ATOM   3867 HD11 ILE A 266     -67.721  16.471  18.998  1.00 61.12           H  
ATOM   3868 HD12 ILE A 266     -68.056  14.990  18.066  1.00 61.12           H  
ATOM   3869 HD13 ILE A 266     -66.555  15.134  18.989  1.00 61.12           H  
ATOM   3870  N   VAL A 267     -67.305  19.196  13.241  1.00 62.02           N  
ATOM   3871  H   VAL A 267     -66.481  18.770  12.840  1.00 62.02           H  
ATOM   3872  CA  VAL A 267     -68.277  19.834  12.353  1.00 62.02           C  
ATOM   3873  HA  VAL A 267     -68.656  20.734  12.839  1.00 62.02           H  
ATOM   3874  C   VAL A 267     -69.419  18.838  12.193  1.00 62.02           C  
ATOM   3875  CB  VAL A 267     -67.674  20.247  10.992  1.00 62.02           C  
ATOM   3876  HB  VAL A 267     -67.533  19.368  10.363  1.00 62.02           H  
ATOM   3877  O   VAL A 267     -69.297  17.869  11.448  1.00 62.02           O  
ATOM   3878  CG1 VAL A 267     -68.622  21.223  10.283  1.00 62.02           C  
ATOM   3879 HG11 VAL A 267     -69.588  20.747  10.117  1.00 62.02           H  
ATOM   3880 HG12 VAL A 267     -68.763  22.120  10.886  1.00 62.02           H  
ATOM   3881 HG13 VAL A 267     -68.208  21.503   9.314  1.00 62.02           H  
ATOM   3882  CG2 VAL A 267     -66.309  20.933  11.136  1.00 62.02           C  
ATOM   3883 HG21 VAL A 267     -65.574  20.235  11.536  1.00 62.02           H  
ATOM   3884 HG22 VAL A 267     -66.389  21.786  11.809  1.00 62.02           H  
ATOM   3885 HG23 VAL A 267     -65.960  21.272  10.161  1.00 62.02           H  
ATOM   3886  N   THR A 268     -70.504  19.019  12.946  1.00 63.23           N  
ATOM   3887  H   THR A 268     -70.491  19.725  13.669  1.00 63.23           H  
ATOM   3888  CA  THR A 268     -71.740  18.250  12.761  1.00 63.23           C  
ATOM   3889  HA  THR A 268     -71.500  17.198  12.915  1.00 63.23           H  
ATOM   3890  C   THR A 268     -72.224  18.480  11.327  1.00 63.23           C  
ATOM   3891  CB  THR A 268     -72.852  18.648  13.755  1.00 63.23           C  
ATOM   3892  HB  THR A 268     -73.757  18.920  13.211  1.00 63.23           H  
ATOM   3893  O   THR A 268     -72.533  19.628  10.993  1.00 63.23           O  
ATOM   3894  CG2 THR A 268     -73.200  17.488  14.685  1.00 63.23           C  
ATOM   3895 HG21 THR A 268     -73.562  16.643  14.100  1.00 63.23           H  
ATOM   3896 HG22 THR A 268     -73.983  17.801  15.375  1.00 63.23           H  
ATOM   3897 HG23 THR A 268     -72.318  17.191  15.253  1.00 63.23           H  
ATOM   3898  OG1 THR A 268     -72.478  19.738  14.571  1.00 63.23           O  
ATOM   3899  HG1 THR A 268     -72.667  20.536  14.072  1.00 63.23           H  
ATOM   3900  N   PRO A 269     -72.245  17.451  10.459  1.00 63.14           N  
ATOM   3901  CA  PRO A 269     -72.665  17.613   9.074  1.00 63.14           C  
ATOM   3902  HA  PRO A 269     -72.067  18.386   8.591  1.00 63.14           H  
ATOM   3903  C   PRO A 269     -74.137  18.030   9.060  1.00 63.14           C  
ATOM   3904  CB  PRO A 269     -72.388  16.267   8.393  1.00 63.14           C  
ATOM   3905  HB2 PRO A 269     -73.140  16.022   7.643  1.00 63.14           H  
ATOM   3906  HB3 PRO A 269     -71.398  16.297   7.937  1.00 63.14           H  
ATOM   3907  O   PRO A 269     -75.012  17.254   9.439  1.00 63.14           O  
ATOM   3908  CG  PRO A 269     -72.380  15.259   9.540  1.00 63.14           C  
ATOM   3909  HG2 PRO A 269     -71.727  14.411   9.331  1.00 63.14           H  
ATOM   3910  HG3 PRO A 269     -73.398  14.917   9.728  1.00 63.14           H  
ATOM   3911  CD  PRO A 269     -71.891  16.067  10.736  1.00 63.14           C  
ATOM   3912  HD2 PRO A 269     -72.374  15.703  11.643  1.00 63.14           H  
ATOM   3913  HD3 PRO A 269     -70.808  15.972  10.818  1.00 63.14           H  
ATOM   3914  N   GLY A 270     -74.391  19.291   8.710  1.00 71.80           N  
ATOM   3915  H   GLY A 270     -73.612  19.893   8.486  1.00 71.80           H  
ATOM   3916  CA  GLY A 270     -75.736  19.858   8.686  1.00 71.80           C  
ATOM   3917  HA2 GLY A 270     -76.198  19.710   9.661  1.00 71.80           H  
ATOM   3918  HA3 GLY A 270     -75.685  20.928   8.486  1.00 71.80           H  
ATOM   3919  C   GLY A 270     -76.619  19.209   7.620  1.00 71.80           C  
ATOM   3920  O   GLY A 270     -76.129  18.732   6.596  1.00 71.80           O  
ATOM   3921  N   GLU A 271     -77.928  19.220   7.871  1.00 69.06           N  
ATOM   3922  H   GLU A 271     -78.244  19.611   8.747  1.00 69.06           H  
ATOM   3923  CA  GLU A 271     -78.984  18.743   6.972  1.00 69.06           C  
ATOM   3924  HA  GLU A 271     -78.786  17.713   6.678  1.00 69.06           H  
ATOM   3925  C   GLU A 271     -79.033  19.607   5.702  1.00 69.06           C  
ATOM   3926  CB  GLU A 271     -80.338  18.796   7.710  1.00 69.06           C  
ATOM   3927  HB2 GLU A 271     -81.136  18.605   6.992  1.00 69.06           H  
ATOM   3928  HB3 GLU A 271     -80.472  19.800   8.114  1.00 69.06           H  
ATOM   3929  O   GLU A 271     -79.753  20.603   5.637  1.00 69.06           O  
ATOM   3930  CG  GLU A 271     -80.466  17.766   8.842  1.00 69.06           C  
ATOM   3931  HG2 GLU A 271     -79.622  17.877   9.523  1.00 69.06           H  
ATOM   3932  HG3 GLU A 271     -80.415  16.767   8.408  1.00 69.06           H  
ATOM   3933  CD  GLU A 271     -81.768  17.930   9.647  1.00 69.06           C  
ATOM   3934  OE1 GLU A 271     -82.353  16.889  10.022  1.00 69.06           O  
ATOM   3935  OE2 GLU A 271     -82.146  19.091   9.925  1.00 69.06           O  
ATOM   3936  N   ALA A 272     -78.227  19.280   4.692  1.00 71.50           N  
ATOM   3937  H   ALA A 272     -77.556  18.535   4.818  1.00 71.50           H  
ATOM   3938  CA  ALA A 272     -78.295  19.986   3.418  1.00 71.50           C  
ATOM   3939  HA  ALA A 272     -78.199  21.051   3.629  1.00 71.50           H  
ATOM   3940  C   ALA A 272     -79.668  19.760   2.756  1.00 71.50           C  
ATOM   3941  CB  ALA A 272     -77.117  19.593   2.524  1.00 71.50           C  
ATOM   3942  HB1 ALA A 272     -77.159  20.162   1.595  1.00 71.50           H  
ATOM   3943  HB2 ALA A 272     -77.172  18.530   2.292  1.00 71.50           H  
ATOM   3944  HB3 ALA A 272     -76.178  19.806   3.035  1.00 71.50           H  
ATOM   3945  O   ALA A 272     -80.144  18.631   2.626  1.00 71.50           O  
ATOM   3946  N   THR A 273     -80.293  20.875   2.382  1.00 72.51           N  
ATOM   3947  H   THR A 273     -79.825  21.743   2.601  1.00 72.51           H  
ATOM   3948  CA  THR A 273     -81.717  21.021   2.066  1.00 72.51           C  
ATOM   3949  HA  THR A 273     -82.274  20.584   2.894  1.00 72.51           H  
ATOM   3950  C   THR A 273     -82.168  20.336   0.772  1.00 72.51           C  
ATOM   3951  CB  THR A 273     -82.057  22.524   2.009  1.00 72.51           C  
ATOM   3952  HB  THR A 273     -81.594  22.961   1.124  1.00 72.51           H  
ATOM   3953  O   THR A 273     -81.420  20.168  -0.186  1.00 72.51           O  
ATOM   3954  CG2 THR A 273     -83.551  22.854   2.000  1.00 72.51           C  
ATOM   3955 HG21 THR A 273     -84.052  22.321   2.808  1.00 72.51           H  
ATOM   3956 HG22 THR A 273     -83.992  22.576   1.043  1.00 72.51           H  
ATOM   3957 HG23 THR A 273     -83.695  23.926   2.133  1.00 72.51           H  
ATOM   3958  OG1 THR A 273     -81.537  23.173   3.148  1.00 72.51           O  
ATOM   3959  HG1 THR A 273     -81.773  24.102   3.095  1.00 72.51           H  
ATOM   3960  N   THR A 274     -83.464  20.027   0.762  1.00 70.97           N  
ATOM   3961  H   THR A 274     -83.937  20.158   1.644  1.00 70.97           H  
ATOM   3962  CA  THR A 274     -84.346  19.417  -0.245  1.00 70.97           C  
ATOM   3963  HA  THR A 274     -83.978  18.411  -0.448  1.00 70.97           H  
ATOM   3964  C   THR A 274     -84.439  20.159  -1.593  1.00 70.97           C  
ATOM   3965  CB  THR A 274     -85.762  19.323   0.387  1.00 70.97           C  
ATOM   3966  HB  THR A 274     -86.329  20.230   0.175  1.00 70.97           H  
ATOM   3967  O   THR A 274     -85.545  20.491  -2.027  1.00 70.97           O  
ATOM   3968  CG2 THR A 274     -86.554  18.114  -0.103  1.00 70.97           C  
ATOM   3969 HG21 THR A 274     -86.032  17.195   0.168  1.00 70.97           H  
ATOM   3970 HG22 THR A 274     -86.655  18.160  -1.187  1.00 70.97           H  
ATOM   3971 HG23 THR A 274     -87.549  18.115   0.342  1.00 70.97           H  
ATOM   3972  OG1 THR A 274     -85.713  19.229   1.799  1.00 70.97           O  
ATOM   3973  HG1 THR A 274     -86.598  19.024   2.110  1.00 70.97           H  
ATOM   3974  N   GLU A 275     -83.320  20.496  -2.243  1.00 74.32           N  
ATOM   3975  H   GLU A 275     -82.423  20.254  -1.847  1.00 74.32           H  
ATOM   3976  CA  GLU A 275     -83.374  21.335  -3.448  1.00 74.32           C  
ATOM   3977  HA  GLU A 275     -83.833  22.270  -3.127  1.00 74.32           H  
ATOM   3978  C   GLU A 275     -84.314  20.792  -4.538  1.00 74.32           C  
ATOM   3979  CB  GLU A 275     -81.995  21.701  -4.017  1.00 74.32           C  
ATOM   3980  HB2 GLU A 275     -81.297  20.876  -3.878  1.00 74.32           H  
ATOM   3981  HB3 GLU A 275     -82.108  21.884  -5.086  1.00 74.32           H  
ATOM   3982  O   GLU A 275     -84.480  19.591  -4.761  1.00 74.32           O  
ATOM   3983  CG  GLU A 275     -81.447  22.985  -3.369  1.00 74.32           C  
ATOM   3984  HG2 GLU A 275     -81.154  22.765  -2.342  1.00 74.32           H  
ATOM   3985  HG3 GLU A 275     -82.244  23.728  -3.336  1.00 74.32           H  
ATOM   3986  CD  GLU A 275     -80.260  23.600  -4.130  1.00 74.32           C  
ATOM   3987  OE1 GLU A 275     -79.901  24.747  -3.779  1.00 74.32           O  
ATOM   3988  OE2 GLU A 275     -79.743  22.951  -5.067  1.00 74.32           O  
ATOM   3989  N   SER A 276     -85.009  21.751  -5.148  1.00 73.50           N  
ATOM   3990  H   SER A 276     -84.710  22.702  -4.986  1.00 73.50           H  
ATOM   3991  CA  SER A 276     -86.329  21.591  -5.744  1.00 73.50           C  
ATOM   3992  HA  SER A 276     -86.943  21.038  -5.033  1.00 73.50           H  
ATOM   3993  C   SER A 276     -86.341  20.825  -7.065  1.00 73.50           C  
ATOM   3994  CB  SER A 276     -86.953  22.977  -5.927  1.00 73.50           C  
ATOM   3995  HB2 SER A 276     -87.166  23.408  -4.949  1.00 73.50           H  
ATOM   3996  HB3 SER A 276     -87.887  22.893  -6.482  1.00 73.50           H  
ATOM   3997  O   SER A 276     -85.427  20.921  -7.879  1.00 73.50           O  
ATOM   3998  OG  SER A 276     -86.061  23.831  -6.618  1.00 73.50           O  
ATOM   3999  HG  SER A 276     -85.473  23.293  -7.153  1.00 73.50           H  
ATOM   4000  N   SER A 277     -87.463  20.149  -7.308  1.00 71.73           N  
ATOM   4001  H   SER A 277     -88.167  20.163  -6.584  1.00 71.73           H  
ATOM   4002  CA  SER A 277     -87.811  19.334  -8.475  1.00 71.73           C  
ATOM   4003  HA  SER A 277     -87.020  18.603  -8.645  1.00 71.73           H  
ATOM   4004  C   SER A 277     -87.994  20.147  -9.768  1.00 71.73           C  
ATOM   4005  CB  SER A 277     -89.104  18.588  -8.109  1.00 71.73           C  
ATOM   4006  HB2 SER A 277     -89.427  17.968  -8.946  1.00 71.73           H  
ATOM   4007  HB3 SER A 277     -88.917  17.944  -7.250  1.00 71.73           H  
ATOM   4008  O   SER A 277     -89.116  20.243 -10.276  1.00 71.73           O  
ATOM   4009  OG  SER A 277     -90.115  19.526  -7.776  1.00 71.73           O  
ATOM   4010  HG  SER A 277     -90.269  20.032  -8.577  1.00 71.73           H  
ATOM   4011  N   ILE A 278     -86.933  20.788 -10.275  1.00 69.35           N  
ATOM   4012  H   ILE A 278     -86.055  20.719  -9.781  1.00 69.35           H  
ATOM   4013  CA  ILE A 278     -87.042  21.689 -11.434  1.00 69.35           C  
ATOM   4014  HA  ILE A 278     -87.707  22.496 -11.128  1.00 69.35           H  
ATOM   4015  C   ILE A 278     -87.712  20.952 -12.603  1.00 69.35           C  
ATOM   4016  CB  ILE A 278     -85.710  22.355 -11.846  1.00 69.35           C  
ATOM   4017  HB  ILE A 278     -85.051  21.597 -12.268  1.00 69.35           H  
ATOM   4018  O   ILE A 278     -87.318  19.859 -13.003  1.00 69.35           O  
ATOM   4019  CG1 ILE A 278     -85.008  22.994 -10.625  1.00 69.35           C  
ATOM   4020 HG12 ILE A 278     -85.680  23.705 -10.145  1.00 69.35           H  
ATOM   4021 HG13 ILE A 278     -84.771  22.207  -9.909  1.00 69.35           H  
ATOM   4022  CG2 ILE A 278     -85.993  23.427 -12.921  1.00 69.35           C  
ATOM   4023 HG21 ILE A 278     -86.470  22.982 -13.795  1.00 69.35           H  
ATOM   4024 HG22 ILE A 278     -86.627  24.216 -12.517  1.00 69.35           H  
ATOM   4025 HG23 ILE A 278     -85.059  23.867 -13.269  1.00 69.35           H  
ATOM   4026  CD1 ILE A 278     -83.682  23.698 -10.936  1.00 69.35           C  
ATOM   4027 HD11 ILE A 278     -83.030  23.034 -11.504  1.00 69.35           H  
ATOM   4028 HD12 ILE A 278     -83.856  24.615 -11.498  1.00 69.35           H  
ATOM   4029 HD13 ILE A 278     -83.188  23.960 -10.000  1.00 69.35           H  
ATOM   4030  N   SER A 279     -88.799  21.564 -13.071  1.00 73.36           N  
ATOM   4031  H   SER A 279     -88.996  22.478 -12.688  1.00 73.36           H  
ATOM   4032  CA  SER A 279     -89.833  20.949 -13.895  1.00 73.36           C  
ATOM   4033  HA  SER A 279     -90.149  20.033 -13.396  1.00 73.36           H  
ATOM   4034  C   SER A 279     -89.359  20.589 -15.307  1.00 73.36           C  
ATOM   4035  CB  SER A 279     -91.030  21.902 -13.940  1.00 73.36           C  
ATOM   4036  HB2 SER A 279     -90.745  22.817 -14.461  1.00 73.36           H  
ATOM   4037  HB3 SER A 279     -91.319  22.153 -12.919  1.00 73.36           H  
ATOM   4038  O   SER A 279     -88.618  21.338 -15.939  1.00 73.36           O  
ATOM   4039  OG  SER A 279     -92.138  21.317 -14.594  1.00 73.36           O  
ATOM   4040  HG  SER A 279     -92.924  21.819 -14.367  1.00 73.36           H  
ATOM   4041  N   LEU A 280     -89.888  19.467 -15.804  1.00 70.42           N  
ATOM   4042  H   LEU A 280     -90.525  18.998 -15.176  1.00 70.42           H  
ATOM   4043  CA  LEU A 280     -89.698  18.798 -17.105  1.00 70.42           C  
ATOM   4044  HA  LEU A 280     -88.637  18.590 -17.240  1.00 70.42           H  
ATOM   4045  C   LEU A 280     -90.148  19.606 -18.344  1.00 70.42           C  
ATOM   4046  CB  LEU A 280     -90.501  17.470 -17.014  1.00 70.42           C  
ATOM   4047  HB2 LEU A 280     -90.933  17.190 -17.974  1.00 70.42           H  
ATOM   4048  HB3 LEU A 280     -91.351  17.616 -16.347  1.00 70.42           H  
ATOM   4049  O   LEU A 280     -90.502  19.018 -19.362  1.00 70.42           O  
ATOM   4050  CG  LEU A 280     -89.690  16.260 -16.539  1.00 70.42           C  
ATOM   4051  HG  LEU A 280     -89.093  16.531 -15.669  1.00 70.42           H  
ATOM   4052  CD1 LEU A 280     -90.654  15.138 -16.149  1.00 70.42           C  
ATOM   4053 HD11 LEU A 280     -91.290  14.878 -16.996  1.00 70.42           H  
ATOM   4054 HD12 LEU A 280     -91.274  15.459 -15.312  1.00 70.42           H  
ATOM   4055 HD13 LEU A 280     -90.087  14.259 -15.844  1.00 70.42           H  
ATOM   4056  CD2 LEU A 280     -88.776  15.743 -17.653  1.00 70.42           C  
ATOM   4057 HD21 LEU A 280     -89.365  15.464 -18.527  1.00 70.42           H  
ATOM   4058 HD22 LEU A 280     -88.220  14.874 -17.300  1.00 70.42           H  
ATOM   4059 HD23 LEU A 280     -88.064  16.515 -17.941  1.00 70.42           H  
ATOM   4060  N   GLN A 281     -90.265  20.928 -18.241  1.00 73.23           N  
ATOM   4061  H   GLN A 281     -89.827  21.381 -17.452  1.00 73.23           H  
ATOM   4062  CA  GLN A 281     -91.135  21.702 -19.124  1.00 73.23           C  
ATOM   4063  HA  GLN A 281     -92.126  21.266 -19.000  1.00 73.23           H  
ATOM   4064  C   GLN A 281     -90.855  21.548 -20.639  1.00 73.23           C  
ATOM   4065  CB  GLN A 281     -91.185  23.168 -18.659  1.00 73.23           C  
ATOM   4066  HB2 GLN A 281     -91.223  23.814 -19.537  1.00 73.23           H  
ATOM   4067  HB3 GLN A 281     -90.270  23.433 -18.129  1.00 73.23           H  
ATOM   4068  O   GLN A 281     -89.741  21.249 -21.066  1.00 73.23           O  
ATOM   4069  CG  GLN A 281     -92.406  23.434 -17.748  1.00 73.23           C  
ATOM   4070  HG2 GLN A 281     -93.195  22.705 -17.938  1.00 73.23           H  
ATOM   4071  HG3 GLN A 281     -92.101  23.319 -16.708  1.00 73.23           H  
ATOM   4072  CD  GLN A 281     -93.021  24.820 -17.931  1.00 73.23           C  
ATOM   4073  NE2 GLN A 281     -94.218  25.047 -17.435  1.00 73.23           N  
ATOM   4074 HE21 GLN A 281     -94.728  24.327 -16.943  1.00 73.23           H  
ATOM   4075 HE22 GLN A 281     -94.577  25.977 -17.594  1.00 73.23           H  
ATOM   4076  OE1 GLN A 281     -92.467  25.724 -18.526  1.00 73.23           O  
ATOM   4077  N   PRO A 282     -91.894  21.768 -21.468  1.00 67.77           N  
ATOM   4078  CA  PRO A 282     -92.252  20.902 -22.592  1.00 67.77           C  
ATOM   4079  HA  PRO A 282     -91.898  19.892 -22.388  1.00 67.77           H  
ATOM   4080  C   PRO A 282     -91.686  21.331 -23.949  1.00 67.77           C  
ATOM   4081  CB  PRO A 282     -93.801  20.908 -22.628  1.00 67.77           C  
ATOM   4082  HB2 PRO A 282     -94.191  21.311 -23.563  1.00 67.77           H  
ATOM   4083  HB3 PRO A 282     -94.188  19.899 -22.485  1.00 67.77           H  
ATOM   4084  O   PRO A 282     -92.264  20.923 -24.949  1.00 67.77           O  
ATOM   4085  CG  PRO A 282     -94.261  21.814 -21.495  1.00 67.77           C  
ATOM   4086  HG2 PRO A 282     -95.100  22.442 -21.794  1.00 67.77           H  
ATOM   4087  HG3 PRO A 282     -94.517  21.216 -20.621  1.00 67.77           H  
ATOM   4088  CD  PRO A 282     -93.029  22.637 -21.209  1.00 67.77           C  
ATOM   4089  HD2 PRO A 282     -93.109  23.018 -20.191  1.00 67.77           H  
ATOM   4090  HD3 PRO A 282     -92.987  23.480 -21.900  1.00 67.77           H  
ATOM   4091  N   LEU A 283     -90.697  22.234 -23.979  1.00 73.20           N  
ATOM   4092  H   LEU A 283     -90.175  22.371 -23.125  1.00 73.20           H  
ATOM   4093  CA  LEU A 283     -90.612  23.280 -25.014  1.00 73.20           C  
ATOM   4094  HA  LEU A 283     -91.350  24.026 -24.720  1.00 73.20           H  
ATOM   4095  C   LEU A 283     -91.018  22.846 -26.441  1.00 73.20           C  
ATOM   4096  CB  LEU A 283     -89.229  23.959 -25.008  1.00 73.20           C  
ATOM   4097  HB2 LEU A 283     -88.966  24.240 -26.027  1.00 73.20           H  
ATOM   4098  HB3 LEU A 283     -88.484  23.239 -24.672  1.00 73.20           H  
ATOM   4099  O   LEU A 283     -90.511  21.859 -26.974  1.00 73.20           O  
ATOM   4100  CG  LEU A 283     -89.165  25.225 -24.133  1.00 73.20           C  
ATOM   4101  HG  LEU A 283     -89.524  24.991 -23.131  1.00 73.20           H  
ATOM   4102  CD1 LEU A 283     -87.717  25.706 -24.030  1.00 73.20           C  
ATOM   4103 HD11 LEU A 283     -87.663  26.587 -23.390  1.00 73.20           H  
ATOM   4104 HD12 LEU A 283     -87.102  24.919 -23.595  1.00 73.20           H  
ATOM   4105 HD13 LEU A 283     -87.336  25.952 -25.021  1.00 73.20           H  
ATOM   4106  CD2 LEU A 283     -89.997  26.381 -24.706  1.00 73.20           C  
ATOM   4107 HD21 LEU A 283     -91.060  26.139 -24.690  1.00 73.20           H  
ATOM   4108 HD22 LEU A 283     -89.695  26.580 -25.734  1.00 73.20           H  
ATOM   4109 HD23 LEU A 283     -89.844  27.279 -24.107  1.00 73.20           H  
ATOM   4110  N   GLN A 284     -91.954  23.646 -26.978  1.00 74.49           N  
ATOM   4111  H   GLN A 284     -92.158  24.484 -26.452  1.00 74.49           H  
ATOM   4112  CA  GLN A 284     -92.675  23.552 -28.258  1.00 74.49           C  
ATOM   4113  HA  GLN A 284     -93.158  22.579 -28.337  1.00 74.49           H  
ATOM   4114  C   GLN A 284     -91.792  23.681 -29.502  1.00 74.49           C  
ATOM   4115  CB  GLN A 284     -93.726  24.681 -28.314  1.00 74.49           C  
ATOM   4116  HB2 GLN A 284     -93.240  25.631 -28.096  1.00 74.49           H  
ATOM   4117  HB3 GLN A 284     -94.111  24.739 -29.333  1.00 74.49           H  
ATOM   4118  O   GLN A 284     -90.789  24.427 -29.430  1.00 74.49           O  
ATOM   4119  CG  GLN A 284     -94.925  24.484 -27.379  1.00 74.49           C  
ATOM   4120  HG2 GLN A 284     -94.580  24.435 -26.346  1.00 74.49           H  
ATOM   4121  HG3 GLN A 284     -95.403  23.535 -27.623  1.00 74.49           H  
ATOM   4122  CD  GLN A 284     -95.959  25.610 -27.491  1.00 74.49           C  
ATOM   4123  NE2 GLN A 284     -97.217  25.340 -27.210  1.00 74.49           N  
ATOM   4124 HE21 GLN A 284     -97.856  26.116 -27.315  1.00 74.49           H  
ATOM   4125 HE22 GLN A 284     -97.493  24.395 -26.988  1.00 74.49           H  
ATOM   4126  OE1 GLN A 284     -95.685  26.759 -27.797  1.00 74.49           O  
ATOM   4127  OXT GLN A 284     -92.234  23.116 -30.529  1.00 25.51           O  
TER
ATOM   4128  N   GLY B  20      28.573  26.774  -0.617  1.00 28.16           N  
ATOM   4129  H   GLY B  20      27.798  26.972  -1.234  1.00 28.16           H  
ATOM   4130  H2  GLY B  20      28.477  25.830  -0.271  1.00 28.16           H  
ATOM   4131  H3  GLY B  20      29.454  26.828  -1.109  1.00 28.16           H  
ATOM   4132  CA  GLY B  20      28.566  27.696   0.532  1.00 28.16           C  
ATOM   4133  HA2 GLY B  20      29.340  27.393   1.237  1.00 28.16           H  
ATOM   4134  HA3 GLY B  20      28.750  28.717   0.197  1.00 28.16           H  
ATOM   4135  C   GLY B  20      27.230  27.644   1.243  1.00 28.16           C  
ATOM   4136  O   GLY B  20      26.387  26.836   0.864  1.00 28.16           O  
ATOM   4137  N   ASP B  21      27.030  28.516   2.232  1.00 26.06           N  
ATOM   4138  H   ASP B  21      27.797  29.095   2.545  1.00 26.06           H  
ATOM   4139  CA  ASP B  21      25.849  28.516   3.116  1.00 26.06           C  
ATOM   4140  HA  ASP B  21      25.825  27.574   3.663  1.00 26.06           H  
ATOM   4141  C   ASP B  21      24.505  28.626   2.384  1.00 26.06           C  
ATOM   4142  CB  ASP B  21      25.974  29.661   4.138  1.00 26.06           C  
ATOM   4143  HB2 ASP B  21      26.139  30.598   3.605  1.00 26.06           H  
ATOM   4144  HB3 ASP B  21      25.034  29.747   4.684  1.00 26.06           H  
ATOM   4145  O   ASP B  21      23.501  28.121   2.874  1.00 26.06           O  
ATOM   4146  CG  ASP B  21      27.091  29.450   5.165  1.00 26.06           C  
ATOM   4147  OD1 ASP B  21      27.532  28.289   5.324  1.00 26.06           O  
ATOM   4148  OD2 ASP B  21      27.510  30.459   5.770  1.00 26.06           O  
ATOM   4149  N   GLU B  22      24.486  29.196   1.176  1.00 15.92           N  
ATOM   4150  H   GLU B  22      25.322  29.661   0.852  1.00 15.92           H  
ATOM   4151  CA  GLU B  22      23.290  29.266   0.322  1.00 15.92           C  
ATOM   4152  HA  GLU B  22      22.489  29.759   0.873  1.00 15.92           H  
ATOM   4153  C   GLU B  22      22.746  27.891  -0.103  1.00 15.92           C  
ATOM   4154  CB  GLU B  22      23.595  30.094  -0.936  1.00 15.92           C  
ATOM   4155  HB2 GLU B  22      22.685  30.135  -1.535  1.00 15.92           H  
ATOM   4156  HB3 GLU B  22      24.374  29.599  -1.516  1.00 15.92           H  
ATOM   4157  O   GLU B  22      21.607  27.789  -0.541  1.00 15.92           O  
ATOM   4158  CG  GLU B  22      24.039  31.528  -0.607  1.00 15.92           C  
ATOM   4159  HG2 GLU B  22      23.342  31.949   0.118  1.00 15.92           H  
ATOM   4160  HG3 GLU B  22      25.025  31.494  -0.145  1.00 15.92           H  
ATOM   4161  CD  GLU B  22      24.090  32.453  -1.834  1.00 15.92           C  
ATOM   4162  OE1 GLU B  22      24.473  33.628  -1.638  1.00 15.92           O  
ATOM   4163  OE2 GLU B  22      23.781  31.990  -2.955  1.00 15.92           O  
ATOM   4164  N   LEU B  23      23.537  26.823   0.036  1.00 11.02           N  
ATOM   4165  H   LEU B  23      24.450  26.970   0.443  1.00 11.02           H  
ATOM   4166  CA  LEU B  23      23.127  25.446  -0.264  1.00 11.02           C  
ATOM   4167  HA  LEU B  23      22.328  25.468  -1.005  1.00 11.02           H  
ATOM   4168  C   LEU B  23      22.549  24.722   0.959  1.00 11.02           C  
ATOM   4169  CB  LEU B  23      24.322  24.676  -0.850  1.00 11.02           C  
ATOM   4170  HB2 LEU B  23      24.010  23.655  -1.072  1.00 11.02           H  
ATOM   4171  HB3 LEU B  23      25.100  24.627  -0.089  1.00 11.02           H  
ATOM   4172  O   LEU B  23      22.255  23.528   0.893  1.00 11.02           O  
ATOM   4173  CG  LEU B  23      24.910  25.291  -2.130  1.00 11.02           C  
ATOM   4174  HG  LEU B  23      25.219  26.319  -1.942  1.00 11.02           H  
ATOM   4175  CD1 LEU B  23      26.157  24.504  -2.537  1.00 11.02           C  
ATOM   4176 HD11 LEU B  23      25.879  23.484  -2.800  1.00 11.02           H  
ATOM   4177 HD12 LEU B  23      26.869  24.474  -1.713  1.00 11.02           H  
ATOM   4178 HD13 LEU B  23      26.619  24.974  -3.405  1.00 11.02           H  
ATOM   4179  CD2 LEU B  23      23.914  25.273  -3.290  1.00 11.02           C  
ATOM   4180 HD21 LEU B  23      24.388  25.653  -4.195  1.00 11.02           H  
ATOM   4181 HD22 LEU B  23      23.064  25.917  -3.062  1.00 11.02           H  
ATOM   4182 HD23 LEU B  23      23.558  24.259  -3.472  1.00 11.02           H  
ATOM   4183  N   LEU B  24      22.426  25.406   2.093  1.00  8.16           N  
ATOM   4184  H   LEU B  24      22.628  26.396   2.088  1.00  8.16           H  
ATOM   4185  CA  LEU B  24      21.942  24.831   3.337  1.00  8.16           C  
ATOM   4186  HA  LEU B  24      21.875  23.747   3.243  1.00  8.16           H  
ATOM   4187  C   LEU B  24      20.547  25.334   3.645  1.00  8.16           C  
ATOM   4188  CB  LEU B  24      22.899  25.171   4.486  1.00  8.16           C  
ATOM   4189  HB2 LEU B  24      22.925  26.254   4.606  1.00  8.16           H  
ATOM   4190  HB3 LEU B  24      22.504  24.744   5.407  1.00  8.16           H  
ATOM   4191  O   LEU B  24      20.262  26.518   3.511  1.00  8.16           O  
ATOM   4192  CG  LEU B  24      24.330  24.664   4.271  1.00  8.16           C  
ATOM   4193  HG  LEU B  24      24.750  25.087   3.359  1.00  8.16           H  
ATOM   4194  CD1 LEU B  24      25.190  25.114   5.450  1.00  8.16           C  
ATOM   4195 HD11 LEU B  24      25.229  26.203   5.472  1.00  8.16           H  
ATOM   4196 HD12 LEU B  24      24.765  24.758   6.388  1.00  8.16           H  
ATOM   4197 HD13 LEU B  24      26.210  24.751   5.322  1.00  8.16           H  
ATOM   4198  CD2 LEU B  24      24.364  23.137   4.176  1.00  8.16           C  
ATOM   4199 HD21 LEU B  24      25.391  22.825   3.988  1.00  8.16           H  
ATOM   4200 HD22 LEU B  24      23.781  22.796   3.320  1.00  8.16           H  
ATOM   4201 HD23 LEU B  24      23.987  22.680   5.091  1.00  8.16           H  
ATOM   4202  N   ASN B  25      19.708  24.433   4.154  1.00  3.87           N  
ATOM   4203  H   ASN B  25      19.985  23.462   4.181  1.00  3.87           H  
ATOM   4204  CA  ASN B  25      18.356  24.775   4.568  1.00  3.87           C  
ATOM   4205  HA  ASN B  25      17.847  23.836   4.788  1.00  3.87           H  
ATOM   4206  C   ASN B  25      17.555  25.448   3.439  1.00  3.87           C  
ATOM   4207  CB  ASN B  25      18.429  25.593   5.868  1.00  3.87           C  
ATOM   4208  HB2 ASN B  25      19.093  25.105   6.581  1.00  3.87           H  
ATOM   4209  HB3 ASN B  25      18.813  26.590   5.654  1.00  3.87           H  
ATOM   4210  O   ASN B  25      16.948  26.503   3.628  1.00  3.87           O  
ATOM   4211  CG  ASN B  25      17.066  25.700   6.502  1.00  3.87           C  
ATOM   4212  ND2 ASN B  25      16.619  26.877   6.864  1.00  3.87           N  
ATOM   4213 HD21 ASN B  25      17.108  27.699   6.539  1.00  3.87           H  
ATOM   4214 HD22 ASN B  25      15.667  26.912   7.197  1.00  3.87           H  
ATOM   4215  OD1 ASN B  25      16.393  24.706   6.695  1.00  3.87           O  
ATOM   4216  N   ILE B  26      17.573  24.827   2.260  1.00  3.11           N  
ATOM   4217  H   ILE B  26      18.030  23.928   2.199  1.00  3.11           H  
ATOM   4218  CA  ILE B  26      16.868  25.309   1.074  1.00  3.11           C  
ATOM   4219  HA  ILE B  26      16.248  26.159   1.359  1.00  3.11           H  
ATOM   4220  C   ILE B  26      15.914  24.251   0.544  1.00  3.11           C  
ATOM   4221  CB  ILE B  26      17.824  25.806  -0.030  1.00  3.11           C  
ATOM   4222  HB  ILE B  26      17.202  26.122  -0.867  1.00  3.11           H  
ATOM   4223  O   ILE B  26      16.138  23.050   0.703  1.00  3.11           O  
ATOM   4224  CG1 ILE B  26      18.792  24.716  -0.546  1.00  3.11           C  
ATOM   4225 HG12 ILE B  26      18.248  23.790  -0.733  1.00  3.11           H  
ATOM   4226 HG13 ILE B  26      19.558  24.517   0.203  1.00  3.11           H  
ATOM   4227  CG2 ILE B  26      18.580  27.049   0.462  1.00  3.11           C  
ATOM   4228 HG21 ILE B  26      17.902  27.734   0.970  1.00  3.11           H  
ATOM   4229 HG22 ILE B  26      19.021  27.578  -0.384  1.00  3.11           H  
ATOM   4230 HG23 ILE B  26      19.380  26.768   1.148  1.00  3.11           H  
ATOM   4231  CD1 ILE B  26      19.464  25.127  -1.863  1.00  3.11           C  
ATOM   4232 HD11 ILE B  26      18.707  25.281  -2.632  1.00  3.11           H  
ATOM   4233 HD12 ILE B  26      20.154  24.351  -2.195  1.00  3.11           H  
ATOM   4234 HD13 ILE B  26      20.033  26.048  -1.735  1.00  3.11           H  
ATOM   4235  N   CYS B  27      14.865  24.720  -0.118  1.00  3.21           N  
ATOM   4236  H   CYS B  27      14.793  25.716  -0.273  1.00  3.21           H  
ATOM   4237  CA  CYS B  27      13.961  23.873  -0.872  1.00  3.21           C  
ATOM   4238  HA  CYS B  27      14.114  22.831  -0.589  1.00  3.21           H  
ATOM   4239  C   CYS B  27      14.263  23.985  -2.355  1.00  3.21           C  
ATOM   4240  CB  CYS B  27      12.516  24.242  -0.557  1.00  3.21           C  
ATOM   4241  HB2 CYS B  27      11.852  23.603  -1.138  1.00  3.21           H  
ATOM   4242  HB3 CYS B  27      12.340  25.273  -0.863  1.00  3.21           H  
ATOM   4243  O   CYS B  27      14.563  25.062  -2.864  1.00  3.21           O  
ATOM   4244  SG  CYS B  27      12.102  24.073   1.190  1.00  3.21           S  
ATOM   4245  N   MET B  28      14.158  22.852  -3.034  1.00  7.06           N  
ATOM   4246  H   MET B  28      13.870  22.018  -2.543  1.00  7.06           H  
ATOM   4247  CA  MET B  28      14.265  22.780  -4.480  1.00  7.06           C  
ATOM   4248  HA  MET B  28      15.204  23.227  -4.806  1.00  7.06           H  
ATOM   4249  C   MET B  28      13.123  23.547  -5.143  1.00  7.06           C  
ATOM   4250  CB  MET B  28      14.235  21.299  -4.840  1.00  7.06           C  
ATOM   4251  HB2 MET B  28      13.262  20.890  -4.569  1.00  7.06           H  
ATOM   4252  HB3 MET B  28      15.001  20.792  -4.253  1.00  7.06           H  
ATOM   4253  O   MET B  28      11.973  23.447  -4.719  1.00  7.06           O  
ATOM   4254  CG  MET B  28      14.490  21.020  -6.314  1.00  7.06           C  
ATOM   4255  HG2 MET B  28      13.828  21.641  -6.916  1.00  7.06           H  
ATOM   4256  HG3 MET B  28      15.526  21.261  -6.552  1.00  7.06           H  
ATOM   4257  SD  MET B  28      14.150  19.301  -6.746  1.00  7.06           S  
ATOM   4258  CE  MET B  28      15.093  18.407  -5.493  1.00  7.06           C  
ATOM   4259  HE1 MET B  28      14.610  18.516  -4.522  1.00  7.06           H  
ATOM   4260  HE2 MET B  28      16.105  18.811  -5.449  1.00  7.06           H  
ATOM   4261  HE3 MET B  28      15.122  17.348  -5.749  1.00  7.06           H  
ATOM   4262  N   ASN B  29      13.422  24.276  -6.213  1.00  8.31           N  
ATOM   4263  H   ASN B  29      14.388  24.358  -6.496  1.00  8.31           H  
ATOM   4264  CA  ASN B  29      12.415  24.920  -7.039  1.00  8.31           C  
ATOM   4265  HA  ASN B  29      11.637  25.319  -6.388  1.00  8.31           H  
ATOM   4266  C   ASN B  29      11.750  23.899  -7.975  1.00  8.31           C  
ATOM   4267  CB  ASN B  29      13.054  26.098  -7.774  1.00  8.31           C  
ATOM   4268  HB2 ASN B  29      13.532  26.767  -7.058  1.00  8.31           H  
ATOM   4269  HB3 ASN B  29      13.820  25.721  -8.452  1.00  8.31           H  
ATOM   4270  O   ASN B  29      12.077  23.779  -9.159  1.00  8.31           O  
ATOM   4271  CG  ASN B  29      12.039  26.886  -8.574  1.00  8.31           C  
ATOM   4272  ND2 ASN B  29      12.503  27.628  -9.548  1.00  8.31           N  
ATOM   4273 HD21 ASN B  29      11.810  28.011 -10.176  1.00  8.31           H  
ATOM   4274 HD22 ASN B  29      13.488  27.574  -9.763  1.00  8.31           H  
ATOM   4275  OD1 ASN B  29      10.837  26.872  -8.348  1.00  8.31           O  
ATOM   4276  N   ALA B  30      10.803  23.148  -7.423  1.00  9.40           N  
ATOM   4277  H   ALA B  30      10.636  23.257  -6.433  1.00  9.40           H  
ATOM   4278  CA  ALA B  30       9.979  22.190  -8.144  1.00  9.40           C  
ATOM   4279  HA  ALA B  30      10.048  22.388  -9.213  1.00  9.40           H  
ATOM   4280  C   ALA B  30       8.499  22.347  -7.761  1.00  9.40           C  
ATOM   4281  CB  ALA B  30      10.547  20.786  -7.910  1.00  9.40           C  
ATOM   4282  HB1 ALA B  30       9.933  20.032  -8.404  1.00  9.40           H  
ATOM   4283  HB2 ALA B  30      10.599  20.574  -6.842  1.00  9.40           H  
ATOM   4284  HB3 ALA B  30      11.556  20.731  -8.318  1.00  9.40           H  
ATOM   4285  O   ALA B  30       8.125  23.150  -6.907  1.00  9.40           O  
ATOM   4286  N   LYS B  31       7.626  21.616  -8.460  1.00 12.54           N  
ATOM   4287  H   LYS B  31       8.010  20.960  -9.125  1.00 12.54           H  
ATOM   4288  CA  LYS B  31       6.171  21.834  -8.445  1.00 12.54           C  
ATOM   4289  HA  LYS B  31       5.976  22.855  -8.774  1.00 12.54           H  
ATOM   4290  C   LYS B  31       5.510  21.715  -7.061  1.00 12.54           C  
ATOM   4291  CB  LYS B  31       5.551  20.854  -9.450  1.00 12.54           C  
ATOM   4292  HB2 LYS B  31       6.058  20.964 -10.409  1.00 12.54           H  
ATOM   4293  HB3 LYS B  31       5.708  19.836  -9.093  1.00 12.54           H  
ATOM   4294  O   LYS B  31       4.521  22.405  -6.828  1.00 12.54           O  
ATOM   4295  CG  LYS B  31       4.050  21.087  -9.664  1.00 12.54           C  
ATOM   4296  HG2 LYS B  31       3.517  20.946  -8.723  1.00 12.54           H  
ATOM   4297  HG3 LYS B  31       3.882  22.101 -10.025  1.00 12.54           H  
ATOM   4298  CD  LYS B  31       3.509  20.080 -10.678  1.00 12.54           C  
ATOM   4299  HD2 LYS B  31       3.750  19.075 -10.333  1.00 12.54           H  
ATOM   4300  HD3 LYS B  31       3.980  20.246 -11.647  1.00 12.54           H  
ATOM   4301  CE  LYS B  31       1.992  20.236 -10.788  1.00 12.54           C  
ATOM   4302  HE2 LYS B  31       1.768  21.197 -11.251  1.00 12.54           H  
ATOM   4303  HE3 LYS B  31       1.579  20.241  -9.780  1.00 12.54           H  
ATOM   4304  NZ  LYS B  31       1.407  19.118 -11.565  1.00 12.54           N  
ATOM   4305  HZ1 LYS B  31       0.402  19.204 -11.615  1.00 12.54           H  
ATOM   4306  HZ2 LYS B  31       1.802  19.087 -12.494  1.00 12.54           H  
ATOM   4307  HZ3 LYS B  31       1.619  18.245 -11.105  1.00 12.54           H  
ATOM   4308  N   HIS B  32       6.026  20.855  -6.182  1.00  7.71           N  
ATOM   4309  H   HIS B  32       6.871  20.361  -6.432  1.00  7.71           H  
ATOM   4310  CA  HIS B  32       5.373  20.474  -4.915  1.00  7.71           C  
ATOM   4311  HA  HIS B  32       4.392  20.946  -4.858  1.00  7.71           H  
ATOM   4312  C   HIS B  32       6.123  20.924  -3.663  1.00  7.71           C  
ATOM   4313  CB  HIS B  32       5.149  18.964  -4.907  1.00  7.71           C  
ATOM   4314  HB2 HIS B  32       6.110  18.451  -4.930  1.00  7.71           H  
ATOM   4315  HB3 HIS B  32       4.630  18.679  -3.992  1.00  7.71           H  
ATOM   4316  O   HIS B  32       5.707  20.616  -2.542  1.00  7.71           O  
ATOM   4317  CG  HIS B  32       4.313  18.525  -6.071  1.00  7.71           C  
ATOM   4318  CD2 HIS B  32       4.692  17.622  -7.014  1.00  7.71           C  
ATOM   4319  HD2 HIS B  32       5.628  17.084  -7.027  1.00  7.71           H  
ATOM   4320  ND1 HIS B  32       3.007  18.942  -6.330  1.00  7.71           N  
ATOM   4321  CE1 HIS B  32       2.606  18.234  -7.388  1.00  7.71           C  
ATOM   4322  HE1 HIS B  32       1.593  18.227  -7.763  1.00  7.71           H  
ATOM   4323  NE2 HIS B  32       3.609  17.465  -7.843  1.00  7.71           N  
ATOM   4324  HE2 HIS B  32       3.512  16.733  -8.532  1.00  7.71           H  
ATOM   4325  N   HIS B  33       7.205  21.672  -3.857  1.00  5.15           N  
ATOM   4326  H   HIS B  33       7.479  21.888  -4.805  1.00  5.15           H  
ATOM   4327  CA  HIS B  33       8.043  22.192  -2.792  1.00  5.15           C  
ATOM   4328  HA  HIS B  33       7.970  21.525  -1.933  1.00  5.15           H  
ATOM   4329  C   HIS B  33       7.572  23.580  -2.368  1.00  5.15           C  
ATOM   4330  CB  HIS B  33       9.510  22.208  -3.240  1.00  5.15           C  
ATOM   4331  HB2 HIS B  33       9.584  22.789  -4.160  1.00  5.15           H  
ATOM   4332  HB3 HIS B  33      10.112  22.700  -2.477  1.00  5.15           H  
ATOM   4333  O   HIS B  33       7.150  24.419  -3.169  1.00  5.15           O  
ATOM   4334  CG  HIS B  33      10.079  20.832  -3.490  1.00  5.15           C  
ATOM   4335  CD2 HIS B  33      10.953  20.159  -2.685  1.00  5.15           C  
ATOM   4336  HD2 HIS B  33      11.369  20.511  -1.752  1.00  5.15           H  
ATOM   4337  ND1 HIS B  33       9.706  20.000  -4.543  1.00  5.15           N  
ATOM   4338  CE1 HIS B  33      10.342  18.837  -4.335  1.00  5.15           C  
ATOM   4339  HE1 HIS B  33      10.183  17.943  -4.920  1.00  5.15           H  
ATOM   4340  NE2 HIS B  33      11.122  18.911  -3.243  1.00  5.15           N  
ATOM   4341  HE2 HIS B  33      11.620  18.131  -2.838  1.00  5.15           H  
ATOM   4342  N   LYS B  34       7.702  23.853  -1.074  1.00  3.51           N  
ATOM   4343  H   LYS B  34       8.043  23.109  -0.483  1.00  3.51           H  
ATOM   4344  CA  LYS B  34       7.640  25.204  -0.526  1.00  3.51           C  
ATOM   4345  HA  LYS B  34       6.732  25.682  -0.894  1.00  3.51           H  
ATOM   4346  C   LYS B  34       8.836  26.012  -1.022  1.00  3.51           C  
ATOM   4347  CB  LYS B  34       7.604  25.139   1.007  1.00  3.51           C  
ATOM   4348  HB2 LYS B  34       8.483  24.607   1.369  1.00  3.51           H  
ATOM   4349  HB3 LYS B  34       7.624  26.152   1.408  1.00  3.51           H  
ATOM   4350  O   LYS B  34       9.882  25.468  -1.352  1.00  3.51           O  
ATOM   4351  CG  LYS B  34       6.326  24.438   1.491  1.00  3.51           C  
ATOM   4352  HG2 LYS B  34       5.463  24.908   1.019  1.00  3.51           H  
ATOM   4353  HG3 LYS B  34       6.340  23.386   1.206  1.00  3.51           H  
ATOM   4354  CD  LYS B  34       6.148  24.536   3.005  1.00  3.51           C  
ATOM   4355  HD2 LYS B  34       5.189  24.087   3.262  1.00  3.51           H  
ATOM   4356  HD3 LYS B  34       6.130  25.582   3.310  1.00  3.51           H  
ATOM   4357  CE  LYS B  34       7.251  23.801   3.753  1.00  3.51           C  
ATOM   4358  HE2 LYS B  34       8.211  24.287   3.581  1.00  3.51           H  
ATOM   4359  HE3 LYS B  34       7.309  22.777   3.383  1.00  3.51           H  
ATOM   4360  NZ  LYS B  34       6.940  23.786   5.191  1.00  3.51           N  
ATOM   4361  HZ1 LYS B  34       5.990  23.479   5.346  1.00  3.51           H  
ATOM   4362  HZ2 LYS B  34       7.573  23.201   5.718  1.00  3.51           H  
ATOM   4363  HZ3 LYS B  34       6.996  24.716   5.579  1.00  3.51           H  
ATOM   4364  N   ARG B  35       8.706  27.341  -1.010  1.00  4.96           N  
ATOM   4365  H   ARG B  35       7.815  27.721  -0.726  1.00  4.96           H  
ATOM   4366  CA  ARG B  35       9.819  28.242  -1.365  1.00  4.96           C  
ATOM   4367  HA  ARG B  35      10.258  27.922  -2.310  1.00  4.96           H  
ATOM   4368  C   ARG B  35      10.965  28.201  -0.359  1.00  4.96           C  
ATOM   4369  CB  ARG B  35       9.323  29.686  -1.482  1.00  4.96           C  
ATOM   4370  HB2 ARG B  35       8.781  29.963  -0.578  1.00  4.96           H  
ATOM   4371  HB3 ARG B  35      10.191  30.339  -1.574  1.00  4.96           H  
ATOM   4372  O   ARG B  35      12.109  28.427  -0.726  1.00  4.96           O  
ATOM   4373  CG  ARG B  35       8.434  29.892  -2.709  1.00  4.96           C  
ATOM   4374  HG2 ARG B  35       8.969  29.572  -3.603  1.00  4.96           H  
ATOM   4375  HG3 ARG B  35       7.517  29.312  -2.608  1.00  4.96           H  
ATOM   4376  CD  ARG B  35       8.098  31.379  -2.821  1.00  4.96           C  
ATOM   4377  HD2 ARG B  35       7.565  31.690  -1.923  1.00  4.96           H  
ATOM   4378  HD3 ARG B  35       9.031  31.939  -2.893  1.00  4.96           H  
ATOM   4379  NE  ARG B  35       7.269  31.650  -4.006  1.00  4.96           N  
ATOM   4380  HE  ARG B  35       6.955  30.844  -4.528  1.00  4.96           H  
ATOM   4381  NH1 ARG B  35       7.319  33.939  -3.863  1.00  4.96           N  
ATOM   4382 HH11 ARG B  35       7.905  33.858  -3.045  1.00  4.96           H  
ATOM   4383 HH12 ARG B  35       7.064  34.848  -4.223  1.00  4.96           H  
ATOM   4384  NH2 ARG B  35       6.195  32.955  -5.525  1.00  4.96           N  
ATOM   4385 HH21 ARG B  35       5.940  33.868  -5.875  1.00  4.96           H  
ATOM   4386 HH22 ARG B  35       5.888  32.123  -6.008  1.00  4.96           H  
ATOM   4387  CZ  ARG B  35       6.933  32.843  -4.457  1.00  4.96           C  
ATOM   4388  N   VAL B  36      10.637  27.994   0.912  1.00  3.04           N  
ATOM   4389  H   VAL B  36       9.685  27.742   1.134  1.00  3.04           H  
ATOM   4390  CA  VAL B  36      11.581  28.038   2.030  1.00  3.04           C  
ATOM   4391  HA  VAL B  36      12.571  27.808   1.636  1.00  3.04           H  
ATOM   4392  C   VAL B  36      11.168  26.962   3.031  1.00  3.04           C  
ATOM   4393  CB  VAL B  36      11.632  29.422   2.729  1.00  3.04           C  
ATOM   4394  HB  VAL B  36      11.075  29.374   3.665  1.00  3.04           H  
ATOM   4395  O   VAL B  36       9.958  26.747   3.192  1.00  3.04           O  
ATOM   4396  CG1 VAL B  36      13.081  29.803   3.051  1.00  3.04           C  
ATOM   4397 HG11 VAL B  36      13.493  29.112   3.787  1.00  3.04           H  
ATOM   4398 HG12 VAL B  36      13.120  30.801   3.487  1.00  3.04           H  
ATOM   4399 HG13 VAL B  36      13.690  29.784   2.148  1.00  3.04           H  
ATOM   4400  CG2 VAL B  36      11.037  30.588   1.919  1.00  3.04           C  
ATOM   4401 HG21 VAL B  36      11.131  31.513   2.488  1.00  3.04           H  
ATOM   4402 HG22 VAL B  36       9.977  30.411   1.736  1.00  3.04           H  
ATOM   4403 HG23 VAL B  36      11.572  30.696   0.975  1.00  3.04           H  
ATOM   4404  N   PRO B  37      12.121  26.293   3.701  1.00  2.09           N  
ATOM   4405  CA  PRO B  37      11.783  25.333   4.737  1.00  2.09           C  
ATOM   4406  HA  PRO B  37      11.186  24.541   4.284  1.00  2.09           H  
ATOM   4407  C   PRO B  37      11.010  25.995   5.877  1.00  2.09           C  
ATOM   4408  CB  PRO B  37      13.108  24.749   5.218  1.00  2.09           C  
ATOM   4409  HB2 PRO B  37      13.491  25.339   6.051  1.00  2.09           H  
ATOM   4410  HB3 PRO B  37      13.013  23.699   5.494  1.00  2.09           H  
ATOM   4411  O   PRO B  37      11.313  27.120   6.281  1.00  2.09           O  
ATOM   4412  CG  PRO B  37      14.045  24.956   4.040  1.00  2.09           C  
ATOM   4413  HG2 PRO B  37      15.080  25.007   4.377  1.00  2.09           H  
ATOM   4414  HG3 PRO B  37      13.927  24.156   3.310  1.00  2.09           H  
ATOM   4415  CD  PRO B  37      13.560  26.278   3.459  1.00  2.09           C  
ATOM   4416  HD2 PRO B  37      13.808  26.322   2.399  1.00  2.09           H  
ATOM   4417  HD3 PRO B  37      14.041  27.091   4.003  1.00  2.09           H  
ATOM   4418  N   SER B  38       9.999  25.303   6.390  1.00  1.85           N  
ATOM   4419  H   SER B  38       9.814  24.381   6.021  1.00  1.85           H  
ATOM   4420  CA  SER B  38       9.251  25.741   7.570  1.00  1.85           C  
ATOM   4421  HA  SER B  38       9.962  26.204   8.255  1.00  1.85           H  
ATOM   4422  C   SER B  38       8.604  24.548   8.275  1.00  1.85           C  
ATOM   4423  CB  SER B  38       8.195  26.795   7.191  1.00  1.85           C  
ATOM   4424  HB2 SER B  38       8.647  27.529   6.524  1.00  1.85           H  
ATOM   4425  HB3 SER B  38       7.871  27.319   8.091  1.00  1.85           H  
ATOM   4426  O   SER B  38       8.437  23.499   7.638  1.00  1.85           O  
ATOM   4427  OG  SER B  38       7.057  26.231   6.561  1.00  1.85           O  
ATOM   4428  HG  SER B  38       6.414  25.999   7.236  1.00  1.85           H  
ATOM   4429  N   PRO B  39       8.198  24.692   9.548  1.00  2.39           N  
ATOM   4430  CA  PRO B  39       7.441  23.659  10.245  1.00  2.39           C  
ATOM   4431  HA  PRO B  39       8.076  22.777  10.332  1.00  2.39           H  
ATOM   4432  C   PRO B  39       6.141  23.284   9.518  1.00  2.39           C  
ATOM   4433  CB  PRO B  39       7.164  24.207  11.648  1.00  2.39           C  
ATOM   4434  HB2 PRO B  39       7.218  23.422  12.402  1.00  2.39           H  
ATOM   4435  HB3 PRO B  39       6.186  24.688  11.675  1.00  2.39           H  
ATOM   4436  O   PRO B  39       5.503  24.130   8.889  1.00  2.39           O  
ATOM   4437  CG  PRO B  39       8.248  25.264  11.852  1.00  2.39           C  
ATOM   4438  HG2 PRO B  39       9.159  24.793  12.223  1.00  2.39           H  
ATOM   4439  HG3 PRO B  39       7.923  26.047  12.536  1.00  2.39           H  
ATOM   4440  CD  PRO B  39       8.481  25.805  10.444  1.00  2.39           C  
ATOM   4441  HD2 PRO B  39       7.782  26.618  10.248  1.00  2.39           H  
ATOM   4442  HD3 PRO B  39       9.510  26.151  10.352  1.00  2.39           H  
ATOM   4443  N   GLU B  40       5.773  22.013   9.627  1.00  3.54           N  
ATOM   4444  H   GLU B  40       6.387  21.425  10.174  1.00  3.54           H  
ATOM   4445  CA  GLU B  40       4.548  21.362   9.160  1.00  3.54           C  
ATOM   4446  HA  GLU B  40       3.732  22.081   9.094  1.00  3.54           H  
ATOM   4447  C   GLU B  40       4.179  20.267  10.174  1.00  3.54           C  
ATOM   4448  CB  GLU B  40       4.757  20.704   7.790  1.00  3.54           C  
ATOM   4449  HB2 GLU B  40       3.897  20.078   7.554  1.00  3.54           H  
ATOM   4450  HB3 GLU B  40       5.635  20.060   7.850  1.00  3.54           H  
ATOM   4451  O   GLU B  40       4.493  19.091  10.001  1.00  3.54           O  
ATOM   4452  CG  GLU B  40       4.992  21.664   6.637  1.00  3.54           C  
ATOM   4453  HG2 GLU B  40       5.349  21.053   5.808  1.00  3.54           H  
ATOM   4454  HG3 GLU B  40       5.804  22.339   6.910  1.00  3.54           H  
ATOM   4455  CD  GLU B  40       3.771  22.455   6.158  1.00  3.54           C  
ATOM   4456  OE1 GLU B  40       4.036  23.535   5.576  1.00  3.54           O  
ATOM   4457  OE2 GLU B  40       2.630  21.938   6.237  1.00  3.54           O  
ATOM   4458  N   ASP B  41       3.514  20.629  11.267  1.00  8.57           N  
ATOM   4459  H   ASP B  41       3.405  21.617  11.446  1.00  8.57           H  
ATOM   4460  CA  ASP B  41       3.352  19.724  12.421  1.00  8.57           C  
ATOM   4461  HA  ASP B  41       4.341  19.413  12.755  1.00  8.57           H  
ATOM   4462  C   ASP B  41       2.547  18.447  12.133  1.00  8.57           C  
ATOM   4463  CB  ASP B  41       2.678  20.490  13.566  1.00  8.57           C  
ATOM   4464  HB2 ASP B  41       1.697  20.830  13.235  1.00  8.57           H  
ATOM   4465  HB3 ASP B  41       2.533  19.812  14.408  1.00  8.57           H  
ATOM   4466  O   ASP B  41       2.593  17.493  12.908  1.00  8.57           O  
ATOM   4467  CG  ASP B  41       3.496  21.684  14.056  1.00  8.57           C  
ATOM   4468  OD1 ASP B  41       4.737  21.648  13.915  1.00  8.57           O  
ATOM   4469  OD2 ASP B  41       2.855  22.631  14.558  1.00  8.57           O  
ATOM   4470  N   LYS B  42       1.791  18.427  11.031  1.00  8.22           N  
ATOM   4471  H   LYS B  42       1.883  19.222  10.414  1.00  8.22           H  
ATOM   4472  CA  LYS B  42       0.861  17.349  10.678  1.00  8.22           C  
ATOM   4473  HA  LYS B  42       0.778  16.675  11.531  1.00  8.22           H  
ATOM   4474  C   LYS B  42       1.355  16.441   9.550  1.00  8.22           C  
ATOM   4475  CB  LYS B  42      -0.542  17.928  10.414  1.00  8.22           C  
ATOM   4476  HB2 LYS B  42      -0.485  18.654   9.602  1.00  8.22           H  
ATOM   4477  HB3 LYS B  42      -1.207  17.121  10.109  1.00  8.22           H  
ATOM   4478  O   LYS B  42       0.536  15.698   9.019  1.00  8.22           O  
ATOM   4479  CG  LYS B  42      -1.144  18.594  11.662  1.00  8.22           C  
ATOM   4480  HG2 LYS B  42      -1.080  17.901  12.500  1.00  8.22           H  
ATOM   4481  HG3 LYS B  42      -0.580  19.495  11.905  1.00  8.22           H  
ATOM   4482  CD  LYS B  42      -2.615  18.962  11.432  1.00  8.22           C  
ATOM   4483  HD2 LYS B  42      -3.169  18.057  11.184  1.00  8.22           H  
ATOM   4484  HD3 LYS B  42      -2.686  19.665  10.602  1.00  8.22           H  
ATOM   4485  CE  LYS B  42      -3.196  19.591  12.704  1.00  8.22           C  
ATOM   4486  HE2 LYS B  42      -2.657  20.516  12.911  1.00  8.22           H  
ATOM   4487  HE3 LYS B  42      -3.013  18.911  13.536  1.00  8.22           H  
ATOM   4488  NZ  LYS B  42      -4.652  19.854  12.577  1.00  8.22           N  
ATOM   4489  HZ1 LYS B  42      -4.838  20.488  11.813  1.00  8.22           H  
ATOM   4490  HZ2 LYS B  42      -5.151  18.992  12.411  1.00  8.22           H  
ATOM   4491  HZ3 LYS B  42      -5.013  20.259  13.429  1.00  8.22           H  
ATOM   4492  N   LEU B  43       2.636  16.497   9.152  1.00  3.75           N  
ATOM   4493  H   LEU B  43       3.266  17.122   9.633  1.00  3.75           H  
ATOM   4494  CA  LEU B  43       3.155  15.616   8.091  1.00  3.75           C  
ATOM   4495  HA  LEU B  43       2.674  15.899   7.154  1.00  3.75           H  
ATOM   4496  C   LEU B  43       2.792  14.152   8.348  1.00  3.75           C  
ATOM   4497  CB  LEU B  43       4.680  15.712   7.922  1.00  3.75           C  
ATOM   4498  HB2 LEU B  43       4.989  14.925   7.234  1.00  3.75           H  
ATOM   4499  HB3 LEU B  43       5.150  15.510   8.885  1.00  3.75           H  
ATOM   4500  O   LEU B  43       2.845  13.669   9.476  1.00  3.75           O  
ATOM   4501  CG  LEU B  43       5.224  17.039   7.381  1.00  3.75           C  
ATOM   4502  HG  LEU B  43       5.084  17.807   8.141  1.00  3.75           H  
ATOM   4503  CD1 LEU B  43       6.720  16.898   7.123  1.00  3.75           C  
ATOM   4504 HD11 LEU B  43       7.206  16.497   8.013  1.00  3.75           H  
ATOM   4505 HD12 LEU B  43       6.902  16.225   6.286  1.00  3.75           H  
ATOM   4506 HD13 LEU B  43       7.136  17.881   6.901  1.00  3.75           H  
ATOM   4507  CD2 LEU B  43       4.565  17.518   6.089  1.00  3.75           C  
ATOM   4508 HD21 LEU B  43       3.506  17.719   6.255  1.00  3.75           H  
ATOM   4509 HD22 LEU B  43       5.036  18.445   5.762  1.00  3.75           H  
ATOM   4510 HD23 LEU B  43       4.690  16.764   5.312  1.00  3.75           H  
ATOM   4511  N   TYR B  44       2.426  13.455   7.280  1.00  4.73           N  
ATOM   4512  H   TYR B  44       2.383  13.926   6.388  1.00  4.73           H  
ATOM   4513  CA  TYR B  44       1.825  12.135   7.380  1.00  4.73           C  
ATOM   4514  HA  TYR B  44       1.256  12.088   8.308  1.00  4.73           H  
ATOM   4515  C   TYR B  44       2.873  11.009   7.418  1.00  4.73           C  
ATOM   4516  CB  TYR B  44       0.829  12.004   6.226  1.00  4.73           C  
ATOM   4517  HB2 TYR B  44       1.372  12.030   5.281  1.00  4.73           H  
ATOM   4518  HB3 TYR B  44       0.153  12.860   6.241  1.00  4.73           H  
ATOM   4519  O   TYR B  44       3.774  10.984   6.578  1.00  4.73           O  
ATOM   4520  CG  TYR B  44      -0.005  10.751   6.300  1.00  4.73           C  
ATOM   4521  CD1 TYR B  44       0.285   9.687   5.437  1.00  4.73           C  
ATOM   4522  HD1 TYR B  44       1.099   9.791   4.734  1.00  4.73           H  
ATOM   4523  CD2 TYR B  44      -1.037  10.630   7.247  1.00  4.73           C  
ATOM   4524  HD2 TYR B  44      -1.248  11.442   7.926  1.00  4.73           H  
ATOM   4525  CE1 TYR B  44      -0.435   8.487   5.517  1.00  4.73           C  
ATOM   4526  HE1 TYR B  44      -0.176   7.665   4.867  1.00  4.73           H  
ATOM   4527  CE2 TYR B  44      -1.762   9.427   7.338  1.00  4.73           C  
ATOM   4528  HE2 TYR B  44      -2.541   9.327   8.080  1.00  4.73           H  
ATOM   4529  OH  TYR B  44      -2.100   7.163   6.591  1.00  4.73           O  
ATOM   4530  HH  TYR B  44      -2.675   7.182   7.360  1.00  4.73           H  
ATOM   4531  CZ  TYR B  44      -1.445   8.347   6.485  1.00  4.73           C  
ATOM   4532  N   GLU B  45       2.732  10.088   8.380  1.00  4.88           N  
ATOM   4533  H   GLU B  45       1.968  10.224   9.027  1.00  4.88           H  
ATOM   4534  CA  GLU B  45       3.492   8.828   8.529  1.00  4.88           C  
ATOM   4535  HA  GLU B  45       3.467   8.541   9.580  1.00  4.88           H  
ATOM   4536  C   GLU B  45       4.993   8.936   8.192  1.00  4.88           C  
ATOM   4537  CB  GLU B  45       2.804   7.692   7.749  1.00  4.88           C  
ATOM   4538  HB2 GLU B  45       3.433   6.801   7.771  1.00  4.88           H  
ATOM   4539  HB3 GLU B  45       2.686   8.007   6.712  1.00  4.88           H  
ATOM   4540  O   GLU B  45       5.761   9.566   8.919  1.00  4.88           O  
ATOM   4541  CG  GLU B  45       1.421   7.294   8.253  1.00  4.88           C  
ATOM   4542  HG2 GLU B  45       0.780   8.176   8.252  1.00  4.88           H  
ATOM   4543  HG3 GLU B  45       0.995   6.572   7.556  1.00  4.88           H  
ATOM   4544  CD  GLU B  45       1.438   6.675   9.650  1.00  4.88           C  
ATOM   4545  OE1 GLU B  45       0.436   6.891  10.363  1.00  4.88           O  
ATOM   4546  OE2 GLU B  45       2.399   5.977  10.027  1.00  4.88           O  
ATOM   4547  N   GLU B  46       5.447   8.340   7.085  1.00  2.89           N  
ATOM   4548  H   GLU B  46       4.791   7.845   6.499  1.00  2.89           H  
ATOM   4549  CA  GLU B  46       6.856   8.307   6.699  1.00  2.89           C  
ATOM   4550  HA  GLU B  46       7.422   7.827   7.497  1.00  2.89           H  
ATOM   4551  C   GLU B  46       7.471   9.705   6.495  1.00  2.89           C  
ATOM   4552  CB  GLU B  46       7.003   7.480   5.416  1.00  2.89           C  
ATOM   4553  HB2 GLU B  46       6.240   7.794   4.703  1.00  2.89           H  
ATOM   4554  HB3 GLU B  46       7.972   7.714   4.976  1.00  2.89           H  
ATOM   4555  O   GLU B  46       8.696   9.837   6.529  1.00  2.89           O  
ATOM   4556  CG  GLU B  46       6.969   5.951   5.600  1.00  2.89           C  
ATOM   4557  HG2 GLU B  46       7.377   5.516   4.688  1.00  2.89           H  
ATOM   4558  HG3 GLU B  46       7.650   5.684   6.408  1.00  2.89           H  
ATOM   4559  CD  GLU B  46       5.599   5.283   5.833  1.00  2.89           C  
ATOM   4560  OE1 GLU B  46       5.627   4.086   6.204  1.00  2.89           O  
ATOM   4561  OE2 GLU B  46       4.546   5.885   5.554  1.00  2.89           O  
ATOM   4562  N   CYS B  47       6.658  10.750   6.324  1.00  2.01           N  
ATOM   4563  H   CYS B  47       5.663  10.575   6.336  1.00  2.01           H  
ATOM   4564  CA  CYS B  47       7.112  12.131   6.182  1.00  2.01           C  
ATOM   4565  HA  CYS B  47       8.097  12.130   5.715  1.00  2.01           H  
ATOM   4566  C   CYS B  47       7.271  12.867   7.531  1.00  2.01           C  
ATOM   4567  CB  CYS B  47       6.154  12.883   5.249  1.00  2.01           C  
ATOM   4568  HB2 CYS B  47       5.154  12.807   5.676  1.00  2.01           H  
ATOM   4569  HB3 CYS B  47       6.426  13.938   5.280  1.00  2.01           H  
ATOM   4570  O   CYS B  47       7.865  13.946   7.557  1.00  2.01           O  
ATOM   4571  SG  CYS B  47       6.049  12.426   3.482  1.00  2.01           S  
ATOM   4572  N   ILE B  48       6.814  12.294   8.654  1.00  2.91           N  
ATOM   4573  H   ILE B  48       6.354  11.398   8.577  1.00  2.91           H  
ATOM   4574  CA  ILE B  48       6.925  12.881  10.007  1.00  2.91           C  
ATOM   4575  HA  ILE B  48       6.290  13.766  10.033  1.00  2.91           H  
ATOM   4576  C   ILE B  48       8.344  13.367  10.376  1.00  2.91           C  
ATOM   4577  CB  ILE B  48       6.376  11.895  11.074  1.00  2.91           C  
ATOM   4578  HB  ILE B  48       6.832  10.918  10.913  1.00  2.91           H  
ATOM   4579  O   ILE B  48       8.435  14.421  11.009  1.00  2.91           O  
ATOM   4580  CG1 ILE B  48       4.842  11.772  10.939  1.00  2.91           C  
ATOM   4581 HG12 ILE B  48       4.380  12.701  11.271  1.00  2.91           H  
ATOM   4582 HG13 ILE B  48       4.578  11.632   9.891  1.00  2.91           H  
ATOM   4583  CG2 ILE B  48       6.702  12.338  12.516  1.00  2.91           C  
ATOM   4584 HG21 ILE B  48       7.778  12.398  12.676  1.00  2.91           H  
ATOM   4585 HG22 ILE B  48       6.314  11.612  13.230  1.00  2.91           H  
ATOM   4586 HG23 ILE B  48       6.251  13.310  12.713  1.00  2.91           H  
ATOM   4587  CD1 ILE B  48       4.220  10.613  11.730  1.00  2.91           C  
ATOM   4588 HD11 ILE B  48       4.729   9.679  11.491  1.00  2.91           H  
ATOM   4589 HD12 ILE B  48       4.282  10.797  12.803  1.00  2.91           H  
ATOM   4590 HD13 ILE B  48       3.168  10.520  11.460  1.00  2.91           H  
ATOM   4591  N   PRO B  49       9.463  12.704  10.001  1.00  2.28           N  
ATOM   4592  CA  PRO B  49      10.801  13.141  10.423  1.00  2.28           C  
ATOM   4593  HA  PRO B  49      10.849  13.111  11.512  1.00  2.28           H  
ATOM   4594  C   PRO B  49      11.202  14.559   9.995  1.00  2.28           C  
ATOM   4595  CB  PRO B  49      11.773  12.106   9.856  1.00  2.28           C  
ATOM   4596  HB2 PRO B  49      12.166  12.441   8.896  1.00  2.28           H  
ATOM   4597  HB3 PRO B  49      12.582  11.899  10.556  1.00  2.28           H  
ATOM   4598  O   PRO B  49      12.132  15.130  10.565  1.00  2.28           O  
ATOM   4599  CG  PRO B  49      10.930  10.861   9.642  1.00  2.28           C  
ATOM   4600  HG2 PRO B  49      11.337  10.271   8.821  1.00  2.28           H  
ATOM   4601  HG3 PRO B  49      10.881  10.272  10.558  1.00  2.28           H  
ATOM   4602  CD  PRO B  49       9.554  11.420   9.314  1.00  2.28           C  
ATOM   4603  HD2 PRO B  49       8.781  10.723   9.638  1.00  2.28           H  
ATOM   4604  HD3 PRO B  49       9.493  11.584   8.238  1.00  2.28           H  
ATOM   4605  N   TRP B  50      10.510  15.149   9.016  1.00  1.79           N  
ATOM   4606  H   TRP B  50       9.755  14.635   8.585  1.00  1.79           H  
ATOM   4607  CA  TRP B  50      10.753  16.522   8.567  1.00  1.79           C  
ATOM   4608  HA  TRP B  50      11.745  16.830   8.898  1.00  1.79           H  
ATOM   4609  C   TRP B  50       9.799  17.556   9.170  1.00  1.79           C  
ATOM   4610  CB  TRP B  50      10.771  16.567   7.036  1.00  1.79           C  
ATOM   4611  HB2 TRP B  50       9.826  16.176   6.658  1.00  1.79           H  
ATOM   4612  HB3 TRP B  50      10.859  17.602   6.706  1.00  1.79           H  
ATOM   4613  O   TRP B  50       9.946  18.732   8.852  1.00  1.79           O  
ATOM   4614  CG  TRP B  50      11.903  15.797   6.436  1.00  1.79           C  
ATOM   4615  CD1 TRP B  50      13.164  16.254   6.279  1.00  1.79           C  
ATOM   4616  HD1 TRP B  50      13.474  17.257   6.530  1.00  1.79           H  
ATOM   4617  CD2 TRP B  50      11.907  14.421   5.963  1.00  1.79           C  
ATOM   4618  CE2 TRP B  50      13.237  14.086   5.572  1.00  1.79           C  
ATOM   4619  CE3 TRP B  50      10.927  13.414   5.855  1.00  1.79           C  
ATOM   4620  HE3 TRP B  50       9.911  13.639   6.143  1.00  1.79           H  
ATOM   4621  NE1 TRP B  50      13.954  15.252   5.743  1.00  1.79           N  
ATOM   4622  HE1 TRP B  50      14.907  15.389   5.436  1.00  1.79           H  
ATOM   4623  CH2 TRP B  50      12.579  11.822   5.031  1.00  1.79           C  
ATOM   4624  HH2 TRP B  50      12.820  10.825   4.694  1.00  1.79           H  
ATOM   4625  CZ2 TRP B  50      13.583  12.798   5.142  1.00  1.79           C  
ATOM   4626  HZ2 TRP B  50      14.609  12.535   4.936  1.00  1.79           H  
ATOM   4627  CZ3 TRP B  50      11.258  12.129   5.390  1.00  1.79           C  
ATOM   4628  HZ3 TRP B  50      10.501  11.360   5.341  1.00  1.79           H  
ATOM   4629  N   LYS B  51       8.863  17.166  10.051  1.00  2.62           N  
ATOM   4630  H   LYS B  51       8.821  16.188  10.301  1.00  2.62           H  
ATOM   4631  CA  LYS B  51       7.781  18.044  10.544  1.00  2.62           C  
ATOM   4632  HA  LYS B  51       7.127  18.288   9.708  1.00  2.62           H  
ATOM   4633  C   LYS B  51       8.269  19.390  11.086  1.00  2.62           C  
ATOM   4634  CB  LYS B  51       6.924  17.308  11.594  1.00  2.62           C  
ATOM   4635  HB2 LYS B  51       6.601  16.346  11.197  1.00  2.62           H  
ATOM   4636  HB3 LYS B  51       6.030  17.904  11.783  1.00  2.62           H  
ATOM   4637  O   LYS B  51       7.605  20.395  10.894  1.00  2.62           O  
ATOM   4638  CG  LYS B  51       7.657  17.108  12.929  1.00  2.62           C  
ATOM   4639  HG2 LYS B  51       7.963  18.084  13.307  1.00  2.62           H  
ATOM   4640  HG3 LYS B  51       8.545  16.496  12.776  1.00  2.62           H  
ATOM   4641  CD  LYS B  51       6.781  16.472  14.010  1.00  2.62           C  
ATOM   4642  HD2 LYS B  51       5.870  17.055  14.145  1.00  2.62           H  
ATOM   4643  HD3 LYS B  51       6.509  15.462  13.702  1.00  2.62           H  
ATOM   4644  CE  LYS B  51       7.572  16.416  15.324  1.00  2.62           C  
ATOM   4645  HE2 LYS B  51       8.532  15.940  15.118  1.00  2.62           H  
ATOM   4646  HE3 LYS B  51       7.030  15.795  16.037  1.00  2.62           H  
ATOM   4647  NZ  LYS B  51       7.807  17.765  15.898  1.00  2.62           N  
ATOM   4648  HZ1 LYS B  51       6.962  18.235  16.189  1.00  2.62           H  
ATOM   4649  HZ2 LYS B  51       8.248  18.387  15.235  1.00  2.62           H  
ATOM   4650  HZ3 LYS B  51       8.493  17.754  16.639  1.00  2.62           H  
ATOM   4651  N   ASP B  52       9.437  19.438  11.726  1.00  2.86           N  
ATOM   4652  H   ASP B  52       9.935  18.571  11.870  1.00  2.86           H  
ATOM   4653  CA  ASP B  52       9.932  20.661  12.373  1.00  2.86           C  
ATOM   4654  HA  ASP B  52       9.097  21.172  12.852  1.00  2.86           H  
ATOM   4655  C   ASP B  52      10.543  21.655  11.378  1.00  2.86           C  
ATOM   4656  CB  ASP B  52      10.946  20.283  13.463  1.00  2.86           C  
ATOM   4657  HB2 ASP B  52      11.757  19.708  13.016  1.00  2.86           H  
ATOM   4658  HB3 ASP B  52      11.367  21.192  13.892  1.00  2.86           H  
ATOM   4659  O   ASP B  52      10.692  22.835  11.687  1.00  2.86           O  
ATOM   4660  CG  ASP B  52      10.291  19.476  14.585  1.00  2.86           C  
ATOM   4661  OD1 ASP B  52       9.192  19.855  15.041  1.00  2.86           O  
ATOM   4662  OD2 ASP B  52      10.816  18.411  14.967  1.00  2.86           O  
ATOM   4663  N   ASN B  53      10.926  21.190  10.187  1.00  2.20           N  
ATOM   4664  H   ASN B  53      10.688  20.237   9.950  1.00  2.20           H  
ATOM   4665  CA  ASN B  53      11.541  22.015   9.158  1.00  2.20           C  
ATOM   4666  HA  ASN B  53      10.984  22.949   9.083  1.00  2.20           H  
ATOM   4667  C   ASN B  53      11.484  21.306   7.796  1.00  2.20           C  
ATOM   4668  CB  ASN B  53      12.984  22.326   9.590  1.00  2.20           C  
ATOM   4669  HB2 ASN B  53      13.000  22.727  10.603  1.00  2.20           H  
ATOM   4670  HB3 ASN B  53      13.578  21.412   9.572  1.00  2.20           H  
ATOM   4671  O   ASN B  53      12.448  20.660   7.373  1.00  2.20           O  
ATOM   4672  CG  ASN B  53      13.599  23.370   8.693  1.00  2.20           C  
ATOM   4673  ND2 ASN B  53      14.876  23.250   8.438  1.00  2.20           N  
ATOM   4674 HD21 ASN B  53      15.278  23.907   7.785  1.00  2.20           H  
ATOM   4675 HD22 ASN B  53      15.394  22.460   8.794  1.00  2.20           H  
ATOM   4676  OD1 ASN B  53      12.949  24.293   8.235  1.00  2.20           O  
ATOM   4677  N   ALA B  54      10.334  21.397   7.131  1.00  1.46           N  
ATOM   4678  H   ALA B  54       9.587  21.947   7.530  1.00  1.46           H  
ATOM   4679  CA  ALA B  54      10.044  20.656   5.911  1.00  1.46           C  
ATOM   4680  HA  ALA B  54      10.800  19.881   5.781  1.00  1.46           H  
ATOM   4681  C   ALA B  54      10.054  21.556   4.677  1.00  1.46           C  
ATOM   4682  CB  ALA B  54       8.684  19.962   6.047  1.00  1.46           C  
ATOM   4683  HB1 ALA B  54       8.663  19.073   5.416  1.00  1.46           H  
ATOM   4684  HB2 ALA B  54       8.505  19.670   7.082  1.00  1.46           H  
ATOM   4685  HB3 ALA B  54       7.881  20.633   5.743  1.00  1.46           H  
ATOM   4686  O   ALA B  54       9.668  22.723   4.749  1.00  1.46           O  
ATOM   4687  N   CYS B  55      10.387  20.975   3.527  1.00  1.48           N  
ATOM   4688  H   CYS B  55      10.807  20.058   3.574  1.00  1.48           H  
ATOM   4689  CA  CYS B  55      10.154  21.557   2.205  1.00  1.48           C  
ATOM   4690  HA  CYS B  55      10.106  22.642   2.304  1.00  1.48           H  
ATOM   4691  C   CYS B  55       8.828  21.148   1.562  1.00  1.48           C  
ATOM   4692  CB  CYS B  55      11.324  21.209   1.290  1.00  1.48           C  
ATOM   4693  HB2 CYS B  55      11.038  21.414   0.258  1.00  1.48           H  
ATOM   4694  HB3 CYS B  55      11.569  20.150   1.372  1.00  1.48           H  
ATOM   4695  O   CYS B  55       8.439  21.744   0.565  1.00  1.48           O  
ATOM   4696  SG  CYS B  55      12.767  22.204   1.673  1.00  1.48           S  
ATOM   4697  N   CYS B  56       8.111  20.189   2.137  1.00  1.72           N  
ATOM   4698  H   CYS B  56       8.453  19.773   2.992  1.00  1.72           H  
ATOM   4699  CA  CYS B  56       6.812  19.739   1.653  1.00  1.72           C  
ATOM   4700  HA  CYS B  56       6.669  20.061   0.621  1.00  1.72           H  
ATOM   4701  C   CYS B  56       5.683  20.341   2.497  1.00  1.72           C  
ATOM   4702  CB  CYS B  56       6.814  18.209   1.661  1.00  1.72           C  
ATOM   4703  HB2 CYS B  56       5.930  17.837   1.144  1.00  1.72           H  
ATOM   4704  HB3 CYS B  56       7.681  17.866   1.096  1.00  1.72           H  
ATOM   4705  O   CYS B  56       5.942  20.995   3.505  1.00  1.72           O  
ATOM   4706  SG  CYS B  56       6.862  17.468   3.310  1.00  1.72           S  
ATOM   4707  N   THR B  57       4.438  20.120   2.086  1.00  2.63           N  
ATOM   4708  H   THR B  57       4.299  19.557   1.259  1.00  2.63           H  
ATOM   4709  CA  THR B  57       3.241  20.465   2.870  1.00  2.63           C  
ATOM   4710  HA  THR B  57       3.515  21.078   3.728  1.00  2.63           H  
ATOM   4711  C   THR B  57       2.565  19.204   3.402  1.00  2.63           C  
ATOM   4712  CB  THR B  57       2.235  21.265   2.030  1.00  2.63           C  
ATOM   4713  HB  THR B  57       1.400  21.543   2.672  1.00  2.63           H  
ATOM   4714  O   THR B  57       2.848  18.098   2.928  1.00  2.63           O  
ATOM   4715  CG2 THR B  57       2.828  22.550   1.456  1.00  2.63           C  
ATOM   4716 HG21 THR B  57       3.201  23.167   2.273  1.00  2.63           H  
ATOM   4717 HG22 THR B  57       3.643  22.327   0.766  1.00  2.63           H  
ATOM   4718 HG23 THR B  57       2.050  23.100   0.926  1.00  2.63           H  
ATOM   4719  OG1 THR B  57       1.726  20.486   0.964  1.00  2.63           O  
ATOM   4720  HG1 THR B  57       2.414  20.359   0.306  1.00  2.63           H  
ATOM   4721  N   LEU B  58       1.601  19.366   4.314  1.00  5.46           N  
ATOM   4722  H   LEU B  58       1.525  20.257   4.783  1.00  5.46           H  
ATOM   4723  CA  LEU B  58       0.668  18.292   4.675  1.00  5.46           C  
ATOM   4724  HA  LEU B  58       1.215  17.543   5.248  1.00  5.46           H  
ATOM   4725  C   LEU B  58       0.078  17.594   3.437  1.00  5.46           C  
ATOM   4726  CB  LEU B  58      -0.451  18.869   5.560  1.00  5.46           C  
ATOM   4727  HB2 LEU B  58      -0.004  19.218   6.491  1.00  5.46           H  
ATOM   4728  HB3 LEU B  58      -0.894  19.730   5.059  1.00  5.46           H  
ATOM   4729  O   LEU B  58       0.154  16.370   3.336  1.00  5.46           O  
ATOM   4730  CG  LEU B  58      -1.580  17.866   5.883  1.00  5.46           C  
ATOM   4731  HG  LEU B  58      -2.134  17.621   4.976  1.00  5.46           H  
ATOM   4732  CD1 LEU B  58      -1.028  16.583   6.489  1.00  5.46           C  
ATOM   4733 HD11 LEU B  58      -0.617  15.931   5.719  1.00  5.46           H  
ATOM   4734 HD12 LEU B  58      -1.803  16.031   7.021  1.00  5.46           H  
ATOM   4735 HD13 LEU B  58      -0.230  16.861   7.177  1.00  5.46           H  
ATOM   4736  CD2 LEU B  58      -2.556  18.493   6.876  1.00  5.46           C  
ATOM   4737 HD21 LEU B  58      -3.373  17.798   7.071  1.00  5.46           H  
ATOM   4738 HD22 LEU B  58      -2.041  18.720   7.810  1.00  5.46           H  
ATOM   4739 HD23 LEU B  58      -2.967  19.410   6.454  1.00  5.46           H  
ATOM   4740  N   THR B  59      -0.452  18.354   2.476  1.00  6.34           N  
ATOM   4741  H   THR B  59      -0.492  19.355   2.605  1.00  6.34           H  
ATOM   4742  CA  THR B  59      -1.058  17.798   1.255  1.00  6.34           C  
ATOM   4743  HA  THR B  59      -1.890  17.153   1.537  1.00  6.34           H  
ATOM   4744  C   THR B  59      -0.058  16.952   0.476  1.00  6.34           C  
ATOM   4745  CB  THR B  59      -1.599  18.915   0.355  1.00  6.34           C  
ATOM   4746  HB  THR B  59      -0.775  19.527  -0.012  1.00  6.34           H  
ATOM   4747  O   THR B  59      -0.353  15.802   0.160  1.00  6.34           O  
ATOM   4748  CG2 THR B  59      -2.393  18.378  -0.835  1.00  6.34           C  
ATOM   4749 HG21 THR B  59      -1.741  17.809  -1.498  1.00  6.34           H  
ATOM   4750 HG22 THR B  59      -2.815  19.204  -1.408  1.00  6.34           H  
ATOM   4751 HG23 THR B  59      -3.197  17.729  -0.490  1.00  6.34           H  
ATOM   4752  OG1 THR B  59      -2.473  19.733   1.101  1.00  6.34           O  
ATOM   4753  HG1 THR B  59      -2.904  20.322   0.478  1.00  6.34           H  
ATOM   4754  N   THR B  60       1.154  17.471   0.255  1.00  3.92           N  
ATOM   4755  H   THR B  60       1.337  18.422   0.543  1.00  3.92           H  
ATOM   4756  CA  THR B  60       2.233  16.736  -0.420  1.00  3.92           C  
ATOM   4757  HA  THR B  60       1.909  16.495  -1.432  1.00  3.92           H  
ATOM   4758  C   THR B  60       2.550  15.428   0.309  1.00  3.92           C  
ATOM   4759  CB  THR B  60       3.516  17.581  -0.487  1.00  3.92           C  
ATOM   4760  HB  THR B  60       3.922  17.660   0.521  1.00  3.92           H  
ATOM   4761  O   THR B  60       2.683  14.379  -0.320  1.00  3.92           O  
ATOM   4762  CG2 THR B  60       4.586  16.975  -1.390  1.00  3.92           C  
ATOM   4763 HG21 THR B  60       4.197  16.845  -2.399  1.00  3.92           H  
ATOM   4764 HG22 THR B  60       5.456  17.630  -1.430  1.00  3.92           H  
ATOM   4765 HG23 THR B  60       4.900  16.005  -1.004  1.00  3.92           H  
ATOM   4766  OG1 THR B  60       3.276  18.896  -0.944  1.00  3.92           O  
ATOM   4767  HG1 THR B  60       3.899  19.070  -1.654  1.00  3.92           H  
ATOM   4768  N   SER B  61       2.629  15.468   1.645  1.00  3.43           N  
ATOM   4769  H   SER B  61       2.516  16.358   2.110  1.00  3.43           H  
ATOM   4770  CA  SER B  61       2.918  14.280   2.451  1.00  3.43           C  
ATOM   4771  HA  SER B  61       3.819  13.818   2.047  1.00  3.43           H  
ATOM   4772  C   SER B  61       1.813  13.230   2.371  1.00  3.43           C  
ATOM   4773  CB  SER B  61       3.215  14.656   3.902  1.00  3.43           C  
ATOM   4774  HB2 SER B  61       3.677  13.799   4.392  1.00  3.43           H  
ATOM   4775  HB3 SER B  61       3.930  15.479   3.894  1.00  3.43           H  
ATOM   4776  O   SER B  61       2.112  12.050   2.238  1.00  3.43           O  
ATOM   4777  OG  SER B  61       2.071  15.012   4.655  1.00  3.43           O  
ATOM   4778  HG  SER B  61       1.480  15.546   4.118  1.00  3.43           H  
ATOM   4779  N   TRP B  62       0.542  13.634   2.367  1.00  5.99           N  
ATOM   4780  H   TRP B  62       0.343  14.620   2.455  1.00  5.99           H  
ATOM   4781  CA  TRP B  62      -0.578  12.712   2.191  1.00  5.99           C  
ATOM   4782  HA  TRP B  62      -0.503  11.904   2.918  1.00  5.99           H  
ATOM   4783  C   TRP B  62      -0.567  12.079   0.796  1.00  5.99           C  
ATOM   4784  CB  TRP B  62      -1.887  13.468   2.429  1.00  5.99           C  
ATOM   4785  HB2 TRP B  62      -1.913  14.358   1.800  1.00  5.99           H  
ATOM   4786  HB3 TRP B  62      -1.921  13.795   3.468  1.00  5.99           H  
ATOM   4787  O   TRP B  62      -0.637  10.857   0.653  1.00  5.99           O  
ATOM   4788  CG  TRP B  62      -3.101  12.648   2.145  1.00  5.99           C  
ATOM   4789  CD1 TRP B  62      -3.903  12.763   1.061  1.00  5.99           C  
ATOM   4790  HD1 TRP B  62      -3.761  13.482   0.268  1.00  5.99           H  
ATOM   4791  CD2 TRP B  62      -3.623  11.529   2.919  1.00  5.99           C  
ATOM   4792  CE2 TRP B  62      -4.789  11.039   2.264  1.00  5.99           C  
ATOM   4793  CE3 TRP B  62      -3.235  10.879   4.110  1.00  5.99           C  
ATOM   4794  HE3 TRP B  62      -2.352  11.216   4.633  1.00  5.99           H  
ATOM   4795  NE1 TRP B  62      -4.906  11.813   1.128  1.00  5.99           N  
ATOM   4796  HE1 TRP B  62      -5.596  11.674   0.404  1.00  5.99           H  
ATOM   4797  CH2 TRP B  62      -5.159   9.380   3.993  1.00  5.99           C  
ATOM   4798  HH2 TRP B  62      -5.758   8.593   4.426  1.00  5.99           H  
ATOM   4799  CZ2 TRP B  62      -5.552   9.994   2.799  1.00  5.99           C  
ATOM   4800  HZ2 TRP B  62      -6.467   9.673   2.324  1.00  5.99           H  
ATOM   4801  CZ3 TRP B  62      -3.995   9.817   4.637  1.00  5.99           C  
ATOM   4802  HZ3 TRP B  62      -3.709   9.354   5.570  1.00  5.99           H  
ATOM   4803  N   GLU B  63      -0.412  12.902  -0.241  1.00  5.63           N  
ATOM   4804  H   GLU B  63      -0.334  13.893  -0.060  1.00  5.63           H  
ATOM   4805  CA  GLU B  63      -0.400  12.461  -1.635  1.00  5.63           C  
ATOM   4806  HA  GLU B  63      -1.320  11.914  -1.838  1.00  5.63           H  
ATOM   4807  C   GLU B  63       0.759  11.509  -1.955  1.00  5.63           C  
ATOM   4808  CB  GLU B  63      -0.347  13.682  -2.558  1.00  5.63           C  
ATOM   4809  HB2 GLU B  63      -0.108  13.336  -3.563  1.00  5.63           H  
ATOM   4810  HB3 GLU B  63       0.442  14.358  -2.228  1.00  5.63           H  
ATOM   4811  O   GLU B  63       0.606  10.634  -2.812  1.00  5.63           O  
ATOM   4812  CG  GLU B  63      -1.692  14.422  -2.613  1.00  5.63           C  
ATOM   4813  HG2 GLU B  63      -1.946  14.804  -1.624  1.00  5.63           H  
ATOM   4814  HG3 GLU B  63      -2.463  13.704  -2.894  1.00  5.63           H  
ATOM   4815  CD  GLU B  63      -1.697  15.575  -3.628  1.00  5.63           C  
ATOM   4816  OE1 GLU B  63      -2.789  16.154  -3.821  1.00  5.63           O  
ATOM   4817  OE2 GLU B  63      -0.647  15.833  -4.257  1.00  5.63           O  
ATOM   4818  N   ALA B  64       1.887  11.616  -1.246  1.00  4.30           N  
ATOM   4819  H   ALA B  64       1.984  12.406  -0.624  1.00  4.30           H  
ATOM   4820  CA  ALA B  64       3.013  10.686  -1.352  1.00  4.30           C  
ATOM   4821  HA  ALA B  64       3.347  10.659  -2.389  1.00  4.30           H  
ATOM   4822  C   ALA B  64       2.661   9.241  -0.943  1.00  4.30           C  
ATOM   4823  CB  ALA B  64       4.161  11.223  -0.488  1.00  4.30           C  
ATOM   4824  HB1 ALA B  64       3.854  11.290   0.556  1.00  4.30           H  
ATOM   4825  HB2 ALA B  64       4.461  12.211  -0.838  1.00  4.30           H  
ATOM   4826  HB3 ALA B  64       5.013  10.546  -0.549  1.00  4.30           H  
ATOM   4827  O   ALA B  64       3.332   8.302  -1.369  1.00  4.30           O  
ATOM   4828  N   HIS B  65       1.610   9.043  -0.139  1.00  4.16           N  
ATOM   4829  H   HIS B  65       1.077   9.845   0.165  1.00  4.16           H  
ATOM   4830  CA  HIS B  65       1.223   7.724   0.368  1.00  4.16           C  
ATOM   4831  HA  HIS B  65       2.088   7.062   0.319  1.00  4.16           H  
ATOM   4832  C   HIS B  65       0.116   7.057  -0.455  1.00  4.16           C  
ATOM   4833  CB  HIS B  65       0.823   7.830   1.843  1.00  4.16           C  
ATOM   4834  HB2 HIS B  65       0.007   8.544   1.958  1.00  4.16           H  
ATOM   4835  HB3 HIS B  65       0.476   6.852   2.175  1.00  4.16           H  
ATOM   4836  O   HIS B  65      -0.158   5.869  -0.250  1.00  4.16           O  
ATOM   4837  CG  HIS B  65       1.961   8.227   2.739  1.00  4.16           C  
ATOM   4838  CD2 HIS B  65       2.515   7.486   3.746  1.00  4.16           C  
ATOM   4839  HD2 HIS B  65       2.248   6.484   4.047  1.00  4.16           H  
ATOM   4840  ND1 HIS B  65       2.615   9.437   2.734  1.00  4.16           N  
ATOM   4841  HD1 HIS B  65       2.359  10.267   2.219  1.00  4.16           H  
ATOM   4842  CE1 HIS B  65       3.526   9.439   3.713  1.00  4.16           C  
ATOM   4843  HE1 HIS B  65       4.144  10.279   3.996  1.00  4.16           H  
ATOM   4844  NE2 HIS B  65       3.491   8.274   4.352  1.00  4.16           N  
ATOM   4845  N   LEU B  66      -0.524   7.786  -1.371  1.00  6.87           N  
ATOM   4846  H   LEU B  66      -0.209   8.733  -1.529  1.00  6.87           H  
ATOM   4847  CA  LEU B  66      -1.615   7.273  -2.197  1.00  6.87           C  
ATOM   4848  HA  LEU B  66      -2.295   6.716  -1.553  1.00  6.87           H  
ATOM   4849  C   LEU B  66      -1.113   6.286  -3.261  1.00  6.87           C  
ATOM   4850  CB  LEU B  66      -2.395   8.443  -2.826  1.00  6.87           C  
ATOM   4851  HB2 LEU B  66      -1.706   9.027  -3.437  1.00  6.87           H  
ATOM   4852  HB3 LEU B  66      -3.159   8.037  -3.488  1.00  6.87           H  
ATOM   4853  O   LEU B  66      -0.014   6.411  -3.794  1.00  6.87           O  
ATOM   4854  CG  LEU B  66      -3.077   9.385  -1.813  1.00  6.87           C  
ATOM   4855  HG  LEU B  66      -2.319   9.848  -1.181  1.00  6.87           H  
ATOM   4856  CD1 LEU B  66      -3.816  10.493  -2.564  1.00  6.87           C  
ATOM   4857 HD11 LEU B  66      -3.112  11.045  -3.187  1.00  6.87           H  
ATOM   4858 HD12 LEU B  66      -4.255  11.188  -1.849  1.00  6.87           H  
ATOM   4859 HD13 LEU B  66      -4.600  10.069  -3.190  1.00  6.87           H  
ATOM   4860  CD2 LEU B  66      -4.083   8.655  -0.919  1.00  6.87           C  
ATOM   4861 HD21 LEU B  66      -4.806   8.108  -1.523  1.00  6.87           H  
ATOM   4862 HD22 LEU B  66      -4.613   9.375  -0.297  1.00  6.87           H  
ATOM   4863 HD23 LEU B  66      -3.560   7.969  -0.252  1.00  6.87           H  
ATOM   4864  N   ASP B  67      -1.952   5.300  -3.584  1.00 13.47           N  
ATOM   4865  H   ASP B  67      -2.809   5.219  -3.057  1.00 13.47           H  
ATOM   4866  CA  ASP B  67      -1.650   4.221  -4.541  1.00 13.47           C  
ATOM   4867  HA  ASP B  67      -0.796   3.641  -4.191  1.00 13.47           H  
ATOM   4868  C   ASP B  67      -1.337   4.744  -5.952  1.00 13.47           C  
ATOM   4869  CB  ASP B  67      -2.884   3.309  -4.637  1.00 13.47           C  
ATOM   4870  HB2 ASP B  67      -2.711   2.576  -5.426  1.00 13.47           H  
ATOM   4871  HB3 ASP B  67      -3.746   3.907  -4.931  1.00 13.47           H  
ATOM   4872  O   ASP B  67      -0.459   4.234  -6.657  1.00 13.47           O  
ATOM   4873  CG  ASP B  67      -3.229   2.553  -3.350  1.00 13.47           C  
ATOM   4874  OD1 ASP B  67      -2.455   2.633  -2.365  1.00 13.47           O  
ATOM   4875  OD2 ASP B  67      -4.241   1.827  -3.382  1.00 13.47           O  
ATOM   4876  N   VAL B  68      -2.080   5.776  -6.349  1.00 11.86           N  
ATOM   4877  H   VAL B  68      -2.762   6.118  -5.687  1.00 11.86           H  
ATOM   4878  CA  VAL B  68      -1.819   6.619  -7.511  1.00 11.86           C  
ATOM   4879  HA  VAL B  68      -0.910   6.288  -8.013  1.00 11.86           H  
ATOM   4880  C   VAL B  68      -1.595   8.018  -6.961  1.00 11.86           C  
ATOM   4881  CB  VAL B  68      -2.984   6.590  -8.521  1.00 11.86           C  
ATOM   4882  HB  VAL B  68      -3.865   7.062  -8.086  1.00 11.86           H  
ATOM   4883  O   VAL B  68      -2.551   8.693  -6.586  1.00 11.86           O  
ATOM   4884  CG1 VAL B  68      -2.593   7.356  -9.794  1.00 11.86           C  
ATOM   4885 HG11 VAL B  68      -2.376   8.396  -9.550  1.00 11.86           H  
ATOM   4886 HG12 VAL B  68      -1.713   6.904 -10.252  1.00 11.86           H  
ATOM   4887 HG13 VAL B  68      -3.420   7.341 -10.503  1.00 11.86           H  
ATOM   4888  CG2 VAL B  68      -3.380   5.161  -8.921  1.00 11.86           C  
ATOM   4889 HG21 VAL B  68      -4.156   5.189  -9.685  1.00 11.86           H  
ATOM   4890 HG22 VAL B  68      -3.778   4.631  -8.056  1.00 11.86           H  
ATOM   4891 HG23 VAL B  68      -2.515   4.615  -9.298  1.00 11.86           H  
ATOM   4892  N   SER B  69      -0.334   8.428  -6.857  1.00 11.34           N  
ATOM   4893  H   SER B  69       0.409   7.832  -7.192  1.00 11.34           H  
ATOM   4894  CA  SER B  69       0.014   9.718  -6.268  1.00 11.34           C  
ATOM   4895  HA  SER B  69      -0.554   9.836  -5.345  1.00 11.34           H  
ATOM   4896  C   SER B  69      -0.302  10.858  -7.247  1.00 11.34           C  
ATOM   4897  CB  SER B  69       1.486   9.744  -5.872  1.00 11.34           C  
ATOM   4898  HB2 SER B  69       2.111   9.634  -6.758  1.00 11.34           H  
ATOM   4899  HB3 SER B  69       1.697   8.931  -5.178  1.00 11.34           H  
ATOM   4900  O   SER B  69       0.268  10.870  -8.348  1.00 11.34           O  
ATOM   4901  OG  SER B  69       1.757  10.978  -5.249  1.00 11.34           O  
ATOM   4902  HG  SER B  69       1.425  10.916  -4.350  1.00 11.34           H  
ATOM   4903  N   PRO B  70      -1.158  11.835  -6.877  1.00 12.38           N  
ATOM   4904  CA  PRO B  70      -1.446  13.013  -7.700  1.00 12.38           C  
ATOM   4905  HA  PRO B  70      -1.853  12.685  -8.656  1.00 12.38           H  
ATOM   4906  C   PRO B  70      -0.226  13.897  -7.958  1.00 12.38           C  
ATOM   4907  CB  PRO B  70      -2.512  13.811  -6.943  1.00 12.38           C  
ATOM   4908  HB2 PRO B  70      -3.235  14.261  -7.623  1.00 12.38           H  
ATOM   4909  HB3 PRO B  70      -2.044  14.582  -6.331  1.00 12.38           H  
ATOM   4910  O   PRO B  70      -0.211  14.625  -8.952  1.00 12.38           O  
ATOM   4911  CG  PRO B  70      -3.164  12.781  -6.029  1.00 12.38           C  
ATOM   4912  HG2 PRO B  70      -3.586  13.241  -5.136  1.00 12.38           H  
ATOM   4913  HG3 PRO B  70      -3.928  12.232  -6.580  1.00 12.38           H  
ATOM   4914  CD  PRO B  70      -2.007  11.847  -5.695  1.00 12.38           C  
ATOM   4915  HD2 PRO B  70      -1.446  12.240  -4.847  1.00 12.38           H  
ATOM   4916  HD3 PRO B  70      -2.402  10.860  -5.455  1.00 12.38           H  
ATOM   4917  N   LEU B  71       0.818  13.792  -7.121  1.00 11.94           N  
ATOM   4918  H   LEU B  71       0.710  13.236  -6.285  1.00 11.94           H  
ATOM   4919  CA  LEU B  71       2.075  14.519  -7.301  1.00 11.94           C  
ATOM   4920  HA  LEU B  71       1.886  15.578  -7.123  1.00 11.94           H  
ATOM   4921  C   LEU B  71       2.581  14.358  -8.739  1.00 11.94           C  
ATOM   4922  CB  LEU B  71       3.137  14.007  -6.302  1.00 11.94           C  
ATOM   4923  HB2 LEU B  71       3.310  12.947  -6.486  1.00 11.94           H  
ATOM   4924  HB3 LEU B  71       4.072  14.532  -6.498  1.00 11.94           H  
ATOM   4925  O   LEU B  71       2.903  15.335  -9.422  1.00 11.94           O  
ATOM   4926  CG  LEU B  71       2.789  14.189  -4.814  1.00 11.94           C  
ATOM   4927  HG  LEU B  71       1.856  13.667  -4.600  1.00 11.94           H  
ATOM   4928  CD1 LEU B  71       3.887  13.592  -3.932  1.00 11.94           C  
ATOM   4929 HD11 LEU B  71       4.834  14.100  -4.114  1.00 11.94           H  
ATOM   4930 HD12 LEU B  71       3.998  12.530  -4.151  1.00 11.94           H  
ATOM   4931 HD13 LEU B  71       3.616  13.709  -2.883  1.00 11.94           H  
ATOM   4932  CD2 LEU B  71       2.631  15.658  -4.442  1.00 11.94           C  
ATOM   4933 HD21 LEU B  71       3.560  16.198  -4.626  1.00 11.94           H  
ATOM   4934 HD22 LEU B  71       1.820  16.116  -5.008  1.00 11.94           H  
ATOM   4935 HD23 LEU B  71       2.361  15.726  -3.388  1.00 11.94           H  
ATOM   4936  N   TYR B  72       2.564  13.118  -9.226  1.00 15.28           N  
ATOM   4937  H   TYR B  72       2.237  12.392  -8.605  1.00 15.28           H  
ATOM   4938  CA  TYR B  72       3.168  12.736 -10.502  1.00 15.28           C
[truncated: 196,029 more chars]
