# Supplementary material for: Deep learning insights into the architecture of the mammalian egg-sperm fusion synapse
Source: eLife. 2024 Apr 26;13:RP93131. doi: 10.7554/eLife.93131 (PMC11052572; doi:10.7554/eLife.93131)
Supplement: Figure 2—source data 1. [file elife-93131-fig2-data1.zip › eLife-VOR-RA-2023-93131R1_figure_2-source_data/figure_2ce/mJUNO_mIZUMO1_ranked_0_renumbered_100-plddt.pdb]

ATOM      1  N   CYS A  22       3.816 -18.185  -8.522  1.00 11.93           N  
ATOM      2  H   CYS A  22       3.038 -17.957  -7.919  1.00 11.93           H  
ATOM      3  H2  CYS A  22       4.258 -18.994  -8.109  1.00 11.93           H  
ATOM      4  H3  CYS A  22       3.459 -18.416  -9.438  1.00 11.93           H  
ATOM      5  CA  CYS A  22       4.755 -17.050  -8.591  1.00 11.93           C  
ATOM      6  HA  CYS A  22       4.234 -16.226  -9.079  1.00 11.93           H  
ATOM      7  C   CYS A  22       5.974 -17.327  -9.472  1.00 11.93           C  
ATOM      8  CB  CYS A  22       5.178 -16.563  -7.208  1.00 11.93           C  
ATOM      9  HB2 CYS A  22       4.319 -16.469  -6.544  1.00 11.93           H  
ATOM     10  HB3 CYS A  22       5.887 -17.277  -6.789  1.00 11.93           H  
ATOM     11  O   CYS A  22       6.277 -16.493 -10.308  1.00 11.93           O  
ATOM     12  SG  CYS A  22       5.985 -14.959  -7.358  1.00 11.93           S  
ATOM     13  N   ILE A  23       6.647 -18.482  -9.361  1.00  9.09           N  
ATOM     14  H   ILE A  23       6.458 -19.109  -8.592  1.00  9.09           H  
ATOM     15  CA  ILE A  23       7.897 -18.760 -10.106  1.00  9.09           C  
ATOM     16  HA  ILE A  23       8.642 -18.029  -9.791  1.00  9.09           H  
ATOM     17  C   ILE A  23       7.815 -18.606 -11.640  1.00  9.09           C  
ATOM     18  CB  ILE A  23       8.458 -20.145  -9.721  1.00  9.09           C  
ATOM     19  HB  ILE A  23       9.377 -20.292 -10.289  1.00  9.09           H  
ATOM     20  O   ILE A  23       8.806 -18.284 -12.274  1.00  9.09           O  
ATOM     21  CG1 ILE A  23       7.484 -21.297 -10.062  1.00  9.09           C  
ATOM     22 HG12 ILE A  23       7.092 -21.167 -11.071  1.00  9.09           H  
ATOM     23 HG13 ILE A  23       6.646 -21.296  -9.365  1.00  9.09           H  
ATOM     24  CG2 ILE A  23       8.838 -20.149  -8.228  1.00  9.09           C  
ATOM     25 HG21 ILE A  23       9.425 -21.037  -7.993  1.00  9.09           H  
ATOM     26 HG22 ILE A  23       7.958 -20.123  -7.585  1.00  9.09           H  
ATOM     27 HG23 ILE A  23       9.471 -19.288  -8.013  1.00  9.09           H  
ATOM     28  CD1 ILE A  23       8.173 -22.666 -10.015  1.00  9.09           C  
ATOM     29 HD11 ILE A  23       8.941 -22.715 -10.787  1.00  9.09           H  
ATOM     30 HD12 ILE A  23       8.637 -22.834  -9.044  1.00  9.09           H  
ATOM     31 HD13 ILE A  23       7.450 -23.465 -10.182  1.00  9.09           H  
ATOM     32  N   LYS A  24       6.626 -18.739 -12.249  1.00  9.02           N  
ATOM     33  H   LYS A  24       5.841 -19.020 -11.680  1.00  9.02           H  
ATOM     34  CA  LYS A  24       6.390 -18.439 -13.680  1.00  9.02           C  
ATOM     35  HA  LYS A  24       7.116 -18.986 -14.281  1.00  9.02           H  
ATOM     36  C   LYS A  24       6.604 -16.970 -14.071  1.00  9.02           C  
ATOM     37  CB  LYS A  24       4.966 -18.856 -14.082  1.00  9.02           C  
ATOM     38  HB2 LYS A  24       4.259 -18.520 -13.323  1.00  9.02           H  
ATOM     39  HB3 LYS A  24       4.699 -18.379 -15.025  1.00  9.02           H  
ATOM     40  O   LYS A  24       6.594 -16.668 -15.257  1.00  9.02           O  
ATOM     41  CG  LYS A  24       4.853 -20.367 -14.284  1.00  9.02           C  
ATOM     42  HG2 LYS A  24       5.486 -20.658 -15.122  1.00  9.02           H  
ATOM     43  HG3 LYS A  24       5.218 -20.864 -13.385  1.00  9.02           H  
ATOM     44  CD  LYS A  24       3.398 -20.771 -14.574  1.00  9.02           C  
ATOM     45  HD2 LYS A  24       3.015 -20.145 -15.380  1.00  9.02           H  
ATOM     46  HD3 LYS A  24       2.792 -20.612 -13.682  1.00  9.02           H  
ATOM     47  CE  LYS A  24       3.317 -22.239 -15.007  1.00  9.02           C  
ATOM     48  HE2 LYS A  24       3.949 -22.370 -15.885  1.00  9.02           H  
ATOM     49  HE3 LYS A  24       3.719 -22.877 -14.219  1.00  9.02           H  
ATOM     50  NZ  LYS A  24       1.932 -22.651 -15.330  1.00  9.02           N  
ATOM     51  HZ1 LYS A  24       1.957 -23.517 -15.849  1.00  9.02           H  
ATOM     52  HZ2 LYS A  24       1.370 -22.770 -14.499  1.00  9.02           H  
ATOM     53  HZ3 LYS A  24       1.491 -21.962 -15.923  1.00  9.02           H  
ATOM     54  N   CYS A  25       6.747 -16.069 -13.102  1.00  8.16           N  
ATOM     55  H   CYS A  25       6.720 -16.371 -12.139  1.00  8.16           H  
ATOM     56  CA  CYS A  25       7.129 -14.682 -13.353  1.00  8.16           C  
ATOM     57  HA  CYS A  25       6.571 -14.310 -14.212  1.00  8.16           H  
ATOM     58  C   CYS A  25       8.603 -14.529 -13.728  1.00  8.16           C  
ATOM     59  CB  CYS A  25       6.782 -13.839 -12.122  1.00  8.16           C  
ATOM     60  HB2 CYS A  25       7.319 -14.222 -11.254  1.00  8.16           H  
ATOM     61  HB3 CYS A  25       7.129 -12.821 -12.301  1.00  8.16           H  
ATOM     62  O   CYS A  25       9.001 -13.463 -14.186  1.00  8.16           O  
ATOM     63  SG  CYS A  25       5.010 -13.778 -11.754  1.00  8.16           S  
ATOM     64  N   ASP A  26       9.394 -15.583 -13.552  1.00  7.81           N  
ATOM     65  H   ASP A  26       9.021 -16.438 -13.164  1.00  7.81           H  
ATOM     66  CA  ASP A  26      10.762 -15.658 -14.026  1.00  7.81           C  
ATOM     67  HA  ASP A  26      11.179 -14.653 -14.092  1.00  7.81           H  
ATOM     68  C   ASP A  26      10.809 -16.311 -15.417  1.00  7.81           C  
ATOM     69  CB  ASP A  26      11.569 -16.427 -12.986  1.00  7.81           C  
ATOM     70  HB2 ASP A  26      11.325 -17.488 -13.039  1.00  7.81           H  
ATOM     71  HB3 ASP A  26      11.306 -16.064 -11.993  1.00  7.81           H  
ATOM     72  O   ASP A  26      10.275 -17.406 -15.635  1.00  7.81           O  
ATOM     73  CG  ASP A  26      13.061 -16.238 -13.199  1.00  7.81           C  
ATOM     74  OD1 ASP A  26      13.501 -16.381 -14.362  1.00  7.81           O  
ATOM     75  OD2 ASP A  26      13.734 -15.984 -12.180  1.00  7.81           O  
ATOM     76  N   GLN A  27      11.459 -15.638 -16.369  1.00  8.16           N  
ATOM     77  H   GLN A  27      11.957 -14.802 -16.101  1.00  8.16           H  
ATOM     78  CA  GLN A  27      11.579 -16.116 -17.745  1.00  8.16           C  
ATOM     79  HA  GLN A  27      10.574 -16.320 -18.113  1.00  8.16           H  
ATOM     80  C   GLN A  27      12.382 -17.423 -17.837  1.00  8.16           C  
ATOM     81  CB  GLN A  27      12.200 -15.003 -18.607  1.00  8.16           C  
ATOM     82  HB2 GLN A  27      11.645 -14.079 -18.449  1.00  8.16           H  
ATOM     83  HB3 GLN A  27      13.229 -14.838 -18.288  1.00  8.16           H  
ATOM     84  O   GLN A  27      12.077 -18.273 -18.672  1.00  8.16           O  
ATOM     85  CG  GLN A  27      12.195 -15.326 -20.111  1.00  8.16           C  
ATOM     86  HG2 GLN A  27      12.792 -16.221 -20.291  1.00  8.16           H  
ATOM     87  HG3 GLN A  27      12.669 -14.507 -20.651  1.00  8.16           H  
ATOM     88  CD  GLN A  27      10.794 -15.524 -20.683  1.00  8.16           C  
ATOM     89  NE2 GLN A  27      10.576 -16.511 -21.520  1.00  8.16           N  
ATOM     90 HE21 GLN A  27      11.290 -17.199 -21.712  1.00  8.16           H  
ATOM     91 HE22 GLN A  27       9.619 -16.699 -21.779  1.00  8.16           H  
ATOM     92  OE1 GLN A  27       9.856 -14.795 -20.392  1.00  8.16           O  
ATOM     93  N   PHE A  28      13.354 -17.649 -16.947  1.00  7.74           N  
ATOM     94  H   PHE A  28      13.517 -16.988 -16.201  1.00  7.74           H  
ATOM     95  CA  PHE A  28      14.117 -18.896 -16.949  1.00  7.74           C  
ATOM     96  HA  PHE A  28      14.529 -19.051 -17.947  1.00  7.74           H  
ATOM     97  C   PHE A  28      13.228 -20.105 -16.637  1.00  7.74           C  
ATOM     98  CB  PHE A  28      15.276 -18.804 -15.951  1.00  7.74           C  
ATOM     99  HB2 PHE A  28      15.756 -19.781 -15.902  1.00  7.74           H  
ATOM    100  HB3 PHE A  28      14.886 -18.578 -14.959  1.00  7.74           H  
ATOM    101  O   PHE A  28      13.429 -21.181 -17.201  1.00  7.74           O  
ATOM    102  CG  PHE A  28      16.347 -17.800 -16.325  1.00  7.74           C  
ATOM    103  CD1 PHE A  28      17.190 -18.063 -17.421  1.00  7.74           C  
ATOM    104  HD1 PHE A  28      17.056 -18.964 -18.000  1.00  7.74           H  
ATOM    105  CD2 PHE A  28      16.526 -16.623 -15.575  1.00  7.74           C  
ATOM    106  HD2 PHE A  28      15.901 -16.421 -14.718  1.00  7.74           H  
ATOM    107  CE1 PHE A  28      18.203 -17.152 -17.769  1.00  7.74           C  
ATOM    108  HE1 PHE A  28      18.844 -17.355 -18.614  1.00  7.74           H  
ATOM    109  CE2 PHE A  28      17.534 -15.708 -15.926  1.00  7.74           C  
ATOM    110  HE2 PHE A  28      17.664 -14.810 -15.341  1.00  7.74           H  
ATOM    111  CZ  PHE A  28      18.374 -15.973 -17.022  1.00  7.74           C  
ATOM    112  HZ  PHE A  28      19.150 -15.270 -17.286  1.00  7.74           H  
ATOM    113  N   VAL A  29      12.207 -19.938 -15.789  1.00  7.92           N  
ATOM    114  H   VAL A  29      12.066 -19.018 -15.396  1.00  7.92           H  
ATOM    115  CA  VAL A  29      11.237 -21.002 -15.481  1.00  7.92           C  
ATOM    116  HA  VAL A  29      11.782 -21.920 -15.262  1.00  7.92           H  
ATOM    117  C   VAL A  29      10.344 -21.290 -16.682  1.00  7.92           C  
ATOM    118  CB  VAL A  29      10.389 -20.644 -14.245  1.00  7.92           C  
ATOM    119  HB  VAL A  29       9.904 -19.681 -14.404  1.00  7.92           H  
ATOM    120  O   VAL A  29      10.107 -22.456 -17.003  1.00  7.92           O  
ATOM    121  CG1 VAL A  29       9.291 -21.680 -13.956  1.00  7.92           C  
ATOM    122 HG11 VAL A  29       8.557 -21.688 -14.761  1.00  7.92           H  
ATOM    123 HG12 VAL A  29       8.781 -21.418 -13.029  1.00  7.92           H  
ATOM    124 HG13 VAL A  29       9.734 -22.670 -13.855  1.00  7.92           H  
ATOM    125  CG2 VAL A  29      11.285 -20.552 -13.008  1.00  7.92           C  
ATOM    126 HG21 VAL A  29      11.809 -21.493 -12.838  1.00  7.92           H  
ATOM    127 HG22 VAL A  29      10.692 -20.298 -12.129  1.00  7.92           H  
ATOM    128 HG23 VAL A  29      12.009 -19.751 -13.150  1.00  7.92           H  
ATOM    129  N   THR A  30       9.842 -20.259 -17.364  1.00  9.03           N  
ATOM    130  H   THR A  30      10.125 -19.320 -17.120  1.00  9.03           H  
ATOM    131  CA  THR A  30       8.967 -20.450 -18.531  1.00  9.03           C  
ATOM    132  HA  THR A  30       8.181 -21.153 -18.256  1.00  9.03           H  
ATOM    133  C   THR A  30       9.720 -21.088 -19.701  1.00  9.03           C  
ATOM    134  CB  THR A  30       8.282 -19.142 -18.953  1.00  9.03           C  
ATOM    135  HB  THR A  30       7.669 -19.330 -19.835  1.00  9.03           H  
ATOM    136  O   THR A  30       9.192 -22.008 -20.334  1.00  9.03           O  
ATOM    137  CG2 THR A  30       7.390 -18.577 -17.850  1.00  9.03           C  
ATOM    138 HG21 THR A  30       6.658 -19.325 -17.545  1.00  9.03           H  
ATOM    139 HG22 THR A  30       6.866 -17.694 -18.215  1.00  9.03           H  
ATOM    140 HG23 THR A  30       7.993 -18.293 -16.988  1.00  9.03           H  
ATOM    141  OG1 THR A  30       9.224 -18.158 -19.254  1.00  9.03           O  
ATOM    142  HG1 THR A  30       8.850 -17.289 -19.089  1.00  9.03           H  
ATOM    143  N   ASP A  31      10.975 -20.701 -19.924  1.00  7.91           N  
ATOM    144  H   ASP A  31      11.310 -19.882 -19.437  1.00  7.91           H  
ATOM    145  CA  ASP A  31      11.846 -21.290 -20.945  1.00  7.91           C  
ATOM    146  HA  ASP A  31      11.316 -21.303 -21.898  1.00  7.91           H  
ATOM    147  C   ASP A  31      12.231 -22.738 -20.617  1.00  7.91           C  
ATOM    148  CB  ASP A  31      13.107 -20.428 -21.106  1.00  7.91           C  
ATOM    149  HB2 ASP A  31      13.569 -20.276 -20.131  1.00  7.91           H  
ATOM    150  HB3 ASP A  31      13.817 -20.969 -21.732  1.00  7.91           H  
ATOM    151  O   ASP A  31      12.195 -23.612 -21.494  1.00  7.91           O  
ATOM    152  CG  ASP A  31      12.839 -19.072 -21.768  1.00  7.91           C  
ATOM    153  OD1 ASP A  31      11.772 -18.908 -22.409  1.00  7.91           O  
ATOM    154  OD2 ASP A  31      13.730 -18.202 -21.695  1.00  7.91           O  
ATOM    155  N   ALA A  32      12.542 -23.029 -19.351  1.00  8.52           N  
ATOM    156  H   ALA A  32      12.613 -22.277 -18.681  1.00  8.52           H  
ATOM    157  CA  ALA A  32      12.840 -24.386 -18.907  1.00  8.52           C  
ATOM    158  HA  ALA A  32      13.638 -24.787 -19.532  1.00  8.52           H  
ATOM    159  C   ALA A  32      11.625 -25.312 -19.056  1.00  8.52           C  
ATOM    160  CB  ALA A  32      13.344 -24.343 -17.466  1.00  8.52           C  
ATOM    161  HB1 ALA A  32      14.226 -23.705 -17.409  1.00  8.52           H  
ATOM    162  HB2 ALA A  32      13.622 -25.347 -17.148  1.00  8.52           H  
ATOM    163  HB3 ALA A  32      12.571 -23.949 -16.805  1.00  8.52           H  
ATOM    164  O   ALA A  32      11.769 -26.427 -19.553  1.00  8.52           O  
ATOM    165  N   LEU A  33      10.418 -24.846 -18.713  1.00 10.12           N  
ATOM    166  H   LEU A  33      10.367 -23.926 -18.298  1.00 10.12           H  
ATOM    167  CA  LEU A  33       9.178 -25.608 -18.904  1.00 10.12           C  
ATOM    168  HA  LEU A  33       9.296 -26.590 -18.446  1.00 10.12           H  
ATOM    169  C   LEU A  33       8.871 -25.861 -20.385  1.00 10.12           C  
ATOM    170  CB  LEU A  33       8.008 -24.867 -18.238  1.00 10.12           C  
ATOM    171  HB2 LEU A  33       8.042 -23.819 -18.538  1.00 10.12           H  
ATOM    172  HB3 LEU A  33       7.074 -25.286 -18.612  1.00 10.12           H  
ATOM    173  O   LEU A  33       8.448 -26.958 -20.745  1.00 10.12           O  
ATOM    174  CG  LEU A  33       7.993 -24.953 -16.702  1.00 10.12           C  
ATOM    175  HG  LEU A  33       8.933 -24.591 -16.287  1.00 10.12           H  
ATOM    176  CD1 LEU A  33       6.850 -24.088 -16.162  1.00 10.12           C  
ATOM    177 HD11 LEU A  33       5.894 -24.456 -16.534  1.00 10.12           H  
ATOM    178 HD12 LEU A  33       6.866 -24.116 -15.073  1.00 10.12           H  
ATOM    179 HD13 LEU A  33       7.004 -23.058 -16.485  1.00 10.12           H  
ATOM    180  CD2 LEU A  33       7.774 -26.387 -16.215  1.00 10.12           C  
ATOM    181 HD21 LEU A  33       7.580 -26.391 -15.142  1.00 10.12           H  
ATOM    182 HD22 LEU A  33       8.667 -26.984 -16.399  1.00 10.12           H  
ATOM    183 HD23 LEU A  33       6.927 -26.835 -16.736  1.00 10.12           H  
ATOM    184  N   LYS A  34       9.124 -24.880 -21.256  1.00 10.97           N  
ATOM    185  H   LYS A  34       9.428 -23.987 -20.894  1.00 10.97           H  
ATOM    186  CA  LYS A  34       8.970 -25.045 -22.706  1.00 10.97           C  
ATOM    187  HA  LYS A  34       7.976 -25.445 -22.909  1.00 10.97           H  
ATOM    188  C   LYS A  34       9.977 -26.048 -23.272  1.00 10.97           C  
ATOM    189  CB  LYS A  34       9.106 -23.665 -23.358  1.00 10.97           C  
ATOM    190  HB2 LYS A  34       8.389 -22.988 -22.894  1.00 10.97           H  
ATOM    191  HB3 LYS A  34      10.109 -23.276 -23.179  1.00 10.97           H  
ATOM    192  O   LYS A  34       9.629 -26.848 -24.138  1.00 10.97           O  
ATOM    193  CG  LYS A  34       8.839 -23.712 -24.865  1.00 10.97           C  
ATOM    194  HG2 LYS A  34       9.571 -24.360 -25.348  1.00 10.97           H  
ATOM    195  HG3 LYS A  34       7.835 -24.097 -25.045  1.00 10.97           H  
ATOM    196  CD  LYS A  34       8.967 -22.310 -25.457  1.00 10.97           C  
ATOM    197  HD2 LYS A  34       9.970 -21.934 -25.256  1.00 10.97           H  
ATOM    198  HD3 LYS A  34       8.241 -21.650 -24.983  1.00 10.97           H  
ATOM    199  CE  LYS A  34       8.723 -22.359 -26.966  1.00 10.97           C  
ATOM    200  HE2 LYS A  34       7.701 -22.692 -27.146  1.00 10.97           H  
ATOM    201  HE3 LYS A  34       9.398 -23.095 -27.401  1.00 10.97           H  
ATOM    202  NZ  LYS A  34       8.959 -21.025 -27.566  1.00 10.97           N  
ATOM    203  HZ1 LYS A  34       9.905 -20.729 -27.374  1.00 10.97           H  
ATOM    204  HZ2 LYS A  34       8.821 -21.050 -28.567  1.00 10.97           H  
ATOM    205  HZ3 LYS A  34       8.338 -20.342 -27.156  1.00 10.97           H  
ATOM    206  N   THR A  35      11.218 -26.015 -22.798  1.00 11.57           N  
ATOM    207  H   THR A  35      11.449 -25.297 -22.126  1.00 11.57           H  
ATOM    208  CA  THR A  35      12.260 -26.971 -23.203  1.00 11.57           C  
ATOM    209  HA  THR A  35      12.315 -27.011 -24.290  1.00 11.57           H  
ATOM    210  C   THR A  35      11.932 -28.377 -22.705  1.00 11.57           C  
ATOM    211  CB  THR A  35      13.628 -26.526 -22.672  1.00 11.57           C  
ATOM    212  HB  THR A  35      13.619 -26.516 -21.582  1.00 11.57           H  
ATOM    213  O   THR A  35      12.046 -29.347 -23.449  1.00 11.57           O  
ATOM    214  CG2 THR A  35      14.758 -27.434 -23.157  1.00 11.57           C  
ATOM    215 HG21 THR A  35      14.650 -28.434 -22.736  1.00 11.57           H  
ATOM    216 HG22 THR A  35      14.744 -27.493 -24.246  1.00 11.57           H  
ATOM    217 HG23 THR A  35      15.714 -27.023 -22.833  1.00 11.57           H  
ATOM    218  OG1 THR A  35      13.900 -25.224 -23.141  1.00 11.57           O  
ATOM    219  HG1 THR A  35      13.417 -24.603 -22.590  1.00 11.57           H  
ATOM    220  N   PHE A  36      11.450 -28.485 -21.469  1.00 11.12           N  
ATOM    221  H   PHE A  36      11.414 -27.660 -20.888  1.00 11.12           H  
ATOM    222  CA  PHE A  36      10.977 -29.733 -20.889  1.00 11.12           C  
ATOM    223  HA  PHE A  36      11.795 -30.454 -20.871  1.00 11.12           H  
ATOM    224  C   PHE A  36       9.840 -30.353 -21.716  1.00 11.12           C  
ATOM    225  CB  PHE A  36      10.556 -29.439 -19.448  1.00 11.12           C  
ATOM    226  HB2 PHE A  36       9.849 -28.610 -19.437  1.00 11.12           H  
ATOM    227  HB3 PHE A  36      11.433 -29.127 -18.881  1.00 11.12           H  
ATOM    228  O   PHE A  36       9.912 -31.529 -22.061  1.00 11.12           O  
ATOM    229  CG  PHE A  36       9.924 -30.612 -18.747  1.00 11.12           C  
ATOM    230  CD1 PHE A  36       8.523 -30.695 -18.640  1.00 11.12           C  
ATOM    231  HD1 PHE A  36       7.898 -29.934 -19.083  1.00 11.12           H  
ATOM    232  CD2 PHE A  36      10.741 -31.617 -18.204  1.00 11.12           C  
ATOM    233  HD2 PHE A  36      11.815 -31.557 -18.302  1.00 11.12           H  
ATOM    234  CE1 PHE A  36       7.940 -31.770 -17.954  1.00 11.12           C  
ATOM    235  HE1 PHE A  36       6.866 -31.837 -17.867  1.00 11.12           H  
ATOM    236  CE2 PHE A  36      10.159 -32.687 -17.511  1.00 11.12           C  
ATOM    237  HE2 PHE A  36      10.790 -33.447 -17.073  1.00 11.12           H  
ATOM    238  CZ  PHE A  36       8.760 -32.752 -17.375  1.00 11.12           C  
ATOM    239  HZ  PHE A  36       8.309 -33.561 -16.820  1.00 11.12           H  
ATOM    240  N   GLU A  37       8.840 -29.557 -22.105  1.00 14.19           N  
ATOM    241  H   GLU A  37       8.812 -28.610 -21.756  1.00 14.19           H  
ATOM    242  CA  GLU A  37       7.728 -30.009 -22.949  1.00 14.19           C  
ATOM    243  HA  GLU A  37       7.240 -30.856 -22.467  1.00 14.19           H  
ATOM    244  C   GLU A  37       8.187 -30.481 -24.334  1.00 14.19           C  
ATOM    245  CB  GLU A  37       6.705 -28.867 -23.075  1.00 14.19           C  
ATOM    246  HB2 GLU A  37       6.371 -28.607 -22.071  1.00 14.19           H  
ATOM    247  HB3 GLU A  37       7.191 -27.991 -23.504  1.00 14.19           H  
ATOM    248  O   GLU A  37       7.796 -31.555 -24.780  1.00 14.19           O  
ATOM    249  CG  GLU A  37       5.483 -29.228 -23.941  1.00 14.19           C  
ATOM    250  HG2 GLU A  37       5.140 -30.224 -23.662  1.00 14.19           H  
ATOM    251  HG3 GLU A  37       5.792 -29.265 -24.986  1.00 14.19           H  
ATOM    252  CD  GLU A  37       4.321 -28.224 -23.803  1.00 14.19           C  
ATOM    253  OE1 GLU A  37       3.157 -28.633 -24.035  1.00 14.19           O  
ATOM    254  OE2 GLU A  37       4.573 -27.053 -23.432  1.00 14.19           O  
ATOM    255  N   ASN A  38       9.020 -29.692 -25.016  1.00 15.92           N  
ATOM    256  H   ASN A  38       9.326 -28.832 -24.582  1.00 15.92           H  
ATOM    257  CA  ASN A  38       9.342 -29.936 -26.424  1.00 15.92           C  
ATOM    258  HA  ASN A  38       8.473 -30.382 -26.909  1.00 15.92           H  
ATOM    259  C   ASN A  38      10.497 -30.916 -26.646  1.00 15.92           C  
ATOM    260  CB  ASN A  38       9.636 -28.597 -27.110  1.00 15.92           C  
ATOM    261  HB2 ASN A  38       9.977 -28.786 -28.128  1.00 15.92           H  
ATOM    262  HB3 ASN A  38      10.431 -28.076 -26.576  1.00 15.92           H  
ATOM    263  O   ASN A  38      10.590 -31.500 -27.724  1.00 15.92           O  
ATOM    264  CG  ASN A  38       8.399 -27.729 -27.203  1.00 15.92           C  
ATOM    265  ND2 ASN A  38       8.414 -26.555 -26.634  1.00 15.92           N  
ATOM    266 HD21 ASN A  38       9.085 -26.461 -25.885  1.00 15.92           H  
ATOM    267 HD22 ASN A  38       7.483 -26.174 -26.537  1.00 15.92           H  
ATOM    268  OD1 ASN A  38       7.385 -28.084 -27.768  1.00 15.92           O  
ATOM    269  N   THR A  39      11.386 -31.080 -25.672  1.00 21.68           N  
ATOM    270  H   THR A  39      11.306 -30.510 -24.842  1.00 21.68           H  
ATOM    271  CA  THR A  39      12.580 -31.919 -25.827  1.00 21.68           C  
ATOM    272  HA  THR A  39      12.658 -32.270 -26.856  1.00 21.68           H  
ATOM    273  C   THR A  39      12.477 -33.159 -24.955  1.00 21.68           C  
ATOM    274  CB  THR A  39      13.861 -31.127 -25.526  1.00 21.68           C  
ATOM    275  HB  THR A  39      13.946 -30.965 -24.451  1.00 21.68           H  
ATOM    276  O   THR A  39      12.556 -34.269 -25.461  1.00 21.68           O  
ATOM    277  CG2 THR A  39      15.109 -31.853 -26.021  1.00 21.68           C  
ATOM    278 HG21 THR A  39      15.054 -31.994 -27.100  1.00 21.68           H  
ATOM    279 HG22 THR A  39      16.001 -31.278 -25.771  1.00 21.68           H  
ATOM    280 HG23 THR A  39      15.183 -32.832 -25.546  1.00 21.68           H  
ATOM    281  OG1 THR A  39      13.851 -29.869 -26.169  1.00 21.68           O  
ATOM    282  HG1 THR A  39      14.707 -29.468 -26.006  1.00 21.68           H  
ATOM    283  N   TYR A  40      12.241 -32.990 -23.653  1.00 22.30           N  
ATOM    284  H   TYR A  40      12.062 -32.063 -23.295  1.00 22.30           H  
ATOM    285  CA  TYR A  40      12.300 -34.113 -22.720  1.00 22.30           C  
ATOM    286  HA  TYR A  40      13.154 -34.737 -22.985  1.00 22.30           H  
ATOM    287  C   TYR A  40      11.064 -35.011 -22.811  1.00 22.30           C  
ATOM    288  CB  TYR A  40      12.529 -33.587 -21.300  1.00 22.30           C  
ATOM    289  HB2 TYR A  40      13.317 -32.834 -21.320  1.00 22.30           H  
ATOM    290  HB3 TYR A  40      11.622 -33.112 -20.927  1.00 22.30           H  
ATOM    291  O   TYR A  40      11.174 -36.226 -22.914  1.00 22.30           O  
ATOM    292  CG  TYR A  40      12.946 -34.681 -20.345  1.00 22.30           C  
ATOM    293  CD1 TYR A  40      11.981 -35.374 -19.592  1.00 22.30           C  
ATOM    294  HD1 TYR A  40      10.935 -35.121 -19.691  1.00 22.30           H  
ATOM    295  CD2 TYR A  40      14.297 -35.070 -20.286  1.00 22.30           C  
ATOM    296  HD2 TYR A  40      15.033 -34.582 -20.907  1.00 22.30           H  
ATOM    297  CE1 TYR A  40      12.372 -36.455 -18.779  1.00 22.30           C  
ATOM    298  HE1 TYR A  40      11.633 -37.063 -18.277  1.00 22.30           H  
ATOM    299  CE2 TYR A  40      14.685 -36.135 -19.456  1.00 22.30           C  
ATOM    300  HE2 TYR A  40      15.709 -36.478 -19.446  1.00 22.30           H  
ATOM    301  OH  TYR A  40      14.104 -37.846 -17.872  1.00 22.30           O  
ATOM    302  HH  TYR A  40      13.354 -38.368 -17.579  1.00 22.30           H  
ATOM    303  CZ  TYR A  40      13.728 -36.821 -18.683  1.00 22.30           C  
ATOM    304  N   LEU A  41       9.854 -34.443 -22.827  1.00 22.08           N  
ATOM    305  H   LEU A  41       9.774 -33.439 -22.746  1.00 22.08           H  
ATOM    306  CA  LEU A  41       8.653 -35.284 -22.880  1.00 22.08           C  
ATOM    307  HA  LEU A  41       8.710 -36.007 -22.066  1.00 22.08           H  
ATOM    308  C   LEU A  41       8.581 -36.130 -24.155  1.00 22.08           C  
ATOM    309  CB  LEU A  41       7.383 -34.443 -22.709  1.00 22.08           C  
ATOM    310  HB2 LEU A  41       6.531 -35.107 -22.857  1.00 22.08           H  
ATOM    311  HB3 LEU A  41       7.344 -33.686 -23.492  1.00 22.08           H  
ATOM    312  O   LEU A  41       8.168 -37.287 -24.076  1.00 22.08           O  
ATOM    313  CG  LEU A  41       7.233 -33.762 -21.339  1.00 22.08           C  
ATOM    314  HG  LEU A  41       7.935 -32.934 -21.248  1.00 22.08           H  
ATOM    315  CD1 LEU A  41       5.814 -33.213 -21.221  1.00 22.08           C  
ATOM    316 HD11 LEU A  41       5.706 -32.703 -20.264  1.00 22.08           H  
ATOM    317 HD12 LEU A  41       5.089 -34.024 -21.286  1.00 22.08           H  
ATOM    318 HD13 LEU A  41       5.636 -32.505 -22.030  1.00 22.08           H  
ATOM    319  CD2 LEU A  41       7.456 -34.724 -20.172  1.00 22.08           C  
ATOM    320 HD21 LEU A  41       8.520 -34.944 -20.091  1.00 22.08           H  
ATOM    321 HD22 LEU A  41       7.129 -34.268 -19.237  1.00 22.08           H  
ATOM    322 HD23 LEU A  41       6.910 -35.650 -20.353  1.00 22.08           H  
ATOM    323  N   ASN A  42       9.031 -35.588 -25.290  1.00 31.40           N  
ATOM    324  H   ASN A  42       9.393 -34.646 -25.252  1.00 31.40           H  
ATOM    325  CA  ASN A  42       9.061 -36.288 -26.576  1.00 31.40           C  
ATOM    326  HA  ASN A  42       8.053 -36.612 -26.836  1.00 31.40           H  
ATOM    327  C   ASN A  42       9.845 -37.600 -26.547  1.00 31.40           C  
ATOM    328  CB  ASN A  42       9.554 -35.320 -27.664  1.00 31.40           C  
ATOM    329  HB2 ASN A  42      10.386 -34.724 -27.289  1.00 31.40           H  
ATOM    330  HB3 ASN A  42       9.921 -35.896 -28.513  1.00 31.40           H  
ATOM    331  O   ASN A  42       9.400 -38.574 -27.155  1.00 31.40           O  
ATOM    332  CG  ASN A  42       8.446 -34.416 -28.181  1.00 31.40           C  
ATOM    333  ND2 ASN A  42       8.766 -33.278 -28.739  1.00 31.40           N  
ATOM    334 HD21 ASN A  42       7.983 -32.693 -28.993  1.00 31.40           H  
ATOM    335 HD22 ASN A  42       9.694 -32.900 -28.615  1.00 31.40           H  
ATOM    336  OD1 ASN A  42       7.268 -34.718 -28.131  1.00 31.40           O  
ATOM    337  N   ASP A  43      10.934 -37.648 -25.786  1.00 36.64           N  
ATOM    338  H   ASP A  43      11.249 -36.807 -25.323  1.00 36.64           H  
ATOM    339  CA  ASP A  43      11.815 -38.814 -25.736  1.00 36.64           C  
ATOM    340  HA  ASP A  43      11.673 -39.408 -26.639  1.00 36.64           H  
ATOM    341  C   ASP A  43      11.508 -39.748 -24.547  1.00 36.64           C  
ATOM    342  CB  ASP A  43      13.268 -38.314 -25.748  1.00 36.64           C  
ATOM    343  HB2 ASP A  43      13.931 -39.168 -25.615  1.00 36.64           H  
ATOM    344  HB3 ASP A  43      13.418 -37.635 -24.908  1.00 36.64           H  
ATOM    345  O   ASP A  43      11.939 -40.907 -24.527  1.00 36.64           O  
ATOM    346  CG  ASP A  43      13.669 -37.596 -27.049  1.00 36.64           C  
ATOM    347  OD1 ASP A  43      12.994 -37.797 -28.088  1.00 36.64           O  
ATOM    348  OD2 ASP A  43      14.701 -36.889 -27.015  1.00 36.64           O  
ATOM    349  N   HIS A  44      10.728 -39.278 -23.563  1.00 27.85           N  
ATOM    350  H   HIS A  44      10.520 -38.291 -23.602  1.00 27.85           H  
ATOM    351  CA  HIS A  44      10.523 -39.979 -22.285  1.00 27.85           C  
ATOM    352  HA  HIS A  44      11.113 -40.895 -22.291  1.00 27.85           H  
ATOM    353  C   HIS A  44       9.085 -40.419 -22.013  1.00 27.85           C  
ATOM    354  CB  HIS A  44      11.067 -39.112 -21.142  1.00 27.85           C  
ATOM    355  HB2 HIS A  44      10.839 -39.585 -20.186  1.00 27.85           H  
ATOM    356  HB3 HIS A  44      10.589 -38.133 -21.158  1.00 27.85           H  
ATOM    357  O   HIS A  44       8.866 -41.259 -21.132  1.00 27.85           O  
ATOM    358  CG  HIS A  44      12.561 -38.939 -21.236  1.00 27.85           C  
ATOM    359  CD2 HIS A  44      13.491 -39.611 -20.504  1.00 27.85           C  
ATOM    360  HD2 HIS A  44      13.311 -40.323 -19.712  1.00 27.85           H  
ATOM    361  ND1 HIS A  44      13.223 -38.161 -22.180  1.00 27.85           N  
ATOM    362  CE1 HIS A  44      14.528 -38.361 -21.995  1.00 27.85           C  
ATOM    363  HE1 HIS A  44      15.309 -37.923 -22.598  1.00 27.85           H  
ATOM    364  NE2 HIS A  44      14.714 -39.227 -20.993  1.00 27.85           N  
ATOM    365  HE2 HIS A  44      15.603 -39.639 -20.745  1.00 27.85           H  
ATOM    366  N   LEU A  45       8.106 -39.897 -22.757  1.00 30.36           N  
ATOM    367  H   LEU A  45       8.357 -39.218 -23.462  1.00 30.36           H  
ATOM    368  CA  LEU A  45       6.697 -40.262 -22.634  1.00 30.36           C  
ATOM    369  HA  LEU A  45       6.642 -41.202 -22.085  1.00 30.36           H  
ATOM    370  C   LEU A  45       6.024 -40.479 -24.001  1.00 30.36           C  
ATOM    371  CB  LEU A  45       5.939 -39.186 -21.837  1.00 30.36           C  
ATOM    372  HB2 LEU A  45       6.177 -38.214 -22.269  1.00 30.36           H  
ATOM    373  HB3 LEU A  45       4.871 -39.359 -21.966  1.00 30.36           H  
ATOM    374  O   LEU A  45       6.355 -39.809 -24.976  1.00 30.36           O  
ATOM    375  CG  LEU A  45       6.236 -39.131 -20.328  1.00 30.36           C  
ATOM    376  HG  LEU A  45       7.275 -38.844 -20.162  1.00 30.36           H  
ATOM    377  CD1 LEU A  45       5.321 -38.079 -19.709  1.00 30.36           C  
ATOM    378 HD11 LEU A  45       4.286 -38.408 -19.802  1.00 30.36           H  
ATOM    379 HD12 LEU A  45       5.566 -37.942 -18.656  1.00 30.36           H  
ATOM    380 HD13 LEU A  45       5.422 -37.132 -20.240  1.00 30.36           H  
ATOM    381  CD2 LEU A  45       5.942 -40.444 -19.597  1.00 30.36           C  
ATOM    382 HD21 LEU A  45       6.009 -40.302 -18.518  1.00 30.36           H  
ATOM    383 HD22 LEU A  45       4.945 -40.808 -19.846  1.00 30.36           H  
ATOM    384 HD23 LEU A  45       6.679 -41.195 -19.882  1.00 30.36           H  
ATOM    385  N   PRO A  46       5.015 -41.361 -24.075  1.00 32.92           N  
ATOM    386  CA  PRO A  46       4.079 -41.415 -25.192  1.00 32.92           C  
ATOM    387  HA  PRO A  46       4.629 -41.715 -26.084  1.00 32.92           H  
ATOM    388  C   PRO A  46       3.375 -40.068 -25.450  1.00 32.92           C  
ATOM    389  CB  PRO A  46       3.089 -42.520 -24.817  1.00 32.92           C  
ATOM    390  HB2 PRO A  46       2.268 -42.098 -24.237  1.00 32.92           H  
ATOM    391  HB3 PRO A  46       2.714 -43.052 -25.691  1.00 32.92           H  
ATOM    392  O   PRO A  46       2.921 -39.388 -24.526  1.00 32.92           O  
ATOM    393  CG  PRO A  46       3.870 -43.432 -23.883  1.00 32.92           C  
ATOM    394  HG2 PRO A  46       4.476 -44.125 -24.467  1.00 32.92           H  
ATOM    395  HG3 PRO A  46       3.215 -43.970 -23.197  1.00 32.92           H  
ATOM    396  CD  PRO A  46       4.775 -42.453 -23.149  1.00 32.92           C  
ATOM    397  HD2 PRO A  46       4.273 -42.068 -22.261  1.00 32.92           H  
ATOM    398  HD3 PRO A  46       5.703 -42.952 -22.871  1.00 32.92           H  
ATOM    399  N   HIS A  47       3.263 -39.688 -26.724  1.00 42.25           N  
ATOM    400  H   HIS A  47       3.679 -40.284 -27.425  1.00 42.25           H  
ATOM    401  CA  HIS A  47       2.783 -38.367 -27.158  1.00 42.25           C  
ATOM    402  HA  HIS A  47       3.375 -37.606 -26.649  1.00 42.25           H  
ATOM    403  C   HIS A  47       1.304 -38.088 -26.813  1.00 42.25           C  
ATOM    404  CB  HIS A  47       3.061 -38.259 -28.665  1.00 42.25           C  
ATOM    405  HB2 HIS A  47       2.343 -38.872 -29.209  1.00 42.25           H  
ATOM    406  HB3 HIS A  47       4.056 -38.657 -28.866  1.00 42.25           H  
ATOM    407  O   HIS A  47       0.860 -36.939 -26.745  1.00 42.25           O  
ATOM    408  CG  HIS A  47       3.027 -36.857 -29.215  1.00 42.25           C  
ATOM    409  CD2 HIS A  47       4.095 -36.120 -29.657  1.00 42.25           C  
ATOM    410  HD2 HIS A  47       5.131 -36.426 -29.652  1.00 42.25           H  
ATOM    411  ND1 HIS A  47       1.904 -36.081 -29.374  1.00 42.25           N  
ATOM    412  HD1 HIS A  47       1.016 -36.277 -28.933  1.00 42.25           H  
ATOM    413  CE1 HIS A  47       2.283 -34.913 -29.915  1.00 42.25           C  
ATOM    414  HE1 HIS A  47       1.633 -34.072 -30.107  1.00 42.25           H  
ATOM    415  NE2 HIS A  47       3.602 -34.898 -30.130  1.00 42.25           N  
ATOM    416  N   ASP A  48       0.515 -39.134 -26.578  1.00 29.69           N  
ATOM    417  H   ASP A  48       0.932 -40.052 -26.531  1.00 29.69           H  
ATOM    418  CA  ASP A  48      -0.880 -39.056 -26.142  1.00 29.69           C  
ATOM    419  HA  ASP A  48      -1.400 -38.336 -26.774  1.00 29.69           H  
ATOM    420  C   ASP A  48      -1.021 -38.564 -24.693  1.00 29.69           C  
ATOM    421  CB  ASP A  48      -1.555 -40.426 -26.343  1.00 29.69           C  
ATOM    422  HB2 ASP A  48      -1.515 -40.684 -27.401  1.00 29.69           H  
ATOM    423  HB3 ASP A  48      -2.605 -40.336 -26.065  1.00 29.69           H  
ATOM    424  O   ASP A  48      -1.981 -37.855 -24.378  1.00 29.69           O  
ATOM    425  CG  ASP A  48      -0.909 -41.560 -25.536  1.00 29.69           C  
ATOM    426  OD1 ASP A  48       0.337 -41.643 -25.570  1.00 29.69           O  
ATOM    427  OD2 ASP A  48      -1.659 -42.324 -24.898  1.00 29.69           O  
ATOM    428  N   ILE A  49      -0.047 -38.857 -23.824  1.00 22.55           N  
ATOM    429  H   ILE A  49       0.706 -39.452 -24.139  1.00 22.55           H  
ATOM    430  CA  ILE A  49      -0.083 -38.436 -22.416  1.00 22.55           C  
ATOM    431  HA  ILE A  49      -1.124 -38.232 -22.165  1.00 22.55           H  
ATOM    432  C   ILE A  49       0.640 -37.114 -22.141  1.00 22.55           C  
ATOM    433  CB  ILE A  49       0.349 -39.565 -21.463  1.00 22.55           C  
ATOM    434  HB  ILE A  49       0.285 -39.170 -20.449  1.00 22.55           H  
ATOM    435  O   ILE A  49       0.389 -36.505 -21.098  1.00 22.55           O  
ATOM    436  CG1 ILE A  49       1.787 -40.057 -21.702  1.00 22.55           C  
ATOM    437 HG12 ILE A  49       2.449 -39.214 -21.897  1.00 22.55           H  
ATOM    438 HG13 ILE A  49       1.801 -40.726 -22.562  1.00 22.55           H  
ATOM    439  CG2 ILE A  49      -0.650 -40.734 -21.573  1.00 22.55           C  
ATOM    440 HG21 ILE A  49      -0.552 -41.228 -22.540  1.00 22.55           H  
ATOM    441 HG22 ILE A  49      -1.673 -40.369 -21.479  1.00 22.55           H  
ATOM    442 HG23 ILE A  49      -0.482 -41.476 -20.792  1.00 22.55           H  
ATOM    443  CD1 ILE A  49       2.308 -40.805 -20.474  1.00 22.55           C  
ATOM    444 HD11 ILE A  49       2.612 -40.079 -19.720  1.00 22.55           H  
ATOM    445 HD12 ILE A  49       1.548 -41.456 -20.043  1.00 22.55           H  
ATOM    446 HD13 ILE A  49       3.152 -41.440 -20.746  1.00 22.55           H  
ATOM    447  N   HIS A  50       1.448 -36.600 -23.077  1.00 24.04           N  
ATOM    448  H   HIS A  50       1.636 -37.161 -23.896  1.00 24.04           H  
ATOM    449  CA  HIS A  50       2.165 -35.318 -22.931  1.00 24.04           C  
ATOM    450  HA  HIS A  50       2.944 -35.404 -22.174  1.00 24.04           H  
ATOM    451  C   HIS A  50       1.254 -34.167 -22.530  1.00 24.04           C  
ATOM    452  CB  HIS A  50       2.801 -34.906 -24.255  1.00 24.04           C  
ATOM    453  HB2 HIS A  50       3.156 -33.880 -24.168  1.00 24.04           H  
ATOM    454  HB3 HIS A  50       2.052 -34.930 -25.047  1.00 24.04           H  
ATOM    455  O   HIS A  50       1.518 -33.476 -21.550  1.00 24.04           O  
ATOM    456  CG  HIS A  50       3.965 -35.716 -24.703  1.00 24.04           C  
ATOM    457  CD2 HIS A  50       4.513 -36.816 -24.115  1.00 24.04           C  
ATOM    458  HD2 HIS A  50       4.197 -37.303 -23.204  1.00 24.04           H  
ATOM    459  ND1 HIS A  50       4.621 -35.442 -25.886  1.00 24.04           N  
ATOM    460  CE1 HIS A  50       5.564 -36.374 -26.001  1.00 24.04           C  
ATOM    461  HE1 HIS A  50       6.175 -36.493 -26.884  1.00 24.04           H  
ATOM    462  NE2 HIS A  50       5.526 -37.207 -24.955  1.00 24.04           N  
ATOM    463  HE2 HIS A  50       6.160 -37.984 -24.836  1.00 24.04           H  
ATOM    464  N   LYS A  51       0.139 -33.989 -23.250  1.00 23.64           N  
ATOM    465  H   LYS A  51       0.000 -34.603 -24.040  1.00 23.64           H  
ATOM    466  CA  LYS A  51      -0.816 -32.902 -22.984  1.00 23.64           C  
ATOM    467  HA  LYS A  51      -0.290 -31.949 -23.048  1.00 23.64           H  
ATOM    468  C   LYS A  51      -1.391 -32.976 -21.572  1.00 23.64           C  
ATOM    469  CB  LYS A  51      -1.957 -32.931 -24.010  1.00 23.64           C  
ATOM    470  HB2 LYS A  51      -2.755 -32.277 -23.657  1.00 23.64           H  
ATOM    471  HB3 LYS A  51      -2.353 -33.943 -24.091  1.00 23.64           H  
ATOM    472  O   LYS A  51      -1.657 -31.943 -20.963  1.00 23.64           O  
ATOM    473  CG  LYS A  51      -1.507 -32.433 -25.388  1.00 23.64           C  
ATOM    474  HG2 LYS A  51      -1.092 -31.430 -25.289  1.00 23.64           H  
ATOM    475  HG3 LYS A  51      -0.737 -33.096 -25.783  1.00 23.64           H  
ATOM    476  CD  LYS A  51      -2.693 -32.395 -26.360  1.00 23.64           C  
ATOM    477  HD2 LYS A  51      -3.079 -33.407 -26.487  1.00 23.64           H  
ATOM    478  HD3 LYS A  51      -3.475 -31.754 -25.954  1.00 23.64           H  
ATOM    479  CE  LYS A  51      -2.223 -31.844 -27.709  1.00 23.64           C  
ATOM    480  HE2 LYS A  51      -1.841 -30.834 -27.561  1.00 23.64           H  
ATOM    481  HE3 LYS A  51      -1.391 -32.456 -28.057  1.00 23.64           H  
ATOM    482  NZ  LYS A  51      -3.312 -31.844 -28.718  1.00 23.64           N  
ATOM    483  HZ1 LYS A  51      -4.080 -31.260 -28.417  1.00 23.64           H  
ATOM    484  HZ2 LYS A  51      -3.645 -32.785 -28.872  1.00 23.64           H  
ATOM    485  HZ3 LYS A  51      -2.962 -31.487 -29.596  1.00 23.64           H  
ATOM    486  N   ASN A  52      -1.596 -34.184 -21.050  1.00 17.14           N  
ATOM    487  H   ASN A  52      -1.258 -34.987 -21.561  1.00 17.14           H  
ATOM    488  CA  ASN A  52      -2.108 -34.378 -19.697  1.00 17.14           C  
ATOM    489  HA  ASN A  52      -2.915 -33.668 -19.515  1.00 17.14           H  
ATOM    490  C   ASN A  52      -1.033 -34.072 -18.652  1.00 17.14           C  
ATOM    491  CB  ASN A  52      -2.675 -35.800 -19.565  1.00 17.14           C  
ATOM    492  HB2 ASN A  52      -1.935 -36.527 -19.899  1.00 17.14           H  
ATOM    493  HB3 ASN A  52      -2.889 -36.003 -18.516  1.00 17.14           H  
ATOM    494  O   ASN A  52      -1.316 -33.354 -17.693  1.00 17.14           O  
ATOM    495  CG  ASN A  52      -3.966 -36.000 -20.340  1.00 17.14           C  
ATOM    496  ND2 ASN A  52      -4.324 -37.232 -20.605  1.00 17.14           N  
ATOM    497 HD21 ASN A  52      -3.726 -38.006 -20.352  1.00 17.14           H  
ATOM    498 HD22 ASN A  52      -5.156 -37.377 -21.159  1.00 17.14           H  
ATOM    499  OD1 ASN A  52      -4.678 -35.061 -20.691  1.00 17.14           O  
ATOM    500  N   VAL A  53       0.200 -34.534 -18.874  1.00 14.85           N  
ATOM    501  H   VAL A  53       0.367 -35.112 -19.685  1.00 14.85           H  
ATOM    502  CA  VAL A  53       1.338 -34.238 -17.994  1.00 14.85           C  
ATOM    503  HA  VAL A  53       1.070 -34.522 -16.976  1.00 14.85           H  
ATOM    504  C   VAL A  53       1.625 -32.739 -17.963  1.00 14.85           C  
ATOM    505  CB  VAL A  53       2.576 -35.060 -18.399  1.00 14.85           C  
ATOM    506  HB  VAL A  53       2.783 -34.919 -19.460  1.00 14.85           H  
ATOM    507  O   VAL A  53       1.714 -32.167 -16.883  1.00 14.85           O  
ATOM    508  CG1 VAL A  53       3.825 -34.668 -17.600  1.00 14.85           C  
ATOM    509 HG11 VAL A  53       3.633 -34.753 -16.530  1.00 14.85           H  
ATOM    510 HG12 VAL A  53       4.124 -33.647 -17.834  1.00 14.85           H  
ATOM    511 HG13 VAL A  53       4.655 -35.323 -17.865  1.00 14.85           H  
ATOM    512  CG2 VAL A  53       2.294 -36.546 -18.134  1.00 14.85           C  
ATOM    513 HG21 VAL A  53       3.192 -37.133 -18.330  1.00 14.85           H  
ATOM    514 HG22 VAL A  53       1.497 -36.909 -18.782  1.00 14.85           H  
ATOM    515 HG23 VAL A  53       2.009 -36.696 -17.093  1.00 14.85           H  
ATOM    516  N   MET A  54       1.655 -32.056 -19.108  1.00 13.53           N  
ATOM    517  H   MET A  54       1.622 -32.565 -19.979  1.00 13.53           H  
ATOM    518  CA  MET A  54       1.882 -30.608 -19.149  1.00 13.53           C  
ATOM    519  HA  MET A  54       2.757 -30.384 -18.539  1.00 13.53           H  
ATOM    520  C   MET A  54       0.743 -29.800 -18.544  1.00 13.53           C  
ATOM    521  CB  MET A  54       2.142 -30.145 -20.586  1.00 13.53           C  
ATOM    522  HB2 MET A  54       2.072 -29.059 -20.642  1.00 13.53           H  
ATOM    523  HB3 MET A  54       1.398 -30.568 -21.260  1.00 13.53           H  
ATOM    524  O   MET A  54       0.993 -28.769 -17.921  1.00 13.53           O  
ATOM    525  CG  MET A  54       3.539 -30.559 -21.038  1.00 13.53           C  
ATOM    526  HG2 MET A  54       3.696 -30.162 -22.041  1.00 13.53           H  
ATOM    527  HG3 MET A  54       3.570 -31.647 -21.110  1.00 13.53           H  
ATOM    528  SD  MET A  54       4.911 -30.013 -19.969  1.00 13.53           S  
ATOM    529  CE  MET A  54       4.663 -28.217 -19.946  1.00 13.53           C  
ATOM    530  HE1 MET A  54       3.783 -27.972 -19.352  1.00 13.53           H  
ATOM    531  HE2 MET A  54       5.540 -27.739 -19.510  1.00 13.53           H  
ATOM    532  HE3 MET A  54       4.530 -27.847 -20.963  1.00 13.53           H  
ATOM    533  N   ARG A  55      -0.510 -30.252 -18.665  1.00 14.04           N  
ATOM    534  H   ARG A  55      -0.671 -31.076 -19.227  1.00 14.04           H  
ATOM    535  CA  ARG A  55      -1.638 -29.622 -17.962  1.00 14.04           C  
ATOM    536  HA  ARG A  55      -1.653 -28.561 -18.209  1.00 14.04           H  
ATOM    537  C   ARG A  55      -1.458 -29.717 -16.447  1.00 14.04           C  
ATOM    538  CB  ARG A  55      -2.953 -30.264 -18.423  1.00 14.04           C  
ATOM    539  HB2 ARG A  55      -3.001 -31.295 -18.074  1.00 14.04           H  
ATOM    540  HB3 ARG A  55      -2.973 -30.262 -19.513  1.00 14.04           H  
ATOM    541  O   ARG A  55      -1.656 -28.726 -15.752  1.00 14.04           O  
ATOM    542  CG  ARG A  55      -4.178 -29.488 -17.914  1.00 14.04           C  
ATOM    543  HG2 ARG A  55      -4.177 -28.489 -18.351  1.00 14.04           H  
ATOM    544  HG3 ARG A  55      -4.129 -29.388 -16.830  1.00 14.04           H  
ATOM    545  CD  ARG A  55      -5.496 -30.192 -18.262  1.00 14.04           C  
ATOM    546  HD2 ARG A  55      -5.532 -31.135 -17.717  1.00 14.04           H  
ATOM    547  HD3 ARG A  55      -6.320 -29.576 -17.899  1.00 14.04           H  
ATOM    548  NE  ARG A  55      -5.658 -30.403 -19.718  1.00 14.04           N  
ATOM    549  HE  ARG A  55      -5.626 -29.574 -20.295  1.00 14.04           H  
ATOM    550  NH1 ARG A  55      -5.841 -32.698 -19.711  1.00 14.04           N  
ATOM    551 HH11 ARG A  55      -5.843 -32.700 -18.701  1.00 14.04           H  
ATOM    552 HH12 ARG A  55      -5.692 -33.571 -20.196  1.00 14.04           H  
ATOM    553  NH2 ARG A  55      -5.805 -31.616 -21.645  1.00 14.04           N  
ATOM    554 HH21 ARG A  55      -5.879 -32.524 -22.079  1.00 14.04           H  
ATOM    555 HH22 ARG A  55      -5.738 -30.771 -22.194  1.00 14.04           H  
ATOM    556  CZ  ARG A  55      -5.770 -31.563 -20.345  1.00 14.04           C  
ATOM    557  N   MET A  56      -1.050 -30.885 -15.959  1.00 14.72           N  
ATOM    558  H   MET A  56      -0.905 -31.645 -16.608  1.00 14.72           H  
ATOM    559  CA  MET A  56      -0.779 -31.140 -14.545  1.00 14.72           C  
ATOM    560  HA  MET A  56      -1.650 -30.859 -13.953  1.00 14.72           H  
ATOM    561  C   MET A  56       0.412 -30.319 -14.033  1.00 14.72           C  
ATOM    562  CB  MET A  56      -0.562 -32.645 -14.398  1.00 14.72           C  
ATOM    563  HB2 MET A  56      -1.463 -33.164 -14.724  1.00 14.72           H  
ATOM    564  HB3 MET A  56       0.247 -32.947 -15.063  1.00 14.72           H  
ATOM    565  O   MET A  56       0.269 -29.618 -13.038  1.00 14.72           O  
ATOM    566  CG  MET A  56      -0.225 -33.116 -12.989  1.00 14.72           C  
ATOM    567  HG2 MET A  56      -1.098 -32.986 -12.348  1.00 14.72           H  
ATOM    568  HG3 MET A  56       0.603 -32.540 -12.576  1.00 14.72           H  
ATOM    569  SD  MET A  56       0.238 -34.865 -13.027  1.00 14.72           S  
ATOM    570  CE  MET A  56       1.920 -34.725 -13.697  1.00 14.72           C  
ATOM    571  HE1 MET A  56       2.411 -35.696 -13.642  1.00 14.72           H  
ATOM    572  HE2 MET A  56       1.891 -34.397 -14.736  1.00 14.72           H  
ATOM    573  HE3 MET A  56       2.494 -34.009 -13.108  1.00 14.72           H  
ATOM    574  N   VAL A  57       1.541 -30.311 -14.751  1.00 12.33           N  
ATOM    575  H   VAL A  57       1.606 -30.934 -15.543  1.00 12.33           H  
ATOM    576  CA  VAL A  57       2.712 -29.469 -14.437  1.00 12.33           C  
ATOM    577  HA  VAL A  57       3.106 -29.745 -13.459  1.00 12.33           H  
ATOM    578  C   VAL A  57       2.303 -28.001 -14.370  1.00 12.33           C  
ATOM    579  CB  VAL A  57       3.823 -29.655 -15.493  1.00 12.33           C  
ATOM    580  HB  VAL A  57       3.387 -29.508 -16.481  1.00 12.33           H  
ATOM    581  O   VAL A  57       2.603 -27.306 -13.403  1.00 12.33           O  
ATOM    582  CG1 VAL A  57       4.975 -28.655 -15.327  1.00 12.33           C  
ATOM    583 HG11 VAL A  57       4.642 -27.640 -15.542  1.00 12.33           H  
ATOM    584 HG12 VAL A  57       5.369 -28.699 -14.311  1.00 12.33           H  
ATOM    585 HG13 VAL A  57       5.775 -28.901 -16.026  1.00 12.33           H  
ATOM    586  CG2 VAL A  57       4.435 -31.059 -15.443  1.00 12.33           C  
ATOM    587 HG21 VAL A  57       3.665 -31.827 -15.364  1.00 12.33           H  
ATOM    588 HG22 VAL A  57       5.108 -31.152 -14.592  1.00 12.33           H  
ATOM    589 HG23 VAL A  57       5.006 -31.232 -16.355  1.00 12.33           H  
ATOM    590  N   ASN A  58       1.566 -27.519 -15.373  1.00 14.14           N  
ATOM    591  H   ASN A  58       1.350 -28.123 -16.153  1.00 14.14           H  
ATOM    592  CA  ASN A  58       1.129 -26.132 -15.404  1.00 14.14           C  
ATOM    593  HA  ASN A  58       2.014 -25.510 -15.276  1.00 14.14           H  
ATOM    594  C   ASN A  58       0.196 -25.774 -14.249  1.00 14.14           C  
ATOM    595  CB  ASN A  58       0.470 -25.824 -16.755  1.00 14.14           C  
ATOM    596  HB2 ASN A  58      -0.194 -24.966 -16.653  1.00 14.14           H  
ATOM    597  HB3 ASN A  58      -0.137 -26.666 -17.090  1.00 14.14           H  
ATOM    598  O   ASN A  58       0.321 -24.668 -13.727  1.00 14.14           O  
ATOM    599  CG  ASN A  58       1.509 -25.453 -17.786  1.00 14.14           C  
ATOM    600  ND2 ASN A  58       1.519 -26.083 -18.933  1.00 14.14           N  
ATOM    601 HD21 ASN A  58       1.018 -26.956 -19.014  1.00 14.14           H  
ATOM    602 HD22 ASN A  58       2.235 -25.830 -19.599  1.00 14.14           H  
ATOM    603  OD1 ASN A  58       2.297 -24.553 -17.539  1.00 14.14           O  
ATOM    604  N   HIS A  59      -0.707 -26.677 -13.868  1.00 15.19           N  
ATOM    605  H   HIS A  59      -0.749 -27.558 -14.361  1.00 15.19           H  
ATOM    606  CA  HIS A  59      -1.600 -26.500 -12.729  1.00 15.19           C  
ATOM    607  HA  HIS A  59      -2.141 -25.560 -12.842  1.00 15.19           H  
ATOM    608  C   HIS A  59      -0.818 -26.420 -11.414  1.00 15.19           C  
ATOM    609  CB  HIS A  59      -2.616 -27.648 -12.710  1.00 15.19           C  
ATOM    610  HB2 HIS A  59      -3.192 -27.632 -13.635  1.00 15.19           H  
ATOM    611  HB3 HIS A  59      -2.093 -28.603 -12.654  1.00 15.19           H  
ATOM    612  O   HIS A  59      -0.960 -25.443 -10.681  1.00 15.19           O  
ATOM    613  CG  HIS A  59      -3.567 -27.556 -11.549  1.00 15.19           C  
ATOM    614  CD2 HIS A  59      -3.535 -28.303 -10.400  1.00 15.19           C  
ATOM    615  HD2 HIS A  59      -2.823 -29.077 -10.156  1.00 15.19           H  
ATOM    616  ND1 HIS A  59      -4.609 -26.664 -11.429  1.00 15.19           N  
ATOM    617  HD1 HIS A  59      -4.876 -25.954 -12.096  1.00 15.19           H  
ATOM    618  CE1 HIS A  59      -5.198 -26.873 -10.240  1.00 15.19           C  
ATOM    619  HE1 HIS A  59      -6.043 -26.323  -9.855  1.00 15.19           H  
ATOM    620  NE2 HIS A  59      -4.583 -27.866  -9.585  1.00 15.19           N  
ATOM    621  N   GLU A  60       0.062 -27.392 -11.163  1.00 15.47           N  
ATOM    622  H   GLU A  60       0.140 -28.164 -11.809  1.00 15.47           H  
ATOM    623  CA  GLU A  60       0.876 -27.439  -9.948  1.00 15.47           C  
ATOM    624  HA  GLU A  60       0.223 -27.446  -9.075  1.00 15.47           H  
ATOM    625  C   GLU A  60       1.763 -26.201  -9.830  1.00 15.47           C  
ATOM    626  CB  GLU A  60       1.736 -28.709  -9.932  1.00 15.47           C  
ATOM    627  HB2 GLU A  60       2.236 -28.800 -10.896  1.00 15.47           H  
ATOM    628  HB3 GLU A  60       2.505 -28.611  -9.166  1.00 15.47           H  
ATOM    629  O   GLU A  60       1.701 -25.512  -8.817  1.00 15.47           O  
ATOM    630  CG  GLU A  60       0.929 -29.989  -9.662  1.00 15.47           C  
ATOM    631  HG2 GLU A  60       1.607 -30.839  -9.749  1.00 15.47           H  
ATOM    632  HG3 GLU A  60       0.167 -30.098 -10.434  1.00 15.47           H  
ATOM    633  CD  GLU A  60       0.257 -30.030  -8.278  1.00 15.47           C  
ATOM    634  OE1 GLU A  60      -0.648 -30.877  -8.111  1.00 15.47           O  
ATOM    635  OE2 GLU A  60       0.644 -29.236  -7.389  1.00 15.47           O  
ATOM    636  N   VAL A  61       2.497 -25.834 -10.886  1.00 14.58           N  
ATOM    637  H   VAL A  61       2.501 -26.439 -11.694  1.00 14.58           H  
ATOM    638  CA  VAL A  61       3.362 -24.641 -10.889  1.00 14.58           C  
ATOM    639  HA  VAL A  61       4.054 -24.711 -10.049  1.00 14.58           H  
ATOM    640  C   VAL A  61       2.558 -23.347 -10.699  1.00 14.58           C  
ATOM    641  CB  VAL A  61       4.199 -24.589 -12.179  1.00 14.58           C  
ATOM    642  HB  VAL A  61       3.535 -24.624 -13.042  1.00 14.58           H  
ATOM    643  O   VAL A  61       3.011 -22.413 -10.034  1.00 14.58           O  
ATOM    644  CG1 VAL A  61       5.024 -23.304 -12.244  1.00 14.58           C  
ATOM    645 HG11 VAL A  61       4.363 -22.437 -12.261  1.00 14.58           H  
ATOM    646 HG12 VAL A  61       5.662 -23.302 -13.128  1.00 14.58           H  
ATOM    647 HG13 VAL A  61       5.649 -23.236 -11.354  1.00 14.58           H  
ATOM    648  CG2 VAL A  61       5.201 -25.745 -12.268  1.00 14.58           C  
ATOM    649 HG21 VAL A  61       5.912 -25.688 -11.444  1.00 14.58           H  
ATOM    650 HG22 VAL A  61       5.745 -25.700 -13.212  1.00 14.58           H  
ATOM    651 HG23 VAL A  61       4.688 -26.705 -12.213  1.00 14.58           H  
ATOM    652  N   SER A  62       1.348 -23.264 -11.257  1.00 19.78           N  
ATOM    653  H   SER A  62       0.987 -24.056 -11.770  1.00 19.78           H  
ATOM    654  CA  SER A  62       0.466 -22.111 -11.035  1.00 19.78           C  
ATOM    655  HA  SER A  62       1.039 -21.197 -11.188  1.00 19.78           H  
ATOM    656  C   SER A  62      -0.082 -22.045  -9.604  1.00 19.78           C  
ATOM    657  CB  SER A  62      -0.685 -22.105 -12.040  1.00 19.78           C  
ATOM    658  HB2 SER A  62      -1.405 -21.343 -11.741  1.00 19.78           H  
ATOM    659  HB3 SER A  62      -1.185 -23.074 -12.038  1.00 19.78           H  
ATOM    660  O   SER A  62      -0.498 -20.973  -9.177  1.00 19.78           O  
ATOM    661  OG  SER A  62      -0.220 -21.796 -13.350  1.00 19.78           O  
ATOM    662  HG  SER A  62      -0.987 -21.466 -13.823  1.00 19.78           H  
ATOM    663  N   SER A  63      -0.037 -23.142  -8.842  1.00 23.30           N  
ATOM    664  H   SER A  63       0.300 -24.000  -9.255  1.00 23.30           H  
ATOM    665  CA  SER A  63      -0.450 -23.189  -7.432  1.00 23.30           C  
ATOM    666  HA  SER A  63      -1.274 -22.486  -7.310  1.00 23.30           H  
ATOM    667  C   SER A  63       0.641 -22.740  -6.443  1.00 23.30           C  
ATOM    668  CB  SER A  63      -1.005 -24.578  -7.096  1.00 23.30           C  
ATOM    669  HB2 SER A  63      -1.591 -24.954  -7.934  1.00 23.30           H  
ATOM    670  HB3 SER A  63      -1.668 -24.481  -6.236  1.00 23.30           H  
ATOM    671  O   SER A  63       0.457 -22.828  -5.228  1.00 23.30           O  
ATOM    672  OG  SER A  63       0.014 -25.503  -6.769  1.00 23.30           O  
ATOM    673  HG  SER A  63       0.606 -25.597  -7.519  1.00 23.30           H  
ATOM    674  N   PHE A  64       1.784 -22.262  -6.945  1.00 22.10           N  
ATOM    675  H   PHE A  64       1.901 -22.256  -7.948  1.00 22.10           H  
ATOM    676  CA  PHE A  64       2.864 -21.716  -6.122  1.00 22.10           C  
ATOM    677  HA  PHE A  64       3.014 -22.341  -5.242  1.00 22.10           H  
ATOM    678  C   PHE A  64       2.469 -20.313  -5.665  1.00 22.10           C  
ATOM    679  CB  PHE A  64       4.185 -21.666  -6.908  1.00 22.10           C  
ATOM    680  HB2 PHE A  64       4.853 -20.988  -6.377  1.00 22.10           H  
ATOM    681  HB3 PHE A  64       4.005 -21.235  -7.892  1.00 22.10           H  
ATOM    682  O   PHE A  64       2.516 -19.370  -6.463  1.00 22.10           O  
ATOM    683  CG  PHE A  64       4.920 -22.983  -7.082  1.00 22.10           C  
ATOM    684  CD1 PHE A  64       4.241 -24.168  -7.421  1.00 22.10           C  
ATOM    685  HD1 PHE A  64       3.167 -24.180  -7.530  1.00 22.10           H  
ATOM    686  CD2 PHE A  64       6.317 -23.021  -6.918  1.00 22.10           C  
ATOM    687  HD2 PHE A  64       6.862 -22.133  -6.634  1.00 22.10           H  
ATOM    688  CE1 PHE A  64       4.940 -25.368  -7.620  1.00 22.10           C  
ATOM    689  HE1 PHE A  64       4.408 -26.275  -7.862  1.00 22.10           H  
ATOM    690  CE2 PHE A  64       7.019 -24.220  -7.116  1.00 22.10           C  
ATOM    691  HE2 PHE A  64       8.090 -24.238  -6.977  1.00 22.10           H  
ATOM    692  CZ  PHE A  64       6.333 -25.392  -7.477  1.00 22.10           C  
ATOM    693  HZ  PHE A  64       6.869 -26.319  -7.618  1.00 22.10           H  
ATOM    694  N   GLY A  65       2.101 -20.178  -4.393  1.00 41.55           N  
ATOM    695  H   GLY A  65       2.114 -20.989  -3.790  1.00 41.55           H  
ATOM    696  CA  GLY A  65       1.602 -18.922  -3.845  1.00 41.55           C  
ATOM    697  HA2 GLY A  65       1.731 -18.924  -2.762  1.00 41.55           H  
ATOM    698  HA3 GLY A  65       2.161 -18.082  -4.258  1.00 41.55           H  
ATOM    699  C   GLY A  65       0.128 -18.710  -4.154  1.00 41.55           C  
ATOM    700  O   GLY A  65      -0.240 -17.789  -4.880  1.00 41.55           O  
ATOM    701  N   VAL A  66      -0.716 -19.573  -3.598  1.00 46.14           N  
ATOM    702  H   VAL A  66      -0.341 -20.286  -2.989  1.00 46.14           H  
ATOM    703  CA  VAL A  66      -2.149 -19.295  -3.504  1.00 46.14           C  
ATOM    704  HA  VAL A  66      -2.473 -18.741  -4.385  1.00 46.14           H  
ATOM    705  C   VAL A  66      -2.356 -18.418  -2.278  1.00 46.14           C  
ATOM    706  CB  VAL A  66      -2.977 -20.587  -3.431  1.00 46.14           C  
ATOM    707  HB  VAL A  66      -2.650 -21.186  -2.581  1.00 46.14           H  
ATOM    708  O   VAL A  66      -1.992 -18.811  -1.172  1.00 46.14           O  
ATOM    709  CG1 VAL A  66      -4.473 -20.294  -3.284  1.00 46.14           C  
ATOM    710 HG11 VAL A  66      -4.819 -19.651  -4.093  1.00 46.14           H  
ATOM    711 HG12 VAL A  66      -5.041 -21.224  -3.295  1.00 46.14           H  
ATOM    712 HG13 VAL A  66      -4.667 -19.798  -2.333  1.00 46.14           H  
ATOM    713  CG2 VAL A  66      -2.788 -21.413  -4.712  1.00 46.14           C  
ATOM    714 HG21 VAL A  66      -3.089 -20.827  -5.581  1.00 46.14           H  
ATOM    715 HG22 VAL A  66      -3.393 -22.318  -4.659  1.00 46.14           H  
ATOM    716 HG23 VAL A  66      -1.742 -21.698  -4.816  1.00 46.14           H  
ATOM    717  N   VAL A  67      -2.914 -17.229  -2.489  1.00 54.45           N  
ATOM    718  H   VAL A  67      -3.184 -16.970  -3.427  1.00 54.45           H  
ATOM    719  CA  VAL A  67      -3.349 -16.361  -1.394  1.00 54.45           C  
ATOM    720  HA  VAL A  67      -2.558 -16.295  -0.647  1.00 54.45           H  
ATOM    721  C   VAL A  67      -4.577 -16.993  -0.760  1.00 54.45           C  
ATOM    722  CB  VAL A  67      -3.664 -14.942  -1.888  1.00 54.45           C  
ATOM    723  HB  VAL A  67      -4.511 -14.984  -2.573  1.00 54.45           H  
ATOM    724  O   VAL A  67      -5.538 -17.329  -1.455  1.00 54.45           O  
ATOM    725  CG1 VAL A  67      -4.034 -14.018  -0.726  1.00 54.45           C  
ATOM    726 HG11 VAL A  67      -3.240 -13.995   0.020  1.00 54.45           H  
ATOM    727 HG12 VAL A  67      -4.188 -13.010  -1.111  1.00 54.45           H  
ATOM    728 HG13 VAL A  67      -4.956 -14.349  -0.248  1.00 54.45           H  
ATOM    729  CG2 VAL A  67      -2.468 -14.352  -2.649  1.00 54.45           C  
ATOM    730 HG21 VAL A  67      -1.559 -14.485  -2.062  1.00 54.45           H  
ATOM    731 HG22 VAL A  67      -2.349 -14.851  -3.611  1.00 54.45           H  
ATOM    732 HG23 VAL A  67      -2.623 -13.287  -2.824  1.00 54.45           H  
ATOM    733  N   THR A  68      -4.534 -17.183   0.549  1.00 59.45           N  
ATOM    734  H   THR A  68      -3.765 -16.793   1.075  1.00 59.45           H  
ATOM    735  CA  THR A  68      -5.676 -17.663   1.327  1.00 59.45           C  
ATOM    736  HA  THR A  68      -6.534 -17.804   0.670  1.00 59.45           H  
ATOM    737  C   THR A  68      -6.078 -16.585   2.322  1.00 59.45           C  
ATOM    738  CB  THR A  68      -5.394 -19.019   1.997  1.00 59.45           C  
ATOM    739  HB  THR A  68      -6.310 -19.360   2.478  1.00 59.45           H  
ATOM    740  O   THR A  68      -5.402 -15.574   2.459  1.00 59.45           O  
ATOM    741  CG2 THR A  68      -4.948 -20.086   0.995  1.00 59.45           C  
ATOM    742 HG21 THR A  68      -3.972 -19.831   0.583  1.00 59.45           H  
ATOM    743 HG22 THR A  68      -4.885 -21.053   1.495  1.00 59.45           H  
ATOM    744 HG23 THR A  68      -5.674 -20.150   0.185  1.00 59.45           H  
ATOM    745  OG1 THR A  68      -4.389 -18.925   2.975  1.00 59.45           O  
ATOM    746  HG1 THR A  68      -4.354 -19.757   3.452  1.00 59.45           H  
ATOM    747  N   SER A  69      -7.200 -16.771   3.004  1.00 78.35           N  
ATOM    748  H   SER A  69      -7.775 -17.588   2.855  1.00 78.35           H  
ATOM    749  CA  SER A  69      -7.652 -15.847   4.045  1.00 78.35           C  
ATOM    750  HA  SER A  69      -7.435 -14.823   3.742  1.00 78.35           H  
ATOM    751  C   SER A  69      -6.976 -16.066   5.402  1.00 78.35           C  
ATOM    752  CB  SER A  69      -9.162 -15.987   4.190  1.00 78.35           C  
ATOM    753  HB2 SER A  69      -9.641 -15.697   3.255  1.00 78.35           H  
ATOM    754  HB3 SER A  69      -9.503 -15.329   4.990  1.00 78.35           H  
ATOM    755  O   SER A  69      -7.386 -15.448   6.376  1.00 78.35           O  
ATOM    756  OG  SER A  69      -9.499 -17.329   4.496  1.00 78.35           O  
ATOM    757  HG  SER A  69      -9.786 -17.343   5.412  1.00 78.35           H  
ATOM    758  N   ALA A  70      -6.003 -16.976   5.500  1.00 78.67           N  
ATOM    759  H   ALA A  70      -5.622 -17.368   4.651  1.00 78.67           H  
ATOM    760  CA  ALA A  70      -5.316 -17.252   6.759  1.00 78.67           C  
ATOM    761  HA  ALA A  70      -6.053 -17.274   7.562  1.00 78.67           H  
ATOM    762  C   ALA A  70      -4.310 -16.135   7.090  1.00 78.67           C  
ATOM    763  CB  ALA A  70      -4.662 -18.638   6.673  1.00 78.67           C  
ATOM    764  HB1 ALA A  70      -3.900 -18.647   5.893  1.00 78.67           H  
ATOM    765  HB2 ALA A  70      -4.193 -18.870   7.629  1.00 78.67           H  
ATOM    766  HB3 ALA A  70      -5.422 -19.390   6.459  1.00 78.67           H  
ATOM    767  O   ALA A  70      -3.689 -15.584   6.181  1.00 78.67           O  
ATOM    768  N   GLU A  71      -4.111 -15.832   8.373  1.00 82.40           N  
ATOM    769  H   GLU A  71      -4.713 -16.240   9.074  1.00 82.40           H  
ATOM    770  CA  GLU A  71      -3.265 -14.715   8.826  1.00 82.40           C  
ATOM    771  HA  GLU A  71      -3.696 -13.786   8.453  1.00 82.40           H  
ATOM    772  C   GLU A  71      -1.813 -14.799   8.310  1.00 82.40           C  
ATOM    773  CB  GLU A  71      -3.303 -14.677  10.363  1.00 82.40           C  
ATOM    774  HB2 GLU A  71      -4.340 -14.690  10.696  1.00 82.40           H  
ATOM    775  HB3 GLU A  71      -2.794 -15.554  10.762  1.00 82.40           H  
ATOM    776  O   GLU A  71      -1.284 -13.840   7.748  1.00 82.40           O  
ATOM    777  CG  GLU A  71      -2.629 -13.403  10.882  1.00 82.40           C  
ATOM    778  HG2 GLU A  71      -3.114 -12.543  10.421  1.00 82.40           H  
ATOM    779  HG3 GLU A  71      -1.586 -13.394  10.565  1.00 82.40           H  
ATOM    780  CD  GLU A  71      -2.660 -13.232  12.404  1.00 82.40           C  
ATOM    781  OE1 GLU A  71      -2.227 -12.122  12.811  1.00 82.40           O  
ATOM    782  OE2 GLU A  71      -3.061 -14.158  13.135  1.00 82.40           O  
ATOM    783  N   ASP A  72      -1.196 -15.978   8.417  1.00 74.14           N  
ATOM    784  H   ASP A  72      -1.664 -16.689   8.960  1.00 74.14           H  
ATOM    785  CA  ASP A  72       0.164 -16.260   7.928  1.00 74.14           C  
ATOM    786  HA  ASP A  72       0.731 -15.329   7.934  1.00 74.14           H  
ATOM    787  C   ASP A  72       0.179 -16.753   6.470  1.00 74.14           C  
ATOM    788  CB  ASP A  72       0.864 -17.243   8.878  1.00 74.14           C  
ATOM    789  HB2 ASP A  72       0.207 -18.094   9.060  1.00 74.14           H  
ATOM    790  HB3 ASP A  72       1.771 -17.621   8.407  1.00 74.14           H  
ATOM    791  O   ASP A  72       1.089 -17.469   6.028  1.00 74.14           O  
ATOM    792  CG  ASP A  72       1.299 -16.626  10.208  1.00 74.14           C  
ATOM    793  OD1 ASP A  72       1.567 -15.405  10.243  1.00 74.14           O  
ATOM    794  OD2 ASP A  72       1.506 -17.433  11.142  1.00 74.14           O  
ATOM    795  N   SER A  73      -0.867 -16.419   5.711  1.00 41.22           N  
ATOM    796  H   SER A  73      -1.566 -15.802   6.102  1.00 41.22           H  
ATOM    797  CA  SER A  73      -0.935 -16.752   4.298  1.00 41.22           C  
ATOM    798  HA  SER A  73      -0.587 -17.780   4.187  1.00 41.22           H  
ATOM    799  C   SER A  73      -0.026 -15.860   3.471  1.00 41.22           C  
ATOM    800  CB  SER A  73      -2.354 -16.704   3.742  1.00 41.22           C  
ATOM    801  HB2 SER A  73      -2.363 -17.163   2.753  1.00 41.22           H  
ATOM    802  HB3 SER A  73      -3.027 -17.261   4.394  1.00 41.22           H  
ATOM    803  O   SER A  73       0.269 -14.709   3.796  1.00 41.22           O  
ATOM    804  OG  SER A  73      -2.795 -15.378   3.620  1.00 41.22           O  
ATOM    805  HG  SER A  73      -3.168 -15.128   4.469  1.00 41.22           H  
ATOM    806  N   TYR A  74       0.383 -16.421   2.341  1.00 18.05           N  
ATOM    807  H   TYR A  74       0.063 -17.357   2.137  1.00 18.05           H  
ATOM    808  CA  TYR A  74       1.105 -15.706   1.314  1.00 18.05           C  
ATOM    809  HA  TYR A  74       2.054 -15.362   1.726  1.00 18.05           H  
ATOM    810  C   TYR A  74       0.311 -14.491   0.813  1.00 18.05           C  
ATOM    811  CB  TYR A  74       1.354 -16.701   0.182  1.00 18.05           C  
ATOM    812  HB2 TYR A  74       2.101 -17.427   0.503  1.00 18.05           H  
ATOM    813  HB3 TYR A  74       0.431 -17.241  -0.030  1.00 18.05           H  
ATOM    814  O   TYR A  74      -0.788 -14.639   0.286  1.00 18.05           O  
ATOM    815  CG  TYR A  74       1.827 -16.038  -1.081  1.00 18.05           C  
ATOM    816  CD1 TYR A  74       1.055 -16.125  -2.251  1.00 18.05           C  
ATOM    817  HD1 TYR A  74       0.110 -16.648  -2.238  1.00 18.05           H  
ATOM    818  CD2 TYR A  74       2.998 -15.267  -1.048  1.00 18.05           C  
ATOM    819  HD2 TYR A  74       3.537 -15.135  -0.121  1.00 18.05           H  
ATOM    820  CE1 TYR A  74       1.518 -15.524  -3.430  1.00 18.05           C  
ATOM    821  HE1 TYR A  74       0.951 -15.593  -4.346  1.00 18.05           H  
ATOM    822  CE2 TYR A  74       3.439 -14.626  -2.209  1.00 18.05           C  
ATOM    823  HE2 TYR A  74       4.316 -13.997  -2.163  1.00 18.05           H  
ATOM    824  OH  TYR A  74       3.145 -14.210  -4.530  1.00 18.05           O  
ATOM    825  HH  TYR A  74       3.923 -13.669  -4.376  1.00 18.05           H  
ATOM    826  CZ  TYR A  74       2.716 -14.791  -3.402  1.00 18.05           C  
ATOM    827  N   LEU A  75       0.914 -13.303   0.873  1.00 12.59           N  
ATOM    828  H   LEU A  75       1.759 -13.253   1.425  1.00 12.59           H  
ATOM    829  CA  LEU A  75       0.253 -12.037   0.531  1.00 12.59           C  
ATOM    830  HA  LEU A  75      -0.777 -12.111   0.880  1.00 12.59           H  
ATOM    831  C   LEU A  75       0.163 -11.718  -0.975  1.00 12.59           C  
ATOM    832  CB  LEU A  75       0.936 -10.885   1.287  1.00 12.59           C  
ATOM    833  HB2 LEU A  75       1.969 -10.815   0.949  1.00 12.59           H  
ATOM    834  HB3 LEU A  75       0.422  -9.960   1.026  1.00 12.59           H  
ATOM    835  O   LEU A  75      -0.131 -10.583  -1.345  1.00 12.59           O  
ATOM    836  CG  LEU A  75       0.910 -10.982   2.818  1.00 12.59           C  
ATOM    837  HG  LEU A  75       1.318 -11.949   3.114  1.00 12.59           H  
ATOM    838  CD1 LEU A  75       1.788  -9.873   3.394  1.00 12.59           C  
ATOM    839 HD11 LEU A  75       1.415  -8.895   3.090  1.00 12.59           H  
ATOM    840 HD12 LEU A  75       2.811 -10.006   3.045  1.00 12.59           H  
ATOM    841 HD13 LEU A  75       1.779  -9.933   4.483  1.00 12.59           H  
ATOM    842  CD2 LEU A  75      -0.494 -10.840   3.399  1.00 12.59           C  
ATOM    843 HD21 LEU A  75      -0.926  -9.874   3.141  1.00 12.59           H  
ATOM    844 HD22 LEU A  75      -0.443 -10.923   4.485  1.00 12.59           H  
ATOM    845 HD23 LEU A  75      -1.133 -11.651   3.047  1.00 12.59           H  
ATOM    846  N   GLY A  76       0.450 -12.662  -1.873  1.00 10.55           N  
ATOM    847  H   GLY A  76       0.646 -13.592  -1.532  1.00 10.55           H  
ATOM    848  CA  GLY A  76       0.312 -12.440  -3.323  1.00 10.55           C  
ATOM    849  HA2 GLY A  76      -0.567 -11.819  -3.499  1.00 10.55           H  
ATOM    850  HA3 GLY A  76       0.137 -13.393  -3.823  1.00 10.55           H  
ATOM    851  C   GLY A  76       1.501 -11.747  -4.000  1.00 10.55           C  
ATOM    852  O   GLY A  76       1.539 -11.667  -5.233  1.00 10.55           O  
ATOM    853  N   ALA A  77       2.497 -11.305  -3.228  1.00  8.16           N  
ATOM    854  H   ALA A  77       2.408 -11.403  -2.227  1.00  8.16           H  
ATOM    855  CA  ALA A  77       3.718 -10.691  -3.736  1.00  8.16           C  
ATOM    856  HA  ALA A  77       3.848 -11.005  -4.772  1.00  8.16           H  
ATOM    857  C   ALA A  77       4.963 -11.149  -2.964  1.00  8.16           C  
ATOM    858  CB  ALA A  77       3.559  -9.166  -3.712  1.00  8.16           C  
ATOM    859  HB1 ALA A  77       4.413  -8.699  -4.202  1.00  8.16           H  
ATOM    860  HB2 ALA A  77       2.650  -8.876  -4.240  1.00  8.16           H  
ATOM    861  HB3 ALA A  77       3.502  -8.818  -2.681  1.00  8.16           H  
ATOM    862  O   ALA A  77       4.882 -11.523  -1.796  1.00  8.16           O  
ATOM    863  N   VAL A  78       6.110 -11.124  -3.638  1.00  7.17           N  
ATOM    864  H   VAL A  78       6.090 -10.784  -4.589  1.00  7.17           H  
ATOM    865  CA  VAL A  78       7.445 -11.365  -3.062  1.00  7.17           C  
ATOM    866  HA  VAL A  78       7.408 -11.215  -1.983  1.00  7.17           H  
ATOM    867  C   VAL A  78       8.436 -10.346  -3.620  1.00  7.17           C  
ATOM    868  CB  VAL A  78       7.954 -12.799  -3.318  1.00  7.17           C  
ATOM    869  HB  VAL A  78       8.951 -12.876  -2.884  1.00  7.17           H  
ATOM    870  O   VAL A  78       8.129  -9.661  -4.597  1.00  7.17           O  
ATOM    871  CG1 VAL A  78       7.092 -13.862  -2.633  1.00  7.17           C  
ATOM    872 HG11 VAL A  78       6.889 -13.568  -1.603  1.00  7.17           H  
ATOM    873 HG12 VAL A  78       7.623 -14.814  -2.628  1.00  7.17           H  
ATOM    874 HG13 VAL A  78       6.161 -13.980  -3.186  1.00  7.17           H  
ATOM    875  CG2 VAL A  78       8.045 -13.154  -4.808  1.00  7.17           C  
ATOM    876 HG21 VAL A  78       8.728 -12.466  -5.308  1.00  7.17           H  
ATOM    877 HG22 VAL A  78       7.065 -13.082  -5.278  1.00  7.17           H  
ATOM    878 HG23 VAL A  78       8.438 -14.164  -4.921  1.00  7.17           H  
ATOM    879  N   ASP A  79       9.620 -10.231  -3.032  1.00  6.77           N  
ATOM    880  H   ASP A  79       9.860 -10.835  -2.258  1.00  6.77           H  
ATOM    881  CA  ASP A  79      10.719  -9.487  -3.643  1.00  6.77           C  
ATOM    882  HA  ASP A  79      10.301  -8.621  -4.156  1.00  6.77           H  
ATOM    883  C   ASP A  79      11.458 -10.314  -4.715  1.00  6.77           C  
ATOM    884  CB  ASP A  79      11.652  -8.922  -2.559  1.00  6.77           C  
ATOM    885  HB2 ASP A  79      12.331  -8.212  -3.031  1.00  6.77           H  
ATOM    886  HB3 ASP A  79      11.056  -8.361  -1.839  1.00  6.77           H  
ATOM    887  O   ASP A  79      11.210 -11.503  -4.934  1.00  6.77           O  
ATOM    888  CG  ASP A  79      12.491  -9.969  -1.823  1.00  6.77           C  
ATOM    889  OD1 ASP A  79      12.244 -11.176  -2.006  1.00  6.77           O  
ATOM    890  OD2 ASP A  79      13.432  -9.561  -1.117  1.00  6.77           O  
ATOM    891  N   GLU A  80      12.375  -9.652  -5.418  1.00  7.11           N  
ATOM    892  H   GLU A  80      12.541  -8.682  -5.189  1.00  7.11           H  
ATOM    893  CA  GLU A  80      13.180 -10.261  -6.481  1.00  7.11           C  
ATOM    894  HA  GLU A  80      12.517 -10.722  -7.213  1.00  7.11           H  
ATOM    895  C   GLU A  80      14.098 -11.373  -5.955  1.00  7.11           C  
ATOM    896  CB  GLU A  80      13.954  -9.127  -7.163  1.00  7.11           C  
ATOM    897  HB2 GLU A  80      14.601  -8.641  -6.432  1.00  7.11           H  
ATOM    898  HB3 GLU A  80      13.214  -8.397  -7.490  1.00  7.11           H  
ATOM    899  O   GLU A  80      14.217 -12.409  -6.598  1.00  7.11           O  
ATOM    900  CG  GLU A  80      14.797  -9.526  -8.384  1.00  7.11           C  
ATOM    901  HG2 GLU A  80      14.237 -10.254  -8.971  1.00  7.11           H  
ATOM    902  HG3 GLU A  80      15.730  -9.981  -8.052  1.00  7.11           H  
ATOM    903  CD  GLU A  80      15.084  -8.287  -9.252  1.00  7.11           C  
ATOM    904  OE1 GLU A  80      14.918  -8.358 -10.490  1.00  7.11           O  
ATOM    905  OE2 GLU A  80      15.196  -7.150  -8.726  1.00  7.11           O  
ATOM    906  N   ASN A  81      14.672 -11.205  -4.760  1.00  6.81           N  
ATOM    907  H   ASN A  81      14.445 -10.378  -4.227  1.00  6.81           H  
ATOM    908  CA  ASN A  81      15.556 -12.199  -4.150  1.00  6.81           C  
ATOM    909  HA  ASN A  81      16.334 -12.465  -4.865  1.00  6.81           H  
ATOM    910  C   ASN A  81      14.799 -13.495  -3.801  1.00  6.81           C  
ATOM    911  CB  ASN A  81      16.209 -11.538  -2.924  1.00  6.81           C  
ATOM    912  HB2 ASN A  81      15.446 -11.297  -2.184  1.00  6.81           H  
ATOM    913  HB3 ASN A  81      16.686 -10.611  -3.244  1.00  6.81           H  
ATOM    914  O   ASN A  81      15.244 -14.592  -4.131  1.00  6.81           O  
ATOM    915  CG  ASN A  81      17.267 -12.394  -2.252  1.00  6.81           C  
ATOM    916  ND2 ASN A  81      18.081 -11.812  -1.407  1.00  6.81           N  
ATOM    917 HD21 ASN A  81      18.758 -12.417  -0.965  1.00  6.81           H  
ATOM    918 HD22 ASN A  81      17.956 -10.837  -1.175  1.00  6.81           H  
ATOM    919  OD1 ASN A  81      17.384 -13.589  -2.435  1.00  6.81           O  
ATOM    920  N   THR A  82      13.620 -13.386  -3.188  1.00  6.97           N  
ATOM    921  H   THR A  82      13.285 -12.475  -2.911  1.00  6.97           H  
ATOM    922  CA  THR A  82      12.776 -14.549  -2.873  1.00  6.97           C  
ATOM    923  HA  THR A  82      13.339 -15.247  -2.252  1.00  6.97           H  
ATOM    924  C   THR A  82      12.343 -15.283  -4.141  1.00  6.97           C  
ATOM    925  CB  THR A  82      11.535 -14.097  -2.099  1.00  6.97           C  
ATOM    926  HB  THR A  82      10.978 -13.394  -2.717  1.00  6.97           H  
ATOM    927  O   THR A  82      12.364 -16.516  -4.177  1.00  6.97           O  
ATOM    928  CG2 THR A  82      10.605 -15.223  -1.662  1.00  6.97           C  
ATOM    929 HG21 THR A  82      11.142 -15.857  -0.957  1.00  6.97           H  
ATOM    930 HG22 THR A  82       9.742 -14.796  -1.152  1.00  6.97           H  
ATOM    931 HG23 THR A  82      10.263 -15.807  -2.517  1.00  6.97           H  
ATOM    932  OG1 THR A  82      11.934 -13.458  -0.918  1.00  6.97           O  
ATOM    933  HG1 THR A  82      12.124 -12.555  -1.181  1.00  6.97           H  
ATOM    934  N   LEU A  83      11.975 -14.542  -5.196  1.00  6.96           N  
ATOM    935  H   LEU A  83      11.989 -13.536  -5.112  1.00  6.96           H  
ATOM    936  CA  LEU A  83      11.653 -15.136  -6.494  1.00  6.96           C  
ATOM    937  HA  LEU A  83      10.879 -15.886  -6.335  1.00  6.96           H  
ATOM    938  C   LEU A  83      12.866 -15.860  -7.090  1.00  6.96           C  
ATOM    939  CB  LEU A  83      11.110 -14.056  -7.446  1.00  6.96           C  
ATOM    940  HB2 LEU A  83      10.220 -13.609  -7.002  1.00  6.96           H  
ATOM    941  HB3 LEU A  83      11.861 -13.272  -7.550  1.00  6.96           H  
ATOM    942  O   LEU A  83      12.729 -17.008  -7.502  1.00  6.96           O  
ATOM    943  CG  LEU A  83      10.764 -14.586  -8.854  1.00  6.96           C  
ATOM    944  HG  LEU A  83      11.657 -14.994  -9.327  1.00  6.96           H  
ATOM    945  CD1 LEU A  83       9.679 -15.665  -8.825  1.00  6.96           C  
ATOM    946 HD11 LEU A  83      10.075 -16.561  -8.347  1.00  6.96           H  
ATOM    947 HD12 LEU A  83       8.805 -15.300  -8.286  1.00  6.96           H  
ATOM    948 HD13 LEU A  83       9.409 -15.917  -9.851  1.00  6.96           H  
ATOM    949  CD2 LEU A  83      10.248 -13.443  -9.727  1.00  6.96           C  
ATOM    950 HD21 LEU A  83      10.053 -13.811 -10.735  1.00  6.96           H  
ATOM    951 HD22 LEU A  83      11.019 -12.675  -9.792  1.00  6.96           H  
ATOM    952 HD23 LEU A  83       9.339 -13.021  -9.300  1.00  6.96           H  
ATOM    953  N   GLU A  84      14.040 -15.229  -7.086  1.00  6.60           N  
ATOM    954  H   GLU A  84      14.079 -14.277  -6.749  1.00  6.60           H  
ATOM    955  CA  GLU A  84      15.283 -15.799  -7.607  1.00  6.60           C  
ATOM    956  HA  GLU A  84      15.135 -16.058  -8.655  1.00  6.60           H  
ATOM    957  C   GLU A  84      15.661 -17.095  -6.872  1.00  6.60           C  
ATOM    958  CB  GLU A  84      16.391 -14.729  -7.538  1.00  6.60           C  
ATOM    959  HB2 GLU A  84      16.117 -13.903  -8.194  1.00  6.60           H  
ATOM    960  HB3 GLU A  84      16.480 -14.354  -6.519  1.00  6.60           H  
ATOM    961  O   GLU A  84      15.917 -18.115  -7.512  1.00  6.60           O  
ATOM    962  CG  GLU A  84      17.745 -15.296  -7.979  1.00  6.60           C  
ATOM    963  HG2 GLU A  84      17.607 -15.839  -8.914  1.00  6.60           H  
ATOM    964  HG3 GLU A  84      18.072 -15.994  -7.208  1.00  6.60           H  
ATOM    965  CD  GLU A  84      18.867 -14.268  -8.155  1.00  6.60           C  
ATOM    966  OE1 GLU A  84      19.865 -14.662  -8.809  1.00  6.60           O  
ATOM    967  OE2 GLU A  84      18.762 -13.148  -7.606  1.00  6.60           O  
ATOM    968  N   GLN A  85      15.619 -17.111  -5.536  1.00  6.42           N  
ATOM    969  H   GLN A  85      15.410 -16.246  -5.058  1.00  6.42           H  
ATOM    970  CA  GLN A  85      15.878 -18.320  -4.744  1.00  6.42           C  
ATOM    971  HA  GLN A  85      16.889 -18.671  -4.950  1.00  6.42           H  
ATOM    972  C   GLN A  85      14.914 -19.462  -5.100  1.00  6.42           C  
ATOM    973  CB  GLN A  85      15.757 -17.998  -3.250  1.00  6.42           C  
ATOM    974  HB2 GLN A  85      14.834 -17.448  -3.068  1.00  6.42           H  
ATOM    975  HB3 GLN A  85      15.709 -18.934  -2.693  1.00  6.42           H  
ATOM    976  O   GLN A  85      15.340 -20.607  -5.286  1.00  6.42           O  
ATOM    977  CG  GLN A  85      16.947 -17.190  -2.719  1.00  6.42           C  
ATOM    978  HG2 GLN A  85      17.866 -17.760  -2.858  1.00  6.42           H  
ATOM    979  HG3 GLN A  85      17.040 -16.251  -3.264  1.00  6.42           H  
ATOM    980  CD  GLN A  85      16.763 -16.907  -1.234  1.00  6.42           C  
ATOM    981  NE2 GLN A  85      16.509 -15.681  -0.847  1.00  6.42           N  
ATOM    982 HE21 GLN A  85      16.330 -15.531   0.136  1.00  6.42           H  
ATOM    983 HE22 GLN A  85      16.558 -14.933  -1.524  1.00  6.42           H  
ATOM    984  OE1 GLN A  85      16.818 -17.796  -0.401  1.00  6.42           O  
ATOM    985  N   ALA A  86      13.620 -19.158  -5.234  1.00  6.93           N  
ATOM    986  H   ALA A  86      13.328 -18.202  -5.087  1.00  6.93           H  
ATOM    987  CA  ALA A  86      12.619 -20.146  -5.618  1.00  6.93           C  
ATOM    988  HA  ALA A  86      12.703 -21.003  -4.950  1.00  6.93           H  
ATOM    989  C   ALA A  86      12.833 -20.658  -7.053  1.00  6.93           C  
ATOM    990  CB  ALA A  86      11.231 -19.532  -5.438  1.00  6.93           C  
ATOM    991  HB1 ALA A  86      10.484 -20.288  -5.681  1.00  6.93           H  
ATOM    992  HB2 ALA A  86      11.101 -19.208  -4.406  1.00  6.93           H  
ATOM    993  HB3 ALA A  86      11.112 -18.673  -6.098  1.00  6.93           H  
ATOM    994  O   ALA A  86      12.743 -21.865  -7.291  1.00  6.93           O  
ATOM    995  N   THR A  87      13.159 -19.769  -7.997  1.00  6.82           N  
ATOM    996  H   THR A  87      13.183 -18.790  -7.751  1.00  6.82           H  
ATOM    997  CA  THR A  87      13.508 -20.123  -9.379  1.00  6.82           C  
ATOM    998  HA  THR A  87      12.671 -20.651  -9.835  1.00  6.82           H  
ATOM    999  C   THR A  87      14.720 -21.048  -9.418  1.00  6.82           C  
ATOM   1000  CB  THR A  87      13.792 -18.869 -10.225  1.00  6.82           C  
ATOM   1001  HB  THR A  87      14.498 -18.222  -9.704  1.00  6.82           H  
ATOM   1002  O   THR A  87      14.656 -22.112 -10.034  1.00  6.82           O  
ATOM   1003  CG2 THR A  87      14.380 -19.241 -11.588  1.00  6.82           C  
ATOM   1004 HG21 THR A  87      13.881 -20.121 -11.992  1.00  6.82           H  
ATOM   1005 HG22 THR A  87      14.289 -18.415 -12.293  1.00  6.82           H  
ATOM   1006 HG23 THR A  87      15.444 -19.452 -11.475  1.00  6.82           H  
ATOM   1007  OG1 THR A  87      12.608 -18.147 -10.455  1.00  6.82           O  
ATOM   1008  HG1 THR A  87      12.898 -17.328 -10.863  1.00  6.82           H  
ATOM   1009  N   TRP A  88      15.812 -20.696  -8.737  1.00  6.63           N  
ATOM   1010  H   TRP A  88      15.821 -19.805  -8.261  1.00  6.63           H  
ATOM   1011  CA  TRP A  88      17.028 -21.509  -8.706  1.00  6.63           C  
ATOM   1012  HA  TRP A  88      17.391 -21.641  -9.725  1.00  6.63           H  
ATOM   1013  C   TRP A  88      16.780 -22.902  -8.134  1.00  6.63           C  
ATOM   1014  CB  TRP A  88      18.111 -20.795  -7.892  1.00  6.63           C  
ATOM   1015  HB2 TRP A  88      17.661 -20.287  -7.038  1.00  6.63           H  
ATOM   1016  HB3 TRP A  88      18.802 -21.539  -7.498  1.00  6.63           H  
ATOM   1017  O   TRP A  88      17.246 -23.891  -8.705  1.00  6.63           O  
ATOM   1018  CG  TRP A  88      18.926 -19.830  -8.684  1.00  6.63           C  
ATOM   1019  CD1 TRP A  88      18.908 -18.489  -8.564  1.00  6.63           C  
ATOM   1020  HD1 TRP A  88      18.287 -17.952  -7.862  1.00  6.63           H  
ATOM   1021  CD2 TRP A  88      19.907 -20.119  -9.719  1.00  6.63           C  
ATOM   1022  CE2 TRP A  88      20.444 -18.883 -10.192  1.00  6.63           C  
ATOM   1023  CE3 TRP A  88      20.398 -21.313 -10.293  1.00  6.63           C  
ATOM   1024  HE3 TRP A  88      20.001 -22.259  -9.955  1.00  6.63           H  
ATOM   1025  NE1 TRP A  88      19.796 -17.913  -9.451  1.00  6.63           N  
ATOM   1026  HE1 TRP A  88      19.940 -16.915  -9.501  1.00  6.63           H  
ATOM   1027  CH2 TRP A  88      21.897 -20.043 -11.744  1.00  6.63           C  
ATOM   1028  HH2 TRP A  88      22.649 -20.018 -12.519  1.00  6.63           H  
ATOM   1029  CZ2 TRP A  88      21.424 -18.839 -11.192  1.00  6.63           C  
ATOM   1030  HZ2 TRP A  88      21.803 -17.885 -11.527  1.00  6.63           H  
ATOM   1031  CZ3 TRP A  88      21.386 -21.276 -11.296  1.00  6.63           C  
ATOM   1032  HZ3 TRP A  88      21.748 -22.196 -11.731  1.00  6.63           H  
ATOM   1033  N   SER A  89      16.023 -22.992  -7.037  1.00  6.65           N  
ATOM   1034  H   SER A  89      15.695 -22.137  -6.611  1.00  6.65           H  
ATOM   1035  CA  SER A  89      15.622 -24.272  -6.450  1.00  6.65           C  
ATOM   1036  HA  SER A  89      16.516 -24.833  -6.178  1.00  6.65           H  
ATOM   1037  C   SER A  89      14.829 -25.121  -7.448  1.00  6.65           C  
ATOM   1038  CB  SER A  89      14.815 -24.016  -5.175  1.00  6.65           C  
ATOM   1039  HB2 SER A  89      15.444 -23.499  -4.451  1.00  6.65           H  
ATOM   1040  HB3 SER A  89      13.952 -23.387  -5.397  1.00  6.65           H  
ATOM   1041  O   SER A  89      15.180 -26.278  -7.695  1.00  6.65           O  
ATOM   1042  OG  SER A  89      14.384 -25.241  -4.625  1.00  6.65           O  
ATOM   1043  HG  SER A  89      13.503 -25.406  -4.970  1.00  6.65           H  
ATOM   1044  N   PHE A  90      13.819 -24.530  -8.092  1.00  6.73           N  
ATOM   1045  H   PHE A  90      13.586 -23.576  -7.855  1.00  6.73           H  
ATOM   1046  CA  PHE A  90      12.976 -25.216  -9.068  1.00  6.73           C  
ATOM   1047  HA  PHE A  90      12.532 -26.092  -8.594  1.00  6.73           H  
ATOM   1048  C   PHE A  90      13.774 -25.712 -10.278  1.00  6.73           C  
ATOM   1049  CB  PHE A  90      11.851 -24.268  -9.499  1.00  6.73           C  
ATOM   1050  HB2 PHE A  90      11.280 -23.976  -8.618  1.00  6.73           H  
ATOM   1051  HB3 PHE A  90      12.283 -23.362  -9.924  1.00  6.73           H  
ATOM   1052  O   PHE A  90      13.641 -26.866 -10.680  1.00  6.73           O  
ATOM   1053  CG  PHE A  90      10.909 -24.883 -10.512  1.00  6.73           C  
ATOM   1054  CD1 PHE A  90      11.122 -24.701 -11.892  1.00  6.73           C  
ATOM   1055  HD1 PHE A  90      11.956 -24.107 -12.235  1.00  6.73           H  
ATOM   1056  CD2 PHE A  90       9.826 -25.660 -10.068  1.00  6.73           C  
ATOM   1057  HD2 PHE A  90       9.660 -25.801  -9.010  1.00  6.73           H  
ATOM   1058  CE1 PHE A  90      10.261 -25.307 -12.824  1.00  6.73           C  
ATOM   1059  HE1 PHE A  90      10.436 -25.177 -13.882  1.00  6.73           H  
ATOM   1060  CE2 PHE A  90       8.958 -26.251 -10.999  1.00  6.73           C  
ATOM   1061  HE2 PHE A  90       8.123 -26.839 -10.647  1.00  6.73           H  
ATOM   1062  CZ  PHE A  90       9.180 -26.086 -12.376  1.00  6.73           C  
ATOM   1063  HZ  PHE A  90       8.524 -26.566 -13.086  1.00  6.73           H  
ATOM   1064  N   LEU A  91      14.634 -24.863 -10.847  1.00  6.78           N  
ATOM   1065  H   LEU A  91      14.698 -23.929 -10.468  1.00  6.78           H  
ATOM   1066  CA  LEU A  91      15.443 -25.202 -12.018  1.00  6.78           C  
ATOM   1067  HA  LEU A  91      14.794 -25.609 -12.793  1.00  6.78           H  
ATOM   1068  C   LEU A  91      16.479 -26.284 -11.711  1.00  6.78           C  
ATOM   1069  CB  LEU A  91      16.140 -23.937 -12.541  1.00  6.78           C  
ATOM   1070  HB2 LEU A  91      16.878 -24.230 -13.288  1.00  6.78           H  
ATOM   1071  HB3 LEU A  91      16.674 -23.466 -11.716  1.00  6.78           H  
ATOM   1072  O   LEU A  91      16.689 -27.179 -12.530  1.00  6.78           O  
ATOM   1073  CG  LEU A  91      15.197 -22.904 -13.180  1.00  6.78           C  
ATOM   1074  HG  LEU A  91      14.421 -22.608 -12.473  1.00  6.78           H  
ATOM   1075  CD1 LEU A  91      16.005 -21.670 -13.569  1.00  6.78           C  
ATOM   1076 HD11 LEU A  91      15.326 -20.897 -13.929  1.00  6.78           H  
ATOM   1077 HD12 LEU A  91      16.530 -21.280 -12.697  1.00  6.78           H  
ATOM   1078 HD13 LEU A  91      16.727 -21.912 -14.348  1.00  6.78           H  
ATOM   1079  CD2 LEU A  91      14.512 -23.446 -14.433  1.00  6.78           C  
ATOM   1080 HD21 LEU A  91      15.258 -23.837 -15.125  1.00  6.78           H  
ATOM   1081 HD22 LEU A  91      13.968 -22.638 -14.923  1.00  6.78           H  
ATOM   1082 HD23 LEU A  91      13.802 -24.230 -14.170  1.00  6.78           H  
ATOM   1083  N   LYS A  92      17.101 -26.243 -10.527  1.00  6.68           N  
ATOM   1084  H   LYS A  92      16.888 -25.476  -9.905  1.00  6.68           H  
ATOM   1085  CA  LYS A  92      18.034 -27.281 -10.075  1.00  6.68           C  
ATOM   1086  HA  LYS A  92      18.835 -27.381 -10.807  1.00  6.68           H  
ATOM   1087  C   LYS A  92      17.346 -28.643  -9.978  1.00  6.68           C  
ATOM   1088  CB  LYS A  92      18.621 -26.841  -8.728  1.00  6.68           C  
ATOM   1089  HB2 LYS A  92      19.100 -25.870  -8.854  1.00  6.68           H  
ATOM   1090  HB3 LYS A  92      17.813 -26.733  -8.005  1.00  6.68           H  
ATOM   1091  O   LYS A  92      17.896 -29.645 -10.437  1.00  6.68           O  
ATOM   1092  CG  LYS A  92      19.654 -27.835  -8.185  1.00  6.68           C  
ATOM   1093  HG2 LYS A  92      19.200 -28.819  -8.072  1.00  6.68           H  
ATOM   1094  HG3 LYS A  92      20.495 -27.903  -8.875  1.00  6.68           H  
ATOM   1095  CD  LYS A  92      20.144 -27.363  -6.814  1.00  6.68           C  
ATOM   1096  HD2 LYS A  92      20.626 -26.391  -6.916  1.00  6.68           H  
ATOM   1097  HD3 LYS A  92      19.284 -27.266  -6.152  1.00  6.68           H  
ATOM   1098  CE  LYS A  92      21.128 -28.379  -6.232  1.00  6.68           C  
ATOM   1099  HE2 LYS A  92      22.004 -28.429  -6.878  1.00  6.68           H  
ATOM   1100  HE3 LYS A  92      20.648 -29.357  -6.231  1.00  6.68           H  
ATOM   1101  NZ  LYS A  92      21.515 -27.998  -4.852  1.00  6.68           N  
ATOM   1102  HZ1 LYS A  92      20.694 -27.958  -4.265  1.00  6.68           H  
ATOM   1103  HZ2 LYS A  92      22.159 -28.669  -4.457  1.00  6.68           H  
ATOM   1104  HZ3 LYS A  92      21.944 -27.084  -4.845  1.00  6.68           H  
ATOM   1105  N   ASP A  93      16.145 -28.677  -9.414  1.00  7.29           N  
ATOM   1106  H   ASP A  93      15.775 -27.824  -9.019  1.00  7.29           H  
ATOM   1107  CA  ASP A  93      15.361 -29.900  -9.259  1.00  7.29           C  
ATOM   1108  HA  ASP A  93      16.004 -30.692  -8.877  1.00  7.29           H  
ATOM   1109  C   ASP A  93      14.790 -30.416 -10.585  1.00  7.29           C  
ATOM   1110  CB  ASP A  93      14.250 -29.634  -8.241  1.00  7.29           C  
ATOM   1111  HB2 ASP A  93      13.961 -28.583  -8.246  1.00  7.29           H  
ATOM   1112  HB3 ASP A  93      13.372 -30.205  -8.543  1.00  7.29           H  
ATOM   1113  O   ASP A  93      14.825 -31.621 -10.841  1.00  7.29           O  
ATOM   1114  CG  ASP A  93      14.634 -30.078  -6.831  1.00  7.29           C  
ATOM   1115  OD1 ASP A  93      15.837 -30.115  -6.487  1.00  7.29           O  
ATOM   1116  OD2 ASP A  93      13.721 -30.525  -6.103  1.00  7.29           O  
ATOM   1117  N   LEU A  94      14.336 -29.520 -11.465  1.00  8.50           N  
ATOM   1118  H   LEU A  94      14.269 -28.553 -11.179  1.00  8.50           H  
ATOM   1119  CA  LEU A  94      13.913 -29.880 -12.816  1.00  8.50           C  
ATOM   1120  HA  LEU A  94      13.142 -30.646 -12.733  1.00  8.50           H  
ATOM   1121  C   LEU A  94      15.080 -30.484 -13.605  1.00  8.50           C  
ATOM   1122  CB  LEU A  94      13.324 -28.639 -13.509  1.00  8.50           C  
ATOM   1123  HB2 LEU A  94      14.104 -27.882 -13.590  1.00  8.50           H  
ATOM   1124  HB3 LEU A  94      12.529 -28.234 -12.883  1.00  8.50           H  
ATOM   1125  O   LEU A  94      14.915 -31.534 -14.222  1.00  8.50           O  
ATOM   1126  CG  LEU A  94      12.756 -28.919 -14.913  1.00  8.50           C  
ATOM   1127  HG  LEU A  94      13.542 -29.314 -15.556  1.00  8.50           H  
ATOM   1128  CD1 LEU A  94      11.588 -29.908 -14.880  1.00  8.50           C  
ATOM   1129 HD11 LEU A  94      10.830 -29.573 -14.173  1.00  8.50           H  
ATOM   1130 HD12 LEU A  94      11.144 -29.983 -15.873  1.00  8.50           H  
ATOM   1131 HD13 LEU A  94      11.946 -30.898 -14.598  1.00  8.50           H  
ATOM   1132  CD2 LEU A  94      12.251 -27.613 -15.526  1.00  8.50           C  
ATOM   1133 HD21 LEU A  94      11.930 -27.788 -16.553  1.00  8.50           H  
ATOM   1134 HD22 LEU A  94      13.058 -26.881 -15.528  1.00  8.50           H  
ATOM   1135 HD23 LEU A  94      11.416 -27.225 -14.943  1.00  8.50           H  
ATOM   1136  N   LYS A  95      16.272 -29.879 -13.510  1.00  8.91           N  
ATOM   1137  H   LYS A  95      16.325 -29.009 -13.001  1.00  8.91           H  
ATOM   1138  CA  LYS A  95      17.490 -30.412 -14.125  1.00  8.91           C  
ATOM   1139  HA  LYS A  95      17.301 -30.538 -15.191  1.00  8.91           H  
ATOM   1140  C   LYS A  95      17.836 -31.796 -13.574  1.00  8.91           C  
ATOM   1141  CB  LYS A  95      18.651 -29.424 -13.943  1.00  8.91           C  
ATOM   1142  HB2 LYS A  95      18.331 -28.424 -14.235  1.00  8.91           H  
ATOM   1143  HB3 LYS A  95      18.954 -29.407 -12.896  1.00  8.91           H  
ATOM   1144  O   LYS A  95      18.133 -32.692 -14.355  1.00  8.91           O  
ATOM   1145  CG  LYS A  95      19.835 -29.832 -14.827  1.00  8.91           C  
ATOM   1146  HG2 LYS A  95      20.021 -30.899 -14.704  1.00  8.91           H  
ATOM   1147  HG3 LYS A  95      19.584 -29.643 -15.870  1.00  8.91           H  
ATOM   1148  CD  LYS A  95      21.116 -29.076 -14.459  1.00  8.91           C  
ATOM   1149  HD2 LYS A  95      21.394 -29.330 -13.436  1.00  8.91           H  
ATOM   1150  HD3 LYS A  95      20.931 -28.003 -14.513  1.00  8.91           H  
ATOM   1151  CE  LYS A  95      22.276 -29.432 -15.401  1.00  8.91           C  
ATOM   1152  HE2 LYS A  95      22.064 -29.012 -16.384  1.00  8.91           H  
ATOM   1153  HE3 LYS A  95      23.182 -28.962 -15.019  1.00  8.91           H  
ATOM   1154  NZ  LYS A  95      22.483 -30.898 -15.533  1.00  8.91           N  
ATOM   1155  HZ1 LYS A  95      21.721 -31.363 -16.006  1.00  8.91           H  
ATOM   1156  HZ2 LYS A  95      22.434 -31.414 -14.666  1.00  8.91           H  
ATOM   1157  HZ3 LYS A  95      23.322 -31.164 -16.028  1.00  8.91           H  
ATOM   1158  N   ARG A  96      17.747 -32.008 -12.254  1.00  8.63           N  
ATOM   1159  H   ARG A  96      17.516 -31.219 -11.667  1.00  8.63           H  
ATOM   1160  CA  ARG A  96      17.959 -33.332 -11.636  1.00  8.63           C  
ATOM   1161  HA  ARG A  96      18.974 -33.662 -11.855  1.00  8.63           H  
ATOM   1162  C   ARG A  96      17.029 -34.386 -12.241  1.00  8.63           C  
ATOM   1163  CB  ARG A  96      17.764 -33.243 -10.111  1.00  8.63           C  
ATOM   1164  HB2 ARG A  96      16.747 -32.913  -9.898  1.00  8.63           H  
ATOM   1165  HB3 ARG A  96      18.454 -32.503  -9.705  1.00  8.63           H  
ATOM   1166  O   ARG A  96      17.477 -35.491 -12.530  1.00  8.63           O  
ATOM   1167  CG  ARG A  96      18.004 -34.594  -9.408  1.00  8.63           C  
ATOM   1168  HG2 ARG A  96      17.386 -35.373  -9.855  1.00  8.63           H  
ATOM   1169  HG3 ARG A  96      19.049 -34.873  -9.539  1.00  8.63           H  
ATOM   1170  CD  ARG A  96      17.686 -34.557  -7.906  1.00  8.63           C  
ATOM   1171  HD2 ARG A  96      18.276 -33.760  -7.454  1.00  8.63           H  
ATOM   1172  HD3 ARG A  96      18.008 -35.502  -7.468  1.00  8.63           H  
ATOM   1173  NE  ARG A  96      16.237 -34.382  -7.631  1.00  8.63           N  
ATOM   1174  HE  ARG A  96      15.598 -34.984  -8.130  1.00  8.63           H  
ATOM   1175  NH1 ARG A  96      16.406 -32.710  -6.078  1.00  8.63           N  
ATOM   1176 HH11 ARG A  96      17.410 -32.825  -6.074  1.00  8.63           H  
ATOM   1177 HH12 ARG A  96      16.023 -31.805  -5.845  1.00  8.63           H  
ATOM   1178  NH2 ARG A  96      14.397 -33.294  -6.792  1.00  8.63           N  
ATOM   1179 HH21 ARG A  96      13.763 -33.913  -7.277  1.00  8.63           H  
ATOM   1180 HH22 ARG A  96      14.045 -32.490  -6.291  1.00  8.63           H  
ATOM   1181  CZ  ARG A  96      15.685 -33.478  -6.835  1.00  8.63           C  
ATOM   1182  N   ILE A  97      15.753 -34.050 -12.437  1.00 13.28           N  
ATOM   1183  H   ILE A  97      15.450 -33.128 -12.158  1.00 13.28           H  
ATOM   1184  CA  ILE A  97      14.785 -34.966 -13.048  1.00 13.28           C  
ATOM   1185  HA  ILE A  97      14.850 -35.925 -12.535  1.00 13.28           H  
ATOM   1186  C   ILE A  97      15.140 -35.258 -14.504  1.00 13.28           C  
ATOM   1187  CB  ILE A  97      13.348 -34.432 -12.880  1.00 13.28           C  
ATOM   1188  HB  ILE A  97      13.321 -33.369 -13.122  1.00 13.28           H  
ATOM   1189  O   ILE A  97      15.127 -36.419 -14.898  1.00 13.28           O  
ATOM   1190  CG1 ILE A  97      12.970 -34.621 -11.398  1.00 13.28           C  
ATOM   1191 HG12 ILE A  97      13.596 -33.980 -10.778  1.00 13.28           H  
ATOM   1192 HG13 ILE A  97      13.159 -35.655 -11.110  1.00 13.28           H  
ATOM   1193  CG2 ILE A  97      12.361 -35.153 -13.818  1.00 13.28           C  
ATOM   1194 HG21 ILE A  97      12.655 -34.997 -14.855  1.00 13.28           H  
ATOM   1195 HG22 ILE A  97      12.345 -36.221 -13.599  1.00 13.28           H  
ATOM   1196 HG23 ILE A  97      11.358 -34.738 -13.718  1.00 13.28           H  
ATOM   1197  CD1 ILE A  97      11.513 -34.319 -11.079  1.00 13.28           C  
ATOM   1198 HD11 ILE A  97      11.362 -34.486 -10.013  1.00 13.28           H  
ATOM   1199 HD12 ILE A  97      10.870 -35.025 -11.605  1.00 13.28           H  
ATOM   1200 HD13 ILE A  97      11.269 -33.293 -11.352  1.00 13.28           H  
ATOM   1201  N   THR A  98      15.492 -34.256 -15.305  1.00 14.70           N  
ATOM   1202  H   THR A  98      15.484 -33.305 -14.966  1.00 14.70           H  
ATOM   1203  CA  THR A  98      15.844 -34.499 -16.711  1.00 14.70           C  
ATOM   1204  HA  THR A  98      15.092 -35.164 -17.135  1.00 14.70           H  
ATOM   1205  C   THR A  98      17.187 -35.212 -16.876  1.00 14.70           C  
ATOM   1206  CB  THR A  98      15.835 -33.202 -17.524  1.00 14.70           C  
ATOM   1207  HB  THR A  98      16.154 -33.420 -18.543  1.00 14.70           H  
ATOM   1208  O   THR A  98      17.369 -35.989 -17.804  1.00 14.70           O  
ATOM   1209  CG2 THR A  98      14.443 -32.569 -17.568  1.00 14.70           C  
ATOM   1210 HG21 THR A  98      14.465 -31.715 -18.245  1.00 14.70           H  
ATOM   1211 HG22 THR A  98      14.151 -32.226 -16.575  1.00 14.70           H  
ATOM   1212 HG23 THR A  98      13.715 -33.297 -17.925  1.00 14.70           H  
ATOM   1213  OG1 THR A  98      16.698 -32.241 -16.956  1.00 14.70           O  
ATOM   1214  HG1 THR A  98      17.545 -32.659 -16.782  1.00 14.70           H  
ATOM   1215  N   ASP A  99      18.126 -35.002 -15.955  1.00 11.52           N  
ATOM   1216  H   ASP A  99      17.956 -34.320 -15.229  1.00 11.52           H  
ATOM   1217  CA  ASP A  99      19.407 -35.715 -15.938  1.00 11.52           C  
ATOM   1218  HA  ASP A  99      19.851 -35.689 -16.934  1.00 11.52           H  
ATOM   1219  C   ASP A  99      19.238 -37.195 -15.536  1.00 11.52           C  
ATOM   1220  CB  ASP A  99      20.374 -35.043 -14.948  1.00 11.52           C  
ATOM   1221  HB2 ASP A  99      21.239 -35.696 -14.830  1.00 11.52           H  
ATOM   1222  HB3 ASP A  99      19.887 -34.983 -13.975  1.00 11.52           H  
ATOM   1223  O   ASP A  99      20.124 -38.007 -15.793  1.00 11.52           O  
ATOM   1224  CG  ASP A  99      20.921 -33.654 -15.308  1.00 11.52           C  
ATOM   1225  OD1 ASP A  99      20.780 -33.127 -16.437  1.00 11.52           O  
ATOM   1226  OD2 ASP A  99      21.582 -33.061 -14.421  1.00 11.52           O  
ATOM   1227  N   SER A 100      18.123 -37.558 -14.888  1.00 16.69           N  
ATOM   1228  H   SER A 100      17.438 -36.842 -14.692  1.00 16.69           H  
ATOM   1229  CA  SER A 100      17.892 -38.917 -14.380  1.00 16.69           C  
ATOM   1230  HA  SER A 100      18.820 -39.259 -13.920  1.00 16.69           H  
ATOM   1231  C   SER A 100      17.539 -39.949 -15.459  1.00 16.69           C  
ATOM   1232  CB  SER A 100      16.820 -38.899 -13.285  1.00 16.69           C  
ATOM   1233  HB2 SER A 100      16.848 -39.852 -12.755  1.00 16.69           H  
ATOM   1234  HB3 SER A 100      17.038 -38.105 -12.572  1.00 16.69           H  
ATOM   1235  O   SER A 100      17.554 -41.144 -15.168  1.00 16.69           O  
ATOM   1236  OG  SER A 100      15.521 -38.722 -13.816  1.00 16.69           O  
ATOM   1237  HG  SER A 100      15.464 -37.872 -14.259  1.00 16.69           H  
ATOM   1238  N   ASP A 101      17.192 -39.506 -16.676  1.00 21.07           N  
ATOM   1239  H   ASP A 101      17.257 -38.512 -16.844  1.00 21.07           H  
ATOM   1240  CA  ASP A 101      16.710 -40.342 -17.793  1.00 21.07           C  
ATOM   1241  HA  ASP A 101      16.280 -39.645 -18.513  1.00 21.07           H  
ATOM   1242  C   ASP A 101      15.549 -41.287 -17.400  1.00 21.07           C  
ATOM   1243  CB  ASP A 101      17.896 -41.037 -18.500  1.00 21.07           C  
ATOM   1244  HB2 ASP A 101      18.718 -40.325 -18.581  1.00 21.07           H  
ATOM   1245  HB3 ASP A 101      18.237 -41.870 -17.885  1.00 21.07           H  
ATOM   1246  O   ASP A 101      15.319 -42.334 -18.012  1.00 21.07           O  
ATOM   1247  CG  ASP A 101      17.581 -41.541 -19.921  1.00 21.07           C  
ATOM   1248  OD1 ASP A 101      16.742 -40.926 -20.614  1.00 21.07           O  
ATOM   1249  OD2 ASP A 101      18.176 -42.548 -20.367  1.00 21.07           O  
ATOM   1250  N   LEU A 102      14.796 -40.924 -16.352  1.00 23.96           N  
ATOM   1251  H   LEU A 102      15.068 -40.087 -15.855  1.00 23.96           H  
ATOM   1252  CA  LEU A 102      13.617 -41.657 -15.904  1.00 23.96           C  
ATOM   1253  HA  LEU A 102      13.900 -42.701 -15.766  1.00 23.96           H  
ATOM   1254  C   LEU A 102      12.526 -41.605 -16.975  1.00 23.96           C  
ATOM   1255  CB  LEU A 102      13.090 -41.081 -14.578  1.00 23.96           C  
ATOM   1256  HB2 LEU A 102      12.081 -41.457 -14.408  1.00 23.96           H  
ATOM   1257  HB3 LEU A 102      13.023 -39.997 -14.679  1.00 23.96           H  
ATOM   1258  O   LEU A 102      12.286 -40.565 -17.589  1.00 23.96           O  
ATOM   1259  CG  LEU A 102      13.928 -41.418 -13.333  1.00 23.96           C  
ATOM   1260  HG  LEU A 102      14.972 -41.146 -13.490  1.00 23.96           H  
ATOM   1261  CD1 LEU A 102      13.363 -40.648 -12.137  1.00 23.96           C  
ATOM   1262 HD11 LEU A 102      12.331 -40.940 -11.942  1.00 23.96           H  
ATOM   1263 HD12 LEU A 102      13.967 -40.847 -11.251  1.00 23.96           H  
ATOM   1264 HD13 LEU A 102      13.403 -39.578 -12.338  1.00 23.96           H  
ATOM   1265  CD2 LEU A 102      13.880 -42.908 -13.000  1.00 23.96           C  
ATOM   1266 HD21 LEU A 102      12.842 -43.233 -12.929  1.00 23.96           H  
ATOM   1267 HD22 LEU A 102      14.384 -43.084 -12.050  1.00 23.96           H  
ATOM   1268 HD23 LEU A 102      14.401 -43.476 -13.770  1.00 23.96           H  
ATOM   1269  N   LYS A 103      11.807 -42.720 -17.143  1.00 24.56           N  
ATOM   1270  H   LYS A 103      12.040 -43.516 -16.567  1.00 24.56           H  
ATOM   1271  CA  LYS A 103      10.762 -42.886 -18.167  1.00 24.56           C  
ATOM   1272  HA  LYS A 103      10.548 -41.912 -18.607  1.00 24.56           H  
ATOM   1273  C   LYS A 103       9.448 -43.374 -17.567  1.00 24.56           C  
ATOM   1274  CB  LYS A 103      11.273 -43.804 -19.300  1.00 24.56           C  
ATOM   1275  HB2 LYS A 103      10.483 -43.956 -20.035  1.00 24.56           H  
ATOM   1276  HB3 LYS A 103      11.569 -44.770 -18.890  1.00 24.56           H  
ATOM   1277  O   LYS A 103       9.412 -43.956 -16.479  1.00 24.56           O  
ATOM   1278  CG  LYS A 103      12.471 -43.146 -19.998  1.00 24.56           C  
ATOM   1279  HG2 LYS A 103      13.248 -42.978 -19.252  1.00 24.56           H  
ATOM   1280  HG3 LYS A 103      12.149 -42.178 -20.381  1.00 24.56           H  
ATOM   1281  CD  LYS A 103      13.115 -43.925 -21.148  1.00 24.56           C  
ATOM   1282  HD2 LYS A 103      13.380 -44.931 -20.823  1.00 24.56           H  
ATOM   1283  HD3 LYS A 103      12.440 -43.955 -22.004  1.00 24.56           H  
ATOM   1284  CE  LYS A 103      14.380 -43.117 -21.475  1.00 24.56           C  
ATOM   1285  HE2 LYS A 103      15.013 -43.082 -20.588  1.00 24.56           H  
ATOM   1286  HE3 LYS A 103      14.098 -42.083 -21.675  1.00 24.56           H  
ATOM   1287  NZ  LYS A 103      15.166 -43.632 -22.613  1.00 24.56           N  
ATOM   1288  HZ1 LYS A 103      16.010 -43.077 -22.634  1.00 24.56           H  
ATOM   1289  HZ2 LYS A 103      14.670 -43.488 -23.481  1.00 24.56           H  
ATOM   1290  HZ3 LYS A 103      15.436 -44.594 -22.467  1.00 24.56           H  
ATOM   1291  N   GLY A 104       8.361 -43.154 -18.304  1.00 25.89           N  
ATOM   1292  H   GLY A 104       8.473 -42.620 -19.154  1.00 25.89           H  
ATOM   1293  CA  GLY A 104       7.043 -43.714 -17.997  1.00 25.89           C  
ATOM   1294  HA2 GLY A 104       7.121 -44.802 -18.001  1.00 25.89           H  
ATOM   1295  HA3 GLY A 104       6.340 -43.426 -18.778  1.00 25.89           H  
ATOM   1296  C   GLY A 104       6.462 -43.267 -16.651  1.00 25.89           C  
ATOM   1297  O   GLY A 104       6.553 -42.105 -16.263  1.00 25.89           O  
ATOM   1298  N   GLU A 105       5.824 -44.194 -15.936  1.00 21.05           N  
ATOM   1299  H   GLU A 105       5.764 -45.136 -16.297  1.00 21.05           H  
ATOM   1300  CA  GLU A 105       5.088 -43.886 -14.701  1.00 21.05           C  
ATOM   1301  HA  GLU A 105       4.391 -43.074 -14.904  1.00 21.05           H  
ATOM   1302  C   GLU A 105       6.001 -43.430 -13.553  1.00 21.05           C  
ATOM   1303  CB  GLU A 105       4.282 -45.126 -14.288  1.00 21.05           C  
ATOM   1304  HB2 GLU A 105       4.968 -45.888 -13.920  1.00 21.05           H  
ATOM   1305  HB3 GLU A 105       3.765 -45.516 -15.165  1.00 21.05           H  
ATOM   1306  O   GLU A 105       5.627 -42.541 -12.788  1.00 21.05           O  
ATOM   1307  CG  GLU A 105       3.236 -44.806 -13.208  1.00 21.05           C  
ATOM   1308  HG2 GLU A 105       2.495 -44.122 -13.623  1.00 21.05           H  
ATOM   1309  HG3 GLU A 105       3.725 -44.306 -12.373  1.00 21.05           H  
ATOM   1310  CD  GLU A 105       2.533 -46.057 -12.665  1.00 21.05           C  
ATOM   1311  OE1 GLU A 105       2.050 -45.974 -11.508  1.00 21.05           O  
ATOM   1312  OE2 GLU A 105       2.556 -47.104 -13.342  1.00 21.05           O  
ATOM   1313  N   LEU A 106       7.207 -44.001 -13.442  1.00 16.43           N  
ATOM   1314  H   LEU A 106       7.485 -44.684 -14.132  1.00 16.43           H  
ATOM   1315  CA  LEU A 106       8.170 -43.609 -12.410  1.00 16.43           C  
ATOM   1316  HA  LEU A 106       7.673 -43.678 -11.442  1.00 16.43           H  
ATOM   1317  C   LEU A 106       8.608 -42.150 -12.592  1.00 16.43           C  
ATOM   1318  CB  LEU A 106       9.361 -44.583 -12.431  1.00 16.43           C  
ATOM   1319  HB2 LEU A 106       9.849 -44.518 -13.403  1.00 16.43           H  
ATOM   1320  HB3 LEU A 106       8.985 -45.599 -12.309  1.00 16.43           H  
ATOM   1321  O   LEU A 106       8.654 -41.403 -11.620  1.00 16.43           O  
ATOM   1322  CG  LEU A 106      10.415 -44.314 -11.337  1.00 16.43           C  
ATOM   1323  HG  LEU A 106      10.836 -43.318 -11.473  1.00 16.43           H  
ATOM   1324  CD1 LEU A 106       9.834 -44.426  -9.925  1.00 16.43           C  
ATOM   1325 HD11 LEU A 106       9.344 -45.390  -9.787  1.00 16.43           H  
ATOM   1326 HD12 LEU A 106      10.637 -44.320  -9.195  1.00 16.43           H  
ATOM   1327 HD13 LEU A 106       9.128 -43.615  -9.748  1.00 16.43           H  
ATOM   1328  CD2 LEU A 106      11.544 -45.338 -11.461  1.00 16.43           C  
ATOM   1329 HD21 LEU A 106      12.340 -45.086 -10.760  1.00 16.43           H  
ATOM   1330 HD22 LEU A 106      11.954 -45.324 -12.471  1.00 16.43           H  
ATOM   1331 HD23 LEU A 106      11.173 -46.339 -11.241  1.00 16.43           H  
ATOM   1332  N   PHE A 107       8.832 -41.725 -13.837  1.00 14.08           N  
ATOM   1333  H   PHE A 107       8.756 -42.388 -14.595  1.00 14.08           H  
ATOM   1334  CA  PHE A 107       9.110 -40.328 -14.167  1.00 14.08           C  
ATOM   1335  HA  PHE A 107       9.994 -39.997 -13.622  1.00 14.08           H  
ATOM   1336  C   PHE A 107       7.963 -39.393 -13.769  1.00 14.08           C  
ATOM   1337  CB  PHE A 107       9.392 -40.227 -15.666  1.00 14.08           C  
ATOM   1338  HB2 PHE A 107       8.673 -40.830 -16.219  1.00 14.08           H  
ATOM   1339  HB3 PHE A 107      10.380 -40.648 -15.852  1.00 14.08           H  
ATOM   1340  O   PHE A 107       8.203 -38.366 -13.142  1.00 14.08           O  
ATOM   1341  CG  PHE A 107       9.356 -38.818 -16.208  1.00 14.08           C  
ATOM   1342  CD1 PHE A 107       8.353 -38.449 -17.122  1.00 14.08           C  
ATOM   1343  HD1 PHE A 107       7.624 -39.176 -17.447  1.00 14.08           H  
ATOM   1344  CD2 PHE A 107      10.303 -37.872 -15.779  1.00 14.08           C  
ATOM   1345  HD2 PHE A 107      11.074 -38.149 -15.074  1.00 14.08           H  
ATOM   1346  CE1 PHE A 107       8.325 -37.149 -17.645  1.00 14.08           C  
ATOM   1347  HE1 PHE A 107       7.592 -36.874 -18.389  1.00 14.08           H  
ATOM   1348  CE2 PHE A 107      10.253 -36.565 -16.285  1.00 14.08           C  
ATOM   1349  HE2 PHE A 107      11.004 -35.841 -16.002  1.00 14.08           H  
ATOM   1350  CZ  PHE A 107       9.289 -36.218 -17.241  1.00 14.08           C  
ATOM   1351  HZ  PHE A 107       9.317 -35.247 -17.713  1.00 14.08           H  
ATOM   1352  N   ILE A 108       6.714 -39.755 -14.079  1.00 15.36           N  
ATOM   1353  H   ILE A 108       6.582 -40.605 -14.609  1.00 15.36           H  
ATOM   1354  CA  ILE A 108       5.542 -38.939 -13.720  1.00 15.36           C  
ATOM   1355  HA  ILE A 108       5.690 -37.933 -14.111  1.00 15.36           H  
ATOM   1356  C   ILE A 108       5.414 -38.812 -12.196  1.00 15.36           C  
ATOM   1357  CB  ILE A 108       4.259 -39.525 -14.351  1.00 15.36           C  
ATOM   1358  HB  ILE A 108       4.166 -40.566 -14.041  1.00 15.36           H  
ATOM   1359  O   ILE A 108       5.108 -37.729 -11.695  1.00 15.36           O  
ATOM   1360  CG1 ILE A 108       4.346 -39.468 -15.892  1.00 15.36           C  
ATOM   1361 HG12 ILE A 108       4.309 -38.430 -16.224  1.00 15.36           H  
ATOM   1362 HG13 ILE A 108       5.300 -39.880 -16.223  1.00 15.36           H  
ATOM   1363  CG2 ILE A 108       3.003 -38.765 -13.880  1.00 15.36           C  
ATOM   1364 HG21 ILE A 108       2.104 -39.195 -14.323  1.00 15.36           H  
ATOM   1365 HG22 ILE A 108       2.889 -38.833 -12.798  1.00 15.36           H  
ATOM   1366 HG23 ILE A 108       3.081 -37.716 -14.167  1.00 15.36           H  
ATOM   1367  CD1 ILE A 108       3.241 -40.261 -16.599  1.00 15.36           C  
ATOM   1368 HD11 ILE A 108       3.187 -41.271 -16.193  1.00 15.36           H  
ATOM   1369 HD12 ILE A 108       3.482 -40.324 -17.660  1.00 15.36           H  
ATOM   1370 HD13 ILE A 108       2.277 -39.764 -16.489  1.00 15.36           H  
ATOM   1371  N   LYS A 109       5.665 -39.898 -11.452  1.00 12.25           N  
ATOM   1372  H   LYS A 109       5.909 -40.754 -11.930  1.00 12.25           H  
ATOM   1373  CA  LYS A 109       5.654 -39.888  -9.982  1.00 12.25           C  
ATOM   1374  HA  LYS A 109       4.712 -39.462  -9.636  1.00 12.25           H  
ATOM   1375  C   LYS A 109       6.743 -38.982  -9.408  1.00 12.25           C  
ATOM   1376  CB  LYS A 109       5.786 -41.318  -9.435  1.00 12.25           C  
ATOM   1377  HB2 LYS A 109       6.058 -41.271  -8.381  1.00 12.25           H  
ATOM   1378  HB3 LYS A 109       6.578 -41.845  -9.968  1.00 12.25           H  
ATOM   1379  O   LYS A 109       6.433 -38.162  -8.547  1.00 12.25           O  
ATOM   1380  CG  LYS A 109       4.465 -42.087  -9.559  1.00 12.25           C  
ATOM   1381  HG2 LYS A 109       3.703 -41.581  -8.966  1.00 12.25           H  
ATOM   1382  HG3 LYS A 109       4.145 -42.092 -10.601  1.00 12.25           H  
ATOM   1383  CD  LYS A 109       4.605 -43.535  -9.072  1.00 12.25           C  
ATOM   1384  HD2 LYS A 109       4.891 -43.553  -8.020  1.00 12.25           H  
ATOM   1385  HD3 LYS A 109       5.369 -44.031  -9.670  1.00 12.25           H  
ATOM   1386  CE  LYS A 109       3.254 -44.228  -9.270  1.00 12.25           C  
ATOM   1387  HE2 LYS A 109       2.911 -43.993 -10.278  1.00 12.25           H  
ATOM   1388  HE3 LYS A 109       2.518 -43.821  -8.576  1.00 12.25           H  
ATOM   1389  NZ  LYS A 109       3.328 -45.702  -9.159  1.00 12.25           N  
ATOM   1390  HZ1 LYS A 109       4.196 -46.046  -9.545  1.00 12.25           H  
ATOM   1391  HZ2 LYS A 109       2.627 -46.071  -9.784  1.00 12.25           H  
ATOM   1392  HZ3 LYS A 109       3.180 -46.040  -8.219  1.00 12.25           H  
ATOM   1393  N   GLU A 110       7.972 -39.087  -9.907  1.00 10.66           N  
ATOM   1394  H   GLU A 110       8.164 -39.810 -10.586  1.00 10.66           H  
ATOM   1395  CA  GLU A 110       9.097 -38.256  -9.459  1.00 10.66           C  
ATOM   1396  HA  GLU A 110       9.192 -38.348  -8.377  1.00 10.66           H  
ATOM   1397  C   GLU A 110       8.873 -36.772  -9.788  1.00 10.66           C  
ATOM   1398  CB  GLU A 110      10.386 -38.779 -10.116  1.00 10.66           C  
ATOM   1399  HB2 GLU A 110      10.362 -38.551 -11.181  1.00 10.66           H  
ATOM   1400  HB3 GLU A 110      10.432 -39.864 -10.016  1.00 10.66           H  
ATOM   1401  O   GLU A 110       9.078 -35.896  -8.948  1.00 10.66           O  
ATOM   1402  CG  GLU A 110      11.662 -38.174  -9.510  1.00 10.66           C  
ATOM   1403  HG2 GLU A 110      11.629 -37.091  -9.628  1.00 10.66           H  
ATOM   1404  HG3 GLU A 110      12.515 -38.536 -10.084  1.00 10.66           H  
ATOM   1405  CD  GLU A 110      11.875 -38.529  -8.029  1.00 10.66           C  
ATOM   1406  OE1 GLU A 110      12.662 -37.798  -7.386  1.00 10.66           O  
ATOM   1407  OE2 GLU A 110      11.252 -39.509  -7.557  1.00 10.66           O  
ATOM   1408  N   LEU A 111       8.354 -36.488 -10.986  1.00 10.44           N  
ATOM   1409  H   LEU A 111       8.243 -37.248 -11.643  1.00 10.44           H  
ATOM   1410  CA  LEU A 111       7.969 -35.146 -11.420  1.00 10.44           C  
ATOM   1411  HA  LEU A 111       8.842 -34.495 -11.377  1.00 10.44           H  
ATOM   1412  C   LEU A 111       6.920 -34.537 -10.489  1.00 10.44           C  
ATOM   1413  CB  LEU A 111       7.472 -35.240 -12.872  1.00 10.44           C  
ATOM   1414  HB2 LEU A 111       6.606 -35.901 -12.898  1.00 10.44           H  
ATOM   1415  HB3 LEU A 111       8.254 -35.694 -13.481  1.00 10.44           H  
ATOM   1416  O   LEU A 111       7.074 -33.405 -10.039  1.00 10.44           O  
ATOM   1417  CG  LEU A 111       7.078 -33.896 -13.506  1.00 10.44           C  
ATOM   1418  HG  LEU A 111       6.362 -33.374 -12.872  1.00 10.44           H  
ATOM   1419  CD1 LEU A 111       8.293 -32.999 -13.733  1.00 10.44           C  
ATOM   1420 HD11 LEU A 111       7.984 -32.061 -14.195  1.00 10.44           H  
ATOM   1421 HD12 LEU A 111       8.770 -32.780 -12.778  1.00 10.44           H  
ATOM   1422 HD13 LEU A 111       9.014 -33.499 -14.380  1.00 10.44           H  
ATOM   1423  CD2 LEU A 111       6.409 -34.171 -14.853  1.00 10.44           C  
ATOM   1424 HD21 LEU A 111       5.454 -34.668 -14.685  1.00 10.44           H  
ATOM   1425 HD22 LEU A 111       6.239 -33.236 -15.387  1.00 10.44           H  
ATOM   1426 HD23 LEU A 111       7.042 -34.824 -15.454  1.00 10.44           H  
ATOM   1427  N   LEU A 112       5.872 -35.291 -10.162  1.00 10.82           N  
ATOM   1428  H   LEU A 112       5.810 -36.218 -10.559  1.00 10.82           H  
ATOM   1429  CA  LEU A 112       4.833 -34.852  -9.233  1.00 10.82           C  
ATOM   1430  HA  LEU A 112       4.427 -33.901  -9.578  1.00 10.82           H  
ATOM   1431  C   LEU A 112       5.364 -34.601  -7.823  1.00 10.82           C  
ATOM   1432  CB  LEU A 112       3.734 -35.923  -9.189  1.00 10.82           C  
ATOM   1433  HB2 LEU A 112       4.190 -36.912  -9.234  1.00 10.82           H  
ATOM   1434  HB3 LEU A 112       3.207 -35.856  -8.237  1.00 10.82           H  
ATOM   1435  O   LEU A 112       4.952 -33.638  -7.174  1.00 10.82           O  
ATOM   1436  CG  LEU A 112       2.710 -35.776 -10.319  1.00 10.82           C  
ATOM   1437  HG  LEU A 112       3.209 -35.783 -11.288  1.00 10.82           H  
ATOM   1438  CD1 LEU A 112       1.742 -36.958 -10.257  1.00 10.82           C  
ATOM   1439 HD11 LEU A 112       2.301 -37.887 -10.370  1.00 10.82           H  
ATOM   1440 HD12 LEU A 112       1.212 -36.960  -9.304  1.00 10.82           H  
ATOM   1441 HD13 LEU A 112       1.022 -36.886 -11.073  1.00 10.82           H  
ATOM   1442  CD2 LEU A 112       1.947 -34.455 -10.144  1.00 10.82           C  
ATOM   1443 HD21 LEU A 112       0.923 -34.541 -10.506  1.00 10.82           H  
ATOM   1444 HD22 LEU A 112       2.456 -33.657 -10.683  1.00 10.82           H  
ATOM   1445 HD23 LEU A 112       1.885 -34.180  -9.091  1.00 10.82           H  
ATOM   1446  N   TRP A 113       6.265 -35.457  -7.344  1.00  9.23           N  
ATOM   1447  H   TRP A 113       6.556 -36.236  -7.917  1.00  9.23           H  
ATOM   1448  CA  TRP A 113       6.890 -35.284  -6.039  1.00  9.23           C  
ATOM   1449  HA  TRP A 113       6.112 -35.166  -5.285  1.00  9.23           H  
ATOM   1450  C   TRP A 113       7.745 -34.012  -5.991  1.00  9.23           C  
ATOM   1451  CB  TRP A 113       7.694 -36.539  -5.695  1.00  9.23           C  
ATOM   1452  HB2 TRP A 113       7.030 -37.403  -5.696  1.00  9.23           H  
ATOM   1453  HB3 TRP A 113       8.455 -36.705  -6.457  1.00  9.23           H  
ATOM   1454  O   TRP A 113       7.581 -33.204  -5.077  1.00  9.23           O  
ATOM   1455  CG  TRP A 113       8.365 -36.448  -4.367  1.00  9.23           C  
ATOM   1456  CD1 TRP A 113       7.794 -36.705  -3.169  1.00  9.23           C  
ATOM   1457  HD1 TRP A 113       6.779 -37.046  -3.029  1.00  9.23           H  
ATOM   1458  CD2 TRP A 113       9.723 -35.998  -4.081  1.00  9.23           C  
ATOM   1459  CE2 TRP A 113       9.899 -35.986  -2.666  1.00  9.23           C  
ATOM   1460  CE3 TRP A 113      10.820 -35.595  -4.872  1.00  9.23           C  
ATOM   1461  HE3 TRP A 113      10.745 -35.647  -5.948  1.00  9.23           H  
ATOM   1462  NE1 TRP A 113       8.699 -36.439  -2.161  1.00  9.23           N  
ATOM   1463  HE1 TRP A 113       8.497 -36.546  -1.177  1.00  9.23           H  
ATOM   1464  CH2 TRP A 113      12.162 -35.163  -2.875  1.00  9.23           C  
ATOM   1465  HH2 TRP A 113      13.091 -34.842  -2.429  1.00  9.23           H  
ATOM   1466  CZ2 TRP A 113      11.094 -35.574  -2.060  1.00  9.23           C  
ATOM   1467  HZ2 TRP A 113      11.191 -35.569  -0.984  1.00  9.23           H  
ATOM   1468  CZ3 TRP A 113      12.026 -35.182  -4.275  1.00  9.23           C  
ATOM   1469  HZ3 TRP A 113      12.863 -34.903  -4.897  1.00  9.23           H  
ATOM   1470  N   MET A 114       8.566 -33.769  -7.016  1.00  8.18           N  
ATOM   1471  H   MET A 114       8.667 -34.481  -7.726  1.00  8.18           H  
ATOM   1472  CA  MET A 114       9.366 -32.548  -7.136  1.00  8.18           C  
ATOM   1473  HA  MET A 114      10.011 -32.467  -6.261  1.00  8.18           H  
ATOM   1474  C   MET A 114       8.503 -31.287  -7.181  1.00  8.18           C  
ATOM   1475  CB  MET A 114      10.256 -32.665  -8.374  1.00  8.18           C  
ATOM   1476  HB2 MET A 114      10.959 -33.472  -8.168  1.00  8.18           H  
ATOM   1477  HB3 MET A 114       9.653 -32.934  -9.241  1.00  8.18           H  
ATOM   1478  O   MET A 114       8.800 -30.327  -6.476  1.00  8.18           O  
ATOM   1479  CG  MET A 114      11.073 -31.407  -8.693  1.00  8.18           C  
ATOM   1480  HG2 MET A 114      11.925 -31.713  -9.300  1.00  8.18           H  
ATOM   1481  HG3 MET A 114      11.460 -31.014  -7.753  1.00  8.18           H  
ATOM   1482  SD  MET A 114      10.234 -30.052  -9.578  1.00  8.18           S  
ATOM   1483  CE  MET A 114      10.104 -30.764 -11.232  1.00  8.18           C  
ATOM   1484  HE1 MET A 114       9.528 -31.688 -11.165  1.00  8.18           H  
ATOM   1485  HE2 MET A 114      11.100 -30.969 -11.623  1.00  8.18           H  
ATOM   1486  HE3 MET A 114       9.593 -30.064 -11.892  1.00  8.18           H  
ATOM   1487  N   LEU A 115       7.404 -31.288  -7.943  1.00  8.28           N  
ATOM   1488  H   LEU A 115       7.226 -32.094  -8.526  1.00  8.28           H  
ATOM   1489  CA  LEU A 115       6.506 -30.132  -8.023  1.00  8.28           C  
ATOM   1490  HA  LEU A 115       7.081 -29.263  -8.346  1.00  8.28           H  
ATOM   1491  C   LEU A 115       5.910 -29.772  -6.656  1.00  8.28           C  
ATOM   1492  CB  LEU A 115       5.389 -30.423  -9.037  1.00  8.28           C  
ATOM   1493  HB2 LEU A 115       4.615 -29.663  -8.931  1.00  8.28           H  
ATOM   1494  HB3 LEU A 115       4.939 -31.385  -8.791  1.00  8.28           H  
ATOM   1495  O   LEU A 115       5.856 -28.595  -6.299  1.00  8.28           O  
ATOM   1496  CG  LEU A 115       5.854 -30.443 -10.502  1.00  8.28           C  
ATOM   1497  HG  LEU A 115       6.712 -31.104 -10.626  1.00  8.28           H  
ATOM   1498  CD1 LEU A 115       4.717 -30.952 -11.385  1.00  8.28           C  
ATOM   1499 HD11 LEU A 115       4.442 -31.959 -11.074  1.00  8.28           H  
ATOM   1500 HD12 LEU A 115       3.852 -30.294 -11.300  1.00  8.28           H  
ATOM   1501 HD13 LEU A 115       5.060 -30.990 -12.419  1.00  8.28           H  
ATOM   1502  CD2 LEU A 115       6.282 -29.062 -10.987  1.00  8.28           C  
ATOM   1503 HD21 LEU A 115       5.505 -28.331 -10.765  1.00  8.28           H  
ATOM   1504 HD22 LEU A 115       6.481 -29.087 -12.059  1.00  8.28           H  
ATOM   1505 HD23 LEU A 115       7.206 -28.789 -10.477  1.00  8.28           H  
ATOM   1506  N   ARG A 116       5.514 -30.779  -5.869  1.00  9.49           N  
ATOM   1507  H   ARG A 116       5.613 -31.719  -6.225  1.00  9.49           H  
ATOM   1508  CA  ARG A 116       5.018 -30.582  -4.498  1.00  9.49           C  
ATOM   1509  HA  ARG A 116       4.253 -29.805  -4.495  1.00  9.49           H  
ATOM   1510  C   ARG A 116       6.120 -30.086  -3.569  1.00  9.49           C  
ATOM   1511  CB  ARG A 116       4.415 -31.886  -3.968  1.00  9.49           C  
ATOM   1512  HB2 ARG A 116       4.203 -31.774  -2.905  1.00  9.49           H  
ATOM   1513  HB3 ARG A 116       5.136 -32.694  -4.092  1.00  9.49           H  
ATOM   1514  O   ARG A 116       5.915 -29.115  -2.852  1.00  9.49           O  
ATOM   1515  CG  ARG A 116       3.112 -32.233  -4.695  1.00  9.49           C  
ATOM   1516  HG2 ARG A 116       2.350 -31.493  -4.449  1.00  9.49           H  
ATOM   1517  HG3 ARG A 116       3.268 -32.232  -5.773  1.00  9.49           H  
ATOM   1518  CD  ARG A 116       2.647 -33.620  -4.258  1.00  9.49           C  
ATOM   1519  HD2 ARG A 116       2.452 -33.604  -3.185  1.00  9.49           H  
ATOM   1520  HD3 ARG A 116       3.445 -34.332  -4.468  1.00  9.49           H  
ATOM   1521  NE  ARG A 116       1.432 -34.018  -4.985  1.00  9.49           N  
ATOM   1522  HE  ARG A 116       1.063 -33.343  -5.640  1.00  9.49           H  
ATOM   1523  NH1 ARG A 116       1.209 -36.095  -4.041  1.00  9.49           N  
ATOM   1524 HH11 ARG A 116       0.711 -36.969  -3.946  1.00  9.49           H  
ATOM   1525 HH12 ARG A 116       2.022 -35.897  -3.474  1.00  9.49           H  
ATOM   1526  NH2 ARG A 116      -0.252 -35.409  -5.594  1.00  9.49           N  
ATOM   1527 HH21 ARG A 116      -0.582 -34.691  -6.223  1.00  9.49           H  
ATOM   1528 HH22 ARG A 116      -0.756 -36.280  -5.503  1.00  9.49           H  
ATOM   1529  CZ  ARG A 116       0.805 -35.171  -4.870  1.00  9.49           C  
ATOM   1530  N   HIS A 117       7.304 -30.686  -3.644  1.00  8.01           N  
ATOM   1531  H   HIS A 117       7.411 -31.480  -4.260  1.00  8.01           H  
ATOM   1532  CA  HIS A 117       8.448 -30.269  -2.840  1.00  8.01           C  
ATOM   1533  HA  HIS A 117       8.174 -30.346  -1.788  1.00  8.01           H  
ATOM   1534  C   HIS A 117       8.845 -28.808  -3.111  1.00  8.01           C  
ATOM   1535  CB  HIS A 117       9.615 -31.222  -3.124  1.00  8.01           C  
ATOM   1536  HB2 HIS A 117       9.304 -32.246  -2.917  1.00  8.01           H  
ATOM   1537  HB3 HIS A 117       9.895 -31.158  -4.175  1.00  8.01           H  
ATOM   1538  O   HIS A 117       9.046 -28.028  -2.183  1.00  8.01           O  
ATOM   1539  CG  HIS A 117      10.818 -30.914  -2.278  1.00  8.01           C  
ATOM   1540  CD2 HIS A 117      12.110 -30.763  -2.704  1.00  8.01           C  
ATOM   1541  HD2 HIS A 117      12.461 -30.849  -3.722  1.00  8.01           H  
ATOM   1542  ND1 HIS A 117      10.808 -30.708  -0.918  1.00  8.01           N  
ATOM   1543  HD1 HIS A 117       9.991 -30.691  -0.324  1.00  8.01           H  
ATOM   1544  CE1 HIS A 117      12.065 -30.448  -0.530  1.00  8.01           C  
ATOM   1545  HE1 HIS A 117      12.370 -30.228   0.482  1.00  8.01           H  
ATOM   1546  NE2 HIS A 117      12.897 -30.485  -1.581  1.00  8.01           N  
ATOM   1547  N   GLN A 118       8.884 -28.406  -4.382  1.00  7.40           N  
ATOM   1548  H   GLN A 118       8.734 -29.095  -5.106  1.00  7.40           H  
ATOM   1549  CA  GLN A 118       9.200 -27.036  -4.784  1.00  7.40           C  
ATOM   1550  HA  GLN A 118      10.099 -26.719  -4.255  1.00  7.40           H  
ATOM   1551  C   GLN A 118       8.102 -26.038  -4.390  1.00  7.40           C  
ATOM   1552  CB  GLN A 118       9.478 -27.003  -6.295  1.00  7.40           C  
ATOM   1553  HB2 GLN A 118       9.530 -25.964  -6.621  1.00  7.40           H  
ATOM   1554  HB3 GLN A 118       8.661 -27.492  -6.827  1.00  7.40           H  
ATOM   1555  O   GLN A 118       8.408 -24.891  -4.060  1.00  7.40           O  
ATOM   1556  CG  GLN A 118      10.801 -27.689  -6.674  1.00  7.40           C  
ATOM   1557  HG2 GLN A 118      10.934 -27.641  -7.755  1.00  7.40           H  
ATOM   1558  HG3 GLN A 118      10.770 -28.742  -6.393  1.00  7.40           H  
ATOM   1559  CD  GLN A 118      12.008 -27.039  -6.010  1.00  7.40           C  
ATOM   1560  NE2 GLN A 118      13.002 -27.795  -5.608  1.00  7.40           N  
ATOM   1561 HE21 GLN A 118      13.805 -27.348  -5.190  1.00  7.40           H  
ATOM   1562 HE22 GLN A 118      12.998 -28.797  -5.733  1.00  7.40           H  
ATOM   1563  OE1 GLN A 118      12.073 -25.833  -5.818  1.00  7.40           O  
ATOM   1564  N   LYS A 119       6.834 -26.465  -4.353  1.00  9.46           N  
ATOM   1565  H   LYS A 119       6.632 -27.401  -4.674  1.00  9.46           H  
ATOM   1566  CA  LYS A 119       5.737 -25.660  -3.801  1.00  9.46           C  
ATOM   1567  HA  LYS A 119       5.730 -24.691  -4.299  1.00  9.46           H  
ATOM   1568  C   LYS A 119       5.936 -25.393  -2.309  1.00  9.46           C  
ATOM   1569  CB  LYS A 119       4.410 -26.371  -4.082  1.00  9.46           C  
ATOM   1570  HB2 LYS A 119       4.315 -26.524  -5.157  1.00  9.46           H  
ATOM   1571  HB3 LYS A 119       4.407 -27.348  -3.598  1.00  9.46           H  
ATOM   1572  O   LYS A 119       5.759 -24.257  -1.872  1.00  9.46           O  
ATOM   1573  CG  LYS A 119       3.199 -25.582  -3.578  1.00  9.46           C  
ATOM   1574  HG2 LYS A 119       3.181 -24.596  -4.043  1.00  9.46           H  
ATOM   1575  HG3 LYS A 119       3.244 -25.476  -2.494  1.00  9.46           H  
ATOM   1576  CD  LYS A 119       1.938 -26.356  -3.952  1.00  9.46           C  
ATOM   1577  HD2 LYS A 119       1.979 -27.353  -3.515  1.00  9.46           H  
ATOM   1578  HD3 LYS A 119       1.900 -26.451  -5.037  1.00  9.46           H  
ATOM   1579  CE  LYS A 119       0.690 -25.633  -3.453  1.00  9.46           C  
ATOM   1580  HE2 LYS A 119       0.751 -24.586  -3.749  1.00  9.46           H  
ATOM   1581  HE3 LYS A 119       0.658 -25.688  -2.365  1.00  9.46           H  
ATOM   1582  NZ  LYS A 119      -0.508 -26.255  -4.054  1.00  9.46           N  
ATOM   1583  HZ1 LYS A 119      -0.540 -27.244  -3.852  1.00  9.46           H  
ATOM   1584  HZ2 LYS A 119      -0.439 -26.162  -5.058  1.00  9.46           H  
ATOM   1585  HZ3 LYS A 119      -1.355 -25.801  -3.743  1.00  9.46           H  
ATOM   1586  N   ASP A 120       6.345 -26.401  -1.543  1.00  9.86           N  
ATOM   1587  H   ASP A 120       6.398 -27.325  -1.948  1.00  9.86           H  
ATOM   1588  CA  ASP A 120       6.623 -26.250  -0.112  1.00  9.86           C  
ATOM   1589  HA  ASP A 120       5.763 -25.780   0.366  1.00  9.86           H  
ATOM   1590  C   ASP A 120       7.829 -25.336   0.141  1.00  9.86           C  
ATOM   1591  CB  ASP A 120       6.831 -27.624   0.540  1.00  9.86           C  
ATOM   1592  HB2 ASP A 120       7.619 -28.164   0.014  1.00  9.86           H  
ATOM   1593  HB3 ASP A 120       7.161 -27.473   1.568  1.00  9.86           H  
ATOM   1594  O   ASP A 120       7.768 -24.463   1.010  1.00  9.86           O  
ATOM   1595  CG  ASP A 120       5.559 -28.478   0.574  1.00  9.86           C  
ATOM   1596  OD1 ASP A 120       4.451 -27.892   0.510  1.00  9.86           O  
ATOM   1597  OD2 ASP A 120       5.714 -29.714   0.695  1.00  9.86           O  
ATOM   1598  N   ILE A 121       8.892 -25.464  -0.663  1.00  8.24           N  
ATOM   1599  H   ILE A 121       8.896 -26.228  -1.323  1.00  8.24           H  
ATOM   1600  CA  ILE A 121      10.041 -24.545  -0.630  1.00  8.24           C  
ATOM   1601  HA  ILE A 121      10.461 -24.549   0.375  1.00  8.24           H  
ATOM   1602  C   ILE A 121       9.586 -23.111  -0.906  1.00  8.24           C  
ATOM   1603  CB  ILE A 121      11.145 -24.995  -1.615  1.00  8.24           C  
ATOM   1604  HB  ILE A 121      10.689 -25.209  -2.582  1.00  8.24           H  
ATOM   1605  O   ILE A 121       9.905 -22.214  -0.126  1.00  8.24           O  
ATOM   1606  CG1 ILE A 121      11.810 -26.281  -1.076  1.00  8.24           C  
ATOM   1607 HG12 ILE A 121      12.352 -26.048  -0.159  1.00  8.24           H  
ATOM   1608 HG13 ILE A 121      11.043 -27.015  -0.829  1.00  8.24           H  
ATOM   1609  CG2 ILE A 121      12.200 -23.887  -1.819  1.00  8.24           C  
ATOM   1610 HG21 ILE A 121      11.757 -23.013  -2.295  1.00  8.24           H  
ATOM   1611 HG22 ILE A 121      12.995 -24.227  -2.483  1.00  8.24           H  
ATOM   1612 HG23 ILE A 121      12.635 -23.596  -0.863  1.00  8.24           H  
ATOM   1613  CD1 ILE A 121      12.777 -26.942  -2.062  1.00  8.24           C  
ATOM   1614 HD11 ILE A 121      13.635 -26.299  -2.258  1.00  8.24           H  
ATOM   1615 HD12 ILE A 121      12.257 -27.173  -2.992  1.00  8.24           H  
ATOM   1616 HD13 ILE A 121      13.154 -27.866  -1.622  1.00  8.24           H  
ATOM   1617  N   PHE A 122       8.801 -22.888  -1.964  1.00  8.40           N  
ATOM   1618  H   PHE A 122       8.581 -23.660  -2.578  1.00  8.40           H  
ATOM   1619  CA  PHE A 122       8.279 -21.561  -2.284  1.00  8.40           C  
ATOM   1620  HA  PHE A 122       9.120 -20.883  -2.432  1.00  8.40           H  
ATOM   1621  C   PHE A 122       7.440 -20.984  -1.135  1.00  8.40           C  
ATOM   1622  CB  PHE A 122       7.466 -21.612  -3.586  1.00  8.40           C  
ATOM   1623  HB2 PHE A 122       8.125 -21.904  -4.404  1.00  8.40           H  
ATOM   1624  HB3 PHE A 122       6.685 -22.368  -3.500  1.00  8.40           H  
ATOM   1625  O   PHE A 122       7.631 -19.831  -0.760  1.00  8.40           O  
ATOM   1626  CG  PHE A 122       6.827 -20.275  -3.907  1.00  8.40           C  
ATOM   1627  CD1 PHE A 122       5.526 -19.985  -3.456  1.00  8.40           C  
ATOM   1628  HD1 PHE A 122       4.955 -20.735  -2.929  1.00  8.40           H  
ATOM   1629  CD2 PHE A 122       7.594 -19.263  -4.512  1.00  8.40           C  
ATOM   1630  HD2 PHE A 122       8.613 -19.466  -4.808  1.00  8.40           H  
ATOM   1631  CE1 PHE A 122       5.018 -18.681  -3.580  1.00  8.40           C  
ATOM   1632  HE1 PHE A 122       4.072 -18.427  -3.125  1.00  8.40           H  
ATOM   1633  CE2 PHE A 122       7.079 -17.964  -4.650  1.00  8.40           C  
ATOM   1634  HE2 PHE A 122       7.702 -17.179  -5.052  1.00  8.40           H  
ATOM   1635  CZ  PHE A 122       5.789 -17.671  -4.176  1.00  8.40           C  
ATOM   1636  HZ  PHE A 122       5.418 -16.657  -4.205  1.00  8.40           H  
ATOM   1637  N   ASN A 123       6.542 -21.778  -0.546  1.00 11.47           N  
ATOM   1638  H   ASN A 123       6.423 -22.716  -0.901  1.00 11.47           H  
ATOM   1639  CA  ASN A 123       5.708 -21.334   0.572  1.00 11.47           C  
ATOM   1640  HA  ASN A 123       5.155 -20.442   0.275  1.00 11.47           H  
ATOM   1641  C   ASN A 123       6.548 -20.951   1.800  1.00 11.47           C  
ATOM   1642  CB  ASN A 123       4.713 -22.448   0.926  1.00 11.47           C  
ATOM   1643  HB2 ASN A 123       4.214 -22.194   1.862  1.00 11.47           H  
ATOM   1644  HB3 ASN A 123       5.255 -23.381   1.076  1.00 11.47           H  
ATOM   1645  O   ASN A 123       6.238 -19.973   2.478  1.00 11.47           O  
ATOM   1646  CG  ASN A 123       3.627 -22.662  -0.113  1.00 11.47           C  
ATOM   1647  ND2 ASN A 123       3.027 -23.829  -0.118  1.00 11.47           N  
ATOM   1648 HD21 ASN A 123       2.321 -23.966  -0.827  1.00 11.47           H  
ATOM   1649 HD22 ASN A 123       3.378 -24.585   0.453  1.00 11.47           H  
ATOM   1650  OD1 ASN A 123       3.271 -21.800  -0.906  1.00 11.47           O  
ATOM   1651  N   ASN A 124       7.623 -21.692   2.081  1.00 10.03           N  
ATOM   1652  H   ASN A 124       7.817 -22.498   1.505  1.00 10.03           H  
ATOM   1653  CA  ASN A 124       8.540 -21.371   3.173  1.00 10.03           C  
ATOM   1654  HA  ASN A 124       7.960 -21.184   4.077  1.00 10.03           H  
ATOM   1655  C   ASN A 124       9.328 -20.081   2.901  1.00 10.03           C  
ATOM   1656  CB  ASN A 124       9.466 -22.571   3.419  1.00 10.03           C  
ATOM   1657  HB2 ASN A 124      10.262 -22.275   4.102  1.00 10.03           H  
ATOM   1658  HB3 ASN A 124       9.924 -22.877   2.479  1.00 10.03           H  
ATOM   1659  O   ASN A 124       9.392 -19.226   3.782  1.00 10.03           O  
ATOM   1660  CG  ASN A 124       8.748 -23.756   4.043  1.00 10.03           C  
ATOM   1661  ND2 ASN A 124       9.255 -24.948   3.844  1.00 10.03           N  
ATOM   1662 HD21 ASN A 124      10.024 -25.062   3.200  1.00 10.03           H  
ATOM   1663 HD22 ASN A 124       8.735 -25.733   4.210  1.00 10.03           H  
ATOM   1664  OD1 ASN A 124       7.753 -23.628   4.750  1.00 10.03           O  
ATOM   1665  N   LEU A 125       9.857 -19.911   1.684  1.00  8.09           N  
ATOM   1666  H   LEU A 125       9.770 -20.662   1.015  1.00  8.09           H  
ATOM   1667  CA  LEU A 125      10.548 -18.689   1.260  1.00  8.09           C  
ATOM   1668  HA  LEU A 125      11.383 -18.491   1.933  1.00  8.09           H  
ATOM   1669  C   LEU A 125       9.625 -17.464   1.333  1.00  8.09           C  
ATOM   1670  CB  LEU A 125      11.073 -18.883  -0.176  1.00  8.09           C  
ATOM   1671  HB2 LEU A 125      10.260 -19.256  -0.799  1.00  8.09           H  
ATOM   1672  HB3 LEU A 125      11.368 -17.912  -0.573  1.00  8.09           H  
ATOM   1673  O   LEU A 125      10.003 -16.430   1.877  1.00  8.09           O  
ATOM   1674  CG  LEU A 125      12.288 -19.813  -0.325  1.00  8.09           C  
ATOM   1675  HG  LEU A 125      12.081 -20.778   0.137  1.00  8.09           H  
ATOM   1676  CD1 LEU A 125      12.568 -20.027  -1.814  1.00  8.09           C  
ATOM   1677 HD11 LEU A 125      12.774 -19.071  -2.295  1.00  8.09           H  
ATOM   1678 HD12 LEU A 125      13.431 -20.682  -1.936  1.00  8.09           H  
ATOM   1679 HD13 LEU A 125      11.702 -20.493  -2.285  1.00  8.09           H  
ATOM   1680  CD2 LEU A 125      13.544 -19.220   0.316  1.00  8.09           C  
ATOM   1681 HD21 LEU A 125      13.418 -19.128   1.394  1.00  8.09           H  
ATOM   1682 HD22 LEU A 125      14.400 -19.868   0.130  1.00  8.09           H  
ATOM   1683 HD23 LEU A 125      13.757 -18.237  -0.103  1.00  8.09           H  
ATOM   1684  N   ALA A 126       8.386 -17.593   0.854  1.00  9.20           N  
ATOM   1685  H   ALA A 126       8.139 -18.456   0.391  1.00  9.20           H  
ATOM   1686  CA  ALA A 126       7.393 -16.526   0.906  1.00  9.20           C  
ATOM   1687  HA  ALA A 126       7.814 -15.638   0.435  1.00  9.20           H  
ATOM   1688  C   ALA A 126       7.017 -16.147   2.350  1.00  9.20           C  
ATOM   1689  CB  ALA A 126       6.173 -16.972   0.096  1.00  9.20           C  
ATOM   1690  HB1 ALA A 126       5.720 -17.854   0.549  1.00  9.20           H  
ATOM   1691  HB2 ALA A 126       6.470 -17.202  -0.927  1.00  9.20           H  
ATOM   1692  HB3 ALA A 126       5.447 -16.159   0.082  1.00  9.20           H  
ATOM   1693  O   ALA A 126       6.914 -14.961   2.662  1.00  9.20           O  
ATOM   1694  N   ARG A 127       6.870 -17.134   3.246  1.00 11.30           N  
ATOM   1695  H   ARG A 127       6.932 -18.087   2.919  1.00 11.30           H  
ATOM   1696  CA  ARG A 127       6.616 -16.894   4.677  1.00 11.30           C  
ATOM   1697  HA  ARG A 127       5.751 -16.236   4.771  1.00 11.30           H  
ATOM   1698  C   ARG A 127       7.788 -16.179   5.346  1.00 11.30           C  
ATOM   1699  CB  ARG A 127       6.313 -18.229   5.374  1.00 11.30           C  
ATOM   1700  HB2 ARG A 127       5.580 -18.772   4.779  1.00 11.30           H  
ATOM   1701  HB3 ARG A 127       7.224 -18.825   5.431  1.00 11.30           H  
ATOM   1702  O   ARG A 127       7.577 -15.261   6.134  1.00 11.30           O  
ATOM   1703  CG  ARG A 127       5.736 -18.025   6.787  1.00 11.30           C  
ATOM   1704  HG2 ARG A 127       6.372 -17.349   7.358  1.00 11.30           H  
ATOM   1705  HG3 ARG A 127       4.749 -17.570   6.702  1.00 11.30           H  
ATOM   1706  CD  ARG A 127       5.615 -19.336   7.577  1.00 11.30           C  
ATOM   1707  HD2 ARG A 127       6.618 -19.681   7.829  1.00 11.30           H  
ATOM   1708  HD3 ARG A 127       5.095 -19.122   8.510  1.00 11.30           H  
ATOM   1709  NE  ARG A 127       4.860 -20.368   6.836  1.00 11.30           N  
ATOM   1710  HE  ARG A 127       3.896 -20.138   6.640  1.00 11.30           H  
ATOM   1711  NH1 ARG A 127       6.545 -21.912   6.577  1.00 11.30           N  
ATOM   1712 HH11 ARG A 127       6.921 -22.694   6.060  1.00 11.30           H  
ATOM   1713 HH12 ARG A 127       7.155 -21.338   7.142  1.00 11.30           H  
ATOM   1714  NH2 ARG A 127       4.581 -22.278   5.618  1.00 11.30           N  
ATOM   1715 HH21 ARG A 127       4.981 -23.127   5.246  1.00 11.30           H  
ATOM   1716 HH22 ARG A 127       3.629 -22.009   5.419  1.00 11.30           H  
ATOM   1717  CZ  ARG A 127       5.327 -21.507   6.355  1.00 11.30           C  
ATOM   1718  N   GLN A 128       9.017 -16.583   5.027  1.00  8.87           N  
ATOM   1719  H   GLN A 128       9.126 -17.357   4.387  1.00  8.87           H  
ATOM   1720  CA  GLN A 128      10.218 -15.937   5.549  1.00  8.87           C  
ATOM   1721  HA  GLN A 128      10.159 -15.926   6.637  1.00  8.87           H  
ATOM   1722  C   GLN A 128      10.307 -14.480   5.080  1.00  8.87           C  
ATOM   1723  CB  GLN A 128      11.454 -16.748   5.139  1.00  8.87           C  
ATOM   1724  HB2 GLN A 128      11.609 -16.687   4.061  1.00  8.87           H  
ATOM   1725  HB3 GLN A 128      11.310 -17.791   5.420  1.00  8.87           H  
ATOM   1726  O   GLN A 128      10.465 -13.581   5.901  1.00  8.87           O  
ATOM   1727  CG  GLN A 128      12.681 -16.202   5.872  1.00  8.87           C  
ATOM   1728  HG2 GLN A 128      12.494 -16.246   6.945  1.00  8.87           H  
ATOM   1729  HG3 GLN A 128      12.846 -15.160   5.597  1.00  8.87           H  
ATOM   1730  CD  GLN A 128      13.967 -16.960   5.598  1.00  8.87           C  
ATOM   1731  NE2 GLN A 128      15.046 -16.492   6.179  1.00  8.87           N  
ATOM   1732 HE21 GLN A 128      15.917 -16.984   6.042  1.00  8.87           H  
ATOM   1733 HE22 GLN A 128      14.935 -15.716   6.816  1.00  8.87           H  
ATOM   1734  OE1 GLN A 128      14.023 -17.959   4.894  1.00  8.87           O  
ATOM   1735  N   PHE A 129      10.105 -14.234   3.784  1.00  8.00           N  
ATOM   1736  H   PHE A 129      10.011 -15.017   3.152  1.00  8.00           H  
ATOM   1737  CA  PHE A 129      10.025 -12.889   3.219  1.00  8.00           C  
ATOM   1738  HA  PHE A 129      10.994 -12.401   3.329  1.00  8.00           H  
ATOM   1739  C   PHE A 129       8.990 -12.018   3.948  1.00  8.00           C  
ATOM   1740  CB  PHE A 129       9.706 -13.005   1.722  1.00  8.00           C  
ATOM   1741  HB2 PHE A 129      10.601 -13.355   1.208  1.00  8.00           H  
ATOM   1742  HB3 PHE A 129       8.931 -13.755   1.570  1.00  8.00           H  
ATOM   1743  O   PHE A 129       9.313 -10.919   4.396  1.00  8.00           O  
ATOM   1744  CG  PHE A 129       9.241 -11.702   1.109  1.00  8.00           C  
ATOM   1745  CD1 PHE A 129       7.867 -11.485   0.886  1.00  8.00           C  
ATOM   1746  HD1 PHE A 129       7.154 -12.274   1.079  1.00  8.00           H  
ATOM   1747  CD2 PHE A 129      10.164 -10.669   0.874  1.00  8.00           C  
ATOM   1748  HD2 PHE A 129      11.220 -10.840   1.026  1.00  8.00           H  
ATOM   1749  CE1 PHE A 129       7.414 -10.224   0.471  1.00  8.00           C  
ATOM   1750  HE1 PHE A 129       6.358 -10.050   0.329  1.00  8.00           H  
ATOM   1751  CE2 PHE A 129       9.709  -9.400   0.483  1.00  8.00           C  
ATOM   1752  HE2 PHE A 129      10.415  -8.593   0.356  1.00  8.00           H  
ATOM   1753  CZ  PHE A 129       8.335  -9.179   0.294  1.00  8.00           C  
ATOM   1754  HZ  PHE A 129       7.977  -8.191   0.045  1.00  8.00           H  
ATOM   1755  N   GLN A 130       7.767 -12.519   4.124  1.00  9.73           N  
ATOM   1756  H   GLN A 130       7.557 -13.423   3.725  1.00  9.73           H  
ATOM   1757  CA  GLN A 130       6.678 -11.790   4.779  1.00  9.73           C  
ATOM   1758  HA  GLN A 130       6.510 -10.852   4.249  1.00  9.73           H  
ATOM   1759  C   GLN A 130       6.977 -11.445   6.242  1.00  9.73           C  
ATOM   1760  CB  GLN A 130       5.422 -12.652   4.652  1.00  9.73           C  
ATOM   1761  HB2 GLN A 130       5.221 -12.755   3.585  1.00  9.73           H  
ATOM   1762  HB3 GLN A 130       5.623 -13.645   5.056  1.00  9.73           H  
ATOM   1763  O   GLN A 130       6.600 -10.371   6.702  1.00  9.73           O  
ATOM   1764  CG  GLN A 130       4.166 -12.098   5.347  1.00  9.73           C  
ATOM   1765  HG2 GLN A 130       4.297 -12.132   6.428  1.00  9.73           H  
ATOM   1766  HG3 GLN A 130       4.004 -11.063   5.046  1.00  9.73           H  
ATOM   1767  CD  GLN A 130       2.938 -12.922   4.970  1.00  9.73           C  
ATOM   1768  NE2 GLN A 130       1.833 -12.812   5.672  1.00  9.73           N  
ATOM   1769 HE21 GLN A 130       1.068 -13.393   5.358  1.00  9.73           H  
ATOM   1770 HE22 GLN A 130       1.775 -12.292   6.536  1.00  9.73           H  
ATOM   1771  OE1 GLN A 130       2.953 -13.667   4.000  1.00  9.73           O  
ATOM   1772  N   LYS A 131       7.655 -12.338   6.968  1.00 10.04           N  
ATOM   1773  H   LYS A 131       7.901 -13.214   6.531  1.00 10.04           H  
ATOM   1774  CA  LYS A 131       7.959 -12.151   8.390  1.00 10.04           C  
ATOM   1775  HA  LYS A 131       7.131 -11.617   8.856  1.00 10.04           H  
ATOM   1776  C   LYS A 131       9.207 -11.298   8.639  1.00 10.04           C  
ATOM   1777  CB  LYS A 131       8.069 -13.541   9.029  1.00 10.04           C  
ATOM   1778  HB2 LYS A 131       7.169 -14.107   8.790  1.00 10.04           H  
ATOM   1779  HB3 LYS A 131       8.928 -14.065   8.609  1.00 10.04           H  
ATOM   1780  O   LYS A 131       9.262 -10.582   9.635  1.00 10.04           O  
ATOM   1781  CG  LYS A 131       8.209 -13.460  10.553  1.00 10.04           C  
ATOM   1782  HG2 LYS A 131       9.128 -12.936  10.814  1.00 10.04           H  
ATOM   1783  HG3 LYS A 131       7.358 -12.919  10.966  1.00 10.04           H  
ATOM   1784  CD  LYS A 131       8.262 -14.863  11.158  1.00 10.04           C  
ATOM   1785  HD2 LYS A 131       7.346 -15.397  10.906  1.00 10.04           H  
ATOM   1786  HD3 LYS A 131       9.120 -15.395  10.746  1.00 10.04           H  
ATOM   1787  CE  LYS A 131       8.398 -14.742  12.676  1.00 10.04           C  
ATOM   1788  HE2 LYS A 131       7.541 -14.187  13.055  1.00 10.04           H  
ATOM   1789  HE3 LYS A 131       9.298 -14.168  12.897  1.00 10.04           H  
ATOM   1790  NZ  LYS A 131       8.468 -16.079  13.309  1.00 10.04           N  
ATOM   1791  HZ1 LYS A 131       9.263 -16.588  12.951  1.00 10.04           H  
ATOM   1792  HZ2 LYS A 131       7.625 -16.596  13.101  1.00 10.04           H  
ATOM   1793  HZ3 LYS A 131       8.550 -15.990  14.311  1.00 10.04           H  
ATOM   1794  N   GLU A 132      10.220 -11.409   7.783  1.00  8.96           N  
ATOM   1795  H   GLU A 132      10.119 -12.068   7.024  1.00  8.96           H  
ATOM   1796  CA  GLU A 132      11.568 -10.888   8.058  1.00  8.96           C  
ATOM   1797  HA  GLU A 132      11.620 -10.510   9.079  1.00  8.96           H  
ATOM   1798  C   GLU A 132      11.977  -9.724   7.150  1.00  8.96           C  
ATOM   1799  CB  GLU A 132      12.598 -12.028   7.933  1.00  8.96           C  
ATOM   1800  HB2 GLU A 132      12.583 -12.415   6.914  1.00  8.96           H  
ATOM   1801  HB3 GLU A 132      13.590 -11.621   8.127  1.00  8.96           H  
ATOM   1802  O   GLU A 132      12.809  -8.904   7.541  1.00  8.96           O  
ATOM   1803  CG  GLU A 132      12.343 -13.177   8.923  1.00  8.96           C  
ATOM   1804  HG2 GLU A 132      11.337 -13.569   8.771  1.00  8.96           H  
ATOM   1805  HG3 GLU A 132      12.390 -12.776   9.936  1.00  8.96           H  
ATOM   1806  CD  GLU A 132      13.329 -14.351   8.802  1.00  8.96           C  
ATOM   1807  OE1 GLU A 132      13.132 -15.316   9.576  1.00  8.96           O  
ATOM   1808  OE2 GLU A 132      14.243 -14.329   7.941  1.00  8.96           O  
ATOM   1809  N   VAL A 133      11.421  -9.644   5.937  1.00  7.65           N  
ATOM   1810  H   VAL A 133      10.713 -10.323   5.694  1.00  7.65           H  
ATOM   1811  CA  VAL A 133      11.905  -8.743   4.878  1.00  7.65           C  
ATOM   1812  HA  VAL A 133      12.759  -8.177   5.251  1.00  7.65           H  
ATOM   1813  C   VAL A 133      10.857  -7.719   4.457  1.00  7.65           C  
ATOM   1814  CB  VAL A 133      12.386  -9.550   3.655  1.00  7.65           C  
ATOM   1815  HB  VAL A 133      11.535 -10.079   3.225  1.00  7.65           H  
ATOM   1816  O   VAL A 133      11.227  -6.601   4.104  1.00  7.65           O  
ATOM   1817  CG1 VAL A 133      12.989  -8.649   2.567  1.00  7.65           C  
ATOM   1818 HG11 VAL A 133      13.802  -8.053   2.981  1.00  7.65           H  
ATOM   1819 HG12 VAL A 133      13.372  -9.261   1.750  1.00  7.65           H  
ATOM   1820 HG13 VAL A 133      12.226  -7.992   2.149  1.00  7.65           H  
ATOM   1821  CG2 VAL A 133      13.450 -10.588   4.035  1.00  7.65           C  
ATOM   1822 HG21 VAL A 133      13.026 -11.336   4.705  1.00  7.65           H  
ATOM   1823 HG22 VAL A 133      14.291 -10.101   4.529  1.00  7.65           H  
ATOM   1824 HG23 VAL A 133      13.803 -11.104   3.142  1.00  7.65           H  
ATOM   1825  N   LEU A 134       9.568  -8.058   4.476  1.00  7.61           N  
ATOM   1826  H   LEU A 134       9.325  -8.999   4.751  1.00  7.61           H  
ATOM   1827  CA  LEU A 134       8.486  -7.151   4.098  1.00  7.61           C  
ATOM   1828  HA  LEU A 134       8.777  -6.643   3.178  1.00  7.61           H  
ATOM   1829  C   LEU A 134       8.249  -6.092   5.185  1.00  7.61           C  
ATOM   1830  CB  LEU A 134       7.222  -7.977   3.818  1.00  7.61           C  
ATOM   1831  HB2 LEU A 134       7.438  -8.706   3.037  1.00  7.61           H  
ATOM   1832  HB3 LEU A 134       6.969  -8.523   4.727  1.00  7.61           H  
ATOM   1833  O   LEU A 134       8.001  -6.422   6.340  1.00  7.61           O  
ATOM   1834  CG  LEU A 134       5.999  -7.137   3.405  1.00  7.61           C  
ATOM   1835  HG  LEU A 134       5.778  -6.403   4.179  1.00  7.61           H  
ATOM   1836  CD1 LEU A 134       6.194  -6.409   2.073  1.00  7.61           C  
ATOM   1837 HD11 LEU A 134       5.294  -5.838   1.843  1.00  7.61           H  
ATOM   1838 HD12 LEU A 134       6.378  -7.131   1.277  1.00  7.61           H  
ATOM   1839 HD13 LEU A 134       7.027  -5.709   2.141  1.00  7.61           H  
ATOM   1840  CD2 LEU A 134       4.786  -8.052   3.260  1.00  7.61           C  
ATOM   1841 HD21 LEU A 134       4.957  -8.786   2.473  1.00  7.61           H  
ATOM   1842 HD22 LEU A 134       4.610  -8.567   4.204  1.00  7.61           H  
ATOM   1843 HD23 LEU A 134       3.904  -7.455   3.027  1.00  7.61           H  
ATOM   1844  N   CYS A 135       8.292  -4.815   4.804  1.00  7.79           N  
ATOM   1845  H   CYS A 135       8.482  -4.624   3.831  1.00  7.79           H  
ATOM   1846  CA  CYS A 135       8.019  -3.663   5.670  1.00  7.79           C  
ATOM   1847  HA  CYS A 135       8.471  -2.793   5.194  1.00  7.79           H  
ATOM   1848  C   CYS A 135       8.653  -3.722   7.084  1.00  7.79           C  
ATOM   1849  CB  CYS A 135       6.504  -3.426   5.709  1.00  7.79           C  
ATOM   1850  HB2 CYS A 135       6.025  -4.308   6.134  1.00  7.79           H  
ATOM   1851  HB3 CYS A 135       6.309  -2.589   6.379  1.00  7.79           H  
ATOM   1852  O   CYS A 135       7.949  -3.540   8.081  1.00  7.79           O  
ATOM   1853  SG  CYS A 135       5.721  -3.055   4.117  1.00  7.79           S  
ATOM   1854  N   PRO A 136       9.982  -3.924   7.209  1.00  7.35           N  
ATOM   1855  CA  PRO A 136      10.677  -4.056   8.494  1.00  7.35           C  
ATOM   1856  HA  PRO A 136      10.165  -4.788   9.119  1.00  7.35           H  
ATOM   1857  C   PRO A 136      10.775  -2.736   9.271  1.00  7.35           C  
ATOM   1858  CB  PRO A 136      12.074  -4.574   8.127  1.00  7.35           C  
ATOM   1859  HB2 PRO A 136      12.046  -5.660   8.031  1.00  7.35           H  
ATOM   1860  HB3 PRO A 136      12.836  -4.281   8.849  1.00  7.35           H  
ATOM   1861  O   PRO A 136      11.274  -2.703  10.400  1.00  7.35           O  
ATOM   1862  CG  PRO A 136      12.319  -3.949   6.755  1.00  7.35           C  
ATOM   1863  HG2 PRO A 136      13.074  -4.493   6.187  1.00  7.35           H  
ATOM   1864  HG3 PRO A 136      12.584  -2.896   6.857  1.00  7.35           H  
ATOM   1865  CD  PRO A 136      10.936  -4.086   6.128  1.00  7.35           C  
ATOM   1866  HD2 PRO A 136      10.780  -3.373   5.318  1.00  7.35           H  
ATOM   1867  HD3 PRO A 136      10.823  -5.106   5.762  1.00  7.35           H  
ATOM   1868  N   ASN A 137      10.365  -1.619   8.667  1.00  7.42           N  
ATOM   1869  H   ASN A 137       9.859  -1.700   7.797  1.00  7.42           H  
ATOM   1870  CA  ASN A 137      10.373  -0.325   9.319  1.00  7.42           C  
ATOM   1871  HA  ASN A 137      11.356  -0.194   9.770  1.00  7.42           H  
ATOM   1872  C   ASN A 137       9.330  -0.289  10.445  1.00  7.42           C  
ATOM   1873  CB  ASN A 137      10.201   0.787   8.273  1.00  7.42           C  
ATOM   1874  HB2 ASN A 137      10.393   1.749   8.749  1.00  7.42           H  
ATOM   1875  HB3 ASN A 137      10.950   0.661   7.492  1.00  7.42           H  
ATOM   1876  O   ASN A 137       8.182  -0.690  10.276  1.00  7.42           O  
ATOM   1877  CG  ASN A 137       8.840   0.826   7.595  1.00  7.42           C  
ATOM   1878  ND2 ASN A 137       8.193   1.969   7.596  1.00  7.42           N  
ATOM   1879 HD21 ASN A 137       8.572   2.769   8.084  1.00  7.42           H  
ATOM   1880 HD22 ASN A 137       7.359   2.049   7.032  1.00  7.42           H  
ATOM   1881  OD1 ASN A 137       8.382  -0.143   7.009  1.00  7.42           O  
ATOM   1882  N   LYS A 138       9.736   0.221  11.611  1.00  8.80           N  
ATOM   1883  H   LYS A 138      10.711   0.467  11.701  1.00  8.80           H  
ATOM   1884  CA  LYS A 138       8.842   0.429  12.766  1.00  8.80           C  
ATOM   1885  HA  LYS A 138       8.002  -0.262  12.703  1.00  8.80           H  
ATOM   1886  C   LYS A 138       8.222   1.827  12.792  1.00  8.80           C  
ATOM   1887  CB  LYS A 138       9.600   0.147  14.068  1.00  8.80           C  
ATOM   1888  HB2 LYS A 138      10.460   0.813  14.144  1.00  8.80           H  
ATOM   1889  HB3 LYS A 138       8.932   0.354  14.905  1.00  8.80           H  
ATOM   1890  O   LYS A 138       7.231   2.058  13.474  1.00  8.80           O  
ATOM   1891  CG  LYS A 138      10.064  -1.314  14.157  1.00  8.80           C  
ATOM   1892  HG2 LYS A 138      10.808  -1.515  13.386  1.00  8.80           H  
ATOM   1893  HG3 LYS A 138       9.208  -1.971  14.004  1.00  8.80           H  
ATOM   1894  CD  LYS A 138      10.675  -1.598  15.534  1.00  8.80           C  
ATOM   1895  HD2 LYS A 138      11.544  -0.956  15.682  1.00  8.80           H  
ATOM   1896  HD3 LYS A 138       9.934  -1.379  16.302  1.00  8.80           H  
ATOM   1897  CE  LYS A 138      11.090  -3.069  15.626  1.00  8.80           C  
ATOM   1898  HE2 LYS A 138      10.221  -3.687  15.401  1.00  8.80           H  
ATOM   1899  HE3 LYS A 138      11.841  -3.270  14.862  1.00  8.80           H  
ATOM   1900  NZ  LYS A 138      11.616  -3.402  16.973  1.00  8.80           N  
ATOM   1901  HZ1 LYS A 138      10.909  -3.235  17.676  1.00  8.80           H  
ATOM   1902  HZ2 LYS A 138      11.877  -4.376  17.019  1.00  8.80           H  
ATOM   1903  HZ3 LYS A 138      12.425  -2.838  17.194  1.00  8.80           H  
ATOM   1904  N   CYS A 139       8.815   2.744  12.045  1.00  8.27           N  
ATOM   1905  H   CYS A 139       9.577   2.451  11.451  1.00  8.27           H  
ATOM   1906  CA  CYS A 139       8.416   4.133  11.901  1.00  8.27           C  
ATOM   1907  HA  CYS A 139       7.345   4.241  12.072  1.00  8.27           H  
ATOM   1908  C   CYS A 139       8.738   4.580  10.468  1.00  8.27           C  
ATOM   1909  CB  CYS A 139       9.160   4.967  12.949  1.00  8.27           C  
ATOM   1910  HB2 CYS A 139       8.772   5.986  12.939  1.00  8.27           H  
ATOM   1911  HB3 CYS A 139       8.962   4.559  13.940  1.00  8.27           H  
ATOM   1912  O   CYS A 139       9.404   3.860   9.714  1.00  8.27           O  
ATOM   1913  SG  CYS A 139      10.947   5.027  12.676  1.00  8.27           S  
ATOM   1914  N   GLY A 140       8.254   5.754  10.096  1.00  8.60           N  
ATOM   1915  H   GLY A 140       7.726   6.290  10.770  1.00  8.60           H  
ATOM   1916  CA  GLY A 140       8.549   6.388   8.833  1.00  8.60           C  
ATOM   1917  HA2 GLY A 140       8.268   7.440   8.873  1.00  8.60           H  
ATOM   1918  HA3 GLY A 140       9.629   6.326   8.700  1.00  8.60           H  
ATOM   1919  C   GLY A 140       7.884   5.745   7.619  1.00  8.60           C  
ATOM   1920  O   GLY A 140       6.933   4.959   7.715  1.00  8.60           O  
ATOM   1921  N   VAL A 141       8.425   6.091   6.454  1.00  7.99           N  
ATOM   1922  H   VAL A 141       9.200   6.736   6.494  1.00  7.99           H  
ATOM   1923  CA  VAL A 141       8.002   5.613   5.140  1.00  7.99           C  
ATOM   1924  HA  VAL A 141       7.181   4.909   5.274  1.00  7.99           H  
ATOM   1925  C   VAL A 141       9.153   4.881   4.467  1.00  7.99           C  
ATOM   1926  CB  VAL A 141       7.477   6.754   4.248  1.00  7.99           C  
ATOM   1927  HB  VAL A 141       8.274   7.460   4.016  1.00  7.99           H  
ATOM   1928  O   VAL A 141      10.168   5.471   4.100  1.00  7.99           O  
ATOM   1929  CG1 VAL A 141       6.929   6.186   2.933  1.00  7.99           C  
ATOM   1930 HG11 VAL A 141       6.208   5.395   3.142  1.00  7.99           H  
ATOM   1931 HG12 VAL A 141       6.440   6.977   2.364  1.00  7.99           H  
ATOM   1932 HG13 VAL A 141       7.744   5.783   2.332  1.00  7.99           H  
ATOM   1933  CG2 VAL A 141       6.337   7.507   4.931  1.00  7.99           C  
ATOM   1934 HG21 VAL A 141       5.539   6.800   5.161  1.00  7.99           H  
ATOM   1935 HG22 VAL A 141       5.961   8.290   4.273  1.00  7.99           H  
ATOM   1936 HG23 VAL A 141       6.692   7.984   5.844  1.00  7.99           H  
ATOM   1937  N   MET A 142       8.962   3.583   4.258  1.00  7.14           N  
ATOM   1938  H   MET A 142       8.086   3.182   4.562  1.00  7.14           H  
ATOM   1939  CA  MET A 142       9.866   2.734   3.490  1.00  7.14           C  
ATOM   1940  HA  MET A 142      10.793   3.273   3.294  1.00  7.14           H  
ATOM   1941  C   MET A 142       9.228   2.384   2.148  1.00  7.14           C  
ATOM   1942  CB  MET A 142      10.213   1.498   4.324  1.00  7.14           C  
ATOM   1943  HB2 MET A 142      10.696   1.820   5.247  1.00  7.14           H  
ATOM   1944  HB3 MET A 142       9.301   0.966   4.594  1.00  7.14           H  
ATOM   1945  O   MET A 142       8.013   2.226   2.055  1.00  7.14           O  
ATOM   1946  CG  MET A 142      11.138   0.524   3.598  1.00  7.14           C  
ATOM   1947  HG2 MET A 142      12.071   1.035   3.362  1.00  7.14           H  
ATOM   1948  HG3 MET A 142      10.670   0.192   2.671  1.00  7.14           H  
ATOM   1949  SD  MET A 142      11.510  -0.939   4.579  1.00  7.14           S  
ATOM   1950  CE  MET A 142      12.775  -1.681   3.526  1.00  7.14           C  
ATOM   1951  HE1 MET A 142      12.988  -2.694   3.869  1.00  7.14           H  
ATOM   1952  HE2 MET A 142      13.681  -1.078   3.587  1.00  7.14           H  
ATOM   1953  HE3 MET A 142      12.437  -1.698   2.490  1.00  7.14           H  
ATOM   1954  N   SER A 143      10.041   2.232   1.104  1.00  7.12           N  
ATOM   1955  H   SER A 143      11.032   2.383   1.228  1.00  7.12           H  
ATOM   1956  CA  SER A 143       9.574   1.735  -0.191  1.00  7.12           C  
ATOM   1957  HA  SER A 143       8.524   1.450  -0.111  1.00  7.12           H  
ATOM   1958  C   SER A 143      10.353   0.498  -0.622  1.00  7.12           C  
ATOM   1959  CB  SER A 143       9.651   2.819  -1.257  1.00  7.12           C  
ATOM   1960  HB2 SER A 143       9.253   2.405  -2.183  1.00  7.12           H  
ATOM   1961  HB3 SER A 143      10.689   3.114  -1.411  1.00  7.12           H  
ATOM   1962  O   SER A 143      11.582   0.493  -0.600  1.00  7.12           O  
ATOM   1963  OG  SER A 143       8.874   3.944  -0.907  1.00  7.12           O  
ATOM   1964  HG  SER A 143       9.200   4.282  -0.069  1.00  7.12           H  
ATOM   1965  N   GLN A 144       9.647  -0.545  -1.044  1.00  6.80           N  
ATOM   1966  H   GLN A 144       8.640  -0.464  -1.057  1.00  6.80           H  
ATOM   1967  CA  GLN A 144      10.220  -1.824  -1.463  1.00  6.80           C  
ATOM   1968  HA  GLN A 144      11.306  -1.747  -1.510  1.00  6.80           H  
ATOM   1969  C   GLN A 144       9.720  -2.201  -2.848  1.00  6.80           C  
ATOM   1970  CB  GLN A 144       9.861  -2.925  -0.459  1.00  6.80           C  
ATOM   1971  HB2 GLN A 144       8.781  -2.956  -0.313  1.00  6.80           H  
ATOM   1972  HB3 GLN A 144      10.186  -3.887  -0.855  1.00  6.80           H  
ATOM   1973  O   GLN A 144       8.549  -2.030  -3.164  1.00  6.80           O  
ATOM   1974  CG  GLN A 144      10.562  -2.688   0.880  1.00  6.80           C  
ATOM   1975  HG2 GLN A 144      11.633  -2.606   0.695  1.00  6.80           H  
ATOM   1976  HG3 GLN A 144      10.209  -1.760   1.330  1.00  6.80           H  
ATOM   1977  CD  GLN A 144      10.300  -3.818   1.860  1.00  6.80           C  
ATOM   1978  NE2 GLN A 144      11.331  -4.463   2.353  1.00  6.80           N  
ATOM   1979 HE21 GLN A 144      12.274  -4.277   2.043  1.00  6.80           H  
ATOM   1980 HE22 GLN A 144      11.141  -5.231   2.980  1.00  6.80           H  
ATOM   1981  OE1 GLN A 144       9.170  -4.136   2.183  1.00  6.80           O  
ATOM   1982  N   THR A 145      10.600  -2.723  -3.695  1.00  6.77           N  
ATOM   1983  H   THR A 145      11.545  -2.899  -3.383  1.00  6.77           H  
ATOM   1984  CA  THR A 145      10.188  -3.255  -4.995  1.00  6.77           C  
ATOM   1985  HA  THR A 145       9.355  -2.668  -5.381  1.00  6.77           H  
ATOM   1986  C   THR A 145       9.720  -4.690  -4.822  1.00  6.77           C  
ATOM   1987  CB  THR A 145      11.324  -3.177  -6.015  1.00  6.77           C  
ATOM   1988  HB  THR A 145      12.149  -3.819  -5.709  1.00  6.77           H  
ATOM   1989  O   THR A 145      10.520  -5.548  -4.461  1.00  6.77           O  
ATOM   1990  CG2 THR A 145      10.850  -3.584  -7.407  1.00  6.77           C  
ATOM   1991 HG21 THR A 145       9.954  -3.029  -7.683  1.00  6.77           H  
ATOM   1992 HG22 THR A 145      10.627  -4.651  -7.419  1.00  6.77           H  
ATOM   1993 HG23 THR A 145      11.642  -3.375  -8.126  1.00  6.77           H  
ATOM   1994  OG1 THR A 145      11.793  -1.848  -6.111  1.00  6.77           O  
ATOM   1995  HG1 THR A 145      11.035  -1.300  -6.329  1.00  6.77           H  
ATOM   1996  N   LEU A 146       8.444  -4.940  -5.101  1.00  6.65           N  
ATOM   1997  H   LEU A 146       7.873  -4.190  -5.464  1.00  6.65           H  
ATOM   1998  CA  LEU A 146       7.822  -6.258  -5.023  1.00  6.65           C  
ATOM   1999  HA  LEU A 146       8.558  -6.996  -4.706  1.00  6.65           H  
ATOM   2000  C   LEU A 146       7.315  -6.689  -6.400  1.00  6.65           C  
ATOM   2001  CB  LEU A 146       6.676  -6.257  -3.995  1.00  6.65           C  
ATOM   2002  HB2 LEU A 146       6.303  -7.277  -3.908  1.00  6.65           H  
ATOM   2003  HB3 LEU A 146       5.865  -5.640  -4.382  1.00  6.65           H  
ATOM   2004  O   LEU A 146       7.151  -5.872  -7.308  1.00  6.65           O  
ATOM   2005  CG  LEU A 146       7.022  -5.751  -2.586  1.00  6.65           C  
ATOM   2006  HG  LEU A 146       7.247  -4.685  -2.628  1.00  6.65           H  
ATOM   2007  CD1 LEU A 146       5.813  -5.959  -1.673  1.00  6.65           C  
ATOM   2008 HD11 LEU A 146       4.916  -5.538  -2.127  1.00  6.65           H  
ATOM   2009 HD12 LEU A 146       5.988  -5.471  -0.714  1.00  6.65           H  
ATOM   2010 HD13 LEU A 146       5.650  -7.023  -1.503  1.00  6.65           H  
ATOM   2011  CD2 LEU A 146       8.212  -6.485  -1.978  1.00  6.65           C  
ATOM   2012 HD21 LEU A 146       8.063  -7.562  -2.062  1.00  6.65           H  
ATOM   2013 HD22 LEU A 146       9.133  -6.223  -2.498  1.00  6.65           H  
ATOM   2014 HD23 LEU A 146       8.327  -6.197  -0.933  1.00  6.65           H  
ATOM   2015  N   ILE A 147       7.051  -7.980  -6.537  1.00  7.06           N  
ATOM   2016  H   ILE A 147       7.269  -8.585  -5.757  1.00  7.06           H  
ATOM   2017  CA  ILE A 147       6.497  -8.617  -7.726  1.00  7.06           C  
ATOM   2018  HA  ILE A 147       6.319  -7.869  -8.499  1.00  7.06           H  
ATOM   2019  C   ILE A 147       5.158  -9.237  -7.331  1.00  7.06           C  
ATOM   2020  CB  ILE A 147       7.494  -9.659  -8.286  1.00  7.06           C  
ATOM   2021  HB  ILE A 147       7.657 -10.425  -7.528  1.00  7.06           H  
ATOM   2022  O   ILE A 147       5.124 -10.216  -6.586  1.00  7.06           O  
ATOM   2023  CG1 ILE A 147       8.859  -9.002  -8.616  1.00  7.06           C  
ATOM   2024 HG12 ILE A 147       8.738  -8.314  -9.453  1.00  7.06           H  
ATOM   2025 HG13 ILE A 147       9.213  -8.430  -7.759  1.00  7.06           H  
ATOM   2026  CG2 ILE A 147       6.891 -10.328  -9.539  1.00  7.06           C  
ATOM   2027 HG21 ILE A 147       6.706  -9.583 -10.312  1.00  7.06           H  
ATOM   2028 HG22 ILE A 147       5.956 -10.831  -9.289  1.00  7.06           H  
ATOM   2029 HG23 ILE A 147       7.574 -11.084  -9.926  1.00  7.06           H  
ATOM   2030  CD1 ILE A 147       9.971 -10.003  -8.943  1.00  7.06           C  
ATOM   2031 HD11 ILE A 147       9.764 -10.505  -9.888  1.00  7.06           H  
ATOM   2032 HD12 ILE A 147      10.918  -9.471  -9.036  1.00  7.06           H  
ATOM   2033 HD13 ILE A 147      10.057 -10.737  -8.142  1.00  7.06           H  
ATOM   2034  N   TRP A 148       4.054  -8.683  -7.836  1.00  8.18           N  
ATOM   2035  H   TRP A 148       4.156  -7.880  -8.439  1.00  8.18           H  
ATOM   2036  CA  TRP A 148       2.714  -9.252  -7.672  1.00  8.18           C  
ATOM   2037  HA  TRP A 148       2.599  -9.609  -6.648  1.00  8.18           H  
ATOM   2038  C   TRP A 148       2.541 -10.436  -8.607  1.00  8.18           C  
ATOM   2039  CB  TRP A 148       1.629  -8.204  -7.920  1.00  8.18           C  
ATOM   2040  HB2 TRP A 148       0.712  -8.703  -8.231  1.00  8.18           H  
ATOM   2041  HB3 TRP A 148       1.935  -7.539  -8.728  1.00  8.18           H  
ATOM   2042  O   TRP A 148       2.482 -10.295  -9.831  1.00  8.18           O  
ATOM   2043  CG  TRP A 148       1.314  -7.392  -6.713  1.00  8.18           C  
ATOM   2044  CD1 TRP A 148       0.242  -7.567  -5.910  1.00  8.18           C  
ATOM   2045  HD1 TRP A 148      -0.536  -8.302  -6.051  1.00  8.18           H  
ATOM   2046  CD2 TRP A 148       2.089  -6.307  -6.125  1.00  8.18           C  
ATOM   2047  CE2 TRP A 148       1.427  -5.886  -4.934  1.00  8.18           C  
ATOM   2048  CE3 TRP A 148       3.287  -5.644  -6.473  1.00  8.18           C  
ATOM   2049  HE3 TRP A 148       3.811  -5.933  -7.372  1.00  8.18           H  
ATOM   2050  NE1 TRP A 148       0.301  -6.674  -4.866  1.00  8.18           N  
ATOM   2051  HE1 TRP A 148      -0.401  -6.652  -4.140  1.00  8.18           H  
ATOM   2052  CH2 TRP A 148       3.118  -4.215  -4.504  1.00  8.18           C  
ATOM   2053  HH2 TRP A 148       3.494  -3.389  -3.919  1.00  8.18           H  
ATOM   2054  CZ2 TRP A 148       1.933  -4.865  -4.121  1.00  8.18           C  
ATOM   2055  HZ2 TRP A 148       1.388  -4.568  -3.237  1.00  8.18           H  
ATOM   2056  CZ3 TRP A 148       3.794  -4.605  -5.673  1.00  8.18           C  
ATOM   2057  HZ3 TRP A 148       4.711  -4.109  -5.955  1.00  8.18           H  
ATOM   2058  N   CYS A 149       2.448 -11.627  -8.033  1.00  9.67           N  
ATOM   2059  H   CYS A 149       2.448 -11.672  -7.024  1.00  9.67           H  
ATOM   2060  CA  CYS A 149       2.675 -12.854  -8.781  1.00  9.67           C  
ATOM   2061  HA  CYS A 149       3.522 -12.694  -9.449  1.00  9.67           H  
ATOM   2062  C   CYS A 149       1.498 -13.293  -9.659  1.00  9.67           C  
ATOM   2063  CB  CYS A 149       3.069 -13.938  -7.791  1.00  9.67           C  
ATOM   2064  HB2 CYS A 149       2.268 -14.056  -7.062  1.00  9.67           H  
ATOM   2065  HB3 CYS A 149       3.177 -14.877  -8.334  1.00  9.67           H  
ATOM   2066  O   CYS A 149       1.685 -14.150 -10.520  1.00  9.67           O  
ATOM   2067  SG  CYS A 149       4.602 -13.554  -6.902  1.00  9.67           S  
ATOM   2068  N   LEU A 150       0.300 -12.726  -9.474  1.00 12.92           N  
ATOM   2069  H   LEU A 150       0.200 -12.053  -8.727  1.00 12.92           H  
ATOM   2070  CA  LEU A 150      -0.871 -13.060 -10.294  1.00 12.92           C  
ATOM   2071  HA  LEU A 150      -0.993 -14.143 -10.279  1.00 12.92           H  
ATOM   2072  C   LEU A 150      -0.691 -12.635 -11.761  1.00 12.92           C  
ATOM   2073  CB  LEU A 150      -2.118 -12.401  -9.673  1.00 12.92           C  
ATOM   2074  HB2 LEU A 150      -1.992 -11.318  -9.695  1.00 12.92           H  
ATOM   2075  HB3 LEU A 150      -2.198 -12.705  -8.630  1.00 12.92           H  
ATOM   2076  O   LEU A 150      -1.113 -13.345 -12.674  1.00 12.92           O  
ATOM   2077  CG  LEU A 150      -3.434 -12.758 -10.395  1.00 12.92           C  
ATOM   2078  HG  LEU A 150      -3.364 -12.491 -11.449  1.00 12.92           H  
ATOM   2079  CD1 LEU A 150      -3.771 -14.246 -10.287  1.00 12.92           C  
ATOM   2080 HD11 LEU A 150      -4.746 -14.437 -10.735  1.00 12.92           H  
ATOM   2081 HD12 LEU A 150      -3.799 -14.544  -9.239  1.00 12.92           H  
ATOM   2082 HD13 LEU A 150      -3.026 -14.840 -10.816  1.00 12.92           H  
ATOM   2083  CD2 LEU A 150      -4.588 -11.960  -9.800  1.00 12.92           C  
ATOM   2084 HD21 LEU A 150      -5.531 -12.233 -10.274  1.00 12.92           H  
ATOM   2085 HD22 LEU A 150      -4.407 -10.898  -9.963  1.00 12.92           H  
ATOM   2086 HD23 LEU A 150      -4.656 -12.137  -8.727  1.00 12.92           H  
ATOM   2087  N   LYS A 151      -0.070 -11.471 -11.982  1.00 10.60           N  
ATOM   2088  H   LYS A 151       0.218 -10.943 -11.171  1.00 10.60           H  
ATOM   2089  CA  LYS A 151       0.198 -10.889 -13.309  1.00 10.60           C  
ATOM   2090  HA  LYS A 151      -0.008 -11.634 -14.078  1.00 10.60           H  
ATOM   2091  C   LYS A 151       1.670 -10.539 -13.537  1.00 10.60           C  
ATOM   2092  CB  LYS A 151      -0.713  -9.668 -13.528  1.00 10.60           C  
ATOM   2093  HB2 LYS A 151      -0.397  -9.124 -14.418  1.00 10.60           H  
ATOM   2094  HB3 LYS A 151      -0.598  -8.997 -12.677  1.00 10.60           H  
ATOM   2095  O   LYS A 151       1.998  -9.965 -14.568  1.00 10.60           O  
ATOM   2096  CG  LYS A 151      -2.202  -9.998 -13.685  1.00 10.60           C  
ATOM   2097  HG2 LYS A 151      -2.574 -10.479 -12.780  1.00 10.60           H  
ATOM   2098  HG3 LYS A 151      -2.732  -9.054 -13.817  1.00 10.60           H  
ATOM   2099  CD  LYS A 151      -2.501 -10.878 -14.903  1.00 10.60           C  
ATOM   2100  HD2 LYS A 151      -2.065 -11.867 -14.759  1.00 10.60           H  
ATOM   2101  HD3 LYS A 151      -2.068 -10.414 -15.789  1.00 10.60           H  
ATOM   2102  CE  LYS A 151      -4.015 -11.009 -15.065  1.00 10.60           C  
ATOM   2103  HE2 LYS A 151      -4.420 -11.477 -14.168  1.00 10.60           H  
ATOM   2104  HE3 LYS A 151      -4.441 -10.008 -15.143  1.00 10.60           H  
ATOM   2105  NZ  LYS A 151      -4.354 -11.805 -16.267  1.00 10.60           N  
ATOM   2106  HZ1 LYS A 151      -3.984 -11.352 -17.090  1.00 10.60           H  
ATOM   2107  HZ2 LYS A 151      -3.951 -12.728 -16.191  1.00 10.60           H  
ATOM   2108  HZ3 LYS A 151      -5.357 -11.884 -16.360  1.00 10.60           H  
ATOM   2109  N   CYS A 152       2.544 -10.924 -12.609  1.00  8.38           N  
ATOM   2110  H   CYS A 152       2.189 -11.375 -11.778  1.00  8.38           H  
ATOM   2111  CA  CYS A 152       3.981 -10.660 -12.653  1.00  8.38           C  
ATOM   2112  HA  CYS A 152       4.391 -10.985 -11.696  1.00  8.38           H  
ATOM   2113  C   CYS A 152       4.310  -9.163 -12.743  1.00  8.38           C  
ATOM   2114  CB  CYS A 152       4.619 -11.531 -13.737  1.00  8.38           C  
ATOM   2115  HB2 CYS A 152       5.702 -11.413 -13.697  1.00  8.38           H  
ATOM   2116  HB3 CYS A 152       4.286 -11.183 -14.715  1.00  8.38           H  
ATOM   2117  O   CYS A 152       5.215  -8.739 -13.458  1.00  8.38           O  
ATOM   2118  SG  CYS A 152       4.205 -13.288 -13.564  1.00  8.38           S  
ATOM   2119  N   GLU A 153       3.551  -8.351 -12.010  1.00  8.33           N  
ATOM   2120  H   GLU A 153       2.874  -8.764 -11.384  1.00  8.33           H  
ATOM   2121  CA  GLU A 153       3.697  -6.899 -12.004  1.00  8.33           C  
ATOM   2122  HA  GLU A 153       4.012  -6.561 -12.991  1.00  8.33           H  
ATOM   2123  C   GLU A 153       4.769  -6.497 -10.985  1.00  8.33           C  
ATOM   2124  CB  GLU A 153       2.345  -6.237 -11.694  1.00  8.33           C  
ATOM   2125  HB2 GLU A 153       1.960  -6.652 -10.762  1.00  8.33           H  
ATOM   2126  HB3 GLU A 153       2.504  -5.168 -11.556  1.00  8.33           H  
ATOM   2127  O   GLU A 153       4.570  -6.629  -9.776  1.00  8.33           O  
ATOM   2128  CG  GLU A 153       1.292  -6.437 -12.800  1.00  8.33           C  
ATOM   2129  HG2 GLU A 153       1.594  -5.870 -13.680  1.00  8.33           H  
ATOM   2130  HG3 GLU A 153       1.258  -7.491 -13.074  1.00  8.33           H  
ATOM   2131  CD  GLU A 153      -0.117  -5.996 -12.359  1.00  8.33           C  
ATOM   2132  OE1 GLU A 153      -1.111  -6.479 -12.954  1.00  8.33           O  
ATOM   2133  OE2 GLU A 153      -0.226  -5.219 -11.388  1.00  8.33           O  
ATOM   2134  N   LYS A 154       5.916  -6.001 -11.462  1.00  7.34           N  
ATOM   2135  H   LYS A 154       6.042  -5.973 -12.464  1.00  7.34           H  
ATOM   2136  CA  LYS A 154       6.973  -5.444 -10.606  1.00  7.34           C  
ATOM   2137  HA  LYS A 154       6.979  -6.002  -9.670  1.00  7.34           H  
ATOM   2138  C   LYS A 154       6.646  -3.986 -10.286  1.00  7.34           C  
ATOM   2139  CB  LYS A 154       8.348  -5.638 -11.272  1.00  7.34           C  
ATOM   2140  HB2 LYS A 154       8.430  -6.682 -11.571  1.00  7.34           H  
ATOM   2141  HB3 LYS A 154       8.413  -5.021 -12.168  1.00  7.34           H  
ATOM   2142  O   LYS A 154       6.692  -3.139 -11.176  1.00  7.34           O  
ATOM   2143  CG  LYS A 154       9.530  -5.310 -10.336  1.00  7.34           C  
ATOM   2144  HG2 LYS A 154       9.398  -5.855  -9.401  1.00  7.34           H  
ATOM   2145  HG3 LYS A 154       9.541  -4.242 -10.120  1.00  7.34           H  
ATOM   2146  CD  LYS A 154      10.880  -5.723 -10.964  1.00  7.34           C  
ATOM   2147  HD2 LYS A 154      10.818  -6.771 -11.259  1.00  7.34           H  
ATOM   2148  HD3 LYS A 154      11.062  -5.123 -11.856  1.00  7.34           H  
ATOM   2149  CE  LYS A 154      12.055  -5.565  -9.980  1.00  7.34           C  
ATOM   2150  HE2 LYS A 154      12.176  -4.508  -9.742  1.00  7.34           H  
ATOM   2151  HE3 LYS A 154      11.799  -6.091  -9.061  1.00  7.34           H  
ATOM   2152  NZ  LYS A 154      13.344  -6.116 -10.493  1.00  7.34           N  
ATOM   2153  HZ1 LYS A 154      13.726  -5.634 -11.295  1.00  7.34           H  
ATOM   2154  HZ2 LYS A 154      13.313  -7.098 -10.726  1.00  7.34           H  
ATOM   2155  HZ3 LYS A 154      14.062  -6.166  -9.785  1.00  7.34           H  
ATOM   2156  N   GLN A 155       6.308  -3.688  -9.035  1.00  7.58           N  
ATOM   2157  H   GLN A 155       6.347  -4.424  -8.345  1.00  7.58           H  
ATOM   2158  CA  GLN A 155       5.923  -2.342  -8.599  1.00  7.58           C  
ATOM   2159  HA  GLN A 155       6.315  -1.618  -9.313  1.00  7.58           H  
ATOM   2160  C   GLN A 155       6.541  -1.973  -7.247  1.00  7.58           C  
ATOM   2161  CB  GLN A 155       4.391  -2.175  -8.576  1.00  7.58           C  
ATOM   2162  HB2 GLN A 155       4.182  -1.154  -8.255  1.00  7.58           H  
ATOM   2163  HB3 GLN A 155       3.946  -2.867  -7.861  1.00  7.58           H  
ATOM   2164  O   GLN A 155       7.123  -2.804  -6.549  1.00  7.58           O  
ATOM   2165  CG  GLN A 155       3.726  -2.368  -9.948  1.00  7.58           C  
ATOM   2166  HG2 GLN A 155       3.649  -3.433 -10.169  1.00  7.58           H  
ATOM   2167  HG3 GLN A 155       4.350  -1.904 -10.711  1.00  7.58           H  
ATOM   2168  CD  GLN A 155       2.337  -1.736 -10.058  1.00  7.58           C  
ATOM   2169  NE2 GLN A 155       1.780  -1.676 -11.243  1.00  7.58           N  
ATOM   2170 HE21 GLN A 155       0.813  -1.386 -11.259  1.00  7.58           H  
ATOM   2171 HE22 GLN A 155       2.189  -2.172 -12.022  1.00  7.58           H  
ATOM   2172  OE1 GLN A 155       1.738  -1.247  -9.115  1.00  7.58           O  
ATOM   2173  N   LEU A 156       6.437  -0.695  -6.885  1.00  7.70           N  
ATOM   2174  H   LEU A 156       5.900  -0.069  -7.469  1.00  7.70           H  
ATOM   2175  CA  LEU A 156       6.911  -0.183  -5.608  1.00  7.70           C  
ATOM   2176  HA  LEU A 156       7.733  -0.814  -5.270  1.00  7.70           H  
ATOM   2177  C   LEU A 156       5.792  -0.263  -4.563  1.00  7.70           C  
ATOM   2178  CB  LEU A 156       7.441   1.247  -5.813  1.00  7.70           C  
ATOM   2179  HB2 LEU A 156       6.589   1.916  -5.934  1.00  7.70           H  
ATOM   2180  HB3 LEU A 156       8.028   1.288  -6.731  1.00  7.70           H  
ATOM   2181  O   LEU A 156       4.769   0.408  -4.681  1.00  7.70           O  
ATOM   2182  CG  LEU A 156       8.316   1.746  -4.653  1.00  7.70           C  
ATOM   2183  HG  LEU A 156       7.818   1.547  -3.704  1.00  7.70           H  
ATOM   2184  CD1 LEU A 156       9.689   1.065  -4.667  1.00  7.70           C  
ATOM   2185 HD11 LEU A 156      10.279   1.427  -3.825  1.00  7.70           H  
ATOM   2186 HD12 LEU A 156       9.581  -0.015  -4.564  1.00  7.70           H  
ATOM   2187 HD13 LEU A 156      10.212   1.293  -5.596  1.00  7.70           H  
ATOM   2188  CD2 LEU A 156       8.533   3.253  -4.800  1.00  7.70           C  
ATOM   2189 HD21 LEU A 156       7.576   3.766  -4.705  1.00  7.70           H  
ATOM   2190 HD22 LEU A 156       9.193   3.626  -4.016  1.00  7.70           H  
ATOM   2191 HD23 LEU A 156       8.970   3.482  -5.772  1.00  7.70           H  
ATOM   2192  N   HIS A 157       5.997  -1.078  -3.538  1.00  7.39           N  
ATOM   2193  H   HIS A 157       6.869  -1.586  -3.502  1.00  7.39           H  
ATOM   2194  CA  HIS A 157       5.178  -1.112  -2.339  1.00  7.39           C  
ATOM   2195  HA  HIS A 157       4.144  -0.893  -2.607  1.00  7.39           H  
ATOM   2196  C   HIS A 157       5.667  -0.063  -1.338  1.00  7.39           C  
ATOM   2197  CB  HIS A 157       5.239  -2.509  -1.726  1.00  7.39           C  
ATOM   2198  HB2 HIS A 157       6.248  -2.699  -1.361  1.00  7.39           H  
ATOM   2199  HB3 HIS A 157       5.017  -3.263  -2.481  1.00  7.39           H  
ATOM   2200  O   HIS A 157       6.871   0.071  -1.124  1.00  7.39           O  
ATOM   2201  CG  HIS A 157       4.272  -2.643  -0.586  1.00  7.39           C  
ATOM   2202  CD2 HIS A 157       4.607  -2.653   0.737  1.00  7.39           C  
ATOM   2203  HD2 HIS A 157       5.608  -2.626   1.141  1.00  7.39           H  
ATOM   2204  ND1 HIS A 157       2.895  -2.666  -0.667  1.00  7.39           N  
ATOM   2205  HD1 HIS A 157       2.347  -2.818  -1.502  1.00  7.39           H  
ATOM   2206  CE1 HIS A 157       2.416  -2.691   0.590  1.00  7.39           C  
ATOM   2207  HE1 HIS A 157       1.377  -2.771   0.874  1.00  7.39           H  
ATOM   2208  NE2 HIS A 157       3.422  -2.653   1.465  1.00  7.39           N  
ATOM   2209  N   ILE A 158       4.740   0.664  -0.716  1.00  7.87           N  
ATOM   2210  H   ILE A 158       3.767   0.445  -0.876  1.00  7.87           H  
ATOM   2211  CA  ILE A 158       5.051   1.724   0.247  1.00  7.87           C  
ATOM   2212  HA  ILE A 158       6.132   1.849   0.308  1.00  7.87           H  
ATOM   2213  C   ILE A 158       4.552   1.291   1.627  1.00  7.87           C  
ATOM   2214  CB  ILE A 158       4.471   3.084  -0.202  1.00  7.87           C  
ATOM   2215  HB  ILE A 158       3.384   3.013  -0.201  1.00  7.87           H  
ATOM   2216  O   ILE A 158       3.345   1.157   1.854  1.00  7.87           O  
ATOM   2217  CG1 ILE A 158       4.946   3.473  -1.624  1.00  7.87           C  
ATOM   2218 HG12 ILE A 158       4.897   2.618  -2.298  1.00  7.87           H  
ATOM   2219 HG13 ILE A 158       5.984   3.803  -1.586  1.00  7.87           H  
ATOM   2220  CG2 ILE A 158       4.908   4.172   0.798  1.00  7.87           C  
ATOM   2221 HG21 ILE A 158       4.571   3.927   1.805  1.00  7.87           H  
ATOM   2222 HG22 ILE A 158       5.995   4.252   0.805  1.00  7.87           H  
ATOM   2223 HG23 ILE A 158       4.488   5.141   0.528  1.00  7.87           H  
ATOM   2224  CD1 ILE A 158       4.087   4.570  -2.259  1.00  7.87           C  
ATOM   2225 HD11 ILE A 158       4.509   4.849  -3.224  1.00  7.87           H  
ATOM   2226 HD12 ILE A 158       3.072   4.203  -2.406  1.00  7.87           H  
ATOM   2227 HD13 ILE A 158       4.056   5.449  -1.615  1.00  7.87           H  
ATOM   2228  N   CYS A 159       5.495   1.109   2.542  1.00  8.01           N  
ATOM   2229  H   CYS A 159       6.451   1.289   2.270  1.00  8.01           H  
ATOM   2230  CA  CYS A 159       5.280   0.733   3.930  1.00  8.01           C  
ATOM   2231  HA  CYS A 159       4.355   0.165   4.030  1.00  8.01           H  
ATOM   2232  C   CYS A 159       5.229   2.001   4.787  1.00  8.01           C  
ATOM   2233  CB  CYS A 159       6.448  -0.145   4.382  1.00  8.01           C  
ATOM   2234  HB2 CYS A 159       7.336   0.486   4.415  1.00  8.01           H  
ATOM   2235  HB3 CYS A 159       6.265  -0.493   5.398  1.00  8.01           H  
ATOM   2236  O   CYS A 159       6.257   2.642   5.023  1.00  8.01           O  
ATOM   2237  SG  CYS A 159       6.861  -1.562   3.343  1.00  8.01           S  
ATOM   2238  N   ARG A 160       4.039   2.371   5.261  1.00  9.66           N  
ATOM   2239  H   ARG A 160       3.250   1.764   5.091  1.00  9.66           H  
ATOM   2240  CA  ARG A 160       3.831   3.572   6.084  1.00  9.66           C  
ATOM   2241  HA  ARG A 160       4.733   4.184   6.076  1.00  9.66           H  
ATOM   2242  C   ARG A 160       3.579   3.175   7.532  1.00  9.66           C  
ATOM   2243  CB  ARG A 160       2.688   4.430   5.525  1.00  9.66           C  
ATOM   2244  HB2 ARG A 160       2.572   5.312   6.154  1.00  9.66           H  
ATOM   2245  HB3 ARG A 160       1.756   3.864   5.552  1.00  9.66           H  
ATOM   2246  O   ARG A 160       2.689   2.373   7.802  1.00  9.66           O  
ATOM   2247  CG  ARG A 160       2.971   4.877   4.085  1.00  9.66           C  
ATOM   2248  HG2 ARG A 160       2.973   4.003   3.433  1.00  9.66           H  
ATOM   2249  HG3 ARG A 160       3.944   5.366   4.037  1.00  9.66           H  
ATOM   2250  CD  ARG A 160       1.898   5.843   3.594  1.00  9.66           C  
ATOM   2251  HD2 ARG A 160       0.922   5.378   3.736  1.00  9.66           H  
ATOM   2252  HD3 ARG A 160       1.929   6.744   4.206  1.00  9.66           H  
ATOM   2253  NE  ARG A 160       2.118   6.207   2.179  1.00  9.66           N  
ATOM   2254  HE  ARG A 160       2.761   6.967   2.008  1.00  9.66           H  
ATOM   2255  NH1 ARG A 160       0.581   4.795   1.207  1.00  9.66           N  
ATOM   2256 HH11 ARG A 160       0.299   4.478   2.124  1.00  9.66           H  
ATOM   2257 HH12 ARG A 160       0.039   4.556   0.389  1.00  9.66           H  
ATOM   2258  NH2 ARG A 160       1.718   6.248  -0.054  1.00  9.66           N  
ATOM   2259 HH21 ARG A 160       2.437   6.949  -0.165  1.00  9.66           H  
ATOM   2260 HH22 ARG A 160       1.095   6.095  -0.834  1.00  9.66           H  
ATOM   2261  CZ  ARG A 160       1.479   5.741   1.122  1.00  9.66           C  
ATOM   2262  N   LYS A 161       4.361   3.739   8.446  1.00 10.47           N  
ATOM   2263  H   LYS A 161       5.075   4.375   8.118  1.00 10.47           H  
ATOM   2264  CA  LYS A 161       4.234   3.618   9.907  1.00 10.47           C  
ATOM   2265  HA  LYS A 161       3.269   3.184  10.170  1.00 10.47           H  
ATOM   2266  C   LYS A 161       4.301   5.024  10.512  1.00 10.47           C  
ATOM   2267  CB  LYS A 161       5.371   2.732  10.440  1.00 10.47           C  
ATOM   2268  HB2 LYS A 161       6.310   3.252  10.253  1.00 10.47           H  
ATOM   2269  HB3 LYS A 161       5.260   2.608  11.517  1.00 10.47           H  
ATOM   2270  O   LYS A 161       4.447   5.978   9.765  1.00 10.47           O  
ATOM   2271  CG  LYS A 161       5.499   1.341   9.801  1.00 10.47           C  
ATOM   2272  HG2 LYS A 161       6.392   0.889  10.233  1.00 10.47           H  
ATOM   2273  HG3 LYS A 161       5.666   1.444   8.729  1.00 10.47           H  
ATOM   2274  CD  LYS A 161       4.322   0.384  10.039  1.00 10.47           C  
ATOM   2275  HD2 LYS A 161       4.205   0.208  11.108  1.00 10.47           H  
ATOM   2276  HD3 LYS A 161       3.404   0.822   9.648  1.00 10.47           H  
ATOM   2277  CE  LYS A 161       4.608  -0.946   9.319  1.00 10.47           C  
ATOM   2278  HE2 LYS A 161       5.454  -1.432   9.806  1.00 10.47           H  
ATOM   2279  HE3 LYS A 161       4.917  -0.725   8.298  1.00 10.47           H  
ATOM   2280  NZ  LYS A 161       3.430  -1.857   9.287  1.00 10.47           N  
ATOM   2281  HZ1 LYS A 161       3.097  -2.080  10.214  1.00 10.47           H  
ATOM   2282  HZ2 LYS A 161       2.668  -1.461   8.753  1.00 10.47           H  
ATOM   2283  HZ3 LYS A 161       3.663  -2.720   8.818  1.00 10.47           H  
ATOM   2284  N   SER A 162       4.214   5.187  11.832  1.00 16.88           N  
ATOM   2285  H   SER A 162       4.124   4.372  12.422  1.00 16.88           H  
ATOM   2286  CA  SER A 162       4.320   6.517  12.469  1.00 16.88           C  
ATOM   2287  HA  SER A 162       3.386   7.062  12.332  1.00 16.88           H  
ATOM   2288  C   SER A 162       5.470   7.348  11.887  1.00 16.88           C  
ATOM   2289  CB  SER A 162       4.576   6.362  13.970  1.00 16.88           C  
ATOM   2290  HB2 SER A 162       5.455   5.738  14.133  1.00 16.88           H  
ATOM   2291  HB3 SER A 162       3.712   5.893  14.442  1.00 16.88           H  
ATOM   2292  O   SER A 162       6.607   6.890  11.930  1.00 16.88           O  
ATOM   2293  OG  SER A 162       4.797   7.632  14.547  1.00 16.88           O  
ATOM   2294  HG  SER A 162       5.699   7.676  14.873  1.00 16.88           H  
ATOM   2295  N   LEU A 163       5.191   8.545  11.355  1.00 31.86           N  
ATOM   2296  H   LEU A 163       4.227   8.843  11.320  1.00 31.86           H  
ATOM   2297  CA  LEU A 163       6.219   9.449  10.812  1.00 31.86           C  
ATOM   2298  HA  LEU A 163       6.749   8.953   9.999  1.00 31.86           H  
ATOM   2299  C   LEU A 163       7.266   9.838  11.857  1.00 31.86           C  
ATOM   2300  CB  LEU A 163       5.548  10.739  10.306  1.00 31.86           C  
ATOM   2301  HB2 LEU A 163       6.277  11.549  10.313  1.00 31.86           H  
ATOM   2302  HB3 LEU A 163       4.754  11.016  11.000  1.00 31.86           H  
ATOM   2303  O   LEU A 163       8.432  10.043  11.520  1.00 31.86           O  
ATOM   2304  CG  LEU A 163       4.979  10.635   8.887  1.00 31.86           C  
ATOM   2305  HG  LEU A 163       4.411   9.708   8.804  1.00 31.86           H  
ATOM   2306  CD1 LEU A 163       4.042  11.817   8.638  1.00 31.86           C  
ATOM   2307 HD11 LEU A 163       4.565  12.755   8.824  1.00 31.86           H  
ATOM   2308 HD12 LEU A 163       3.694  11.804   7.605  1.00 31.86           H  
ATOM   2309 HD13 LEU A 163       3.177  11.743   9.297  1.00 31.86           H  
ATOM   2310  CD2 LEU A 163       6.088  10.664   7.830  1.00 31.86           C  
ATOM   2311 HD21 LEU A 163       6.758   9.813   7.958  1.00 31.86           H  
ATOM   2312 HD22 LEU A 163       5.650  10.602   6.833  1.00 31.86           H  
ATOM   2313 HD23 LEU A 163       6.664  11.585   7.909  1.00 31.86           H  
ATOM   2314  N   ASP A 164       6.835   9.945  13.112  1.00 20.09           N  
ATOM   2315  H   ASP A 164       5.872   9.723  13.319  1.00 20.09           H  
ATOM   2316  CA  ASP A 164       7.722  10.215  14.227  1.00 20.09           C  
ATOM   2317  HA  ASP A 164       8.452  10.962  13.916  1.00 20.09           H  
ATOM   2318  C   ASP A 164       8.467   8.928  14.600  1.00 20.09           C  
ATOM   2319  CB  ASP A 164       6.917  10.806  15.392  1.00 20.09           C  
ATOM   2320  HB2 ASP A 164       6.369  10.019  15.911  1.00 20.09           H  
ATOM   2321  HB3 ASP A 164       6.192  11.515  14.992  1.00 20.09           H  
ATOM   2322  O   ASP A 164       7.858   7.948  15.045  1.00 20.09           O  
ATOM   2323  CG  ASP A 164       7.813  11.552  16.379  1.00 20.09           C  
ATOM   2324  OD1 ASP A 164       9.033  11.279  16.398  1.00 20.09           O  
ATOM   2325  OD2 ASP A 164       7.287  12.467  17.052  1.00 20.09           O  
ATOM   2326  N   CYS A 165       9.782   8.930  14.370  1.00  8.72           N  
ATOM   2327  H   CYS A 165      10.195   9.778  14.009  1.00  8.72           H  
ATOM   2328  CA  CYS A 165      10.690   7.855  14.761  1.00  8.72           C  
ATOM   2329  HA  CYS A 165      10.128   6.922  14.802  1.00  8.72           H  
ATOM   2330  C   CYS A 165      11.267   8.053  16.171  1.00  8.72           C  
ATOM   2331  CB  CYS A 165      11.785   7.702  13.702  1.00  8.72           C  
ATOM   2332  HB2 CYS A 165      12.218   8.681  13.498  1.00  8.72           H  
ATOM   2333  HB3 CYS A 165      12.578   7.072  14.105  1.00  8.72           H  
ATOM   2334  O   CYS A 165      12.155   7.299  16.579  1.00  8.72           O  
ATOM   2335  SG  CYS A 165      11.243   6.962  12.142  1.00  8.72           S  
ATOM   2336  N   GLY A 166      10.750   9.032  16.913  1.00  9.50           N  
ATOM   2337  H   GLY A 166      10.101   9.681  16.492  1.00  9.50           H  
ATOM   2338  CA  GLY A 166      11.063   9.274  18.307  1.00  9.50           C  
ATOM   2339  HA2 GLY A 166      11.348   8.339  18.789  1.00  9.50           H  
ATOM   2340  HA3 GLY A 166      10.166   9.649  18.801  1.00  9.50           H  
ATOM   2341  C   GLY A 166      12.173  10.294  18.525  1.00  9.50           C  
ATOM   2342  O   GLY A 166      12.691  10.941  17.608  1.00  9.50           O  
ATOM   2343  N   GLU A 167      12.531  10.409  19.796  1.00  8.00           N  
ATOM   2344  H   GLU A 167      12.083   9.822  20.484  1.00  8.00           H  
ATOM   2345  CA  GLU A 167      13.493  11.365  20.316  1.00  8.00           C  
ATOM   2346  HA  GLU A 167      13.906  11.944  19.489  1.00  8.00           H  
ATOM   2347  C   GLU A 167      14.634  10.632  21.020  1.00  8.00           C  
ATOM   2348  CB  GLU A 167      12.752  12.335  21.233  1.00  8.00           C  
ATOM   2349  HB2 GLU A 167      12.338  11.786  22.079  1.00  8.00           H  
ATOM   2350  HB3 GLU A 167      11.931  12.763  20.658  1.00  8.00           H  
ATOM   2351  O   GLU A 167      14.424   9.615  21.687  1.00  8.00           O  
ATOM   2352  CG  GLU A 167      13.637  13.475  21.749  1.00  8.00           C  
ATOM   2353  HG2 GLU A 167      14.132  13.944  20.899  1.00  8.00           H  
ATOM   2354  HG3 GLU A 167      14.403  13.064  22.406  1.00  8.00           H  
ATOM   2355  CD  GLU A 167      12.819  14.529  22.507  1.00  8.00           C  
ATOM   2356  OE1 GLU A 167      13.442  15.520  22.926  1.00  8.00           O  
ATOM   2357  OE2 GLU A 167      11.580  14.366  22.611  1.00  8.00           O  
ATOM   2358  N   ARG A 168      15.858  11.123  20.836  1.00  7.04           N  
ATOM   2359  H   ARG A 168      15.954  11.943  20.254  1.00  7.04           H  
ATOM   2360  CA  ARG A 168      17.063  10.564  21.448  1.00  7.04           C  
ATOM   2361  HA  ARG A 168      16.801   9.710  22.071  1.00  7.04           H  
ATOM   2362  C   ARG A 168      17.700  11.612  22.342  1.00  7.04           C  
ATOM   2363  CB  ARG A 168      18.042  10.100  20.364  1.00  7.04           C  
ATOM   2364  HB2 ARG A 168      18.319  10.957  19.750  1.00  7.04           H  
ATOM   2365  HB3 ARG A 168      18.941   9.714  20.845  1.00  7.04           H  
ATOM   2366  O   ARG A 168      18.118  12.657  21.854  1.00  7.04           O  
ATOM   2367  CG  ARG A 168      17.445   9.014  19.459  1.00  7.04           C  
ATOM   2368  HG2 ARG A 168      16.572   9.409  18.940  1.00  7.04           H  
ATOM   2369  HG3 ARG A 168      17.149   8.154  20.060  1.00  7.04           H  
ATOM   2370  CD  ARG A 168      18.487   8.591  18.424  1.00  7.04           C  
ATOM   2371  HD2 ARG A 168      19.320   8.112  18.938  1.00  7.04           H  
ATOM   2372  HD3 ARG A 168      18.851   9.487  17.920  1.00  7.04           H  
ATOM   2373  NE  ARG A 168      17.917   7.676  17.419  1.00  7.04           N  
ATOM   2374  HE  ARG A 168      16.921   7.516  17.470  1.00  7.04           H  
ATOM   2375  NH1 ARG A 168      19.863   7.288  16.278  1.00  7.04           N  
ATOM   2376 HH11 ARG A 168      20.338   6.991  15.438  1.00  7.04           H  
ATOM   2377 HH12 ARG A 168      20.343   7.948  16.873  1.00  7.04           H  
ATOM   2378  NH2 ARG A 168      17.991   6.360  15.553  1.00  7.04           N  
ATOM   2379 HH21 ARG A 168      18.543   5.958  14.809  1.00  7.04           H  
ATOM   2380 HH22 ARG A 168      16.991   6.225  15.600  1.00  7.04           H  
ATOM   2381  CZ  ARG A 168      18.587   7.117  16.427  1.00  7.04           C  
ATOM   2382  N   HIS A 169      17.819  11.304  23.624  1.00  6.44           N  
ATOM   2383  H   HIS A 169      17.443  10.432  23.969  1.00  6.44           H  
ATOM   2384  CA  HIS A 169      18.595  12.128  24.538  1.00  6.44           C  
ATOM   2385  HA  HIS A 169      18.466  13.175  24.263  1.00  6.44           H  
ATOM   2386  C   HIS A 169      20.080  11.770  24.415  1.00  6.44           C  
ATOM   2387  CB  HIS A 169      18.053  11.967  25.957  1.00  6.44           C  
ATOM   2388  HB2 HIS A 169      16.969  12.078  25.942  1.00  6.44           H  
ATOM   2389  HB3 HIS A 169      18.296  10.974  26.336  1.00  6.44           H  
ATOM   2390  O   HIS A 169      20.440  10.591  24.460  1.00  6.44           O  
ATOM   2391  CG  HIS A 169      18.610  13.012  26.881  1.00  6.44           C  
ATOM   2392  CD2 HIS A 169      19.564  12.828  27.846  1.00  6.44           C  
ATOM   2393  HD2 HIS A 169      20.063  11.902  28.091  1.00  6.44           H  
ATOM   2394  ND1 HIS A 169      18.264  14.347  26.906  1.00  6.44           N  
ATOM   2395  HD1 HIS A 169      17.554  14.842  26.386  1.00  6.44           H  
ATOM   2396  CE1 HIS A 169      18.974  14.942  27.869  1.00  6.44           C  
ATOM   2397  HE1 HIS A 169      18.864  15.979  28.151  1.00  6.44           H  
ATOM   2398  NE2 HIS A 169      19.787  14.060  28.465  1.00  6.44           N  
ATOM   2399  N   ILE A 170      20.929  12.773  24.208  1.00  6.85           N  
ATOM   2400  H   ILE A 170      20.557  13.712  24.208  1.00  6.85           H  
ATOM   2401  CA  ILE A 170      22.370  12.619  24.014  1.00  6.85           C  
ATOM   2402  HA  ILE A 170      22.651  11.582  24.197  1.00  6.85           H  
ATOM   2403  C   ILE A 170      23.091  13.481  25.039  1.00  6.85           C  
ATOM   2404  CB  ILE A 170      22.795  12.974  22.571  1.00  6.85           C  
ATOM   2405  HB  ILE A 170      22.468  13.991  22.356  1.00  6.85           H  
ATOM   2406  O   ILE A 170      22.995  14.705  25.023  1.00  6.85           O  
ATOM   2407  CG1 ILE A 170      22.122  12.015  21.563  1.00  6.85           C  
ATOM   2408 HG12 ILE A 170      21.042  12.031  21.710  1.00  6.85           H  
ATOM   2409 HG13 ILE A 170      22.472  10.999  21.747  1.00  6.85           H  
ATOM   2410  CG2 ILE A 170      24.333  12.909  22.433  1.00  6.85           C  
ATOM   2411 HG21 ILE A 170      24.810  13.619  23.110  1.00  6.85           H  
ATOM   2412 HG22 ILE A 170      24.691  11.906  22.664  1.00  6.85           H  
ATOM   2413 HG23 ILE A 170      24.646  13.182  21.426  1.00  6.85           H  
ATOM   2414  CD1 ILE A 170      22.376  12.369  20.097  1.00  6.85           C  
ATOM   2415 HD11 ILE A 170      23.438  12.326  19.855  1.00  6.85           H  
ATOM   2416 HD12 ILE A 170      21.983  13.367  19.904  1.00  6.85           H  
ATOM   2417 HD13 ILE A 170      21.867  11.641  19.465  1.00  6.85           H  
ATOM   2418  N   GLU A 171      23.880  12.834  25.884  1.00  6.73           N  
ATOM   2419  H   GLU A 171      23.915  11.825  25.855  1.00  6.73           H  
ATOM   2420  CA  GLU A 171      24.805  13.504  26.786  1.00  6.73           C  
ATOM   2421  HA  GLU A 171      24.511  14.545  26.916  1.00  6.73           H  
ATOM   2422  C   GLU A 171      26.211  13.467  26.189  1.00  6.73           C  
ATOM   2423  CB  GLU A 171      24.775  12.846  28.165  1.00  6.73           C  
ATOM   2424  HB2 GLU A 171      25.016  11.788  28.057  1.00  6.73           H  
ATOM   2425  HB3 GLU A 171      25.539  13.318  28.782  1.00  6.73           H  
ATOM   2426  O   GLU A 171      26.699  12.418  25.765  1.00  6.73           O  
ATOM   2427  CG  GLU A 171      23.411  12.997  28.860  1.00  6.73           C  
ATOM   2428  HG2 GLU A 171      23.182  14.059  28.943  1.00  6.73           H  
ATOM   2429  HG3 GLU A 171      22.642  12.523  28.250  1.00  6.73           H  
ATOM   2430  CD  GLU A 171      23.392  12.363  30.260  1.00  6.73           C  
ATOM   2431  OE1 GLU A 171      22.400  12.581  30.989  1.00  6.73           O  
ATOM   2432  OE2 GLU A 171      24.369  11.661  30.613  1.00  6.73           O  
ATOM   2433  N   VAL A 172      26.871  14.618  26.154  1.00  7.20           N  
ATOM   2434  H   VAL A 172      26.403  15.450  26.485  1.00  7.20           H  
ATOM   2435  CA  VAL A 172      28.241  14.760  25.652  1.00  7.20           C  
ATOM   2436  HA  VAL A 172      28.730  13.786  25.670  1.00  7.20           H  
ATOM   2437  C   VAL A 172      29.012  15.677  26.587  1.00  7.20           C  
ATOM   2438  CB  VAL A 172      28.229  15.247  24.188  1.00  7.20           C  
ATOM   2439  HB  VAL A 172      27.663  14.523  23.603  1.00  7.20           H  
ATOM   2440  O   VAL A 172      28.471  16.679  27.053  1.00  7.20           O  
ATOM   2441  CG1 VAL A 172      27.553  16.613  24.006  1.00  7.20           C  
ATOM   2442 HG11 VAL A 172      28.111  17.379  24.545  1.00  7.20           H  
ATOM   2443 HG12 VAL A 172      27.519  16.867  22.947  1.00  7.20           H  
ATOM   2444 HG13 VAL A 172      26.532  16.580  24.384  1.00  7.20           H  
ATOM   2445  CG2 VAL A 172      29.640  15.301  23.595  1.00  7.20           C  
ATOM   2446 HG21 VAL A 172      29.584  15.513  22.528  1.00  7.20           H  
ATOM   2447 HG22 VAL A 172      30.229  16.082  24.076  1.00  7.20           H  
ATOM   2448 HG23 VAL A 172      30.136  14.339  23.729  1.00  7.20           H  
ATOM   2449  N   HIS A 173      30.268  15.365  26.905  1.00  7.20           N  
ATOM   2450  H   HIS A 173      30.729  14.576  26.476  1.00  7.20           H  
ATOM   2451  CA  HIS A 173      31.053  16.288  27.719  1.00  7.20           C  
ATOM   2452  HA  HIS A 173      30.392  16.763  28.444  1.00  7.20           H  
ATOM   2453  C   HIS A 173      31.642  17.401  26.863  1.00  7.20           C  
ATOM   2454  CB  HIS A 173      32.122  15.572  28.539  1.00  7.20           C  
ATOM   2455  HB2 HIS A 173      32.785  15.007  27.885  1.00  7.20           H  
ATOM   2456  HB3 HIS A 173      32.729  16.321  29.048  1.00  7.20           H  
ATOM   2457  O   HIS A 173      31.982  17.224  25.694  1.00  7.20           O  
ATOM   2458  CG  HIS A 173      31.535  14.666  29.581  1.00  7.20           C  
ATOM   2459  CD2 HIS A 173      31.060  13.399  29.394  1.00  7.20           C  
ATOM   2460  HD2 HIS A 173      31.020  12.874  28.451  1.00  7.20           H  
ATOM   2461  ND1 HIS A 173      31.382  14.969  30.911  1.00  7.20           N  
ATOM   2462  HD1 HIS A 173      31.567  15.867  31.334  1.00  7.20           H  
ATOM   2463  CE1 HIS A 173      30.839  13.907  31.522  1.00  7.20           C  
ATOM   2464  HE1 HIS A 173      30.572  13.857  32.567  1.00  7.20           H  
ATOM   2465  NE2 HIS A 173      30.656  12.911  30.643  1.00  7.20           N  
ATOM   2466  N   ARG A 174      31.807  18.573  27.472  1.00  8.05           N  
ATOM   2467  H   ARG A 174      31.405  18.683  28.392  1.00  8.05           H  
ATOM   2468  CA  ARG A 174      32.472  19.705  26.834  1.00  8.05           C  
ATOM   2469  HA  ARG A 174      31.845  20.036  26.006  1.00  8.05           H  
ATOM   2470  C   ARG A 174      33.833  19.298  26.258  1.00  8.05           C  
ATOM   2471  CB  ARG A 174      32.597  20.827  27.862  1.00  8.05           C  
ATOM   2472  HB2 ARG A 174      31.611  21.037  28.278  1.00  8.05           H  
ATOM   2473  HB3 ARG A 174      33.255  20.501  28.667  1.00  8.05           H  
ATOM   2474  O   ARG A 174      34.608  18.612  26.924  1.00  8.05           O  
ATOM   2475  CG  ARG A 174      33.145  22.100  27.219  1.00  8.05           C  
ATOM   2476  HG2 ARG A 174      34.139  21.918  26.812  1.00  8.05           H  
ATOM   2477  HG3 ARG A 174      32.478  22.415  26.416  1.00  8.05           H  
ATOM   2478  CD  ARG A 174      33.242  23.207  28.260  1.00  8.05           C  
ATOM   2479  HD2 ARG A 174      33.906  22.879  29.060  1.00  8.05           H  
ATOM   2480  HD3 ARG A 174      32.249  23.394  28.667  1.00  8.05           H  
ATOM   2481  NE  ARG A 174      33.768  24.433  27.644  1.00  8.05           N  
ATOM   2482  HE  ARG A 174      33.934  24.391  26.648  1.00  8.05           H  
ATOM   2483  NH1 ARG A 174      33.828  25.711  29.543  1.00  8.05           N  
ATOM   2484 HH11 ARG A 174      33.467  24.921  30.058  1.00  8.05           H  
ATOM   2485 HH12 ARG A 174      33.998  26.597  29.998  1.00  8.05           H  
ATOM   2486  NH2 ARG A 174      34.439  26.599  27.582  1.00  8.05           N  
ATOM   2487 HH21 ARG A 174      34.589  27.490  28.033  1.00  8.05           H  
ATOM   2488 HH22 ARG A 174      34.522  26.525  26.578  1.00  8.05           H  
ATOM   2489  CZ  ARG A 174      34.012  25.572  28.258  1.00  8.05           C  
ATOM   2490  N   SER A 175      34.125  19.800  25.060  1.00  9.17           N  
ATOM   2491  H   SER A 175      33.408  20.350  24.609  1.00  9.17           H  
ATOM   2492  CA  SER A 175      35.319  19.498  24.261  1.00  9.17           C  
ATOM   2493  HA  SER A 175      35.295  20.181  23.412  1.00  9.17           H  
ATOM   2494  C   SER A 175      35.378  18.087  23.660  1.00  9.17           C  
ATOM   2495  CB  SER A 175      36.622  19.798  25.015  1.00  9.17           C  
ATOM   2496  HB2 SER A 175      37.452  19.755  24.310  1.00  9.17           H  
ATOM   2497  HB3 SER A 175      36.787  19.030  25.771  1.00  9.17           H  
ATOM   2498  O   SER A 175      36.325  17.809  22.928  1.00  9.17           O  
ATOM   2499  OG  SER A 175      36.618  21.073  25.640  1.00  9.17           O  
ATOM   2500  HG  SER A 175      37.456  21.153  26.101  1.00  9.17           H  
ATOM   2501  N   GLU A 176      34.400  17.216  23.921  1.00  7.78           N  
ATOM   2502  H   GLU A 176      33.638  17.479  24.529  1.00  7.78           H  
ATOM   2503  CA  GLU A 176      34.227  15.974  23.161  1.00  7.78           C  
ATOM   2504  HA  GLU A 176      35.209  15.577  22.905  1.00  7.78           H  
ATOM   2505  C   GLU A 176      33.512  16.254  21.827  1.00  7.78           C  
ATOM   2506  CB  GLU A 176      33.503  14.895  24.002  1.00  7.78           C  
ATOM   2507  HB2 GLU A 176      33.399  13.994  23.398  1.00  7.78           H  
ATOM   2508  HB3 GLU A 176      32.501  15.242  24.253  1.00  7.78           H  
ATOM   2509  O   GLU A 176      33.106  17.384  21.529  1.00  7.78           O  
ATOM   2510  CG  GLU A 176      34.261  14.506  25.287  1.00  7.78           C  
ATOM   2511  HG2 GLU A 176      34.358  15.384  25.926  1.00  7.78           H  
ATOM   2512  HG3 GLU A 176      35.264  14.185  25.008  1.00  7.78           H  
ATOM   2513  CD  GLU A 176      33.587  13.382  26.105  1.00  7.78           C  
ATOM   2514  OE1 GLU A 176      34.285  12.717  26.912  1.00  7.78           O  
ATOM   2515  OE2 GLU A 176      32.351  13.195  26.037  1.00  7.78           O  
ATOM   2516  N   ASP A 177      33.375  15.218  21.004  1.00  7.08           N  
ATOM   2517  H   ASP A 177      33.688  14.306  21.305  1.00  7.08           H  
ATOM   2518  CA  ASP A 177      32.685  15.301  19.723  1.00  7.08           C  
ATOM   2519  HA  ASP A 177      32.682  16.336  19.381  1.00  7.08           H  
ATOM   2520  C   ASP A 177      31.229  14.848  19.883  1.00  7.08           C  
ATOM   2521  CB  ASP A 177      33.425  14.473  18.661  1.00  7.08           C  
ATOM   2522  HB2 ASP A 177      32.827  14.478  17.749  1.00  7.08           H  
ATOM   2523  HB3 ASP A 177      33.499  13.441  19.004  1.00  7.08           H  
ATOM   2524  O   ASP A 177      30.947  13.756  20.377  1.00  7.08           O  
ATOM   2525  CG  ASP A 177      34.830  14.986  18.307  1.00  7.08           C  
ATOM   2526  OD1 ASP A 177      35.190  16.129  18.683  1.00  7.08           O  
ATOM   2527  OD2 ASP A 177      35.533  14.240  17.591  1.00  7.08           O  
ATOM   2528  N   LEU A 178      30.292  15.674  19.423  1.00  6.82           N  
ATOM   2529  H   LEU A 178      30.598  16.534  18.991  1.00  6.82           H  
ATOM   2530  CA  LEU A 178      28.883  15.314  19.311  1.00  6.82           C  
ATOM   2531  HA  LEU A 178      28.619  14.651  20.135  1.00  6.82           H  
ATOM   2532  C   LEU A 178      28.654  14.582  17.992  1.00  6.82           C  
ATOM   2533  CB  LEU A 178      28.034  16.587  19.415  1.00  6.82           C  
ATOM   2534  HB2 LEU A 178      28.435  17.316  18.710  1.00  6.82           H  
ATOM   2535  HB3 LEU A 178      28.147  16.975  20.427  1.00  6.82           H  
ATOM   2536  O   LEU A 178      28.985  15.105  16.928  1.00  6.82           O  
ATOM   2537  CG  LEU A 178      26.533  16.416  19.128  1.00  6.82           C  
ATOM   2538  HG  LEU A 178      26.385  15.934  18.161  1.00  6.82           H  
ATOM   2539  CD1 LEU A 178      25.861  15.576  20.212  1.00  6.82           C  
ATOM   2540 HD11 LEU A 178      26.030  16.020  21.193  1.00  6.82           H  
ATOM   2541 HD12 LEU A 178      26.262  14.562  20.205  1.00  6.82           H  
ATOM   2542 HD13 LEU A 178      24.786  15.524  20.035  1.00  6.82           H  
ATOM   2543  CD2 LEU A 178      25.870  17.793  19.066  1.00  6.82           C  
ATOM   2544 HD21 LEU A 178      24.804  17.681  18.870  1.00  6.82           H  
ATOM   2545 HD22 LEU A 178      26.012  18.319  20.010  1.00  6.82           H  
ATOM   2546 HD23 LEU A 178      26.314  18.379  18.261  1.00  6.82           H  
ATOM   2547  N   VAL A 179      28.022  13.412  18.056  1.00  6.39           N  
ATOM   2548  H   VAL A 179      27.803  13.035  18.967  1.00  6.39           H  
ATOM   2549  CA  VAL A 179      27.608  12.643  16.877  1.00  6.39           C  
ATOM   2550  HA  VAL A 179      27.822  13.220  15.978  1.00  6.39           H  
ATOM   2551  C   VAL A 179      26.104  12.403  16.939  1.00  6.39           C  
ATOM   2552  CB  VAL A 179      28.388  11.320  16.756  1.00  6.39           C  
ATOM   2553  HB  VAL A 179      28.159  10.680  17.608  1.00  6.39           H  
ATOM   2554  O   VAL A 179      25.617  11.684  17.809  1.00  6.39           O  
ATOM   2555  CG1 VAL A 179      28.007  10.583  15.464  1.00  6.39           C  
ATOM   2556 HG11 VAL A 179      28.200  11.218  14.599  1.00  6.39           H  
ATOM   2557 HG12 VAL A 179      26.952  10.309  15.482  1.00  6.39           H  
ATOM   2558 HG13 VAL A 179      28.593   9.668  15.375  1.00  6.39           H  
ATOM   2559  CG2 VAL A 179      29.904  11.557  16.723  1.00  6.39           C  
ATOM   2560 HG21 VAL A 179      30.427  10.608  16.607  1.00  6.39           H  
ATOM   2561 HG22 VAL A 179      30.156  12.213  15.890  1.00  6.39           H  
ATOM   2562 HG23 VAL A 179      30.238  12.014  17.655  1.00  6.39           H  
ATOM   2563  N   LEU A 180      25.361  12.983  15.998  1.00  6.20           N  
ATOM   2564  H   LEU A 180      25.831  13.554  15.311  1.00  6.20           H  
ATOM   2565  CA  LEU A 180      23.944  12.688  15.802  1.00  6.20           C  
ATOM   2566  HA  LEU A 180      23.524  12.301  16.730  1.00  6.20           H  
ATOM   2567  C   LEU A 180      23.807  11.606  14.731  1.00  6.20           C  
ATOM   2568  CB  LEU A 180      23.145  13.949  15.429  1.00  6.20           C  
ATOM   2569  HB2 LEU A 180      23.412  14.244  14.415  1.00  6.20           H  
ATOM   2570  HB3 LEU A 180      22.089  13.679  15.419  1.00  6.20           H  
ATOM   2571  O   LEU A 180      24.029  11.862  13.547  1.00  6.20           O  
ATOM   2572  CG  LEU A 180      23.328  15.169  16.346  1.00  6.20           C  
ATOM   2573  HG  LEU A 180      24.346  15.549  16.257  1.00  6.20           H  
ATOM   2574  CD1 LEU A 180      22.353  16.263  15.916  1.00  6.20           C  
ATOM   2575 HD11 LEU A 180      22.579  17.182  16.457  1.00  6.20           H  
ATOM   2576 HD12 LEU A 180      21.331  15.958  16.141  1.00  6.20           H  
ATOM   2577 HD13 LEU A 180      22.434  16.441  14.844  1.00  6.20           H  
ATOM   2578  CD2 LEU A 180      23.031  14.848  17.806  1.00  6.20           C  
ATOM   2579 HD21 LEU A 180      22.036  14.412  17.889  1.00  6.20           H  
ATOM   2580 HD22 LEU A 180      23.068  15.763  18.398  1.00  6.20           H  
ATOM   2581 HD23 LEU A 180      23.777  14.153  18.192  1.00  6.20           H  
ATOM   2582  N   ASP A 181      23.437  10.398  15.148  1.00  6.33           N  
ATOM   2583  H   ASP A 181      23.355  10.245  16.143  1.00  6.33           H  
ATOM   2584  CA  ASP A 181      23.162   9.278  14.247  1.00  6.33           C  
ATOM   2585  HA  ASP A 181      23.782   9.374  13.355  1.00  6.33           H  
ATOM   2586  C   ASP A 181      21.695   9.294  13.801  1.00  6.33           C  
ATOM   2587  CB  ASP A 181      23.541   7.958  14.937  1.00  6.33           C  
ATOM   2588  HB2 ASP A 181      22.924   7.827  15.826  1.00  6.33           H  
ATOM   2589  HB3 ASP A 181      24.583   8.018  15.254  1.00  6.33           H  
ATOM   2590  O   ASP A 181      20.783   9.248  14.627  1.00  6.33           O  
ATOM   2591  CG  ASP A 181      23.383   6.727  14.035  1.00  6.33           C  
ATOM   2592  OD1 ASP A 181      22.996   6.889  12.858  1.00  6.33           O  
ATOM   2593  OD2 ASP A 181      23.656   5.611  14.520  1.00  6.33           O  
ATOM   2594  N   CYS A 182      21.452   9.350  12.499  1.00  6.54           N  
ATOM   2595  H   CYS A 182      22.246   9.408  11.878  1.00  6.54           H  
ATOM   2596  CA  CYS A 182      20.129   9.291  11.884  1.00  6.54           C  
ATOM   2597  HA  CYS A 182      19.365   9.303  12.661  1.00  6.54           H  
ATOM   2598  C   CYS A 182      19.904   8.007  11.071  1.00  6.54           C  
ATOM   2599  CB  CYS A 182      19.964  10.555  11.052  1.00  6.54           C  
ATOM   2600  HB2 CYS A 182      20.273  11.402  11.664  1.00  6.54           H  
ATOM   2601  HB3 CYS A 182      20.624  10.513  10.186  1.00  6.54           H  
ATOM   2602  O   CYS A 182      18.862   7.830  10.439  1.00  6.54           O  
ATOM   2603  SG  CYS A 182      18.285  10.880  10.490  1.00  6.54           S  
ATOM   2604  N   LEU A 183      20.861   7.080  11.070  1.00  6.41           N  
ATOM   2605  H   LEU A 183      21.673   7.204  11.657  1.00  6.41           H  
ATOM   2606  CA  LEU A 183      20.738   5.825  10.352  1.00  6.41           C  
ATOM   2607  HA  LEU A 183      20.333   6.055   9.367  1.00  6.41           H  
ATOM   2608  C   LEU A 183      19.768   4.888  11.082  1.00  6.41           C  
ATOM   2609  CB  LEU A 183      22.131   5.196  10.180  1.00  6.41           C  
ATOM   2610  HB2 LEU A 183      22.504   4.910  11.163  1.00  6.41           H  
ATOM   2611  HB3 LEU A 183      22.823   5.937   9.779  1.00  6.41           H  
ATOM   2612  O   LEU A 183      19.967   4.523  12.239  1.00  6.41           O  
ATOM   2613  CG  LEU A 183      22.145   3.956   9.272  1.00  6.41           C  
ATOM   2614  HG  LEU A 183      21.511   3.183   9.706  1.00  6.41           H  
ATOM   2615  CD1 LEU A 183      21.654   4.241   7.847  1.00  6.41           C  
ATOM   2616 HD11 LEU A 183      22.216   5.070   7.417  1.00  6.41           H  
ATOM   2617 HD12 LEU A 183      21.770   3.350   7.230  1.00  6.41           H  
ATOM   2618 HD13 LEU A 183      20.595   4.498   7.868  1.00  6.41           H  
ATOM   2619  CD2 LEU A 183      23.565   3.401   9.167  1.00  6.41           C  
ATOM   2620 HD21 LEU A 183      23.931   3.182  10.170  1.00  6.41           H  
ATOM   2621 HD22 LEU A 183      23.558   2.478   8.588  1.00  6.41           H  
ATOM   2622 HD23 LEU A 183      24.222   4.143   8.712  1.00  6.41           H  
ATOM   2623  N   LEU A 184      18.734   4.436  10.376  1.00  6.94           N  
ATOM   2624  H   LEU A 184      18.572   4.820   9.456  1.00  6.94           H  
ATOM   2625  CA  LEU A 184      17.922   3.295  10.791  1.00  6.94           C  
ATOM   2626  HA  LEU A 184      18.182   3.018  11.813  1.00  6.94           H  
ATOM   2627  C   LEU A 184      18.254   2.088   9.910  1.00  6.94           C  
ATOM   2628  CB  LEU A 184      16.425   3.651  10.774  1.00  6.94           C  
ATOM   2629  HB2 LEU A 184      15.863   2.786  11.125  1.00  6.94           H  
ATOM   2630  HB3 LEU A 184      16.125   3.836   9.742  1.00  6.94           H  
ATOM   2631  O   LEU A 184      18.589   2.232   8.732  1.00  6.94           O  
ATOM   2632  CG  LEU A 184      16.035   4.871  11.632  1.00  6.94           C  
ATOM   2633  HG  LEU A 184      16.574   5.757  11.294  1.00  6.94           H  
ATOM   2634  CD1 LEU A 184      14.536   5.140  11.502  1.00  6.94           C  
ATOM   2635 HD11 LEU A 184      14.277   6.045  12.051  1.00  6.94           H  
ATOM   2636 HD12 LEU A 184      13.959   4.307  11.905  1.00  6.94           H  
ATOM   2637 HD13 LEU A 184      14.281   5.301  10.455  1.00  6.94           H  
ATOM   2638  CD2 LEU A 184      16.332   4.636  13.115  1.00  6.94           C  
ATOM   2639 HD21 LEU A 184      15.861   3.714  13.454  1.00  6.94           H  
ATOM   2640 HD22 LEU A 184      15.940   5.472  13.695  1.00  6.94           H  
ATOM   2641 HD23 LEU A 184      17.410   4.578  13.266  1.00  6.94           H  
ATOM   2642  N   SER A 185      18.136   0.882  10.469  1.00  7.78           N  
ATOM   2643  H   SER A 185      17.820   0.823  11.426  1.00  7.78           H  
ATOM   2644  CA  SER A 185      18.511  -0.375   9.799  1.00  7.78           C  
ATOM   2645  HA  SER A 185      19.589  -0.379   9.637  1.00  7.78           H  
ATOM   2646  C   SER A 185      17.842  -0.561   8.433  1.00  7.78           C  
ATOM   2647  CB  SER A 185      18.151  -1.563  10.699  1.00  7.78           C  
ATOM   2648  HB2 SER A 185      18.771  -1.534  11.596  1.00  7.78           H  
ATOM   2649  HB3 SER A 185      18.351  -2.492  10.167  1.00  7.78           H  
ATOM   2650  O   SER A 185      18.470  -1.028   7.484  1.00  7.78           O  
ATOM   2651  OG  SER A 185      16.784  -1.510  11.075  1.00  7.78           O  
ATOM   2652  HG  SER A 185      16.547  -2.349  11.477  1.00  7.78           H  
ATOM   2653  N   TRP A 186      16.582  -0.144   8.314  1.00  7.14           N  
ATOM   2654  H   TRP A 186      16.130   0.218   9.141  1.00  7.14           H  
ATOM   2655  CA  TRP A 186      15.785  -0.281   7.100  1.00  7.14           C  
ATOM   2656  HA  TRP A 186      15.994  -1.255   6.657  1.00  7.14           H  
ATOM   2657  C   TRP A 186      16.108   0.766   6.022  1.00  7.14           C  
ATOM   2658  CB  TRP A 186      14.305  -0.263   7.493  1.00  7.14           C  
ATOM   2659  HB2 TRP A 186      14.111  -1.084   8.183  1.00  7.14           H  
ATOM   2660  HB3 TRP A 186      13.707  -0.446   6.601  1.00  7.14           H  
ATOM   2661  O   TRP A 186      15.746   0.551   4.866  1.00  7.14           O  
ATOM   2662  CG  TRP A 186      13.837   1.014   8.117  1.00  7.14           C  
ATOM   2663  CD1 TRP A 186      13.754   1.273   9.443  1.00  7.14           C  
ATOM   2664  HD1 TRP A 186      14.014   0.577  10.227  1.00  7.14           H  
ATOM   2665  CD2 TRP A 186      13.385   2.224   7.439  1.00  7.14           C  
ATOM   2666  CE2 TRP A 186      13.013   3.178   8.430  1.00  7.14           C  
ATOM   2667  CE3 TRP A 186      13.239   2.604   6.087  1.00  7.14           C  
ATOM   2668  HE3 TRP A 186      13.490   1.893   5.313  1.00  7.14           H  
ATOM   2669  NE1 TRP A 186      13.270   2.554   9.630  1.00  7.14           N  
ATOM   2670  HE1 TRP A 186      13.133   2.997  10.527  1.00  7.14           H  
ATOM   2671  CH2 TRP A 186      12.370   4.787   6.749  1.00  7.14           C  
ATOM   2672  HH2 TRP A 186      11.969   5.755   6.489  1.00  7.14           H  
ATOM   2673  CZ2 TRP A 186      12.500   4.435   8.101  1.00  7.14           C  
ATOM   2674  HZ2 TRP A 186      12.202   5.129   8.873  1.00  7.14           H  
ATOM   2675  CZ3 TRP A 186      12.745   3.878   5.744  1.00  7.14           C  
ATOM   2676  HZ3 TRP A 186      12.621   4.159   4.709  1.00  7.14           H  
ATOM   2677  N   HIS A 187      16.822   1.861   6.338  1.00  6.79           N  
ATOM   2678  H   HIS A 187      17.148   1.981   7.286  1.00  6.79           H  
ATOM   2679  CA  HIS A 187      17.138   2.908   5.354  1.00  6.79           C  
ATOM   2680  HA  HIS A 187      16.206   3.339   4.987  1.00  6.79           H  
ATOM   2681  C   HIS A 187      17.879   2.328   4.144  1.00  6.79           C  
ATOM   2682  CB  HIS A 187      17.989   4.028   5.978  1.00  6.79           C  
ATOM   2683  HB2 HIS A 187      18.863   3.589   6.459  1.00  6.79           H  
ATOM   2684  HB3 HIS A 187      18.348   4.665   5.169  1.00  6.79           H  
ATOM   2685  O   HIS A 187      17.511   2.582   3.005  1.00  6.79           O  
ATOM   2686  CG  HIS A 187      17.294   4.934   6.964  1.00  6.79           C  
ATOM   2687  CD2 HIS A 187      15.973   4.934   7.320  1.00  6.79           C  
ATOM   2688  HD2 HIS A 187      15.214   4.253   6.962  1.00  6.79           H  
ATOM   2689  ND1 HIS A 187      17.877   6.003   7.606  1.00  6.79           N  
ATOM   2690  HD1 HIS A 187      18.778   6.401   7.382  1.00  6.79           H  
ATOM   2691  CE1 HIS A 187      16.937   6.622   8.338  1.00  6.79           C  
ATOM   2692  HE1 HIS A 187      17.079   7.534   8.899  1.00  6.79           H  
ATOM   2693  NE2 HIS A 187      15.761   5.999   8.198  1.00  6.79           N  
ATOM   2694  N   ARG A 188      18.875   1.464   4.371  1.00  8.12           N  
ATOM   2695  H   ARG A 188      19.085   1.233   5.331  1.00  8.12           H  
ATOM   2696  CA  ARG A 188      19.664   0.855   3.283  1.00  8.12           C  
ATOM   2697  HA  ARG A 188      20.044   1.644   2.633  1.00  8.12           H  
ATOM   2698  C   ARG A 188      18.841  -0.059   2.369  1.00  8.12           C  
ATOM   2699  CB  ARG A 188      20.843   0.072   3.874  1.00  8.12           C  
ATOM   2700  HB2 ARG A 188      20.463  -0.684   4.561  1.00  8.12           H  
ATOM   2701  HB3 ARG A 188      21.367  -0.434   3.063  1.00  8.12           H  
ATOM   2702  O   ARG A 188      19.195  -0.231   1.207  1.00  8.12           O  
ATOM   2703  CG  ARG A 188      21.839   0.978   4.608  1.00  8.12           C  
ATOM   2704  HG2 ARG A 188      22.225   1.729   3.919  1.00  8.12           H  
ATOM   2705  HG3 ARG A 188      21.345   1.477   5.442  1.00  8.12           H  
ATOM   2706  CD  ARG A 188      22.997   0.136   5.149  1.00  8.12           C  
ATOM   2707  HD2 ARG A 188      22.591  -0.623   5.817  1.00  8.12           H  
ATOM   2708  HD3 ARG A 188      23.494  -0.358   4.314  1.00  8.12           H  
ATOM   2709  NE  ARG A 188      23.974   0.963   5.882  1.00  8.12           N  
ATOM   2710  HE  ARG A 188      23.828   1.962   5.880  1.00  8.12           H  
ATOM   2711  NH1 ARG A 188      25.312  -0.752   6.618  1.00  8.12           N  
ATOM   2712 HH11 ARG A 188      26.113  -1.065   7.149  1.00  8.12           H  
ATOM   2713 HH12 ARG A 188      24.712  -1.416   6.150  1.00  8.12           H  
ATOM   2714  NH2 ARG A 188      25.807   1.351   7.178  1.00  8.12           N  
ATOM   2715 HH21 ARG A 188      25.609   2.342   7.189  1.00  8.12           H  
ATOM   2716 HH22 ARG A 188      26.598   1.019   7.711  1.00  8.12           H  
ATOM   2717  CZ  ARG A 188      25.024   0.519   6.552  1.00  8.12           C  
ATOM   2718  N   ALA A 189      17.770  -0.651   2.894  1.00  7.71           N  
ATOM   2719  H   ALA A 189      17.510  -0.418   3.841  1.00  7.71           H  
ATOM   2720  CA  ALA A 189      16.878  -1.527   2.140  1.00  7.71           C  
ATOM   2721  HA  ALA A 189      17.454  -2.060   1.383  1.00  7.71           H  
ATOM   2722  C   ALA A 189      15.771  -0.754   1.399  1.00  7.71           C  
ATOM   2723  CB  ALA A 189      16.308  -2.565   3.113  1.00  7.71           C  
ATOM   2724  HB1 ALA A 189      17.118  -3.152   3.546  1.00  7.71           H  
ATOM   2725  HB2 ALA A 189      15.635  -3.238   2.580  1.00  7.71           H  
ATOM   2726  HB3 ALA A 189      15.758  -2.072   3.915  1.00  7.71           H  
ATOM   2727  O   ALA A 189      15.178  -1.281   0.458  1.00  7.71           O  
ATOM   2728  N   SER A 190      15.491   0.487   1.806  1.00  6.84           N  
ATOM   2729  H   SER A 190      16.037   0.887   2.555  1.00  6.84           H  
ATOM   2730  CA  SER A 190      14.454   1.315   1.197  1.00  6.84           C  
ATOM   2731  HA  SER A 190      13.566   0.700   1.049  1.00  6.84           H  
ATOM   2732  C   SER A 190      14.899   1.877  -0.153  1.00  6.84           C  
ATOM   2733  CB  SER A 190      14.080   2.463   2.126  1.00  6.84           C  
ATOM   2734  HB2 SER A 190      13.944   2.091   3.141  1.00  6.84           H  
ATOM   2735  HB3 SER A 190      14.902   3.179   2.122  1.00  6.84           H  
ATOM   2736  O   SER A 190      16.022   2.353  -0.329  1.00  6.84           O  
ATOM   2737  OG  SER A 190      12.887   3.086   1.682  1.00  6.84           O  
ATOM   2738  HG  SER A 190      12.965   4.030   1.837  1.00  6.84           H  
ATOM   2739  N   LYS A 191      13.990   1.868  -1.122  1.00  7.23           N  
ATOM   2740  H   LYS A 191      13.086   1.479  -0.892  1.00  7.23           H  
ATOM   2741  CA  LYS A 191      14.145   2.562  -2.401  1.00  7.23           C  
ATOM   2742  HA  LYS A 191      15.207   2.635  -2.634  1.00  7.23           H  
ATOM   2743  C   LYS A 191      13.623   3.994  -2.298  1.00  7.23           C  
ATOM   2744  CB  LYS A 191      13.429   1.772  -3.507  1.00  7.23           C  
ATOM   2745  HB2 LYS A 191      12.372   1.712  -3.247  1.00  7.23           H  
ATOM   2746  HB3 LYS A 191      13.511   2.316  -4.448  1.00  7.23           H  
ATOM   2747  O   LYS A 191      12.769   4.304  -1.476  1.00  7.23           O  
ATOM   2748  CG  LYS A 191      13.954   0.342  -3.718  1.00  7.23           C  
ATOM   2749  HG2 LYS A 191      13.364  -0.118  -4.510  1.00  7.23           H  
ATOM   2750  HG3 LYS A 191      13.804  -0.241  -2.809  1.00  7.23           H  
ATOM   2751  CD  LYS A 191      15.437   0.297  -4.115  1.00  7.23           C  
ATOM   2752  HD2 LYS A 191      16.043   0.676  -3.292  1.00  7.23           H  
ATOM   2753  HD3 LYS A 191      15.594   0.913  -5.000  1.00  7.23           H  
ATOM   2754  CE  LYS A 191      15.842  -1.150  -4.409  1.00  7.23           C  
ATOM   2755  HE2 LYS A 191      15.625  -1.750  -3.525  1.00  7.23           H  
ATOM   2756  HE3 LYS A 191      15.225  -1.529  -5.223  1.00  7.23           H  
ATOM   2757  NZ  LYS A 191      17.281  -1.262  -4.753  1.00  7.23           N  
ATOM   2758  HZ1 LYS A 191      17.500  -0.724  -5.578  1.00  7.23           H  
ATOM   2759  HZ2 LYS A 191      17.846  -0.936  -3.982  1.00  7.23           H  
ATOM   2760  HZ3 LYS A 191      17.521  -2.229  -4.924  1.00  7.23           H  
ATOM   2761  N   GLY A 192      14.118   4.863  -3.176  1.00  7.85           N  
ATOM   2762  H   GLY A 192      14.838   4.554  -3.814  1.00  7.85           H  
ATOM   2763  CA  GLY A 192      13.596   6.224  -3.324  1.00  7.85           C  
ATOM   2764  HA2 GLY A 192      12.512   6.186  -3.435  1.00  7.85           H  
ATOM   2765  HA3 GLY A 192      14.020   6.660  -4.228  1.00  7.85           H  
ATOM   2766  C   GLY A 192      13.914   7.176  -2.169  1.00  7.85           C  
ATOM   2767  O   GLY A 192      13.287   8.228  -2.082  1.00  7.85           O  
ATOM   2768  N   LEU A 193      14.868   6.828  -1.302  1.00  6.94           N  
ATOM   2769  H   LEU A 193      15.336   5.942  -1.430  1.00  6.94           H  
ATOM   2770  CA  LEU A 193      15.450   7.760  -0.339  1.00  6.94           C  
ATOM   2771  HA  LEU A 193      14.657   8.349   0.122  1.00  6.94           H  
ATOM   2772  C   LEU A 193      16.404   8.728  -1.043  1.00  6.94           C  
ATOM   2773  CB  LEU A 193      16.195   6.992   0.758  1.00  6.94           C  
ATOM   2774  HB2 LEU A 193      16.614   7.720   1.452  1.00  6.94           H  
ATOM   2775  HB3 LEU A 193      17.026   6.454   0.301  1.00  6.94           H  
ATOM   2776  O   LEU A 193      17.000   8.385  -2.067  1.00  6.94           O  
ATOM   2777  CG  LEU A 193      15.338   5.994   1.549  1.00  6.94           C  
ATOM   2778  HG  LEU A 193      14.957   5.219   0.883  1.00  6.94           H  
ATOM   2779  CD1 LEU A 193      16.245   5.338   2.575  1.00  6.94           C  
ATOM   2780 HD11 LEU A 193      16.944   4.696   2.039  1.00  6.94           H  
ATOM   2781 HD12 LEU A 193      16.829   6.090   3.106  1.00  6.94           H  
ATOM   2782 HD13 LEU A 193      15.669   4.763   3.299  1.00  6.94           H  
ATOM   2783  CD2 LEU A 193      14.155   6.647   2.254  1.00  6.94           C  
ATOM   2784 HD21 LEU A 193      13.667   5.940   2.925  1.00  6.94           H  
ATOM   2785 HD22 LEU A 193      14.496   7.507   2.831  1.00  6.94           H  
ATOM   2786 HD23 LEU A 193      13.430   6.977   1.510  1.00  6.94           H  
ATOM   2787  N   THR A 194      16.542   9.923  -0.483  1.00  6.96           N  
ATOM   2788  H   THR A 194      16.020  10.122   0.358  1.00  6.96           H  
ATOM   2789  CA  THR A 194      17.381  10.991  -1.035  1.00  6.96           C  
ATOM   2790  HA  THR A 194      17.928  10.610  -1.897  1.00  6.96           H  
ATOM   2791  C   THR A 194      18.464  11.389  -0.037  1.00  6.96           C  
ATOM   2792  CB  THR A 194      16.534  12.166  -1.556  1.00  6.96           C  
ATOM   2793  HB  THR A 194      17.197  12.945  -1.931  1.00  6.96           H  
ATOM   2794  O   THR A 194      19.402  10.619   0.165  1.00  6.96           O  
ATOM   2795  CG2 THR A 194      15.585  11.756  -2.680  1.00  6.96           C  
ATOM   2796 HG21 THR A 194      15.041  12.634  -3.029  1.00  6.96           H  
ATOM   2797 HG22 THR A 194      14.872  11.015  -2.322  1.00  6.96           H  
ATOM   2798 HG23 THR A 194      16.158  11.338  -3.508  1.00  6.96           H  
ATOM   2799  OG1 THR A 194      15.728  12.700  -0.539  1.00  6.96           O  
ATOM   2800  HG1 THR A 194      15.266  11.986  -0.093  1.00  6.96           H  
ATOM   2801  N   ASP A 195      18.325  12.549   0.597  1.00  6.45           N  
ATOM   2802  H   ASP A 195      17.471  13.070   0.457  1.00  6.45           H  
ATOM   2803  CA  ASP A 195      19.322  13.129   1.482  1.00  6.45           C  
ATOM   2804  HA  ASP A 195      20.215  12.503   1.487  1.00  6.45           H  
ATOM   2805  C   ASP A 195      18.803  13.212   2.920  1.00  6.45           C  
ATOM   2806  CB  ASP A 195      19.736  14.516   0.969  1.00  6.45           C  
ATOM   2807  HB2 ASP A 195      20.401  14.978   1.699  1.00  6.45           H  
ATOM   2808  HB3 ASP A 195      18.844  15.138   0.897  1.00  6.45           H  
ATOM   2809  O   ASP A 195      17.621  13.463   3.175  1.00  6.45           O  
ATOM   2810  CG  ASP A 195      20.455  14.510  -0.388  1.00  6.45           C  
ATOM   2811  OD1 ASP A 195      21.130  13.511  -0.734  1.00  6.45           O  
ATOM   2812  OD2 ASP A 195      20.358  15.558  -1.066  1.00  6.45           O  
ATOM   2813  N   TYR A 196      19.729  13.048   3.855  1.00  6.25           N  
ATOM   2814  H   TYR A 196      20.679  12.902   3.544  1.00  6.25           H  
ATOM   2815  CA  TYR A 196      19.579  13.428   5.248  1.00  6.25           C  
ATOM   2816  HA  TYR A 196      18.579  13.158   5.586  1.00  6.25           H  
ATOM   2817  C   TYR A 196      19.773  14.936   5.375  1.00  6.25           C  
ATOM   2818  CB  TYR A 196      20.603  12.686   6.112  1.00  6.25           C  
ATOM   2819  HB2 TYR A 196      21.608  12.948   5.784  1.00  6.25           H  
ATOM   2820  HB3 TYR A 196      20.499  13.019   7.145  1.00  6.25           H  
ATOM   2821  O   TYR A 196      20.678  15.515   4.773  1.00  6.25           O  
ATOM   2822  CG  TYR A 196      20.442  11.183   6.065  1.00  6.25           C  
ATOM   2823  CD1 TYR A 196      19.640  10.533   7.017  1.00  6.25           C  
ATOM   2824  HD1 TYR A 196      19.153  11.110   7.789  1.00  6.25           H  
ATOM   2825  CD2 TYR A 196      21.081  10.441   5.056  1.00  6.25           C  
ATOM   2826  HD2 TYR A 196      21.710  10.948   4.340  1.00  6.25           H  
ATOM   2827  CE1 TYR A 196      19.478   9.137   6.969  1.00  6.25           C  
ATOM   2828  HE1 TYR A 196      18.889   8.643   7.728  1.00  6.25           H  
ATOM   2829  CE2 TYR A 196      20.899   9.050   4.979  1.00  6.25           C  
ATOM   2830  HE2 TYR A 196      21.403   8.496   4.202  1.00  6.25           H  
ATOM   2831  OH  TYR A 196      19.961   7.045   5.882  1.00  6.25           O  
ATOM   2832  HH  TYR A 196      20.440   6.718   5.117  1.00  6.25           H  
ATOM   2833  CZ  TYR A 196      20.089   8.397   5.934  1.00  6.25           C  
ATOM   2834  N   SER A 197      18.935  15.570   6.182  1.00  6.21           N  
ATOM   2835  H   SER A 197      18.182  15.031   6.586  1.00  6.21           H  
ATOM   2836  CA  SER A 197      18.998  16.987   6.519  1.00  6.21           C  
ATOM   2837  HA  SER A 197      19.925  17.420   6.142  1.00  6.21           H  
ATOM   2838  C   SER A 197      18.973  17.124   8.036  1.00  6.21           C  
ATOM   2839  CB  SER A 197      17.831  17.745   5.877  1.00  6.21           C  
ATOM   2840  HB2 SER A 197      17.932  18.808   6.097  1.00  6.21           H  
ATOM   2841  HB3 SER A 197      16.892  17.384   6.296  1.00  6.21           H  
ATOM   2842  O   SER A 197      18.049  16.638   8.685  1.00  6.21           O  
ATOM   2843  OG  SER A 197      17.805  17.554   4.471  1.00  6.21           O  
ATOM   2844  HG  SER A 197      17.511  16.650   4.333  1.00  6.21           H  
ATOM   2845  N   PHE A 198      19.986  17.776   8.601  1.00  6.05           N  
ATOM   2846  H   PHE A 198      20.691  18.173   7.996  1.00  6.05           H  
ATOM   2847  CA  PHE A 198      20.102  18.026  10.033  1.00  6.05           C  
ATOM   2848  HA  PHE A 198      19.376  17.417  10.571  1.00  6.05           H  
ATOM   2849  C   PHE A 198      19.819  19.489  10.336  1.00  6.05           C  
ATOM   2850  CB  PHE A 198      21.489  17.641  10.545  1.00  6.05           C  
ATOM   2851  HB2 PHE A 198      21.567  17.990  11.575  1.00  6.05           H  
ATOM   2852  HB3 PHE A 198      22.250  18.160   9.963  1.00  6.05           H  
ATOM   2853  O   PHE A 198      20.434  20.383   9.753  1.00  6.05           O  
ATOM   2854  CG  PHE A 198      21.766  16.156  10.527  1.00  6.05           C  
ATOM   2855  CD1 PHE A 198      21.522  15.384  11.679  1.00  6.05           C  
ATOM   2856  HD1 PHE A 198      21.126  15.845  12.573  1.00  6.05           H  
ATOM   2857  CD2 PHE A 198      22.291  15.549   9.370  1.00  6.05           C  
ATOM   2858  HD2 PHE A 198      22.483  16.136   8.485  1.00  6.05           H  
ATOM   2859  CE1 PHE A 198      21.813  14.010  11.677  1.00  6.05           C  
ATOM   2860  HE1 PHE A 198      21.647  13.415  12.563  1.00  6.05           H  
ATOM   2861  CE2 PHE A 198      22.577  14.173   9.367  1.00  6.05           C  
ATOM   2862  HE2 PHE A 198      22.992  13.704   8.487  1.00  6.05           H  
ATOM   2863  CZ  PHE A 198      22.337  13.409  10.522  1.00  6.05           C  
ATOM   2864  HZ  PHE A 198      22.568  12.354  10.533  1.00  6.05           H  
ATOM   2865  N   TYR A 199      18.929  19.725  11.288  1.00  6.23           N  
ATOM   2866  H   TYR A 199      18.470  18.932  11.714  1.00  6.23           H  
ATOM   2867  CA  TYR A 199      18.483  21.040  11.711  1.00  6.23           C  
ATOM   2868  HA  TYR A 199      19.008  21.798  11.131  1.00  6.23           H  
ATOM   2869  C   TYR A 199      18.790  21.256  13.189  1.00  6.23           C  
ATOM   2870  CB  TYR A 199      16.981  21.195  11.441  1.00  6.23           C  
ATOM   2871  HB2 TYR A 199      16.435  20.478  12.054  1.00  6.23           H  
ATOM   2872  HB3 TYR A 199      16.672  22.191  11.761  1.00  6.23           H  
ATOM   2873  O   TYR A 199      18.638  20.344  14.003  1.00  6.23           O  
ATOM   2874  CG  TYR A 199      16.582  21.001   9.991  1.00  6.23           C  
ATOM   2875  CD1 TYR A 199      16.496  22.114   9.134  1.00  6.23           C  
ATOM   2876  HD1 TYR A 199      16.688  23.103   9.521  1.00  6.23           H  
ATOM   2877  CD2 TYR A 199      16.291  19.711   9.503  1.00  6.23           C  
ATOM   2878  HD2 TYR A 199      16.351  18.857  10.162  1.00  6.23           H  
ATOM   2879  CE1 TYR A 199      16.119  21.942   7.789  1.00  6.23           C  
ATOM   2880  HE1 TYR A 199      16.031  22.801   7.141  1.00  6.23           H  
ATOM   2881  CE2 TYR A 199      15.920  19.535   8.159  1.00  6.23           C  
ATOM   2882  HE2 TYR A 199      15.680  18.551   7.784  1.00  6.23           H  
ATOM   2883  OH  TYR A 199      15.478  20.476   6.002  1.00  6.23           O  
ATOM   2884  HH  TYR A 199      15.332  21.317   5.562  1.00  6.23           H  
ATOM   2885  CZ  TYR A 199      15.836  20.648   7.300  1.00  6.23           C  
ATOM   2886  N   ARG A 200      19.176  22.483  13.537  1.00  6.45           N  
ATOM   2887  H   ARG A 200      19.283  23.154  12.790  1.00  6.45           H  
ATOM   2888  CA  ARG A 200      19.100  23.013  14.899  1.00  6.45           C  
ATOM   2889  HA  ARG A 200      19.313  22.225  15.622  1.00  6.45           H  
ATOM   2890  C   ARG A 200      17.683  23.524  15.116  1.00  6.45           C  
ATOM   2891  CB  ARG A 200      20.103  24.167  15.049  1.00  6.45           C  
ATOM   2892  HB2 ARG A 200      21.105  23.847  14.761  1.00  6.45           H  
ATOM   2893  HB3 ARG A 200      19.821  24.972  14.371  1.00  6.45           H  
ATOM   2894  O   ARG A 200      17.223  24.328  14.307  1.00  6.45           O  
ATOM   2895  CG  ARG A 200      20.182  24.742  16.463  1.00  6.45           C  
ATOM   2896  HG2 ARG A 200      20.877  25.581  16.426  1.00  6.45           H  
ATOM   2897  HG3 ARG A 200      19.209  25.121  16.776  1.00  6.45           H  
ATOM   2898  CD  ARG A 200      20.698  23.737  17.493  1.00  6.45           C  
ATOM   2899  HD2 ARG A 200      21.545  23.193  17.076  1.00  6.45           H  
ATOM   2900  HD3 ARG A 200      19.907  23.032  17.748  1.00  6.45           H  
ATOM   2901  NE  ARG A 200      21.140  24.461  18.690  1.00  6.45           N  
ATOM   2902  HE  ARG A 200      21.093  25.470  18.666  1.00  6.45           H  
ATOM   2903  NH1 ARG A 200      21.570  22.676  20.057  1.00  6.45           N  
ATOM   2904 HH11 ARG A 200      21.138  22.035  19.408  1.00  6.45           H  
ATOM   2905 HH12 ARG A 200      22.063  22.327  20.866  1.00  6.45           H  
ATOM   2906  NH2 ARG A 200      22.078  24.716  20.718  1.00  6.45           N  
ATOM   2907 HH21 ARG A 200      22.214  24.347  21.648  1.00  6.45           H  
ATOM   2908 HH22 ARG A 200      22.462  25.630  20.525  1.00  6.45           H  
ATOM   2909  CZ  ARG A 200      21.591  23.944  19.808  1.00  6.45           C  
ATOM   2910  N   VAL A 201      17.023  23.088  16.181  1.00  6.82           N  
ATOM   2911  H   VAL A 201      17.489  22.475  16.835  1.00  6.82           H  
ATOM   2912  CA  VAL A 201      15.687  23.565  16.555  1.00  6.82           C  
ATOM   2913  HA  VAL A 201      15.248  24.114  15.722  1.00  6.82           H  
ATOM   2914  C   VAL A 201      15.836  24.524  17.728  1.00  6.82           C  
ATOM   2915  CB  VAL A 201      14.734  22.404  16.887  1.00  6.82           C  
ATOM   2916  HB  VAL A 201      15.075  21.910  17.797  1.00  6.82           H  
ATOM   2917  O   VAL A 201      16.394  24.172  18.767  1.00  6.82           O  
ATOM   2918  CG1 VAL A 201      13.310  22.924  17.115  1.00  6.82           C  
ATOM   2919 HG11 VAL A 201      13.287  23.619  17.954  1.00  6.82           H  
ATOM   2920 HG12 VAL A 201      12.943  23.429  16.221  1.00  6.82           H  
ATOM   2921 HG13 VAL A 201      12.646  22.091  17.347  1.00  6.82           H  
ATOM   2922  CG2 VAL A 201      14.701  21.349  15.772  1.00  6.82           C  
ATOM   2923 HG21 VAL A 201      14.421  21.809  14.824  1.00  6.82           H  
ATOM   2924 HG22 VAL A 201      13.968  20.581  16.020  1.00  6.82           H  
ATOM   2925 HG23 VAL A 201      15.676  20.873  15.670  1.00  6.82           H  
ATOM   2926  N   TRP A 202      15.366  25.751  17.548  1.00  8.16           N  
ATOM   2927  H   TRP A 202      14.881  25.964  16.688  1.00  8.16           H  
ATOM   2928  CA  TRP A 202      15.459  26.813  18.543  1.00  8.16           C  
ATOM   2929  HA  TRP A 202      16.282  26.596  19.223  1.00  8.16           H  
ATOM   2930  C   TRP A 202      14.178  26.899  19.379  1.00  8.16           C  
ATOM   2931  CB  TRP A 202      15.774  28.126  17.823  1.00  8.16           C  
ATOM   2932  HB2 TRP A 202      14.936  28.353  17.163  1.00  8.16           H  
ATOM   2933  HB3 TRP A 202      15.849  28.928  18.557  1.00  8.16           H  
ATOM   2934  O   TRP A 202      13.114  26.443  18.966  1.00  8.16           O  
ATOM   2935  CG  TRP A 202      17.027  28.125  16.998  1.00  8.16           C  
ATOM   2936  CD1 TRP A 202      17.075  28.048  15.649  1.00  8.16           C  
ATOM   2937  HD1 TRP A 202      16.206  27.984  15.011  1.00  8.16           H  
ATOM   2938  CD2 TRP A 202      18.415  28.213  17.440  1.00  8.16           C  
ATOM   2939  CE2 TRP A 202      19.256  28.206  16.286  1.00  8.16           C  
ATOM   2940  CE3 TRP A 202      19.051  28.311  18.697  1.00  8.16           C  
ATOM   2941  HE3 TRP A 202      18.447  28.321  19.593  1.00  8.16           H  
ATOM   2942  NE1 TRP A 202      18.386  28.100  15.223  1.00  8.16           N  
ATOM   2943  HE1 TRP A 202      18.646  28.134  14.248  1.00  8.16           H  
ATOM   2944  CH2 TRP A 202      21.253  28.405  17.639  1.00  8.16           C  
ATOM   2945  HH2 TRP A 202      22.325  28.492  17.727  1.00  8.16           H  
ATOM   2946  CZ2 TRP A 202      20.652  28.306  16.372  1.00  8.16           C  
ATOM   2947  HZ2 TRP A 202      21.252  28.313  15.474  1.00  8.16           H  
ATOM   2948  CZ3 TRP A 202      20.452  28.405  18.797  1.00  8.16           C  
ATOM   2949  HZ3 TRP A 202      20.914  28.491  19.769  1.00  8.16           H  
ATOM   2950  N   GLU A 203      14.259  27.529  20.554  1.00 13.96           N  
ATOM   2951  H   GLU A 203      15.162  27.851  20.871  1.00 13.96           H  
ATOM   2952  CA  GLU A 203      13.136  27.641  21.503  1.00 13.96           C  
ATOM   2953  HA  GLU A 203      12.834  26.648  21.836  1.00 13.96           H  
ATOM   2954  C   GLU A 203      11.893  28.320  20.908  1.00 13.96           C  
ATOM   2955  CB  GLU A 203      13.584  28.458  22.720  1.00 13.96           C  
ATOM   2956  HB2 GLU A 203      12.721  28.615  23.367  1.00 13.96           H  
ATOM   2957  HB3 GLU A 203      13.937  29.429  22.372  1.00 13.96           H  
ATOM   2958  O   GLU A 203      10.762  27.978  21.239  1.00 13.96           O  
ATOM   2959  CG  GLU A 203      14.687  27.778  23.544  1.00 13.96           C  
ATOM   2960  HG2 GLU A 203      15.561  27.624  22.911  1.00 13.96           H  
ATOM   2961  HG3 GLU A 203      14.326  26.802  23.869  1.00 13.96           H  
ATOM   2962  CD  GLU A 203      15.101  28.612  24.768  1.00 13.96           C  
ATOM   2963  OE1 GLU A 203      15.829  28.055  25.616  1.00 13.96           O  
ATOM   2964  OE2 GLU A 203      14.722  29.805  24.832  1.00 13.96           O  
ATOM   2965  N   ASN A 204      12.084  29.250  19.972  1.00 12.39           N  
ATOM   2966  H   ASN A 204      13.033  29.417  19.671  1.00 12.39           H  
ATOM   2967  CA  ASN A 204      11.001  29.919  19.248  1.00 12.39           C  
ATOM   2968  HA  ASN A 204      10.200  30.120  19.960  1.00 12.39           H  
ATOM   2969  C   ASN A 204      10.370  29.050  18.138  1.00 12.39           C  
ATOM   2970  CB  ASN A 204      11.517  31.271  18.718  1.00 12.39           C  
ATOM   2971  HB2 ASN A 204      11.934  31.851  19.542  1.00 12.39           H  
ATOM   2972  HB3 ASN A 204      10.679  31.827  18.298  1.00 12.39           H  
ATOM   2973  O   ASN A 204       9.678  29.587  17.277  1.00 12.39           O  
ATOM   2974  CG  ASN A 204      12.578  31.114  17.645  1.00 12.39           C  
ATOM   2975  ND2 ASN A 204      12.952  32.174  16.969  1.00 12.39           N  
ATOM   2976 HD21 ASN A 204      12.519  33.069  17.146  1.00 12.39           H  
ATOM   2977 HD22 ASN A 204      13.652  32.026  16.256  1.00 12.39           H  
ATOM   2978  OD1 ASN A 204      13.107  30.043  17.400  1.00 12.39           O  
ATOM   2979  N   SER A 205      10.639  27.738  18.118  1.00 16.92           N  
ATOM   2980  H   SER A 205      11.259  27.375  18.829  1.00 16.92           H  
ATOM   2981  CA  SER A 205      10.229  26.792  17.067  1.00 16.92           C  
ATOM   2982  HA  SER A 205      10.668  25.827  17.320  1.00 16.92           H  
ATOM   2983  C   SER A 205      10.758  27.129  15.667  1.00 16.92           C  
ATOM   2984  CB  SER A 205       8.708  26.603  17.061  1.00 16.92           C  
ATOM   2985  HB2 SER A 205       8.439  25.805  16.368  1.00 16.92           H  
ATOM   2986  HB3 SER A 205       8.225  27.524  16.736  1.00 16.92           H  
ATOM   2987  O   SER A 205      10.312  26.548  14.679  1.00 16.92           O  
ATOM   2988  OG  SER A 205       8.256  26.265  18.358  1.00 16.92           O  
ATOM   2989  HG  SER A 205       8.744  26.798  18.990  1.00 16.92           H  
ATOM   2990  N   SER A 206      11.713  28.058  15.562  1.00  9.90           N  
ATOM   2991  H   SER A 206      12.066  28.475  16.412  1.00  9.90           H  
ATOM   2992  CA  SER A 206      12.458  28.258  14.324  1.00  9.90           C  
ATOM   2993  HA  SER A 206      11.766  28.134  13.491  1.00  9.90           H  
ATOM   2994  C   SER A 206      13.528  27.187  14.187  1.00  9.90           C  
ATOM   2995  CB  SER A 206      13.042  29.668  14.207  1.00  9.90           C  
ATOM   2996  HB2 SER A 206      12.273  30.398  14.462  1.00  9.90           H  
ATOM   2997  HB3 SER A 206      13.340  29.834  13.172  1.00  9.90           H  
ATOM   2998  O   SER A 206      14.004  26.616  15.170  1.00  9.90           O  
ATOM   2999  OG  SER A 206      14.174  29.864  15.028  1.00  9.90           O  
ATOM   3000  HG  SER A 206      13.894  29.741  15.938  1.00  9.90           H  
ATOM   3001  N   GLU A 207      13.936  26.934  12.952  1.00  8.00           N  
ATOM   3002  H   GLU A 207      13.529  27.433  12.174  1.00  8.00           H  
ATOM   3003  CA  GLU A 207      14.936  25.924  12.660  1.00  8.00           C  
ATOM   3004  HA  GLU A 207      15.419  25.619  13.589  1.00  8.00           H  
ATOM   3005  C   GLU A 207      16.017  26.478  11.741  1.00  8.00           C  
ATOM   3006  CB  GLU A 207      14.288  24.685  12.055  1.00  8.00           C  
ATOM   3007  HB2 GLU A 207      15.083  23.972  11.841  1.00  8.00           H  
ATOM   3008  HB3 GLU A 207      13.808  24.963  11.117  1.00  8.00           H  
ATOM   3009  O   GLU A 207      15.780  27.344  10.899  1.00  8.00           O  
ATOM   3010  CG  GLU A 207      13.258  24.013  12.983  1.00  8.00           C  
ATOM   3011  HG2 GLU A 207      13.718  23.847  13.957  1.00  8.00           H  
ATOM   3012  HG3 GLU A 207      12.393  24.664  13.109  1.00  8.00           H  
ATOM   3013  CD  GLU A 207      12.807  22.679  12.392  1.00  8.00           C  
ATOM   3014  OE1 GLU A 207      12.312  21.788  13.117  1.00  8.00           O  
ATOM   3015  OE2 GLU A 207      13.031  22.479  11.181  1.00  8.00           O  
ATOM   3016  N   THR A 208      17.234  25.971  11.896  1.00  6.90           N  
ATOM   3017  H   THR A 208      17.372  25.293  12.632  1.00  6.90           H  
ATOM   3018  CA  THR A 208      18.363  26.311  11.028  1.00  6.90           C  
ATOM   3019  HA  THR A 208      18.013  26.902  10.181  1.00  6.90           H  
ATOM   3020  C   THR A 208      18.976  25.038  10.483  1.00  6.90           C  
ATOM   3021  CB  THR A 208      19.405  27.145  11.779  1.00  6.90           C  
ATOM   3022  HB  THR A 208      19.846  26.552  12.580  1.00  6.90           H  
ATOM   3023  O   THR A 208      19.350  24.154  11.249  1.00  6.90           O  
ATOM   3024  CG2 THR A 208      20.516  27.657  10.864  1.00  6.90           C  
ATOM   3025 HG21 THR A 208      20.092  28.228  10.038  1.00  6.90           H  
ATOM   3026 HG22 THR A 208      21.095  26.821  10.472  1.00  6.90           H  
ATOM   3027 HG23 THR A 208      21.184  28.300  11.438  1.00  6.90           H  
ATOM   3028  OG1 THR A 208      18.776  28.275  12.339  1.00  6.90           O  
ATOM   3029  HG1 THR A 208      17.899  28.333  11.953  1.00  6.90           H  
ATOM   3030  N   LEU A 209      19.092  24.944   9.159  1.00  6.28           N  
ATOM   3031  H   LEU A 209      18.778  25.713   8.585  1.00  6.28           H  
ATOM   3032  CA  LEU A 209      19.765  23.827   8.505  1.00  6.28           C  
ATOM   3033  HA  LEU A 209      19.356  22.898   8.901  1.00  6.28           H  
ATOM   3034  C   LEU A 209      21.268  23.876   8.814  1.00  6.28           C  
ATOM   3035  CB  LEU A 209      19.486  23.895   6.993  1.00  6.28           C  
ATOM   3036  HB2 LEU A 209      18.409  23.910   6.828  1.00  6.28           H  
ATOM   3037  HB3 LEU A 209      19.899  24.830   6.613  1.00  6.28           H  
ATOM   3038  O   LEU A 209      21.931  24.867   8.519  1.00  6.28           O  
ATOM   3039  CG  LEU A 209      20.097  22.728   6.196  1.00  6.28           C  
ATOM   3040  HG  LEU A 209      21.153  22.619   6.444  1.00  6.28           H  
ATOM   3041  CD1 LEU A 209      19.383  21.404   6.470  1.00  6.28           C  
ATOM   3042 HD11 LEU A 209      19.411  21.161   7.532  1.00  6.28           H  
ATOM   3043 HD12 LEU A 209      18.344  21.461   6.146  1.00  6.28           H  
ATOM   3044 HD13 LEU A 209      19.879  20.598   5.929  1.00  6.28           H  
ATOM   3045  CD2 LEU A 209      19.986  23.016   4.699  1.00  6.28           C  
ATOM   3046 HD21 LEU A 209      20.526  23.933   4.464  1.00  6.28           H  
ATOM   3047 HD22 LEU A 209      18.939  23.129   4.415  1.00  6.28           H  
ATOM   3048 HD23 LEU A 209      20.430  22.196   4.135  1.00  6.28           H  
ATOM   3049  N   ILE A 210      21.796  22.796   9.384  1.00  6.64           N  
ATOM   3050  H   ILE A 210      21.176  22.030   9.603  1.00  6.64           H  
ATOM   3051  CA  ILE A 210      23.219  22.636   9.709  1.00  6.64           C  
ATOM   3052  HA  ILE A 210      23.681  23.616   9.824  1.00  6.64           H  
ATOM   3053  C   ILE A 210      23.940  21.910   8.573  1.00  6.64           C  
ATOM   3054  CB  ILE A 210      23.388  21.854  11.030  1.00  6.64           C  
ATOM   3055  HB  ILE A 210      22.948  20.866  10.895  1.00  6.64           H  
ATOM   3056  O   ILE A 210      25.010  22.330   8.141  1.00  6.64           O  
ATOM   3057  CG1 ILE A 210      22.676  22.540  12.216  1.00  6.64           C  
ATOM   3058 HG12 ILE A 210      23.242  23.415  12.538  1.00  6.64           H  
ATOM   3059 HG13 ILE A 210      21.677  22.866  11.928  1.00  6.64           H  
ATOM   3060  CG2 ILE A 210      24.887  21.673  11.343  1.00  6.64           C  
ATOM   3061 HG21 ILE A 210      25.380  22.644  11.388  1.00  6.64           H  
ATOM   3062 HG22 ILE A 210      25.038  21.157  12.291  1.00  6.64           H  
ATOM   3063 HG23 ILE A 210      25.371  21.069  10.575  1.00  6.64           H  
ATOM   3064  CD1 ILE A 210      22.516  21.565  13.385  1.00  6.64           C  
ATOM   3065 HD11 ILE A 210      21.953  22.034  14.193  1.00  6.64           H  
ATOM   3066 HD12 ILE A 210      21.969  20.683  13.055  1.00  6.64           H  
ATOM   3067 HD13 ILE A 210      23.486  21.262  13.780  1.00  6.64           H  
ATOM   3068  N   ALA A 211      23.361  20.805   8.100  1.00  6.50           N  
ATOM   3069  H   ALA A 211      22.467  20.527   8.479  1.00  6.50           H  
ATOM   3070  CA  ALA A 211      23.961  19.954   7.082  1.00  6.50           C  
ATOM   3071  HA  ALA A 211      24.569  20.567   6.416  1.00  6.50           H  
ATOM   3072  C   ALA A 211      22.883  19.262   6.248  1.00  6.50           C  
ATOM   3073  CB  ALA A 211      24.870  18.921   7.761  1.00  6.50           C  
ATOM   3074  HB1 ALA A 211      24.278  18.278   8.413  1.00  6.50           H  
ATOM   3075  HB2 ALA A 211      25.634  19.429   8.349  1.00  6.50           H  
ATOM   3076  HB3 ALA A 211      25.360  18.304   7.008  1.00  6.50           H  
ATOM   3077  O   ALA A 211      21.813  18.930   6.759  1.00  6.50           O  
ATOM   3078  N   LYS A 212      23.187  19.013   4.973  1.00  6.42           N  
ATOM   3079  H   LYS A 212      24.093  19.299   4.631  1.00  6.42           H  
ATOM   3080  CA  LYS A 212      22.363  18.212   4.067  1.00  6.42           C  
ATOM   3081  HA  LYS A 212      21.751  17.542   4.671  1.00  6.42           H  
ATOM   3082  C   LYS A 212      23.254  17.356   3.173  1.00  6.42           C  
ATOM   3083  CB  LYS A 212      21.423  19.123   3.262  1.00  6.42           C  
ATOM   3084  HB2 LYS A 212      22.006  19.838   2.680  1.00  6.42           H  
ATOM   3085  HB3 LYS A 212      20.797  19.672   3.965  1.00  6.42           H  
ATOM   3086  O   LYS A 212      24.233  17.865   2.631  1.00  6.42           O  
ATOM   3087  CG  LYS A 212      20.520  18.315   2.318  1.00  6.42           C  
ATOM   3088  HG2 LYS A 212      21.108  17.935   1.483  1.00  6.42           H  
ATOM   3089  HG3 LYS A 212      20.110  17.467   2.867  1.00  6.42           H  
ATOM   3090  CD  LYS A 212      19.354  19.151   1.778  1.00  6.42           C  
ATOM   3091  HD2 LYS A 212      19.727  19.979   1.174  1.00  6.42           H  
ATOM   3092  HD3 LYS A 212      18.795  19.543   2.627  1.00  6.42           H  
ATOM   3093  CE  LYS A 212      18.451  18.240   0.932  1.00  6.42           C  
ATOM   3094  HE2 LYS A 212      18.754  18.288  -0.114  1.00  6.42           H  
ATOM   3095  HE3 LYS A 212      18.615  17.213   1.260  1.00  6.42           H  
ATOM   3096  NZ  LYS A 212      17.009  18.553   1.105  1.00  6.42           N  
ATOM   3097  HZ1 LYS A 212      16.434  17.872   0.629  1.00  6.42           H  
ATOM   3098  HZ2 LYS A 212      16.753  18.450   2.076  1.00  6.42           H  
ATOM   3099  HZ3 LYS A 212      16.772  19.483   0.792  1.00  6.42           H  
ATOM   3100  N   GLY A 213      22.922  16.080   3.009  1.00  6.58           N  
ATOM   3101  H   GLY A 213      22.129  15.715   3.519  1.00  6.58           H  
ATOM   3102  CA  GLY A 213      23.653  15.174   2.128  1.00  6.58           C  
ATOM   3103  HA2 GLY A 213      23.430  15.427   1.092  1.00  6.58           H  
ATOM   3104  HA3 GLY A 213      24.723  15.300   2.292  1.00  6.58           H  
ATOM   3105  C   GLY A 213      23.299  13.707   2.346  1.00  6.58           C  
ATOM   3106  O   GLY A 213      22.327  13.375   3.010  1.00  6.58           O  
ATOM   3107  N   LYS A 214      24.108  12.808   1.787  1.00  6.82           N  
ATOM   3108  H   LYS A 214      24.890  13.145   1.245  1.00  6.82           H  
ATOM   3109  CA  LYS A 214      23.852  11.357   1.834  1.00  6.82           C  
ATOM   3110  HA  LYS A 214      22.777  11.187   1.783  1.00  6.82           H  
ATOM   3111  C   LYS A 214      24.316  10.676   3.119  1.00  6.82           C  
ATOM   3112  CB  LYS A 214      24.505  10.687   0.624  1.00  6.82           C  
ATOM   3113  HB2 LYS A 214      25.574  10.900   0.618  1.00  6.82           H  
ATOM   3114  HB3 LYS A 214      24.366   9.609   0.703  1.00  6.82           H  
ATOM   3115  O   LYS A 214      23.909   9.547   3.383  1.00  6.82           O  
ATOM   3116  CG  LYS A 214      23.861  11.174  -0.676  1.00  6.82           C  
ATOM   3117  HG2 LYS A 214      24.036  12.242  -0.806  1.00  6.82           H  
ATOM   3118  HG3 LYS A 214      22.787  10.993  -0.634  1.00  6.82           H  
ATOM   3119  CD  LYS A 214      24.455  10.422  -1.864  1.00  6.82           C  
ATOM   3120  HD2 LYS A 214      25.524  10.626  -1.924  1.00  6.82           H  
ATOM   3121  HD3 LYS A 214      24.289   9.353  -1.733  1.00  6.82           H  
ATOM   3122  CE  LYS A 214      23.747  10.913  -3.123  1.00  6.82           C  
ATOM   3123  HE2 LYS A 214      22.677  10.743  -3.003  1.00  6.82           H  
ATOM   3124  HE3 LYS A 214      23.893  11.990  -3.206  1.00  6.82           H  
ATOM   3125  NZ  LYS A 214      24.259  10.216  -4.324  1.00  6.82           N  
ATOM   3126  HZ1 LYS A 214      24.102   9.222  -4.233  1.00  6.82           H  
ATOM   3127  HZ2 LYS A 214      23.775  10.555  -5.143  1.00  6.82           H  
ATOM   3128  HZ3 LYS A 214      25.249  10.391  -4.425  1.00  6.82           H  
ATOM   3129  N   GLU A 215      25.176  11.339   3.885  1.00  6.86           N  
ATOM   3130  H   GLU A 215      25.414  12.291   3.644  1.00  6.86           H  
ATOM   3131  CA  GLU A 215      25.696  10.800   5.136  1.00  6.86           C  
ATOM   3132  HA  GLU A 215      25.963   9.758   4.962  1.00  6.86           H  
ATOM   3133  C   GLU A 215      24.623  10.865   6.232  1.00  6.86           C  
ATOM   3134  CB  GLU A 215      26.967  11.545   5.572  1.00  6.86           C  
ATOM   3135  HB2 GLU A 215      26.764  12.616   5.604  1.00  6.86           H  
ATOM   3136  HB3 GLU A 215      27.233  11.227   6.581  1.00  6.86           H  
ATOM   3137  O   GLU A 215      24.059  11.935   6.468  1.00  6.86           O  
ATOM   3138  CG  GLU A 215      28.164  11.291   4.640  1.00  6.86           C  
ATOM   3139  HG2 GLU A 215      27.934  11.705   3.659  1.00  6.86           H  
ATOM   3140  HG3 GLU A 215      29.025  11.833   5.030  1.00  6.86           H  
ATOM   3141  CD  GLU A 215      28.527   9.801   4.504  1.00  6.86           C  
ATOM   3142  OE1 GLU A 215      29.015   9.430   3.413  1.00  6.86           O  
ATOM   3143  OE2 GLU A 215      28.267   9.034   5.460  1.00  6.86           O  
ATOM   3144  N   PRO A 216      24.341   9.754   6.933  1.00  6.32           N  
ATOM   3145  CA  PRO A 216      23.309   9.702   7.962  1.00  6.32           C  
ATOM   3146  HA  PRO A 216      22.453  10.310   7.672  1.00  6.32           H  
ATOM   3147  C   PRO A 216      23.804  10.201   9.326  1.00  6.32           C  
ATOM   3148  CB  PRO A 216      22.902   8.231   8.000  1.00  6.32           C  
ATOM   3149  HB2 PRO A 216      22.242   8.001   7.164  1.00  6.32           H  
ATOM   3150  HB3 PRO A 216      22.432   7.953   8.943  1.00  6.32           H  
ATOM   3151  O   PRO A 216      23.137   9.970  10.332  1.00  6.32           O  
ATOM   3152  CG  PRO A 216      24.226   7.523   7.764  1.00  6.32           C  
ATOM   3153  HG2 PRO A 216      24.093   6.512   7.379  1.00  6.32           H  
ATOM   3154  HG3 PRO A 216      24.768   7.510   8.710  1.00  6.32           H  
ATOM   3155  CD  PRO A 216      24.925   8.430   6.751  1.00  6.32           C  
ATOM   3156  HD2 PRO A 216      24.715   8.078   5.742  1.00  6.32           H  
ATOM   3157  HD3 PRO A 216      26.000   8.444   6.931  1.00  6.32           H  
ATOM   3158  N   TYR A 217      24.970  10.846   9.377  1.00  6.43           N  
ATOM   3159  H   TYR A 217      25.424  11.081   8.506  1.00  6.43           H  
ATOM   3160  CA  TYR A 217      25.618  11.298  10.601  1.00  6.43           C  
ATOM   3161  HA  TYR A 217      24.955  11.122  11.448  1.00  6.43           H  
ATOM   3162  C   TYR A 217      25.916  12.792  10.517  1.00  6.43           C  
ATOM   3163  CB  TYR A 217      26.916  10.511  10.844  1.00  6.43           C  
ATOM   3164  HB2 TYR A 217      27.322  10.802  11.813  1.00  6.43           H  
ATOM   3165  HB3 TYR A 217      27.647  10.799  10.089  1.00  6.43           H  
ATOM   3166  O   TYR A 217      26.448  13.268   9.512  1.00  6.43           O  
ATOM   3167  CG  TYR A 217      26.763   9.002  10.818  1.00  6.43           C  
ATOM   3168  CD1 TYR A 217      26.214   8.335  11.928  1.00  6.43           C  
ATOM   3169  HD1 TYR A 217      25.921   8.896  12.803  1.00  6.43           H  
ATOM   3170  CD2 TYR A 217      27.170   8.267   9.686  1.00  6.43           C  
ATOM   3171  HD2 TYR A 217      27.608   8.775   8.840  1.00  6.43           H  
ATOM   3172  CE1 TYR A 217      26.033   6.941  11.891  1.00  6.43           C  
ATOM   3173  HE1 TYR A 217      25.597   6.431  12.738  1.00  6.43           H  
ATOM   3174  CE2 TYR A 217      26.999   6.868   9.652  1.00  6.43           C  
ATOM   3175  HE2 TYR A 217      27.302   6.303   8.783  1.00  6.43           H  
ATOM   3176  OH  TYR A 217      26.152   4.873  10.706  1.00  6.43           O  
ATOM   3177  HH  TYR A 217      25.711   4.629  11.523  1.00  6.43           H  
ATOM   3178  CZ  TYR A 217      26.396   6.209  10.745  1.00  6.43           C  
ATOM   3179  N   LEU A 218      25.641  13.515  11.598  1.00  6.42           N  
ATOM   3180  H   LEU A 218      25.170  13.061  12.367  1.00  6.42           H  
ATOM   3181  CA  LEU A 218      26.193  14.846  11.827  1.00  6.42           C  
ATOM   3182  HA  LEU A 218      26.694  15.195  10.924  1.00  6.42           H  
ATOM   3183  C   LEU A 218      27.223  14.753  12.947  1.00  6.42           C  
ATOM   3184  CB  LEU A 218      25.065  15.834  12.164  1.00  6.42           C  
ATOM   3185  HB2 LEU A 218      24.388  15.898  11.312  1.00  6.42           H  
ATOM   3186  HB3 LEU A 218      24.507  15.443  13.015  1.00  6.42           H  
ATOM   3187  O   LEU A 218      26.872  14.391  14.066  1.00  6.42           O  
ATOM   3188  CG  LEU A 218      25.567  17.245  12.524  1.00  6.42           C  
ATOM   3189  HG  LEU A 218      26.360  17.186  13.269  1.00  6.42           H  
ATOM   3190  CD1 LEU A 218      26.102  17.980  11.296  1.00  6.42           C  
ATOM   3191 HD11 LEU A 218      26.940  17.434  10.864  1.00  6.42           H  
ATOM   3192 HD12 LEU A 218      26.456  18.969  11.588  1.00  6.42           H  
ATOM   3193 HD13 LEU A 218      25.310  18.080  10.553  1.00  6.42           H  
ATOM   3194  CD2 LEU A 218      24.442  18.082  13.125  1.00  6.42           C  
ATOM   3195 HD21 LEU A 218      24.110  17.618  14.054  1.00  6.42           H  
ATOM   3196 HD22 LEU A 218      23.611  18.160  12.423  1.00  6.42           H  
ATOM   3197 HD23 LEU A 218      24.815  19.077  13.366  1.00  6.42           H  
ATOM   3198  N   THR A 219      28.462  15.139  12.660  1.00  6.73           N  
ATOM   3199  H   THR A 219      28.686  15.407  11.712  1.00  6.73           H  
ATOM   3200  CA  THR A 219      29.527  15.226  13.664  1.00  6.73           C  
ATOM   3201  HA  THR A 219      29.166  14.806  14.603  1.00  6.73           H  
ATOM   3202  C   THR A 219      29.899  16.683  13.895  1.00  6.73           C  
ATOM   3203  CB  THR A 219      30.755  14.400  13.264  1.00  6.73           C  
ATOM   3204  HB  THR A 219      31.191  14.806  12.352  1.00  6.73           H  
ATOM   3205  O   THR A 219      30.189  17.407  12.941  1.00  6.73           O  
ATOM   3206  CG2 THR A 219      31.822  14.376  14.360  1.00  6.73           C  
ATOM   3207 HG21 THR A 219      32.617  13.677  14.097  1.00  6.73           H  
ATOM   3208 HG22 THR A 219      31.383  14.082  15.313  1.00  6.73           H  
ATOM   3209 HG23 THR A 219      32.265  15.365  14.471  1.00  6.73           H  
ATOM   3210  OG1 THR A 219      30.373  13.065  13.028  1.00  6.73           O  
ATOM   3211  HG1 THR A 219      31.144  12.514  13.180  1.00  6.73           H  
ATOM   3212  N   LYS A 220      29.923  17.113  15.157  1.00  7.72           N  
ATOM   3213  H   LYS A 220      29.659  16.459  15.880  1.00  7.72           H  
ATOM   3214  CA  LYS A 220      30.423  18.423  15.578  1.00  7.72           C  
ATOM   3215  HA  LYS A 220      30.850  18.936  14.716  1.00  7.72           H  
ATOM   3216  C   LYS A 220      31.529  18.234  16.606  1.00  7.72           C  
ATOM   3217  CB  LYS A 220      29.267  19.277  16.116  1.00  7.72           C  
ATOM   3218  HB2 LYS A 220      28.833  18.811  17.000  1.00  7.72           H  
ATOM   3219  HB3 LYS A 220      28.499  19.356  15.347  1.00  7.72           H  
ATOM   3220  O   LYS A 220      31.292  17.687  17.676  1.00  7.72           O  
ATOM   3221  CG  LYS A 220      29.777  20.678  16.470  1.00  7.72           C  
ATOM   3222  HG2 LYS A 220      30.315  21.081  15.612  1.00  7.72           H  
ATOM   3223  HG3 LYS A 220      30.465  20.619  17.313  1.00  7.72           H  
ATOM   3224  CD  LYS A 220      28.638  21.634  16.823  1.00  7.72           C  
ATOM   3225  HD2 LYS A 220      27.945  21.695  15.984  1.00  7.72           H  
ATOM   3226  HD3 LYS A 220      28.112  21.287  17.713  1.00  7.72           H  
ATOM   3227  CE  LYS A 220      29.274  22.998  17.092  1.00  7.72           C  
ATOM   3228  HE2 LYS A 220      29.721  22.974  18.086  1.00  7.72           H  
ATOM   3229  HE3 LYS A 220      30.072  23.173  16.370  1.00  7.72           H  
ATOM   3230  NZ  LYS A 220      28.286  24.090  17.027  1.00  7.72           N  
ATOM   3231  HZ1 LYS A 220      27.811  24.164  16.139  1.00  7.72           H  
ATOM   3232  HZ2 LYS A 220      27.618  23.933  17.768  1.00  7.72           H  
ATOM   3233  HZ3 LYS A 220      28.711  24.957  17.325  1.00  7.72           H  
ATOM   3234  N   SER A 221      32.728  18.690  16.270  1.00  8.02           N  
ATOM   3235  H   SER A 221      32.862  19.133  15.372  1.00  8.02           H  
ATOM   3236  CA  SER A 221      33.901  18.534  17.125  1.00  8.02           C  
ATOM   3237  HA  SER A 221      33.818  17.567  17.621  1.00  8.02           H  
ATOM   3238  C   SER A 221      34.004  19.611  18.201  1.00  8.02           C  
ATOM   3239  CB  SER A 221      35.171  18.545  16.275  1.00  8.02           C  
ATOM   3240  HB2 SER A 221      36.045  18.458  16.921  1.00  8.02           H  
ATOM   3241  HB3 SER A 221      35.158  17.700  15.586  1.00  8.02           H  
ATOM   3242  O   SER A 221      33.666  20.763  17.926  1.00  8.02           O  
ATOM   3243  OG  SER A 221      35.222  19.763  15.543  1.00  8.02           O  
ATOM   3244  HG  SER A 221      34.972  20.462  16.152  1.00  8.02           H  
ATOM   3245  N   MET A 222      34.589  19.265  19.352  1.00  9.53           N  
ATOM   3246  H   MET A 222      34.814  18.289  19.479  1.00  9.53           H  
ATOM   3247  CA  MET A 222      34.868  20.183  20.469  1.00  9.53           C  
ATOM   3248  HA  MET A 222      35.161  19.555  21.311  1.00  9.53           H  
ATOM   3249  C   MET A 222      33.644  20.982  20.939  1.00  9.53           C  
ATOM   3250  CB  MET A 222      36.048  21.123  20.162  1.00  9.53           C  
ATOM   3251  HB2 MET A 222      36.191  21.779  21.021  1.00  9.53           H  
ATOM   3252  HB3 MET A 222      35.806  21.743  19.299  1.00  9.53           H  
ATOM   3253  O   MET A 222      33.666  22.215  20.958  1.00  9.53           O  
ATOM   3254  CG  MET A 222      37.375  20.408  19.919  1.00  9.53           C  
ATOM   3255  HG2 MET A 222      37.343  19.904  18.954  1.00  9.53           H  
ATOM   3256  HG3 MET A 222      37.504  19.651  20.693  1.00  9.53           H  
ATOM   3257  SD  MET A 222      38.814  21.522  19.978  1.00  9.53           S  
ATOM   3258  CE  MET A 222      38.499  22.564  18.529  1.00  9.53           C  
ATOM   3259  HE1 MET A 222      38.418  21.937  17.641  1.00  9.53           H  
ATOM   3260  HE2 MET A 222      37.570  23.118  18.667  1.00  9.53           H  
ATOM   3261  HE3 MET A 222      39.321  23.268  18.403  1.00  9.53           H  
ATOM   3262  N   VAL A 223      32.573  20.288  21.316  1.00  8.27           N  
ATOM   3263  H   VAL A 223      32.609  19.278  21.308  1.00  8.27           H  
ATOM   3264  CA  VAL A 223      31.314  20.961  21.653  1.00  8.27           C  
ATOM   3265  HA  VAL A 223      31.104  21.648  20.832  1.00  8.27           H  
ATOM   3266  C   VAL A 223      31.394  21.828  22.907  1.00  8.27           C  
ATOM   3267  CB  VAL A 223      30.121  20.005  21.734  1.00  8.27           C  
ATOM   3268  HB  VAL A 223      29.236  20.593  21.976  1.00  8.27           H  
ATOM   3269  O   VAL A 223      32.087  21.511  23.882  1.00  8.27           O  
ATOM   3270  CG1 VAL A 223      29.875  19.366  20.368  1.00  8.27           C  
ATOM   3271 HG11 VAL A 223      29.985  20.115  19.584  1.00  8.27           H  
ATOM   3272 HG12 VAL A 223      28.846  19.007  20.343  1.00  8.27           H  
ATOM   3273 HG13 VAL A 223      30.576  18.549  20.196  1.00  8.27           H  
ATOM   3274  CG2 VAL A 223      30.265  18.929  22.814  1.00  8.27           C  
ATOM   3275 HG21 VAL A 223      30.291  19.387  23.802  1.00  8.27           H  
ATOM   3276 HG22 VAL A 223      31.172  18.342  22.671  1.00  8.27           H  
ATOM   3277 HG23 VAL A 223      29.407  18.259  22.760  1.00  8.27           H  
ATOM   3278  N   GLY A 224      30.650  22.931  22.877  1.00  7.92           N  
ATOM   3279  H   GLY A 224      30.112  23.101  22.039  1.00  7.92           H  
ATOM   3280  CA  GLY A 224      30.492  23.873  23.981  1.00  7.92           C  
ATOM   3281  HA2 GLY A 224      30.757  24.870  23.628  1.00  7.92           H  
ATOM   3282  HA3 GLY A 224      31.170  23.606  24.791  1.00  7.92           H  
ATOM   3283  C   GLY A 224      29.058  23.915  24.520  1.00  7.92           C  
ATOM   3284  O   GLY A 224      28.158  23.317  23.937  1.00  7.92           O  
ATOM   3285  N   PRO A 225      28.805  24.617  25.639  1.00  7.91           N  
ATOM   3286  CA  PRO A 225      27.454  24.785  26.186  1.00  7.91           C  
ATOM   3287  HA  PRO A 225      27.099  23.820  26.545  1.00  7.91           H  
ATOM   3288  C   PRO A 225      26.430  25.342  25.182  1.00  7.91           C  
ATOM   3289  CB  PRO A 225      27.625  25.741  27.370  1.00  7.91           C  
ATOM   3290  HB2 PRO A 225      26.928  25.509  28.175  1.00  7.91           H  
ATOM   3291  HB3 PRO A 225      27.495  26.772  27.042  1.00  7.91           H  
ATOM   3292  O   PRO A 225      25.248  25.030  25.274  1.00  7.91           O  
ATOM   3293  CG  PRO A 225      29.077  25.532  27.798  1.00  7.91           C  
ATOM   3294  HG2 PRO A 225      29.149  24.643  28.425  1.00  7.91           H  
ATOM   3295  HG3 PRO A 225      29.477  26.404  28.315  1.00  7.91           H  
ATOM   3296  CD  PRO A 225      29.789  25.284  26.472  1.00  7.91           C  
ATOM   3297  HD2 PRO A 225      30.065  26.233  26.012  1.00  7.91           H  
ATOM   3298  HD3 PRO A 225      30.672  24.665  26.633  1.00  7.91           H  
ATOM   3299  N   GLU A 226      26.874  26.134  24.205  1.00  8.36           N  
ATOM   3300  H   GLU A 226      27.860  26.350  24.177  1.00  8.36           H  
ATOM   3301  CA  GLU A 226      26.062  26.676  23.110  1.00  8.36           C  
ATOM   3302  HA  GLU A 226      25.201  27.182  23.547  1.00  8.36           H  
ATOM   3303  C   GLU A 226      25.496  25.608  22.160  1.00  8.36           C  
ATOM   3304  CB  GLU A 226      26.880  27.721  22.324  1.00  8.36           C  
ATOM   3305  HB2 GLU A 226      26.197  28.199  21.622  1.00  8.36           H  
ATOM   3306  HB3 GLU A 226      27.220  28.501  23.005  1.00  8.36           H  
ATOM   3307  O   GLU A 226      24.557  25.887  21.410  1.00  8.36           O  
ATOM   3308  CG  GLU A 226      28.082  27.192  21.507  1.00  8.36           C  
ATOM   3309  HG2 GLU A 226      28.281  27.929  20.729  1.00  8.36           H  
ATOM   3310  HG3 GLU A 226      27.809  26.267  20.999  1.00  8.36           H  
ATOM   3311  CD  GLU A 226      29.390  26.984  22.296  1.00  8.36           C  
ATOM   3312  OE1 GLU A 226      30.444  26.855  21.639  1.00  8.36           O  
ATOM   3313  OE2 GLU A 226      29.373  26.992  23.552  1.00  8.36           O  
ATOM   3314  N   ASP A 227      26.046  24.394  22.204  1.00  7.03           N  
ATOM   3315  H   ASP A 227      26.823  24.245  22.832  1.00  7.03           H  
ATOM   3316  CA  ASP A 227      25.629  23.259  21.382  1.00  7.03           C  
ATOM   3317  HA  ASP A 227      25.216  23.639  20.447  1.00  7.03           H  
ATOM   3318  C   ASP A 227      24.528  22.424  22.030  1.00  7.03           C  
ATOM   3319  CB  ASP A 227      26.849  22.391  21.048  1.00  7.03           C  
ATOM   3320  HB2 ASP A 227      26.527  21.541  20.446  1.00  7.03           H  
ATOM   3321  HB3 ASP A 227      27.299  22.005  21.962  1.00  7.03           H  
ATOM   3322  O   ASP A 227      23.875  21.641  21.334  1.00  7.03           O  
ATOM   3323  CG  ASP A 227      27.864  23.185  20.243  1.00  7.03           C  
ATOM   3324  OD1 ASP A 227      27.400  23.990  19.406  1.00  7.03           O  
ATOM   3325  OD2 ASP A 227      29.082  22.935  20.352  1.00  7.03           O  
ATOM   3326  N   ALA A 228      24.267  22.620  23.325  1.00  6.72           N  
ATOM   3327  H   ALA A 228      24.794  23.326  23.819  1.00  6.72           H  
ATOM   3328  CA  ALA A 228      23.170  21.972  24.034  1.00  6.72           C  
ATOM   3329  HA  ALA A 228      23.250  20.896  23.875  1.00  6.72           H  
ATOM   3330  C   ALA A 228      21.809  22.445  23.508  1.00  6.72           C  
ATOM   3331  CB  ALA A 228      23.299  22.258  25.532  1.00  6.72           C  
ATOM   3332  HB1 ALA A 228      24.283  21.958  25.894  1.00  6.72           H  
ATOM   3333  HB2 ALA A 228      22.534  21.704  26.076  1.00  6.72           H  
ATOM   3334  HB3 ALA A 228      23.161  23.324  25.717  1.00  6.72           H  
ATOM   3335  O   ALA A 228      21.669  23.598  23.107  1.00  6.72           O  
ATOM   3336  N   GLY A 229      20.809  21.572  23.491  1.00  6.90           N  
ATOM   3337  H   GLY A 229      20.972  20.654  23.880  1.00  6.90           H  
ATOM   3338  CA  GLY A 229      19.459  21.852  23.006  1.00  6.90           C  
ATOM   3339  HA2 GLY A 229      19.386  22.879  22.649  1.00  6.90           H  
ATOM   3340  HA3 GLY A 229      18.759  21.734  23.833  1.00  6.90           H  
ATOM   3341  C   GLY A 229      19.019  20.910  21.891  1.00  6.90           C  
ATOM   3342  O   GLY A 229      19.598  19.845  21.676  1.00  6.90           O  
ATOM   3343  N   ASN A 230      17.988  21.327  21.160  1.00  6.45           N  
ATOM   3344  H   ASN A 230      17.588  22.233  21.360  1.00  6.45           H  
ATOM   3345  CA  ASN A 230      17.238  20.439  20.282  1.00  6.45           C  
ATOM   3346  HA  ASN A 230      17.315  19.431  20.690  1.00  6.45           H  
ATOM   3347  C   ASN A 230      17.786  20.400  18.852  1.00  6.45           C  
ATOM   3348  CB  ASN A 230      15.755  20.826  20.334  1.00  6.45           C  
ATOM   3349  HB2 ASN A 230      15.630  21.872  20.054  1.00  6.45           H  
ATOM   3350  HB3 ASN A 230      15.193  20.201  19.640  1.00  6.45           H  
ATOM   3351  O   ASN A 230      18.147  21.421  18.259  1.00  6.45           O  
ATOM   3352  CG  ASN A 230      15.185  20.587  21.716  1.00  6.45           C  
ATOM   3353  ND2 ASN A 230      14.853  21.616  22.458  1.00  6.45           N  
ATOM   3354 HD21 ASN A 230      14.929  22.567  22.126  1.00  6.45           H  
ATOM   3355 HD22 ASN A 230      14.536  21.367  23.384  1.00  6.45           H  
ATOM   3356  OD1 ASN A 230      15.055  19.467  22.153  1.00  6.45           O  
ATOM   3357  N   TYR A 231      17.784  19.210  18.262  1.00  6.21           N  
ATOM   3358  H   TYR A 231      17.486  18.419  18.815  1.00  6.21           H  
ATOM   3359  CA  TYR A 231      18.108  18.980  16.859  1.00  6.21           C  
ATOM   3360  HA  TYR A 231      18.089  19.935  16.333  1.00  6.21           H  
ATOM   3361  C   TYR A 231      17.066  18.076  16.207  1.00  6.21           C  
ATOM   3362  CB  TYR A 231      19.511  18.379  16.702  1.00  6.21           C  
ATOM   3363  HB2 TYR A 231      19.547  17.420  17.220  1.00  6.21           H  
ATOM   3364  HB3 TYR A 231      19.683  18.169  15.646  1.00  6.21           H  
ATOM   3365  O   TYR A 231      16.351  17.322  16.867  1.00  6.21           O  
ATOM   3366  CG  TYR A 231      20.654  19.233  17.207  1.00  6.21           C  
ATOM   3367  CD1 TYR A 231      21.438  19.963  16.295  1.00  6.21           C  
ATOM   3368  HD1 TYR A 231      21.189  19.938  15.244  1.00  6.21           H  
ATOM   3369  CD2 TYR A 231      20.975  19.245  18.576  1.00  6.21           C  
ATOM   3370  HD2 TYR A 231      20.379  18.683  19.280  1.00  6.21           H  
ATOM   3371  CE1 TYR A 231      22.548  20.700  16.753  1.00  6.21           C  
ATOM   3372  HE1 TYR A 231      23.172  21.258  16.071  1.00  6.21           H  
ATOM   3373  CE2 TYR A 231      22.087  19.972  19.032  1.00  6.21           C  
ATOM   3374  HE2 TYR A 231      22.340  19.959  20.082  1.00  6.21           H  
ATOM   3375  OH  TYR A 231      23.920  21.453  18.561  1.00  6.21           O  
ATOM   3376  HH  TYR A 231      24.008  21.401  19.516  1.00  6.21           H  
ATOM   3377  CZ  TYR A 231      22.875  20.705  18.122  1.00  6.21           C  
ATOM   3378  N   ARG A 232      17.004  18.119  14.878  1.00  6.57           N  
ATOM   3379  H   ARG A 232      17.603  18.780  14.405  1.00  6.57           H  
ATOM   3380  CA  ARG A 232      16.109  17.285  14.078  1.00  6.57           C  
ATOM   3381  HA  ARG A 232      15.782  16.434  14.675  1.00  6.57           H  
ATOM   3382  C   ARG A 232      16.853  16.750  12.870  1.00  6.57           C  
ATOM   3383  CB  ARG A 232      14.872  18.121  13.713  1.00  6.57           C  
ATOM   3384  HB2 ARG A 232      15.163  18.955  13.075  1.00  6.57           H  
ATOM   3385  HB3 ARG A 232      14.461  18.530  14.636  1.00  6.57           H  
ATOM   3386  O   ARG A 232      17.462  17.520  12.136  1.00  6.57           O  
ATOM   3387  CG  ARG A 232      13.770  17.315  13.017  1.00  6.57           C  
ATOM   3388  HG2 ARG A 232      13.577  16.412  13.596  1.00  6.57           H  
ATOM   3389  HG3 ARG A 232      14.087  17.026  12.015  1.00  6.57           H  
ATOM   3390  CD  ARG A 232      12.468  18.131  12.946  1.00  6.57           C  
ATOM   3391  HD2 ARG A 232      11.648  17.461  12.689  1.00  6.57           H  
ATOM   3392  HD3 ARG A 232      12.251  18.536  13.934  1.00  6.57           H  
ATOM   3393  NE  ARG A 232      12.532  19.253  11.986  1.00  6.57           N  
ATOM   3394  HE  ARG A 232      12.738  20.169  12.359  1.00  6.57           H  
ATOM   3395  NH1 ARG A 232      11.446  18.259  10.223  1.00  6.57           N  
ATOM   3396 HH11 ARG A 232      11.079  18.331   9.284  1.00  6.57           H  
ATOM   3397 HH12 ARG A 232      11.322  17.424  10.777  1.00  6.57           H  
ATOM   3398  NH2 ARG A 232      12.191  20.302   9.980  1.00  6.57           N  
ATOM   3399 HH21 ARG A 232      12.576  21.141  10.389  1.00  6.57           H  
ATOM   3400 HH22 ARG A 232      11.760  20.359   9.069  1.00  6.57           H  
ATOM   3401  CZ  ARG A 232      12.069  19.272  10.748  1.00  6.57           C  
ATOM   3402  N   CYS A 233      16.794  15.445  12.651  1.00  6.32           N  
ATOM   3403  H   CYS A 233      16.253  14.881  13.290  1.00  6.32           H  
ATOM   3404  CA  CYS A 233      17.193  14.844  11.390  1.00  6.32           C  
ATOM   3405  HA  CYS A 233      17.784  15.556  10.814  1.00  6.32           H  
ATOM   3406  C   CYS A 233      15.950  14.484  10.583  1.00  6.32           C  
ATOM   3407  CB  CYS A 233      18.072  13.619  11.602  1.00  6.32           C  
ATOM   3408  HB2 CYS A 233      17.537  12.905  12.228  1.00  6.32           H  
ATOM   3409  HB3 CYS A 233      18.997  13.904  12.101  1.00  6.32           H  
ATOM   3410  O   CYS A 233      14.991  13.924  11.117  1.00  6.32           O  
ATOM   3411  SG  CYS A 233      18.472  12.826  10.028  1.00  6.32           S  
ATOM   3412  N   VAL A 234      15.996  14.778   9.290  1.00  6.92           N  
ATOM   3413  H   VAL A 234      16.810  15.268   8.948  1.00  6.92           H  
ATOM   3414  CA  VAL A 234      14.978  14.412   8.315  1.00  6.92           C  
ATOM   3415  HA  VAL A 234      14.232  13.770   8.784  1.00  6.92           H  
ATOM   3416  C   VAL A 234      15.644  13.659   7.180  1.00  6.92           C  
ATOM   3417  CB  VAL A 234      14.267  15.657   7.775  1.00  6.92           C  
ATOM   3418  HB  VAL A 234      14.987  16.288   7.254  1.00  6.92           H  
ATOM   3419  O   VAL A 234      16.587  14.166   6.581  1.00  6.92           O  
ATOM   3420  CG1 VAL A 234      13.155  15.279   6.798  1.00  6.92           C  
ATOM   3421 HG11 VAL A 234      13.568  14.795   5.913  1.00  6.92           H  
ATOM   3422 HG12 VAL A 234      12.433  14.616   7.274  1.00  6.92           H  
ATOM   3423 HG13 VAL A 234      12.654  16.189   6.468  1.00  6.92           H  
ATOM   3424  CG2 VAL A 234      13.641  16.476   8.904  1.00  6.92           C  
ATOM   3425 HG21 VAL A 234      12.932  15.864   9.462  1.00  6.92           H  
ATOM   3426 HG22 VAL A 234      13.136  17.336   8.464  1.00  6.92           H  
ATOM   3427 HG23 VAL A 234      14.414  16.850   9.576  1.00  6.92           H  
ATOM   3428  N   LEU A 235      15.144  12.471   6.863  1.00  6.75           N  
ATOM   3429  H   LEU A 235      14.357  12.136   7.400  1.00  6.75           H  
ATOM   3430  CA  LEU A 235      15.485  11.775   5.629  1.00  6.75           C  
ATOM   3431  HA  LEU A 235      16.385  12.213   5.197  1.00  6.75           H  
ATOM   3432  C   LEU A 235      14.342  11.946   4.641  1.00  6.75           C  
ATOM   3433  CB  LEU A 235      15.762  10.305   5.936  1.00  6.75           C  
ATOM   3434  HB2 LEU A 235      16.567  10.263   6.670  1.00  6.75           H  
ATOM   3435  HB3 LEU A 235      14.862   9.874   6.372  1.00  6.75           H  
ATOM   3436  O   LEU A 235      13.215  11.542   4.925  1.00  6.75           O  
ATOM   3437  CG  LEU A 235      16.132   9.451   4.712  1.00  6.75           C  
ATOM   3438  HG  LEU A 235      15.282   9.381   4.033  1.00  6.75           H  
ATOM   3439  CD1 LEU A 235      17.323   9.994   3.923  1.00  6.75           C  
ATOM   3440 HD11 LEU A 235      17.641   9.280   3.163  1.00  6.75           H  
ATOM   3441 HD12 LEU A 235      18.155  10.209   4.593  1.00  6.75           H  
ATOM   3442 HD13 LEU A 235      17.035  10.912   3.410  1.00  6.75           H  
ATOM   3443  CD2 LEU A 235      16.460   8.054   5.227  1.00  6.75           C  
ATOM   3444 HD21 LEU A 235      15.542   7.497   5.417  1.00  6.75           H  
ATOM   3445 HD22 LEU A 235      17.094   7.528   4.514  1.00  6.75           H  
ATOM   3446 HD23 LEU A 235      17.032   8.135   6.152  1.00  6.75           H  
ATOM   3447  N   ASP A 236      14.637  12.514   3.481  1.00  7.64           N  
ATOM   3448  H   ASP A 236      15.575  12.856   3.333  1.00  7.64           H  
ATOM   3449  CA  ASP A 236      13.642  12.764   2.443  1.00  7.64           C  
ATOM   3450  HA  ASP A 236      12.667  12.901   2.910  1.00  7.64           H  
ATOM   3451  C   ASP A 236      13.498  11.584   1.474  1.00  7.64           C  
ATOM   3452  CB  ASP A 236      13.992  14.067   1.706  1.00  7.64           C  
ATOM   3453  HB2 ASP A 236      13.428  14.115   0.774  1.00  7.64           H  
ATOM   3454  HB3 ASP A 236      15.056  14.069   1.468  1.00  7.64           H  
ATOM   3455  O   ASP A 236      14.428  10.802   1.241  1.00  7.64           O  
ATOM   3456  CG  ASP A 236      13.672  15.324   2.512  1.00  7.64           C  
ATOM   3457  OD1 ASP A 236      12.634  15.295   3.209  1.00  7.64           O  
ATOM   3458  OD2 ASP A 236      14.439  16.312   2.390  1.00  7.64           O  
ATOM   3459  N   THR A 237      12.332  11.498   0.838  1.00  8.14           N  
ATOM   3460  H   THR A 237      11.627  12.188   1.055  1.00  8.14           H  
ATOM   3461  CA  THR A 237      12.077  10.618  -0.310  1.00  8.14           C  
ATOM   3462  HA  THR A 237      12.929   9.951  -0.441  1.00  8.14           H  
ATOM   3463  C   THR A 237      11.917  11.424  -1.596  1.00  8.14           C  
ATOM   3464  CB  THR A 237      10.830   9.748  -0.119  1.00  8.14           C  
ATOM   3465  HB  THR A 237      10.766   9.042  -0.947  1.00  8.14           H  
ATOM   3466  O   THR A 237      11.681  12.628  -1.565  1.00  8.14           O  
ATOM   3467  CG2 THR A 237      10.803   8.960   1.177  1.00  8.14           C  
ATOM   3468 HG21 THR A 237      10.788   9.641   2.027  1.00  8.14           H  
ATOM   3469 HG22 THR A 237      11.690   8.327   1.211  1.00  8.14           H  
ATOM   3470 HG23 THR A 237       9.916   8.327   1.210  1.00  8.14           H  
ATOM   3471  OG1 THR A 237       9.687  10.551  -0.133  1.00  8.14           O  
ATOM   3472  HG1 THR A 237       9.765  11.153   0.610  1.00  8.14           H  
ATOM   3473  N   ILE A 238      11.977  10.750  -2.745  1.00 10.60           N  
ATOM   3474  H   ILE A 238      12.255   9.780  -2.705  1.00 10.60           H  
ATOM   3475  CA  ILE A 238      11.756  11.382  -4.054  1.00 10.60           C  
ATOM   3476  HA  ILE A 238      12.431  12.234  -4.145  1.00 10.60           H  
ATOM   3477  C   ILE A 238      10.326  11.937  -4.188  1.00 10.60           C  
ATOM   3478  CB  ILE A 238      12.083  10.375  -5.184  1.00 10.60           C  
ATOM   3479  HB  ILE A 238      11.475   9.483  -5.032  1.00 10.60           H  
ATOM   3480  O   ILE A 238      10.135  12.998  -4.776  1.00 10.60           O  
ATOM   3481  CG1 ILE A 238      13.575   9.966  -5.136  1.00 10.60           C  
ATOM   3482 HG12 ILE A 238      13.837   9.640  -4.129  1.00 10.60           H  
ATOM   3483 HG13 ILE A 238      14.197  10.829  -5.373  1.00 10.60           H  
ATOM   3484  CG2 ILE A 238      11.748  10.951  -6.574  1.00 10.60           C  
ATOM   3485 HG21 ILE A 238      10.685  11.174  -6.654  1.00 10.60           H  
ATOM   3486 HG22 ILE A 238      11.983  10.234  -7.361  1.00 10.60           H  
ATOM   3487 HG23 ILE A 238      12.312  11.869  -6.741  1.00 10.60           H  
ATOM   3488  CD1 ILE A 238      13.940   8.814  -6.081  1.00 10.60           C  
ATOM   3489 HD11 ILE A 238      14.944   8.464  -5.844  1.00 10.60           H  
ATOM   3490 HD12 ILE A 238      13.234   7.993  -5.959  1.00 10.60           H  
ATOM   3491 HD13 ILE A 238      13.930   9.153  -7.117  1.00 10.60           H  
ATOM   3492  N   ASN A 239       9.312  11.213  -3.698  1.00 17.16           N  
ATOM   3493  H   ASN A 239       9.526  10.332  -3.252  1.00 17.16           H  
ATOM   3494  CA  ASN A 239       7.902  11.534  -3.962  1.00 17.16           C  
ATOM   3495  HA  ASN A 239       7.819  12.609  -4.117  1.00 17.16           H  
ATOM   3496  C   ASN A 239       6.915  11.209  -2.824  1.00 17.16           C  
ATOM   3497  CB  ASN A 239       7.473  10.837  -5.270  1.00 17.16           C  
ATOM   3498  HB2 ASN A 239       6.479  11.194  -5.540  1.00 17.16           H  
ATOM   3499  HB3 ASN A 239       8.154  11.119  -6.073  1.00 17.16           H  
ATOM   3500  O   ASN A 239       5.726  11.446  -2.992  1.00 17.16           O  
ATOM   3501  CG  ASN A 239       7.427   9.320  -5.180  1.00 17.16           C  
ATOM   3502  ND2 ASN A 239       6.802   8.668  -6.130  1.00 17.16           N  
ATOM   3503 HD21 ASN A 239       6.786   7.661  -6.055  1.00 17.16           H  
ATOM   3504 HD22 ASN A 239       6.346   9.176  -6.875  1.00 17.16           H  
ATOM   3505  OD1 ASN A 239       7.944   8.688  -4.274  1.00 17.16           O  
ATOM   3506  N   GLN A 240       7.360  10.673  -1.685  1.00 19.65           N  
ATOM   3507  H   GLN A 240       8.355  10.549  -1.562  1.00 19.65           H  
ATOM   3508  CA  GLN A 240       6.513  10.296  -0.539  1.00 19.65           C  
ATOM   3509  HA  GLN A 240       5.469  10.341  -0.848  1.00 19.65           H  
ATOM   3510  C   GLN A 240       6.619  11.268   0.653  1.00 19.65           C  
ATOM   3511  CB  GLN A 240       6.771   8.834  -0.127  1.00 19.65           C  
ATOM   3512  HB2 GLN A 240       6.205   8.620   0.779  1.00 19.65           H  
ATOM   3513  HB3 GLN A 240       7.828   8.691   0.096  1.00 19.65           H  
ATOM   3514  O   GLN A 240       6.108  10.972   1.735  1.00 19.65           O  
ATOM   3515  CG  GLN A 240       6.340   7.814  -1.189  1.00 19.65           C  
ATOM   3516  HG2 GLN A 240       6.947   7.943  -2.086  1.00 19.65           H  
ATOM   3517  HG3 GLN A 240       6.521   6.808  -0.811  1.00 19.65           H  
ATOM   3518  CD  GLN A 240       4.860   7.941  -1.535  1.00 19.65           C  
ATOM   3519  NE2 GLN A 240       4.523   8.207  -2.776  1.00 19.65           N  
ATOM   3520 HE21 GLN A 240       3.572   8.516  -2.917  1.00 19.65           H  
ATOM   3521 HE22 GLN A 240       5.246   8.446  -3.440  1.00 19.65           H  
ATOM   3522  OE1 GLN A 240       3.982   7.814  -0.689  1.00 19.65           O  
ATOM   3523  N   GLY A 241       7.253  12.431   0.464  1.00 15.77           N  
ATOM   3524  H   GLY A 241       7.681  12.594  -0.436  1.00 15.77           H  
ATOM   3525  CA  GLY A 241       7.576  13.365   1.544  1.00 15.77           C  
ATOM   3526  HA2 GLY A 241       6.705  13.497   2.187  1.00 15.77           H  
ATOM   3527  HA3 GLY A 241       7.845  14.336   1.128  1.00 15.77           H  
ATOM   3528  C   GLY A 241       8.750  12.860   2.384  1.00 15.77           C  
ATOM   3529  O   GLY A 241       9.716  12.317   1.843  1.00 15.77           O  
ATOM   3530  N   HIS A 242       8.671  13.015   3.700  1.00 10.23           N  
ATOM   3531  H   HIS A 242       7.867  13.475   4.102  1.00 10.23           H  
ATOM   3532  CA  HIS A 242       9.707  12.532   4.610  1.00 10.23           C  
ATOM   3533  HA  HIS A 242      10.681  12.752   4.173  1.00 10.23           H  
ATOM   3534  C   HIS A 242       9.612  11.013   4.811  1.00 10.23           C  
ATOM   3535  CB  HIS A 242       9.625  13.297   5.935  1.00 10.23           C  
ATOM   3536  HB2 HIS A 242       8.682  13.060   6.427  1.00 10.23           H  
ATOM   3537  HB3 HIS A 242      10.437  12.966   6.583  1.00 10.23           H  
ATOM   3538  O   HIS A 242       8.540  10.471   5.076  1.00 10.23           O  
ATOM   3539  CG  HIS A 242       9.731  14.793   5.765  1.00 10.23           C  
ATOM   3540  CD2 HIS A 242       9.016  15.746   6.439  1.00 10.23           C  
ATOM   3541  HD2 HIS A 242       8.267  15.562   7.195  1.00 10.23           H  
ATOM   3542  ND1 HIS A 242      10.568  15.470   4.907  1.00 10.23           N  
ATOM   3543  HD1 HIS A 242      11.290  15.104   4.303  1.00 10.23           H  
ATOM   3544  CE1 HIS A 242      10.376  16.784   5.066  1.00 10.23           C  
ATOM   3545  HE1 HIS A 242      10.921  17.552   4.537  1.00 10.23           H  
ATOM   3546  NE2 HIS A 242       9.442  17.004   6.002  1.00 10.23           N  
ATOM   3547  N   ALA A 243      10.752  10.329   4.715  1.00  7.63           N  
ATOM   3548  H   ALA A 243      11.599  10.845   4.522  1.00  7.63           H  
ATOM   3549  CA  ALA A 243      10.898   8.934   5.110  1.00  7.63           C  
ATOM   3550  HA  ALA A 243      10.023   8.367   4.793  1.00  7.63           H  
ATOM   3551  C   ALA A 243      11.022   8.802   6.622  1.00  7.63           C  
ATOM   3552  CB  ALA A 243      12.140   8.327   4.453  1.00  7.63           C  
ATOM   3553  HB1 ALA A 243      12.009   8.268   3.373  1.00  7.63           H  
ATOM   3554  HB2 ALA A 243      12.293   7.315   4.829  1.00  7.63           H  
ATOM   3555  HB3 ALA A 243      13.023   8.923   4.681  1.00  7.63           H  
ATOM   3556  O   ALA A 243      10.374   7.946   7.206  1.00  7.63           O  
ATOM   3557  N   THR A 244      11.848   9.635   7.247  1.00  7.15           N  
ATOM   3558  H   THR A 244      12.323  10.340   6.702  1.00  7.15           H  
ATOM   3559  CA  THR A 244      12.200   9.510   8.664  1.00  7.15           C  
ATOM   3560  HA  THR A 244      11.417   8.973   9.201  1.00  7.15           H  
ATOM   3561  C   THR A 244      12.341  10.892   9.262  1.00  7.15           C  
ATOM   3562  CB  THR A 244      13.518   8.732   8.824  1.00  7.15           C  
ATOM   3563  HB  THR A 244      14.294   9.207   8.225  1.00  7.15           H  
ATOM   3564  O   THR A 244      12.989  11.750   8.664  1.00  7.15           O  
ATOM   3565  CG2 THR A 244      14.038   8.651  10.254  1.00  7.15           C  
ATOM   3566 HG21 THR A 244      14.410   9.630  10.557  1.00  7.15           H  
ATOM   3567 HG22 THR A 244      13.242   8.339  10.930  1.00  7.15           H  
ATOM   3568 HG23 THR A 244      14.865   7.942  10.310  1.00  7.15           H  
ATOM   3569  OG1 THR A 244      13.334   7.419   8.364  1.00  7.15           O  
ATOM   3570  HG1 THR A 244      14.186   6.977   8.341  1.00  7.15           H  
ATOM   3571  N   VAL A 245      11.783  11.090  10.453  1.00  7.13           N  
ATOM   3572  H   VAL A 245      11.206  10.365  10.856  1.00  7.13           H  
ATOM   3573  CA  VAL A 245      12.052  12.258  11.291  1.00  7.13           C  
ATOM   3574  HA  VAL A 245      12.876  12.826  10.860  1.00  7.13           H  
ATOM   3575  C   VAL A 245      12.478  11.759  12.664  1.00  7.13           C  
ATOM   3576  CB  VAL A 245      10.837  13.198  11.378  1.00  7.13           C  
ATOM   3577  HB  VAL A 245      10.007  12.686  11.865  1.00  7.13           H  
ATOM   3578  O   VAL A 245      11.729  11.038  13.318  1.00  7.13           O  
ATOM   3579  CG1 VAL A 245      11.186  14.456  12.186  1.00  7.13           C  
ATOM   3580 HG11 VAL A 245      12.048  14.956  11.743  1.00  7.13           H  
ATOM   3581 HG12 VAL A 245      11.419  14.183  13.215  1.00  7.13           H  
ATOM   3582 HG13 VAL A 245      10.332  15.132  12.201  1.00  7.13           H  
ATOM   3583  CG2 VAL A 245      10.378  13.649   9.982  1.00  7.13           C  
ATOM   3584 HG21 VAL A 245      11.210  14.096   9.438  1.00  7.13           H  
ATOM   3585 HG22 VAL A 245      10.003  12.793   9.420  1.00  7.13           H  
ATOM   3586 HG23 VAL A 245       9.568  14.373  10.071  1.00  7.13           H  
ATOM   3587  N   ILE A 246      13.689  12.121  13.081  1.00  6.60           N  
ATOM   3588  H   ILE A 246      14.231  12.732  12.488  1.00  6.60           H  
ATOM   3589  CA  ILE A 246      14.235  11.808  14.407  1.00  6.60           C  
ATOM   3590  HA  ILE A 246      13.479  11.304  15.009  1.00  6.60           H  
ATOM   3591  C   ILE A 246      14.567  13.126  15.090  1.00  6.60           C  
ATOM   3592  CB  ILE A 246      15.468  10.879  14.313  1.00  6.60           C  
ATOM   3593  HB  ILE A 246      16.199  11.344  13.652  1.00  6.60           H  
ATOM   3594  O   ILE A 246      15.175  14.009  14.478  1.00  6.60           O  
ATOM   3595  CG1 ILE A 246      15.066   9.505  13.730  1.00  6.60           C  
ATOM   3596 HG12 ILE A 246      14.434   9.652  12.854  1.00  6.60           H  
ATOM   3597 HG13 ILE A 246      14.484   8.954  14.468  1.00  6.60           H  
ATOM   3598  CG2 ILE A 246      16.118  10.674  15.697  1.00  6.60           C  
ATOM   3599 HG21 ILE A 246      16.473  11.624  16.097  1.00  6.60           H  
ATOM   3600 HG22 ILE A 246      15.397  10.251  16.396  1.00  6.60           H  
ATOM   3601 HG23 ILE A 246      16.989  10.023  15.624  1.00  6.60           H  
ATOM   3602  CD1 ILE A 246      16.259   8.650  13.288  1.00  6.60           C  
ATOM   3603 HD11 ILE A 246      16.881   8.381  14.142  1.00  6.60           H  
ATOM   3604 HD12 ILE A 246      16.859   9.202  12.564  1.00  6.60           H  
ATOM   3605 HD13 ILE A 246      15.892   7.740  12.815  1.00  6.60           H  
ATOM   3606  N   ARG A 247      14.177  13.260  16.355  1.00  6.50           N  
ATOM   3607  H   ARG A 247      13.703  12.484  16.795  1.00  6.50           H  
ATOM   3608  CA  ARG A 247      14.551  14.398  17.198  1.00  6.50           C  
ATOM   3609  HA  ARG A 247      14.940  15.204  16.576  1.00  6.50           H  
ATOM   3610  C   ARG A 247      15.685  14.011  18.138  1.00  6.50           C  
ATOM   3611  CB  ARG A 247      13.329  14.944  17.947  1.00  6.50           C  
ATOM   3612  HB2 ARG A 247      12.927  14.172  18.603  1.00  6.50           H  
ATOM   3613  HB3 ARG A 247      13.647  15.785  18.563  1.00  6.50           H  
ATOM   3614  O   ARG A 247      15.836  12.842  18.496  1.00  6.50           O  
ATOM   3615  CG  ARG A 247      12.230  15.419  16.983  1.00  6.50           C  
ATOM   3616  HG2 ARG A 247      11.785  14.557  16.485  1.00  6.50           H  
ATOM   3617  HG3 ARG A 247      12.661  16.082  16.233  1.00  6.50           H  
ATOM   3618  CD  ARG A 247      11.142  16.174  17.754  1.00  6.50           C  
ATOM   3619  HD2 ARG A 247      11.574  17.090  18.156  1.00  6.50           H  
ATOM   3620  HD3 ARG A 247      10.823  15.576  18.607  1.00  6.50           H  
ATOM   3621  NE  ARG A 247       9.989  16.519  16.890  1.00  6.50           N  
ATOM   3622  HE  ARG A 247      10.049  17.389  16.380  1.00  6.50           H  
ATOM   3623  NH1 ARG A 247       8.654  14.760  17.493  1.00  6.50           N  
ATOM   3624 HH11 ARG A 247       9.366  14.434  18.131  1.00  6.50           H  
ATOM   3625 HH12 ARG A 247       7.936  14.081  17.287  1.00  6.50           H  
ATOM   3626  NH2 ARG A 247       7.914  16.215  15.982  1.00  6.50           N  
ATOM   3627 HH21 ARG A 247       7.071  15.660  15.984  1.00  6.50           H  
ATOM   3628 HH22 ARG A 247       7.981  17.083  15.470  1.00  6.50           H  
ATOM   3629  CZ  ARG A 247       8.862  15.834  16.791  1.00  6.50           C  
ATOM   3630  N   TYR A 248      16.478  14.996  18.527  1.00  6.34           N  
ATOM   3631  H   TYR A 248      16.283  15.936  18.214  1.00  6.34           H  
ATOM   3632  CA  TYR A 248      17.556  14.823  19.488  1.00  6.34           C  
ATOM   3633  HA  TYR A 248      17.413  13.877  20.009  1.00  6.34           H  
ATOM   3634  C   TYR A 248      17.503  15.947  20.504  1.00  6.34           C  
ATOM   3635  CB  TYR A 248      18.933  14.800  18.815  1.00  6.34           C  
ATOM   3636  HB2 TYR A 248      19.200  15.817  18.528  1.00  6.34           H  
ATOM   3637  HB3 TYR A 248      19.667  14.486  19.558  1.00  6.34           H  
ATOM   3638  O   TYR A 248      17.369  17.107  20.116  1.00  6.34           O  
ATOM   3639  CG  TYR A 248      19.048  13.910  17.596  1.00  6.34           C  
ATOM   3640  CD1 TYR A 248      19.598  12.623  17.716  1.00  6.34           C  
ATOM   3641  HD1 TYR A 248      19.924  12.280  18.687  1.00  6.34           H  
ATOM   3642  CD2 TYR A 248      18.598  14.370  16.346  1.00  6.34           C  
ATOM   3643  HD2 TYR A 248      18.163  15.355  16.262  1.00  6.34           H  
ATOM   3644  CE1 TYR A 248      19.720  11.796  16.583  1.00  6.34           C  
ATOM   3645  HE1 TYR A 248      20.173  10.819  16.664  1.00  6.34           H  
ATOM   3646  CE2 TYR A 248      18.677  13.533  15.222  1.00  6.34           C  
ATOM   3647  HE2 TYR A 248      18.299  13.869  14.268  1.00  6.34           H  
ATOM   3648  OH  TYR A 248      19.314  11.453  14.242  1.00  6.34           O  
ATOM   3649  HH  TYR A 248      19.794  10.643  14.431  1.00  6.34           H  
ATOM   3650  CZ  TYR A 248      19.241  12.249  15.337  1.00  6.34           C  
ATOM   3651  N   ASP A 249      17.695  15.590  21.761  1.00  6.29           N  
ATOM   3652  H   ASP A 249      17.803  14.610  21.981  1.00  6.29           H  
ATOM   3653  CA  ASP A 249      17.901  16.526  22.855  1.00  6.29           C  
ATOM   3654  HA  ASP A 249      17.778  17.553  22.510  1.00  6.29           H  
ATOM   3655  C   ASP A 249      19.330  16.352  23.364  1.00  6.29           C  
ATOM   3656  CB  ASP A 249      16.851  16.285  23.939  1.00  6.29           C  
ATOM   3657  HB2 ASP A 249      16.869  15.235  24.232  1.00  6.29           H  
ATOM   3658  HB3 ASP A 249      15.865  16.516  23.535  1.00  6.29           H  
ATOM   3659  O   ASP A 249      19.706  15.277  23.835  1.00  6.29           O  
ATOM   3660  CG  ASP A 249      17.102  17.162  25.163  1.00  6.29           C  
ATOM   3661  OD1 ASP A 249      17.678  18.264  24.999  1.00  6.29           O  
ATOM   3662  OD2 ASP A 249      16.792  16.671  26.272  1.00  6.29           O  
ATOM   3663  N   VAL A 250      20.157  17.378  23.179  1.00  6.29           N  
ATOM   3664  H   VAL A 250      19.765  18.246  22.844  1.00  6.29           H  
ATOM   3665  CA  VAL A 250      21.586  17.326  23.486  1.00  6.29           C  
ATOM   3666  HA  VAL A 250      21.877  16.285  23.633  1.00  6.29           H  
ATOM   3667  C   VAL A 250      21.867  18.078  24.774  1.00  6.29           C  
ATOM   3668  CB  VAL A 250      22.438  17.864  22.325  1.00  6.29           C  
ATOM   3669  HB  VAL A 250      22.149  18.894  22.115  1.00  6.29           H  
ATOM   3670  O   VAL A 250      21.670  19.288  24.852  1.00  6.29           O  
ATOM   3671  CG1 VAL A 250      23.935  17.843  22.662  1.00  6.29           C  
ATOM   3672 HG11 VAL A 250      24.510  18.189  21.803  1.00  6.29           H  
ATOM   3673 HG12 VAL A 250      24.244  16.831  22.924  1.00  6.29           H  
ATOM   3674 HG13 VAL A 250      24.149  18.509  23.498  1.00  6.29           H  
ATOM   3675  CG2 VAL A 250      22.235  17.023  21.057  1.00  6.29           C  
ATOM   3676 HG21 VAL A 250      22.542  15.993  21.240  1.00  6.29           H  
ATOM   3677 HG22 VAL A 250      21.185  17.032  20.765  1.00  6.29           H  
ATOM   3678 HG23 VAL A 250      22.829  17.436  20.242  1.00  6.29           H  
ATOM   3679  N   THR A 251      22.444  17.388  25.750  1.00  6.48           N  
ATOM   3680  H   THR A 251      22.588  16.398  25.611  1.00  6.48           H  
ATOM   3681  CA  THR A 251      22.954  17.996  26.980  1.00  6.48           C  
ATOM   3682  HA  THR A 251      22.618  19.031  27.037  1.00  6.48           H  
ATOM   3683  C   THR A 251      24.476  17.995  26.974  1.00  6.48           C  
ATOM   3684  CB  THR A 251      22.384  17.291  28.212  1.00  6.48           C  
ATOM   3685  HB  THR A 251      22.610  16.225  28.179  1.00  6.48           H  
ATOM   3686  O   THR A 251      25.113  16.956  26.804  1.00  6.48           O  
ATOM   3687  CG2 THR A 251      22.897  17.894  29.520  1.00  6.48           C  
ATOM   3688 HG21 THR A 251      22.668  18.959  29.561  1.00  6.48           H  
ATOM   3689 HG22 THR A 251      22.405  17.390  30.352  1.00  6.48           H  
ATOM   3690 HG23 THR A 251      23.972  17.738  29.609  1.00  6.48           H  
ATOM   3691  OG1 THR A 251      20.995  17.492  28.221  1.00  6.48           O  
ATOM   3692  HG1 THR A 251      20.614  16.950  27.526  1.00  6.48           H  
ATOM   3693  N   VAL A 252      25.069  19.173  27.186  1.00  6.99           N  
ATOM   3694  H   VAL A 252      24.493  19.988  27.338  1.00  6.99           H  
ATOM   3695  CA  VAL A 252      26.525  19.318  27.285  1.00  6.99           C  
ATOM   3696  HA  VAL A 252      26.984  18.443  26.825  1.00  6.99           H  
ATOM   3697  C   VAL A 252      26.931  19.345  28.751  1.00  6.99           C  
ATOM   3698  CB  VAL A 252      27.056  20.518  26.491  1.00  6.99           C  
ATOM   3699  HB  VAL A 252      26.610  21.437  26.872  1.00  6.99           H  
ATOM   3700  O   VAL A 252      26.676  20.311  29.472  1.00  6.99           O  
ATOM   3701  CG1 VAL A 252      28.585  20.615  26.601  1.00  6.99           C  
ATOM   3702 HG11 VAL A 252      28.945  21.420  25.961  1.00  6.99           H  
ATOM   3703 HG12 VAL A 252      28.876  20.823  27.630  1.00  6.99           H  
ATOM   3704 HG13 VAL A 252      29.040  19.678  26.279  1.00  6.99           H  
ATOM   3705  CG2 VAL A 252      26.694  20.363  25.007  1.00  6.99           C  
ATOM   3706 HG21 VAL A 252      27.168  19.475  24.591  1.00  6.99           H  
ATOM   3707 HG22 VAL A 252      25.615  20.277  24.875  1.00  6.99           H  
ATOM   3708 HG23 VAL A 252      27.032  21.234  24.446  1.00  6.99           H  
ATOM   3709  N   LEU A 253      27.577  18.273  29.192  1.00  7.47           N  
ATOM   3710  H   LEU A 253      27.765  17.538  28.526  1.00  7.47           H  
ATOM   3711  CA  LEU A 253      28.061  18.115  30.555  1.00  7.47           C  
ATOM   3712  HA  LEU A 253      27.332  18.579  31.219  1.00  7.47           H  
ATOM   3713  C   LEU A 253      29.407  18.840  30.747  1.00  7.47           C  
ATOM   3714  CB  LEU A 253      28.142  16.613  30.887  1.00  7.47           C  
ATOM   3715  HB2 LEU A 253      28.539  16.494  31.895  1.00  7.47           H  
ATOM   3716  HB3 LEU A 253      28.844  16.147  30.195  1.00  7.47           H  
ATOM   3717  O   LEU A 253      30.156  19.043  29.782  1.00  7.47           O  
ATOM   3718  CG  LEU A 253      26.800  15.855  30.794  1.00  7.47           C  
ATOM   3719  HG  LEU A 253      26.415  15.909  29.776  1.00  7.47           H  
ATOM   3720  CD1 LEU A 253      27.038  14.388  31.142  1.00  7.47           C  
ATOM   3721 HD11 LEU A 253      27.741  13.946  30.436  1.00  7.47           H  
ATOM   3722 HD12 LEU A 253      26.101  13.835  31.073  1.00  7.47           H  
ATOM   3723 HD13 LEU A 253      27.426  14.287  32.156  1.00  7.47           H  
ATOM   3724  CD2 LEU A 253      25.747  16.411  31.755  1.00  7.47           C  
ATOM   3725 HD21 LEU A 253      26.117  16.384  32.780  1.00  7.47           H  
ATOM   3726 HD22 LEU A 253      24.847  15.799  31.688  1.00  7.47           H  
ATOM   3727 HD23 LEU A 253      25.478  17.431  31.478  1.00  7.47           H  
ATOM   3728  N   PRO A 254      29.769  19.221  31.988  1.00  9.83           N  
ATOM   3729  CA  PRO A 254      31.103  19.729  32.294  1.00  9.83           C  
ATOM   3730  HA  PRO A 254      31.208  20.706  31.822  1.00  9.83           H  
ATOM   3731  C   PRO A 254      32.190  18.767  31.795  1.00  9.83           C  
ATOM   3732  CB  PRO A 254      31.160  19.875  33.819  1.00  9.83           C  
ATOM   3733  HB2 PRO A 254      31.567  18.970  34.268  1.00  9.83           H  
ATOM   3734  HB3 PRO A 254      31.745  20.745  34.120  1.00  9.83           H  
ATOM   3735  O   PRO A 254      31.930  17.564  31.713  1.00  9.83           O  
ATOM   3736  CG  PRO A 254      29.693  20.015  34.217  1.00  9.83           C  
ATOM   3737  HG2 PRO A 254      29.378  21.051  34.097  1.00  9.83           H  
ATOM   3738  HG3 PRO A 254      29.515  19.675  35.237  1.00  9.83           H  
ATOM   3739  CD  PRO A 254      28.967  19.142  33.197  1.00  9.83           C  
ATOM   3740  HD2 PRO A 254      28.936  18.111  33.548  1.00  9.83           H  
ATOM   3741  HD3 PRO A 254      27.957  19.520  33.039  1.00  9.83           H  
ATOM   3742  N   PRO A 255      33.409  19.252  31.493  1.00 14.92           N  
ATOM   3743  CA  PRO A 255      34.506  18.374  31.104  1.00 14.92           C  
ATOM   3744  HA  PRO A 255      34.317  17.982  30.105  1.00 14.92           H  
ATOM   3745  C   PRO A 255      34.639  17.234  32.112  1.00 14.92           C  
ATOM   3746  CB  PRO A 255      35.771  19.240  31.095  1.00 14.92           C  
ATOM   3747  HB2 PRO A 255      36.312  19.133  32.035  1.00 14.92           H  
ATOM   3748  HB3 PRO A 255      36.420  18.985  30.258  1.00 14.92           H  
ATOM   3749  O   PRO A 255      34.584  17.482  33.326  1.00 14.92           O  
ATOM   3750  CG  PRO A 255      35.245  20.669  30.985  1.00 14.92           C  
ATOM   3751  HG2 PRO A 255      35.137  20.929  29.932  1.00 14.92           H  
ATOM   3752  HG3 PRO A 255      35.905  21.379  31.482  1.00 14.92           H  
ATOM   3753  CD  PRO A 255      33.870  20.618  31.649  1.00 14.92           C  
ATOM   3754  HD2 PRO A 255      33.965  20.846  32.710  1.00 14.92           H  
ATOM   3755  HD3 PRO A 255      33.196  21.325  31.165  1.00 14.92           H  
ATOM   3756  N   LYS A 256      34.820  16.002  31.620  1.00 32.27           N  
ATOM   3757  H   LYS A 256      34.834  15.865  30.620  1.00 32.27           H  
ATOM   3758  CA  LYS A 256      35.209  14.893  32.493  1.00 32.27           C  
ATOM   3759  HA  LYS A 256      34.404  14.678  33.195  1.00 32.27           H  
ATOM   3760  C   LYS A 256      36.424  15.368  33.278  1.00 32.27           C  
ATOM   3761  CB  LYS A 256      35.538  13.622  31.692  1.00 32.27           C  
ATOM   3762  HB2 LYS A 256      36.035  12.915  32.356  1.00 32.27           H  
ATOM   3763  HB3 LYS A 256      36.222  13.864  30.878  1.00 32.27           H  
ATOM   3764  O   LYS A 256      37.429  15.758  32.684  1.00 32.27           O  
ATOM   3765  CG  LYS A 256      34.277  12.955  31.131  1.00 32.27           C  
ATOM   3766  HG2 LYS A 256      33.585  12.751  31.947  1.00 32.27           H  
ATOM   3767  HG3 LYS A 256      33.813  13.637  30.419  1.00 32.27           H  
ATOM   3768  CD  LYS A 256      34.604  11.644  30.404  1.00 32.27           C  
ATOM   3769  HD2 LYS A 256      35.139  10.978  31.081  1.00 32.27           H  
ATOM   3770  HD3 LYS A 256      35.246  11.867  29.552  1.00 32.27           H  
ATOM   3771  CE  LYS A 256      33.314  10.953  29.942  1.00 32.27           C  
ATOM   3772  HE2 LYS A 256      32.469  11.580  30.225  1.00 32.27           H  
ATOM   3773  HE3 LYS A 256      33.202  10.007  30.473  1.00 32.27           H  
ATOM   3774  NZ  LYS A 256      33.295  10.731  28.477  1.00 32.27           N  
ATOM   3775  HZ1 LYS A 256      33.996  10.071  28.171  1.00 32.27           H  
ATOM   3776  HZ2 LYS A 256      32.380  10.462  28.145  1.00 32.27           H  
ATOM   3777  HZ3 LYS A 256      33.511  11.587  27.986  1.00 32.27           H  
ATOM   3778  N   HIS A 257      36.304  15.433  34.600  1.00113.66           N  
ATOM   3779  H   HIS A 257      35.469  15.074  35.042  1.00113.66           H  
ATOM   3780  CA  HIS A 257      37.476  15.689  35.419  1.00113.66           C  
ATOM   3781  HA  HIS A 257      37.956  16.616  35.106  1.00113.66           H  
ATOM   3782  C   HIS A 257      38.417  14.523  35.143  1.00113.66           C  
ATOM   3783  CB  HIS A 257      37.096  15.798  36.903  1.00113.66           C  
ATOM   3784  HB2 HIS A 257      36.474  14.949  37.186  1.00113.66           H  
ATOM   3785  HB3 HIS A 257      38.011  15.748  37.493  1.00113.66           H  
ATOM   3786  O   HIS A 257      38.027  13.372  35.327  1.00113.66           O  
ATOM   3787  CG  HIS A 257      36.378  17.080  37.255  1.00113.66           C  
ATOM   3788  CD2 HIS A 257      36.531  17.801  38.410  1.00113.66           C  
ATOM   3789  HD2 HIS A 257      37.182  17.545  39.233  1.00113.66           H  
ATOM   3790  ND1 HIS A 257      35.464  17.756  36.474  1.00113.66           N  
ATOM   3791  HD1 HIS A 257      35.170  17.504  35.541  1.00113.66           H  
ATOM   3792  CE1 HIS A 257      35.074  18.849  37.149  1.00113.66           C  
ATOM   3793  HE1 HIS A 257      34.363  19.577  36.787  1.00113.66           H  
ATOM   3794  NE2 HIS A 257      35.703  18.927  38.331  1.00113.66           N  
ATOM   3795  N   SER A 258      39.622  14.802  34.652  1.00204.47           N  
ATOM   3796  H   SER A 258      39.859  15.743  34.372  1.00204.47           H  
ATOM   3797  CA  SER A 258      40.685  13.813  34.742  1.00204.47           C  
ATOM   3798  HA  SER A 258      40.407  12.906  34.205  1.00204.47           H  
ATOM   3799  C   SER A 258      40.837  13.512  36.227  1.00204.47           C  
ATOM   3800  CB  SER A 258      42.006  14.354  34.184  1.00204.47           C  
ATOM   3801  HB2 SER A 258      42.335  15.205  34.780  1.00204.47           H  
ATOM   3802  HB3 SER A 258      42.761  13.570  34.247  1.00204.47           H  
ATOM   3803  O   SER A 258      41.265  14.389  36.977  1.00204.47           O  
ATOM   3804  OG  SER A 258      41.862  14.765  32.836  1.00204.47           O  
ATOM   3805  HG  SER A 258      42.735  14.936  32.477  1.00204.47           H  
ATOM   3806  N   GLU A 259      40.444  12.322  36.676  1.00374.06           N  
ATOM   3807  H   GLU A 259      39.980  11.671  36.058  1.00374.06           H  
ATOM   3808  CA  GLU A 259      40.895  11.846  37.976  1.00374.06           C  
ATOM   3809  HA  GLU A 259      40.555  12.526  38.757  1.00374.06           H  
ATOM   3810  C   GLU A 259      42.425  11.876  37.929  1.00374.06           C  
ATOM   3811  CB  GLU A 259      40.360  10.439  38.284  1.00374.06           C  
ATOM   3812  HB2 GLU A 259      40.567   9.784  37.437  1.00374.06           H  
ATOM   3813  HB3 GLU A 259      40.885  10.055  39.159  1.00374.06           H  
ATOM   3814  O   GLU A 259      43.056  11.235  37.085  1.00374.06           O  
ATOM   3815  CG  GLU A 259      38.851  10.444  38.585  1.00374.06           C  
ATOM   3816  HG2 GLU A 259      38.318  10.817  37.710  1.00374.06           H  
ATOM   3817  HG3 GLU A 259      38.667  11.135  39.408  1.00374.06           H  
ATOM   3818  CD  GLU A 259      38.294   9.056  38.952  1.00374.06           C  
ATOM   3819  OE1 GLU A 259      37.193   9.023  39.546  1.00374.06           O  
ATOM   3820  OE2 GLU A 259      38.950   8.041  38.625  1.00374.06           O  
ATOM   3821  N   GLU A 260      43.042  12.690  38.781  1.00623.67           N  
ATOM   3822  H   GLU A 260      42.492  13.254  39.412  1.00623.67           H  
ATOM   3823  CA  GLU A 260      44.457  12.520  39.062  1.00623.67           C  
ATOM   3824  HA  GLU A 260      45.020  12.601  38.133  1.00623.67           H  
ATOM   3825  C   GLU A 260      44.602  11.105  39.631  1.00623.67           C  
ATOM   3826  CB  GLU A 260      44.918  13.625  40.028  1.00623.67           C  
ATOM   3827  HB2 GLU A 260      44.592  14.583  39.624  1.00623.67           H  
ATOM   3828  HB3 GLU A 260      44.442  13.481  40.998  1.00623.67           H  
ATOM   3829  O   GLU A 260      43.943  10.775  40.619  1.00623.67           O  
ATOM   3830  CG  GLU A 260      46.443  13.678  40.201  1.00623.67           C  
ATOM   3831  HG2 GLU A 260      46.776  12.756  40.677  1.00623.67           H  
ATOM   3832  HG3 GLU A 260      46.900  13.727  39.212  1.00623.67           H  
ATOM   3833  CD  GLU A 260      46.914  14.885  41.037  1.00623.67           C  
ATOM   3834  OE1 GLU A 260      48.126  15.193  40.964  1.00623.67           O  
ATOM   3835  OE2 GLU A 260      46.080  15.498  41.742  1.00623.67           O  
ATOM   3836  N   ASN A 261      45.407  10.254  38.984  1.00779.63           N  
ATOM   3837  H   ASN A 261      45.806  10.547  38.104  1.00779.63           H  
ATOM   3838  CA  ASN A 261      45.738   8.931  39.507  1.00779.63           C  
ATOM   3839  HA  ASN A 261      44.837   8.324  39.593  1.00779.63           H  
ATOM   3840  C   ASN A 261      46.335   9.120  40.907  1.00779.63           C  
ATOM   3841  CB  ASN A 261      46.771   8.228  38.592  1.00779.63           C  
ATOM   3842  HB2 ASN A 261      47.468   8.966  38.195  1.00779.63           H  
ATOM   3843  HB3 ASN A 261      47.347   7.528  39.198  1.00779.63           H  
ATOM   3844  O   ASN A 261      47.540   9.351  41.036  1.00779.63           O  
ATOM   3845  CG  ASN A 261      46.200   7.396  37.461  1.00779.63           C  
ATOM   3846  ND2 ASN A 261      46.988   7.132  36.444  1.00779.63           N  
ATOM   3847 HD21 ASN A 261      47.922   7.516  36.405  1.00779.63           H  
ATOM   3848 HD22 ASN A 261      46.563   6.579  35.714  1.00779.63           H  
ATOM   3849  OD1 ASN A 261      45.087   6.914  37.477  1.00779.63           O  
ATOM   3850  N   GLN A 262      45.540   8.985  41.971  1.00670.23           N  
ATOM   3851  H   GLN A 262      44.542   8.913  41.833  1.00670.23           H  
ATOM   3852  CA  GLN A 262      46.146   8.626  43.242  1.00670.23           C  
ATOM   3853  HA  GLN A 262      46.888   9.389  43.480  1.00670.23           H  
ATOM   3854  C   GLN A 262      46.877   7.297  43.010  1.00670.23           C  
ATOM   3855  CB  GLN A 262      45.134   8.565  44.393  1.00670.23           C  
ATOM   3856  HB2 GLN A 262      45.634   8.102  45.244  1.00670.23           H  
ATOM   3857  HB3 GLN A 262      44.276   7.950  44.119  1.00670.23           H  
ATOM   3858  O   GLN A 262      46.355   6.435  42.292  1.00670.23           O  
ATOM   3859  CG  GLN A 262      44.673   9.977  44.794  1.00670.23           C  
ATOM   3860  HG2 GLN A 262      45.511  10.669  44.700  1.00670.23           H  
ATOM   3861  HG3 GLN A 262      43.891  10.309  44.111  1.00670.23           H  
ATOM   3862  CD  GLN A 262      44.164  10.078  46.230  1.00670.23           C  
ATOM   3863  NE2 GLN A 262      43.946  11.278  46.721  1.00670.23           N  
ATOM   3864 HE21 GLN A 262      44.058  12.090  46.131  1.00670.23           H  
ATOM   3865 HE22 GLN A 262      43.578  11.310  47.660  1.00670.23           H  
ATOM   3866  OE1 GLN A 262      43.979   9.114  46.956  1.00670.23           O  
ATOM   3867  N   PRO A 263      48.110   7.130  43.528  1.00984.78           N  
ATOM   3868  CA  PRO A 263      48.827   5.876  43.366  1.00984.78           C  
ATOM   3869  HA  PRO A 263      49.067   5.734  42.312  1.00984.78           H  
ATOM   3870  C   PRO A 263      47.922   4.747  43.861  1.00984.78           C  
ATOM   3871  CB  PRO A 263      50.111   6.007  44.189  1.00984.78           C  
ATOM   3872  HB2 PRO A 263      50.396   5.067  44.662  1.00984.78           H  
ATOM   3873  HB3 PRO A 263      50.914   6.368  43.546  1.00984.78           H  
ATOM   3874  O   PRO A 263      47.166   4.966  44.812  1.00984.78           O  
ATOM   3875  CG  PRO A 263      49.766   7.081  45.220  1.00984.78           C  
ATOM   3876  HG2 PRO A 263      49.259   6.621  46.068  1.00984.78           H  
ATOM   3877  HG3 PRO A 263      50.651   7.624  45.553  1.00984.78           H  
ATOM   3878  CD  PRO A 263      48.790   7.991  44.478  1.00984.78           C  
ATOM   3879  HD2 PRO A 263      49.335   8.764  43.937  1.00984.78           H  
ATOM   3880  HD3 PRO A 263      48.094   8.442  45.186  1.00984.78           H  
ATOM   3881  N   PRO A 264      47.966   3.560  43.233  1.00999.99           N  
ATOM   3882  CA  PRO A 264      47.163   2.442  43.685  1.00999.99           C  
ATOM   3883  HA  PRO A 264      46.100   2.681  43.636  1.00999.99           H  
ATOM   3884  C   PRO A 264      47.574   2.178  45.127  1.00999.99           C  
ATOM   3885  CB  PRO A 264      47.488   1.286  42.732  1.00999.99           C  
ATOM   3886  HB2 PRO A 264      46.782   1.298  41.902  1.00999.99           H  
ATOM   3887  HB3 PRO A 264      47.465   0.318  43.233  1.00999.99           H  
ATOM   3888  O   PRO A 264      48.663   1.660  45.376  1.00999.99           O  
ATOM   3889  CG  PRO A 264      48.886   1.623  42.208  1.00999.99           C  
ATOM   3890  HG2 PRO A 264      49.053   1.215  41.211  1.00999.99           H  
ATOM   3891  HG3 PRO A 264      49.639   1.252  42.903  1.00999.99           H  
ATOM   3892  CD  PRO A 264      48.902   3.151  42.202  1.00999.99           C  
ATOM   3893  HD2 PRO A 264      48.556   3.521  41.237  1.00999.99           H  
ATOM   3894  HD3 PRO A 264      49.910   3.512  42.407  1.00999.99           H  
ATOM   3895  N   ASN A 265      46.746   2.590  46.090  1.00999.99           N  
ATOM   3896  H   ASN A 265      45.953   3.166  45.844  1.00999.99           H  
ATOM   3897  CA  ASN A 265      46.927   2.135  47.450  1.00999.99           C  
ATOM   3898  HA  ASN A 265      47.919   2.421  47.800  1.00999.99           H  
ATOM   3899  C   ASN A 265      46.879   0.619  47.330  1.00999.99           C  
ATOM   3900  CB  ASN A 265      45.853   2.709  48.394  1.00999.99           C  
ATOM   3901  HB2 ASN A 265      45.688   2.008  49.212  1.00999.99           H  
ATOM   3902  HB3 ASN A 265      44.911   2.825  47.858  1.00999.99           H  
ATOM   3903  O   ASN A 265      45.868   0.062  46.897  1.00999.99           O  
ATOM   3904  CG  ASN A 265      46.262   4.031  49.026  1.00999.99           C  
ATOM   3905  ND2 ASN A 265      45.311   4.821  49.465  1.00999.99           N  
ATOM   3906 HD21 ASN A 265      45.612   5.720  49.813  1.00999.99           H  
ATOM   3907 HD22 ASN A 265      44.341   4.598  49.298  1.00999.99           H  
ATOM   3908  OD1 ASN A 265      47.427   4.358  49.177  1.00999.99           O  
ATOM   3909  N   ILE A 266      48.008  -0.024  47.632  1.00999.99           N  
ATOM   3910  H   ILE A 266      48.827   0.529  47.842  1.00999.99           H  
ATOM   3911  CA  ILE A 266      48.086  -1.464  47.808  1.00999.99           C  
ATOM   3912  HA  ILE A 266      47.626  -1.965  46.956  1.00999.99           H  
ATOM   3913  C   ILE A 266      47.240  -1.704  49.050  1.00999.99           C  
ATOM   3914  CB  ILE A 266      49.546  -1.958  47.965  1.00999.99           C  
ATOM   3915  HB  ILE A 266      49.962  -1.527  48.876  1.00999.99           H  
ATOM   3916  O   ILE A 266      47.742  -1.720  50.170  1.00999.99           O  
ATOM   3917  CG1 ILE A 266      50.439  -1.510  46.783  1.00999.99           C  
ATOM   3918 HG12 ILE A 266      50.114  -2.008  45.870  1.00999.99           H  
ATOM   3919 HG13 ILE A 266      50.335  -0.435  46.632  1.00999.99           H  
ATOM   3920  CG2 ILE A 266      49.559  -3.494  48.099  1.00999.99           C  
ATOM   3921 HG21 ILE A 266      49.177  -3.958  47.190  1.00999.99           H  
ATOM   3922 HG22 ILE A 266      48.941  -3.807  48.941  1.00999.99           H  
ATOM   3923 HG23 ILE A 266      50.569  -3.854  48.294  1.00999.99           H  
ATOM   3924  CD1 ILE A 266      51.933  -1.781  47.006  1.00999.99           C  
ATOM   3925 HD11 ILE A 266      52.503  -1.333  46.192  1.00999.99           H  
ATOM   3926 HD12 ILE A 266      52.132  -2.853  47.015  1.00999.99           H  
ATOM   3927 HD13 ILE A 266      52.256  -1.340  47.948  1.00999.99           H  
ATOM   3928  N   ILE A 267      45.923  -1.763  48.872  1.00999.99           N  
ATOM   3929  H   ILE A 267      45.558  -1.574  47.949  1.00999.99           H  
ATOM   3930  CA  ILE A 267      45.037  -2.309  49.875  1.00999.99           C  
ATOM   3931  HA  ILE A 267      45.263  -1.873  50.848  1.00999.99           H  
ATOM   3932  C   ILE A 267      45.443  -3.770  49.874  1.00999.99           C  
ATOM   3933  CB  ILE A 267      43.547  -2.060  49.552  1.00999.99           C  
ATOM   3934  HB  ILE A 267      43.310  -2.517  48.591  1.00999.99           H  
ATOM   3935  O   ILE A 267      45.007  -4.545  49.025  1.00999.99           O  
ATOM   3936  CG1 ILE A 267      43.258  -0.542  49.463  1.00999.99           C  
ATOM   3937 HG12 ILE A 267      43.462  -0.076  50.427  1.00999.99           H  
ATOM   3938 HG13 ILE A 267      43.924  -0.091  48.727  1.00999.99           H  
ATOM   3939  CG2 ILE A 267      42.680  -2.717  50.644  1.00999.99           C  
ATOM   3940 HG21 ILE A 267      42.870  -2.252  51.611  1.00999.99           H  
ATOM   3941 HG22 ILE A 267      41.622  -2.621  50.398  1.00999.99           H  
ATOM   3942 HG23 ILE A 267      42.901  -3.782  50.717  1.00999.99           H  
ATOM   3943  CD1 ILE A 267      41.826  -0.198  49.037  1.00999.99           C  
ATOM   3944 HD11 ILE A 267      41.116  -0.483  49.813  1.00999.99           H  
ATOM   3945 HD12 ILE A 267      41.748   0.878  48.877  1.00999.99           H  
ATOM   3946 HD13 ILE A 267      41.581  -0.712  48.108  1.00999.99           H  
ATOM   3947  N   THR A 268      46.390  -4.097  50.752  1.00999.99           N  
ATOM   3948  H   THR A 268      46.873  -3.352  51.234  1.00999.99           H  
ATOM   3949  CA  THR A 268      46.707  -5.459  51.142  1.00999.99           C  
ATOM   3950  HA  THR A 268      47.032  -6.033  50.274  1.00999.99           H  
ATOM   3951  C   THR A 268      45.390  -5.998  51.668  1.00999.99           C  
ATOM   3952  CB  THR A 268      47.800  -5.485  52.226  1.00999.99           C  
ATOM   3953  HB  THR A 268      47.391  -5.150  53.180  1.00999.99           H  
ATOM   3954  O   THR A 268      45.020  -5.726  52.807  1.00999.99           O  
ATOM   3955  CG2 THR A 268      48.404  -6.877  52.390  1.00999.99           C  
ATOM   3956 HG21 THR A 268      49.163  -6.861  53.172  1.00999.99           H  
ATOM   3957 HG22 THR A 268      47.623  -7.580  52.682  1.00999.99           H  
ATOM   3958 HG23 THR A 268      48.850  -7.206  51.452  1.00999.99           H  
ATOM   3959  OG1 THR A 268      48.863  -4.621  51.886  1.00999.99           O  
ATOM   3960  HG1 THR A 268      49.414  -4.538  52.668  1.00999.99           H  
ATOM   3961  N   GLN A 269      44.604  -6.610  50.782  1.00999.99           N  
ATOM   3962  H   GLN A 269      44.902  -6.650  49.818  1.00999.99           H  
ATOM   3963  CA  GLN A 269      43.360  -7.262  51.139  1.00999.99           C  
ATOM   3964  HA  GLN A 269      42.721  -6.584  51.705  1.00999.99           H  
ATOM   3965  C   GLN A 269      43.780  -8.407  52.049  1.00999.99           C  
ATOM   3966  CB  GLN A 269      42.616  -7.735  49.876  1.00999.99           C  
ATOM   3967  HB2 GLN A 269      41.862  -8.466  50.169  1.00999.99           H  
ATOM   3968  HB3 GLN A 269      43.319  -8.224  49.202  1.00999.99           H  
ATOM   3969  O   GLN A 269      44.229  -9.445  51.571  1.00999.99           O  
ATOM   3970  CG  GLN A 269      41.906  -6.583  49.145  1.00999.99           C  
ATOM   3971  HG2 GLN A 269      42.633  -5.815  48.880  1.00999.99           H  
ATOM   3972  HG3 GLN A 269      41.172  -6.139  49.818  1.00999.99           H  
ATOM   3973  CD  GLN A 269      41.196  -7.022  47.864  1.00999.99           C  
ATOM   3974  NE2 GLN A 269      40.268  -6.238  47.359  1.00999.99           N  
ATOM   3975 HE21 GLN A 269      39.824  -6.588  46.522  1.00999.99           H  
ATOM   3976 HE22 GLN A 269      40.012  -5.375  47.817  1.00999.99           H  
ATOM   3977  OE1 GLN A 269      41.458  -8.051  47.269  1.00999.99           O  
ATOM   3978  N   GLU A 270      43.778  -8.154  53.359  1.00999.99           N  
ATOM   3979  H   GLU A 270      43.568  -7.220  53.681  1.00999.99           H  
ATOM   3980  CA  GLU A 270      44.082  -9.176  54.347  1.00999.99           C  
ATOM   3981  HA  GLU A 270      45.109  -9.514  54.206  1.00999.99           H  
ATOM   3982  C   GLU A 270      43.152 -10.357  54.074  1.00999.99           C  
ATOM   3983  CB  GLU A 270      43.929  -8.643  55.783  1.00999.99           C  
ATOM   3984  HB2 GLU A 270      43.859  -9.493  56.461  1.00999.99           H  
ATOM   3985  HB3 GLU A 270      43.009  -8.063  55.858  1.00999.99           H  
ATOM   3986  O   GLU A 270      41.936 -10.180  53.959  1.00999.99           O  
ATOM   3987  CG  GLU A 270      45.136  -7.792  56.213  1.00999.99           C  
ATOM   3988  HG2 GLU A 270      45.225  -6.940  55.539  1.00999.99           H  
ATOM   3989  HG3 GLU A 270      46.038  -8.395  56.105  1.00999.99           H  
ATOM   3990  CD  GLU A 270      45.032  -7.275  57.660  1.00999.99           C  
ATOM   3991  OE1 GLU A 270      46.093  -7.207  58.326  1.00999.99           O  
ATOM   3992  OE2 GLU A 270      43.912  -6.897  58.071  1.00999.99           O  
ATOM   3993  N   GLU A 271      43.746 -11.546  53.937  1.00999.99           N  
ATOM   3994  H   GLU A 271      44.755 -11.564  53.973  1.00999.99           H  
ATOM   3995  CA  GLU A 271      43.108 -12.825  53.590  1.00999.99           C  
ATOM   3996  HA  GLU A 271      42.498 -12.687  52.697  1.00999.99           H  
ATOM   3997  C   GLU A 271      42.186 -13.337  54.709  1.00999.99           C  
ATOM   3998  CB  GLU A 271      44.183 -13.890  53.295  1.00999.99           C  
ATOM   3999  HB2 GLU A 271      44.797 -14.001  54.189  1.00999.99           H  
ATOM   4000  HB3 GLU A 271      43.688 -14.841  53.099  1.00999.99           H  
ATOM   4001  O   GLU A 271      42.144 -14.525  55.015  1.00999.99           O  
ATOM   4002  CG  GLU A 271      45.092 -13.623  52.092  1.00999.99           C  
ATOM   4003  HG2 GLU A 271      44.472 -13.504  51.203  1.00999.99           H  
ATOM   4004  HG3 GLU A 271      45.642 -12.697  52.255  1.00999.99           H  
ATOM   4005  CD  GLU A 271      46.094 -14.777  51.889  1.00999.99           C  
ATOM   4006  OE1 GLU A 271      46.393 -15.098  50.716  1.00999.99           O  
ATOM   4007  OE2 GLU A 271      46.600 -15.313  52.904  1.00999.99           O  
ATOM   4008  N   HIS A 272      41.459 -12.453  55.388  1.00999.99           N  
ATOM   4009  H   HIS A 272      41.486 -11.494  55.074  1.00999.99           H  
ATOM   4010  CA  HIS A 272      40.691 -12.772  56.582  1.00999.99           C  
ATOM   4011  HA  HIS A 272      41.356 -13.314  57.255  1.00999.99           H  
ATOM   4012  C   HIS A 272      39.513 -13.722  56.332  1.00999.99           C  
ATOM   4013  CB  HIS A 272      40.249 -11.465  57.269  1.00999.99           C  
ATOM   4014  HB2 HIS A 272      40.183 -10.664  56.533  1.00999.99           H  
ATOM   4015  HB3 HIS A 272      39.254 -11.573  57.700  1.00999.99           H  
ATOM   4016  O   HIS A 272      38.735 -13.925  57.269  1.00999.99           O  
ATOM   4017  CG  HIS A 272      41.162 -11.043  58.387  1.00999.99           C  
ATOM   4018  CD2 HIS A 272      41.724  -9.808  58.574  1.00999.99           C  
ATOM   4019  HD2 HIS A 272      41.626  -8.949  57.927  1.00999.99           H  
ATOM   4020  ND1 HIS A 272      41.544 -11.831  59.450  1.00999.99           N  
ATOM   4021  HD1 HIS A 272      41.305 -12.804  59.575  1.00999.99           H  
ATOM   4022  CE1 HIS A 272      42.327 -11.094  60.252  1.00999.99           C  
ATOM   4023  HE1 HIS A 272      42.798 -11.441  61.159  1.00999.99           H  
ATOM   4024  NE2 HIS A 272      42.445  -9.853  59.771  1.00999.99           N  
ATOM   4025  N   GLU A 273      39.359 -14.289  55.125  1.00999.99           N  
ATOM   4026  H   GLU A 273      40.126 -14.195  54.473  1.00999.99           H  
ATOM   4027  CA  GLU A 273      38.312 -15.252  54.790  1.00999.99           C  
ATOM   4028  HA  GLU A 273      37.349 -14.745  54.849  1.00999.99           H  
ATOM   4029  C   GLU A 273      38.311 -16.365  55.827  1.00999.99           C  
ATOM   4030  CB  GLU A 273      38.443 -15.819  53.371  1.00999.99           C  
ATOM   4031  HB2 GLU A 273      37.806 -16.702  53.313  1.00999.99           H  
ATOM   4032  HB3 GLU A 273      39.473 -16.114  53.171  1.00999.99           H  
ATOM   4033  O   GLU A 273      39.151 -17.263  55.862  1.00999.99           O  
ATOM   4034  CG  GLU A 273      37.960 -14.811  52.317  1.00999.99           C  
ATOM   4035  HG2 GLU A 273      38.728 -14.050  52.176  1.00999.99           H  
ATOM   4036  HG3 GLU A 273      37.065 -14.315  52.692  1.00999.99           H  
ATOM   4037  CD  GLU A 273      37.620 -15.470  50.969  1.00999.99           C  
ATOM   4038  OE1 GLU A 273      36.799 -14.871  50.238  1.00999.99           O  
ATOM   4039  OE2 GLU A 273      38.141 -16.573  50.689  1.00999.99           O  
ATOM   4040  N   THR A 274      37.383 -16.213  56.764  1.00999.99           N  
ATOM   4041  H   THR A 274      36.752 -15.428  56.683  1.00999.99           H  
ATOM   4042  CA  THR A 274      37.398 -16.935  58.019  1.00999.99           C  
ATOM   4043  HA  THR A 274      38.412 -16.905  58.418  1.00999.99           H  
ATOM   4044  C   THR A 274      36.985 -18.348  57.655  1.00999.99           C  
ATOM   4045  CB  THR A 274      36.437 -16.283  59.028  1.00999.99           C  
ATOM   4046  HB  THR A 274      35.426 -16.662  58.878  1.00999.99           H  
ATOM   4047  O   THR A 274      35.866 -18.515  57.166  1.00999.99           O  
ATOM   4048  CG2 THR A 274      36.862 -16.550  60.470  1.00999.99           C  
ATOM   4049 HG21 THR A 274      37.857 -16.141  60.646  1.00999.99           H  
ATOM   4050 HG22 THR A 274      36.152 -16.074  61.147  1.00999.99           H  
ATOM   4051 HG23 THR A 274      36.869 -17.624  60.657  1.00999.99           H  
ATOM   4052  OG1 THR A 274      36.405 -14.880  58.868  1.00999.99           O  
ATOM   4053  HG1 THR A 274      37.228 -14.601  58.461  1.00999.99           H  
ATOM   4054  N   PRO A 275      37.845 -19.368  57.829  1.00999.99           N  
ATOM   4055  CA  PRO A 275      37.502 -20.728  57.450  1.00999.99           C  
ATOM   4056  HA  PRO A 275      37.055 -20.744  56.456  1.00999.99           H  
ATOM   4057  C   PRO A 275      36.480 -21.241  58.466  1.00999.99           C  
ATOM   4058  CB  PRO A 275      38.833 -21.486  57.412  1.00999.99           C  
ATOM   4059  HB2 PRO A 275      39.266 -21.390  56.416  1.00999.99           H  
ATOM   4060  HB3 PRO A 275      38.721 -22.538  57.673  1.00999.99           H  
ATOM   4061  O   PRO A 275      36.833 -21.849  59.482  1.00999.99           O  
ATOM   4062  CG  PRO A 275      39.711 -20.734  58.412  1.00999.99           C  
ATOM   4063  HG2 PRO A 275      40.768 -20.803  58.153  1.00999.99           H  
ATOM   4064  HG3 PRO A 275      39.539 -21.127  59.414  1.00999.99           H  
ATOM   4065  CD  PRO A 275      39.207 -19.296  58.339  1.00999.99           C  
ATOM   4066  HD2 PRO A 275      39.836 -18.735  57.648  1.00999.99           H  
ATOM   4067  HD3 PRO A 275      39.235 -18.837  59.327  1.00999.99           H  
ATOM   4068  N   VAL A 276      35.207 -20.888  58.254  1.00999.99           N  
ATOM   4069  H   VAL A 276      35.021 -20.279  57.470  1.00999.99           H  
ATOM   4070  CA  VAL A 276      34.120 -21.204  59.178  1.00999.99           C  
ATOM   4071  HA  VAL A 276      34.371 -20.747  60.135  1.00999.99           H  
ATOM   4072  C   VAL A 276      34.089 -22.713  59.365  1.00999.99           C  
ATOM   4073  CB  VAL A 276      32.757 -20.638  58.742  1.00999.99           C  
ATOM   4074  HB  VAL A 276      32.508 -21.003  57.746  1.00999.99           H  
ATOM   4075  O   VAL A 276      34.192 -23.496  58.423  1.00999.99           O  
ATOM   4076  CG1 VAL A 276      31.646 -21.055  59.718  1.00999.99           C  
ATOM   4077 HG11 VAL A 276      31.505 -22.136  59.691  1.00999.99           H  
ATOM   4078 HG12 VAL A 276      30.705 -20.594  59.418  1.00999.99           H  
ATOM   4079 HG13 VAL A 276      31.890 -20.738  60.732  1.00999.99           H  
ATOM   4080  CG2 VAL A 276      32.780 -19.103  58.725  1.00999.99           C  
ATOM   4081 HG21 VAL A 276      33.079 -18.712  59.697  1.00999.99           H  
ATOM   4082 HG22 VAL A 276      33.478 -18.749  57.965  1.00999.99           H  
ATOM   4083 HG23 VAL A 276      31.793 -18.718  58.468  1.00999.99           H  
ATOM   4084  N   HIS A 277      34.048 -23.092  60.637  1.00999.99           N  
ATOM   4085  H   HIS A 277      33.939 -22.364  61.329  1.00999.99           H  
ATOM   4086  CA  HIS A 277      34.460 -24.399  61.104  1.00999.99           C  
ATOM   4087  HA  HIS A 277      35.423 -24.593  60.631  1.00999.99           H  
ATOM   4088  C   HIS A 277      33.553 -25.556  60.676  1.00999.99           C  
ATOM   4089  CB  HIS A 277      34.640 -24.345  62.635  1.00999.99           C  
ATOM   4090  HB2 HIS A 277      33.952 -25.045  63.108  1.00999.99           H  
ATOM   4091  HB3 HIS A 277      34.376 -23.355  63.009  1.00999.99           H  
ATOM   4092  O   HIS A 277      32.391 -25.403  60.316  1.00999.99           O  
ATOM   4093  CG  HIS A 277      36.036 -24.648  63.121  1.00999.99           C  
ATOM   4094  CD2 HIS A 277      36.386 -24.909  64.418  1.00999.99           C  
ATOM   4095  HD2 HIS A 277      35.711 -24.959  65.260  1.00999.99           H  
ATOM   4096  ND1 HIS A 277      37.201 -24.635  62.384  1.00999.99           N  
ATOM   4097  HD1 HIS A 277      37.302 -24.309  61.433  1.00999.99           H  
ATOM   4098  CE1 HIS A 277      38.220 -24.904  63.215  1.00999.99           C  
ATOM   4099  HE1 HIS A 277      39.263 -24.918  62.934  1.00999.99           H  
ATOM   4100  NE2 HIS A 277      37.770 -25.084  64.466  1.00999.99           N  
ATOM   4101  N   VAL A 278      34.133 -26.742  60.838  1.00999.99           N  
ATOM   4102  H   VAL A 278      35.063 -26.702  61.230  1.00999.99           H  
ATOM   4103  CA  VAL A 278      33.761 -28.045  60.272  1.00999.99           C  
ATOM   4104  HA  VAL A 278      33.847 -27.991  59.187  1.00999.99           H  
ATOM   4105  C   VAL A 278      32.341 -28.527  60.586  1.00999.99           C  
ATOM   4106  CB  VAL A 278      34.789 -29.080  60.808  1.00999.99           C  
ATOM   4107  HB  VAL A 278      34.678 -29.147  61.890  1.00999.99           H  
ATOM   4108  O   VAL A 278      31.873 -29.416  59.886  1.00999.99           O  
ATOM   4109  CG1 VAL A 278      34.639 -30.497  60.239  1.00999.99           C  
ATOM   4110 HG11 VAL A 278      33.698 -30.942  60.562  1.00999.99           H  
ATOM   4111 HG12 VAL A 278      34.658 -30.463  59.150  1.00999.99           H  
ATOM   4112 HG13 VAL A 278      35.445 -31.139  60.594  1.00999.99           H  
ATOM   4113  CG2 VAL A 278      36.239 -28.645  60.513  1.00999.99           C  
ATOM   4114 HG21 VAL A 278      36.504 -27.742  61.063  1.00999.99           H  
ATOM   4115 HG22 VAL A 278      36.935 -29.425  60.823  1.00999.99           H  
ATOM   4116 HG23 VAL A 278      36.362 -28.469  59.445  1.00999.99           H  
ATOM   4117  N   THR A 279      31.713 -28.048  61.671  1.00999.99           N  
ATOM   4118  H   THR A 279      32.051 -27.168  62.034  1.00999.99           H  
ATOM   4119  CA  THR A 279      31.068 -28.955  62.642  1.00999.99           C  
ATOM   4120  HA  THR A 279      31.897 -29.348  63.230  1.00999.99           H  
ATOM   4121  C   THR A 279      30.306 -30.107  61.972  1.00999.99           C  
ATOM   4122  CB  THR A 279      30.138 -28.266  63.650  1.00999.99           C  
ATOM   4123  HB  THR A 279      29.101 -28.310  63.316  1.00999.99           H  
ATOM   4124  O   THR A 279      29.266 -29.872  61.358  1.00999.99           O  
ATOM   4125  CG2 THR A 279      30.266 -28.942  65.020  1.00999.99           C  
ATOM   4126 HG21 THR A 279      29.604 -28.442  65.727  1.00999.99           H  
ATOM   4127 HG22 THR A 279      31.291 -28.865  65.384  1.00999.99           H  
ATOM   4128 HG23 THR A 279      29.976 -29.990  64.948  1.00999.99           H  
ATOM   4129  OG1 THR A 279      30.484 -26.917  63.830  1.00999.99           O  
ATOM   4130  HG1 THR A 279      30.166 -26.442  63.058  1.00999.99           H  
ATOM   4131  N   PRO A 280      30.817 -31.347  62.084  1.00999.99           N  
ATOM   4132  CA  PRO A 280      30.498 -32.452  61.180  1.00999.99           C  
ATOM   4133  HA  PRO A 280      30.413 -32.088  60.156  1.00999.99           H  
ATOM   4134  C   PRO A 280      29.184 -33.137  61.562  1.00999.99           C  
ATOM   4135  CB  PRO A 280      31.715 -33.387  61.303  1.00999.99           C  
ATOM   4136  HB2 PRO A 280      32.521 -33.010  60.674  1.00999.99           H  
ATOM   4137  HB3 PRO A 280      31.509 -34.423  61.033  1.00999.99           H  
ATOM   4138  O   PRO A 280      29.152 -34.362  61.624  1.00999.99           O  
ATOM   4139  CG  PRO A 280      32.103 -33.236  62.771  1.00999.99           C  
ATOM   4140  HG2 PRO A 280      31.426 -33.817  63.398  1.00999.99           H  
ATOM   4141  HG3 PRO A 280      33.140 -33.521  62.949  1.00999.99           H  
ATOM   4142  CD  PRO A 280      31.877 -31.748  62.999  1.00999.99           C  
ATOM   4143  HD2 PRO A 280      32.796 -31.216  62.751  1.00999.99           H  
ATOM   4144  HD3 PRO A 280      31.599 -31.566  64.037  1.00999.99           H  
ATOM   4145  N   GLN A 281      28.171 -32.371  61.987  1.00999.99           N  
ATOM   4146  H   GLN A 281      28.209 -31.380  61.793  1.00999.99           H  
ATOM   4147  CA  GLN A 281      27.135 -32.894  62.871  1.00999.99           C  
ATOM   4148  HA  GLN A 281      27.649 -33.164  63.794  1.00999.99           H  
ATOM   4149  C   GLN A 281      26.505 -34.194  62.365  1.00999.99           C  
ATOM   4150  CB  GLN A 281      26.063 -31.858  63.235  1.00999.99           C  
ATOM   4151  HB2 GLN A 281      25.164 -32.394  63.540  1.00999.99           H  
ATOM   4152  HB3 GLN A 281      25.812 -31.250  62.366  1.00999.99           H  
ATOM   4153  O   GLN A 281      26.358 -34.441  61.171  1.00999.99           O  
ATOM   4154  CG  GLN A 281      26.498 -30.962  64.407  1.00999.99           C  
ATOM   4155  HG2 GLN A 281      27.238 -30.242  64.058  1.00999.99           H  
ATOM   4156  HG3 GLN A 281      26.954 -31.576  65.184  1.00999.99           H  
ATOM   4157  CD  GLN A 281      25.328 -30.212  65.045  1.00999.99           C  
ATOM   4158  NE2 GLN A 281      25.534 -29.568  66.173  1.00999.99           N  
ATOM   4159 HE21 GLN A 281      24.729 -29.076  66.532  1.00999.99           H  
ATOM   4160 HE22 GLN A 281      26.453 -29.522  66.591  1.00999.99           H  
ATOM   4161  OE1 GLN A 281      24.206 -30.197  64.575  1.00999.99           O  
ATOM   4162  N   THR A 282      26.206 -35.010  63.375  1.00999.99           N  
ATOM   4163  H   THR A 282      26.317 -34.616  64.299  1.00999.99           H  
ATOM   4164  CA  THR A 282      26.014 -36.459  63.405  1.00999.99           C  
ATOM   4165  HA  THR A 282      27.009 -36.900  63.348  1.00999.99           H  
ATOM   4166  C   THR A 282      25.129 -37.012  62.281  1.00999.99           C  
ATOM   4167  CB  THR A 282      25.392 -36.784  64.777  1.00999.99           C  
ATOM   4168  HB  THR A 282      24.386 -36.364  64.800  1.00999.99           H  
ATOM   4169  O   THR A 282      24.251 -36.302  61.820  1.00999.99           O  
ATOM   4170  CG2 THR A 282      25.307 -38.239  65.239  1.00999.99           C  
ATOM   4171 HG21 THR A 282      26.302 -38.652  65.398  1.00999.99           H  
ATOM   4172 HG22 THR A 282      24.739 -38.834  64.523  1.00999.99           H  
ATOM   4173 HG23 THR A 282      24.771 -38.277  66.187  1.00999.99           H  
ATOM   4174  OG1 THR A 282      26.159 -36.154  65.783  1.00999.99           O  
ATOM   4175  HG1 THR A 282      25.706 -36.298  66.617  1.00999.99           H  
ATOM   4176  N   PRO A 283      25.316 -38.291  61.900  1.00999.99           N  
ATOM   4177  CA  PRO A 283      24.673 -38.995  60.774  1.00999.99           C  
ATOM   4178  HA  PRO A 283      24.774 -38.379  59.881  1.00999.99           H  
ATOM   4179  C   PRO A 283      23.173 -39.376  60.877  1.00999.99           C  
ATOM   4180  CB  PRO A 283      25.546 -40.265  60.601  1.00999.99           C  
ATOM   4181  HB2 PRO A 283      25.022 -41.144  60.226  1.00999.99           H  
ATOM   4182  HB3 PRO A 283      26.367 -40.041  59.920  1.00999.99           H  
ATOM   4183  O   PRO A 283      22.809 -40.352  60.225  1.00999.99           O  
ATOM   4184  CG  PRO A 283      26.103 -40.522  61.993  1.00999.99           C  
ATOM   4185  HG2 PRO A 283      26.985 -41.162  61.971  1.00999.99           H  
ATOM   4186  HG3 PRO A 283      25.331 -40.916  62.654  1.00999.99           H  
ATOM   4187  CD  PRO A 283      26.444 -39.097  62.350  1.00999.99           C  
ATOM   4188  HD2 PRO A 283      26.677 -39.037  63.413  1.00999.99           H  
ATOM   4189  HD3 PRO A 283      27.332 -38.792  61.795  1.00999.99           H  
ATOM   4190  N   PRO A 284      22.324 -38.766  61.734  1.00999.99           N  
ATOM   4191  CA  PRO A 284      21.330 -39.559  62.474  1.00999.99           C  
ATOM   4192  HA  PRO A 284      21.848 -40.257  63.131  1.00999.99           H  
ATOM   4193  C   PRO A 284      20.368 -40.368  61.568  1.00999.99           C  
ATOM   4194  CB  PRO A 284      20.566 -38.546  63.325  1.00999.99           C  
ATOM   4195  HB2 PRO A 284      19.530 -38.845  63.483  1.00999.99           H  
ATOM   4196  HB3 PRO A 284      21.072 -38.423  64.282  1.00999.99           H  
ATOM   4197  O   PRO A 284      20.013 -39.951  60.470  1.00999.99           O  
ATOM   4198  CG  PRO A 284      20.659 -37.236  62.537  1.00999.99           C  
ATOM   4199  HG2 PRO A 284      19.682 -36.938  62.158  1.00999.99           H  
ATOM   4200  HG3 PRO A 284      21.081 -36.450  63.163  1.00999.99           H  
ATOM   4201  CD  PRO A 284      21.599 -37.547  61.372  1.00999.99           C  
ATOM   4202  HD2 PRO A 284      22.213 -36.681  61.125  1.00999.99           H  
ATOM   4203  HD3 PRO A 284      20.999 -37.744  60.484  1.00999.99           H  
ATOM   4204  N   GLY A 285      19.954 -41.555  62.024  1.00999.99           N  
ATOM   4205  H   GLY A 285      20.158 -41.781  62.988  1.00999.99           H  
ATOM   4206  CA  GLY A 285      19.958 -42.686  61.090  1.00999.99           C  
ATOM   4207  HA2 GLY A 285      20.389 -42.358  60.144  1.00999.99           H  
ATOM   4208  HA3 GLY A 285      20.652 -43.427  61.486  1.00999.99           H  
ATOM   4209  C   GLY A 285      18.690 -43.458  60.714  1.00999.99           C  
ATOM   4210  O   GLY A 285      18.883 -44.454  60.034  1.00999.99           O  
ATOM   4211  N   GLN A 286      17.467 -43.157  61.175  1.00999.99           N  
ATOM   4212  H   GLN A 286      17.324 -42.280  61.653  1.00999.99           H  
ATOM   4213  CA  GLN A 286      16.447 -44.223  61.309  1.00999.99           C  
ATOM   4214  HA  GLN A 286      17.044 -45.108  61.529  1.00999.99           H  
ATOM   4215  C   GLN A 286      15.676 -44.717  60.048  1.00999.99           C  
ATOM   4216  CB  GLN A 286      15.608 -44.025  62.590  1.00999.99           C  
ATOM   4217  HB2 GLN A 286      16.005 -43.181  63.155  1.00999.99           H  
ATOM   4218  HB3 GLN A 286      14.570 -43.788  62.355  1.00999.99           H  
ATOM   4219  O   GLN A 286      16.198 -45.546  59.310  1.00999.99           O  
ATOM   4220  CG  GLN A 286      15.674 -45.265  63.498  1.00999.99           C  
ATOM   4221  HG2 GLN A 286      16.699 -45.414  63.835  1.00999.99           H  
ATOM   4222  HG3 GLN A 286      15.376 -46.143  62.925  1.00999.99           H  
ATOM   4223  CD  GLN A 286      14.774 -45.158  64.726  1.00999.99           C  
ATOM   4224  NE2 GLN A 286      14.532 -46.242  65.426  1.00999.99           N  
ATOM   4225 HE21 GLN A 286      13.763 -46.127  66.070  1.00999.99           H  
ATOM   4226 HE22 GLN A 286      14.724 -47.144  65.015  1.00999.99           H  
ATOM   4227  OE1 GLN A 286      14.291 -44.106  65.100  1.00999.99           O  
ATOM   4228  N   GLU A 287      14.370 -44.453  59.924  1.00999.99           N  
ATOM   4229  H   GLU A 287      13.978 -43.682  60.447  1.00999.99           H  
ATOM   4230  CA  GLU A 287      13.438 -45.568  59.649  1.00999.99           C  
ATOM   4231  HA  GLU A 287      13.979 -46.450  59.992  1.00999.99           H  
ATOM   4232  C   GLU A 287      13.095 -45.925  58.177  1.00999.99           C  
ATOM   4233  CB  GLU A 287      12.187 -45.448  60.546  1.00999.99           C  
ATOM   4234  HB2 GLU A 287      11.308 -45.823  60.021  1.00999.99           H  
ATOM   4235  HB3 GLU A 287      12.001 -44.402  60.789  1.00999.99           H  
ATOM   4236  O   GLU A 287      13.240 -45.098  57.278  1.00999.99           O  
ATOM   4237  CG  GLU A 287      12.389 -46.258  61.840  1.00999.99           C  
ATOM   4238  HG2 GLU A 287      13.158 -45.762  62.433  1.00999.99           H  
ATOM   4239  HG3 GLU A 287      12.761 -47.254  61.600  1.00999.99           H  
ATOM   4240  CD  GLU A 287      11.133 -46.408  62.702  1.00999.99           C  
ATOM   4241  OE1 GLU A 287      11.144 -47.346  63.534  1.00999.99           O  
ATOM   4242  OE2 GLU A 287      10.218 -45.571  62.569  1.00999.99           O  
ATOM   4243  N   PRO A 288      12.644 -47.183  57.936  1.00999.99           N  
ATOM   4244  CA  PRO A 288      12.709 -47.894  56.652  1.00999.99           C  
ATOM   4245  HA  PRO A 288      13.491 -47.467  56.023  1.00999.99           H  
ATOM   4246  C   PRO A 288      11.400 -47.921  55.836  1.00999.99           C  
ATOM   4247  CB  PRO A 288      13.098 -49.320  57.081  1.00999.99           C  
ATOM   4248  HB2 PRO A 288      12.922 -50.079  56.318  1.00999.99           H  
ATOM   4249  HB3 PRO A 288      14.147 -49.338  57.374  1.00999.99           H  
ATOM   4250  O   PRO A 288      11.210 -48.874  55.087  1.00999.99           O  
ATOM   4251  CG  PRO A 288      12.224 -49.527  58.313  1.00999.99           C  
ATOM   4252  HG2 PRO A 288      12.609 -50.319  58.955  1.00999.99           H  
ATOM   4253  HG3 PRO A 288      11.195 -49.733  58.016  1.00999.99           H  
ATOM   4254  CD  PRO A 288      12.321 -48.163  58.977  1.00999.99           C  
ATOM   4255  HD2 PRO A 288      13.129 -48.232  59.705  1.00999.99           H  
ATOM   4256  HD3 PRO A 288      11.379 -47.927  59.471  1.00999.99           H  
ATOM   4257  N   GLU A 289      10.450 -47.009  56.069  1.00999.99           N  
ATOM   4258  H   GLU A 289      10.686 -46.205  56.633  1.00999.99           H  
ATOM   4259  CA  GLU A 289       9.022 -47.246  55.759  1.00999.99           C  
ATOM   4260  HA  GLU A 289       8.696 -48.047  56.422  1.00999.99           H  
ATOM   4261  C   GLU A 289       8.682 -47.769  54.339  1.00999.99           C  
ATOM   4262  CB  GLU A 289       8.171 -46.010  56.093  1.00999.99           C  
ATOM   4263  HB2 GLU A 289       7.308 -45.983  55.428  1.00999.99           H  
ATOM   4264  HB3 GLU A 289       8.755 -45.105  55.926  1.00999.99           H  
ATOM   4265  O   GLU A 289       9.406 -47.576  53.366  1.00999.99           O  
ATOM   4266  CG  GLU A 289       7.642 -46.043  57.536  1.00999.99           C  
ATOM   4267  HG2 GLU A 289       7.193 -47.019  57.717  1.00999.99           H  
ATOM   4268  HG3 GLU A 289       8.479 -45.921  58.223  1.00999.99           H  
ATOM   4269  CD  GLU A 289       6.587 -44.952  57.797  1.00999.99           C  
ATOM   4270  OE1 GLU A 289       5.730 -45.178  58.681  1.00999.99           O  
ATOM   4271  OE2 GLU A 289       6.625 -43.911  57.102  1.00999.99           O  
ATOM   4272  N   SER A 290       7.526 -48.440  54.237  1.00999.99           N  
ATOM   4273  H   SER A 290       6.839 -48.222  54.945  1.00999.99           H  
ATOM   4274  CA  SER A 290       7.440 -49.854  53.842  1.00999.99           C  
ATOM   4275  HA  SER A 290       8.453 -50.255  53.875  1.00999.99           H  
ATOM   4276  C   SER A 290       6.919 -50.222  52.431  1.00999.99           C  
ATOM   4277  CB  SER A 290       6.641 -50.588  54.935  1.00999.99           C  
ATOM   4278  HB2 SER A 290       6.303 -51.557  54.567  1.00999.99           H  
ATOM   4279  HB3 SER A 290       7.299 -50.757  55.787  1.00999.99           H  
ATOM   4280  O   SER A 290       7.670 -50.804  51.657  1.00999.99           O  
ATOM   4281  OG  SER A 290       5.540 -49.801  55.377  1.00999.99           O  
ATOM   4282  HG  SER A 290       4.978 -50.333  55.946  1.00999.99           H  
ATOM   4283  N   GLU A 291       5.609 -50.123  52.154  1.00999.99           N  
ATOM   4284  H   GLU A 291       5.095 -49.511  52.771  1.00999.99           H  
ATOM   4285  CA  GLU A 291       4.889 -51.366  51.775  1.00999.99           C  
ATOM   4286  HA  GLU A 291       5.595 -52.185  51.912  1.00999.99           H  
ATOM   4287  C   GLU A 291       4.383 -51.591  50.313  1.00999.99           C  
ATOM   4288  CB  GLU A 291       3.804 -51.586  52.848  1.00999.99           C  
ATOM   4289  HB2 GLU A 291       2.949 -50.942  52.642  1.00999.99           H  
ATOM   4290  HB3 GLU A 291       4.185 -51.257  53.815  1.00999.99           H  
ATOM   4291  O   GLU A 291       4.976 -52.378  49.577  1.00999.99           O  
ATOM   4292  CG  GLU A 291       3.407 -53.050  53.051  1.00999.99           C  
ATOM   4293  HG2 GLU A 291       3.048 -53.458  52.106  1.00999.99           H  
ATOM   4294  HG3 GLU A 291       4.299 -53.611  53.331  1.00999.99           H  
ATOM   4295  CD  GLU A 291       2.325 -53.223  54.130  1.00999.99           C  
ATOM   4296  OE1 GLU A 291       2.527 -54.068  55.030  1.00999.99           O  
ATOM   4297  OE2 GLU A 291       1.287 -52.533  54.039  1.00999.99           O  
ATOM   4298  N   LEU A 292       3.195 -51.077  49.950  1.00999.99           N  
ATOM   4299  H   LEU A 292       2.828 -50.361  50.560  1.00999.99           H  
ATOM   4300  CA  LEU A 292       2.189 -51.777  49.097  1.00999.99           C  
ATOM   4301  HA  LEU A 292       2.324 -52.854  49.198  1.00999.99           H  
ATOM   4302  C   LEU A 292       2.252 -51.453  47.582  1.00999.99           C  
ATOM   4303  CB  LEU A 292       0.793 -51.392  49.648  1.00999.99           C  
ATOM   4304  HB2 LEU A 292      -0.000 -51.744  48.989  1.00999.99           H  
ATOM   4305  HB3 LEU A 292       0.733 -50.304  49.671  1.00999.99           H  
ATOM   4306  O   LEU A 292       3.203 -50.868  47.085  1.00999.99           O  
ATOM   4307  CG  LEU A 292       0.481 -51.945  51.040  1.00999.99           C  
ATOM   4308  HG  LEU A 292       1.378 -51.825  51.649  1.00999.99           H  
ATOM   4309  CD1 LEU A 292      -0.628 -51.127  51.698  1.00999.99           C  
ATOM   4310 HD11 LEU A 292      -0.811 -51.522  52.697  1.00999.99           H  
ATOM   4311 HD12 LEU A 292      -0.302 -50.092  51.803  1.00999.99           H  
ATOM   4312 HD13 LEU A 292      -1.541 -51.172  51.104  1.00999.99           H  
ATOM   4313  CD2 LEU A 292       0.103 -53.423  51.042  1.00999.99           C  
ATOM   4314 HD21 LEU A 292       0.423 -53.922  50.127  1.00999.99           H  
ATOM   4315 HD22 LEU A 292       0.592 -53.901  51.890  1.00999.99           H  
ATOM   4316 HD23 LEU A 292      -0.969 -53.517  51.216  1.00999.99           H  
ATOM   4317  N   TYR A 293       1.173 -51.645  46.809  1.00999.99           N  
ATOM   4318  H   TYR A 293       1.102 -50.904  46.126  1.00999.99           H  
ATOM   4319  CA  TYR A 293       0.766 -52.910  46.184  1.00999.99           C  
ATOM   4320  HA  TYR A 293       1.337 -53.727  46.624  1.00999.99           H  
ATOM   4321  C   TYR A 293       1.080 -52.759  44.679  1.00999.99           C  
ATOM   4322  CB  TYR A 293      -0.752 -53.192  46.330  1.00999.99           C  
ATOM   4323  HB2 TYR A 293      -1.132 -53.563  45.378  1.00999.99           H  
ATOM   4324  HB3 TYR A 293      -1.273 -52.252  46.510  1.00999.99           H  
ATOM   4325  O   TYR A 293       0.822 -51.696  44.113  1.00999.99           O  
ATOM   4326  CG  TYR A 293      -1.174 -54.214  47.375  1.00999.99           C  
ATOM   4327  CD1 TYR A 293      -0.999 -55.596  47.151  1.00999.99           C  
ATOM   4328  HD1 TYR A 293      -0.570 -55.946  46.223  1.00999.99           H  
ATOM   4329  CD2 TYR A 293      -1.842 -53.791  48.536  1.00999.99           C  
ATOM   4330  HD2 TYR A 293      -2.053 -52.742  48.684  1.00999.99           H  
ATOM   4331  CE1 TYR A 293      -1.379 -56.535  48.130  1.00999.99           C  
ATOM   4332  HE1 TYR A 293      -1.210 -57.591  47.980  1.00999.99           H  
ATOM   4333  CE2 TYR A 293      -2.262 -54.730  49.498  1.00999.99           C  
ATOM   4334  HE2 TYR A 293      -2.790 -54.396  50.378  1.00999.99           H  
ATOM   4335  OH  TYR A 293      -2.301 -56.988  50.301  1.00999.99           O  
ATOM   4336  HH  TYR A 293      -2.631 -56.536  51.081  1.00999.99           H  
ATOM   4337  CZ  TYR A 293      -1.979 -56.098  49.326  1.00999.99           C  
ATOM   4338  N   PRO A 294       1.564 -53.807  43.999  1.00999.99           N  
ATOM   4339  CA  PRO A 294       1.897 -53.790  42.572  1.00999.99           C  
ATOM   4340  HA  PRO A 294       2.359 -52.840  42.304  1.00999.99           H  
ATOM   4341  C   PRO A 294       0.665 -53.995  41.664  1.00999.99           C  
ATOM   4342  CB  PRO A 294       2.931 -54.921  42.443  1.00999.99           C  
ATOM   4343  HB2 PRO A 294       3.905 -54.549  42.761  1.00999.99           H  
ATOM   4344  HB3 PRO A 294       3.015 -55.332  41.437  1.00999.99           H  
ATOM   4345  O   PRO A 294       0.739 -54.793  40.736  1.00999.99           O  
ATOM   4346  CG  PRO A 294       2.433 -55.952  43.453  1.00999.99           C  
ATOM   4347  HG2 PRO A 294       3.228 -56.628  43.768  1.00999.99           H  
ATOM   4348  HG3 PRO A 294       1.595 -56.509  43.032  1.00999.99           H  
ATOM   4349  CD  PRO A 294       1.950 -55.073  44.598  1.00999.99           C  
ATOM   4350  HD2 PRO A 294       1.111 -55.553  45.101  1.00999.99           H  
ATOM   4351  HD3 PRO A 294       2.769 -54.909  45.298  1.00999.99           H  
ATOM   4352  N   GLU A 295      -0.495 -53.415  41.988  1.00999.99           N  
ATOM   4353  H   GLU A 295      -0.487 -52.676  42.676  1.00999.99           H  
ATOM   4354  CA  GLU A 295      -1.792 -53.999  41.596  1.00999.99           C  
ATOM   4355  HA  GLU A 295      -1.818 -54.962  42.106  1.00999.99           H  
ATOM   4356  C   GLU A 295      -1.971 -54.338  40.093  1.00999.99           C  
ATOM   4357  CB  GLU A 295      -2.971 -53.173  42.143  1.00999.99           C  
ATOM   4358  HB2 GLU A 295      -2.603 -52.328  42.725  1.00999.99           H  
ATOM   4359  HB3 GLU A 295      -3.552 -52.788  41.304  1.00999.99           H  
ATOM   4360  O   GLU A 295      -1.501 -53.644  39.196  1.00999.99           O  
ATOM   4361  CG  GLU A 295      -3.867 -54.043  43.043  1.00999.99           C  
ATOM   4362  HG2 GLU A 295      -4.143 -54.941  42.490  1.00999.99           H  
ATOM   4363  HG3 GLU A 295      -3.284 -54.353  43.910  1.00999.99           H  
ATOM   4364  CD  GLU A 295      -5.152 -53.340  43.511  1.00999.99           C  
ATOM   4365  OE1 GLU A 295      -5.771 -53.868  44.462  1.00999.99           O  
ATOM   4366  OE2 GLU A 295      -5.525 -52.313  42.902  1.00999.99           O  
ATOM   4367  N   LEU A 296      -2.678 -55.452  39.853  1.00999.99           N  
ATOM   4368  H   LEU A 296      -3.142 -55.842  40.661  1.00999.99           H  
ATOM   4369  CA  LEU A 296      -2.575 -56.357  38.692  1.00999.99           C  
ATOM   4370  HA  LEU A 296      -1.521 -56.557  38.498  1.00999.99           H  
ATOM   4371  C   LEU A 296      -3.189 -55.921  37.349  1.00999.99           C  
ATOM   4372  CB  LEU A 296      -3.310 -57.662  39.102  1.00999.99           C  
ATOM   4373  HB2 LEU A 296      -3.977 -57.976  38.298  1.00999.99           H  
ATOM   4374  HB3 LEU A 296      -3.978 -57.455  39.938  1.00999.99           H  
ATOM   4375  O   LEU A 296      -2.702 -56.349  36.308  1.00999.99           O  
ATOM   4376  CG  LEU A 296      -2.399 -58.852  39.448  1.00999.99           C  
ATOM   4377  HG  LEU A 296      -1.365 -58.522  39.543  1.00999.99           H  
ATOM   4378  CD1 LEU A 296      -2.829 -59.484  40.773  1.00999.99           C  
ATOM   4379 HD11 LEU A 296      -2.175 -60.323  41.008  1.00999.99           H  
ATOM   4380 HD12 LEU A 296      -2.747 -58.745  41.570  1.00999.99           H  
ATOM   4381 HD13 LEU A 296      -3.860 -59.830  40.709  1.00999.99           H  
ATOM   4382  CD2 LEU A 296      -2.486 -59.931  38.363  1.00999.99           C  
ATOM   4383 HD21 LEU A 296      -2.194 -59.501  37.406  1.00999.99           H  
ATOM   4384 HD22 LEU A 296      -1.804 -60.747  38.604  1.00999.99           H  
ATOM   4385 HD23 LEU A 296      -3.503 -60.317  38.291  1.00999.99           H  
ATOM   4386  N   HIS A 297      -4.389 -55.337  37.399  1.00999.99           N  
ATOM   4387  H   HIS A 297      -4.602 -54.877  38.273  1.00999.99           H  
ATOM   4388  CA  HIS A 297      -5.555 -55.841  36.633  1.00999.99           C  
ATOM   4389  HA  HIS A 297      -5.559 -56.929  36.691  1.00999.99           H  
ATOM   4390  C   HIS A 297      -5.581 -55.497  35.105  1.00999.99           C  
ATOM   4391  CB  HIS A 297      -6.797 -55.319  37.386  1.00999.99           C  
ATOM   4392  HB2 HIS A 297      -6.722 -54.238  37.504  1.00999.99           H  
ATOM   4393  HB3 HIS A 297      -7.698 -55.524  36.808  1.00999.99           H  
ATOM   4394  O   HIS A 297      -4.654 -54.874  34.605  1.00999.99           O  
ATOM   4395  CG  HIS A 297      -7.050 -55.954  38.728  1.00999.99           C  
ATOM   4396  CD2 HIS A 297      -7.019 -55.344  39.956  1.00999.99           C  
ATOM   4397  HD2 HIS A 297      -6.751 -54.318  40.161  1.00999.99           H  
ATOM   4398  ND1 HIS A 297      -7.506 -57.240  38.923  1.00999.99           N  
ATOM   4399  HD1 HIS A 297      -7.658 -57.937  38.208  1.00999.99           H  
ATOM   4400  CE1 HIS A 297      -7.737 -57.405  40.235  1.00999.99           C  
ATOM   4401  HE1 HIS A 297      -8.101 -58.309  40.699  1.00999.99           H  
ATOM   4402  NE2 HIS A 297      -7.453 -56.281  40.899  1.00999.99           N  
ATOM   4403  N   PRO A 298      -6.704 -55.681  34.361  1.00999.99           N  
ATOM   4404  CA  PRO A 298      -7.379 -56.904  33.876  1.00999.99           C  
ATOM   4405  HA  PRO A 298      -6.891 -57.794  34.275  1.00999.99           H  
ATOM   4406  C   PRO A 298      -7.446 -57.038  32.311  1.00999.99           C  
ATOM   4407  CB  PRO A 298      -8.786 -56.770  34.477  1.00999.99           C  
ATOM   4408  HB2 PRO A 298      -8.765 -57.109  35.513  1.00999.99           H  
ATOM   4409  HB3 PRO A 298      -9.549 -57.329  33.935  1.00999.99           H  
ATOM   4410  O   PRO A 298      -6.846 -56.267  31.573  1.00999.99           O  
ATOM   4411  CG  PRO A 298      -9.059 -55.263  34.438  1.00999.99           C  
ATOM   4412  HG2 PRO A 298      -9.578 -54.940  35.341  1.00999.99           H  
ATOM   4413  HG3 PRO A 298      -9.650 -55.014  33.557  1.00999.99           H  
ATOM   4414  CD  PRO A 298      -7.680 -54.607  34.324  1.00999.99           C  
ATOM   4415  HD2 PRO A 298      -7.527 -53.894  35.134  1.00999.99           H  
ATOM   4416  HD3 PRO A 298      -7.599 -54.085  33.371  1.00999.99           H  
ATOM   4417  N   GLU A 299      -8.230 -58.014  31.811  1.00999.99           N  
ATOM   4418  H   GLU A 299      -8.761 -58.521  32.505  1.00999.99           H  
ATOM   4419  CA  GLU A 299      -8.202 -58.721  30.497  1.00999.99           C  
ATOM   4420  HA  GLU A 299      -7.180 -59.047  30.303  1.00999.99           H  
ATOM   4421  C   GLU A 299      -8.703 -58.052  29.183  1.00999.99           C  
ATOM   4422  CB  GLU A 299      -9.096 -59.979  30.646  1.00999.99           C  
ATOM   4423  HB2 GLU A 299      -9.062 -60.555  29.721  1.00999.99           H  
ATOM   4424  HB3 GLU A 299     -10.123 -59.646  30.797  1.00999.99           H  
ATOM   4425  O   GLU A 299      -8.783 -58.756  28.184  1.00999.99           O  
ATOM   4426  CG  GLU A 299      -8.737 -60.975  31.751  1.00999.99           C  
ATOM   4427  HG2 GLU A 299      -8.906 -60.512  32.724  1.00999.99           H  
ATOM   4428  HG3 GLU A 299      -7.679 -61.221  31.667  1.00999.99           H  
ATOM   4429  CD  GLU A 299      -9.586 -62.258  31.635  1.00999.99           C  
ATOM   4430  OE1 GLU A 299      -9.061 -63.328  32.014  1.00999.99           O  
ATOM   4431  OE2 GLU A 299     -10.758 -62.162  31.203  1.00999.99           O  
ATOM   4432  N   LEU A 300      -9.143 -56.790  29.155  1.00999.99           N  
ATOM   4433  H   LEU A 300      -8.895 -56.222  29.953  1.00999.99           H  
ATOM   4434  CA  LEU A 300     -10.255 -56.320  28.283  1.00999.99           C  
ATOM   4435  HA  LEU A 300     -11.153 -56.658  28.800  1.00999.99           H  
ATOM   4436  C   LEU A 300     -10.446 -56.866  26.828  1.00999.99           C  
ATOM   4437  CB  LEU A 300     -10.279 -54.779  28.266  1.00999.99           C  
ATOM   4438  HB2 LEU A 300      -9.252 -54.427  28.167  1.00999.99           H  
ATOM   4439  HB3 LEU A 300     -10.821 -54.427  27.389  1.00999.99           H  
ATOM   4440  O   LEU A 300      -9.531 -57.179  26.074  1.00999.99           O  
ATOM   4441  CG  LEU A 300     -10.923 -54.144  29.511  1.00999.99           C  
ATOM   4442  HG  LEU A 300     -10.486 -54.578  30.410  1.00999.99           H  
ATOM   4443  CD1 LEU A 300     -10.648 -52.641  29.510  1.00999.99           C  
ATOM   4444 HD11 LEU A 300      -9.572 -52.468  29.530  1.00999.99           H  
ATOM   4445 HD12 LEU A 300     -11.087 -52.182  30.396  1.00999.99           H  
ATOM   4446 HD13 LEU A 300     -11.067 -52.179  28.616  1.00999.99           H  
ATOM   4447  CD2 LEU A 300     -12.445 -54.328  29.550  1.00999.99           C  
ATOM   4448 HD21 LEU A 300     -12.844 -53.840  30.439  1.00999.99           H  
ATOM   4449 HD22 LEU A 300     -12.699 -55.387  29.601  1.00999.99           H  
ATOM   4450 HD23 LEU A 300     -12.894 -53.874  28.667  1.00999.99           H  
ATOM   4451  N   TYR A 301     -11.731 -56.846  26.438  1.00999.99           N  
ATOM   4452  H   TYR A 301     -12.350 -56.408  27.105  1.00999.99           H  
ATOM   4453  CA  TYR A 301     -12.454 -57.637  25.430  1.00999.99           C  
ATOM   4454  HA  TYR A 301     -12.589 -58.622  25.878  1.00999.99           H  
ATOM   4455  C   TYR A 301     -11.859 -57.808  24.006  1.00999.99           C  
ATOM   4456  CB  TYR A 301     -13.869 -57.044  25.300  1.00999.99           C  
ATOM   4457  HB2 TYR A 301     -13.798 -55.981  25.071  1.00999.99           H  
ATOM   4458  HB3 TYR A 301     -14.374 -57.517  24.458  1.00999.99           H  
ATOM   4459  O   TYR A 301     -11.763 -56.839  23.251  1.00999.99           O  
ATOM   4460  CG  TYR A 301     -14.730 -57.245  26.534  1.00999.99           C  
ATOM   4461  CD1 TYR A 301     -15.533 -58.396  26.639  1.00999.99           C  
ATOM   4462  HD1 TYR A 301     -15.548 -59.119  25.837  1.00999.99           H  
ATOM   4463  CD2 TYR A 301     -14.715 -56.303  27.579  1.00999.99           C  
ATOM   4464  HD2 TYR A 301     -14.134 -55.398  27.473  1.00999.99           H  
ATOM   4465  CE1 TYR A 301     -16.312 -58.611  27.791  1.00999.99           C  
ATOM   4466  HE1 TYR A 301     -16.930 -59.492  27.882  1.00999.99           H  
ATOM   4467  CE2 TYR A 301     -15.475 -56.524  28.745  1.00999.99           C  
ATOM   4468  HE2 TYR A 301     -15.460 -55.798  29.545  1.00999.99           H  
ATOM   4469  OH  TYR A 301     -17.024 -57.900  29.963  1.00999.99           O  
ATOM   4470  HH  TYR A 301     -16.890 -57.210  30.617  1.00999.99           H  
ATOM   4471  CZ  TYR A 301     -16.276 -57.682  28.850  1.00999.99           C  
ATOM   4472  N   PRO A 302     -11.644 -59.062  23.556  1.00999.99           N  
ATOM   4473  CA  PRO A 302     -11.384 -59.425  22.158  1.00999.99           C  
ATOM   4474  HA  PRO A 302     -10.769 -58.664  21.677  1.00999.99           H  
ATOM   4475  C   PRO A 302     -12.696 -59.577  21.356  1.00999.99           C  
ATOM   4476  CB  PRO A 302     -10.585 -60.733  22.264  1.00999.99           C  
ATOM   4477  HB2 PRO A 302      -9.540 -60.495  22.459  1.00999.99           H  
ATOM   4478  HB3 PRO A 302     -10.660 -61.355  21.372  1.00999.99           H  
ATOM   4479  O   PRO A 302     -13.076 -60.687  21.004  1.00999.99           O  
ATOM   4480  CG  PRO A 302     -11.179 -61.414  23.497  1.00999.99           C  
ATOM   4481  HG2 PRO A 302     -10.461 -62.083  23.971  1.00999.99           H  
ATOM   4482  HG3 PRO A 302     -12.081 -61.959  23.219  1.00999.99           H  
ATOM   4483  CD  PRO A 302     -11.544 -60.245  24.405  1.00999.99           C  
ATOM   4484  HD2 PRO A 302     -10.757 -60.095  25.144  1.00999.99           H  
ATOM   4485  HD3 PRO A 302     -12.491 -60.459  24.902  1.00999.99           H  
ATOM   4486  N   GLU A 303     -13.442 -58.491  21.137  1.00999.99           N  
ATOM   4487  H   GLU A 303     -13.064 -57.604  21.437  1.00999.99           H  
ATOM   4488  CA  GLU A 303     -14.857 -58.525  20.704  1.00999.99           C  
ATOM   4489  HA  GLU A 303     -15.400 -58.986  21.528  1.00999.99           H  
ATOM   4490  C   GLU A 303     -15.224 -59.384  19.452  1.00999.99           C  
ATOM   4491  CB  GLU A 303     -15.379 -57.082  20.553  1.00999.99           C  
ATOM   4492  HB2 GLU A 303     -14.585 -56.368  20.771  1.00999.99           H  
ATOM   4493  HB3 GLU A 303     -15.697 -56.925  19.522  1.00999.99           H  
ATOM   4494  O   GLU A 303     -14.388 -59.811  18.663  1.00999.99           O  
ATOM   4495  CG  GLU A 303     -16.558 -56.807  21.501  1.00999.99           C  
ATOM   4496  HG2 GLU A 303     -17.310 -57.581  21.349  1.00999.99           H  
ATOM   4497  HG3 GLU A 303     -16.203 -56.879  22.529  1.00999.99           H  
ATOM   4498  CD  GLU A 303     -17.215 -55.434  21.276  1.00999.99           C  
ATOM   4499  OE1 GLU A 303     -18.163 -55.135  22.035  1.00999.99           O  
ATOM   4500  OE2 GLU A 303     -16.824 -54.731  20.319  1.00999.99           O  
ATOM   4501  N   LEU A 304     -16.534 -59.606  19.249  1.00999.99           N  
ATOM   4502  H   LEU A 304     -17.114 -58.882  19.648  1.00999.99           H  
ATOM   4503  CA  LEU A 304     -17.153 -60.940  19.342  1.00999.99           C  
ATOM   4504  HA  LEU A 304     -16.368 -61.648  19.607  1.00999.99           H  
ATOM   4505  C   LEU A 304     -17.835 -61.495  18.048  1.00999.99           C  
ATOM   4506  CB  LEU A 304     -18.117 -60.807  20.553  1.00999.99           C  
ATOM   4507  HB2 LEU A 304     -19.079 -60.429  20.207  1.00999.99           H  
ATOM   4508  HB3 LEU A 304     -17.738 -60.006  21.187  1.00999.99           H  
ATOM   4509  O   LEU A 304     -17.429 -62.539  17.549  1.00999.99           O  
ATOM   4510  CG  LEU A 304     -18.326 -61.953  21.553  1.00999.99           C  
ATOM   4511  HG  LEU A 304     -17.395 -62.089  22.104  1.00999.99           H  
ATOM   4512  CD1 LEU A 304     -19.409 -61.510  22.545  1.00999.99           C  
ATOM   4513 HD11 LEU A 304     -20.368 -61.392  22.040  1.00999.99           H  
ATOM   4514 HD12 LEU A 304     -19.509 -62.259  23.331  1.00999.99           H  
ATOM   4515 HD13 LEU A 304     -19.126 -60.564  23.008  1.00999.99           H  
ATOM   4516  CD2 LEU A 304     -18.713 -63.311  20.973  1.00999.99           C  
ATOM   4517 HD21 LEU A 304     -19.667 -63.270  20.448  1.00999.99           H  
ATOM   4518 HD22 LEU A 304     -17.939 -63.637  20.278  1.00999.99           H  
ATOM   4519 HD23 LEU A 304     -18.782 -64.042  21.778  1.00999.99           H  
ATOM   4520  N   ILE A 305     -18.952 -60.917  17.561  1.00999.99           N  
ATOM   4521  H   ILE A 305     -19.181 -60.003  17.926  1.00999.99           H  
ATOM   4522  CA  ILE A 305     -20.078 -61.767  17.067  1.00999.99           C  
ATOM   4523  HA  ILE A 305     -19.883 -62.760  17.472  1.00999.99           H  
ATOM   4524  C   ILE A 305     -20.236 -62.017  15.544  1.00999.99           C  
ATOM   4525  CB  ILE A 305     -21.461 -61.367  17.668  1.00999.99           C  
ATOM   4526  HB  ILE A 305     -21.857 -60.520  17.109  1.00999.99           H  
ATOM   4527  O   ILE A 305     -20.269 -63.179  15.137  1.00999.99           O  
ATOM   4528  CG1 ILE A 305     -21.381 -60.929  19.141  1.00999.99           C  
ATOM   4529 HG12 ILE A 305     -20.850 -59.977  19.167  1.00999.99           H  
ATOM   4530 HG13 ILE A 305     -20.828 -61.682  19.702  1.00999.99           H  
ATOM   4531  CG2 ILE A 305     -22.463 -62.533  17.531  1.00999.99           C  
ATOM   4532 HG21 ILE A 305     -23.472 -62.195  17.765  1.00999.99           H  
ATOM   4533 HG22 ILE A 305     -22.478 -62.948  16.523  1.00999.99           H  
ATOM   4534 HG23 ILE A 305     -22.186 -63.335  18.215  1.00999.99           H  
ATOM   4535  CD1 ILE A 305     -22.703 -60.692  19.872  1.00999.99           C  
ATOM   4536 HD11 ILE A 305     -23.215 -61.637  20.051  1.00999.99           H  
ATOM   4537 HD12 ILE A 305     -23.340 -60.033  19.282  1.00999.99           H  
ATOM   4538 HD13 ILE A 305     -22.502 -60.220  20.834  1.00999.99           H  
ATOM   4539  N   PRO A 306     -20.664 -61.030  14.731  1.00999.99           N  
ATOM   4540  CA  PRO A 306     -21.984 -61.170  14.095  1.00999.99           C  
ATOM   4541  HA  PRO A 306     -22.673 -61.552  14.849  1.00999.99           H  
ATOM   4542  C   PRO A 306     -22.062 -62.144  12.899  1.00999.99           C  
ATOM   4543  CB  PRO A 306     -22.462 -59.751  13.774  1.00999.99           C  
ATOM   4544  HB2 PRO A 306     -22.977 -59.696  12.815  1.00999.99           H  
ATOM   4545  HB3 PRO A 306     -23.111 -59.396  14.574  1.00999.99           H  
ATOM   4546  O   PRO A 306     -21.402 -61.980  11.880  1.00999.99           O  
ATOM   4547  CG  PRO A 306     -21.177 -58.924  13.763  1.00999.99           C  
ATOM   4548  HG2 PRO A 306     -21.360 -57.885  14.035  1.00999.99           H  
ATOM   4549  HG3 PRO A 306     -20.718 -58.985  12.776  1.00999.99           H  
ATOM   4550  CD  PRO A 306     -20.281 -59.629  14.780  1.00999.99           C  
ATOM   4551  HD2 PRO A 306     -20.464 -59.221  15.774  1.00999.99           H  
ATOM   4552  HD3 PRO A 306     -19.231 -59.502  14.515  1.00999.99           H  
ATOM   4553  N   THR A 307     -22.982 -63.111  13.006  1.00999.99           N  
ATOM   4554  H   THR A 307     -23.441 -63.171  13.903  1.00999.99           H  
ATOM   4555  CA  THR A 307     -23.184 -64.316  12.164  1.00999.99           C  
ATOM   4556  HA  THR A 307     -22.208 -64.684  11.849  1.00999.99           H  
ATOM   4557  C   THR A 307     -24.038 -64.117  10.893  1.00999.99           C  
ATOM   4558  CB  THR A 307     -23.867 -65.403  13.040  1.00999.99           C  
ATOM   4559  HB  THR A 307     -24.936 -65.195  13.085  1.00999.99           H  
ATOM   4560  O   THR A 307     -24.688 -65.061  10.457  1.00999.99           O  
ATOM   4561  CG2 THR A 307     -23.682 -66.855  12.591  1.00999.99           C  
ATOM   4562 HG21 THR A 307     -24.023 -67.524  13.380  1.00999.99           H  
ATOM   4563 HG22 THR A 307     -24.268 -67.074  11.698  1.00999.99           H  
ATOM   4564 HG23 THR A 307     -22.629 -67.049  12.386  1.00999.99           H  
ATOM   4565  OG1 THR A 307     -23.386 -65.348  14.366  1.00999.99           O  
ATOM   4566  HG1 THR A 307     -22.435 -65.483  14.346  1.00999.99           H  
ATOM   4567  N   VAL A 308     -24.197 -62.905  10.351  1.00999.99           N  
ATOM   4568  H   VAL A 308     -23.578 -62.165  10.649  1.00999.99           H  
ATOM   4569  CA  VAL A 308     -25.390 -62.585   9.519  1.00999.99           C  
ATOM   4570  HA  VAL A 308     -26.246 -62.714  10.182  1.00999.99           H  
ATOM   4571  C   VAL A 308     -25.643 -63.552   8.330  1.00999.99           C  
ATOM   4572  CB  VAL A 308     -25.408 -61.109   9.080  1.00999.99           C  
ATOM   4573  HB  VAL A 308     -24.540 -60.907   8.452  1.00999.99           H  
ATOM   4574  O   VAL A 308     -24.723 -64.072   7.710  1.00999.99           O  
ATOM   4575  CG1 VAL A 308     -26.682 -60.744   8.298  1.00999.99           C  
ATOM   4576 HG11 VAL A 308     -26.679 -61.232   7.323  1.00999.99           H  
ATOM   4577 HG12 VAL A 308     -27.571 -61.017   8.865  1.00999.99           H  
ATOM   4578 HG13 VAL A 308     -26.699 -59.670   8.114  1.00999.99           H  
ATOM   4579  CG2 VAL A 308     -25.367 -60.179  10.303  1.00999.99           C  
ATOM   4580 HG21 VAL A 308     -24.437 -60.321  10.853  1.00999.99           H  
ATOM   4581 HG22 VAL A 308     -25.401 -59.139   9.980  1.00999.99           H  
ATOM   4582 HG23 VAL A 308     -26.211 -60.379  10.963  1.00999.99           H  
ATOM   4583  N   ALA A 309     -26.935 -63.764   8.024  1.00999.99           N  
ATOM   4584  H   ALA A 309     -27.579 -63.161   8.515  1.00999.99           H  
ATOM   4585  CA  ALA A 309     -27.532 -65.040   7.607  1.00999.99           C  
ATOM   4586  HA  ALA A 309     -26.858 -65.851   7.887  1.00999.99           H  
ATOM   4587  C   ALA A 309     -27.943 -65.273   6.130  1.00999.99           C  
ATOM   4588  CB  ALA A 309     -28.813 -65.136   8.453  1.00999.99           C  
ATOM   4589  HB1 ALA A 309     -29.510 -64.342   8.184  1.00999.99           H  
ATOM   4590  HB2 ALA A 309     -29.291 -66.101   8.280  1.00999.99           H  
ATOM   4591  HB3 ALA A 309     -28.567 -65.066   9.512  1.00999.99           H  
ATOM   4592  O   ALA A 309     -28.209 -66.416   5.766  1.00999.99           O  
ATOM   4593  N   GLN A 310     -28.186 -64.226   5.334  1.00999.99           N  
ATOM   4594  H   GLN A 310     -27.825 -63.329   5.626  1.00999.99           H  
ATOM   4595  CA  GLN A 310     -29.102 -64.269   4.161  1.00999.99           C  
ATOM   4596  HA  GLN A 310     -30.071 -64.657   4.473  1.00999.99           H  
ATOM   4597  C   GLN A 310     -28.607 -65.144   2.979  1.00999.99           C  
ATOM   4598  CB  GLN A 310     -29.270 -62.825   3.655  1.00999.99           C  
ATOM   4599  HB2 GLN A 310     -28.288 -62.421   3.409  1.00999.99           H  
ATOM   4600  HB3 GLN A 310     -29.853 -62.838   2.735  1.00999.99           H  
ATOM   4601  O   GLN A 310     -27.435 -65.486   2.929  1.00999.99           O  
ATOM   4602  CG  GLN A 310     -29.965 -61.876   4.643  1.00999.99           C  
ATOM   4603  HG2 GLN A 310     -29.337 -61.731   5.522  1.00999.99           H  
ATOM   4604  HG3 GLN A 310     -30.909 -62.318   4.960  1.00999.99           H  
ATOM   4605  CD  GLN A 310     -30.255 -60.510   4.020  1.00999.99           C  
ATOM   4606  NE2 GLN A 310     -30.906 -59.619   4.733  1.00999.99           N  
ATOM   4607 HE21 GLN A 310     -31.043 -58.724   4.284  1.00999.99           H  
ATOM   4608 HE22 GLN A 310     -31.180 -59.806   5.686  1.00999.99           H  
ATOM   4609  OE1 GLN A 310     -29.927 -60.215   2.885  1.00999.99           O  
ATOM   4610  N   ASN A 311     -29.333 -65.383   1.870  1.00999.99           N  
ATOM   4611  H   ASN A 311     -28.706 -65.588   1.105  1.00999.99           H  
ATOM   4612  CA  ASN A 311     -30.660 -65.980   1.604  1.00999.99           C  
ATOM   4613  HA  ASN A 311     -30.942 -66.590   2.463  1.00999.99           H  
ATOM   4614  C   ASN A 311     -30.459 -66.898   0.343  1.00999.99           C  
ATOM   4615  CB  ASN A 311     -31.724 -64.879   1.356  1.00999.99           C  
ATOM   4616  HB2 ASN A 311     -31.547 -64.050   2.041  1.00999.99           H  
ATOM   4617  HB3 ASN A 311     -31.612 -64.497   0.341  1.00999.99           H  
ATOM   4618  O   ASN A 311     -29.552 -66.621  -0.442  1.00999.99           O  
ATOM   4619  CG  ASN A 311     -33.172 -65.299   1.592  1.00999.99           C  
ATOM   4620  ND2 ASN A 311     -34.120 -64.696   0.917  1.00999.99           N  
ATOM   4621 HD21 ASN A 311     -35.066 -64.980   1.129  1.00999.99           H  
ATOM   4622 HD22 ASN A 311     -33.900 -63.958   0.264  1.00999.99           H  
ATOM   4623  OD1 ASN A 311     -33.486 -66.144   2.409  1.00999.99           O  
ATOM   4624  N   PRO A 312     -31.253 -67.961   0.089  1.00999.99           N  
ATOM   4625  CA  PRO A 312     -30.814 -69.149  -0.671  1.00999.99           C  
ATOM   4626  HA  PRO A 312     -29.727 -69.233  -0.638  1.00999.99           H  
ATOM   4627  C   PRO A 312     -31.245 -69.262  -2.150  1.00999.99           C  
ATOM   4628  CB  PRO A 312     -31.435 -70.307   0.126  1.00999.99           C  
ATOM   4629  HB2 PRO A 312     -31.542 -71.225  -0.452  1.00999.99           H  
ATOM   4630  HB3 PRO A 312     -30.831 -70.500   1.012  1.00999.99           H  
ATOM   4631  O   PRO A 312     -31.052 -70.316  -2.747  1.00999.99           O  
ATOM   4632  CG  PRO A 312     -32.786 -69.742   0.545  1.00999.99           C  
ATOM   4633  HG2 PRO A 312     -33.184 -70.251   1.423  1.00999.99           H  
ATOM   4634  HG3 PRO A 312     -33.488 -69.798  -0.287  1.00999.99           H  
ATOM   4635  CD  PRO A 312     -32.448 -68.292   0.840  1.00999.99           C  
ATOM   4636  HD2 PRO A 312     -32.259 -68.200   1.909  1.00999.99           H  
ATOM   4637  HD3 PRO A 312     -33.286 -67.671   0.523  1.00999.99           H  
ATOM   4638  N   GLU A 313     -31.981 -68.295  -2.702  1.00999.99           N  
ATOM   4639  H   GLU A 313     -32.014 -67.406  -2.224  1.00999.99           H  
ATOM   4640  CA  GLU A 313     -33.048 -68.606  -3.674  1.00999.99           C  
ATOM   4641  HA  GLU A 313     -33.580 -69.446  -3.227  1.00999.99           H  
ATOM   4642  C   GLU A 313     -32.674 -69.138  -5.094  1.00999.99           C  
ATOM   4643  CB  GLU A 313     -34.038 -67.423  -3.746  1.00999.99           C  
ATOM   4644  HB2 GLU A 313     -34.094 -67.080  -4.779  1.00999.99           H  
ATOM   4645  HB3 GLU A 313     -33.682 -66.584  -3.149  1.00999.99           H  
ATOM   4646  O   GLU A 313     -31.524 -69.270  -5.491  1.00999.99           O  
ATOM   4647  CG  GLU A 313     -35.432 -67.832  -3.234  1.00999.99           C  
ATOM   4648  HG2 GLU A 313     -35.414 -67.848  -2.144  1.00999.99           H  
ATOM   4649  HG3 GLU A 313     -35.643 -68.845  -3.577  1.00999.99           H  
ATOM   4650  CD  GLU A 313     -36.581 -66.942  -3.736  1.00999.99           C  
ATOM   4651  OE1 GLU A 313     -37.691 -67.087  -3.182  1.00999.99           O  
ATOM   4652  OE2 GLU A 313     -36.412 -66.273  -4.782  1.00999.99           O  
ATOM   4653  N   LYS A 314     -33.735 -69.434  -5.874  1.00999.99           N  
ATOM   4654  H   LYS A 314     -34.591 -69.038  -5.513  1.00999.99           H  
ATOM   4655  CA  LYS A 314     -33.935 -70.560  -6.822  1.00999.99           C  
ATOM   4656  HA  LYS A 314     -33.545 -71.469  -6.364  1.00999.99           H  
ATOM   4657  C   LYS A 314     -33.361 -70.557  -8.260  1.00999.99           C  
ATOM   4658  CB  LYS A 314     -35.463 -70.690  -7.018  1.00999.99           C  
ATOM   4659  HB2 LYS A 314     -35.874 -69.697  -7.204  1.00999.99           H  
ATOM   4660  HB3 LYS A 314     -35.658 -71.292  -7.905  1.00999.99           H  
ATOM   4661  O   LYS A 314     -33.115 -71.641  -8.774  1.00999.99           O  
ATOM   4662  CG  LYS A 314     -36.242 -71.347  -5.877  1.00999.99           C  
ATOM   4663  HG2 LYS A 314     -35.985 -70.882  -4.926  1.00999.99           H  
ATOM   4664  HG3 LYS A 314     -35.986 -72.406  -5.839  1.00999.99           H  
ATOM   4665  CD  LYS A 314     -37.749 -71.178  -6.137  1.00999.99           C  
ATOM   4666  HD2 LYS A 314     -37.978 -71.434  -7.171  1.00999.99           H  
ATOM   4667  HD3 LYS A 314     -38.011 -70.136  -5.956  1.00999.99           H  
ATOM   4668  CE  LYS A 314     -38.556 -72.086  -5.206  1.00999.99           C  
ATOM   4669  HE2 LYS A 314     -38.185 -71.952  -4.190  1.00999.99           H  
ATOM   4670  HE3 LYS A 314     -38.376 -73.124  -5.487  1.00999.99           H  
ATOM   4671  NZ  LYS A 314     -40.006 -71.775  -5.254  1.00999.99           N  
ATOM   4672  HZ1 LYS A 314     -40.369 -71.862  -6.193  1.00999.99           H  
ATOM   4673  HZ2 LYS A 314     -40.160 -70.836  -4.918  1.00999.99           H  
ATOM   4674  HZ3 LYS A 314     -40.514 -72.402  -4.646  1.00999.99           H  
ATOM   4675  N   LYS A 315     -33.559 -69.469  -9.024  1.00999.99           N  
ATOM   4676  H   LYS A 315     -33.555 -68.591  -8.525  1.00999.99           H  
ATOM   4677  CA  LYS A 315     -34.311 -69.541 -10.322  1.00999.99           C  
ATOM   4678  HA  LYS A 315     -35.131 -70.234 -10.138  1.00999.99           H  
ATOM   4679  C   LYS A 315     -33.625 -70.174 -11.573  1.00999.99           C  
ATOM   4680  CB  LYS A 315     -34.932 -68.163 -10.637  1.00999.99           C  
ATOM   4681  HB2 LYS A 315     -34.240 -67.375 -10.339  1.00999.99           H  
ATOM   4682  HB3 LYS A 315     -35.086 -68.060 -11.711  1.00999.99           H  
ATOM   4683  O   LYS A 315     -32.434 -70.420 -11.609  1.00999.99           O  
ATOM   4684  CG  LYS A 315     -36.290 -67.955  -9.944  1.00999.99           C  
ATOM   4685  HG2 LYS A 315     -36.945 -68.798 -10.165  1.00999.99           H  
ATOM   4686  HG3 LYS A 315     -36.138 -67.897  -8.866  1.00999.99           H  
ATOM   4687  CD  LYS A 315     -36.959 -66.663 -10.436  1.00999.99           C  
ATOM   4688  HD2 LYS A 315     -36.291 -65.826 -10.229  1.00999.99           H  
ATOM   4689  HD3 LYS A 315     -37.128 -66.725 -11.511  1.00999.99           H  
ATOM   4690  CE  LYS A 315     -38.293 -66.437  -9.713  1.00999.99           C  
ATOM   4691  HE2 LYS A 315     -38.103 -66.461  -8.640  1.00999.99           H  
ATOM   4692  HE3 LYS A 315     -38.971 -67.256  -9.950  1.00999.99           H  
ATOM   4693  NZ  LYS A 315     -38.904 -65.132 -10.075  1.00999.99           N  
ATOM   4694  HZ1 LYS A 315     -38.273 -64.382  -9.830  1.00999.99           H  
ATOM   4695  HZ2 LYS A 315     -39.113 -65.077 -11.061  1.00999.99           H  
ATOM   4696  HZ3 LYS A 315     -39.752 -64.985  -9.547  1.00999.99           H  
ATOM   4697  N   MET A 316     -34.468 -70.385 -12.611  1.00999.99           N  
ATOM   4698  H   MET A 316     -35.374 -69.963 -12.463  1.00999.99           H  
ATOM   4699  CA  MET A 316     -34.486 -71.442 -13.663  1.00999.99           C  
ATOM   4700  HA  MET A 316     -34.183 -72.388 -13.216  1.00999.99           H  
ATOM   4701  C   MET A 316     -33.714 -71.314 -15.003  1.00999.99           C  
ATOM   4702  CB  MET A 316     -35.950 -71.561 -14.158  1.00999.99           C  
ATOM   4703  HB2 MET A 316     -35.980 -72.205 -15.037  1.00999.99           H  
ATOM   4704  HB3 MET A 316     -36.289 -70.574 -14.472  1.00999.99           H  
ATOM   4705  O   MET A 316     -33.252 -72.329 -15.506  1.00999.99           O  
ATOM   4706  CG  MET A 316     -36.986 -72.118 -13.189  1.00999.99           C  
ATOM   4707  HG2 MET A 316     -36.775 -73.170 -12.996  1.00999.99           H  
ATOM   4708  HG3 MET A 316     -36.920 -71.575 -12.247  1.00999.99           H  
ATOM   4709  SD  MET A 316     -38.679 -71.939 -13.834  1.00999.99           S  
ATOM   4710  CE  MET A 316     -38.888 -73.512 -14.719  1.00999.99           C  
ATOM   4711  HE1 MET A 316     -38.782 -74.343 -14.021  1.00999.99           H  
ATOM   4712  HE2 MET A 316     -38.137 -73.603 -15.503  1.00999.99           H  
ATOM   4713  HE3 MET A 316     -39.882 -73.549 -15.165  1.00999.99           H  
ATOM   4714  N   LYS A 317     -33.877 -70.193 -15.726  1.00999.99           N  
ATOM   4715  H   LYS A 317     -34.101 -69.354 -15.210  1.00999.99           H  
ATOM   4716  CA  LYS A 317     -33.935 -70.121 -17.223  1.00999.99           C  
ATOM   4717  HA  LYS A 317     -34.597 -70.895 -17.610  1.00999.99           H  
ATOM   4718  C   LYS A 317     -32.557 -70.340 -17.917  1.00999.99           C  
ATOM   4719  CB  LYS A 317     -34.487 -68.724 -17.542  1.00999.99           C  
ATOM   4720  HB2 LYS A 317     -34.131 -68.445 -18.534  1.00999.99           H  
ATOM   4721  HB3 LYS A 317     -34.049 -67.992 -16.864  1.00999.99           H  
ATOM   4722  O   LYS A 317     -31.578 -70.400 -17.196  1.00999.99           O  
ATOM   4723  CG  LYS A 317     -36.017 -68.577 -17.534  1.00999.99           C  
ATOM   4724  HG2 LYS A 317     -36.478 -69.420 -18.050  1.00999.99           H  
ATOM   4725  HG3 LYS A 317     -36.379 -68.552 -16.506  1.00999.99           H  
ATOM   4726  CD  LYS A 317     -36.381 -67.267 -18.256  1.00999.99           C  
ATOM   4727  HD2 LYS A 317     -35.980 -66.431 -17.683  1.00999.99           H  
ATOM   4728  HD3 LYS A 317     -35.911 -67.258 -19.239  1.00999.99           H  
ATOM   4729  CE  LYS A 317     -37.891 -67.093 -18.434  1.00999.99           C  
ATOM   4730  HE2 LYS A 317     -38.362 -67.057 -17.452  1.00999.99           H  
ATOM   4731  HE3 LYS A 317     -38.281 -67.963 -18.963  1.00999.99           H  
ATOM   4732  NZ  LYS A 317     -38.192 -65.856 -19.200  1.00999.99           N  
ATOM   4733  HZ1 LYS A 317     -37.748 -65.887 -20.107  1.00999.99           H  
ATOM   4734  HZ2 LYS A 317     -37.837 -65.043 -18.716  1.00999.99           H  
ATOM   4735  HZ3 LYS A 317     -39.186 -65.744 -19.336  1.00999.99           H  
ATOM   4736  N   THR A 318     -32.302 -70.358 -19.245  1.00999.99           N  
ATOM   4737  H   THR A 318     -31.300 -70.405 -19.361  1.00999.99           H  
ATOM   4738  CA  THR A 318     -32.960 -70.565 -20.581  1.00999.99           C  
ATOM   4739  HA  THR A 318     -33.613 -71.436 -20.536  1.00999.99           H  
ATOM   4740  C   THR A 318     -31.833 -70.893 -21.610  1.00999.99           C  
ATOM   4741  CB  THR A 318     -33.741 -69.348 -21.154  1.00999.99           C  
ATOM   4742  HB  THR A 318     -33.616 -69.269 -22.234  1.00999.99           H  
ATOM   4743  O   THR A 318     -30.703 -71.086 -21.180  1.00999.99           O  
ATOM   4744  CG2 THR A 318     -35.247 -69.532 -20.981  1.00999.99           C  
ATOM   4745 HG21 THR A 318     -35.592 -70.304 -21.669  1.00999.99           H  
ATOM   4746 HG22 THR A 318     -35.761 -68.600 -21.214  1.00999.99           H  
ATOM   4747 HG23 THR A 318     -35.469 -69.854 -19.964  1.00999.99           H  
ATOM   4748  OG1 THR A 318     -33.330 -68.097 -20.669  1.00999.99           O  
ATOM   4749  HG1 THR A 318     -32.399 -68.001 -20.883  1.00999.99           H  
ATOM   4750  N   ARG A 319     -32.165 -70.953 -22.924  1.00999.99           N  
ATOM   4751  H   ARG A 319     -33.143 -70.809 -23.130  1.00999.99           H  
ATOM   4752  CA  ARG A 319     -31.294 -70.999 -24.130  1.00999.99           C  
ATOM   4753  HA  ARG A 319     -31.029 -72.030 -24.364  1.00999.99           H  
ATOM   4754  C   ARG A 319     -29.945 -70.291 -24.010  1.00999.99           C  
ATOM   4755  CB  ARG A 319     -32.009 -70.328 -25.329  1.00999.99           C  
ATOM   4756  HB2 ARG A 319     -32.655 -69.526 -24.971  1.00999.99           H  
ATOM   4757  HB3 ARG A 319     -31.257 -69.864 -25.968  1.00999.99           H  
ATOM   4758  O   ARG A 319     -29.045 -70.786 -24.719  1.00999.99           O  
ATOM   4759  CG  ARG A 319     -32.803 -71.290 -26.217  1.00999.99           C  
ATOM   4760  HG2 ARG A 319     -32.147 -72.097 -26.542  1.00999.99           H  
ATOM   4761  HG3 ARG A 319     -33.637 -71.708 -25.654  1.00999.99           H  
ATOM   4762  CD  ARG A 319     -33.324 -70.535 -27.450  1.00999.99           C  
ATOM   4763  HD2 ARG A 319     -32.476 -70.073 -27.955  1.00999.99           H  
ATOM   4764  HD3 ARG A 319     -34.006 -69.750 -27.122  1.00999.99           H  
ATOM   4765  NE  ARG A 319     -34.012 -71.429 -28.401  1.00999.99           N  
ATOM   4766  HE  ARG A 319     -34.010 -72.412 -28.170  1.00999.99           H  
ATOM   4767  NH1 ARG A 319     -34.525 -69.844 -29.981  1.00999.99           N  
ATOM   4768 HH11 ARG A 319     -34.046 -69.152 -29.423  1.00999.99           H  
ATOM   4769 HH12 ARG A 319     -34.893 -69.599 -30.889  1.00999.99           H  
ATOM   4770  NH2 ARG A 319     -35.081 -71.974 -30.333  1.00999.99           N  
ATOM   4771 HH21 ARG A 319     -35.075 -72.947 -30.062  1.00999.99           H  
ATOM   4772 HH22 ARG A 319     -35.461 -71.705 -31.230  1.00999.99           H  
ATOM   4773  CZ  ARG A 319     -34.535 -71.078 -29.561  1.00999.99           C  
ATOM   4774  OXT ARG A 319     -29.941 -69.203 -23.393  1.00 20.86           O  
TER
ATOM   4775  N   GLY B  20     -30.195  26.991   0.569  1.00626.17           N  
ATOM   4776  H   GLY B  20     -31.127  27.065   0.187  1.00626.17           H  
ATOM   4777  H2  GLY B  20     -29.957  27.842   1.058  1.00626.17           H  
ATOM   4778  H3  GLY B  20     -30.156  26.205   1.202  1.00626.17           H  
ATOM   4779  CA  GLY B  20     -29.242  26.767  -0.525  1.00626.17           C  
ATOM   4780  HA2 GLY B  20     -29.492  25.852  -1.060  1.00626.17           H  
ATOM   4781  HA3 GLY B  20     -29.251  27.602  -1.225  1.00626.17           H  
ATOM   4782  C   GLY B  20     -27.852  26.615   0.038  1.00626.17           C  
ATOM   4783  O   GLY B  20     -27.450  25.495   0.299  1.00626.17           O  
ATOM   4784  N   ASP B  21     -27.181  27.733   0.325  1.00203.82           N  
ATOM   4785  H   ASP B  21     -27.510  28.592  -0.093  1.00203.82           H  
ATOM   4786  CA  ASP B  21     -25.731  27.824   0.603  1.00203.82           C  
ATOM   4787  HA  ASP B  21     -25.200  27.601  -0.322  1.00203.82           H  
ATOM   4788  C   ASP B  21     -25.163  26.879   1.675  1.00203.82           C  
ATOM   4789  CB  ASP B  21     -25.396  29.279   0.989  1.00203.82           C  
ATOM   4790  HB2 ASP B  21     -24.319  29.364   1.138  1.00203.82           H  
ATOM   4791  HB3 ASP B  21     -25.887  29.511   1.933  1.00203.82           H  
ATOM   4792  O   ASP B  21     -24.001  26.489   1.599  1.00203.82           O  
ATOM   4793  CG  ASP B  21     -25.822  30.306  -0.066  1.00203.82           C  
ATOM   4794  OD1 ASP B  21     -26.136  29.872  -1.196  1.00203.82           O  
ATOM   4795  OD2 ASP B  21     -25.989  31.481   0.316  1.00203.82           O  
ATOM   4796  N   LYS B  22     -25.988  26.447   2.639  1.00102.93           N  
ATOM   4797  H   LYS B  22     -26.939  26.783   2.598  1.00102.93           H  
ATOM   4798  CA  LYS B  22     -25.605  25.530   3.728  1.00102.93           C  
ATOM   4799  HA  LYS B  22     -24.735  25.945   4.237  1.00102.93           H  
ATOM   4800  C   LYS B  22     -25.156  24.129   3.283  1.00102.93           C  
ATOM   4801  CB  LYS B  22     -26.759  25.388   4.738  1.00102.93           C  
ATOM   4802  HB2 LYS B  22     -26.523  24.576   5.426  1.00102.93           H  
ATOM   4803  HB3 LYS B  22     -27.673  25.115   4.210  1.00102.93           H  
ATOM   4804  O   LYS B  22     -24.842  23.335   4.153  1.00102.93           O  
ATOM   4805  CG  LYS B  22     -27.000  26.640   5.588  1.00102.93           C  
ATOM   4806  HG2 LYS B  22     -27.400  27.441   4.966  1.00102.93           H  
ATOM   4807  HG3 LYS B  22     -26.056  26.963   6.027  1.00102.93           H  
ATOM   4808  CD  LYS B  22     -27.990  26.304   6.713  1.00102.93           C  
ATOM   4809  HD2 LYS B  22     -27.586  25.476   7.296  1.00102.93           H  
ATOM   4810  HD3 LYS B  22     -28.943  26.001   6.280  1.00102.93           H  
ATOM   4811  CE  LYS B  22     -28.190  27.511   7.631  1.00102.93           C  
ATOM   4812  HE2 LYS B  22     -27.209  27.854   7.960  1.00102.93           H  
ATOM   4813  HE3 LYS B  22     -28.650  28.319   7.062  1.00102.93           H  
ATOM   4814  NZ  LYS B  22     -29.020  27.157   8.809  1.00102.93           N  
ATOM   4815  HZ1 LYS B  22     -29.120  27.954   9.422  1.00102.93           H  
ATOM   4816  HZ2 LYS B  22     -28.565  26.424   9.334  1.00102.93           H  
ATOM   4817  HZ3 LYS B  22     -29.933  26.831   8.528  1.00102.93           H  
ATOM   4818  N   LEU B  23     -25.183  23.780   1.995  1.00 43.31           N  
ATOM   4819  H   LEU B  23     -25.486  24.469   1.322  1.00 43.31           H  
ATOM   4820  CA  LEU B  23     -24.802  22.441   1.508  1.00 43.31           C  
ATOM   4821  HA  LEU B  23     -24.491  21.820   2.348  1.00 43.31           H  
ATOM   4822  C   LEU B  23     -23.581  22.444   0.571  1.00 43.31           C  
ATOM   4823  CB  LEU B  23     -26.024  21.768   0.850  1.00 43.31           C  
ATOM   4824  HB2 LEU B  23     -26.377  22.413   0.046  1.00 43.31           H  
ATOM   4825  HB3 LEU B  23     -25.710  20.827   0.399  1.00 43.31           H  
ATOM   4826  O   LEU B  23     -23.195  21.389   0.083  1.00 43.31           O  
ATOM   4827  CG  LEU B  23     -27.195  21.467   1.804  1.00 43.31           C  
ATOM   4828  HG  LEU B  23     -27.505  22.385   2.304  1.00 43.31           H  
ATOM   4829  CD1 LEU B  23     -28.386  20.946   1.000  1.00 43.31           C  
ATOM   4830 HD11 LEU B  23     -28.675  21.675   0.244  1.00 43.31           H  
ATOM   4831 HD12 LEU B  23     -28.117  20.014   0.503  1.00 43.31           H  
ATOM   4832 HD13 LEU B  23     -29.232  20.761   1.662  1.00 43.31           H  
ATOM   4833  CD2 LEU B  23     -26.842  20.423   2.866  1.00 43.31           C  
ATOM   4834 HD21 LEU B  23     -26.513  19.501   2.387  1.00 43.31           H  
ATOM   4835 HD22 LEU B  23     -26.050  20.793   3.516  1.00 43.31           H  
ATOM   4836 HD23 LEU B  23     -27.717  20.204   3.479  1.00 43.31           H  
ATOM   4837  N   LEU B  24     -22.976  23.602   0.293  1.00 23.02           N  
ATOM   4838  H   LEU B  24     -23.312  24.445   0.737  1.00 23.02           H  
ATOM   4839  CA  LEU B  24     -21.955  23.725  -0.761  1.00 23.02           C  
ATOM   4840  HA  LEU B  24     -22.120  22.964  -1.524  1.00 23.02           H  
ATOM   4841  C   LEU B  24     -20.521  23.522  -0.277  1.00 23.02           C  
ATOM   4842  CB  LEU B  24     -22.083  25.112  -1.399  1.00 23.02           C  
ATOM   4843  HB2 LEU B  24     -21.307  25.220  -2.156  1.00 23.02           H  
ATOM   4844  HB3 LEU B  24     -21.912  25.867  -0.632  1.00 23.02           H  
ATOM   4845  O   LEU B  24     -19.680  23.012  -1.017  1.00 23.02           O  
ATOM   4846  CG  LEU B  24     -23.447  25.363  -2.049  1.00 23.02           C  
ATOM   4847  HG  LEU B  24     -24.243  25.243  -1.315  1.00 23.02           H  
ATOM   4848  CD1 LEU B  24     -23.483  26.809  -2.531  1.00 23.02           C  
ATOM   4849 HD11 LEU B  24     -23.387  27.484  -1.681  1.00 23.02           H  
ATOM   4850 HD12 LEU B  24     -24.426  27.018  -3.035  1.00 23.02           H  
ATOM   4851 HD13 LEU B  24     -22.643  26.992  -3.201  1.00 23.02           H  
ATOM   4852  CD2 LEU B  24     -23.696  24.393  -3.198  1.00 23.02           C  
ATOM   4853 HD21 LEU B  24     -22.878  24.438  -3.917  1.00 23.02           H  
ATOM   4854 HD22 LEU B  24     -24.646  24.648  -3.667  1.00 23.02           H  
ATOM   4855 HD23 LEU B  24     -23.789  23.372  -2.827  1.00 23.02           H  
ATOM   4856  N   SER B  25     -20.257  23.964   0.948  1.00 12.23           N  
ATOM   4857  H   SER B  25     -21.019  24.364   1.476  1.00 12.23           H  
ATOM   4858  CA  SER B  25     -18.953  23.902   1.596  1.00 12.23           C  
ATOM   4859  HA  SER B  25     -18.348  23.128   1.124  1.00 12.23           H  
ATOM   4860  C   SER B  25     -19.182  23.518   3.048  1.00 12.23           C  
ATOM   4861  CB  SER B  25     -18.225  25.240   1.437  1.00 12.23           C  
ATOM   4862  HB2 SER B  25     -18.212  25.505   0.380  1.00 12.23           H  
ATOM   4863  HB3 SER B  25     -18.746  26.025   1.986  1.00 12.23           H  
ATOM   4864  O   SER B  25     -19.149  24.362   3.942  1.00 12.23           O  
ATOM   4865  OG  SER B  25     -16.889  25.138   1.885  1.00 12.23           O  
ATOM   4866  HG  SER B  25     -16.889  25.270   2.836  1.00 12.23           H  
ATOM   4867  N   VAL B  26     -19.506  22.245   3.261  1.00  8.74           N  
ATOM   4868  H   VAL B  26     -19.442  21.595   2.490  1.00  8.74           H  
ATOM   4869  CA  VAL B  26     -19.827  21.702   4.580  1.00  8.74           C  
ATOM   4870  HA  VAL B  26     -19.461  22.393   5.340  1.00  8.74           H  
ATOM   4871  C   VAL B  26     -19.119  20.393   4.824  1.00  8.74           C  
ATOM   4872  CB  VAL B  26     -21.334  21.514   4.815  1.00  8.74           C  
ATOM   4873  HB  VAL B  26     -21.462  21.028   5.782  1.00  8.74           H  
ATOM   4874  O   VAL B  26     -18.924  19.590   3.914  1.00  8.74           O  
ATOM   4875  CG1 VAL B  26     -22.003  22.880   4.917  1.00  8.74           C  
ATOM   4876 HG11 VAL B  26     -22.944  22.757   5.454  1.00  8.74           H  
ATOM   4877 HG12 VAL B  26     -21.384  23.562   5.500  1.00  8.74           H  
ATOM   4878 HG13 VAL B  26     -22.166  23.304   3.926  1.00  8.74           H  
ATOM   4879  CG2 VAL B  26     -22.039  20.649   3.759  1.00  8.74           C  
ATOM   4880 HG21 VAL B  26     -21.602  19.650   3.747  1.00  8.74           H  
ATOM   4881 HG22 VAL B  26     -21.932  21.095   2.771  1.00  8.74           H  
ATOM   4882 HG23 VAL B  26     -23.097  20.564   4.007  1.00  8.74           H  
ATOM   4883  N   CYS B  27     -18.791  20.177   6.088  1.00  7.91           N  
ATOM   4884  H   CYS B  27     -19.007  20.874   6.786  1.00  7.91           H  
ATOM   4885  CA  CYS B  27     -18.252  18.922   6.558  1.00  7.91           C  
ATOM   4886  HA  CYS B  27     -17.863  18.356   5.711  1.00  7.91           H  
ATOM   4887  C   CYS B  27     -19.354  18.084   7.183  1.00  7.91           C  
ATOM   4888  CB  CYS B  27     -17.090  19.209   7.500  1.00  7.91           C  
ATOM   4889  HB2 CYS B  27     -17.461  19.730   8.383  1.00  7.91           H  
ATOM   4890  HB3 CYS B  27     -16.647  18.267   7.824  1.00  7.91           H  
ATOM   4891  O   CYS B  27     -20.253  18.588   7.857  1.00  7.91           O  
ATOM   4892  SG  CYS B  27     -15.812  20.219   6.719  1.00  7.91           S  
ATOM   4893  N   MET B  28     -19.282  16.785   6.932  1.00 11.40           N  
ATOM   4894  H   MET B  28     -18.517  16.443   6.366  1.00 11.40           H  
ATOM   4895  CA  MET B  28     -20.139  15.808   7.576  1.00 11.40           C  
ATOM   4896  HA  MET B  28     -21.184  16.090   7.451  1.00 11.40           H  
ATOM   4897  C   MET B  28     -19.838  15.756   9.071  1.00 11.40           C  
ATOM   4898  CB  MET B  28     -19.881  14.473   6.887  1.00 11.40           C  
ATOM   4899  HB2 MET B  28     -20.169  14.563   5.839  1.00 11.40           H  
ATOM   4900  HB3 MET B  28     -18.814  14.257   6.940  1.00 11.40           H  
ATOM   4901  O   MET B  28     -18.681  15.657   9.469  1.00 11.40           O  
ATOM   4902  CG  MET B  28     -20.645  13.310   7.505  1.00 11.40           C  
ATOM   4903  HG2 MET B  28     -21.691  13.600   7.612  1.00 11.40           H  
ATOM   4904  HG3 MET B  28     -20.235  13.094   8.492  1.00 11.40           H  
ATOM   4905  SD  MET B  28     -20.585  11.804   6.509  1.00 11.40           S  
ATOM   4906  CE  MET B  28     -18.884  11.795   5.880  1.00 11.40           C  
ATOM   4907  HE1 MET B  28     -18.707  12.644   5.220  1.00 11.40           H  
ATOM   4908  HE2 MET B  28     -18.186  11.832   6.716  1.00 11.40           H  
ATOM   4909  HE3 MET B  28     -18.706  10.879   5.316  1.00 11.40           H  
ATOM   4910  N   ASN B  29     -20.877  15.776   9.902  1.00 13.03           N  
ATOM   4911  H   ASN B  29     -21.807  15.897   9.526  1.00 13.03           H  
ATOM   4912  CA  ASN B  29     -20.709  15.670  11.342  1.00 13.03           C  
ATOM   4913  HA  ASN B  29     -19.888  16.326  11.630  1.00 13.03           H  
ATOM   4914  C   ASN B  29     -20.327  14.236  11.736  1.00 13.03           C  
ATOM   4915  CB  ASN B  29     -21.970  16.168  12.057  1.00 13.03           C  
ATOM   4916  HB2 ASN B  29     -22.260  17.137  11.653  1.00 13.03           H  
ATOM   4917  HB3 ASN B  29     -22.785  15.460  11.906  1.00 13.03           H  
ATOM   4918  O   ASN B  29     -21.169  13.337  11.807  1.00 13.03           O  
ATOM   4919  CG  ASN B  29     -21.726  16.336  13.547  1.00 13.03           C  
ATOM   4920  ND2 ASN B  29     -22.753  16.623  14.304  1.00 13.03           N  
ATOM   4921 HD21 ASN B  29     -23.676  16.442  13.936  1.00 13.03           H  
ATOM   4922 HD22 ASN B  29     -22.553  16.659  15.293  1.00 13.03           H  
ATOM   4923  OD1 ASN B  29     -20.619  16.246  14.049  1.00 13.03           O  
ATOM   4924  N   SER B  30     -19.034  14.023  11.963  1.00 16.58           N  
ATOM   4925  H   SER B  30     -18.401  14.804  11.863  1.00 16.58           H  
ATOM   4926  CA  SER B  30     -18.471  12.767  12.447  1.00 16.58           C  
ATOM   4927  HA  SER B  30     -19.197  12.286  13.103  1.00 16.58           H  
ATOM   4928  C   SER B  30     -17.195  13.033  13.248  1.00 16.58           C  
ATOM   4929  CB  SER B  30     -18.184  11.821  11.276  1.00 16.58           C  
ATOM   4930  HB2 SER B  30     -19.002  11.845  10.556  1.00 16.58           H  
ATOM   4931  HB3 SER B  30     -18.090  10.805  11.659  1.00 16.58           H  
ATOM   4932  O   SER B  30     -16.631  14.124  13.212  1.00 16.58           O  
ATOM   4933  OG  SER B  30     -16.969  12.184  10.653  1.00 16.58           O  
ATOM   4934  HG  SER B  30     -17.174  12.838   9.981  1.00 16.58           H  
ATOM   4935  N   LYS B  31     -16.683  12.010  13.938  1.00 22.87           N  
ATOM   4936  H   LYS B  31     -17.183  11.133  13.894  1.00 22.87           H  
ATOM   4937  CA  LYS B  31     -15.526  12.123  14.849  1.00 22.87           C  
ATOM   4938  HA  LYS B  31     -15.755  12.868  15.611  1.00 22.87           H
[truncated: 244,062 more chars]
