# Supplementary material for: Deep learning insights into the architecture of the mammalian egg-sperm fusion synapse
Source: eLife. 2024 Apr 26;13:RP93131. doi: 10.7554/eLife.93131 (PMC11052572; doi:10.7554/eLife.93131)
Supplement: Figure 2—source data 1. [file elife-93131-fig2-data1.zip › eLife-VOR-RA-2023-93131R1_figure_2-source_data/figure_2ce/mJUNO_mIZUMO1_ranked_0_PAE.csv]

	0	1	2	3	4	5	6	7	8	9	10	11	12	13	14	15	16	17	18	19	20	21	22	23	24	25	26	27	28	29	30	31	32	33	34	35	36	37	38	39	40	41	42	43	44	45	46	47	48
0	0.75081235	2.3295026	5.219761	6.904422	7.936303	9.906	10.48789	13.712398	16.550396	18.922073	22.723835	24.135448	24.135445	20.539486	19.534403	18.671125	15.875236	13.63092	17.73373	20.527351	22.936302	23.969614	24.415115	23.688444	25.322382	25.553745	24.739685	23.155327	23.133858	21.870947	19.328777	21.792477	19.800224	16.626797	19.081995	16.69297	22.222265	22.95922	23.943924	24.814232	23.646713	23.669342	26.237072	25.34636	25.185131	26.69718	27.714588	28.493248	27.97038
1	1.4195801	0.75001466	1.9019059	4.481551	6.6403055	8.069395	8.642853	11.394951	12.39945	14.638601	16.629053	19.330494	18.95558	15.307435	14.460794	14.402819	13.562608	12.302637	15.686144	18.106583	20.854273	22.526592	22.720385	21.309517	22.693731	22.5592	22.012177	20.446856	21.711979	20.444647	17.41097	20.62577	18.693941	16.047894	16.027683	13.425418	18.355946	19.788525	21.279621	21.045774	19.40113	20.789135	22.415068	21.64263	21.345787	22.671534	23.682764	24.66953	23.902916
2	4.092968	1.2704586	0.7500012	1.860708	4.1925707	7.140045	6.3611555	10.330362	10.425248	14.690254	13.923469	17.219423	16.924593	14.246872	15.35639	15.07074	14.034538	12.162209	17.06312	19.53853	20.426292	21.834019	21.914764	19.555727	20.233671	19.598656	18.327927	17.046202	18.501675	16.850193	15.220124	19.101818	18.413033	15.909348	15.3771305	12.2556505	16.429478	19.356386	19.899652	20.117485	17.373112	18.4198	19.590227	19.165955	17.752209	19.29963	20.266727	20.54318	19.838314
3	5.8069706	3.8790362	1.2582265	0.7500016	1.58647	3.7307298	4.3880568	7.5806	8.64217	12.090723	12.552021	14.50161	14.185169	11.945234	11.221626	10.698627	9.688766	7.2690387	10.319653	11.123232	13.234247	13.322008	13.732082	12.151797	13.167002	12.448886	11.708876	11.179718	10.547262	9.137737	8.843172	11.636321	11.466991	9.147935	9.203711	8.834251	11.927312	13.867833	12.859297	14.446448	13.834101	12.358084	14.531645	14.966467	13.430186	14.509266	16.29572	17.185505	16.709719
4	6.2164364	5.274208	3.161579	1.0551286	0.7500014	2.0291429	3.0283322	4.4791293	5.3392057	6.8820677	8.494353	9.333027	7.898914	6.4370384	6.0097427	6.1911907	4.887224	3.864154	5.170313	6.2377872	6.9410944	7.9757266	8.430243	7.885465	8.554612	8.879098	9.514171	8.121048	7.669333	7.0777593	6.303606	7.179072	6.8313274	4.8824697	4.6551228	5.283168	6.2128453	7.3971367	7.836892	9.095646	8.96913	8.395876	9.32351	9.713516	9.750396	10.2750025	11.206316	12.422917	12.567137
5	7.3947134	5.196418	4.041066	2.3536685	1.1109434	0.7500002	0.93773377	1.8663607	2.4101887	2.841091	3.5217733	4.207423	3.776577	3.1666617	2.9621067	2.5877023	2.0986993	2.2138336	2.9587808	3.9379158	4.3383684	5.5216956	5.724081	5.231673	5.9254704	6.344386	6.1691384	4.8407083	5.287073	4.553831	4.1191034	4.558917	4.027259	3.118135	2.91322	2.498045	3.4559746	4.134464	5.2723684	5.467449	4.7419972	5.480544	6.2408075	6.3265743	6.242536	7.058462	7.3993573	8.7136	7.92162
6	7.4608784	5.4362464	3.778538	2.6162133	1.7695733	0.8356246	0.75000006	0.79537576	1.346336	1.8204659	2.137838	2.5127158	2.2583466	1.8585408	1.900044	1.8638483	1.6756253	1.9257145	2.221731	2.8328068	2.9958224	3.717297	3.5304585	3.3038378	3.6407175	4.01324	3.757517	3.028214	3.4468222	3.2815895	2.7245872	2.9759543	3.1169872	2.2757852	2.1387794	1.555734	2.2753537	2.7313294	3.188945	3.1655092	2.741185	2.9251494	3.5238676	3.2160597	3.3006582	3.9442003	3.9563909	4.58302	4.3604956
7	7.635273	5.1211157	3.8953946	2.587649	1.9583673	1.265534	0.79001117	0.7500002	0.8081718	1.0549862	1.4625468	1.9055958	1.8922849	1.3600028	1.2738216	1.3827926	1.2833469	1.3326586	1.6347822	1.920303	2.0558863	2.6127987	2.6002743	2.2717836	2.528323	2.782696	2.5584373	2.1426501	2.3052454	2.2221875	1.9508853	2.03566	1.9781625	1.6023302	1.4468213	1.2001157	1.5370429	1.8205211	2.2032928	2.2761788	2.063876	2.157254	2.4519472	2.5500789	2.4740026	2.9026413	3.0875165	3.6555967	3.5988755
8	7.6487246	5.634686	4.2000084	2.9814029	2.4642296	1.8792708	1.3242023	0.81438935	0.75000024	0.8523831	1.5272454	2.0674458	2.2219815	1.8076501	1.8403609	1.7393606	1.7831903	1.6253755	2.246354	2.6023426	2.855367	3.603506	3.6570477	3.3644319	3.6849356	3.9261923	3.5051923	3.1351364	3.3723836	3.0638626	2.6470428	2.9043665	2.7485213	2.1722336	2.019707	1.8467672	2.2667236	2.6723208	3.3016007	3.4496152	2.9782293	3.1810346	3.887715	3.6817622	3.3868291	4.1568804	4.405308	4.7492657	4.5347567
9	8.352339	6.346488	4.5533824	3.4118123	2.7974334	2.3294563	1.8632834	1.3466899	0.8211028	0.7500005	0.94708014	1.5417006	2.1420918	1.8892012	2.0652826	2.00786	2.4079108	2.3966517	2.977446	3.3857777	3.422339	4.242789	4.364925	3.7547467	4.1270914	4.6978917	4.271327	3.629793	4.235822	4.075115	3.231803	3.61279	3.789744	3.0086355	2.5407748	2.1475945	2.6211233	3.0142665	3.5522873	3.7863555	3.1682477	3.498746	4.0045543	3.8486886	3.9249482	4.7184167	4.8286786	5.4628105	5.2509527
10	8.459095	6.484167	4.728107	4.0618057	3.786893	3.362216	2.3130867	1.9711211	1.6580507	0.8666695	0.7500003	0.9776902	1.8581439	1.8170435	2.1736412	2.3286731	2.8698468	3.157053	3.6435928	4.089395	4.1513653	4.980954	4.769513	4.459886	4.687632	5.0880175	4.9350557	4.5839386	4.943737	5.0599356	4.479036	4.5883236	4.599937	4.01552	3.4006708	2.6646433	2.9005919	3.2255983	3.6835139	3.4447222	2.8865957	3.7090533	4.01689	3.7651033	3.9795444	4.796751	4.723816	5.36057	4.909382
11	9.302078	8.163919	6.258771	5.4785566	5.4098005	5.014318	3.5952191	3.0388103	2.2933586	1.6634431	0.86415374	0.75000024	1.1367186	1.9554807	2.383584	2.895617	3.7679384	3.65912	4.375104	4.4161997	3.973629	4.7049694	4.5777836	4.4904623	4.7257566	5.663307	6.0622606	4.8909464	5.4658833	5.9634905	5.1192265	4.8003445	5.2233186	4.6603055	4.104376	3.073894	2.9420109	2.8564975	3.2074385	3.0794334	2.8135686	3.4880655	3.9250803	3.821929	4.268707	4.89342	5.04911	5.9452124	5.6726723
12	8.717831	7.14403	5.850627	5.2011204	4.618661	3.747985	3.281148	2.470417	2.6985998	2.1858602	1.7341781	0.9353748	0.7500002	1.0248313	1.6386175	2.2148323	2.5978446	2.5381298	2.9102223	3.1864612	3.2817116	4.0054884	3.9525928	3.4568639	4.1450973	4.6288576	4.5964966	3.9350257	4.255529	4.1565585	3.4786558	3.3957481	3.5640264	3.2291799	2.639834	2.1275573	2.0171332	2.390307	3.0955248	3.2119951	2.5744953	3.2997613	3.8516634	3.730658	3.97005	4.8258443	4.880313	5.911125	5.194421
13	8.025136	5.7618375	4.1934557	3.2492063	2.6362834	2.410312	1.7853559	1.5178471	1.573674	1.621416	1.3598394	1.3310461	0.8830077	0.7500001	0.79941475	1.0405917	1.4192547	1.6328199	1.822858	2.0884497	2.1883163	2.7558756	2.653045	2.2515016	2.5325193	2.776335	2.537821	2.3043613	2.405105	2.3592503	2.2888153	2.1953356	2.2968793	1.9739021	1.8142904	1.333504	1.6921878	1.642942	1.9695013	2.1037712	1.7976799	2.0188315	2.3103752	2.3031836	2.1850076	2.592029	2.8560634	3.4887116	3.3308117
14	7.800168	5.1093493	4.1559954	3.0488315	2.4226646	2.0055666	1.5177879	1.2688287	1.5566273	1.6314954	1.6624559	1.7065283	1.2881848	0.7787335	0.75000006	0.7736726	0.9980225	1.2566643	1.5141197	1.8084562	1.9002669	2.4965205	2.397828	1.9401711	2.189239	2.4916222	2.3322425	1.8877025	2.1683965	2.126954	1.7621996	1.782341	1.9673445	1.650228	1.3751367	1.0949734	1.1525114	1.3923942	1.8107252	1.8260665	1.534452	1.6436703	2.1028342	2.069958	1.9731131	2.2338433	2.6006255	3.0890396	3.2152038
15	7.8939095	5.527203	4.00978	3.0757735	2.5935035	2.07686	1.6302184	1.4914802	1.8936384	1.9534041	2.133349	2.1222403	1.6538601	1.1713356	0.7818841	0.75000006	0.80851513	1.2227682	1.6174909	2.1781993	2.2540438	3.0050244	2.8152356	2.5420547	2.94346	3.2426353	3.22472	2.8592184	2.8961515	2.9693422	2.547894	2.4134731	2.525279	2.0259578	1.8066198	1.4894464	1.615241	1.6943729	2.0874429	2.0228696	1.8796203	2.196672	2.545935	2.3869474	2.6429815	3.1042945	3.0837111	3.735201	3.6632981
16	7.7545624	5.7734103	4.193084	3.0924997	2.5486946	1.8594165	1.586164	1.4055021	1.8677589	1.9494283	2.1978025	2.2947958	1.987849	1.5559227	1.0442843	0.8276572	0.75000006	0.7728665	0.99598324	1.4631898	1.7997937	2.4628892	2.6480627	2.268845	2.7071674	2.8773174	2.9238415	2.4180164	2.250126	2.0649652	1.7733189	1.7710615	1.6391475	1.3071288	1.2555523	1.3070452	1.6903105	1.8657022	2.3175235	2.5096312	2.3641105	2.3845036	2.9049513	3.0380507	3.0052807	3.3987775	3.7490232	4.2099648	4.335365
17	7.148452	5.3175516	4.05546	2.8926606	2.4413373	1.8543656	1.4865859	1.3649836	1.7384138	1.9158993	2.176939	2.4142144	2.0908194	1.6424488	1.241	1.1290361	0.77324414	0.75000006	0.78551096	1.0623338	1.5335712	2.2424574	2.391409	2.0283637	2.4636295	2.591619	2.5355556	2.2215872	2.1766784	2.0231352	1.6776292	1.6045055	1.466804	1.2339058	1.2121663	1.2376456	1.641082	1.7778314	2.0325809	2.3535585	2.1288738	2.1654809	2.6213417	2.6764145	2.6435685	3.0716152	3.227504	3.9118865	3.8255167
18	7.8559704	5.7107277	4.192203	3.0456595	2.5699615	2.0386076	1.6190282	1.5123825	1.9655588	2.195147	2.466083	2.8212063	2.5672722	1.8838663	1.6232823	1.59852	1.1410849	0.8027904	0.75000006	0.77227014	1.1736896	1.8775814	2.258276	1.914994	2.4266887	2.593452	2.8143332	2.3210137	1.955712	2.1208253	1.6447423	1.4052985	1.3780813	1.2196711	1.2909641	1.1591178	1.6436844	1.8073144	1.9783373	2.561606	2.374547	2.2800682	2.7072268	2.9709864	2.9077682	3.2405372	3.597629	4.250988	4.258545
19	7.732093	5.6011715	4.3675423	3.5498288	2.6362104	2.0442252	1.9537407	2.0076041	2.4975898	2.7767792	2.948809	3.1685033	2.683579	2.2537813	1.9556063	1.9462569	1.5659459	1.1158063	0.78554255	0.75000006	0.77472574	1.5230579	1.8689389	1.6183197	1.9754927	2.2666705	2.3598962	1.9342136	1.8362533	1.8891749	1.5786661	1.3070059	1.2562026	1.2364191	1.3235307	1.5437438	1.6747514	1.6732535	1.6522219	2.0734227	2.0685987	1.9326389	2.2006025	2.627747	2.5081468	2.7434928	3.0794387	3.803517	3.9173021
20	8.354388	6.1186523	5.0840197	4.445957	3.611071	2.9361997	2.9754672	2.9512897	3.3932536	3.7947652	3.908363	4.0118084	3.39429	2.990553	2.537291	2.7790265	2.3841145	1.9614139	1.4020193	0.8240687	0.7500003	1.1673253	2.1750855	1.8407953	2.2187514	2.7097757	2.8350809	2.3344707	2.1433477	2.4911447	1.9488277	1.6235121	1.6475618	1.7022402	1.7162255	2.2079024	2.0875416	1.9227486	2.0060039	2.5067255	2.4862456	2.376381	2.7296424	3.1865847	3.1442795	3.3530707	3.6295755	4.420376	4.573391
21	11.510781	10.123778	8.306003	7.7857637	7.793743	6.576848	5.72788	5.4813623	6.708271	7.149623	7.9299054	8.392422	6.781208	5.880273	4.840888	5.3233595	4.6300707	4.075211	3.1542678	2.4989698	1.0200362	0.7500006	1.9679445	2.8632472	3.5733972	4.5886173	5.708194	4.9812117	4.931324	5.3718605	5.176003	3.6880727	4.954834	4.177493	3.815145	4.4366555	4.910779	4.4656754	3.9925146	5.6804943	5.7076488	4.6362553	5.6343994	6.867937	7.1748924	6.6791363	8.359938	9.549437	10.225322
22	14.455766	12.625358	11.69318	11.212683	10.322179	8.160578	8.854122	8.291208	8.456907	10.027108	9.320467	9.3140135	7.60171	7.996824	7.691704	8.065435	7.63397	6.5700874	4.697887	3.1303732	2.5159621	1.4463718	0.75000113	1.448009	2.0723114	3.7126865	4.1716113	3.4701834	3.779964	5.506921	5.2188735	3.3330188	4.829959	5.355905	4.941868	6.2875986	5.2882996	5.3444424	3.4621487	5.541266	5.0968266	2.9650962	3.810957	4.8501186	3.7676833	3.8699183	5.3159237	5.38288	5.819343
23	8.418847	6.058801	4.9026713	4.195254	3.5109675	3.0402727	2.788642	2.6075616	2.8460624	3.1124659	3.1152325	3.207921	2.8162045	2.5009997	2.389589	2.689774	2.5716763	2.290071	2.0453534	1.8161514	1.5824274	1.9496062	1.0004554	0.7500003	0.8015445	1.1070932	1.4338757	1.2733068	1.2722906	1.6527071	1.5132682	1.4410778	1.9059032	1.9435941	1.8314874	1.8759873	1.6949759	1.6862509	1.4971036	1.8929712	1.7885488	1.4814756	1.69679	2.031615	1.9095559	1.9804511	2.47361	3.0160499	3.3979955
24	8.609348	5.877625	5.0372553	4.2450075	3.5787592	2.960625	2.7938976	2.5760953	2.7444654	2.951602	2.8559356	2.940083	2.508904	2.4056847	2.1860867	2.53478	2.491003	2.2276237	2.0006819	1.8561345	1.5935004	1.9747416	1.4688427	0.78257924	0.75000006	0.7948929	1.1689049	1.0606885	1.1954716	1.5995724	1.6607141	1.5691125	1.9295552	1.9532251	1.793639	1.9419277	1.6721313	1.5666881	1.4856205	1.7068434	1.6177411	1.2604988	1.3059278	1.7179575	1.6482531	1.6073083	1.9555084	2.6960258	2.97881
25	8.60454	5.901428	5.0518355	4.320009	3.6483364	3.2265825	3.1800888	2.9187121	2.9677773	3.3014836	3.2761889	3.350208	2.9438653	2.8262763	2.9090242	3.253199	3.1316192	2.8045247	2.6468153	2.4743023	2.283629	2.370486	1.8156307	1.262223	0.85967284	0.75000006	0.88957506	1.1137233	1.2090455	1.4724636	1.7395124	1.8708842	2.561058	2.4164517	2.2156377	2.437586	2.141079	2.0658677	1.6786513	1.94114	2.0341299	1.455199	1.6962789	2.001198	1.8718642	1.8265573	2.2463474	2.9693048	3.316743
26	7.607297	4.629407	3.9428484	3.1150255	2.5717423	2.1687245	1.9917339	1.8676513	2.0441468	2.3815606	2.34177	2.5718336	2.2860854	1.914985	1.9186885	2.21078	2.043486	1.8234513	1.7395447	1.7257469	1.7450716	2.0929675	1.7819209	1.1979955	1.0121304	0.78405124	0.75000006	0.7612553	0.8757781	1.0227971	1.0473598	1.2669468	1.5450497	1.5092516	1.41721	1.5184451	1.4067798	1.5443754	1.5196556	1.6584287	1.5341504	1.2345356	1.3653619	1.5092151	1.3879857	1.3973445	1.644742	2.2792482	2.5314841
27	7.6429214	4.797946	3.9559247	3.1418996	2.4369779	1.9186327	1.8201406	1.6881032	1.9505296	2.1227949	2.161757	2.3666124	2.0882978	1.7570674	1.7082031	1.8940889	1.7505995	1.5976467	1.5213227	1.408285	1.4079678	1.927378	1.5902966	1.0383985	0.9355051	0.8610478	0.7596599	0.75000006	0.7700558	0.9182891	0.9061221	1.0300894	1.2638818	1.2771996	1.1751626	1.3131471	1.2089784	1.324924	1.328272	1.4374883	1.3208551	1.1185982	1.2400273	1.4123411	1.2294374	1.2918019	1.5863067	2.0661864	2.3534179
28	7.810548	5.3947253	4.342286	3.3139038	2.8053539	2.2004948	2.1527505	1.9868056	2.2179477	2.4887576	2.524907	2.620552	2.2748213	2.0010126	1.9848409	2.2026753	2.025584	1.820539	1.7096521	1.5593412	1.640906	2.0215936	1.7511954	1.1110737	1.104891	0.95498616	0.90116316	0.76624465	0.75000006	0.76537526	0.8806449	1.0212578	1.2247303	1.3309901	1.365811	1.5209603	1.4448303	1.5342042	1.4642955	1.68341	1.4679254	1.2496064	1.401418	1.573638	1.3575072	1.4275348	1.7190382	2.2269773	2.4481182
29	7.336418	4.63332	3.9942002	3.0279584	2.440536	1.9743077	1.8920897	1.8379902	2.1285052	2.4538376	2.442037	2.6597738	2.3823285	1.9991918	1.8937155	2.0733144	1.8364631	1.576307	1.5169361	1.4317777	1.5460367	2.0678377	1.8588881	1.2633412	1.2189803	1.1133975	1.0154088	0.87543696	0.7623823	0.75000006	0.77177906	0.90852535	1.1741604	1.1571306	1.2135715	1.4267366	1.4340373	1.5466772	1.5217885	1.7881474	1.6417072	1.3661498	1.6051775	1.8068799	1.5564873	1.6151481	2.0131125	2.5092378	2.7330337
30	7.1279016	5.016314	3.7955124	2.8941474	2.2995462	1.8286726	1.6191895	1.5172298	1.8020205	1.9673434	2.08149	2.2332222	1.9766171	1.6113946	1.493283	1.6462512	1.4784527	1.3454269	1.2322297	1.1510977	1.2503978	1.8617094	1.7226171	1.1576059	1.299092	1.2422829	1.046975	0.92667085	0.8471318	0.7633732	0.75	0.78318053	0.9678554	0.96802324	1.0170417	1.1295736	1.1419951	1.2996998	1.3704178	1.5822499	1.4731598	1.3379651	1.4955485	1.688628	1.5433162	1.645954	1.9331744	2.5581622	2.7191296
31	7.546778	5.629235	4.457267	3.623818	2.953876	2.2854462	2.2410407	2.1943536	2.5195642	2.921905	3.0390902	3.213194	2.7056322	2.2954383	2.1409435	2.353054	2.032264	1.6874384	1.3499662	1.1370825	1.4532824	1.9937216	1.9808352	1.5321404	1.7984982	1.7477671	1.5404222	1.3202099	1.0599837	1.0336244	0.7786648	0.75000006	0.79081833	1.1020733	1.2895068	1.6829658	1.706844	1.8062292	1.8479867	2.2762713	2.0446796	1.8118999	2.1857085	2.4183266	2.148415	2.3730216	2.8133886	3.2725964	3.4360957
32	7.5679936	5.355941	4.273383	3.4893827	2.667752	2.135972	2.022645	2.0175405	2.5266042	2.8548782	3.055994	3.2724419	2.921916	2.4229345	2.1371043	2.171247	1.7461439	1.464914	1.2111899	1.1590799	1.4899445	1.9782522	2.0073135	1.5045555	1.6899953	1.6784867	1.615582	1.390434	1.2309518	1.2009342	1.038336	0.7788854	0.75	0.8132662	1.1723688	1.5560563	1.7722826	1.8685588	1.8658655	2.3320138	2.218451	1.8280478	2.1552534	2.4403288	2.2436633	2.2576742	2.7233524	3.285388	3.5449357
33	7.5684557	5.390615	4.0497627	2.9645905	2.2900016	1.7528901	1.4319745	1.3265516	1.627769	1.8512304	1.9501609	2.2231083	1.8872092	1.5208666	1.4311955	1.5415962	1.3145471	1.030062	0.9634225	1.0745106	1.335918	1.9308432	1.9603004	1.514679	1.8178735	1.8459136	1.7882743	1.4457037	1.3162485	1.2723348	1.0201361	0.93772566	0.7838444	0.75000006	0.8173137	0.984793	1.1453588	1.3920486	1.61833	1.830015	1.6716483	1.6319838	1.9527402	2.0795782	1.954342	2.2205322	2.5233166	3.142925	3.1819313
34	7.724163	5.335859	4.2190037	3.1116128	2.3151047	1.7555144	1.4224304	1.1745324	1.4950315	1.6398959	1.7200956	1.8866367	1.6358991	1.2503109	1.1462321	1.3415306	1.2803724	1.0266488	1.0472231	1.094236	1.4002755	1.9878273	2.0029373	1.5759747	1.8325758	1.9210348	1.8197914	1.482694	1.4788435	1.4662871	1.1668022	1.1858332	1.0480231	0.78099823	0.7500001	0.7624503	0.9402187	1.190929	1.4847574	1.6557502	1.4708118	1.5130904	1.8190913	1.8542492	1.8673208	2.2728608	2.3878884	3.006205	3.0699682
35	7.0910697	4.8962965	3.760489	2.5910742	1.9991224	1.5438638	1.1339693	1.062569	1.3543231	1.4756113	1.63007	1.6769054	1.4615598	1.0785675	0.99556065	1.2016709	1.1215155	1.035272	1.0440091	1.2049589	1.3399763	1.8941141	1.9070816	1.4106989	1.5384803	1.6425297	1.4985728	1.226171	1.31548	1.2776515	1.0380174	1.1634866	1.1829288	0.93475026	0.76281106	0.7500002	0.77607983	0.9394475	1.2440968	1.3556628	1.1898012	1.2424048	1.4948483	1.4874986	1.4751723	1.7198372	1.9015594	2.519111	2.5476856
36	7.7505817	5.126318	3.963208	2.8069782	2.1415627	1.6621873	1.3541067	1.1940784	1.5455161	1.7025211	1.8180271	1.9248959	1.610032	1.2296487	1.1524541	1.4143083	1.3324025	1.1730226	1.3072805	1.3876421	1.3403162	1.9112519	1.7882433	1.3413646	1.5072213	1.6481712	1.6320561	1.2990423	1.4574919	1.5646192	1.2313693	1.3517336	1.4853191	1.1830541	0.92101	0.76859564	0.7500002	0.7579582	0.92602664	1.1289474	1.0932097	1.1484678	1.3730776	1.4518328	1.4489111	1.6676991	1.9160454	2.6200492	2.7890744
37	7.9070425	4.954607	4.0739064	3.0271475	2.4591007	1.9900131	1.5816984	1.3953604	1.625217	1.8063469	1.8243674	1.9360721	1.632144	1.2361627	1.1535847	1.5336478	1.4857597	1.3748541	1.4133937	1.4919605	1.3999842	1.9688821	1.7009372	1.2515161	1.2896236	1.5622792	1.6175504	1.3056512	1.4920738	1.6599559	1.4370928	1.41696	1.6126477	1.3873063	1.0826542	0.9392246	0.76412493	0.75	0.7656083	0.87365186	0.94675285	0.95326114	1.0727993	1.2553198	1.3674774	1.5536001	1.8028756	2.5801969	2.643392
38	7.719938	5.209199	4.090646	3.2169867	2.7234552	2.1913757	1.8939202	1.7229706	1.9621162	2.0927744	2.1433568	2.2218707	1.8332832	1.5559459	1.3852038	1.7285684	1.7025607	1.5372038	1.5247438	1.5142272	1.4120765	1.9867736	1.8049895	1.2992405	1.36006	1.6485636	1.6627345	1.4087319	1.5859332	1.7531221	1.5858136	1.5541368	1.7240946	1.5783973	1.3015083	1.2522881	0.97637784	0.76674414	0.75	0.763421	0.8716562	0.9050354	0.9058355	1.0608627	1.2583418	1.3738691	1.5587463	2.1940634	2.3889198
39	7.9237976	5.4689445	4.503678	3.7380235	3.0925486	2.5863323	2.2541122	2.03372	2.187285	2.3102834	2.174985	2.2000604	1.9224287	1.779068	1.6894271	1.9592404	1.9527752	1.8610113	1.7097323	1.6491659	1.5492721	2.0331042	1.8089371	1.3443017	1.4225328	1.716979	1.740496	1.442474	1.7035121	1.9436898	1.7300438	1.6398039	1.8543925	1.7872988	1.5107124	1.4649006	1.1876979	0.85847116	0.7734277	0.75	0.7638069	0.88772696	0.95888954	0.9044817	1.0939933	1.2904686	1.4828074	2.0910048	2.2525835
40	7.96515	5.323003	4.302968	3.4292247	2.8378181	2.4354553	2.0608466	1.8241363	1.9974132	2.1470728	2.086224	2.1402433	1.7898324	1.4758353	1.5366454	1.7925037	1.8181899	1.7170701	1.6666458	1.6865067	1.5519626	2.0519676	1.8054044	1.2971972	1.2596942	1.4428928	1.4351628	1.2042383	1.4831399	1.6518098	1.5159073	1.5839803	1.8061603	1.6702546	1.4321979	1.3120357	1.0504491	0.922951	0.8354644	0.7644528	0.75	0.7602058	0.8408671	0.87258065	0.9178185	1.1249249	1.3764307	2.009179	2.3748288
41	7.862289	5.4370766	4.381851	3.5087154	2.953074	2.4123244	2.0816646	1.8111999	2.0835369	2.080305	2.081819	2.1251216	1.8371398	1.5367746	1.4936634	1.799823	1.8501832	1.7605269	1.7319434	1.7419891	1.6713406	2.126073	1.8522925	1.2670379	1.2230648	1.3688109	1.4209368	1.2231349	1.4482255	1.6938705	1.5601714	1.5903306	1.8482096	1.7549851	1.4643372	1.3682388	1.1335365	0.9413652	0.9357153	0.8689194	0.76122034	0.75000006	0.7733623	0.88590276	0.96434623	1.1198403	1.2757626	1.9970415	2.3911734
42	7.809767	4.9623847	4.0626516	3.2022412	2.6973546	2.239211	2.0183208	1.8394845	2.0316675	2.1527314	2.2196007	2.2622378	1.8718084	1.6655799	1.6213541	1.9149272	1.8410393	1.6993463	1.6650681	1.5962794	1.4529836	1.9979813	1.7149647	1.193659	1.1484734	1.3369942	1.3447421	1.1858703	1.3798372	1.5724635	1.4324627	1.4622514	1.6740782	1.591657	1.3759408	1.3686103	1.0963688	1.0026362	0.89607805	0.86546993	0.8253839	0.7629496	0.75	0.7596696	0.8444742	0.9104568	1.0309814	1.6625874	2.028213
43	7.6947746	5.5570345	4.409364	3.71181	3.170278	2.6789534	2.439056	2.2219892	2.347207	2.5027466	2.3664403	2.3562744	2.0850596	1.9244235	1.9531391	2.2367375	2.2403598	2.0832102	1.9802593	1.981134	1.7623373	2.212865	1.858344	1.3704276	1.302506	1.5260266	1.5271648	1.400054	1.6582452	1.9207916	1.7787266	1.7624575	1.9989356	1.9416124	1.6701441	1.6553991	1.3729893	1.1639965	1.0196687	0.9415164	0.90833634	0.84404945	0.76441973	0.75	0.76752263	0.87356925	1.0558136	1.8151267	2.0942965
44	8.244608	5.6113644	4.476206	3.7134302	3.1402302	2.7142866	2.4644268	2.2125401	2.31735	2.4294271	2.3771844	2.3963609	2.1229463	1.8779817	1.927625	2.1420608	2.2393985	2.1145258	2.023598	2.0311322	1.867424	2.3324718	1.9724282	1.4860733	1.3698708	1.4944096	1.4199784	1.3969688	1.6259624	1.7845683	1.7415464	1.8199651	2.0725107	2.0355828	1.7656157	1.684409	1.4205959	1.3049004	1.2250489	1.0497622	0.957259	0.9124738	0.8276238	0.76436913	0.75000006	0.7628489	0.95254725	1.6588401	2.028356
45	7.955823	5.2253304	4.401455	3.589444	3.0274563	2.5962198	2.3478618	2.0597434	2.2422945	2.3989606	2.271181	2.449571	2.146712	1.8999361	1.9413733	2.2561517	2.2742693	2.1032631	2.0822816	2.0684671	2.018189	2.334961	2.006414	1.5089188	1.38039	1.4427435	1.3515971	1.3449464	1.6445527	1.8167723	1.792145	1.8949897	2.105895	2.0146751	1.8120743	1.6918415	1.5139817	1.4842554	1.4133763	1.3026754	1.1465803	1.0735023	0.95600134	0.87677675	0.7693931	0.7500001	0.7901616	1.2800064	1.7808851
46	9.21207	6.9047594	5.846245	5.1041956	4.453548	3.9182098	3.6467965	3.2885017	3.5838373	3.7751663	3.5882788	3.5756035	3.0789995	3.0197716	3.0182493	3.5316815	3.421225	3.1288254	3.1161575	2.9678056	2.6376395	3.064486	2.5810397	2.0099914	1.8640606	2.0095167	1.8898251	1.7610497	2.179092	2.4751112	2.4844882	2.4934354	2.7978764	2.822144	2.6486328	2.6192555	2.28299	2.17796	1.9882872	1.8868531	1.7378942	1.468688	1.4176995	1.2145225	1.0441625	0.7869088	0.7500001	0.8119021	1.6187154
47	13.2296295	11.26672	10.996935	10.226341	9.331478	8.5793915	8.359204	6.390366	7.1501613	7.242937	6.8671913	6.900153	5.524765	5.9413414	6.017046	7.379041	7.6360273	7.0382442	6.8653684	6.043369	5.440378	4.8885503	4.33876	3.8431869	3.4011474	3.7474375	4.334678	4.4796066	5.059439	5.7269936	5.903253	5.2203016	6.4940476	6.8608856	5.994423	5.527552	5.116789	4.018553	3.6143174	3.4229522	3.742215	2.9589028	2.2098994	2.316751	2.318016	1.6658474	0.8422153	0.7500003	0.9898403
48	15.112506	13.487415	12.916271	11.661512	11.180058	10.89015	10.455694	8.916836	8.097443	8.128138	7.095593	6.975512	6.071231	7.1705217	7.9993234	9.310579	9.752805	9.2552595	9.757769	9.468622	8.7431135	9.021434	8.150788	6.9530516	6.819952	6.5806	6.5844	6.7861032	8.012563	8.848216	9.020487	8.858307	9.77718	9.996199	8.946508	8.114675	6.622426	6.513111	6.5223904	6.2805777	5.5722795	5.163658	4.7728515	3.6060362	3.921874	3.6652482	2.0464754	0.97748727	0.75000024
49	15.936715	13.89024	12.9803705	11.964738	11.81399	10.6689625	10.196809	9.588898	9.379773	8.331604	7.5808525	6.839591	6.4756646	7.787121	8.379295	9.1771965	10.0002775	9.521036	10.149912	10.4299345	10.256736	10.475702	9.529432	9.250523	7.909461	8.073601	7.959089	8.636036	9.241567	10.358246	10.434508	9.728987	10.381618	10.198858	10.514664	8.831448	9.086212	7.2252493	7.448178	7.1461177	6.462313	6.7857704	5.6850576	4.291642	4.55411	5.2264	3.4881554	2.270044	0.86867076
50	18.711197	17.468021	16.699476	15.660587	15.305405	14.780306	13.148506	12.132357	10.766474	10.041314	7.747253	7.7983484	7.40123	9.157278	11.540886	12.059532	13.511106	14.141696	14.436945	14.947236	14.222767	14.285997	14.098371	12.187687	10.233675	10.380523	10.879554	10.9302435	13.085104	14.011181	13.9106455	13.718853	15.099718	14.650091	13.860854	10.315563	9.428305	10.20788	10.2973175	8.672907	7.8938932	8.514143	7.511566	5.2018194	5.6173935	5.9822273	4.826808	4.0480127	2.7746062
51	17.945076	16.510454	15.578014	14.956108	14.452296	12.506107	12.371093	11.242856	9.163672	9.752466	7.692686	7.5031652	6.74804	8.7270775	10.425533	12.129688	12.630003	13.140446	13.116711	13.84327	13.464135	14.353663	13.3935585	12.182978	10.872379	12.377856	11.618464	11.041259	12.494869	13.206093	13.776516	12.715358	13.827835	13.32691	13.458019	9.929031	10.658373	10.3356495	9.988931	8.256788	7.891291	7.9766755	7.41121	5.92649	6.7420077	6.92407	5.8120594	6.147051	4.2206507
52	15.984483	14.588191	12.910076	11.944265	11.064696	10.187265	9.581457	8.306368	7.875616	8.185394	6.644438	6.77997	6.0247674	6.4034424	7.865574	9.134022	9.656516	8.976332	9.899252	10.0067425	9.763401	10.549867	10.2648945	9.128124	8.61484	9.436634	8.608131	8.034261	9.883881	9.473287	9.934198	10.060329	10.232564	9.747094	8.852431	7.6996903	6.940443	7.6615276	7.9550776	7.3245754	5.6475058	6.843651	6.8357325	5.2755365	5.434492	6.9965544	5.985335	6.777678	4.9222565
53	14.283724	12.699982	11.621401	10.80232	10.095739	9.076223	8.527632	7.6171064	6.676102	7.465687	6.1125803	6.6558905	6.1095753	6.3672485	7.5292454	8.372085	9.259459	9.191189	10.067965	10.363859	9.974855	11.224831	11.199713	9.214138	9.175936	9.442932	8.765535	8.131741	9.714926	9.6422	9.539029	10.03438	10.424018	9.49063	8.697925	7.461562	7.182634	8.241384	8.854769	8.642031	6.3582134	7.388477	8.189375	6.184599	5.855219	7.065211	6.298733	6.3029485	4.735344
54	12.594626	9.960808	9.328922	8.762899	8.494646	7.935339	7.008472	6.61117	5.9499445	6.075884	5.0331774	5.31291	5.0094347	5.5445223	6.324577	7.0128946	7.4547353	7.242205	7.8682694	7.7607384	7.7363014	8.264334	7.7976913	6.5826206	6.3095655	5.878153	5.8684826	6.022689	7.061368	7.0384955	7.078727	7.673893	7.91546	7.8976383	6.966343	6.4699054	5.8472357	6.392541	6.45478	5.821556	5.1918674	5.440645	5.3720207	4.534813	4.395692	4.2338066	3.7429457	3.3567195	2.9971724
55	12.013214	9.651119	8.804147	8.000162	7.491354	7.161689	6.654436	5.827363	5.794135	5.569291	5.04378	5.0590906	4.822623	5.2866263	5.6588225	6.3737006	6.7499313	6.505489	6.7532425	6.907106	6.4076385	6.912526	6.3056297	5.652848	5.0467973	4.9400325	4.8491907	4.8335524	5.827563	5.89913	6.099184	6.430095	6.8873434	6.795299	5.9704537	5.812315	5.1919527	5.531398	5.5222554	5.2568083	4.6949306	4.780703	4.331093	3.8468556	3.6380105	3.5294561	3.2150474	3.0160882	2.7640486
56	10.274669	8.151531	7.0079594	6.4207697	5.889475	5.578332	5.094544	4.7316794	4.577853	4.5022974	4.3626056	4.4431486	4.084373	4.153674	4.5814	4.76324	5.061425	5.0852323	5.2216396	5.118683	4.9007525	5.155882	4.7160835	4.12083	3.7333245	3.762611	3.4248505	3.4743965	4.103197	4.341219	4.417103	4.866007	5.2672586	5.0260134	4.621362	4.382857	3.8765683	4.1577168	4.1572356	3.7926502	3.4712737	3.3573816	3.2654104	2.8287678	2.5994897	2.5839105	2.4536557	2.3667312	2.3361797
57	9.776492	7.4003983	6.59784	5.694145	5.0638385	4.6506796	4.389521	4.13684	4.160232	4.401847	4.1617794	4.307946	3.829036	3.6868196	3.948835	4.465897	4.3642282	4.317939	4.2444277	4.205619	4.201451	4.2443347	4.051488	3.574576	3.3335977	3.317757	3.108179	3.1731822	3.5627918	3.670217	3.7544692	3.9560075	4.043802	4.0915613	3.9083686	3.7240484	3.5433807	3.5793042	3.5406551	3.572703	3.2268982	3.1339564	3.1079755	2.7333884	2.4167302	2.4023585	2.441751	2.5511885	2.595815
58	9.1393585	7.105097	5.860203	5.104573	4.547344	4.131993	3.9158416	3.5695472	3.6799848	3.7176278	3.6238198	3.903215	3.419368	3.274939	3.4986007	3.8343453	3.8812854	3.8031006	3.7365017	3.7037587	3.566434	3.7953885	3.4667983	2.9812365	2.7163248	2.7236283	2.6341267	2.6663861	3.0684023	3.196107	3.1477463	3.4045486	3.5552642	3.5709243	3.3407383	3.2291844	3.0065362	3.179091	3.0233727	2.9401107	2.662232	2.5957873	2.5829906	2.351305	2.237962	2.17121	2.0642323	2.130402	2.4766867
59	9.443583	6.998414	6.1666193	5.219751	4.7465262	4.4300766	4.1177106	3.9087534	3.8487325	3.9226396	3.7965636	3.9657245	3.6583543	3.6782987	3.856497	4.224492	4.2134085	4.160455	4.2098265	4.255169	4.095289	4.1694345	3.9252384	3.5872772	3.2632544	3.0495481	2.8216155	3.1274452	3.4421415	3.5184412	3.6832128	3.7556305	4.11316	4.058509	3.7965279	3.6499398	3.3715668	3.5055308	3.506453	3.4898896	3.1582584	3.0875282	2.974617	2.8017397	2.5628107	2.5013213	2.4348974	2.4728384	2.7235157
60	10.408247	7.6496077	6.967901	6.084284	5.5953584	5.2305117	5.1227617	4.697019	4.7332993	5.121173	4.6960416	4.8456306	4.48174	4.3856	4.700051	5.243357	5.2779512	4.888522	4.8957787	4.6164827	4.485716	4.349474	3.9958146	3.6278462	3.1663976	2.995315	2.8645167	3.256671	3.415997	3.5765445	3.8008466	4.0766277	4.35495	4.382926	4.3030224	4.2944317	3.9593146	4.0617094	3.8785436	3.8316698	3.5966218	3.3443286	3.1989841	3.072477	2.8659048	2.5525296	2.637001	2.6779308	3.0175896
61	9.398724	6.612651	5.991558	4.9246087	4.356221	4.02587	3.895862	3.7707796	3.79203	4.046716	3.9011908	4.056431	3.822465	3.6795835	3.784464	4.1872263	4.1369514	3.8972118	3.786059	3.8215804	3.6953835	3.8005157	3.4322348	3.0801764	2.7726321	2.5491529	2.4380736	2.6166108	2.8399138	2.857287	3.0311072	3.2534976	3.5637422	3.5771055	3.346395	3.4527926	3.199534	3.3190465	3.2171702	3.1924376	3.0061145	2.8263922	2.6775587	2.6500096	2.4301512	2.1280947	2.2032032	2.3113956	2.6938963
62	9.032469	6.448552	5.3905	4.664147	4.0108023	3.7217193	3.5703132	3.3271246	3.3497908	3.5279841	3.4598312	3.6106672	3.3380232	3.2968302	3.3389878	3.680271	3.676604	3.5784194	3.4193735	3.4289284	3.2198255	3.4070902	2.9796371	2.6780133	2.3862057	2.2036304	2.0553463	2.2377741	2.4961715	2.5582075	2.7362347	2.8832479	3.2450025	3.168807	3.0246255	3.040738	2.7757602	2.9035692	2.8051617	2.7901006	2.5913818	2.3587387	2.379148	2.3174815	2.02014	1.8774369	2.0063562	2.1762462	2.5572314
63	9.10634	6.294897	5.285903	4.4276133	3.7417965	3.445967	3.344154	3.115136	3.2340682	3.5402408	3.436023	3.5762095	3.2550974	3.0713952	3.1815553	3.4300613	3.387898	3.167426	3.0720305	2.9764433	2.8909616	3.0582247	2.733557	2.394376	2.0945206	1.8261864	1.7190464	1.9373418	2.1025105	2.158002	2.3807702	2.4774494	2.719091	2.7728536	2.6858826	2.763853	2.5431862	2.7086217	2.5950727	2.6500602	2.4447675	2.171753	2.1868594	2.240614	1.9692215	1.7931359	1.9886551	2.3012342	2.6326785
64	8.575357	5.777974	4.9945517	3.892671	3.341918	2.9996977	2.8824177	2.8354158	2.934494	3.2209916	3.2531123	3.4147334	3.0778832	2.856361	2.998433	3.2055545	3.0670848	2.7965026	2.7865157	2.7379928	2.7465491	2.9935503	2.74923	2.2868705	2.0815115	1.8204485	1.6042783	1.800126	1.9433663	1.9420918	2.1296978	2.336136	2.4812183	2.461691	2.4638174	2.4559417	2.4259748	2.5728388	2.5779085	2.6297624	2.4189591	2.136598	2.2453349	2.2881234	1.9272757	1.7771784	2.114207	2.3687377	2.8125336
65	8.316296	5.646638	4.879923	3.7751546	3.3297014	3.0685964	2.8979273	2.7223058	2.7596354	3.1431036	3.092759	3.3582242	3.0164723	2.7870646	2.9566464	3.1258464	3.1608033	2.9241796	2.9388676	2.9552	2.909962	3.178268	2.7951374	2.4527159	2.1615582	1.8546185	1.7260476	1.8924217	2.0808783	2.1020129	2.312572	2.4997177	2.692403	2.6220312	2.4969857	2.479316	2.408311	2.5959573	2.5064335	2.6375394	2.4133313	2.155965	2.2375047	2.27485	1.9231398	1.7608014	2.0481558	2.3819737	2.691186
66	8.508959	5.02442	4.407013	3.4352226	2.902926	2.5193558	2.2781036	2.15911	2.2197468	2.429902	2.4332027	2.7151709	2.3938842	2.1469076	2.2707777	2.425991	2.393197	2.30247	2.3261263	2.2805238	2.2352428	2.604885	2.3092537	1.8996464	1.7253157	1.5959067	1.360208	1.4545189	1.6814151	1.7219756	1.7955183	1.977098	2.1679072	2.0946503	1.9429033	1.8918862	1.7855923	1.9286807	1.9399796	1.9809417	1.7637599	1.61057	1.669411	1.6440645	1.4016622	1.3401371	1.5957233	1.9070339	2.2288766
67	8.290317	5.2612786	4.3286924	3.2710924	2.6756392	2.327755	2.1203258	2.0071864	2.0711794	2.3238661	2.4033647	2.5991516	2.253639	1.9941437	2.0518236	2.260259	2.1617477	2.0156217	2.0231466	1.9897468	1.9858954	2.325616	2.0762749	1.6108927	1.5040711	1.3982116	1.1987814	1.2318487	1.4467838	1.4650643	1.561745	1.7097942	1.8883252	1.818582	1.721444	1.6895412	1.5954728	1.7486092	1.7342935	1.7835443	1.6181749	1.4224408	1.5117354	1.5445609	1.2910178	1.2391459	1.4824617	2.0099688	2.3131912
68	8.308693	5.4382477	4.145458	2.987618	2.4511552	2.161807	1.9271047	1.8756595	2.0211718	2.266191	2.3779268	2.58705	2.2544765	2.0464153	2.0578024	2.1471982	2.0810392	1.9600117	1.9862161	2.0063791	2.0237234	2.4523768	2.1635666	1.710429	1.557983	1.4540064	1.1893449	1.2220118	1.4217646	1.3679641	1.5028108	1.6849082	1.8440424	1.7351439	1.6750364	1.6056597	1.6416314	1.7922883	1.8267072	1.8828228	1.6849735	1.4896785	1.6123216	1.6199718	1.3576124	1.2928382	1.5971693	1.9885027	2.3482404
69	8.105904	4.7836065	3.9144514	2.9447682	2.3974001	2.034099	1.8660722	1.7519803	1.854244	2.010804	2.081757	2.3688188	2.075213	1.841011	1.9100065	1.9934176	1.9674871	1.8806002	1.8962986	1.9269438	1.9423563	2.2848783	2.079071	1.6438713	1.5085851	1.3539248	1.1423962	1.2237294	1.4190118	1.4122242	1.4745548	1.6769123	1.8321764	1.735126	1.6200216	1.5549395	1.5077266	1.6787455	1.7268025	1.8115857	1.5872241	1.4221878	1.5092101	1.5528482	1.2760044	1.2288051	1.5430334	2.0349526	2.291802
70	8.4160385	4.757461	3.8736045	2.9123554	2.3161213	1.9497168	1.7079744	1.6113981	1.7115759	1.8769739	1.9280299	2.131061	1.8124537	1.6022449	1.6420035	1.7740425	1.7263196	1.6953638	1.7011414	1.7109953	1.6940478	2.1412163	1.8580124	1.460039	1.3646829	1.2843353	1.0854833	1.0758078	1.3281189	1.3360062	1.3545738	1.5106137	1.6644639	1.586837	1.4480433	1.3599366	1.2884955	1.4277216	1.4744469	1.4736	1.3051841	1.214151	1.2700069	1.2567338	1.0939049	1.0895075	1.3475947	1.8488607	2.2273004
71	8.398767	4.8425746	3.828952	2.917854	2.2793012	1.8493737	1.6479205	1.5363355	1.7239733	1.9059539	1.9967725	2.2179627	1.9109437	1.615367	1.6548429	1.7931656	1.6920066	1.5735211	1.5845542	1.5937147	1.6237981	2.0930688	1.8430605	1.3447345	1.3207457	1.2315991	0.9911047	0.9804101	1.1552793	1.1662987	1.1578106	1.3696709	1.4996796	1.4163922	1.3045495	1.2842525	1.2355043	1.4352636	1.4504752	1.5364233	1.3357235	1.1827224	1.2799687	1.3407612	1.1163534	1.0496944	1.3723048	1.8860246	2.2172108
72	7.854362	4.4065714	3.5654886	2.7107468	2.1411085	1.7868166	1.5671887	1.4712605	1.580569	1.8297846	1.9222419	2.1801798	1.8986201	1.5597467	1.6515255	1.7230313	1.6662359	1.5672997	1.6178412	1.6499401	1.6837872	2.138242	1.8683839	1.3878424	1.2821788	1.1921109	0.971745	0.9719786	1.2043024	1.2018859	1.2382957	1.3698151	1.5615582	1.4512182	1.299367	1.2516793	1.2288511	1.3898737	1.4648077	1.5309268	1.3335234	1.1946113	1.2784702	1.3521793	1.1311935	1.1074731	1.4068459	1.8695266	2.195357
73	7.79403	4.2815866	3.7454262	2.7700572	2.1776688	1.9012986	1.597924	1.408677	1.4752262	1.7524297	1.7453083	2.0575068	1.7582562	1.458837	1.5603943	1.733794	1.6875352	1.6000805	1.6534746	1.7539964	1.7252554	2.2067819	1.9440075	1.4715109	1.4108828	1.3047261	1.0571897	1.0487474	1.2556583	1.2670597	1.2812028	1.4435053	1.6392013	1.5032169	1.337677	1.2109683	1.1970593	1.4267555	1.5394672	1.5563946	1.2980402	1.2321656	1.3883405	1.3711889	1.1425278	1.2091974	1.5270518	2.0156407	2.3048542
74	7.6991024	4.5462537	3.6983519	2.8255417	2.2630658	1.821499	1.4827008	1.3685877	1.5462449	1.705833	1.8121686	2.0222292	1.7800379	1.3938894	1.412475	1.5775039	1.5147753	1.4399428	1.4592133	1.5075147	1.4924037	2.0236745	1.7581863	1.3070524	1.2764366	1.2515897	1.0676743	0.9401429	1.1579928	1.1995434	1.1395689	1.3051124	1.4635754	1.3498652	1.1882653	1.1145608	1.0736758	1.2428547	1.3206853	1.3910372	1.2099127	1.1194321	1.2257402	1.2926226	1.0740209	1.1805153	1.4267882	2.030528	2.4587865
75	7.8837624	4.5421286	3.7567976	2.7523923	2.1039586	1.5720321	1.3939755	1.284009	1.4975921	1.6429355	1.7670522	1.9821614	1.7323964	1.3602513	1.4007928	1.5597186	1.4652189	1.3427463	1.3909397	1.4396503	1.4736279	1.9335542	1.7517402	1.2737541	1.1946517	1.1956424	0.9995205	0.9136377	1.0567975	1.081326	1.029073	1.2304423	1.3517703	1.2242385	1.1163377	1.0737821	1.0614145	1.2426656	1.3212506	1.3710468	1.2189516	1.0817989	1.2264013	1.2693294	1.0380821	1.1582065	1.3710204	1.8055516	2.100922
76	7.8359094	4.501978	3.76867	2.412698	1.9280448	1.5529418	1.3002585	1.2052877	1.3770926	1.5639186	1.7353022	2.047132	1.7820585	1.4041203	1.4096079	1.543179	1.4661596	1.3303486	1.4301381	1.4864855	1.5619247	2.0375214	1.8019056	1.3298812	1.30429	1.2212625	1.044248	0.9549911	1.1365212	1.1501029	1.1026165	1.2774196	1.4338351	1.2514458	1.1261139	1.0436602	1.1040416	1.2928877	1.3980776	1.4854116	1.2894582	1.1745836	1.3087072	1.377617	1.1375445	1.2222366	1.5196375	1.9772726	2.1146612
77	8.047962	4.4143662	3.8472126	2.5412297	2.2109504	1.727829	1.4305823	1.2416726	1.3571819	1.5640779	1.66854	2.0009732	1.7583236	1.3336064	1.3822528	1.551269	1.5311831	1.3630756	1.5734937	1.6312908	1.5945331	2.134837	2.0141914	1.4582671	1.4627455	1.4565904	1.1993759	1.1080416	1.297765	1.249743	1.2070235	1.4540142	1.6185944	1.375489	1.208158	1.0320617	1.0753539	1.3306571	1.476989	1.5437686	1.2847	1.2433876	1.4398859	1.4558195	1.2468927	1.4022672	1.730515	2.18982	2.3053608
78	7.710574	4.962285	4.0488977	3.1065693	2.255907	1.7134407	1.4255356	1.2473089	1.4487187	1.6063422	1.7324872	1.9955802	1.787545	1.3319058	1.2810086	1.4630511	1.3632295	1.2701988	1.3188759	1.41991	1.4590075	1.9886236	1.8210851	1.3885566	1.4438821	1.4515299	1.3079672	1.124162	1.2837855	1.2995864	1.1338488	1.2727338	1.4321777	1.2286685	1.0562906	0.92978877	0.98541576	1.173065	1.3090799	1.449167	1.2419697	1.2404355	1.4308455	1.4559011	1.3031995	1.4462503	1.7228732	2.2176003	2.5018115
79	7.939146	5.3483953	4.011701	2.8298154	1.9751031	1.4770169	1.2426367	1.1819508	1.460126	1.6669712	1.7560799	1.9109461	1.6794624	1.3161898	1.3140373	1.464154	1.3161786	1.2063015	1.3179783	1.3497463	1.4887767	2.0321746	1.9149866	1.3514862	1.4301888	1.4177315	1.2694967	1.0632483	1.1957477	1.1880134	1.0543171	1.19584	1.2656085	1.0817043	0.9764096	0.8641152	0.9540343	1.1398691	1.3464617	1.4264988	1.2450507	1.1737831	1.3780224	1.3932555	1.2505027	1.4106946	1.6506693	2.102601	2.2356203
80	8.056319	5.2329445	3.6824145	2.5874386	1.9668946	1.4935838	1.1923296	1.2333684	1.5054445	1.7956618	1.9443738	2.2471976	1.9161732	1.5484719	1.4751582	1.5957558	1.4372088	1.2960773	1.436216	1.5483994	1.6849003	2.2087727	2.0226	1.5220608	1.6114271	1.634911	1.4506644	1.2105627	1.3665395	1.3365455	1.1634496	1.3666707	1.4735723	1.2020745	1.0855061	0.9874527	1.0655122	1.3172047	1.5292546	1.6900792	1.3721817	1.3498011	1.5822573	1.6174622	1.4342942	1.613157	1.8946657	2.4358299	2.632487
81	7.23511	5.1745048	3.8406925	2.331948	1.7557505	1.4551799	1.1805578	1.3445231	1.6097387	1.9706457	2.1878853	2.4855652	2.1190028	1.7872345	1.6605269	1.6849151	1.582348	1.3732581	1.5633814	1.7296801	1.7762423	2.3132217	2.168528	1.673763	1.8272548	1.8821784	1.6837356	1.4288353	1.5334196	1.4911118	1.3040037	1.5011859	1.659596	1.3096521	1.1781632	1.0770092	1.3068855	1.5764421	1.7626534	1.9362035	1.6517271	1.5998907	1.9055873	1.954025	1.7539246	1.9757555	2.2724864	2.756322	2.9187813
82	7.3393393	5.163123	3.7169292	2.8722677	2.0065742	1.5030935	1.3407209	1.363931	1.6766938	2.02769	2.2179778	2.5031981	2.2848415	1.8555429	1.6609889	1.8067079	1.545619	1.3735627	1.4388565	1.6654439	1.7941685	2.2599614	2.2480168	1.8559023	2.12011	2.2150354	1.9866799	1.7205656	1.7701647	1.576812	1.4598029	1.6061985	1.5890236	1.3637283	1.2743102	1.2176222	1.4928243	1.7200081	1.9158026	2.1553152	1.9915292	1.8937185	2.2735982	2.3817043	2.2459598	2.4695942	2.8806012	3.4510088	3.5214577
83	7.6615205	4.8391733	3.7453742	2.7998998	1.91283	1.5720294	1.3164153	1.2827597	1.4838543	1.7543994	2.0080774	2.4188948	2.211598	1.8423588	1.7047095	1.8409572	1.6417549	1.471636	1.6599796	1.8312874	1.9184725	2.4378605	2.3512478	1.9234045	2.1302397	2.0773816	1.8516186	1.6538215	1.790261	1.599891	1.423373	1.6551828	1.6778934	1.418005	1.3456293	1.253105	1.4777457	1.8744328	2.0986805	2.2651188	1.9684404	1.9136628	2.2150607	2.2756734	2.092724	2.338719	2.6201653	3.09271	3.2273393
84	7.552487	5.033733	3.824357	2.7036605	2.0272083	1.7298127	1.4539478	1.5584266	1.7072304	2.126038	2.3862662	2.811339	2.5519428	2.243085	2.209901	2.3301158	1.9613614	1.9122435	2.189166	2.2544572	2.3275359	2.7725477	2.5912025	2.275897	2.3448102	2.3365736	2.157598	1.8839476	1.9902108	1.8414755	1.7456461	2.0139751	2.1100478	1.8163669	1.6957074	1.6211673	1.9247798	2.3035324	2.4006515	2.722927	2.3146596	2.2378836	2.576033	2.6052153	2.375107	2.5968547	3.0501459	3.5911446	3.670091
85	7.2406697	5.011781	3.8661237	2.7044973	1.9791112	1.7315857	1.5030767	1.5384362	1.6718322	2.0962124	2.3610902	2.7318115	2.5964503	2.2819018	2.1794724	2.1735835	1.9501002	1.812583	2.1509724	2.3200774	2.4510236	2.8800278	2.8185484	2.6484518	2.751063	2.7797952	2.5720391	2.4108768	2.5290496	2.1864135	2.066608	2.2690616	2.1963503	1.912396	1.9833965	1.7645609	2.0937223	2.367416	2.7124498	2.7735548	2.5319366	2.5900884	2.8409514	2.8264124	2.7195106	3.0588832	3.2581398	3.7778397	3.7817037
86	7.3369303	4.8983493	3.4771686	2.5511951	1.9203172	1.7430359	1.5359864	1.4863352	1.4718097	1.7499628	2.0143418	2.2853873	2.266017	1.9704844	2.0519361	1.9993092	1.9642628	1.8905292	2.1568007	2.3613708	2.4420815	2.9813108	2.7946284	2.435272	2.5760808	2.5809379	2.2566247	2.0644598	2.3112242	2.1088836	1.9560074	2.283815	2.2694638	2.0105333	1.8802223	1.6847056	1.87607	2.2413516	2.5007803	2.5334392	2.2847652	2.2978463	2.5436912	2.445278	2.2993267	2.5318408	2.7419767	3.1265569	3.0857058
87	7.755597	5.6197643	4.0630794	2.8352013	2.408649	2.1440735	1.7837222	1.7614379	1.5642092	1.7456683	2.2805305	2.738115	2.6419296	2.322897	2.3250394	2.3274689	2.2737942	2.314217	2.6835842	3.0602927	3.1690388	3.6543894	3.5557013	3.2603388	3.4882994	3.56557	3.1612742	2.8071606	3.1838503	2.886508	2.6020138	3.0313928	2.9895678	2.671204	2.451079	2.0536618	2.467215	2.7955298	3.1829383	3.3073068	2.8613374	2.9993415	3.4413357	3.3095183	3.051178	3.5256822	3.7398808	4.2618136	3.9679537
88	8.602911	7.1933928	5.0800257	4.023105	3.432494	3.4139767	2.9742973	2.7368455	2.379419	2.812078	3.1613603	4.1955547	4.2186685	3.6347659	4.1292024	3.7889323	4.0465484	3.8760743	4.6404195	5.062335	5.4425464	6.0930004	6.0706196	5.459893	5.9353657	5.676832	5.175441	4.833151	5.011994	4.244255	4.1623745	4.8596787	4.568205	4.1561527	4.0387745	3.5924547	4.1602964	5.017496	5.6589336	5.847721	4.8532763	5.128927	6.155816	5.6534605	5.050654	6.06799	6.296118	6.840142	6.4330115
89	9.741724	8.059484	5.649328	4.7056885	4.5360756	5.1447916	3.7783394	4.0170803	3.0065904	3.2656374	3.5876884	4.7412596	5.1080008	4.9942117	5.2684817	5.0910516	5.4096875	5.664057	6.6148214	7.2277207	7.2096004	8.442563	8.449818	7.4576464	8.514494	8.380856	7.829758	7.078299	7.5035377	7.1813865	6.5661287	7.3664985	6.964093	6.198874	5.993113	4.802293	5.6637154	6.830263	7.3651996	7.710752	6.301156	7.2259617	7.7055464	7.445733	7.4296255	8.489545	8.255348	9.155924	8.008245
90	11.15357	9.279783	6.9899626	6.256425	6.420476	6.859935	5.782529	6.2696457	4.739392	5.0270133	5.1796865	7.019582	8.369986	8.214543	8.139966	7.468854	7.5371103	8.300535	9.752474	10.4837055	11.004139	12.290804	12.571527	11.549698	12.693384	12.413278	11.850765	11.343071	12.004694	11.080456	10.508863	11.426842	10.819136	9.4391365	9.826475	7.8811464	9.321236	10.618927	11.725056	11.343064	10.780935	11.44761	11.780693	11.317329	11.115839	11.883156	11.872208	12.277194	11.536689
91	15.557596	15.212658	13.241043	12.311495	12.333921	12.178465	10.244816	9.569224	7.002082	8.523796	7.2665176	10.510047	10.2583065	8.915739	11.057792	11.585703	13.061841	12.127094	13.957359	14.863225	14.683348	15.599701	14.892319	14.111694	14.5211525	14.846075	13.749722	12.698128	14.317529	13.556013	13.297071	14.29616	14.659523	13.589602	12.331633	10.680351	11.383997	12.780314	13.870462	13.76661	11.68974	12.904737	13.169071	12.428009	11.637783	13.283069	13.296209	14.724457	13.125769
92	19.849648	19.496374	18.162907	17.243086	19.105385	17.939287	15.38978	14.254482	10.567795	10.815729	9.4707775	12.286669	14.363947	13.085082	15.616441	14.865155	16.956985	17.638025	18.835934	19.837008	20.080786	20.681528	20.758503	19.906738	20.332523	19.827162	18.857033	18.520592	19.734095	19.054306	19.285273	19.567295	19.891525	19.231636	18.114357	15.992061	16.81066	17.446997	18.79137	18.053656	15.967792	17.498333	18.60951	17.042019	16.263306	17.934437	17.238728	18.666946	16.108528
93	23.589415	23.022875	22.034168	21.261261	22.375744	21.974873	19.082888	17.74182	14.453423	12.575434	12.890596	14.201411	17.802847	16.712917	18.75046	16.779736	19.968227	21.472607	22.102322	23.643213	23.763369	24.655931	24.399937	24.443533	23.902403	24.574118	23.068705	23.10391	23.72464	23.4831	23.376982	23.70823	24.271948	22.978874	21.790403	19.610195	20.95991	20.913776	22.564037	22.374775	20.69654	22.1354	22.412094	22.102852	21.664696	23.1214	22.367275	23.725334	22.611961
94	24.092422	24.962774	22.17358	21.787336	23.506012	22.486519	18.251476	15.836863	13.48876	10.378985	11.154976	13.258654	15.935242	14.216524	16.438816	15.406601	18.17436	19.906763	20.714403	22.390207	21.644533	23.809061	23.972769	23.200888	24.181255	24.782488	24.26853	23.066154	24.509773	24.101276	22.87488	23.001787	23.747276	22.18494	20.975706	18.383438	19.320341	19.737602	22.145771	21.259377	20.06346	21.948833	22.83289	22.68088	22.967653	23.656996	24.187935	25.473736	24.56579
95	25.585089	24.894636	23.64827	22.951485	23.274206	21.122559	17.23138	13.951437	11.110477	9.181826	10.197697	12.232199	14.563925	13.02847	15.29452	14.661984	17.816986	19.00682	20.677317	21.986008	21.847952	23.478052	23.543663	22.26611	23.586887	24.263035	23.775179	21.896301	23.244957	22.971489	20.866337	22.214336	22.640266	20.949305	19.618639	16.602959	17.525724	19.002811	21.456503	21.452282	18.531761	21.198671	22.60146	22.712141	22.475378	23.680626	24.384672	25.982193	25.709036
96	24.268032	22.834675	22.095171	20.482697	20.582277	19.210155	15.59099	12.128698	8.056696	7.5467415	7.436078	10.8212595	11.2774315	10.168312	14.81694	14.562204	17.91786	17.034662	21.802486	21.704596	21.396751	22.749672	21.306454	18.995949	19.456163	19.132795	18.27789	17.214996	18.57911	18.35374	17.697056	19.84298	21.133923	19.899557	16.848286	13.822145	14.359342	18.42377	19.169304	19.965218	15.652206	17.3861	18.611553	17.924181	16.180157	17.731705	19.088825	20.160448	19.469471
97	12.990628	12.042751	9.74102	8.162365	8.517162	9.056309	7.033765	6.018054	4.131052	4.8035917	4.1943226	5.7653036	7.2034416	5.7501464	8.055976	8.334364	9.38995	9.705588	10.989035	12.548442	11.585742	14.105509	13.5541115	12.050196	13.59429	13.668892	12.917311	11.814165	12.695233	11.523069	11.184979	12.564235	12.584474	11.016505	10.681637	8.478155	9.2315855	11.775297	11.017862	12.583069	10.577213	11.7720585	12.078684	12.597674	12.474329	12.50845	12.352922	13.42153	12.48717
98	10.313284	7.245628	5.660715	5.2871933	4.3823953	4.674353	3.419135	3.0688286	2.4840858	2.8386784	2.6515584	3.572744	3.6137192	3.2434855	3.9420028	4.006452	4.7075186	4.44121	5.8069124	5.5112944	5.749585	6.266658	6.1382513	5.7165456	6.132529	6.1277127	5.558248	5.697122	5.62052	5.566965	5.629582	5.842602	5.8616056	5.288477	4.83152	4.3261476	4.5723987	5.1910744	5.20605	5.60598	4.6891966	5.3061366	5.8925457	6.4317718	5.356996	5.894093	6.0700035	6.498513	6.4532876
99	8.518435	6.399605	5.1014714	4.140026	3.7157764	3.707061	3.0381694	2.6935496	2.2133522	2.5165117	2.338884	3.1865659	3.4299695	3.1684473	3.5928218	3.5628088	3.6174078	3.6917844	4.4768133	4.8772893	4.7149644	5.564472	5.3197637	4.606235	4.859402	5.081414	4.640397	4.137376	4.6296277	4.172014	3.8856626	4.826956	4.6007876	4.062866	3.8646264	3.2557442	3.5287967	4.2485766	4.7086616	4.737394	3.8802068	4.370712	4.902124	4.722626	4.3525147	4.8324556	5.0010653	5.3784738	5.0750017
100	8.209419	6.055914	4.66161	3.9558523	3.4168017	3.0020075	2.4665844	2.312869	2.0388696	2.201549	2.4336238	2.9593954	3.0279036	2.774282	2.920886	2.9949574	3.1109543	3.199605	3.6870604	3.9519725	3.900494	4.677225	4.4377303	4.1513467	4.0989184	4.308727	3.8503256	3.3690405	3.9766376	3.6286888	3.232079	3.8608928	3.9189181	3.455951	3.1755006	2.7997036	3.0778131	3.4771614	3.8993344	3.8544145	3.2658217	3.607501	4.0400248	3.749667	3.491096	4.1308384	4.220873	4.6772876	4.459233
101	8.494901	5.9703608	4.8071733	3.7339396	3.4130735	3.0821066	2.5997758	2.2599034	2.051271	2.4013863	2.493291	3.0345736	2.942355	2.6648269	2.9702728	2.8891153	3.0373158	3.1761503	3.6345248	4.0273733	3.9932218	4.6996484	4.6899943	4.2213097	4.4137354	4.4778624	3.979869	3.5009508	4.1083117	3.8886178	3.5110364	4.1655707	4.0791445	3.67066	3.1788902	2.634534	2.9570534	3.5104213	4.0749454	3.8162262	3.3063288	3.7635698	4.2246046	3.7278216	3.6111312	4.3741713	4.358892	4.7686543	4.4042187
102	8.629603	6.306381	4.859873	3.8176637	3.3256464	3.161548	2.9762173	2.8540573	2.4689894	3.0518038	2.9733226	3.4372854	3.3957753	3.3123465	3.5955572	3.6056073	3.687885	3.5055668	3.8824997	4.030181	4.3739653	4.631477	4.521981	3.994913	4.1348786	3.990659	3.4074535	3.3709393	3.512247	3.1750946	3.1095495	3.760054	3.669665	3.3669868	3.203771	3.0892775	3.2331057	3.8306382	4.1696496	4.3094044	3.594417	3.68655	4.2335086	3.9174535	3.4684587	4.0279646	4.362303	4.5001297	4.3353014
103	7.7801795	5.40475	3.9723926	3.1726089	2.568833	2.2812893	2.091446	2.0155592	1.9477509	2.3155355	2.444146	2.8367827	2.782025	2.5018225	2.5680883	2.5552135	2.4655194	2.4492562	2.619115	2.8675241	2.9699132	3.3062634	3.1064353	2.8560271	2.8340755	2.684618	2.3866591	2.2636867	2.4757633	2.243842	2.2410035	2.5497603	2.5920203	2.3656955	2.2689462	2.109849	2.328216	2.7752943	2.981266	3.0159812	2.6298056	2.6001308	2.9163823	2.7358437	2.5196888	2.902295	3.0669503	3.366354	3.368063
104	7.8077545	5.2810884	3.8992248	2.890215	2.4233823	2.214669	1.982347	1.9824165	1.9465709	2.212775	2.4159694	2.77952	2.6629565	2.4010537	2.4412355	2.4304128	2.3983617	2.340833	2.5201707	2.6117191	2.766738	3.085122	2.935915	2.6314006	2.5952992	2.412335	2.1585634	2.1227963	2.209916	2.0121796	2.0577698	2.3283377	2.4006538	2.194847	2.1774282	2.0732062	2.28094	2.5891333	2.7505004	2.879335	2.5247245	2.4121962	2.723807	2.720706	2.402913	2.5861287	2.8785968	3.284359	3.3358684
105	7.752586	4.8667645	3.9183347	2.7895865	2.2343445	1.9693723	1.8151939	1.7723356	1.875164	2.1779456	2.283706	2.6490133	2.4771564	2.070217	2.175953	2.2089636	2.11311	1.996614	2.1627965	2.236425	2.3119583	2.6604712	2.4564743	2.1321115	2.135036	2.0137525	1.7802091	1.7066604	1.8184491	1.6818082	1.7048068	1.933898	2.0125732	1.8543262	1.8209919	1.8055588	1.8612665	2.1540394	2.289561	2.3493147	2.1020603	1.9830519	2.237532	2.2186582	2.0131881	2.0990367	2.3358285	2.7154162	2.838118
106	7.5488677	4.67864	3.8491201	2.8171902	2.2736468	1.9382174	1.8534799	1.8316374	1.9116925	2.1429937	2.285212	2.6232095	2.3913417	2.087048	2.108277	2.2241745	2.147654	1.956574	2.092692	2.148879	2.225603	2.6256413	2.434293	2.0703154	2.1265407	2.0025191	1.7490623	1.7125814	1.8130108	1.6309834	1.6967394	1.8748611	1.9723014	1.8067019	1.7767342	1.7355986	1.8717173	2.0944736	2.2153752	2.3367367	2.101756	2.0229673	2.1569176	2.24706	2.0021696	2.1394672	2.3740528	2.806468	2.8792744
107	7.7101655	4.923126	3.984363	3.070311	2.4794316	2.414092	2.366898	2.4671235	2.545092	2.8895488	3.034892	3.4490743	3.1932554	2.791071	2.9206836	2.9924793	2.773126	2.6682787	2.7280283	2.806265	2.9967556	3.264851	3.1083689	2.815235	2.697378	2.4775758	2.2058358	2.3032007	2.371493	2.2259254	2.2357588	2.507645	2.5546854	2.4777114	2.3753548	2.4475832	2.6125512	2.8006558	3.004303	3.1636212	2.853045	2.6496947	2.8679407	2.8055449	2.5968616	2.6385305	2.8804922	3.1837368	3.3836098
108	7.8859167	4.9061866	4.414261	3.4011023	2.8305705	2.6256652	2.6060724	2.5724752	2.7100105	3.0209713	3.0816054	3.3982058	3.0732121	2.765117	2.9225783	3.0909998	2.9464788	2.7150593	2.7002406	2.7531443	2.7146835	3.0370648	2.7249928	2.4016366	2.2615666	2.0748348	1.8389868	1.8744166	2.0461564	1.9145824	2.0596817	2.352641	2.4561677	2.4261842	2.3505826	2.4228897	2.4372735	2.6121519	2.6354299	2.724765	2.5252018	2.3048224	2.3645923	2.4129915	2.181594	2.1095695	2.3995166	2.7360864	2.9709015
109	7.730819	4.8695755	4.2080207	3.2956731	2.6949773	2.424157	2.3260832	2.2792077	2.3460732	2.6491568	2.734591	3.0284207	2.7808714	2.494219	2.6614473	2.724578	2.662736	2.413154	2.5443337	2.5298753	2.5955024	2.921267	2.6962	2.319759	2.2468023	2.0499632	1.7479904	1.8252476	1.9977167	1.7929777	1.8674	2.1864552	2.281318	2.1538715	2.1503987	2.1188073	2.1859162	2.4705493	2.4807734	2.5809474	2.3449588	2.1830626	2.323249	2.29161	2.034925	2.0762854	2.317944	2.603633	2.7671642
110	7.982812	4.8191957	3.9821317	3.022022	2.4213552	2.1836646	2.1130629	2.0448508	2.209625	2.5388565	2.6147046	2.9164965	2.6325877	2.3858428	2.4342628	2.5504527	2.3916688	2.2127452	2.3028638	2.2853203	2.4023728	2.6991196	2.5358782	2.1650038	2.115525	1.9764359	1.6990278	1.7590007	1.858736	1.711441	1.779799	2.0032349	2.0829377	1.9985542	1.954788	1.9941226	2.0460927	2.2626219	2.359098	2.454594	2.2212596	2.087748	2.1813436	2.2234683	1.9626286	2.0664794	2.2468328	2.567481	2.7709043
111	7.8455105	4.8474884	3.9916835	3.00703	2.5649776	2.377378	2.2983575	2.2807608	2.3140366	2.578492	2.7243412	2.991775	2.828672	2.5042048	2.6642168	2.7305403	2.6422458	2.4804096	2.54955	2.6093745	2.6442232	2.9107413	2.7157183	2.4000316	2.2685137	2.1004832	1.8822509	1.9241995	2.0767176	1.9479296	2.047889	2.28959	2.3508348	2.2764342	2.2130501	2.212964	2.2761621	2.505907	2.5745006	2.646512	2.3906305	2.2350492	2.3236713	2.340239	2.1100278	2.1373067	2.2959886	2.65993	2.8189065
112	7.801774	5.1704154	4.3939924	3.4101784	2.9146817	2.731812	2.640241	2.5429842	2.5879025	2.8953643	2.897788	3.1599412	2.8972664	2.6362333	2.7704215	2.9202971	2.8818574	2.7017822	2.6926508	2.772453	2.7091696	2.99392	2.6775222	2.3230307	2.1415675	1.9436601	1.7303171	1.8563101	2.0051634	1.9172013	2.0792794	2.3403645	2.511219	2.43333	2.2897873	2.3607435	2.3068192	2.4912739	2.4869504	2.4955888	2.290296	2.1572776	2.139492	2.1611905	1.9142218	1.842022	2.0616932	2.4092507	2.595965
113	7.5254455	4.815104	4.128704	3.185955	2.5899696	2.363442	2.2926397	2.1690738	2.23262	2.5243955	2.5823026	2.8307035	2.5754857	2.3330529	2.4083605	2.5316188	2.4710808	2.2938418	2.3552647	2.3581502	2.333125	2.686248	2.4297295	2.0456061	1.9481088	1.7838106	1.5500121	1.6291678	1.7702048	1.6811551	1.8093346	1.9901398	2.1921263	2.0747967	1.9908957	1.9695256	1.972753	2.164493	2.1837752	2.241919	2.0677397	1.9001	1.9400122	1.9502099	1.7239592	1.7170393	1.9275812	2.2353742	2.4481072
114	8.243683	5.1108975	4.199169	3.1045847	2.5148969	2.2937014	2.1999283	2.145604	2.236031	2.5839815	2.5764222	2.868048	2.5654573	2.3171077	2.4179635	2.5234878	2.3869886	2.229951	2.273539	2.2508984	2.3510108	2.6054516	2.4360967	2.067585	1.9924138	1.8559836	1.6221166	1.7202101	1.8421817	1.759157	1.839823	2.0300338	2.111669	2.092024	1.954289	2.0111947	1.9756224	2.190318	2.2464073	2.337264	2.1075952	1.9468844	2.0403209	2.062551	1.8585315	1.8488674	2.0437875	2.4235594	2.579002
115	8.40861	5.3274717	4.643629	3.5150924	3.1056252	2.917614	2.8223097	2.7660334	2.780187	3.1460886	3.1538804	3.4546757	3.226062	2.9448419	3.075496	3.1742089	3.126958	2.941945	3.0063918	3.0719392	3.0177746	3.285972	2.9691427	2.652228	2.4372783	2.1816833	2.001727	2.166889	2.3129182	2.2276533	2.4148693	2.6163344	2.7574823	2.7228909	2.6332326	2.6512957	2.6110122	2.792603	2.849598	2.9105825	2.6705728	2.4653041	2.5387337	2.5669613	2.238699	2.2184968	2.4325123	2.776733	2.9894538
116	8.366984	5.2335167	4.603386	3.6724594	3.1434453	2.9911103	2.81222	2.7606509	2.735174	3.0356483	3.063144	3.2636435	2.9911425	2.8177843	2.9325132	3.0906472	3.1227446	2.8725195	2.9204433	2.9152882	2.8504887	3.0952685	2.7717419	2.3925388	2.257864	1.9861963	1.8180804	1.9601085	2.131352	2.0839958	2.2523513	2.5273993	2.7093587	2.639617	2.524167	2.535455	2.4399698	2.6399684	2.6020837	2.6110377	2.4365702	2.2349918	2.26942	2.2400875	2.0051298	1.9598525	2.1199594	2.3990855	2.6414723
117	8.288435	5.6246142	4.9534993	4.147268	3.4961662	3.1953797	3.1713161	3.0571008	3.0635242	3.4052007	3.3863168	3.5631006	3.2969413	3.1632547	3.2271032	3.523034	3.4339004	3.1250021	3.1472502	3.052375	3.0828214	3.2746682	3.0207033	2.6334753	2.4097564	2.1946435	1.9117616	2.104441	2.31158	2.186339	2.3984816	2.617784	2.806509	2.8018565	2.6881938	2.792561	2.671719	2.856964	2.8118868	2.9226322	2.630859	2.4129086	2.4689326	2.5023608	2.191236	2.1364431	2.325985	2.4911747	2.8727465
118	9.360413	7.304428	6.387661	5.466453	4.8092756	4.284153	4.2865353	4.131524	4.595441	4.870162	4.886031	5.051114	4.5877576	4.192532	4.354884	4.6845455	4.535761	4.3328953	4.293208	4.1682878	4.186452	4.4494514	4.2282796	3.6190228	3.3935642	3.2508893	2.9037418	2.9698286	3.1930919	3.1324654	3.283412	3.6689448	3.8185194	3.91054	3.7356272	3.7747295	3.8098183	4.070538	4.0102663	4.2360287	3.8275833	3.3963332	3.6082468	3.8335264	3.1139212	3.298409	3.4693558	3.6828477	3.9804857
119	10.560231	8.195019	7.7388773	6.893513	6.330238	6.1489034	6.0156174	5.789688	5.9186363	6.294161	6.0942917	6.1641073	6.004679	5.626816	6.262898	6.732706	6.6346903	6.169711	6.240836	6.138097	5.9954457	6.252799	5.817898	5.263113	4.6328893	4.16351	3.9527645	4.3048716	4.63093	4.3737946	4.828354	5.431733	5.760627	5.9340515	5.641775	5.39991	5.2150636	5.6191854	5.549207	5.356553	5.082263	4.7229567	4.6435614	4.4848046	4.0202026	3.8104453	3.8196425	3.6171012	4.001921
120	9.23978	6.841769	5.892584	4.8780174	4.3997374	4.153099	4.0172167	3.8349917	3.8275712	4.037915	3.8332028	4.1705036	3.9139857	3.719963	3.99644	4.232664	4.333242	3.9959965	4.0254755	3.953036	3.8917012	3.9145007	3.7002544	3.3225217	2.976368	2.7680678	2.5661075	2.8981543	3.0056996	2.9828136	3.188645	3.4862118	3.764248	3.6997254	3.5679026	3.510744	3.3206887	3.5141592	3.4541435	3.4657247	3.159491	2.9810433	2.932794	2.9728801	2.6609764	2.550205	2.6888418	2.6646962	3.1006982
121	9.262603	6.4805336	5.7442837	4.729636	4.2410693	4.0034323	3.772107	3.5897367	3.6925673	3.681966	3.5803628	3.8625917	3.574316	3.5329392	3.7723463	4.0048876	4.082253	3.839919	3.9402337	3.9153438	3.8270335	3.9291642	3.6041722	3.2799258	2.9119244	2.6596677	2.5381317	2.813019	3.074996	3.0620518	3.1992755	3.4858112	3.8026109	3.7596207	3.465916	3.4618318	3.2054071	3.4472985	3.3442597	3.3581283	3.0699556	2.8846993	2.8253393	2.7448347	2.573093	2.474941	2.4301515	2.5825677	2.8943958
122	8.674202	6.5749626	5.4247494	4.687711	4.1938205	3.9377255	3.701089	3.4974585	3.420363	3.6224954	3.467794	3.7504382	3.4952028	3.4817264	3.6467466	3.8887627	4.0052032	3.8088472	3.8517056	3.7984977	3.6877513	3.8687866	3.5631824	3.2221377	2.9320464	2.7544339	2.5858965	2.8660617	3.024928	3.0749137	3.1674771	3.4298084	3.6970677	3.608494	3.3869157	3.3200483	3.1512432	3.3204398	3.3165417	3.2517529	2.9913664	2.835483	2.8092353	2.772605	2.5019364	2.448911	2.4696445	2.5940623	2.7807555
123	9.391586	7.333507	6.5226927	5.6683617	5.3256664	5.0035067	4.5636845	4.3109117	4.315089	4.4077706	4.223424	4.5272503	4.271225	4.2035556	4.491675	4.994755	5.136648	4.6663837	4.992255	4.915959	4.55465	4.7357326	4.3994617	3.9096417	3.5508132	3.3147883	3.1450508	3.3688798	3.8099012	3.7531793	3.9040322	4.224125	4.6400023	4.5418034	4.2184944	4.113836	3.8056617	4.1746073	4.1072164	4.039831	3.6700006	3.6079643	3.4408584	3.3248372	3.0462236	2.9545398	2.907878	2.895441	3.191688
124	9.613802	7.355186	6.8503323	5.7755523	5.323971	5.2447963	5.0707464	4.729726	4.7377176	5.013922	4.8584433	5.2865477	5.052825	4.9385643	5.3881836	5.880364	5.9093337	5.453209	5.9529448	6.183265	6.138172	6.573537	6.362209	5.603895	5.3059444	5.219758	4.839553	4.665064	5.1159773	4.9833937	4.944181	5.641164	5.812311	5.4700317	5.215822	4.883919	4.949189	5.448225	5.647855	5.539315	5.120726	5.031889	5.118105	4.821386	4.3713484	4.5398	4.3459525	3.8908424	4.234838
125	8.829475	6.367966	5.3243866	4.4769487	4.1429605	4.0674925	3.7510886	3.6011562	3.474	3.74532	3.676709	4.035818	3.82417	3.6576457	4.0478115	4.072602	4.2108417	4.151272	4.274829	4.5770154	4.534619	4.9182916	4.7568874	4.2422028	4.1150656	3.9192443	3.5811553	3.63173	3.9453094	3.8023038	3.7264829	4.3058605	4.429344	4.038809	3.844445	3.64743	3.6665916	4.0396123	4.2151785	4.1599073	3.750317	3.834899	3.8536372	3.6723042	3.2707362	3.5810063	3.4699354	3.475244	3.5445478
126	8.968178	6.5811586	5.525433	4.6712713	4.2843957	4.0847406	3.8231628	3.4397254	3.2683754	3.508661	3.3077188	3.5541248	3.2754586	3.4006848	3.6665232	3.9654493	4.070826	3.9758887	4.0550733	4.143816	4.0862737	4.342533	4.153224	3.7028365	3.6295576	3.5252526	3.296039	3.287696	3.6089282	3.6691854	3.592252	3.9617202	4.1520767	4.0156803	3.6275172	3.440166	3.3553333	3.5722573	3.6337447	3.537419	3.1643348	3.2732766	3.2477345	2.9444757	2.7310982	3.009901	2.8812017	3.1258225	3.0384912
127	8.906841	6.716679	5.4826164	4.6520023	4.2531	4.026325	3.6510751	3.2806253	3.1320355	3.4514394	3.102791	3.4536045	3.1853008	3.267961	3.5291455	3.6725607	3.8590724	3.7296736	3.970889	3.9564269	3.8004794	4.227907	3.974027	3.422198	3.2957988	3.2896123	2.9275162	3.083325	3.5078502	3.3588748	3.35282	3.8148222	4.0037937	3.8009868	3.3995357	3.193231	3.088719	3.36351	3.4419727	3.362513	2.9470384	3.010949	3.0408206	2.6640482	2.4849086	2.6419163	2.6325948	2.7064052	2.8930244
128	9.662607	8.312541	6.881043	6.1982546	6.0336003	5.8720117	5.3879967	5.001659	4.5223427	4.7219977	4.193027	4.5483894	4.6946692	4.839755	5.2222033	5.5251927	6.112378	5.7633476	6.1995134	6.5600758	6.2348576	6.6201863	6.28985	5.7524967	5.3410482	5.1944003	4.717536	4.8437552	5.6112595	5.570903	5.5352197	6.046733	6.390742	6.0440865	5.467272	5.18745	4.926819	5.439154	5.6209784	5.4141865	4.727093	4.838726	4.894783	4.2557473	3.9201727	4.235489	3.9896922	3.8055625	3.7558866
129	10.962294	9.303293	8.031121	7.3458476	6.574424	6.232912	5.7646728	5.5961976	5.113325	5.726445	5.079647	5.9399076	5.4314404	5.291129	5.870961	6.570047	6.6947694	6.2418957	6.599327	6.8988595	7.21792	7.3588886	7.441564	6.4920993	6.5962844	6.439804	5.827476	5.8826923	6.2682633	6.255373	5.8758936	6.5798554	6.594795	6.4784093	5.929432	5.892107	5.425397	6.367027	6.6520767	6.911427	5.594013	5.7328053	6.417892	5.4534845	4.776311	5.6051493	5.708309	5.539409	5.1970415
130	11.070652	9.273306	7.8217335	7.4595556	7.060104	7.099415	6.6739616	6.507291	5.9286404	6.219733	5.5523977	6.8125563	6.715369	6.4081907	7.19862	7.09723	7.3354616	7.4498677	8.037487	8.205111	8.00483	8.767853	8.661839	7.635703	8.111422	7.651026	6.9921803	7.248512	7.8421307	7.8231287	7.7907696	8.285036	8.342234	7.8792496	7.415216	6.9583116	6.666741	7.45664	7.844391	7.9000053	6.936928	7.135655	7.670638	6.57953	6.1013694	6.438863	6.237175	5.7016416	5.3730183
131	11.513587	9.215507	8.344808	7.6475015	7.2745113	7.172256	6.913085	6.285293	6.098916	6.012937	5.788964	6.032474	6.177345	5.86789	6.810955	7.0782256	7.564392	7.1917152	7.455607	7.6603117	7.223382	7.683125	7.3302126	6.5594473	6.5388594	6.412762	5.8228416	6.0243874	6.6542516	6.749015	6.8175926	7.3895607	7.697633	7.5289497	6.4526777	6.368534	5.93963	6.8709664	6.8145494	6.3220186	5.9114	6.100811	6.120105	5.2561436	5.01917	5.058832	4.9396524	4.4174523	4.699599
132	13.756804	12.10216	11.233719	10.714298	10.085205	9.865167	9.408417	9.380669	8.741341	8.846769	8.254689	8.786633	9.027489	8.663851	9.873408	10.002114	10.1509	10.693193	10.310265	11.273148	10.8306	11.09514	10.943062	9.933496	10.069954	9.694043	9.394929	8.746887	10.037607	9.766887	10.038703	10.739419	10.354659	9.944546	10.207715	9.412811	8.765731	9.83659	10.318882	9.566229	8.582428	9.011468	9.32637	8.081871	7.6264567	7.669294	7.804308	6.788541	6.297613
133	17.532816	15.542097	15.4222355	14.626977	14.204464	14.502247	13.4513235	12.502478	11.873027	11.256214	10.706612	11.186541	11.124769	11.35047	13.034653	13.262564	13.880249	14.200989	14.495596	14.975771	13.897558	14.793331	14.242161	13.136806	13.032856	13.605934	12.330542	12.5123625	13.928335	13.829479	13.680922	14.422073	14.414102	14.403279	13.118914	12.619932	11.90407	13.074941	12.783405	12.187708	11.559631	12.456104	11.828428	10.381769	9.917069	10.232665	9.857973	9.1334915	8.626887
134	18.070564	16.938425	16.899307	15.672209	15.222199	15.307785	14.11742	14.263407	13.11593	13.859104	11.834293	13.358978	13.503276	13.186377	15.12792	15.085299	15.498293	14.866925	16.169165	17.205639	16.827133	17.500153	17.06501	15.179726	15.724694	15.308498	14.112023	15.165604	16.014103	15.441872	15.479558	16.514	16.671959	16.007298	15.245026	14.538594	13.860961	14.9498	15.662991	14.858532	13.11624	14.011373	14.370694	12.12291	12.069654	12.874684	11.984369	11.169633	9.935877
135	23.856361	23.366228	22.407862	21.708282	21.716196	21.29927	20.092844	19.369785	18.217207	19.338774	16.797134	16.304935	16.319954	17.929098	19.325596	19.222794	20.270496	20.521252	20.165678	20.943977	20.019802	20.375324	19.84004	18.633587	17.79871	18.2691	19.270134	18.362423	19.815567	20.636818	20.359972	20.101639	21.14895	20.721813	19.213041	19.288992	17.567005	17.944885	17.990644	16.644272	15.776712	17.490778	15.713996	13.917264	15.034582	15.811117	13.280506	13.433651	11.067791
136	23.97512	23.356812	22.83506	21.603481	21.903524	20.877205	20.27034	18.990639	18.897163	19.756935	17.650795	17.905266	17.300564	18.159931	19.341526	20.529633	20.721495	20.463253	20.518173	20.540552	19.366842	20.123968	18.772121	17.47224	16.96072	17.640265	17.55291	17.402588	18.323345	19.182251	19.205292	19.03735	20.670088	20.497293	18.667093	18.571114	17.418648	18.176361	17.76751	16.668724	15.856521	16.41686	15.873132	14.313435	13.950739	14.496347	13.156549	12.102273	10.267809
137	24.094912	23.015749	23.162111	22.07254	21.976421	21.383102	21.198778	19.448177	19.332523	19.972952	18.440275	18.716522	18.88462	19.199516	20.341913	20.944675	21.424643	21.571396	21.449455	22.147202	20.943157	21.275993	20.627851	19.321966	18.946388	19.017895	18.886417	18.735167	20.170553	20.987925	20.727234	20.90609	21.68523	21.741812	19.992048	20.095743	18.750896	19.622726	18.95547	18.654142	17.249704	17.64709	17.788841	16.50779	15.787564	16.001663	14.287378	12.295662	10.70124
138	24.379848	23.454636	21.488327	19.547966	19.877092	20.37722	18.872917	17.664925	16.768284	17.592533	16.0449	16.957289	17.580088	17.303013	17.839762	18.700792	19.16904	19.158682	19.870497	19.750717	18.842571	18.9248	18.798925	18.146498	16.758398	17.835173	18.299349	17.819668	18.80819	18.755068	19.635471	19.197004	20.019638	20.2538	18.811455	17.597872	17.157436	17.107819	16.547316	16.027882	15.513226	16.584908	15.70399	14.20488	15.43008	15.074083	12.823643	10.718778	10.140022
139	22.84134	22.051308	20.910822	20.117353	19.488708	19.327723	17.916376	18.708473	16.241827	17.618633	16.27823	16.43563	16.578392	16.075315	17.16557	17.233074	17.795618	18.270617	18.680866	18.714344	18.675587	18.603899	18.27714	16.707901	17.03217	16.440289	16.13733	15.624029	17.250374	17.793928	18.61001	18.675066	18.98662	18.48352	18.382013	16.951534	15.756022	16.366362	15.984917	14.707323	15.546252	15.368834	15.190743	14.323747	14.5498495	14.307749	12.019997	10.482155	9.477093
140	12.751359	10.743286	10.175482	9.428755	8.893272	9.0328455	8.660223	7.4936914	8.126987	7.5888314	7.303482	7.5680113	7.511823	7.5031776	8.286033	8.67458	8.865252	8.791941	8.980679	9.14728	8.244111	8.819256	8.342417	7.3533077	7.47571	7.233942	6.5875397	6.7360477	7.575089	8.0136795	7.9886646	8.576889	9.024957	8.884557	7.9382515	7.700558	6.876757	7.571123	7.7405405	7.2104416	7.0775504	7.235262	6.659986	6.283955	5.9207816	5.697589	5.2718334	4.502556	4.978282
141	13.778053	12.113068	10.985397	10.312111	9.927803	10.010937	8.899524	8.631262	8.655251	8.397314	7.886084	8.226709	8.045111	7.887935	8.175978	9.297664	9.647976	9.437192	9.516374	9.555447	8.887585	9.400865	8.89578	7.5246983	7.7819767	7.5302653	7.1052113	7.561927	7.987097	7.9879856	8.068754	8.90591	9.215137	9.272029	8.393908	8.44261	7.802364	8.05937	8.322013	8.077249	7.511978	7.4463954	7.334454	6.533703	6.492647	6.186297	5.7872915	5.326765	5.3217916
142	17.435833	15.736952	15.083181	13.965769	13.487811	13.313057	12.079046	11.385153	11.448589	11.14168	10.24218	10.529259	10.338226	10.553023	11.302623	11.988974	12.382563	12.911133	12.805268	13.800377	13.28787	13.919675	14.021416	12.186642	12.453155	12.4086485	12.124393	12.221194	12.56514	12.630359	12.323401	13.142336	13.41431	13.569609	12.304989	11.705579	11.481081	11.523925	11.548199	11.364416	10.627679	11.242325	11.461829	9.757403	10.213303	10.454539	9.89289	9.495879	8.200991
143	20.452923	19.253563	19.157259	18.14872	18.235603	18.261902	17.117046	16.415535	16.205254	15.988588	15.350184	15.023372	15.577464	15.724582	16.779596	16.737465	17.661583	17.736723	17.534191	18.352524	17.6687	18.013126	18.14394	16.10719	16.031403	15.705389	15.408777	15.809147	16.152159	15.878994	16.061703	17.642328	17.364187	17.265373	16.618647	15.976303	15.702394	16.202724	16.79871	15.360931	15.345301	15.859944	15.801096	14.061644	14.111002	14.218528	13.657419	12.384862	12.001129
144	14.759865	12.627398	11.701513	11.127237	11.075546	10.780827	10.49428	9.914941	9.778802	9.366985	9.057831	9.592189	9.401441	9.199983	9.806492	10.331585	10.697481	10.505949	10.582733	11.225576	10.102792	10.653757	10.058263	8.993898	8.922613	8.05382	7.772275	8.216154	8.89881	8.979673	9.175318	10.209175	10.433134	10.647959	9.722025	9.465798	8.948353	9.4871025	9.432669	8.881449	8.552887	8.786798	8.509878	7.964431	7.6473966	7.4289064	7.36358	6.6645927	6.9419317
145	11.647738	9.347982	8.619934	7.9145136	7.451011	7.1965246	6.8176184	6.587711	6.453533	6.5990295	6.47768	6.746041	6.3962135	6.1167183	6.5565786	7.178982	7.175151	6.694936	6.733628	6.7365866	6.4755526	6.3541555	6.075039	5.522415	5.1069775	4.6307936	4.5231533	4.748331	5.2244644	5.1856575	5.477777	5.9653254	6.236369	6.2510986	6.146911	5.9521923	5.6575155	6.0068665	5.7392197	5.8575172	5.3792	5.0328655	5.086506	4.8829374	4.2859945	4.0690565	4.183012	4.115517	4.439218
146	9.439987	6.944828	5.987192	5.0979156	4.813734	4.5225782	4.271183	4.092377	3.985857	4.2132187	3.9642937	4.20315	4.015297	3.93248	4.1702003	4.4886866	4.6115894	4.3252907	4.480916	4.4140897	4.237843	4.420723	4.0800276	3.7155364	3.428542	3.2990365	3.0440297	3.2510018	3.641023	3.4880748	3.6490312	3.8954556	4.211264	4.185364	3.87641	3.7673774	3.5313792	3.7712483	3.9042726	3.7263699	3.465805	3.305532	3.2185957	3.056523	2.874627	2.8591135	2.7845354	2.7458992	3.0120661
147	9.316706	6.6224756	5.909554	4.9394593	4.507717	4.3591366	4.0694623	3.8708253	3.8063674	4.129838	3.9311445	4.139934	3.9049468	3.8655643	4.152285	4.3945785	4.522374	4.131402	4.3475447	4.313859	4.130582	4.255486	3.956552	3.7449036	3.4078321	3.1416564	2.932685	3.129859	3.432828	3.3284054	3.4731722	3.8378286	4.033204	4.0202446	3.7944064	3.734832	3.619155	3.8621907	3.835909	3.7228484	3.4415364	3.333758	3.2725406	3.1402295	2.8832088	2.8691382	2.9059463	3.0349095	3.2025852
148	8.746533	6.1889153	5.340786	4.1924915	3.8335028	3.6972694	3.559722	3.4300478	3.3357017	3.7175097	3.5530312	3.883905	3.5542705	3.4823546	3.6808927	3.7998817	3.8365858	3.634583	3.7717857	3.7219791	3.6489844	3.890654	3.5548782	3.2917528	3.041959	2.8079522	2.610415	2.788165	3.0114398	2.9409888	3.0985212	3.338921	3.5590997	3.4689703	3.2949328	3.2926803	3.177048	3.400067	3.3897264	3.4078727	3.1418006	2.9448586	3.0041327	2.9092102	2.6450276	2.6018386	2.666188	2.8211699	2.9613888
149	8.664	6.4582725	5.2356772	4.507572	3.989796	3.8537564	3.554702	3.386962	3.2331138	3.5201871	3.452731	3.7395835	3.4966428	3.3181148	3.5423005	3.7537982	3.6775746	3.63921	3.6486409	3.6827757	3.656579	3.729413	3.5480433	3.18405	2.9048848	2.737358	2.5558212	2.7119534	3.0021803	2.8722162	3.0043283	3.3518	3.4238074	3.5532298	3.2722113	3.1879158	3.0416112	3.1816306	3.2513242	3.2228692	2.900167	2.756879	2.8098462	2.6785986	2.4760327	2.4647994	2.5347242	2.7257705	2.8168535
150	9.370979	7.0687284	6.4635925	5.557354	5.2273374	4.9208107	4.7161794	4.4691935	4.518834	4.723644	4.605113	4.795121	4.4067802	4.3196955	4.495179	4.857211	4.8758483	4.676182	4.655535	4.5841875	4.3730526	4.330119	4.0441303	3.8929658	3.3890624	3.1622946	3.1811805	3.3682454	3.5414872	3.683818	3.8784897	4.114986	4.3425636	4.4179745	4.2136793	4.129476	4.015024	4.030721	3.8476715	3.9275517	3.746067	3.5202587	3.2807481	3.3384542	3.0212848	2.7942388	2.9778025	3.118675	3.3523228
151	9.64311	6.5517063	6.028281	4.9249215	4.634265	4.349074	4.14392	4.0635023	3.941277	4.123994	4.0484753	4.3217278	4.0935936	4.0296087	4.2035313	4.5945473	4.542772	4.266698	4.394572	4.4043407	4.323728	4.4074845	4.0737715	3.8499703	3.4753046	3.2408128	3.1181579	3.2527304	3.4822109	3.4274416	3.586366	3.8979034	4.0935616	4.103402	3.9359376	3.8220937	3.790835	3.919137	3.9078994	3.8442	3.6514678	3.3930964	3.3895965	3.3385668	3.0702226	3.0830872	3.080152	3.1863317	3.4204931
152	8.830969	5.8236256	5.030142	4.186379	3.8210843	3.5798507	3.4213142	3.2764988	3.1466565	3.3502545	3.4153657	3.6978173	3.53274	3.4314382	3.5575213	3.7600815	3.846547	3.6001415	3.75008	3.8896596	3.8674006	4.039579	3.8414762	3.5305414	3.2951746	3.0839798	2.764134	2.914142	3.1073112	3.0562186	3.1705136	3.4537196	3.6383405	3.5433385	3.3437304	3.202157	3.15184	3.43159	3.4758296	3.4936538	3.2045584	3.0546246	3.1779313	3.026625	2.7654428	2.8228564	2.8791628	3.0368347	3.168554
153	8.579988	6.112914	5.145336	4.298216	3.8009355	3.5626864	3.4111962	3.2593675	3.2053242	3.4237142	3.4327478	3.6822803	3.5493422	3.324154	3.4616528	3.7518277	3.7520173	3.580039	3.6583033	3.7048411	3.634066	3.9152117	3.7088008	3.2788334	3.070698	2.8805404	2.640358	2.763347	2.9241605	2.8264217	2.9345984	3.3114152	3.4363196	3.369577	3.267581	3.122932	3.1247733	3.406786	3.4132342	3.3971627	3.0758457	2.9692702	3.0231485	2.9054391	2.6657255	2.708301	2.7805786	2.9715319	3.1019497
154	9.259359	6.703525	5.6729016	4.7689195	4.411291	4.26992	4.022524	3.8851457	3.709756	3.9907203	3.8481445	4.1043854	3.9381244	3.9284062	4.2524395	4.3589897	4.411974	4.204279	4.4822397	4.426671	4.319227	4.6437697	4.3595276	4.1045456	3.8217056	3.6226285	3.3252027	3.5625315	3.708763	3.5861404	3.7596722	4.1312227	4.253066	4.2220883	4.014968	3.829832	3.8030086	4.0438333	4.071733	4.095877	3.6694684	3.6303487	3.7524848	3.4480014	3.201551	3.2756329	3.2848763	3.2774363	3.2770047
155	8.225622	5.3961725	4.6747365	3.5841503	3.101016	2.8816514	2.8193116	2.645041	2.763224	3.1038947	3.2032685	3.4710639	3.1965275	2.929103	3.0569806	3.1917315	3.0881963	2.909048	2.9410877	2.8990922	3.002151	3.2943614	3.0765176	2.7682462	2.6803234	2.5142846	2.2533855	2.2549	2.3875318	2.2270544	2.3621032	2.6010447	2.6933558	2.6190276	2.5524108	2.5534077	2.6318355	2.9120767	2.9639065	3.122542	2.814363	2.6490989	2.8340077	2.775278	2.410746	2.5706177	2.825572	3.0471253	3.213396
156	7.716665	5.087475	4.2289395	3.2822466	2.8906045	2.7134101	2.5620923	2.471333	2.4366562	2.6488044	2.730228	3.056991	2.8786972	2.6239557	2.8237119	2.8409991	2.8222756	2.739199	2.8449295	2.8494124	2.892397	3.1734304	2.993291	2.7045302	2.5993962	2.4123697	2.184014	2.2418802	2.3665724	2.2706206	2.3423402	2.6066031	2.7061348	2.610282	2.5033145	2.399173	2.4522932	2.6475217	2.7563465	2.819179	2.55545	2.4429011	2.5569654	2.5455956	2.2451715	2.3410313	2.5801342	2.7608001	2.8949623
157	7.9724154	5.347577	4.55149	3.670619	3.2496293	3.037404	2.9053555	2.7805238	2.6708229	2.9327273	2.948217	3.3172169	3.1468625	2.9065077	3.0457873	3.1768208	3.2534494	3.101942	3.1181755	3.195107	3.2201557	3.513682	3.3015873	2.9591193	2.7938223	2.656289	2.447259	2.4600582	2.585626	2.4960887	2.5839982	2.9189253	3.0413022	2.9230225	2.8547096	2.6942995	2.7825873	2.9749355	3.0502214	3.1482759	2.7813506	2.7500253	2.813808	2.752661	2.5256011	2.6161156	2.7596638	3.022887	3.1125867
158	8.173114	5.6113653	4.5997014	3.7775252	3.2889848	3.0589945	2.8620696	2.7343621	2.6534548	2.8737874	2.869618	3.1569767	3.0189023	2.8292708	3.0472891	3.144537	3.1802597	3.027038	3.0977433	3.1498163	3.1600077	3.382748	3.1537433	2.8873959	2.6632028	2.5058367	2.2918954	2.3639216	2.5435395	2.4866967	2.5560904	2.8466556	3.0026731	2.919781	2.763946	2.6619391	2.621118	2.845026	2.8780732	2.895496	2.609748	2.549915	2.586525	2.519697	2.2956302	2.3220708	2.493463	2.68301	2.8255744
159	8.409288	5.4265842	4.489692	3.5071697	3.017243	2.763577	2.4747896	2.314594	2.3565025	2.636132	2.653868	2.9676232	2.6453297	2.4744906	2.60103	2.754902	2.722309	2.6237855	2.6592813	2.6855044	2.743676	3.0277705	2.8187842	2.4000664	2.3077335	2.192586	2.0028775	1.9305675	2.17175	2.0913663	2.1419113	2.395796	2.5536702	2.4886627	2.3028483	2.2337847	2.2146614	2.4273462	2.5550523	2.613368	2.2877007	2.1810665	2.2971733	2.254204	2.0127966	2.0388255	2.264793	2.5725007	2.6883574
160	8.0054655	5.6558967	4.5882416	3.6936696	3.2021813	3.002348	2.743329	2.6257997	2.5770113	2.8009684	2.9412293	3.3089538	3.0968823	2.8891556	3.0992048	3.1301768	3.224153	3.0528717	3.3452783	3.377115	3.4497108	3.8581998	3.6723273	3.2023342	3.0088153	2.8964612	2.531836	2.5316138	2.83929	2.6470604	2.723557	3.1175866	3.2579894	3.0082064	2.8568265	2.6481993	2.7970614	3.115058	3.306129	3.3492408	2.9104133	2.8698149	3.029364	2.894699	2.4831657	2.7360132	2.8685234	3.2021632	3.2724998
161	8.519148	5.860319	4.6368046	3.7959204	3.357982	3.10647	2.9138207	2.8010483	2.7709746	2.9907475	3.0956745	3.4546268	3.2884965	2.9588966	3.1971784	3.2809434	3.3950768	3.202743	3.282754	3.437366	3.3181124	3.6772842	3.4662786	3.0230386	2.8487477	2.686961	2.4880395	2.4733582	2.675781	2.5621395	2.6157374	2.9965858	3.1054416	2.983615	2.8719797	2.6910076	2.8004649	3.083704	3.2551336	3.3041716	2.9290152	2.8532324	2.882979	2.8703046	2.592049	2.6524029	2.876738	3.1682198	3.3243134
162	8.627535	6.1608853	4.895541	4.1327343	3.635198	3.4550762	3.2711377	3.1252198	2.9533808	3.2612793	3.1948473	3.539461	3.3959188	3.2467122	3.5541754	3.6403546	3.7163846	3.5594773	3.7260504	3.7278013	3.8401914	4.007268	3.8110447	3.461391	3.287854	3.0918028	2.7555885	2.926436	3.217857	3.0766444	3.0846634	3.501293	3.5555537	3.483998	3.2364943	3.1372504	3.1437285	3.427588	3.5110033	3.5301163	3.1247344	3.0407596	3.1199899	2.9270902	2.701401	2.8053665	2.832995	3.0843039	3.088845
163	8.334978	6.3668537	5.468193	4.6046557	4.155986	3.9409945	3.5709448	3.2471366	3.212353	3.5043368	3.148188	3.564602	3.3153036	3.3294563	3.5215454	3.6872096	3.9126568	3.7292285	3.9031844	4.050272	3.8872118	4.231308	3.9118652	3.5139449	3.284521	3.2539024	2.8714833	2.8998542	3.3260164	3.26632	3.2470813	3.5644193	3.8640115	3.7824259	3.4177215	3.1719127	3.0793738	3.3847623	3.5049343	3.4141688	2.945131	3.111208	3.1682673	2.8354225	2.5680656	2.7367735	2.820501	2.9211917	3.019569
164	8.510151	6.61497	5.2299767	4.269	4.0671597	3.977691	3.4658237	3.222946	3.1530044	3.4679666	3.2943425	3.7900145	3.628024	3.5046272	3.7797189	3.93254	4.1281557	3.8909025	4.3256497	4.446382	4.401612	4.815236	4.5760818	3.9505138	3.7921214	3.608673	3.2487779	3.2471876	3.7316895	3.5808616	3.5105486	4.11549	4.3531017	3.9993663	3.6641724	3.2940779	3.4227295	3.8130589	3.9934406	4.021633	3.4038475	3.4119992	3.6218975	3.3436108	2.973463	3.1497493	3.352964	3.4096537	3.485537
165	9.117152	6.8982754	5.8559327	5.0476236	4.6436415	4.585637	4.0475874	4.028141	3.742766	4.157095	4.056161	4.4938755	4.319214	4.449772	4.678692	4.9198217	4.910654	4.715707	5.3680134	5.5609765	5.0877585	5.853879	5.52808	4.495501	4.2728953	4.194029	3.7607446	4.0395093	4.522722	4.420284	4.4164166	5.1233974	5.314467	4.8420467	4.390638	4.1775675	4.1325064	4.6766987	4.87984	4.68572	3.9840646	4.09975	4.1245446	3.6358466	3.3751907	3.5729678	3.6326702	3.6346197	3.7458239
166	8.376121	5.5785704	4.8897343	3.9517264	3.550695	3.3610158	2.9834936	3.0068402	2.928247	3.3569376	3.4028654	3.9280858	3.7152245	3.4928486	3.8259392	3.821457	3.7721772	3.7358754	3.8920166	4.2185225	4.356264	4.776542	4.7059193	4.110571	4.2174525	4.0064335	3.5059335	3.534637	3.8807523	3.5536654	3.3710322	4.0541286	3.945976	3.5921714	3.426667	3.1442575	3.3568377	3.9567537	4.361252	4.323906	3.715466	3.8018532	4.1684294	3.7086883	3.3944802	3.78437	3.8259552	3.9166641	3.8802817
167	8.311991	5.608206	4.6398926	3.572563	3.1013844	3.0014858	2.6338382	2.533609	2.4620526	2.8792968	2.9314046	3.3473606	3.2372055	2.9559026	3.1569731	3.2605538	3.180282	3.0751107	3.3680015	3.4830036	3.6327052	4.047693	3.889294	3.4661226	3.2945876	3.2180128	2.8072455	2.7835217	3.0085702	2.8512843	2.7013369	3.264041	3.2880456	2.906709	2.8767118	2.6896877	2.8933158	3.2827463	3.5044897	3.6471589	3.0092282	3.0703754	3.327424	3.1317062	2.7627892	3.1622791	3.329774	3.557141	3.5239341
168	7.989874	5.3951087	4.445635	3.5265305	3.0401855	2.7165604	2.4203413	2.246292	2.1974769	2.5819602	2.5467825	2.905445	2.668077	2.4635177	2.6508188	2.7705297	2.828165	2.72962	2.9310675	3.0574493	3.0441298	3.4583797	3.2686915	2.8986387	2.81229	2.7883377	2.4514508	2.3157377	2.6553853	2.5326083	2.4017825	2.780806	2.910521	2.7200232	2.4814024	2.3032153	2.367344	2.6840053	2.885276	2.8771238	2.5029547	2.544321	2.7454178	2.571831	2.302166	2.587678	2.8889174	3.1909082	3.1267548
169	7.8873315	5.791104	4.6221495	3.6624448	3.159173	2.9071488	2.6175818	2.5593917	2.3923204	2.748123	2.7221518	3.1104004	3.0103016	2.8031604	2.9462383	2.9844646	3.0839877	2.9881537	3.1756976	3.370665	3.4576397	3.7643402	3.743821	3.2261677	3.2969322	3.1564279	2.9403834	2.7477546	2.9847474	2.7866802	2.721724	3.118173	3.1723652	2.913293	2.7559981	2.5194225	2.7312446	2.9860418	3.3346467	3.3104768	2.899076	2.9458115	3.3003368	3.0443294	2.8555555	3.1413393	3.3407075	3.643513	3.5655751
170	8.263101	5.7118564	4.7274804	3.7700765	3.265728	3.0728478	2.9058862	2.8122103	2.8028755	3.0842123	3.0908363	3.5265756	3.4006188	3.1072335	3.360386	3.4387069	3.466908	3.2278662	3.4689097	3.5358517	3.6803064	3.9999905	3.80214	3.3878298	3.3469713	3.1403728	2.8015902	2.8686852	2.984561	2.7919455	2.788486	3.2306314	3.315367	3.0547986	2.9558187	2.9315228	3.000311	3.4180155	3.5467374	3.6411712	3.1517172	3.1167512	3.3698263	3.22509	2.9248133	3.196988	3.3298101	3.6052382	3.6265721
171	8.0700865	5.6655283	4.683739	3.769836	3.3085718	3.097141	3.019196	2.9881382	2.9038725	3.2258592	3.3143623	3.6716976	3.5004048	3.2598443	3.4446206	3.5286021	3.5047474	3.3148599	3.494638	3.5906675	3.7211556	4.036974	3.8012054	3.3578649	3.3264372	3.0991886	2.8823228	2.817512	2.9918091	2.8241167	2.8397107	3.3253062	3.337523	3.094377	3.0230258	2.9192114	3.1398678	3.3811812	3.613663	3.5523205	3.1867528	3.06428	3.3358107	3.17885	2.901926	3.071069	3.259897	3.535996	3.5210373
172	8.4021	5.8964725	4.9603395	3.9032357	3.53301	3.454215	3.323064	3.350619	3.1557088	3.5596366	3.572009	4.038994	3.9682798	3.6583335	3.9610288	4.0559134	3.9885356	3.8163614	4.016281	4.0779953	4.2556496	4.5323553	4.4484777	4.0315723	3.9673698	3.7055178	3.349351	3.3445568	3.430121	3.198793	3.3431392	3.7346377	3.6810462	3.5681572	3.5774052	3.4659333	3.6638255	4.047792	4.270507	4.406465	3.814114	3.7488565	4.163595	3.9989467	3.5082252	3.8608985	4.0929894	4.2388372	4.174812
173	8.068905	5.1900578	4.460287	3.6532035	3.077321	2.8037987	2.8059545	2.8954477	2.9935584	3.353612	3.5579865	3.9243116	3.6327615	3.2349796	3.3730805	3.4642606	3.3601274	3.1057367	3.1198697	3.2270417	3.27459	3.5521607	3.3841844	3.0579004	3.0295715	2.7469213	2.4904594	2.5720618	2.5195541	2.3180819	2.4839525	2.8401053	2.7879133	2.7040296	2.7642527	2.8158302	3.0357714	3.2570434	3.4021964	3.5644877	3.2485738	3.0852876	3.2992225	3.3435054	3.003819	3.1929445	3.4874759	3.7542071	3.8920236
174	8.284273	5.738512	4.8156743	3.9568734	3.2906787	3.0886183	3.0886276	3.2404687	3.3963532	3.8006768	3.8948412	4.3009577	3.9965653	3.5691261	3.647312	3.7064788	3.467871	3.3063564	3.16482	3.1580906	3.2854767	3.4400368	3.2208138	3.0062966	2.9345186	2.682745	2.4685402	2.5709844	2.509781	2.1860046	2.4024777	2.7037158	2.7051384	2.7415648	2.823986	2.9935567	3.107513	3.3573878	3.4140296	3.7668285	3.438077	3.1709309	3.331555	3.565599	3.1492848	3.2293437	3.6268506	3.9508383	4.2043915
175	7.955927	5.423312	4.70699	3.5392122	2.962043	2.853925	2.7081513	2.761766	2.9249456	3.3838346	3.5555065	3.900514	3.6086795	3.1667697	3.2424457	3.3876126	3.2014875	2.8812537	2.9542787	2.9450746	3.1020565	3.3666096	3.1858385	2.8466434	2.8205953	2.7199566	2.4645436	2.350461	2.436598	2.1874409	2.3069723	2.640626	2.6674562	2.5964932	2.6458178	2.5977407	2.8224497	3.082656	3.2324011	3.4133945	3.12428	2.9270375	3.168922	3.1800132	2.9610882	3.1698513	3.3335629	3.7436113	3.9649389
176	8.350231	6.2554083	5.23472	4.517535	3.6407368	3.5576625	3.6129382	3.9882941	4.06026	4.5476537	4.674802	5.1626806	4.82762	4.11049	4.531582	4.745619	4.48922	4.0228395	4.159537	4.24885	4.3861322	4.554878	4.336133	3.840824	3.865176	3.3353667	3.0335827	3.1194336	3.245864	2.8320622	3.0084643	3.6468892	3.620528	3.448242	3.5052652	3.614342	4.0330544	4.3004837	4.3952713	4.5291443	4.1922817	3.873799	4.0099716	4.0519767	3.5294075	3.6609368	3.9111462	4.3060822	4.5027595
177	8.064386	6.057437	4.751211	3.9178967	3.1740298	3.1829236	3.1966224	3.4937778	3.5762224	4.0694222	4.253222	4.795429	4.573591	3.9382715	4.1432753	4.219346	3.9769475	3.70741	3.7269435	3.8036582	3.9751015	4.257636	4.103338	3.666726	3.588254	3.3424084	2.9092093	3.09972	3.0182738	2.779727	2.9566402	3.3522954	3.2438824	3.1584916	3.3216486	3.380912	3.6945043	3.946992	4.0895796	4.2307606	3.9803743	3.6665394	3.94141	4.06612	3.6792946	3.9060984	4.0788493	4.589196	4.720914
178	7.7897444	5.5206075	4.3401966	3.278036	2.8786075	2.881206	2.9783082	3.1511855	3.2041771	3.743329	4.0016613	4.5840673	4.2686734	3.7990046	3.8797555	3.9012866	3.725605	3.5604074	3.706039	3.8721921	4.114281	4.3974924	4.207471	3.9961944	3.9351993	3.7336533	3.3765051	3.3283553	3.3128657	2.8876426	2.9620938	3.4943128	3.4374907	3.2502651	3.318578	3.301251	3.6957886	3.9886677	4.3763437	4.518686	4.1273794	3.955642	4.249181	4.256727	3.9244514	4.162386	4.5613346	5.0050983	5.1094985
179	7.5096254	5.627703	4.593112	3.5934563	3.009466	2.9276342	3.1295452	3.3113697	3.218008	3.686049	3.9305747	4.4500227	4.199804	3.8329349	4.064772	3.971003	3.74562	3.6743908	3.8105822	3.9270732	4.1298547	4.3871155	4.325437	3.976666	3.9555004	3.6586115	3.2872891	3.328298	3.3771505	2.9998536	3.116088	3.531222	3.4014812	3.2559872	3.3872645	3.3483326	3.679643	4.0481663	4.388937	4.5335035	3.927443	3.8857677	4.2124467	4.0021696	3.6413834	3.9613807	4.2196445	4.363244	4.386058
180	7.8113365	5.2810607	4.2819357	3.3603892	2.5917938	2.1442175	2.089794	2.0416598	2.1630263	2.545498	2.6529608	2.9402823	2.6481366	2.321174	2.3777313	2.4670863	2.340001	2.1463344	2.2654188	2.2348008	2.3090541	2.7309074	2.540864	2.1436791	2.1617403	2.0586498	1.7873211	1.6864674	1.8406649	1.6224985	1.659744	2.0190816	2.0708547	1.8902106	1.8527012	1.824801	1.9808037	2.2234335	2.353692	2.4746299	2.2145047	2.0407572	2.2486234	2.3882117	2.0809455	2.204442	2.5286603	3.0144763	3.1416554
181	7.597479	4.71551	3.8563852	2.9796093	2.2745757	1.9664879	1.8235359	1.7864139	1.8972425	2.2639027	2.430449	2.7244766	2.4827838	2.1235108	2.1873603	2.296927	2.1079981	1.9050959	1.9785564	2.0586827	2.0938933	2.487047	2.2954574	1.8845849	1.8624549	1.7504908	1.5217317	1.4708276	1.5702643	1.4262979	1.5154598	1.730803	1.810741	1.7206364	1.6762452	1.6592731	1.8027667	2.02137	2.079104	2.287484	2.047306	1.835408	2.0422578	2.1348372	1.8932824	1.9322568	2.2609272	2.6977308	2.872572
182	7.880541	4.770097	3.9742785	2.952566	2.3476415	2.045639	1.9277742	1.8643596	2.0399234	2.415749	2.5726488	2.8756127	2.5518785	2.1684847	2.2036715	2.3360314	2.1856654	1.9545693	2.0386367	2.049691	2.0951457	2.54367	2.2911415	1.8879545	1.8809018	1.7039397	1.4879421	1.4567462	1.566637	1.3787827	1.4350045	1.7241389	1.8552461	1.7445139	1.7151065	1.7094837	1.7920763	2.1061301	2.131316	2.227858	1.9598211	1.8379159	2.0225422	2.0987704	1.7929933	1.9134066	2.2265143	2.6509705	2.9119782
183	7.769006	5.676432	4.5711565	3.546359	2.994588	2.689935	2.5965872	2.4662552	2.6441264	3.1433744	3.1763537	3.4490027	3.0267863	2.741346	2.9064777	3.1471965	3.0077882	2.6083617	2.6145346	2.6623144	2.5585024	2.9183397	2.6887612	2.1440668	2.152057	1.8872607	1.6131718	1.5314317	1.6524227	1.4946396	1.645686	2.08599	2.2904103	2.242361	2.1394725	2.2230446	2.2387247	2.503139	2.4554794	2.753436	2.4074364	2.2130756	2.385716	2.5264385	2.1286805	2.2897358	2.6511884	3.1261644	3.3312035
184	7.7759132	4.858623	4.092503	3.213735	2.536151	2.1929078	2.033451	1.9251986	2.1077883	2.4473855	2.5015996	2.8295522	2.4475741	2.1351278	2.1832452	2.3984473	2.2540078	2.0126963	1.985337	1.9729078	2.0030172	2.4215665	2.1417851	1.722371	1.6862799	1.5249681	1.2315811	1.1880978	1.3331902	1.1322012	1.3004322	1.5436783	1.7219833	1.6980863	1.651876	1.7462218	1.7446449	1.9046868	1.9610318	2.1337836	1.9583355	1.7139586	1.8901231	2.028243	1.7766854	1.8255446	2.179666	2.6800077	2.83917
185	8.093147	5.409174	4.479027	3.4715874	2.7937553	2.3825777	2.2394464	2.0738845	2.2401118	2.542129	2.6785545	2.8891206	2.5629325	2.2161317	2.334229	2.3821359	2.311929	2.1223469	2.0406156	1.9671683	2.0644426	2.4970481	2.2581897	1.8321275	1.8507199	1.6018939	1.3681082	1.3281695	1.2791193	1.0770833	1.3137856	1.5486736	1.7988285	1.6592008	1.7375087	1.7821617	1.911505	2.0388193	2.127595	2.2791874	2.0788188	1.9095397	2.0575097	2.1966896	1.9568319	2.0563474	2.3317888	2.8223896	3.0382931
186	7.9896693	5.48102	4.6173167	3.7729993	3.331873	2.8913484	2.88117	2.81885	3.0889616	3.479509	3.6235769	3.8699522	3.4021947	3.0706658	3.107113	3.2247071	2.9946318	2.6865618	2.5462945	2.335147	2.4329014	2.7064264	2.4871027	2.1023436	2.2150888	1.9626323	1.7235543	1.7275155	1.5068066	1.3213104	1.6141009	1.7673032	1.8791418	2.1020846	2.1521301	2.353596	2.4690433	2.6532006	2.713828	2.945456	2.875928	2.5048645	2.7927809	3.080123	2.6989121	2.7204819	3.1763575	3.7093933	3.9982524
187	8.515169	6.2718563	5.526657	4.497345	4.0231876	3.5326538	3.632813	3.8025026	3.9858806	4.369013	4.542376	4.750474	4.2914696	3.9311552	3.8955727	4.1426105	3.8336987	3.4268925	3.2135727	2.8685997	2.9978685	3.14472	3.0046043	2.6498692	2.6757362	2.3337135	2.0110917	2.2615273	1.8392705	1.5861223	2.0464723	2.1634963	2.3198252	2.7527986	2.8810458	3.104871	3.2295794	3.3942971	3.113089	3.8198357	3.498345	3.1009936	3.396778	3.7666655	3.2337546	3.421723	3.9599204	4.3372555	4.478844
188	8.93152	7.3687077	6.1630316	5.417908	4.9779625	4.3844843	4.5639677	4.71673	4.9748383	5.5787764	5.2863226	5.6033278	5.017253	4.664884	4.8194056	5.2212005	4.9627824	4.383724	3.9895365	3.580902	3.6563203	3.6280913	3.2754889	2.8050153	2.6435375	2.2277455	2.074322	2.1812358	1.961906	1.5842226	2.329409	2.4486196	2.7089481	3.2531552	3.3235292	3.7581851	3.6962454	3.9364986	3.5537302	4.050765	3.8570402	3.1165395	3.4056764	3.8384874	3.222055	3.206778	3.7898357	4.2968745	4.4822903
189	8.374291	5.920445	5.1577396	4.3574095	3.511528	3.0348444	3.4279194	3.7163863	4.2553773	4.5261583	4.9029083	5.4237585	4.941267	4.428668	4.178625	4.33834	4.027581	3.4264183	3.3617406	3.2382417	3.5137868	3.549475	3.2891645	3.0622706	3.2546654	2.8579655	2.6115417	2.6419168	2.2838597	1.8056719	2.1197543	2.3884206	2.3964117	2.5460691	2.8592014	3.47512	3.746439	3.8365626	3.8530812	4.5597043	4.1537476	3.6712794	4.0383663	4.413329	3.9871757	4.0187635	4.699173	5.222395	5.3829403
190	8.525855	5.979811	4.8972435	4.0663004	3.1805277	2.9046614	2.9382598	3.060088	3.1011243	3.9235764	4.108017	4.926713	4.505125	3.911839	4.016112	4.0013285	3.7390342	3.1562634	3.3343344	3.2525089	3.7411304	3.8984506	3.886095	3.6332078	3.8808863	3.4215105	3.1561666	3.0847676	2.57146	2.0397992	2.2779613	2.6514082	2.5246048	2.4793515	2.7267277	3.012393	3.5229068	4.0211477	4.27532	4.764786	4.290326	3.9246922	4.5563674	4.9017687	4.2506323	4.796665	5.442612	5.887829	6.011286
191	8.326426	5.44347	4.204713	3.3504655	2.645997	2.4355924	2.2733812	2.3870206	2.6891494	2.9885452	3.356255	3.7445903	3.2527418	2.8868036	2.8121917	2.9864774	2.611033	2.275476	2.2542672	2.1991763	2.4306319	2.888556	2.5985947	2.3247263	2.4887886	2.3841507	2.101438	1.9573519	1.8370113	1.5776662	1.575455	1.8956317	1.8683312	1.8498628	1.9419148	2.0950851	2.395657	2.675584	2.7146516	3.0558236	2.8102083	2.5860677	2.8509698	3.0881596	2.8286295	2.9949672	3.3908665	3.924755	4.061873
192	7.699953	5.3061085	4.1798096	3.2044706	2.4258258	2.1787362	2.1580315	2.2595463	2.492835	2.8545732	3.0500207	3.4945126	3.1618779	2.8072274	2.740965	2.7905326	2.5055132	2.2173142	2.2113507	2.1682124	2.3064356	2.6286721	2.5169692	2.168673	2.2989163	2.1571465	1.8916066	1.8376423	1.6981413	1.4199852	1.5477566	1.7647047	1.7336957	1.7254122	1.8710793	2.083178	2.239394	2.4669895	2.5114398	2.858528	2.636474	2.365066	2.6807573	2.8607795	2.5736012	2.7542734	3.113468	3.6282153	3.7440877
193	8.05258	5.077897	3.8449516	2.7508006	2.0260038	1.7251296	1.6407909	1.8251501	1.9968554	2.3116274	2.554696	2.867824	2.600175	2.1982408	2.192134	2.2692401	1.9791491	1.868262	1.887768	1.9749721	2.164947	2.5688708	2.4419246	2.143581	2.173312	2.0176508	1.7487371	1.6990087	1.6888331	1.4451536	1.4764502	1.77952	1.7287735	1.5963382	1.6648184	1.6939163	1.9329419	2.2088013	2.3144588	2.4887803	2.3175156	2.1146007	2.3436637	2.4637322	2.2300282	2.3604102	2.69189	3.1842413	3.332529
194	7.795382	5.304	3.9839616	2.9386148	1.9091139	1.7015562	1.7518251	1.8956151	2.0750167	2.4875073	2.6920018	2.9818363	2.7760525	2.310173	2.3400264	2.4050016	2.0433621	1.9740944	1.945421	2.043855	2.2255883	2.6797452	2.5276725	2.1600103	2.2828643	2.1201384	1.9465499	1.7640288	1.7725593	1.5354855	1.5399845	1.7713923	1.7824948	1.6599789	1.7796063	1.804831	1.9882249	2.2926278	2.4064248	2.63645	2.3597713	2.1727066	2.481272	2.5838625	2.3992922	2.5600848	2.7882476	3.2831109	3.4535022
195	7.595661	5.432913	4.33088	3.0457501	2.2593317	2.0280252	2.1367412	2.3051367	2.5272732	3.009309	3.292142	3.6825569	3.354724	2.830193	2.6691713	2.7748399	2.4813676	2.2296333	2.207524	2.178446	2.4333844	2.7223792	2.687891	2.4596264	2.723836	2.615629	2.4538608	2.3139982	2.0894113	1.8530624	1.8061147	1.9869008	1.9027641	1.768492	1.9650748	2.1776452	2.42429	2.6539552	2.765192	3.119053	2.9486752	2.6806824	3.098181	3.235273	3.07127	3.332399	3.5981827	4.1859436	4.3814125
196	7.324008	5.226018	3.8620648	2.7542467	2.0515058	1.8356948	1.7080616	1.738935	1.9502766	2.2553077	2.4911876	2.8139791	2.640285	2.2914972	2.3192065	2.3437507	2.0940511	1.9354563	2.1140406	2.1557856	2.2937307	2.6809063	2.5932832	2.332879	2.4390936	2.3459816	2.0911055	1.9586105	2.0543284	1.7333074	1.67847	1.9907469	1.9054223	1.7542653	1.8084531	1.8065109	1.9872727	2.3684428	2.524324	2.6734993	2.483842	2.348463	2.576918	2.6614342	2.4921927	2.732521	2.9234197	3.3830037	3.453084
197	7.5119905	5.193328	3.8914478	2.550333	2.028212	1.8279703	1.77911	1.9323564	2.09759	2.5683956	2.7675433	3.209385	2.973401	2.4796815	2.4397192	2.5309446	2.2308016	2.1447663	2.284995	2.400508	2.5906677	3.0123658	2.8719962	2.5837362	2.7306046	2.580893	2.3639877	2.1854582	2.2485065	1.9551736	1.9109187	2.1807256	2.2148142	1.988008	2.0029352	1.987438	2.2598543	2.7355614	2.766168	3.0094974	2.763877	2.5818925	2.9687755	3.0360334	2.8227427	3.0393248	3.3051574	3.7842455	3.866618
198	8.012797	5.3050632	4.1078663	2.9195435	2.0850008	2.0053825	1.8516762	2.0683126	2.2048938	2.668116	2.864203	3.2379243	3.0130205	2.5009131	2.622892	2.6433055	2.3333876	2.157717	2.3010278	2.355176	2.5916152	3.0428948	2.834222	2.5625489	2.6223464	2.5920117	2.4574733	2.2369506	2.2998028	2.0008192	1.8871603	2.1796706	2.216473	1.9530023	2.0764914	1.9394612	2.2310205	2.5775676	2.8052902	2.8674755	2.6233945	2.5688148	2.7382202	2.9329464	2.7071095	2.8970478	3.1925457	3.7635143	3.947598
199	7.476741	5.4646263	3.9101481	2.8834925	2.1310701	2.0387468	2.0565288	2.2710328	2.4758193	2.790342	3.2443833	3.634867	3.4147801	2.8303764	2.8561637	2.7797377	2.5151303	2.2588625	2.4997773	2.551589	2.8444023	3.1542273	3.2222817	2.8196578	2.994316	3.0741868	2.8527265	2.6221805	2.7393265	2.2197227	2.2135458	2.5476403	2.3072743	2.1087046	2.2522078	2.3198085	2.5912027	2.9006457	3.2240171	3.3782916	3.1413198	3.027481	3.2708483	3.36503	3.1895862	3.4771776	3.681946	4.424885	4.5725007
200	7.350652	5.1443677	3.90619	2.699987	2.4290562	2.3519306	2.2236977	2.6393046	2.6739323	3.047456	3.4059443	3.9590187	3.731316	3.3095074	3.2970903	3.3195696	2.9967983	2.8206544	3.079808	3.3663378	3.6263592	3.9584968	3.9768748	3.622891	3.8714776	3.7730887	3.6125212	3.3842106	3.3442137	2.9531398	2.8451521	3.2881222	2.9104578	2.822883	2.8828259	2.8504076	3.2183466	3.6968093	3.918764	4.118003	3.8162127	3.7443378	4.0090284	4.1327996	3.9266067	4.227088	4.533367	5.0474734	4.95695
201	7.5448036	5.823106	4.9429636	3.9882076	3.9040036	4.555431	4.7982016	6.8177357	6.6289473	7.5988684	8.431441	10.084527	9.526331	8.202989	8.046737	7.714754	7.345672	7.3309994	7.7844405	9.0229	9.830263	10.493013	10.919126	9.888585	10.647607	10.099598	9.582932	8.870895	9.0399275	7.8397846	7.6386447	8.957182	8.500225	7.4244876	7.657627	7.8936996	9.073069	9.710978	10.485863	10.836197	10.063322	10.158566	11.193926	10.707869	9.925768	11.316771	11.865217	12.779598	12.08502
202	11.526188	11.220288	9.520395	7.7671204	7.2047715	8.797223	9.239141	10.847484	11.596937	14.970955	13.938104	15.704268	14.401805	14.278644	15.001053	16.158276	14.981557	12.177355	15.851137	16.30614	16.863869	17.991873	17.545933	16.361855	16.377155	16.83091	15.226769	13.340814	15.464657	14.776743	13.507464	15.332048	16.62209	13.699519	13.141156	12.916903	13.893434	15.590599	16.571093	15.539256	14.289654	14.2815	16.31395	15.284346	14.569183	15.9207115	16.605724	16.89168	16.499432
203	13.972226	11.964409	11.835731	11.193589	10.820923	10.2167	9.994418	9.795273	9.604052	9.64422	9.568803	9.436384	9.404997	9.213337	9.985849	10.672503	10.7951	10.422077	10.48589	10.419262	9.725834	9.742588	8.857058	8.637922	7.9804115	7.618282	7.308813	7.579647	8.336792	8.561334	8.825052	9.409617	9.883372	9.651371	9.275015	8.872049	8.621639	8.726437	8.56299	8.435792	8.323226	8.125167	7.4957438	7.222065	7.420957	6.827673	6.5228815	6.087614	6.554593
204	10.946871	8.888802	8.22056	7.60886	7.404939	6.9716635	6.6298733	6.3870754	6.519785	6.500464	6.1137476	6.0208564	5.903403	5.934372	6.2624416	6.5764365	6.7804747	6.6866307	6.5128326	6.4422626	6.358167	6.1188774	5.7369204	5.534049	5.0372963	4.8002462	4.6784496	5.0679564	5.247424	5.440741	5.6036634	5.984786	6.3569016	6.372036	5.991221	5.8175344	5.4982843	5.532312	5.5581226	5.303296	5.1454	5.0009365	4.8056374	4.7295575	4.5566416	4.3663135	4.0488935	4.1380725	4.4393845
205	10.774725	8.933939	8.434181	7.590975	7.3204975	6.9210224	6.646048	6.5064	6.686577	6.8672066	6.6478543	6.4333973	6.211731	6.2124133	6.5401063	6.8852777	6.985738	6.751093	6.5174475	6.4018617	6.1684923	6.058396	5.6264677	5.460526	4.9161644	4.547827	4.4400563	4.8055367	5.0930586	5.2484183	5.532437	5.7141137	6.1149654	6.3348284	5.9717984	5.9454393	5.7079673	5.724918	5.646965	5.5285954	5.353319	5.082332	4.9368286	4.939004	4.6111984	4.3404093	4.2221804	4.238369	4.661607
206	10.348686	7.8441224	7.3125396	6.605434	6.163801	5.794723	5.579197	5.485116	5.6931815	5.773387	5.7567945	5.6811533	5.438822	5.269666	5.388648	5.8561397	5.7962623	5.5815105	5.3747935	5.275238	5.0052705	5.0160103	4.5045476	4.268879	3.9073308	3.6577172	3.6255038	3.8126502	4.1315947	4.2421026	4.4479055	4.733906	4.988417	5.0805726	4.978134	4.884445	4.732389	4.6411433	4.630266	4.541896	4.397318	4.1575775	3.9476976	4.00993	3.8141277	3.4766145	3.535749	3.681676	4.1208677
207	10.910284	7.810422	7.5332403	6.737007	6.417176	6.113841	5.7365136	5.759482	5.8014355	5.976549	5.7273684	5.6534586	5.4732723	5.4136353	5.6668186	5.936448	6.080928	5.997665	5.830324	5.693869	5.538018	5.4821568	5.0815496	4.820595	4.27546	4.1447906	4.089385	4.1818285	4.7708845	4.849208	4.808386	5.2791204	5.5215654	5.4597883	5.3006544	5.07801	5.1164804	5.036634	5.04677	4.8074517	4.7022395	4.5753617	4.150625	4.3621473	4.0251355	3.730057	3.6888208	3.8138318	4.2714615
208	11.326128	9.113004	8.422361	7.5765743	7.204938	6.8589683	6.5132217	6.3879166	6.526888	6.8760314	6.420582	6.1435394	6.0105343	5.9191766	6.0898523	6.267927	6.5697412	6.42106	6.1061754	5.8332872	5.678442	5.531381	5.193477	4.8196077	4.441433	4.31464	4.2484503	4.4555893	4.9449377	4.9540234	5.1473503	5.446907	5.6647563	6.0448275	5.5378313	5.6179867	5.4683504	5.2015862	5.1127453	5.1546254	4.865975	4.5903473	4.518125	4.5105124	4.2629576	4.067449	4.015668	4.1044683	4.5718093
209	11.266352	8.622277	8.054109	7.32954	7.0023794	6.626141	6.3590803	6.275128	6.4732847	6.4969444	6.3966255	6.4542294	6.1409197	6.0389614	6.236452	6.3514233	6.5261335	6.3623075	6.106912	5.8365374	5.689861	5.5871954	5.2461767	5.005275	4.4919434	4.252611	4.3458633	4.441235	4.9224687	4.9913163	5.0270624	5.4103227	5.6212416	5.691999	5.601852	5.593771	5.571871	5.4541225	5.2208414	5.2382507	5.0334816	4.989417	4.6170835	4.7568445	4.603776	4.2485323	4.2395616	4.3584466	4.781245
210	10.698479	8.43269	7.8527927	7.095628	6.736653	6.425621	6.1560564	6.1096425	6.2357574	6.4528923	6.036759	6.128277	5.96699	5.776273	6.0036783	6.362868	6.3254576	6.181269	5.8584657	5.714649	5.6663446	5.4317904	5.1157103	4.884879	4.5745687	4.190943	4.22682	4.504322	4.778133	4.8479934	4.982176	5.396306	5.6669455	5.626322	5.6089096	5.4984803	5.3592005	5.306225	5.1453075	5.06637	4.884012	4.748416	4.4042053	4.493392	4.3270674	3.9440782	3.9566875	3.9864597	4.448014
211	11.3241205	9.42029	8.680788	7.92429	7.616006	7.388662	7.0007887	6.88605	6.966344	7.054938	6.756507	6.5755463	6.4933767	6.4364476	6.707787	6.9334593	7.1817303	7.0099773	6.7285447	6.4576235	6.228714	6.1017027	5.696003	5.4591565	4.915229	4.7807856	4.7711096	5.170948	5.4691315	5.5983305	5.825249	6.03333	6.3726563	6.547837	6.2214675	6.231523	5.9751425	5.747758	5.712633	5.313303	5.4043694	5.209797	4.8174887	4.894437	4.800021	4.449935	4.244628	4.311747	4.7602873
212	11.050596	8.847115	7.982252	7.202266	6.8540144	6.5643153	6.12605	6.1989813	6.3017583	6.3988843	6.1293163	6.1523724	6.03889	5.8224525	6.0815363	6.383731	6.538399	6.1740966	6.1468725	5.862023	5.6040263	5.5911217	5.1336927	4.8728676	4.539466	4.2732763	4.2654552	4.376631	4.825211	4.897351	4.8914585	5.3909216	5.670679	5.7579603	5.584209	5.54499	5.4014196	5.3440914	5.2286773	5.1593714	4.9632654	4.64103	4.53911	4.5910196	4.417241	4.1065273	4.1502075	4.21799	4.494712
213	11.2792015	9.030106	8.310708	7.5143204	7.147697	6.7642465	6.474654	6.4682436	6.5483828	6.741031	6.486914	6.5350676	6.3024387	6.156273	6.3744564	6.7573357	6.8630157	6.554744	6.3514547	6.0891376	5.892252	5.7037	5.2885814	5.09629	4.8113995	4.5850725	4.5860925	4.6794043	5.1744967	5.1379366	5.1838913	5.5910254	5.873599	5.9404926	5.814231	5.809986	5.640283	5.5747423	5.5463862	5.2995596	5.205931	5.041004	4.7612963	4.7974043	4.6824117	4.435735	4.2889166	4.393252	4.7470465
214	10.635679	9.127661	8.361151	7.687683	7.3411274	7.1287727	6.908411	6.8377995	6.8889723	7.0524187	6.6798368	6.7250233	6.572341	6.4044056	6.6724772	6.856915	7.0078573	6.8862085	6.6457443	6.4409704	6.256512	6.0504303	5.6185684	5.435089	5.04395	4.715395	4.706711	5.0112853	5.4093595	5.5122023	5.560032	5.93978	6.1876745	6.346361	6.133228	6.2318544	5.9364176	5.898117	5.764983	5.509352	5.3992796	5.251278	4.9504075	5.064822	4.8172393	4.495091	4.580782	4.45303	4.8717084
215	11.895772	9.762562	9.09388	8.250006	7.86223	7.6687284	7.245655	7.22233	7.0961266	7.266921	6.8792443	6.8287477	6.6910563	6.6691165	6.989254	7.250372	7.5224457	7.139	7.157495	6.8717036	6.6645117	6.422548	5.9691315	5.7289467	5.2991743	5.0937824	5.006128	5.3019433	5.8384476	5.790332	6.063495	6.3579264	6.58908	6.883827	6.545554	6.5868626	6.224909	6.1633277	6.0600595	5.911289	5.659356	5.3623705	5.1522455	5.1776323	4.979135	4.730633	4.601057	4.7058635	5.018195
216	12.1574135	9.957923	8.953005	8.324088	8.007828	7.609938	7.4323916	7.4366236	7.5868764	7.5853143	7.407851	7.4645314	7.1936173	7.067136	7.4261894	7.528393	7.5746627	7.389658	7.1507263	6.7495055	6.8106318	6.435754	6.1065903	5.9549093	5.43899	5.126322	5.1843905	5.5007644	5.8339972	5.827362	6.0121555	6.362529	6.5908756	6.6973476	6.654463	6.841568	6.5007563	6.4990263	6.3131514	6.365732	6.0329347	5.800412	5.416992	5.7437925	5.4855723	5.0782094	5.1174097	5.168277	5.5256853
217	12.305649	10.568889	9.710085	9.312384	9.212822	8.871803	8.3905525	8.374573	8.525227	8.486563	8.271833	8.381565	8.227043	8.037703	8.30238	8.714533	8.570019	8.363293	8.284019	8.093666	7.8680787	7.766124	7.3340096	6.9164524	6.581444	6.397711	6.4266205	6.390557	7.0815372	7.062405	7.019775	7.685071	7.948866	7.7728977	7.647661	7.7660913	7.4724803	7.532491	7.448336	7.2660003	7.0057526	6.8430896	6.4240603	6.5527077	6.3852105	6.020855	6.030288	6.022327	6.361259
218	13.151382	11.645433	10.968388	10.470122	10.572317	10.139719	9.876798	9.885683	9.680041	9.751627	9.274086	9.279314	9.368565	9.300808	9.590967	9.783669	10.014577	9.716025	9.730808	9.601812	9.434071	8.88421	8.687576	8.21417	7.705348	7.330776	7.3730125	8.01732	8.278672	8.303002	8.731284	9.08823	9.120468	9.306158	8.951761	9.374468	8.875594	8.686601	8.544815	8.137585	8.302576	7.85336	7.5239244	7.7253366	7.439663	6.897893	6.911809	6.6811705	7.3364406
219	15.29124	13.872575	13.092081	12.800459	12.664561	12.565197	11.758964	11.79463	11.742027	11.798695	11.390093	11.279862	11.25445	11.0134945	11.803058	12.053228	12.414341	11.970692	12.354914	12.148178	11.771965	11.256462	11.11278	10.394028	9.990406	9.347811	9.148279	9.583218	10.751894	10.490616	10.593567	11.466333	11.7248125	12.041339	11.302202	11.127026	10.979899	10.741407	10.944473	10.6209755	9.8648815	9.657778	9.412554	9.332015	8.880847	8.539413	8.300806	8.114062	8.462908
220	17.133121	16.083765	15.111181	14.742985	14.474216	14.229946	13.933474	14.051743	14.078743	14.432532	13.997572	14.107452	13.393307	13.556596	14.49608	14.372717	14.39164	14.191733	14.11718	14.30939	14.195508	13.168196	13.169962	12.550594	11.733359	11.283981	11.1460495	11.446558	12.476006	12.045443	12.460459	13.277531	13.423615	13.427468	13.3344145	13.530802	13.419339	13.381001	13.049948	13.114803	12.322856	11.837312	11.559695	12.050684	11.385353	10.617599	10.854567	11.244064	11.555723
221	17.769505	15.750587	15.343811	14.833681	14.785854	14.372754	14.070391	14.423604	14.425339	14.235472	14.19153	13.777516	13.289666	13.774055	14.089878	14.434918	14.332938	14.59491	13.93045	14.15587	13.800227	13.575353	13.109974	12.808519	11.72106	11.926101	11.791777	11.952913	12.675242	12.994572	12.635261	13.269712	13.8201885	13.5454445	13.937178	13.726815	13.426585	13.19142	12.769294	13.001931	12.721132	12.139581	11.238388	11.874205	11.720462	11.004158	11.001975	11.073952	11.539774
222	18.850792	17.407536	17.160591	16.207317	16.496365	16.680813	16.172289	16.175646	15.582237	16.570694	15.305269	15.754242	15.236486	15.267967	16.263798	16.281048	16.351105	16.298735	16.254234	16.062943	16.04543	14.956147	14.734744	14.247874	13.463556	12.998902	12.916333	13.551071	14.39786	14.164682	14.486884	14.899899	15.50819	15.827307	15.216682	15.368144	15.183274	15.329155	14.864325	14.573264	14.052519	13.782316	13.651563	13.508693	12.790194	12.090218	12.202349	12.21467	12.57571
223	20.04613	19.208	18.403435	17.563406	17.592215	17.7128	17.069181	16.916145	16.616451	17.03064	16.345541	16.157011	15.768075	16.001186	17.212992	16.881947	17.03267	17.152813	17.224812	17.162525	16.858423	16.252575	16.220875	15.345564	14.884083	13.748492	13.6897545	14.27052	15.539982	15.264893	15.923643	16.221205	16.977999	17.537285	16.342844	16.387014	15.994368	15.891514	15.934797	15.524355	14.899917	14.763567	14.427044	14.050772	13.529739	13.025565	12.955107	12.698006	13.039401
224	21.172188	20.271072	20.235611	19.697424	19.620052	19.22636	19.2729	19.211637	19.060383	19.767033	19.1597	19.119305	18.559439	18.941946	19.90305	19.790804	19.590084	19.370338	19.724287	19.15217	19.431257	18.43787	18.373981	18.281189	17.112024	16.223354	16.47897	17.32366	18.065762	17.386084	18.4415	18.426447	18.942749	18.55564	18.438824	19.09043	18.51176	19.153353	18.527649	18.46387	18.040588	17.593294	17.291481	17.35493	16.755394	15.738398	15.913183	16.112858	16.522163
225	20.757336	19.633533	19.332184	18.110924	18.476368	18.77283	18.115269	18.370596	17.949677	18.340488	17.503384	17.134876	16.564648	17.416431	18.077147	18.282343	18.416866	18.24029	18.105179	17.708271	17.793074	16.89139	16.47852	16.821507	15.215044	14.671417	15.28638	15.718445	16.30136	16.752155	16.389187	16.687984	17.692665	17.703999	17.70013	17.70823	17.34786	16.95737	16.584793	16.90946	16.15985	15.783618	14.694885	15.224331	15.318824	13.685751	14.088106	14.013182	14.617276
226	21.435555	20.561104	19.834045	19.072971	19.387562	19.239246	18.846909	18.76686	18.145912	19.269203	18.140274	18.112244	17.63794	18.14925	19.225494	18.875376	19.198086	19.131653	18.720942	18.56594	18.593977	17.981258	17.542568	17.318863	16.597023	16.486198	16.099958	16.03534	17.334442	17.209427	17.250479	18.193647	18.32933	18.970215	18.314306	18.234138	17.8738	17.89559	17.70285	17.618586	16.685444	16.323553	16.327173	15.949744	15.657164	14.877954	15.315917	15.254451	15.5588045
227	21.21352	20.224308	20.092518	19.463415	19.40278	19.150232	18.944252	18.605211	18.545883	19.320086	18.315596	18.569328	17.965569	18.502195	19.100914	18.85816	18.970753	19.336163	19.20055	18.981998	19.054022	18.204903	18.1356	18.283957	16.827518	16.754662	16.640461	17.14355	17.230976	17.659546	18.333202	17.991152	18.487997	18.83376	18.503181	18.822193	18.316818	18.383978	18.13414	18.290703	17.677055	17.389912	16.685577	16.927391	16.689075	15.45443	15.193434	15.587586	15.854476
228	21.033222	19.869469	19.999836	19.47142	19.10805	19.153534	19.009869	19.183708	18.514904	19.49387	18.10241	19.009203	18.130768	18.422188	19.497562	19.308422	19.179432	19.16534	19.290771	19.559158	19.680645	18.781189	18.964062	18.80748	17.491295	17.334251	17.008684	17.21019	18.202185	17.68073	18.36578	18.629944	18.981705	18.986328	18.909931	18.86715	18.756958	18.940056	18.89707	18.87714	18.185455	17.585297	17.466732	17.542625	17.167072	15.77231	16.39489	16.37241	16.158703
229	21.321442	19.923744	20.998955	20.023338	19.857803	19.673058	19.50061	19.00162	19.341328	18.82385	18.922176	18.608707	18.193027	18.82529	19.458443	19.567303	19.955244	19.730993	19.929146	20.106117	20.207607	19.518272	19.320805	18.946959	17.5882	17.959698	16.7978	17.175404	18.034063	18.03955	18.250288	19.353304	19.488918	19.108519	19.113768	18.797276	18.765411	19.048233	18.978792	18.94156	17.738102	17.389458	17.600529	17.10662	16.539555	16.323606	15.925124	16.043438	15.315506
230	21.032396	20.222528	19.379944	18.553322	18.481321	17.916622	18.164406	17.717587	17.464281	17.823547	17.155167	17.07991	16.334856	16.931833	17.401783	17.728592	17.772518	18.075336	17.242535	17.043293	17.022272	16.069836	15.701548	15.7048645	14.667803	14.685004	14.698127	14.873969	15.220129	15.781552	15.919487	16.480125	16.894001	17.223024	16.647018	17.195202	16.419975	16.380833	15.570435	15.556103	15.483502	14.644852	14.266459	14.676222	14.163244	13.522806	13.322216	13.245564	13.732877
231	16.757324	14.635723	14.75032	14.350585	14.39286	13.564185	13.709746	13.489215	13.568947	13.2655115	13.205558	13.257902	12.719487	12.657161	13.547411	13.822784	13.993058	13.702942	13.159565	13.5222025	13.665249	12.612556	12.565659	12.899266	11.725468	11.348405	11.26133	11.290726	12.024994	12.399599	12.235399	12.812903	13.063028	13.405199	13.20717	13.259087	12.967437	12.682433	12.748156	12.306786	12.051362	11.496047	11.344231	11.553951	11.051548	10.150536	10.45422	10.264168	10.849699
232	15.911584	14.524763	13.881972	13.2906885	13.215731	13.049149	12.733434	12.529317	12.078712	12.349078	12.0179405	11.776531	11.770824	11.659817	12.519059	12.809569	13.08284	12.751394	13.018981	13.025283	13.159517	12.615217	12.238773	11.598854	11.006108	11.076603	10.596287	11.296248	11.41651	11.710503	11.921583	12.186915	12.792376	12.783211	12.239447	11.976765	11.966534	11.738993	11.562378	11.614414	10.913162	10.79331	10.44142	10.752702	10.147178	9.732836	9.462616	9.787424	9.667807
233	15.507845	14.551254	13.6443	13.202404	13.443029	12.557592	12.569593	12.229963	11.917006	11.950712	11.667101	11.7469845	11.401669	11.373184	11.896946	12.583668	12.934606	12.505653	12.946802	12.405084	12.277296	11.959963	11.387552	11.168378	10.379489	10.153624	9.607772	10.167904	10.611277	11.100985	11.077915	11.570786	12.202075	12.225093	11.857908	11.678568	11.466156	11.362406	10.91207	11.004391	10.355545	10.088724	9.801118	9.924378	9.36751	9.099	8.983042	9.057014	9.162947
234	15.029375	13.336625	12.245852	11.768797	11.729164	11.008594	10.694424	10.748501	10.622461	10.752164	10.372576	10.602215	10.243583	10.036824	10.704284	10.90564	10.863684	10.981037	10.4913	10.457182	10.3925	9.908674	9.617035	9.729652	8.753433	8.609155	8.30934	8.76793	9.305114	9.696657	9.593756	10.260063	10.224947	10.423202	9.966953	10.198071	10.044845	9.723224	9.662683	9.671329	9.108475	8.977746	8.544851	8.57617	8.360764	7.97055	7.6170506	7.709602	8.085234
235	12.59811	10.657043	9.991236	9.8024025	9.42939	8.851351	8.942359	8.727692	9.044944	8.320479	8.892746	8.415434	8.49147	8.500269	8.576044	8.72492	9.073864	9.094431	8.932102	8.7793665	8.737448	8.617016	8.204538	8.13068	7.5649033	7.3202744	7.254964	7.5066967	8.100517	8.30839	8.332716	8.633071	8.665246	8.6600685	8.479729	8.448658	8.266251	8.240922	8.066821	7.9044237	8.007345	7.6734347	7.1037884	7.231612	7.164627	6.715875	6.569582	6.366953	6.936871
236	13.782101	12.014698	11.268486	10.628801	10.720489	10.039456	9.9291725	9.570863	9.682846	9.310205	9.262048	9.092384	9.079731	8.968046	9.219155	9.806932	10.04924	9.901661	9.867044	9.819208	9.629839	9.5474205	9.068129	8.837002	8.088838	8.003283	7.678682	8.230552	8.346843	8.762846	9.035332	9.184526	9.6919365	9.768244	9.052971	9.424011	8.95179	8.934621	8.518161	8.78841	8.297359	7.928797	7.6305227	7.76105	7.566434	7.0235443	7.0137234	7.014283	7.093702
237	14.449314	12.886692	11.827422	11.445691	11.331373	10.610101	10.6607895	10.07677	10.078083	10.06886	9.901071	10.011017	9.552602	9.374746	10.057965	10.555046	10.679083	10.433691	10.56703	10.170128	10.059933	10.055304	9.396919	9.059429	8.319984	8.040682	7.884393	8.342539	8.846177	9.05466	9.079056	9.680028	10.168078	10.41503	9.651578	9.69623	9.405035	9.24099	8.877568	9.207053	8.541254	8.234683	7.9717216	7.8835707	7.6606684	7.109894	7.18389	6.79976	7.3335276
238	12.778404	10.629126	10.035091	9.762381	9.700442	9.195427	8.899855	8.865135	8.852898	8.42998	8.577446	8.551574	8.343987	8.224218	8.554947	8.894629	8.922614	8.921645	8.490923	8.341564	8.361261	8.068735	7.670207	7.7316875	6.9100738	6.863045	6.890542	7.1977425	7.544606	7.8952208	7.848837	8.383239	8.350968	8.47624	8.273104	8.204515	7.818033	7.822448	7.709551	7.613366	7.2816744	7.2718716	6.6158395	6.8541393	6.7492714	6.3070383	6.128613	5.9472103	6.398309
239	11.894781	10.099599	9.486202	9.120962	8.775243	8.221163	8.395428	8.176538	8.347708	7.7790337	8.105367	7.8279614	7.6060066	7.551229	7.8375387	8.242102	8.490878	8.335225	8.287321	8.166906	7.8726454	7.7772803	7.4759502	7.3901644	6.9159975	6.5627813	6.571659	6.8054605	7.1533995	7.4036756	7.6912565	7.7878847	7.885673	8.07996	7.952734	7.738304	7.4861717	7.2274637	7.2377534	7.179099	7.236532	6.943247	6.4156413	6.5928125	6.416339	6.0327277	5.8653965	5.557897	6.0711584
240	13.456725	11.622328	10.902557	10.507277	10.651305	9.926743	9.570723	9.454933	9.486232	8.919489	8.932398	8.952488	8.722792	8.643536	9.066109	9.431762	9.810904	9.658646	9.407709	9.207094	9.207308	9.027046	8.457381	8.267271	7.669116	7.344308	7.2715683	7.550854	7.9063563	8.226072	8.435155	8.814488	9.343641	9.339981	8.629963	9.053925	8.495928	8.4275875	8.1351185	8.126413	7.605167	7.551563	7.1373706	7.1623025	6.934108	6.5061526	6.4337573	6.173156	6.531864
241	14.153465	12.265718	11.329735	10.794676	10.409137	9.947922	9.687679	9.556944	9.470806	9.30146	9.235509	9.162884	8.982353	8.928822	9.247732	9.609389	9.785506	9.884628	9.430101	9.51054	8.96047	8.849595	8.295927	8.066664	7.447326	7.1837206	6.948822	7.579542	8.323139	8.37565	8.51377	9.067079	8.904135	9.259865	8.817155	8.833901	8.660614	8.45147	8.199984	8.118509	7.6976814	7.7672267	7.2441883	7.0596857	7.0356474	6.6514134	6.473515	6.046099	6.5215607
242	12.95085	10.65132	10.389598	10.092556	9.97171	9.332924	9.250555	8.971436	9.407444	9.047952	8.919462	8.849855	8.654379	8.658204	8.8480625	9.295565	9.338458	9.216807	8.75917	8.547621	8.656847	8.256466	7.843298	7.822869	7.267882	6.9799957	7.002115	7.4161577	7.8935394	7.850901	8.056228	8.339632	8.457512	8.647553	8.343468	8.509384	8.122279	8.174042	7.9408274	7.7626123	7.7525835	7.3895645	6.8967476	7.219679	6.8653655	6.5116177	6.3042784	6.0054398	6.557765
243	12.911202	11.28892	10.926749	10.52544	10.277191	9.931002	9.89562	9.231479	9.649523	8.831647	9.11598	8.899124	8.753105	8.816505	9.296871	9.525738	9.856092	9.910742	9.678296	9.472197	9.584528	9.403706	9.188139	8.79212	8.374391	7.9538383	7.8355546	8.147573	8.353001	8.78298	8.989141	9.1145	9.616016	9.800325	9.130379	9.0811615	8.729422	8.6285095	8.453835	8.28352	8.105121	8.044879	7.691678	7.610972	7.5422573	6.9448533	6.6848087	6.4199023	6.680404
244	16.173662	15.243544	14.539745	14.136442	13.830858	13.230892	12.555901	12.495035	12.355499	11.941232	11.3704195	11.493817	11.396861	11.56203	12.427729	12.441603	12.962027	12.875856	12.541203	12.682589	12.32608	12.165734	11.443279	10.537208	10.440914	10.394505	9.975984	10.506555	11.154169	11.37232	11.597859	11.775773	12.427465	12.793043	11.890625	11.776104	11.199284	11.168139	10.690199	10.751877	10.068297	9.965852	9.900697	9.47064	9.234623	9.012499	8.482249	7.7027884	8.231685
245	17.281075	15.891056	15.079725	14.111736	14.0542555	14.031178	13.562599	12.941433	13.058031	13.249898	12.60322	12.646484	12.3439865	12.283863	12.84178	13.380161	13.269152	13.413937	12.86454	12.654394	12.535684	12.089797	11.449539	11.296669	10.431967	10.272275	9.813574	10.807234	11.762413	11.859119	12.121107	12.116917	12.8843355	13.524326	12.490209	12.45539	11.964279	12.153927	11.296401	11.1123495	10.922032	10.846694	10.16174	9.899727	9.54344	8.860662	8.781624	7.829976	8.564833
246	19.997047	18.776237	18.882544	18.233612	17.63123	17.329348	16.8549	16.097712	15.861241	16.5562	15.914825	15.888244	15.168794	16.137547	16.378706	16.56968	17.043137	17.300209	16.765406	17.124691	16.75167	16.306692	16.436893	15.282664	15.010853	14.886341	15.251522	15.052628	15.315182	16.38717	16.18298	16.490524	16.681759	17.252102	16.10113	15.884941	15.234022	15.425613	14.596614	15.324753	15.064243	14.460973	14.139892	14.360561	14.076309	13.18628	12.742682	11.465034	12.057832
247	20.164078	19.219086	18.051054	17.515907	17.050144	16.295338	16.195606	15.020915	15.056178	15.2201395	14.404022	14.297692	13.866022	14.920307	14.94758	15.379023	16.19505	16.633575	16.515717	16.635035	15.688444	16.31931	15.148877	15.179343	14.211285	14.380524	14.640061	14.275649	15.1553135	16.013477	15.708631	16.12044	16.710747	17.110647	15.555652	15.147374	14.568405	14.1550455	14.582071	13.655463	14.017474	13.802104	12.913998	12.7822075	12.838031	12.14515	10.724682	9.255363	10.198959
248	19.372921	18.774235	17.495764	15.917391	16.234106	15.225852	14.435694	13.339902	13.591368	14.517826	13.394587	13.98575	13.2010975	13.040591	13.096137	14.428413	15.191839	14.36699	14.5724125	14.648512	13.286264	14.227863	13.571724	12.286199	12.262112	12.728367	13.516022	11.941347	13.275357	13.044943	13.589914	13.749543	14.690451	14.292797	13.217965	12.990813	12.584054	12.9990635	12.3375025	12.880835	12.908049	12.381524	12.306101	12.958419	12.153249	11.840099	10.364036	10.343859	11.910856
249	20.318783	19.340347	17.924704	17.044369	17.035658	16.317497	16.288813	15.021721	14.827093	16.445187	14.369606	15.41148	13.936115	14.216062	14.799621	15.878329	16.497568	16.14487	16.394415	16.10229	15.179274	15.440334	14.566787	14.118043	14.013604	13.70158	13.256524	13.455413	13.894944	14.341883	14.788213	14.6652	15.767765	16.206514	15.261977	14.959526	14.180342	14.4472275	13.897186	14.0316925	14.239372	13.230411	13.337784	13.203044	12.948841	11.740145	11.448505	10.403339	11.047127
250	20.58499	19.663153	18.00749	16.660973	17.153893	16.291142	16.026218	15.587152	14.8070545	15.024767	14.310726	15.239944	14.075424	15.062508	15.012546	15.901823	16.20501	16.24302	16.301706	16.53743	15.971622	15.763786	15.569574	14.32169	14.062107	14.05615	13.893564	13.538819	14.984999	15.177089	14.580699	15.928104	16.376688	16.088366	15.453258	15.191587	13.916082	14.392774	14.491722	14.24243	13.914456	13.311209	13.3800535	13.186277	13.670216	12.002188	12.170116	10.1905155	11.362907
251	20.81243	19.75463	19.146338	18.130465	17.969793	17.308313	16.844639	16.666245	16.311382	16.555616	16.150187	16.471165	15.656021	16.146112	17.074415	16.93946	17.558369	17.684994	17.08369	17.65111	17.282066	16.334414	16.268543	15.076212	15.077838	14.428576	14.896296	14.9590845	15.215913	15.619692	15.742851	16.3339	17.156553	16.763748	16.45823	16.098818	15.446004	15.6070595	15.165148	15.439862	14.653752	14.160074	14.288597	13.584569	13.565519	12.5152	11.901558	10.210292	10.741699
252	22.993542	22.866028	21.795794	20.614162	20.658516	20.111958	19.41465	18.549438	17.845379	18.133347	17.752838	17.508759	16.944317	17.83749	18.237244	18.931892	19.760082	19.51028	19.199017	19.872532	18.151218	18.777962	17.783756	16.871939	16.039452	16.01206	16.3466	16.67194	17.468893	18.478428	18.502258	18.360798	19.681534	19.344503	17.946293	18.490686	17.132618	17.307665	16.243984	16.317646	15.940228	15.581526	15.245047	13.9875	14.692713	13.890899	12.683823	11.77932	12.00936
253	23.13982	22.394966	22.565697	21.45993	21.275452	21.004171	20.020824	20.026554	18.690811	19.018738	18.108452	17.73555	17.757895	18.702808	19.326488	19.374737	20.27813	20.497719	20.09225	20.924833	20.060333	20.526594	19.566793	18.433739	17.832552	18.113571	17.834846	18.470243	18.612095	19.58142	20.053955	20.071697	20.304573	20.671513	19.619322	19.293903	18.81926	18.21296	18.02582	17.456173	17.683739	17.624891	16.502502	15.372093	16.257612	15.4139	14.238073	11.945002	12.183766
254	22.22348	20.505722	20.568382	19.857426	19.571997	18.79878	18.54902	17.735306	17.124594	17.952702	16.59533	16.852737	16.083672	16.67286	17.816866	18.117283	18.573189	18.381767	18.419134	17.678911	17.08448	17.463165	16.065254	15.1999655	14.331596	13.535069	13.308876	14.667362	15.042196	15.591173	16.138023	16.28144	18.232212	18.003357	16.837757	16.74141	15.783669	16.396534	15.045272	15.65358	14.810927	13.847581	13.645506	13.012954	12.859165	11.66882	10.900631	9.548638	10.7228985
255	15.350441	12.668269	12.741514	11.833441	11.66973	11.243504	10.4671135	10.373272	10.411788	10.805247	10.0843315	10.732237	10.26539	10.353386	10.607473	10.970144	11.315065	10.520975	10.747835	10.865106	9.816349	10.782528	10.147589	8.752014	8.321795	7.8147945	7.156827	7.8643985	8.7315645	8.795692	9.452488	9.714003	10.44541	10.411936	9.549091	9.933002	9.098309	9.626189	9.209347	9.186735	8.761961	8.108586	8.180105	7.558848	6.664915	6.452941	6.4779367	6.127351	6.7377853
256	11.980942	9.930671	9.092158	8.541729	8.200602	7.811919	7.7155876	7.380033	7.80503	7.725497	7.5376806	7.5676866	7.5176334	7.3388925	7.5715723	8.256905	8.330103	7.7541447	7.7705092	7.622281	7.369733	7.361786	6.827049	6.4221883	5.9828744	5.774775	5.160942	5.6599646	6.257844	5.976906	6.5737157	7.084047	7.4381227	7.257841	6.8197556	6.948309	6.492639	6.8813896	6.472623	6.292836	6.240847	5.8848715	5.6544476	5.4976873	5.2514005	4.7581744	4.5215435	4.1012683	4.8897705
257	11.167746	9.204094	8.447442	7.9193115	7.290326	6.915697	6.710973	6.314182	6.54618	6.5078087	6.1026716	6.1341925	5.890565	5.8738127	6.2021613	6.7582617	6.8394256	6.5745926	6.484355	6.361864	6.180875	5.947176	5.507863	5.2250624	4.7590446	4.501278	4.2937617	4.6006775	4.9714622	5.0745697	5.421625	5.716944	6.122746	6.3140135	5.9170017	5.8849816	5.3668404	5.5779505	5.3798866	5.306551	4.9842234	4.790484	4.5753098	4.501233	4.22055	4.066383	3.7004886	3.4435108	3.8270173
258	10.334295	7.6887093	7.0233574	6.188401	5.6324387	5.347106	4.982339	4.8057513	4.8017254	5.057369	4.705367	4.829362	4.6550074	4.5586634	4.751727	5.114783	5.3506594	4.980051	4.858865	4.904887	4.6349406	4.52315	4.210485	3.9325337	3.524859	3.4051485	3.4696014	3.520849	3.7957187	3.9251986	4.000664	4.4966803	4.6989813	4.837825	4.353466	4.3040476	4.029811	4.153101	4.098892	3.864232	3.7751322	3.5905156	3.4701462	3.458879	3.2712214	2.9736989	2.9061565	2.905643	3.3811378
259	9.8057995	7.1395807	6.40591	5.6111674	5.0549264	4.7648354	4.617743	4.363354	4.4066305	4.4954543	4.378767	4.4719796	4.2435203	4.157461	4.3338013	4.611128	4.6794233	4.4859014	4.537037	4.2545514	4.2381525	4.124701	3.7402105	3.5558	3.1816924	2.9798608	2.9873881	3.1481135	3.4363077	3.4972808	3.6256151	3.9525766	4.136535	4.2454205	3.9500034	3.968581	3.7293718	3.7794447	3.6565964	3.5431168	3.463364	3.193821	3.082234	3.0722146	2.8950415	2.7202725	2.701215	2.872158	3.2654772
260	9.381961	7.309529	6.3437243	5.6324387	5.1076064	4.7221637	4.5579824	4.2539907	4.2604923	4.6169834	4.1192327	4.315384	4.1055155	4.1781354	4.2759852	4.5899377	4.712125	4.368806	4.3860836	4.15172	3.8880692	3.9740486	3.5884147	3.3769188	3.006683	2.777039	2.898088	3.1279361	3.276554	3.4431345	3.6241913	3.758446	4.0391436	4.234103	3.8186798	3.8028896	3.5271935	3.5772972	3.444162	3.2290218	3.2269957	3.0592644	2.8118777	2.8154194	2.8096642	2.54272	2.5276997	2.861587	3.1562703
261	9.790707	6.9995832	6.356718	5.5020027	4.9749994	4.643862	4.423275	4.321941	4.354877	4.730108	4.3704357	4.3242006	4.161722	3.9410717	4.1621304	4.4319944	4.480206	4.32114	4.1987605	4.078191	3.8628285	3.9111843	3.4883344	3.2004995	2.928818	2.8145423	2.7869043	2.9863844	3.219668	3.3727336	3.4232993	3.7040353	3.9649992	3.9807577	3.7723646	3.7701924	3.6001554	3.5066037	3.4225264	3.3138652	3.2530727	2.977799	2.8495233	2.955686	2.7615814	2.5355768	2.563447	2.9091449	3.3019013
262	9.975199	7.0809803	6.7871485	5.917808	5.365752	4.9150743	4.817059	4.755848	4.835573	5.0020113	4.7070427	4.808029	4.5562644	4.395521	4.493189	4.829397	4.884612	4.5961695	4.445947	4.1223426	4.0684986	3.9337552	3.5975685	3.445975	3.1311677	2.914505	2.9850397	3.2674332	3.2648947	3.4083414	3.6976671	3.771073	3.9060075	4.114812	4.0041857	4.1416492	3.9238281	3.7634492	3.6236038	3.5775542	3.5332775	3.2781825	3.1205719	3.2256346	3.1499505	2.8265967	2.8576517	3.1293945	3.5151877
263	9.604353	6.9899073	6.247138	5.425596	4.821945	4.4834747	4.3570127	4.2521305	4.294425	4.4619403	4.270488	4.3694344	4.0964236	3.9693809	4.033643	4.4534216	4.427004	4.239271	4.1787524	3.9001222	3.722022	3.6806498	3.3291075	3.1254053	2.8730772	2.7237074	2.7342057	2.9201546	3.1736517	3.1926193	3.3296244	3.6137414	3.8160453	3.821858	3.6795464	3.7123208	3.50133	3.4665976	3.3252082	3.225336	3.177208	2.9427242	2.7954006	2.858634	2.7447827	2.552349	2.5381193	2.846603	3.1608841
264	9.771465	6.7607403	6.0414248	5.332666	4.801068	4.467064	4.3033686	4.1263585	4.222185	4.3755236	4.2287474	4.276094	4.037649	3.8313396	3.9782665	4.2422	4.3391833	4.160659	3.9947162	3.8914638	3.6781507	3.7586129	3.3426058	3.110526	2.8228488	2.7438674	2.7723207	2.8780937	3.1054764	3.2424564	3.2906623	3.52669	3.8143697	3.8602724	3.658066	3.5978189	3.4656637	3.4275174	3.2721705	3.1380405	3.0961356	2.9368782	2.7314534	2.7884092	2.7144213	2.4989827	2.4890368	2.832058	3.1682494
265	9.8384	6.879366	6.1809196	5.40967	4.882681	4.602416	4.453615	4.340618	4.432005	4.569295	4.4243784	4.3539696	4.2225165	4.0861807	4.2174087	4.4165907	4.44493	4.386444	4.239056	4.027245	3.8985114	3.8969092	3.5131974	3.3446217	3.0391862	2.8367956	2.7904456	3.032557	3.2896483	3.3568153	3.4436953	3.6854415	3.8703322	3.9284134	3.8030753	3.861245	3.6931577	3.5970783	3.4862916	3.4553332	3.3376217	3.092187	2.9281297	3.0809083	2.8318214	2.6171207	2.7042277	2.9090583	3.3355076
266	9.874685	7.2615366	6.619458	5.796216	5.2522583	4.7741027	4.730399	4.650911	4.775672	4.8275366	4.752276	4.6972203	4.440192	4.287391	4.477557	4.754264	4.7124104	4.5941067	4.493367	4.175348	4.1032634	3.932846	3.633984	3.524651	3.1533484	3.0362158	3.0565035	3.3098016	3.5363941	3.5630994	3.7153447	3.8713746	4.03821	4.1774125	4.104768	4.068612	3.960713	3.7841015	3.6800737	3.5764582	3.5045328	3.3116975	3.1586874	3.1725364	3.06218	2.8732955	2.860835	3.0805888	3.5048249
267	9.94965	7.690696	6.768327	5.9614096	5.494958	5.177272	5.0371532	4.8557763	4.898834	5.0911427	4.897932	4.9314365	4.570117	4.4582686	4.6242976	4.963749	5.0019016	4.860387	4.656653	4.398007	4.2719536	4.2670608	3.8255427	3.692545	3.3300817	3.1935148	3.2470984	3.4408364	3.6606777	3.760999	3.870059	4.057966	4.378658	4.4212227	4.300392	4.247537	4.0950317	3.9975495	3.8286345	3.7316551	3.6835225	3.5213718	3.2350457	3.3073804	3.2193565	2.9321942	2.9668984	3.119264	3.5365086
268	10.101124	7.9403925	7.0809503	6.3582644	5.885027	5.557148	5.262043	5.13033	5.172353	5.3347425	4.9625645	4.93863	4.7226124	4.6472564	4.9712396	5.2310715	5.334319	5.239949	5.030135	4.812554	4.668451	4.538254	4.188774	3.9929154	3.6060114	3.4310753	3.499971	3.7145548	4.053106	4.145833	4.219185	4.5445166	4.816513	4.9294243	4.6211205	4.589075	4.3444366	4.171441	4.092253	3.8768325	3.8350706	3.667451	3.5140502	3.4471478	3.366544	3.1461	3.0375142	3.2005827	3.5994728
269	10.827494	8.024974	7.4507256	6.6564417	6.22638	5.806488	5.781613	5.5918636	5.7175665	5.7620735	5.621957	5.5374503	5.2808666	5.1677036	5.400817	5.7761116	5.6456566	5.4825716	5.3306713	4.944446	4.978174	4.7369413	4.327728	4.179632	3.8561811	3.6727355	3.5389185	3.803861	4.1131477	4.115878	4.343366	4.5640707	4.745099	4.968705	4.939041	4.898546	4.788211	4.600384	4.394295	4.402533	4.2569423	4.0192633	3.8249888	3.9181721	3.718538	3.3964367	3.571111	3.610557	4.0464773
270	10.526912	7.802279	7.173794	6.3831143	5.925097	5.438711	5.485118	5.191093	5.4442115	5.488963	5.369785	5.3595476	5.0587673	5.0148826	5.126066	5.4345913	5.4093676	5.2563934	5.160619	4.778554	4.6996703	4.637743	4.212054	4.11604	3.7432456	3.6016464	3.672313	3.851493	4.1076684	4.1834908	4.32652	4.570238	4.701745	4.717654	4.6760035	4.7438335	4.5450754	4.39992	4.3102098	4.2358723	4.1498375	3.973166	3.6716895	3.788307	3.6182375	3.4922385	3.369769	3.5228863	3.8919337
271	10.170679	7.5086007	6.783352	6.0839777	5.571843	5.2580204	5.0970554	4.9637604	5.1231375	5.1835127	5.0189886	5.0332346	4.808914	4.738735	4.763831	5.203104	5.1797333	4.943546	4.989397	4.581382	4.4948726	4.4432545	4.051817	3.8974264	3.5648994	3.4163747	3.4444618	3.6165948	3.861423	3.913371	4.1284976	4.325799	4.5904474	4.5414743	4.464131	4.431326	4.262039	4.1757355	4.1115055	3.9688075	3.8500938	3.6644545	3.4620237	3.5274022	3.4115696	3.14156	3.1383305	3.3279364	3.742573
272	10.458807	7.947139	7.2295456	6.421956	5.903944	5.599763	5.410606	5.223038	5.2718244	5.4272966	5.117193	5.1608553	4.9673004	4.840667	5.174595	5.374508	5.420993	5.2492557	5.228065	4.9547186	4.7890368	4.7557573	4.3184004	4.1712313	3.8304691	3.6523237	3.706468	3.7692413	4.1908712	4.2502456	4.3917513	4.584442	4.9359584	4.9051976	4.705465	4.670236	4.5242057	4.462583	4.336893	4.15333	4.069083	3.8952978	3.683262	3.7140903	3.5672283	3.3561258	3.344748	3.431201	3.8147502
273	11.26659	8.672855	7.9882517	7.20086	6.842423	6.4344444	6.31699	6.206999	6.2668333	6.3766127	6.217574	6.1866503	5.9923077	5.774782	5.9390955	6.4234114	6.295231	6.066702	5.968899	5.530452	5.429101	5.3308296	4.8404417	4.7354126	4.3338294	4.0870624	4.146676	4.413966	4.677725	4.7131686	5.0547895	5.12986	5.470475	5.552139	5.4629292	5.621878	5.3535485	5.216829	4.9690943	4.9642406	4.7743826	4.5390854	4.314411	4.510778	4.215955	3.993533	3.9991112	4.08615	4.489769
274	10.893089	8.963381	8.176278	7.499868	7.0462036	6.63384	6.5289717	6.420673	6.4584246	6.4838467	6.364299	6.291202	6.1185865	6.0082197	6.2108	6.5425773	6.5752444	6.396328	6.3741264	5.920012	5.74146	5.6185274	5.0952153	5.0204754	4.5634975	4.351506	4.50513	4.8184395	4.979244	5.2501106	5.3505454	5.542761	5.9602823	5.8722124	5.787284	5.857815	5.539375	5.3787017	5.2134323	5.000572	4.9723854	4.754573	4.4215794	4.639603	4.4589634	4.207357	4.133131	4.139287	4.5223117
275	11.028402	8.529318	8.03358	7.4684725	7.1035433	6.9451504	6.6012087	6.566062	6.640435	6.571269	6.3930902	6.311923	6.1364193	6.1011686	6.295007	6.565425	6.59052	6.6263266	6.4539347	6.0520964	5.940462	5.7480736	5.3503513	5.144028	4.771147	4.589285	4.6492205	4.9158144	5.1985188	5.3522687	5.592267	5.7931385	6.1260223	6.0438766	5.917843	5.9482718	5.6773148	5.5363894	5.367976	5.191677	5.076431	4.8538218	4.5400457	4.667864	4.4982524	4.2619934	4.162678	4.2162943	4.613316
276	11.480746	9.336803	8.514268	7.838942	7.5134087	7.272541	6.842066	6.850314	6.6948824	7.029361	6.6247344	6.635338	6.3960476	6.2796917	6.680047	7.055751	6.9999666	6.828611	6.8033466	6.3937964	6.3882003	6.138465	5.657893	5.4053926	5.044043	4.8056293	4.9235826	5.1277184	5.500493	5.5182724	5.784391	6.0326223	6.326211	6.255487	6.208846	6.258838	5.91296	5.864807	5.6994953	5.629879	5.328599	5.033156	4.9097395	4.978818	4.6866837	4.4654617	4.532667	4.4336967	4.7581677
277	12.769503	11.336593	9.918045	9.41077	9.056318	8.759829	8.568992	8.464205	8.467243	8.521091	8.224236	8.106038	7.933878	7.766678	8.133205	8.540118	8.486053	8.467315	7.9691343	7.5801964	7.567553	7.210464	6.733947	6.7310047	6.1433935	5.879676	5.953018	6.475932	6.6167574	6.8080115	7.2275257	7.5371017	7.6519604	7.7086954	7.5344515	7.850909	7.4465666	7.1875014	6.926504	6.7350197	6.707729	6.50876	5.932517	6.1405325	5.940594	5.526486	5.5415597	5.5628934	5.9116096
278	13.792726	12.579033	11.3855	10.89738	10.760162	10.63623	10.316955	10.255297	10.199249	10.433545	9.908661	9.86344	9.564768	9.530461	9.800824	10.101023	10.343351	10.196671	9.758641	9.660352	9.548514	9.027433	8.790909	8.400387	7.807892	7.52796	7.6165705	8.255924	8.596403	8.634843	9.035877	9.433884	9.626799	9.741697	9.330577	9.6495285	9.114302	8.966699	8.652046	8.634748	8.426119	7.9670687	7.5677714	8.000943	7.656299	7.24458	7.0724754	6.8882036	7.5265303
279	14.320663	12.710251	12.268751	12.048628	11.976006	11.785458	11.032101	11.146179	10.77485	10.7831	10.342657	10.275669	10.18655	10.198025	10.911185	10.849226	10.996491	11.312376	11.102114	11.023912	10.846643	10.17638	9.813803	9.463539	8.692165	8.473307	8.674393	9.058912	9.700503	9.843002	9.997904	10.476938	10.746878	10.787907	10.380226	10.511696	10.02201	9.628574	9.500553	9.201136	8.963293	8.754258	8.289832	8.411935	7.995098	7.667848	7.5325665	7.2321873	7.5889378
280	14.527821	12.547897	12.238599	11.6570635	11.635914	11.465481	10.91263	11.250465	10.850288	10.815054	10.6779995	10.711632	10.520685	10.29885	11.002856	11.121208	11.078463	11.002005	11.344539	11.014999	10.796152	10.238949	9.973465	9.656149	8.819974	8.412194	8.356917	9.141812	9.570572	9.366461	9.66631	10.41501	10.596899	10.227445	10.393453	10.489574	10.323233	10.11039	9.917546	9.763533	9.507933	9.057621	8.658321	8.885508	8.336657	8.000603	7.8804474	7.928367	8.049839
281	18.633682	17.666203	16.646519	16.345757	16.466305	16.229956	15.967928	15.882856	15.419683	16.345047	15.132192	15.130477	14.912781	15.002701	15.812002	15.719728	15.85833	15.683405	15.457147	14.964951	15.180117	13.795603	13.8879	13.967197	12.885638	12.350641	12.631758	13.128732	13.844816	13.792917	14.156895	14.596951	14.777599	15.017233	15.019164	15.353777	14.828046	14.903473	14.095701	14.191132	13.677483	13.173363	12.632069	12.993993	12.516975	11.605275	11.84042	11.685518	12.316853
282	21.706871	20.799206	20.322117	19.968601	19.798447	19.740784	19.546673	19.019943	18.967274	19.442558	18.88014	18.482864	17.995085	18.009117	18.917149	18.921728	18.84596	19.090666	18.684105	18.205393	18.339537	17.12524	17.024027	17.133776	15.78313	15.412638	15.61011	16.156727	17.094402	17.271873	17.497143	17.943373	18.569675	18.845093	18.209026	18.604889	18.15164	17.648315	17.512291	17.264164	16.816336	16.35666	15.6194725	16.101778	15.231021	14.667969	14.265257	14.282627	15.042641
283	19.214401	18.337202	16.731968	16.529497	16.527454	16.335352	16.144358	16.087261	15.795557	15.584312	15.340542	14.870454	14.486494	15.615468	16.122614	15.99691	15.918514	16.081997	15.817742	15.565493	15.496126	14.574798	14.313997	14.59251	13.582176	13.28441	13.443259	13.681228	14.410045	14.74802	14.542296	15.14231	15.471085	15.673218	15.170024	15.622959	15.020133	14.8645525	14.3109865	14.225666	14.2685375	13.711504	13.122567	13.304011	13.518036	12.214146	12.352028	12.041946	12.853156
284	21.283283	19.174828	18.958702	18.587599	18.78077	18.086939	18.213726	17.846905	17.739971	17.618399	17.555832	17.435581	16.804287	17.14794	17.892721	17.620155	17.926523	18.341637	18.0057	17.595568	17.957603	16.493593	16.283451	16.922926	15.796849	15.393262	15.159124	15.392854	15.960869	16.580402	16.659325	16.827469	17.562641	17.426586	17.387747	17.556051	17.348864	17.152119	16.135084	16.553394	16.263466	15.530166	15.783339	15.472218	14.647027	14.019298	14.252322	14.193197	14.2897625
285	21.269772	20.25574	20.005823	19.649157	19.412476	19.060658	19.116354	18.245905	18.287039	18.225384	17.7366	17.29313	16.894606	17.425089	18.112055	18.164642	18.69807	18.925049	19.020931	18.570486	18.955395	17.767431	17.627155	17.86133	16.849174	17.0095	16.275827	17.031979	17.060194	17.252886	17.923752	18.015245	18.527874	18.39661	18.250572	18.524067	17.784187	17.927534	17.60112	17.036955	16.999287	16.091406	16.326519	15.941118	15.540448	15.19618	14.4309	14.046044	14.256311
286	16.643288	15.251034	14.208887	13.775326	13.962917	13.5315895	13.507836	13.10309	12.620531	12.598503	12.246901	12.31706	11.970167	12.017432	12.844077	13.137144	13.129958	13.042583	13.081676	12.831861	12.770123	12.2849865	11.850515	11.7214775	11.227959	11.124641	10.781126	11.1686535	11.718206	11.905451	12.002541	12.604921	12.915739	12.864869	12.49778	12.382053	12.025498	12.235819	11.875448	11.651848	11.073742	11.057106	10.77569	10.640505	10.162167	9.846655	9.807608	9.816797	10.015516
287	15.222959	13.760023	12.466684	12.130419	12.169731	11.5737095	11.741016	11.185631	11.359338	10.957622	10.887384	10.882435	10.592125	10.547003	11.143103	11.389618	11.5406885	11.3352785	11.321676	10.670297	10.52932	9.987756	9.623873	9.741545	9.043636	9.007222	9.06631	9.32357	9.748046	10.032026	10.280307	10.276758	10.654674	10.811594	10.309614	10.7397	10.418701	10.281706	9.638144	9.7197	9.66087	9.365307	8.806433	8.939285	8.8953495	8.317102	8.012721	8.2285595	8.581497
288	12.75229	10.768127	9.849775	9.556123	9.260719	8.637151	8.764652	8.605576	8.904756	8.357029	8.292385	8.554484	8.352605	8.077833	8.446318	8.883408	8.877612	8.63941	8.671732	8.177599	8.452237	7.782895	7.4535427	7.623687	7.097834	7.089625	7.0666523	7.2985134	7.607324	7.8758736	7.9524484	8.104919	8.404258	8.168402	8.020193	8.304728	8.021187	7.7707257	7.449241	7.542437	7.539257	7.1981926	6.696309	7.079763	6.921402	6.499025	6.327564	6.189974	6.470105
289	12.526285	10.342561	9.682501	9.162007	9.133305	8.691336	8.636319	8.247472	8.594858	8.010657	8.038935	7.8426394	7.902529	7.71559	8.031497	8.322014	8.527994	8.488837	8.425938	8.138952	8.177189	7.8223963	7.481033	7.4350185	7.0062	6.897088	6.7253942	7.0265865	7.2903194	7.6120954	7.8169622	7.9907465	8.197848	8.165624	7.9728003	7.9584475	7.7142444	7.5156813	7.3436832	7.257432	7.0937243	6.928459	6.583191	6.5832233	6.4414253	6.1366167	5.95442	5.78851	6.0522304
290	13.346385	11.96423	10.445864	10.023194	10.056068	9.169238	9.328869	8.821619	8.898531	8.618753	8.633589	8.639579	8.387719	8.203733	8.519684	8.912143	9.231764	8.983086	9.144848	8.604407	8.553961	8.338085	7.8978133	7.760394	7.2868137	7.0645194	6.9450064	7.185151	7.6973696	7.9481277	8.181437	8.340108	8.69499	8.786901	8.38938	8.347036	8.178253	8.025827	7.6376805	7.59683	7.440414	7.294401	6.837105	6.817624	6.6314697	6.3565273	6.1590605	6.1323595	6.403593
291	12.542067	10.66116	9.582135	9.063736	8.766874	8.033186	8.216655	8.097467	8.283693	8.018576	8.006785	7.915678	7.743205	7.471363	7.7383184	8.177318	8.145809	8.040525	7.9471807	7.3849726	7.2664185	7.0480747	6.5384693	6.8173018	6.111758	5.9424057	5.9748282	6.470544	6.5703826	7.012946	7.183695	7.2009687	7.4945335	7.572892	7.4280105	7.6080914	7.4257526	7.0016003	6.6410837	6.675861	6.6958017	6.360547	5.85643	6.0006437	6.00368	5.619969	5.4106064	5.41073	5.769819
292	11.142574	9.03094	8.391752	7.92933	7.758214	7.2544417	7.289114	6.963026	7.347475	6.9374924	6.9412413	6.84106	6.7274733	6.668103	6.8231335	7.202366	7.2099724	7.133586	7.0319	6.6770926	6.5883436	6.4679666	6.089117	6.0520425	5.6137505	5.495708	5.49837	5.781969	6.046549	6.3634315	6.470913	6.546898	6.8576546	6.6876464	6.5629435	6.6074047	6.2985506	6.135439	6.0803485	5.962075	5.954961	5.648819	5.322812	5.4257164	5.398733	4.9598646	4.7970114	4.6417894	5.0516033
293	12.0145	9.842484	9.094401	8.640055	8.379086	7.9399576	7.8777466	7.685413	7.649415	7.248729	7.3239	7.0579996	6.955181	6.9212418	7.2371335	7.5191255	7.7885833	7.682267	7.7124147	7.2875156	7.2032	7.097192	6.564147	6.42863	6.0163975	5.9291515	5.616948	6.088693	6.457743	6.6722794	6.798827	7.144519	7.41413	7.4101787	7.1499453	7.1326456	6.8771424	6.526538	6.4467096	6.2517824	6.108926	5.889102	5.6255774	5.480673	5.400687	5.1245775	4.9686823	4.8688583	5.01859
294	12.759925	11.1966915	9.745857	9.310923	9.166185	8.279077	8.539543	7.9471493	8.24824	7.65364	7.9432335	7.8559666	7.455837	7.4313416	7.6121235	8.079701	8.256627	8.066556	8.141448	7.593288	7.4797115	7.3302016	6.856591	6.7558765	6.185944	6.087779	6.0927887	6.20329	6.638596	7.134817	7.2020597	7.319871	7.7554483	7.9270515	7.3714485	7.5095406	7.167858	6.984412	6.611715	6.5706754	6.514818	6.3230267	5.9646997	5.9329157	5.842071	5.666121	5.330812	5.3017845	5.502167
295	11.698806	9.705528	8.660665	8.016798	7.788942	7.186508	7.2761574	6.933286	7.2808046	7.2197766	7.1016655	6.9032702	6.5822945	6.361442	6.69156	7.241214	7.1727085	7.0961637	6.988014	6.5161347	6.458895	6.352122	5.8989697	5.755096	5.2389627	5.1176114	5.112883	5.3797164	5.7352724	6.016135	6.171256	6.4028144	6.5799465	6.628308	6.479072	6.5015116	6.236103	6.0915184	5.8194747	5.8803935	5.7292314	5.487065	5.105323	5.14237	5.0719004	4.6241617	4.4959507	4.3658915	4.872676
296	10.7139015	8.381653	7.6180396	6.994214	6.6717834	6.2760687	6.165982	5.93009	6.1550474	6.0291266	5.782115	5.6687574	5.5889473	5.5336742	5.6000385	5.9465733	6.110265	6.0276756	5.8516316	5.6855154	5.475052	5.471277	5.0759177	4.9538984	4.4705553	4.450012	4.348081	4.5929985	4.928488	5.2160206	5.223592	5.4884443	5.656171	5.729458	5.4831944	5.4429646	5.158437	5.028449	4.9105244	4.797182	4.6291	4.5079393	4.294437	4.274121	4.1903553	3.9531562	3.8025465	3.8112211	4.1047688
297	11.685415	9.719811	8.567026	8.020454	7.824789	7.1432104	7.0204725	6.835479	6.9566236	6.666863	6.6114535	6.3187404	6.2539845	6.191299	6.364547	6.7564545	7.0107403	6.7420263	6.659218	6.409831	6.398142	6.30676	5.700965	5.5201035	5.229398	5.1224713	5.1061096	5.2233553	5.6058316	5.7479067	5.9642	6.1668434	6.5772104	6.580963	6.1904554	6.196326	5.9259434	5.6981316	5.5886846	5.455174	5.1742463	5.1838627	4.996585	4.8172235	4.7147655	4.552648	4.1858473	4.2644987	4.5468693
298	11.69857	9.515585	8.280199	7.598118	7.3281307	6.637281	6.7819366	6.4043875	6.669557	6.501893	6.4058642	6.327408	6.0098677	5.9192076	6.102665	6.5246434	6.5148363	6.3906736	6.2337365	5.8734264	5.747156	5.7033916	5.1066947	5.0873528	4.6084957	4.4241066	4.4927545	4.739709	4.906583	5.3275795	5.437353	5.542652	5.879052	5.9781804	5.7662926	5.8877482	5.5716085	5.331134	5.083768	5.053506	4.9515	4.793505	4.4446697	4.4394236	4.4671335	4.089961	3.931143	4.0077214	4.368039
299	10.278282	7.771115	6.932672	6.1655493	5.7123194	5.3251014	5.2562184	5.1345587	5.2401524	5.1016674	5.146741	5.11195	4.8760233	4.783192	4.8208227	5.1554604	5.1597853	5.1215186	4.9981494	4.813696	4.597354	4.67372	4.3663883	4.144518	3.7274425	3.6686106	3.6814597	3.7831948	4.153536	4.2547183	4.4076624	4.572503	4.6885157	4.74841	4.5928106	4.635749	4.443803	4.2649517	4.1741257	4.2367344	4.0638285	3.9073524	3.6409917	3.6746063	3.6590137	3.2896314	3.2530441	3.2999299	3.693084
300	10.583583	8.147492	7.385144	6.5359187	6.1927075	5.6930156	5.712867	5.3763456	5.537797	5.340334	5.2857704	5.21425	4.9834747	5.0050564	5.160166	5.605694	5.620558	5.5463705	5.360711	5.1781235	5.0419493	4.953635	4.5901566	4.3105206	3.9473937	3.8597393	3.8677897	4.0493765	4.2834125	4.52246	4.6756067	4.878924	5.108303	5.1957417	4.934758	4.885642	4.601637	4.429427	4.4069157	4.2054167	4.058839	3.9830425	3.7359712	3.7294738	3.6601715	3.4232202	3.2560709	3.364135	3.7079835
301	10.683854	8.818129	7.777301	7.1197248	6.6574183	6.0464983	5.917572	5.7745543	5.759743	5.5167103	5.4827414	5.4452877	5.2137446	5.2591267	5.398897	5.6981044	5.8420215	5.6655354	5.5677643	5.362165	5.1011143	5.1099906	4.624541	4.5809927	4.121571	4.0263844	4.0658703	4.2628527	4.4874763	4.6814938	4.8006344	5.013546	5.254857	5.4296803	5.1644297	5.139204	4.863265	4.686358	4.557411	4.3950224	4.2972965	4.250996	3.9264898	3.906102	3.8747606	3.5922825	3.41442	3.5774543	3.85004
302	10.306527	7.576103	7.018012	6.153513	5.715437	5.247902	5.2113	4.9769964	5.146739	5.0501175	5.025408	4.939254	4.7187576	4.632676	4.6899405	5.1565514	5.0986924	5.005723	4.7867484	4.5989494	4.4647264	4.4256687	3.9534442	3.9453926	3.4825146	3.3775501	3.4856043	3.6350975	3.8425379	4.0153522	4.1969147	4.2639055	4.4640455	4.5857058	4.564666	4.5121145	4.2535315	4.1696978	4.002315	3.9715466	3.9366798	3.6215715	3.411664	3.5337253	3.4548142	3.183021	3.055046	3.2066412	3.6042747
303	9.789257	7.185584	6.4830923	5.6613626	5.2430086	4.8989525	4.68776	4.489829	4.6736126	4.5828075	4.5419903	4.5307794	4.264524	4.224375	4.2801256	4.7028503	4.6680517	4.632166	4.427253	4.3388786	4.139984	4.228445	3.882194	3.594515	3.30758	3.193749	3.1629438	3.3664923	3.6557145	3.7191503	3.8636396	4.0766544	4.3034496	4.252688	4.074213	4.0827875	3.8505614	3.7997906	3.723927	3.5606813	3.4527001	3.330038	3.1397808	3.140481	3.0475907	2.812615	2.7312553	2.8926034	3.2056696
304	10.098835	7.8662004	6.966153	6.319132	5.869061	5.4391336	5.2960167	5.0783424	5.079696	5.0215178	4.8378367	4.8306	4.5413284	4.619907	4.729602	5.0250225	5.14415	5.065689	4.8703794	4.7515492	4.54502	4.48893	4.1075163	3.9473615	3.5551772	3.4923587	3.5317068	3.712961	3.889917	4.115597	4.184093	4.4599013	4.63704	4.849328	4.477845	4.5066752	4.1679707	4.1333613	3.966862	3.7956498	3.7366254	3.5845816	3.3851283	3.2981467	3.26269	3.0782807	2.933919	3.127931	3.4135804
305	10.689402	8.5515	7.6504717	6.876589	6.411671	5.8443556	5.8019915	5.489685	5.5342407	5.3174	5.3181505	5.319751	4.939235	5.0029354	5.11242	5.490184	5.5837264	5.467948	5.3373976	5.0214915	4.8614693	4.7009993	4.305052	4.192341	3.6672542	3.680554	3.734631	4.03771	4.104602	4.416108	4.583991	4.671299	4.998713	5.0930862	4.8970485	4.865698	4.5640316	4.3827157	4.1942925	4.145248	4.0669413	3.935696	3.5807967	3.6292934	3.589151	3.247986	3.1304035	3.3059058	3.6582718
306	9.596953	6.833545	6.2804174	5.5125933	5.024851	4.593049	4.52559	4.3441935	4.4273005	4.440546	4.326525	4.3748627	4.11572	4.0004854	4.1230316	4.391763	4.3148494	4.317342	4.0880027	4.0226088	3.8302267	3.7626324	3.451507	3.2635725	2.9057157	2.8336797	2.8749948	3.0591843	3.3371644	3.3943229	3.51475	3.5493112	3.828786	3.8922944	3.7855997	3.870302	3.564284	3.5748198	3.3941474	3.3502264	3.2666807	3.0205705	2.8108132	2.8744218	2.8208098	2.5353935	2.5527709	2.7740693	3.1641831
307	9.843768	7.337228	6.4880123	5.6687655	5.291513	4.852796	4.651839	4.3983774	4.5598145	4.4934635	4.3804274	4.3748784	4.1140966	4.0739717	4.132059	4.4903474	4.509859	4.4628677	4.3016596	4.236807	4.013626	4.045974	3.707386	3.457565	3.1011229	3.0483823	3.1502275	3.2686934	3.5385036	3.666205	3.739646	3.903934	4.1885557	4.2373066	3.9583318	3.946901	3.658854	3.620298	3.482058	3.353832	3.2778265	3.2151275	2.9208572	2.8898997	2.9090228	2.6772304	2.5684996	2.7478333	3.1560907
308	10.797254	8.68087	7.4031696	6.672182	6.1215754	5.65701	5.4003863	5.1586895	5.1205273	5.0809174	4.8268805	4.8752403	4.6276784	4.5420804	4.7444263	5.161499	5.3178744	5.192367	4.981166	4.885113	4.5883512	4.486559	4.1948633	3.9325852	3.593081	3.4878325	3.6468306	3.745201	3.9103076	4.1345115	4.2495184	4.3895817	4.743131	4.9358077	4.560174	4.5689754	4.2108665	4.073921	4.009558	3.7874742	3.741344	3.6317184	3.3661647	3.3757293	3.2673829	3.114914	2.9778447	3.0326047	3.464528
309	10.749214	8.177525	7.3499565	6.4910574	6.0729837	5.5752172	5.4629164	5.166404	5.251859	5.2872415	5.048379	5.003998	4.7806463	4.714671	4.7789	5.2471113	5.2412243	5.0702634	4.9491916	4.648923	4.4563656	4.2974935	3.9357846	3.8108394	3.4103024	3.322793	3.476563	3.7095437	3.851419	4.0593314	4.2689466	4.1945605	4.5506673	4.7197104	4.5057	4.6084204	4.181072	4.1338415	3.845391	3.780408	3.841596	3.5048459	3.2928357	3.3251839	3.278658	2.9831972	2.8809135	3.0510168	3.4803176
310	9.67148	7.090335	6.261931	5.517048	5.0191727	4.5957584	4.4897327	4.16635	4.445271	4.400198	4.342113	4.3939333	4.0516224	3.8859944	4.0474925	4.3963346	4.32491	4.167711	4.0615396	3.9733114	3.6797085	3.7632856	3.371914	3.0765934	2.826366	2.7416282	2.7918234	2.963633	3.2275467	3.319722	3.4271715	3.5846727	3.8361228	3.9231899	3.7355323	3.7152855	3.4830208	3.489097	3.2496176	3.1454058	3.1507854	2.88627	2.6325412	2.7290463	2.6683679	2.4393177	2.4296622	2.6612742	3.0403128
311	10.300081	8.139007	7.110716	6.4032154	5.9708953	5.7016387	5.3959436	4.929777	5.1211853	5.1236305	4.874151	4.7808256	4.5637484	4.5066624	4.6414204	5.172374	5.2430673	5.086517	5.0464234	4.8802915	4.560729	4.6384335	4.186801	3.8671377	3.5598836	3.5858717	3.6671984	3.8022559	4.015617	4.135433	4.314267	4.4437346	4.9229436	4.967422	4.5193605	4.4592896	4.0829287	4.1319294	3.889703	3.7669935	3.7820942	3.6157403	3.2960565	3.339231	3.3779225	3.0484142	2.8152313	2.9375453	3.2933245
312	10.983557	9.452314	8.354376	7.7203717	7.181943	6.6711183	6.4083533	5.9573393	6.005417	5.8732176	5.7076063	5.6353574	5.569854	5.4517617	5.515148	6.159449	6.3753586	6.0974326	6.018368	5.8266993	5.3863688	5.3379264	4.930747	4.576947	4.233177	4.161716	4.216816	4.3696165	4.7548885	5.022385	5.0672655	5.2586517	5.743786	5.8978753	5.4133215	5.357621	4.9096136	4.8749857	4.6301026	4.3853583	4.3302536	4.2812395	4.001812	3.901451	3.8155637	3.475234	3.2916899	3.2900314	3.7236278
313	11.21656	9.711521	8.65159	8.182781	7.8200684	7.2709293	6.9235888	6.7426624	6.685641	6.421262	6.12926	5.9729185	6.0469484	6.1073513	6.145502	6.606818	6.721794	6.7075706	6.5135508	6.072604	5.757325	5.5040536	4.9738235	4.966632	4.5573807	4.4772406	4.592811	4.9438686	5.062364	5.677579	5.796694	5.6929216	6.072014	6.440322	5.9589214	6.125079	5.4094086	5.229965	5.111429	4.716123	4.7521257	4.602379	4.279417	4.3192387	4.278846	3.938807	3.6319156	3.5827105	4.029174
314	10.171911	7.442734	6.9450746	6.114608	5.5478015	5.0983534	4.9849644	4.8440714	4.9936256	5.210066	4.8478384	4.8594427	4.65621	4.529957	4.627906	4.97031	4.8718033	4.6996355	4.528881	4.273332	4.0348787	3.998904	3.6392565	3.3625243	3.0205173	2.897942	2.931641	3.1906419	3.423213	3.5285997	3.8318157	3.8706381	4.1135154	4.1910286	4.1522613	4.2362423	3.9255953	3.8535247	3.6399434	3.4809608	3.4824576	3.2018566	2.9750164	3.1237164	2.9978843	2.6666057	2.6969967	2.9191823	3.3573828
315	9.655775	6.8236065	6.009229	5.3017364	4.854931	4.398262	4.2591977	4.0289392	4.3407893	4.330889	4.1422024	4.091071	3.8481483	3.7204092	3.8120947	4.1036167	4.153403	4.0058403	3.802173	3.7030997	3.4300091	3.536522	3.1079519	2.783258	2.5925617	2.5837755	2.6112533	2.692443	2.9207878	3.1454225	3.2372344	3.3281488	3.6010273	3.6994305	3.4847603	3.5769424	3.1898663	3.1801956	2.8688405	2.7815144	2.8238232	2.5775476	2.3863254	2.508521	2.393243	2.1870444	2.1646066	2.4432077	2.8979845
316	9.697163	7.6254373	6.6262045	5.8732023	5.395909	4.9801273	4.7387023	4.4263897	4.577551	4.6698275	4.484639	4.236429	4.0299892	4.114373	4.0956926	4.550994	4.654562	4.4138355	4.197189	4.062558	3.6402068	3.6903253	3.2794166	2.9906173	2.7881346	2.6638029	2.6962523	2.9095743	3.121827	3.4109433	3.5252128	3.6026611	3.9836097	4.0593724	3.807884	3.8463006	3.4470258	3.3254285	3.0726352	3.037815	3.002492	2.8425558	2.5613256	2.5751848	2.5413036	2.2986841	2.2188027	2.4406443	2.9562116
317	10.171725	7.9088216	7.035504	6.3560705	5.871604	5.3259463	5.1431546	4.8381853	4.9710484	4.933409	4.679584	4.7460737	4.4114294	4.492832	4.475858	4.906623	5.0921965	4.797516	4.66596	4.4229555	4.097739	3.9983115	3.5773668	3.358428	2.977674	3.0395164	3.111508	3.25563	3.5443423	3.816529	3.9213285	4.0156775	4.4470744	4.550856	4.24728	4.2679887	3.8136704	3.660296	3.3815706	3.180399	3.2932434	3.0651195	2.8190527	2.8799548	2.827351	2.5647168	2.5163474	2.6665561	3.0979362
318	9.31691	7.1291523	6.2934675	5.8197613	5.3244314	4.831379	4.74282	4.391341	4.6220255	4.563806	4.3342996	4.266838	3.9923377	3.9825048	4.0418644	4.446061	4.423008	4.325062	4.056841	3.9600425	3.6654148	3.730025	3.4015746	3.1469064	2.891106	3.0220544	3.0016325	3.0791855	3.3393407	3.6129098	3.6699705	3.70759	3.9361515	4.0592937	3.8002496	3.906459	3.4500694	3.260325	3.182252	2.8496614	3.0911562	2.8343127	2.5326724	2.5694494	2.664075	2.463382	2.265169	2.6942706	3.021616
319	10.298261	8.849831	7.6311965	7.0448775	6.575927	5.9484615	5.6232266	5.3138657	5.5117226	5.1096954	4.879597	4.965234	4.5968733	4.5803437	4.7309737	5.1028543	5.245359	5.1675773	4.9972076	4.727691	4.280661	4.2970595	3.9617934	3.7159853	3.2601972	3.6044517	3.8147058	3.9381156	4.0328116	4.5437436	4.6814404	4.5081954	4.8794622	5.0573797	4.6942787	4.6904616	4.2133117	4.009573	3.5408626	3.3285782	3.5904424	3.3984795	2.9178765	2.9667764	3.2472923	2.9180567	2.7316122	2.933568	3.4160666
320	9.959359	7.625294	6.9604073	6.314761	5.745905	5.1321306	5.101221	4.710023	5.0007286	5.0630236	4.633336	4.624124	4.3302298	4.289318	4.3320575	4.912464	4.9096375	4.591201	4.3528295	4.0644393	3.6659389	3.71631	3.1250465	2.9505951	2.5639136	2.5943103	2.8431993	2.9347334	3.0778203	3.474639	3.6301851	3.617646	3.8828404	4.100566	3.920092	4.0362444	3.6583705	3.438508	3.011036	2.8794234	3.0691497	2.7632127	2.4975088	2.595477	2.7005167	2.3724935	2.429527	2.85891	3.2561066
321	10.062645	7.4159546	6.8042765	6.035218	5.4751444	5.2006245	4.9600935	4.684596	4.875252	4.9626822	4.62176	4.458193	4.204884	4.216605	4.277458	4.632119	4.8162823	4.7131786	4.3412237	4.0461497	3.6226516	3.630138	3.1043215	2.9360588	2.3990488	2.3509707	2.500936	2.7685006	3.0088363	3.3559341	3.5805964	3.6020012	3.9130886	4.165661	4.0186586	4.051393	3.5251894	3.389593	3.0312057	2.8826208	2.9530416	2.773396	2.308221	2.5736868	2.63658	2.1571696	2.2610757	2.7103472	3.232009
322	9.501645	6.8167076	5.818475	5.211924	4.626417	4.133484	3.9696057	3.718054	3.833818	3.845649	3.7064376	3.726308	3.5463326	3.3709874	3.3567815	3.6895628	3.814806	3.6251502	3.408155	3.2321198	2.953628	3.026719	2.6071825	2.4399638	2.107589	2.121156	2.3316386	2.3999991	2.5833302	2.9467978	3.0629785	2.9333208	3.2392368	3.3334634	3.2149806	3.2115343	2.859272	2.7614126	2.4519231	2.409789	2.4401848	2.1886444	2.0543766	2.1616077	2.176343	1.881628	1.9745748	2.409217	2.8549612
323	9.72364	7.031841	6.376313	5.634873	5.0613003	4.486189	4.310436	4.115802	4.2229166	4.291854	4.1196737	4.016493	3.6782787	3.6515224	3.7110634	4.0449677	4.180815	3.95922	3.8606234	3.5794785	3.167519	3.2802513	2.8064127	2.6295805	2.2896962	2.335478	2.4654555	2.6142588	2.8171587	3.2155814	3.2037573	3.2436397	3.5986485	3.7482724	3.4233956	3.4392004	3.0935977	2.9861264	2.596651	2.4919043	2.6251447	2.4048476	2.12862	2.326026	2.3304634	2.0334115	2.075343	2.5046816	3.02337
324	9.741154	7.1396923	6.5891	5.815608	5.2584195	4.8516006	4.644438	4.2973166	4.5124846	4.626436	4.3641315	4.399262	3.9314058	3.854456	4.0119963	4.3182507	4.451127	4.2574353	4.0231347	3.7542105	3.4559593	3.4825935	3.0195057	2.8501804	2.5027945	2.524734	2.641996	2.8109975	3.002569	3.4389977	3.4774241	3.4718328	3.8344588	4.0019774	3.6176546	3.6815643	3.3810973	3.200407	2.8657663	2.8907185	2.8870404	2.6767232	2.42419	2.6463656	2.5509405	2.2787216	2.3348393	2.6520429	3.2009177
325	9.995431	7.5366387	6.9971485	5.9987698	5.4571524	4.9649487	4.8203754	4.5119686	4.723008	4.8560586	4.562397	4.5050144	4.092965	4.1100016	4.121172	4.492107	4.6870546	4.3497343	4.204377	3.9327407	3.5438385	3.536553	3.0803175	2.8747525	2.6066313	2.601075	2.7275383	2.8622413	3.0645304	3.4908013	3.5925467	3.502794	3.887201	4.1261353	3.7422836	3.8942876	3.5109625	3.2998698	3.0039737	2.914986	3.066737	2.7990217	2.515936	2.6895065	2.6704736	2.3734336	2.3870091	2.7472906	3.1549878
326	9.966305	6.978895	6.3456473	5.621066	4.955263	4.5841236	4.3178954	4.199379	4.3109827	4.5884275	4.2822027	4.403739	4.1112175	3.8914893	4.045951	4.3410897	4.38985	4.0801954	4.003242	3.7937775	3.4856343	3.5557282	3.034567	2.8460999	2.597752	2.390121	2.4557943	2.7002866	2.8553548	3.0331695	3.2574086	3.2734468	3.6084812	3.7663229	3.5338824	3.6419263	3.3291285	3.357995	3.0197105	3.0307488	3.0485203	2.7164936	2.5960832	2.7059412	2.5798707	2.2955303	2.3483415	2.7998848	3.1174555
327	9.592558	6.810995	6.0141153	5.0759773	4.565604	4.1939397	4.0509777	3.8941965	3.9619007	4.16903	4.0632987	4.0952826	3.8575025	3.7204578	3.8473668	4.0552244	4.070135	3.8532894	3.6358004	3.5679271	3.3239455	3.3543541	2.9391437	2.739593	2.503912	2.3641958	2.3689752	2.5918214	2.739987	2.8222213	2.9891338	3.1475916	3.3830912	3.4540904	3.2749815	3.384908	3.1692772	3.1615496	2.9110546	2.8586082	2.8560627	2.6139627	2.5284483	2.6085675	2.5651603	2.3311472	2.3513596	2.63341	3.0926387
328	9.813721	6.437793	6.1001496	5.1074424	4.5441766	4.213386	3.9799986	3.7587445	3.975732	4.106251	4.010767	4.156312	3.834216	3.671631	3.8566875	4.0876455	4.0959387	3.8735275	3.8430889	3.6811335	3.4405174	3.520347	3.1016393	2.865271	2.5376055	2.3831525	2.424504	2.5630379	2.7928748	2.833848	3.0611558	3.241561	3.4948044	3.5925972	3.361484	3.3668392	3.2045302	3.2720342	3.1094332	3.0025034	2.9247844	2.7461271	2.5540357	2.6223364	2.4758277	2.287138	2.3175082	2.666567	3.0849566
329	9.2339115	6.6230636	5.661415	4.7438097	4.283057	4.0327272	3.7992482	3.6085358	3.6713047	3.9526184	3.7029424	3.8127193	3.5829084	3.537281	3.6138058	3.9493825	3.9458442	3.6564825	3.7007072	3.4647856	3.3391917	3.3891213	3.0431814	2.8026824	2.4964929	2.3838003	2.2885377	2.5032744	2.709567	2.7888322	2.9178867	3.0988917	3.3251774	3.3930874	3.191342	3.1940503	2.9887662	3.0249922	2.9048026	2.8638067	2.807497	2.6112294	2.445267	2.5050893	2.3860426	2.2111716	2.2937295	2.4841866	2.8717008
330	10.331766	7.919243	7.4802675	6.666191	6.3037786	5.886811	5.5651417	5.1001916	5.4571066	5.5873365	5.3277917	5.2243967	4.8481903	4.760646	4.9998207	5.5840416	5.6671066	5.321948	5.3277493	5.001484	4.610084	4.5972037	4.1477127	3.8816743	3.3886423	3.2393432	3.3384233	3.5562787	3.8472085	4.0540624	4.355897	4.3807707	4.9783883	5.025345	4.628811	4.672786	4.2971115	4.2251167	4.0577574	3.9482017	3.794477	3.6306086	3.2731462	3.436833	3.2467892	2.9200854	2.8828835	3.1263754	3.6328998
331	10.154384	7.9301605	7.3592815	6.6261683	6.157686	5.734578	5.546266	5.2841716	5.412546	5.5552883	5.278945	5.309762	5.1487317	5.004158	5.170597	5.6242723	5.6483126	5.532155	5.275502	5.1964993	4.964596	4.9328423	4.489778	4.2416015	3.8596199	3.5239983	3.530574	3.7689412	4.07637	4.164037	4.3493567	4.5817375	4.9635334	5.153432	4.7703695	4.7481394	4.53582	4.5144014	4.37656	4.2332616	4.098753	3.987549	3.655142	3.6490834	3.5076072	3.2234955	3.1505108	3.2973335	3.7315848
332	10.383287	8.317594	7.8309956	6.961131	6.429492	6.1329575	5.780143	5.51245	5.50153	5.6501846	5.3590193	5.3305874	5.1669436	5.0216303	5.321595	5.8579125	5.978273	5.7633033	5.662266	5.6162434	5.2260942	5.3078747	4.8223743	4.39044	4.139776	3.7779658	3.7515182	3.94903	4.345087	4.3033905	4.504689	4.8909125	5.2691245	5.3226585	4.901106	4.9487257	4.6773667	4.8215275	4.7340393	4.450677	4.3764477	4.139431	4.010819	3.9514937	3.6335273	3.4213965	3.4696653	3.476838	3.7730103
333	10.298536	7.623073	7.0319824	6.1080236	5.663795	5.2699194	5.1022315	4.805694	5.059722	5.354164	4.9817657	5.0323343	4.759967	4.5390987	4.8528852	5.2518644	5.349855	4.957042	4.947902	4.741271	4.4487953	4.5382957	4.1700387	3.8238456	3.4783895	3.213442	3.2059102	3.4420893	3.78854	3.7622743	4.0109973	4.229273	4.47696	4.6090665	4.3660398	4.3886795	4.1454563	4.17216	4.24662	4.0683093	3.8655343	3.7125218	3.4568434	3.5432	3.3268077	3.0979238	3.1876454	3.20466	3.7010741
334	10.25612	7.7816744	7.2175927	6.591235	6.072524	5.6447973	5.5111437	5.1366744	5.45947	5.543153	5.4524035	5.386259	5.179138	4.9709187	5.0418873	5.6689034	5.6573706	5.2425594	5.054671	4.739609	4.477406	4.3609886	3.9019847	3.7480512	3.285664	3.145045	3.2629316	3.4822528	3.6631124	3.9009433	4.070195	4.182379	4.580826	4.847322	4.498726	4.5883703	4.4159555	4.2411532	4.0265455	3.9929965	4.029877	3.6864226	3.420837	3.6483183	3.4112387	3.103184	3.2036047	3.409127	3.8353865
335	10.185892	7.6398196	6.8963575	5.930339	5.5171833	5.0917573	4.8951845	4.685839	4.89882	5.099429	4.729574	4.925205	4.467118	4.4200764	4.5265923	4.9371014	4.9740887	4.662571	4.536789	4.3122687	4.019868	4.0443945	3.5594363	3.3343816	3.0271487	2.7569366	2.8770125	3.1008015	3.3011231	3.448402	3.6790142	3.805842	4.1835833	4.3261724	4.028974	4.1464243	3.8764937	3.780481	3.5869462	3.5660143	3.481944	3.1782246	2.9885874	3.202343	2.982255	2.6767488	2.7901707	3.1297228	3.4948583
336	9.853862	7.391986	6.7237816	6.0128403	5.5178638	5.105598	4.9854527	4.584273	4.983848	5.049698	4.870542	4.741673	4.384327	4.339332	4.291259	4.8767285	4.9551525	4.6124973	4.41407	4.112633	3.7553115	3.735355	3.264004	3.0795393	2.720952	2.5822618	2.724349	2.9963446	3.1484923	3.4616385	3.7433445	3.6368947	4.0413465	4.2758145	3.8714387	4.0859823	3.7281806	3.509963	3.243891	3.1852107	3.3863735	3.0149574	2.695136	2.9287329	2.8507817	2.5223985	2.613202	2.9577465	3.3838181
337	9.869141	6.9137945	6.412136	5.479716	4.903526	4.5177193	4.2946315	4.059976	4.172481	4.2602844	4.0747366	4.018092	3.7592545	3.6718447	3.8437746	4.10261	4.1933074	4.000551	3.8220553	3.7858193	3.491643	3.5403314	3.2278504	2.8098526	2.4669323	2.3396199	2.3092124	2.5652435	2.7934945	3.0673928	3.2461534	3.3617275	3.6490445	3.750679	3.4627807	3.5208054	3.2410345	3.142045	3.0086894	2.825703	2.7984622	2.5098224	2.3363528	2.41195	2.2670636	1.9572334	2.046168	2.359264	2.7539446
338	9.734803	6.4372253	5.696431	4.796009	4.255572	3.8522377	3.692369	3.4755902	3.632145	3.7525792	3.5900683	3.683032	3.3495197	3.2698178	3.3449965	3.6375952	3.7176986	3.482621	3.3715603	3.2085578	2.9610043	3.0912168	2.7039328	2.3850129	2.1240425	2.0909007	2.0766084	2.2301018	2.4266062	2.6261485	2.7722654	2.8206637	3.157256	3.242996	2.9184096	3.0075252	2.7271516	2.6799164	2.492487	2.4245672	2.3836036	2.1423283	2.033584	2.0451674	1.957461	1.7507057	1.8643785	2.2529902	2.7183156
339	9.160854	6.5022774	5.593651	4.8843894	4.3981867	4.039658	3.8240268	3.586622	3.7065291	3.79837	3.6648633	3.6661692	3.4003103	3.2999272	3.4023001	3.6388936	3.815359	3.591834	3.4105196	3.3428211	3.0510402	3.3149056	2.7959335	2.5271983	2.1822395	2.1120143	2.1258082	2.2750883	2.5607526	2.8192945	2.9517958	2.991689	3.270928	3.328848	3.1250741	3.1712608	2.8472116	2.8987827	2.5928302	2.4220333	2.4285522	2.2573626	1.9646134	2.051809	2.00419	1.7186439	1.7803158	2.1366415	2.5908544
340	9.718704	7.1796846	6.2774053	5.378389	4.819994	4.449406	4.2362156	3.9520211	4.1497703	4.132817	3.9442787	3.9817762	3.6124616	3.5722024	3.6642365	4.0547276	4.178597	3.9339414	3.827846	3.6578138	3.257535	3.386266	2.934042	2.640123	2.1896052	2.246295	2.3088188	2.4673514	2.7754998	3.031299	3.2462287	3.2202215	3.5776124	3.6432884	3.4189138	3.4562364	3.0155356	2.9553938	2.6802077	2.5262384	2.5139985	2.3365538	2.0832872	2.1015785	2.1217003	1.8170291	1.8135967	2.2509508	2.798399
341	9.290782	7.3289604	6.015114	5.5493655	5.0791693	4.595115	4.3565063	4.001649	4.172139	4.0895357	4.121236	4.1195006	3.701096	3.6273065	3.6826715	4.0944138	4.299	4.085359	3.8500826	3.68678	3.3320372	3.3982196	3.0033665	2.6798794	2.4108472	2.2623067	2.408633	2.649378	2.9121761	3.2147384	3.3852768	3.4240184	3.63321	3.7685041	3.6345022	3.4803262	3.1250563	2.9876313	2.6590521	2.44628	2.5323591	2.3693728	2.029055	2.0692954	2.1636877	1.8278577	1.7997975	2.2463763	2.6926973
342	10.607571	8.301475	7.2646866	6.637356	5.9840064	5.691104	5.4740353	5.071545	5.2491903	5.0197535	4.8681107	4.8050547	4.4288588	4.3291745	4.6322136	4.90833	5.052291	4.990136	4.781189	4.415477	4.043254	3.9377003	3.402468	3.229083	2.7098875	2.828563	2.9100943	3.1137471	3.4907405	3.8655467	4.0180984	4.0040197	4.3072534	4.644636	4.4509892	4.3640213	3.8317595	3.6661873	3.1574514	2.904354	3.0502114	2.8126338	2.5062423	2.5113256	2.6292844	2.263993	2.2910132	2.5407917	3.171097
343	12.906911	10.574078	10.445578	9.6948185	9.075949	8.305785	7.9739933	7.3364744	7.43732	7.384962	6.6645894	6.304888	6.1929374	6.2269964	6.4895873	7.031993	7.418186	6.871685	6.7410774	6.3535905	5.4772315	5.149698	4.5973444	4.30276	3.9166622	4.1267347	4.659754	4.507336	5.309449	5.8604546	6.0239186	5.9216504	6.536768	6.7911844	6.258047	6.2915773	5.1813755	4.8705196	4.2905607	3.9909065	4.1978555	3.9876785	3.243836	3.3716502	3.7181873	3.2275386	2.8643034	3.2555091	3.7772164
344	14.013924	12.21018	12.142558	11.375382	10.846149	10.21991	9.6206045	8.763419	8.271184	8.265899	7.7869163	7.1755576	6.69916	7.230237	7.626915	8.402561	9.004803	8.691435	8.555828	7.959862	6.6588006	5.9056196	5.2647953	5.177619	4.353529	5.2183566	5.872854	5.5980873	6.533781	7.290807	7.381052	7.0053034	8.226741	8.630983	7.1984544	7.6761246	6.484494	5.579177	4.7471037	4.420083	4.8504915	4.612582	3.7489917	3.9024649	4.3481	3.67632	3.4290037	3.8882766	4.31501
345	12.764536	10.7517185	10.272901	9.121925	8.279524	7.9995885	7.5615044	7.1363115	7.155629	7.731977	6.9413176	7.0655794	6.036495	5.9525394	6.5728045	7.1922817	7.175926	6.6628265	6.5941834	6.1872473	5.459234	5.3725796	4.7645273	4.280718	3.7128854	4.0858765	4.7651005	4.421941	4.8950014	5.5428905	5.5785484	5.7307496	6.186007	6.1732516	5.7182817	5.9713	5.335349	4.941975	4.300446	4.129526	4.383523	3.832097	3.3749533	3.8539112	4.0015774	3.4613938	3.7994788	4.5512733	5.3424172
346	11.044048	9.47653	8.377304	8.1328125	7.584904	6.951414	6.5432796	6.1556015	6.8239746	6.4709415	6.157277	5.8239245	5.270484	5.3531523	5.4211583	5.837957	6.1294737	6.0944486	5.634672	5.2798815	4.579338	4.5971336	3.9793313	3.9048903	3.4178789	3.8805797	4.1996365	4.230075	4.3778706	4.9398994	5.034417	4.8497643	5.306735	5.405158	5.113672	5.2159314	4.6651754	4.2544017	3.6622105	3.4737744	3.9841342	3.7897801	3.1915483	3.530074	3.9688044	3.5720594	3.4773228	4.02019	4.538558
347	12.894011	11.61727	10.529566	9.951624	9.527958	9.080851	8.682872	8.048832	8.383579	8.0240555	7.4344444	7.711684	6.889407	6.821414	7.5529423	8.205793	8.569763	8.26282	8.107702	7.524929	6.5319934	6.546126	5.5919595	5.2903633	4.614024	4.8200665	5.238467	5.2541723	6.097184	6.8185782	6.7282805	6.9304905	7.6842446	7.9359207	7.2509522	6.9646025	6.231084	5.9944596	5.295705	5.2751236	5.094104	4.860286	3.9219108	4.6742268	4.4540234	4.122776	3.971525	4.362345	5.0351715
348	10.994644	9.275755	8.534847	7.929302	7.574115	6.995075	6.6342697	6.2599792	6.408812	6.2742434	5.816127	5.665786	5.3923783	5.309591	5.717308	6.117176	6.4150085	5.9600215	5.7613025	5.485564	4.995637	4.9147987	4.4749293	4.301359	4.033943	4.1958895	4.4242373	4.5740213	4.732114	5.126609	5.0787597	5.2081404	5.7122545	5.777826	5.3461494	5.380436	4.8964825	4.593364	4.2484827	4.0677543	4.157157	4.038624	3.5936651	3.8969953	4.011304	3.74853	3.8120847	4.028488	4.412595
349	10.385391	9.143532	8.038448	7.5836105	7.2157526	6.693166	6.497721	6.0145526	6.6161036	6.1733837	6.0338817	5.744884	5.4001884	5.466966	5.439703	5.965586	6.4263473	5.9725447	5.8309875	5.3972635	4.804341	4.8259087	4.265856	4.2436767	3.8359714	4.0127945	4.117479	4.321438	4.620645	4.7916975	5.0342336	4.8749213	5.4884663	5.614419	5.212785	5.3901606	4.856589	4.482402	4.08105	3.9469538	4.158382	4.0364623	3.6040695	3.698968	3.8953805	3.7574494	3.7035675	4.1655984	4.512485
350	10.268619	8.464757	7.919352	7.2885337	6.8958845	6.5024385	6.319048	5.874965	5.9649477	5.81234	5.53321	5.4272385	5.133952	5.133431	5.110566	5.631109	5.9724145	5.720401	5.4708753	5.2264585	4.6955547	4.652377	4.2026205	4.120446	3.8770893	3.9328234	4.259794	4.202571	4.456584	4.8356256	4.8566523	4.829899	5.34789	5.5152493	5.140744	5.0915365	4.548545	4.3739343	4.0218515	3.9279947	3.91399	3.917117	3.529173	3.6460586	3.793768	3.5918806	3.5667758	3.8678284	4.211547
351	10.650164	8.573063	7.7920575	7.375208	7.0135765	6.467958	6.2293596	5.943309	6.2571297	6.095639	5.83165	5.602321	5.3908854	5.464638	5.523534	5.8918657	6.291748	5.8023167	5.653703	5.412617	4.8589664	4.8036737	4.257054	4.281499	4.1088495	4.1778994	4.5199823	4.4989347	4.83567	5.174021	5.175579	5.004296	5.6576414	5.6414657	5.2399187	5.4585514	4.9046836	4.545302	4.1702614	4.03954	4.153023	4.1489797	3.7954965	3.8795066	4.0901012	4.0102177	3.9259627	4.3908744	4.645139
352	10.994134	9.159061	8.558104	8.186119	7.7445006	7.1078143	6.8496532	6.580105	6.775945	6.4910994	6.1974545	6.002326	5.8086967	5.705155	5.809327	6.3980656	6.7462187	6.49415	6.171884	5.8510933	5.5306845	5.2160683	4.7971125	4.8363976	4.5541697	4.737385	5.1003366	5.191591	5.3135085	5.633997	5.67427	5.597935	6.007775	6.302849	5.931672	5.8521357	5.458685	4.889712	4.708288	4.5219517	4.5934544	4.582322	4.127109	4.255839	4.484349	4.2574105	4.2276406	4.582236	4.87935
353	11.294201	9.601248	8.602183	8.354132	7.8240423	7.3378105	7.104515	6.624869	6.953185	6.7167826	6.519738	6.291956	6.1330466	6.223922	6.1572456	6.5551844	6.9640102	6.5925903	6.30791	6.08706	5.6343603	5.545473	5.0626745	5.018588	4.9326096	4.8014984	5.367528	5.200052	5.6258936	5.9478655	5.978892	5.9526925	6.379221	6.332269	6.136267	6.0412836	5.6427107	5.337937	5.0540266	4.7395067	4.9986563	4.863789	4.5453506	4.4994793	4.877689	4.5821633	4.5188103	5.111187	5.242456
354	11.989954	10.508102	9.4582405	9.331085	8.761101	8.125837	7.8272047	7.3272524	7.5138655	7.325515	7.307218	6.8939147	6.6609106	6.5850334	6.6241026	7.0769143	7.482433	7.3263702	7.054428	6.5881014	6.223378	5.918168	5.378808	5.533487	5.353341	5.2774615	5.524297	5.788168	5.9932566	6.3017964	6.363349	6.156603	6.8056183	6.8341584	6.5518227	6.571475	6.219705	5.7681026	5.504204	5.211566	5.5233436	5.3382664	4.835343	5.032429	5.0824137	4.9213943	4.927025	5.1958365	5.5590367
355	12.285757	10.792902	9.967779	9.994271	9.442511	8.835707	8.56476	8.606407	8.496343	8.030724	8.082548	7.589283	7.789155	7.7318916	7.4241266	7.846022	8.236775	8.240134	7.5364676	7.2454653	7.2899585	6.579872	6.0944643	6.449278	6.33853	6.1047287	6.7041955	6.9343624	6.700555	7.437436	7.2256484	6.954797	7.4287853	7.915944	7.8237157	7.738098	7.674078	6.4816885	6.397483	5.9573784	6.45963	6.358185	5.7492967	5.942946	6.4865236	6.189545	5.8741617	6.437849	6.5125847
356	13.113962	11.940329	11.8336315	11.631365	11.264438	10.7187	10.203991	9.828268	10.254143	9.88612	9.8265	9.060568	9.276116	9.2464285	8.854534	8.979604	9.5980425	9.597613	8.936878	8.402325	8.184624	7.5767384	7.362529	7.5878305	7.4317827	7.684373	7.9718904	7.658678	8.0061655	8.671673	8.470259	8.120742	8.730404	9.165341	8.776537	8.902955	8.441399	7.4947305	7.3837404	7.4385624	7.6840158	7.7102356	7.2132645	7.638458	7.641562	7.6054854	7.894291	8.213234	8.329231
357	12.019534	10.695683	9.662841	9.732613	9.335871	8.702376	8.5477085	8.344601	8.677767	8.015847	8.324071	7.995771	7.8040266	7.8878307	7.613785	7.98717	8.139013	8.121534	7.3815627	6.9309244	6.7892895	6.2393084	5.808879	6.1713343	5.587556	5.684511	6.138503	6.4465017	6.5313377	6.8023167	7.0213304	6.67918	7.2259955	7.6392117	7.294795	7.6253943	7.0356326	6.443904	6.203965	5.787076	6.3836336	6.1075287	5.3359785	5.892331	6.184348	5.692011	5.73144	6.0849133	6.637019
358	11.10807	9.466032	8.913507	8.60947	8.070835	7.647118	7.261556	7.1841683	7.3666615	7.235863	7.1797924	6.941369	6.759851	6.6133213	6.52902	6.8165	7.039979	6.8089933	6.603846	6.2357116	5.5553865	5.5871964	4.966963	5.0142956	4.520875	4.879592	5.2455254	5.2394238	5.474641	5.972928	5.8038335	5.865496	6.3693132	6.3158255	6.2529163	6.2305136	5.9077487	5.386102	5.174746	4.8834224	5.133601	5.0290914	4.4582343	4.819047	5.1711006	4.695079	4.790495	5.3433228	5.597508
359	10.86227	9.389283	8.540563	8.335417	7.960868	7.504709	7.3458323	7.154866	7.406232	7.0016813	7.0829573	6.682211	6.5580482	6.645607	6.40117	7.069023	7.246299	6.8295627	6.375429	6.0823116	5.7940736	5.302658	4.842601	4.9674435	4.6920085	4.4705124	5.036302	5.3706484	5.438555	5.7759786	5.848649	5.7964115	6.246542	6.334199	6.270023	6.314466	5.8225346	5.452408	5.141336	4.8743877	5.1860733	4.9820786	4.4184694	4.732914	4.921697	4.5439234	4.395878	5.035775	5.4640546
360	10.615482	8.3556185	7.808917	7.4189577	6.9364123	6.356642	6.1812487	5.785075	6.1865735	5.9523315	5.9559135	5.807171	5.694913	5.6838284	5.3584633	5.962877	6.0186877	5.8404627	5.5808153	5.2339163	4.8964596	4.706357	4.1719685	4.188521	3.8033807	3.8708925	4.165539	4.2599998	4.4911337	4.8617783	5.0277977	4.792095	5.3878117	5.319419	5.27804	5.164016	4.9277053	4.595832	4.323138	4.1984506	4.2672577	4.0818806	3.6848106	3.8529701	3.9965494	3.7167296	3.672307	4.163166	4.4790354
361	9.570881	7.7220554	7.0806713	6.7794986	6.250145	5.924091	5.699377	5.498768	5.8040857	5.606271	5.553467	5.329019	5.210368	5.12523	5.0159063	5.6032515	5.654968	5.229892	4.916806	4.6197777	4.396922	4.0812073	3.63542	3.6517906	3.3912296	3.392757	3.6510394	3.8558292	3.830431	4.340765	4.3482804	4.192003	4.6849732	4.8381157	4.802429	4.7817907	4.3754563	4.102693	3.8981164	3.736363	3.8506856	3.6546583	3.3731885	3.4805012	3.6151154	3.3155107	3.3192523	3.7080195	4.189773
362	9.930979	7.847405	7.2939005	6.848135	6.3360953	5.712036	5.585756	5.261943	5.513757	5.5684013	5.2586102	5.3135386	4.9846177	4.974757	4.937425	5.3819656	5.5512476	5.116972	5.004476	4.7402205	4.365349	4.2595477	3.7729714	3.6835275	3.2007997	3.184907	3.4991105	3.7021008	3.7964616	4.3000903	4.4048185	4.233556	4.9164615	4.9222245	4.7084303	4.7012777	4.303627	4.0955987	3.7509778	3.659381	3.7747846	3.508409	3.1961792	3.3852649	3.4652655	3.0800908	3.1080277	3.563927	4.03948
363	9.942709	7.826393	7.2393255	6.8032284	6.253254	5.826275	5.675931	5.330229	5.793914	5.477645	5.572752	5.259815	5.006145	5.049793	4.992446	5.453062	5.7075257	5.2242928	4.962856	4.6391993	4.1643214	4.094939	3.6601224	3.4766622	3.2284908	3.2305963	3.3729324	3.577226	3.7862759	4.0323935	4.092083	4.0774956	4.5750246	4.8200397	4.5530562	4.533822	4.200158	4.005276	3.7836647	3.6776514	3.7170682	3.5662665	3.270217	3.2968583	3.5008821	3.09965	3.0995116	3.448255	3.9928608
364	9.956799	7.335101	6.9338684	6.423665	5.888514	5.265481	5.0623283	4.929887	5.1789103	5.08794	4.929594	5.0549183	4.713107	4.591037	4.6070585	4.9239855	5.155359	4.7531834	4.5933976	4.311565	3.872122	3.8835452	3.3674884	3.3268008	3.0788004	3.0272765	3.2129178	3.408269	3.5232868	3.7294912	3.902287	3.8244953	4.2410607	4.4068794	4.2573967	4.361929	4.046854	3.7500958	3.520763	3.4152706	3.5180798	3.3180661	3.021811	3.1478994	3.2311893	2.9441483	2.9355023	3.3092208	3.7509365
365	9.620249	7.5561895	6.619943	6.075719	5.579816	5.114959	4.9520087	4.6052756	4.8662453	4.8669024	4.664695	4.6731215	4.3497477	4.247471	4.334886	4.827977	4.919235	4.582576	4.339431	4.156191	3.7688913	3.7805371	3.3599505	3.130165	2.9137044	2.989945	3.0261624	3.1675014	3.2782993	3.5230126	3.698269	3.69982	4.0290093	4.1897554	4.0414453	4.029736	3.7323787	3.626967	3.3318498	3.366737	3.332975	3.0427227	2.8292704	2.959497	2.955441	2.8111734	2.7867193	3.164051	3.5209556
366	10.684812	9.239422	8.415649	7.8441877	7.4437857	6.813869	6.60523	6.2079167	6.448265	6.218079	6.0319405	5.827963	5.6835394	5.6266036	5.6848316	6.134421	6.400275	6.152825	5.931882	5.5305185	5.0652275	4.8181314	4.345024	4.4198713	3.8284419	3.9475589	4.3057437	4.3666754	4.6580157	5.1810775	5.289531	5.024087	5.617299	5.897585	5.3857307	5.623113	4.927701	4.611297	4.2294564	4.0840244	4.2302046	4.2317386	3.6257904	3.8544805	3.923699	3.623766	3.3848288	3.7844696	4.210873
367	9.523633	7.416931	6.3526535	5.759063	5.2388325	4.6255183	4.561709	4.330209	4.593199	4.6147304	4.506015	4.5244417	4.0984364	4.0002065	4.1826982	4.512601	4.6219597	4.2518344	4.102063	3.9365506	3.5298617	3.6277225	3.1462646	2.8403287	2.6349664	2.6429782	2.744862	2.846657	3.0122013	3.320665	3.3804574	3.42635	3.7872782	3.8370302	3.7063255	3.6574173	3.4168491	3.3954272	3.0739202	2.9935927	3.0338018	2.8212514	2.6049855	2.7973366	2.7706952	2.4320273	2.5810227	2.977026	3.360235
368	9.512569	7.643002	6.555038	6.10808	5.4462533	4.8877764	4.7199993	4.5872164	4.707162	4.6616096	4.5262947	4.557798	4.256489	4.1882563	4.251241	4.513262	4.5220547	4.491073	4.115344	3.934003	3.708521	3.624612	3.1883407	3.0786352	2.7728164	2.8288856	2.8503847	3.0299435	3.061607	3.4288006	3.4768379	3.4149382	3.7415876	3.9908452	3.8102639	3.889719	3.6056638	3.4905272	3.2746608	3.233943	3.2992258	2.934138	2.6833668	2.8571723	2.867628	2.5720928	2.5928884	2.9582329	3.4134603
369	11.089884	9.351912	8.691893	8.182238	7.8940344	7.1112356	7.1484942	6.6782036	6.9996605	6.834149	6.4561405	6.1446266	5.802077	6.076254	5.92159	6.4572463	6.743504	6.4845953	6.0602655	5.642002	5.0956573	4.956785	4.394317	4.399349	3.992034	4.018133	4.386112	4.4651155	4.6691895	5.1999583	5.449873	5.19549	5.770635	6.1724925	5.6957417	6.0214562	5.1525044	4.857549	4.4670753	4.3082767	4.5899415	4.482018	3.8750057	4.1532993	4.2892323	3.9268997	3.7857237	4.149634	4.660839
370	10.170856	8.133995	7.455368	6.7643185	6.201466	5.623021	5.5474305	5.296101	5.5866976	5.6851273	5.2991323	5.4123588	5.0249977	5.0127096	5.1104264	5.4450984	5.523638	5.3419685	5.0534663	4.7777433	4.4888077	4.501413	3.9281602	3.7140036	3.2337117	3.1075044	3.218336	3.4750285	3.670371	3.8841672	4.1171784	4.3566217	4.821934	4.9182696	4.6017847	4.6605573	4.3276105	4.217	3.9080234	3.7531073	3.8564837	3.526155	3.2371745	3.352005	3.3025355	2.9979503	2.9885364	3.353918	3.8538556
371	10.070168	7.641329	6.575759	5.881566	5.3773518	4.8545856	4.6962013	4.4466496	4.7373867	4.9922857	4.589343	4.665469	4.195369	4.2520742	4.35738	4.7532406	4.7973814	4.4698477	4.3044996	4.075039	3.6850197	3.759854	3.2760057	3.1077127	2.78453	2.7550633	2.8432765	2.9149623	3.1341283	3.3573747	3.4769135	3.609262	4.033183	4.0974417	3.8069804	3.8803625	3.5565908	3.5410004	3.2384267	3.245687	3.2413793	2.9745898	2.7842908	2.9333987	2.8131073	2.6163645	2.601347	3.0120916	3.4057386
372	10.758601	7.66684	7.304797	6.676195	6.1636753	5.5272994	5.43295	5.2309356	5.630825	5.5467043	5.419875	5.3104715	4.9359465	5.109278	4.989789	5.4438105	5.494022	5.1725025	4.947773	4.593734	4.2191944	4.1583138	3.6180801	3.4838014	3.1860702	3.0157905	3.2606645	3.5113149	3.5851943	3.7839088	4.086843	3.9676676	4.3424788	4.647583	4.4444847	4.663287	4.235876	4.0664625	3.7818344	3.6484647	3.8401458	3.4888616	3.2361007	3.4134564	3.3761322	3.032127	3.0528393	3.3496149	3.7955747
373	10.412764	8.432351	7.739282	7.207758	6.785879	6.19257	6.2302523	5.953571	6.3496733	6.300397	6.1663313	6.0946875	5.7482805	5.581279	5.5918455	5.915395	5.9484177	5.5634327	5.233981	4.7867546	4.309169	4.072882	3.6725736	3.752243	3.339775	3.148545	3.7706673	3.847392	3.9439466	4.2609415	4.5545692	4.4105635	4.748633	4.9756536	4.779555	5.2373943	4.7073584	4.474696	4.162882	4.164811	4.477978	4.116139	3.7292213	4.01984	3.9667454	3.5863743	3.7003555	3.898241	4.4476376
374	10.509066	8.042842	7.298945	6.6868534	5.9811068	5.6421804	5.345915	5.165573	5.536581	5.4031916	5.2436724	5.2267103	4.7987523	4.930735	4.900173	5.125539	5.283713	5.1264095	4.591171	4.435418	4.1032796	3.8606677	3.4426425	3.3480277	3.0591667	3.1567426	3.3086674	3.3565474	3.5218863	3.8568683	4.0127554	3.974761	4.324922	4.6160984	4.332904	4.484617	4.132376	3.9730349	3.773149	3.6049047	3.9106946	3.4311283	3.1266932	3.3877697	3.3754163	3.0181918	3.1425455	3.5291376	3.955335
375	10.821526	9.067181	8.229857	7.7852635	7.3301363	6.8646955	6.46105	6.2698574	6.659011	6.417363	6.011617	6.040242	5.7321663	5.765685	5.8023877	6.3319006	6.6478596	6.2545443	5.6503925	5.445177	4.85422	4.6286845	3.966361	4.0507298	3.574859	3.4881907	3.6545248	3.8415282	4.2744293	4.563888	4.697567	4.8086243	5.319751	5.559761	5.250104	5.375909	4.9418073	4.733119	4.227621	4.180409	4.5770183	3.8960345	3.6302958	3.8215487	3.7699518	3.360539	3.3499231	3.6831818	4.2233896
376	10.791687	8.451651	8.338182	7.9108768	7.5705667	6.846033	6.728683	6.38505	6.8694196	6.7112775	6.7210593	6.3328323	6.190279	5.9224544	6.024826	6.400083	6.558691	6.2175922	5.661302	5.318449	4.80986	4.500911	4.046325	4.0221205	3.6465342	3.549543	3.8827477	4.154559	3.9953952	4.490905	4.8762474	4.7139854	5.2243776	5.4087067	5.421707	5.49164	5.1824255	4.6838856	4.3625493	4.2891517	4.7014313	4.129917	3.9563944	4.2357492	4.397492	4.0141835	4.0401855	4.5220113	4.9640265
377	9.737319	6.844911	6.232662	5.658592	4.9546967	4.517965	4.3097067	4.169589	4.4401684	4.325461	4.3234587	4.403929	4.0438256	3.9492826	4.010626	4.3564386	4.3715343	4.175372	4.0220866	3.713117	3.4591544	3.434451	2.996877	2.8252878	2.6789823	2.7010088	2.8529544	2.9033628	3.0247626	3.2948077	3.3297174	3.3451495	3.7498431	3.7802546	3.6359344	3.596097	3.4644604	3.3562965	3.101332	3.0531704	3.137748	2.8941092	2.7527363	2.855803	2.8401265	2.5847723	2.6168132	3.151201	3.450385
378	9.103861	7.067219	6.285431	5.8838024	5.406168	4.933089	4.8405123	4.5791383	4.820811	4.6897526	4.7205105	4.6388693	4.264425	4.291255	4.1277685	4.656428	4.7769575	4.434476	4.125905	3.8787093	3.5206425	3.430475	3.0761204	3.061385	2.782732	2.7405536	2.9751582	3.0187454	3.2327938	3.565034	3.5658455	3.6263304	3.959279	4.043132	3.8914828	3.939156	3.6137402	3.437841	3.2266045	3.2161746	3.2502902	3.121921	2.8095422	2.9717069	3.0269785	2.7406206	2.8004136	3.2503357	3.6578703
379	9.43697	6.8297215	6.233477	5.7250443	5.077862	4.5753126	4.352952	4.1692567	4.396922	4.3504252	4.4073024	4.306326	4.0112057	3.9359846	3.979714	4.399302	4.437372	4.1047683	4.0225925	3.6802244	3.395724	3.412353	2.9307199	2.8658085	2.6187282	2.6259475	2.7231638	2.8766866	3.0350664	3.265413	3.2806153	3.3047905	3.7018137	3.7431755	3.5989363	3.5826743	3.427683	3.333159	3.1450708	2.9765878	3.1092277	2.872758	2.6724482	2.833305	2.786455	2.600029	2.6252537	3.189456	3.474409
380	8.960773	7.373247	6.451374	6.058746	5.6313367	5.038459	5.0597506	4.753137	5.1016283	4.941291	4.9772987	4.752815	4.4875	4.5883284	4.3404865	4.847459	5.0283613	4.5914183	4.227693	3.9875011	3.6494188	3.5172062	3.1463995	3.2084045	2.9209006	2.9549375	3.2347367	3.2406263	3.3665078	3.7529287	3.7763414	3.7611952	4.1056485	4.257988	4.057393	4.1190643	3.7950985	3.6639755	3.3918512	3.28267	3.4548113	3.2309034	3.027225	3.0928397	3.3002536	2.9917514	2.9664938	3.470716	3.8574097
381	9.887762	8.071238	7.2751765	7.241893	6.6692076	5.8745785	6.0880547	5.7432494	6.134412	5.965931	5.905014	5.620421	5.486664	5.4518394	5.162378	5.576683	5.630623	5.382719	5.0329347	4.5636287	4.225909	4.144266	3.7602334	3.8039358	3.6162214	3.6672797	4.09023	4.105385	4.227875	4.6288176	4.627801	4.3918276	4.7546396	5.02214	4.821651	5.1709824	4.69539	4.3480206	4.0238576	3.9372182	4.26964	4.0239925	3.682234	3.9999866	4.317351	3.9932578	4.0223827	4.490553	4.877058
382	10.259508	8.618301	7.826847	7.584897	7.2184954	6.639839	6.6355886	6.1670437	6.6553745	6.545991	6.2835402	6.041605	5.9079733	5.7470045	5.5421457	5.947969	6.083971	5.83671	5.2958345	4.861665	4.9295444	4.48571	4.1717267	4.2913427	4.024352	4.127798	4.461451	4.639408	4.423941	5.05569	5.1177444	4.7391586	4.980271	5.4528666	5.1792407	5.3553467	4.9869523	4.648538	4.317453	4.350308	4.627475	4.366296	4.0825987	4.2877054	4.5187387	4.3820615	4.345785	4.7747393	5.226468
383	12.034462	10.921791	9.810209	9.786228	8.939152	8.379212	8.530237	7.932658	8.7580805	7.8747187	8.305826	7.5597744	7.318294	7.4308195	6.9306064	7.193082	7.5752974	7.2490234	6.941658	6.21801	5.711132	5.523792	4.9937496	5.2597914	5.040024	5.146026	5.82962	5.656745	5.518347	6.364378	6.5661583	5.988776	6.557787	6.806289	6.473943	6.964327	6.265302	5.7908287	5.411234	5.20461	5.749347	5.5980997	4.8950458	5.496195	5.846363	5.5360403	5.4250774	6.3197184	6.6762724
384	14.144959	13.4632225	12.092075	12.353946	12.013081	11.115723	10.609847	10.742145	12.060129	10.923525	11.177938	10.509827	10.62535	10.804417	9.582911	9.872362	9.696867	9.908552	9.131168	8.334022	8.505602	7.5421	7.776647	8.713133	8.907497	9.65951	10.309053	10.281118	9.250452	10.473116	10.418467	8.732481	9.230057	9.970557	9.447454	10.5311165	9.685249	8.32396	7.967187	8.352316	9.653587	9.307041	9.053526	9.582047	10.402826	10.194541	10.492807	11.456623	11.97513
385	14.5348215	13.8688	12.839443	12.793795	12.034194	11.230976	11.022713	10.826977	12.59932	11.495377	12.047076	10.953505	10.757557	10.930765	9.8656845	10.283709	10.689146	10.389436	9.056951	8.009539	7.879548	7.248678	6.872418	8.460932	8.36619	9.00957	9.935133	9.397329	8.757502	9.987141	9.745574	8.348731	9.295605	9.915817	9.704569	10.551719	9.554971	8.064004	8.001133	8.353788	9.859569	9.334829	8.452238	9.542273	10.360371	10.298527	10.335168	11.667248	12.013226
386	14.822349	14.449446	13.084566	12.749066	12.402921	11.439613	11.603127	11.108101	11.835474	11.479416	11.175779	10.817821	10.015278	10.149416	9.4524975	9.484644	9.825039	9.2937565	8.454926	7.7827907	8.032266	6.9385414	6.8829565	7.4945297	8.08401	8.06848	8.800575	8.595142	8.440111	9.103615	9.15305	8.172188	8.0506	9.079893	8.910753	9.669949	9.124707	8.117205	8.29662	7.952904	8.853273	8.323998	8.354438	9.040296	9.387777	9.440128	9.924532	10.790123	11.619238
387	13.435186	12.768723	11.511598	11.235319	10.945724	10.259668	9.907482	9.968088	10.959087	10.118813	9.8015175	9.567974	9.223865	9.14725	8.612179	8.148222	8.840236	8.729379	7.8245096	7.3798947	7.4708147	6.5218315	6.510291	7.2328887	7.4973984	8.081769	9.11316	8.351936	7.983357	8.712867	8.518168	8.124868	8.112619	8.669952	8.361713	8.93795	8.788986	7.0871773	7.2681794	7.085705	8.336002	8.086325	7.4362555	8.269303	8.897112	9.262701	9.289418	10.110137	10.462133
388	11.837573	10.724244	9.677183	9.2482395	9.043253	8.120063	8.216973	7.665353	8.452333	8.079682	7.88012	7.6017513	7.4671736	6.995112	6.761609	6.9546723	7.227564	6.90504	6.3593683	5.6741085	5.610697	5.2341714	5.0675354	5.323346	5.5829396	5.7879558	6.4660664	6.2278786	5.8430605	6.608721	6.508255	6.117155	6.544434	6.7142363	6.420003	6.815851	6.48244	5.5281515	5.6130695	5.414879	5.8836956	5.722956	5.776943	5.9908786	6.356434	6.176365	6.3229904	7.0329776	7.573665
389	11.268354	9.697154	8.74984	8.518457	7.997851	7.261418	7.26177	7.1047773	7.820168	7.2567625	7.2255874	6.9073634	6.6572924	6.7864766	6.2096934	6.3678083	6.7989974	6.3632803	5.801768	5.430914	5.0827417	4.9283876	4.59511	4.9465427	4.842307	5.015051	5.668303	5.5518117	5.3623233	5.827519	5.97863	5.6622143	6.124447	6.09807	5.9915953	6.281875	5.83279	5.2771344	4.8710604	4.8737164	5.5064526	5.2809362	4.885573	5.3217044	5.6894703	5.5663643	5.4866266	6.0315213	6.488407
390	9.927258	7.734173	7.026854	6.636056	6.1120663	5.6042385	5.6454535	5.382318	5.8643193	5.6565905	5.6191034	5.5419383	5.259175	5.2346625	5.001153	5.43404	5.5875587	5.059991	4.6749516	4.3313494	4.0865664	3.9969869	3.5905576	3.680933	3.51196	3.6069891	3.8368194	3.8798022	3.7958121	4.3504853	4.3068795	4.1620255	4.488596	4.8171854	4.533476	4.7852516	4.4579396	4.1214423	4.009219	3.8221326	4.0268197	3.7861528	3.4810631	3.7006574	3.95433	3.763399	3.5893168	4.23267	4.527094
391	10.331013	7.837879	7.2450037	6.8902636	6.345849	5.599081	5.690069	5.4855247	5.8345456	5.7546616	5.5466805	5.3821454	5.235649	5.235961	4.9429827	5.44683	5.4749575	5.116251	4.7366037	4.350015	4.1414266	3.9696932	3.6256113	3.855735	3.5564008	3.622567	4.047426	4.1810865	3.9458241	4.475196	4.5784693	4.149547	4.542045	4.8852196	4.665189	4.878884	4.5612	4.20331	3.7822018	3.843308	4.2248154	3.9337406	3.597423	3.919273	4.164497	3.9505622	3.9853349	4.42127	4.8468933
392	11.282194	9.080566	8.361214	7.9800215	7.7233067	6.825741	6.874216	6.4244027	6.995988	6.832898	6.5682135	6.4152184	6.2477064	6.1692715	5.957947	6.536905	6.6743855	6.224155	5.857591	5.3382034	5.03603	4.7051516	4.2909327	4.3584623	3.946187	3.8776853	4.232027	4.2942924	4.55501	5.010398	5.2657614	5.0081806	5.443689	5.7921243	5.6612225	5.7565575	5.19707	4.944595	4.44001	4.509112	4.8319507	4.5274515	3.982973	4.36812	4.5935006	4.1807394	4.1655817	4.6703115	5.095305
393	10.084733	8.314564	7.4447136	6.945494	6.5373993	5.9953814	5.948703	5.5694256	6.0184617	5.9214497	5.676196	5.5601954	5.278204	5.3306484	5.189474	5.662466	5.8219438	5.344782	5.1672745	4.630555	4.323397	4.137596	3.730455	3.697814	3.307469	3.4885054	3.8577912	3.8101306	3.9008567	4.5287366	4.3231344	4.246699	4.8558106	5.028248	4.698939	4.763077	4.359525	4.2298284	4.007881	3.8664358	3.9968238	3.8045616	3.4964135	3.6812868	3.8237586	3.6079733	3.5554695	4.110044	4.5009847
394	11.031599	9.137695	8.649206	8.293865	7.9931626	7.0717597	7.251721	6.907961	7.5050864	7.3723993	7.186245	6.846491	6.4015326	6.489624	6.1879196	6.837035	6.934434	6.4439316	6.0069904	5.490172	5.0964327	4.814203	4.3662066	4.7266226	4.3273187	4.426915	4.8170233	4.9788485	4.7677107	5.3490734	5.4623127	5.0693865	5.5728755	6.088102	5.845828	6.1567574	5.736153	5.1341577	4.7157745	4.932061	5.3550467	5.0362635	4.3462462	4.86265	5.1699924	4.720304	4.6947412	5.1094894	5.519321
395	10.401115	8.521244	8.049534	7.5788307	7.039194	6.5009074	6.4320602	6.2208605	6.4647346	6.520091	6.2947392	6.129159	5.8101735	5.866555	5.67827	6.175855	6.1802692	6.0025015	5.686105	5.3124485	4.8314514	4.5875487	4.1542063	4.257415	3.8195813	3.9973125	4.274489	4.390176	4.3469553	4.8310122	4.9059324	4.7336893	5.164169	5.5008936	5.3018904	5.4910383	5.059111	4.8699665	4.382452	4.5535135	4.741041	4.4345694	3.9658763	4.3439436	4.4320292	4.0332346	4.0653706	4.4738827	4.9512997
396	10.835564	9.098124	8.539908	8.059933	7.6009083	6.8618402	6.8355618	6.5835876	6.7435193	6.629299	6.4793644	6.279277	6.0000315	5.985241	5.9119005	6.3501463	6.610937	6.3448677	5.9966803	5.5193653	4.9283137	4.8782635	4.2415752	4.4435606	4.069956	4.150997	4.3440647	4.5593224	4.5906677	5.1246653	5.2437544	4.931197	5.463627	5.7780037	5.6809883	5.6346445	5.3322086	4.875657	4.5222034	4.3772564	4.651429	4.560086	4.0259705	4.335127	4.6207976	4.213195	4.156739	4.465198	4.9476748
397	10.3744955	8.410187	7.739313	7.2846556	6.844345	6.2437954	6.185136	6.0307417	6.1314077	6.171264	5.988332	5.855947	5.6370277	5.544835	5.387432	5.8011403	5.9502172	5.5812716	5.3360686	4.9241695	4.7010026	4.5521584	3.9847398	3.9979901	3.7409177	3.9033654	3.9938383	4.192074	4.102957	4.5855494	4.5374	4.4534903	5.0075626	5.2428904	5.0991435	5.086867	4.845748	4.417885	4.101244	4.1327467	4.232515	4.134996	3.7324603	3.915317	4.050708	3.883299	3.7678654	4.167511	4.542903
398	10.849844	9.080147	8.382059	7.9592066	7.5806866	6.786985	6.6838017	6.5039277	6.6170044	6.4740667	6.380776	6.1962323	5.8714323	5.9585943	5.791955	6.491376	6.671854	6.311157	5.972669	5.4747863	5.159579	4.9013944	4.34961	4.368193	3.9929519	4.009462	4.205958	4.38352	4.6347704	4.974979	5.1910334	4.9851055	5.535056	5.6774535	5.726387	5.6213255	5.2898936	4.760171	4.4744606	4.433458	4.67969	4.3230786	3.8831725	4.092871	4.253337	3.9333816	3.8425088	4.1886244	4.7521906
399	10.733732	8.555026	7.991501	7.6839237	7.0657396	6.5795727	6.411215	6.3054466	6.6698394	6.441498	6.3366613	6.070798	5.925996	5.878771	5.679676	6.1955175	6.4085045	5.854155	5.4921103	5.1132107	4.7788744	4.5248623	4.125657	4.1728926	3.9506693	3.9520884	4.1502695	4.4095364	4.2936115	4.9291725	4.888587	4.734602	5.2661295	5.4337006	5.4017773	5.518202	5.004371	4.5768423	4.246617	4.132221	4.5149345	4.2774267	3.717987	3.9387872	4.2732725	4.026534	3.7660842	4.3351946	4.6482363
400	11.151205	9.804281	8.847322	8.525969	8.125797	7.710681	7.453389	7.191463	7.4786716	7.3488894	7.1873627	7.0374746	6.758512	6.694266	6.588091	6.9542074	7.2933035	7.083421	6.586172	6.1210628	5.704234	5.3438883	4.8143415	4.8600216	4.536131	4.4274645	4.7655935	5.0464387	5.2892394	5.6371803	5.7405567	5.690211	6.196763	6.36732	6.3201704	6.330021	5.9206214	5.33765	5.0280704	4.830555	5.1279383	4.8215933	4.257498	4.6507697	4.764205	4.495075	4.39301	4.8321276	5.2679014
401	12.367265	10.399361	9.5429535	9.456287	8.857998	8.313788	8.274807	7.9430833	8.233697	8.178934	8.139584	7.56639	7.4457507	7.381591	7.164958	7.6230536	7.9741917	7.5290403	6.947747	6.5931463	6.088597	5.896805	5.528302	5.423952	5.2706976	5.1189613	5.7517853	5.755888	5.9286385	6.38126	6.364939	6.4157124	6.6898003	7.031372	6.8520417	7.0573664	6.525156	6.104288	5.8009567	5.4778748	5.798753	5.464018	5.038676	5.2481546	5.6709595	5.095252	5.196426	5.582422	6.0750303
402	12.93231	12.069584	11.537647	11.205068	10.687614	9.94529	10.157534	10.033316	9.935844	10.0042305	10.012179	9.563969	9.248866	8.938896	8.968183	9.246533	9.813023	9.189471	8.68371	8.02694	7.4670014	7.2732277	6.6828957	6.8281765	6.525696	6.329695	6.637185	7.3096104	7.20895	7.519738	7.699913	7.6091437	8.21381	8.686156	8.490824	8.656556	8.073053	7.5520997	6.993649	6.986487	7.279148	7.063555	6.5040255	6.90956	6.791768	6.798688	7.073106	7.3056364	7.649317
403	15.432541	14.771789	13.507141	13.780609	13.087902	12.647676	12.350373	12.297026	12.670233	12.097643	12.642376	12.003844	11.629217	11.69463	11.033545	11.379711	11.821064	11.898649	11.102495	10.9621	10.336853	9.920421	9.178778	10.081085	9.353789	9.284804	10.366579	10.214195	10.468749	11.4458685	10.680725	10.485388	11.741755	11.580854	11.534578	11.234314	10.941675	9.893776	9.404947	9.589579	10.245176	10.058393	9.172331	9.817159	10.48604	10.056967	10.330596	10.273329	10.556749
404	13.807388	12.739674	11.299781	11.50487	11.116724	10.401191	10.337091	10.0574	10.582378	9.731254	10.032505	9.29422	9.442012	9.33073	8.824957	9.263116	9.6491375	9.558994	8.702393	8.489056	8.098431	7.6429286	7.244421	7.3567715	7.437288	7.3269906	8.217683	7.854355	7.9333525	9.199958	8.515878	8.520487	8.919771	9.594051	8.821957	8.804239	8.498079	7.7794266	7.534256	7.3297515	7.8145866	7.8599024	6.9031963	7.431045	7.8296475	7.383732	7.298728	7.8809195	8.21285
405	13.499765	12.686043	11.494436	11.468735	10.793171	10.303444	9.896661	9.668107	10.285067	9.483875	9.866837	9.1204195	9.237953	9.196093	8.392335	9.117981	9.644947	9.682181	8.658348	8.320642	8.036654	7.3206086	6.8670645	7.6016517	7.085607	7.248478	7.857052	7.992646	7.865122	8.989498	8.624224	8.041875	9.024435	9.158012	9.100813	8.872713	8.618056	7.413415	7.254938	6.9187856	7.545121	7.7604284	6.716526	7.5972614	7.872813	7.456347	7.592375	8.247318	8.464384
406	10.639751	9.419821	8.352743	8.121803	7.4505577	7.025758	6.905875	6.7532682	7.271783	6.8775225	7.0314207	6.52116	6.4035435	6.616152	6.0061083	6.6125765	6.61065	6.557272	5.874618	5.602936	5.428136	5.347804	5.061613	5.5467005	5.2075152	5.5467987	5.9437623	5.8011637	5.7064185	6.213711	6.147272	5.704686	5.989211	6.350779	6.009837	6.264333	5.998069	5.4504323	5.1993256	5.2124825	5.806988	5.57839	5.0480547	5.478002	5.8515577	5.5796094	5.703962	6.303528	6.5123367
407	10.280915	9.071995	8.1958275	8.1119175	7.545817	6.9734325	7.0422993	6.7674274	7.3632793	7.0081234	7.1652365	6.8505964	6.6772366	6.6418324	6.2293262	6.5045834	6.8357935	6.501174	6.1499205	5.711695	5.159025	5.201151	4.698517	4.907922	4.708383	4.7665787	5.0903673	5.1872773	5.2736416	5.6956778	5.6543274	5.342503	5.814209	6.004883	5.930609	6.3102126	5.8287754	5.3829336	5.2154894	5.0232534	5.378074	5.187323	4.71535	5.34333	5.3779655	4.9636297	5.205851	5.6741667	6.1428347
408	10.112858	8.515956	7.909148	7.6022477	7.1832256	6.5513725	6.2543035	5.957746	6.384847	6.138076	5.9941125	5.6955767	5.54809	5.758321	5.5383916	5.797407	6.017421	5.8577623	5.431071	5.297431	4.9815216	4.7649584	4.462447	4.5115213	4.378484	4.4293375	4.669592	4.601312	4.8470907	5.233687	5.2756143	5.124584	5.375141	5.6882725	5.484902	5.3986206	5.0542984	4.65897	4.481088	4.20465	4.58132	4.4455	4.0046897	4.258085	4.54809	4.1671066	4.221969	4.8977337	5.1164684
409	9.611646	8.062479	7.1572394	6.7698107	6.22451	5.7538295	5.7298098	5.397435	5.9260044	5.532929	5.5703897	5.3598757	5.106644	5.289973	4.9492044	5.3421516	5.5756316	5.346733	5.031224	4.7436867	4.585389	4.536762	4.1645336	4.454486	4.146471	4.232009	4.680341	4.5556035	4.564229	5.071053	4.9716177	4.733733	4.9751816	5.155677	4.9262075	5.1434326	4.6732044	4.361373	4.171789	4.0913687	4.5285697	4.2450094	3.9267528	4.2156935	4.4908814	4.092922	4.1449533	4.598839	5.0005484
410	9.75717	8.2799	7.442509	6.8840914	6.464926	5.8690405	5.8367586	5.3957396	6.044919	5.7974873	5.6278315	5.4816337	4.97169	5.1410236	5.1503587	5.5231705	5.8288965	5.414995	5.3055015	4.7987304	4.4158673	4.3644676	3.9206402	3.9416566	3.5956843	3.6907158	4.1235075	4.076792	4.234351	4.748011	4.7029133	4.6301985	4.9134827	5.218864	4.8903995	4.991228	4.47444	4.3080134	3.9759774	3.9996274	4.053595	3.8783789	3.5401275	3.8188572	4.104359	3.6518617	3.7574487	4.4322033	4.822629
411	9.57755	7.9407434	7.034233	6.5810013	6.126745	5.7074986	5.728383	5.5075016	5.8312283	5.7812524	5.5423975	5.548069	5.400812	5.305703	5.0394096	5.457551	5.577388	5.2013083	4.8342266	4.3611035	4.2997627	4.1518483	3.6334476	3.5900173	3.408112	3.363016	3.6914332	3.8482192	3.761058	4.0979266	4.317666	4.241853	4.4313545	4.743387	4.620742	4.8000236	4.356676	4.2273827	3.9216533	3.9536858	4.0971756	3.7708244	3.5331497	3.733714	3.8398046	3.5570211	3.675638	4.112442	4.5891457
412	9.439426	6.957934	6.306118	5.856823	5.372448	4.810692	4.6389647	4.360366	4.7324505	4.677959	4.645253	4.6697235	4.34664	4.198453	4.172936	4.5203047	4.61795	4.2809086	4.104092	3.7706294	3.4653485	3.4939194	3.033499	2.8567753	2.6632087	2.6363604	2.8216496	2.921206	3.1233578	3.3737617	3.4237814	3.3698523	3.8336816	3.9152117	3.7481997	3.740041	3.4676325	3.438477	3.2335982	3.0795438	3.118831	2.9484887	2.73172	2.8722703	2.9396124	2.654264	2.7656035	3.3294477	3.6997516
413	9.895846	8.110346	7.143604	6.5147896	5.889349	5.528455	5.4370146	5.1861973	5.541627	5.4066143	5.233926	5.002468	4.6659408	4.7964187	4.7175665	5.1973352	5.3916063	4.8377748	4.518321	4.0929494	3.8809443	3.746073	3.2630954	3.3791783	2.941483	3.0227587	3.2775307	3.4138794	3.4506419	3.7870703	3.918107	3.823475	4.1200833	4.4060645	4.205331	4.3827167	4.048645	3.7873507	3.47499	3.3515565	3.6863506	3.387276	2.9716697	3.2927675	3.4630733	3.0652409	3.197082	3.5404365	4.044305
414	9.84374	7.075589	6.7754097	6.011574	5.5957327	4.893734	4.801956	4.559002	4.912691	4.8401546	4.861928	4.702551	4.3433633	4.2056227	4.1635156	4.708901	4.822481	4.3925447	4.231909	3.846051	3.5269034	3.470018	3.052647	2.9051514	2.6530747	2.7123866	2.899425	3.0072894	3.1225054	3.4715066	3.4695702	3.4679055	3.8406854	4.060351	3.7772617	3.8366013	3.5514555	3.4347641	3.1321397	3.1509392	3.1812932	3.0165067	2.6838055	2.9743056	3.002499	2.6570425	2.8570292	3.3057456	3.7804997
415	9.463007	7.2351947	6.4529285	5.862158	5.2626004	4.8994646	4.733492	4.5254693	4.6720457	4.7831182	4.5059495	4.4568596	4.2508826	4.251912	4.131304	4.5389566	4.735718	4.3430285	4.036534	3.7479784	3.4026122	3.3879583	2.9254165	2.8933043	2.5683105	2.5918546	2.884882	2.8839447	3.0794	3.3909643	3.5105224	3.479662	3.801803	3.914296	3.8066356	3.8664794	3.4117756	3.376185	3.146496	2.938793	3.194986	2.8901114	2.6349	2.8021574	2.9488595	2.6287892	2.711357	3.1212072	3.5464132
416	9.458083	6.6933575	6.228651	5.586982	5.0737934	4.5744963	4.518214	4.34352	4.5465193	4.5785923	4.4055166	4.5084515	4.065562	4.0413003	4.006207	4.448102	4.5537877	4.122196	3.9368424	3.6488113	3.3239474	3.2293313	2.9466133	2.8295054	2.5283017	2.5091748	2.6941924	2.7470732	2.8709946	3.2124403	3.2306361	3.3160887	3.638845	3.8467562	3.5607233	3.698391	3.3714733	3.2829938	2.9884622	2.9525447	3.0928607	2.7663713	2.6513305	2.8095322	2.795915	2.5663023	2.6434102	3.161337	3.4680367
417	10.293151	8.066845	7.339058	6.778825	6.159256	5.693215	5.5774612	5.376378	5.717806	5.5835333	5.4567366	5.3755174	4.9298325	5.1219854	5.050249	5.359816	5.619817	5.110018	4.6899004	4.401599	4.00817	3.780168	3.3739657	3.2819958	2.7887356	2.7076128	3.1462877	3.333221	3.5036125	3.7020693	3.9498737	4.1445036	4.4090147	4.553982	4.331042	4.569294	4.199468	3.9721422	3.534155	3.6014652	3.8241775	3.3789692	3.1152654	3.441996	3.5076761	3.1504483	3.2160017	3.6937568	4.2008295
418	11.132381	8.783463	7.8623753	7.3227725	6.5227704	6.0415354	6.150427	5.8387446	6.3264074	6.448858	6.1193914	6.024482	5.3934155	5.4546323	5.4277177	5.845541	5.8576555	5.5591497	4.979894	4.62516	4.247855	3.9000013	3.4084578	3.5272768	3.0551653	2.857545	3.3721187	3.5580692	3.4605389	3.9641123	4.253576	4.1626825	4.339038	4.8147693	4.6148796	4.9688053	4.3769736	4.37446	3.798256	3.9478188	4.317374	3.7770565	3.3420014	3.8753247	3.8097336	3.4051251	3.6333425	4.03577	4.611865
419	11.252688	9.129068	8.790375	8.099268	7.709858	7.2854295	7.2540183	6.957949	7.600231	7.7023907	7.304933	7.3025723	6.8764324	6.7749805	6.8599043	7.489366	7.414463	6.7154903	6.290398	5.870715	5.2530913	4.968795	4.270973	4.49899	3.7584882	3.4657643	4.0198836	4.3024673	4.192525	4.627766	5.2256465	5.1475606	5.597871	5.8153496	5.8119326	6.399766	5.723728	5.3596964	5.017791	4.956414	5.436953	4.7706943	4.394208	4.816052	5.0243244	4.5160675	4.6006517	5.166827	5.643382
420	12.461254	11.252735	9.704066	9.094098	8.752798	7.9651823	7.722801	7.1570706	8.014353	7.753169	7.6442537	7.1885443	6.8477707	6.8455696	7.518618	7.307926	8.002602	7.3806705	7.184265	6.7458777	5.9301596	5.999144	5.1661444	4.4394784	3.476591	3.2247787	3.926163	4.0760665	4.4133697	5.0714493	5.4189157	6.217883	6.8130407	6.841008	6.185706	6.47334	5.6970935	5.8335304	5.211872	5.563452	5.384882	4.769806	4.4116726	5.005865	4.780932	4.3518915	5.0754585	5.924225	6.3244133
421	12.9440775	10.265127	9.338845	8.556381	7.932065	7.2250853	7.231261	6.897916	7.188064	7.015853	7.293967	7.192602	6.898261	6.4501333	6.556803	6.75702	6.928444	6.2890787	5.908526	5.538107	4.948299	4.561698	3.9437275	4.008088	3.396315	3.339058	3.816136	4.266098	4.0884867	4.9111	5.4689302	4.983016	5.333888	5.8527646	6.2842445	6.0913715	5.6500688	5.0098314	4.3815184	4.5253487	5.135898	4.392968	3.755354	4.6070347	4.521407	4.0369287	4.5770297	5.4290695	6.2617626
422	12.20906	10.390886	9.409998	8.583063	8.030782	7.2021646	7.5296106	7.1731186	7.605652	7.810687	7.7084913	7.668107	6.8014317	6.6208534	6.6382885	7.3013725	7.3318744	6.4938197	6.260543	5.754231	5.1146393	4.8269267	3.9916859	3.9588332	3.2816381	3.0019484	3.6299436	4.1518407	3.8683457	4.316146	4.8645487	5.249642	5.5289087	5.4937396	5.920331	6.009839	5.52499	5.209899	4.616449	4.7422466	5.1708927	4.4114103	3.9626558	4.77641	4.8815804	3.9081714	4.7259197	5.3547926	6.0743566
423	10.052809	7.987499	7.401471	6.586376	6.0979404	5.4766107	5.5094237	5.4064474	5.907286	6.0863605	5.839078	5.5792956	5.355221	5.056405	4.903804	5.323685	5.2860503	4.8299956	4.406234	4.0063257	3.5734162	3.479801	3.2062473	3.0321822	2.741296	2.6758275	3.247427	3.2434368	3.0374365	3.5918396	3.6756005	3.4112	3.768269	4.149413	4.1642575	4.5282044	4.092034	3.9141657	3.6289759	3.5101337	3.8619761	3.5016258	3.1131356	3.45051	3.6086195	3.3777468	3.3449068	3.8435965	4.437011
424	10.251591	7.4608665	6.5914	6.042364	5.422202	4.990694	4.8849945	4.6759224	5.0623236	5.180849	4.925198	4.9477663	4.431161	4.3836164	4.4047804	4.655286	4.7508335	4.5697403	4.143584	3.7415764	3.4541736	3.3487606	2.9576488	2.8263073	2.5587726	2.47167	2.8588161	2.8783271	2.9451218	3.1665308	3.35791	3.3700018	3.623324	3.9497244	3.7959707	3.9975092	3.5924077	3.5454795	3.128466	3.089047	3.2544909	2.9297621	2.6149201	2.9476128	2.994412	2.6387658	2.7171726	3.2788267	3.6953568
425	10.105565	7.8371973	7.079369	6.1996107	5.654129	5.279664	5.0760612	4.9912314	5.2872167	5.152214	5.015889	4.982559	4.594356	4.518636	4.526662	4.95868	5.042967	4.8415565	4.54167	4.2220726	3.7514005	3.6638799	3.2344956	3.07303	2.7271414	2.8376856	2.9377952	3.0638356	3.2362647	3.6277258	3.7845247	3.76148	4.133077	4.2609415	4.1079116	4.1734743	3.7614236	3.754617	3.295403	3.109753	3.32824	3.1053393	2.7203612	3.042417	3.014625	2.7539053	2.8142734	3.1907952	3.6231842
426	9.2423315	7.357709	6.397091	5.866803	5.358782	4.864125	4.69314	4.373781	4.682049	4.6143894	4.450214	4.4186707	4.258872	4.0690346	4.1235695	4.475313	4.7536583	4.3195653	4.110503	3.8237057	3.4336426	3.473802	2.9848776	2.7771504	2.4526377	2.5008523	2.726136	2.7720094	2.9102476	3.3427873	3.3582768	3.3290622	3.7685044	3.9634075	3.7253017	3.735961	3.4588072	3.2247944	3.0391395	2.8823285	3.0436485	2.722301	2.5755148	2.6194215	2.7147236	2.3971283	2.5243912	2.973749	3.374102
427	9.57263	7.403611	6.605233	5.983894	5.3881173	4.9205694	4.7201586	4.5644264	4.882535	4.7722273	4.673952	4.652484	4.3035264	4.139039	4.0987287	4.570716	4.69135	4.3983445	4.153923	3.873497	3.4812126	3.519312	3.046176	2.8604155	2.6223576	2.6065273	2.8018012	2.8847883	3.0506375	3.334165	3.4506896	3.4674115	3.791223	3.894164	3.820458	3.8509555	3.5321627	3.4763978	3.1147597	2.9567752	3.0903425	2.9357417	2.6098542	2.8380394	2.829498	2.5967264	2.7300625	3.0731857	3.4504638
428	9.320778	7.516439	6.6709766	6.116125	5.5860996	5.1448746	5.039169	4.706907	4.9163265	4.9576526	4.7542367	4.7743206	4.4470487	4.2829056	4.378686	4.808241	5.0009537	4.4570446	4.2518864	4.005037	3.7185903	3.5563633	3.1283822	2.9950464	2.65584	2.7987304	2.9324818	3.069611	3.2181077	3.4875212	3.5987773	3.5153415	3.9797096	4.0591197	3.9911282	3.9613922	3.6923556	3.6300406	3.180088	3.119123	3.2921422	3.02591	2.6287284	2.956473	2.8564916	2.610067	2.828167	3.074384	3.5657003
429	9.463601	7.038835	6.273904	5.8546596	5.3612494	4.916174	4.6889253	4.4762473	4.819674	4.6666174	4.812063	4.6758018	4.315003	4.186904	4.1790905	4.6211395	4.649275	4.4193673	4.2323904	3.9956408	3.5865893	3.6315103	3.1825604	3.0898838	2.815033	2.8060298	3.027223	3.0803638	3.2913313	3.5436153	3.644155	3.5503743	3.893179	3.929884	3.9185014	3.914775	3.659055	3.5860894	3.269833	3.1366472	3.2175584	3.01607	2.7779217	2.9092724	3.003933	2.748764	2.7732277	3.3322272	3.6992393
430	9.850239	8.194248	7.2765274	6.6841483	6.187411	5.743449	5.5968246	5.4239707	5.545785	5.4936466	5.232544	5.2569256	5.0045056	4.857312	4.7717113	5.3120837	5.5659466	5.1311283	4.7632437	4.4841557	4.2588906	4.121153	3.7271247	3.5792751	3.2723594	3.354435	3.6117463	3.7688508	3.9221244	4.270663	4.274775	4.253112	4.675536	4.713984	4.5577173	4.6436377	4.247811	3.979719	3.6386974	3.6757712	3.6297297	3.4335482	3.2976065	3.3543596	3.3954892	3.1722827	3.3187308	3.6710114	4.0788107
431	9.745009	7.6884193	6.7619596	6.447365	5.9902945	5.539648	5.275172	5.121443	5.3759336	5.2111545	5.3436446	5.115172	4.973459	4.8151345	4.813513	5.0238166	5.2324476	4.964282	4.643181	4.4467793	4.0790834	4.003195	3.5532403	3.6647077	3.4501677	3.450824	3.7232609	3.7678332	3.94197	4.255393	4.277435	4.047518	4.5827084	4.66136	4.531149	4.5675507	4.2962117	3.9380882	3.61141	3.5445347	3.7951498	3.6130776	3.2219408	3.4852943	3.7150733	3.4512262	3.411432	4.0240564	4.2677917
432	10.525726	8.926107	7.9685802	7.3994613	6.7732825	6.4339457	6.1548514	5.9608903	6.12269	6.180076	5.8458548	5.6250153	5.4675684	5.345109	5.292896	5.7945595	6.1329947	5.70366	5.5475264	5.209738	4.9335604	4.6282825	4.264017	4.1450114	4.136954	4.0867195	4.4529705	4.536935	4.674585	4.89452	5.0196085	4.9954786	5.392624	5.543049	5.3117104	5.3154964	4.80793	4.446696	4.2503805	4.1290917	4.1801543	4.0656195	3.8761868	3.9556265	4.221919	3.878637	4.102624	4.5172634	4.796896
433	10.597453	8.981574	7.7505655	7.5889053	7.1413813	6.7893133	6.5125713	6.280145	6.537919	6.2687206	6.4442306	5.9496894	6.0393047	5.9285336	5.7343044	5.951534	6.3877587	6.301292	5.8082356	5.6210046	5.2238197	5.1287184	4.590504	4.8710265	4.7395716	4.6420894	5.1364527	5.161431	5.1519237	5.729036	5.6626053	5.2834783	5.8788137	5.994372	5.8470554	5.689357	5.3885026	5.0112247	4.6819067	4.513914	4.914935	4.7902455	4.261013	4.5660915	4.8800077	4.6607804	4.494269	5.1168785	5.2599516
434	12.287876	10.886736	10.036107	9.683202	9.056227	8.655963	8.482801	8.28384	8.777471	8.726974	8.475168	7.900423	7.6207094	7.489854	7.2174177	7.813754	8.172493	7.8060884	7.2941	6.9241595	6.4702387	6.253498	5.7850623	6.035929	5.8048487	6.000512	6.524538	6.5807004	6.6091166	6.834474	6.909259	6.7739296	7.0907965	7.628169	7.117462	7.2670736	6.9675694	6.2240114	6.0318327	5.8582525	6.300519	6.0560293	5.590827	6.0889926	6.40804	6.039716	6.089786	6.727479	7.0770826
435	15.231216	13.735645	13.490848	13.084476	12.363867	11.929719	11.243754	11.0167265	11.267236	10.996666	10.816582	9.866593	10.042044	9.983693	9.337261	9.7990265	10.463095	10.470749	10.086794	9.611408	9.515474	9.233918	8.981609	8.642546	9.073038	9.237709	9.34555	9.292024	9.598996	9.953947	9.527969	9.728768	10.106258	10.669093	10.139072	9.88497	9.674068	8.515923	8.241814	8.260335	8.4684515	8.763243	8.436964	8.27483	8.470568	9.075811	9.072948	9.365917	9.249279
436	17.49401	17.100126	16.603893	16.754627	16.588076	15.733416	14.928832	15.219835	15.240236	14.65671	14.725935	13.805343	14.446085	14.123014	13.536257	13.564955	14.23812	14.5266485	13.500721	13.233805	13.719311	13.345046	13.081709	12.983455	13.407923	12.884873	14.0504265	13.847687	13.672052	14.582205	14.019481	13.619495	14.496067	14.656771	14.406486	13.904331	13.990813	12.357571	12.220482	12.757198	12.759142	12.858169	12.2032795	12.790422	13.382767	13.556395	13.416792	13.934512	14.019883
437	26.207205	26.569647	26.19785	26.298727	25.704002	25.058723	24.704926	24.729782	24.946552	25.637072	24.59495	23.961203	23.931858	24.072012	23.68825	23.232035	23.808746	24.01345	22.69694	22.276363	22.28231	21.688244	21.490047	22.340511	21.46416	21.880457	23.627388	22.934216	22.789211	23.450754	23.249233	22.56091	22.728323	24.12072	23.27548	24.13549	23.400795	21.848534	21.052397	22.04813	21.418766	22.53623	21.45448	22.088682	23.21233	22.721512	22.919493	23.53431	23.741207
438	29.154747	28.544857	28.735207	27.804443	27.806746	27.893883	27.110794	26.903646	26.317078	27.440098	26.15076	25.940384	25.70422	25.188725	25.902782	26.077368	25.991226	26.042208	25.376675	25.030863	25.099924	24.072773	24.255102	23.448397	24.050507	24.287155	25.182049	25.005447	25.422754	25.682602	25.065525	25.588627	25.831917	26.094854	25.7395	25.09056	25.559418	23.651321	23.33224	24.261547	22.944353	23.732365	23.417835	23.375328	24.008495	23.74458	24.140804	24.960018	24.890203
439	30.047365	30.238058	30.221453	30.063553	29.992306	30.219454	29.622967	29.69896	29.357082	29.766468	29.302952	29.115677	29.234962	29.056402	29.000973	29.127075	29.03252	29.195185	29.07332	28.984362	29.063778	28.591618	28.422394	28.762402	28.760406	28.85224	28.867538	28.948793	29.100296	29.357515	29.181274	29.311216	29.31708	29.64715	29.134895	29.293777	29.34822	28.395847	28.082619	28.11683	28.341368	28.592926	28.450195	28.756737	28.972805	28.745958	29.167154	29.28641	29.205297
440	31.099783	31.068228	31.07673	30.967386	30.84396	30.933287	30.585093	30.594378	30.449497	30.793182	30.508629	30.374405	30.530935	30.31758	30.323648	30.387684	30.527618	30.550343	30.374321	30.258963	30.165909	29.898312	29.927832	29.877172	29.859737	30.018917	30.145462	30.108961	30.182415	30.271652	30.258816	30.335373	30.525417	30.510098	30.49012	30.245369	30.216288	29.881498	29.615055	29.926807	29.577736	29.801506	29.594666	29.972147	29.91118	29.95935	29.971876	30.105288	30.289616
441	31.230844	31.20192	31.255653	31.09855	31.013136	31.086159	30.769356	30.76084	30.598093	30.950834	30.694704	30.593243	30.580326	30.407043	30.58023	30.577011	30.644054	30.663265	30.668047	30.46642	30.686226	30.322956	30.44867	30.330917	30.397978	30.40819	30.608574	30.479078	30.512714	30.688087	30.663198	30.658829	30.810843	30.846592	30.734516	30.54924	30.529694	30.398407	29.951963	30.220184	30.337574	30.264603	29.934576	30.302162	30.40525	30.349068	30.290688	30.54093	30.466618
442	31.220165	31.288425	31.197031	31.245028	31.277369	31.286308	31.182804	31.152586	31.042679	31.153734	31.075184	30.931152	30.988462	30.975025	30.870907	30.955507	31.022192	31.180372	31.09567	31.081999	30.900478	31.00424	30.783424	30.81146	30.841248	30.938377	30.96207	30.914175	30.991451	31.172941	31.076136	30.988157	31.22601	31.10783	31.046352	30.997478	30.967644	30.884348	30.72064	30.856718	30.826927	30.898375	30.706123	30.836895	30.935076	30.939058	30.93811	30.993052	30.97418
443	31.36502	31.37481	31.368832	31.336277	31.217384	31.294094	31.205593	31.132748	31.04769	31.283758	31.085863	31.001156	30.937437	30.883175	30.893698	31.099405	31.183353	30.985237	31.197617	31.065748	30.935574	30.8527	30.865381	30.793076	30.698696	30.816288	30.988802	30.849598	30.806992	31.044584	31.016373	31.07533	31.136913	31.16463	31.156416	30.926634	30.971334	30.889988	30.479086	30.706707	30.660265	30.786922	30.455149	30.786865	30.888933	30.706886	30.797705	30.886696	30.855686
444	31.142872	31.12843	31.274618	31.169891	31.11405	31.122742	31.080322	30.953794	30.848948	31.075485	30.949564	30.778566	30.759148	30.721733	30.78926	30.872942	30.922874	30.862041	30.998928	30.854736	30.78475	30.846378	30.740957	30.636812	30.503319	30.603064	30.794897	30.757473	30.795181	30.960546	30.82416	30.9687	31.036442	31.074558	31.0196	30.957418	30.959024	30.76011	30.360884	30.508493	30.529673	30.601711	30.2054	30.655962	30.784912	30.690954	30.561827	30.63086	30.742811
445	31.400213	31.4005	31.429634	31.383778	31.425365	31.436893	31.342602	31.30184	31.236328	31.392878	31.20957	31.043398	31.072683	31.163137	31.095097	31.172808	31.269806	31.28773	31.258759	31.182611	31.027454	31.11311	31.048668	31.046083	30.896523	31.020098	31.10082	31.081154	30.987309	31.29555	31.246061	31.16758	31.253693	31.319202	31.210321	31.286232	31.22049	31.043257	30.662075	30.82988	30.937706	30.991714	30.727118	30.854418	31.114437	30.928007	31.01345	31.039524	30.998066
446	31.305956	31.429974	31.396297	31.425013	31.402512	31.424755	31.309326	31.341724	31.238943	31.355919	31.265263	31.266516	31.19284	31.241117	31.166523	31.242495	31.345684	31.290531	31.344427	31.246294	31.25758	31.263361	31.2203	31.145674	31.132776	31.153595	31.085184	31.215242	31.07809	31.259598	31.298527	31.232933	31.419453	31.341215	31.237421	31.252441	31.297213	31.211065	30.910166	31.150951	31.102407	31.12152	31.009796	31.100225	31.135586	31.12556	31.17935	31.17887	31.12701
447	31.407051	31.496027	31.512316	31.504951	31.483114	31.443165	31.463537	31.42094	31.355621	31.461355	31.378944	31.239313	31.19325	31.334856	31.30351	31.293564	31.44002	31.412304	31.41971	31.349798	31.277668	31.313847	31.30893	31.29867	31.146053	31.207851	31.274574	31.360844	31.250309	31.411257	31.422565	31.405016	31.494455	31.450129	31.381542	31.438095	31.370504	31.285978	31.01664	31.153889	31.222101	31.264046	30.955845	31.188023	31.353558	31.099268	31.209803	31.221413	31.191223
448	31.534216	31.595774	31.562384	31.573696	31.566916	31.560091	31.553118	31.500914	31.470814	31.505405	31.447933	31.372145	31.355251	31.43055	31.362782	31.464598	31.546183	31.528057	31.476105	31.472168	31.408358	31.400612	31.376822	31.425922	31.331669	31.411524	31.40693	31.47442	31.360033	31.47673	31.51127	31.467173	31.536625	31.527378	31.494272	31.50125	31.48696	31.35806	31.097752	31.275288	31.313171	31.38654	31.10338	31.232693	31.447884	31.319963	31.29808	31.362373	31.256367
449	31.51328	31.553995	31.54879	31.558855	31.560986	31.492064	31.535614	31.448803	31.442694	31.483849	31.427387	31.361624	31.32098	31.4508	31.35421	31.406015	31.512123	31.476398	31.483349	31.462345	31.45086	31.388535	31.342995	31.428013	31.293024	31.3212	31.326609	31.433212	31.308708	31.433804	31.489105	31.423738	31.523216	31.51739	31.443027	31.479239	31.4773	31.411085	31.096548	31.189787	31.278742	31.349115	31.068827	31.237421	31.399343	31.266518	31.158186	31.213114	31.213293
450	31.568146	31.625807	31.56498	31.574558	31.597317	31.572704	31.553913	31.488867	31.512665	31.51485	31.42972	31.42102	31.372587	31.501747	31.371185	31.453167	31.554972	31.535116	31.490677	31.523233	31.494015	31.452995	31.425488	31.44422	31.42943	31.418697	31.470524	31.450438	31.352978	31.542295	31.536037	31.520758	31.584032	31.591185	31.517263	31.483963	31.460293	31.429424	31.237595	31.309587	31.333027	31.425934	31.157335	31.359016	31.472912	31.363947	31.303131	31.352242	31.316254
451	31.566463	31.61931	31.582113	31.60727	31.591108	31.534744	31.583046	31.500397	31.481188	31.528793	31.472988	31.440691	31.376902	31.479778	31.373339	31.49246	31.571533	31.541145	31.550243	31.48894	31.451105	31.491398	31.43958	31.441439	31.34077	31.391634	31.414942	31.433315	31.377079	31.491644	31.546255	31.468758	31.583752	31.539492	31.538258	31.520975	31.455235	31.458044	31.237381	31.297775	31.384632	31.427158	31.164753	31.293633	31.418592	31.317461	31.154589	31.294552	31.305029
452	31.570896	31.62299	31.594927	31.599495	31.628122	31.573534	31.586166	31.505104	31.507893	31.559458	31.523163	31.42358	31.429214	31.516447	31.44504	31.51577	31.563362	31.593025	31.558178	31.549334	31.503527	31.500465	31.470438	31.514946	31.416842	31.472164	31.492193	31.514755	31.433914	31.558739	31.561853	31.532873	31.61047	31.591751	31.551758	31.545204	31.523144	31.526134	31.33084	31.293358	31.40223	31.48967	31.17322	31.291464	31.453846	31.421156	31.224976	31.375874	31.311039
453	31.592094	31.61745	31.60472	31.62234	31.620762	31.603434	31.577618	31.521551	31.5138	31.570414	31.534424	31.434155	31.393248	31.518711	31.493261	31.52769	31.595484	31.569675	31.520384	31.52911	31.494236	31.483053	31.491161	31.46859	31.460814	31.497763	31.485209	31.531958	31.415369	31.528408	31.555328	31.498037	31.610298	31.591574	31.565338	31.519495	31.529943	31.499683	31.353968	31.366627	31.410353	31.490276	31.284824	31.398602	31.437262	31.362812	31.351374	31.332663	31.351152
454	31.552198	31.612846	31.567833	31.601986	31.60331	31.579897	31.545835	31.536167	31.512573	31.548187	31.47294	31.412796	31.394003	31.531307	31.394447	31.503798	31.57299	31.58851	31.558867	31.554415	31.480669	31.524446	31.446558	31.48666	31.447582	31.394186	31.445707	31.48401	31.449877	31.558714	31.542713	31.492844	31.598976	31.567173	31.55252	31.538591	31.541052	31.486155	31.289095	31.314028	31.377163	31.458721	31.284723	31.326801	31.436123	31.386307	31.270348	31.360022	31.290398
455	31.59194	31.633133	31.609001	31.62906	31.651182	31.621939	31.574259	31.572794	31.537245	31.55619	31.497868	31.453184	31.404764	31.549276	31.453743	31.518837	31.58241	31.613375	31.532082	31.574055	31.51254	31.523594	31.469133	31.529346	31.462149	31.46911	31.485962	31.532265	31.45799	31.564682	31.546495	31.511053	31.605564	31.597012	31.573502	31.555485	31.543137	31.467815	31.353178	31.391623	31.426304	31.459114	31.297564	31.39524	31.468372	31.47583	31.387135	31.382954	31.358328
456	31.547989	31.60963	31.580395	31.56798	31.588537	31.596428	31.532804	31.554033	31.473915	31.52113	31.438004	31.418663	31.397541	31.481247	31.458302	31.450476	31.542192	31.575401	31.560848	31.53871	31.46383	31.486156	31.456974	31.439507	31.39592	31.378609	31.371695	31.457327	31.422697	31.53383	31.514936	31.4969	31.579506	31.558704	31.52736	31.520073	31.53937	31.46938	31.254118	31.27943	31.292032	31.420992	31.260395	31.331934	31.402239	31.363403	31.29704	31.301004	31.159925
457	31.561117	31.635996	31.582552	31.590672	31.607204	31.577374	31.555145	31.539791	31.51926	31.539724	31.51295	31.413729	31.382435	31.531256	31.48719	31.52916	31.578188	31.589542	31.542013	31.556976	31.51428	31.531073	31.49613	31.499784	31.496855	31.51682	31.479809	31.528915	31.475182	31.536217	31.56088	31.526917	31.582432	31.583113	31.558743	31.5791	31.553549	31.501236	31.388567	31.365913	31.423384	31.525948	31.403833	31.443151	31.44341	31.490717	31.434767	31.419552	31.35762
458	31.571207	31.612638	31.601042	31.601933	31.620302	31.608982	31.577662	31.590096	31.467655	31.564968	31.494177	31.420208	31.382586	31.466778	31.485886	31.53724	31.569033	31.598207	31.54412	31.55016	31.47208	31.517801	31.472464	31.493683	31.454155	31.458351	31.424322	31.522945	31.446724	31.524555	31.525038	31.542973	31.614185	31.571545	31.55914	31.55653	31.583656	31.493355	31.366037	31.36782	31.399372	31.475798	31.328405	31.385492	31.429089	31.34467	31.40266	31.367136	31.276136
459	31.55854	31.60961	31.605368	31.596466	31.60268	31.604046	31.565437	31.587631	31.47146	31.527975	31.498453	31.403313	31.396526	31.51622	31.492964	31.49758	31.57294	31.563839	31.52881	31.526636	31.522345	31.535337	31.47432	31.52366	31.479006	31.488129	31.484165	31.525185	31.413868	31.538908	31.576548	31.508377	31.581339	31.546915	31.5789	31.55629	31.570368	31.501097	31.366844	31.375084	31.385002	31.511677	31.34244	31.423992	31.466759	31.457886	31.403925	31.382023	31.290157
460	31.602402	31.61606	31.591808	31.617327	31.615395	31.573433	31.55727	31.54986	31.475002	31.524414	31.485662	31.408964	31.37068	31.453676	31.483047	31.507648	31.573315	31.57791	31.518114	31.52826	31.479511	31.507565	31.424004	31.494715	31.401777	31.44188	31.458202	31.501354	31.388952	31.51481	31.51098	31.501448	31.573748	31.56	31.562185	31.541674	31.557549	31.42175	31.388214	31.334839	31.399958	31.465715	31.277708	31.414541	31.418066	31.351183	31.33612	31.349674	31.295673
461	31.559935	31.625772	31.597702	31.577787	31.58552	31.597277	31.539553	31.565523	31.458424	31.515404	31.435078	31.390858	31.306282	31.410301	31.412666	31.453197	31.522131	31.55186	31.501701	31.555084	31.52091	31.491688	31.462973	31.471098	31.451159	31.456415	31.41915	31.52574	31.45089	31.491652	31.510859	31.489458	31.579079	31.546389	31.536846	31.532682	31.573391	31.406555	31.326372	31.35762	31.322784	31.45972	31.32666	31.32527	31.44443	31.423063	31.346638	31.31563	31.189064
462	31.598629	31.630943	31.594427	31.588154	31.607008	31.602133	31.55548	31.560183	31.48027	31.52217	31.526054	31.425196	31.33681	31.431826	31.469437	31.547878	31.602636	31.55727	31.542686	31.58295	31.488659	31.541052	31.5022	31.508202	31.482971	31.471598	31.414879	31.509163	31.4426	31.514606	31.545378	31.509039	31.605455	31.58384	31.550093	31.537804	31.56992	31.460104	31.407173	31.40024	31.42986	31.481373	31.31081	31.406698	31.35136	31.400944	31.433475	31.34839	31.252436
463	31.581898	31.62433	31.58168	31.569252	31.598455	31.578297	31.535664	31.534039	31.448292	31.514696	31.462051	31.383968	31.370579	31.404285	31.430157	31.477837	31.526146	31.563148	31.528315	31.523388	31.466175	31.460293	31.434425	31.471146	31.413424	31.409344	31.411959	31.48469	31.407259	31.497631	31.497461	31.423409	31.562706	31.536602	31.55775	31.546621	31.565765	31.42784	31.355154	31.359823	31.324005	31.430927	31.217165	31.347738	31.367203	31.364395	31.375477	31.307667	31.197191
464	31.606258	31.631693	31.60749	31.59434	31.606354	31.59708	31.526241	31.594442	31.475433	31.535215	31.454138	31.39427	31.414549	31.43136	31.468388	31.514503	31.56904	31.567648	31.554226	31.554562	31.496027	31.537031	31.440624	31.482447	31.465248	31.41373	31.390947	31.527273	31.438293	31.503063	31.5254	31.505308	31.606277	31.557926	31.582825	31.537333	31.572971	31.44364	31.371479	31.32274	31.345049	31.469164	31.305372	31.362835	31.379593	31.364393	31.338114	31.301603	31.2042
465	31.613646	31.635078	31.59889	31.586887	31.608604	31.61715	31.528028	31.56385	31.482206	31.512157	31.478096	31.405773	31.395233	31.444323	31.480782	31.546148	31.57378	31.56985	31.559412	31.571028	31.530418	31.546793	31.461908	31.511177	31.465101	31.370031	31.329128	31.51346	31.412949	31.497217	31.555979	31.50232	31.605013	31.563057	31.58491	31.525215	31.56996	31.493755	31.371311	31.385553	31.37477	31.435003	31.32187	31.34057	31.406887	31.367594	31.32111	31.31341	31.211195
466	31.592913	31.635187	31.57543	31.572546	31.552763	31.555664	31.512438	31.572502	31.426971	31.48885	31.485777	31.350998	31.352488	31.442831	31.421898	31.522535	31.537485	31.501886	31.509197	31.545195	31.504295	31.464182	31.412758	31.454685	31.431593	31.388165	31.423798	31.491116	31.36481	31.472128	31.502975	31.436794	31.569849	31.530949	31.558794	31.52466	31.54799	31.404116	31.33118	31.296356	31.372501	31.435398	31.252306	31.31703	31.33189	31.333035	31.277557	31.268457	31.181267
467	31.604082	31.639977	31.575201	31.5723	31.580286	31.582787	31.534727	31.573187	31.458254	31.523016	31.40863	31.342855	31.404667	31.441278	31.4338	31.529655	31.568918	31.539068	31.57639	31.560461	31.479343	31.5195	31.448866	31.512959	31.466232	31.440845	31.420948	31.546074	31.415228	31.513374	31.533295	31.494871	31.605074	31.564636	31.57874	31.510597	31.594862	31.407667	31.3438	31.3681	31.302887	31.451702	31.276548	31.380848	31.370548	31.377792	31.327862	31.24977	31.200047
468	31.620373	31.640495	31.591423	31.58167	31.608904	31.577866	31.567585	31.54867	31.487846	31.490984	31.439217	31.336384	31.402525	31.385239	31.460041	31.54555	31.574995	31.568703	31.564304	31.557713	31.452293	31.53232	31.450628	31.500824	31.41877	31.44272	31.39848	31.49056	31.381205	31.479626	31.513184	31.467031	31.594007	31.565453	31.586115	31.550314	31.584854	31.469463	31.375908	31.32875	31.402933	31.41644	31.232262	31.278347	31.294624	31.261538	31.284164	31.280645	31.198862
469	31.594896	31.654644	31.614532	31.591282	31.589025	31.58853	31.54515	31.588371	31.441648	31.490223	31.413725	31.341854	31.334919	31.438906	31.450205	31.527071	31.554209	31.55624	31.578123	31.559044	31.505424	31.539679	31.44699	31.46612	31.435535	31.388851	31.36341	31.487453	31.434177	31.494959	31.510849	31.512552	31.602661	31.544579	31.59412	31.532534	31.563131	31.463087	31.379868	31.288792	31.30519	31.414762	31.312405	31.2969	31.352667	31.32269	31.232157	31.135925	31.04876
470	31.625618	31.647999	31.599384	31.559458	31.610998	31.603075	31.56626	31.573597	31.482128	31.48681	31.435425	31.314632	31.364431	31.422297	31.438528	31.519882	31.562517	31.569416	31.557072	31.564445	31.489594	31.542904	31.46942	31.506046	31.437094	31.413473	31.379242	31.507576	31.427227	31.484718	31.54625	31.494955	31.601646	31.549017	31.568018	31.534832	31.57685	31.459406	31.393072	31.31677	31.383987	31.43792	31.276314	31.317116	31.321836	31.310036	31.23001	31.188034	31.168789
471	31.61427	31.662731	31.595942	31.57714	31.588087	31.58568	31.5403	31.549122	31.448305	31.459476	31.413761	31.319174	31.27986	31.390497	31.421625	31.512285	31.541128	31.555672	31.499311	31.530476	31.503624	31.505487	31.41426	31.457724	31.414076	31.328629	31.380154	31.480549	31.369532	31.47575	31.51673	31.487822	31.572876	31.538113	31.569149	31.476404	31.55859	31.439892	31.36668	31.284227	31.304113	31.385	31.227491	31.317265	31.276333	31.373333	31.121166	31.06709	31.130867
472	31.63786	31.662506	31.608225	31.589712	31.601768	31.59377	31.548637	31.571537	31.451103	31.49358	31.45437	31.333576	31.322172	31.414946	31.473158	31.545311	31.588047	31.566624	31.582773	31.574593	31.458979	31.533066	31.484486	31.505617	31.436716	31.433146	31.412457	31.494152	31.411415	31.502281	31.55877	31.508364	31.607761	31.56825	31.59112	31.547215	31.589031	31.495035	31.329035	31.306313	31.34578	31.435625	31.282934	31.291794	31.298471	31.31199	31.211618	31.123344	31.079493
473	31.631947	31.662228	31.616598	31.616283	31.61822	31.611181	31.564	31.58492	31.474316	31.488297	31.48825	31.32318	31.32139	31.46208	31.486141	31.556728	31.587538	31.583912	31.564016	31.593689	31.530516	31.557144	31.497105	31.51292	31.449535	31.39521	31.39989	31.516233	31.42709	31.499	31.5525	31.526123	31.615093	31.566935	31.600903	31.53182	31.578287	31.504051	31.394577	31.287546	31.366232	31.410034	31.329916	31.271168	31.347408	31.347973	31.205069	31.059814	31.007362
474	31.617874	31.659006	31.620153	31.577341	31.592073	31.602392	31.55722	31.563925	31.487074	31.469257	31.401943	31.20122	31.242403	31.411728	31.468756	31.512388	31.572102	31.538889	31.56659	31.558687	31.48749	31.51658	31.457672	31.485752	31.418877	31.383923	31.350693	31.514004	31.424978	31.491932	31.54789	31.497957	31.601978	31.55534	31.586912	31.519829	31.58072	31.434221	31.381145	31.237213	31.330366	31.462236	31.223244	31.118334	31.333536	31.294952	31.110964	31.059975	30.797115
475	31.609135	31.634523	31.616575	31.574776	31.609684	31.59652	31.561731	31.585035	31.484024	31.443426	31.42574	31.209747	31.2859	31.390345	31.443783	31.509314	31.55752	31.560898	31.573185	31.53547	31.498217	31.524254	31.445572	31.490715	31.39961	31.312971	31.35832	31.441748	31.398952	31.491365	31.514788	31.510748	31.58284	31.536802	31.599997	31.52449	31.555292	31.459044	31.345638	31.23234	31.28598	31.453733	31.248144	31.20765	31.279442	31.333288	31.1396	30.923073	30.8199
476	31.63047	31.64339	31.594273	31.569366	31.595905	31.567955	31.553303	31.55625	31.44169	31.465723	31.402475	31.25186	31.213223	31.345703	31.420984	31.544788	31.587622	31.564829	31.565094	31.5449	31.49084	31.523396	31.441513	31.49081	31.36735	31.346802	31.338812	31.443457	31.3488	31.44911	31.547144	31.477491	31.582827	31.56828	31.558382	31.506735	31.538708	31.477264	31.370087	31.27643	31.315916	31.40439	31.224167	31.19305	31.209303	31.210266	31.105106	30.947376	30.885109
477	31.596106	31.64929	31.614021	31.567282	31.582596	31.594513	31.518272	31.57239	31.450924	31.440351	31.419651	31.248592	31.248642	31.422241	31.430311	31.480947	31.564222	31.569708	31.520182	31.586872	31.494255	31.554306	31.454775	31.519123	31.41345	31.358036	31.421934	31.513464	31.392853	31.494873	31.54424	31.490286	31.589748	31.559698	31.593422	31.504816	31.573034	31.436932	31.37054	31.299795	31.340782	31.446205	31.282938	31.191721	31.329275	31.336939	31.067276	30.96711	30.779818
478	31.628733	31.649778	31.594166	31.596478	31.612148	31.606415	31.525736	31.553667	31.492758	31.471394	31.423805	31.223763	31.200476	31.405064	31.420588	31.51847	31.578032	31.575691	31.5395	31.576519	31.44139	31.528084	31.46498	31.500923	31.41442	31.329859	31.350676	31.480885	31.416012	31.513062	31.5368	31.519484	31.594027	31.54826	31.595354	31.509161	31.560902	31.454353	31.3802	31.257557	31.329563	31.432802	31.206587	31.233507	31.26904	31.17546	31.113264	30.913746	30.849157
479	31.616833	31.65244	31.615734	31.601788	31.618946	31.603334	31.544806	31.57329	31.461239	31.43042	31.397745	31.192123	31.283098	31.358145	31.439898	31.492924	31.540777	31.573229	31.552748	31.538244	31.495878	31.54684	31.442478	31.537354	31.419395	31.396568	31.395021	31.469439	31.377268	31.471176	31.52693	31.492804	31.578327	31.553408	31.610685	31.504889	31.536882	31.435835	31.379408	31.258585	31.291353	31.467752	31.265984	31.237476	31.281923	31.332973	31.101904	30.916573	30.801834
480	31.662891	31.669334	31.635681	31.620758	31.639591	31.62068	31.607233	31.57681	31.486458	31.501423	31.425262	31.301613	31.266333	31.370178	31.44864	31.537857	31.59751	31.613918	31.59053	31.591568	31.534637	31.57857	31.504288	31.549986	31.428535	31.360344	31.317215	31.449139	31.414137	31.52594	31.552773	31.535639	31.625328	31.5883	31.614286	31.539337	31.564903	31.498978	31.410666	31.327194	31.356497	31.448729	31.28748	31.215073	31.22831	31.229683	31.004969	30.954746	30.867233
481	31.628254	31.668259	31.629137	31.59642	31.642656	31.619387	31.54875	31.585724	31.480265	31.488594	31.44213	31.278465	31.261696	31.38868	31.461422	31.514637	31.582117	31.611158	31.594242	31.572962	31.547155	31.55926	31.50364	31.55804	31.423977	31.375011	31.403786	31.494932	31.423128	31.50753	31.554905	31.512777	31.610056	31.606833	31.608675	31.51522	31.567713	31.492928	31.409048	31.298346	31.385036	31.424347	31.356947	31.235498	31.334587	31.28408	31.124952	30.95319	30.824486
482	31.621523	31.656425	31.612804	31.576126	31.617378	31.616257	31.582552	31.56501	31.434774	31.495008	31.37212	31.273756	31.249086	31.409136	31.457315	31.520964	31.580944	31.579971	31.581549	31.579567	31.520756	31.573587	31.493153	31.537075	31.450733	31.398706	31.341661	31.48673	31.458595	31.515741	31.546824	31.516727	31.603891	31.585033	31.593847	31.505695	31.567186	31.475258	31.455002	31.335234	31.375631	31.468987	31.265177	31.14461	31.299257	31.286564	31.088976	31.078638	30.826303
483	31.629564	31.661453	31.617723	31.610025	31.630491	31.61458	31.533607	31.603811	31.480047	31.481228	31.444965	31.258816	31.292425	31.391176	31.460602	31.512178	31.578838	31.59686	31.57193	31.57642	31.526365	31.571955	31.504473	31.56152	31.473764	31.392796	31.37277	31.479969	31.42473	31.496517	31.554094	31.55018	31.59912	31.568232	31.613804	31.548037	31.568924	31.47508	31.43347	31.32001	31.3455	31.437336	31.333904	31.235525	31.253632	31.314423	31.039865	30.864773	30.872442
484	31.648712	31.66669	31.649506	31.599226	31.63436	31.624372	31.593029	31.574984	31.494003	31.485668	31.445765	31.321796	31.325956	31.386984	31.45266	31.553068	31.599985	31.611013	31.611885	31.615286	31.54065	31.59771	31.546576	31.55969	31.445885	31.413605	31.370338	31.467796	31.437233	31.507048	31.554295	31.552744	31.621563	31.594086	31.588434	31.548504	31.555708	31.52135	31.445414	31.38268	31.400389	31.445982	31.375648	31.266148	31.269218	31.235899	31.162762	31.033356	31.03787
485	31.620378	31.660933	31.626354	31.600958	31.6049	31.63561	31.54898	31.616802	31.470448	31.492487	31.462624	31.302284	31.320953	31.419436	31.47886	31.524689	31.583338	31.609903	31.58456	31.593466	31.570349	31.5922	31.543419	31.567078	31.481636	31.441463	31.446302	31.528866	31.479038	31.515104	31.552986	31.55742	31.62337	31.597895	31.606325	31.54828	31.578432	31.490685	31.50924	31.386612	31.412027	31.470692	31.396013	31.279871	31.367802	31.375237	31.122433	31.04109	30.92053
486	31.648132	31.672289	31.6406	31.62617	31.65217	31.639841	31.573702	31.602497	31.51251	31.48149	31.478819	31.326899	31.328888	31.429918	31.511196	31.55721	31.615341	31.622206	31.62039	31.620308	31.551083	31.610224	31.55958	31.588356	31.475826	31.429754	31.381838	31.504751	31.495943	31.543884	31.552612	31.551954	31.630615	31.589256	31.626362	31.545864	31.56977	31.535109	31.488441	31.427288	31.44101	31.5021	31.350657	31.219934	31.344572	31.30682	31.136572	31.046427	31.029108
487	31.634203	31.671337	31.640272	31.623104	31.629097	31.631472	31.581295	31.608223	31.515526	31.500101	31.45982	31.361332	31.33407	31.432486	31.506914	31.531748	31.59901	31.60802	31.594835	31.60109	31.549282	31.606667	31.587053	31.587086	31.513144	31.46122	31.445206	31.535143	31.536585	31.531067	31.57798	31.584412	31.619371	31.606451	31.636698	31.574219	31.600475	31.51466	31.519718	31.42164	31.417658	31.527187	31.435078	31.296864	31.362041	31.41135	31.237831	31.12511	30.98834
488	31.646118	31.664719	31.643866	31.62974	31.636496	31.643332	31.614695	31.616262	31.5339	31.513315	31.475178	31.416014	31.363798	31.450294	31.525696	31.541344	31.591671	31.64618	31.592037	31.634785	31.595959	31.617744	31.597744	31.599176	31.51049	31.481953	31.473194	31.553381	31.52431	31.559986	31.577473	31.594505	31.632671	31.604113	31.621265	31.589602	31.612305	31.496326	31.515923	31.438843	31.464302	31.526085	31.45731	31.338175	31.376486	31.366453	31.210669	31.183746	31.077988
489	31.645739	31.684347	31.642803	31.615345	31.652777	31.662415	31.60189	31.60777	31.57077	31.539976	31.483765	31.39958	31.402191	31.474548	31.563475	31.561737	31.591867	31.63099	31.630745	31.634739	31.572926	31.637566	31.608324	31.620356	31.534752	31.536665	31.461529	31.561987	31.558996	31.5795	31.6071	31.61154	31.645414	31.613733	31.640396	31.598936	31.609472	31.569216	31.566048	31.458986	31.488752	31.569838	31.443218	31.359318	31.43774	31.403906	31.304728	31.207552	31.06124
490	31.64408	31.673866	31.63729	31.600348	31.640665	31.644506	31.573616	31.608295	31.528608	31.494495	31.474545	31.388454	31.413933	31.406569	31.544226	31.529247	31.594538	31.62457	31.591637	31.623722	31.564669	31.631512	31.595982	31.601845	31.51365	31.521482	31.446491	31.559292	31.559881	31.579643	31.57975	31.609634	31.647785	31.624393	31.61039	31.579952	31.600979	31.51275	31.559986	31.4259	31.456081	31.553003	31.470081	31.32969	31.419802	31.446117	31.270794	31.185074	31.121105
491	31.623018	31.650785	31.608189	31.578703	31.608053	31.609045	31.557777	31.550617	31.472357	31.503044	31.452887	31.362778	31.29883	31.3584	31.460928	31.481941	31.595715	31.585516	31.545734	31.597822	31.536747	31.602076	31.579363	31.544453	31.513948	31.47373	31.407253	31.51865	31.525736	31.514786	31.582489	31.587162	31.62684	31.59054	31.593298	31.518297	31.579874	31.479546	31.528028	31.414375	31.378668	31.475517	31.460264	31.359484	31.398426	31.374865	31.27988	31.135315	31.10565
492	31.411705	31.592096	31.543215	31.482302	31.510532	31.561611	31.510492	31.514912	31.482344	31.481056	31.481478	31.515732	31.371141	31.26867	31.431303	31.567024	31.536802	31.536476	31.515524	31.59076	31.471426	31.573174	31.514988	31.501457	31.466702	31.451042	31.342148	31.518108	31.487865	31.534657	31.503502	31.526379	31.612751	31.527864	31.488628	31.503452	31.543478	31.534206	31.442595	31.492151	31.481289	31.466629	31.368399	31.44078	31.331244	31.362236	31.388542	31.365273	31.390774
493	31.618032	31.641806	31.623209	31.62183	31.631145	31.63951	31.548767	31.619984	31.56577	31.482393	31.470524	31.399542	31.436916	31.447536	31.535658	31.492895	31.578127	31.617397	31.595194	31.629473	31.572414	31.623846	31.609556	31.61346	31.534224	31.52675	31.490143	31.557106	31.576326	31.563074	31.598042	31.608837	31.643103	31.610348	31.63468	31.584051	31.627405	31.53377	31.590828	31.43299	31.447369	31.558077	31.54234	31.35679	31.474281	31.492584	31.335442	31.31147	31.177458
494	31.607061	31.64284	31.61216	31.565811	31.591005	31.636547	31.57808	31.555805	31.513348	31.503794	31.426912	31.437998	31.36175	31.391155	31.492363	31.569092	31.57143	31.573872	31.596457	31.600924	31.488634	31.589037	31.58091	31.555199	31.521185	31.50176	31.454624	31.51695	31.489698	31.503222	31.551554	31.560484	31.615383	31.580101	31.589426	31.547993	31.55944	31.52665	31.536049	31.489918	31.47087	31.470562	31.484537	31.342005	31.427807	31.350676	31.352156	31.27447	31.213642
495	31.61632	31.64128	31.627455	31.592083	31.606707	31.629856	31.571096	31.58601	31.548405	31.514105	31.464296	31.455717	31.429008	31.423063	31.494797	31.553692	31.571081	31.568796	31.603228	31.612864	31.572292	31.599907	31.580568	31.582623	31.537258	31.508675	31.472874	31.524746	31.518658	31.553682	31.58503	31.569319	31.6283	31.580635	31.601236	31.542877	31.585571	31.524794	31.573063	31.514507	31.472292	31.503113	31.476557	31.376513	31.448048	31.454538	31.301004	31.311607	31.241352
496	31.610785	31.649988	31.635784	31.602316	31.610004	31.632238	31.574198	31.598835	31.563437	31.531898	31.50151	31.461367	31.490742	31.449188	31.545094	31.570461	31.604322	31.61126	31.613125	31.634579	31.553162	31.6103	31.607452	31.610254	31.572021	31.546326	31.478472	31.572771	31.555511	31.569283	31.588943	31.595366	31.619793	31.6061	31.61009	31.59365	31.6065	31.552958	31.589735	31.549585	31.495674	31.543806	31.546946	31.409443	31.50403	31.486334	31.392353	31.379305	31.280222
497	31.636053	31.662655	31.627537	31.612131	31.628227	31.626669	31.596922	31.623472	31.562191	31.539232	31.522995	31.503902	31.473303	31.441946	31.561104	31.586353	31.624228	31.616547	31.620962	31.639246	31.56285	31.638248	31.635088	31.599754	31.57583	31.581745	31.546907	31.57498	31.592484	31.570398	31.604382	31.614246	31.635386	31.604464	31.620192	31.588787	31.615988	31.568624	31.592747	31.532347	31.544964	31.586788	31.562538	31.465176	31.513798	31.499311	31.442461	31.393085	31.352346
498	31.60831	31.647264	31.623983	31.607851	31.620619	31.638077	31.563993	31.594635	31.55404	31.529007	31.491821	31.450676	31.503632	31.457298	31.533934	31.57699	31.601448	31.62356	31.609486	31.63053	31.561977	31.624928	31.59349	31.60282	31.55042	31.51757	31.489727	31.559547	31.552095	31.555643	31.602777	31.571445	31.626963	31.589716	31.60409	31.572308	31.610292	31.556395	31.566677	31.535856	31.529388	31.557472	31.53901	31.361252	31.513874	31.49612	31.381502	31.335705	31.317377
499	31.6366	31.65432	31.650408	31.650917	31.647402	31.644726	31.605013	31.61421	31.597122	31.58007	31.55226	31.519556	31.523298	31.559153	31.550978	31.599161	31.626547	31.633167	31.63192	31.65276	31.594969	31.636553	31.621355	31.61908	31.574406	31.579073	31.560932	31.602179	31.567225	31.593683	31.620249	31.613497	31.636665	31.610657	31.621645	31.620424	31.62626	31.577396	31.601254	31.564693	31.568832	31.604084	31.565598	31.46891	31.583946	31.56585	31.505064	31.428087	31.377523
500	31.608637	31.628277	31.59344	31.617271	31.620174	31.594326	31.56443	31.610277	31.579254	31.556047	31.485895	31.472786	31.526676	31.510471	31.509169	31.576235	31.587221	31.601713	31.60478	31.621778	31.534748	31.592794	31.583233	31.58495	31.55724	31.533607	31.512745	31.542685	31.550571	31.554813	31.583033	31.57637	31.600937	31.557997	31.597181	31.547522	31.58821	31.524208	31.576496	31.507406	31.532137	31.556698	31.536348	31.461946	31.519428	31.489294	31.409206	31.313726	31.265259
[truncated: 452 more columns]
