# Supplementary material for: Deep learning insights into the architecture of the mammalian egg-sperm fusion synapse
Source: eLife. 2024 Apr 26;13:RP93131. doi: 10.7554/eLife.93131 (PMC11052572; doi:10.7554/eLife.93131)
Supplement: Figure 2—source data 1. [file elife-93131-fig2-data1.zip › eLife-VOR-RA-2023-93131R1_figure_2-source_data/figure_2ce/mJUNO_mIZUMO1_ranked_0.pdb]

ATOM      1  N   GLY A   1     -30.195  26.991   0.569  1.00 40.52           N  
ATOM      2  H   GLY A   1     -31.127  27.065   0.187  1.00 40.52           H  
ATOM      3  H2  GLY A   1     -29.957  27.842   1.058  1.00 40.52           H  
ATOM      4  H3  GLY A   1     -30.156  26.205   1.202  1.00 40.52           H  
ATOM      5  CA  GLY A   1     -29.242  26.767  -0.525  1.00 40.52           C  
ATOM      6  HA2 GLY A   1     -29.492  25.852  -1.060  1.00 40.52           H  
ATOM      7  HA3 GLY A   1     -29.251  27.602  -1.225  1.00 40.52           H  
ATOM      8  C   GLY A   1     -27.852  26.615   0.038  1.00 40.52           C  
ATOM      9  O   GLY A   1     -27.450  25.495   0.299  1.00 40.52           O  
ATOM     10  N   ASP A   2     -27.181  27.733   0.325  1.00 54.55           N  
ATOM     11  H   ASP A   2     -27.510  28.592  -0.093  1.00 54.55           H  
ATOM     12  CA  ASP A   2     -25.731  27.824   0.603  1.00 54.55           C  
ATOM     13  HA  ASP A   2     -25.200  27.601  -0.322  1.00 54.55           H  
ATOM     14  C   ASP A   2     -25.163  26.879   1.675  1.00 54.55           C  
ATOM     15  CB  ASP A   2     -25.396  29.279   0.989  1.00 54.55           C  
ATOM     16  HB2 ASP A   2     -24.319  29.364   1.138  1.00 54.55           H  
ATOM     17  HB3 ASP A   2     -25.887  29.511   1.933  1.00 54.55           H  
ATOM     18  O   ASP A   2     -24.001  26.489   1.599  1.00 54.55           O  
ATOM     19  CG  ASP A   2     -25.822  30.306  -0.066  1.00 54.55           C  
ATOM     20  OD1 ASP A   2     -26.136  29.872  -1.196  1.00 54.55           O  
ATOM     21  OD2 ASP A   2     -25.989  31.481   0.316  1.00 54.55           O  
ATOM     22  N   LYS A   3     -25.988  26.447   2.639  1.00 63.09           N  
ATOM     23  H   LYS A   3     -26.939  26.783   2.598  1.00 63.09           H  
ATOM     24  CA  LYS A   3     -25.605  25.530   3.728  1.00 63.09           C  
ATOM     25  HA  LYS A   3     -24.735  25.945   4.237  1.00 63.09           H  
ATOM     26  C   LYS A   3     -25.156  24.129   3.283  1.00 63.09           C  
ATOM     27  CB  LYS A   3     -26.759  25.388   4.738  1.00 63.09           C  
ATOM     28  HB2 LYS A   3     -26.523  24.576   5.426  1.00 63.09           H  
ATOM     29  HB3 LYS A   3     -27.673  25.115   4.210  1.00 63.09           H  
ATOM     30  O   LYS A   3     -24.842  23.335   4.153  1.00 63.09           O  
ATOM     31  CG  LYS A   3     -27.000  26.640   5.588  1.00 63.09           C  
ATOM     32  HG2 LYS A   3     -27.400  27.441   4.966  1.00 63.09           H  
ATOM     33  HG3 LYS A   3     -26.056  26.963   6.027  1.00 63.09           H  
ATOM     34  CD  LYS A   3     -27.990  26.304   6.713  1.00 63.09           C  
ATOM     35  HD2 LYS A   3     -27.586  25.476   7.296  1.00 63.09           H  
ATOM     36  HD3 LYS A   3     -28.943  26.001   6.280  1.00 63.09           H  
ATOM     37  CE  LYS A   3     -28.190  27.511   7.631  1.00 63.09           C  
ATOM     38  HE2 LYS A   3     -27.209  27.854   7.960  1.00 63.09           H  
ATOM     39  HE3 LYS A   3     -28.650  28.319   7.062  1.00 63.09           H  
ATOM     40  NZ  LYS A   3     -29.020  27.157   8.809  1.00 63.09           N  
ATOM     41  HZ1 LYS A   3     -29.120  27.954   9.422  1.00 63.09           H  
ATOM     42  HZ2 LYS A   3     -28.565  26.424   9.334  1.00 63.09           H  
ATOM     43  HZ3 LYS A   3     -29.933  26.831   8.528  1.00 63.09           H  
ATOM     44  N   LEU A   4     -25.183  23.780   1.995  1.00 73.91           N  
ATOM     45  H   LEU A   4     -25.486  24.469   1.322  1.00 73.91           H  
ATOM     46  CA  LEU A   4     -24.802  22.441   1.508  1.00 73.91           C  
ATOM     47  HA  LEU A   4     -24.491  21.820   2.348  1.00 73.91           H  
ATOM     48  C   LEU A   4     -23.581  22.444   0.571  1.00 73.91           C  
ATOM     49  CB  LEU A   4     -26.024  21.768   0.850  1.00 73.91           C  
ATOM     50  HB2 LEU A   4     -26.377  22.413   0.046  1.00 73.91           H  
ATOM     51  HB3 LEU A   4     -25.710  20.827   0.399  1.00 73.91           H  
ATOM     52  O   LEU A   4     -23.195  21.389   0.083  1.00 73.91           O  
ATOM     53  CG  LEU A   4     -27.195  21.467   1.804  1.00 73.91           C  
ATOM     54  HG  LEU A   4     -27.505  22.385   2.304  1.00 73.91           H  
ATOM     55  CD1 LEU A   4     -28.386  20.946   1.000  1.00 73.91           C  
ATOM     56 HD11 LEU A   4     -28.675  21.675   0.244  1.00 73.91           H  
ATOM     57 HD12 LEU A   4     -28.117  20.014   0.503  1.00 73.91           H  
ATOM     58 HD13 LEU A   4     -29.232  20.761   1.662  1.00 73.91           H  
ATOM     59  CD2 LEU A   4     -26.842  20.423   2.866  1.00 73.91           C  
ATOM     60 HD21 LEU A   4     -26.513  19.501   2.387  1.00 73.91           H  
ATOM     61 HD22 LEU A   4     -26.050  20.793   3.516  1.00 73.91           H  
ATOM     62 HD23 LEU A   4     -27.717  20.204   3.479  1.00 73.91           H  
ATOM     63  N   LEU A   5     -22.976  23.602   0.293  1.00 81.81           N  
ATOM     64  H   LEU A   5     -23.312  24.445   0.737  1.00 81.81           H  
ATOM     65  CA  LEU A   5     -21.955  23.725  -0.761  1.00 81.81           C  
ATOM     66  HA  LEU A   5     -22.120  22.964  -1.524  1.00 81.81           H  
ATOM     67  C   LEU A   5     -20.521  23.522  -0.277  1.00 81.81           C  
ATOM     68  CB  LEU A   5     -22.083  25.112  -1.399  1.00 81.81           C  
ATOM     69  HB2 LEU A   5     -21.307  25.220  -2.156  1.00 81.81           H  
ATOM     70  HB3 LEU A   5     -21.912  25.867  -0.632  1.00 81.81           H  
ATOM     71  O   LEU A   5     -19.680  23.012  -1.017  1.00 81.81           O  
ATOM     72  CG  LEU A   5     -23.447  25.363  -2.049  1.00 81.81           C  
ATOM     73  HG  LEU A   5     -24.243  25.243  -1.315  1.00 81.81           H  
ATOM     74  CD1 LEU A   5     -23.483  26.809  -2.531  1.00 81.81           C  
ATOM     75 HD11 LEU A   5     -23.387  27.484  -1.681  1.00 81.81           H  
ATOM     76 HD12 LEU A   5     -24.426  27.018  -3.035  1.00 81.81           H  
ATOM     77 HD13 LEU A   5     -22.643  26.992  -3.201  1.00 81.81           H  
ATOM     78  CD2 LEU A   5     -23.696  24.393  -3.198  1.00 81.81           C  
ATOM     79 HD21 LEU A   5     -22.878  24.438  -3.917  1.00 81.81           H  
ATOM     80 HD22 LEU A   5     -24.646  24.648  -3.667  1.00 81.81           H  
ATOM     81 HD23 LEU A   5     -23.789  23.372  -2.827  1.00 81.81           H  
ATOM     82  N   SER A   6     -20.257  23.964   0.948  1.00 89.72           N  
ATOM     83  H   SER A   6     -21.019  24.364   1.476  1.00 89.72           H  
ATOM     84  CA  SER A   6     -18.953  23.902   1.596  1.00 89.72           C  
ATOM     85  HA  SER A   6     -18.348  23.128   1.124  1.00 89.72           H  
ATOM     86  C   SER A   6     -19.182  23.518   3.048  1.00 89.72           C  
ATOM     87  CB  SER A   6     -18.225  25.240   1.437  1.00 89.72           C  
ATOM     88  HB2 SER A   6     -18.212  25.505   0.380  1.00 89.72           H  
ATOM     89  HB3 SER A   6     -18.746  26.025   1.986  1.00 89.72           H  
ATOM     90  O   SER A   6     -19.149  24.362   3.942  1.00 89.72           O  
ATOM     91  OG  SER A   6     -16.889  25.138   1.885  1.00 89.72           O  
ATOM     92  HG  SER A   6     -16.889  25.270   2.836  1.00 89.72           H  
ATOM     93  N   VAL A   7     -19.506  22.245   3.261  1.00 93.92           N  
ATOM     94  H   VAL A   7     -19.442  21.595   2.490  1.00 93.92           H  
ATOM     95  CA  VAL A   7     -19.827  21.702   4.580  1.00 93.92           C  
ATOM     96  HA  VAL A   7     -19.461  22.393   5.340  1.00 93.92           H  
ATOM     97  C   VAL A   7     -19.119  20.393   4.824  1.00 93.92           C  
ATOM     98  CB  VAL A   7     -21.334  21.514   4.815  1.00 93.92           C  
ATOM     99  HB  VAL A   7     -21.462  21.028   5.782  1.00 93.92           H  
ATOM    100  O   VAL A   7     -18.924  19.590   3.914  1.00 93.92           O  
ATOM    101  CG1 VAL A   7     -22.003  22.880   4.917  1.00 93.92           C  
ATOM    102 HG11 VAL A   7     -22.944  22.757   5.454  1.00 93.92           H  
ATOM    103 HG12 VAL A   7     -21.384  23.562   5.500  1.00 93.92           H  
ATOM    104 HG13 VAL A   7     -22.166  23.304   3.926  1.00 93.92           H  
ATOM    105  CG2 VAL A   7     -22.039  20.649   3.759  1.00 93.92           C  
ATOM    106 HG21 VAL A   7     -21.602  19.650   3.747  1.00 93.92           H  
ATOM    107 HG22 VAL A   7     -21.932  21.095   2.771  1.00 93.92           H  
ATOM    108 HG23 VAL A   7     -23.097  20.564   4.007  1.00 93.92           H  
ATOM    109  N   CYS A   8     -18.791  20.177   6.088  1.00 95.16           N  
ATOM    110  H   CYS A   8     -19.007  20.874   6.786  1.00 95.16           H  
ATOM    111  CA  CYS A   8     -18.252  18.922   6.558  1.00 95.16           C  
ATOM    112  HA  CYS A   8     -17.863  18.356   5.711  1.00 95.16           H  
ATOM    113  C   CYS A   8     -19.354  18.084   7.183  1.00 95.16           C  
ATOM    114  CB  CYS A   8     -17.090  19.209   7.500  1.00 95.16           C  
ATOM    115  HB2 CYS A   8     -17.461  19.730   8.383  1.00 95.16           H  
ATOM    116  HB3 CYS A   8     -16.647  18.267   7.824  1.00 95.16           H  
ATOM    117  O   CYS A   8     -20.253  18.588   7.857  1.00 95.16           O  
ATOM    118  SG  CYS A   8     -15.812  20.219   6.719  1.00 95.16           S  
ATOM    119  N   MET A   9     -19.282  16.785   6.932  1.00 90.60           N  
ATOM    120  H   MET A   9     -18.517  16.443   6.366  1.00 90.60           H  
ATOM    121  CA  MET A   9     -20.139  15.808   7.576  1.00 90.60           C  
ATOM    122  HA  MET A   9     -21.184  16.090   7.451  1.00 90.60           H  
ATOM    123  C   MET A   9     -19.838  15.756   9.071  1.00 90.60           C  
ATOM    124  CB  MET A   9     -19.881  14.473   6.887  1.00 90.60           C  
ATOM    125  HB2 MET A   9     -20.169  14.563   5.839  1.00 90.60           H  
ATOM    126  HB3 MET A   9     -18.814  14.257   6.940  1.00 90.60           H  
ATOM    127  O   MET A   9     -18.681  15.657   9.469  1.00 90.60           O  
ATOM    128  CG  MET A   9     -20.645  13.310   7.505  1.00 90.60           C  
ATOM    129  HG2 MET A   9     -21.691  13.600   7.612  1.00 90.60           H  
ATOM    130  HG3 MET A   9     -20.235  13.094   8.492  1.00 90.60           H  
ATOM    131  SD  MET A   9     -20.585  11.804   6.509  1.00 90.60           S  
ATOM    132  CE  MET A   9     -18.884  11.795   5.880  1.00 90.60           C  
ATOM    133  HE1 MET A   9     -18.707  12.644   5.220  1.00 90.60           H  
ATOM    134  HE2 MET A   9     -18.186  11.832   6.716  1.00 90.60           H  
ATOM    135  HE3 MET A   9     -18.706  10.879   5.316  1.00 90.60           H  
ATOM    136  N   ASN A  10     -20.877  15.776   9.902  1.00 88.92           N  
ATOM    137  H   ASN A  10     -21.807  15.897   9.526  1.00 88.92           H  
ATOM    138  CA  ASN A  10     -20.709  15.670  11.342  1.00 88.92           C  
ATOM    139  HA  ASN A  10     -19.888  16.326  11.630  1.00 88.92           H  
ATOM    140  C   ASN A  10     -20.327  14.236  11.736  1.00 88.92           C  
ATOM    141  CB  ASN A  10     -21.970  16.168  12.057  1.00 88.92           C  
ATOM    142  HB2 ASN A  10     -22.260  17.137  11.653  1.00 88.92           H  
ATOM    143  HB3 ASN A  10     -22.785  15.460  11.906  1.00 88.92           H  
ATOM    144  O   ASN A  10     -21.169  13.337  11.807  1.00 88.92           O  
ATOM    145  CG  ASN A  10     -21.726  16.336  13.547  1.00 88.92           C  
ATOM    146  ND2 ASN A  10     -22.753  16.623  14.304  1.00 88.92           N  
ATOM    147 HD21 ASN A  10     -23.676  16.442  13.936  1.00 88.92           H  
ATOM    148 HD22 ASN A  10     -22.553  16.659  15.293  1.00 88.92           H  
ATOM    149  OD1 ASN A  10     -20.619  16.246  14.049  1.00 88.92           O  
ATOM    150  N   SER A  11     -19.034  14.023  11.963  1.00 85.91           N  
ATOM    151  H   SER A  11     -18.401  14.804  11.863  1.00 85.91           H  
ATOM    152  CA  SER A  11     -18.471  12.767  12.447  1.00 85.91           C  
ATOM    153  HA  SER A  11     -19.197  12.286  13.103  1.00 85.91           H  
ATOM    154  C   SER A  11     -17.195  13.033  13.248  1.00 85.91           C  
ATOM    155  CB  SER A  11     -18.184  11.821  11.276  1.00 85.91           C  
ATOM    156  HB2 SER A  11     -19.002  11.845  10.556  1.00 85.91           H  
ATOM    157  HB3 SER A  11     -18.090  10.805  11.659  1.00 85.91           H  
ATOM    158  O   SER A  11     -16.631  14.124  13.212  1.00 85.91           O  
ATOM    159  OG  SER A  11     -16.969  12.184  10.653  1.00 85.91           O  
ATOM    160  HG  SER A  11     -17.174  12.838   9.981  1.00 85.91           H  
ATOM    161  N   LYS A  12     -16.683  12.010  13.938  1.00 81.89           N  
ATOM    162  H   LYS A  12     -17.183  11.133  13.894  1.00 81.89           H  
ATOM    163  CA  LYS A  12     -15.526  12.123  14.849  1.00 81.89           C  
ATOM    164  HA  LYS A  12     -15.755  12.868  15.611  1.00 81.89           H  
ATOM    165  C   LYS A  12     -14.216  12.599  14.205  1.00 81.89           C  
ATOM    166  CB  LYS A  12     -15.285  10.763  15.520  1.00 81.89           C  
ATOM    167  HB2 LYS A  12     -15.168  10.000  14.750  1.00 81.89           H  
ATOM    168  HB3 LYS A  12     -14.365  10.808  16.102  1.00 81.89           H  
ATOM    169  O   LYS A  12     -13.282  12.911  14.935  1.00 81.89           O  
ATOM    170  CG  LYS A  12     -16.429  10.378  16.463  1.00 81.89           C  
ATOM    171  HG2 LYS A  12     -16.501  11.115  17.263  1.00 81.89           H  
ATOM    172  HG3 LYS A  12     -17.370  10.359  15.914  1.00 81.89           H  
ATOM    173  CD  LYS A  12     -16.181   8.993  17.062  1.00 81.89           C  
ATOM    174  HD2 LYS A  12     -16.111   8.267  16.252  1.00 81.89           H  
ATOM    175  HD3 LYS A  12     -15.254   8.996  17.636  1.00 81.89           H  
ATOM    176  CE  LYS A  12     -17.362   8.643  17.968  1.00 81.89           C  
ATOM    177  HE2 LYS A  12     -18.282   8.817  17.410  1.00 81.89           H  
ATOM    178  HE3 LYS A  12     -17.362   9.316  18.825  1.00 81.89           H  
ATOM    179  NZ  LYS A  12     -17.310   7.229  18.405  1.00 81.89           N  
ATOM    180  HZ1 LYS A  12     -18.104   7.026  18.995  1.00 81.89           H  
ATOM    181  HZ2 LYS A  12     -17.377   6.631  17.594  1.00 81.89           H  
ATOM    182  HZ3 LYS A  12     -16.454   7.034  18.903  1.00 81.89           H  
ATOM    183  N   ARG A  13     -14.099  12.565  12.876  1.00 85.62           N  
ATOM    184  H   ARG A  13     -14.930  12.343  12.346  1.00 85.62           H  
ATOM    185  CA  ARG A  13     -12.822  12.766  12.155  1.00 85.62           C  
ATOM    186  HA  ARG A  13     -12.031  13.023  12.859  1.00 85.62           H  
ATOM    187  C   ARG A  13     -12.841  13.902  11.153  1.00 85.62           C  
ATOM    188  CB  ARG A  13     -12.443  11.481  11.436  1.00 85.62           C  
ATOM    189  HB2 ARG A  13     -13.216  11.225  10.712  1.00 85.62           H  
ATOM    190  HB3 ARG A  13     -11.502  11.627  10.905  1.00 85.62           H  
ATOM    191  O   ARG A  13     -11.803  14.228  10.575  1.00 85.62           O  
ATOM    192  CG  ARG A  13     -12.276  10.360  12.455  1.00 85.62           C  
ATOM    193  HG2 ARG A  13     -11.508  10.616  13.184  1.00 85.62           H  
ATOM    194  HG3 ARG A  13     -13.220  10.148  12.958  1.00 85.62           H  
ATOM    195  CD  ARG A  13     -11.862   9.154  11.664  1.00 85.62           C  
ATOM    196  HD2 ARG A  13     -12.588   9.029  10.861  1.00 85.62           H  
ATOM    197  HD3 ARG A  13     -10.863   9.352  11.275  1.00 85.62           H  
ATOM    198  NE  ARG A  13     -11.880   7.955  12.490  1.00 85.62           N  
ATOM    199  HE  ARG A  13     -12.637   7.872  13.154  1.00 85.62           H  
ATOM    200  NH1 ARG A  13     -10.058   6.956  11.565  1.00 85.62           N  
ATOM    201 HH11 ARG A  13      -9.740   7.853  11.227  1.00 85.62           H  
ATOM    202 HH12 ARG A  13      -9.270   6.355  11.762  1.00 85.62           H  
ATOM    203  NH2 ARG A  13     -11.317   5.875  13.068  1.00 85.62           N  
ATOM    204 HH21 ARG A  13     -12.142   5.848  13.650  1.00 85.62           H  
ATOM    205 HH22 ARG A  13     -10.978   4.990  12.719  1.00 85.62           H  
ATOM    206  CZ  ARG A  13     -11.078   6.933  12.359  1.00 85.62           C  
ATOM    207  N   HIS A  14     -14.019  14.470  10.963  1.00 91.95           N  
ATOM    208  H   HIS A  14     -14.778  14.229  11.585  1.00 91.95           H  
ATOM    209  CA  HIS A  14     -14.210  15.636  10.139  1.00 91.95           C  
ATOM    210  HA  HIS A  14     -13.451  15.661   9.357  1.00 91.95           H  
ATOM    211  C   HIS A  14     -14.066  16.882  11.005  1.00 91.95           C  
ATOM    212  CB  HIS A  14     -15.578  15.552   9.469  1.00 91.95           C  
ATOM    213  HB2 HIS A  14     -15.812  16.520   9.027  1.00 91.95           H  
ATOM    214  HB3 HIS A  14     -16.326  15.342  10.232  1.00 91.95           H  
ATOM    215  O   HIS A  14     -14.405  16.896  12.191  1.00 91.95           O  
ATOM    216  CG  HIS A  14     -15.658  14.502   8.387  1.00 91.95           C  
ATOM    217  CD2 HIS A  14     -15.956  14.722   7.072  1.00 91.95           C  
ATOM    218  HD2 HIS A  14     -16.167  15.680   6.620  1.00 91.95           H  
ATOM    219  ND1 HIS A  14     -15.451  13.147   8.518  1.00 91.95           N  
ATOM    220  HD1 HIS A  14     -15.078  12.662   9.322  1.00 91.95           H  
ATOM    221  CE1 HIS A  14     -15.646  12.565   7.328  1.00 91.95           C  
ATOM    222  HE1 HIS A  14     -15.498  11.517   7.115  1.00 91.95           H  
ATOM    223  NE2 HIS A  14     -15.984  13.489   6.421  1.00 91.95           N  
ATOM    224  N   LYS A  15     -13.566  17.947  10.393  1.00 94.51           N  
ATOM    225  H   LYS A  15     -13.311  17.847   9.421  1.00 94.51           H  
ATOM    226  CA  LYS A  15     -13.618  19.289  10.958  1.00 94.51           C  
ATOM    227  HA  LYS A  15     -13.226  19.255  11.975  1.00 94.51           H  
ATOM    228  C   LYS A  15     -15.071  19.752  11.039  1.00 94.51           C  
ATOM    229  CB  LYS A  15     -12.757  20.236  10.113  1.00 94.51           C  
ATOM    230  HB2 LYS A  15     -13.141  20.276   9.094  1.00 94.51           H  
ATOM    231  HB3 LYS A  15     -12.808  21.235  10.544  1.00 94.51           H  
ATOM    232  O   LYS A  15     -15.928  19.268  10.305  1.00 94.51           O  
ATOM    233  CG  LYS A  15     -11.296  19.763  10.105  1.00 94.51           C  
ATOM    234  HG2 LYS A  15     -11.193  18.863   9.500  1.00 94.51           H  
ATOM    235  HG3 LYS A  15     -10.995  19.525  11.125  1.00 94.51           H  
ATOM    236  CD  LYS A  15     -10.340  20.826   9.576  1.00 94.51           C  
ATOM    237  HD2 LYS A  15      -9.331  20.429   9.689  1.00 94.51           H  
ATOM    238  HD3 LYS A  15     -10.425  21.727  10.183  1.00 94.51           H  
ATOM    239  CE  LYS A  15     -10.565  21.169   8.107  1.00 94.51           C  
ATOM    240  HE2 LYS A  15     -11.592  21.500   7.950  1.00 94.51           H  
ATOM    241  HE3 LYS A  15     -10.394  20.273   7.511  1.00 94.51           H  
ATOM    242  NZ  LYS A  15      -9.622  22.227   7.685  1.00 94.51           N  
ATOM    243  HZ1 LYS A  15      -9.573  22.322   6.680  1.00 94.51           H  
ATOM    244  HZ2 LYS A  15      -9.858  23.123   8.085  1.00 94.51           H  
ATOM    245  HZ3 LYS A  15      -8.695  22.009   8.021  1.00 94.51           H  
ATOM    246  N   GLN A  16     -15.344  20.707  11.925  1.00 92.86           N  
ATOM    247  H   GLN A  16     -14.597  21.065  12.503  1.00 92.86           H  
ATOM    248  CA  GLN A  16     -16.677  21.314  12.017  1.00 92.86           C  
ATOM    249  HA  GLN A  16     -17.430  20.530  12.089  1.00 92.86           H  
ATOM    250  C   GLN A  16     -17.004  22.137  10.768  1.00 92.86           C  
ATOM    251  CB  GLN A  16     -16.760  22.209  13.259  1.00 92.86           C  
ATOM    252  HB2 GLN A  16     -17.701  22.757  13.226  1.00 92.86           H  
ATOM    253  HB3 GLN A  16     -15.942  22.930  13.253  1.00 92.86           H  
ATOM    254  O   GLN A  16     -18.110  22.061  10.240  1.00 92.86           O  
ATOM    255  CG  GLN A  16     -16.722  21.393  14.557  1.00 92.86           C  
ATOM    256  HG2 GLN A  16     -15.762  20.884  14.648  1.00 92.86           H  
ATOM    257  HG3 GLN A  16     -17.508  20.640  14.525  1.00 92.86           H  
ATOM    258  CD  GLN A  16     -16.930  22.252  15.800  1.00 92.86           C  
ATOM    259  NE2 GLN A  16     -17.083  21.640  16.953  1.00 92.86           N  
ATOM    260 HE21 GLN A  16     -17.096  20.631  17.000  1.00 92.86           H  
ATOM    261 HE22 GLN A  16     -17.231  22.243  17.749  1.00 92.86           H  
ATOM    262  OE1 GLN A  16     -16.956  23.469  15.784  1.00 92.86           O  
ATOM    263  N   GLU A  17     -16.019  22.890  10.285  1.00 94.77           N  
ATOM    264  H   GLU A  17     -15.118  22.874  10.740  1.00 94.77           H  
ATOM    265  CA  GLU A  17     -16.117  23.709   9.086  1.00 94.77           C  
ATOM    266  HA  GLU A  17     -17.029  23.445   8.552  1.00 94.77           H  
ATOM    267  C   GLU A  17     -14.920  23.423   8.178  1.00 94.77           C  
ATOM    268  CB  GLU A  17     -16.193  25.200   9.448  1.00 94.77           C  
ATOM    269  HB2 GLU A  17     -16.150  25.786   8.529  1.00 94.77           H  
ATOM    270  HB3 GLU A  17     -15.340  25.464  10.073  1.00 94.77           H  
ATOM    271  O   GLU A  17     -13.825  23.107   8.669  1.00 94.77           O  
ATOM    272  CG  GLU A  17     -17.500  25.536  10.185  1.00 94.77           C  
ATOM    273  HG2 GLU A  17     -18.336  25.195   9.575  1.00 94.77           H  
ATOM    274  HG3 GLU A  17     -17.526  24.991  11.129  1.00 94.77           H  
ATOM    275  CD  GLU A  17     -17.679  27.033  10.484  1.00 94.77           C  
ATOM    276  OE1 GLU A  17     -18.798  27.393  10.921  1.00 94.77           O  
ATOM    277  OE2 GLU A  17     -16.723  27.814  10.283  1.00 94.77           O  
ATOM    278  N   PRO A  18     -15.115  23.500   6.855  1.00 96.39           N  
ATOM    279  CA  PRO A  18     -14.024  23.306   5.930  1.00 96.39           C  
ATOM    280  HA  PRO A  18     -13.469  22.415   6.225  1.00 96.39           H  
ATOM    281  C   PRO A  18     -13.090  24.515   5.948  1.00 96.39           C  
ATOM    282  CB  PRO A  18     -14.688  23.059   4.586  1.00 96.39           C  
ATOM    283  HB2 PRO A  18     -14.048  23.294   3.735  1.00 96.39           H  
ATOM    284  HB3 PRO A  18     -14.986  22.012   4.532  1.00 96.39           H  
ATOM    285  O   PRO A  18     -13.492  25.643   6.235  1.00 96.39           O  
ATOM    286  CG  PRO A  18     -15.937  23.925   4.669  1.00 96.39           C  
ATOM    287  HG2 PRO A  18     -15.692  24.960   4.428  1.00 96.39           H  
ATOM    288  HG3 PRO A  18     -16.707  23.527   4.009  1.00 96.39           H  
ATOM    289  CD  PRO A  18     -16.345  23.808   6.137  1.00 96.39           C  
ATOM    290  HD2 PRO A  18     -16.789  24.740   6.486  1.00 96.39           H  
ATOM    291  HD3 PRO A  18     -17.052  22.986   6.253  1.00 96.39           H  
ATOM    292  N   GLY A  19     -11.823  24.269   5.652  1.00 95.70           N  
ATOM    293  H   GLY A  19     -11.559  23.330   5.390  1.00 95.70           H  
ATOM    294  CA  GLY A  19     -10.815  25.318   5.590  1.00 95.70           C  
ATOM    295  HA2 GLY A  19     -10.751  25.823   6.554  1.00 95.70           H  
ATOM    296  HA3 GLY A  19     -11.109  26.047   4.835  1.00 95.70           H  
ATOM    297  C   GLY A  19      -9.448  24.762   5.223  1.00 95.70           C  
ATOM    298  O   GLY A  19      -9.310  23.536   5.115  1.00 95.70           O  
ATOM    299  N   PRO A  20      -8.449  25.636   5.051  1.00 95.73           N  
ATOM    300  CA  PRO A  20      -7.119  25.226   4.639  1.00 95.73           C  
ATOM    301  HA  PRO A  20      -7.182  24.724   3.674  1.00 95.73           H  
ATOM    302  C   PRO A  20      -6.498  24.268   5.657  1.00 95.73           C  
ATOM    303  CB  PRO A  20      -6.319  26.519   4.465  1.00 95.73           C  
ATOM    304  HB2 PRO A  20      -5.269  26.395   4.732  1.00 95.73           H  
ATOM    305  HB3 PRO A  20      -6.410  26.860   3.434  1.00 95.73           H  
ATOM    306  O   PRO A  20      -6.671  24.420   6.868  1.00 95.73           O  
ATOM    307  CG  PRO A  20      -7.030  27.502   5.395  1.00 95.73           C  
ATOM    308  HG2 PRO A  20      -6.892  28.534   5.074  1.00 95.73           H  
ATOM    309  HG3 PRO A  20      -6.670  27.362   6.414  1.00 95.73           H  
ATOM    310  CD  PRO A  20      -8.491  27.068   5.298  1.00 95.73           C  
ATOM    311  HD2 PRO A  20      -9.015  27.305   6.224  1.00 95.73           H  
ATOM    312  HD3 PRO A  20      -8.967  27.562   4.450  1.00 95.73           H  
ATOM    313  N   GLU A  21      -5.797  23.265   5.148  1.00 92.67           N  
ATOM    314  H   GLU A  21      -5.717  23.221   4.142  1.00 92.67           H  
ATOM    315  CA  GLU A  21      -4.952  22.351   5.909  1.00 92.67           C  
ATOM    316  HA  GLU A  21      -4.774  22.737   6.912  1.00 92.67           H  
ATOM    317  C   GLU A  21      -3.620  22.230   5.194  1.00 92.67           C  
ATOM    318  CB  GLU A  21      -5.565  20.955   6.014  1.00 92.67           C  
ATOM    319  HB2 GLU A  21      -5.905  20.647   5.025  1.00 92.67           H  
ATOM    320  HB3 GLU A  21      -4.806  20.245   6.344  1.00 92.67           H  
ATOM    321  O   GLU A  21      -3.474  21.479   4.223  1.00 92.67           O  
ATOM    322  CG  GLU A  21      -6.746  20.881   6.960  1.00 92.67           C  
ATOM    323  HG2 GLU A  21      -7.217  19.917   6.765  1.00 92.67           H  
ATOM    324  HG3 GLU A  21      -7.452  21.659   6.673  1.00 92.67           H  
ATOM    325  CD  GLU A  21      -6.406  20.962   8.454  1.00 92.67           C  
ATOM    326  OE1 GLU A  21      -7.250  21.554   9.167  1.00 92.67           O  
ATOM    327  OE2 GLU A  21      -5.435  20.300   8.899  1.00 92.67           O  
ATOM    328  N   ASP A  22      -2.637  22.956   5.710  1.00 82.16           N  
ATOM    329  H   ASP A  22      -2.831  23.622   6.443  1.00 82.16           H  
ATOM    330  CA  ASP A  22      -1.285  22.871   5.193  1.00 82.16           C  
ATOM    331  HA  ASP A  22      -1.320  23.096   4.128  1.00 82.16           H  
ATOM    332  C   ASP A  22      -0.766  21.432   5.375  1.00 82.16           C  
ATOM    333  CB  ASP A  22      -0.384  23.921   5.864  1.00 82.16           C  
ATOM    334  HB2 ASP A  22       0.626  23.811   5.470  1.00 82.16           H  
ATOM    335  HB3 ASP A  22      -0.349  23.722   6.935  1.00 82.16           H  
ATOM    336  O   ASP A  22      -0.875  20.824   6.445  1.00 82.16           O  
ATOM    337  CG  ASP A  22      -0.836  25.373   5.633  1.00 82.16           C  
ATOM    338  OD1 ASP A  22      -1.509  25.638   4.615  1.00 82.16           O  
ATOM    339  OD2 ASP A  22      -0.486  26.221   6.485  1.00 82.16           O  
ATOM    340  N   GLU A  23      -0.175  20.883   4.314  1.00 85.51           N  
ATOM    341  H   GLU A  23      -0.167  21.431   3.465  1.00 85.51           H  
ATOM    342  CA  GLU A  23       0.482  19.569   4.315  1.00 85.51           C  
ATOM    343  HA  GLU A  23       0.953  19.479   3.337  1.00 85.51           H  
ATOM    344  C   GLU A  23      -0.451  18.342   4.409  1.00 85.51           C  
ATOM    345  CB  GLU A  23       1.632  19.506   5.347  1.00 85.51           C  
ATOM    346  HB2 GLU A  23       1.218  19.374   6.347  1.00 85.51           H  
ATOM    347  HB3 GLU A  23       2.231  18.623   5.122  1.00 85.51           H  
ATOM    348  O   GLU A  23      -0.064  17.311   4.978  1.00 85.51           O  
ATOM    349  CG  GLU A  23       2.571  20.725   5.357  1.00 85.51           C  
ATOM    350  HG2 GLU A  23       2.010  21.622   5.620  1.00 85.51           H  
ATOM    351  HG3 GLU A  23       2.974  20.856   4.352  1.00 85.51           H  
ATOM    352  CD  GLU A  23       3.734  20.581   6.352  1.00 85.51           C  
ATOM    353  OE1 GLU A  23       4.603  21.472   6.384  1.00 85.51           O  
ATOM    354  OE2 GLU A  23       3.815  19.562   7.084  1.00 85.51           O  
ATOM    355  N   LEU A  24      -1.648  18.385   3.803  1.00 94.01           N  
ATOM    356  H   LEU A  24      -1.985  19.268   3.447  1.00 94.01           H  
ATOM    357  CA  LEU A  24      -2.401  17.149   3.535  1.00 94.01           C  
ATOM    358  HA  LEU A  24      -2.667  16.706   4.494  1.00 94.01           H  
ATOM    359  C   LEU A  24      -1.527  16.127   2.795  1.00 94.01           C  
ATOM    360  CB  LEU A  24      -3.683  17.400   2.726  1.00 94.01           C  
ATOM    361  HB2 LEU A  24      -4.086  16.432   2.431  1.00 94.01           H  
ATOM    362  HB3 LEU A  24      -3.420  17.942   1.818  1.00 94.01           H  
ATOM    363  O   LEU A  24      -0.766  16.446   1.880  1.00 94.01           O  
ATOM    364  CG  LEU A  24      -4.795  18.172   3.450  1.00 94.01           C  
ATOM    365  HG  LEU A  24      -4.492  19.212   3.570  1.00 94.01           H  
ATOM    366  CD1 LEU A  24      -6.048  18.115   2.581  1.00 94.01           C  
ATOM    367 HD11 LEU A  24      -5.810  18.458   1.574  1.00 94.01           H  
ATOM    368 HD12 LEU A  24      -6.443  17.100   2.534  1.00 94.01           H  
ATOM    369 HD13 LEU A  24      -6.800  18.780   3.006  1.00 94.01           H  
ATOM    370  CD2 LEU A  24      -5.165  17.590   4.816  1.00 94.01           C  
ATOM    371 HD21 LEU A  24      -4.338  17.726   5.513  1.00 94.01           H  
ATOM    372 HD22 LEU A  24      -6.026  18.125   5.216  1.00 94.01           H  
ATOM    373 HD23 LEU A  24      -5.421  16.535   4.714  1.00 94.01           H  
ATOM    374  N   TYR A  25      -1.625  14.863   3.194  1.00 92.23           N  
ATOM    375  H   TYR A  25      -2.225  14.645   3.976  1.00 92.23           H  
ATOM    376  CA  TYR A  25      -0.696  13.849   2.715  1.00 92.23           C  
ATOM    377  HA  TYR A  25       0.274  14.331   2.593  1.00 92.23           H  
ATOM    378  C   TYR A  25      -1.108  13.279   1.348  1.00 92.23           C  
ATOM    379  CB  TYR A  25      -0.522  12.784   3.800  1.00 92.23           C  
ATOM    380  HB2 TYR A  25      -1.450  12.222   3.900  1.00 92.23           H  
ATOM    381  HB3 TYR A  25      -0.334  13.278   4.754  1.00 92.23           H  
ATOM    382  O   TYR A  25      -2.237  12.825   1.174  1.00 92.23           O  
ATOM    383  CG  TYR A  25       0.631  11.840   3.533  1.00 92.23           C  
ATOM    384  CD1 TYR A  25       0.367  10.498   3.233  1.00 92.23           C  
ATOM    385  HD1 TYR A  25      -0.659  10.161   3.213  1.00 92.23           H  
ATOM    386  CD2 TYR A  25       1.963  12.297   3.571  1.00 92.23           C  
ATOM    387  HD2 TYR A  25       2.168  13.328   3.819  1.00 92.23           H  
ATOM    388  CE1 TYR A  25       1.414   9.606   2.956  1.00 92.23           C  
ATOM    389  HE1 TYR A  25       1.186   8.579   2.713  1.00 92.23           H  
ATOM    390  CE2 TYR A  25       3.022  11.411   3.287  1.00 92.23           C  
ATOM    391  HE2 TYR A  25       4.044  11.761   3.315  1.00 92.23           H  
ATOM    392  OH  TYR A  25       3.764   9.206   2.671  1.00 92.23           O  
ATOM    393  HH  TYR A  25       4.600   9.678   2.634  1.00 92.23           H  
ATOM    394  CZ  TYR A  25       2.749  10.060   2.973  1.00 92.23           C  
ATOM    395  N   GLN A  26      -0.167  13.283   0.394  1.00 92.57           N  
ATOM    396  H   GLN A  26       0.692  13.764   0.621  1.00 92.57           H  
ATOM    397  CA  GLN A  26      -0.217  12.568  -0.894  1.00 92.57           C  
ATOM    398  HA  GLN A  26       0.493  13.053  -1.566  1.00 92.57           H  
ATOM    399  C   GLN A  26      -1.568  12.663  -1.626  1.00 92.57           C  
ATOM    400  CB  GLN A  26       0.265  11.118  -0.704  1.00 92.57           C  
ATOM    401  HB2 GLN A  26      -0.331  10.657   0.084  1.00 92.57           H  
ATOM    402  HB3 GLN A  26       0.126  10.559  -1.629  1.00 92.57           H  
ATOM    403  O   GLN A  26      -1.912  13.722  -2.151  1.00 92.57           O  
ATOM    404  CG  GLN A  26       1.723  10.982  -0.276  1.00 92.57           C  
ATOM    405  HG2 GLN A  26       1.925   9.938  -0.037  1.00 92.57           H  
ATOM    406  HG3 GLN A  26       1.897  11.575   0.622  1.00 92.57           H  
ATOM    407  CD  GLN A  26       2.683  11.408  -1.370  1.00 92.57           C  
ATOM    408  NE2 GLN A  26       3.760  12.067  -1.022  1.00 92.57           N  
ATOM    409 HE21 GLN A  26       4.412  12.218  -1.778  1.00 92.57           H  
ATOM    410 HE22 GLN A  26       3.937  12.302  -0.056  1.00 92.57           H  
ATOM    411  OE1 GLN A  26       2.503  11.157  -2.549  1.00 92.57           O  
ATOM    412  N   GLU A  27      -2.341  11.578  -1.688  1.00 95.89           N  
ATOM    413  H   GLU A  27      -2.031  10.734  -1.228  1.00 95.89           H  
ATOM    414  CA  GLU A  27      -3.617  11.526  -2.399  1.00 95.89           C  
ATOM    415  HA  GLU A  27      -3.457  11.824  -3.435  1.00 95.89           H  
ATOM    416  C   GLU A  27      -4.681  12.481  -1.826  1.00 95.89           C  
ATOM    417  CB  GLU A  27      -4.138  10.083  -2.375  1.00 95.89           C  
ATOM    418  HB2 GLU A  27      -4.042   9.696  -1.360  1.00 95.89           H  
ATOM    419  HB3 GLU A  27      -5.200  10.098  -2.620  1.00 95.89           H  
ATOM    420  O   GLU A  27      -5.643  12.789  -2.525  1.00 95.89           O  
ATOM    421  CG  GLU A  27      -3.471   9.117  -3.370  1.00 95.89           C  
ATOM    422  HG2 GLU A  27      -3.559   9.544  -4.369  1.00 95.89           H  
ATOM    423  HG3 GLU A  27      -4.055   8.196  -3.368  1.00 95.89           H  
ATOM    424  CD  GLU A  27      -2.005   8.729  -3.102  1.00 95.89           C  
ATOM    425  OE1 GLU A  27      -1.323   8.405  -4.105  1.00 95.89           O  
ATOM    426  OE2 GLU A  27      -1.581   8.654  -1.931  1.00 95.89           O  
ATOM    427  N   CYS A  28      -4.517  12.988  -0.602  1.00 96.92           N  
ATOM    428  H   CYS A  28      -3.709  12.702  -0.069  1.00 96.92           H  
ATOM    429  CA  CYS A  28      -5.443  13.941   0.015  1.00 96.92           C  
ATOM    430  HA  CYS A  28      -6.447  13.756  -0.366  1.00 96.92           H  
ATOM    431  C   CYS A  28      -5.130  15.409  -0.325  1.00 96.92           C  
ATOM    432  CB  CYS A  28      -5.468  13.719   1.531  1.00 96.92           C  
ATOM    433  HB2 CYS A  28      -6.066  14.518   1.969  1.00 96.92           H  
ATOM    434  HB3 CYS A  28      -4.452  13.848   1.905  1.00 96.92           H  
ATOM    435  O   CYS A  28      -5.930  16.288  -0.016  1.00 96.92           O  
ATOM    436  SG  CYS A  28      -6.123  12.150   2.198  1.00 96.92           S  
ATOM    437  N   ARG A  29      -4.010  15.693  -1.000  1.00 95.95           N  
ATOM    438  H   ARG A  29      -3.398  14.928  -1.247  1.00 95.95           H  
ATOM    439  CA  ARG A  29      -3.607  17.056  -1.386  1.00 95.95           C  
ATOM    440  HA  ARG A  29      -3.474  17.650  -0.482  1.00 95.95           H  
ATOM    441  C   ARG A  29      -4.604  17.874  -2.215  1.00 95.95           C  
ATOM    442  CB  ARG A  29      -2.272  17.010  -2.126  1.00 95.95           C  
ATOM    443  HB2 ARG A  29      -2.101  17.986  -2.581  1.00 95.95           H  
ATOM    444  HB3 ARG A  29      -2.294  16.259  -2.915  1.00 95.95           H  
ATOM    445  O   ARG A  29      -4.594  19.085  -2.043  1.00 95.95           O  
ATOM    446  CG  ARG A  29      -1.146  16.718  -1.131  1.00 95.95           C  
ATOM    447  HG2 ARG A  29      -1.213  17.441  -0.318  1.00 95.95           H  
ATOM    448  HG3 ARG A  29      -1.249  15.714  -0.721  1.00 95.95           H  
ATOM    449  CD  ARG A  29       0.218  16.870  -1.788  1.00 95.95           C  
ATOM    450  HD2 ARG A  29       0.981  16.534  -1.085  1.00 95.95           H  
ATOM    451  HD3 ARG A  29       0.251  16.258  -2.689  1.00 95.95           H  
ATOM    452  NE  ARG A  29       0.431  18.291  -2.096  1.00 95.95           N  
ATOM    453  HE  ARG A  29      -0.151  18.952  -1.601  1.00 95.95           H  
ATOM    454  NH1 ARG A  29       1.945  18.092  -3.806  1.00 95.95           N  
ATOM    455 HH11 ARG A  29       1.960  17.094  -3.653  1.00 95.95           H  
ATOM    456 HH12 ARG A  29       2.485  18.544  -4.531  1.00 95.95           H  
ATOM    457  NH2 ARG A  29       1.106  20.105  -3.203  1.00 95.95           N  
ATOM    458 HH21 ARG A  29       0.412  20.610  -2.670  1.00 95.95           H  
ATOM    459 HH22 ARG A  29       1.586  20.605  -3.937  1.00 95.95           H  
ATOM    460  CZ  ARG A  29       1.173  18.817  -3.037  1.00 95.95           C  
ATOM    461  N   PRO A  30      -5.481  17.306  -3.067  1.00 97.04           N  
ATOM    462  CA  PRO A  30      -6.413  18.126  -3.850  1.00 97.04           C  
ATOM    463  HA  PRO A  30      -5.832  18.813  -4.465  1.00 97.04           H  
ATOM    464  C   PRO A  30      -7.389  18.973  -3.022  1.00 97.04           C  
ATOM    465  CB  PRO A  30      -7.165  17.149  -4.751  1.00 97.04           C  
ATOM    466  HB2 PRO A  30      -8.113  16.861  -4.295  1.00 97.04           H  
ATOM    467  HB3 PRO A  30      -7.322  17.572  -5.743  1.00 97.04           H  
ATOM    468  O   PRO A  30      -8.054  19.851  -3.567  1.00 97.04           O  
ATOM    469  CG  PRO A  30      -6.256  15.934  -4.835  1.00 97.04           C  
ATOM    470  HG2 PRO A  30      -6.839  15.031  -5.016  1.00 97.04           H  
ATOM    471  HG3 PRO A  30      -5.509  16.083  -5.615  1.00 97.04           H  
ATOM    472  CD  PRO A  30      -5.571  15.913  -3.480  1.00 97.04           C  
ATOM    473  HD2 PRO A  30      -6.201  15.368  -2.777  1.00 97.04           H  
ATOM    474  HD3 PRO A  30      -4.591  15.445  -3.566  1.00 97.04           H  
ATOM    475  N   TRP A  31      -7.494  18.707  -1.718  1.00 97.18           N  
ATOM    476  H   TRP A  31      -6.925  17.969  -1.329  1.00 97.18           H  
ATOM    477  CA  TRP A  31      -8.337  19.454  -0.791  1.00 97.18           C  
ATOM    478  HA  TRP A  31      -9.006  20.099  -1.360  1.00 97.18           H  
ATOM    479  C   TRP A  31      -7.551  20.404   0.123  1.00 97.18           C  
ATOM    480  CB  TRP A  31      -9.219  18.460  -0.019  1.00 97.18           C  
ATOM    481  HB2 TRP A  31      -8.578  17.774   0.534  1.00 97.18           H  
ATOM    482  HB3 TRP A  31      -9.823  19.007   0.704  1.00 97.18           H  
ATOM    483  O   TRP A  31      -8.165  20.971   1.019  1.00 97.18           O  
ATOM    484  CG  TRP A  31     -10.150  17.671  -0.891  1.00 97.18           C  
ATOM    485  CD1 TRP A  31     -11.332  18.123  -1.364  1.00 97.18           C  
ATOM    486  HD1 TRP A  31     -11.742  19.094  -1.131  1.00 97.18           H  
ATOM    487  CD2 TRP A  31      -9.966  16.347  -1.478  1.00 97.18           C  
ATOM    488  CE2 TRP A  31     -11.071  16.078  -2.339  1.00 97.18           C  
ATOM    489  CE3 TRP A  31      -8.957  15.364  -1.405  1.00 97.18           C  
ATOM    490  HE3 TRP A  31      -8.112  15.543  -0.757  1.00 97.18           H  
ATOM    491  NE1 TRP A  31     -11.889  17.181  -2.207  1.00 97.18           N  
ATOM    492  HE1 TRP A  31     -12.765  17.325  -2.689  1.00 97.18           H  
ATOM    493  CH2 TRP A  31     -10.128  13.948  -3.011  1.00 97.18           C  
ATOM    494  HH2 TRP A  31     -10.176  13.045  -3.601  1.00 97.18           H  
ATOM    495  CZ2 TRP A  31     -11.146  14.911  -3.114  1.00 97.18           C  
ATOM    496  HZ2 TRP A  31     -11.953  14.770  -3.817  1.00 97.18           H  
ATOM    497  CZ3 TRP A  31      -9.032  14.179  -2.162  1.00 97.18           C  
ATOM    498  HZ3 TRP A  31      -8.232  13.455  -2.114  1.00 97.18           H  
ATOM    499  N   GLU A  32      -6.239  20.601  -0.079  1.00 96.07           N  
ATOM    500  H   GLU A  32      -5.791  20.173  -0.876  1.00 96.07           H  
ATOM    501  CA  GLU A  32      -5.371  21.364   0.844  1.00 96.07           C  
ATOM    502  HA  GLU A  32      -5.395  20.861   1.811  1.00 96.07           H  
ATOM    503  C   GLU A  32      -5.889  22.784   1.141  1.00 96.07           C  
ATOM    504  CB  GLU A  32      -3.890  21.315   0.377  1.00 96.07           C  
ATOM    505  HB2 GLU A  32      -3.616  20.263   0.300  1.00 96.07           H  
ATOM    506  HB3 GLU A  32      -3.269  21.750   1.160  1.00 96.07           H  
ATOM    507  O   GLU A  32      -5.865  23.212   2.291  1.00 96.07           O  
ATOM    508  CG  GLU A  32      -3.538  22.013  -0.959  1.00 96.07           C  
ATOM    509  HG2 GLU A  32      -3.639  23.089  -0.817  1.00 96.07           H  
ATOM    510  HG3 GLU A  32      -4.268  21.716  -1.712  1.00 96.07           H  
ATOM    511  CD  GLU A  32      -2.111  21.701  -1.508  1.00 96.07           C  
ATOM    512  OE1 GLU A  32      -1.624  22.426  -2.406  1.00 96.07           O  
ATOM    513  OE2 GLU A  32      -1.460  20.683  -1.136  1.00 96.07           O  
ATOM    514  N   ASP A  33      -6.486  23.462   0.157  1.00 95.11           N  
ATOM    515  H   ASP A  33      -6.400  23.097  -0.781  1.00 95.11           H  
ATOM    516  CA  ASP A  33      -7.028  24.820   0.319  1.00 95.11           C  
ATOM    517  HA  ASP A  33      -6.305  25.429   0.863  1.00 95.11           H  
ATOM    518  C   ASP A  33      -8.363  24.893   1.086  1.00 95.11           C  
ATOM    519  CB  ASP A  33      -7.240  25.438  -1.071  1.00 95.11           C  
ATOM    520  HB2 ASP A  33      -7.774  26.381  -0.957  1.00 95.11           H  
ATOM    521  HB3 ASP A  33      -7.870  24.773  -1.661  1.00 95.11           H  
ATOM    522  O   ASP A  33      -8.716  25.939   1.634  1.00 95.11           O  
ATOM    523  CG  ASP A  33      -5.948  25.735  -1.835  1.00 95.11           C  
ATOM    524  OD1 ASP A  33      -4.934  26.059  -1.182  1.00 95.11           O  
ATOM    525  OD2 ASP A  33      -6.025  25.706  -3.084  1.00 95.11           O  
ATOM    526  N   ASN A  34      -9.155  23.817   1.091  1.00 96.22           N  
ATOM    527  H   ASN A  34      -8.764  22.951   0.748  1.00 96.22           H  
ATOM    528  CA  ASN A  34     -10.488  23.802   1.700  1.00 96.22           C  
ATOM    529  HA  ASN A  34     -10.435  24.358   2.636  1.00 96.22           H  
ATOM    530  C   ASN A  34     -10.921  22.369   2.039  1.00 96.22           C  
ATOM    531  CB  ASN A  34     -11.496  24.514   0.773  1.00 96.22           C  
ATOM    532  HB2 ASN A  34     -11.088  25.474   0.459  1.00 96.22           H  
ATOM    533  HB3 ASN A  34     -11.667  23.907  -0.116  1.00 96.22           H  
ATOM    534  O   ASN A  34     -11.743  21.763   1.346  1.00 96.22           O  
ATOM    535  CG  ASN A  34     -12.810  24.791   1.482  1.00 96.22           C  
ATOM    536  ND2 ASN A  34     -13.922  24.753   0.781  1.00 96.22           N  
ATOM    537 HD21 ASN A  34     -13.884  24.530  -0.204  1.00 96.22           H  
ATOM    538 HD22 ASN A  34     -14.780  24.954   1.274  1.00 96.22           H  
ATOM    539  OD1 ASN A  34     -12.861  25.069   2.666  1.00 96.22           O  
ATOM    540  N   ALA A  35     -10.343  21.821   3.102  1.00 97.54           N  
ATOM    541  H   ALA A  35      -9.665  22.371   3.611  1.00 97.54           H  
ATOM    542  CA  ALA A  35     -10.530  20.438   3.512  1.00 97.54           C  
ATOM    543  HA  ALA A  35     -10.859  19.853   2.654  1.00 97.54           H  
ATOM    544  C   ALA A  35     -11.555  20.304   4.633  1.00 97.54           C  
ATOM    545  CB  ALA A  35      -9.186  19.885   3.986  1.00 97.54           C  
ATOM    546  HB1 ALA A  35      -8.402  20.152   3.277  1.00 97.54           H  
ATOM    547  HB2 ALA A  35      -9.237  18.801   4.085  1.00 97.54           H  
ATOM    548  HB3 ALA A  35      -8.924  20.323   4.950  1.00 97.54           H  
ATOM    549  O   ALA A  35     -11.624  21.151   5.520  1.00 97.54           O  
ATOM    550  N   CYS A  36     -12.255  19.173   4.661  1.00 97.28           N  
ATOM    551  H   CYS A  36     -12.246  18.603   3.827  1.00 97.28           H  
ATOM    552  CA  CYS A  36     -13.005  18.688   5.821  1.00 97.28           C  
ATOM    553  HA  CYS A  36     -13.245  19.537   6.461  1.00 97.28           H  
ATOM    554  C   CYS A  36     -12.233  17.715   6.711  1.00 97.28           C  
ATOM    555  CB  CYS A  36     -14.307  18.054   5.341  1.00 97.28           C  
ATOM    556  HB2 CYS A  36     -14.725  17.445   6.143  1.00 97.28           H  
ATOM    557  HB3 CYS A  36     -14.123  17.405   4.485  1.00 97.28           H  
ATOM    558  O   CYS A  36     -12.692  17.397   7.803  1.00 97.28           O  
ATOM    559  SG  CYS A  36     -15.510  19.312   4.913  1.00 97.28           S  
ATOM    560  N   CYS A  37     -11.059  17.269   6.281  1.00 96.45           N  
ATOM    561  H   CYS A  37     -10.702  17.626   5.406  1.00 96.45           H  
ATOM    562  CA  CYS A  37     -10.178  16.416   7.063  1.00 96.45           C  
ATOM    563  HA  CYS A  37     -10.746  15.933   7.858  1.00 96.45           H  
ATOM    564  C   CYS A  37      -9.075  17.258   7.708  1.00 96.45           C  
ATOM    565  CB  CYS A  37      -9.641  15.317   6.144  1.00 96.45           C  
ATOM    566  HB2 CYS A  37      -9.113  14.569   6.736  1.00 96.45           H  
ATOM    567  HB3 CYS A  37     -10.490  14.812   5.682  1.00 96.45           H  
ATOM    568  O   CYS A  37      -8.925  18.432   7.387  1.00 96.45           O  
ATOM    569  SG  CYS A  37      -8.526  15.887   4.838  1.00 96.45           S  
ATOM    570  N   THR A  38      -8.305  16.658   8.611  1.00 94.57           N  
ATOM    571  H   THR A  38      -8.477  15.684   8.816  1.00 94.57           H  
ATOM    572  CA  THR A  38      -7.067  17.250   9.140  1.00 94.57           C  
ATOM    573  HA  THR A  38      -7.018  18.310   8.888  1.00 94.57           H  
ATOM    574  C   THR A  38      -5.854  16.566   8.525  1.00 94.57           C  
ATOM    575  CB  THR A  38      -6.988  17.130  10.668  1.00 94.57           C  
ATOM    576  HB  THR A  38      -6.077  17.625  11.004  1.00 94.57           H  
ATOM    577  O   THR A  38      -5.966  15.465   7.968  1.00 94.57           O  
ATOM    578  CG2 THR A  38      -8.169  17.787  11.380  1.00 94.57           C  
ATOM    579 HG21 THR A  38      -8.031  17.709  12.459  1.00 94.57           H  
ATOM    580 HG22 THR A  38      -9.109  17.313  11.099  1.00 94.57           H  
ATOM    581 HG23 THR A  38      -8.201  18.842  11.110  1.00 94.57           H  
ATOM    582  OG1 THR A  38      -6.918  15.768  11.055  1.00 94.57           O  
ATOM    583  HG1 THR A  38      -7.811  15.417  11.067  1.00 94.57           H  
ATOM    584  N   ARG A  39      -4.660  17.132   8.727  1.00 91.25           N  
ATOM    585  H   ARG A  39      -4.639  18.097   9.022  1.00 91.25           H  
ATOM    586  CA  ARG A  39      -3.399  16.432   8.431  1.00 91.25           C  
ATOM    587  HA  ARG A  39      -3.317  16.331   7.349  1.00 91.25           H  
ATOM    588  C   ARG A  39      -3.335  15.015   9.030  1.00 91.25           C  
ATOM    589  CB  ARG A  39      -2.233  17.299   8.913  1.00 91.25           C  
ATOM    590  HB2 ARG A  39      -2.304  17.440   9.992  1.00 91.25           H  
ATOM    591  HB3 ARG A  39      -2.294  18.275   8.431  1.00 91.25           H  
ATOM    592  O   ARG A  39      -2.924  14.089   8.329  1.00 91.25           O  
ATOM    593  CG  ARG A  39      -0.885  16.657   8.567  1.00 91.25           C  
ATOM    594  HG2 ARG A  39      -0.801  15.676   9.034  1.00 91.25           H  
ATOM    595  HG3 ARG A  39      -0.798  16.551   7.485  1.00 91.25           H  
ATOM    596  CD  ARG A  39       0.246  17.532   9.088  1.00 91.25           C  
ATOM    597  HD2 ARG A  39       0.124  17.683  10.160  1.00 91.25           H  
ATOM    598  HD3 ARG A  39       0.190  18.496   8.583  1.00 91.25           H  
ATOM    599  NE  ARG A  39       1.549  16.906   8.821  1.00 91.25           N  
ATOM    600  HE  ARG A  39       1.541  16.032   8.315  1.00 91.25           H  
ATOM    601  NH1 ARG A  39       2.784  18.748   9.393  1.00 91.25           N  
ATOM    602 HH11 ARG A  39       3.423  19.342   8.884  1.00 91.25           H  
ATOM    603 HH12 ARG A  39       1.943  19.197   9.727  1.00 91.25           H  
ATOM    604  NH2 ARG A  39       3.736  17.121   8.242  1.00 91.25           N  
ATOM    605 HH21 ARG A  39       3.644  16.305   7.654  1.00 91.25           H  
ATOM    606 HH22 ARG A  39       4.274  17.893   7.876  1.00 91.25           H  
ATOM    607  CZ  ARG A  39       2.683  17.572   8.850  1.00 91.25           C  
ATOM    608  N   SER A  40      -3.771  14.816  10.279  1.00 87.86           N  
ATOM    609  H   SER A  40      -4.169  15.603  10.771  1.00 87.86           H  
ATOM    610  CA  SER A  40      -3.760  13.491  10.932  1.00 87.86           C  
ATOM    611  HA  SER A  40      -2.746  13.092  10.899  1.00 87.86           H  
ATOM    612  C   SER A  40      -4.680  12.501  10.218  1.00 87.86           C  
ATOM    613  CB  SER A  40      -4.178  13.604  12.402  1.00 87.86           C  
ATOM    614  HB2 SER A  40      -3.596  14.395  12.876  1.00 87.86           H  
ATOM    615  HB3 SER A  40      -5.236  13.854  12.478  1.00 87.86           H  
ATOM    616  O   SER A  40      -4.263  11.395   9.878  1.00 87.86           O  
ATOM    617  OG  SER A  40      -3.916  12.391  13.081  1.00 87.86           O  
ATOM    618  HG  SER A  40      -4.613  11.749  12.930  1.00 87.86           H  
ATOM    619  N   THR A  41      -5.908  12.925   9.908  1.00 91.46           N  
ATOM    620  H   THR A  41      -6.206  13.837  10.224  1.00 91.46           H  
ATOM    621  CA  THR A  41      -6.871  12.122   9.140  1.00 91.46           C  
ATOM    622  HA  THR A  41      -7.072  11.196   9.678  1.00 91.46           H  
ATOM    623  C   THR A  41      -6.308  11.761   7.760  1.00 91.46           C  
ATOM    624  CB  THR A  41      -8.195  12.887   8.965  1.00 91.46           C  
ATOM    625  HB  THR A  41      -8.027  13.723   8.286  1.00 91.46           H  
ATOM    626  O   THR A  41      -6.428  10.619   7.317  1.00 91.46           O  
ATOM    627  CG2 THR A  41      -9.310  12.011   8.407  1.00 91.46           C  
ATOM    628 HG21 THR A  41      -9.036  11.616   7.429  1.00 91.46           H  
ATOM    629 HG22 THR A  41     -10.224  12.594   8.299  1.00 91.46           H  
ATOM    630 HG23 THR A  41      -9.498  11.182   9.090  1.00 91.46           H  
ATOM    631  OG1 THR A  41      -8.669  13.413  10.189  1.00 91.46           O  
ATOM    632  HG1 THR A  41      -9.624  13.486  10.127  1.00 91.46           H  
ATOM    633  N   SER A  42      -5.630  12.707   7.098  1.00 93.12           N  
ATOM    634  H   SER A  42      -5.597  13.639   7.485  1.00 93.12           H  
ATOM    635  CA  SER A  42      -4.998  12.466   5.797  1.00 93.12           C  
ATOM    636  HA  SER A  42      -5.761  12.074   5.126  1.00 93.12           H  
ATOM    637  C   SER A  42      -3.885  11.420   5.872  1.00 93.12           C  
ATOM    638  CB  SER A  42      -4.489  13.780   5.196  1.00 93.12           C  
ATOM    639  HB2 SER A  42      -5.212  14.566   5.416  1.00 93.12           H  
ATOM    640  HB3 SER A  42      -4.426  13.663   4.114  1.00 93.12           H  
ATOM    641  O   SER A  42      -3.756  10.597   4.973  1.00 93.12           O  
ATOM    642  OG  SER A  42      -3.206  14.159   5.659  1.00 93.12           O  
ATOM    643  HG  SER A  42      -3.195  14.160   6.619  1.00 93.12           H  
ATOM    644  N   TRP A  43      -3.119  11.382   6.965  1.00 90.05           N  
ATOM    645  H   TRP A  43      -3.272  12.071   7.688  1.00 90.05           H  
ATOM    646  CA  TRP A  43      -2.106  10.355   7.189  1.00 90.05           C  
ATOM    647  HA  TRP A  43      -1.479  10.273   6.302  1.00 90.05           H  
ATOM    648  C   TRP A  43      -2.738   8.973   7.423  1.00 90.05           C  
ATOM    649  CB  TRP A  43      -1.219  10.778   8.364  1.00 90.05           C  
ATOM    650  HB2 TRP A  43      -1.834  10.966   9.245  1.00 90.05           H  
ATOM    651  HB3 TRP A  43      -0.705  11.704   8.108  1.00 90.05           H  
ATOM    652  O   TRP A  43      -2.340   7.992   6.789  1.00 90.05           O  
ATOM    653  CG  TRP A  43      -0.207   9.743   8.704  1.00 90.05           C  
ATOM    654  CD1 TRP A  43      -0.337   8.807   9.671  1.00 90.05           C  
ATOM    655  HD1 TRP A  43      -1.173   8.740  10.351  1.00 90.05           H  
ATOM    656  CD2 TRP A  43       1.019   9.432   7.988  1.00 90.05           C  
ATOM    657  CE2 TRP A  43       1.539   8.224   8.529  1.00 90.05           C  
ATOM    658  CE3 TRP A  43       1.707  10.006   6.896  1.00 90.05           C  
ATOM    659  HE3 TRP A  43       1.330  10.917   6.455  1.00 90.05           H  
ATOM    660  NE1 TRP A  43       0.710   7.914   9.584  1.00 90.05           N  
ATOM    661  HE1 TRP A  43       0.798   7.106  10.183  1.00 90.05           H  
ATOM    662  CH2 TRP A  43       3.342   8.202   6.922  1.00 90.05           C  
ATOM    663  HH2 TRP A  43       4.234   7.737   6.530  1.00 90.05           H  
ATOM    664  CZ2 TRP A  43       2.635   7.582   7.958  1.00 90.05           C  
ATOM    665  HZ2 TRP A  43       2.905   6.590   8.290  1.00 90.05           H  
ATOM    666  CZ3 TRP A  43       2.883   9.418   6.395  1.00 90.05           C  
ATOM    667  HZ3 TRP A  43       3.428   9.895   5.594  1.00 90.05           H  
ATOM    668  N   GLU A  44      -3.765   8.894   8.276  1.00 88.51           N  
ATOM    669  H   GLU A  44      -4.047   9.733   8.762  1.00 88.51           H  
ATOM    670  CA  GLU A  44      -4.492   7.649   8.565  1.00 88.51           C  
ATOM    671  HA  GLU A  44      -3.804   6.924   8.999  1.00 88.51           H  
ATOM    672  C   GLU A  44      -5.097   7.005   7.311  1.00 88.51           C  
ATOM    673  CB  GLU A  44      -5.624   7.905   9.566  1.00 88.51           C  
ATOM    674  HB2 GLU A  44      -6.211   8.765   9.245  1.00 88.51           H  
ATOM    675  HB3 GLU A  44      -6.273   7.029   9.568  1.00 88.51           H  
ATOM    676  O   GLU A  44      -5.090   5.779   7.188  1.00 88.51           O  
ATOM    677  CG  GLU A  44      -5.123   8.126  10.997  1.00 88.51           C  
ATOM    678  HG2 GLU A  44      -4.555   7.247  11.306  1.00 88.51           H  
ATOM    679  HG3 GLU A  44      -4.451   8.984  11.017  1.00 88.51           H  
ATOM    680  CD  GLU A  44      -6.278   8.350  11.987  1.00 88.51           C  
ATOM    681  OE1 GLU A  44      -5.980   8.800  13.112  1.00 88.51           O  
ATOM    682  OE2 GLU A  44      -7.450   8.033  11.646  1.00 88.51           O  
ATOM    683  N   ALA A  45      -5.555   7.816   6.352  1.00 91.88           N  
ATOM    684  H   ALA A  45      -5.583   8.807   6.545  1.00 91.88           H  
ATOM    685  CA  ALA A  45      -6.088   7.349   5.072  1.00 91.88           C  
ATOM    686  HA  ALA A  45      -6.954   6.717   5.267  1.00 91.88           H  
ATOM    687  C   ALA A  45      -5.094   6.505   4.250  1.00 91.88           C  
ATOM    688  CB  ALA A  45      -6.542   8.578   4.274  1.00 91.88           C  
ATOM    689  HB1 ALA A  45      -5.693   9.228   4.062  1.00 91.88           H  
ATOM    690  HB2 ALA A  45      -6.971   8.261   3.323  1.00 91.88           H  
ATOM    691  HB3 ALA A  45      -7.286   9.137   4.840  1.00 91.88           H  
ATOM    692  O   ALA A  45      -5.511   5.739   3.382  1.00 91.88           O  
ATOM    693  N   HIS A  46      -3.789   6.626   4.518  1.00 91.88           N  
ATOM    694  H   HIS A  46      -3.515   7.245   5.268  1.00 91.88           H  
ATOM    695  CA  HIS A  46      -2.727   5.953   3.766  1.00 91.88           C  
ATOM    696  HA  HIS A  46      -3.134   5.624   2.810  1.00 91.88           H  
ATOM    697  C   HIS A  46      -2.178   4.698   4.458  1.00 91.88           C  
ATOM    698  CB  HIS A  46      -1.610   6.956   3.467  1.00 91.88           C  
ATOM    699  HB2 HIS A  46      -0.798   6.437   2.959  1.00 91.88           H  
ATOM    700  HB3 HIS A  46      -1.224   7.374   4.397  1.00 91.88           H  
ATOM    701  O   HIS A  46      -1.323   4.004   3.881  1.00 91.88           O  
ATOM    702  CG  HIS A  46      -2.053   8.071   2.565  1.00 91.88           C  
ATOM    703  CD2 HIS A  46      -1.648   8.301   1.280  1.00 91.88           C  
ATOM    704  HD2 HIS A  46      -0.958   7.709   0.696  1.00 91.88           H  
ATOM    705  ND1 HIS A  46      -2.926   9.080   2.891  1.00 91.88           N  
ATOM    706  HD1 HIS A  46      -3.321   9.284   3.798  1.00 91.88           H  
ATOM    707  CE1 HIS A  46      -3.051   9.897   1.842  1.00 91.88           C  
ATOM    708  HE1 HIS A  46      -3.642  10.801   1.820  1.00 91.88           H  
ATOM    709  NE2 HIS A  46      -2.290   9.457   0.841  1.00 91.88           N  
ATOM    710  N   LEU A  47      -2.646   4.401   5.672  1.00 87.60           N  
ATOM    711  H   LEU A  47      -3.381   4.981   6.052  1.00 87.60           H  
ATOM    712  CA  LEU A  47      -2.301   3.186   6.404  1.00 87.60           C  
ATOM    713  HA  LEU A  47      -1.225   3.029   6.328  1.00 87.60           H  
ATOM    714  C   LEU A  47      -2.970   1.955   5.771  1.00 87.60           C  
ATOM    715  CB  LEU A  47      -2.657   3.356   7.895  1.00 87.60           C  
ATOM    716  HB2 LEU A  47      -3.733   3.503   7.980  1.00 87.60           H  
ATOM    717  HB3 LEU A  47      -2.409   2.434   8.421  1.00 87.60           H  
ATOM    718  O   LEU A  47      -3.917   2.060   4.996  1.00 87.60           O  
ATOM    719  CG  LEU A  47      -1.938   4.528   8.595  1.00 87.60           C  
ATOM    720  HG  LEU A  47      -2.234   5.468   8.128  1.00 87.60           H  
ATOM    721  CD1 LEU A  47      -2.347   4.576  10.068  1.00 87.60           C  
ATOM    722 HD11 LEU A  47      -3.431   4.663  10.141  1.00 87.60           H  
ATOM    723 HD12 LEU A  47      -1.900   5.446  10.549  1.00 87.60           H  
ATOM    724 HD13 LEU A  47      -2.029   3.669  10.581  1.00 87.60           H  
ATOM    725  CD2 LEU A  47      -0.411   4.411   8.525  1.00 87.60           C  
ATOM    726 HD21 LEU A  47      -0.089   3.440   8.900  1.00 87.60           H  
ATOM    727 HD22 LEU A  47       0.042   5.200   9.125  1.00 87.60           H  
ATOM    728 HD23 LEU A  47      -0.076   4.542   7.496  1.00 87.60           H  
ATOM    729  N   GLU A  48      -2.434   0.770   6.058  1.00 79.16           N  
ATOM    730  H   GLU A  48      -1.651   0.726   6.694  1.00 79.16           H  
ATOM    731  CA  GLU A  48      -2.977  -0.505   5.551  1.00 79.16           C  
ATOM    732  HA  GLU A  48      -3.137  -0.445   4.475  1.00 79.16           H  
ATOM    733  C   GLU A  48      -4.329  -0.852   6.185  1.00 79.16           C  
ATOM    734  CB  GLU A  48      -1.972  -1.623   5.849  1.00 79.16           C  
ATOM    735  HB2 GLU A  48      -1.710  -1.576   6.906  1.00 79.16           H  
ATOM    736  HB3 GLU A  48      -2.436  -2.587   5.641  1.00 79.16           H  
ATOM    737  O   GLU A  48      -5.202  -1.436   5.540  1.00 79.16           O  
ATOM    738  CG  GLU A  48      -0.720  -1.482   4.973  1.00 79.16           C  
ATOM    739  HG2 GLU A  48      -0.980  -1.755   3.950  1.00 79.16           H  
ATOM    740  HG3 GLU A  48      -0.405  -0.438   4.957  1.00 79.16           H  
ATOM    741  CD  GLU A  48       0.480  -2.311   5.448  1.00 79.16           C  
ATOM    742  OE1 GLU A  48       1.456  -2.315   4.670  1.00 79.16           O  
ATOM    743  OE2 GLU A  48       0.504  -2.758   6.618  1.00 79.16           O  
ATOM    744  N   GLU A  49      -4.505  -0.436   7.437  1.00 77.31           N  
ATOM    745  H   GLU A  49      -3.730   0.016   7.900  1.00 77.31           H  
ATOM    746  CA  GLU A  49      -5.754  -0.520   8.180  1.00 77.31           C  
ATOM    747  HA  GLU A  49      -6.526  -0.986   7.567  1.00 77.31           H  
ATOM    748  C   GLU A  49      -6.203   0.898   8.520  1.00 77.31           C  
ATOM    749  CB  GLU A  49      -5.594  -1.406   9.415  1.00 77.31           C  
ATOM    750  HB2 GLU A  49      -6.562  -1.450   9.915  1.00 77.31           H  
ATOM    751  HB3 GLU A  49      -4.850  -0.992  10.095  1.00 77.31           H  
ATOM    752  O   GLU A  49      -5.927   1.395   9.616  1.00 77.31           O  
ATOM    753  CG  GLU A  49      -5.170  -2.814   8.983  1.00 77.31           C  
ATOM    754  HG2 GLU A  49      -4.108  -2.812   8.736  1.00 77.31           H  
ATOM    755  HG3 GLU A  49      -5.724  -3.077   8.081  1.00 77.31           H  
ATOM    756  CD  GLU A  49      -5.443  -3.883  10.036  1.00 77.31           C  
ATOM    757  OE1 GLU A  49      -5.448  -5.061   9.609  1.00 77.31           O  
ATOM    758  OE2 GLU A  49      -5.725  -3.523  11.199  1.00 77.31           O  
ATOM    759  N   PRO A  50      -6.838   1.597   7.563  1.00 71.12           N  
ATOM    760  CA  PRO A  50      -7.343   2.928   7.829  1.00 71.12           C  
ATOM    761  HA  PRO A  50      -6.538   3.587   8.155  1.00 71.12           H  
ATOM    762  C   PRO A  50      -8.395   2.804   8.923  1.00 71.12           C  
ATOM    763  CB  PRO A  50      -7.911   3.429   6.498  1.00 71.12           C  
ATOM    764  HB2 PRO A  50      -7.124   3.934   5.937  1.00 71.12           H  
ATOM    765  HB3 PRO A  50      -8.763   4.094   6.635  1.00 71.12           H  
ATOM    766  O   PRO A  50      -9.455   2.221   8.709  1.00 71.12           O  
ATOM    767  CG  PRO A  50      -8.303   2.143   5.771  1.00 71.12           C  
ATOM    768  HG2 PRO A  50      -8.291   2.269   4.688  1.00 71.12           H  
ATOM    769  HG3 PRO A  50      -9.290   1.818   6.099  1.00 71.12           H  
ATOM    770  CD  PRO A  50      -7.250   1.142   6.240  1.00 71.12           C  
ATOM    771  HD2 PRO A  50      -7.687   0.144   6.264  1.00 71.12           H  
ATOM    772  HD3 PRO A  50      -6.394   1.165   5.566  1.00 71.12           H  
ATOM    773  N   LEU A  51      -8.123   3.383  10.094  1.00 64.86           N  
ATOM    774  H   LEU A  51      -7.187   3.735  10.233  1.00 64.86           H  
ATOM    775  CA  LEU A  51      -9.049   3.374  11.229  1.00 64.86           C  
ATOM    776  HA  LEU A  51      -9.202   2.346  11.557  1.00 64.86           H  
ATOM    777  C   LEU A  51     -10.430   3.928  10.838  1.00 64.86           C  
ATOM    778  CB  LEU A  51      -8.423   4.203  12.369  1.00 64.86           C  
ATOM    779  HB2 LEU A  51      -9.170   4.367  13.146  1.00 64.86           H  
ATOM    780  HB3 LEU A  51      -8.120   5.169  11.964  1.00 64.86           H  
ATOM    781  O   LEU A  51     -11.410   3.665  11.530  1.00 64.86           O  
ATOM    782  CG  LEU A  51      -7.189   3.592  13.050  1.00 64.86           C  
ATOM    783  HG  LEU A  51      -6.435   3.353  12.300  1.00 64.86           H  
ATOM    784  CD1 LEU A  51      -6.607   4.618  14.023  1.00 64.86           C  
ATOM    785 HD11 LEU A  51      -5.713   4.212  14.495  1.00 64.86           H  
ATOM    786 HD12 LEU A  51      -7.334   4.871  14.795  1.00 64.86           H  
ATOM    787 HD13 LEU A  51      -6.329   5.527  13.490  1.00 64.86           H  
ATOM    788  CD2 LEU A  51      -7.546   2.328  13.833  1.00 64.86           C  
ATOM    789 HD21 LEU A  51      -6.662   1.966  14.358  1.00 64.86           H  
ATOM    790 HD22 LEU A  51      -8.331   2.535  14.559  1.00 64.86           H  
ATOM    791 HD23 LEU A  51      -7.871   1.542  13.150  1.00 64.86           H  
ATOM    792  N   LEU A  52     -10.480   4.726   9.766  1.00 63.74           N  
ATOM    793  H   LEU A  52      -9.601   4.882   9.293  1.00 63.74           H  
ATOM    794  CA  LEU A  52     -11.652   5.383   9.182  1.00 63.74           C  
ATOM    795  HA  LEU A  52     -12.100   6.076   9.894  1.00 63.74           H  
ATOM    796  C   LEU A  52     -12.719   4.359   8.800  1.00 63.74           C  
ATOM    797  CB  LEU A  52     -11.171   6.153   7.931  1.00 63.74           C  
ATOM    798  HB2 LEU A  52     -12.026   6.601   7.425  1.00 63.74           H  
ATOM    799  HB3 LEU A  52     -10.721   5.438   7.243  1.00 63.74           H  
ATOM    800  O   LEU A  52     -13.913   4.632   8.890  1.00 63.74           O  
ATOM    801  CG  LEU A  52     -10.134   7.251   8.243  1.00 63.74           C  
ATOM    802  HG  LEU A  52      -9.437   6.898   9.003  1.00 63.74           H  
ATOM    803  CD1 LEU A  52      -9.286   7.627   7.042  1.00 63.74           C  
ATOM    804 HD11 LEU A  52      -8.755   6.746   6.679  1.00 63.74           H  
ATOM    805 HD12 LEU A  52      -9.928   8.030   6.259  1.00 63.74           H  
ATOM    806 HD13 LEU A  52      -8.559   8.387   7.329  1.00 63.74           H  
ATOM    807  CD2 LEU A  52     -10.807   8.511   8.741  1.00 63.74           C  
ATOM    808 HD21 LEU A  52     -11.739   8.243   9.239  1.00 63.74           H  
ATOM    809 HD22 LEU A  52     -11.076   9.161   7.908  1.00 63.74           H  
ATOM    810 HD23 LEU A  52     -10.110   9.056   9.377  1.00 63.74           H  
ATOM    811  N   PHE A  53     -12.275   3.158   8.430  1.00 72.17           N  
ATOM    812  H   PHE A  53     -11.285   2.966   8.484  1.00 72.17           H  
ATOM    813  CA  PHE A  53     -13.136   2.086   7.988  1.00 72.17           C  
ATOM    814  HA  PHE A  53     -14.168   2.341   8.229  1.00 72.17           H  
ATOM    815  C   PHE A  53     -12.813   0.772   8.693  1.00 72.17           C  
ATOM    816  CB  PHE A  53     -13.038   1.953   6.470  1.00 72.17           C  
ATOM    817  HB2 PHE A  53     -12.009   1.721   6.194  1.00 72.17           H  
ATOM    818  HB3 PHE A  53     -13.671   1.114   6.180  1.00 72.17           H  
ATOM    819  O   PHE A  53     -11.671   0.397   8.960  1.00 72.17           O  
ATOM    820  CG  PHE A  53     -13.508   3.176   5.705  1.00 72.17           C  
ATOM    821  CD1 PHE A  53     -14.881   3.350   5.452  1.00 72.17           C  
ATOM    822  HD1 PHE A  53     -15.591   2.618   5.806  1.00 72.17           H  
ATOM    823  CD2 PHE A  53     -12.595   4.163   5.290  1.00 72.17           C  
ATOM    824  HD2 PHE A  53     -11.541   4.050   5.497  1.00 72.17           H  
ATOM    825  CE1 PHE A  53     -15.343   4.493   4.777  1.00 72.17           C  
ATOM    826  HE1 PHE A  53     -16.398   4.636   4.598  1.00 72.17           H  
ATOM    827  CE2 PHE A  53     -13.067   5.327   4.657  1.00 72.17           C  
ATOM    828  HE2 PHE A  53     -12.392   6.130   4.403  1.00 72.17           H  
ATOM    829  CZ  PHE A  53     -14.434   5.486   4.384  1.00 72.17           C  
ATOM    830  HZ  PHE A  53     -14.789   6.390   3.911  1.00 72.17           H  
ATOM    831  N   ASN A  54     -13.854  -0.015   8.926  1.00 70.45           N  
ATOM    832  H   ASN A  54     -14.776   0.326   8.698  1.00 70.45           H  
ATOM    833  CA  ASN A  54     -13.729  -1.319   9.561  1.00 70.45           C  
ATOM    834  HA  ASN A  54     -12.910  -1.252  10.277  1.00 70.45           H  
ATOM    835  C   ASN A  54     -13.295  -2.429   8.584  1.00 70.45           C  
ATOM    836  CB  ASN A  54     -14.993  -1.601  10.388  1.00 70.45           C  
ATOM    837  HB2 ASN A  54     -15.049  -2.659  10.645  1.00 70.45           H  
ATOM    838  HB3 ASN A  54     -15.882  -1.358   9.806  1.00 70.45           H  
ATOM    839  O   ASN A  54     -13.704  -3.571   8.746  1.00 70.45           O  
ATOM    840  CG  ASN A  54     -15.007  -0.829  11.698  1.00 70.45           C  
ATOM    841  ND2 ASN A  54     -16.143  -0.747  12.345  1.00 70.45           N  
ATOM    842 HD21 ASN A  54     -16.116  -0.243  13.219  1.00 70.45           H  
ATOM    843 HD22 ASN A  54     -16.982  -1.175  11.979  1.00 70.45           H  
ATOM    844  OD1 ASN A  54     -14.007  -0.318  12.172  1.00 70.45           O  
ATOM    845  N   PHE A  55     -12.409  -2.128   7.626  1.00 79.74           N  
ATOM    846  H   PHE A  55     -12.075  -1.177   7.566  1.00 79.74           H  
ATOM    847  CA  PHE A  55     -11.737  -3.123   6.777  1.00 79.74           C  
ATOM    848  HA  PHE A  55     -12.036  -4.125   7.085  1.00 79.74           H  
ATOM    849  C   PHE A  55     -10.211  -3.039   6.890  1.00 79.74           C  
ATOM    850  CB  PHE A  55     -12.203  -3.037   5.328  1.00 79.74           C  
ATOM    851  HB2 PHE A  55     -11.738  -3.843   4.761  1.00 79.74           H  
ATOM    852  HB3 PHE A  55     -13.275  -3.239   5.316  1.00 79.74           H  
ATOM    853  O   PHE A  55      -9.672  -2.063   7.408  1.00 79.74           O  
ATOM    854  CG  PHE A  55     -11.934  -1.738   4.609  1.00 79.74           C  
ATOM    855  CD1 PHE A  55     -12.955  -0.783   4.464  1.00 79.74           C  
ATOM    856  HD1 PHE A  55     -13.928  -0.964   4.896  1.00 79.74           H  
ATOM    857  CD2 PHE A  55     -10.677  -1.516   4.019  1.00 79.74           C  
ATOM    858  HD2 PHE A  55      -9.895  -2.257   4.103  1.00 79.74           H  
ATOM    859  CE1 PHE A  55     -12.715   0.398   3.739  1.00 79.74           C  
ATOM    860  HE1 PHE A  55     -13.494   1.139   3.634  1.00 79.74           H  
ATOM    861  CE2 PHE A  55     -10.437  -0.333   3.302  1.00 79.74           C  
ATOM    862  HE2 PHE A  55      -9.467  -0.156   2.862  1.00 79.74           H  
ATOM    863  CZ  PHE A  55     -11.452   0.629   3.169  1.00 79.74           C  
ATOM    864  HZ  PHE A  55     -11.262   1.548   2.635  1.00 79.74           H  
ATOM    865  N   SER A  56      -9.535  -4.087   6.431  1.00 82.35           N  
ATOM    866  H   SER A  56     -10.059  -4.857   6.041  1.00 82.35           H  
ATOM    867  CA  SER A  56      -8.092  -4.109   6.188  1.00 82.35           C  
ATOM    868  HA  SER A  56      -7.623  -3.203   6.572  1.00 82.35           H  
ATOM    869  C   SER A  56      -7.873  -4.181   4.683  1.00 82.35           C  
ATOM    870  CB  SER A  56      -7.462  -5.315   6.894  1.00 82.35           C  
ATOM    871  HB2 SER A  56      -7.921  -6.237   6.538  1.00 82.35           H  
ATOM    872  HB3 SER A  56      -7.629  -5.231   7.968  1.00 82.35           H  
ATOM    873  O   SER A  56      -8.549  -4.958   4.007  1.00 82.35           O  
ATOM    874  OG  SER A  56      -6.075  -5.357   6.645  1.00 82.35           O  
ATOM    875  HG  SER A  56      -5.656  -5.429   7.506  1.00 82.35           H  
ATOM    876  N   MET A  57      -6.940  -3.404   4.129  1.00 86.72           N  
ATOM    877  H   MET A  57      -6.391  -2.796   4.720  1.00 86.72           H  
ATOM    878  CA  MET A  57      -6.573  -3.527   2.711  1.00 86.72           C  
ATOM    879  HA  MET A  57      -7.483  -3.658   2.127  1.00 86.72           H  
ATOM    880  C   MET A  57      -5.706  -4.766   2.430  1.00 86.72           C  
ATOM    881  CB  MET A  57      -5.883  -2.250   2.207  1.00 86.72           C  
ATOM    882  HB2 MET A  57      -4.985  -2.061   2.796  1.00 86.72           H  
ATOM    883  HB3 MET A  57      -5.581  -2.401   1.170  1.00 86.72           H  
ATOM    884  O   MET A  57      -5.261  -4.938   1.300  1.00 86.72           O  
ATOM    885  CG  MET A  57      -6.787  -1.017   2.251  1.00 86.72           C  
ATOM    886  HG2 MET A  57      -7.755  -1.269   1.816  1.00 86.72           H  
ATOM    887  HG3 MET A  57      -6.932  -0.729   3.292  1.00 86.72           H  
ATOM    888  SD  MET A  57      -6.098   0.389   1.335  1.00 86.72           S  
ATOM    889  CE  MET A  57      -7.072   1.738   2.043  1.00 86.72           C  
ATOM    890  HE1 MET A  57      -8.136   1.528   1.933  1.00 86.72           H  
ATOM    891  HE2 MET A  57      -6.818   1.845   3.098  1.00 86.72           H  
ATOM    892  HE3 MET A  57      -6.831   2.669   1.530  1.00 86.72           H  
ATOM    893  N   MET A  58      -5.451  -5.614   3.436  1.00 86.07           N  
ATOM    894  H   MET A  58      -5.785  -5.377   4.360  1.00 86.07           H  
ATOM    895  CA  MET A  58      -4.577  -6.788   3.331  1.00 86.07           C  
ATOM    896  HA  MET A  58      -4.201  -6.846   2.310  1.00 86.07           H  
ATOM    897  C   MET A  58      -5.274  -8.135   3.586  1.00 86.07           C  
ATOM    898  CB  MET A  58      -3.352  -6.613   4.236  1.00 86.07           C  
ATOM    899  HB2 MET A  58      -3.675  -6.549   5.275  1.00 86.07           H  
ATOM    900  HB3 MET A  58      -2.706  -7.484   4.126  1.00 86.07           H  
ATOM    901  O   MET A  58      -4.606  -9.164   3.620  1.00 86.07           O  
ATOM    902  CG  MET A  58      -2.537  -5.371   3.867  1.00 86.07           C  
ATOM    903  HG2 MET A  58      -2.414  -5.344   2.784  1.00 86.07           H  
ATOM    904  HG3 MET A  58      -3.084  -4.479   4.172  1.00 86.07           H  
ATOM    905  SD  MET A  58      -0.892  -5.332   4.614  1.00 86.07           S  
ATOM    906  CE  MET A  58      -1.313  -5.376   6.380  1.00 86.07           C  
ATOM    907  HE1 MET A  58      -1.748  -6.342   6.636  1.00 86.07           H  
ATOM    908  HE2 MET A  58      -0.405  -5.228   6.965  1.00 86.07           H  
ATOM    909  HE3 MET A  58      -2.020  -4.582   6.619  1.00 86.07           H  
ATOM    910  N   HIS A  59      -6.606  -8.167   3.725  1.00 86.36           N  
ATOM    911  H   HIS A  59      -7.112  -7.293   3.682  1.00 86.36           H  
ATOM    912  CA  HIS A  59      -7.370  -9.395   4.031  1.00 86.36           C  
ATOM    913  HA  HIS A  59      -7.002  -9.808   4.970  1.00 86.36           H  
ATOM    914  C   HIS A  59      -7.240 -10.508   2.972  1.00 86.36           C  
ATOM    915  CB  HIS A  59      -8.854  -9.041   4.210  1.00 86.36           C  
ATOM    916  HB2 HIS A  59      -9.399  -9.937   4.506  1.00 86.36           H  
ATOM    917  HB3 HIS A  59      -8.954  -8.317   5.019  1.00 86.36           H  
ATOM    918  O   HIS A  59      -7.530 -11.665   3.254  1.00 86.36           O  
ATOM    919  CG  HIS A  59      -9.480  -8.477   2.960  1.00 86.36           C  
ATOM    920  CD2 HIS A  59     -10.025  -9.171   1.913  1.00 86.36           C  
ATOM    921  HD2 HIS A  59     -10.098 -10.247   1.852  1.00 86.36           H  
ATOM    922  ND1 HIS A  59      -9.527  -7.152   2.626  1.00 86.36           N  
ATOM    923  HD1 HIS A  59      -9.224  -6.376   3.198  1.00 86.36           H  
ATOM    924  CE1 HIS A  59     -10.074  -7.046   1.415  1.00 86.36           C  
ATOM    925  HE1 HIS A  59     -10.221  -6.096   0.923  1.00 86.36           H  
ATOM    926  NE2 HIS A  59     -10.413  -8.252   0.927  1.00 86.36           N  
ATOM    927  N   CYS A  60      -6.833 -10.154   1.751  1.00 89.76           N  
ATOM    928  H   CYS A  60      -6.618  -9.179   1.603  1.00 89.76           H  
ATOM    929  CA  CYS A  60      -6.527 -11.083   0.666  1.00 89.76           C  
ATOM    930  HA  CYS A  60      -6.411 -12.083   1.083  1.00 89.76           H  
ATOM    931  C   CYS A  60      -5.172 -10.749   0.036  1.00 89.76           C  
ATOM    932  CB  CYS A  60      -7.680 -11.106  -0.343  1.00 89.76           C  
ATOM    933  HB2 CYS A  60      -8.046 -10.090  -0.489  1.00 89.76           H  
ATOM    934  HB3 CYS A  60      -7.308 -11.471  -1.301  1.00 89.76           H  
ATOM    935  O   CYS A  60      -5.034 -10.662  -1.187  1.00 89.76           O  
ATOM    936  SG  CYS A  60      -9.036 -12.193   0.139  1.00 89.76           S  
ATOM    937  N   GLY A  61      -4.167 -10.544   0.888  1.00 89.85           N  
ATOM    938  H   GLY A  61      -4.358 -10.572   1.879  1.00 89.85           H  
ATOM    939  CA  GLY A  61      -2.833 -10.152   0.461  1.00 89.85           C  
ATOM    940  HA2 GLY A  61      -2.540 -10.755  -0.398  1.00 89.85           H  
ATOM    941  HA3 GLY A  61      -2.131 -10.341   1.274  1.00 89.85           H  
ATOM    942  C   GLY A  61      -2.734  -8.678   0.081  1.00 89.85           C  
ATOM    943  O   GLY A  61      -3.651  -7.887   0.295  1.00 89.85           O  
ATOM    944  N   LEU A  62      -1.590  -8.290  -0.477  1.00 92.70           N  
ATOM    945  H   LEU A  62      -0.914  -8.998  -0.725  1.00 92.70           H  
ATOM    946  CA  LEU A  62      -1.330  -6.905  -0.849  1.00 92.70           C  
ATOM    947  HA  LEU A  62      -1.681  -6.258  -0.045  1.00 92.70           H  
ATOM    948  C   LEU A  62      -2.113  -6.546  -2.112  1.00 92.70           C  
ATOM    949  CB  LEU A  62       0.182  -6.675  -1.047  1.00 92.70           C  
ATOM    950  HB2 LEU A  62       0.334  -5.639  -1.349  1.00 92.70           H  
ATOM    951  HB3 LEU A  62       0.523  -7.316  -1.861  1.00 92.70           H  
ATOM    952  O   LEU A  62      -1.904  -7.139  -3.172  1.00 92.70           O  
ATOM    953  CG  LEU A  62       1.055  -6.955   0.190  1.00 92.70           C  
ATOM    954  HG  LEU A  62       0.885  -7.978   0.525  1.00 92.70           H  
ATOM    955  CD1 LEU A  62       2.533  -6.825  -0.173  1.00 92.70           C  
ATOM    956 HD11 LEU A  62       2.781  -7.551  -0.948  1.00 92.70           H  
ATOM    957 HD12 LEU A  62       3.142  -7.038   0.706  1.00 92.70           H  
ATOM    958 HD13 LEU A  62       2.754  -5.817  -0.524  1.00 92.70           H  
ATOM    959  CD2 LEU A  62       0.759  -6.016   1.356  1.00 92.70           C  
ATOM    960 HD21 LEU A  62      -0.291  -6.075   1.644  1.00 92.70           H  
ATOM    961 HD22 LEU A  62       1.352  -6.312   2.222  1.00 92.70           H  
ATOM    962 HD23 LEU A  62       1.014  -4.988   1.098  1.00 92.70           H  
ATOM    963  N   LEU A  63      -2.937  -5.500  -2.041  1.00 94.62           N  
ATOM    964  H   LEU A  63      -3.160  -5.121  -1.132  1.00 94.62           H  
ATOM    965  CA  LEU A  63      -3.440  -4.837  -3.244  1.00 94.62           C  
ATOM    966  HA  LEU A  63      -3.996  -5.561  -3.840  1.00 94.62           H  
ATOM    967  C   LEU A  63      -2.267  -4.328  -4.089  1.00 94.62           C  
ATOM    968  CB  LEU A  63      -4.357  -3.660  -2.875  1.00 94.62           C  
ATOM    969  HB2 LEU A  63      -3.768  -2.943  -2.305  1.00 94.62           H  
ATOM    970  HB3 LEU A  63      -4.684  -3.171  -3.793  1.00 94.62           H  
ATOM    971  O   LEU A  63      -1.250  -3.874  -3.550  1.00 94.62           O  
ATOM    972  CG  LEU A  63      -5.597  -4.028  -2.048  1.00 94.62           C  
ATOM    973  HG  LEU A  63      -5.271  -4.490  -1.116  1.00 94.62           H  
ATOM    974  CD1 LEU A  63      -6.362  -2.746  -1.718  1.00 94.62           C  
ATOM    975 HD11 LEU A  63      -6.781  -2.311  -2.625  1.00 94.62           H  
ATOM    976 HD12 LEU A  63      -7.166  -2.973  -1.018  1.00 94.62           H  
ATOM    977 HD13 LEU A  63      -5.696  -2.026  -1.243  1.00 94.62           H  
ATOM    978  CD2 LEU A  63      -6.536  -4.992  -2.771  1.00 94.62           C  
ATOM    979 HD21 LEU A  63      -6.881  -4.556  -3.708  1.00 94.62           H  
ATOM    980 HD22 LEU A  63      -6.026  -5.938  -2.953  1.00 94.62           H  
ATOM    981 HD23 LEU A  63      -7.394  -5.207  -2.134  1.00 94.62           H  
ATOM    982  N   THR A  64      -2.428  -4.334  -5.412  1.00 95.34           N  
ATOM    983  H   THR A  64      -3.270  -4.714  -5.819  1.00 95.34           H  
ATOM    984  CA  THR A  64      -1.469  -3.653  -6.287  1.00 95.34           C  
ATOM    985  HA  THR A  64      -0.498  -4.121  -6.125  1.00 95.34           H  
ATOM    986  C   THR A  64      -1.392  -2.163  -5.924  1.00 95.34           C  
ATOM    987  CB  THR A  64      -1.805  -3.806  -7.775  1.00 95.34           C  
ATOM    988  HB  THR A  64      -1.064  -3.260  -8.359  1.00 95.34           H  
ATOM    989  O   THR A  64      -2.406  -1.570  -5.538  1.00 95.34           O  
ATOM    990  CG2 THR A  64      -1.769  -5.269  -8.200  1.00 95.34           C  
ATOM    991 HG21 THR A  64      -1.865  -5.322  -9.284  1.00 95.34           H  
ATOM    992 HG22 THR A  64      -0.808  -5.708  -7.930  1.00 95.34           H  
ATOM    993 HG23 THR A  64      -2.575  -5.834  -7.731  1.00 95.34           H  
ATOM    994  OG1 THR A  64      -3.083  -3.280  -8.057  1.00 95.34           O  
ATOM    995  HG1 THR A  64      -3.323  -3.583  -8.936  1.00 95.34           H  
ATOM    996  N   PRO A  65      -0.220  -1.512  -6.040  1.00 94.98           N  
ATOM    997  CA  PRO A  65      -0.063  -0.096  -5.717  1.00 94.98           C  
ATOM    998  HA  PRO A  65      -0.200   0.026  -4.643  1.00 94.98           H  
ATOM    999  C   PRO A  65      -1.066   0.810  -6.438  1.00 94.98           C  
ATOM   1000  CB  PRO A  65       1.386   0.238  -6.077  1.00 94.98           C  
ATOM   1001  HB2 PRO A  65       1.780   1.051  -5.466  1.00 94.98           H  
ATOM   1002  HB3 PRO A  65       1.473   0.481  -7.136  1.00 94.98           H  
ATOM   1003  O   PRO A  65      -1.607   1.725  -5.819  1.00 94.98           O  
ATOM   1004  CG  PRO A  65       2.101  -1.078  -5.786  1.00 94.98           C  
ATOM   1005  HG2 PRO A  65       3.036  -1.170  -6.338  1.00 94.98           H  
ATOM   1006  HG3 PRO A  65       2.290  -1.156  -4.715  1.00 94.98           H  
ATOM   1007  CD  PRO A  65       1.080  -2.137  -6.196  1.00 94.98           C  
ATOM   1008  HD2 PRO A  65       1.231  -2.474  -7.221  1.00 94.98           H  
ATOM   1009  HD3 PRO A  65       1.157  -2.991  -5.523  1.00 94.98           H  
ATOM   1010  N   ALA A  66      -1.384   0.516  -7.704  1.00 95.94           N  
ATOM   1011  H   ALA A  66      -0.893  -0.240  -8.158  1.00 95.94           H  
ATOM   1012  CA  ALA A  66      -2.424   1.224  -8.449  1.00 95.94           C  
ATOM   1013  HA  ALA A  66      -2.192   2.289  -8.439  1.00 95.94           H  
ATOM   1014  C   ALA A  66      -3.816   1.055  -7.812  1.00 95.94           C  
ATOM   1015  CB  ALA A  66      -2.400   0.741  -9.904  1.00 95.94           C  
ATOM   1016  HB1 ALA A  66      -1.412   0.905 -10.335  1.00 95.94           H  
ATOM   1017  HB2 ALA A  66      -3.133   1.300 -10.486  1.00 95.94           H  
ATOM   1018  HB3 ALA A  66      -2.643  -0.320  -9.955  1.00 95.94           H  
ATOM   1019  O   ALA A  66      -4.508   2.042  -7.574  1.00 95.94           O  
ATOM   1020  N   CYS A  67      -4.215  -0.172  -7.467  1.00 96.92           N  
ATOM   1021  H   CYS A  67      -3.615  -0.961  -7.661  1.00 96.92           H  
ATOM   1022  CA  CYS A  67      -5.486  -0.428  -6.790  1.00 96.92           C  
ATOM   1023  HA  CYS A  67      -6.298  -0.042  -7.406  1.00 96.92           H  
ATOM   1024  C   CYS A  67      -5.556   0.261  -5.419  1.00 96.92           C  
ATOM   1025  CB  CYS A  67      -5.648  -1.939  -6.645  1.00 96.92           C  
ATOM   1026  HB2 CYS A  67      -5.560  -2.385  -7.636  1.00 96.92           H  
ATOM   1027  HB3 CYS A  67      -4.823  -2.326  -6.047  1.00 96.92           H  
ATOM   1028  O   CYS A  67      -6.511   0.984  -5.130  1.00 96.92           O  
ATOM   1029  SG  CYS A  67      -7.203  -2.469  -5.885  1.00 96.92           S  
ATOM   1030  N   ARG A  68      -4.509   0.104  -4.595  1.00 95.54           N  
ATOM   1031  H   ARG A  68      -3.752  -0.485  -4.912  1.00 95.54           H  
ATOM   1032  CA  ARG A  68      -4.397   0.748  -3.278  1.00 95.54           C  
ATOM   1033  HA  ARG A  68      -5.228   0.418  -2.654  1.00 95.54           H  
ATOM   1034  C   ARG A  68      -4.514   2.266  -3.393  1.00 95.54           C  
ATOM   1035  CB  ARG A  68      -3.077   0.336  -2.606  1.00 95.54           C  
ATOM   1036  HB2 ARG A  68      -2.239   0.698  -3.201  1.00 95.54           H  
ATOM   1037  HB3 ARG A  68      -3.024  -0.752  -2.566  1.00 95.54           H  
ATOM   1038  O   ARG A  68      -5.234   2.869  -2.604  1.00 95.54           O  
ATOM   1039  CG  ARG A  68      -2.964   0.893  -1.175  1.00 95.54           C  
ATOM   1040  HG2 ARG A  68      -2.980   1.982  -1.204  1.00 95.54           H  
ATOM   1041  HG3 ARG A  68      -3.810   0.542  -0.584  1.00 95.54           H  
ATOM   1042  CD  ARG A  68      -1.660   0.441  -0.509  1.00 95.54           C  
ATOM   1043  HD2 ARG A  68      -1.669  -0.646  -0.427  1.00 95.54           H  
ATOM   1044  HD3 ARG A  68      -0.827   0.739  -1.145  1.00 95.54           H  
ATOM   1045  NE  ARG A  68      -1.487   1.032   0.837  1.00 95.54           N  
ATOM   1046  HE  ARG A  68      -2.295   1.465   1.262  1.00 95.54           H  
ATOM   1047  NH1 ARG A  68       0.672   0.325   1.179  1.00 95.54           N  
ATOM   1048 HH11 ARG A  68       1.520   0.333   1.727  1.00 95.54           H  
ATOM   1049 HH12 ARG A  68       0.624  -0.246   0.348  1.00 95.54           H  
ATOM   1050  NH2 ARG A  68      -0.327   1.536   2.745  1.00 95.54           N  
ATOM   1051 HH21 ARG A  68       0.446   1.293   3.349  1.00 95.54           H  
ATOM   1052 HH22 ARG A  68      -1.082   2.096   3.114  1.00 95.54           H  
ATOM   1053  CZ  ARG A  68      -0.394   0.960   1.581  1.00 95.54           C  
ATOM   1054  N   LYS A  69      -3.872   2.879  -4.394  1.00 96.12           N  
ATOM   1055  H   LYS A  69      -3.275   2.324  -4.991  1.00 96.12           H  
ATOM   1056  CA  LYS A  69      -3.991   4.318  -4.664  1.00 96.12           C  
ATOM   1057  HA  LYS A  69      -3.625   4.870  -3.799  1.00 96.12           H  
ATOM   1058  C   LYS A  69      -5.450   4.732  -4.853  1.00 96.12           C  
ATOM   1059  CB  LYS A  69      -3.126   4.696  -5.878  1.00 96.12           C  
ATOM   1060  HB2 LYS A  69      -2.091   4.425  -5.671  1.00 96.12           H  
ATOM   1061  HB3 LYS A  69      -3.460   4.155  -6.763  1.00 96.12           H  
ATOM   1062  O   LYS A  69      -5.875   5.709  -4.248  1.00 96.12           O  
ATOM   1063  CG  LYS A  69      -3.200   6.201  -6.160  1.00 96.12           C  
ATOM   1064  HG2 LYS A  69      -4.221   6.476  -6.422  1.00 96.12           H  
ATOM   1065  HG3 LYS A  69      -2.917   6.738  -5.254  1.00 96.12           H  
ATOM   1066  CD  LYS A  69      -2.279   6.621  -7.309  1.00 96.12           C  
ATOM   1067  HD2 LYS A  69      -2.607   6.142  -8.232  1.00 96.12           H  
ATOM   1068  HD3 LYS A  69      -1.254   6.331  -7.079  1.00 96.12           H  
ATOM   1069  CE  LYS A  69      -2.372   8.145  -7.433  1.00 96.12           C  
ATOM   1070  HE2 LYS A  69      -2.025   8.579  -6.495  1.00 96.12           H  
ATOM   1071  HE3 LYS A  69      -3.420   8.418  -7.551  1.00 96.12           H  
ATOM   1072  NZ  LYS A  69      -1.577   8.676  -8.567  1.00 96.12           N  
ATOM   1073  HZ1 LYS A  69      -1.683   9.680  -8.609  1.00 96.12           H  
ATOM   1074  HZ2 LYS A  69      -1.893   8.288  -9.444  1.00 96.12           H  
ATOM   1075  HZ3 LYS A  69      -0.598   8.475  -8.425  1.00 96.12           H  
ATOM   1076  N   HIS A  70      -6.242   3.982  -5.620  1.00 97.01           N  
ATOM   1077  H   HIS A  70      -5.857   3.171  -6.082  1.00 97.01           H  
ATOM   1078  CA  HIS A  70      -7.656   4.316  -5.808  1.00 97.01           C  
ATOM   1079  HA  HIS A  70      -7.710   5.351  -6.144  1.00 97.01           H  
ATOM   1080  C   HIS A  70      -8.480   4.237  -4.516  1.00 97.01           C  
ATOM   1081  CB  HIS A  70      -8.295   3.446  -6.890  1.00 97.01           C  
ATOM   1082  HB2 HIS A  70      -9.371   3.445  -6.715  1.00 97.01           H  
ATOM   1083  HB3 HIS A  70      -7.935   2.420  -6.826  1.00 97.01           H  
ATOM   1084  O   HIS A  70      -9.350   5.093  -4.337  1.00 97.01           O  
ATOM   1085  CG  HIS A  70      -8.085   3.983  -8.277  1.00 97.01           C  
ATOM   1086  CD2 HIS A  70      -6.966   3.843  -9.048  1.00 97.01           C  
ATOM   1087  HD2 HIS A  70      -6.062   3.318  -8.776  1.00 97.01           H  
ATOM   1088  ND1 HIS A  70      -8.991   4.720  -9.008  1.00 97.01           N  
ATOM   1089  HD1 HIS A  70      -9.984   4.797  -8.839  1.00 97.01           H  
ATOM   1090  CE1 HIS A  70      -8.419   5.025 -10.185  1.00 97.01           C  
ATOM   1091  HE1 HIS A  70      -8.906   5.550 -10.993  1.00 97.01           H  
ATOM   1092  NE2 HIS A  70      -7.182   4.513 -10.250  1.00 97.01           N  
ATOM   1093  N   PHE A  71      -8.193   3.278  -3.625  1.00 95.91           N  
ATOM   1094  H   PHE A  71      -7.488   2.596  -3.864  1.00 95.91           H  
ATOM   1095  CA  PHE A  71      -8.804   3.213  -2.292  1.00 95.91           C  
ATOM   1096  HA  PHE A  71      -9.889   3.237  -2.396  1.00 95.91           H  
ATOM   1097  C   PHE A  71      -8.416   4.416  -1.432  1.00 95.91           C  
ATOM   1098  CB  PHE A  71      -8.414   1.915  -1.570  1.00 95.91           C  
ATOM   1099  HB2 PHE A  71      -7.362   1.686  -1.743  1.00 95.91           H  
ATOM   1100  HB3 PHE A  71      -8.532   2.068  -0.497  1.00 95.91           H  
ATOM   1101  O   PHE A  71      -9.293   5.052  -0.860  1.00 95.91           O  
ATOM   1102  CG  PHE A  71      -9.264   0.725  -1.947  1.00 95.91           C  
ATOM   1103  CD1 PHE A  71     -10.499   0.524  -1.303  1.00 95.91           C  
ATOM   1104  HD1 PHE A  71     -10.835   1.216  -0.545  1.00 95.91           H  
ATOM   1105  CD2 PHE A  71      -8.829  -0.187  -2.925  1.00 95.91           C  
ATOM   1106  HD2 PHE A  71      -7.871  -0.053  -3.403  1.00 95.91           H  
ATOM   1107  CE1 PHE A  71     -11.297  -0.581  -1.642  1.00 95.91           C  
ATOM   1108  HE1 PHE A  71     -12.235  -0.747  -1.133  1.00 95.91           H  
ATOM   1109  CE2 PHE A  71      -9.633  -1.286  -3.271  1.00 95.91           C  
ATOM   1110  HE2 PHE A  71      -9.300  -1.992  -4.017  1.00 95.91           H  
ATOM   1111  CZ  PHE A  71     -10.868  -1.481  -2.631  1.00 95.91           C  
ATOM   1112  HZ  PHE A  71     -11.479  -2.335  -2.881  1.00 95.91           H  
ATOM   1113  N   ILE A  72      -7.133   4.776  -1.381  1.00 95.57           N  
ATOM   1114  H   ILE A  72      -6.450   4.209  -1.864  1.00 95.57           H  
ATOM   1115  CA  ILE A  72      -6.669   5.952  -0.629  1.00 95.57           C  
ATOM   1116  HA  ILE A  72      -6.959   5.846   0.416  1.00 95.57           H  
ATOM   1117  C   ILE A  72      -7.344   7.223  -1.161  1.00 95.57           C  
ATOM   1118  CB  ILE A  72      -5.134   6.057  -0.690  1.00 95.57           C  
ATOM   1119  HB  ILE A  72      -4.831   6.088  -1.737  1.00 95.57           H  
ATOM   1120  O   ILE A  72      -7.894   7.994  -0.384  1.00 95.57           O  
ATOM   1121  CG1 ILE A  72      -4.454   4.850  -0.001  1.00 95.57           C  
ATOM   1122 HG12 ILE A  72      -4.663   4.877   1.068  1.00 95.57           H  
ATOM   1123 HG13 ILE A  72      -4.873   3.917  -0.379  1.00 95.57           H  
ATOM   1124  CG2 ILE A  72      -4.652   7.342  -0.009  1.00 95.57           C  
ATOM   1125 HG21 ILE A  72      -5.227   8.217  -0.313  1.00 95.57           H  
ATOM   1126 HG22 ILE A  72      -4.721   7.257   1.075  1.00 95.57           H  
ATOM   1127 HG23 ILE A  72      -3.619   7.527  -0.304  1.00 95.57           H  
ATOM   1128  CD1 ILE A  72      -2.934   4.796  -0.208  1.00 95.57           C  
ATOM   1129 HD11 ILE A  72      -2.453   5.653   0.263  1.00 95.57           H  
ATOM   1130 HD12 ILE A  72      -2.542   3.889   0.253  1.00 95.57           H  
ATOM   1131 HD13 ILE A  72      -2.706   4.787  -1.274  1.00 95.57           H  
ATOM   1132  N   GLN A  73      -7.389   7.414  -2.481  1.00 97.10           N  
ATOM   1133  H   GLN A  73      -6.886   6.768  -3.073  1.00 97.10           H  
ATOM   1134  CA  GLN A  73      -8.101   8.536  -3.101  1.00 97.10           C  
ATOM   1135  HA  GLN A  73      -7.650   9.478  -2.791  1.00 97.10           H  
ATOM   1136  C   GLN A  73      -9.584   8.570  -2.715  1.00 97.10           C  
ATOM   1137  CB  GLN A  73      -8.028   8.399  -4.619  1.00 97.10           C  
ATOM   1138  HB2 GLN A  73      -8.758   9.077  -5.062  1.00 97.10           H  
ATOM   1139  HB3 GLN A  73      -8.307   7.378  -4.878  1.00 97.10           H  
ATOM   1140  O   GLN A  73     -10.124   9.637  -2.451  1.00 97.10           O  
ATOM   1141  CG  GLN A  73      -6.661   8.706  -5.234  1.00 97.10           C  
ATOM   1142  HG2 GLN A  73      -5.889   8.071  -4.801  1.00 97.10           H  
ATOM   1143  HG3 GLN A  73      -6.385   9.738  -5.015  1.00 97.10           H  
ATOM   1144  CD  GLN A  73      -6.686   8.481  -6.740  1.00 97.10           C  
ATOM   1145  NE2 GLN A  73      -5.830   9.141  -7.487  1.00 97.10           N  
ATOM   1146 HE21 GLN A  73      -5.999   9.083  -8.481  1.00 97.10           H  
ATOM   1147 HE22 GLN A  73      -5.359   9.939  -7.082  1.00 97.10           H  
ATOM   1148  OE1 GLN A  73      -7.496   7.728  -7.272  1.00 97.10           O  
ATOM   1149  N   ALA A  74     -10.244   7.410  -2.683  1.00 95.88           N  
ATOM   1150  H   ALA A  74      -9.739   6.555  -2.866  1.00 95.88           H  
ATOM   1151  CA  ALA A  74     -11.638   7.301  -2.276  1.00 95.88           C  
ATOM   1152  HA  ALA A  74     -12.243   7.972  -2.887  1.00 95.88           H  
ATOM   1153  C   ALA A  74     -11.833   7.708  -0.804  1.00 95.88           C  
ATOM   1154  CB  ALA A  74     -12.082   5.855  -2.535  1.00 95.88           C  
ATOM   1155  HB1 ALA A  74     -11.803   5.524  -3.535  1.00 95.88           H  
ATOM   1156  HB2 ALA A  74     -13.164   5.785  -2.424  1.00 95.88           H  
ATOM   1157  HB3 ALA A  74     -11.605   5.177  -1.828  1.00 95.88           H  
ATOM   1158  O   ALA A  74     -12.820   8.358  -0.469  1.00 95.88           O  
ATOM   1159  N   ILE A  75     -10.881   7.344   0.063  1.00 95.04           N  
ATOM   1160  H   ILE A  75     -10.109   6.791  -0.280  1.00 95.04           H  
ATOM   1161  CA  ILE A  75     -10.895   7.693   1.486  1.00 95.04           C  
ATOM   1162  HA  ILE A  75     -11.879   7.472   1.900  1.00 95.04           H  
ATOM   1163  C   ILE A  75     -10.670   9.196   1.643  1.00 95.04           C  
ATOM   1164  CB  ILE A  75      -9.843   6.865   2.259  1.00 95.04           C  
ATOM   1165  HB  ILE A  75      -8.874   6.979   1.773  1.00 95.04           H  
ATOM   1166  O   ILE A  75     -11.454   9.862   2.307  1.00 95.04           O  
ATOM   1167  CG1 ILE A  75     -10.210   5.363   2.273  1.00 95.04           C  
ATOM   1168 HG12 ILE A  75     -10.465   5.033   1.266  1.00 95.04           H  
ATOM   1169 HG13 ILE A  75     -11.098   5.203   2.884  1.00 95.04           H  
ATOM   1170  CG2 ILE A  75      -9.718   7.392   3.694  1.00 95.04           C  
ATOM   1171 HG21 ILE A  75      -9.029   6.775   4.271  1.00 95.04           H  
ATOM   1172 HG22 ILE A  75      -9.331   8.411   3.699  1.00 95.04           H  
ATOM   1173 HG23 ILE A  75     -10.694   7.406   4.179  1.00 95.04           H  
ATOM   1174  CD1 ILE A  75      -9.089   4.450   2.779  1.00 95.04           C  
ATOM   1175 HD11 ILE A  75      -8.180   4.626   2.205  1.00 95.04           H  
ATOM   1176 HD12 ILE A  75      -8.894   4.627   3.837  1.00 95.04           H  
ATOM   1177 HD13 ILE A  75      -9.399   3.413   2.655  1.00 95.04           H  
ATOM   1178  N   CYS A  76      -9.655   9.753   0.980  1.00 96.49           N  
ATOM   1179  H   CYS A  76      -9.021   9.155   0.468  1.00 96.49           H  
ATOM   1180  CA  CYS A  76      -9.412  11.192   0.969  1.00 96.49           C  
ATOM   1181  HA  CYS A  76      -9.196  11.529   1.983  1.00 96.49           H  
ATOM   1182  C   CYS A  76     -10.637  11.966   0.468  1.00 96.49           C  
ATOM   1183  CB  CYS A  76      -8.209  11.497   0.077  1.00 96.49           C  
ATOM   1184  HB2 CYS A  76      -8.392  11.084  -0.915  1.00 96.49           H  
ATOM   1185  HB3 CYS A  76      -8.146  12.581  -0.020  1.00 96.49           H  
ATOM   1186  O   CYS A  76     -11.019  12.958   1.072  1.00 96.49           O  
ATOM   1187  SG  CYS A  76      -6.602  10.899   0.659  1.00 96.49           S  
ATOM   1188  N   PHE A  77     -11.303  11.494  -0.587  1.00 97.08           N  
ATOM   1189  H   PHE A  77     -10.931  10.701  -1.090  1.00 97.08           H  
ATOM   1190  CA  PHE A  77     -12.539  12.105  -1.067  1.00 97.08           C  
ATOM   1191  HA  PHE A  77     -12.343  13.151  -1.303  1.00 97.08           H  
ATOM   1192  C   PHE A  77     -13.651  12.082  -0.017  1.00 97.08           C  
ATOM   1193  CB  PHE A  77     -12.980  11.384  -2.339  1.00 97.08           C  
ATOM   1194  HB2 PHE A  77     -12.218  11.564  -3.097  1.00 97.08           H  
ATOM   1195  HB3 PHE A  77     -13.009  10.310  -2.154  1.00 97.08           H  
ATOM   1196  O   PHE A  77     -14.292  13.104   0.205  1.00 97.08           O  
ATOM   1197  CG  PHE A  77     -14.322  11.825  -2.885  1.00 97.08           C  
ATOM   1198  CD1 PHE A  77     -15.376  10.901  -2.990  1.00 97.08           C  
ATOM   1199  HD1 PHE A  77     -15.236   9.880  -2.664  1.00 97.08           H  
ATOM   1200  CD2 PHE A  77     -14.520  13.156  -3.294  1.00 97.08           C  
ATOM   1201  HD2 PHE A  77     -13.725  13.878  -3.181  1.00 97.08           H  
ATOM   1202  CE1 PHE A  77     -16.606  11.298  -3.537  1.00 97.08           C  
ATOM   1203  HE1 PHE A  77     -17.407  10.580  -3.638  1.00 97.08           H  
ATOM   1204  CE2 PHE A  77     -15.746  13.554  -3.851  1.00 97.08           C  
ATOM   1205  HE2 PHE A  77     -15.888  14.569  -4.192  1.00 97.08           H  
ATOM   1206  CZ  PHE A  77     -16.781  12.616  -3.986  1.00 97.08           C  
ATOM   1207  HZ  PHE A  77     -17.719  12.903  -4.436  1.00 97.08           H  
ATOM   1208  N   HIS A  78     -13.862  10.942   0.643  1.00 94.77           N  
ATOM   1209  H   HIS A  78     -13.285  10.141   0.429  1.00 94.77           H  
ATOM   1210  CA  HIS A  78     -14.881  10.798   1.681  1.00 94.77           C  
ATOM   1211  HA  HIS A  78     -15.849  11.088   1.271  1.00 94.77           H  
ATOM   1212  C   HIS A  78     -14.617  11.707   2.891  1.00 94.77           C  
ATOM   1213  CB  HIS A  78     -14.948   9.322   2.090  1.00 94.77           C  
ATOM   1214  HB2 HIS A  78     -13.985   9.013   2.499  1.00 94.77           H  
ATOM   1215  HB3 HIS A  78     -15.147   8.716   1.206  1.00 94.77           H  
ATOM   1216  O   HIS A  78     -15.546  12.331   3.388  1.00 94.77           O  
ATOM   1217  CG  HIS A  78     -16.012   9.033   3.116  1.00 94.77           C  
ATOM   1218  CD2 HIS A  78     -17.301   8.649   2.872  1.00 94.77           C  
ATOM   1219  HD2 HIS A  78     -17.741   8.512   1.896  1.00 94.77           H  
ATOM   1220  ND1 HIS A  78     -15.865   9.076   4.481  1.00 94.77           N  
ATOM   1221  HD1 HIS A  78     -15.030   9.280   5.012  1.00 94.77           H  
ATOM   1222  CE1 HIS A  78     -17.027   8.730   5.044  1.00 94.77           C  
ATOM   1223  HE1 HIS A  78     -17.191   8.665   6.110  1.00 94.77           H  
ATOM   1224  NE2 HIS A  78     -17.940   8.442   4.101  1.00 94.77           N  
ATOM   1225  N   GLU A  79     -13.363  11.800   3.340  1.00 95.26           N  
ATOM   1226  H   GLU A  79     -12.660  11.223   2.901  1.00 95.26           H  
ATOM   1227  CA  GLU A  79     -12.998  12.515   4.570  1.00 95.26           C  
ATOM   1228  HA  GLU A  79     -13.818  12.453   5.286  1.00 95.26           H  
ATOM   1229  C   GLU A  79     -12.705  14.006   4.363  1.00 95.26           C  
ATOM   1230  CB  GLU A  79     -11.757  11.852   5.183  1.00 95.26           C  
ATOM   1231  HB2 GLU A  79     -11.464  12.406   6.075  1.00 95.26           H  
ATOM   1232  HB3 GLU A  79     -10.934  11.917   4.472  1.00 95.26           H  
ATOM   1233  O   GLU A  79     -12.931  14.823   5.253  1.00 95.26           O  
ATOM   1234  CG  GLU A  79     -11.951  10.381   5.564  1.00 95.26           C  
ATOM   1235  HG2 GLU A  79     -10.998  10.022   5.950  1.00 95.26           H  
ATOM   1236  HG3 GLU A  79     -12.174   9.791   4.675  1.00 95.26           H  
ATOM   1237  CD  GLU A  79     -13.062  10.164   6.599  1.00 95.26           C  
ATOM   1238  OE1 GLU A  79     -13.910   9.281   6.346  1.00 95.26           O  
ATOM   1239  OE2 GLU A  79     -13.056  10.838   7.654  1.00 95.26           O  
ATOM   1240  N   CYS A  80     -12.138  14.377   3.214  1.00 96.78           N  
ATOM   1241  H   CYS A  80     -11.945  13.666   2.522  1.00 96.78           H  
ATOM   1242  CA  CYS A  80     -11.619  15.723   2.975  1.00 96.78           C  
ATOM   1243  HA  CYS A  80     -11.508  16.233   3.932  1.00 96.78           H  
ATOM   1244  C   CYS A  80     -12.547  16.592   2.123  1.00 96.78           C  
ATOM   1245  CB  CYS A  80     -10.219  15.653   2.347  1.00 96.78           C  
ATOM   1246  HB2 CYS A  80     -10.306  15.245   1.340  1.00 96.78           H  
ATOM   1247  HB3 CYS A  80      -9.844  16.671   2.241  1.00 96.78           H  
ATOM   1248  O   CYS A  80     -12.409  17.812   2.171  1.00 96.78           O  
ATOM   1249  SG  CYS A  80      -8.967  14.699   3.252  1.00 96.78           S  
ATOM   1250  N   SER A  81     -13.475  16.017   1.351  1.00 96.87           N  
ATOM   1251  H   SER A  81     -13.596  15.015   1.395  1.00 96.87           H  
ATOM   1252  CA  SER A  81     -14.303  16.788   0.418  1.00 96.87           C  
ATOM   1253  HA  SER A  81     -13.635  17.438  -0.146  1.00 96.87           H  
ATOM   1254  C   SER A  81     -15.366  17.628   1.136  1.00 96.87           C  
ATOM   1255  CB  SER A  81     -14.986  15.869  -0.593  1.00 96.87           C  
ATOM   1256  HB2 SER A  81     -15.640  15.182  -0.056  1.00 96.87           H  
ATOM   1257  HB3 SER A  81     -14.225  15.298  -1.124  1.00 96.87           H  
ATOM   1258  O   SER A  81     -16.249  17.067   1.786  1.00 96.87           O  
ATOM   1259  OG  SER A  81     -15.754  16.604  -1.534  1.00 96.87           O  
ATOM   1260  HG  SER A  81     -16.324  15.965  -1.968  1.00 96.87           H  
ATOM   1261  N   PRO A  82     -15.382  18.960   0.943  1.00 97.30           N  
ATOM   1262  CA  PRO A  82     -16.434  19.826   1.474  1.00 97.30           C  
ATOM   1263  HA  PRO A  82     -16.730  19.501   2.472  1.00 97.30           H  
ATOM   1264  C   PRO A  82     -17.697  19.848   0.596  1.00 97.30           C  
ATOM   1265  CB  PRO A  82     -15.758  21.195   1.556  1.00 97.30           C  
ATOM   1266  HB2 PRO A  82     -16.467  22.022   1.569  1.00 97.30           H  
ATOM   1267  HB3 PRO A  82     -15.114  21.227   2.434  1.00 97.30           H  
ATOM   1268  O   PRO A  82     -18.653  20.564   0.891  1.00 97.30           O  
ATOM   1269  CG  PRO A  82     -14.887  21.201   0.303  1.00 97.30           C  
ATOM   1270  HG2 PRO A  82     -15.502  21.409  -0.572  1.00 97.30           H  
ATOM   1271  HG3 PRO A  82     -14.074  21.924   0.374  1.00 97.30           H  
ATOM   1272  CD  PRO A  82     -14.377  19.763   0.251  1.00 97.30           C  
ATOM   1273  HD2 PRO A  82     -14.259  19.449  -0.786  1.00 97.30           H  
ATOM   1274  HD3 PRO A  82     -13.425  19.696   0.779  1.00 97.30           H  
ATOM   1275  N   ASN A  83     -17.703  19.101  -0.515  1.00 96.83           N  
ATOM   1276  H   ASN A  83     -16.895  18.520  -0.687  1.00 96.83           H  
ATOM   1277  CA  ASN A  83     -18.732  19.162  -1.558  1.00 96.83           C  
ATOM   1278  HA  ASN A  83     -19.343  20.049  -1.392  1.00 96.83           H  
ATOM   1279  C   ASN A  83     -19.706  17.977  -1.514  1.00 96.83           C  
ATOM   1280  CB  ASN A  83     -18.050  19.309  -2.926  1.00 96.83           C  
ATOM   1281  HB2 ASN A  83     -18.797  19.439  -3.710  1.00 96.83           H  
ATOM   1282  HB3 ASN A  83     -17.486  18.403  -3.145  1.00 96.83           H  
ATOM   1283  O   ASN A  83     -20.398  17.703  -2.491  1.00 96.83           O  
ATOM   1284  CG  ASN A  83     -17.106  20.486  -2.986  1.00 96.83           C  
ATOM   1285  ND2 ASN A  83     -17.565  21.697  -2.762  1.00 96.83           N  
ATOM   1286 HD21 ASN A  83     -18.498  21.851  -2.405  1.00 96.83           H  
ATOM   1287 HD22 ASN A  83     -16.886  22.444  -2.749  1.00 96.83           H  
ATOM   1288  OD1 ASN A  83     -15.922  20.317  -3.216  1.00 96.83           O  
ATOM   1289  N   LEU A  84     -19.757  17.255  -0.393  1.00 96.20           N  
ATOM   1290  H   LEU A  84     -19.140  17.507   0.366  1.00 96.20           H  
ATOM   1291  CA  LEU A  84     -20.647  16.105  -0.218  1.00 96.20           C  
ATOM   1292  HA  LEU A  84     -20.873  15.689  -1.200  1.00 96.20           H  
ATOM   1293  C   LEU A  84     -22.012  16.472   0.381  1.00 96.20           C  
ATOM   1294  CB  LEU A  84     -19.930  15.012   0.592  1.00 96.20           C  
ATOM   1295  HB2 LEU A  84     -19.687  15.403   1.580  1.00 96.20           H  
ATOM   1296  HB3 LEU A  84     -20.624  14.180   0.715  1.00 96.20           H  
ATOM   1297  O   LEU A  84     -22.860  15.595   0.529  1.00 96.20           O  
ATOM   1298  CG  LEU A  84     -18.649  14.472  -0.066  1.00 96.20           C  
ATOM   1299  HG  LEU A  84     -17.934  15.286  -0.188  1.00 96.20           H  
ATOM   1300  CD1 LEU A  84     -18.007  13.397   0.807  1.00 96.20           C  
ATOM   1301 HD11 LEU A  84     -18.648  12.518   0.873  1.00 96.20           H  
ATOM   1302 HD12 LEU A  84     -17.821  13.791   1.806  1.00 96.20           H  
ATOM   1303 HD13 LEU A  84     -17.045  13.106   0.385  1.00 96.20           H  
ATOM   1304  CD2 LEU A  84     -18.926  13.854  -1.438  1.00 96.20           C  
ATOM   1305 HD21 LEU A  84     -19.196  14.628  -2.156  1.00 96.20           H  
ATOM   1306 HD22 LEU A  84     -19.733  13.125  -1.362  1.00 96.20           H  
ATOM   1307 HD23 LEU A  84     -18.024  13.352  -1.788  1.00 96.20           H  
ATOM   1308  N   GLY A  85     -22.248  17.752   0.689  1.00 94.25           N  
ATOM   1309  H   GLY A  85     -21.507  18.416   0.512  1.00 94.25           H  
ATOM   1310  CA  GLY A  85     -23.443  18.251   1.376  1.00 94.25           C  
ATOM   1311  HA2 GLY A  85     -23.477  19.337   1.280  1.00 94.25           H  
ATOM   1312  HA3 GLY A  85     -23.356  18.023   2.438  1.00 94.25           H  
ATOM   1313  C   GLY A  85     -24.785  17.693   0.883  1.00 94.25           C  
ATOM   1314  O   GLY A  85     -25.534  17.185   1.717  1.00 94.25           O  
ATOM   1315  N   PRO A  86     -25.095  17.707  -0.431  1.00 94.03           N  
ATOM   1316  CA  PRO A  86     -26.363  17.183  -0.958  1.00 94.03           C  
ATOM   1317  HA  PRO A  86     -27.179  17.775  -0.544  1.00 94.03           H  
ATOM   1318  C   PRO A  86     -26.637  15.701  -0.646  1.00 94.03           C  
ATOM   1319  CB  PRO A  86     -26.298  17.417  -2.472  1.00 94.03           C  
ATOM   1320  HB2 PRO A  86     -27.282  17.638  -2.885  1.00 94.03           H  
ATOM   1321  HB3 PRO A  86     -25.866  16.549  -2.971  1.00 94.03           H  
ATOM   1322  O   PRO A  86     -27.783  15.260  -0.707  1.00 94.03           O  
ATOM   1323  CG  PRO A  86     -25.349  18.605  -2.615  1.00 94.03           C  
ATOM   1324  HG2 PRO A  86     -24.869  18.627  -3.593  1.00 94.03           H  
ATOM   1325  HG3 PRO A  86     -25.894  19.531  -2.431  1.00 94.03           H  
ATOM   1326  CD  PRO A  86     -24.344  18.368  -1.492  1.00 94.03           C  
ATOM   1327  HD2 PRO A  86     -23.924  19.318  -1.163  1.00 94.03           H  
ATOM   1328  HD3 PRO A  86     -23.550  17.709  -1.843  1.00 94.03           H  
ATOM   1329  N   TRP A  87     -25.602  14.934  -0.297  1.00 94.96           N  
ATOM   1330  H   TRP A  87     -24.690  15.365  -0.238  1.00 94.96           H  
ATOM   1331  CA  TRP A  87     -25.669  13.495  -0.027  1.00 94.96           C  
ATOM   1332  HA  TRP A  87     -26.653  13.121  -0.310  1.00 94.96           H  
ATOM   1333  C   TRP A  87     -25.479  13.140   1.447  1.00 94.96           C  
ATOM   1334  CB  TRP A  87     -24.635  12.789  -0.903  1.00 94.96           C  
ATOM   1335  HB2 TRP A  87     -24.654  11.718  -0.703  1.00 94.96           H  
ATOM   1336  HB3 TRP A  87     -23.644  13.156  -0.638  1.00 94.96           H  
ATOM   1337  O   TRP A  87     -25.485  11.956   1.794  1.00 94.96           O  
ATOM   1338  CG  TRP A  87     -24.861  13.007  -2.361  1.00 94.96           C  
ATOM   1339  CD1 TRP A  87     -25.736  12.326  -3.132  1.00 94.96           C  
ATOM   1340  HD1 TRP A  87     -26.346  11.504  -2.789  1.00 94.96           H  
ATOM   1341  CD2 TRP A  87     -24.280  14.032  -3.216  1.00 94.96           C  
ATOM   1342  CE2 TRP A  87     -24.863  13.921  -4.511  1.00 94.96           C  
ATOM   1343  CE3 TRP A  87     -23.344  15.065  -3.013  1.00 94.96           C  
ATOM   1344  HE3 TRP A  87     -22.897  15.182  -2.038  1.00 94.96           H  
ATOM   1345  NE1 TRP A  87     -25.747  12.869  -4.400  1.00 94.96           N  
ATOM   1346  HE1 TRP A  87     -26.327  12.515  -5.147  1.00 94.96           H  
ATOM   1347  CH2 TRP A  87     -23.579  15.798  -5.329  1.00 94.96           C  
ATOM   1348  HH2 TRP A  87     -23.316  16.485  -6.120  1.00 94.96           H  
ATOM   1349  CZ2 TRP A  87     -24.508  14.772  -5.566  1.00 94.96           C  
ATOM   1350  HZ2 TRP A  87     -24.970  14.663  -6.536  1.00 94.96           H  
ATOM   1351  CZ3 TRP A  87     -23.018  15.957  -4.051  1.00 94.96           C  
ATOM   1352  HZ3 TRP A  87     -22.314  16.756  -3.873  1.00 94.96           H  
ATOM   1353  N   ILE A  88     -25.315  14.138   2.319  1.00 91.89           N  
ATOM   1354  H   ILE A  88     -25.354  15.087   1.975  1.00 91.89           H  
ATOM   1355  CA  ILE A  88     -25.230  13.932   3.763  1.00 91.89           C  
ATOM   1356  HA  ILE A  88     -24.564  13.089   3.947  1.00 91.89           H  
ATOM   1357  C   ILE A  88     -26.616  13.569   4.303  1.00 91.89           C  
ATOM   1358  CB  ILE A  88     -24.625  15.163   4.472  1.00 91.89           C  
ATOM   1359  HB  ILE A  88     -25.204  16.047   4.205  1.00 91.89           H  
ATOM   1360  O   ILE A  88     -27.612  14.246   4.053  1.00 91.89           O  
ATOM   1361  CG1 ILE A  88     -23.157  15.365   4.032  1.00 91.89           C  
ATOM   1362 HG12 ILE A  88     -22.569  14.489   4.304  1.00 91.89           H  
ATOM   1363 HG13 ILE A  88     -23.130  15.465   2.947  1.00 91.89           H  
ATOM   1364  CG2 ILE A  88     -24.676  14.988   5.997  1.00 91.89           C  
ATOM   1365 HG21 ILE A  88     -24.072  14.124   6.272  1.00 91.89           H  
ATOM   1366 HG22 ILE A  88     -24.281  15.877   6.487  1.00 91.89           H  
ATOM   1367 HG23 ILE A  88     -25.700  14.861   6.348  1.00 91.89           H  
ATOM   1368  CD1 ILE A  88     -22.479  16.610   4.617  1.00 91.89           C  
ATOM   1369 HD11 ILE A  88     -21.536  16.786   4.099  1.00 91.89           H  
ATOM   1370 HD12 ILE A  88     -22.271  16.462   5.677  1.00 91.89           H  
ATOM   1371 HD13 ILE A  88     -23.125  17.481   4.507  1.00 91.89           H  
ATOM   1372  N   GLN A  89     -26.672  12.503   5.094  1.00 88.33           N  
ATOM   1373  H   GLN A  89     -25.818  11.982   5.235  1.00 88.33           H  
ATOM   1374  CA  GLN A  89     -27.869  12.014   5.764  1.00 88.33           C  
ATOM   1375  HA  GLN A  89     -28.631  12.792   5.726  1.00 88.33           H  
ATOM   1376  C   GLN A  89     -27.561  11.689   7.231  1.00 88.33           C  
ATOM   1377  CB  GLN A  89     -28.406  10.768   5.042  1.00 88.33           C  
ATOM   1378  HB2 GLN A  89     -27.646   9.987   5.056  1.00 88.33           H  
ATOM   1379  HB3 GLN A  89     -29.282  10.407   5.580  1.00 88.33           H  
ATOM   1380  O   GLN A  89     -26.460  11.227   7.541  1.00 88.33           O  
ATOM   1381  CG  GLN A  89     -28.803  11.059   3.586  1.00 88.33           C  
ATOM   1382  HG2 GLN A  89     -29.486  11.908   3.562  1.00 88.33           H  
ATOM   1383  HG3 GLN A  89     -27.915  11.321   3.011  1.00 88.33           H  
ATOM   1384  CD  GLN A  89     -29.477   9.879   2.898  1.00 88.33           C  
ATOM   1385  NE2 GLN A  89     -29.824  10.028   1.639  1.00 88.33           N  
ATOM   1386 HE21 GLN A  89     -30.246   9.230   1.185  1.00 88.33           H  
ATOM   1387 HE22 GLN A  89     -29.577  10.876   1.149  1.00 88.33           H  
ATOM   1388  OE1 GLN A  89     -29.714   8.817   3.459  1.00 88.33           O  
ATOM   1389  N   PRO A  90     -28.517  11.882   8.154  1.00 83.68           N  
ATOM   1390  CA  PRO A  90     -28.363  11.418   9.529  1.00 83.68           C  
ATOM   1391  HA  PRO A  90     -27.450  11.822   9.966  1.00 83.68           H  
ATOM   1392  C   PRO A  90     -28.302   9.884   9.582  1.00 83.68           C  
ATOM   1393  CB  PRO A  90     -29.573  11.980  10.280  1.00 83.68           C  
ATOM   1394  HB2 PRO A  90     -29.895  11.330  11.094  1.00 83.68           H  
ATOM   1395  HB3 PRO A  90     -29.329  12.970  10.665  1.00 83.68           H  
ATOM   1396  O   PRO A  90     -28.979   9.197   8.813  1.00 83.68           O  
ATOM   1397  CG  PRO A  90     -30.643  12.106   9.194  1.00 83.68           C  
ATOM   1398  HG2 PRO A  90     -31.141  11.146   9.063  1.00 83.68           H  
ATOM   1399  HG3 PRO A  90     -31.369  12.884   9.431  1.00 83.68           H  
ATOM   1400  CD  PRO A  90     -29.842  12.441   7.938  1.00 83.68           C  
ATOM   1401  HD2 PRO A  90     -30.327  12.005   7.064  1.00 83.68           H  
ATOM   1402  HD3 PRO A  90     -29.764  13.523   7.827  1.00 83.68           H  
ATOM   1403  N   VAL A  91     -27.506   9.335  10.504  1.00 76.72           N  
ATOM   1404  H   VAL A  91     -26.923   9.934  11.071  1.00 76.72           H  
ATOM   1405  CA  VAL A  91     -27.393   7.876  10.683  1.00 76.72           C  
ATOM   1406  HA  VAL A  91     -27.329   7.411   9.700  1.00 76.72           H  
ATOM   1407  C   VAL A  91     -28.637   7.296  11.368  1.00 76.72           C  
ATOM   1408  CB  VAL A  91     -26.106   7.517  11.455  1.00 76.72           C  
ATOM   1409  HB  VAL A  91     -26.107   8.034  12.415  1.00 76.72           H  
ATOM   1410  O   VAL A  91     -29.131   6.247  10.952  1.00 76.72           O  
ATOM   1411  CG1 VAL A  91     -25.989   6.008  11.707  1.00 76.72           C  
ATOM   1412 HG11 VAL A  91     -25.034   5.793  12.187  1.00 76.72           H  
ATOM   1413 HG12 VAL A  91     -26.051   5.461  10.766  1.00 76.72           H  
ATOM   1414 HG13 VAL A  91     -26.781   5.671  12.376  1.00 76.72           H  
ATOM   1415  CG2 VAL A  91     -24.856   7.927  10.666  1.00 76.72           C  
ATOM   1416 HG21 VAL A  91     -23.967   7.758  11.273  1.00 76.72           H  
ATOM   1417 HG22 VAL A  91     -24.779   7.347   9.747  1.00 76.72           H  
ATOM   1418 HG23 VAL A  91     -24.888   8.986  10.410  1.00 76.72           H  
ATOM   1419  N   VAL A  92     -29.169   7.970  12.394  1.00 69.53           N  
ATOM   1420  H   VAL A  92     -28.745   8.851  12.650  1.00 69.53           H  
ATOM   1421  CA  VAL A  92     -30.357   7.538  13.155  1.00 69.53           C  
ATOM   1422  HA  VAL A  92     -30.701   6.594  12.731  1.00 69.53           H  
ATOM   1423  C   VAL A  92     -31.463   8.599  13.032  1.00 69.53           C  
ATOM   1424  CB  VAL A  92     -30.013   7.262  14.634  1.00 69.53           C  
ATOM   1425  HB  VAL A  92     -29.776   8.202  15.132  1.00 69.53           H  
ATOM   1426  O   VAL A  92     -31.164   9.771  13.237  1.00 69.53           O  
ATOM   1427  CG1 VAL A  92     -31.197   6.604  15.361  1.00 69.53           C  
ATOM   1428 HG11 VAL A  92     -32.058   7.271  15.362  1.00 69.53           H  
ATOM   1429 HG12 VAL A  92     -31.456   5.662  14.879  1.00 69.53           H  
ATOM   1430 HG13 VAL A  92     -30.924   6.408  16.398  1.00 69.53           H  
ATOM   1431  CG2 VAL A  92     -28.806   6.324  14.783  1.00 69.53           C  
ATOM   1432 HG21 VAL A  92     -28.959   5.416  14.200  1.00 69.53           H  
ATOM   1433 HG22 VAL A  92     -28.658   6.063  15.831  1.00 69.53           H  
ATOM   1434 HG23 VAL A  92     -27.902   6.825  14.437  1.00 69.53           H  
ATOM   1435  N   PRO A  93     -32.741   8.246  12.751  1.00 61.21           N  
ATOM   1436  CA  PRO A  93     -33.787   9.240  12.460  1.00 61.21           C  
ATOM   1437  HA  PRO A  93     -33.466   9.841  11.610  1.00 61.21           H  
ATOM   1438  C   PRO A  93     -34.111  10.185  13.625  1.00 61.21           C  
ATOM   1439  CB  PRO A  93     -35.038   8.441  12.069  1.00 61.21           C  
ATOM   1440  HB2 PRO A  93     -35.573   8.919  11.248  1.00 61.21           H  
ATOM   1441  HB3 PRO A  93     -35.705   8.319  12.923  1.00 61.21           H  
ATOM   1442  O   PRO A  93     -34.187  11.394  13.442  1.00 61.21           O  
ATOM   1443  CG  PRO A  93     -34.502   7.072  11.665  1.00 61.21           C  
ATOM   1444  HG2 PRO A  93     -34.228   7.090  10.610  1.00 61.21           H  
ATOM   1445  HG3 PRO A  93     -35.226   6.279  11.855  1.00 61.21           H  
ATOM   1446  CD  PRO A  93     -33.243   6.901  12.507  1.00 61.21           C  
ATOM   1447  HD2 PRO A  93     -32.533   6.288  11.952  1.00 61.21           H  
ATOM   1448  HD3 PRO A  93     -33.494   6.427  13.456  1.00 61.21           H  
ATOM   1449  N   ASN A  94     -34.312   9.620  14.822  1.00 56.42           N  
ATOM   1450  H   ASN A  94     -34.235   8.615  14.878  1.00 56.42           H  
ATOM   1451  CA  ASN A  94     -34.657  10.356  16.049  1.00 56.42           C  
ATOM   1452  HA  ASN A  94     -34.982  11.363  15.790  1.00 56.42           H  
ATOM   1453  C   ASN A  94     -33.451  10.501  16.995  1.00 56.42           C  
ATOM   1454  CB  ASN A  94     -35.809   9.629  16.774  1.00 56.42           C  
ATOM   1455  HB2 ASN A  94     -35.492   8.616  17.020  1.00 56.42           H  
ATOM   1456  HB3 ASN A  94     -36.017  10.149  17.709  1.00 56.42           H  
ATOM   1457  O   ASN A  94     -33.610  10.923  18.139  1.00 56.42           O  
ATOM   1458  CG  ASN A  94     -37.120   9.560  16.015  1.00 56.42           C  
ATOM   1459  ND2 ASN A  94     -38.050   8.769  16.497  1.00 56.42           N  
ATOM   1460 HD21 ASN A  94     -37.899   8.265  17.359  1.00 56.42           H  
ATOM   1461 HD22 ASN A  94     -38.920   8.760  15.984  1.00 56.42           H  
ATOM   1462  OD1 ASN A  94     -37.348  10.186  14.999  1.00 56.42           O  
ATOM   1463  N   GLY A  95     -32.279  10.031  16.567  1.00 48.92           N  
ATOM   1464  H   GLY A  95     -32.174   9.897  15.571  1.00 48.92           H  
ATOM   1465  CA  GLY A  95     -31.057  10.011  17.361  1.00 48.92           C  
ATOM   1466  HA2 GLY A  95     -30.512   9.087  17.168  1.00 48.92           H  
ATOM   1467  HA3 GLY A  95     -31.296  10.049  18.423  1.00 48.92           H  
ATOM   1468  C   GLY A  95     -30.142  11.184  17.028  1.00 48.92           C  
ATOM   1469  O   GLY A  95     -30.394  11.952  16.106  1.00 48.92           O  
ATOM   1470  N   GLN A  96     -29.086  11.312  17.821  1.00 53.07           N  
ATOM   1471  H   GLN A  96     -28.926  10.599  18.518  1.00 53.07           H  
ATOM   1472  CA  GLN A  96     -28.122  12.408  17.771  1.00 53.07           C  
ATOM   1473  HA  GLN A  96     -28.678  13.341  17.680  1.00 53.07           H  
ATOM   1474  C   GLN A  96     -27.153  12.389  16.564  1.00 53.07           C  
ATOM   1475  CB  GLN A  96     -27.374  12.415  19.125  1.00 53.07           C  
ATOM   1476  HB2 GLN A  96     -26.318  12.654  18.999  1.00 53.07           H  
ATOM   1477  HB3 GLN A  96     -27.407  11.420  19.568  1.00 53.07           H  
ATOM   1478  O   GLN A  96     -27.201  11.535  15.685  1.00 53.07           O  
ATOM   1479  CG  GLN A  96     -27.961  13.433  20.112  1.00 53.07           C  
ATOM   1480  HG2 GLN A  96     -29.013  13.209  20.293  1.00 53.07           H  
ATOM   1481  HG3 GLN A  96     -27.887  14.431  19.680  1.00 53.07           H  
ATOM   1482  CD  GLN A  96     -27.220  13.416  21.447  1.00 53.07           C  
ATOM   1483  NE2 GLN A  96     -27.313  14.462  22.236  1.00 53.07           N  
ATOM   1484 HE21 GLN A  96     -27.712  15.323  21.890  1.00 53.07           H  
ATOM   1485 HE22 GLN A  96     -26.701  14.439  23.039  1.00 53.07           H  
ATOM   1486  OE1 GLN A  96     -26.564  12.460  21.820  1.00 53.07           O  
ATOM   1487  N   GLU A  97     -26.271  13.388  16.631  1.00 62.65           N  
ATOM   1488  H   GLU A  97     -26.337  13.881  17.510  1.00 62.65           H  
ATOM   1489  CA  GLU A  97     -25.269  14.036  15.772  1.00 62.65           C  
ATOM   1490  HA  GLU A  97     -25.746  14.897  15.304  1.00 62.65           H  
ATOM   1491  C   GLU A  97     -24.566  13.306  14.619  1.00 62.65           C  
ATOM   1492  CB  GLU A  97     -24.201  14.572  16.753  1.00 62.65           C  
ATOM   1493  HB2 GLU A  97     -23.855  13.752  17.383  1.00 62.65           H  
ATOM   1494  HB3 GLU A  97     -23.344  14.957  16.201  1.00 62.65           H  
ATOM   1495  O   GLU A  97     -24.087  14.001  13.723  1.00 62.65           O  
ATOM   1496  CG  GLU A  97     -24.773  15.704  17.633  1.00 62.65           C  
ATOM   1497  HG2 GLU A  97     -25.687  15.363  18.120  1.00 62.65           H  
ATOM   1498  HG3 GLU A  97     -25.042  16.537  16.985  1.00 62.65           H  
ATOM   1499  CD  GLU A  97     -23.826  16.205  18.732  1.00 62.65           C  
ATOM   1500  OE1 GLU A  97     -24.293  17.077  19.499  1.00 62.65           O  
ATOM   1501  OE2 GLU A  97     -22.687  15.700  18.823  1.00 62.65           O  
ATOM   1502  N   GLU A  98     -24.487  11.977  14.578  1.00 79.42           N  
ATOM   1503  H   GLU A  98     -25.033  11.423  15.222  1.00 79.42           H  
ATOM   1504  CA  GLU A  98     -23.632  11.316  13.584  1.00 79.42           C  
ATOM   1505  HA  GLU A  98     -22.739  11.933  13.483  1.00 79.42           H  
ATOM   1506  C   GLU A  98     -24.297  11.273  12.199  1.00 79.42           C  
ATOM   1507  CB  GLU A  98     -23.145   9.951  14.098  1.00 79.42           C  
ATOM   1508  HB2 GLU A  98     -22.921  10.054  15.160  1.00 79.42           H  
ATOM   1509  HB3 GLU A  98     -23.938   9.211  13.985  1.00 79.42           H  
ATOM   1510  O   GLU A  98     -25.453  10.862  12.029  1.00 79.42           O  
ATOM   1511  CG  GLU A  98     -21.863   9.465  13.393  1.00 79.42           C  
ATOM   1512  HG2 GLU A  98     -21.162  10.298  13.333  1.00 79.42           H  
ATOM   1513  HG3 GLU A  98     -22.111   9.160  12.376  1.00 79.42           H  
ATOM   1514  CD  GLU A  98     -21.181   8.297  14.135  1.00 79.42           C  
ATOM   1515  OE1 GLU A  98     -19.935   8.179  14.035  1.00 79.42           O  
ATOM   1516  OE2 GLU A  98     -21.883   7.539  14.842  1.00 79.42           O  
ATOM   1517  N   GLN A  99     -23.553  11.723  11.194  1.00 86.89           N  
ATOM   1518  H   GLN A  99     -22.629  12.071  11.407  1.00 86.89           H  
ATOM   1519  CA  GLN A  99     -23.974  11.785   9.801  1.00 86.89           C  
ATOM   1520  HA  GLN A  99     -25.024  11.504   9.718  1.00 86.89           H  
ATOM   1521  C   GLN A  99     -23.172  10.807   8.937  1.00 86.89           C  
ATOM   1522  CB  GLN A  99     -23.825  13.223   9.298  1.00 86.89           C  
ATOM   1523  HB2 GLN A  99     -23.955  13.223   8.216  1.00 86.89           H  
ATOM   1524  HB3 GLN A  99     -22.818  13.570   9.532  1.00 86.89           H  
ATOM   1525  O   GLN A  99     -22.079  10.374   9.294  1.00 86.89           O  
ATOM   1526  CG  GLN A  99     -24.851  14.190   9.904  1.00 86.89           C  
ATOM   1527  HG2 GLN A  99     -25.851  13.873   9.611  1.00 86.89           H  
ATOM   1528  HG3 GLN A  99     -24.787  14.165  10.992  1.00 86.89           H  
ATOM   1529  CD  GLN A  99     -24.628  15.629   9.447  1.00 86.89           C  
ATOM   1530  NE2 GLN A  99     -25.615  16.488   9.562  1.00 86.89           N  
ATOM   1531 HE21 GLN A  99     -25.400  17.427   9.258  1.00 86.89           H  
ATOM   1532 HE22 GLN A  99     -26.492  16.213   9.980  1.00 86.89           H  
ATOM   1533  OE1 GLN A  99     -23.573  16.023   8.982  1.00 86.89           O  
ATOM   1534  N   ARG A 100     -23.736  10.462   7.780  1.00 87.99           N  
ATOM   1535  H   ARG A 100     -24.638  10.861   7.565  1.00 87.99           H  
ATOM   1536  CA  ARG A 100     -23.098   9.653   6.737  1.00 87.99           C  
ATOM   1537  HA  ARG A 100     -22.019   9.670   6.888  1.00 87.99           H  
ATOM   1538  C   ARG A 100     -23.389  10.236   5.362  1.00 87.99           C  
ATOM   1539  CB  ARG A 100     -23.539   8.191   6.846  1.00 87.99           C  
ATOM   1540  HB2 ARG A 100     -23.294   7.824   7.842  1.00 87.99           H  
ATOM   1541  HB3 ARG A 100     -22.971   7.605   6.123  1.00 87.99           H  
ATOM   1542  O   ARG A 100     -24.414  10.887   5.178  1.00 87.99           O  
ATOM   1543  CG  ARG A 100     -25.037   8.000   6.580  1.00 87.99           C  
ATOM   1544  HG2 ARG A 100     -25.288   8.356   5.581  1.00 87.99           H  
ATOM   1545  HG3 ARG A 100     -25.623   8.550   7.317  1.00 87.99           H  
ATOM   1546  CD  ARG A 100     -25.376   6.517   6.671  1.00 87.99           C  
ATOM   1547  HD2 ARG A 100     -24.742   5.972   5.972  1.00 87.99           H  
ATOM   1548  HD3 ARG A 100     -25.173   6.170   7.685  1.00 87.99           H  
ATOM   1549  NE  ARG A 100     -26.787   6.289   6.334  1.00 87.99           N  
ATOM   1550  HE  ARG A 100     -27.336   7.108   6.113  1.00 87.99           H  
ATOM   1551  NH1 ARG A 100     -26.766   4.014   6.585  1.00 87.99           N  
ATOM   1552 HH11 ARG A 100     -25.803   4.085   6.883  1.00 87.99           H  
ATOM   1553 HH12 ARG A 100     -27.242   3.124   6.552  1.00 87.99           H  
ATOM   1554  NH2 ARG A 100     -28.633   5.048   5.903  1.00 87.99           N  
ATOM   1555 HH21 ARG A 100     -29.109   5.898   5.637  1.00 87.99           H  
ATOM   1556 HH22 ARG A 100     -29.103   4.156   5.836  1.00 87.99           H  
ATOM   1557  CZ  ARG A 100     -27.388   5.119   6.277  1.00 87.99           C  
ATOM   1558  N   VAL A 101     -22.551   9.932   4.382  1.00 90.88           N  
ATOM   1559  H   VAL A 101     -21.711   9.416   4.602  1.00 90.88           H  
ATOM   1560  CA  VAL A 101     -22.831  10.222   2.970  1.00 90.88           C  
ATOM   1561  HA  VAL A 101     -23.601  10.991   2.920  1.00 90.88           H  
ATOM   1562  C   VAL A 101     -23.398   8.993   2.269  1.00 90.88           C  
ATOM   1563  CB  VAL A 101     -21.608  10.798   2.245  1.00 90.88           C  
ATOM   1564  HB  VAL A 101     -21.809  10.809   1.174  1.00 90.88           H  
ATOM   1565  O   VAL A 101     -23.012   7.860   2.564  1.00 90.88           O  
ATOM   1566  CG1 VAL A 101     -21.375  12.239   2.703  1.00 90.88           C  
ATOM   1567 HG11 VAL A 101     -20.429  12.607   2.305  1.00 90.88           H  
ATOM   1568 HG12 VAL A 101     -21.325  12.295   3.791  1.00 90.88           H  
ATOM   1569 HG13 VAL A 101     -22.186  12.875   2.348  1.00 90.88           H  
ATOM   1570  CG2 VAL A 101     -20.332   9.995   2.494  1.00 90.88           C  
ATOM   1571 HG21 VAL A 101     -19.974  10.165   3.510  1.00 90.88           H  
ATOM   1572 HG22 VAL A 101     -19.557  10.317   1.798  1.00 90.88           H  
ATOM   1573 HG23 VAL A 101     -20.515   8.929   2.365  1.00 90.88           H  
ATOM   1574  N   TRP A 102     -24.346   9.205   1.359  1.00 92.63           N  
ATOM   1575  H   TRP A 102     -24.679  10.147   1.209  1.00 92.63           H  
ATOM   1576  CA  TRP A 102     -25.016   8.118   0.650  1.00 92.63           C  
ATOM   1577  HA  TRP A 102     -24.346   7.260   0.591  1.00 92.63           H  
ATOM   1578  C   TRP A 102     -25.408   8.501  -0.771  1.00 92.63           C  
ATOM   1579  CB  TRP A 102     -26.265   7.701   1.427  1.00 92.63           C  
ATOM   1580  HB2 TRP A 102     -26.963   8.537   1.463  1.00 92.63           H  
ATOM   1581  HB3 TRP A 102     -25.981   7.464   2.452  1.00 92.63           H  
ATOM   1582  O   TRP A 102     -25.971   9.569  -1.002  1.00 92.63           O  
ATOM   1583  CG  TRP A 102     -26.955   6.509   0.847  1.00 92.63           C  
ATOM   1584  CD1 TRP A 102     -27.934   6.531  -0.085  1.00 92.63           C  
ATOM   1585  HD1 TRP A 102     -28.333   7.433  -0.526  1.00 92.63           H  
ATOM   1586  CD2 TRP A 102     -26.695   5.106   1.125  1.00 92.63           C  
ATOM   1587  CE2 TRP A 102     -27.603   4.319   0.355  1.00 92.63           C  
ATOM   1588  CE3 TRP A 102     -25.787   4.425   1.961  1.00 92.63           C  
ATOM   1589  HE3 TRP A 102     -25.050   4.992   2.509  1.00 92.63           H  
ATOM   1590  NE1 TRP A 102     -28.314   5.238  -0.387  1.00 92.63           N  
ATOM   1591  HE1 TRP A 102     -29.026   5.016  -1.068  1.00 92.63           H  
ATOM   1592  CH2 TRP A 102     -26.759   2.275   1.324  1.00 92.63           C  
ATOM   1593  HH2 TRP A 102     -26.755   1.198   1.397  1.00 92.63           H  
ATOM   1594  CZ2 TRP A 102     -27.649   2.922   0.451  1.00 92.63           C  
ATOM   1595  HZ2 TRP A 102     -28.351   2.355  -0.143  1.00 92.63           H  
ATOM   1596  CZ3 TRP A 102     -25.824   3.024   2.063  1.00 92.63           C  
ATOM   1597  HZ3 TRP A 102     -25.099   2.516   2.682  1.00 92.63           H  
ATOM   1598  N   GLY A 103     -25.201   7.587  -1.719  1.00 94.87           N  
ATOM   1599  H   GLY A 103     -24.754   6.712  -1.483  1.00 94.87           H  
ATOM   1600  CA  GLY A 103     -25.648   7.788  -3.093  1.00 94.87           C  
ATOM   1601  HA2 GLY A 103     -25.554   6.839  -3.620  1.00 94.87           H  
ATOM   1602  HA3 GLY A 103     -26.698   8.083  -3.094  1.00 94.87           H  
ATOM   1603  C   GLY A 103     -24.857   8.848  -3.859  1.00 94.87           C  
ATOM   1604  O   GLY A 103     -25.397   9.439  -4.790  1.00 94.87           O  
ATOM   1605  N   VAL A 104     -23.610   9.107  -3.459  1.00 96.59           N  
ATOM   1606  H   VAL A 104     -23.230   8.553  -2.705  1.00 96.59           H  
ATOM   1607  CA  VAL A 104     -22.742  10.124  -4.063  1.00 96.59           C  
ATOM   1608  HA  VAL A 104     -23.266  11.080  -4.060  1.00 96.59           H  
ATOM   1609  C   VAL A 104     -22.391   9.699  -5.502  1.00 96.59           C  
ATOM   1610  CB  VAL A 104     -21.471  10.278  -3.213  1.00 96.59           C  
ATOM   1611  HB  VAL A 104     -20.973   9.309  -3.193  1.00 96.59           H  
ATOM   1612  O   VAL A 104     -21.740   8.664  -5.670  1.00 96.59           O  
ATOM   1613  CG1 VAL A 104     -20.500  11.312  -3.771  1.00 96.59           C  
ATOM   1614 HG11 VAL A 104     -20.971  12.291  -3.692  1.00 96.59           H  
ATOM   1615 HG12 VAL A 104     -20.237  11.088  -4.805  1.00 96.59           H  
ATOM   1616 HG13 VAL A 104     -19.589  11.315  -3.173  1.00 96.59           H  
ATOM   1617  CG2 VAL A 104     -21.759  10.689  -1.764  1.00 96.59           C  
ATOM   1618 HG21 VAL A 104     -22.419   9.968  -1.282  1.00 96.59           H  
ATOM   1619 HG22 VAL A 104     -20.827  10.724  -1.200  1.00 96.59           H  
ATOM   1620 HG23 VAL A 104     -22.224  11.675  -1.747  1.00 96.59           H  
ATOM   1621  N   PRO A 105     -22.809  10.442  -6.543  1.00 97.87           N  
ATOM   1622  CA  PRO A 105     -22.647  10.036  -7.934  1.00 97.87           C  
ATOM   1623  HA  PRO A 105     -22.898   8.982  -8.054  1.00 97.87           H  
ATOM   1624  C   PRO A 105     -21.209  10.275  -8.393  1.00 97.87           C  
ATOM   1625  CB  PRO A 105     -23.656  10.881  -8.720  1.00 97.87           C  
ATOM   1626  HB2 PRO A 105     -23.333  11.071  -9.743  1.00 97.87           H  
ATOM   1627  HB3 PRO A 105     -24.625  10.380  -8.717  1.00 97.87           H  
ATOM   1628  O   PRO A 105     -20.803  11.417  -8.598  1.00 97.87           O  
ATOM   1629  CG  PRO A 105     -23.749  12.171  -7.908  1.00 97.87           C  
ATOM   1630  HG2 PRO A 105     -22.934  12.846  -8.169  1.00 97.87           H  
ATOM   1631  HG3 PRO A 105     -24.710  12.666  -8.049  1.00 97.87           H  
ATOM   1632  CD  PRO A 105     -23.574  11.674  -6.476  1.00 97.87           C  
ATOM   1633  HD2 PRO A 105     -23.061  12.423  -5.873  1.00 97.87           H  
ATOM   1634  HD3 PRO A 105     -24.557  11.443  -6.066  1.00 97.87           H  
ATOM   1635  N   LEU A 106     -20.446   9.205  -8.581  1.00 98.40           N  
ATOM   1636  H   LEU A 106     -20.862   8.295  -8.443  1.00 98.40           H  
ATOM   1637  CA  LEU A 106     -19.107   9.256  -9.157  1.00 98.40           C  
ATOM   1638  HA  LEU A 106     -18.629  10.188  -8.857  1.00 98.40           H  
ATOM   1639  C   LEU A 106     -19.177   9.255 -10.681  1.00 98.40           C  
ATOM   1640  CB  LEU A 106     -18.259   8.082  -8.647  1.00 98.40           C  
ATOM   1641  HB2 LEU A 106     -18.767   7.150  -8.894  1.00 98.40           H  
ATOM   1642  HB3 LEU A 106     -17.309   8.094  -9.182  1.00 98.40           H  
ATOM   1643  O   LEU A 106     -20.010   8.563 -11.266  1.00 98.40           O  
ATOM   1644  CG  LEU A 106     -17.973   8.110  -7.137  1.00 98.40           C  
ATOM   1645  HG  LEU A 106     -18.904   7.990  -6.583  1.00 98.40           H  
ATOM   1646  CD1 LEU A 106     -17.043   6.947  -6.789  1.00 98.40           C  
ATOM   1647 HD11 LEU A 106     -17.543   6.007  -7.020  1.00 98.40           H  
ATOM   1648 HD12 LEU A 106     -16.124   7.018  -7.370  1.00 98.40           H  
ATOM   1649 HD13 LEU A 106     -16.806   6.969  -5.725  1.00 98.40           H  
ATOM   1650  CD2 LEU A 106     -17.302   9.410  -6.685  1.00 98.40           C  
ATOM   1651 HD21 LEU A 106     -16.458   9.644  -7.334  1.00 98.40           H  
ATOM   1652 HD22 LEU A 106     -16.956   9.312  -5.656  1.00 98.40           H  
ATOM   1653 HD23 LEU A 106     -18.019  10.229  -6.727  1.00 98.40           H  
ATOM   1654  N   CYS A 107     -18.296  10.020 -11.320  1.00 98.66           N  
ATOM   1655  H   CYS A 107     -17.659  10.590 -10.783  1.00 98.66           H  
ATOM   1656  CA  CYS A 107     -18.188  10.027 -12.774  1.00 98.66           C  
ATOM   1657  HA  CYS A 107     -19.166  10.264 -13.193  1.00 98.66           H  
ATOM   1658  C   CYS A 107     -17.791   8.654 -13.325  1.00 98.66           C  
ATOM   1659  CB  CYS A 107     -17.196  11.103 -13.219  1.00 98.66           C  
ATOM   1660  HB2 CYS A 107     -16.221  10.883 -12.783  1.00 98.66           H  
ATOM   1661  HB3 CYS A 107     -17.097  11.046 -14.303  1.00 98.66           H  
ATOM   1662  O   CYS A 107     -17.077   7.887 -12.673  1.00 98.66           O  
ATOM   1663  SG  CYS A 107     -17.662  12.798 -12.785  1.00 98.66           S  
ATOM   1664  N   GLN A 108     -18.224   8.378 -14.555  1.00 98.35           N  
ATOM   1665  H   GLN A 108     -18.820   9.050 -15.017  1.00 98.35           H  
ATOM   1666  CA  GLN A 108     -17.998   7.106 -15.232  1.00 98.35           C  
ATOM   1667  HA  GLN A 108     -18.562   6.332 -14.711  1.00 98.35           H  
ATOM   1668  C   GLN A 108     -16.512   6.702 -15.219  1.00 98.35           C  
ATOM   1669  CB  GLN A 108     -18.542   7.234 -16.666  1.00 98.35           C  
ATOM   1670  HB2 GLN A 108     -19.589   7.535 -16.630  1.00 98.35           H  
ATOM   1671  HB3 GLN A 108     -17.980   7.995 -17.207  1.00 98.35           H  
ATOM   1672  O   GLN A 108     -16.167   5.588 -14.819  1.00 98.35           O  
ATOM   1673  CG  GLN A 108     -18.437   5.898 -17.406  1.00 98.35           C  
ATOM   1674  HG2 GLN A 108     -18.996   5.143 -16.853  1.00 98.35           H  
ATOM   1675  HG3 GLN A 108     -17.393   5.587 -17.440  1.00 98.35           H  
ATOM   1676  CD  GLN A 108     -18.949   5.917 -18.842  1.00 98.35           C  
ATOM   1677  NE2 GLN A 108     -18.982   4.764 -19.465  1.00 98.35           N  
ATOM   1678 HE21 GLN A 108     -18.359   4.059 -19.095  1.00 98.35           H  
ATOM   1679 HE22 GLN A 108     -19.231   4.780 -20.443  1.00 98.35           H  
ATOM   1680  OE1 GLN A 108     -19.269   6.926 -19.461  1.00 98.35           O  
ATOM   1681  N   GLU A 109     -15.620   7.624 -15.591  1.00 98.33           N  
ATOM   1682  H   GLU A 109     -15.957   8.521 -15.911  1.00 98.33           H  
ATOM   1683  CA  GLU A 109     -14.182   7.361 -15.682  1.00 98.33           C  
ATOM   1684  HA  GLU A 109     -14.026   6.502 -16.334  1.00 98.33           H  
ATOM   1685  C   GLU A 109     -13.551   7.015 -14.321  1.00 98.33           C  
ATOM   1686  CB  GLU A 109     -13.455   8.568 -16.302  1.00 98.33           C  
ATOM   1687  HB2 GLU A 109     -13.549   9.431 -15.642  1.00 98.33           H  
ATOM   1688  HB3 GLU A 109     -12.396   8.317 -16.353  1.00 98.33           H  
ATOM   1689  O   GLU A 109     -12.652   6.179 -14.258  1.00 98.33           O  
ATOM   1690  CG  GLU A 109     -13.910   8.946 -17.727  1.00 98.33           C  
ATOM   1691  HG2 GLU A 109     -14.240   8.051 -18.255  1.00 98.33           H  
ATOM   1692  HG3 GLU A 109     -13.036   9.326 -18.256  1.00 98.33           H  
ATOM   1693  CD  GLU A 109     -15.009  10.024 -17.790  1.00 98.33           C  
ATOM   1694  OE1 GLU A 109     -15.018  10.807 -18.768  1.00 98.33           O  
ATOM   1695  OE2 GLU A 109     -15.834  10.126 -16.854  1.00 98.33           O  
ATOM   1696  N   ASP A 110     -14.036   7.597 -13.217  1.00 98.36           N  
ATOM   1697  H   ASP A 110     -14.844   8.197 -13.303  1.00 98.36           H  
ATOM   1698  CA  ASP A 110     -13.522   7.308 -11.872  1.00 98.36           C  
ATOM   1699  HA  ASP A 110     -12.441   7.444 -11.874  1.00 98.36           H  
ATOM   1700  C   ASP A 110     -13.794   5.852 -11.456  1.00 98.36           C  
ATOM   1701  CB  ASP A 110     -14.131   8.277 -10.844  1.00 98.36           C  
ATOM   1702  HB2 ASP A 110     -13.955   7.876  -9.846  1.00 98.36           H  
ATOM   1703  HB3 ASP A 110     -15.211   8.341 -10.977  1.00 98.36           H  
ATOM   1704  O   ASP A 110     -12.938   5.217 -10.827  1.00 98.36           O  
ATOM   1705  CG  ASP A 110     -13.516   9.679 -10.900  1.00 98.36           C  
ATOM   1706  OD1 ASP A 110     -12.521   9.902 -10.172  1.00 98.36           O  
ATOM   1707  OD2 ASP A 110     -14.064  10.563 -11.591  1.00 98.36           O  
ATOM   1708  N   CYS A 111     -14.958   5.309 -11.828  1.00 98.27           N  
ATOM   1709  H   CYS A 111     -15.604   5.885 -12.351  1.00 98.27           H  
ATOM   1710  CA  CYS A 111     -15.308   3.908 -11.595  1.00 98.27           C  
ATOM   1711  HA  CYS A 111     -15.009   3.639 -10.581  1.00 98.27           H  
ATOM   1712  C   CYS A 111     -14.551   2.966 -12.536  1.00 98.27           C  
ATOM   1713  CB  CYS A 111     -16.829   3.738 -11.714  1.00 98.27           C  
ATOM   1714  HB2 CYS A 111     -17.077   2.679 -11.648  1.00 98.27           H  
ATOM   1715  HB3 CYS A 111     -17.161   4.106 -12.685  1.00 98.27           H  
ATOM   1716  O   CYS A 111     -14.014   1.947 -12.092  1.00 98.27           O  
ATOM   1717  SG  CYS A 111     -17.729   4.613 -10.411  1.00 98.27           S  
ATOM   1718  N   GLU A 112     -14.457   3.313 -13.822  1.00 98.44           N  
ATOM   1719  H   GLU A 112     -14.922   4.157 -14.127  1.00 98.44           H  
ATOM   1720  CA  GLU A 112     -13.732   2.525 -14.825  1.00 98.44           C  
ATOM   1721  HA  GLU A 112     -14.133   1.512 -14.852  1.00 98.44           H  
ATOM   1722  C   GLU A 112     -12.239   2.399 -14.501  1.00 98.44           C  
ATOM   1723  CB  GLU A 112     -13.906   3.153 -16.214  1.00 98.44           C  
ATOM   1724  HB2 GLU A 112     -13.685   4.219 -16.157  1.00 98.44           H  
ATOM   1725  HB3 GLU A 112     -13.188   2.689 -16.889  1.00 98.44           H  
ATOM   1726  O   GLU A 112     -11.682   1.299 -14.567  1.00 98.44           O  
ATOM   1727  CG  GLU A 112     -15.314   2.939 -16.794  1.00 98.44           C  
ATOM   1728  HG2 GLU A 112     -15.485   1.865 -16.871  1.00 98.44           H  
ATOM   1729  HG3 GLU A 112     -16.061   3.347 -16.114  1.00 98.44           H  
ATOM   1730  CD  GLU A 112     -15.494   3.563 -18.189  1.00 98.44           C  
ATOM   1731  OE1 GLU A 112     -16.607   3.415 -18.751  1.00 98.44           O  
ATOM   1732  OE2 GLU A 112     -14.509   4.117 -18.731  1.00 98.44           O  
ATOM   1733  N   ASP A 113     -11.587   3.499 -14.119  1.00 98.24           N  
ATOM   1734  H   ASP A 113     -12.078   4.382 -14.131  1.00 98.24           H  
ATOM   1735  CA  ASP A 113     -10.165   3.507 -13.782  1.00 98.24           C  
ATOM   1736  HA  ASP A 113      -9.614   2.996 -14.571  1.00 98.24           H  
ATOM   1737  C   ASP A 113      -9.886   2.744 -12.485  1.00 98.24           C  
ATOM   1738  CB  ASP A 113      -9.645   4.949 -13.684  1.00 98.24           C  
ATOM   1739  HB2 ASP A 113      -8.660   4.922 -13.217  1.00 98.24           H  
ATOM   1740  HB3 ASP A 113     -10.302   5.532 -13.039  1.00 98.24           H  
ATOM   1741  O   ASP A 113      -8.914   1.989 -12.418  1.00 98.24           O  
ATOM   1742  CG  ASP A 113      -9.482   5.650 -15.039  1.00 98.24           C  
ATOM   1743  OD1 ASP A 113      -9.452   4.944 -16.082  1.00 98.24           O  
ATOM   1744  OD2 ASP A 113      -9.254   6.878 -15.019  1.00 98.24           O  
ATOM   1745  N   TRP A 114     -10.761   2.864 -11.479  1.00 98.20           N  
ATOM   1746  H   TRP A 114     -11.558   3.470 -11.606  1.00 98.20           H  
ATOM   1747  CA  TRP A 114     -10.637   2.090 -10.242  1.00 98.20           C  
ATOM   1748  HA  TRP A 114      -9.644   2.264  -9.827  1.00 98.20           H  
ATOM   1749  C   TRP A 114     -10.749   0.589 -10.512  1.00 98.20           C  
ATOM   1750  CB  TRP A 114     -11.697   2.554  -9.234  1.00 98.20           C  
ATOM   1751  HB2 TRP A 114     -12.685   2.271  -9.597  1.00 98.20           H  
ATOM   1752  HB3 TRP A 114     -11.673   3.643  -9.193  1.00 98.20           H  
ATOM   1753  O   TRP A 114      -9.900  -0.194 -10.077  1.00 98.20           O  
ATOM   1754  CG  TRP A 114     -11.555   2.068  -7.821  1.00 98.20           C  
ATOM   1755  CD1 TRP A 114     -10.608   1.232  -7.329  1.00 98.20           C  
ATOM   1756  HD1 TRP A 114      -9.811   0.780  -7.901  1.00 98.20           H  
ATOM   1757  CD2 TRP A 114     -12.390   2.423  -6.678  1.00 98.20           C  
ATOM   1758  CE2 TRP A 114     -11.864   1.785  -5.515  1.00 98.20           C  
ATOM   1759  CE3 TRP A 114     -13.535   3.231  -6.507  1.00 98.20           C  
ATOM   1760  HE3 TRP A 114     -13.981   3.704  -7.370  1.00 98.20           H  
ATOM   1761  NE1 TRP A 114     -10.788   1.060  -5.972  1.00 98.20           N  
ATOM   1762  HE1 TRP A 114     -10.213   0.458  -5.400  1.00 98.20           H  
ATOM   1763  CH2 TRP A 114     -13.563   2.769  -4.105  1.00 98.20           C  
ATOM   1764  HH2 TRP A 114     -14.020   2.901  -3.136  1.00 98.20           H  
ATOM   1765  CZ2 TRP A 114     -12.430   1.951  -4.246  1.00 98.20           C  
ATOM   1766  HZ2 TRP A 114     -12.008   1.447  -3.389  1.00 98.20           H  
ATOM   1767  CZ3 TRP A 114     -14.115   3.402  -5.235  1.00 98.20           C  
ATOM   1768  HZ3 TRP A 114     -15.000   4.011  -5.127  1.00 98.20           H  
ATOM   1769  N   TRP A 115     -11.754   0.187 -11.288  1.00 98.14           N  
ATOM   1770  H   TRP A 115     -12.416   0.874 -11.621  1.00 98.14           H  
ATOM   1771  CA  TRP A 115     -11.963  -1.209 -11.649  1.00 98.14           C  
ATOM   1772  HA  TRP A 115     -12.045  -1.809 -10.743  1.00 98.14           H  
ATOM   1773  C   TRP A 115     -10.788  -1.778 -12.441  1.00 98.14           C  
ATOM   1774  CB  TRP A 115     -13.277  -1.309 -12.415  1.00 98.14           C  
ATOM   1775  HB2 TRP A 115     -13.207  -0.740 -13.342  1.00 98.14           H  
ATOM   1776  HB3 TRP A 115     -14.052  -0.852 -11.801  1.00 98.14           H  
ATOM   1777  O   TRP A 115     -10.291  -2.863 -12.130  1.00 98.14           O  
ATOM   1778  CG  TRP A 115     -13.685  -2.707 -12.733  1.00 98.14           C  
ATOM   1779  CD1 TRP A 115     -14.422  -3.505 -11.932  1.00 98.14           C  
ATOM   1780  HD1 TRP A 115     -14.838  -3.216 -10.978  1.00 98.14           H  
ATOM   1781  CD2 TRP A 115     -13.398  -3.494 -13.928  1.00 98.14           C  
ATOM   1782  CE2 TRP A 115     -13.999  -4.777 -13.773  1.00 98.14           C  
ATOM   1783  CE3 TRP A 115     -12.711  -3.245 -15.137  1.00 98.14           C  
ATOM   1784  HE3 TRP A 115     -12.260  -2.275 -15.289  1.00 98.14           H  
ATOM   1785  NE1 TRP A 115     -14.603  -4.727 -12.540  1.00 98.14           N  
ATOM   1786  HE1 TRP A 115     -15.171  -5.459 -12.139  1.00 98.14           H  
ATOM   1787  CH2 TRP A 115     -13.239  -5.489 -15.953  1.00 98.14           C  
ATOM   1788  HH2 TRP A 115     -13.196  -6.232 -16.736  1.00 98.14           H  
ATOM   1789  CZ2 TRP A 115     -13.931  -5.766 -14.763  1.00 98.14           C  
ATOM   1790  HZ2 TRP A 115     -14.441  -6.707 -14.617  1.00 98.14           H  
ATOM   1791  CZ3 TRP A 115     -12.630  -4.233 -16.138  1.00 98.14           C  
ATOM   1792  HZ3 TRP A 115     -12.114  -4.018 -17.062  1.00 98.14           H  
ATOM   1793  N   ARG A 116     -10.269  -1.007 -13.404  1.00 97.46           N  
ATOM   1794  H   ARG A 116     -10.723  -0.126 -13.599  1.00 97.46           H  
ATOM   1795  CA  ARG A 116      -9.082  -1.382 -14.174  1.00 97.46           C  
ATOM   1796  HA  ARG A 116      -9.259  -2.372 -14.595  1.00 97.46           H  
ATOM   1797  C   ARG A 116      -7.853  -1.503 -13.273  1.00 97.46           C  
ATOM   1798  CB  ARG A 116      -8.886  -0.373 -15.312  1.00 97.46           C  
ATOM   1799  HB2 ARG A 116      -8.475   0.555 -14.915  1.00 97.46           H  
ATOM   1800  HB3 ARG A 116      -9.861  -0.155 -15.748  1.00 97.46           H  
ATOM   1801  O   ARG A 116      -7.155  -2.504 -13.355  1.00 97.46           O  
ATOM   1802  CG  ARG A 116      -7.977  -0.919 -16.423  1.00 97.46           C  
ATOM   1803  HG2 ARG A 116      -7.023  -1.226 -15.994  1.00 97.46           H  
ATOM   1804  HG3 ARG A 116      -8.451  -1.793 -16.870  1.00 97.46           H  
ATOM   1805  CD  ARG A 116      -7.701   0.124 -17.518  1.00 97.46           C  
ATOM   1806  HD2 ARG A 116      -7.159  -0.360 -18.331  1.00 97.46           H  
ATOM   1807  HD3 ARG A 116      -7.047   0.885 -17.093  1.00 97.46           H  
ATOM   1808  NE  ARG A 116      -8.940   0.739 -18.056  1.00 97.46           N  
ATOM   1809  HE  ARG A 116      -9.660   0.119 -18.398  1.00 97.46           H  
ATOM   1810  NH1 ARG A 116      -8.467   2.930 -17.539  1.00 97.46           N  
ATOM   1811 HH11 ARG A 116      -8.861   3.802 -17.216  1.00 97.46           H  
ATOM   1812 HH12 ARG A 116      -7.560   2.685 -17.168  1.00 97.46           H  
ATOM   1813  NH2 ARG A 116     -10.467   2.433 -18.320  1.00 97.46           N  
ATOM   1814 HH21 ARG A 116     -10.699   3.391 -18.100  1.00 97.46           H  
ATOM   1815 HH22 ARG A 116     -11.222   1.810 -18.569  1.00 97.46           H  
ATOM   1816  CZ  ARG A 116      -9.282   2.019 -17.978  1.00 97.46           C  
ATOM   1817  N   ALA A 117      -7.602  -0.550 -12.378  1.00 97.21           N  
ATOM   1818  H   ALA A 117      -8.214   0.254 -12.341  1.00 97.21           H  
ATOM   1819  CA  ALA A 117      -6.449  -0.578 -11.475  1.00 97.21           C  
ATOM   1820  HA  ALA A 117      -5.538  -0.645 -12.071  1.00 97.21           H  
ATOM   1821  C   ALA A 117      -6.457  -1.783 -10.516  1.00 97.21           C  
ATOM   1822  CB  ALA A 117      -6.426   0.741 -10.697  1.00 97.21           C  
ATOM   1823  HB1 ALA A 117      -5.559   0.764 -10.035  1.00 97.21           H  
ATOM   1824  HB2 ALA A 117      -6.365   1.581 -11.389  1.00 97.21           H  
ATOM   1825  HB3 ALA A 117      -7.332   0.842 -10.100  1.00 97.21           H  
ATOM   1826  O   ALA A 117      -5.397  -2.283 -10.139  1.00 97.21           O  
ATOM   1827  N   CYS A 118      -7.643  -2.262 -10.133  1.00 97.22           N  
ATOM   1828  H   CYS A 118      -8.471  -1.762 -10.424  1.00 97.22           H  
ATOM   1829  CA  CYS A 118      -7.814  -3.402  -9.237  1.00 97.22           C  
ATOM   1830  HA  CYS A 118      -6.916  -3.510  -8.629  1.00 97.22           H  
ATOM   1831  C   CYS A 118      -7.949  -4.758  -9.942  1.00 97.22           C  
ATOM   1832  CB  CYS A 118      -8.971  -3.112  -8.278  1.00 97.22           C  
ATOM   1833  HB2 CYS A 118      -9.170  -4.012  -7.696  1.00 97.22           H  
ATOM   1834  HB3 CYS A 118      -9.863  -2.881  -8.860  1.00 97.22           H  
ATOM   1835  O   CYS A 118      -8.138  -5.762  -9.257  1.00 97.22           O  
ATOM   1836  SG  CYS A 118      -8.669  -1.761  -7.108  1.00 97.22           S  
ATOM   1837  N   HIS A 119      -7.800  -4.841 -11.271  1.00 92.98           N  
ATOM   1838  H   HIS A 119      -7.643  -3.992 -11.795  1.00 92.98           H  
ATOM   1839  CA  HIS A 119      -8.045  -6.081 -12.025  1.00 92.98           C  
ATOM   1840  HA  HIS A 119      -9.089  -6.354 -11.867  1.00 92.98           H  
ATOM   1841  C   HIS A 119      -7.189  -7.280 -11.569  1.00 92.98           C  
ATOM   1842  CB  HIS A 119      -7.846  -5.828 -13.534  1.00 92.98           C  
ATOM   1843  HB2 HIS A 119      -8.343  -4.898 -13.811  1.00 92.98           H  
ATOM   1844  HB3 HIS A 119      -8.349  -6.630 -14.076  1.00 92.98           H  
ATOM   1845  O   HIS A 119      -7.541  -8.432 -11.825  1.00 92.98           O  
ATOM   1846  CG  HIS A 119      -6.403  -5.796 -14.012  1.00 92.98           C  
ATOM   1847  CD2 HIS A 119      -5.765  -4.773 -14.658  1.00 92.98           C  
ATOM   1848  HD2 HIS A 119      -6.206  -3.838 -14.973  1.00 92.98           H  
ATOM   1849  ND1 HIS A 119      -5.481  -6.817 -13.908  1.00 92.98           N  
ATOM   1850  HD1 HIS A 119      -5.602  -7.637 -13.330  1.00 92.98           H  
ATOM   1851  CE1 HIS A 119      -4.304  -6.379 -14.386  1.00 92.98           C  
ATOM   1852  HE1 HIS A 119      -3.354  -6.886 -14.306  1.00 92.98           H  
ATOM   1853  NE2 HIS A 119      -4.445  -5.154 -14.899  1.00 92.98           N  
ATOM   1854  N   SER A 120      -6.015  -7.024 -10.981  1.00 91.99           N  
ATOM   1855  H   SER A 120      -5.731  -6.058 -10.904  1.00 91.99           H  
ATOM   1856  CA  SER A 120      -5.039  -8.021 -10.516  1.00 91.99           C  
ATOM   1857  HA  SER A 120      -5.363  -9.008 -10.846  1.00 91.99           H  
ATOM   1858  C   SER A 120      -4.945  -8.111  -8.991  1.00 91.99           C  
ATOM   1859  CB  SER A 120      -3.659  -7.757 -11.137  1.00 91.99           C  
ATOM   1860  HB2 SER A 120      -3.697  -8.041 -12.189  1.00 91.99           H  
ATOM   1861  HB3 SER A 120      -2.897  -8.360 -10.644  1.00 91.99           H  
ATOM   1862  O   SER A 120      -4.138  -8.882  -8.476  1.00 91.99           O  
ATOM   1863  OG  SER A 120      -3.314  -6.392 -11.062  1.00 91.99           O  
ATOM   1864  HG  SER A 120      -2.501  -6.241 -11.550  1.00 91.99           H  
ATOM   1865  N   SER A 121      -5.786  -7.370  -8.272  1.00 94.49           N  
ATOM   1866  H   SER A 121      -6.468  -6.807  -8.760  1.00 94.49           H  
ATOM   1867  CA  SER A 121      -5.940  -7.496  -6.825  1.00 94.49           C  
ATOM   1868  HA  SER A 121      -4.982  -7.767  -6.381  1.00 94.49           H  
ATOM   1869  C   SER A 121      -6.947  -8.591  -6.479  1.00 94.49           C  
ATOM   1870  CB  SER A 121      -6.368  -6.160  -6.224  1.00 94.49           C  
ATOM   1871  HB2 SER A 121      -6.633  -6.306  -5.177  1.00 94.49           H  
ATOM   1872  HB3 SER A 121      -7.243  -5.782  -6.755  1.00 94.49           H  
ATOM   1873  O   SER A 121      -7.786  -8.975  -7.301  1.00 94.49           O  
ATOM   1874  OG  SER A 121      -5.307  -5.225  -6.312  1.00 94.49           O  
ATOM   1875  HG  SER A 121      -5.699  -4.349  -6.313  1.00 94.49           H  
ATOM   1876  N   LEU A 122      -6.875  -9.081  -5.242  1.00 93.23           N  
ATOM   1877  H   LEU A 122      -6.198  -8.695  -4.599  1.00 93.23           H  
ATOM   1878  CA  LEU A 122      -7.758 -10.115  -4.715  1.00 93.23           C  
ATOM   1879  HA  LEU A 122      -8.434 -10.444  -5.504  1.00 93.23           H  
ATOM   1880  C   LEU A 122      -8.613  -9.568  -3.568  1.00 93.23           C  
ATOM   1881  CB  LEU A 122      -6.938 -11.328  -4.246  1.00 93.23           C  
ATOM   1882  HB2 LEU A 122      -6.335 -11.009  -3.396  1.00 93.23           H  
ATOM   1883  HB3 LEU A 122      -7.629 -12.094  -3.895  1.00 93.23           H  
ATOM   1884  O   LEU A 122      -8.195  -8.683  -2.827  1.00 93.23           O  
ATOM   1885  CG  LEU A 122      -5.993 -11.955  -5.286  1.00 93.23           C  
ATOM   1886  HG  LEU A 122      -5.274 -11.213  -5.633  1.00 93.23           H  
ATOM   1887  CD1 LEU A 122      -5.218 -13.093  -4.632  1.00 93.23           C  
ATOM   1888 HD11 LEU A 122      -4.702 -12.707  -3.753  1.00 93.23           H  
ATOM   1889 HD12 LEU A 122      -4.480 -13.493  -5.328  1.00 93.23           H  
ATOM   1890 HD13 LEU A 122      -5.902 -13.885  -4.325  1.00 93.23           H  
ATOM   1891  CD2 LEU A 122      -6.731 -12.533  -6.491  1.00 93.23           C  
ATOM   1892 HD21 LEU A 122      -7.130 -11.708  -7.081  1.00 93.23           H  
ATOM   1893 HD22 LEU A 122      -6.041 -13.104  -7.111  1.00 93.23           H  
ATOM   1894 HD23 LEU A 122      -7.532 -13.189  -6.150  1.00 93.23           H  
ATOM   1895  N   THR A 123      -9.806 -10.122  -3.411  1.00 93.15           N  
ATOM   1896  H   THR A 123     -10.096 -10.830  -4.070  1.00 93.15           H  
ATOM   1897  CA  THR A 123     -10.679  -9.922  -2.254  1.00 93.15           C  
ATOM   1898  HA  THR A 123     -10.064  -9.803  -1.362  1.00 93.15           H  
ATOM   1899  C   THR A 123     -11.544 -11.165  -2.066  1.00 93.15           C  
ATOM   1900  CB  THR A 123     -11.525  -8.649  -2.407  1.00 93.15           C  
ATOM   1901  HB  THR A 123     -10.857  -7.811  -2.605  1.00 93.15           H  
ATOM   1902  O   THR A 123     -11.642 -11.992  -2.966  1.00 93.15           O  
ATOM   1903  CG2 THR A 123     -12.558  -8.722  -3.529  1.00 93.15           C  
ATOM   1904 HG21 THR A 123     -13.305  -9.480  -3.294  1.00 93.15           H  
ATOM   1905 HG22 THR A 123     -13.061  -7.757  -3.605  1.00 93.15           H  
ATOM   1906 HG23 THR A 123     -12.074  -8.954  -4.477  1.00 93.15           H  
ATOM   1907  OG1 THR A 123     -12.225  -8.383  -1.212  1.00 93.15           O  
ATOM   1908  HG1 THR A 123     -11.578  -8.236  -0.518  1.00 93.15           H  
ATOM   1909  N   CYS A 124     -12.155 -11.311  -0.900  1.00 92.59           N  
ATOM   1910  H   CYS A 124     -11.986 -10.619  -0.184  1.00 92.59           H  
ATOM   1911  CA  CYS A 124     -13.069 -12.410  -0.578  1.00 92.59           C  
ATOM   1912  HA  CYS A 124     -13.055 -13.163  -1.366  1.00 92.59           H  
ATOM   1913  C   CYS A 124     -14.518 -11.942  -0.434  1.00 92.59           C  
ATOM   1914  CB  CYS A 124     -12.572 -13.049   0.710  1.00 92.59           C  
ATOM   1915  HB2 CYS A 124     -13.255 -13.840   1.019  1.00 92.59           H  
ATOM   1916  HB3 CYS A 124     -11.609 -13.517   0.507  1.00 92.59           H  
ATOM   1917  O   CYS A 124     -15.402 -12.720  -0.079  1.00 92.59           O  
ATOM   1918  SG  CYS A 124     -12.375 -11.853   2.052  1.00 92.59           S  
ATOM   1919  N   LYS A 125     -14.787 -10.646  -0.630  1.00 91.65           N  
ATOM   1920  H   LYS A 125     -14.040 -10.034  -0.926  1.00 91.65           H  
ATOM   1921  CA  LYS A 125     -16.132 -10.095  -0.490  1.00 91.65           C  
ATOM   1922  HA  LYS A 125     -16.821 -10.819  -0.927  1.00 91.65           H  
ATOM   1923  C   LYS A 125     -16.310  -8.791  -1.248  1.00 91.65           C  
ATOM   1924  CB  LYS A 125     -16.482  -9.950   0.997  1.00 91.65           C  
ATOM   1925  HB2 LYS A 125     -16.416 -10.933   1.464  1.00 91.65           H  
ATOM   1926  HB3 LYS A 125     -17.517  -9.615   1.064  1.00 91.65           H  
ATOM   1927  O   LYS A 125     -15.380  -8.006  -1.409  1.00 91.65           O  
ATOM   1928  CG  LYS A 125     -15.583  -8.977   1.777  1.00 91.65           C  
ATOM   1929  HG2 LYS A 125     -15.761  -7.969   1.404  1.00 91.65           H  
ATOM   1930  HG3 LYS A 125     -14.532  -9.219   1.615  1.00 91.65           H  
ATOM   1931  CD  LYS A 125     -15.850  -8.988   3.289  1.00 91.65           C  
ATOM   1932  HD2 LYS A 125     -15.325  -9.822   3.753  1.00 91.65           H  
ATOM   1933  HD3 LYS A 125     -15.439  -8.063   3.692  1.00 91.65           H  
ATOM   1934  CE  LYS A 125     -17.327  -9.007   3.680  1.00 91.65           C  
ATOM   1935  HE2 LYS A 125     -17.895  -8.436   2.946  1.00 91.65           H  
ATOM   1936  HE3 LYS A 125     -17.430  -8.490   4.634  1.00 91.65           H  
ATOM   1937  NZ  LYS A 125     -17.847 -10.386   3.816  1.00 91.65           N  
ATOM   1938  HZ1 LYS A 125     -17.523 -10.990   3.074  1.00 91.65           H  
ATOM   1939  HZ2 LYS A 125     -18.856 -10.384   3.860  1.00 91.65           H  
ATOM   1940  HZ3 LYS A 125     -17.540 -10.752   4.706  1.00 91.65           H  
ATOM   1941  N   SER A 126     -17.550  -8.541  -1.658  1.00 93.14           N  
ATOM   1942  H   SER A 126     -18.269  -9.233  -1.506  1.00 93.14           H  
ATOM   1943  CA  SER A 126     -17.914  -7.330  -2.390  1.00 93.14           C  
ATOM   1944  HA  SER A 126     -17.094  -7.080  -3.064  1.00 93.14           H  
ATOM   1945  C   SER A 126     -18.158  -6.120  -1.488  1.00 93.14           C  
ATOM   1946  CB  SER A 126     -19.147  -7.591  -3.250  1.00 93.14           C  
ATOM   1947  HB2 SER A 126     -19.406  -6.687  -3.801  1.00 93.14           H  
ATOM   1948  HB3 SER A 126     -18.930  -8.384  -3.965  1.00 93.14           H  
ATOM   1949  O   SER A 126     -17.917  -5.009  -1.921  1.00 93.14           O  
ATOM   1950  OG  SER A 126     -20.228  -7.985  -2.421  1.00 93.14           O  
ATOM   1951  HG  SER A 126     -20.938  -7.349  -2.533  1.00 93.14           H  
ATOM   1952  N   ASN A 127     -18.644  -6.305  -0.258  1.00 92.67           N  
ATOM   1953  H   ASN A 127     -18.809  -7.253   0.050  1.00 92.67           H  
ATOM   1954  CA  ASN A 127     -18.919  -5.214   0.683  1.00 92.67           C  
ATOM   1955  HA  ASN A 127     -18.859  -4.255   0.170  1.00 92.67           H  
ATOM   1956  C   ASN A 127     -17.866  -5.219   1.788  1.00 92.67           C  
ATOM   1957  CB  ASN A 127     -20.349  -5.372   1.222  1.00 92.67           C  
ATOM   1958  HB2 ASN A 127     -21.030  -5.396   0.371  1.00 92.67           H  
ATOM   1959  HB3 ASN A 127     -20.437  -6.314   1.764  1.00 92.67           H  
ATOM   1960  O   ASN A 127     -17.786  -6.178   2.554  1.00 92.67           O  
ATOM   1961  CG  ASN A 127     -20.797  -4.253   2.152  1.00 92.67           C  
ATOM   1962  ND2 ASN A 127     -22.091  -4.132   2.335  1.00 92.67           N  
ATOM   1963 HD21 ASN A 127     -22.729  -4.714   1.813  1.00 92.67           H  
ATOM   1964 HD22 ASN A 127     -22.439  -3.315   2.817  1.00 92.67           H  
ATOM   1965  OD1 ASN A 127     -20.034  -3.497   2.734  1.00 92.67           O  
ATOM   1966  N   TRP A 128     -17.069  -4.158   1.863  1.00 90.64           N  
ATOM   1967  H   TRP A 128     -17.185  -3.412   1.192  1.00 90.64           H  
ATOM   1968  CA  TRP A 128     -15.974  -4.040   2.824  1.00 90.64           C  
ATOM   1969  HA  TRP A 128     -15.658  -5.038   3.127  1.00 90.64           H  
ATOM   1970  C   TRP A 128     -16.376  -3.323   4.113  1.00 90.64           C  
ATOM   1971  CB  TRP A 128     -14.782  -3.358   2.147  1.00 90.64           C  
ATOM   1972  HB2 TRP A 128     -15.119  -2.447   1.651  1.00 90.64           H  
ATOM   1973  HB3 TRP A 128     -14.075  -3.055   2.919  1.00 90.64           H  
ATOM   1974  O   TRP A 128     -15.578  -3.228   5.037  1.00 90.64           O  
ATOM   1975  CG  TRP A 128     -14.009  -4.183   1.165  1.00 90.64           C  
ATOM   1976  CD1 TRP A 128     -14.428  -5.289   0.502  1.00 90.64           C  
ATOM   1977  HD1 TRP A 128     -15.402  -5.746   0.587  1.00 90.64           H  
ATOM   1978  CD2 TRP A 128     -12.634  -3.969   0.733  1.00 90.64           C  
ATOM   1979  CE2 TRP A 128     -12.309  -4.950  -0.250  1.00 90.64           C  
ATOM   1980  CE3 TRP A 128     -11.641  -3.023   1.058  1.00 90.64           C  
ATOM   1981  HE3 TRP A 128     -11.869  -2.255   1.783  1.00 90.64           H  
ATOM   1982  NE1 TRP A 128     -13.423  -5.756  -0.318  1.00 90.64           N  
ATOM   1983  HE1 TRP A 128     -13.506  -6.597  -0.873  1.00 90.64           H  
ATOM   1984  CH2 TRP A 128     -10.102  -4.011  -0.555  1.00 90.64           C  
ATOM   1985  HH2 TRP A 128      -9.141  -4.017  -1.048  1.00 90.64           H  
ATOM   1986  CZ2 TRP A 128     -11.079  -4.953  -0.920  1.00 90.64           C  
ATOM   1987  HZ2 TRP A 128     -10.875  -5.700  -1.673  1.00 90.64           H  
ATOM   1988  CZ3 TRP A 128     -10.378  -3.056   0.440  1.00 90.64           C  
ATOM   1989  HZ3 TRP A 128      -9.632  -2.319   0.697  1.00 90.64           H  
ATOM   1990  N   LEU A 129     -17.602  -2.822   4.234  1.00 85.26           N  
ATOM   1991  H   LEU A 129     -18.258  -2.930   3.474  1.00 85.26           H  
ATOM   1992  CA  LEU A 129     -18.034  -2.155   5.465  1.00 85.26           C  
ATOM   1993  HA  LEU A 129     -17.182  -1.660   5.931  1.00 85.26           H  
ATOM   1994  C   LEU A 129     -18.547  -3.139   6.523  1.00 85.26           C  
ATOM   1995  CB  LEU A 129     -19.071  -1.079   5.119  1.00 85.26           C  
ATOM   1996  HB2 LEU A 129     -19.908  -1.549   4.604  1.00 85.26           H  
ATOM   1997  HB3 LEU A 129     -19.436  -0.646   6.050  1.00 85.26           H  
ATOM   1998  O   LEU A 129     -18.526  -2.822   7.709  1.00 85.26           O  
ATOM   1999  CG  LEU A 129     -18.536   0.055   4.230  1.00 85.26           C  
ATOM   2000  HG  LEU A 129     -18.231  -0.357   3.268  1.00 85.26           H  
ATOM   2001  CD1 LEU A 129     -19.651   1.069   3.995  1.00 85.26           C  
ATOM   2002 HD11 LEU A 129     -19.303   1.861   3.332  1.00 85.26           H  
ATOM   2003 HD12 LEU A 129     -20.503   0.575   3.526  1.00 85.26           H  
ATOM   2004 HD13 LEU A 129     -19.962   1.516   4.940  1.00 85.26           H  
ATOM   2005  CD2 LEU A 129     -17.351   0.794   4.844  1.00 85.26           C  
ATOM   2006 HD21 LEU A 129     -16.484   0.135   4.906  1.00 85.26           H  
ATOM   2007 HD22 LEU A 129     -17.612   1.161   5.837  1.00 85.26           H  
ATOM   2008 HD23 LEU A 129     -17.084   1.637   4.207  1.00 85.26           H  
ATOM   2009  N   HIS A 130     -19.005  -4.326   6.115  1.00 82.37           N  
ATOM   2010  H   HIS A 130     -18.905  -4.577   5.142  1.00 82.37           H  
ATOM   2011  CA  HIS A 130     -19.712  -5.251   7.002  1.00 82.37           C  
ATOM   2012  HA  HIS A 130     -19.410  -5.056   8.031  1.00 82.37           H  
ATOM   2013  C   HIS A 130     -19.402  -6.717   6.700  1.00 82.37           C  
ATOM   2014  CB  HIS A 130     -21.229  -5.023   6.892  1.00 82.37           C  
ATOM   2015  HB2 HIS A 130     -21.566  -5.382   5.919  1.00 82.37           H  
ATOM   2016  HB3 HIS A 130     -21.736  -5.610   7.657  1.00 82.37           H  
ATOM   2017  O   HIS A 130     -18.948  -7.074   5.614  1.00 82.37           O  
ATOM   2018  CG  HIS A 130     -21.661  -3.588   7.034  1.00 82.37           C  
ATOM   2019  CD2 HIS A 130     -21.874  -2.893   8.195  1.00 82.37           C  
ATOM   2020  HD2 HIS A 130     -21.767  -3.277   9.199  1.00 82.37           H  
ATOM   2021  ND1 HIS A 130     -21.874  -2.718   5.992  1.00 82.37           N  
ATOM   2022  HD1 HIS A 130     -21.675  -2.910   5.021  1.00 82.37           H  
ATOM   2023  CE1 HIS A 130     -22.209  -1.525   6.511  1.00 82.37           C  
ATOM   2024  HE1 HIS A 130     -22.389  -0.626   5.940  1.00 82.37           H  
ATOM   2025  NE2 HIS A 130     -22.239  -1.588   7.848  1.00 82.37           N  
ATOM   2026  N   GLY A 131     -19.741  -7.585   7.657  1.00 80.99           N  
ATOM   2027  H   GLY A 131     -20.123  -7.229   8.522  1.00 80.99           H  
ATOM   2028  CA  GLY A 131     -19.669  -9.034   7.482  1.00 80.99           C  
ATOM   2029  HA2 GLY A 131     -20.130  -9.519   8.343  1.00 80.99           H  
ATOM   2030  HA3 GLY A 131     -20.217  -9.323   6.585  1.00 80.99           H  
ATOM   2031  C   GLY A 131     -18.240  -9.555   7.370  1.00 80.99           C  
ATOM   2032  O   GLY A 131     -17.999 -10.472   6.591  1.00 80.99           O  
ATOM   2033  N   TRP A 132     -17.298  -8.929   8.070  1.00 82.67           N  
ATOM   2034  H   TRP A 132     -17.571  -8.160   8.665  1.00 82.67           H  
ATOM   2035  CA  TRP A 132     -15.983  -9.508   8.332  1.00 82.67           C  
ATOM   2036  HA  TRP A 132     -15.615 -10.021   7.442  1.00 82.67           H  
ATOM   2037  C   TRP A 132     -16.085 -10.539   9.448  1.00 82.67           C  
ATOM   2038  CB  TRP A 132     -14.993  -8.398   8.687  1.00 82.67           C  
ATOM   2039  HB2 TRP A 132     -15.343  -7.867   9.572  1.00 82.67           H  
ATOM   2040  HB3 TRP A 132     -14.032  -8.849   8.933  1.00 82.67           H  
ATOM   2041  O   TRP A 132     -16.970 -10.429  10.304  1.00 82.67           O  
ATOM   2042  CG  TRP A 132     -14.781  -7.427   7.572  1.00 82.67           C  
ATOM   2043  CD1 TRP A 132     -15.203  -6.145   7.535  1.00 82.67           C  
ATOM   2044  HD1 TRP A 132     -15.720  -5.635   8.334  1.00 82.67           H  
ATOM   2045  CD2 TRP A 132     -14.085  -7.656   6.310  1.00 82.67           C  
ATOM   2046  CE2 TRP A 132     -14.118  -6.452   5.550  1.00 82.67           C  
ATOM   2047  CE3 TRP A 132     -13.408  -8.754   5.742  1.00 82.67           C  
ATOM   2048  HE3 TRP A 132     -13.342  -9.673   6.305  1.00 82.67           H  
ATOM   2049  NE1 TRP A 132     -14.825  -5.573   6.338  1.00 82.67           N  
ATOM   2050  HE1 TRP A 132     -15.008  -4.607   6.104  1.00 82.67           H  
ATOM   2051  CH2 TRP A 132     -12.845  -7.460   3.755  1.00 82.67           C  
ATOM   2052  HH2 TRP A 132     -12.375  -7.396   2.784  1.00 82.67           H  
ATOM   2053  CZ2 TRP A 132     -13.503  -6.343   4.294  1.00 82.67           C  
ATOM   2054  HZ2 TRP A 132     -13.519  -5.409   3.752  1.00 82.67           H  
ATOM   2055  CZ3 TRP A 132     -12.791  -8.662   4.482  1.00 82.67           C  
ATOM   2056  HZ3 TRP A 132     -12.259  -9.511   4.080  1.00 82.67           H  
ATOM   2057  N   ASP A 133     -15.189 -11.519   9.423  1.00 78.00           N  
ATOM   2058  H   ASP A 133     -14.442 -11.508   8.744  1.00 78.00           H  
ATOM   2059  CA  ASP A 133     -14.977 -12.371  10.581  1.00 78.00           C  
ATOM   2060  HA  ASP A 133     -15.940 -12.536  11.064  1.00 78.00           H  
ATOM   2061  C   ASP A 133     -14.056 -11.645  11.568  1.00 78.00           C  
ATOM   2062  CB  ASP A 133     -14.435 -13.745  10.170  1.00 78.00           C  
ATOM   2063  HB2 ASP A 133     -13.358 -13.692  10.008  1.00 78.00           H  
ATOM   2064  HB3 ASP A 133     -14.906 -14.043   9.233  1.00 78.00           H  
ATOM   2065  O   ASP A 133     -13.003 -11.124  11.189  1.00 78.00           O  
ATOM   2066  CG  ASP A 133     -14.758 -14.803  11.230  1.00 78.00           C  
ATOM   2067  OD1 ASP A 133     -14.984 -14.399  12.399  1.00 78.00           O  
ATOM   2068  OD2 ASP A 133     -14.918 -15.975  10.823  1.00 78.00           O  
ATOM   2069  N   TRP A 134     -14.502 -11.573  12.819  1.00 71.82           N  
ATOM   2070  H   TRP A 134     -15.286 -12.171  13.038  1.00 71.82           H  
ATOM   2071  CA  TRP A 134     -13.815 -10.915  13.933  1.00 71.82           C  
ATOM   2072  HA  TRP A 134     -12.918 -10.415  13.565  1.00 71.82           H  
ATOM   2073  C   TRP A 134     -13.345 -11.931  14.980  1.00 71.82           C  
ATOM   2074  CB  TRP A 134     -14.735  -9.863  14.570  1.00 71.82           C  
ATOM   2075  HB2 TRP A 134     -14.193  -9.376  15.381  1.00 71.82           H  
ATOM   2076  HB3 TRP A 134     -15.589 -10.373  15.014  1.00 71.82           H  
ATOM   2077  O   TRP A 134     -13.008 -11.547  16.098  1.00 71.82           O  
ATOM   2078  CG  TRP A 134     -15.243  -8.784  13.667  1.00 71.82           C  
ATOM   2079  CD1 TRP A 134     -16.426  -8.797  13.016  1.00 71.82           C  
ATOM   2080  HD1 TRP A 134     -17.126  -9.619  13.043  1.00 71.82           H  
ATOM   2081  CD2 TRP A 134     -14.598  -7.529  13.302  1.00 71.82           C  
ATOM   2082  CE2 TRP A 134     -15.478  -6.805  12.442  1.00 71.82           C  
ATOM   2083  CE3 TRP A 134     -13.362  -6.926  13.615  1.00 71.82           C  
ATOM   2084  HE3 TRP A 134     -12.666  -7.459  14.247  1.00 71.82           H  
ATOM   2085  NE1 TRP A 134     -16.572  -7.631  12.294  1.00 71.82           N  
ATOM   2086  HE1 TRP A 134     -17.372  -7.454  11.704  1.00 71.82           H  
ATOM   2087  CH2 TRP A 134     -13.942  -4.945  12.310  1.00 71.82           C  
ATOM   2088  HH2 TRP A 134     -13.700  -3.947  11.975  1.00 71.82           H  
ATOM   2089  CZ2 TRP A 134     -15.162  -5.535  11.940  1.00 71.82           C  
ATOM   2090  HZ2 TRP A 134     -15.855  -5.014  11.295  1.00 71.82           H  
ATOM   2091  CZ3 TRP A 134     -13.040  -5.643  13.135  1.00 71.82           C  
ATOM   2092  HZ3 TRP A 134     -12.098  -5.197  13.418  1.00 71.82           H  
ATOM   2093  N   SER A 135     -13.395 -13.230  14.664  1.00 66.83           N  
ATOM   2094  H   SER A 135     -13.731 -13.517  13.755  1.00 66.83           H  
ATOM   2095  CA  SER A 135     -12.954 -14.293  15.570  1.00 66.83           C  
ATOM   2096  HA  SER A 135     -13.522 -14.227  16.498  1.00 66.83           H  
ATOM   2097  C   SER A 135     -11.471 -14.199  15.924  1.00 66.83           C  
ATOM   2098  CB  SER A 135     -13.220 -15.655  14.923  1.00 66.83           C  
ATOM   2099  HB2 SER A 135     -12.960 -16.446  15.626  1.00 66.83           H  
ATOM   2100  HB3 SER A 135     -14.281 -15.735  14.686  1.00 66.83           H  
ATOM   2101  O   SER A 135     -11.069 -14.620  17.005  1.00 66.83           O  
ATOM   2102  OG  SER A 135     -12.471 -15.823  13.734  1.00 66.83           O  
ATOM   2103  HG  SER A 135     -11.540 -15.943  13.935  1.00 66.83           H  
ATOM   2104  N   GLU A 136     -10.666 -13.670  15.006  1.00 60.85           N  
ATOM   2105  H   GLU A 136     -11.097 -13.291  14.175  1.00 60.85           H  
ATOM   2106  CA  GLU A 136      -9.235 -13.436  15.174  1.00 60.85           C  
ATOM   2107  HA  GLU A 136      -8.893 -13.894  16.103  1.00 60.85           H  
ATOM   2108  C   GLU A 136      -8.958 -11.927  15.287  1.00 60.85           C  
ATOM   2109  CB  GLU A 136      -8.475 -14.102  14.016  1.00 60.85           C  
ATOM   2110  HB2 GLU A 136      -8.892 -13.728  13.081  1.00 60.85           H  
ATOM   2111  HB3 GLU A 136      -7.423 -13.823  14.082  1.00 60.85           H  
ATOM   2112  O   GLU A 136      -9.798 -11.105  14.920  1.00 60.85           O  
ATOM   2113  CG  GLU A 136      -8.596 -15.638  14.035  1.00 60.85           C  
ATOM   2114  HG2 GLU A 136      -9.645 -15.913  13.922  1.00 60.85           H  
ATOM   2115  HG3 GLU A 136      -8.265 -15.995  15.010  1.00 60.85           H  
ATOM   2116  CD  GLU A 136      -7.781 -16.354  12.942  1.00 60.85           C  
ATOM   2117  OE1 GLU A 136      -7.870 -17.604  12.897  1.00 60.85           O  
ATOM   2118  OE2 GLU A 136      -7.100 -15.668  12.151  1.00 60.85           O  
ATOM   2119  N   GLU A 137      -7.783 -11.544  15.803  1.00 56.28           N  
ATOM   2120  H   GLU A 137      -7.113 -12.250  16.071  1.00 56.28           H  
ATOM   2121  CA  GLU A 137      -7.432 -10.132  16.061  1.00 56.28           C  
ATOM   2122  HA  GLU A 137      -8.124  -9.717  16.794  1.00 56.28           H  
ATOM   2123  C   GLU A 137      -7.529  -9.232  14.820  1.00 56.28           C  
ATOM   2124  CB  GLU A 137      -5.994 -10.031  16.606  1.00 56.28           C  
ATOM   2125  HB2 GLU A 137      -5.369 -10.789  16.133  1.00 56.28           H  
ATOM   2126  HB3 GLU A 137      -5.589  -9.053  16.343  1.00 56.28           H  
ATOM   2127  O   GLU A 137      -7.777  -8.030  14.940  1.00 56.28           O  
ATOM   2128  CG  GLU A 137      -5.914 -10.156  18.133  1.00 56.28           C  
ATOM   2129  HG2 GLU A 137      -6.620  -9.451  18.574  1.00 56.28           H  
ATOM   2130  HG3 GLU A 137      -6.218 -11.162  18.422  1.00 56.28           H  
ATOM   2131  CD  GLU A 137      -4.504  -9.865  18.682  1.00 56.28           C  
ATOM   2132  OE1 GLU A 137      -4.419  -9.483  19.873  1.00 56.28           O  
ATOM   2133  OE2 GLU A 137      -3.518 -10.011  17.925  1.00 56.28           O  
ATOM   2134  N   LYS A 138      -7.330  -9.800  13.628  1.00 60.16           N  
ATOM   2135  H   LYS A 138      -7.209 -10.802  13.612  1.00 60.16           H  
ATOM   2136  CA  LYS A 138      -7.400  -9.073  12.358  1.00 60.16           C  
ATOM   2137  HA  LYS A 138      -7.372  -8.005  12.574  1.00 60.16           H  
ATOM   2138  C   LYS A 138      -8.723  -9.330  11.647  1.00 60.16           C  
ATOM   2139  CB  LYS A 138      -6.173  -9.390  11.495  1.00 60.16           C  
ATOM   2140  HB2 LYS A 138      -6.297  -8.945  10.508  1.00 60.16           H  
ATOM   2141  HB3 LYS A 138      -6.079 -10.469  11.379  1.00 60.16           H  
ATOM   2142  O   LYS A 138      -9.389 -10.342  11.840  1.00 60.16           O  
ATOM   2143  CG  LYS A 138      -4.890  -8.832  12.127  1.00 60.16           C  
ATOM   2144  HG2 LYS A 138      -4.798  -9.181  13.155  1.00 60.16           H  
ATOM   2145  HG3 LYS A 138      -4.922  -7.743  12.120  1.00 60.16           H  
ATOM   2146  CD  LYS A 138      -3.679  -9.321  11.336  1.00 60.16           C  
ATOM   2147  HD2 LYS A 138      -3.718 -10.410  11.311  1.00 60.16           H  
ATOM   2148  HD3 LYS A 138      -3.714  -8.939  10.316  1.00 60.16           H  
ATOM   2149  CE  LYS A 138      -2.393  -8.870  12.027  1.00 60.16           C  
ATOM   2150  HE2 LYS A 138      -2.142  -7.859  11.707  1.00 60.16           H  
ATOM   2151  HE3 LYS A 138      -2.572  -8.863  13.103  1.00 60.16           H  
ATOM   2152  NZ  LYS A 138      -1.308  -9.828  11.735  1.00 60.16           N  
ATOM   2153  HZ1 LYS A 138      -1.192  -9.994  10.745  1.00 60.16           H  
ATOM   2154  HZ2 LYS A 138      -0.441  -9.590  12.195  1.00 60.16           H  
ATOM   2155  HZ3 LYS A 138      -1.586 -10.714  12.132  1.00 60.16           H  
ATOM   2156  N   LYS A 139      -9.107  -8.381  10.793  1.00 61.87           N  
ATOM   2157  H   LYS A 139      -8.478  -7.600  10.671  1.00 61.87           H  
ATOM   2158  CA  LYS A 139     -10.310  -8.469   9.957  1.00 61.87           C  
ATOM   2159  HA  LYS A 139     -11.155  -8.789  10.566  1.00 61.87           H  
ATOM   2160  C   LYS A 139     -10.084  -9.517   8.877  1.00 61.87           C  
ATOM   2161  CB  LYS A 139     -10.610  -7.104   9.339  1.00 61.87           C  
ATOM   2162  HB2 LYS A 139     -11.421  -7.204   8.618  1.00 61.87           H  
ATOM   2163  HB3 LYS A 139      -9.719  -6.771   8.805  1.00 61.87           H  
ATOM   2164  O   LYS A 139      -9.430  -9.238   7.869  1.00 61.87           O  
ATOM   2165  CG  LYS A 139     -11.012  -6.061  10.392  1.00 61.87           C  
ATOM   2166  HG2 LYS A 139     -10.437  -6.183  11.310  1.00 61.87           H  
ATOM   2167  HG3 LYS A 139     -12.075  -6.172  10.609  1.00 61.87           H  
ATOM   2168  CD  LYS A 139     -10.727  -4.677   9.819  1.00 61.87           C  
ATOM   2169  HD2 LYS A 139      -9.659  -4.604   9.616  1.00 61.87           H  
ATOM   2170  HD3 LYS A 139     -11.279  -4.608   8.882  1.00 61.87           H  
ATOM   2171  CE  LYS A 139     -11.137  -3.519  10.729  1.00 61.87           C  
ATOM   2172  HE2 LYS A 139     -12.226  -3.456  10.729  1.00 61.87           H  
ATOM   2173  HE3 LYS A 139     -10.809  -3.744  11.744  1.00 61.87           H  
ATOM   2174  NZ  LYS A 139     -10.526  -2.237  10.274  1.00 61.87           N  
ATOM   2175  HZ1 LYS A 139     -10.642  -2.062   9.286  1.00 61.87           H  
ATOM   2176  HZ2 LYS A 139     -10.876  -1.436  10.779  1.00 61.87           H  
ATOM   2177  HZ3 LYS A 139      -9.528  -2.265  10.424  1.00 61.87           H  
ATOM   2178  N   HIS A 140     -10.637 -10.700   9.093  1.00 74.64           N  
ATOM   2179  H   HIS A 140     -11.133 -10.858   9.959  1.00 74.64           H  
ATOM   2180  CA  HIS A 140     -10.482 -11.817   8.179  1.00 74.64           C  
ATOM   2181  HA  HIS A 140      -9.637 -11.620   7.519  1.00 74.64           H  
ATOM   2182  C   HIS A 140     -11.704 -11.979   7.290  1.00 74.64           C  
ATOM   2183  CB  HIS A 140     -10.133 -13.090   8.951  1.00 74.64           C  
ATOM   2184  HB2 HIS A 140     -10.860 -13.252   9.746  1.00 74.64           H  
ATOM   2185  HB3 HIS A 140     -10.170 -13.948   8.280  1.00 74.64           H  
ATOM   2186  O   HIS A 140     -12.822 -11.547   7.597  1.00 74.64           O  
ATOM   2187  CG  HIS A 140      -8.750 -13.016   9.539  1.00 74.64           C  
ATOM   2188  CD2 HIS A 140      -7.563 -13.232   8.893  1.00 74.64           C  
ATOM   2189  HD2 HIS A 140      -7.445 -13.490   7.851  1.00 74.64           H  
ATOM   2190  ND1 HIS A 140      -8.439 -12.693  10.831  1.00 74.64           N  
ATOM   2191  HD1 HIS A 140      -9.087 -12.420  11.555  1.00 74.64           H  
ATOM   2192  CE1 HIS A 140      -7.110 -12.782  10.982  1.00 74.64           C  
ATOM   2193  HE1 HIS A 140      -6.578 -12.672  11.915  1.00 74.64           H  
ATOM   2194  NE2 HIS A 140      -6.524 -13.033   9.803  1.00 74.64           N  
ATOM   2195  N   CYS A 141     -11.473 -12.608   6.143  1.00 85.84           N  
ATOM   2196  H   CYS A 141     -10.540 -12.950   5.961  1.00 85.84           H  
ATOM   2197  CA  CYS A 141     -12.552 -13.056   5.285  1.00 85.84           C  
ATOM   2198  HA  CYS A 141     -13.063 -12.172   4.901  1.00 85.84           H  
ATOM   2199  C   CYS A 141     -13.530 -13.938   6.066  1.00 85.84           C  
ATOM   2200  CB  CYS A 141     -11.961 -13.839   4.124  1.00 85.84           C  
ATOM   2201  HB2 CYS A 141     -12.760 -14.262   3.514  1.00 85.84           H  
ATOM   2202  HB3 CYS A 141     -11.387 -14.675   4.525  1.00 85.84           H  
ATOM   2203  O   CYS A 141     -13.091 -14.701   6.926  1.00 85.84           O  
ATOM   2204  SG  CYS A 141     -10.929 -12.787   3.098  1.00 85.84           S  
ATOM   2205  N   PRO A 142     -14.836 -13.877   5.749  1.00 82.02           N  
ATOM   2206  CA  PRO A 142     -15.801 -14.821   6.293  1.00 82.02           C  
ATOM   2207  HA  PRO A 142     -15.962 -14.604   7.349  1.00 82.02           H  
ATOM   2208  C   PRO A 142     -15.326 -16.261   6.120  1.00 82.02           C  
ATOM   2209  CB  PRO A 142     -17.097 -14.618   5.511  1.00 82.02           C  
ATOM   2210  HB2 PRO A 142     -17.971 -14.700   6.158  1.00 82.02           H  
ATOM   2211  HB3 PRO A 142     -17.166 -15.337   4.695  1.00 82.02           H  
ATOM   2212  O   PRO A 142     -14.689 -16.589   5.114  1.00 82.02           O  
ATOM   2213  CG  PRO A 142     -16.951 -13.219   4.939  1.00 82.02           C  
ATOM   2214  HG2 PRO A 142     -17.497 -13.115   4.001  1.00 82.02           H  
ATOM   2215  HG3 PRO A 142     -17.316 -12.523   5.694  1.00 82.02           H  
ATOM   2216  CD  PRO A 142     -15.452 -13.019   4.755  1.00 82.02           C  
ATOM   2217  HD2 PRO A 142     -15.193 -11.973   4.916  1.00 82.02           H  
ATOM   2218  HD3 PRO A 142     -15.153 -13.344   3.758  1.00 82.02           H  
ATOM   2219  N   ALA A 143     -15.692 -17.119   7.069  1.00 74.60           N  
ATOM   2220  H   ALA A 143     -16.098 -16.762   7.922  1.00 74.60           H  
ATOM   2221  CA  ALA A 143     -15.372 -18.536   7.013  1.00 74.60           C  
ATOM   2222  HA  ALA A 143     -14.307 -18.643   7.222  1.00 74.60           H  
ATOM   2223  C   ALA A 143     -15.668 -19.133   5.625  1.00 74.60           C  
ATOM   2224  CB  ALA A 143     -16.147 -19.261   8.118  1.00 74.60           C  
ATOM   2225  HB1 ALA A 143     -17.219 -19.156   7.951  1.00 74.60           H  
ATOM   2226  HB2 ALA A 143     -15.889 -18.835   9.088  1.00 74.60           H  
ATOM   2227  HB3 ALA A 143     -15.885 -20.319   8.118  1.00 74.60           H  
ATOM   2228  O   ALA A 143     -16.780 -19.029   5.106  1.00 74.60           O  
ATOM   2229  N   HIS A 144     -14.653 -19.785   5.054  1.00 74.29           N  
ATOM   2230  H   HIS A 144     -13.772 -19.767   5.549  1.00 74.29           H  
ATOM   2231  CA  HIS A 144     -14.682 -20.462   3.753  1.00 74.29           C  
ATOM   2232  HA  HIS A 144     -13.711 -20.947   3.651  1.00 74.29           H  
ATOM   2233  C   HIS A 144     -14.799 -19.573   2.503  1.00 74.29           C  
ATOM   2234  CB  HIS A 144     -15.733 -21.586   3.750  1.00 74.29           C  
ATOM   2235  HB2 HIS A 144     -16.728 -21.150   3.658  1.00 74.29           H  
ATOM   2236  HB3 HIS A 144     -15.575 -22.215   2.873  1.00 74.29           H  
ATOM   2237  O   HIS A 144     -14.846 -20.130   1.406  1.00 74.29           O  
ATOM   2238  CG  HIS A 144     -15.693 -22.461   4.973  1.00 74.29           C  
ATOM   2239  CD2 HIS A 144     -16.603 -22.481   5.995  1.00 74.29           C  
ATOM   2240  HD2 HIS A 144     -17.489 -21.867   6.065  1.00 74.29           H  
ATOM   2241  ND1 HIS A 144     -14.703 -23.362   5.287  1.00 74.29           N  
ATOM   2242  HD1 HIS A 144     -13.869 -23.540   4.746  1.00 74.29           H  
ATOM   2243  CE1 HIS A 144     -15.012 -23.918   6.469  1.00 74.29           C  
ATOM   2244  HE1 HIS A 144     -14.412 -24.651   6.989  1.00 74.29           H  
ATOM   2245  NE2 HIS A 144     -16.168 -23.423   6.934  1.00 74.29           N  
ATOM   2246  N   GLU A 145     -14.790 -18.241   2.614  1.00 86.10           N  
ATOM   2247  H   GLU A 145     -14.760 -17.810   3.527  1.00 86.10           H  
ATOM   2248  CA  GLU A 145     -14.746 -17.365   1.436  1.00 86.10           C  
ATOM   2249  HA  GLU A 145     -15.403 -17.788   0.676  1.00 86.10           H  
ATOM   2250  C   GLU A 145     -13.315 -17.277   0.877  1.00 86.10           C  
ATOM   2251  CB  GLU A 145     -15.289 -15.965   1.748  1.00 86.10           C  
ATOM   2252  HB2 GLU A 145     -14.826 -15.593   2.662  1.00 86.10           H  
ATOM   2253  HB3 GLU A 145     -15.008 -15.287   0.942  1.00 86.10           H  
ATOM   2254  O   GLU A 145     -12.413 -16.771   1.554  1.00 86.10           O  
ATOM   2255  CG  GLU A 145     -16.817 -15.928   1.901  1.00 86.10           C  
ATOM   2256  HG2 GLU A 145     -17.121 -16.668   2.641  1.00 86.10           H  
ATOM   2257  HG3 GLU A 145     -17.082 -14.945   2.292  1.00 86.10           H  
ATOM   2258  CD  GLU A 145     -17.605 -16.147   0.594  1.00 86.10           C  
ATOM   2259  OE1 GLU A 145     -18.854 -16.160   0.684  1.00 86.10           O  
ATOM   2260  OE2 GLU A 145     -16.988 -16.262  -0.491  1.00 86.10           O  
ATOM   2261  N   PRO A 146     -13.063 -17.762  -0.351  1.00 87.98           N  
ATOM   2262  CA  PRO A 146     -11.735 -17.721  -0.941  1.00 87.98           C  
ATOM   2263  HA  PRO A 146     -10.996 -18.054  -0.212  1.00 87.98           H  
ATOM   2264  C   PRO A 146     -11.370 -16.308  -1.411  1.00 87.98           C  
ATOM   2265  CB  PRO A 146     -11.790 -18.716  -2.101  1.00 87.98           C  
ATOM   2266  HB2 PRO A 146     -11.595 -19.721  -1.727  1.00 87.98           H  
ATOM   2267  HB3 PRO A 146     -11.092 -18.462  -2.899  1.00 87.98           H  
ATOM   2268  O   PRO A 146     -12.217 -15.530  -1.843  1.00 87.98           O  
ATOM   2269  CG  PRO A 146     -13.244 -18.618  -2.564  1.00 87.98           C  
ATOM   2270  HG2 PRO A 146     -13.574 -19.526  -3.068  1.00 87.98           H  
ATOM   2271  HG3 PRO A 146     -13.365 -17.751  -3.214  1.00 87.98           H  
ATOM   2272  CD  PRO A 146     -14.014 -18.376  -1.270  1.00 87.98           C  
ATOM   2273  HD2 PRO A 146     -14.357 -19.329  -0.869  1.00 87.98           H  
ATOM   2274  HD3 PRO A 146     -14.861 -17.717  -1.459  1.00 87.98           H  
ATOM   2275  N   CYS A 147     -10.074 -16.004  -1.422  1.00 90.82           N  
ATOM   2276  H   CYS A 147      -9.413 -16.659  -1.029  1.00 90.82           H  
ATOM   2277  CA  CYS A 147      -9.555 -14.804  -2.067  1.00 90.82           C  
ATOM   2278  HA  CYS A 147     -10.194 -13.960  -1.808  1.00 90.82           H  
ATOM   2279  C   CYS A 147      -9.574 -14.968  -3.590  1.00 90.82           C  
ATOM   2280  CB  CYS A 147      -8.150 -14.523  -1.537  1.00 90.82           C  
ATOM   2281  HB2 CYS A 147      -7.698 -13.722  -2.123  1.00 90.82           H  
ATOM   2282  HB3 CYS A 147      -7.534 -15.415  -1.655  1.00 90.82           H  
ATOM   2283  O   CYS A 147      -8.839 -15.782  -4.153  1.00 90.82           O  
ATOM   2284  SG  CYS A 147      -8.149 -14.027   0.199  1.00 90.82           S  
ATOM   2285  N   LEU A 148     -10.408 -14.179  -4.260  1.00 91.84           N  
ATOM   2286  H   LEU A 148     -10.987 -13.541  -3.733  1.00 91.84           H  
ATOM   2287  CA  LEU A 148     -10.615 -14.214  -5.703  1.00 91.84           C  
ATOM   2288  HA  LEU A 148      -9.924 -14.939  -6.134  1.00 91.84           H  
ATOM   2289  C   LEU A 148     -10.307 -12.852  -6.336  1.00 91.84           C  
ATOM   2290  CB  LEU A 148     -12.056 -14.668  -5.991  1.00 91.84           C  
ATOM   2291  HB2 LEU A 148     -12.738 -14.008  -5.455  1.00 91.84           H  
ATOM   2292  HB3 LEU A 148     -12.265 -14.563  -7.056  1.00 91.84           H  
ATOM   2293  O   LEU A 148     -10.346 -11.827  -5.654  1.00 91.84           O  
ATOM   2294  CG  LEU A 148     -12.343 -16.123  -5.574  1.00 91.84           C  
ATOM   2295  HG  LEU A 148     -12.102 -16.262  -4.520  1.00 91.84           H  
ATOM   2296  CD1 LEU A 148     -13.822 -16.434  -5.775  1.00 91.84           C  
ATOM   2297 HD11 LEU A 148     -14.411 -15.760  -5.153  1.00 91.84           H  
ATOM   2298 HD12 LEU A 148     -14.096 -16.307  -6.822  1.00 91.84           H  
ATOM   2299 HD13 LEU A 148     -14.038 -17.458  -5.468  1.00 91.84           H  
ATOM   2300  CD2 LEU A 148     -11.543 -17.136  -6.400  1.00 91.84           C  
ATOM   2301 HD21 LEU A 148     -11.720 -16.976  -7.463  1.00 91.84           H  
ATOM   2302 HD22 LEU A 148     -11.849 -18.145  -6.126  1.00 91.84           H  
ATOM   2303 HD23 LEU A 148     -10.481 -17.037  -6.176  1.00 91.84           H  
ATOM   2304  N   PRO A 149      -9.989 -12.808  -7.642  1.00 92.07           N  
ATOM   2305  CA  PRO A 149      -9.789 -11.549  -8.347  1.00 92.07           C  
ATOM   2306  HA  PRO A 149      -8.904 -11.054  -7.947  1.00 92.07           H  
ATOM   2307  C   PRO A 149     -10.984 -10.612  -8.198  1.00 92.07           C  
ATOM   2308  CB  PRO A 149      -9.537 -11.922  -9.809  1.00 92.07           C  
ATOM   2309  HB2 PRO A 149     -10.480 -11.954 -10.357  1.00 92.07           H  
ATOM   2310  HB3 PRO A 149      -8.840 -11.234 -10.286  1.00 92.07           H  
ATOM   2311  O   PRO A 149     -12.130 -11.061  -8.189  1.00 92.07           O  
ATOM   2312  CG  PRO A 149      -8.965 -13.335  -9.707  1.00 92.07           C  
ATOM   2313  HG2 PRO A 149      -9.122 -13.904 -10.623  1.00 92.07           H  
ATOM   2314  HG3 PRO A 149      -7.905 -13.284  -9.460  1.00 92.07           H  
ATOM   2315  CD  PRO A 149      -9.735 -13.931  -8.531  1.00 92.07           C  
ATOM   2316  HD2 PRO A 149      -9.133 -14.703  -8.054  1.00 92.07           H  
ATOM   2317  HD3 PRO A 149     -10.684 -14.343  -8.877  1.00 92.07           H  
ATOM   2318  N   PHE A 150     -10.724  -9.305  -8.156  1.00 95.95           N  
ATOM   2319  H   PHE A 150      -9.760  -9.006  -8.105  1.00 95.95           H  
ATOM   2320  CA  PHE A 150     -11.781  -8.293  -8.049  1.00 95.95           C  
ATOM   2321  HA  PHE A 150     -12.252  -8.373  -7.070  1.00 95.95           H  
ATOM   2322  C   PHE A 150     -12.892  -8.482  -9.088  1.00 95.95           C  
ATOM   2323  CB  PHE A 150     -11.175  -6.893  -8.193  1.00 95.95           C  
ATOM   2324  HB2 PHE A 150     -10.277  -6.948  -8.809  1.00 95.95           H  
ATOM   2325  HB3 PHE A 150     -11.880  -6.260  -8.731  1.00 95.95           H  
ATOM   2326  O   PHE A 150     -14.056  -8.314  -8.751  1.00 95.95           O  
ATOM   2327  CG  PHE A 150     -10.847  -6.211  -6.879  1.00 95.95           C  
ATOM   2328  CD1 PHE A 150     -11.378  -4.935  -6.609  1.00 95.95           C  
ATOM   2329  HD1 PHE A 150     -12.013  -4.446  -7.332  1.00 95.95           H  
ATOM   2330  CD2 PHE A 150     -10.025  -6.836  -5.923  1.00 95.95           C  
ATOM   2331  HD2 PHE A 150      -9.639  -7.829  -6.102  1.00 95.95           H  
ATOM   2332  CE1 PHE A 150     -11.072  -4.282  -5.403  1.00 95.95           C  
ATOM   2333  HE1 PHE A 150     -11.481  -3.303  -5.204  1.00 95.95           H  
ATOM   2334  CE2 PHE A 150      -9.709  -6.178  -4.722  1.00 95.95           C  
ATOM   2335  HE2 PHE A 150      -9.072  -6.652  -3.991  1.00 95.95           H  
ATOM   2336  CZ  PHE A 150     -10.231  -4.900  -4.464  1.00 95.95           C  
ATOM   2337  HZ  PHE A 150      -9.989  -4.395  -3.541  1.00 95.95           H  
ATOM   2338  N   SER A 151     -12.567  -8.911 -10.310  1.00 93.97           N  
ATOM   2339  H   SER A 151     -11.596  -9.101 -10.514  1.00 93.97           H  
ATOM   2340  CA  SER A 151     -13.551  -9.161 -11.372  1.00 93.97           C  
ATOM   2341  HA  SER A 151     -14.100  -8.237 -11.556  1.00 93.97           H  
ATOM   2342  C   SER A 151     -14.591 -10.240 -11.044  1.00 93.97           C  
ATOM   2343  CB  SER A 151     -12.827  -9.537 -12.665  1.00 93.97           C  
ATOM   2344  HB2 SER A 151     -13.563  -9.770 -13.433  1.00 93.97           H  
ATOM   2345  HB3 SER A 151     -12.235  -8.685 -12.999  1.00 93.97           H  
ATOM   2346  O   SER A 151     -15.651 -10.264 -11.662  1.00 93.97           O  
ATOM   2347  OG  SER A 151     -11.970 -10.651 -12.465  1.00 93.97           O  
ATOM   2348  HG  SER A 151     -11.652 -10.933 -13.326  1.00 93.97           H  
ATOM   2349  N   TYR A 152     -14.322 -11.125 -10.078  1.00 94.19           N  
ATOM   2350  H   TYR A 152     -13.443 -11.050  -9.586  1.00 94.19           H  
ATOM   2351  CA  TYR A 152     -15.297 -12.104  -9.599  1.00 94.19           C  
ATOM   2352  HA  TYR A 152     -15.810 -12.548 -10.452  1.00 94.19           H  
ATOM   2353  C   TYR A 152     -16.367 -11.453  -8.711  1.00 94.19           C  
ATOM   2354  CB  TYR A 152     -14.559 -13.216  -8.845  1.00 94.19           C  
ATOM   2355  HB2 TYR A 152     -13.816 -13.664  -9.505  1.00 94.19           H  
ATOM   2356  HB3 TYR A 152     -14.030 -12.788  -7.993  1.00 94.19           H  
ATOM   2357  O   TYR A 152     -17.559 -11.693  -8.890  1.00 94.19           O  
ATOM   2358  CG  TYR A 152     -15.482 -14.302  -8.337  1.00 94.19           C  
ATOM   2359  CD1 TYR A 152     -15.994 -14.232  -7.027  1.00 94.19           C  
ATOM   2360  HD1 TYR A 152     -15.709 -13.422  -6.372  1.00 94.19           H  
ATOM   2361  CD2 TYR A 152     -15.844 -15.369  -9.181  1.00 94.19           C  
ATOM   2362  HD2 TYR A 152     -15.462 -15.412 -10.191  1.00 94.19           H  
ATOM   2363  CE1 TYR A 152     -16.860 -15.235  -6.552  1.00 94.19           C  
ATOM   2364  HE1 TYR A 152     -17.230 -15.190  -5.539  1.00 94.19           H  
ATOM   2365  CE2 TYR A 152     -16.709 -16.374  -8.709  1.00 94.19           C  
ATOM   2366  HE2 TYR A 152     -16.994 -17.202  -9.342  1.00 94.19           H  
ATOM   2367  OH  TYR A 152     -18.030 -17.295  -6.937  1.00 94.19           O  
ATOM   2368  HH  TYR A 152     -18.251 -17.160  -6.012  1.00 94.19           H  
ATOM   2369  CZ  TYR A 152     -17.213 -16.311  -7.394  1.00 94.19           C  
ATOM   2370  N   HIS A 153     -15.948 -10.603  -7.769  1.00 94.89           N  
ATOM   2371  H   HIS A 153     -14.958 -10.416  -7.703  1.00 94.89           H  
ATOM   2372  CA  HIS A 153     -16.855  -9.900  -6.854  1.00 94.89           C  
ATOM   2373  HA  HIS A 153     -17.683 -10.562  -6.602  1.00 94.89           H  
ATOM   2374  C   HIS A 153     -17.476  -8.640  -7.477  1.00 94.89           C  
ATOM   2375  CB  HIS A 153     -16.100  -9.569  -5.561  1.00 94.89           C  
ATOM   2376  HB2 HIS A 153     -15.187  -9.023  -5.800  1.00 94.89           H  
ATOM   2377  HB3 HIS A 153     -16.720  -8.919  -4.944  1.00 94.89           H  
ATOM   2378  O   HIS A 153     -18.572  -8.230  -7.086  1.00 94.89           O  
ATOM   2379  CG  HIS A 153     -15.760 -10.797  -4.755  1.00 94.89           C  
ATOM   2380  CD2 HIS A 153     -14.537 -11.406  -4.664  1.00 94.89           C  
ATOM   2381  HD2 HIS A 153     -13.624 -11.094  -5.151  1.00 94.89           H  
ATOM   2382  ND1 HIS A 153     -16.638 -11.539  -3.990  1.00 94.89           N  
ATOM   2383  HD1 HIS A 153     -17.633 -11.394  -3.904  1.00 94.89           H  
ATOM   2384  CE1 HIS A 153     -15.957 -12.559  -3.438  1.00 94.89           C  
ATOM   2385  HE1 HIS A 153     -16.365 -13.315  -2.784  1.00 94.89           H  
ATOM   2386  NE2 HIS A 153     -14.678 -12.514  -3.829  1.00 94.89           N  
ATOM   2387  N   PHE A 154     -16.792  -8.057  -8.462  1.00 97.44           N  
ATOM   2388  H   PHE A 154     -15.878  -8.431  -8.673  1.00 97.44           H  
ATOM   2389  CA  PHE A 154     -17.165  -6.845  -9.181  1.00 97.44           C  
ATOM   2390  HA  PHE A 154     -18.194  -6.579  -8.939  1.00 97.44           H  
ATOM   2391  C   PHE A 154     -17.074  -7.088 -10.696  1.00 97.44           C  
ATOM   2392  CB  PHE A 154     -16.263  -5.687  -8.728  1.00 97.44           C  
ATOM   2393  HB2 PHE A 154     -15.275  -5.795  -9.175  1.00 97.44           H  
ATOM   2394  HB3 PHE A 154     -16.689  -4.757  -9.103  1.00 97.44           H  
ATOM   2395  O   PHE A 154     -16.068  -6.745 -11.319  1.00 97.44           O  
ATOM   2396  CG  PHE A 154     -16.083  -5.586  -7.229  1.00 97.44           C  
ATOM   2397  CD1 PHE A 154     -17.155  -5.191  -6.412  1.00 97.44           C  
ATOM   2398  HD1 PHE A 154     -18.110  -4.945  -6.853  1.00 97.44           H  
ATOM   2399  CD2 PHE A 154     -14.842  -5.907  -6.649  1.00 97.44           C  
ATOM   2400  HD2 PHE A 154     -14.015  -6.210  -7.274  1.00 97.44           H  
ATOM   2401  CE1 PHE A 154     -16.975  -5.083  -5.025  1.00 97.44           C  
ATOM   2402  HE1 PHE A 154     -17.784  -4.731  -4.402  1.00 97.44           H  
ATOM   2403  CE2 PHE A 154     -14.667  -5.819  -5.260  1.00 97.44           C  
ATOM   2404  HE2 PHE A 154     -13.704  -6.035  -4.822  1.00 97.44           H  
ATOM   2405  CZ  PHE A 154     -15.736  -5.412  -4.449  1.00 97.44           C  
ATOM   2406  HZ  PHE A 154     -15.602  -5.342  -3.379  1.00 97.44           H  
ATOM   2407  N   PRO A 155     -18.094  -7.711 -11.312  1.00 97.33           N  
ATOM   2408  CA  PRO A 155     -18.107  -7.965 -12.753  1.00 97.33           C  
ATOM   2409  HA  PRO A 155     -17.280  -8.631 -12.996  1.00 97.33           H  
ATOM   2410  C   PRO A 155     -17.993  -6.702 -13.618  1.00 97.33           C  
ATOM   2411  CB  PRO A 155     -19.430  -8.686 -13.017  1.00 97.33           C  
ATOM   2412  HB2 PRO A 155     -20.221  -7.962 -13.212  1.00 97.33           H  
ATOM   2413  HB3 PRO A 155     -19.346  -9.391 -13.844  1.00 97.33           H  
ATOM   2414  O   PRO A 155     -17.446  -6.772 -14.718  1.00 97.33           O  
ATOM   2415  CG  PRO A 155     -19.718  -9.393 -11.696  1.00 97.33           C  
ATOM   2416  HG2 PRO A 155     -20.782  -9.588 -11.562  1.00 97.33           H  
ATOM   2417  HG3 PRO A 155     -19.146 -10.319 -11.644  1.00 97.33           H  
ATOM   2418  CD  PRO A 155     -19.190  -8.411 -10.658  1.00 97.33           C  
ATOM   2419  HD2 PRO A 155     -18.853  -8.971  -9.785  1.00 97.33           H  
ATOM   2420  HD3 PRO A 155     -19.969  -7.704 -10.372  1.00 97.33           H  
ATOM   2421  N   THR A 156     -18.493  -5.562 -13.133  1.00 97.96           N  
ATOM   2422  H   THR A 156     -19.021  -5.593 -12.272  1.00 97.96           H  
ATOM   2423  CA  THR A 156     -18.454  -4.268 -13.831  1.00 97.96           C  
ATOM   2424  HA  THR A 156     -17.863  -4.386 -14.738  1.00 97.96           H  
ATOM   2425  C   THR A 156     -17.798  -3.163 -12.987  1.00 97.96           C  
ATOM   2426  CB  THR A 156     -19.867  -3.825 -14.255  1.00 97.96           C  
ATOM   2427  HB  THR A 156     -19.783  -2.955 -14.906  1.00 97.96           H  
ATOM   2428  O   THR A 156     -17.668  -3.306 -11.765  1.00 97.96           O  
ATOM   2429  CG2 THR A 156     -20.637  -4.906 -15.014  1.00 97.96           C  
ATOM   2430 HG21 THR A 156     -20.897  -5.727 -14.346  1.00 97.96           H  
ATOM   2431 HG22 THR A 156     -20.024  -5.283 -15.833  1.00 97.96           H  
ATOM   2432 HG23 THR A 156     -21.551  -4.474 -15.423  1.00 97.96           H  
ATOM   2433  OG1 THR A 156     -20.623  -3.453 -13.131  1.00 97.96           O  
ATOM   2434  HG1 THR A 156     -21.454  -3.933 -13.157  1.00 97.96           H  
ATOM   2435  N   PRO A 157     -17.400  -2.036 -13.610  1.00 97.95           N  
ATOM   2436  CA  PRO A 157     -16.987  -0.835 -12.884  1.00 97.95           C  
ATOM   2437  HA  PRO A 157     -16.070  -1.057 -12.339  1.00 97.95           H  
ATOM   2438  C   PRO A 157     -18.032  -0.333 -11.883  1.00 97.95           C  
ATOM   2439  CB  PRO A 157     -16.703   0.208 -13.968  1.00 97.95           C  
ATOM   2440  HB2 PRO A 157     -15.910   0.889 -13.659  1.00 97.95           H  
ATOM   2441  HB3 PRO A 157     -17.607   0.767 -14.210  1.00 97.95           H  
ATOM   2442  O   PRO A 157     -17.692  -0.007 -10.744  1.00 97.95           O  
ATOM   2443  CG  PRO A 157     -16.295  -0.637 -15.171  1.00 97.95           C  
ATOM   2444  HG2 PRO A 157     -15.256  -0.950 -15.070  1.00 97.95           H  
ATOM   2445  HG3 PRO A 157     -16.455  -0.110 -16.111  1.00 97.95           H  
ATOM   2446  CD  PRO A 157     -17.217  -1.844 -15.043  1.00 97.95           C  
ATOM   2447  HD2 PRO A 157     -16.753  -2.711 -15.513  1.00 97.95           H  
ATOM   2448  HD3 PRO A 157     -18.175  -1.617 -15.511  1.00 97.95           H  
ATOM   2449  N   ASP A 158     -19.302  -0.341 -12.285  1.00 98.06           N  
ATOM   2450  H   ASP A 158     -19.494  -0.406 -13.274  1.00 98.06           H  
ATOM   2451  CA  ASP A 158     -20.434   0.071 -11.457  1.00 98.06           C  
ATOM   2452  HA  ASP A 158     -20.273   1.099 -11.131  1.00 98.06           H  
ATOM   2453  C   ASP A 158     -20.548  -0.815 -10.216  1.00 98.06           C  
ATOM   2454  CB  ASP A 158     -21.744   0.003 -12.266  1.00 98.06           C  
ATOM   2455  HB2 ASP A 158     -21.923  -1.030 -12.565  1.00 98.06           H  
ATOM   2456  HB3 ASP A 158     -22.560   0.301 -11.608  1.00 98.06           H  
ATOM   2457  O   ASP A 158     -20.682  -0.316  -9.100  1.00 98.06           O  
ATOM   2458  CG  ASP A 158     -21.791   0.880 -13.525  1.00 98.06           C  
ATOM   2459  OD1 ASP A 158     -20.710   1.240 -14.046  1.00 98.06           O  
ATOM   2460  OD2 ASP A 158     -22.921   1.116 -14.005  1.00 98.06           O  
ATOM   2461  N   ASP A 159     -20.399  -2.133 -10.382  1.00 97.65           N  
ATOM   2462  H   ASP A 159     -20.270  -2.482 -11.322  1.00 97.65           H  
ATOM   2463  CA  ASP A 159     -20.414  -3.070  -9.263  1.00 97.65           C  
ATOM   2464  HA  ASP A 159     -21.384  -3.009  -8.769  1.00 97.65           H  
ATOM   2465  C   ASP A 159     -19.347  -2.730  -8.220  1.00 97.65           C  
ATOM   2466  CB  ASP A 159     -20.183  -4.508  -9.748  1.00 97.65           C  
ATOM   2467  HB2 ASP A 159     -19.967  -5.131  -8.880  1.00 97.65           H  
ATOM   2468  HB3 ASP A 159     -19.310  -4.553 -10.399  1.00 97.65           H  
ATOM   2469  O   ASP A 159     -19.636  -2.792  -7.025  1.00 97.65           O  
ATOM   2470  CG  ASP A 159     -21.385  -5.125 -10.449  1.00 97.65           C  
ATOM   2471  OD1 ASP A 159     -22.488  -5.063  -9.860  1.00 97.65           O  
ATOM   2472  OD2 ASP A 159     -21.180  -5.855 -11.441  1.00 97.65           O  
ATOM   2473  N   LEU A 160     -18.130  -2.371  -8.645  1.00 97.71           N  
ATOM   2474  H   LEU A 160     -17.981  -2.282  -9.640  1.00 97.71           H  
ATOM   2475  CA  LEU A 160     -17.066  -1.973  -7.721  1.00 97.71           C  
ATOM   2476  HA  LEU A 160     -16.957  -2.751  -6.966  1.00 97.71           H  
ATOM   2477  C   LEU A 160     -17.448  -0.702  -6.972  1.00 97.71           C  
ATOM   2478  CB  LEU A 160     -15.726  -1.828  -8.463  1.00 97.71           C  
ATOM   2479  HB2 LEU A 160     -15.445  -2.801  -8.865  1.00 97.71           H  
ATOM   2480  HB3 LEU A 160     -15.855  -1.139  -9.298  1.00 97.71           H  
ATOM   2481  O   LEU A 160     -17.490  -0.719  -5.743  1.00 97.71           O  
ATOM   2482  CG  LEU A 160     -14.579  -1.308  -7.574  1.00 97.71           C  
ATOM   2483  HG  LEU A 160     -14.835  -0.332  -7.161  1.00 97.71           H  
ATOM   2484  CD1 LEU A 160     -14.239  -2.263  -6.430  1.00 97.71           C  
ATOM   2485 HD11 LEU A 160     -13.422  -1.850  -5.839  1.00 97.71           H  
ATOM   2486 HD12 LEU A 160     -15.104  -2.388  -5.778  1.00 97.71           H  
ATOM   2487 HD13 LEU A 160     -13.956  -3.238  -6.827  1.00 97.71           H  
ATOM   2488  CD2 LEU A 160     -13.323  -1.147  -8.420  1.00 97.71           C  
ATOM   2489 HD21 LEU A 160     -13.523  -0.436  -9.221  1.00 97.71           H  
ATOM   2490 HD22 LEU A 160     -12.512  -0.759  -7.803  1.00 97.71           H  
ATOM   2491 HD23 LEU A 160     -13.033  -2.112  -8.835  1.00 97.71           H  
ATOM   2492  N   CYS A 161     -17.748   0.372  -7.703  1.00 97.07           N  
ATOM   2493  H   CYS A 161     -17.753   0.282  -8.709  1.00 97.07           H  
ATOM   2494  CA  CYS A 161     -18.086   1.665  -7.114  1.00 97.07           C  
ATOM   2495  HA  CYS A 161     -17.224   2.045  -6.566  1.00 97.07           H  
ATOM   2496  C   CYS A 161     -19.243   1.561  -6.115  1.00 97.07           C  
ATOM   2497  CB  CYS A 161     -18.432   2.641  -8.243  1.00 97.07           C  
ATOM   2498  HB2 CYS A 161     -18.800   2.093  -9.110  1.00 97.07           H  
ATOM   2499  HB3 CYS A 161     -19.233   3.303  -7.912  1.00 97.07           H  
ATOM   2500  O   CYS A 161     -19.166   2.107  -5.016  1.00 97.07           O  
ATOM   2501  SG  CYS A 161     -17.046   3.685  -8.735  1.00 97.07           S  
ATOM   2502  N   GLU A 162     -20.300   0.832  -6.471  1.00 97.01           N  
ATOM   2503  H   GLU A 162     -20.321   0.418  -7.393  1.00 97.01           H  
ATOM   2504  CA  GLU A 162     -21.498   0.741  -5.646  1.00 97.01           C  
ATOM   2505  HA  GLU A 162     -21.694   1.716  -5.200  1.00 97.01           H  
ATOM   2506  C   GLU A 162     -21.348  -0.245  -4.491  1.00 97.01           C  
ATOM   2507  CB  GLU A 162     -22.708   0.365  -6.509  1.00 97.01           C  
ATOM   2508  HB2 GLU A 162     -22.551  -0.604  -6.983  1.00 97.01           H  
ATOM   2509  HB3 GLU A 162     -23.568   0.294  -5.842  1.00 97.01           H  
ATOM   2510  O   GLU A 162     -21.726   0.059  -3.362  1.00 97.01           O  
ATOM   2511  CG  GLU A 162     -22.981   1.433  -7.575  1.00 97.01           C  
ATOM   2512  HG2 GLU A 162     -22.242   1.390  -8.375  1.00 97.01           H  
ATOM   2513  HG3 GLU A 162     -22.860   2.402  -7.091  1.00 97.01           H  
ATOM   2514  CD  GLU A 162     -24.387   1.370  -8.173  1.00 97.01           C  
ATOM   2515  OE1 GLU A 162     -24.720   2.338  -8.882  1.00 97.01           O  
ATOM   2516  OE2 GLU A 162     -25.226   0.541  -7.738  1.00 97.01           O  
ATOM   2517  N   LYS A 163     -20.809  -1.446  -4.725  1.00 95.52           N  
ATOM   2518  H   LYS A 163     -20.448  -1.649  -5.646  1.00 95.52           H  
ATOM   2519  CA  LYS A 163     -20.860  -2.512  -3.712  1.00 95.52           C  
ATOM   2520  HA  LYS A 163     -21.796  -2.417  -3.163  1.00 95.52           H  
ATOM   2521  C   LYS A 163     -19.760  -2.386  -2.667  1.00 95.52           C  
ATOM   2522  CB  LYS A 163     -20.845  -3.896  -4.369  1.00 95.52           C  
ATOM   2523  HB2 LYS A 163     -19.926  -4.017  -4.942  1.00 95.52           H  
ATOM   2524  HB3 LYS A 163     -20.843  -4.654  -3.586  1.00 95.52           H  
ATOM   2525  O   LYS A 163     -20.028  -2.718  -1.509  1.00 95.52           O  
ATOM   2526  CG  LYS A 163     -22.072  -4.126  -5.265  1.00 95.52           C  
ATOM   2527  HG2 LYS A 163     -22.960  -4.198  -4.637  1.00 95.52           H  
ATOM   2528  HG3 LYS A 163     -22.200  -3.294  -5.957  1.00 95.52           H  
ATOM   2529  CD  LYS A 163     -21.910  -5.409  -6.085  1.00 95.52           C  
ATOM   2530  HD2 LYS A 163     -21.672  -6.246  -5.429  1.00 95.52           H  
ATOM   2531  HD3 LYS A 163     -21.091  -5.265  -6.790  1.00 95.52           H  
ATOM   2532  CE  LYS A 163     -23.206  -5.699  -6.846  1.00 95.52           C  
ATOM   2533  HE2 LYS A 163     -23.531  -4.782  -7.337  1.00 95.52           H  
ATOM   2534  HE3 LYS A 163     -23.974  -6.000  -6.135  1.00 95.52           H  
ATOM   2535  NZ  LYS A 163     -23.008  -6.739  -7.881  1.00 95.52           N  
ATOM   2536  HZ1 LYS A 163     -22.594  -6.280  -8.680  1.00 95.52           H  
ATOM   2537  HZ2 LYS A 163     -22.395  -7.485  -7.588  1.00 95.52           H  
ATOM   2538  HZ3 LYS A 163     -23.888  -7.080  -8.242  1.00 95.52           H  
ATOM   2539  N   ILE A 164     -18.574  -1.887  -3.043  1.00 93.31           N  
ATOM   2540  H   ILE A 164     -18.460  -1.592  -4.002  1.00 93.31           H  
ATOM   2541  CA  ILE A 164     -17.386  -1.876  -2.171  1.00 93.31           C  
ATOM   2542  HA  ILE A 164     -17.129  -2.911  -1.946  1.00 93.31           H  
ATOM   2543  C   ILE A 164     -17.669  -1.213  -0.827  1.00 93.31           C  
ATOM   2544  CB  ILE A 164     -16.166  -1.274  -2.899  1.00 93.31           C  
ATOM   2545  HB  ILE A 164     -16.120  -1.734  -3.886  1.00 93.31           H  
ATOM   2546  O   ILE A 164     -17.386  -1.787   0.226  1.00 93.31           O  
ATOM   2547  CG1 ILE A 164     -14.837  -1.597  -2.192  1.00 93.31           C  
ATOM   2548 HG12 ILE A 164     -14.889  -1.314  -1.140  1.00 93.31           H  
ATOM   2549 HG13 ILE A 164     -14.048  -1.010  -2.661  1.00 93.31           H  
ATOM   2550  CG2 ILE A 164     -16.248   0.250  -3.096  1.00 93.31           C  
ATOM   2551 HG21 ILE A 164     -15.490   0.558  -3.817  1.00 93.31           H  
ATOM   2552 HG22 ILE A 164     -17.219   0.536  -3.500  1.00 93.31           H  
ATOM   2553 HG23 ILE A 164     -16.069   0.779  -2.160  1.00 93.31           H  
ATOM   2554  CD1 ILE A 164     -14.432  -3.066  -2.304  1.00 93.31           C  
ATOM   2555 HD11 ILE A 164     -15.139  -3.706  -1.776  1.00 93.31           H  
ATOM   2556 HD12 ILE A 164     -14.370  -3.346  -3.356  1.00 93.31           H  
ATOM   2557 HD13 ILE A 164     -13.442  -3.186  -1.863  1.00 93.31           H  
ATOM   2558  N   TRP A 165     -18.326  -0.053  -0.867  1.00 91.81           N  
ATOM   2559  H   TRP A 165     -18.506   0.339  -1.780  1.00 91.81           H  
ATOM   2560  CA  TRP A 165     -18.736   0.723   0.300  1.00 91.81           C  
ATOM   2561  HA  TRP A 165     -18.417   0.198   1.200  1.00 91.81           H  
ATOM   2562  C   TRP A 165     -20.251   0.806   0.420  1.00 91.81           C  
ATOM   2563  CB  TRP A 165     -18.037   2.082   0.308  1.00 91.81           C  
ATOM   2564  HB2 TRP A 165     -18.412   2.670   1.146  1.00 91.81           H  
ATOM   2565  HB3 TRP A 165     -18.287   2.616  -0.609  1.00 91.81           H  
ATOM   2566  O   TRP A 165     -20.803   1.841   0.770  1.00 91.81           O  
ATOM   2567  CG  TRP A 165     -16.549   2.033   0.444  1.00 91.81           C  
ATOM   2568  CD1 TRP A 165     -15.801   0.990   0.879  1.00 91.81           C  
ATOM   2569  HD1 TRP A 165     -16.182   0.029   1.189  1.00 91.81           H  
ATOM   2570  CD2 TRP A 165     -15.612   3.122   0.238  1.00 91.81           C  
ATOM   2571  CE2 TRP A 165     -14.296   2.636   0.490  1.00 91.81           C  
ATOM   2572  CE3 TRP A 165     -15.755   4.493  -0.046  1.00 91.81           C  
ATOM   2573  HE3 TRP A 165     -16.742   4.909  -0.184  1.00 91.81           H  
ATOM   2574  NE1 TRP A 165     -14.467   1.326   0.856  1.00 91.81           N  
ATOM   2575  HE1 TRP A 165     -13.730   0.704   1.157  1.00 91.81           H  
ATOM   2576  CH2 TRP A 165     -13.351   4.812   0.198  1.00 91.81           C  
ATOM   2577  HH2 TRP A 165     -12.503   5.475   0.280  1.00 91.81           H  
ATOM   2578  CZ2 TRP A 165     -13.166   3.449   0.429  1.00 91.81           C  
ATOM   2579  HZ2 TRP A 165     -12.185   3.059   0.657  1.00 91.81           H  
ATOM   2580  CZ3 TRP A 165     -14.630   5.335  -0.028  1.00 91.81           C  
ATOM   2581  HZ3 TRP A 165     -14.741   6.406  -0.108  1.00 91.81           H  
ATOM   2582  N   ASN A 166     -20.937  -0.304   0.144  1.00 90.26           N  
ATOM   2583  H   ASN A 166     -20.429  -1.099  -0.216  1.00 90.26           H  
ATOM   2584  CA  ASN A 166     -22.356  -0.467   0.443  1.00 90.26           C  
ATOM   2585  HA  ASN A 166     -22.685  -1.372  -0.068  1.00 90.26           H  
ATOM   2586  C   ASN A 166     -23.257   0.676  -0.072  1.00 90.26           C  
ATOM   2587  CB  ASN A 166     -22.505  -0.677   1.961  1.00 90.26           C  
ATOM   2588  HB2 ASN A 166     -21.736  -1.359   2.325  1.00 90.26           H  
ATOM   2589  HB3 ASN A 166     -22.374   0.288   2.450  1.00 90.26           H  
ATOM   2590  O   ASN A 166     -24.177   1.075   0.626  1.00 90.26           O  
ATOM   2591  CG  ASN A 166     -23.863  -1.229   2.339  1.00 90.26           C  
ATOM   2592  ND2 ASN A 166     -24.461  -0.731   3.393  1.00 90.26           N  
ATOM   2593 HD21 ASN A 166     -24.100   0.120   3.801  1.00 90.26           H  
ATOM   2594 HD22 ASN A 166     -25.381  -1.091   3.600  1.00 90.26           H  
ATOM   2595  OD1 ASN A 166     -24.372  -2.159   1.735  1.00 90.26           O  
ATOM   2596  N   ASN A 167     -23.031   1.179  -1.282  1.00 91.80           N  
ATOM   2597  H   ASN A 167     -22.288   0.763  -1.826  1.00 91.80           H  
ATOM   2598  CA  ASN A 167     -23.757   2.276  -1.935  1.00 91.80           C  
ATOM   2599  HA  ASN A 167     -23.338   2.340  -2.939  1.00 91.80           H  
ATOM   2600  C   ASN A 167     -23.537   3.679  -1.341  1.00 91.80           C  
ATOM   2601  CB  ASN A 167     -25.249   1.951  -2.111  1.00 91.80           C  
ATOM   2602  HB2 ASN A 167     -25.746   2.034  -1.145  1.00 91.80           H  
ATOM   2603  HB3 ASN A 167     -25.692   2.699  -2.769  1.00 91.80           H  
ATOM   2604  O   ASN A 167     -24.300   4.600  -1.651  1.00 91.80           O  
ATOM   2605  CG  ASN A 167     -25.529   0.590  -2.696  1.00 91.80           C  
ATOM   2606  ND2 ASN A 167     -25.783  -0.399  -1.872  1.00 91.80           N  
ATOM   2607 HD21 ASN A 167     -25.673  -0.237  -0.881  1.00 91.80           H  
ATOM   2608 HD22 ASN A 167     -25.917  -1.312  -2.281  1.00 91.80           H  
ATOM   2609  OD1 ASN A 167     -25.588   0.414  -3.900  1.00 91.80           O  
ATOM   2610  N   THR A 168     -22.477   3.885  -0.552  1.00 92.09           N  
ATOM   2611  H   THR A 168     -21.955   3.098  -0.193  1.00 92.09           H  
ATOM   2612  CA  THR A 168     -21.970   5.238  -0.263  1.00 92.09           C  
ATOM   2613  HA  THR A 168     -22.709   5.786   0.321  1.00 92.09           H  
ATOM   2614  C   THR A 168     -21.726   6.004  -1.565  1.00 92.09           C  
ATOM   2615  CB  THR A 168     -20.671   5.170   0.552  1.00 92.09           C  
ATOM   2616  HB  THR A 168     -19.956   4.506   0.065  1.00 92.09           H  
ATOM   2617  O   THR A 168     -22.133   7.159  -1.696  1.00 92.09           O  
ATOM   2618  CG2 THR A 168     -20.022   6.536   0.748  1.00 92.09           C  
ATOM   2619 HG21 THR A 168     -20.788   7.254   1.040  1.00 92.09           H  
ATOM   2620 HG22 THR A 168     -19.247   6.485   1.513  1.00 92.09           H  
ATOM   2621 HG23 THR A 168     -19.561   6.867  -0.182  1.00 92.09           H  
ATOM   2622  OG1 THR A 168     -20.959   4.681   1.838  1.00 92.09           O  
ATOM   2623  HG1 THR A 168     -20.416   5.179   2.453  1.00 92.09           H  
ATOM   2624  N   PHE A 169     -21.143   5.324  -2.553  1.00 96.10           N  
ATOM   2625  H   PHE A 169     -20.885   4.362  -2.390  1.00 96.10           H  
ATOM   2626  CA  PHE A 169     -20.996   5.821  -3.912  1.00 96.10           C  
ATOM   2627  HA  PHE A 169     -21.190   6.894  -3.932  1.00 96.10           H  
ATOM   2628  C   PHE A 169     -22.003   5.170  -4.856  1.00 96.10           C  
ATOM   2629  CB  PHE A 169     -19.564   5.589  -4.390  1.00 96.10           C  
ATOM   2630  HB2 PHE A 169     -19.457   6.022  -5.384  1.00 96.10           H  
ATOM   2631  HB3 PHE A 169     -19.409   4.514  -4.483  1.00 96.10           H  
ATOM   2632  O   PHE A 169     -22.428   4.029  -4.657  1.00 96.10           O  
ATOM   2633  CG  PHE A 169     -18.476   6.156  -3.501  1.00 96.10           C  
ATOM   2634  CD1 PHE A 169     -18.634   7.398  -2.862  1.00 96.10           C  
ATOM   2635  HD1 PHE A 169     -19.567   7.936  -2.955  1.00 96.10           H  
ATOM   2636  CD2 PHE A 169     -17.271   5.455  -3.353  1.00 96.10           C  
ATOM   2637  HD2 PHE A 169     -17.136   4.499  -3.836  1.00 96.10           H  
ATOM   2638  CE1 PHE A 169     -17.603   7.960  -2.098  1.00 96.10           C  
ATOM   2639  HE1 PHE A 169     -17.736   8.918  -1.618  1.00 96.10           H  
ATOM   2640  CE2 PHE A 169     -16.220   6.034  -2.629  1.00 96.10           C  
ATOM   2641  HE2 PHE A 169     -15.280   5.506  -2.568  1.00 96.10           H  
ATOM   2642  CZ  PHE A 169     -16.380   7.285  -2.003  1.00 96.10           C  
ATOM   2643  HZ  PHE A 169     -15.562   7.749  -1.473  1.00 96.10           H  
ATOM   2644  N   LYS A 170     -22.360   5.912  -5.901  1.00 97.00           N  
ATOM   2645  H   LYS A 170     -21.970   6.841  -5.972  1.00 97.00           H  
ATOM   2646  CA  LYS A 170     -23.168   5.455  -7.027  1.00 97.00           C  
ATOM   2647  HA  LYS A 170     -23.260   4.370  -6.981  1.00 97.00           H  
ATOM   2648  C   LYS A 170     -22.445   5.719  -8.332  1.00 97.00           C  
ATOM   2649  CB  LYS A 170     -24.564   6.099  -6.980  1.00 97.00           C  
ATOM   2650  HB2 LYS A 170     -25.022   6.032  -7.967  1.00 97.00           H  
ATOM   2651  HB3 LYS A 170     -24.469   7.155  -6.730  1.00 97.00           H  
ATOM   2652  O   LYS A 170     -21.832   6.771  -8.482  1.00 97.00           O  
ATOM   2653  CG  LYS A 170     -25.490   5.410  -5.962  1.00 97.00           C  
ATOM   2654  HG2 LYS A 170     -25.020   5.410  -4.979  1.00 97.00           H  
ATOM   2655  HG3 LYS A 170     -26.435   5.952  -5.921  1.00 97.00           H  
ATOM   2656  CD  LYS A 170     -25.749   3.957  -6.363  1.00 97.00           C  
ATOM   2657  HD2 LYS A 170     -24.842   3.381  -6.182  1.00 97.00           H  
ATOM   2658  HD3 LYS A 170     -25.986   3.926  -7.427  1.00 97.00           H  
ATOM   2659  CE  LYS A 170     -26.870   3.260  -5.611  1.00 97.00           C  
ATOM   2660  HE2 LYS A 170     -27.815   3.702  -5.926  1.00 97.00           H  
ATOM   2661  HE3 LYS A 170     -26.739   3.408  -4.539  1.00 97.00           H  
ATOM   2662  NZ  LYS A 170     -26.826   1.816  -5.952  1.00 97.00           N  
ATOM   2663  HZ1 LYS A 170     -27.713   1.341  -5.862  1.00 97.00           H  
ATOM   2664  HZ2 LYS A 170     -26.470   1.656  -6.884  1.00 97.00           H  
ATOM   2665  HZ3 LYS A 170     -26.143   1.323  -5.393  1.00 97.00           H  
ATOM   2666  N   ALA A 171     -22.507   4.769  -9.257  1.00 97.74           N  
ATOM   2667  H   ALA A 171     -23.109   3.970  -9.124  1.00 97.74           H  
ATOM   2668  CA  ALA A 171     -21.946   4.975 -10.582  1.00 97.74           C  
ATOM   2669  HA  ALA A 171     -20.977   5.467 -10.493  1.00 97.74           H  
ATOM   2670  C   ALA A 171     -22.882   5.890 -11.381  1.00 97.74           C  
ATOM   2671  CB  ALA A 171     -21.720   3.616 -11.242  1.00 97.74           C  
ATOM   2672  HB1 ALA A 171     -21.042   3.029 -10.622  1.00 97.74           H  
ATOM   2673  HB2 ALA A 171     -21.278   3.750 -12.229  1.00 97.74           H  
ATOM   2674  HB3 ALA A 171     -22.667   3.087 -11.349  1.00 97.74           H  
ATOM   2675  O   ALA A 171     -24.089   5.656 -11.451  1.00 97.74           O  
ATOM   2676  N   SER A 172     -22.334   6.961 -11.947  1.00 97.55           N  
ATOM   2677  H   SER A 172     -21.346   7.135 -11.829  1.00 97.55           H  
ATOM   2678  CA  SER A 172     -23.061   7.850 -12.847  1.00 97.55           C  
ATOM   2679  HA  SER A 172     -24.131   7.694 -12.710  1.00 97.55           H  
ATOM   2680  C   SER A 172     -22.676   7.550 -14.298  1.00 97.55           C  
ATOM   2681  CB  SER A 172     -22.761   9.308 -12.505  1.00 97.55           C  
ATOM   2682  HB2 SER A 172     -21.731   9.546 -12.771  1.00 97.55           H  
ATOM   2683  HB3 SER A 172     -22.906   9.465 -11.436  1.00 97.55           H  
ATOM   2684  O   SER A 172     -21.492   7.352 -14.574  1.00 97.55           O  
ATOM   2685  OG  SER A 172     -23.635  10.150 -13.228  1.00 97.55           O  
ATOM   2686  HG  SER A 172     -23.538  11.051 -12.912  1.00 97.55           H  
ATOM   2687  N   PRO A 173     -23.625   7.584 -15.255  1.00 97.19           N  
ATOM   2688  CA  PRO A 173     -23.296   7.539 -16.682  1.00 97.19           C  
ATOM   2689  HA  PRO A 173     -22.612   6.716 -16.889  1.00 97.19           H  
ATOM   2690  C   PRO A 173     -22.648   8.845 -17.178  1.00 97.19           C  
ATOM   2691  CB  PRO A 173     -24.641   7.289 -17.369  1.00 97.19           C  
ATOM   2692  HB2 PRO A 173     -24.858   6.221 -17.361  1.00 97.19           H  
ATOM   2693  HB3 PRO A 173     -24.665   7.673 -18.390  1.00 97.19           H  
ATOM   2694  O   PRO A 173     -22.262   8.951 -18.341  1.00 97.19           O  
ATOM   2695  CG  PRO A 173     -25.630   8.020 -16.462  1.00 97.19           C  
ATOM   2696  HG2 PRO A 173     -25.609   9.089 -16.677  1.00 97.19           H  
ATOM   2697  HG3 PRO A 173     -26.642   7.627 -16.563  1.00 97.19           H  
ATOM   2698  CD  PRO A 173     -25.061   7.764 -15.068  1.00 97.19           C  
ATOM   2699  HD2 PRO A 173     -25.288   8.608 -14.417  1.00 97.19           H  
ATOM   2700  HD3 PRO A 173     -25.485   6.848 -14.657  1.00 97.19           H  
ATOM   2701  N   GLU A 174     -22.589   9.865 -16.322  1.00 97.91           N  
ATOM   2702  H   GLU A 174     -22.913   9.713 -15.377  1.00 97.91           H  
ATOM   2703  CA  GLU A 174     -22.030  11.171 -16.633  1.00 97.91           C  
ATOM   2704  HA  GLU A 174     -22.359  11.463 -17.631  1.00 97.91           H  
ATOM   2705  C   GLU A 174     -20.500  11.137 -16.625  1.00 97.91           C  
ATOM   2706  CB  GLU A 174     -22.550  12.209 -15.634  1.00 97.91           C  
ATOM   2707  HB2 GLU A 174     -22.243  11.900 -14.635  1.00 97.91           H  
ATOM   2708  HB3 GLU A 174     -22.086  13.174 -15.836  1.00 97.91           H  
ATOM   2709  O   GLU A 174     -19.863  10.478 -15.798  1.00 97.91           O  
ATOM   2710  CG  GLU A 174     -24.080  12.365 -15.645  1.00 97.91           C  
ATOM   2711  HG2 GLU A 174     -24.553  11.392 -15.513  1.00 97.91           H  
ATOM   2712  HG3 GLU A 174     -24.360  12.966 -14.780  1.00 97.91           H  
ATOM   2713  CD  GLU A 174     -24.635  13.029 -16.914  1.00 97.91           C  
ATOM   2714  OE1 GLU A 174     -25.879  13.038 -17.057  1.00 97.91           O  
ATOM   2715  OE2 GLU A 174     -23.841  13.585 -17.709  1.00 97.91           O  
ATOM   2716  N   ARG A 175     -19.907  11.905 -17.540  1.00 97.79           N  
ATOM   2717  H   ARG A 175     -20.503  12.459 -18.139  1.00 97.79           H  
ATOM   2718  CA  ARG A 175     -18.453  12.002 -17.696  1.00 97.79           C  
ATOM   2719  HA  ARG A 175     -18.007  11.053 -17.398  1.00 97.79           H  
ATOM   2720  C   ARG A 175     -17.841  13.057 -16.791  1.00 97.79           C  
ATOM   2721  CB  ARG A 175     -18.090  12.261 -19.159  1.00 97.79           C  
ATOM   2722  HB2 ARG A 175     -18.612  13.146 -19.522  1.00 97.79           H  
ATOM   2723  HB3 ARG A 175     -17.017  12.440 -19.230  1.00 97.79           H  
ATOM   2724  O   ARG A 175     -18.510  14.024 -16.406  1.00 97.79           O  
ATOM   2725  CG  ARG A 175     -18.448  11.046 -20.016  1.00 97.79           C  
ATOM   2726  HG2 ARG A 175     -19.531  10.938 -20.076  1.00 97.79           H  
ATOM   2727  HG3 ARG A 175     -18.025  10.147 -19.567  1.00 97.79           H  
ATOM   2728  CD  ARG A 175     -17.866  11.223 -21.412  1.00 97.79           C  
ATOM   2729  HD2 ARG A 175     -18.254  12.146 -21.843  1.00 97.79           H  
ATOM   2730  HD3 ARG A 175     -16.782  11.291 -21.321  1.00 97.79           H  
ATOM   2731  NE  ARG A 175     -18.226  10.080 -22.261  1.00 97.79           N  
ATOM   2732  HE  ARG A 175     -18.748   9.349 -21.801  1.00 97.79           H  
ATOM   2733  NH1 ARG A 175     -17.054  10.735 -24.114  1.00 97.79           N  
ATOM   2734 HH11 ARG A 175     -16.704  10.551 -25.043  1.00 97.79           H  
ATOM   2735 HH12 ARG A 175     -16.715  11.512 -23.566  1.00 97.79           H  
ATOM   2736  NH2 ARG A 175     -18.206   8.813 -24.140  1.00 97.79           N  
ATOM   2737 HH21 ARG A 175     -18.748   8.128 -23.633  1.00 97.79           H  
ATOM   2738 HH22 ARG A 175     -17.864   8.617 -25.070  1.00 97.79           H  
ATOM   2739  CZ  ARG A 175     -17.830   9.883 -23.501  1.00 97.79           C  
ATOM   2740  N   ARG A 176     -16.542  12.929 -16.522  1.00 97.38           N  
ATOM   2741  H   ARG A 176     -16.093  12.083 -16.845  1.00 97.38           H  
ATOM   2742  CA  ARG A 176     -15.757  13.971 -15.842  1.00 97.38           C  
ATOM   2743  HA  ARG A 176     -16.134  14.058 -14.823  1.00 97.38           H  
ATOM   2744  C   ARG A 176     -15.952  15.330 -16.522  1.00 97.38           C  
ATOM   2745  CB  ARG A 176     -14.272  13.582 -15.782  1.00 97.38           C  
ATOM   2746  HB2 ARG A 176     -13.698  14.428 -15.404  1.00 97.38           H  
ATOM   2747  HB3 ARG A 176     -13.919  13.343 -16.786  1.00 97.38           H  
ATOM   2748  O   ARG A 176     -15.987  15.438 -17.745  1.00 97.38           O  
ATOM   2749  CG  ARG A 176     -14.046  12.376 -14.857  1.00 97.38           C  
ATOM   2750  HG2 ARG A 176     -14.424  12.595 -13.858  1.00 97.38           H  
ATOM   2751  HG3 ARG A 176     -14.607  11.521 -15.233  1.00 97.38           H  
ATOM   2752  CD  ARG A 176     -12.575  11.969 -14.758  1.00 97.38           C  
ATOM   2753  HD2 ARG A 176     -12.549  10.985 -14.289  1.00 97.38           H  
ATOM   2754  HD3 ARG A 176     -12.148  11.890 -15.758  1.00 97.38           H  
ATOM   2755  NE  ARG A 176     -11.796  12.908 -13.933  1.00 97.38           N  
ATOM   2756  HE  ARG A 176     -12.191  13.819 -13.750  1.00 97.38           H  
ATOM   2757  NH1 ARG A 176     -10.132  11.460 -13.279  1.00 97.38           N  
ATOM   2758 HH11 ARG A 176      -9.378  11.251 -12.640  1.00 97.38           H  
ATOM   2759 HH12 ARG A 176     -10.533  10.732 -13.852  1.00 97.38           H  
ATOM   2760  NH2 ARG A 176     -10.298  13.485 -12.361  1.00 97.38           N  
ATOM   2761 HH21 ARG A 176      -9.839  13.163 -11.521  1.00 97.38           H  
ATOM   2762 HH22 ARG A 176     -10.840  14.334 -12.275  1.00 97.38           H  
ATOM   2763  CZ  ARG A 176     -10.744  12.606 -13.201  1.00 97.38           C  
ATOM   2764  N   ASN A 177     -16.057  16.378 -15.705  1.00 95.09           N  
ATOM   2765  H   ASN A 177     -15.965  16.193 -14.716  1.00 95.09           H  
ATOM   2766  CA  ASN A 177     -16.321  17.765 -16.119  1.00 95.09           C  
ATOM   2767  HA  ASN A 177     -16.335  18.360 -15.205  1.00 95.09           H  
ATOM   2768  C   ASN A 177     -17.704  18.016 -16.767  1.00 95.09           C  
ATOM   2769  CB  ASN A 177     -15.154  18.313 -16.966  1.00 95.09           C  
ATOM   2770  HB2 ASN A 177     -15.229  17.915 -17.978  1.00 95.09           H  
ATOM   2771  HB3 ASN A 177     -15.243  19.397 -17.035  1.00 95.09           H  
ATOM   2772  O   ASN A 177     -17.893  19.035 -17.421  1.00 95.09           O  
ATOM   2773  CG  ASN A 177     -13.787  17.994 -16.395  1.00 95.09           C  
ATOM   2774  ND2 ASN A 177     -12.930  17.357 -17.158  1.00 95.09           N  
ATOM   2775 HD21 ASN A 177     -12.026  17.157 -16.756  1.00 95.09           H  
ATOM   2776 HD22 ASN A 177     -13.211  17.056 -18.080  1.00 95.09           H  
ATOM   2777  OD1 ASN A 177     -13.481  18.261 -15.245  1.00 95.09           O  
ATOM   2778  N   SER A 178     -18.684  17.125 -16.581  1.00 96.08           N  
ATOM   2779  H   SER A 178     -18.471  16.244 -16.135  1.00 96.08           H  
ATOM   2780  CA  SER A 178     -20.085  17.346 -16.998  1.00 96.08           C  
ATOM   2781  HA  SER A 178     -20.099  17.775 -18.000  1.00 96.08           H  
ATOM   2782  C   SER A 178     -20.881  18.288 -16.082  1.00 96.08           C  
ATOM   2783  CB  SER A 178     -20.829  16.008 -17.028  1.00 96.08           C  
ATOM   2784  HB2 SER A 178     -21.869  16.167 -17.312  1.00 96.08           H  
ATOM   2785  HB3 SER A 178     -20.366  15.342 -17.756  1.00 96.08           H  
ATOM   2786  O   SER A 178     -21.986  18.692 -16.441  1.00 96.08           O  
ATOM   2787  OG  SER A 178     -20.774  15.423 -15.738  1.00 96.08           O  
ATOM   2788  HG  SER A 178     -20.115  14.727 -15.784  1.00 96.08           H  
ATOM   2789  N   GLY A 179     -20.379  18.559 -14.872  1.00 95.46           N  
ATOM   2790  H   GLY A 179     -19.447  18.232 -14.660  1.00 95.46           H  
ATOM   2791  CA  GLY A 179     -21.124  19.250 -13.812  1.00 95.46           C  
ATOM   2792  HA2 GLY A 179     -21.584  20.148 -14.224  1.00 95.46           H  
ATOM   2793  HA3 GLY A 179     -20.429  19.562 -13.032  1.00 95.46           H  
ATOM   2794  C   GLY A 179     -22.230  18.401 -13.161  1.00 95.46           C  
ATOM   2795  O   GLY A 179     -22.967  18.905 -12.320  1.00 95.46           O  
ATOM   2796  N   ARG A 180     -22.359  17.113 -13.523  1.00 96.82           N  
ATOM   2797  H   ARG A 180     -21.750  16.776 -14.254  1.00 96.82           H  
ATOM   2798  CA  ARG A 180     -23.444  16.212 -13.071  1.00 96.82           C  
ATOM   2799  HA  ARG A 180     -24.112  16.755 -12.401  1.00 96.82           H  
ATOM   2800  C   ARG A 180     -22.968  14.995 -12.274  1.00 96.82           C  
ATOM   2801  CB  ARG A 180     -24.257  15.756 -14.288  1.00 96.82           C  
ATOM   2802  HB2 ARG A 180     -25.013  15.042 -13.963  1.00 96.82           H  
ATOM   2803  HB3 ARG A 180     -23.589  15.260 -14.992  1.00 96.82           H  
ATOM   2804  O   ARG A 180     -23.781  14.191 -11.826  1.00 96.82           O  
ATOM   2805  CG  ARG A 180     -24.973  16.905 -14.998  1.00 96.82           C  
ATOM   2806  HG2 ARG A 180     -25.681  17.374 -14.314  1.00 96.82           H  
ATOM   2807  HG3 ARG A 180     -24.250  17.649 -15.331  1.00 96.82           H  
ATOM   2808  CD  ARG A 180     -25.713  16.352 -16.217  1.00 96.82           C  
ATOM   2809  HD2 ARG A 180     -26.441  15.601 -15.907  1.00 96.82           H  
ATOM   2810  HD3 ARG A 180     -24.992  15.850 -16.863  1.00 96.82           H  
ATOM   2811  NE  ARG A 180     -26.344  17.441 -16.981  1.00 96.82           N  
ATOM   2812  HE  ARG A 180     -25.721  17.940 -17.601  1.00 96.82           H  
ATOM   2813  NH1 ARG A 180     -28.461  17.262 -16.117  1.00 96.82           N  
ATOM   2814 HH11 ARG A 180     -28.114  16.515 -15.533  1.00 96.82           H  
ATOM   2815 HH12 ARG A 180     -29.395  17.623 -15.980  1.00 96.82           H  
ATOM   2816  NH2 ARG A 180     -28.003  18.847 -17.628  1.00 96.82           N  
ATOM   2817 HH21 ARG A 180     -27.326  19.340 -18.192  1.00 96.82           H  
ATOM   2818 HH22 ARG A 180     -28.955  19.173 -17.539  1.00 96.82           H  
ATOM   2819  CZ  ARG A 180     -27.598  17.838 -16.906  1.00 96.82           C  
ATOM   2820  N   CYS A 181     -21.661  14.849 -12.095  1.00 98.22           N  
ATOM   2821  H   CYS A 181     -21.044  15.548 -12.482  1.00 98.22           H  
ATOM   2822  CA  CYS A 181     -21.040  13.789 -11.311  1.00 98.22           C  
ATOM   2823  HA  CYS A 181     -21.736  13.442 -10.547  1.00 98.22           H  
ATOM   2824  C   CYS A 181     -19.793  14.316 -10.615  1.00 98.22           C  
ATOM   2825  CB  CYS A 181     -20.684  12.610 -12.217  1.00 98.22           C  
ATOM   2826  HB2 CYS A 181     -21.610  12.230 -12.648  1.00 98.22           H  
ATOM   2827  HB3 CYS A 181     -20.253  11.813 -11.611  1.00 98.22           H  
ATOM   2828  O   CYS A 181     -19.126  15.226 -11.109  1.00 98.22           O  
ATOM   2829  SG  CYS A 181     -19.536  13.016 -13.565  1.00 98.22           S  
ATOM   2830  N   LEU A 182     -19.486  13.732  -9.466  1.00 98.19           N  
ATOM   2831  H   LEU A 182     -20.037  12.942  -9.162  1.00 98.19           H  
ATOM   2832  CA  LEU A 182     -18.322  14.068  -8.670  1.00 98.19           C  
ATOM   2833  HA  LEU A 182     -18.090  15.124  -8.808  1.00 98.19           H  
ATOM   2834  C   LEU A 182     -17.118  13.255  -9.137  1.00 98.19           C  
ATOM   2835  CB  LEU A 182     -18.635  13.819  -7.192  1.00 98.19           C  
ATOM   2836  HB2 LEU A 182     -17.727  13.955  -6.606  1.00 98.19           H  
ATOM   2837  HB3 LEU A 182     -18.952  12.782  -7.081  1.00 98.19           H  
ATOM   2838  O   LEU A 182     -17.213  12.057  -9.408  1.00 98.19           O  
ATOM   2839  CG  LEU A 182     -19.731  14.753  -6.652  1.00 98.19           C  
ATOM   2840  HG  LEU A 182     -20.544  14.855  -7.372  1.00 98.19           H  
ATOM   2841  CD1 LEU A 182     -20.317  14.158  -5.393  1.00 98.19           C  
ATOM   2842 HD11 LEU A 182     -21.020  14.864  -4.951  1.00 98.19           H  
ATOM   2843 HD12 LEU A 182     -20.857  13.252  -5.670  1.00 98.19           H  
ATOM   2844 HD13 LEU A 182     -19.539  13.953  -4.658  1.00 98.19           H  
ATOM   2845  CD2 LEU A 182     -19.190  16.133  -6.303  1.00 98.19           C  
ATOM   2846 HD21 LEU A 182     -20.001  16.772  -5.953  1.00 98.19           H  
ATOM   2847 HD22 LEU A 182     -18.745  16.584  -7.190  1.00 98.19           H  
ATOM   2848 HD23 LEU A 182     -18.446  16.035  -5.513  1.00 98.19           H  
ATOM   2849  N   GLN A 183     -15.969  13.913  -9.186  1.00 98.27           N  
ATOM   2850  H   GLN A 183     -15.971  14.883  -8.905  1.00 98.27           H  
ATOM   2851  CA  GLN A 183     -14.686  13.277  -9.439  1.00 98.27           C  
ATOM   2852  HA  GLN A 183     -14.838  12.398 -10.065  1.00 98.27           H  
ATOM   2853  C   GLN A 183     -14.105  12.831  -8.102  1.00 98.27           C  
ATOM   2854  CB  GLN A 183     -13.746  14.231 -10.190  1.00 98.27           C  
ATOM   2855  HB2 GLN A 183     -12.833  13.690 -10.440  1.00 98.27           H  
ATOM   2856  HB3 GLN A 183     -13.492  15.081  -9.557  1.00 98.27           H  
ATOM   2857  O   GLN A 183     -13.916  13.649  -7.195  1.00 98.27           O  
ATOM   2858  CG  GLN A 183     -14.416  14.737 -11.476  1.00 98.27           C  
ATOM   2859  HG2 GLN A 183     -15.272  15.357 -11.212  1.00 98.27           H  
ATOM   2860  HG3 GLN A 183     -14.787  13.884 -12.045  1.00 98.27           H  
ATOM   2861  CD  GLN A 183     -13.502  15.551 -12.377  1.00 98.27           C  
ATOM   2862  NE2 GLN A 183     -14.058  16.502 -13.091  1.00 98.27           N  
ATOM   2863 HE21 GLN A 183     -14.994  16.799 -12.854  1.00 98.27           H  
ATOM   2864 HE22 GLN A 183     -13.477  17.083 -13.677  1.00 98.27           H  
ATOM   2865  OE1 GLN A 183     -12.307  15.329 -12.496  1.00 98.27           O  
ATOM   2866  N   LYS A 184     -13.801  11.536  -7.987  1.00 97.70           N  
ATOM   2867  H   LYS A 184     -13.882  10.964  -8.815  1.00 97.70           H  
ATOM   2868  CA  LYS A 184     -13.231  10.935  -6.773  1.00 97.70           C  
ATOM   2869  HA  LYS A 184     -13.867  11.164  -5.918  1.00 97.70           H  
ATOM   2870  C   LYS A 184     -11.842  11.497  -6.482  1.00 97.70           C  
ATOM   2871  CB  LYS A 184     -13.170   9.420  -6.994  1.00 97.70           C  
ATOM   2872  HB2 LYS A 184     -12.470   9.223  -7.807  1.00 97.70           H  
ATOM   2873  HB3 LYS A 184     -14.155   9.071  -7.303  1.00 97.70           H  
ATOM   2874  O   LYS A 184     -11.399  11.506  -5.341  1.00 97.70           O  
ATOM   2875  CG  LYS A 184     -12.729   8.611  -5.768  1.00 97.70           C  
ATOM   2876  HG2 LYS A 184     -11.737   8.917  -5.436  1.00 97.70           H  
ATOM   2877  HG3 LYS A 184     -13.438   8.782  -4.958  1.00 97.70           H  
ATOM   2878  CD  LYS A 184     -12.717   7.113  -6.115  1.00 97.70           C  
ATOM   2879  HD2 LYS A 184     -12.575   6.537  -5.201  1.00 97.70           H  
ATOM   2880  HD3 LYS A 184     -13.697   6.840  -6.506  1.00 97.70           H  
ATOM   2881  CE  LYS A 184     -11.652   6.704  -7.147  1.00 97.70           C  
ATOM   2882  HE2 LYS A 184     -11.810   5.655  -7.398  1.00 97.70           H  
ATOM   2883  HE3 LYS A 184     -11.804   7.284  -8.058  1.00 97.70           H  
ATOM   2884  NZ  LYS A 184     -10.274   6.903  -6.630  1.00 97.70           N  
ATOM   2885  HZ1 LYS A 184      -9.563   6.744  -7.330  1.00 97.70           H  
ATOM   2886  HZ2 LYS A 184     -10.157   7.862  -6.333  1.00 97.70           H  
ATOM   2887  HZ3 LYS A 184     -10.096   6.306  -5.835  1.00 97.70           H  
ATOM   2888  N   TRP A 185     -11.123  11.921  -7.516  1.00 98.08           N  
ATOM   2889  H   TRP A 185     -11.517  11.825  -8.441  1.00 98.08           H  
ATOM   2890  CA  TRP A 185      -9.819  12.553  -7.376  1.00 98.08           C  
ATOM   2891  HA  TRP A 185      -9.817  13.175  -6.481  1.00 98.08           H  
ATOM   2892  C   TRP A 185      -9.506  13.437  -8.578  1.00 98.08           C  
ATOM   2893  CB  TRP A 185      -8.758  11.463  -7.227  1.00 98.08           C  
ATOM   2894  HB2 TRP A 185      -9.121  10.708  -6.529  1.00 98.08           H  
ATOM   2895  HB3 TRP A 185      -8.603  10.972  -8.187  1.00 98.08           H  
ATOM   2896  O   TRP A 185      -9.906  13.131  -9.700  1.00 98.08           O  
ATOM   2897  CG  TRP A 185      -7.455  11.962  -6.711  1.00 98.08           C  
ATOM   2898  CD1 TRP A 185      -7.158  12.150  -5.409  1.00 98.08           C  
ATOM   2899  HD1 TRP A 185      -7.828  11.972  -4.580  1.00 98.08           H  
ATOM   2900  CD2 TRP A 185      -6.290  12.417  -7.460  1.00 98.08           C  
ATOM   2901  CE2 TRP A 185      -5.292  12.833  -6.529  1.00 98.08           C  
ATOM   2902  CE3 TRP A 185      -5.988  12.536  -8.834  1.00 98.08           C  
ATOM   2903  HE3 TRP A 185      -6.730  12.260  -9.568  1.00 98.08           H  
ATOM   2904  NE1 TRP A 185      -5.867  12.615  -5.296  1.00 98.08           N  
ATOM   2905  HE1 TRP A 185      -5.489  12.893  -4.402  1.00 98.08           H  
ATOM   2906  CH2 TRP A 185      -3.789  13.466  -8.313  1.00 98.08           C  
ATOM   2907  HH2 TRP A 185      -2.861  13.899  -8.658  1.00 98.08           H  
ATOM   2908  CZ2 TRP A 185      -4.053  13.344  -6.937  1.00 98.08           C  
ATOM   2909  HZ2 TRP A 185      -3.332  13.681  -6.207  1.00 98.08           H  
ATOM   2910  CZ3 TRP A 185      -4.752  13.061  -9.254  1.00 98.08           C  
ATOM   2911  HZ3 TRP A 185      -4.540  13.184 -10.306  1.00 98.08           H  
ATOM   2912  N   PHE A 186      -8.749  14.502  -8.367  1.00 97.72           N  
ATOM   2913  H   PHE A 186      -8.386  14.674  -7.440  1.00 97.72           H  
ATOM   2914  CA  PHE A 186      -8.311  15.444  -9.394  1.00 97.72           C  
ATOM   2915  HA  PHE A 186      -8.240  14.934 -10.355  1.00 97.72           H  
ATOM   2916  C   PHE A 186      -6.908  15.946  -9.048  1.00 97.72           C  
ATOM   2917  CB  PHE A 186      -9.338  16.583  -9.523  1.00 97.72           C  
ATOM   2918  HB2 PHE A 186      -8.949  17.341 -10.202  1.00 97.72           H  
ATOM   2919  HB3 PHE A 186     -10.242  16.180  -9.981  1.00 97.72           H  
ATOM   2920  O   PHE A 186      -6.464  15.800  -7.913  1.00 97.72           O  
ATOM   2921  CG  PHE A 186      -9.726  17.242  -8.211  1.00 97.72           C  
ATOM   2922  CD1 PHE A 186     -10.755  16.689  -7.420  1.00 97.72           C  
ATOM   2923  HD1 PHE A 186     -11.288  15.812  -7.756  1.00 97.72           H  
ATOM   2924  CD2 PHE A 186      -9.051  18.396  -7.768  1.00 97.72           C  
ATOM   2925  HD2 PHE A 186      -8.257  18.831  -8.357  1.00 97.72           H  
ATOM   2926  CE1 PHE A 186     -11.082  17.267  -6.181  1.00 97.72           C  
ATOM   2927  HE1 PHE A 186     -11.856  16.831  -5.566  1.00 97.72           H  
ATOM   2928  CE2 PHE A 186      -9.390  18.979  -6.535  1.00 97.72           C  
ATOM   2929  HE2 PHE A 186      -8.850  19.846  -6.185  1.00 97.72           H  
ATOM   2930  CZ  PHE A 186     -10.392  18.406  -5.734  1.00 97.72           C  
ATOM   2931  HZ  PHE A 186     -10.616  18.838  -4.770  1.00 97.72           H  
ATOM   2932  N   GLU A 187      -6.193  16.496 -10.028  1.00 95.84           N  
ATOM   2933  H   GLU A 187      -6.608  16.646 -10.936  1.00 95.84           H  
ATOM   2934  CA  GLU A 187      -4.834  16.989  -9.793  1.00 95.84           C  
ATOM   2935  HA  GLU A 187      -4.252  16.169  -9.374  1.00 95.84           H  
ATOM   2936  C   GLU A 187      -4.845  18.165  -8.802  1.00 95.84           C  
ATOM   2937  CB  GLU A 187      -4.174  17.415 -11.112  1.00 95.84           C  
ATOM   2938  HB2 GLU A 187      -4.872  18.038 -11.671  1.00 95.84           H  
ATOM   2939  HB3 GLU A 187      -3.291  18.018 -10.897  1.00 95.84           H  
ATOM   2940  O   GLU A 187      -5.607  19.108  -9.023  1.00 95.84           O  
ATOM   2941  CG  GLU A 187      -3.762  16.226 -11.992  1.00 95.84           C  
ATOM   2942  HG2 GLU A 187      -4.650  15.639 -12.228  1.00 95.84           H  
ATOM   2943  HG3 GLU A 187      -3.368  16.617 -12.930  1.00 95.84           H  
ATOM   2944  CD  GLU A 187      -2.697  15.322 -11.345  1.00 95.84           C  
ATOM   2945  OE1 GLU A 187      -2.603  14.147 -11.770  1.00 95.84           O  
ATOM   2946  OE2 GLU A 187      -1.994  15.784 -10.417  1.00 95.84           O  
ATOM   2947  N   PRO A 188      -3.992  18.165  -7.756  1.00 92.60           N  
ATOM   2948  CA  PRO A 188      -3.970  19.231  -6.750  1.00 92.60           C  
ATOM   2949  HA  PRO A 188      -4.936  19.250  -6.245  1.00 92.60           H  
ATOM   2950  C   PRO A 188      -3.703  20.629  -7.312  1.00 92.60           C  
ATOM   2951  CB  PRO A 188      -2.862  18.849  -5.762  1.00 92.60           C  
ATOM   2952  HB2 PRO A 188      -1.926  19.332  -6.044  1.00 92.60           H  
ATOM   2953  HB3 PRO A 188      -3.128  19.123  -4.741  1.00 92.60           H  
ATOM   2954  O   PRO A 188      -4.061  21.625  -6.703  1.00 92.60           O  
ATOM   2955  CG  PRO A 188      -2.707  17.341  -5.922  1.00 92.60           C  
ATOM   2956  HG2 PRO A 188      -1.687  17.016  -5.712  1.00 92.60           H  
ATOM   2957  HG3 PRO A 188      -3.407  16.832  -5.259  1.00 92.60           H  
ATOM   2958  CD  PRO A 188      -3.090  17.085  -7.376  1.00 92.60           C  
ATOM   2959  HD2 PRO A 188      -3.579  16.113  -7.443  1.00 92.60           H  
ATOM   2960  HD3 PRO A 188      -2.204  17.111  -8.009  1.00 92.60           H  
ATOM   2961  N   THR A 189      -3.063  20.718  -8.478  1.00 91.64           N  
ATOM   2962  H   THR A 189      -2.833  19.866  -8.970  1.00 91.64           H  
ATOM   2963  CA  THR A 189      -2.767  21.989  -9.153  1.00 91.64           C  
ATOM   2964  HA  THR A 189      -2.515  22.736  -8.402  1.00 91.64           H  
ATOM   2965  C   THR A 189      -3.954  22.553  -9.939  1.00 91.64           C  
ATOM   2966  CB  THR A 189      -1.569  21.817 -10.094  1.00 91.64           C  
ATOM   2967  HB  THR A 189      -1.405  22.740 -10.651  1.00 91.64           H  
ATOM   2968  O   THR A 189      -3.839  23.631 -10.523  1.00 91.64           O  
ATOM   2969  CG2 THR A 189      -0.288  21.472  -9.334  1.00 91.64           C  
ATOM   2970 HG21 THR A 189      -0.103  22.234  -8.576  1.00 91.64           H  
ATOM   2971 HG22 THR A 189      -0.386  20.502  -8.846  1.00 91.64           H  
ATOM   2972 HG23 THR A 189       0.555  21.447 -10.025  1.00 91.64           H  
ATOM   2973  OG1 THR A 189      -1.806  20.758 -10.997  1.00 91.64           O  
ATOM   2974  HG1 THR A 189      -1.019  20.650 -11.537  1.00 91.64           H  
ATOM   2975  N   LEU A 190      -5.076  21.831  -9.997  1.00 92.30           N  
ATOM   2976  H   LEU A 190      -5.137  20.998  -9.429  1.00 92.30           H  
ATOM   2977  CA  LEU A 190      -6.293  22.241 -10.686  1.00 92.30           C  
ATOM   2978  HA  LEU A 190      -6.080  23.111 -11.307  1.00 92.30           H  
ATOM   2979  C   LEU A 190      -7.368  22.669  -9.687  1.00 92.30           C  
ATOM   2980  CB  LEU A 190      -6.804  21.106 -11.592  1.00 92.30           C  
ATOM   2981  HB2 LEU A 190      -7.729  21.431 -12.067  1.00 92.30           H  
ATOM   2982  HB3 LEU A 190      -7.043  20.248 -10.963  1.00 92.30           H  
ATOM   2983  O   LEU A 190      -7.411  22.230  -8.542  1.00 92.30           O  
ATOM   2984  CG  LEU A 190      -5.823  20.655 -12.688  1.00 92.30           C  
ATOM   2985  HG  LEU A 190      -4.909  20.274 -12.233  1.00 92.30           H  
ATOM   2986  CD1 LEU A 190      -6.465  19.534 -13.510  1.00 92.30           C  
ATOM   2987 HD11 LEU A 190      -5.740  19.145 -14.226  1.00 92.30           H  
ATOM   2988 HD12 LEU A 190      -7.340  19.911 -14.040  1.00 92.30           H  
ATOM   2989 HD13 LEU A 190      -6.773  18.726 -12.846  1.00 92.30           H  
ATOM   2990  CD2 LEU A 190      -5.452  21.787 -13.651  1.00 92.30           C  
ATOM   2991 HD21 LEU A 190      -4.882  22.547 -13.117  1.00 92.30           H  
ATOM   2992 HD22 LEU A 190      -6.353  22.233 -14.073  1.00 92.30           H  
ATOM   2993 HD23 LEU A 190      -4.826  21.395 -14.452  1.00 92.30           H  
ATOM   2994  N   SER A 191      -8.297  23.496 -10.162  1.00 92.85           N  
ATOM   2995  H   SER A 191      -8.239  23.800 -11.124  1.00 92.85           H  
ATOM   2996  CA  SER A 191      -9.498  23.842  -9.408  1.00 92.85           C  
ATOM   2997  HA  SER A 191      -9.201  24.301  -8.465  1.00 92.85           H  
ATOM   2998  C   SER A 191     -10.341  22.602  -9.114  1.00 92.85           C  
ATOM   2999  CB  SER A 191     -10.337  24.841 -10.206  1.00 92.85           C  
ATOM   3000  HB2 SER A 191      -9.770  25.761 -10.346  1.00 92.85           H  
ATOM   3001  HB3 SER A 191     -11.251  25.071  -9.658  1.00 92.85           H  
ATOM   3002  O   SER A 191     -10.549  21.773 -10.003  1.00 92.85           O  
ATOM   3003  OG  SER A 191     -10.663  24.295 -11.472  1.00 92.85           O  
ATOM   3004  HG  SER A 191     -10.908  23.376 -11.338  1.00 92.85           H  
ATOM   3005  N   ASN A 192     -10.908  22.531  -7.911  1.00 95.29           N  
ATOM   3006  H   ASN A 192     -10.641  23.209  -7.212  1.00 95.29           H  
ATOM   3007  CA  ASN A 192     -11.816  21.461  -7.517  1.00 95.29           C  
ATOM   3008  HA  ASN A 192     -11.279  20.518  -7.622  1.00 95.29           H  
ATOM   3009  C   ASN A 192     -13.089  21.439  -8.404  1.00 95.29           C  
ATOM   3010  CB  ASN A 192     -12.125  21.642  -6.024  1.00 95.29           C  
ATOM   3011  HB2 ASN A 192     -12.568  22.624  -5.862  1.00 95.29           H  
ATOM   3012  HB3 ASN A 192     -11.195  21.583  -5.459  1.00 95.29           H  
ATOM   3013  O   ASN A 192     -13.924  22.343  -8.297  1.00 95.29           O  
ATOM   3014  CG  ASN A 192     -13.079  20.601  -5.473  1.00 95.29           C  
ATOM   3015  ND2 ASN A 192     -13.353  20.685  -4.196  1.00 95.29           N  
ATOM   3016 HD21 ASN A 192     -12.888  21.380  -3.630  1.00 95.29           H  
ATOM   3017 HD22 ASN A 192     -14.179  20.212  -3.857  1.00 95.29           H  
ATOM   3018  OD1 ASN A 192     -13.605  19.745  -6.169  1.00 95.29           O  
ATOM   3019  N   PRO A 193     -13.288  20.403  -9.243  1.00 96.73           N  
ATOM   3020  CA  PRO A 193     -14.426  20.319 -10.161  1.00 96.73           C  
ATOM   3021  HA  PRO A 193     -14.539  21.253 -10.712  1.00 96.73           H  
ATOM   3022  C   PRO A 193     -15.752  20.014  -9.450  1.00 96.73           C  
ATOM   3023  CB  PRO A 193     -14.048  19.195 -11.129  1.00 96.73           C  
ATOM   3024  HB2 PRO A 193     -14.926  18.695 -11.538  1.00 96.73           H  
ATOM   3025  HB3 PRO A 193     -13.433  19.599 -11.934  1.00 96.73           H  
ATOM   3026  O   PRO A 193     -16.824  20.169 -10.029  1.00 96.73           O  
ATOM   3027  CG  PRO A 193     -13.205  18.255 -10.266  1.00 96.73           C  
ATOM   3028  HG2 PRO A 193     -13.855  17.614  -9.671  1.00 96.73           H  
ATOM   3029  HG3 PRO A 193     -12.512  17.662 -10.863  1.00 96.73           H  
ATOM   3030  CD  PRO A 193     -12.453  19.213  -9.352  1.00 96.73           C  
ATOM   3031  HD2 PRO A 193     -12.303  18.749  -8.378  1.00 96.73           H  
ATOM   3032  HD3 PRO A 193     -11.493  19.468  -9.801  1.00 96.73           H  
ATOM   3033  N   ASN A 194     -15.702  19.575  -8.192  1.00 97.08           N  
ATOM   3034  H   ASN A 194     -14.803  19.511  -7.737  1.00 97.08           H  
ATOM   3035  CA  ASN A 194     -16.871  19.114  -7.448  1.00 97.08           C  
ATOM   3036  HA  ASN A 194     -17.520  18.561  -8.127  1.00 97.08           H  
ATOM   3037  C   ASN A 194     -17.720  20.261  -6.886  1.00 97.08           C  
ATOM   3038  CB  ASN A 194     -16.388  18.154  -6.352  1.00 97.08           C  
ATOM   3039  HB2 ASN A 194     -15.682  18.659  -5.692  1.00 97.08           H  
ATOM   3040  HB3 ASN A 194     -17.234  17.871  -5.725  1.00 97.08           H  
ATOM   3041  O   ASN A 194     -18.858  20.030  -6.479  1.00 97.08           O  
ATOM   3042  CG  ASN A 194     -15.762  16.891  -6.924  1.00 97.08           C  
ATOM   3043  ND2 ASN A 194     -14.883  16.247  -6.195  1.00 97.08           N  
ATOM   3044 HD21 ASN A 194     -14.503  15.389  -6.569  1.00 97.08           H  
ATOM   3045 HD22 ASN A 194     -14.558  16.653  -5.329  1.00 97.08           H  
ATOM   3046  OD1 ASN A 194     -16.066  16.457  -8.023  1.00 97.08           O  
ATOM   3047  N   VAL A 195     -17.202  21.494  -6.891  1.00 95.03           N  
ATOM   3048  H   VAL A 195     -16.263  21.612  -7.242  1.00 95.03           H  
ATOM   3049  CA  VAL A 195     -17.934  22.684  -6.428  1.00 95.03           C  
ATOM   3050  HA  VAL A 195     -18.275  22.512  -5.407  1.00 95.03           H  
ATOM   3051  C   VAL A 195     -19.177  22.930  -7.286  1.00 95.03           C  
ATOM   3052  CB  VAL A 195     -17.017  23.925  -6.434  1.00 95.03           C  
ATOM   3053  HB  VAL A 195     -16.656  24.098  -7.447  1.00 95.03           H  
ATOM   3054  O   VAL A 195     -20.271  23.105  -6.754  1.00 95.03           O  
ATOM   3055  CG1 VAL A 195     -17.762  25.181  -5.962  1.00 95.03           C  
ATOM   3056 HG11 VAL A 195     -18.185  25.016  -4.971  1.00 95.03           H  
ATOM   3057 HG12 VAL A 195     -18.563  25.433  -6.656  1.00 95.03           H  
ATOM   3058 HG13 VAL A 195     -17.073  26.025  -5.921  1.00 95.03           H  
ATOM   3059  CG2 VAL A 195     -15.803  23.726  -5.515  1.00 95.03           C  
ATOM   3060 HG21 VAL A 195     -16.131  23.544  -4.492  1.00 95.03           H  
ATOM   3061 HG22 VAL A 195     -15.204  22.881  -5.855  1.00 95.03           H  
ATOM   3062 HG23 VAL A 195     -15.174  24.616  -5.539  1.00 95.03           H  
ATOM   3063  N   GLU A 196     -19.029  22.891  -8.613  1.00 93.94           N  
ATOM   3064  H   GLU A 196     -18.114  22.702  -8.997  1.00 93.94           H  
ATOM   3065  CA  GLU A 196     -20.143  23.073  -9.556  1.00 93.94           C  
ATOM   3066  HA  GLU A 196     -20.642  24.020  -9.353  1.00 93.94           H  
ATOM   3067  C   GLU A 196     -21.190  21.961  -9.419  1.00 93.94           C  
ATOM   3068  CB  GLU A 196     -19.578  23.119 -10.982  1.00 93.94           C  
ATOM   3069  HB2 GLU A 196     -18.817  23.898 -11.027  1.00 93.94           H  
ATOM   3070  HB3 GLU A 196     -19.114  22.161 -11.213  1.00 93.94           H  
ATOM   3071  O   GLU A 196     -22.393  22.209  -9.475  1.00 93.94           O  
ATOM   3072  CG  GLU A 196     -20.667  23.427 -12.024  1.00 93.94           C  
ATOM   3073  HG2 GLU A 196     -21.136  24.376 -11.764  1.00 93.94           H  
ATOM   3074  HG3 GLU A 196     -21.429  22.649 -11.985  1.00 93.94           H  
ATOM   3075  CD  GLU A 196     -20.136  23.502 -13.464  1.00 93.94           C  
ATOM   3076  OE1 GLU A 196     -20.971  23.760 -14.361  1.00 93.94           O  
ATOM   3077  OE2 GLU A 196     -18.917  23.304 -13.667  1.00 93.94           O  
ATOM   3078  N   VAL A 197     -20.737  20.735  -9.169  1.00 96.54           N  
ATOM   3079  H   VAL A 197     -19.737  20.600  -9.125  1.00 96.54           H  
ATOM   3080  CA  VAL A 197     -21.617  19.577  -9.009  1.00 96.54           C  
ATOM   3081  HA  VAL A 197     -22.311  19.549  -9.849  1.00 96.54           H  
ATOM   3082  C   VAL A 197     -22.438  19.707  -7.726  1.00 96.54           C  
ATOM   3083  CB  VAL A 197     -20.800  18.277  -9.002  1.00 96.54           C  
ATOM   3084  HB  VAL A 197     -20.208  18.242  -8.087  1.00 96.54           H  
ATOM   3085  O   VAL A 197     -23.653  19.537  -7.750  1.00 96.54           O  
ATOM   3086  CG1 VAL A 197     -21.730  17.061  -9.037  1.00 96.54           C  
ATOM   3087 HG11 VAL A 197     -21.138  16.149  -9.115  1.00 96.54           H  
ATOM   3088 HG12 VAL A 197     -22.395  17.131  -9.898  1.00 96.54           H  
ATOM   3089 HG13 VAL A 197     -22.322  17.013  -8.123  1.00 96.54           H  
ATOM   3090  CG2 VAL A 197     -19.834  18.169 -10.188  1.00 96.54           C  
ATOM   3091 HG21 VAL A 197     -19.125  17.365  -9.987  1.00 96.54           H  
ATOM   3092 HG22 VAL A 197     -19.243  19.076 -10.319  1.00 96.54           H  
ATOM   3093 HG23 VAL A 197     -20.380  17.961 -11.108  1.00 96.54           H  
ATOM   3094  N   ALA A 198     -21.813  20.070  -6.602  1.00 94.80           N  
ATOM   3095  H   ALA A 198     -20.813  20.210  -6.615  1.00 94.80           H  
ATOM   3096  CA  ALA A 198     -22.541  20.312  -5.358  1.00 94.80           C  
ATOM   3097  HA  ALA A 198     -23.095  19.411  -5.097  1.00 94.80           H  
ATOM   3098  C   ALA A 198     -23.562  21.451  -5.502  1.00 94.80           C  
ATOM   3099  CB  ALA A 198     -21.537  20.598  -4.242  1.00 94.80           C  
ATOM   3100  HB1 ALA A 198     -22.067  20.797  -3.310  1.00 94.80           H  
ATOM   3101  HB2 ALA A 198     -20.910  19.717  -4.108  1.00 94.80           H  
ATOM   3102  HB3 ALA A 198     -20.917  21.457  -4.498  1.00 94.80           H  
ATOM   3103  O   ALA A 198     -24.680  21.329  -5.007  1.00 94.80           O  
ATOM   3104  N   LEU A 199     -23.211  22.520  -6.230  1.00 93.33           N  
ATOM   3105  H   LEU A 199     -22.270  22.558  -6.595  1.00 93.33           H  
ATOM   3106  CA  LEU A 199     -24.139  23.598  -6.590  1.00 93.33           C  
ATOM   3107  HA  LEU A 199     -24.548  24.043  -5.683  1.00 93.33           H  
ATOM   3108  C   LEU A 199     -25.349  23.081  -7.373  1.00 93.33           C  
ATOM   3109  CB  LEU A 199     -23.391  24.677  -7.396  1.00 93.33           C  
ATOM   3110  HB2 LEU A 199     -22.732  24.189  -8.115  1.00 93.33           H  
ATOM   3111  HB3 LEU A 199     -24.114  25.255  -7.972  1.00 93.33           H  
ATOM   3112  O   LEU A 199     -26.475  23.459  -7.059  1.00 93.33           O  
ATOM   3113  CG  LEU A 199     -22.552  25.649  -6.555  1.00 93.33           C  
ATOM   3114  HG  LEU A 199     -21.969  25.109  -5.809  1.00 93.33           H  
ATOM   3115  CD1 LEU A 199     -21.589  26.436  -7.443  1.00 93.33           C  
ATOM   3116 HD11 LEU A 199     -21.028  27.151  -6.841  1.00 93.33           H  
ATOM   3117 HD12 LEU A 199     -22.137  26.962  -8.225  1.00 93.33           H  
ATOM   3118 HD13 LEU A 199     -20.881  25.746  -7.903  1.00 93.33           H  
ATOM   3119  CD2 LEU A 199     -23.454  26.681  -5.882  1.00 93.33           C  
ATOM   3120 HD21 LEU A 199     -24.174  26.193  -5.224  1.00 93.33           H  
ATOM   3121 HD22 LEU A 199     -22.849  27.393  -5.321  1.00 93.33           H  
ATOM   3122 HD23 LEU A 199     -24.012  27.232  -6.639  1.00 93.33           H  
ATOM   3123  N   HIS A 200     -25.127  22.204  -8.352  1.00 94.00           N  
ATOM   3124  H   HIS A 200     -24.172  21.966  -8.578  1.00 94.00           H  
ATOM   3125  CA  HIS A 200     -26.192  21.626  -9.167  1.00 94.00           C  
ATOM   3126  HA  HIS A 200     -26.754  22.440  -9.626  1.00 94.00           H  
ATOM   3127  C   HIS A 200     -27.192  20.799  -8.348  1.00 94.00           C  
ATOM   3128  CB  HIS A 200     -25.567  20.774 -10.282  1.00 94.00           C  
ATOM   3129  HB2 HIS A 200     -24.958  19.982  -9.846  1.00 94.00           H  
ATOM   3130  HB3 HIS A 200     -24.914  21.400 -10.890  1.00 94.00           H  
ATOM   3131  O   HIS A 200     -28.391  20.908  -8.578  1.00 94.00           O  
ATOM   3132  CG  HIS A 200     -26.597  20.138 -11.178  1.00 94.00           C  
ATOM   3133  CD2 HIS A 200     -26.867  18.802 -11.317  1.00 94.00           C  
ATOM   3134  HD2 HIS A 200     -26.355  17.999 -10.808  1.00 94.00           H  
ATOM   3135  ND1 HIS A 200     -27.494  20.814 -11.967  1.00 94.00           N  
ATOM   3136  HD1 HIS A 200     -27.613  21.817 -11.980  1.00 94.00           H  
ATOM   3137  CE1 HIS A 200     -28.286  19.911 -12.563  1.00 94.00           C  
ATOM   3138  HE1 HIS A 200     -29.124  20.155 -13.198  1.00 94.00           H  
ATOM   3139  NE2 HIS A 200     -27.928  18.663 -12.226  1.00 94.00           N  
ATOM   3140  N   PHE A 201     -26.715  19.991  -7.398  1.00 93.25           N  
ATOM   3141  H   PHE A 201     -25.713  19.934  -7.285  1.00 93.25           H  
ATOM   3142  CA  PHE A 201     -27.568  19.099  -6.598  1.00 93.25           C  
ATOM   3143  HA  PHE A 201     -28.442  18.829  -7.190  1.00 93.25           H  
ATOM   3144  C   PHE A 201     -28.125  19.735  -5.315  1.00 93.25           C  
ATOM   3145  CB  PHE A 201     -26.797  17.808  -6.290  1.00 93.25           C  
ATOM   3146  HB2 PHE A 201     -27.310  17.271  -5.493  1.00 93.25           H  
ATOM   3147  HB3 PHE A 201     -25.803  18.058  -5.919  1.00 93.25           H  
ATOM   3148  O   PHE A 201     -29.005  19.156  -4.681  1.00 93.25           O  
ATOM   3149  CG  PHE A 201     -26.683  16.864  -7.472  1.00 93.25           C  
ATOM   3150  CD1 PHE A 201     -27.738  15.983  -7.772  1.00 93.25           C  
ATOM   3151  HD1 PHE A 201     -28.637  16.002  -7.173  1.00 93.25           H  
ATOM   3152  CD2 PHE A 201     -25.521  16.839  -8.261  1.00 93.25           C  
ATOM   3153  HD2 PHE A 201     -24.694  17.493  -8.024  1.00 93.25           H  
ATOM   3154  CE1 PHE A 201     -27.626  15.087  -8.851  1.00 93.25           C  
ATOM   3155  HE1 PHE A 201     -28.441  14.417  -9.081  1.00 93.25           H  
ATOM   3156  CE2 PHE A 201     -25.406  15.947  -9.338  1.00 93.25           C  
ATOM   3157  HE2 PHE A 201     -24.504  15.931  -9.932  1.00 93.25           H  
ATOM   3158  CZ  PHE A 201     -26.460  15.070  -9.636  1.00 93.25           C  
ATOM   3159  HZ  PHE A 201     -26.368  14.385 -10.466  1.00 93.25           H  
ATOM   3160  N   ALA A 202     -27.622  20.902  -4.904  1.00 89.24           N  
ATOM   3161  H   ALA A 202     -26.848  21.300  -5.415  1.00 89.24           H  
ATOM   3162  CA  ALA A 202     -28.143  21.638  -3.750  1.00 89.24           C  
ATOM   3163  HA  ALA A 202     -28.453  20.923  -2.989  1.00 89.24           H  
ATOM   3164  C   ALA A 202     -29.375  22.511  -4.072  1.00 89.24           C  
ATOM   3165  CB  ALA A 202     -27.005  22.490  -3.171  1.00 89.24           C  
ATOM   3166  HB1 ALA A 202     -27.362  23.038  -2.299  1.00 89.24           H  
ATOM   3167  HB2 ALA A 202     -26.176  21.850  -2.870  1.00 89.24           H  
ATOM   3168  HB3 ALA A 202     -26.658  23.197  -3.924  1.00 89.24           H  
ATOM   3169  O   ALA A 202     -29.999  23.030  -3.138  1.00 89.24           O  
ATOM   3170  N   GLY A 203     -29.674  22.725  -5.360  1.00 76.13           N  
ATOM   3171  H   GLY A 203     -29.164  22.198  -6.054  1.00 76.13           H  
ATOM   3172  CA  GLY A 203     -30.812  23.505  -5.865  1.00 76.13           C  
ATOM   3173  HA2 GLY A 203     -30.492  24.104  -6.717  1.00 76.13           H  
ATOM   3174  HA3 GLY A 203     -31.205  24.159  -5.086  1.00 76.13           H  
ATOM   3175  C   GLY A 203     -31.954  22.623  -6.346  1.00 76.13           C  
ATOM   3176  O   GLY A 203     -33.101  22.938  -5.957  1.00 76.13           O  
ATOM   3177  OXT GLY A 203     -31.660  21.695  -7.127  1.00 76.13           O  
TER    3178      GLY A 203                                                       
ATOM   3178  N   CYS B   1       3.816 -18.185  -8.522  1.00 90.03           N  
ATOM   3179  H   CYS B   1       3.038 -17.957  -7.919  1.00 90.03           H  
ATOM   3180  H2  CYS B   1       4.258 -18.994  -8.109  1.00 90.03           H  
ATOM   3181  H3  CYS B   1       3.459 -18.416  -9.438  1.00 90.03           H  
ATOM   3182  CA  CYS B   1       4.755 -17.050  -8.591  1.00 90.03           C  
ATOM   3183  HA  CYS B   1       4.234 -16.226  -9.079  1.00 90.03           H  
ATOM   3184  C   CYS B   1       5.974 -17.327  -9.472  1.00 90.03           C  
ATOM   3185  CB  CYS B   1       5.178 -16.563  -7.208  1.00 90.03           C  
ATOM   3186  HB2 CYS B   1       4.319 -16.469  -6.544  1.00 90.03           H  
ATOM   3187  HB3 CYS B   1       5.887 -17.277  -6.789  1.00 90.03           H  
ATOM   3188  O   CYS B   1       6.277 -16.493 -10.308  1.00 90.03           O  
ATOM   3189  SG  CYS B   1       5.985 -14.959  -7.358  1.00 90.03           S  
ATOM   3190  N   ILE B   2       6.647 -18.482  -9.361  1.00 93.42           N  
ATOM   3191  H   ILE B   2       6.458 -19.109  -8.592  1.00 93.42           H  
ATOM   3192  CA  ILE B   2       7.897 -18.760 -10.106  1.00 93.42           C  
ATOM   3193  HA  ILE B   2       8.642 -18.029  -9.791  1.00 93.42           H  
ATOM   3194  C   ILE B   2       7.815 -18.606 -11.640  1.00 93.42           C  
ATOM   3195  CB  ILE B   2       8.458 -20.145  -9.721  1.00 93.42           C  
ATOM   3196  HB  ILE B   2       9.377 -20.292 -10.289  1.00 93.42           H  
ATOM   3197  O   ILE B   2       8.806 -18.284 -12.274  1.00 93.42           O  
ATOM   3198  CG1 ILE B   2       7.484 -21.297 -10.062  1.00 93.42           C  
ATOM   3199 HG12 ILE B   2       7.092 -21.167 -11.071  1.00 93.42           H  
ATOM   3200 HG13 ILE B   2       6.646 -21.296  -9.365  1.00 93.42           H  
ATOM   3201  CG2 ILE B   2       8.838 -20.149  -8.228  1.00 93.42           C  
ATOM   3202 HG21 ILE B   2       9.425 -21.037  -7.993  1.00 93.42           H  
ATOM   3203 HG22 ILE B   2       7.958 -20.123  -7.585  1.00 93.42           H  
ATOM   3204 HG23 ILE B   2       9.471 -19.288  -8.013  1.00 93.42           H  
ATOM   3205  CD1 ILE B   2       8.173 -22.666 -10.015  1.00 93.42           C  
ATOM   3206 HD11 ILE B   2       8.941 -22.715 -10.787  1.00 93.42           H  
ATOM   3207 HD12 ILE B   2       8.637 -22.834  -9.044  1.00 93.42           H  
ATOM   3208 HD13 ILE B   2       7.450 -23.465 -10.182  1.00 93.42           H  
ATOM   3209  N   LYS B   3       6.626 -18.739 -12.249  1.00 93.52           N  
ATOM   3210  H   LYS B   3       5.841 -19.020 -11.680  1.00 93.52           H  
ATOM   3211  CA  LYS B   3       6.390 -18.439 -13.680  1.00 93.52           C  
ATOM   3212  HA  LYS B   3       7.116 -18.986 -14.281  1.00 93.52           H  
ATOM   3213  C   LYS B   3       6.604 -16.970 -14.071  1.00 93.52           C  
ATOM   3214  CB  LYS B   3       4.966 -18.856 -14.082  1.00 93.52           C  
ATOM   3215  HB2 LYS B   3       4.259 -18.520 -13.323  1.00 93.52           H  
ATOM   3216  HB3 LYS B   3       4.699 -18.379 -15.025  1.00 93.52           H  
ATOM   3217  O   LYS B   3       6.594 -16.668 -15.257  1.00 93.52           O  
ATOM   3218  CG  LYS B   3       4.853 -20.367 -14.284  1.00 93.52           C  
ATOM   3219  HG2 LYS B   3       5.486 -20.658 -15.122  1.00 93.52           H  
ATOM   3220  HG3 LYS B   3       5.218 -20.864 -13.385  1.00 93.52           H  
ATOM   3221  CD  LYS B   3       3.398 -20.771 -14.574  1.00 93.52           C  
ATOM   3222  HD2 LYS B   3       3.015 -20.145 -15.380  1.00 93.52           H  
ATOM   3223  HD3 LYS B   3       2.792 -20.612 -13.682  1.00 93.52           H  
ATOM   3224  CE  LYS B   3       3.317 -22.239 -15.007  1.00 93.52           C  
ATOM   3225  HE2 LYS B   3       3.949 -22.370 -15.885  1.00 93.52           H  
ATOM   3226  HE3 LYS B   3       3.719 -22.877 -14.219  1.00 93.52           H  
ATOM   3227  NZ  LYS B   3       1.932 -22.651 -15.330  1.00 93.52           N  
ATOM   3228  HZ1 LYS B   3       1.957 -23.517 -15.849  1.00 93.52           H  
ATOM   3229  HZ2 LYS B   3       1.370 -22.770 -14.499  1.00 93.52           H  
ATOM   3230  HZ3 LYS B   3       1.491 -21.962 -15.923  1.00 93.52           H  
ATOM   3231  N   CYS B   4       6.747 -16.069 -13.102  1.00 94.78           N  
ATOM   3232  H   CYS B   4       6.720 -16.371 -12.139  1.00 94.78           H  
ATOM   3233  CA  CYS B   4       7.129 -14.682 -13.353  1.00 94.78           C  
ATOM   3234  HA  CYS B   4       6.571 -14.310 -14.212  1.00 94.78           H  
ATOM   3235  C   CYS B   4       8.603 -14.529 -13.728  1.00 94.78           C  
ATOM   3236  CB  CYS B   4       6.782 -13.839 -12.122  1.00 94.78           C  
ATOM   3237  HB2 CYS B   4       7.319 -14.222 -11.254  1.00 94.78           H  
ATOM   3238  HB3 CYS B   4       7.129 -12.821 -12.301  1.00 94.78           H  
ATOM   3239  O   CYS B   4       9.001 -13.463 -14.186  1.00 94.78           O  
ATOM   3240  SG  CYS B   4       5.010 -13.778 -11.754  1.00 94.78           S  
ATOM   3241  N   ASP B   5       9.394 -15.583 -13.552  1.00 95.32           N  
ATOM   3242  H   ASP B   5       9.021 -16.438 -13.164  1.00 95.32           H  
ATOM   3243  CA  ASP B   5      10.762 -15.658 -14.026  1.00 95.32           C  
ATOM   3244  HA  ASP B   5      11.179 -14.653 -14.092  1.00 95.32           H  
ATOM   3245  C   ASP B   5      10.809 -16.311 -15.417  1.00 95.32           C  
ATOM   3246  CB  ASP B   5      11.569 -16.427 -12.986  1.00 95.32           C  
ATOM   3247  HB2 ASP B   5      11.325 -17.488 -13.039  1.00 95.32           H  
ATOM   3248  HB3 ASP B   5      11.306 -16.064 -11.993  1.00 95.32           H  
ATOM   3249  O   ASP B   5      10.275 -17.406 -15.635  1.00 95.32           O  
ATOM   3250  CG  ASP B   5      13.061 -16.238 -13.199  1.00 95.32           C  
ATOM   3251  OD1 ASP B   5      13.501 -16.381 -14.362  1.00 95.32           O  
ATOM   3252  OD2 ASP B   5      13.734 -15.984 -12.180  1.00 95.32           O  
ATOM   3253  N   GLN B   6      11.459 -15.638 -16.369  1.00 94.77           N  
ATOM   3254  H   GLN B   6      11.957 -14.802 -16.101  1.00 94.77           H  
ATOM   3255  CA  GLN B   6      11.579 -16.116 -17.745  1.00 94.77           C  
ATOM   3256  HA  GLN B   6      10.574 -16.320 -18.113  1.00 94.77           H  
ATOM   3257  C   GLN B   6      12.382 -17.423 -17.837  1.00 94.77           C  
ATOM   3258  CB  GLN B   6      12.200 -15.003 -18.607  1.00 94.77           C  
ATOM   3259  HB2 GLN B   6      11.645 -14.079 -18.449  1.00 94.77           H  
ATOM   3260  HB3 GLN B   6      13.229 -14.838 -18.288  1.00 94.77           H  
ATOM   3261  O   GLN B   6      12.077 -18.273 -18.672  1.00 94.77           O  
ATOM   3262  CG  GLN B   6      12.195 -15.326 -20.111  1.00 94.77           C  
ATOM   3263  HG2 GLN B   6      12.792 -16.221 -20.291  1.00 94.77           H  
ATOM   3264  HG3 GLN B   6      12.669 -14.507 -20.651  1.00 94.77           H  
ATOM   3265  CD  GLN B   6      10.794 -15.524 -20.683  1.00 94.77           C  
ATOM   3266  NE2 GLN B   6      10.576 -16.511 -21.520  1.00 94.77           N  
ATOM   3267 HE21 GLN B   6      11.290 -17.199 -21.712  1.00 94.77           H  
ATOM   3268 HE22 GLN B   6       9.619 -16.699 -21.779  1.00 94.77           H  
ATOM   3269  OE1 GLN B   6       9.856 -14.795 -20.392  1.00 94.77           O  
ATOM   3270  N   PHE B   7      13.354 -17.649 -16.947  1.00 95.44           N  
ATOM   3271  H   PHE B   7      13.517 -16.988 -16.201  1.00 95.44           H  
ATOM   3272  CA  PHE B   7      14.117 -18.896 -16.949  1.00 95.44           C  
ATOM   3273  HA  PHE B   7      14.529 -19.051 -17.947  1.00 95.44           H  
ATOM   3274  C   PHE B   7      13.228 -20.105 -16.637  1.00 95.44           C  
ATOM   3275  CB  PHE B   7      15.276 -18.804 -15.951  1.00 95.44           C  
ATOM   3276  HB2 PHE B   7      15.756 -19.781 -15.902  1.00 95.44           H  
ATOM   3277  HB3 PHE B   7      14.886 -18.578 -14.959  1.00 95.44           H  
ATOM   3278  O   PHE B   7      13.429 -21.181 -17.201  1.00 95.44           O  
ATOM   3279  CG  PHE B   7      16.347 -17.800 -16.325  1.00 95.44           C  
ATOM   3280  CD1 PHE B   7      17.190 -18.063 -17.421  1.00 95.44           C  
ATOM   3281  HD1 PHE B   7      17.056 -18.964 -18.000  1.00 95.44           H  
ATOM   3282  CD2 PHE B   7      16.526 -16.623 -15.575  1.00 95.44           C  
ATOM   3283  HD2 PHE B   7      15.901 -16.421 -14.718  1.00 95.44           H  
ATOM   3284  CE1 PHE B   7      18.203 -17.152 -17.769  1.00 95.44           C  
ATOM   3285  HE1 PHE B   7      18.844 -17.355 -18.614  1.00 95.44           H  
ATOM   3286  CE2 PHE B   7      17.534 -15.708 -15.926  1.00 95.44           C  
ATOM   3287  HE2 PHE B   7      17.664 -14.810 -15.341  1.00 95.44           H  
ATOM   3288  CZ  PHE B   7      18.374 -15.973 -17.022  1.00 95.44           C  
ATOM   3289  HZ  PHE B   7      19.150 -15.270 -17.286  1.00 95.44           H  
ATOM   3290  N   VAL B   8      12.207 -19.938 -15.789  1.00 95.15           N  
ATOM   3291  H   VAL B   8      12.066 -19.018 -15.396  1.00 95.15           H  
ATOM   3292  CA  VAL B   8      11.237 -21.002 -15.481  1.00 95.15           C  
ATOM   3293  HA  VAL B   8      11.782 -21.920 -15.262  1.00 95.15           H  
ATOM   3294  C   VAL B   8      10.344 -21.290 -16.682  1.00 95.15           C  
ATOM   3295  CB  VAL B   8      10.389 -20.644 -14.245  1.00 95.15           C  
ATOM   3296  HB  VAL B   8       9.904 -19.681 -14.404  1.00 95.15           H  
ATOM   3297  O   VAL B   8      10.107 -22.456 -17.003  1.00 95.15           O  
ATOM   3298  CG1 VAL B   8       9.291 -21.680 -13.956  1.00 95.15           C  
ATOM   3299 HG11 VAL B   8       8.557 -21.688 -14.761  1.00 95.15           H  
ATOM   3300 HG12 VAL B   8       8.781 -21.418 -13.029  1.00 95.15           H  
ATOM   3301 HG13 VAL B   8       9.734 -22.670 -13.855  1.00 95.15           H  
ATOM   3302  CG2 VAL B   8      11.285 -20.552 -13.008  1.00 95.15           C  
ATOM   3303 HG21 VAL B   8      11.809 -21.493 -12.838  1.00 95.15           H  
ATOM   3304 HG22 VAL B   8      10.692 -20.298 -12.129  1.00 95.15           H  
ATOM   3305 HG23 VAL B   8      12.009 -19.751 -13.150  1.00 95.15           H  
ATOM   3306  N   THR B   9       9.842 -20.259 -17.364  1.00 93.51           N  
ATOM   3307  H   THR B   9      10.125 -19.320 -17.120  1.00 93.51           H  
ATOM   3308  CA  THR B   9       8.967 -20.450 -18.531  1.00 93.51           C  
ATOM   3309  HA  THR B   9       8.181 -21.153 -18.256  1.00 93.51           H  
ATOM   3310  C   THR B   9       9.720 -21.088 -19.701  1.00 93.51           C  
ATOM   3311  CB  THR B   9       8.282 -19.142 -18.953  1.00 93.51           C  
ATOM   3312  HB  THR B   9       7.669 -19.330 -19.835  1.00 93.51           H  
ATOM   3313  O   THR B   9       9.192 -22.008 -20.334  1.00 93.51           O  
ATOM   3314  CG2 THR B   9       7.390 -18.577 -17.850  1.00 93.51           C  
ATOM   3315 HG21 THR B   9       6.658 -19.325 -17.545  1.00 93.51           H  
ATOM   3316 HG22 THR B   9       6.866 -17.694 -18.215  1.00 93.51           H  
ATOM   3317 HG23 THR B   9       7.993 -18.293 -16.988  1.00 93.51           H  
ATOM   3318  OG1 THR B   9       9.224 -18.158 -19.254  1.00 93.51           O  
ATOM   3319  HG1 THR B   9       8.850 -17.289 -19.089  1.00 93.51           H  
ATOM   3320  N   ASP B  10      10.975 -20.701 -19.924  1.00 95.16           N  
ATOM   3321  H   ASP B  10      11.310 -19.882 -19.437  1.00 95.16           H  
ATOM   3322  CA  ASP B  10      11.846 -21.290 -20.945  1.00 95.16           C  
ATOM   3323  HA  ASP B  10      11.316 -21.303 -21.898  1.00 95.16           H  
ATOM   3324  C   ASP B  10      12.231 -22.738 -20.617  1.00 95.16           C  
ATOM   3325  CB  ASP B  10      13.107 -20.428 -21.106  1.00 95.16           C  
ATOM   3326  HB2 ASP B  10      13.569 -20.276 -20.131  1.00 95.16           H  
ATOM   3327  HB3 ASP B  10      13.817 -20.969 -21.732  1.00 95.16           H  
ATOM   3328  O   ASP B  10      12.195 -23.612 -21.494  1.00 95.16           O  
ATOM   3329  CG  ASP B  10      12.839 -19.072 -21.768  1.00 95.16           C  
ATOM   3330  OD1 ASP B  10      11.772 -18.908 -22.409  1.00 95.16           O  
ATOM   3331  OD2 ASP B  10      13.730 -18.202 -21.695  1.00 95.16           O  
ATOM   3332  N   ALA B  11      12.542 -23.029 -19.351  1.00 94.24           N  
ATOM   3333  H   ALA B  11      12.613 -22.277 -18.681  1.00 94.24           H  
ATOM   3334  CA  ALA B  11      12.840 -24.386 -18.907  1.00 94.24           C  
ATOM   3335  HA  ALA B  11      13.638 -24.787 -19.532  1.00 94.24           H  
ATOM   3336  C   ALA B  11      11.625 -25.312 -19.056  1.00 94.24           C  
ATOM   3337  CB  ALA B  11      13.344 -24.343 -17.466  1.00 94.24           C  
ATOM   3338  HB1 ALA B  11      14.226 -23.705 -17.409  1.00 94.24           H  
ATOM   3339  HB2 ALA B  11      13.622 -25.347 -17.148  1.00 94.24           H  
ATOM   3340  HB3 ALA B  11      12.571 -23.949 -16.805  1.00 94.24           H  
ATOM   3341  O   ALA B  11      11.769 -26.427 -19.553  1.00 94.24           O  
ATOM   3342  N   LEU B  12      10.418 -24.846 -18.713  1.00 92.08           N  
ATOM   3343  H   LEU B  12      10.367 -23.926 -18.298  1.00 92.08           H  
ATOM   3344  CA  LEU B  12       9.178 -25.608 -18.904  1.00 92.08           C  
ATOM   3345  HA  LEU B  12       9.296 -26.590 -18.446  1.00 92.08           H  
ATOM   3346  C   LEU B  12       8.871 -25.861 -20.385  1.00 92.08           C  
ATOM   3347  CB  LEU B  12       8.008 -24.867 -18.238  1.00 92.08           C  
ATOM   3348  HB2 LEU B  12       8.042 -23.819 -18.538  1.00 92.08           H  
ATOM   3349  HB3 LEU B  12       7.074 -25.286 -18.612  1.00 92.08           H  
ATOM   3350  O   LEU B  12       8.448 -26.958 -20.745  1.00 92.08           O  
ATOM   3351  CG  LEU B  12       7.993 -24.953 -16.702  1.00 92.08           C  
ATOM   3352  HG  LEU B  12       8.933 -24.591 -16.287  1.00 92.08           H  
ATOM   3353  CD1 LEU B  12       6.850 -24.088 -16.162  1.00 92.08           C  
ATOM   3354 HD11 LEU B  12       5.894 -24.456 -16.534  1.00 92.08           H  
ATOM   3355 HD12 LEU B  12       6.866 -24.116 -15.073  1.00 92.08           H  
ATOM   3356 HD13 LEU B  12       7.004 -23.058 -16.485  1.00 92.08           H  
ATOM   3357  CD2 LEU B  12       7.774 -26.387 -16.215  1.00 92.08           C  
ATOM   3358 HD21 LEU B  12       7.580 -26.391 -15.142  1.00 92.08           H  
ATOM   3359 HD22 LEU B  12       8.667 -26.984 -16.399  1.00 92.08           H  
ATOM   3360 HD23 LEU B  12       6.927 -26.835 -16.736  1.00 92.08           H  
ATOM   3361  N   LYS B  13       9.124 -24.880 -21.256  1.00 91.07           N  
ATOM   3362  H   LYS B  13       9.428 -23.987 -20.894  1.00 91.07           H  
ATOM   3363  CA  LYS B  13       8.970 -25.045 -22.706  1.00 91.07           C  
ATOM   3364  HA  LYS B  13       7.976 -25.445 -22.909  1.00 91.07           H  
ATOM   3365  C   LYS B  13       9.977 -26.048 -23.272  1.00 91.07           C  
ATOM   3366  CB  LYS B  13       9.106 -23.665 -23.358  1.00 91.07           C  
ATOM   3367  HB2 LYS B  13       8.389 -22.988 -22.894  1.00 91.07           H  
ATOM   3368  HB3 LYS B  13      10.109 -23.276 -23.179  1.00 91.07           H  
ATOM   3369  O   LYS B  13       9.629 -26.848 -24.138  1.00 91.07           O  
ATOM   3370  CG  LYS B  13       8.839 -23.712 -24.865  1.00 91.07           C  
ATOM   3371  HG2 LYS B  13       9.571 -24.360 -25.348  1.00 91.07           H  
ATOM   3372  HG3 LYS B  13       7.835 -24.097 -25.045  1.00 91.07           H  
ATOM   3373  CD  LYS B  13       8.967 -22.310 -25.457  1.00 91.07           C  
ATOM   3374  HD2 LYS B  13       9.970 -21.934 -25.256  1.00 91.07           H  
ATOM   3375  HD3 LYS B  13       8.241 -21.650 -24.983  1.00 91.07           H  
ATOM   3376  CE  LYS B  13       8.723 -22.359 -26.966  1.00 91.07           C  
ATOM   3377  HE2 LYS B  13       7.701 -22.692 -27.146  1.00 91.07           H  
ATOM   3378  HE3 LYS B  13       9.398 -23.095 -27.401  1.00 91.07           H  
ATOM   3379  NZ  LYS B  13       8.959 -21.025 -27.566  1.00 91.07           N  
ATOM   3380  HZ1 LYS B  13       9.905 -20.729 -27.374  1.00 91.07           H  
ATOM   3381  HZ2 LYS B  13       8.821 -21.050 -28.567  1.00 91.07           H  
ATOM   3382  HZ3 LYS B  13       8.338 -20.342 -27.156  1.00 91.07           H  
ATOM   3383  N   THR B  14      11.218 -26.015 -22.798  1.00 90.41           N  
ATOM   3384  H   THR B  14      11.449 -25.297 -22.126  1.00 90.41           H  
ATOM   3385  CA  THR B  14      12.260 -26.971 -23.203  1.00 90.41           C  
ATOM   3386  HA  THR B  14      12.315 -27.011 -24.290  1.00 90.41           H  
ATOM   3387  C   THR B  14      11.932 -28.377 -22.705  1.00 90.41           C  
ATOM   3388  CB  THR B  14      13.628 -26.526 -22.672  1.00 90.41           C  
ATOM   3389  HB  THR B  14      13.619 -26.516 -21.582  1.00 90.41           H  
ATOM   3390  O   THR B  14      12.046 -29.347 -23.449  1.00 90.41           O  
ATOM   3391  CG2 THR B  14      14.758 -27.434 -23.157  1.00 90.41           C  
ATOM   3392 HG21 THR B  14      14.650 -28.434 -22.736  1.00 90.41           H  
ATOM   3393 HG22 THR B  14      14.744 -27.493 -24.246  1.00 90.41           H  
ATOM   3394 HG23 THR B  14      15.714 -27.023 -22.833  1.00 90.41           H  
ATOM   3395  OG1 THR B  14      13.900 -25.224 -23.141  1.00 90.41           O  
ATOM   3396  HG1 THR B  14      13.417 -24.603 -22.590  1.00 90.41           H  
ATOM   3397  N   PHE B  15      11.450 -28.485 -21.469  1.00 90.91           N  
ATOM   3398  H   PHE B  15      11.414 -27.660 -20.888  1.00 90.91           H  
ATOM   3399  CA  PHE B  15      10.977 -29.733 -20.889  1.00 90.91           C  
ATOM   3400  HA  PHE B  15      11.795 -30.454 -20.871  1.00 90.91           H  
ATOM   3401  C   PHE B  15       9.840 -30.353 -21.716  1.00 90.91           C  
ATOM   3402  CB  PHE B  15      10.556 -29.439 -19.448  1.00 90.91           C  
ATOM   3403  HB2 PHE B  15       9.849 -28.610 -19.437  1.00 90.91           H  
ATOM   3404  HB3 PHE B  15      11.433 -29.127 -18.881  1.00 90.91           H  
ATOM   3405  O   PHE B  15       9.912 -31.529 -22.061  1.00 90.91           O  
ATOM   3406  CG  PHE B  15       9.924 -30.612 -18.747  1.00 90.91           C  
ATOM   3407  CD1 PHE B  15       8.523 -30.695 -18.640  1.00 90.91           C  
ATOM   3408  HD1 PHE B  15       7.898 -29.934 -19.083  1.00 90.91           H  
ATOM   3409  CD2 PHE B  15      10.741 -31.617 -18.204  1.00 90.91           C  
ATOM   3410  HD2 PHE B  15      11.815 -31.557 -18.302  1.00 90.91           H  
ATOM   3411  CE1 PHE B  15       7.940 -31.770 -17.954  1.00 90.91           C  
ATOM   3412  HE1 PHE B  15       6.866 -31.837 -17.867  1.00 90.91           H  
ATOM   3413  CE2 PHE B  15      10.159 -32.687 -17.511  1.00 90.91           C  
ATOM   3414  HE2 PHE B  15      10.790 -33.447 -17.073  1.00 90.91           H  
ATOM   3415  CZ  PHE B  15       8.760 -32.752 -17.375  1.00 90.91           C  
ATOM   3416  HZ  PHE B  15       8.309 -33.561 -16.820  1.00 90.91           H  
ATOM   3417  N   GLU B  16       8.840 -29.557 -22.105  1.00 87.86           N  
ATOM   3418  H   GLU B  16       8.812 -28.610 -21.756  1.00 87.86           H  
ATOM   3419  CA  GLU B  16       7.728 -30.009 -22.949  1.00 87.86           C  
ATOM   3420  HA  GLU B  16       7.240 -30.856 -22.467  1.00 87.86           H  
ATOM   3421  C   GLU B  16       8.187 -30.481 -24.334  1.00 87.86           C  
ATOM   3422  CB  GLU B  16       6.705 -28.867 -23.075  1.00 87.86           C  
ATOM   3423  HB2 GLU B  16       6.371 -28.607 -22.071  1.00 87.86           H  
ATOM   3424  HB3 GLU B  16       7.191 -27.991 -23.504  1.00 87.86           H  
ATOM   3425  O   GLU B  16       7.796 -31.555 -24.780  1.00 87.86           O  
ATOM   3426  CG  GLU B  16       5.483 -29.228 -23.941  1.00 87.86           C  
ATOM   3427  HG2 GLU B  16       5.140 -30.224 -23.662  1.00 87.86           H  
ATOM   3428  HG3 GLU B  16       5.792 -29.265 -24.986  1.00 87.86           H  
ATOM   3429  CD  GLU B  16       4.321 -28.224 -23.803  1.00 87.86           C  
ATOM   3430  OE1 GLU B  16       3.157 -28.633 -24.035  1.00 87.86           O  
ATOM   3431  OE2 GLU B  16       4.573 -27.053 -23.432  1.00 87.86           O  
ATOM   3432  N   ASN B  17       9.020 -29.692 -25.016  1.00 86.42           N  
ATOM   3433  H   ASN B  17       9.326 -28.832 -24.582  1.00 86.42           H  
ATOM   3434  CA  ASN B  17       9.342 -29.936 -26.424  1.00 86.42           C  
ATOM   3435  HA  ASN B  17       8.473 -30.382 -26.909  1.00 86.42           H  
ATOM   3436  C   ASN B  17      10.497 -30.916 -26.646  1.00 86.42           C  
ATOM   3437  CB  ASN B  17       9.636 -28.597 -27.110  1.00 86.42           C  
ATOM   3438  HB2 ASN B  17       9.977 -28.786 -28.128  1.00 86.42           H  
ATOM   3439  HB3 ASN B  17      10.431 -28.076 -26.576  1.00 86.42           H  
ATOM   3440  O   ASN B  17      10.590 -31.500 -27.724  1.00 86.42           O  
ATOM   3441  CG  ASN B  17       8.399 -27.729 -27.203  1.00 86.42           C  
ATOM   3442  ND2 ASN B  17       8.414 -26.555 -26.634  1.00 86.42           N  
ATOM   3443 HD21 ASN B  17       9.085 -26.461 -25.885  1.00 86.42           H  
ATOM   3444 HD22 ASN B  17       7.483 -26.174 -26.537  1.00 86.42           H  
ATOM   3445  OD1 ASN B  17       7.385 -28.084 -27.768  1.00 86.42           O  
ATOM   3446  N   THR B  18      11.386 -31.080 -25.672  1.00 82.56           N  
ATOM   3447  H   THR B  18      11.306 -30.510 -24.842  1.00 82.56           H  
ATOM   3448  CA  THR B  18      12.580 -31.919 -25.827  1.00 82.56           C  
ATOM   3449  HA  THR B  18      12.658 -32.270 -26.856  1.00 82.56           H  
ATOM   3450  C   THR B  18      12.477 -33.159 -24.955  1.00 82.56           C  
ATOM   3451  CB  THR B  18      13.861 -31.127 -25.526  1.00 82.56           C  
ATOM   3452  HB  THR B  18      13.946 -30.965 -24.451  1.00 82.56           H  
ATOM   3453  O   THR B  18      12.556 -34.269 -25.461  1.00 82.56           O  
ATOM   3454  CG2 THR B  18      15.109 -31.853 -26.021  1.00 82.56           C  
ATOM   3455 HG21 THR B  18      15.054 -31.994 -27.100  1.00 82.56           H  
ATOM   3456 HG22 THR B  18      16.001 -31.278 -25.771  1.00 82.56           H  
ATOM   3457 HG23 THR B  18      15.183 -32.832 -25.546  1.00 82.56           H  
ATOM   3458  OG1 THR B  18      13.851 -29.869 -26.169  1.00 82.56           O  
ATOM   3459  HG1 THR B  18      14.707 -29.468 -26.006  1.00 82.56           H  
ATOM   3460  N   TYR B  19      12.241 -32.990 -23.653  1.00 82.21           N  
ATOM   3461  H   TYR B  19      12.062 -32.063 -23.295  1.00 82.21           H  
ATOM   3462  CA  TYR B  19      12.300 -34.113 -22.720  1.00 82.21           C  
ATOM   3463  HA  TYR B  19      13.154 -34.737 -22.985  1.00 82.21           H  
ATOM   3464  C   TYR B  19      11.064 -35.011 -22.811  1.00 82.21           C  
ATOM   3465  CB  TYR B  19      12.529 -33.587 -21.300  1.00 82.21           C  
ATOM   3466  HB2 TYR B  19      13.317 -32.834 -21.320  1.00 82.21           H  
ATOM   3467  HB3 TYR B  19      11.622 -33.112 -20.927  1.00 82.21           H  
ATOM   3468  O   TYR B  19      11.174 -36.226 -22.914  1.00 82.21           O  
ATOM   3469  CG  TYR B  19      12.946 -34.681 -20.345  1.00 82.21           C  
ATOM   3470  CD1 TYR B  19      11.981 -35.374 -19.592  1.00 82.21           C  
ATOM   3471  HD1 TYR B  19      10.935 -35.121 -19.691  1.00 82.21           H  
ATOM   3472  CD2 TYR B  19      14.297 -35.070 -20.286  1.00 82.21           C  
ATOM   3473  HD2 TYR B  19      15.033 -34.582 -20.907  1.00 82.21           H  
ATOM   3474  CE1 TYR B  19      12.372 -36.455 -18.779  1.00 82.21           C  
ATOM   3475  HE1 TYR B  19      11.633 -37.063 -18.277  1.00 82.21           H  
ATOM   3476  CE2 TYR B  19      14.685 -36.135 -19.456  1.00 82.21           C  
ATOM   3477  HE2 TYR B  19      15.709 -36.478 -19.446  1.00 82.21           H  
ATOM   3478  OH  TYR B  19      14.104 -37.846 -17.872  1.00 82.21           O  
ATOM   3479  HH  TYR B  19      13.354 -38.368 -17.579  1.00 82.21           H  
ATOM   3480  CZ  TYR B  19      13.728 -36.821 -18.683  1.00 82.21           C  
ATOM   3481  N   LEU B  20       9.854 -34.443 -22.827  1.00 82.33           N  
ATOM   3482  H   LEU B  20       9.774 -33.439 -22.746  1.00 82.33           H  
ATOM   3483  CA  LEU B  20       8.653 -35.284 -22.880  1.00 82.33           C  
ATOM   3484  HA  LEU B  20       8.710 -36.007 -22.066  1.00 82.33           H  
ATOM   3485  C   LEU B  20       8.581 -36.130 -24.155  1.00 82.33           C  
ATOM   3486  CB  LEU B  20       7.383 -34.443 -22.709  1.00 82.33           C  
ATOM   3487  HB2 LEU B  20       6.531 -35.107 -22.857  1.00 82.33           H  
ATOM   3488  HB3 LEU B  20       7.344 -33.686 -23.492  1.00 82.33           H  
ATOM   3489  O   LEU B  20       8.168 -37.287 -24.076  1.00 82.33           O  
ATOM   3490  CG  LEU B  20       7.233 -33.762 -21.339  1.00 82.33           C  
ATOM   3491  HG  LEU B  20       7.935 -32.934 -21.248  1.00 82.33           H  
ATOM   3492  CD1 LEU B  20       5.814 -33.213 -21.221  1.00 82.33           C  
ATOM   3493 HD11 LEU B  20       5.706 -32.703 -20.264  1.00 82.33           H  
ATOM   3494 HD12 LEU B  20       5.089 -34.024 -21.286  1.00 82.33           H  
ATOM   3495 HD13 LEU B  20       5.636 -32.505 -22.030  1.00 82.33           H  
ATOM   3496  CD2 LEU B  20       7.456 -34.724 -20.172  1.00 82.33           C  
ATOM   3497 HD21 LEU B  20       8.520 -34.944 -20.091  1.00 82.33           H  
ATOM   3498 HD22 LEU B  20       7.129 -34.268 -19.237  1.00 82.33           H  
ATOM   3499 HD23 LEU B  20       6.910 -35.650 -20.353  1.00 82.33           H  
ATOM   3500  N   ASN B  21       9.031 -35.588 -25.290  1.00 77.93           N  
ATOM   3501  H   ASN B  21       9.393 -34.646 -25.252  1.00 77.93           H  
ATOM   3502  CA  ASN B  21       9.061 -36.288 -26.576  1.00 77.93           C  
ATOM   3503  HA  ASN B  21       8.053 -36.612 -26.836  1.00 77.93           H  
ATOM   3504  C   ASN B  21       9.845 -37.600 -26.547  1.00 77.93           C  
ATOM   3505  CB  ASN B  21       9.554 -35.320 -27.664  1.00 77.93           C  
ATOM   3506  HB2 ASN B  21      10.386 -34.724 -27.289  1.00 77.93           H  
ATOM   3507  HB3 ASN B  21       9.921 -35.896 -28.513  1.00 77.93           H  
ATOM   3508  O   ASN B  21       9.400 -38.574 -27.155  1.00 77.93           O  
ATOM   3509  CG  ASN B  21       8.446 -34.416 -28.181  1.00 77.93           C  
ATOM   3510  ND2 ASN B  21       8.766 -33.278 -28.739  1.00 77.93           N  
ATOM   3511 HD21 ASN B  21       7.983 -32.693 -28.993  1.00 77.93           H  
ATOM   3512 HD22 ASN B  21       9.694 -32.900 -28.615  1.00 77.93           H  
ATOM   3513  OD1 ASN B  21       7.268 -34.718 -28.131  1.00 77.93           O  
ATOM   3514  N   ASP B  22      10.934 -37.648 -25.786  1.00 76.00           N  
ATOM   3515  H   ASP B  22      11.249 -36.807 -25.323  1.00 76.00           H  
ATOM   3516  CA  ASP B  22      11.815 -38.814 -25.736  1.00 76.00           C  
ATOM   3517  HA  ASP B  22      11.673 -39.408 -26.639  1.00 76.00           H  
ATOM   3518  C   ASP B  22      11.508 -39.748 -24.547  1.00 76.00           C  
ATOM   3519  CB  ASP B  22      13.268 -38.314 -25.748  1.00 76.00           C  
ATOM   3520  HB2 ASP B  22      13.931 -39.168 -25.615  1.00 76.00           H  
ATOM   3521  HB3 ASP B  22      13.418 -37.635 -24.908  1.00 76.00           H  
ATOM   3522  O   ASP B  22      11.939 -40.907 -24.527  1.00 76.00           O  
ATOM   3523  CG  ASP B  22      13.669 -37.596 -27.049  1.00 76.00           C  
ATOM   3524  OD1 ASP B  22      12.994 -37.797 -28.088  1.00 76.00           O  
ATOM   3525  OD2 ASP B  22      14.701 -36.889 -27.015  1.00 76.00           O  
ATOM   3526  N   HIS B  23      10.728 -39.278 -23.563  1.00 79.43           N  
ATOM   3527  H   HIS B  23      10.520 -38.291 -23.602  1.00 79.43           H  
ATOM   3528  CA  HIS B  23      10.523 -39.979 -22.285  1.00 79.43           C  
ATOM   3529  HA  HIS B  23      11.113 -40.895 -22.291  1.00 79.43           H  
ATOM   3530  C   HIS B  23       9.085 -40.419 -22.013  1.00 79.43           C  
ATOM   3531  CB  HIS B  23      11.067 -39.112 -21.142  1.00 79.43           C  
ATOM   3532  HB2 HIS B  23      10.839 -39.585 -20.186  1.00 79.43           H  
ATOM   3533  HB3 HIS B  23      10.589 -38.133 -21.158  1.00 79.43           H  
ATOM   3534  O   HIS B  23       8.866 -41.259 -21.132  1.00 79.43           O  
ATOM   3535  CG  HIS B  23      12.561 -38.939 -21.236  1.00 79.43           C  
ATOM   3536  CD2 HIS B  23      13.491 -39.611 -20.504  1.00 79.43           C  
ATOM   3537  HD2 HIS B  23      13.311 -40.323 -19.712  1.00 79.43           H  
ATOM   3538  ND1 HIS B  23      13.223 -38.161 -22.180  1.00 79.43           N  
ATOM   3539  CE1 HIS B  23      14.528 -38.361 -21.995  1.00 79.43           C  
ATOM   3540  HE1 HIS B  23      15.309 -37.923 -22.598  1.00 79.43           H  
ATOM   3541  NE2 HIS B  23      14.714 -39.227 -20.993  1.00 79.43           N  
ATOM   3542  HE2 HIS B  23      15.603 -39.639 -20.745  1.00 79.43           H  
ATOM   3543  N   LEU B  24       8.106 -39.897 -22.757  1.00 78.35           N  
ATOM   3544  H   LEU B  24       8.357 -39.218 -23.462  1.00 78.35           H  
ATOM   3545  CA  LEU B  24       6.697 -40.262 -22.634  1.00 78.35           C  
ATOM   3546  HA  LEU B  24       6.642 -41.202 -22.085  1.00 78.35           H  
ATOM   3547  C   LEU B  24       6.024 -40.479 -24.001  1.00 78.35           C  
ATOM   3548  CB  LEU B  24       5.939 -39.186 -21.837  1.00 78.35           C  
ATOM   3549  HB2 LEU B  24       6.177 -38.214 -22.269  1.00 78.35           H  
ATOM   3550  HB3 LEU B  24       4.871 -39.359 -21.966  1.00 78.35           H  
ATOM   3551  O   LEU B  24       6.355 -39.809 -24.976  1.00 78.35           O  
ATOM   3552  CG  LEU B  24       6.236 -39.131 -20.328  1.00 78.35           C  
ATOM   3553  HG  LEU B  24       7.275 -38.844 -20.162  1.00 78.35           H  
ATOM   3554  CD1 LEU B  24       5.321 -38.079 -19.709  1.00 78.35           C  
ATOM   3555 HD11 LEU B  24       4.286 -38.408 -19.802  1.00 78.35           H  
ATOM   3556 HD12 LEU B  24       5.566 -37.942 -18.656  1.00 78.35           H  
ATOM   3557 HD13 LEU B  24       5.422 -37.132 -20.240  1.00 78.35           H  
ATOM   3558  CD2 LEU B  24       5.942 -40.444 -19.597  1.00 78.35           C  
ATOM   3559 HD21 LEU B  24       6.009 -40.302 -18.518  1.00 78.35           H  
ATOM   3560 HD22 LEU B  24       4.945 -40.808 -19.846  1.00 78.35           H  
ATOM   3561 HD23 LEU B  24       6.679 -41.195 -19.882  1.00 78.35           H  
ATOM   3562  N   PRO B  25       5.015 -41.361 -24.075  1.00 77.34           N  
ATOM   3563  CA  PRO B  25       4.079 -41.415 -25.192  1.00 77.34           C  
ATOM   3564  HA  PRO B  25       4.629 -41.715 -26.084  1.00 77.34           H  
ATOM   3565  C   PRO B  25       3.375 -40.068 -25.450  1.00 77.34           C  
ATOM   3566  CB  PRO B  25       3.089 -42.520 -24.817  1.00 77.34           C  
ATOM   3567  HB2 PRO B  25       2.268 -42.098 -24.237  1.00 77.34           H  
ATOM   3568  HB3 PRO B  25       2.714 -43.052 -25.691  1.00 77.34           H  
ATOM   3569  O   PRO B  25       2.921 -39.388 -24.526  1.00 77.34           O  
ATOM   3570  CG  PRO B  25       3.870 -43.432 -23.883  1.00 77.34           C  
ATOM   3571  HG2 PRO B  25       4.476 -44.125 -24.467  1.00 77.34           H  
ATOM   3572  HG3 PRO B  25       3.215 -43.970 -23.197  1.00 77.34           H  
ATOM   3573  CD  PRO B  25       4.775 -42.453 -23.149  1.00 77.34           C  
ATOM   3574  HD2 PRO B  25       4.273 -42.068 -22.261  1.00 77.34           H  
ATOM   3575  HD3 PRO B  25       5.703 -42.952 -22.871  1.00 77.34           H  
ATOM   3576  N   HIS B  26       3.263 -39.688 -26.724  1.00 74.22           N  
ATOM   3577  H   HIS B  26       3.679 -40.284 -27.425  1.00 74.22           H  
ATOM   3578  CA  HIS B  26       2.783 -38.367 -27.158  1.00 74.22           C  
ATOM   3579  HA  HIS B  26       3.375 -37.606 -26.649  1.00 74.22           H  
ATOM   3580  C   HIS B  26       1.304 -38.088 -26.813  1.00 74.22           C  
ATOM   3581  CB  HIS B  26       3.061 -38.259 -28.665  1.00 74.22           C  
ATOM   3582  HB2 HIS B  26       2.343 -38.872 -29.209  1.00 74.22           H  
ATOM   3583  HB3 HIS B  26       4.056 -38.657 -28.866  1.00 74.22           H  
ATOM   3584  O   HIS B  26       0.860 -36.939 -26.745  1.00 74.22           O  
ATOM   3585  CG  HIS B  26       3.027 -36.857 -29.215  1.00 74.22           C  
ATOM   3586  CD2 HIS B  26       4.095 -36.120 -29.657  1.00 74.22           C  
ATOM   3587  HD2 HIS B  26       5.131 -36.426 -29.652  1.00 74.22           H  
ATOM   3588  ND1 HIS B  26       1.904 -36.081 -29.374  1.00 74.22           N  
ATOM   3589  HD1 HIS B  26       1.016 -36.277 -28.933  1.00 74.22           H  
ATOM   3590  CE1 HIS B  26       2.283 -34.913 -29.915  1.00 74.22           C  
ATOM   3591  HE1 HIS B  26       1.633 -34.072 -30.107  1.00 74.22           H  
ATOM   3592  NE2 HIS B  26       3.602 -34.898 -30.130  1.00 74.22           N  
ATOM   3593  N   ASP B  27       0.515 -39.134 -26.578  1.00 78.63           N  
ATOM   3594  H   ASP B  27       0.932 -40.052 -26.531  1.00 78.63           H  
ATOM   3595  CA  ASP B  27      -0.880 -39.056 -26.142  1.00 78.63           C  
ATOM   3596  HA  ASP B  27      -1.400 -38.336 -26.774  1.00 78.63           H  
ATOM   3597  C   ASP B  27      -1.021 -38.564 -24.693  1.00 78.63           C  
ATOM   3598  CB  ASP B  27      -1.555 -40.426 -26.343  1.00 78.63           C  
ATOM   3599  HB2 ASP B  27      -1.515 -40.684 -27.401  1.00 78.63           H  
ATOM   3600  HB3 ASP B  27      -2.605 -40.336 -26.065  1.00 78.63           H  
ATOM   3601  O   ASP B  27      -1.981 -37.855 -24.378  1.00 78.63           O  
ATOM   3602  CG  ASP B  27      -0.909 -41.560 -25.536  1.00 78.63           C  
ATOM   3603  OD1 ASP B  27       0.337 -41.643 -25.570  1.00 78.63           O  
ATOM   3604  OD2 ASP B  27      -1.659 -42.324 -24.898  1.00 78.63           O  
ATOM   3605  N   ILE B  28      -0.047 -38.857 -23.824  1.00 82.07           N  
ATOM   3606  H   ILE B  28       0.706 -39.452 -24.139  1.00 82.07           H  
ATOM   3607  CA  ILE B  28      -0.083 -38.436 -22.416  1.00 82.07           C  
ATOM   3608  HA  ILE B  28      -1.124 -38.232 -22.165  1.00 82.07           H  
ATOM   3609  C   ILE B  28       0.640 -37.114 -22.141  1.00 82.07           C  
ATOM   3610  CB  ILE B  28       0.349 -39.565 -21.463  1.00 82.07           C  
ATOM   3611  HB  ILE B  28       0.285 -39.170 -20.449  1.00 82.07           H  
ATOM   3612  O   ILE B  28       0.389 -36.505 -21.098  1.00 82.07           O  
ATOM   3613  CG1 ILE B  28       1.787 -40.057 -21.702  1.00 82.07           C  
ATOM   3614 HG12 ILE B  28       2.449 -39.214 -21.897  1.00 82.07           H  
ATOM   3615 HG13 ILE B  28       1.801 -40.726 -22.562  1.00 82.07           H  
ATOM   3616  CG2 ILE B  28      -0.650 -40.734 -21.573  1.00 82.07           C  
ATOM   3617 HG21 ILE B  28      -0.552 -41.228 -22.540  1.00 82.07           H  
ATOM   3618 HG22 ILE B  28      -1.673 -40.369 -21.479  1.00 82.07           H  
ATOM   3619 HG23 ILE B  28      -0.482 -41.476 -20.792  1.00 82.07           H  
ATOM   3620  CD1 ILE B  28       2.308 -40.805 -20.474  1.00 82.07           C  
ATOM   3621 HD11 ILE B  28       2.612 -40.079 -19.720  1.00 82.07           H  
ATOM   3622 HD12 ILE B  28       1.548 -41.456 -20.043  1.00 82.07           H  
ATOM   3623 HD13 ILE B  28       3.152 -41.440 -20.746  1.00 82.07           H  
ATOM   3624  N   HIS B  29       1.448 -36.600 -23.077  1.00 81.27           N  
ATOM   3625  H   HIS B  29       1.636 -37.161 -23.896  1.00 81.27           H  
ATOM   3626  CA  HIS B  29       2.165 -35.318 -22.931  1.00 81.27           C  
ATOM   3627  HA  HIS B  29       2.944 -35.404 -22.174  1.00 81.27           H  
ATOM   3628  C   HIS B  29       1.254 -34.167 -22.530  1.00 81.27           C  
ATOM   3629  CB  HIS B  29       2.801 -34.906 -24.255  1.00 81.27           C  
ATOM   3630  HB2 HIS B  29       3.156 -33.880 -24.168  1.00 81.27           H  
ATOM   3631  HB3 HIS B  29       2.052 -34.930 -25.047  1.00 81.27           H  
ATOM   3632  O   HIS B  29       1.518 -33.476 -21.550  1.00 81.27           O  
ATOM   3633  CG  HIS B  29       3.965 -35.716 -24.703  1.00 81.27           C  
ATOM   3634  CD2 HIS B  29       4.513 -36.816 -24.115  1.00 81.27           C  
ATOM   3635  HD2 HIS B  29       4.197 -37.303 -23.204  1.00 81.27           H  
ATOM   3636  ND1 HIS B  29       4.621 -35.442 -25.886  1.00 81.27           N  
ATOM   3637  CE1 HIS B  29       5.564 -36.374 -26.001  1.00 81.27           C  
ATOM   3638  HE1 HIS B  29       6.175 -36.493 -26.884  1.00 81.27           H  
ATOM   3639  NE2 HIS B  29       5.526 -37.207 -24.955  1.00 81.27           N  
ATOM   3640  HE2 HIS B  29       6.160 -37.984 -24.836  1.00 81.27           H  
ATOM   3641  N   LYS B  30       0.139 -33.989 -23.250  1.00 81.48           N  
ATOM   3642  H   LYS B  30       0.000 -34.603 -24.040  1.00 81.48           H  
ATOM   3643  CA  LYS B  30      -0.816 -32.902 -22.984  1.00 81.48           C  
ATOM   3644  HA  LYS B  30      -0.290 -31.949 -23.048  1.00 81.48           H  
ATOM   3645  C   LYS B  30      -1.391 -32.976 -21.572  1.00 81.48           C  
ATOM   3646  CB  LYS B  30      -1.957 -32.931 -24.010  1.00 81.48           C  
ATOM   3647  HB2 LYS B  30      -2.755 -32.277 -23.657  1.00 81.48           H  
ATOM   3648  HB3 LYS B  30      -2.353 -33.943 -24.091  1.00 81.48           H  
ATOM   3649  O   LYS B  30      -1.657 -31.943 -20.963  1.00 81.48           O  
ATOM   3650  CG  LYS B  30      -1.507 -32.433 -25.388  1.00 81.48           C  
ATOM   3651  HG2 LYS B  30      -1.092 -31.430 -25.289  1.00 81.48           H  
ATOM   3652  HG3 LYS B  30      -0.737 -33.096 -25.783  1.00 81.48           H  
ATOM   3653  CD  LYS B  30      -2.693 -32.395 -26.360  1.00 81.48           C  
ATOM   3654  HD2 LYS B  30      -3.079 -33.407 -26.487  1.00 81.48           H  
ATOM   3655  HD3 LYS B  30      -3.475 -31.754 -25.954  1.00 81.48           H  
ATOM   3656  CE  LYS B  30      -2.223 -31.844 -27.709  1.00 81.48           C  
ATOM   3657  HE2 LYS B  30      -1.841 -30.834 -27.561  1.00 81.48           H  
ATOM   3658  HE3 LYS B  30      -1.391 -32.456 -28.057  1.00 81.48           H  
ATOM   3659  NZ  LYS B  30      -3.312 -31.844 -28.718  1.00 81.48           N  
ATOM   3660  HZ1 LYS B  30      -4.080 -31.260 -28.417  1.00 81.48           H  
ATOM   3661  HZ2 LYS B  30      -3.645 -32.785 -28.872  1.00 81.48           H  
ATOM   3662  HZ3 LYS B  30      -2.962 -31.487 -29.596  1.00 81.48           H  
ATOM   3663  N   ASN B  31      -1.596 -34.184 -21.050  1.00 85.50           N  
ATOM   3664  H   ASN B  31      -1.258 -34.987 -21.561  1.00 85.50           H  
ATOM   3665  CA  ASN B  31      -2.108 -34.378 -19.697  1.00 85.50           C  
ATOM   3666  HA  ASN B  31      -2.915 -33.668 -19.515  1.00 85.50           H  
ATOM   3667  C   ASN B  31      -1.033 -34.072 -18.652  1.00 85.50           C  
ATOM   3668  CB  ASN B  31      -2.675 -35.800 -19.565  1.00 85.50           C  
ATOM   3669  HB2 ASN B  31      -1.935 -36.527 -19.899  1.00 85.50           H  
ATOM   3670  HB3 ASN B  31      -2.889 -36.003 -18.516  1.00 85.50           H  
ATOM   3671  O   ASN B  31      -1.316 -33.354 -17.693  1.00 85.50           O  
ATOM   3672  CG  ASN B  31      -3.966 -36.000 -20.340  1.00 85.50           C  
ATOM   3673  ND2 ASN B  31      -4.324 -37.232 -20.605  1.00 85.50           N  
ATOM   3674 HD21 ASN B  31      -3.726 -38.006 -20.352  1.00 85.50           H  
ATOM   3675 HD22 ASN B  31      -5.156 -37.377 -21.159  1.00 85.50           H  
ATOM   3676  OD1 ASN B  31      -4.678 -35.061 -20.691  1.00 85.50           O  
ATOM   3677  N   VAL B  32       0.200 -34.534 -18.874  1.00 87.29           N  
ATOM   3678  H   VAL B  32       0.367 -35.112 -19.685  1.00 87.29           H  
ATOM   3679  CA  VAL B  32       1.338 -34.238 -17.994  1.00 87.29           C  
ATOM   3680  HA  VAL B  32       1.070 -34.522 -16.976  1.00 87.29           H  
ATOM   3681  C   VAL B  32       1.625 -32.739 -17.963  1.00 87.29           C  
ATOM   3682  CB  VAL B  32       2.576 -35.060 -18.399  1.00 87.29           C  
ATOM   3683  HB  VAL B  32       2.783 -34.919 -19.460  1.00 87.29           H  
ATOM   3684  O   VAL B  32       1.714 -32.167 -16.883  1.00 87.29           O  
ATOM   3685  CG1 VAL B  32       3.825 -34.668 -17.600  1.00 87.29           C  
ATOM   3686 HG11 VAL B  32       3.633 -34.753 -16.530  1.00 87.29           H  
ATOM   3687 HG12 VAL B  32       4.124 -33.647 -17.834  1.00 87.29           H  
ATOM   3688 HG13 VAL B  32       4.655 -35.323 -17.865  1.00 87.29           H  
ATOM   3689  CG2 VAL B  32       2.294 -36.546 -18.134  1.00 87.29           C  
ATOM   3690 HG21 VAL B  32       3.192 -37.133 -18.330  1.00 87.29           H  
ATOM   3691 HG22 VAL B  32       1.497 -36.909 -18.782  1.00 87.29           H  
ATOM   3692 HG23 VAL B  32       2.009 -36.696 -17.093  1.00 87.29           H  
ATOM   3693  N   MET B  33       1.655 -32.056 -19.108  1.00 88.45           N  
ATOM   3694  H   MET B  33       1.622 -32.565 -19.979  1.00 88.45           H  
ATOM   3695  CA  MET B  33       1.882 -30.608 -19.149  1.00 88.45           C  
ATOM   3696  HA  MET B  33       2.757 -30.384 -18.539  1.00 88.45           H  
ATOM   3697  C   MET B  33       0.743 -29.800 -18.544  1.00 88.45           C  
ATOM   3698  CB  MET B  33       2.142 -30.145 -20.586  1.00 88.45           C  
ATOM   3699  HB2 MET B  33       2.072 -29.059 -20.642  1.00 88.45           H  
ATOM   3700  HB3 MET B  33       1.398 -30.568 -21.260  1.00 88.45           H  
ATOM   3701  O   MET B  33       0.993 -28.769 -17.921  1.00 88.45           O  
ATOM   3702  CG  MET B  33       3.539 -30.559 -21.038  1.00 88.45           C  
ATOM   3703  HG2 MET B  33       3.696 -30.162 -22.041  1.00 88.45           H  
ATOM   3704  HG3 MET B  33       3.570 -31.647 -21.110  1.00 88.45           H  
ATOM   3705  SD  MET B  33       4.911 -30.013 -19.969  1.00 88.45           S  
ATOM   3706  CE  MET B  33       4.663 -28.217 -19.946  1.00 88.45           C  
ATOM   3707  HE1 MET B  33       3.783 -27.972 -19.352  1.00 88.45           H  
ATOM   3708  HE2 MET B  33       5.540 -27.739 -19.510  1.00 88.45           H  
ATOM   3709  HE3 MET B  33       4.530 -27.847 -20.963  1.00 88.45           H  
ATOM   3710  N   ARG B  34      -0.510 -30.252 -18.665  1.00 87.99           N  
ATOM   3711  H   ARG B  34      -0.671 -31.076 -19.227  1.00 87.99           H  
ATOM   3712  CA  ARG B  34      -1.638 -29.622 -17.962  1.00 87.99           C  
ATOM   3713  HA  ARG B  34      -1.653 -28.561 -18.209  1.00 87.99           H  
ATOM   3714  C   ARG B  34      -1.458 -29.717 -16.447  1.00 87.99           C  
ATOM   3715  CB  ARG B  34      -2.953 -30.264 -18.423  1.00 87.99           C  
ATOM   3716  HB2 ARG B  34      -3.001 -31.295 -18.074  1.00 87.99           H  
ATOM   3717  HB3 ARG B  34      -2.973 -30.262 -19.513  1.00 87.99           H  
ATOM   3718  O   ARG B  34      -1.656 -28.726 -15.752  1.00 87.99           O  
ATOM   3719  CG  ARG B  34      -4.178 -29.488 -17.914  1.00 87.99           C  
ATOM   3720  HG2 ARG B  34      -4.177 -28.489 -18.351  1.00 87.99           H  
ATOM   3721  HG3 ARG B  34      -4.129 -29.388 -16.830  1.00 87.99           H  
ATOM   3722  CD  ARG B  34      -5.496 -30.192 -18.262  1.00 87.99           C  
ATOM   3723  HD2 ARG B  34      -5.532 -31.135 -17.717  1.00 87.99           H  
ATOM   3724  HD3 ARG B  34      -6.320 -29.576 -17.899  1.00 87.99           H  
ATOM   3725  NE  ARG B  34      -5.658 -30.403 -19.718  1.00 87.99           N  
ATOM   3726  HE  ARG B  34      -5.626 -29.574 -20.295  1.00 87.99           H  
ATOM   3727  NH1 ARG B  34      -5.841 -32.698 -19.711  1.00 87.99           N  
ATOM   3728 HH11 ARG B  34      -5.843 -32.700 -18.701  1.00 87.99           H  
ATOM   3729 HH12 ARG B  34      -5.692 -33.571 -20.196  1.00 87.99           H  
ATOM   3730  NH2 ARG B  34      -5.805 -31.616 -21.645  1.00 87.99           N  
ATOM   3731 HH21 ARG B  34      -5.879 -32.524 -22.079  1.00 87.99           H  
ATOM   3732 HH22 ARG B  34      -5.738 -30.771 -22.194  1.00 87.99           H  
ATOM   3733  CZ  ARG B  34      -5.770 -31.563 -20.345  1.00 87.99           C  
ATOM   3734  N   MET B  35      -1.050 -30.885 -15.959  1.00 87.40           N  
ATOM   3735  H   MET B  35      -0.905 -31.645 -16.608  1.00 87.40           H  
ATOM   3736  CA  MET B  35      -0.779 -31.140 -14.545  1.00 87.40           C  
ATOM   3737  HA  MET B  35      -1.650 -30.859 -13.953  1.00 87.40           H  
ATOM   3738  C   MET B  35       0.412 -30.319 -14.033  1.00 87.40           C  
ATOM   3739  CB  MET B  35      -0.562 -32.645 -14.398  1.00 87.40           C  
ATOM   3740  HB2 MET B  35      -1.463 -33.164 -14.724  1.00 87.40           H  
ATOM   3741  HB3 MET B  35       0.247 -32.947 -15.063  1.00 87.40           H  
ATOM   3742  O   MET B  35       0.269 -29.618 -13.038  1.00 87.40           O  
ATOM   3743  CG  MET B  35      -0.225 -33.116 -12.989  1.00 87.40           C  
ATOM   3744  HG2 MET B  35      -1.098 -32.986 -12.348  1.00 87.40           H  
ATOM   3745  HG3 MET B  35       0.603 -32.540 -12.576  1.00 87.40           H  
ATOM   3746  SD  MET B  35       0.238 -34.865 -13.027  1.00 87.40           S  
ATOM   3747  CE  MET B  35       1.920 -34.725 -13.697  1.00 87.40           C  
ATOM   3748  HE1 MET B  35       2.411 -35.696 -13.642  1.00 87.40           H  
ATOM   3749  HE2 MET B  35       1.891 -34.397 -14.736  1.00 87.40           H  
ATOM   3750  HE3 MET B  35       2.494 -34.009 -13.108  1.00 87.40           H  
ATOM   3751  N   VAL B  36       1.541 -30.311 -14.751  1.00 89.61           N  
ATOM   3752  H   VAL B  36       1.606 -30.934 -15.543  1.00 89.61           H  
ATOM   3753  CA  VAL B  36       2.712 -29.469 -14.437  1.00 89.61           C  
ATOM   3754  HA  VAL B  36       3.106 -29.745 -13.459  1.00 89.61           H  
ATOM   3755  C   VAL B  36       2.303 -28.001 -14.370  1.00 89.61           C  
ATOM   3756  CB  VAL B  36       3.823 -29.655 -15.493  1.00 89.61           C  
ATOM   3757  HB  VAL B  36       3.387 -29.508 -16.481  1.00 89.61           H  
ATOM   3758  O   VAL B  36       2.603 -27.306 -13.403  1.00 89.61           O  
ATOM   3759  CG1 VAL B  36       4.975 -28.655 -15.327  1.00 89.61           C  
ATOM   3760 HG11 VAL B  36       4.642 -27.640 -15.542  1.00 89.61           H  
ATOM   3761 HG12 VAL B  36       5.369 -28.699 -14.311  1.00 89.61           H  
ATOM   3762 HG13 VAL B  36       5.775 -28.901 -16.026  1.00 89.61           H  
ATOM   3763  CG2 VAL B  36       4.435 -31.059 -15.443  1.00 89.61           C  
ATOM   3764 HG21 VAL B  36       3.665 -31.827 -15.364  1.00 89.61           H  
ATOM   3765 HG22 VAL B  36       5.108 -31.152 -14.592  1.00 89.61           H  
ATOM   3766 HG23 VAL B  36       5.006 -31.232 -16.355  1.00 89.61           H  
ATOM   3767  N   ASN B  37       1.566 -27.519 -15.373  1.00 87.90           N  
ATOM   3768  H   ASN B  37       1.350 -28.123 -16.153  1.00 87.90           H  
ATOM   3769  CA  ASN B  37       1.129 -26.132 -15.404  1.00 87.90           C  
ATOM   3770  HA  ASN B  37       2.014 -25.510 -15.276  1.00 87.90           H  
ATOM   3771  C   ASN B  37       0.196 -25.774 -14.249  1.00 87.90           C  
ATOM   3772  CB  ASN B  37       0.470 -25.824 -16.755  1.00 87.90           C  
ATOM   3773  HB2 ASN B  37      -0.194 -24.966 -16.653  1.00 87.90           H  
ATOM   3774  HB3 ASN B  37      -0.137 -26.666 -17.090  1.00 87.90           H  
ATOM   3775  O   ASN B  37       0.321 -24.668 -13.727  1.00 87.90           O  
ATOM   3776  CG  ASN B  37       1.509 -25.453 -17.786  1.00 87.90           C  
ATOM   3777  ND2 ASN B  37       1.519 -26.083 -18.933  1.00 87.90           N  
ATOM   3778 HD21 ASN B  37       1.018 -26.956 -19.014  1.00 87.90           H  
ATOM   3779 HD22 ASN B  37       2.235 -25.830 -19.599  1.00 87.90           H  
ATOM   3780  OD1 ASN B  37       2.297 -24.553 -17.539  1.00 87.90           O  
ATOM   3781  N   HIS B  38      -0.707 -26.677 -13.868  1.00 87.01           N  
ATOM   3782  H   HIS B  38      -0.749 -27.558 -14.361  1.00 87.01           H  
ATOM   3783  CA  HIS B  38      -1.600 -26.500 -12.729  1.00 87.01           C  
ATOM   3784  HA  HIS B  38      -2.141 -25.560 -12.842  1.00 87.01           H  
ATOM   3785  C   HIS B  38      -0.818 -26.420 -11.414  1.00 87.01           C  
ATOM   3786  CB  HIS B  38      -2.616 -27.648 -12.710  1.00 87.01           C  
ATOM   3787  HB2 HIS B  38      -3.192 -27.632 -13.635  1.00 87.01           H  
ATOM   3788  HB3 HIS B  38      -2.093 -28.603 -12.654  1.00 87.01           H  
ATOM   3789  O   HIS B  38      -0.960 -25.443 -10.681  1.00 87.01           O  
ATOM   3790  CG  HIS B  38      -3.567 -27.556 -11.549  1.00 87.01           C  
ATOM   3791  CD2 HIS B  38      -3.535 -28.303 -10.400  1.00 87.01           C  
ATOM   3792  HD2 HIS B  38      -2.823 -29.077 -10.156  1.00 87.01           H  
ATOM   3793  ND1 HIS B  38      -4.609 -26.664 -11.429  1.00 87.01           N  
ATOM   3794  HD1 HIS B  38      -4.876 -25.954 -12.096  1.00 87.01           H  
ATOM   3795  CE1 HIS B  38      -5.198 -26.873 -10.240  1.00 87.01           C  
ATOM   3796  HE1 HIS B  38      -6.043 -26.323  -9.855  1.00 87.01           H  
ATOM   3797  NE2 HIS B  38      -4.583 -27.866  -9.585  1.00 87.01           N  
ATOM   3798  N   GLU B  39       0.062 -27.392 -11.163  1.00 86.78           N  
ATOM   3799  H   GLU B  39       0.140 -28.164 -11.809  1.00 86.78           H  
ATOM   3800  CA  GLU B  39       0.876 -27.439  -9.948  1.00 86.78           C  
ATOM   3801  HA  GLU B  39       0.223 -27.446  -9.075  1.00 86.78           H  
ATOM   3802  C   GLU B  39       1.763 -26.201  -9.830  1.00 86.78           C  
ATOM   3803  CB  GLU B  39       1.736 -28.709  -9.932  1.00 86.78           C  
ATOM   3804  HB2 GLU B  39       2.236 -28.800 -10.896  1.00 86.78           H  
ATOM   3805  HB3 GLU B  39       2.505 -28.611  -9.166  1.00 86.78           H  
ATOM   3806  O   GLU B  39       1.701 -25.512  -8.817  1.00 86.78           O  
ATOM   3807  CG  GLU B  39       0.929 -29.989  -9.662  1.00 86.78           C  
ATOM   3808  HG2 GLU B  39       1.607 -30.839  -9.749  1.00 86.78           H  
ATOM   3809  HG3 GLU B  39       0.167 -30.098 -10.434  1.00 86.78           H  
ATOM   3810  CD  GLU B  39       0.257 -30.030  -8.278  1.00 86.78           C  
ATOM   3811  OE1 GLU B  39      -0.648 -30.877  -8.111  1.00 86.78           O  
ATOM   3812  OE2 GLU B  39       0.644 -29.236  -7.389  1.00 86.78           O  
ATOM   3813  N   VAL B  40       2.497 -25.834 -10.886  1.00 87.52           N  
ATOM   3814  H   VAL B  40       2.501 -26.439 -11.694  1.00 87.52           H  
ATOM   3815  CA  VAL B  40       3.362 -24.641 -10.889  1.00 87.52           C  
ATOM   3816  HA  VAL B  40       4.054 -24.711 -10.049  1.00 87.52           H  
ATOM   3817  C   VAL B  40       2.558 -23.347 -10.699  1.00 87.52           C  
ATOM   3818  CB  VAL B  40       4.199 -24.589 -12.179  1.00 87.52           C  
ATOM   3819  HB  VAL B  40       3.535 -24.624 -13.042  1.00 87.52           H  
ATOM   3820  O   VAL B  40       3.011 -22.413 -10.034  1.00 87.52           O  
ATOM   3821  CG1 VAL B  40       5.024 -23.304 -12.244  1.00 87.52           C  
ATOM   3822 HG11 VAL B  40       4.363 -22.437 -12.261  1.00 87.52           H  
ATOM   3823 HG12 VAL B  40       5.662 -23.302 -13.128  1.00 87.52           H  
ATOM   3824 HG13 VAL B  40       5.649 -23.236 -11.354  1.00 87.52           H  
ATOM   3825  CG2 VAL B  40       5.201 -25.745 -12.268  1.00 87.52           C  
ATOM   3826 HG21 VAL B  40       5.912 -25.688 -11.444  1.00 87.52           H  
ATOM   3827 HG22 VAL B  40       5.745 -25.700 -13.212  1.00 87.52           H  
ATOM   3828 HG23 VAL B  40       4.688 -26.705 -12.213  1.00 87.52           H  
ATOM   3829  N   SER B  41       1.348 -23.264 -11.257  1.00 83.71           N  
ATOM   3830  H   SER B  41       0.987 -24.056 -11.770  1.00 83.71           H  
ATOM   3831  CA  SER B  41       0.466 -22.111 -11.035  1.00 83.71           C  
ATOM   3832  HA  SER B  41       1.039 -21.197 -11.188  1.00 83.71           H  
ATOM   3833  C   SER B  41      -0.082 -22.045  -9.604  1.00 83.71           C  
ATOM   3834  CB  SER B  41      -0.685 -22.105 -12.040  1.00 83.71           C  
ATOM   3835  HB2 SER B  41      -1.405 -21.343 -11.741  1.00 83.71           H  
ATOM   3836  HB3 SER B  41      -1.185 -23.074 -12.038  1.00 83.71           H  
ATOM   3837  O   SER B  41      -0.498 -20.973  -9.177  1.00 83.71           O  
ATOM   3838  OG  SER B  41      -0.220 -21.796 -13.350  1.00 83.71           O  
ATOM   3839  HG  SER B  41      -0.987 -21.466 -13.823  1.00 83.71           H  
ATOM   3840  N   SER B  42      -0.037 -23.142  -8.842  1.00 81.66           N  
ATOM   3841  H   SER B  42       0.300 -24.000  -9.255  1.00 81.66           H  
ATOM   3842  CA  SER B  42      -0.450 -23.189  -7.432  1.00 81.66           C  
ATOM   3843  HA  SER B  42      -1.274 -22.486  -7.310  1.00 81.66           H  
ATOM   3844  C   SER B  42       0.641 -22.740  -6.443  1.00 81.66           C  
ATOM   3845  CB  SER B  42      -1.005 -24.578  -7.096  1.00 81.66           C  
ATOM   3846  HB2 SER B  42      -1.591 -24.954  -7.934  1.00 81.66           H  
ATOM   3847  HB3 SER B  42      -1.668 -24.481  -6.236  1.00 81.66           H  
ATOM   3848  O   SER B  42       0.457 -22.828  -5.228  1.00 81.66           O  
ATOM   3849  OG  SER B  42       0.014 -25.503  -6.769  1.00 81.66           O  
ATOM   3850  HG  SER B  42       0.606 -25.597  -7.519  1.00 81.66           H  
ATOM   3851  N   PHE B  43       1.784 -22.262  -6.945  1.00 82.32           N  
ATOM   3852  H   PHE B  43       1.901 -22.256  -7.948  1.00 82.32           H  
ATOM   3853  CA  PHE B  43       2.864 -21.716  -6.122  1.00 82.32           C  
ATOM   3854  HA  PHE B  43       3.014 -22.341  -5.242  1.00 82.32           H  
ATOM   3855  C   PHE B  43       2.469 -20.313  -5.665  1.00 82.32           C  
ATOM   3856  CB  PHE B  43       4.185 -21.666  -6.908  1.00 82.32           C  
ATOM   3857  HB2 PHE B  43       4.853 -20.988  -6.377  1.00 82.32           H  
ATOM   3858  HB3 PHE B  43       4.005 -21.235  -7.892  1.00 82.32           H  
ATOM   3859  O   PHE B  43       2.516 -19.370  -6.463  1.00 82.32           O  
ATOM   3860  CG  PHE B  43       4.920 -22.983  -7.082  1.00 82.32           C  
ATOM   3861  CD1 PHE B  43       4.241 -24.168  -7.421  1.00 82.32           C  
ATOM   3862  HD1 PHE B  43       3.167 -24.180  -7.530  1.00 82.32           H  
ATOM   3863  CD2 PHE B  43       6.317 -23.021  -6.918  1.00 82.32           C  
ATOM   3864  HD2 PHE B  43       6.862 -22.133  -6.634  1.00 82.32           H  
ATOM   3865  CE1 PHE B  43       4.940 -25.368  -7.620  1.00 82.32           C  
ATOM   3866  HE1 PHE B  43       4.408 -26.275  -7.862  1.00 82.32           H  
ATOM   3867  CE2 PHE B  43       7.019 -24.220  -7.116  1.00 82.32           C  
ATOM   3868  HE2 PHE B  43       8.090 -24.238  -6.977  1.00 82.32           H  
ATOM   3869  CZ  PHE B  43       6.333 -25.392  -7.477  1.00 82.32           C  
ATOM   3870  HZ  PHE B  43       6.869 -26.319  -7.618  1.00 82.32           H  
ATOM   3871  N   GLY B  44       2.101 -20.178  -4.393  1.00 74.43           N  
ATOM   3872  H   GLY B  44       2.114 -20.989  -3.790  1.00 74.43           H  
ATOM   3873  CA  GLY B  44       1.602 -18.922  -3.845  1.00 74.43           C  
ATOM   3874  HA2 GLY B  44       1.731 -18.924  -2.762  1.00 74.43           H  
ATOM   3875  HA3 GLY B  44       2.161 -18.082  -4.258  1.00 74.43           H  
ATOM   3876  C   GLY B  44       0.128 -18.710  -4.154  1.00 74.43           C  
ATOM   3877  O   GLY B  44      -0.240 -17.789  -4.880  1.00 74.43           O  
ATOM   3878  N   VAL B  45      -0.716 -19.573  -3.598  1.00 73.12           N  
ATOM   3879  H   VAL B  45      -0.341 -20.286  -2.989  1.00 73.12           H  
ATOM   3880  CA  VAL B  45      -2.149 -19.295  -3.504  1.00 73.12           C  
ATOM   3881  HA  VAL B  45      -2.473 -18.741  -4.385  1.00 73.12           H  
ATOM   3882  C   VAL B  45      -2.356 -18.418  -2.278  1.00 73.12           C  
ATOM   3883  CB  VAL B  45      -2.977 -20.587  -3.431  1.00 73.12           C  
ATOM   3884  HB  VAL B  45      -2.650 -21.186  -2.581  1.00 73.12           H  
ATOM   3885  O   VAL B  45      -1.992 -18.811  -1.172  1.00 73.12           O  
ATOM   3886  CG1 VAL B  45      -4.473 -20.294  -3.284  1.00 73.12           C  
ATOM   3887 HG11 VAL B  45      -4.819 -19.651  -4.093  1.00 73.12           H  
ATOM   3888 HG12 VAL B  45      -5.041 -21.224  -3.295  1.00 73.12           H  
ATOM   3889 HG13 VAL B  45      -4.667 -19.798  -2.333  1.00 73.12           H  
ATOM   3890  CG2 VAL B  45      -2.788 -21.413  -4.712  1.00 73.12           C  
ATOM   3891 HG21 VAL B  45      -3.089 -20.827  -5.581  1.00 73.12           H  
ATOM   3892 HG22 VAL B  45      -3.393 -22.318  -4.659  1.00 73.12           H  
ATOM   3893 HG23 VAL B  45      -1.742 -21.698  -4.816  1.00 73.12           H  
ATOM   3894  N   VAL B  46      -2.914 -17.229  -2.489  1.00 71.05           N  
ATOM   3895  H   VAL B  46      -3.184 -16.970  -3.427  1.00 71.05           H  
ATOM   3896  CA  VAL B  46      -3.349 -16.361  -1.394  1.00 71.05           C  
ATOM   3897  HA  VAL B  46      -2.558 -16.295  -0.647  1.00 71.05           H  
ATOM   3898  C   VAL B  46      -4.577 -16.993  -0.760  1.00 71.05           C  
ATOM   3899  CB  VAL B  46      -3.664 -14.942  -1.888  1.00 71.05           C  
ATOM   3900  HB  VAL B  46      -4.511 -14.984  -2.573  1.00 71.05           H  
ATOM   3901  O   VAL B  46      -5.538 -17.329  -1.455  1.00 71.05           O  
ATOM   3902  CG1 VAL B  46      -4.034 -14.018  -0.726  1.00 71.05           C  
ATOM   3903 HG11 VAL B  46      -3.240 -13.995   0.020  1.00 71.05           H  
ATOM   3904 HG12 VAL B  46      -4.188 -13.010  -1.111  1.00 71.05           H  
ATOM   3905 HG13 VAL B  46      -4.956 -14.349  -0.248  1.00 71.05           H  
ATOM   3906  CG2 VAL B  46      -2.468 -14.352  -2.649  1.00 71.05           C  
ATOM   3907 HG21 VAL B  46      -1.559 -14.485  -2.062  1.00 71.05           H  
ATOM   3908 HG22 VAL B  46      -2.349 -14.851  -3.611  1.00 71.05           H  
ATOM   3909 HG23 VAL B  46      -2.623 -13.287  -2.824  1.00 71.05           H  
ATOM   3910  N   THR B  47      -4.534 -17.183   0.549  1.00 69.95           N  
ATOM   3911  H   THR B  47      -3.765 -16.793   1.075  1.00 69.95           H  
ATOM   3912  CA  THR B  47      -5.676 -17.663   1.327  1.00 69.95           C  
ATOM   3913  HA  THR B  47      -6.534 -17.804   0.670  1.00 69.95           H  
ATOM   3914  C   THR B  47      -6.078 -16.585   2.322  1.00 69.95           C  
ATOM   3915  CB  THR B  47      -5.394 -19.019   1.997  1.00 69.95           C  
ATOM   3916  HB  THR B  47      -6.310 -19.360   2.478  1.00 69.95           H  
ATOM   3917  O   THR B  47      -5.402 -15.574   2.459  1.00 69.95           O  
ATOM   3918  CG2 THR B  47      -4.948 -20.086   0.995  1.00 69.95           C  
ATOM   3919 HG21 THR B  47      -3.972 -19.831   0.583  1.00 69.95           H  
ATOM   3920 HG22 THR B  47      -4.885 -21.053   1.495  1.00 69.95           H  
ATOM   3921 HG23 THR B  47      -5.674 -20.150   0.185  1.00 69.95           H  
ATOM   3922  OG1 THR B  47      -4.389 -18.925   2.975  1.00 69.95           O  
ATOM   3923  HG1 THR B  47      -4.354 -19.757   3.452  1.00 69.95           H  
ATOM   3924  N   SER B  48      -7.200 -16.771   3.004  1.00 66.50           N  
ATOM   3925  H   SER B  48      -7.775 -17.588   2.855  1.00 66.50           H  
ATOM   3926  CA  SER B  48      -7.652 -15.847   4.045  1.00 66.50           C  
ATOM   3927  HA  SER B  48      -7.435 -14.823   3.742  1.00 66.50           H  
ATOM   3928  C   SER B  48      -6.976 -16.066   5.402  1.00 66.50           C  
ATOM   3929  CB  SER B  48      -9.162 -15.987   4.190  1.00 66.50           C  
ATOM   3930  HB2 SER B  48      -9.641 -15.697   3.255  1.00 66.50           H  
ATOM   3931  HB3 SER B  48      -9.503 -15.329   4.990  1.00 66.50           H  
ATOM   3932  O   SER B  48      -7.386 -15.448   6.376  1.00 66.50           O  
ATOM   3933  OG  SER B  48      -9.499 -17.329   4.496  1.00 66.50           O  
ATOM   3934  HG  SER B  48      -9.786 -17.343   5.412  1.00 66.50           H  
ATOM   3935  N   ALA B  49      -6.003 -16.976   5.500  1.00 66.45           N  
ATOM   3936  H   ALA B  49      -5.622 -17.368   4.651  1.00 66.45           H  
ATOM   3937  CA  ALA B  49      -5.316 -17.252   6.759  1.00 66.45           C  
ATOM   3938  HA  ALA B  49      -6.053 -17.274   7.562  1.00 66.45           H  
ATOM   3939  C   ALA B  49      -4.310 -16.135   7.090  1.00 66.45           C  
ATOM   3940  CB  ALA B  49      -4.662 -18.638   6.673  1.00 66.45           C  
ATOM   3941  HB1 ALA B  49      -3.900 -18.647   5.893  1.00 66.45           H  
ATOM   3942  HB2 ALA B  49      -4.193 -18.870   7.629  1.00 66.45           H  
ATOM   3943  HB3 ALA B  49      -5.422 -19.390   6.459  1.00 66.45           H  
ATOM   3944  O   ALA B  49      -3.689 -15.584   6.181  1.00 66.45           O  
ATOM   3945  N   GLU B  50      -4.111 -15.832   8.373  1.00 65.87           N  
ATOM   3946  H   GLU B  50      -4.713 -16.240   9.074  1.00 65.87           H  
ATOM   3947  CA  GLU B  50      -3.265 -14.715   8.826  1.00 65.87           C  
ATOM   3948  HA  GLU B  50      -3.696 -13.786   8.453  1.00 65.87           H  
ATOM   3949  C   GLU B  50      -1.813 -14.799   8.310  1.00 65.87           C  
ATOM   3950  CB  GLU B  50      -3.303 -14.677  10.363  1.00 65.87           C  
ATOM   3951  HB2 GLU B  50      -4.340 -14.690  10.696  1.00 65.87           H  
ATOM   3952  HB3 GLU B  50      -2.794 -15.554  10.762  1.00 65.87           H  
ATOM   3953  O   GLU B  50      -1.284 -13.840   7.748  1.00 65.87           O  
ATOM   3954  CG  GLU B  50      -2.629 -13.403  10.882  1.00 65.87           C  
ATOM   3955  HG2 GLU B  50      -3.114 -12.543  10.421  1.00 65.87           H  
ATOM   3956  HG3 GLU B  50      -1.586 -13.394  10.565  1.00 65.87           H  
ATOM   3957  CD  GLU B  50      -2.660 -13.232  12.404  1.00 65.87           C  
ATOM   3958  OE1 GLU B  50      -2.227 -12.122  12.811  1.00 65.87           O  
ATOM   3959  OE2 GLU B  50      -3.061 -14.158  13.135  1.00 65.87           O  
ATOM   3960  N   ASP B  51      -1.196 -15.978   8.417  1.00 67.19           N  
ATOM   3961  H   ASP B  51      -1.664 -16.689   8.960  1.00 67.19           H  
ATOM   3962  CA  ASP B  51       0.164 -16.260   7.928  1.00 67.19           C  
ATOM   3963  HA  ASP B  51       0.731 -15.329   7.934  1.00 67.19           H  
ATOM   3964  C   ASP B  51       0.179 -16.753   6.470  1.00 67.19           C  
ATOM   3965  CB  ASP B  51       0.864 -17.243   8.878  1.00 67.19           C  
ATOM   3966  HB2 ASP B  51       0.207 -18.094   9.060  1.00 67.19           H  
ATOM   3967  HB3 ASP B  51       1.771 -17.621   8.407  1.00 67.19           H  
ATOM   3968  O   ASP B  51       1.089 -17.469   6.028  1.00 67.19           O  
ATOM   3969  CG  ASP B  51       1.299 -16.626  10.208  1.00 67.19           C  
ATOM   3970  OD1 ASP B  51       1.567 -15.405  10.243  1.00 67.19           O  
ATOM   3971  OD2 ASP B  51       1.506 -17.433  11.142  1.00 67.19           O  
ATOM   3972  N   SER B  52      -0.867 -16.419   5.711  1.00 74.53           N  
ATOM   3973  H   SER B  52      -1.566 -15.802   6.102  1.00 74.53           H  
ATOM   3974  CA  SER B  52      -0.935 -16.752   4.298  1.00 74.53           C  
ATOM   3975  HA  SER B  52      -0.587 -17.780   4.187  1.00 74.53           H  
ATOM   3976  C   SER B  52      -0.026 -15.860   3.471  1.00 74.53           C  
ATOM   3977  CB  SER B  52      -2.354 -16.704   3.742  1.00 74.53           C  
ATOM   3978  HB2 SER B  52      -2.363 -17.163   2.753  1.00 74.53           H  
ATOM   3979  HB3 SER B  52      -3.027 -17.261   4.394  1.00 74.53           H  
ATOM   3980  O   SER B  52       0.269 -14.709   3.796  1.00 74.53           O  
ATOM   3981  OG  SER B  52      -2.795 -15.378   3.620  1.00 74.53           O  
ATOM   3982  HG  SER B  52      -3.168 -15.128   4.469  1.00 74.53           H  
ATOM   3983  N   TYR B  53       0.383 -16.421   2.341  1.00 84.85           N  
ATOM   3984  H   TYR B  53       0.063 -17.357   2.137  1.00 84.85           H  
ATOM   3985  CA  TYR B  53       1.105 -15.706   1.314  1.00 84.85           C  
ATOM   3986  HA  TYR B  53       2.054 -15.362   1.726  1.00 84.85           H  
ATOM   3987  C   TYR B  53       0.311 -14.491   0.813  1.00 84.85           C  
ATOM   3988  CB  TYR B  53       1.354 -16.701   0.182  1.00 84.85           C  
ATOM   3989  HB2 TYR B  53       2.101 -17.427   0.503  1.00 84.85           H  
ATOM   3990  HB3 TYR B  53       0.431 -17.241  -0.030  1.00 84.85           H  
ATOM   3991  O   TYR B  53      -0.788 -14.639   0.286  1.00 84.85           O  
ATOM   3992  CG  TYR B  53       1.827 -16.038  -1.081  1.00 84.85           C  
ATOM   3993  CD1 TYR B  53       1.055 -16.125  -2.251  1.00 84.85           C  
ATOM   3994  HD1 TYR B  53       0.110 -16.648  -2.238  1.00 84.85           H  
ATOM   3995  CD2 TYR B  53       2.998 -15.267  -1.048  1.00 84.85           C  
ATOM   3996  HD2 TYR B  53       3.537 -15.135  -0.121  1.00 84.85           H  
ATOM   3997  CE1 TYR B  53       1.518 -15.524  -3.430  1.00 84.85           C  
ATOM   3998  HE1 TYR B  53       0.951 -15.593  -4.346  1.00 84.85           H  
ATOM   3999  CE2 TYR B  53       3.439 -14.626  -2.209  1.00 84.85           C  
ATOM   4000  HE2 TYR B  53       4.316 -13.997  -2.163  1.00 84.85           H  
ATOM   4001  OH  TYR B  53       3.145 -14.210  -4.530  1.00 84.85           O  
ATOM   4002  HH  TYR B  53       3.923 -13.669  -4.376  1.00 84.85           H  
ATOM   4003  CZ  TYR B  53       2.716 -14.791  -3.402  1.00 84.85           C  
ATOM   4004  N   LEU B  54       0.914 -13.303   0.873  1.00 89.35           N  
ATOM   4005  H   LEU B  54       1.759 -13.253   1.425  1.00 89.35           H  
ATOM   4006  CA  LEU B  54       0.253 -12.037   0.531  1.00 89.35           C  
ATOM   4007  HA  LEU B  54      -0.777 -12.111   0.880  1.00 89.35           H  
ATOM   4008  C   LEU B  54       0.163 -11.718  -0.975  1.00 89.35           C  
ATOM   4009  CB  LEU B  54       0.936 -10.885   1.287  1.00 89.35           C  
ATOM   4010  HB2 LEU B  54       1.969 -10.815   0.949  1.00 89.35           H  
ATOM   4011  HB3 LEU B  54       0.422  -9.960   1.026  1.00 89.35           H  
ATOM   4012  O   LEU B  54      -0.131 -10.583  -1.345  1.00 89.35           O  
ATOM   4013  CG  LEU B  54       0.910 -10.982   2.818  1.00 89.35           C  
ATOM   4014  HG  LEU B  54       1.318 -11.949   3.114  1.00 89.35           H  
ATOM   4015  CD1 LEU B  54       1.788  -9.873   3.394  1.00 89.35           C  
ATOM   4016 HD11 LEU B  54       1.415  -8.895   3.090  1.00 89.35           H  
ATOM   4017 HD12 LEU B  54       2.811 -10.006   3.045  1.00 89.35           H  
ATOM   4018 HD13 LEU B  54       1.779  -9.933   4.483  1.00 89.35           H  
ATOM   4019  CD2 LEU B  54      -0.494 -10.840   3.399  1.00 89.35           C  
ATOM   4020 HD21 LEU B  54      -0.926  -9.874   3.141  1.00 89.35           H  
ATOM   4021 HD22 LEU B  54      -0.443 -10.923   4.485  1.00 89.35           H  
ATOM   4022 HD23 LEU B  54      -1.133 -11.651   3.047  1.00 89.35           H  
ATOM   4023  N   GLY B  55       0.450 -12.662  -1.873  1.00 91.56           N  
ATOM   4024  H   GLY B  55       0.646 -13.592  -1.532  1.00 91.56           H  
ATOM   4025  CA  GLY B  55       0.312 -12.440  -3.323  1.00 91.56           C  
ATOM   4026  HA2 GLY B  55      -0.567 -11.819  -3.499  1.00 91.56           H  
ATOM   4027  HA3 GLY B  55       0.137 -13.393  -3.823  1.00 91.56           H  
ATOM   4028  C   GLY B  55       1.501 -11.747  -4.000  1.00 91.56           C  
ATOM   4029  O   GLY B  55       1.539 -11.667  -5.233  1.00 91.56           O  
ATOM   4030  N   ALA B  56       2.497 -11.305  -3.228  1.00 94.77           N  
ATOM   4031  H   ALA B  56       2.408 -11.403  -2.227  1.00 94.77           H  
ATOM   4032  CA  ALA B  56       3.718 -10.691  -3.736  1.00 94.77           C  
ATOM   4033  HA  ALA B  56       3.848 -11.005  -4.772  1.00 94.77           H  
ATOM   4034  C   ALA B  56       4.963 -11.149  -2.964  1.00 94.77           C  
ATOM   4035  CB  ALA B  56       3.559  -9.166  -3.712  1.00 94.77           C  
ATOM   4036  HB1 ALA B  56       4.413  -8.699  -4.202  1.00 94.77           H  
ATOM   4037  HB2 ALA B  56       2.650  -8.876  -4.240  1.00 94.77           H  
ATOM   4038  HB3 ALA B  56       3.502  -8.818  -2.681  1.00 94.77           H  
ATOM   4039  O   ALA B  56       4.882 -11.523  -1.796  1.00 94.77           O  
ATOM   4040  N   VAL B  57       6.110 -11.124  -3.638  1.00 96.40           N  
ATOM   4041  H   VAL B  57       6.090 -10.784  -4.589  1.00 96.40           H  
ATOM   4042  CA  VAL B  57       7.445 -11.365  -3.062  1.00 96.40           C  
ATOM   4043  HA  VAL B  57       7.408 -11.215  -1.983  1.00 96.40           H  
ATOM   4044  C   VAL B  57       8.436 -10.346  -3.620  1.00 96.40           C  
ATOM   4045  CB  VAL B  57       7.954 -12.799  -3.318  1.00 96.40           C  
ATOM   4046  HB  VAL B  57       8.951 -12.876  -2.884  1.00 96.40           H  
ATOM   4047  O   VAL B  57       8.129  -9.661  -4.597  1.00 96.40           O  
ATOM   4048  CG1 VAL B  57       7.092 -13.862  -2.633  1.00 96.40           C  
ATOM   4049 HG11 VAL B  57       6.889 -13.568  -1.603  1.00 96.40           H  
ATOM   4050 HG12 VAL B  57       7.623 -14.814  -2.628  1.00 96.40           H  
ATOM   4051 HG13 VAL B  57       6.161 -13.980  -3.186  1.00 96.40           H  
ATOM   4052  CG2 VAL B  57       8.045 -13.154  -4.808  1.00 96.40           C  
ATOM   4053 HG21 VAL B  57       8.728 -12.466  -5.308  1.00 96.40           H  
ATOM   4054 HG22 VAL B  57       7.065 -13.082  -5.278  1.00 96.40           H  
ATOM   4055 HG23 VAL B  57       8.438 -14.164  -4.921  1.00 96.40           H  
ATOM   4056  N   ASP B  58       9.620 -10.231  -3.032  1.00 97.10           N  
ATOM   4057  H   ASP B  58       9.860 -10.835  -2.258  1.00 97.10           H  
ATOM   4058  CA  ASP B  58      10.719  -9.487  -3.643  1.00 97.10           C  
ATOM   4059  HA  ASP B  58      10.301  -8.621  -4.156  1.00 97.10           H  
ATOM   4060  C   ASP B  58      11.458 -10.314  -4.715  1.00 97.10           C  
ATOM   4061  CB  ASP B  58      11.652  -8.922  -2.559  1.00 97.10           C  
ATOM   4062  HB2 ASP B  58      12.331  -8.212  -3.031  1.00 97.10           H  
ATOM   4063  HB3 ASP B  58      11.056  -8.361  -1.839  1.00 97.10           H  
ATOM   4064  O   ASP B  58      11.210 -11.503  -4.934  1.00 97.10           O  
ATOM   4065  CG  ASP B  58      12.491  -9.969  -1.823  1.00 97.10           C  
ATOM   4066  OD1 ASP B  58      12.244 -11.176  -2.006  1.00 97.10           O  
ATOM   4067  OD2 ASP B  58      13.432  -9.561  -1.117  1.00 97.10           O  
ATOM   4068  N   GLU B  59      12.375  -9.652  -5.418  1.00 96.50           N  
ATOM   4069  H   GLU B  59      12.541  -8.682  -5.189  1.00 96.50           H  
ATOM   4070  CA  GLU B  59      13.180 -10.261  -6.481  1.00 96.50           C  
ATOM   4071  HA  GLU B  59      12.517 -10.722  -7.213  1.00 96.50           H  
ATOM   4072  C   GLU B  59      14.098 -11.373  -5.955  1.00 96.50           C  
ATOM   4073  CB  GLU B  59      13.954  -9.127  -7.163  1.00 96.50           C  
ATOM   4074  HB2 GLU B  59      14.601  -8.641  -6.432  1.00 96.50           H  
ATOM   4075  HB3 GLU B  59      13.214  -8.397  -7.490  1.00 96.50           H  
ATOM   4076  O   GLU B  59      14.217 -12.409  -6.598  1.00 96.50           O  
ATOM   4077  CG  GLU B  59      14.797  -9.526  -8.384  1.00 96.50           C  
ATOM   4078  HG2 GLU B  59      14.237 -10.254  -8.971  1.00 96.50           H  
ATOM   4079  HG3 GLU B  59      15.730  -9.981  -8.052  1.00 96.50           H  
ATOM   4080  CD  GLU B  59      15.084  -8.287  -9.252  1.00 96.50           C  
ATOM   4081  OE1 GLU B  59      14.918  -8.358 -10.490  1.00 96.50           O  
ATOM   4082  OE2 GLU B  59      15.196  -7.150  -8.726  1.00 96.50           O  
ATOM   4083  N   ASN B  60      14.672 -11.205  -4.760  1.00 97.04           N  
ATOM   4084  H   ASN B  60      14.445 -10.378  -4.227  1.00 97.04           H  
ATOM   4085  CA  ASN B  60      15.556 -12.199  -4.150  1.00 97.04           C  
ATOM   4086  HA  ASN B  60      16.334 -12.465  -4.865  1.00 97.04           H  
ATOM   4087  C   ASN B  60      14.799 -13.495  -3.801  1.00 97.04           C  
ATOM   4088  CB  ASN B  60      16.209 -11.538  -2.924  1.00 97.04           C  
ATOM   4089  HB2 ASN B  60      15.446 -11.297  -2.184  1.00 97.04           H  
ATOM   4090  HB3 ASN B  60      16.686 -10.611  -3.244  1.00 97.04           H  
ATOM   4091  O   ASN B  60      15.244 -14.592  -4.131  1.00 97.04           O  
ATOM   4092  CG  ASN B  60      17.267 -12.394  -2.252  1.00 97.04           C  
ATOM   4093  ND2 ASN B  60      18.081 -11.812  -1.407  1.00 97.04           N  
ATOM   4094 HD21 ASN B  60      18.758 -12.417  -0.965  1.00 97.04           H  
ATOM   4095 HD22 ASN B  60      17.956 -10.837  -1.175  1.00 97.04           H  
ATOM   4096  OD1 ASN B  60      17.384 -13.589  -2.435  1.00 97.04           O  
ATOM   4097  N   THR B  61      13.620 -13.386  -3.188  1.00 96.75           N  
ATOM   4098  H   THR B  61      13.285 -12.475  -2.911  1.00 96.75           H  
ATOM   4099  CA  THR B  61      12.776 -14.549  -2.873  1.00 96.75           C  
ATOM   4100  HA  THR B  61      13.339 -15.247  -2.252  1.00 96.75           H  
ATOM   4101  C   THR B  61      12.343 -15.283  -4.141  1.00 96.75           C  
ATOM   4102  CB  THR B  61      11.535 -14.097  -2.099  1.00 96.75           C  
ATOM   4103  HB  THR B  61      10.978 -13.394  -2.717  1.00 96.75           H  
ATOM   4104  O   THR B  61      12.364 -16.516  -4.177  1.00 96.75           O  
ATOM   4105  CG2 THR B  61      10.605 -15.223  -1.662  1.00 96.75           C  
ATOM   4106 HG21 THR B  61      11.142 -15.857  -0.957  1.00 96.75           H  
ATOM   4107 HG22 THR B  61       9.742 -14.796  -1.152  1.00 96.75           H  
ATOM   4108 HG23 THR B  61      10.263 -15.807  -2.517  1.00 96.75           H  
ATOM   4109  OG1 THR B  61      11.934 -13.458  -0.918  1.00 96.75           O  
ATOM   4110  HG1 THR B  61      12.124 -12.555  -1.181  1.00 96.75           H  
ATOM   4111  N   LEU B  62      11.975 -14.542  -5.196  1.00 96.77           N  
ATOM   4112  H   LEU B  62      11.989 -13.536  -5.112  1.00 96.77           H  
ATOM   4113  CA  LEU B  62      11.653 -15.136  -6.494  1.00 96.77           C  
ATOM   4114  HA  LEU B  62      10.879 -15.886  -6.335  1.00 96.77           H  
ATOM   4115  C   LEU B  62      12.866 -15.860  -7.090  1.00 96.77           C  
ATOM   4116  CB  LEU B  62      11.110 -14.056  -7.446  1.00 96.77           C  
ATOM   4117  HB2 LEU B  62      10.220 -13.609  -7.002  1.00 96.77           H  
ATOM   4118  HB3 LEU B  62      11.861 -13.272  -7.550  1.00 96.77           H  
ATOM   4119  O   LEU B  62      12.729 -17.008  -7.502  1.00 96.77           O  
ATOM   4120  CG  LEU B  62      10.764 -14.586  -8.854  1.00 96.77           C  
ATOM   4121  HG  LEU B  62      11.657 -14.994  -9.327  1.00 96.77           H  
ATOM   4122  CD1 LEU B  62       9.679 -15.665  -8.825  1.00 96.77           C  
ATOM   4123 HD11 LEU B  62      10.075 -16.561  -8.347  1.00 96.77           H  
ATOM   4124 HD12 LEU B  62       8.805 -15.300  -8.286  1.00 96.77           H  
ATOM   4125 HD13 LEU B  62       9.409 -15.917  -9.851  1.00 96.77           H  
ATOM   4126  CD2 LEU B  62      10.248 -13.443  -9.727  1.00 96.77           C  
ATOM   4127 HD21 LEU B  62      10.053 -13.811 -10.735  1.00 96.77           H  
ATOM   4128 HD22 LEU B  62      11.019 -12.675  -9.792  1.00 96.77           H  
ATOM   4129 HD23 LEU B  62       9.339 -13.021  -9.300  1.00 96.77           H  
ATOM   4130  N   GLU B  63      14.040 -15.229  -7.086  1.00 97.42           N  
ATOM   4131  H   GLU B  63      14.079 -14.277  -6.749  1.00 97.42           H  
ATOM   4132  CA  GLU B  63      15.283 -15.799  -7.607  1.00 97.42           C  
ATOM   4133  HA  GLU B  63      15.135 -16.058  -8.655  1.00 97.42           H  
ATOM   4134  C   GLU B  63      15.661 -17.095  -6.872  1.00 97.42           C  
ATOM   4135  CB  GLU B  63      16.391 -14.729  -7.538  1.00 97.42           C  
ATOM   4136  HB2 GLU B  63      16.117 -13.903  -8.194  1.00 97.42           H  
ATOM   4137  HB3 GLU B  63      16.480 -14.354  -6.519  1.00 97.42           H  
ATOM   4138  O   GLU B  63      15.917 -18.115  -7.512  1.00 97.42           O  
ATOM   4139  CG  GLU B  63      17.745 -15.296  -7.979  1.00 97.42           C  
ATOM   4140  HG2 GLU B  63      17.607 -15.839  -8.914  1.00 97.42           H  
ATOM   4141  HG3 GLU B  63      18.072 -15.994  -7.208  1.00 97.42           H  
ATOM   4142  CD  GLU B  63      18.867 -14.268  -8.155  1.00 97.42           C  
ATOM   4143  OE1 GLU B  63      19.865 -14.662  -8.809  1.00 97.42           O  
ATOM   4144  OE2 GLU B  63      18.762 -13.148  -7.606  1.00 97.42           O  
ATOM   4145  N   GLN B  64      15.619 -17.111  -5.536  1.00 97.78           N  
ATOM   4146  H   GLN B  64      15.410 -16.246  -5.058  1.00 97.78           H  
ATOM   4147  CA  GLN B  64      15.878 -18.320  -4.744  1.00 97.78           C  
ATOM   4148  HA  GLN B  64      16.889 -18.671  -4.950  1.00 97.78           H  
ATOM   4149  C   GLN B  64      14.914 -19.462  -5.100  1.00 97.78           C  
ATOM   4150  CB  GLN B  64      15.757 -17.998  -3.250  1.00 97.78           C  
ATOM   4151  HB2 GLN B  64      14.834 -17.448  -3.068  1.00 97.78           H  
ATOM   4152  HB3 GLN B  64      15.709 -18.934  -2.693  1.00 97.78           H  
ATOM   4153  O   GLN B  64      15.340 -20.607  -5.286  1.00 97.78           O  
ATOM   4154  CG  GLN B  64      16.947 -17.190  -2.719  1.00 97.78           C  
ATOM   4155  HG2 GLN B  64      17.866 -17.760  -2.858  1.00 97.78           H  
ATOM   4156  HG3 GLN B  64      17.040 -16.251  -3.264  1.00 97.78           H  
ATOM   4157  CD  GLN B  64      16.763 -16.907  -1.234  1.00 97.78           C  
ATOM   4158  NE2 GLN B  64      16.509 -15.681  -0.847  1.00 97.78           N  
ATOM   4159 HE21 GLN B  64      16.330 -15.531   0.136  1.00 97.78           H  
ATOM   4160 HE22 GLN B  64      16.558 -14.933  -1.524  1.00 97.78           H  
ATOM   4161  OE1 GLN B  64      16.818 -17.796  -0.401  1.00 97.78           O  
ATOM   4162  N   ALA B  65      13.620 -19.158  -5.234  1.00 96.81           N  
ATOM   4163  H   ALA B  65      13.328 -18.202  -5.087  1.00 96.81           H  
ATOM   4164  CA  ALA B  65      12.619 -20.146  -5.618  1.00 96.81           C  
ATOM   4165  HA  ALA B  65      12.703 -21.003  -4.950  1.00 96.81           H  
ATOM   4166  C   ALA B  65      12.833 -20.658  -7.053  1.00 96.81           C  
ATOM   4167  CB  ALA B  65      11.231 -19.532  -5.438  1.00 96.81           C  
ATOM   4168  HB1 ALA B  65      10.484 -20.288  -5.681  1.00 96.81           H  
ATOM   4169  HB2 ALA B  65      11.101 -19.208  -4.406  1.00 96.81           H  
ATOM   4170  HB3 ALA B  65      11.112 -18.673  -6.098  1.00 96.81           H  
ATOM   4171  O   ALA B  65      12.743 -21.865  -7.291  1.00 96.81           O  
ATOM   4172  N   THR B  66      13.159 -19.769  -7.997  1.00 97.01           N  
ATOM   4173  H   THR B  66      13.183 -18.790  -7.751  1.00 97.01           H  
ATOM   4174  CA  THR B  66      13.508 -20.123  -9.379  1.00 97.01           C  
ATOM   4175  HA  THR B  66      12.671 -20.651  -9.835  1.00 97.01           H  
ATOM   4176  C   THR B  66      14.720 -21.048  -9.418  1.00 97.01           C  
ATOM   4177  CB  THR B  66      13.792 -18.869 -10.225  1.00 97.01           C  
ATOM   4178  HB  THR B  66      14.498 -18.222  -9.704  1.00 97.01           H  
ATOM   4179  O   THR B  66      14.656 -22.112 -10.034  1.00 97.01           O  
ATOM   4180  CG2 THR B  66      14.380 -19.241 -11.588  1.00 97.01           C  
ATOM   4181 HG21 THR B  66      13.881 -20.121 -11.992  1.00 97.01           H  
ATOM   4182 HG22 THR B  66      14.289 -18.415 -12.293  1.00 97.01           H  
ATOM   4183 HG23 THR B  66      15.444 -19.452 -11.475  1.00 97.01           H  
ATOM   4184  OG1 THR B  66      12.608 -18.147 -10.455  1.00 97.01           O  
ATOM   4185  HG1 THR B  66      12.898 -17.328 -10.863  1.00 97.01           H  
ATOM   4186  N   TRP B  67      15.812 -20.696  -8.737  1.00 97.37           N  
ATOM   4187  H   TRP B  67      15.821 -19.805  -8.261  1.00 97.37           H  
ATOM   4188  CA  TRP B  67      17.028 -21.509  -8.706  1.00 97.37           C  
ATOM   4189  HA  TRP B  67      17.391 -21.641  -9.725  1.00 97.37           H  
ATOM   4190  C   TRP B  67      16.780 -22.902  -8.134  1.00 97.37           C  
ATOM   4191  CB  TRP B  67      18.111 -20.795  -7.892  1.00 97.37           C  
ATOM   4192  HB2 TRP B  67      17.661 -20.287  -7.038  1.00 97.37           H  
ATOM   4193  HB3 TRP B  67      18.802 -21.539  -7.498  1.00 97.37           H  
ATOM   4194  O   TRP B  67      17.246 -23.891  -8.705  1.00 97.37           O  
ATOM   4195  CG  TRP B  67      18.926 -19.830  -8.684  1.00 97.37           C  
ATOM   4196  CD1 TRP B  67      18.908 -18.489  -8.564  1.00 97.37           C  
ATOM   4197  HD1 TRP B  67      18.287 -17.952  -7.862  1.00 97.37           H  
ATOM   4198  CD2 TRP B  67      19.907 -20.119  -9.719  1.00 97.37           C  
ATOM   4199  CE2 TRP B  67      20.444 -18.883 -10.192  1.00 97.37           C  
ATOM   4200  CE3 TRP B  67      20.398 -21.313 -10.293  1.00 97.37           C  
ATOM   4201  HE3 TRP B  67      20.001 -22.259  -9.955  1.00 97.37           H  
ATOM   4202  NE1 TRP B  67      19.796 -17.913  -9.451  1.00 97.37           N  
ATOM   4203  HE1 TRP B  67      19.940 -16.915  -9.501  1.00 97.37           H  
ATOM   4204  CH2 TRP B  67      21.897 -20.043 -11.744  1.00 97.37           C  
ATOM   4205  HH2 TRP B  67      22.649 -20.018 -12.519  1.00 97.37           H  
ATOM   4206  CZ2 TRP B  67      21.424 -18.839 -11.192  1.00 97.37           C  
ATOM   4207  HZ2 TRP B  67      21.803 -17.885 -11.527  1.00 97.37           H  
ATOM   4208  CZ3 TRP B  67      21.386 -21.276 -11.296  1.00 97.37           C  
ATOM   4209  HZ3 TRP B  67      21.748 -22.196 -11.731  1.00 97.37           H  
ATOM   4210  N   SER B  68      16.023 -22.992  -7.037  1.00 97.34           N  
ATOM   4211  H   SER B  68      15.695 -22.137  -6.611  1.00 97.34           H  
ATOM   4212  CA  SER B  68      15.622 -24.272  -6.450  1.00 97.34           C  
ATOM   4213  HA  SER B  68      16.516 -24.833  -6.178  1.00 97.34           H  
ATOM   4214  C   SER B  68      14.829 -25.121  -7.448  1.00 97.34           C  
ATOM   4215  CB  SER B  68      14.815 -24.016  -5.175  1.00 97.34           C  
ATOM   4216  HB2 SER B  68      15.444 -23.499  -4.451  1.00 97.34           H  
ATOM   4217  HB3 SER B  68      13.952 -23.387  -5.397  1.00 97.34           H  
ATOM   4218  O   SER B  68      15.180 -26.278  -7.695  1.00 97.34           O  
ATOM   4219  OG  SER B  68      14.384 -25.241  -4.625  1.00 97.34           O  
ATOM   4220  HG  SER B  68      13.503 -25.406  -4.970  1.00 97.34           H  
ATOM   4221  N   PHE B  69      13.819 -24.530  -8.092  1.00 97.19           N  
ATOM   4222  H   PHE B  69      13.586 -23.576  -7.855  1.00 97.19           H  
ATOM   4223  CA  PHE B  69      12.976 -25.216  -9.068  1.00 97.19           C  
ATOM   4224  HA  PHE B  69      12.532 -26.092  -8.594  1.00 97.19           H  
ATOM   4225  C   PHE B  69      13.774 -25.712 -10.278  1.00 97.19           C  
ATOM   4226  CB  PHE B  69      11.851 -24.268  -9.499  1.00 97.19           C  
ATOM   4227  HB2 PHE B  69      11.280 -23.976  -8.618  1.00 97.19           H  
ATOM   4228  HB3 PHE B  69      12.283 -23.362  -9.924  1.00 97.19           H  
ATOM   4229  O   PHE B  69      13.641 -26.866 -10.680  1.00 97.19           O  
ATOM   4230  CG  PHE B  69      10.909 -24.883 -10.512  1.00 97.19           C  
ATOM   4231  CD1 PHE B  69      11.122 -24.701 -11.892  1.00 97.19           C  
ATOM   4232  HD1 PHE B  69      11.956 -24.107 -12.235  1.00 97.19           H  
ATOM   4233  CD2 PHE B  69       9.826 -25.660 -10.068  1.00 97.19           C  
ATOM   4234  HD2 PHE B  69       9.660 -25.801  -9.010  1.00 97.19           H  
ATOM   4235  CE1 PHE B  69      10.261 -25.307 -12.824  1.00 97.19           C  
ATOM   4236  HE1 PHE B  69      10.436 -25.177 -13.882  1.00 97.19           H  
ATOM   4237  CE2 PHE B  69       8.958 -26.251 -10.999  1.00 97.19           C  
ATOM   4238  HE2 PHE B  69       8.123 -26.839 -10.647  1.00 97.19           H  
ATOM   4239  CZ  PHE B  69       9.180 -26.086 -12.376  1.00 97.19           C  
ATOM   4240  HZ  PHE B  69       8.524 -26.566 -13.086  1.00 97.19           H  
ATOM   4241  N   LEU B  70      14.634 -24.863 -10.847  1.00 97.09           N  
ATOM   4242  H   LEU B  70      14.698 -23.929 -10.468  1.00 97.09           H  
ATOM   4243  CA  LEU B  70      15.443 -25.202 -12.018  1.00 97.09           C  
ATOM   4244  HA  LEU B  70      14.794 -25.609 -12.793  1.00 97.09           H  
ATOM   4245  C   LEU B  70      16.479 -26.284 -11.711  1.00 97.09           C  
ATOM   4246  CB  LEU B  70      16.140 -23.937 -12.541  1.00 97.09           C  
ATOM   4247  HB2 LEU B  70      16.878 -24.230 -13.288  1.00 97.09           H  
ATOM   4248  HB3 LEU B  70      16.674 -23.466 -11.716  1.00 97.09           H  
ATOM   4249  O   LEU B  70      16.689 -27.179 -12.530  1.00 97.09           O  
ATOM   4250  CG  LEU B  70      15.197 -22.904 -13.180  1.00 97.09           C  
ATOM   4251  HG  LEU B  70      14.421 -22.608 -12.473  1.00 97.09           H  
ATOM   4252  CD1 LEU B  70      16.005 -21.670 -13.569  1.00 97.09           C  
ATOM   4253 HD11 LEU B  70      15.326 -20.897 -13.929  1.00 97.09           H  
ATOM   4254 HD12 LEU B  70      16.530 -21.280 -12.697  1.00 97.09           H  
ATOM   4255 HD13 LEU B  70      16.727 -21.912 -14.348  1.00 97.09           H  
ATOM   4256  CD2 LEU B  70      14.512 -23.446 -14.433  1.00 97.09           C  
ATOM   4257 HD21 LEU B  70      15.258 -23.837 -15.125  1.00 97.09           H  
ATOM   4258 HD22 LEU B  70      13.968 -22.638 -14.923  1.00 97.09           H  
ATOM   4259 HD23 LEU B  70      13.802 -24.230 -14.170  1.00 97.09           H  
ATOM   4260  N   LYS B  71      17.101 -26.243 -10.527  1.00 97.27           N  
ATOM   4261  H   LYS B  71      16.888 -25.476  -9.905  1.00 97.27           H  
ATOM   4262  CA  LYS B  71      18.034 -27.281 -10.075  1.00 97.27           C  
ATOM   4263  HA  LYS B  71      18.835 -27.381 -10.807  1.00 97.27           H  
ATOM   4264  C   LYS B  71      17.346 -28.643  -9.978  1.00 97.27           C  
ATOM   4265  CB  LYS B  71      18.621 -26.841  -8.728  1.00 97.27           C  
ATOM   4266  HB2 LYS B  71      19.100 -25.870  -8.854  1.00 97.27           H  
ATOM   4267  HB3 LYS B  71      17.813 -26.733  -8.005  1.00 97.27           H  
ATOM   4268  O   LYS B  71      17.896 -29.645 -10.437  1.00 97.27           O  
ATOM   4269  CG  LYS B  71      19.654 -27.835  -8.185  1.00 97.27           C  
ATOM   4270  HG2 LYS B  71      19.200 -28.819  -8.072  1.00 97.27           H  
ATOM   4271  HG3 LYS B  71      20.495 -27.903  -8.875  1.00 97.27           H  
ATOM   4272  CD  LYS B  71      20.144 -27.363  -6.814  1.00 97.27           C  
ATOM   4273  HD2 LYS B  71      20.626 -26.391  -6.916  1.00 97.27           H  
ATOM   4274  HD3 LYS B  71      19.284 -27.266  -6.152  1.00 97.27           H  
ATOM   4275  CE  LYS B  71      21.128 -28.379  -6.232  1.00 97.27           C  
ATOM   4276  HE2 LYS B  71      22.004 -28.429  -6.878  1.00 97.27           H  
ATOM   4277  HE3 LYS B  71      20.648 -29.357  -6.231  1.00 97.27           H  
ATOM   4278  NZ  LYS B  71      21.515 -27.998  -4.852  1.00 97.27           N  
ATOM   4279  HZ1 LYS B  71      20.694 -27.958  -4.265  1.00 97.27           H  
ATOM   4280  HZ2 LYS B  71      22.159 -28.669  -4.457  1.00 97.27           H  
ATOM   4281  HZ3 LYS B  71      21.944 -27.084  -4.845  1.00 97.27           H  
ATOM   4282  N   ASP B  72      16.145 -28.677  -9.414  1.00 96.19           N  
ATOM   4283  H   ASP B  72      15.775 -27.824  -9.019  1.00 96.19           H  
ATOM   4284  CA  ASP B  72      15.361 -29.900  -9.259  1.00 96.19           C  
ATOM   4285  HA  ASP B  72      16.004 -30.692  -8.877  1.00 96.19           H  
ATOM   4286  C   ASP B  72      14.790 -30.416 -10.585  1.00 96.19           C  
ATOM   4287  CB  ASP B  72      14.250 -29.634  -8.241  1.00 96.19           C  
ATOM   4288  HB2 ASP B  72      13.961 -28.583  -8.246  1.00 96.19           H  
ATOM   4289  HB3 ASP B  72      13.372 -30.205  -8.543  1.00 96.19           H  
ATOM   4290  O   ASP B  72      14.825 -31.621 -10.841  1.00 96.19           O  
ATOM   4291  CG  ASP B  72      14.634 -30.078  -6.831  1.00 96.19           C  
ATOM   4292  OD1 ASP B  72      15.837 -30.115  -6.487  1.00 96.19           O  
ATOM   4293  OD2 ASP B  72      13.721 -30.525  -6.103  1.00 96.19           O  
ATOM   4294  N   LEU B  73      14.336 -29.520 -11.465  1.00 94.27           N  
ATOM   4295  H   LEU B  73      14.269 -28.553 -11.179  1.00 94.27           H  
ATOM   4296  CA  LEU B  73      13.913 -29.880 -12.816  1.00 94.27           C  
ATOM   4297  HA  LEU B  73      13.142 -30.646 -12.733  1.00 94.27           H  
ATOM   4298  C   LEU B  73      15.080 -30.484 -13.605  1.00 94.27           C  
ATOM   4299  CB  LEU B  73      13.324 -28.639 -13.509  1.00 94.27           C  
ATOM   4300  HB2 LEU B  73      14.104 -27.882 -13.590  1.00 94.27           H  
ATOM   4301  HB3 LEU B  73      12.529 -28.234 -12.883  1.00 94.27           H  
ATOM   4302  O   LEU B  73      14.915 -31.534 -14.222  1.00 94.27           O  
ATOM   4303  CG  LEU B  73      12.756 -28.919 -14.913  1.00 94.27           C  
ATOM   4304  HG  LEU B  73      13.542 -29.314 -15.556  1.00 94.27           H  
ATOM   4305  CD1 LEU B  73      11.588 -29.908 -14.880  1.00 94.27           C  
ATOM   4306 HD11 LEU B  73      10.830 -29.573 -14.173  1.00 94.27           H  
ATOM   4307 HD12 LEU B  73      11.144 -29.983 -15.873  1.00 94.27           H  
ATOM   4308 HD13 LEU B  73      11.946 -30.898 -14.598  1.00 94.27           H  
ATOM   4309  CD2 LEU B  73      12.251 -27.613 -15.526  1.00 94.27           C  
ATOM   4310 HD21 LEU B  73      11.930 -27.788 -16.553  1.00 94.27           H  
ATOM   4311 HD22 LEU B  73      13.058 -26.881 -15.528  1.00 94.27           H  
ATOM   4312 HD23 LEU B  73      11.416 -27.225 -14.943  1.00 94.27           H  
ATOM   4313  N   LYS B  74      16.272 -29.879 -13.510  1.00 93.67           N  
ATOM   4314  H   LYS B  74      16.325 -29.009 -13.001  1.00 93.67           H  
ATOM   4315  CA  LYS B  74      17.490 -30.412 -14.125  1.00 93.67           C  
ATOM   4316  HA  LYS B  74      17.301 -30.538 -15.191  1.00 93.67           H  
ATOM   4317  C   LYS B  74      17.836 -31.796 -13.574  1.00 93.67           C  
ATOM   4318  CB  LYS B  74      18.651 -29.424 -13.943  1.00 93.67           C  
ATOM   4319  HB2 LYS B  74      18.331 -28.424 -14.235  1.00 93.67           H  
ATOM   4320  HB3 LYS B  74      18.954 -29.407 -12.896  1.00 93.67           H  
ATOM   4321  O   LYS B  74      18.133 -32.692 -14.355  1.00 93.67           O  
ATOM   4322  CG  LYS B  74      19.835 -29.832 -14.827  1.00 93.67           C  
ATOM   4323  HG2 LYS B  74      20.021 -30.899 -14.704  1.00 93.67           H  
ATOM   4324  HG3 LYS B  74      19.584 -29.643 -15.870  1.00 93.67           H  
ATOM   4325  CD  LYS B  74      21.116 -29.076 -14.459  1.00 93.67           C  
ATOM   4326  HD2 LYS B  74      21.394 -29.330 -13.436  1.00 93.67           H  
ATOM   4327  HD3 LYS B  74      20.931 -28.003 -14.513  1.00 93.67           H  
ATOM   4328  CE  LYS B  74      22.276 -29.432 -15.401  1.00 93.67           C  
ATOM   4329  HE2 LYS B  74      22.064 -29.012 -16.384  1.00 93.67           H  
ATOM   4330  HE3 LYS B  74      23.182 -28.962 -15.019  1.00 93.67           H  
ATOM   4331  NZ  LYS B  74      22.483 -30.898 -15.533  1.00 93.67           N  
ATOM   4332  HZ1 LYS B  74      21.721 -31.363 -16.006  1.00 93.67           H  
ATOM   4333  HZ2 LYS B  74      22.434 -31.414 -14.666  1.00 93.67           H  
ATOM   4334  HZ3 LYS B  74      23.322 -31.164 -16.028  1.00 93.67           H  
ATOM   4335  N   ARG B  75      17.747 -32.008 -12.254  1.00 94.08           N  
ATOM   4336  H   ARG B  75      17.516 -31.219 -11.667  1.00 94.08           H  
ATOM   4337  CA  ARG B  75      17.959 -33.332 -11.636  1.00 94.08           C  
ATOM   4338  HA  ARG B  75      18.974 -33.662 -11.855  1.00 94.08           H  
ATOM   4339  C   ARG B  75      17.029 -34.386 -12.241  1.00 94.08           C  
ATOM   4340  CB  ARG B  75      17.764 -33.243 -10.111  1.00 94.08           C  
ATOM   4341  HB2 ARG B  75      16.747 -32.913  -9.898  1.00 94.08           H  
ATOM   4342  HB3 ARG B  75      18.454 -32.503  -9.705  1.00 94.08           H  
ATOM   4343  O   ARG B  75      17.477 -35.491 -12.530  1.00 94.08           O  
ATOM   4344  CG  ARG B  75      18.004 -34.594  -9.408  1.00 94.08           C  
ATOM   4345  HG2 ARG B  75      17.386 -35.373  -9.855  1.00 94.08           H  
ATOM   4346  HG3 ARG B  75      19.049 -34.873  -9.539  1.00 94.08           H  
ATOM   4347  CD  ARG B  75      17.686 -34.557  -7.906  1.00 94.08           C  
ATOM   4348  HD2 ARG B  75      18.276 -33.760  -7.454  1.00 94.08           H  
ATOM   4349  HD3 ARG B  75      18.008 -35.502  -7.468  1.00 94.08           H  
ATOM   4350  NE  ARG B  75      16.237 -34.382  -7.631  1.00 94.08           N  
ATOM   4351  HE  ARG B  75      15.598 -34.984  -8.130  1.00 94.08           H  
ATOM   4352  NH1 ARG B  75      16.406 -32.710  -6.078  1.00 94.08           N  
ATOM   4353 HH11 ARG B  75      17.410 -32.825  -6.074  1.00 94.08           H  
ATOM   4354 HH12 ARG B  75      16.023 -31.805  -5.845  1.00 94.08           H  
ATOM   4355  NH2 ARG B  75      14.397 -33.294  -6.792  1.00 94.08           N  
ATOM   4356 HH21 ARG B  75      13.763 -33.913  -7.277  1.00 94.08           H  
ATOM   4357 HH22 ARG B  75      14.045 -32.490  -6.291  1.00 94.08           H  
ATOM   4358  CZ  ARG B  75      15.685 -33.478  -6.835  1.00 94.08           C  
ATOM   4359  N   ILE B  76      15.753 -34.050 -12.437  1.00 88.69           N  
ATOM   4360  H   ILE B  76      15.450 -33.128 -12.158  1.00 88.69           H  
ATOM   4361  CA  ILE B  76      14.785 -34.966 -13.048  1.00 88.69           C  
ATOM   4362  HA  ILE B  76      14.850 -35.925 -12.535  1.00 88.69           H  
ATOM   4363  C   ILE B  76      15.140 -35.258 -14.504  1.00 88.69           C  
ATOM   4364  CB  ILE B  76      13.348 -34.432 -12.880  1.00 88.69           C  
ATOM   4365  HB  ILE B  76      13.321 -33.369 -13.122  1.00 88.69           H  
ATOM   4366  O   ILE B  76      15.127 -36.419 -14.898  1.00 88.69           O  
ATOM   4367  CG1 ILE B  76      12.970 -34.621 -11.398  1.00 88.69           C  
ATOM   4368 HG12 ILE B  76      13.596 -33.980 -10.778  1.00 88.69           H  
ATOM   4369 HG13 ILE B  76      13.159 -35.655 -11.110  1.00 88.69           H  
ATOM   4370  CG2 ILE B  76      12.361 -35.153 -13.818  1.00 88.69           C  
ATOM   4371 HG21 ILE B  76      12.655 -34.997 -14.855  1.00 88.69           H  
ATOM   4372 HG22 ILE B  76      12.345 -36.221 -13.599  1.00 88.69           H  
ATOM   4373 HG23 ILE B  76      11.358 -34.738 -13.718  1.00 88.69           H  
ATOM   4374  CD1 ILE B  76      11.513 -34.319 -11.079  1.00 88.69           C  
ATOM   4375 HD11 ILE B  76      11.362 -34.486 -10.013  1.00 88.69           H  
ATOM   4376 HD12 ILE B  76      10.870 -35.025 -11.605  1.00 88.69           H  
ATOM   4377 HD13 ILE B  76      11.269 -33.293 -11.352  1.00 88.69           H  
ATOM   4378  N   THR B  77      15.492 -34.256 -15.305  1.00 87.42           N  
ATOM   4379  H   THR B  77      15.484 -33.305 -14.966  1.00 87.42           H  
ATOM   4380  CA  THR B  77      15.844 -34.499 -16.711  1.00 87.42           C  
ATOM   4381  HA  THR B  77      15.092 -35.164 -17.135  1.00 87.42           H  
ATOM   4382  C   THR B  77      17.187 -35.212 -16.876  1.00 87.42           C  
ATOM   4383  CB  THR B  77      15.835 -33.202 -17.524  1.00 87.42           C  
ATOM   4384  HB  THR B  77      16.154 -33.420 -18.543  1.00 87.42           H  
ATOM   4385  O   THR B  77      17.369 -35.989 -17.804  1.00 87.42           O  
ATOM   4386  CG2 THR B  77      14.443 -32.569 -17.568  1.00 87.42           C  
ATOM   4387 HG21 THR B  77      14.465 -31.715 -18.245  1.00 87.42           H  
ATOM   4388 HG22 THR B  77      14.151 -32.226 -16.575  1.00 87.42           H  
ATOM   4389 HG23 THR B  77      13.715 -33.297 -17.925  1.00 87.42           H  
ATOM   4390  OG1 THR B  77      16.698 -32.241 -16.956  1.00 87.42           O  
ATOM   4391  HG1 THR B  77      17.545 -32.659 -16.782  1.00 87.42           H  
ATOM   4392  N   ASP B  78      18.126 -35.002 -15.955  1.00 90.46           N  
ATOM   4393  H   ASP B  78      17.956 -34.320 -15.229  1.00 90.46           H  
ATOM   4394  CA  ASP B  78      19.407 -35.715 -15.938  1.00 90.46           C  
ATOM   4395  HA  ASP B  78      19.851 -35.689 -16.934  1.00 90.46           H  
ATOM   4396  C   ASP B  78      19.238 -37.195 -15.536  1.00 90.46           C  
ATOM   4397  CB  ASP B  78      20.374 -35.043 -14.948  1.00 90.46           C  
ATOM   4398  HB2 ASP B  78      21.239 -35.696 -14.830  1.00 90.46           H  
ATOM   4399  HB3 ASP B  78      19.887 -34.983 -13.975  1.00 90.46           H  
ATOM   4400  O   ASP B  78      20.124 -38.007 -15.793  1.00 90.46           O  
ATOM   4401  CG  ASP B  78      20.921 -33.654 -15.308  1.00 90.46           C  
ATOM   4402  OD1 ASP B  78      20.780 -33.127 -16.437  1.00 90.46           O  
ATOM   4403  OD2 ASP B  78      21.582 -33.061 -14.421  1.00 90.46           O  
ATOM   4404  N   SER B  79      18.123 -37.558 -14.888  1.00 85.83           N  
ATOM   4405  H   SER B  79      17.438 -36.842 -14.692  1.00 85.83           H  
ATOM   4406  CA  SER B  79      17.892 -38.917 -14.380  1.00 85.83           C  
ATOM   4407  HA  SER B  79      18.820 -39.259 -13.920  1.00 85.83           H  
ATOM   4408  C   SER B  79      17.539 -39.949 -15.459  1.00 85.83           C  
ATOM   4409  CB  SER B  79      16.820 -38.899 -13.285  1.00 85.83           C  
ATOM   4410  HB2 SER B  79      16.848 -39.852 -12.755  1.00 85.83           H  
ATOM   4411  HB3 SER B  79      17.038 -38.105 -12.572  1.00 85.83           H  
ATOM   4412  O   SER B  79      17.554 -41.144 -15.168  1.00 85.83           O  
ATOM   4413  OG  SER B  79      15.521 -38.722 -13.816  1.00 85.83           O  
ATOM   4414  HG  SER B  79      15.464 -37.872 -14.259  1.00 85.83           H  
ATOM   4415  N   ASP B  80      17.192 -39.506 -16.676  1.00 82.92           N  
ATOM   4416  H   ASP B  80      17.257 -38.512 -16.844  1.00 82.92           H  
ATOM   4417  CA  ASP B  80      16.710 -40.342 -17.793  1.00 82.92           C  
ATOM   4418  HA  ASP B  80      16.280 -39.645 -18.513  1.00 82.92           H  
ATOM   4419  C   ASP B  80      15.549 -41.287 -17.400  1.00 82.92           C  
ATOM   4420  CB  ASP B  80      17.896 -41.037 -18.500  1.00 82.92           C  
ATOM   4421  HB2 ASP B  80      18.718 -40.325 -18.581  1.00 82.92           H  
ATOM   4422  HB3 ASP B  80      18.237 -41.870 -17.885  1.00 82.92           H  
ATOM   4423  O   ASP B  80      15.319 -42.334 -18.012  1.00 82.92           O  
ATOM   4424  CG  ASP B  80      17.581 -41.541 -19.921  1.00 82.92           C  
ATOM   4425  OD1 ASP B  80      16.742 -40.926 -20.614  1.00 82.92           O  
ATOM   4426  OD2 ASP B  80      18.176 -42.548 -20.367  1.00 82.92           O  
ATOM   4427  N   LEU B  81      14.796 -40.924 -16.352  1.00 81.31           N  
ATOM   4428  H   LEU B  81      15.068 -40.087 -15.855  1.00 81.31           H  
ATOM   4429  CA  LEU B  81      13.617 -41.657 -15.904  1.00 81.31           C  
ATOM   4430  HA  LEU B  81      13.900 -42.701 -15.766  1.00 81.31           H  
ATOM   4431  C   LEU B  81      12.526 -41.605 -16.975  1.00 81.31           C  
ATOM   4432  CB  LEU B  81      13.090 -41.081 -14.578  1.00 81.31           C  
ATOM   4433  HB2 LEU B  81      12.081 -41.457 -14.408  1.00 81.31           H  
ATOM   4434  HB3 LEU B  81      13.023 -39.997 -14.679  1.00 81.31           H  
ATOM   4435  O   LEU B  81      12.286 -40.565 -17.589  1.00 81.31           O  
ATOM   4436  CG  LEU B  81      13.928 -41.418 -13.333  1.00 81.31           C  
ATOM   4437  HG  LEU B  81      14.972 -41.146 -13.490  1.00 81.31           H  
ATOM   4438  CD1 LEU B  81      13.363 -40.648 -12.137  1.00 81.31           C  
ATOM   4439 HD11 LEU B  81      12.331 -40.940 -11.942  1.00 81.31           H  
ATOM   4440 HD12 LEU B  81      13.967 -40.847 -11.251  1.00 81.31           H  
ATOM   4441 HD13 LEU B  81      13.403 -39.578 -12.338  1.00 81.31           H  
ATOM   4442  CD2 LEU B  81      13.880 -42.908 -13.000  1.00 81.31           C  
ATOM   4443 HD21 LEU B  81      12.842 -43.233 -12.929  1.00 81.31           H  
ATOM   4444 HD22 LEU B  81      14.384 -43.084 -12.050  1.00 81.31           H  
ATOM   4445 HD23 LEU B  81      14.401 -43.476 -13.770  1.00 81.31           H  
ATOM   4446  N   LYS B  82      11.807 -42.720 -17.143  1.00 81.00           N  
ATOM   4447  H   LYS B  82      12.040 -43.516 -16.567  1.00 81.00           H  
ATOM   4448  CA  LYS B  82      10.762 -42.886 -18.167  1.00 81.00           C  
ATOM   4449  HA  LYS B  82      10.548 -41.912 -18.607  1.00 81.00           H  
ATOM   4450  C   LYS B  82       9.448 -43.374 -17.567  1.00 81.00           C  
ATOM   4451  CB  LYS B  82      11.273 -43.804 -19.300  1.00 81.00           C  
ATOM   4452  HB2 LYS B  82      10.483 -43.956 -20.035  1.00 81.00           H  
ATOM   4453  HB3 LYS B  82      11.569 -44.770 -18.890  1.00 81.00           H  
ATOM   4454  O   LYS B  82       9.412 -43.956 -16.479  1.00 81.00           O  
ATOM   4455  CG  LYS B  82      12.471 -43.146 -19.998  1.00 81.00           C  
ATOM   4456  HG2 LYS B  82      13.248 -42.978 -19.252  1.00 81.00           H  
ATOM   4457  HG3 LYS B  82      12.149 -42.178 -20.381  1.00 81.00           H  
ATOM   4458  CD  LYS B  82      13.115 -43.925 -21.148  1.00 81.00           C  
ATOM   4459  HD2 LYS B  82      13.380 -44.931 -20.823  1.00 81.00           H  
ATOM   4460  HD3 LYS B  82      12.440 -43.955 -22.004  1.00 81.00           H  
ATOM   4461  CE  LYS B  82      14.380 -43.117 -21.475  1.00 81.00           C  
ATOM   4462  HE2 LYS B  82      15.013 -43.082 -20.588  1.00 81.00           H  
ATOM   4463  HE3 LYS B  82      14.098 -42.083 -21.675  1.00 81.00           H  
ATOM   4464  NZ  LYS B  82      15.166 -43.632 -22.613  1.00 81.00           N  
ATOM   4465  HZ1 LYS B  82      16.010 -43.077 -22.634  1.00 81.00           H  
ATOM   4466  HZ2 LYS B  82      14.670 -43.488 -23.481  1.00 81.00           H  
ATOM   4467  HZ3 LYS B  82      15.436 -44.594 -22.467  1.00 81.00           H  
ATOM   4468  N   GLY B  83       8.361 -43.154 -18.304  1.00 80.34           N  
ATOM   4469  H   GLY B  83       8.473 -42.620 -19.154  1.00 80.34           H  
ATOM   4470  CA  GLY B  83       7.043 -43.714 -17.997  1.00 80.34           C  
ATOM   4471  HA2 GLY B  83       7.121 -44.802 -18.001  1.00 80.34           H  
ATOM   4472  HA3 GLY B  83       6.340 -43.426 -18.778  1.00 80.34           H  
ATOM   4473  C   GLY B  83       6.462 -43.267 -16.651  1.00 80.34           C  
ATOM   4474  O   GLY B  83       6.553 -42.105 -16.263  1.00 80.34           O  
ATOM   4475  N   GLU B  84       5.824 -44.194 -15.936  1.00 82.93           N  
ATOM   4476  H   GLU B  84       5.764 -45.136 -16.297  1.00 82.93           H  
ATOM   4477  CA  GLU B  84       5.088 -43.886 -14.701  1.00 82.93           C  
ATOM   4478  HA  GLU B  84       4.391 -43.074 -14.904  1.00 82.93           H  
ATOM   4479  C   GLU B  84       6.001 -43.430 -13.553  1.00 82.93           C  
ATOM   4480  CB  GLU B  84       4.282 -45.126 -14.288  1.00 82.93           C  
ATOM   4481  HB2 GLU B  84       4.968 -45.888 -13.920  1.00 82.93           H  
ATOM   4482  HB3 GLU B  84       3.765 -45.516 -15.165  1.00 82.93           H  
ATOM   4483  O   GLU B  84       5.627 -42.541 -12.788  1.00 82.93           O  
ATOM   4484  CG  GLU B  84       3.236 -44.806 -13.208  1.00 82.93           C  
ATOM   4485  HG2 GLU B  84       2.495 -44.122 -13.623  1.00 82.93           H  
ATOM   4486  HG3 GLU B  84       3.725 -44.306 -12.373  1.00 82.93           H  
ATOM   4487  CD  GLU B  84       2.533 -46.057 -12.665  1.00 82.93           C  
ATOM   4488  OE1 GLU B  84       2.050 -45.974 -11.508  1.00 82.93           O  
ATOM   4489  OE2 GLU B  84       2.556 -47.104 -13.342  1.00 82.93           O  
ATOM   4490  N   LEU B  85       7.207 -44.001 -13.442  1.00 86.03           N  
ATOM   4491  H   LEU B  85       7.485 -44.684 -14.132  1.00 86.03           H  
ATOM   4492  CA  LEU B  85       8.170 -43.609 -12.410  1.00 86.03           C  
ATOM   4493  HA  LEU B  85       7.673 -43.678 -11.442  1.00 86.03           H  
ATOM   4494  C   LEU B  85       8.608 -42.150 -12.592  1.00 86.03           C  
ATOM   4495  CB  LEU B  85       9.361 -44.583 -12.431  1.00 86.03           C  
ATOM   4496  HB2 LEU B  85       9.849 -44.518 -13.403  1.00 86.03           H  
ATOM   4497  HB3 LEU B  85       8.985 -45.599 -12.309  1.00 86.03           H  
ATOM   4498  O   LEU B  85       8.654 -41.403 -11.620  1.00 86.03           O  
ATOM   4499  CG  LEU B  85      10.415 -44.314 -11.337  1.00 86.03           C  
ATOM   4500  HG  LEU B  85      10.836 -43.318 -11.473  1.00 86.03           H  
ATOM   4501  CD1 LEU B  85       9.834 -44.426  -9.925  1.00 86.03           C  
ATOM   4502 HD11 LEU B  85       9.344 -45.390  -9.787  1.00 86.03           H  
ATOM   4503 HD12 LEU B  85      10.637 -44.320  -9.195  1.00 86.03           H  
ATOM   4504 HD13 LEU B  85       9.128 -43.615  -9.748  1.00 86.03           H  
ATOM   4505  CD2 LEU B  85      11.544 -45.338 -11.461  1.00 86.03           C  
ATOM   4506 HD21 LEU B  85      12.340 -45.086 -10.760  1.00 86.03           H  
ATOM   4507 HD22 LEU B  85      11.954 -45.324 -12.471  1.00 86.03           H  
ATOM   4508 HD23 LEU B  85      11.173 -46.339 -11.241  1.00 86.03           H  
ATOM   4509  N   PHE B  86       8.832 -41.725 -13.837  1.00 87.96           N  
ATOM   4510  H   PHE B  86       8.756 -42.388 -14.595  1.00 87.96           H  
ATOM   4511  CA  PHE B  86       9.110 -40.328 -14.167  1.00 87.96           C  
ATOM   4512  HA  PHE B  86       9.994 -39.997 -13.622  1.00 87.96           H  
ATOM   4513  C   PHE B  86       7.963 -39.393 -13.769  1.00 87.96           C  
ATOM   4514  CB  PHE B  86       9.392 -40.227 -15.666  1.00 87.96           C  
ATOM   4515  HB2 PHE B  86       8.673 -40.830 -16.219  1.00 87.96           H  
ATOM   4516  HB3 PHE B  86      10.380 -40.648 -15.852  1.00 87.96           H  
ATOM   4517  O   PHE B  86       8.203 -38.366 -13.142  1.00 87.96           O  
ATOM   4518  CG  PHE B  86       9.356 -38.818 -16.208  1.00 87.96           C  
ATOM   4519  CD1 PHE B  86       8.353 -38.449 -17.122  1.00 87.96           C  
ATOM   4520  HD1 PHE B  86       7.624 -39.176 -17.447  1.00 87.96           H  
ATOM   4521  CD2 PHE B  86      10.303 -37.872 -15.779  1.00 87.96           C  
ATOM   4522  HD2 PHE B  86      11.074 -38.149 -15.074  1.00 87.96           H  
ATOM   4523  CE1 PHE B  86       8.325 -37.149 -17.645  1.00 87.96           C  
ATOM   4524  HE1 PHE B  86       7.592 -36.874 -18.389  1.00 87.96           H  
ATOM   4525  CE2 PHE B  86      10.253 -36.565 -16.285  1.00 87.96           C  
ATOM   4526  HE2 PHE B  86      11.004 -35.841 -16.002  1.00 87.96           H  
ATOM   4527  CZ  PHE B  86       9.289 -36.218 -17.241  1.00 87.96           C  
ATOM   4528  HZ  PHE B  86       9.317 -35.247 -17.713  1.00 87.96           H  
ATOM   4529  N   ILE B  87       6.714 -39.755 -14.079  1.00 86.87           N  
ATOM   4530  H   ILE B  87       6.582 -40.605 -14.609  1.00 86.87           H  
ATOM   4531  CA  ILE B  87       5.542 -38.939 -13.720  1.00 86.87           C  
ATOM   4532  HA  ILE B  87       5.690 -37.933 -14.111  1.00 86.87           H  
ATOM   4533  C   ILE B  87       5.414 -38.812 -12.196  1.00 86.87           C  
ATOM   4534  CB  ILE B  87       4.259 -39.525 -14.351  1.00 86.87           C  
ATOM   4535  HB  ILE B  87       4.166 -40.566 -14.041  1.00 86.87           H  
ATOM   4536  O   ILE B  87       5.108 -37.729 -11.695  1.00 86.87           O  
ATOM   4537  CG1 ILE B  87       4.346 -39.468 -15.892  1.00 86.87           C  
ATOM   4538 HG12 ILE B  87       4.309 -38.430 -16.224  1.00 86.87           H  
ATOM   4539 HG13 ILE B  87       5.300 -39.880 -16.223  1.00 86.87           H  
ATOM   4540  CG2 ILE B  87       3.003 -38.765 -13.880  1.00 86.87           C  
ATOM   4541 HG21 ILE B  87       2.104 -39.195 -14.323  1.00 86.87           H  
ATOM   4542 HG22 ILE B  87       2.889 -38.833 -12.798  1.00 86.87           H  
ATOM   4543 HG23 ILE B  87       3.081 -37.716 -14.167  1.00 86.87           H  
ATOM   4544  CD1 ILE B  87       3.241 -40.261 -16.599  1.00 86.87           C  
ATOM   4545 HD11 ILE B  87       3.187 -41.271 -16.193  1.00 86.87           H  
ATOM   4546 HD12 ILE B  87       3.482 -40.324 -17.660  1.00 86.87           H  
ATOM   4547 HD13 ILE B  87       2.277 -39.764 -16.489  1.00 86.87           H  
ATOM   4548  N   LYS B  88       5.665 -39.898 -11.452  1.00 89.70           N  
ATOM   4549  H   LYS B  88       5.909 -40.754 -11.930  1.00 89.70           H  
ATOM   4550  CA  LYS B  88       5.654 -39.888  -9.982  1.00 89.70           C  
ATOM   4551  HA  LYS B  88       4.712 -39.462  -9.636  1.00 89.70           H  
ATOM   4552  C   LYS B  88       6.743 -38.982  -9.408  1.00 89.70           C  
ATOM   4553  CB  LYS B  88       5.786 -41.318  -9.435  1.00 89.70           C  
ATOM   4554  HB2 LYS B  88       6.058 -41.271  -8.381  1.00 89.70           H  
ATOM   4555  HB3 LYS B  88       6.578 -41.845  -9.968  1.00 89.70           H  
ATOM   4556  O   LYS B  88       6.433 -38.162  -8.547  1.00 89.70           O  
ATOM   4557  CG  LYS B  88       4.465 -42.087  -9.559  1.00 89.70           C  
ATOM   4558  HG2 LYS B  88       3.703 -41.581  -8.966  1.00 89.70           H  
ATOM   4559  HG3 LYS B  88       4.145 -42.092 -10.601  1.00 89.70           H  
ATOM   4560  CD  LYS B  88       4.605 -43.535  -9.072  1.00 89.70           C  
ATOM   4561  HD2 LYS B  88       4.891 -43.553  -8.020  1.00 89.70           H  
ATOM   4562  HD3 LYS B  88       5.369 -44.031  -9.670  1.00 89.70           H  
ATOM   4563  CE  LYS B  88       3.254 -44.228  -9.270  1.00 89.70           C  
ATOM   4564  HE2 LYS B  88       2.911 -43.993 -10.278  1.00 89.70           H  
ATOM   4565  HE3 LYS B  88       2.518 -43.821  -8.576  1.00 89.70           H  
ATOM   4566  NZ  LYS B  88       3.328 -45.702  -9.159  1.00 89.70           N  
ATOM   4567  HZ1 LYS B  88       4.196 -46.046  -9.545  1.00 89.70           H  
ATOM   4568  HZ2 LYS B  88       2.627 -46.071  -9.784  1.00 89.70           H  
ATOM   4569  HZ3 LYS B  88       3.180 -46.040  -8.219  1.00 89.70           H  
ATOM   4570  N   GLU B  89       7.972 -39.087  -9.907  1.00 91.43           N  
ATOM   4571  H   GLU B  89       8.164 -39.810 -10.586  1.00 91.43           H  
ATOM   4572  CA  GLU B  89       9.097 -38.256  -9.459  1.00 91.43           C  
ATOM   4573  HA  GLU B  89       9.192 -38.348  -8.377  1.00 91.43           H  
ATOM   4574  C   GLU B  89       8.873 -36.772  -9.788  1.00 91.43           C  
ATOM   4575  CB  GLU B  89      10.386 -38.779 -10.116  1.00 91.43           C  
ATOM   4576  HB2 GLU B  89      10.362 -38.551 -11.181  1.00 91.43           H  
ATOM   4577  HB3 GLU B  89      10.432 -39.864 -10.016  1.00 91.43           H  
ATOM   4578  O   GLU B  89       9.078 -35.896  -8.948  1.00 91.43           O  
ATOM   4579  CG  GLU B  89      11.662 -38.174  -9.510  1.00 91.43           C  
ATOM   4580  HG2 GLU B  89      11.629 -37.091  -9.628  1.00 91.43           H  
ATOM   4581  HG3 GLU B  89      12.515 -38.536 -10.084  1.00 91.43           H  
ATOM   4582  CD  GLU B  89      11.875 -38.529  -8.029  1.00 91.43           C  
ATOM   4583  OE1 GLU B  89      12.662 -37.798  -7.386  1.00 91.43           O  
ATOM   4584  OE2 GLU B  89      11.252 -39.509  -7.557  1.00 91.43           O  
ATOM   4585  N   LEU B  90       8.354 -36.488 -10.986  1.00 91.69           N  
ATOM   4586  H   LEU B  90       8.243 -37.248 -11.643  1.00 91.69           H  
ATOM   4587  CA  LEU B  90       7.969 -35.146 -11.420  1.00 91.69           C  
ATOM   4588  HA  LEU B  90       8.842 -34.495 -11.377  1.00 91.69           H  
ATOM   4589  C   LEU B  90       6.920 -34.537 -10.489  1.00 91.69           C  
ATOM   4590  CB  LEU B  90       7.472 -35.240 -12.872  1.00 91.69           C  
ATOM   4591  HB2 LEU B  90       6.606 -35.901 -12.898  1.00 91.69           H  
ATOM   4592  HB3 LEU B  90       8.254 -35.694 -13.481  1.00 91.69           H  
ATOM   4593  O   LEU B  90       7.074 -33.405 -10.039  1.00 91.69           O  
ATOM   4594  CG  LEU B  90       7.078 -33.896 -13.506  1.00 91.69           C  
ATOM   4595  HG  LEU B  90       6.362 -33.374 -12.872  1.00 91.69           H  
ATOM   4596  CD1 LEU B  90       8.293 -32.999 -13.733  1.00 91.69           C  
ATOM   4597 HD11 LEU B  90       7.984 -32.061 -14.195  1.00 91.69           H  
ATOM   4598 HD12 LEU B  90       8.770 -32.780 -12.778  1.00 91.69           H  
ATOM   4599 HD13 LEU B  90       9.014 -33.499 -14.380  1.00 91.69           H  
ATOM   4600  CD2 LEU B  90       6.409 -34.171 -14.853  1.00 91.69           C  
ATOM   4601 HD21 LEU B  90       5.454 -34.668 -14.685  1.00 91.69           H  
ATOM   4602 HD22 LEU B  90       6.239 -33.236 -15.387  1.00 91.69           H  
ATOM   4603 HD23 LEU B  90       7.042 -34.824 -15.454  1.00 91.69           H  
ATOM   4604  N   LEU B  91       5.872 -35.291 -10.162  1.00 91.25           N  
ATOM   4605  H   LEU B  91       5.810 -36.218 -10.559  1.00 91.25           H  
ATOM   4606  CA  LEU B  91       4.833 -34.852  -9.233  1.00 91.25           C  
ATOM   4607  HA  LEU B  91       4.427 -33.901  -9.578  1.00 91.25           H  
ATOM   4608  C   LEU B  91       5.364 -34.601  -7.823  1.00 91.25           C  
ATOM   4609  CB  LEU B  91       3.734 -35.923  -9.189  1.00 91.25           C  
ATOM   4610  HB2 LEU B  91       4.190 -36.912  -9.234  1.00 91.25           H  
ATOM   4611  HB3 LEU B  91       3.207 -35.856  -8.237  1.00 91.25           H  
ATOM   4612  O   LEU B  91       4.952 -33.638  -7.174  1.00 91.25           O  
ATOM   4613  CG  LEU B  91       2.710 -35.776 -10.319  1.00 91.25           C  
ATOM   4614  HG  LEU B  91       3.209 -35.783 -11.288  1.00 91.25           H  
ATOM   4615  CD1 LEU B  91       1.742 -36.958 -10.257  1.00 91.25           C  
ATOM   4616 HD11 LEU B  91       2.301 -37.887 -10.370  1.00 91.25           H  
ATOM   4617 HD12 LEU B  91       1.212 -36.960  -9.304  1.00 91.25           H  
ATOM   4618 HD13 LEU B  91       1.022 -36.886 -11.073  1.00 91.25           H  
ATOM   4619  CD2 LEU B  91       1.947 -34.455 -10.144  1.00 91.25           C  
ATOM   4620 HD21 LEU B  91       0.923 -34.541 -10.506  1.00 91.25           H  
ATOM   4621 HD22 LEU B  91       2.456 -33.657 -10.683  1.00 91.25           H  
ATOM   4622 HD23 LEU B  91       1.885 -34.180  -9.091  1.00 91.25           H  
ATOM   4623  N   TRP B  92       6.265 -35.457  -7.344  1.00 93.24           N  
ATOM   4624  H   TRP B  92       6.556 -36.236  -7.917  1.00 93.24           H  
ATOM   4625  CA  TRP B  92       6.890 -35.284  -6.039  1.00 93.24           C  
ATOM   4626  HA  TRP B  92       6.112 -35.166  -5.285  1.00 93.24           H  
ATOM   4627  C   TRP B  92       7.745 -34.012  -5.991  1.00 93.24           C  
ATOM   4628  CB  TRP B  92       7.694 -36.539  -5.695  1.00 93.24           C  
ATOM   4629  HB2 TRP B  92       7.030 -37.403  -5.696  1.00 93.24           H  
ATOM   4630  HB3 TRP B  92       8.455 -36.705  -6.457  1.00 93.24           H  
ATOM   4631  O   TRP B  92       7.581 -33.204  -5.077  1.00 93.24           O  
ATOM   4632  CG  TRP B  92       8.365 -36.448  -4.367  1.00 93.24           C  
ATOM   4633  CD1 TRP B  92       7.794 -36.705  -3.169  1.00 93.24           C  
ATOM   4634  HD1 TRP B  92       6.779 -37.046  -3.029  1.00 93.24           H  
ATOM   4635  CD2 TRP B  92       9.723 -35.998  -4.081  1.00 93.24           C  
ATOM   4636  CE2 TRP B  92       9.899 -35.986  -2.666  1.00 93.24           C  
ATOM   4637  CE3 TRP B  92      10.820 -35.595  -4.872  1.00 93.24           C  
ATOM   4638  HE3 TRP B  92      10.745 -35.647  -5.948  1.00 93.24           H  
ATOM   4639  NE1 TRP B  92       8.699 -36.439  -2.161  1.00 93.24           N  
ATOM   4640  HE1 TRP B  92       8.497 -36.546  -1.177  1.00 93.24           H  
ATOM   4641  CH2 TRP B  92      12.162 -35.163  -2.875  1.00 93.24           C  
ATOM   4642  HH2 TRP B  92      13.091 -34.842  -2.429  1.00 93.24           H  
ATOM   4643  CZ2 TRP B  92      11.094 -35.574  -2.060  1.00 93.24           C  
ATOM   4644  HZ2 TRP B  92      11.191 -35.569  -0.984  1.00 93.24           H  
ATOM   4645  CZ3 TRP B  92      12.026 -35.182  -4.275  1.00 93.24           C  
ATOM   4646  HZ3 TRP B  92      12.863 -34.903  -4.897  1.00 93.24           H  
ATOM   4647  N   MET B  93       8.566 -33.769  -7.016  1.00 94.75           N  
ATOM   4648  H   MET B  93       8.667 -34.481  -7.726  1.00 94.75           H  
ATOM   4649  CA  MET B  93       9.366 -32.548  -7.136  1.00 94.75           C  
ATOM   4650  HA  MET B  93      10.011 -32.467  -6.261  1.00 94.75           H  
ATOM   4651  C   MET B  93       8.503 -31.287  -7.181  1.00 94.75           C  
ATOM   4652  CB  MET B  93      10.256 -32.665  -8.374  1.00 94.75           C  
ATOM   4653  HB2 MET B  93      10.959 -33.472  -8.168  1.00 94.75           H  
ATOM   4654  HB3 MET B  93       9.653 -32.934  -9.241  1.00 94.75           H  
ATOM   4655  O   MET B  93       8.800 -30.327  -6.476  1.00 94.75           O  
ATOM   4656  CG  MET B  93      11.073 -31.407  -8.693  1.00 94.75           C  
ATOM   4657  HG2 MET B  93      11.925 -31.713  -9.300  1.00 94.75           H  
ATOM   4658  HG3 MET B  93      11.460 -31.014  -7.753  1.00 94.75           H  
ATOM   4659  SD  MET B  93      10.234 -30.052  -9.578  1.00 94.75           S  
ATOM   4660  CE  MET B  93      10.104 -30.764 -11.232  1.00 94.75           C  
ATOM   4661  HE1 MET B  93       9.528 -31.688 -11.165  1.00 94.75           H  
ATOM   4662  HE2 MET B  93      11.100 -30.969 -11.623  1.00 94.75           H  
ATOM   4663  HE3 MET B  93       9.593 -30.064 -11.892  1.00 94.75           H  
ATOM   4664  N   LEU B  94       7.404 -31.288  -7.943  1.00 94.59           N  
ATOM   4665  H   LEU B  94       7.226 -32.094  -8.526  1.00 94.59           H  
ATOM   4666  CA  LEU B  94       6.506 -30.132  -8.023  1.00 94.59           C  
ATOM   4667  HA  LEU B  94       7.081 -29.263  -8.346  1.00 94.59           H  
ATOM   4668  C   LEU B  94       5.910 -29.772  -6.656  1.00 94.59           C  
ATOM   4669  CB  LEU B  94       5.389 -30.423  -9.037  1.00 94.59           C  
ATOM   4670  HB2 LEU B  94       4.615 -29.663  -8.931  1.00 94.59           H  
ATOM   4671  HB3 LEU B  94       4.939 -31.385  -8.791  1.00 94.59           H  
ATOM   4672  O   LEU B  94       5.856 -28.595  -6.299  1.00 94.59           O  
ATOM   4673  CG  LEU B  94       5.854 -30.443 -10.502  1.00 94.59           C  
ATOM   4674  HG  LEU B  94       6.712 -31.104 -10.626  1.00 94.59           H  
ATOM   4675  CD1 LEU B  94       4.717 -30.952 -11.385  1.00 94.59           C  
ATOM   4676 HD11 LEU B  94       4.442 -31.959 -11.074  1.00 94.59           H  
ATOM   4677 HD12 LEU B  94       3.852 -30.294 -11.300  1.00 94.59           H  
ATOM   4678 HD13 LEU B  94       5.060 -30.990 -12.419  1.00 94.59           H  
ATOM   4679  CD2 LEU B  94       6.282 -29.062 -10.987  1.00 94.59           C  
ATOM   4680 HD21 LEU B  94       5.505 -28.331 -10.765  1.00 94.59           H  
ATOM   4681 HD22 LEU B  94       6.481 -29.087 -12.059  1.00 94.59           H  
ATOM   4682 HD23 LEU B  94       7.206 -28.789 -10.477  1.00 94.59           H  
ATOM   4683  N   ARG B  95       5.514 -30.779  -5.869  1.00 92.89           N  
ATOM   4684  H   ARG B  95       5.613 -31.719  -6.225  1.00 92.89           H  
ATOM   4685  CA  ARG B  95       5.018 -30.582  -4.498  1.00 92.89           C  
ATOM   4686  HA  ARG B  95       4.253 -29.805  -4.495  1.00 92.89           H  
ATOM   4687  C   ARG B  95       6.120 -30.086  -3.569  1.00 92.89           C  
ATOM   4688  CB  ARG B  95       4.415 -31.886  -3.968  1.00 92.89           C  
ATOM   4689  HB2 ARG B  95       4.203 -31.774  -2.905  1.00 92.89           H  
ATOM   4690  HB3 ARG B  95       5.136 -32.694  -4.092  1.00 92.89           H  
ATOM   4691  O   ARG B  95       5.915 -29.115  -2.852  1.00 92.89           O  
ATOM   4692  CG  ARG B  95       3.112 -32.233  -4.695  1.00 92.89           C  
ATOM   4693  HG2 ARG B  95       2.350 -31.493  -4.449  1.00 92.89           H  
ATOM   4694  HG3 ARG B  95       3.268 -32.232  -5.773  1.00 92.89           H  
ATOM   4695  CD  ARG B  95       2.647 -33.620  -4.258  1.00 92.89           C  
ATOM   4696  HD2 ARG B  95       2.452 -33.604  -3.185  1.00 92.89           H  
ATOM   4697  HD3 ARG B  95       3.445 -34.332  -4.468  1.00 92.89           H  
ATOM   4698  NE  ARG B  95       1.432 -34.018  -4.985  1.00 92.89           N  
ATOM   4699  HE  ARG B  95       1.063 -33.343  -5.640  1.00 92.89           H  
ATOM   4700  NH1 ARG B  95       1.209 -36.095  -4.041  1.00 92.89           N  
ATOM   4701 HH11 ARG B  95       0.711 -36.969  -3.946  1.00 92.89           H  
ATOM   4702 HH12 ARG B  95       2.022 -35.897  -3.474  1.00 92.89           H  
ATOM   4703  NH2 ARG B  95      -0.252 -35.409  -5.594  1.00 92.89           N  
ATOM   4704 HH21 ARG B  95      -0.582 -34.691  -6.223  1.00 92.89           H  
ATOM   4705 HH22 ARG B  95      -0.756 -36.280  -5.503  1.00 92.89           H  
ATOM   4706  CZ  ARG B  95       0.805 -35.171  -4.870  1.00 92.89           C  
ATOM   4707  N   HIS B  96       7.304 -30.686  -3.644  1.00 95.00           N  
ATOM   4708  H   HIS B  96       7.411 -31.480  -4.260  1.00 95.00           H  
ATOM   4709  CA  HIS B  96       8.448 -30.269  -2.840  1.00 95.00           C  
ATOM   4710  HA  HIS B  96       8.174 -30.346  -1.788  1.00 95.00           H  
ATOM   4711  C   HIS B  96       8.845 -28.808  -3.111  1.00 95.00           C  
ATOM   4712  CB  HIS B  96       9.615 -31.222  -3.124  1.00 95.00           C  
ATOM   4713  HB2 HIS B  96       9.304 -32.246  -2.917  1.00 95.00           H  
ATOM   4714  HB3 HIS B  96       9.895 -31.158  -4.175  1.00 95.00           H  
ATOM   4715  O   HIS B  96       9.046 -28.028  -2.183  1.00 95.00           O  
ATOM   4716  CG  HIS B  96      10.818 -30.914  -2.278  1.00 95.00           C  
ATOM   4717  CD2 HIS B  96      12.110 -30.763  -2.704  1.00 95.00           C  
ATOM   4718  HD2 HIS B  96      12.461 -30.849  -3.722  1.00 95.00           H  
ATOM   4719  ND1 HIS B  96      10.808 -30.708  -0.918  1.00 95.00           N  
ATOM   4720  HD1 HIS B  96       9.991 -30.691  -0.324  1.00 95.00           H  
ATOM   4721  CE1 HIS B  96      12.065 -30.448  -0.530  1.00 95.00           C  
ATOM   4722  HE1 HIS B  96      12.370 -30.228   0.482  1.00 95.00           H  
ATOM   4723  NE2 HIS B  96      12.897 -30.485  -1.581  1.00 95.00           N  
ATOM   4724  N   GLN B  97       8.884 -28.406  -4.382  1.00 95.99           N  
ATOM   4725  H   GLN B  97       8.734 -29.095  -5.106  1.00 95.99           H  
ATOM   4726  CA  GLN B  97       9.200 -27.036  -4.784  1.00 95.99           C  
ATOM   4727  HA  GLN B  97      10.099 -26.719  -4.255  1.00 95.99           H  
ATOM   4728  C   GLN B  97       8.102 -26.038  -4.390  1.00 95.99           C  
ATOM   4729  CB  GLN B  97       9.478 -27.003  -6.295  1.00 95.99           C  
ATOM   4730  HB2 GLN B  97       9.530 -25.964  -6.621  1.00 95.99           H  
ATOM   4731  HB3 GLN B  97       8.661 -27.492  -6.827  1.00 95.99           H  
ATOM   4732  O   GLN B  97       8.408 -24.891  -4.060  1.00 95.99           O  
ATOM   4733  CG  GLN B  97      10.801 -27.689  -6.674  1.00 95.99           C  
ATOM   4734  HG2 GLN B  97      10.934 -27.641  -7.755  1.00 95.99           H  
ATOM   4735  HG3 GLN B  97      10.770 -28.742  -6.393  1.00 95.99           H  
ATOM   4736  CD  GLN B  97      12.008 -27.039  -6.010  1.00 95.99           C  
ATOM   4737  NE2 GLN B  97      13.002 -27.795  -5.608  1.00 95.99           N  
ATOM   4738 HE21 GLN B  97      13.805 -27.348  -5.190  1.00 95.99           H  
ATOM   4739 HE22 GLN B  97      12.998 -28.797  -5.733  1.00 95.99           H  
ATOM   4740  OE1 GLN B  97      12.073 -25.833  -5.818  1.00 95.99           O  
ATOM   4741  N   LYS B  98       6.834 -26.465  -4.353  1.00 92.93           N  
ATOM   4742  H   LYS B  98       6.632 -27.401  -4.674  1.00 92.93           H  
ATOM   4743  CA  LYS B  98       5.737 -25.660  -3.801  1.00 92.93           C  
ATOM   4744  HA  LYS B  98       5.730 -24.691  -4.299  1.00 92.93           H  
ATOM   4745  C   LYS B  98       5.936 -25.393  -2.309  1.00 92.93           C  
ATOM   4746  CB  LYS B  98       4.410 -26.371  -4.082  1.00 92.93           C  
ATOM   4747  HB2 LYS B  98       4.315 -26.524  -5.157  1.00 92.93           H  
ATOM   4748  HB3 LYS B  98       4.407 -27.348  -3.598  1.00 92.93           H  
ATOM   4749  O   LYS B  98       5.759 -24.257  -1.872  1.00 92.93           O  
ATOM   4750  CG  LYS B  98       3.199 -25.582  -3.578  1.00 92.93           C  
ATOM   4751  HG2 LYS B  98       3.181 -24.596  -4.043  1.00 92.93           H  
ATOM   4752  HG3 LYS B  98       3.244 -25.476  -2.494  1.00 92.93           H  
ATOM   4753  CD  LYS B  98       1.938 -26.356  -3.952  1.00 92.93           C  
ATOM   4754  HD2 LYS B  98       1.979 -27.353  -3.515  1.00 92.93           H  
ATOM   4755  HD3 LYS B  98       1.900 -26.451  -5.037  1.00 92.93           H  
ATOM   4756  CE  LYS B  98       0.690 -25.633  -3.453  1.00 92.93           C  
ATOM   4757  HE2 LYS B  98       0.751 -24.586  -3.749  1.00 92.93           H  
ATOM   4758  HE3 LYS B  98       0.658 -25.688  -2.365  1.00 92.93           H  
ATOM   4759  NZ  LYS B  98      -0.508 -26.255  -4.054  1.00 92.93           N  
ATOM   4760  HZ1 LYS B  98      -0.540 -27.244  -3.852  1.00 92.93           H  
ATOM   4761  HZ2 LYS B  98      -0.439 -26.162  -5.058  1.00 92.93           H  
ATOM   4762  HZ3 LYS B  98      -1.355 -25.801  -3.743  1.00 92.93           H  
ATOM   4763  N   ASP B  99       6.345 -26.401  -1.543  1.00 92.41           N  
ATOM   4764  H   ASP B  99       6.398 -27.325  -1.948  1.00 92.41           H  
ATOM   4765  CA  ASP B  99       6.623 -26.250  -0.112  1.00 92.41           C  
ATOM   4766  HA  ASP B  99       5.763 -25.780   0.366  1.00 92.41           H  
ATOM   4767  C   ASP B  99       7.829 -25.336   0.141  1.00 92.41           C  
ATOM   4768  CB  ASP B  99       6.831 -27.624   0.540  1.00 92.41           C  
ATOM   4769  HB2 ASP B  99       7.619 -28.164   0.014  1.00 92.41           H  
ATOM   4770  HB3 ASP B  99       7.161 -27.473   1.568  1.00 92.41           H  
ATOM   4771  O   ASP B  99       7.768 -24.463   1.010  1.00 92.41           O  
ATOM   4772  CG  ASP B  99       5.559 -28.478   0.574  1.00 92.41           C  
ATOM   4773  OD1 ASP B  99       4.451 -27.892   0.510  1.00 92.41           O  
ATOM   4774  OD2 ASP B  99       5.714 -29.714   0.695  1.00 92.41           O  
ATOM   4775  N   ILE B 100       8.892 -25.464  -0.663  1.00 94.65           N  
ATOM   4776  H   ILE B 100       8.896 -26.228  -1.323  1.00 94.65           H  
ATOM   4777  CA  ILE B 100      10.041 -24.545  -0.630  1.00 94.65           C  
ATOM   4778  HA  ILE B 100      10.461 -24.549   0.375  1.00 94.65           H  
ATOM   4779  C   ILE B 100       9.586 -23.111  -0.906  1.00 94.65           C  
ATOM   4780  CB  ILE B 100      11.145 -24.995  -1.615  1.00 94.65           C  
ATOM   4781  HB  ILE B 100      10.689 -25.209  -2.582  1.00 94.65           H  
ATOM   4782  O   ILE B 100       9.905 -22.214  -0.126  1.00 94.65           O  
ATOM   4783  CG1 ILE B 100      11.810 -26.281  -1.076  1.00 94.65           C  
ATOM   4784 HG12 ILE B 100      12.352 -26.048  -0.159  1.00 94.65           H  
ATOM   4785 HG13 ILE B 100      11.043 -27.015  -0.829  1.00 94.65           H  
ATOM   4786  CG2 ILE B 100      12.200 -23.887  -1.819  1.00 94.65           C  
ATOM   4787 HG21 ILE B 100      11.757 -23.013  -2.295  1.00 94.65           H  
ATOM   4788 HG22 ILE B 100      12.995 -24.227  -2.483  1.00 94.65           H  
ATOM   4789 HG23 ILE B 100      12.635 -23.596  -0.863  1.00 94.65           H  
ATOM   4790  CD1 ILE B 100      12.777 -26.942  -2.062  1.00 94.65           C  
ATOM   4791 HD11 ILE B 100      13.635 -26.299  -2.258  1.00 94.65           H  
ATOM   4792 HD12 ILE B 100      12.257 -27.173  -2.992  1.00 94.65           H  
ATOM   4793 HD13 ILE B 100      13.154 -27.866  -1.622  1.00 94.65           H  
ATOM   4794  N   PHE B 101       8.801 -22.888  -1.964  1.00 94.41           N  
ATOM   4795  H   PHE B 101       8.581 -23.660  -2.578  1.00 94.41           H  
ATOM   4796  CA  PHE B 101       8.279 -21.561  -2.284  1.00 94.41           C  
ATOM   4797  HA  PHE B 101       9.120 -20.883  -2.432  1.00 94.41           H  
ATOM   4798  C   PHE B 101       7.440 -20.984  -1.135  1.00 94.41           C  
ATOM   4799  CB  PHE B 101       7.466 -21.612  -3.586  1.00 94.41           C  
ATOM   4800  HB2 PHE B 101       8.125 -21.904  -4.404  1.00 94.41           H  
ATOM   4801  HB3 PHE B 101       6.685 -22.368  -3.500  1.00 94.41           H  
ATOM   4802  O   PHE B 101       7.631 -19.831  -0.760  1.00 94.41           O  
ATOM   4803  CG  PHE B 101       6.827 -20.275  -3.907  1.00 94.41           C  
ATOM   4804  CD1 PHE B 101       5.526 -19.985  -3.456  1.00 94.41           C  
ATOM   4805  HD1 PHE B 101       4.955 -20.735  -2.929  1.00 94.41           H  
ATOM   4806  CD2 PHE B 101       7.594 -19.263  -4.512  1.00 94.41           C  
ATOM   4807  HD2 PHE B 101       8.613 -19.466  -4.808  1.00 94.41           H  
ATOM   4808  CE1 PHE B 101       5.018 -18.681  -3.580  1.00 94.41           C  
ATOM   4809  HE1 PHE B 101       4.072 -18.427  -3.125  1.00 94.41           H  
ATOM   4810  CE2 PHE B 101       7.079 -17.964  -4.650  1.00 94.41           C  
ATOM   4811  HE2 PHE B 101       7.702 -17.179  -5.052  1.00 94.41           H  
ATOM   4812  CZ  PHE B 101       5.789 -17.671  -4.176  1.00 94.41           C  
ATOM   4813  HZ  PHE B 101       5.418 -16.657  -4.205  1.00 94.41           H  
ATOM   4814  N   ASN B 102       6.542 -21.778  -0.546  1.00 90.52           N  
ATOM   4815  H   ASN B 102       6.423 -22.716  -0.901  1.00 90.52           H  
ATOM   4816  CA  ASN B 102       5.708 -21.334   0.572  1.00 90.52           C  
ATOM   4817  HA  ASN B 102       5.155 -20.442   0.275  1.00 90.52           H  
ATOM   4818  C   ASN B 102       6.548 -20.951   1.800  1.00 90.52           C  
ATOM   4819  CB  ASN B 102       4.713 -22.448   0.926  1.00 90.52           C  
ATOM   4820  HB2 ASN B 102       4.214 -22.194   1.862  1.00 90.52           H  
ATOM   4821  HB3 ASN B 102       5.255 -23.381   1.076  1.00 90.52           H  
ATOM   4822  O   ASN B 102       6.238 -19.973   2.478  1.00 90.52           O  
ATOM   4823  CG  ASN B 102       3.627 -22.662  -0.113  1.00 90.52           C  
ATOM   4824  ND2 ASN B 102       3.027 -23.829  -0.118  1.00 90.52           N  
ATOM   4825 HD21 ASN B 102       2.321 -23.966  -0.827  1.00 90.52           H  
ATOM   4826 HD22 ASN B 102       3.378 -24.585   0.453  1.00 90.52           H  
ATOM   4827  OD1 ASN B 102       3.271 -21.800  -0.906  1.00 90.52           O  
ATOM   4828  N   ASN B 103       7.623 -21.692   2.081  1.00 92.19           N  
ATOM   4829  H   ASN B 103       7.817 -22.498   1.505  1.00 92.19           H  
ATOM   4830  CA  ASN B 103       8.540 -21.371   3.173  1.00 92.19           C  
ATOM   4831  HA  ASN B 103       7.960 -21.184   4.077  1.00 92.19           H  
ATOM   4832  C   ASN B 103       9.328 -20.081   2.901  1.00 92.19           C  
ATOM   4833  CB  ASN B 103       9.466 -22.571   3.419  1.00 92.19           C  
ATOM   4834  HB2 ASN B 103      10.262 -22.275   4.102  1.00 92.19           H  
ATOM   4835  HB3 ASN B 103       9.924 -22.877   2.479  1.00 92.19           H  
ATOM   4836  O   ASN B 103       9.392 -19.226   3.782  1.00 92.19           O  
ATOM   4837  CG  ASN B 103       8.748 -23.756   4.043  1.00 92.19           C  
ATOM   4838  ND2 ASN B 103       9.255 -24.948   3.844  1.00 92.19           N  
ATOM   4839 HD21 ASN B 103      10.024 -25.062   3.200  1.00 92.19           H  
ATOM   4840 HD22 ASN B 103       8.735 -25.733   4.210  1.00 92.19           H  
ATOM   4841  OD1 ASN B 103       7.753 -23.628   4.750  1.00 92.19           O  
ATOM   4842  N   LEU B 104       9.857 -19.911   1.684  1.00 94.88           N  
ATOM   4843  H   LEU B 104       9.770 -20.662   1.015  1.00 94.88           H  
ATOM   4844  CA  LEU B 104      10.548 -18.689   1.260  1.00 94.88           C  
ATOM   4845  HA  LEU B 104      11.383 -18.491   1.933  1.00 94.88           H  
ATOM   4846  C   LEU B 104       9.625 -17.464   1.333  1.00 94.88           C  
ATOM   4847  CB  LEU B 104      11.073 -18.883  -0.176  1.00 94.88           C  
ATOM   4848  HB2 LEU B 104      10.260 -19.256  -0.799  1.00 94.88           H  
ATOM   4849  HB3 LEU B 104      11.368 -17.912  -0.573  1.00 94.88           H  
ATOM   4850  O   LEU B 104      10.003 -16.430   1.877  1.00 94.88           O  
ATOM   4851  CG  LEU B 104      12.288 -19.813  -0.325  1.00 94.88           C  
ATOM   4852  HG  LEU B 104      12.081 -20.778   0.137  1.00 94.88           H  
ATOM   4853  CD1 LEU B 104      12.568 -20.027  -1.814  1.00 94.88           C  
ATOM   4854 HD11 LEU B 104      12.774 -19.071  -2.295  1.00 94.88           H  
ATOM   4855 HD12 LEU B 104      13.431 -20.682  -1.936  1.00 94.88           H  
ATOM   4856 HD13 LEU B 104      11.702 -20.493  -2.285  1.00 94.88           H  
ATOM   4857  CD2 LEU B 104      13.544 -19.220   0.316  1.00 94.88           C  
ATOM   4858 HD21 LEU B 104      13.418 -19.128   1.394  1.00 94.88           H  
ATOM   4859 HD22 LEU B 104      14.400 -19.868   0.130  1.00 94.88           H  
ATOM   4860 HD23 LEU B 104      13.757 -18.237  -0.103  1.00 94.88           H  
ATOM   4861  N   ALA B 105       8.386 -17.593   0.854  1.00 93.28           N  
ATOM   4862  H   ALA B 105       8.139 -18.456   0.391  1.00 93.28           H  
ATOM   4863  CA  ALA B 105       7.393 -16.526   0.906  1.00 93.28           C  
ATOM   4864  HA  ALA B 105       7.814 -15.638   0.435  1.00 93.28           H  
ATOM   4865  C   ALA B 105       7.017 -16.147   2.350  1.00 93.28           C  
ATOM   4866  CB  ALA B 105       6.173 -16.972   0.096  1.00 93.28           C  
ATOM   4867  HB1 ALA B 105       5.720 -17.854   0.549  1.00 93.28           H  
ATOM   4868  HB2 ALA B 105       6.470 -17.202  -0.927  1.00 93.28           H  
ATOM   4869  HB3 ALA B 105       5.447 -16.159   0.082  1.00 93.28           H  
ATOM   4870  O   ALA B 105       6.914 -14.961   2.662  1.00 93.28           O  
ATOM   4871  N   ARG B 106       6.870 -17.134   3.246  1.00 90.70           N  
ATOM   4872  H   ARG B 106       6.932 -18.087   2.919  1.00 90.70           H  
ATOM   4873  CA  ARG B 106       6.616 -16.894   4.677  1.00 90.70           C  
ATOM   4874  HA  ARG B 106       5.751 -16.236   4.771  1.00 90.70           H  
ATOM   4875  C   ARG B 106       7.788 -16.179   5.346  1.00 90.70           C  
ATOM   4876  CB  ARG B 106       6.313 -18.229   5.374  1.00 90.70           C  
ATOM   4877  HB2 ARG B 106       5.580 -18.772   4.779  1.00 90.70           H  
ATOM   4878  HB3 ARG B 106       7.224 -18.825   5.431  1.00 90.70           H  
ATOM   4879  O   ARG B 106       7.577 -15.261   6.134  1.00 90.70           O  
ATOM   4880  CG  ARG B 106       5.736 -18.025   6.787  1.00 90.70           C  
ATOM   4881  HG2 ARG B 106       6.372 -17.349   7.358  1.00 90.70           H  
ATOM   4882  HG3 ARG B 106       4.749 -17.570   6.702  1.00 90.70           H  
ATOM   4883  CD  ARG B 106       5.615 -19.336   7.577  1.00 90.70           C  
ATOM   4884  HD2 ARG B 106       6.618 -19.681   7.829  1.00 90.70           H  
ATOM   4885  HD3 ARG B 106       5.095 -19.122   8.510  1.00 90.70           H  
ATOM   4886  NE  ARG B 106       4.860 -20.368   6.836  1.00 90.70           N  
ATOM   4887  HE  ARG B 106       3.896 -20.138   6.640  1.00 90.70           H  
ATOM   4888  NH1 ARG B 106       6.545 -21.912   6.577  1.00 90.70           N  
ATOM   4889 HH11 ARG B 106       6.921 -22.694   6.060  1.00 90.70           H  
ATOM   4890 HH12 ARG B 106       7.155 -21.338   7.142  1.00 90.70           H  
ATOM   4891  NH2 ARG B 106       4.581 -22.278   5.618  1.00 90.70           N  
ATOM   4892 HH21 ARG B 106       4.981 -23.127   5.246  1.00 90.70           H  
ATOM   4893 HH22 ARG B 106       3.629 -22.009   5.419  1.00 90.70           H  
ATOM   4894  CZ  ARG B 106       5.327 -21.507   6.355  1.00 90.70           C  
ATOM   4895  N   GLN B 107       9.017 -16.583   5.027  1.00 93.73           N  
ATOM   4896  H   GLN B 107       9.126 -17.357   4.387  1.00 93.73           H  
ATOM   4897  CA  GLN B 107      10.218 -15.937   5.549  1.00 93.73           C  
ATOM   4898  HA  GLN B 107      10.159 -15.926   6.637  1.00 93.73           H  
ATOM   4899  C   GLN B 107      10.307 -14.480   5.080  1.00 93.73           C  
ATOM   4900  CB  GLN B 107      11.454 -16.748   5.139  1.00 93.73           C  
ATOM   4901  HB2 GLN B 107      11.609 -16.687   4.061  1.00 93.73           H  
ATOM   4902  HB3 GLN B 107      11.310 -17.791   5.420  1.00 93.73           H  
ATOM   4903  O   GLN B 107      10.465 -13.581   5.901  1.00 93.73           O  
ATOM   4904  CG  GLN B 107      12.681 -16.202   5.872  1.00 93.73           C  
ATOM   4905  HG2 GLN B 107      12.494 -16.246   6.945  1.00 93.73           H  
ATOM   4906  HG3 GLN B 107      12.846 -15.160   5.597  1.00 93.73           H  
ATOM   4907  CD  GLN B 107      13.967 -16.960   5.598  1.00 93.73           C  
ATOM   4908  NE2 GLN B 107      15.046 -16.492   6.179  1.00 93.73           N  
ATOM   4909 HE21 GLN B 107      15.917 -16.984   6.042  1.00 93.73           H  
ATOM   4910 HE22 GLN B 107      14.935 -15.716   6.816  1.00 93.73           H  
ATOM   4911  OE1 GLN B 107      14.023 -17.959   4.894  1.00 93.73           O  
ATOM   4912  N   PHE B 108      10.105 -14.234   3.784  1.00 95.02           N  
ATOM   4913  H   PHE B 108      10.011 -15.017   3.152  1.00 95.02           H  
ATOM   4914  CA  PHE B 108      10.025 -12.889   3.219  1.00 95.02           C  
ATOM   4915  HA  PHE B 108      10.994 -12.401   3.329  1.00 95.02           H  
ATOM   4916  C   PHE B 108       8.990 -12.018   3.948  1.00 95.02           C  
ATOM   4917  CB  PHE B 108       9.706 -13.005   1.722  1.00 95.02           C  
ATOM   4918  HB2 PHE B 108      10.601 -13.355   1.208  1.00 95.02           H  
ATOM   4919  HB3 PHE B 108       8.931 -13.755   1.570  1.00 95.02           H  
ATOM   4920  O   PHE B 108       9.313 -10.919   4.396  1.00 95.02           O  
ATOM   4921  CG  PHE B 108       9.241 -11.702   1.109  1.00 95.02           C  
ATOM   4922  CD1 PHE B 108       7.867 -11.485   0.886  1.00 95.02           C  
ATOM   4923  HD1 PHE B 108       7.154 -12.274   1.079  1.00 95.02           H  
ATOM   4924  CD2 PHE B 108      10.164 -10.669   0.874  1.00 95.02           C  
ATOM   4925  HD2 PHE B 108      11.220 -10.840   1.026  1.00 95.02           H  
ATOM   4926  CE1 PHE B 108       7.414 -10.224   0.471  1.00 95.02           C  
ATOM   4927  HE1 PHE B 108       6.358 -10.050   0.329  1.00 95.02           H  
ATOM   4928  CE2 PHE B 108       9.709  -9.400   0.483  1.00 95.02           C  
ATOM   4929  HE2 PHE B 108      10.415  -8.593   0.356  1.00 95.02           H  
ATOM   4930  CZ  PHE B 108       8.335  -9.179   0.294  1.00 95.02           C  
ATOM   4931  HZ  PHE B 108       7.977  -8.191   0.045  1.00 95.02           H  
ATOM   4932  N   GLN B 109       7.767 -12.519   4.124  1.00 92.58           N  
ATOM   4933  H   GLN B 109       7.557 -13.423   3.725  1.00 92.58           H  
ATOM   4934  CA  GLN B 109       6.678 -11.790   4.779  1.00 92.58           C  
ATOM   4935  HA  GLN B 109       6.510 -10.852   4.249  1.00 92.58           H  
ATOM   4936  C   GLN B 109       6.977 -11.445   6.242  1.00 92.58           C  
ATOM   4937  CB  GLN B 109       5.422 -12.652   4.652  1.00 92.58           C
[truncated: 244,224 more chars]
