# Supplementary material for: Deep learning insights into the architecture of the mammalian egg-sperm fusion synapse
Source: eLife. 2024 Apr 26;13:RP93131. doi: 10.7554/eLife.93131 (PMC11052572; doi:10.7554/eLife.93131)
Supplement: Figure 2—source data 1. [file elife-93131-fig2-data1.zip › eLife-VOR-RA-2023-93131R1_figure_2-source_data/figure_2ce/mJUNO_mIZUMO1_ranking_debug.json]

{
    "iptm+ptm": {
        "model_1_multimer_v3_pred_0": 0.8241925042307086,
        "model_1_multimer_v3_pred_1": 0.8307351571236787,
        "model_1_multimer_v3_pred_2": 0.8208958533410965,
        "model_1_multimer_v3_pred_3": 0.8215051199116647,
        "model_1_multimer_v3_pred_4": 0.8230330913722255,
        "model_2_multimer_v3_pred_0": 0.8145299936601078,
        "model_2_multimer_v3_pred_1": 0.8269031271456097,
        "model_2_multimer_v3_pred_2": 0.8267581955994956,
        "model_2_multimer_v3_pred_3": 0.8320353954344817,
        "model_2_multimer_v3_pred_4": 0.8196346304432172,
        "model_3_multimer_v3_pred_0": 0.8396305633889362,
        "model_3_multimer_v3_pred_1": 0.8355697500534633,
        "model_3_multimer_v3_pred_2": 0.8379834913117301,
        "model_3_multimer_v3_pred_3": 0.8356758805462426,
        "model_3_multimer_v3_pred_4": 0.8304569163364128,
        "model_4_multimer_v3_pred_0": 0.8371236552763733,
        "model_4_multimer_v3_pred_1": 0.8420750933788973,
        "model_4_multimer_v3_pred_2": 0.8368161443166087,
        "model_4_multimer_v3_pred_3": 0.841494905139486,
        "model_4_multimer_v3_pred_4": 0.8314389549715112,
        "model_5_multimer_v3_pred_0": 0.8413141024221082,
        "model_5_multimer_v3_pred_1": 0.8445962029866236,
        "model_5_multimer_v3_pred_2": 0.8428322066653556,
        "model_5_multimer_v3_pred_3": 0.8389184901976557,
        "model_5_multimer_v3_pred_4": 0.8460382925742419
    },
    "order": [
        "model_5_multimer_v3_pred_4",
        "model_5_multimer_v3_pred_1",
        "model_5_multimer_v3_pred_2",
        "model_4_multimer_v3_pred_1",
        "model_4_multimer_v3_pred_3",
        "model_5_multimer_v3_pred_0",
        "model_3_multimer_v3_pred_0",
        "model_5_multimer_v3_pred_3",
        "model_3_multimer_v3_pred_2",
        "model_4_multimer_v3_pred_0",
        "model_4_multimer_v3_pred_2",
        "model_3_multimer_v3_pred_3",
        "model_3_multimer_v3_pred_1",
        "model_2_multimer_v3_pred_3",
        "model_4_multimer_v3_pred_4",
        "model_1_multimer_v3_pred_1",
        "model_3_multimer_v3_pred_4",
        "model_2_multimer_v3_pred_1",
        "model_2_multimer_v3_pred_2",
        "model_1_multimer_v3_pred_0",
        "model_1_multimer_v3_pred_4",
        "model_1_multimer_v3_pred_3",
        "model_1_multimer_v3_pred_2",
        "model_2_multimer_v3_pred_4",
        "model_2_multimer_v3_pred_0"
    ]
}
