# Supplementary material for: Deep learning insights into the architecture of the mammalian egg-sperm fusion synapse
Source: eLife. 2024 Apr 26;13:RP93131. doi: 10.7554/eLife.93131 (PMC11052572; doi:10.7554/eLife.93131)
Supplement: Figure 4—source data 1. [file elife-93131-fig4-data1.zip]

Archive with 16 entries (15 files):
- eLife-VOR-RA-2023-93131R1_figure_4-source_data/
- __MACOSX/._eLife-VOR-RA-2023-93131R1_figure_4-source_data
- eLife-VOR-RA-2023-93131R1_figure_4-source_data/.DS_Store
- __MACOSX/eLife-VOR-RA-2023-93131R1_figure_4-source_data/._.DS_Store
- eLife-VOR-RA-2023-93131R1_figure_4-source_data/DCST1_DCST2_ranked_0.pdb
- __MACOSX/eLife-VOR-RA-2023-93131R1_figure_4-source_data/._DCST1_DCST2_ranked_0.pdb
- eLife-VOR-RA-2023-93131R1_figure_4-source_data/TMEM95_FIMP_ranked_0.pdb
- __MACOSX/eLife-VOR-RA-2023-93131R1_figure_4-source_data/._TMEM95_FIMP_ranked_0.pdb
- eLife-VOR-RA-2023-93131R1_figure_4-source_data/IZUMO4_IZUMO4_ranked_0.pdb
- __MACOSX/eLife-VOR-RA-2023-93131R1_figure_4-source_data/._IZUMO4_IZUMO4_ranked_0.pdb
- eLife-VOR-RA-2023-93131R1_figure_4-source_data/IZUMO2_IZUMO3_ranked_0.pdb
- __MACOSX/eLife-VOR-RA-2023-93131R1_figure_4-source_data/._IZUMO2_IZUMO3_ranked_0.pdb
- eLife-VOR-RA-2023-93131R1_figure_4-source_data/DCST1_DCST1_ranked_0.pdb
- __MACOSX/eLife-VOR-RA-2023-93131R1_figure_4-source_data/._DCST1_DCST1_ranked_0.pdb
- eLife-VOR-RA-2023-93131R1_figure_4-source_data/figure_4.csv
- __MACOSX/eLife-VOR-RA-2023-93131R1_figure_4-source_data/._figure_4.csv
