# Supplementary material for: Deep learning insights into the architecture of the mammalian egg-sperm fusion synapse
Source: eLife. 2024 Apr 26;13:RP93131. doi: 10.7554/eLife.93131 (PMC11052572; doi:10.7554/eLife.93131)
Supplement: Figure 4—source data 1. [file elife-93131-fig4-data1.zip › eLife-VOR-RA-2023-93131R1_figure_4-source_data/DCST1_DCST2_ranked_0.pdb]

ATOM      1  N   MET A   1      55.306  60.981  40.088  1.00 24.23           N  
ATOM      2  CA  MET A   1      54.514  60.989  38.837  1.00 24.23           C  
ATOM      3  C   MET A   1      54.649  59.623  38.180  1.00 24.23           C  
ATOM      4  O   MET A   1      55.167  59.520  37.076  1.00 24.23           O  
ATOM      5  CB  MET A   1      55.001  62.084  37.866  1.00 24.23           C  
ATOM      6  CG  MET A   1      54.544  63.506  38.172  1.00 24.23           C  
ATOM      7  SD  MET A   1      55.342  64.662  37.029  1.00 24.23           S  
ATOM      8  CE  MET A   1      54.090  65.962  36.889  1.00 24.23           C  
ATOM      9  H   MET A   1      54.998  60.243  40.703  1.00 24.23           H  
ATOM     10  HA  MET A   1      53.457  61.151  39.052  1.00 24.23           H  
ATOM     11  HB2 MET A   1      54.619  61.874  36.867  1.00 24.23           H  
ATOM     12  HB3 MET A   1      56.089  62.060  37.820  1.00 24.23           H  
ATOM     13  HG2 MET A   1      54.808  63.779  39.194  1.00 24.23           H  
ATOM     14  HG3 MET A   1      53.462  63.564  38.051  1.00 24.23           H  
ATOM     15  HE1 MET A   1      53.169  65.545  36.479  1.00 24.23           H  
ATOM     16  HE2 MET A   1      53.893  66.393  37.870  1.00 24.23           H  
ATOM     17  HE3 MET A   1      54.455  66.744  36.223  1.00 24.23           H  
ATOM     18  H2  MET A   1      56.275  60.805  39.865  1.00 24.23           H  
ATOM     19  H3  MET A   1      55.238  61.871  40.561  1.00 24.23           H  
ATOM     20  N   ASP A   2      54.234  58.556  38.859  1.00 28.36           N  
ATOM     21  CA  ASP A   2      54.346  57.223  38.268  1.00 28.36           C  
ATOM     22  C   ASP A   2      53.258  57.076  37.213  1.00 28.36           C  
ATOM     23  O   ASP A   2      52.096  56.789  37.513  1.00 28.36           O  
ATOM     24  CB  ASP A   2      54.302  56.130  39.343  1.00 28.36           C  
ATOM     25  CG  ASP A   2      55.592  56.079  40.164  1.00 28.36           C  
ATOM     26  OD1 ASP A   2      56.632  56.539  39.645  1.00 28.36           O  
ATOM     27  OD2 ASP A   2      55.491  55.641  41.326  1.00 28.36           O  
ATOM     28  H   ASP A   2      53.788  58.612  39.764  1.00 28.36           H  
ATOM     29  HA  ASP A   2      55.304  57.129  37.756  1.00 28.36           H  
ATOM     30  HB2 ASP A   2      54.174  55.164  38.854  1.00 28.36           H  
ATOM     31  HB3 ASP A   2      53.447  56.298  39.998  1.00 28.36           H  
ATOM     32  N   ILE A   3      53.638  57.355  35.965  1.00 31.97           N  
ATOM     33  CA  ILE A   3      52.812  57.128  34.788  1.00 31.97           C  
ATOM     34  C   ILE A   3      52.656  55.614  34.697  1.00 31.97           C  
ATOM     35  O   ILE A   3      53.498  54.916  34.134  1.00 31.97           O  
ATOM     36  CB  ILE A   3      53.437  57.760  33.519  1.00 31.97           C  
ATOM     37  CG1 ILE A   3      53.618  59.287  33.698  1.00 31.97           C  
ATOM     38  CG2 ILE A   3      52.550  57.467  32.292  1.00 31.97           C  
ATOM     39  CD1 ILE A   3      54.382  59.970  32.557  1.00 31.97           C  
ATOM     40  H   ILE A   3      54.581  57.689  35.829  1.00 31.97           H  
ATOM     41  HA  ILE A   3      51.831  57.575  34.947  1.00 31.97           H  
ATOM     42  HB  ILE A   3      54.418  57.314  33.353  1.00 31.97           H  
ATOM     43 HG12 ILE A   3      52.643  59.760  33.806  1.00 31.97           H  
ATOM     44 HG13 ILE A   3      54.185  59.480  34.609  1.00 31.97           H  
ATOM     45 HG21 ILE A   3      52.427  56.392  32.155  1.00 31.97           H  
ATOM     46 HG22 ILE A   3      53.023  57.850  31.387  1.00 31.97           H  
ATOM     47 HG23 ILE A   3      51.572  57.933  32.411  1.00 31.97           H  
ATOM     48 HD11 ILE A   3      53.794  59.957  31.639  1.00 31.97           H  
ATOM     49 HD12 ILE A   3      54.577  61.008  32.826  1.00 31.97           H  
ATOM     50 HD13 ILE A   3      55.333  59.464  32.391  1.00 31.97           H  
ATOM     51  N   LYS A   4      51.594  55.090  35.319  1.00 34.93           N  
ATOM     52  CA  LYS A   4      51.186  53.694  35.178  1.00 34.93           C  
ATOM     53  C   LYS A   4      50.965  53.446  33.694  1.00 34.93           C  
ATOM     54  O   LYS A   4      49.903  53.766  33.166  1.00 34.93           O  
ATOM     55  CB  LYS A   4      49.916  53.394  35.995  1.00 34.93           C  
ATOM     56  CG  LYS A   4      50.221  53.134  37.476  1.00 34.93           C  
ATOM     57  CD  LYS A   4      48.942  52.770  38.244  1.00 34.93           C  
ATOM     58  CE  LYS A   4      49.295  52.410  39.692  1.00 34.93           C  
ATOM     59  NZ  LYS A   4      48.089  52.124  40.509  1.00 34.93           N  
ATOM     60  H   LYS A   4      51.068  55.709  35.920  1.00 34.93           H  
ATOM     61  HA  LYS A   4      51.997  53.045  35.510  1.00 34.93           H  
ATOM     62  HB2 LYS A   4      49.210  54.219  35.896  1.00 34.93           H  
ATOM     63  HB3 LYS A   4      49.449  52.497  35.587  1.00 34.93           H  
ATOM     64  HG2 LYS A   4      50.668  54.026  37.916  1.00 34.93           H  
ATOM     65  HG3 LYS A   4      50.931  52.310  37.552  1.00 34.93           H  
ATOM     66  HD2 LYS A   4      48.264  53.624  38.226  1.00 34.93           H  
ATOM     67  HD3 LYS A   4      48.461  51.918  37.763  1.00 34.93           H  
ATOM     68  HE2 LYS A   4      49.848  53.244  40.126  1.00 34.93           H  
ATOM     69  HE3 LYS A   4      49.962  51.548  39.685  1.00 34.93           H  
ATOM     70  HZ1 LYS A   4      47.575  51.340  40.131  1.00 34.93           H  
ATOM     71  HZ2 LYS A   4      47.486  52.934  40.539  1.00 34.93           H  
ATOM     72  HZ3 LYS A   4      48.360  51.905  41.456  1.00 34.93           H  
ATOM     73  N   HIS A   5      51.980  52.894  33.032  1.00 30.67           N  
ATOM     74  CA  HIS A   5      51.888  52.416  31.666  1.00 30.67           C  
ATOM     75  C   HIS A   5      50.707  51.453  31.606  1.00 30.67           C  
ATOM     76  O   HIS A   5      50.776  50.326  32.102  1.00 30.67           O  
ATOM     77  CB  HIS A   5      53.204  51.740  31.242  1.00 30.67           C  
ATOM     78  CG  HIS A   5      54.188  52.693  30.613  1.00 30.67           C  
ATOM     79  CD2 HIS A   5      55.352  53.166  31.159  1.00 30.67           C  
ATOM     80  ND1 HIS A   5      54.090  53.226  29.345  1.00 30.67           N  
ATOM     81  CE1 HIS A   5      55.168  54.000  29.133  1.00 30.67           C  
ATOM     82  NE2 HIS A   5      55.963  53.988  30.209  1.00 30.67           N  
ATOM     83  H   HIS A   5      52.880  52.878  33.491  1.00 30.67           H  
ATOM     84  HA  HIS A   5      51.691  53.256  31.001  1.00 30.67           H  
ATOM     85  HB2 HIS A   5      53.664  51.239  32.094  1.00 30.67           H  
ATOM     86  HB3 HIS A   5      52.981  50.976  30.497  1.00 30.67           H  
ATOM     87  HD1 HIS A   5      53.359  53.054  28.670  1.00 30.67           H  
ATOM     88  HD2 HIS A   5      55.736  52.941  32.143  1.00 30.67           H  
ATOM     89  HE1 HIS A   5      55.379  54.548  28.227  1.00 30.67           H  
ATOM     90  N   HIS A   6      49.592  51.920  31.044  1.00 29.99           N  
ATOM     91  CA  HIS A   6      48.482  51.058  30.690  1.00 29.99           C  
ATOM     92  C   HIS A   6      49.029  50.058  29.683  1.00 29.99           C  
ATOM     93  O   HIS A   6      49.251  50.389  28.520  1.00 29.99           O  
ATOM     94  CB  HIS A   6      47.299  51.880  30.140  1.00 29.99           C  
ATOM     95  CG  HIS A   6      46.215  52.177  31.150  1.00 29.99           C  
ATOM     96  CD2 HIS A   6      45.080  52.908  30.920  1.00 29.99           C  
ATOM     97  ND1 HIS A   6      46.112  51.677  32.430  1.00 29.99           N  
ATOM     98  CE1 HIS A   6      44.947  52.090  32.952  1.00 29.99           C  
ATOM     99  NE2 HIS A   6      44.280  52.838  32.065  1.00 29.99           N  
ATOM    100  H   HIS A   6      49.544  52.898  30.800  1.00 29.99           H  
ATOM    101  HA  HIS A   6      48.164  50.495  31.567  1.00 29.99           H  
ATOM    102  HB2 HIS A   6      46.828  51.312  29.338  1.00 29.99           H  
ATOM    103  HB3 HIS A   6      47.658  52.813  29.706  1.00 29.99           H  
ATOM    104  HD1 HIS A   6      46.821  51.151  32.922  1.00 29.99           H  
ATOM    105  HD2 HIS A   6      44.828  53.415  30.000  1.00 29.99           H  
ATOM    106  HE1 HIS A   6      44.597  51.873  33.950  1.00 29.99           H  
ATOM    107  N   GLN A   7      49.327  48.849  30.163  1.00 30.02           N  
ATOM    108  CA  GLN A   7      49.729  47.750  29.308  1.00 30.02           C  
ATOM    109  C   GLN A   7      48.613  47.552  28.282  1.00 30.02           C  
ATOM    110  O   GLN A   7      47.551  47.009  28.591  1.00 30.02           O  
ATOM    111  CB  GLN A   7      49.992  46.476  30.133  1.00 30.02           C  
ATOM    112  CG  GLN A   7      51.389  46.459  30.779  1.00 30.02           C  
ATOM    113  CD  GLN A   7      51.657  45.181  31.577  1.00 30.02           C  
ATOM    114  NE2 GLN A   7      52.898  44.867  31.875  1.00 30.02           N  
ATOM    115  OE1 GLN A   7      50.761  44.442  31.949  1.00 30.02           O  
ATOM    116  H   GLN A   7      49.286  48.699  31.161  1.00 30.02           H  
ATOM    117  HA  GLN A   7      50.643  48.020  28.779  1.00 30.02           H  
ATOM    118  HB2 GLN A   7      49.925  45.615  29.469  1.00 30.02           H  
ATOM    119  HB3 GLN A   7      49.225  46.372  30.900  1.00 30.02           H  
ATOM    120  HG2 GLN A   7      51.492  47.311  31.450  1.00 30.02           H  
ATOM    121  HG3 GLN A   7      52.144  46.546  29.997  1.00 30.02           H  
ATOM    122 HE21 GLN A   7      53.024  44.026  32.421  1.00 30.02           H  
ATOM    123 HE22 GLN A   7      53.671  45.459  31.607  1.00 30.02           H  
ATOM    124  N   ASN A   8      48.879  47.991  27.050  1.00 31.83           N  
ATOM    125  CA  ASN A   8      48.165  47.622  25.831  1.00 31.83           C  
ATOM    126  C   ASN A   8      48.421  46.134  25.548  1.00 31.83           C  
ATOM    127  O   ASN A   8      48.956  45.763  24.506  1.00 31.83           O  
ATOM    128  CB  ASN A   8      48.633  48.525  24.667  1.00 31.83           C  
ATOM    129  CG  ASN A   8      48.005  49.902  24.641  1.00 31.83           C  
ATOM    130  ND2 ASN A   8      48.614  50.831  23.943  1.00 31.83           N  
ATOM    131  OD1 ASN A   8      46.938  50.146  25.179  1.00 31.83           O  
ATOM    132  H   ASN A   8      49.679  48.599  26.951  1.00 31.83           H  
ATOM    133  HA  ASN A   8      47.093  47.748  25.984  1.00 31.83           H  
ATOM    134  HB2 ASN A   8      49.719  48.616  24.688  1.00 31.83           H  
ATOM    135  HB3 ASN A   8      48.362  48.060  23.720  1.00 31.83           H  
ATOM    136 HD21 ASN A   8      48.195  51.750  23.955  1.00 31.83           H  
ATOM    137 HD22 ASN A   8      49.498  50.646  23.490  1.00 31.83           H  
ATOM    138  N   GLY A   9      48.128  45.273  26.523  1.00 32.32           N  
ATOM    139  CA  GLY A   9      48.277  43.839  26.386  1.00 32.32           C  
ATOM    140  C   GLY A   9      47.450  43.337  25.213  1.00 32.32           C  
ATOM    141  O   GLY A   9      46.533  44.015  24.734  1.00 32.32           O  
ATOM    142  H   GLY A   9      47.710  45.639  27.366  1.00 32.32           H  
ATOM    143  HA2 GLY A   9      47.946  43.340  27.297  1.00 32.32           H  
ATOM    144  HA3 GLY A   9      49.327  43.601  26.213  1.00 32.32           H  
ATOM    145  N   THR A  10      47.782  42.129  24.762  1.00 34.74           N  
ATOM    146  CA  THR A  10      47.114  41.443  23.661  1.00 34.74           C  
ATOM    147  C   THR A  10      45.600  41.532  23.842  1.00 34.74           C  
ATOM    148  O   THR A  10      44.989  40.803  24.625  1.00 34.74           O  
ATOM    149  CB  THR A  10      47.580  39.976  23.564  1.00 34.74           C  
ATOM    150  CG2 THR A  10      49.016  39.869  23.056  1.00 34.74           C  
ATOM    151  OG1 THR A  10      47.572  39.346  24.823  1.00 34.74           O  
ATOM    152  H   THR A  10      48.494  41.611  25.257  1.00 34.74           H  
ATOM    153  HA  THR A  10      47.376  41.945  22.729  1.00 34.74           H  
ATOM    154  HB  THR A  10      46.926  39.434  22.880  1.00 34.74           H  
ATOM    155  HG1 THR A  10      48.089  38.540  24.760  1.00 34.74           H  
ATOM    156 HG21 THR A  10      49.096  40.334  22.073  1.00 34.74           H  
ATOM    157 HG22 THR A  10      49.301  38.821  22.967  1.00 34.74           H  
ATOM    158 HG23 THR A  10      49.701  40.369  23.740  1.00 34.74           H  
ATOM    159  N   ARG A  11      44.962  42.439  23.090  1.00 36.67           N  
ATOM    160  CA  ARG A  11      43.522  42.411  22.832  1.00 36.67           C  
ATOM    161  C   ARG A  11      43.270  41.155  22.012  1.00 36.67           C  
ATOM    162  O   ARG A  11      43.070  41.222  20.802  1.00 36.67           O  
ATOM    163  CB  ARG A  11      43.049  43.686  22.106  1.00 36.67           C  
ATOM    164  CG  ARG A  11      42.692  44.848  23.041  1.00 36.67           C  
ATOM    165  CD  ARG A  11      42.180  46.023  22.192  1.00 36.67           C  
ATOM    166  NE  ARG A  11      41.589  47.103  23.007  1.00 36.67           N  
ATOM    167  CZ  ARG A  11      41.080  48.234  22.542  1.00 36.67           C  
ATOM    168  NH1 ARG A  11      41.076  48.521  21.269  1.00 36.67           N  
ATOM    169  NH2 ARG A  11      40.567  49.115  23.354  1.00 36.67           N  
ATOM    170  H   ARG A  11      45.532  43.137  22.634  1.00 36.67           H  
ATOM    171  HA  ARG A  11      42.984  42.302  23.774  1.00 36.67           H  
ATOM    172  HB2 ARG A  11      43.808  44.003  21.391  1.00 36.67           H  
ATOM    173  HB3 ARG A  11      42.145  43.447  21.546  1.00 36.67           H  
ATOM    174  HG2 ARG A  11      41.910  44.528  23.730  1.00 36.67           H  
ATOM    175  HG3 ARG A  11      43.571  45.154  23.609  1.00 36.67           H  
ATOM    176  HD2 ARG A  11      43.016  46.418  21.614  1.00 36.67           H  
ATOM    177  HD3 ARG A  11      41.424  45.653  21.500  1.00 36.67           H  
ATOM    178  HE  ARG A  11      41.646  47.004  24.010  1.00 36.67           H  
ATOM    179 HH11 ARG A  11      40.748  49.422  20.950  1.00 36.67           H  
ATOM    180 HH12 ARG A  11      41.556  47.908  20.627  1.00 36.67           H  
ATOM    181 HH21 ARG A  11      40.636  48.991  24.354  1.00 36.67           H  
ATOM    182 HH22 ARG A  11      40.239  50.001  22.998  1.00 36.67           H  
ATOM    183  N   GLY A  12      43.346  39.997  22.668  1.00 37.92           N  
ATOM    184  CA  GLY A  12      42.990  38.721  22.090  1.00 37.92           C  
ATOM    185  C   GLY A  12      41.617  38.917  21.488  1.00 37.92           C  
ATOM    186  O   GLY A  12      40.690  39.316  22.201  1.00 37.92           O  
ATOM    187  H   GLY A  12      43.646  40.030  23.632  1.00 37.92           H  
ATOM    188  HA2 GLY A  12      42.947  37.951  22.859  1.00 37.92           H  
ATOM    189  HA3 GLY A  12      43.713  38.442  21.323  1.00 37.92           H  
ATOM    190  N   GLN A  13      41.522  38.747  20.166  1.00 40.57           N  
ATOM    191  CA  GLN A  13      40.262  38.860  19.452  1.00 40.57           C  
ATOM    192  C   GLN A  13      39.261  38.009  20.220  1.00 40.57           C  
ATOM    193  O   GLN A  13      39.375  36.782  20.240  1.00 40.57           O  
ATOM    194  CB  GLN A  13      40.398  38.336  18.016  1.00 40.57           C  
ATOM    195  CG  GLN A  13      40.973  39.359  17.027  1.00 40.57           C  
ATOM    196  CD  GLN A  13      41.082  38.775  15.618  1.00 40.57           C  
ATOM    197  NE2 GLN A  13      41.228  39.590  14.597  1.00 40.57           N  
ATOM    198  OE1 GLN A  13      41.019  37.576  15.410  1.00 40.57           O  
ATOM    199  H   GLN A  13      42.357  38.525  19.643  1.00 40.57           H  
ATOM    200  HA  GLN A  13      39.929  39.898  19.440  1.00 40.57           H  
ATOM    201  HB2 GLN A  13      41.016  37.438  18.020  1.00 40.57           H  
ATOM    202  HB3 GLN A  13      39.407  38.058  17.657  1.00 40.57           H  
ATOM    203  HG2 GLN A  13      40.327  40.237  16.998  1.00 40.57           H  
ATOM    204  HG3 GLN A  13      41.966  39.669  17.352  1.00 40.57           H  
ATOM    205 HE21 GLN A  13      41.360  39.150  13.698  1.00 40.57           H  
ATOM    206 HE22 GLN A  13      41.366  40.582  14.724  1.00 40.57           H  
ATOM    207  N   ARG A  14      38.323  38.660  20.919  1.00 45.87           N  
ATOM    208  CA  ARG A  14      37.249  37.968  21.623  1.00 45.87           C  
ATOM    209  C   ARG A  14      36.556  37.126  20.565  1.00 45.87           C  
ATOM    210  O   ARG A  14      35.816  37.674  19.748  1.00 45.87           O  
ATOM    211  CB  ARG A  14      36.275  38.969  22.272  1.00 45.87           C  
ATOM    212  CG  ARG A  14      36.667  39.369  23.701  1.00 45.87           C  
ATOM    213  CD  ARG A  14      35.610  40.329  24.269  1.00 45.87           C  
ATOM    214  NE  ARG A  14      35.771  40.553  25.719  1.00 45.87           N  
ATOM    215  CZ  ARG A  14      35.057  41.379  26.469  1.00 45.87           C  
ATOM    216  NH1 ARG A  14      34.121  42.139  25.969  1.00 45.87           N  
ATOM    217  NH2 ARG A  14      35.276  41.466  27.751  1.00 45.87           N  
ATOM    218  H   ARG A  14      38.399  39.665  20.980  1.00 45.87           H  
ATOM    219  HA  ARG A  14      37.669  37.304  22.378  1.00 45.87           H  
ATOM    220  HB2 ARG A  14      35.292  38.500  22.324  1.00 45.87           H  
ATOM    221  HB3 ARG A  14      36.186  39.857  21.647  1.00 45.87           H  
ATOM    222  HG2 ARG A  14      36.715  38.473  24.321  1.00 45.87           H  
ATOM    223  HG3 ARG A  14      37.644  39.854  23.698  1.00 45.87           H  
ATOM    224  HD2 ARG A  14      34.621  39.907  24.091  1.00 45.87           H  
ATOM    225  HD3 ARG A  14      35.685  41.278  23.738  1.00 45.87           H  
ATOM    226  HE  ARG A  14      36.513  40.046  26.181  1.00 45.87           H  
ATOM    227 HH11 ARG A  14      33.641  42.807  26.556  1.00 45.87           H  
ATOM    228 HH12 ARG A  14      33.980  42.154  24.969  1.00 45.87           H  
ATOM    229 HH21 ARG A  14      36.024  40.943  28.183  1.00 45.87           H  
ATOM    230 HH22 ARG A  14      34.771  42.136  28.314  1.00 45.87           H  
ATOM    231  N   ARG A  15      36.844  35.818  20.545  1.00 51.67           N  
ATOM    232  CA  ARG A  15      36.217  34.864  19.629  1.00 51.67           C  
ATOM    233  C   ARG A  15      34.717  35.069  19.773  1.00 51.67           C  
ATOM    234  O   ARG A  15      34.163  34.797  20.840  1.00 51.67           O  
ATOM    235  CB  ARG A  15      36.618  33.414  19.970  1.00 51.67           C  
ATOM    236  CG  ARG A  15      37.923  32.960  19.292  1.00 51.67           C  
ATOM    237  CD  ARG A  15      38.206  31.484  19.623  1.00 51.67           C  
ATOM    238  NE  ARG A  15      39.302  30.923  18.806  1.00 51.67           N  
ATOM    239  CZ  ARG A  15      39.766  29.682  18.853  1.00 51.67           C  
ATOM    240  NH1 ARG A  15      39.314  28.802  19.704  1.00 51.67           N  
ATOM    241  NH2 ARG A  15      40.705  29.294  18.039  1.00 51.67           N  
ATOM    242  H   ARG A  15      37.618  35.515  21.119  1.00 51.67           H  
ATOM    243  HA  ARG A  15      36.504  35.094  18.603  1.00 51.67           H  
ATOM    244  HB2 ARG A  15      36.701  33.297  21.051  1.00 51.67           H  
ATOM    245  HB3 ARG A  15      35.823  32.753  19.624  1.00 51.67           H  
ATOM    246  HG2 ARG A  15      37.817  33.071  18.213  1.00 51.67           H  
ATOM    247  HG3 ARG A  15      38.753  33.579  19.632  1.00 51.67           H  
ATOM    248  HD2 ARG A  15      38.459  31.406  20.680  1.00 51.67           H  
ATOM    249  HD3 ARG A  15      37.302  30.905  19.435  1.00 51.67           H  
ATOM    250  HE  ARG A  15      39.742  31.542  18.140  1.00 51.67           H  
ATOM    251 HH11 ARG A  15      38.615  29.077  20.380  1.00 51.67           H  
ATOM    252 HH12 ARG A  15      39.700  27.869  19.721  1.00 51.67           H  
ATOM    253 HH21 ARG A  15      41.068  28.352  18.085  1.00 51.67           H  
ATOM    254 HH22 ARG A  15      41.111  29.936  17.373  1.00 51.67           H  
ATOM    255  N   LYS A  16      34.077  35.622  18.736  1.00 61.21           N  
ATOM    256  CA  LYS A  16      32.624  35.801  18.722  1.00 61.21           C  
ATOM    257  C   LYS A  16      32.019  34.432  19.021  1.00 61.21           C  
ATOM    258  O   LYS A  16      32.374  33.451  18.370  1.00 61.21           O  
ATOM    259  CB  LYS A  16      32.137  36.362  17.373  1.00 61.21           C  
ATOM    260  CG  LYS A  16      32.384  37.875  17.228  1.00 61.21           C  
ATOM    261  CD  LYS A  16      31.838  38.402  15.887  1.00 61.21           C  
ATOM    262  CE  LYS A  16      32.011  39.925  15.768  1.00 61.21           C  
ATOM    263  NZ  LYS A  16      31.574  40.441  14.440  1.00 61.21           N  
ATOM    264  H   LYS A  16      34.621  35.896  17.930  1.00 61.21           H  
ATOM    265  HA  LYS A  16      32.339  36.483  19.523  1.00 61.21           H  
ATOM    266  HB2 LYS A  16      32.623  35.826  16.558  1.00 61.21           H  
ATOM    267  HB3 LYS A  16      31.064  36.185  17.296  1.00 61.21           H  
ATOM    268  HG2 LYS A  16      31.885  38.397  18.045  1.00 61.21           H  
ATOM    269  HG3 LYS A  16      33.454  38.076  17.284  1.00 61.21           H  
ATOM    270  HD2 LYS A  16      30.780  38.151  15.809  1.00 61.21           H  
ATOM    271  HD3 LYS A  16      32.373  37.910  15.075  1.00 61.21           H  
ATOM    272  HE2 LYS A  16      33.062  40.166  15.924  1.00 61.21           H  
ATOM    273  HE3 LYS A  16      31.439  40.407  16.561  1.00 61.21           H  
ATOM    274  HZ1 LYS A  16      32.125  40.035  13.697  1.00 61.21           H  
ATOM    275  HZ2 LYS A  16      30.602  40.232  14.261  1.00 61.21           H  
ATOM    276  HZ3 LYS A  16      31.695  41.442  14.383  1.00 61.21           H  
ATOM    277  N   GLN A  17      31.185  34.349  20.058  1.00 70.58           N  
ATOM    278  CA  GLN A  17      30.547  33.085  20.409  1.00 70.58           C  
ATOM    279  C   GLN A  17      29.790  32.556  19.186  1.00 70.58           C  
ATOM    280  O   GLN A  17      29.125  33.348  18.514  1.00 70.58           O  
ATOM    281  CB  GLN A  17      29.580  33.247  21.588  1.00 70.58           C  
ATOM    282  CG  GLN A  17      30.296  33.321  22.943  1.00 70.58           C  
ATOM    283  CD  GLN A  17      29.308  33.357  24.107  1.00 70.58           C  
ATOM    284  NE2 GLN A  17      29.746  33.094  25.318  1.00 70.58           N  
ATOM    285  OE1 GLN A  17      28.125  33.602  23.954  1.00 70.58           O  
ATOM    286  H   GLN A  17      30.956  35.185  20.577  1.00 70.58           H  
ATOM    287  HA  GLN A  17      31.332  32.379  20.680  1.00 70.58           H  
ATOM    288  HB2 GLN A  17      28.920  32.380  21.609  1.00 70.58           H  
ATOM    289  HB3 GLN A  17      28.966  34.135  21.439  1.00 70.58           H  
ATOM    290  HG2 GLN A  17      30.920  34.214  22.983  1.00 70.58           H  
ATOM    291  HG3 GLN A  17      30.937  32.447  23.057  1.00 70.58           H  
ATOM    292 HE21 GLN A  17      30.723  32.912  25.499  1.00 70.58           H  
ATOM    293 HE22 GLN A  17      29.053  33.121  26.052  1.00 70.58           H  
ATOM    294  N   PRO A  18      29.868  31.245  18.895  1.00 78.50           N  
ATOM    295  CA  PRO A  18      29.190  30.684  17.740  1.00 78.50           C  
ATOM    296  C   PRO A  18      27.691  30.944  17.876  1.00 78.50           C  
ATOM    297  O   PRO A  18      27.090  30.645  18.913  1.00 78.50           O  
ATOM    298  CB  PRO A  18      29.547  29.196  17.723  1.00 78.50           C  
ATOM    299  CG  PRO A  18      29.899  28.891  19.178  1.00 78.50           C  
ATOM    300  CD  PRO A  18      30.507  30.200  19.676  1.00 78.50           C  
ATOM    301  HA  PRO A  18      29.560  31.157  16.830  1.00 78.50           H  
ATOM    302  HB2 PRO A  18      30.429  29.044  17.101  1.00 78.50           H  
ATOM    303  HB3 PRO A  18      28.722  28.577  17.369  1.00 78.50           H  
ATOM    304  HG2 PRO A  18      30.605  28.065  19.256  1.00 78.50           H  
ATOM    305  HG3 PRO A  18      28.987  28.676  19.736  1.00 78.50           H  
ATOM    306  HD2 PRO A  18      31.579  30.209  19.476  1.00 78.50           H  
ATOM    307  HD3 PRO A  18      30.316  30.320  20.743  1.00 78.50           H  
ATOM    308  N   HIS A  19      27.095  31.534  16.846  1.00 77.58           N  
ATOM    309  CA  HIS A  19      25.677  31.890  16.866  1.00 77.58           C  
ATOM    310  C   HIS A  19      24.791  30.666  16.593  1.00 77.58           C  
ATOM    311  O   HIS A  19      23.640  30.606  17.032  1.00 77.58           O  
ATOM    312  CB  HIS A  19      25.439  33.047  15.887  1.00 77.58           C  
ATOM    313  CG  HIS A  19      26.127  34.323  16.319  1.00 77.58           C  
ATOM    314  CD2 HIS A  19      26.961  35.109  15.567  1.00 77.58           C  
ATOM    315  ND1 HIS A  19      26.042  34.905  17.566  1.00 77.58           N  
ATOM    316  CE1 HIS A  19      26.803  36.010  17.558  1.00 77.58           C  
ATOM    317  NE2 HIS A  19      27.379  36.187  16.359  1.00 77.58           N  
ATOM    318  H   HIS A  19      27.652  31.777  16.039  1.00 77.58           H  
ATOM    319  HA  HIS A  19      25.414  32.242  17.864  1.00 77.58           H  
ATOM    320  HB2 HIS A  19      24.369  33.245  15.827  1.00 77.58           H  
ATOM    321  HB3 HIS A  19      25.786  32.763  14.894  1.00 77.58           H  
ATOM    322  HD1 HIS A  19      25.585  34.519  18.380  1.00 77.58           H  
ATOM    323  HD2 HIS A  19      27.245  34.928  14.541  1.00 77.58           H  
ATOM    324  HE1 HIS A  19      26.963  36.649  18.413  1.00 77.58           H  
ATOM    325  N   THR A  20      25.337  29.636  15.943  1.00 82.35           N  
ATOM    326  CA  THR A  20      24.629  28.385  15.649  1.00 82.35           C  
ATOM    327  C   THR A  20      25.299  27.184  16.317  1.00 82.35           C  
ATOM    328  O   THR A  20      26.522  27.122  16.466  1.00 82.35           O  
ATOM    329  CB  THR A  20      24.443  28.173  14.140  1.00 82.35           C  
ATOM    330  CG2 THR A  20      23.810  29.379  13.444  1.00 82.35           C  
ATOM    331  OG1 THR A  20      25.671  27.914  13.515  1.00 82.35           O  
ATOM    332  H   THR A  20      26.296  29.714  15.635  1.00 82.35           H  
ATOM    333  HA  THR A  20      23.616  28.445  16.047  1.00 82.35           H  
ATOM    334  HB  THR A  20      23.794  27.310  13.992  1.00 82.35           H  
ATOM    335  HG1 THR A  20      25.779  28.565  12.817  1.00 82.35           H  
ATOM    336 HG21 THR A  20      23.588  29.127  12.407  1.00 82.35           H  
ATOM    337 HG22 THR A  20      22.877  29.645  13.941  1.00 82.35           H  
ATOM    338 HG23 THR A  20      24.481  30.237  13.463  1.00 82.35           H  
ATOM    339  N   THR A  21      24.502  26.185  16.701  1.00 81.24           N  
ATOM    340  CA  THR A  21      25.004  24.886  17.177  1.00 81.24           C  
ATOM    341  C   THR A  21      25.871  24.206  16.125  1.00 81.24           C  
ATOM    342  O   THR A  21      26.889  23.620  16.476  1.00 81.24           O  
ATOM    343  CB  THR A  21      23.860  23.919  17.547  1.00 81.24           C  
ATOM    344  CG2 THR A  21      23.908  23.533  19.023  1.00 81.24           C  
ATOM    345  OG1 THR A  21      22.585  24.472  17.289  1.00 81.24           O  
ATOM    346  H   THR A  21      23.499  26.304  16.684  1.00 81.24           H  
ATOM    347  HA  THR A  21      25.632  25.054  18.052  1.00 81.24           H  
ATOM    348  HB  THR A  21      23.951  23.005  16.960  1.00 81.24           H  
ATOM    349  HG1 THR A  21      21.939  23.788  17.479  1.00 81.24           H  
ATOM    350 HG21 THR A  21      23.089  22.851  19.252  1.00 81.24           H  
ATOM    351 HG22 THR A  21      23.829  24.419  19.652  1.00 81.24           H  
ATOM    352 HG23 THR A  21      24.850  23.026  19.232  1.00 81.24           H  
ATOM    353  N   VAL A  22      25.507  24.335  14.844  1.00 83.21           N  
ATOM    354  CA  VAL A  22      26.289  23.813  13.714  1.00 83.21           C  
ATOM    355  C   VAL A  22      27.671  24.444  13.668  1.00 83.21           C  
ATOM    356  O   VAL A  22      28.654  23.725  13.547  1.00 83.21           O  
ATOM    357  CB  VAL A  22      25.562  24.054  12.381  1.00 83.21           C  
ATOM    358  CG1 VAL A  22      26.396  23.639  11.166  1.00 83.21           C  
ATOM    359  CG2 VAL A  22      24.262  23.256  12.345  1.00 83.21           C  
ATOM    360  H   VAL A  22      24.654  24.836  14.639  1.00 83.21           H  
ATOM    361  HA  VAL A  22      26.431  22.740  13.840  1.00 83.21           H  
ATOM    362  HB  VAL A  22      25.320  25.113  12.287  1.00 83.21           H  
ATOM    363 HG11 VAL A  22      26.770  22.622  11.287  1.00 83.21           H  
ATOM    364 HG12 VAL A  22      27.233  24.325  11.041  1.00 83.21           H  
ATOM    365 HG13 VAL A  22      25.797  23.690  10.256  1.00 83.21           H  
ATOM    366 HG21 VAL A  22      23.807  23.398  11.365  1.00 83.21           H  
ATOM    367 HG22 VAL A  22      23.569  23.603  13.111  1.00 83.21           H  
ATOM    368 HG23 VAL A  22      24.467  22.194  12.485  1.00 83.21           H  
ATOM    369  N   GLN A  23      27.771  25.766  13.835  1.00 81.79           N  
ATOM    370  CA  GLN A  23      29.065  26.438  13.893  1.00 81.79           C  
ATOM    371  C   GLN A  23      29.909  25.894  15.043  1.00 81.79           C  
ATOM    372  O   GLN A  23      31.067  25.573  14.821  1.00 81.79           O  
ATOM    373  CB  GLN A  23      28.851  27.948  14.012  1.00 81.79           C  
ATOM    374  CG  GLN A  23      30.146  28.751  13.867  1.00 81.79           C  
ATOM    375  CD  GLN A  23      29.863  30.247  13.791  1.00 81.79           C  
ATOM    376  NE2 GLN A  23      30.714  31.005  13.138  1.00 81.79           N  
ATOM    377  OE1 GLN A  23      28.887  30.754  14.335  1.00 81.79           O  
ATOM    378  H   GLN A  23      26.937  26.329  13.919  1.00 81.79           H  
ATOM    379  HA  GLN A  23      29.600  26.235  12.966  1.00 81.79           H  
ATOM    380  HB2 GLN A  23      28.180  28.268  13.215  1.00 81.79           H  
ATOM    381  HB3 GLN A  23      28.384  28.184  14.969  1.00 81.79           H  
ATOM    382  HG2 GLN A  23      30.671  28.443  12.962  1.00 81.79           H  
ATOM    383  HG3 GLN A  23      30.804  28.562  14.715  1.00 81.79           H  
ATOM    384 HE21 GLN A  23      30.473  31.980  13.032  1.00 81.79           H  
ATOM    385 HE22 GLN A  23      31.463  30.590  12.604  1.00 81.79           H  
ATOM    386  N   ARG A  24      29.324  25.705  16.235  1.00 81.48           N  
ATOM    387  CA  ARG A  24      30.037  25.148  17.395  1.00 81.48           C  
ATOM    388  C   ARG A  24      30.543  23.720  17.135  1.00 81.48           C  
ATOM    389  O   ARG A  24      31.681  23.415  17.478  1.00 81.48           O  
ATOM    390  CB  ARG A  24      29.132  25.246  18.636  1.00 81.48           C  
ATOM    391  CG  ARG A  24      29.905  24.994  19.939  1.00 81.48           C  
ATOM    392  CD  ARG A  24      29.006  25.109  21.182  1.00 81.48           C  
ATOM    393  NE  ARG A  24      29.067  26.438  21.829  1.00 81.48           N  
ATOM    394  CZ  ARG A  24      28.348  26.824  22.873  1.00 81.48           C  
ATOM    395  NH1 ARG A  24      27.389  26.087  23.361  1.00 81.48           N  
ATOM    396  NH2 ARG A  24      28.583  27.962  23.464  1.00 81.48           N  
ATOM    397  H   ARG A  24      28.355  25.972  16.327  1.00 81.48           H  
ATOM    398  HA  ARG A  24      30.929  25.752  17.558  1.00 81.48           H  
ATOM    399  HB2 ARG A  24      28.695  26.244  18.679  1.00 81.48           H  
ATOM    400  HB3 ARG A  24      28.321  24.522  18.551  1.00 81.48           H  
ATOM    401  HG2 ARG A  24      30.303  23.980  19.908  1.00 81.48           H  
ATOM    402  HG3 ARG A  24      30.748  25.680  20.018  1.00 81.48           H  
ATOM    403  HD2 ARG A  24      29.349  24.366  21.902  1.00 81.48           H  
ATOM    404  HD3 ARG A  24      27.980  24.862  20.908  1.00 81.48           H  
ATOM    405  HE  ARG A  24      29.797  27.060  21.511  1.00 81.48           H  
ATOM    406 HH11 ARG A  24      27.234  25.171  22.965  1.00 81.48           H  
ATOM    407 HH12 ARG A  24      26.889  26.369  24.192  1.00 81.48           H  
ATOM    408 HH21 ARG A  24      29.353  28.542  23.162  1.00 81.48           H  
ATOM    409 HH22 ARG A  24      28.049  28.224  24.280  1.00 81.48           H  
ATOM    410  N   LEU A  25      29.722  22.877  16.508  1.00 82.71           N  
ATOM    411  CA  LEU A  25      30.055  21.487  16.177  1.00 82.71           C  
ATOM    412  C   LEU A  25      31.140  21.405  15.093  1.00 82.71           C  
ATOM    413  O   LEU A  25      32.108  20.668  15.249  1.00 82.71           O  
ATOM    414  CB  LEU A  25      28.754  20.758  15.769  1.00 82.71           C  
ATOM    415  CG  LEU A  25      28.513  19.444  16.536  1.00 82.71           C  
ATOM    416  CD1 LEU A  25      27.011  19.188  16.672  1.00 82.71           C  
ATOM    417  CD2 LEU A  25      29.153  18.257  15.821  1.00 82.71           C  
ATOM    418  H   LEU A  25      28.803  23.215  16.260  1.00 82.71           H  
ATOM    419  HA  LEU A  25      30.470  21.016  17.068  1.00 82.71           H  
ATOM    420  HB2 LEU A  25      27.905  21.412  15.965  1.00 82.71           H  
ATOM    421  HB3 LEU A  25      28.747  20.566  14.695  1.00 82.71           H  
ATOM    422  HG  LEU A  25      28.925  19.524  17.542  1.00 82.71           H  
ATOM    423 HD11 LEU A  25      26.556  19.113  15.685  1.00 82.71           H  
ATOM    424 HD12 LEU A  25      26.545  19.997  17.234  1.00 82.71           H  
ATOM    425 HD13 LEU A  25      26.852  18.252  17.208  1.00 82.71           H  
ATOM    426 HD21 LEU A  25      28.997  17.348  16.401  1.00 82.71           H  
ATOM    427 HD22 LEU A  25      30.227  18.422  15.724  1.00 82.71           H  
ATOM    428 HD23 LEU A  25      28.722  18.127  14.829  1.00 82.71           H  
ATOM    429  N   LEU A  26      31.029  22.220  14.040  1.00 80.35           N  
ATOM    430  CA  LEU A  26      32.033  22.301  12.977  1.00 80.35           C  
ATOM    431  C   LEU A  26      33.352  22.886  13.487  1.00 80.35           C  
ATOM    432  O   LEU A  26      34.397  22.362  13.144  1.00 80.35           O  
ATOM    433  CB  LEU A  26      31.499  23.131  11.796  1.00 80.35           C  
ATOM    434  CG  LEU A  26      30.361  22.467  10.999  1.00 80.35           C  
ATOM    435  CD1 LEU A  26      29.771  23.502  10.041  1.00 80.35           C  
ATOM    436  CD2 LEU A  26      30.812  21.273  10.158  1.00 80.35           C  
ATOM    437  H   LEU A  26      30.205  22.799  13.963  1.00 80.35           H  
ATOM    438  HA  LEU A  26      32.260  21.293  12.630  1.00 80.35           H  
ATOM    439  HB2 LEU A  26      32.322  23.332  11.110  1.00 80.35           H  
ATOM    440  HB3 LEU A  26      31.154  24.088  12.186  1.00 80.35           H  
ATOM    441  HG  LEU A  26      29.579  22.136  11.681  1.00 80.35           H  
ATOM    442 HD11 LEU A  26      30.523  23.821   9.320  1.00 80.35           H  
ATOM    443 HD12 LEU A  26      28.929  23.067   9.502  1.00 80.35           H  
ATOM    444 HD13 LEU A  26      29.430  24.371  10.603  1.00 80.35           H  
ATOM    445 HD21 LEU A  26      29.937  20.771   9.747  1.00 80.35           H  
ATOM    446 HD22 LEU A  26      31.429  21.611   9.325  1.00 80.35           H  
ATOM    447 HD23 LEU A  26      31.366  20.556  10.763  1.00 80.35           H  
ATOM    448  N   THR A  27      33.339  23.914  14.342  1.00 79.31           N  
ATOM    449  CA  THR A  27      34.581  24.450  14.937  1.00 79.31           C  
ATOM    450  C   THR A  27      35.259  23.486  15.905  1.00 79.31           C  
ATOM    451  O   THR A  27      36.417  23.696  16.250  1.00 79.31           O  
ATOM    452  CB  THR A  27      34.354  25.772  15.685  1.00 79.31           C  
ATOM    453  CG2 THR A  27      34.055  26.924  14.726  1.00 79.31           C  
ATOM    454  OG1 THR A  27      33.306  25.686  16.634  1.00 79.31           O  
ATOM    455  H   THR A  27      32.462  24.357  14.576  1.00 79.31           H  
ATOM    456  HA  THR A  27      35.303  24.631  14.139  1.00 79.31           H  
ATOM    457  HB  THR A  27      35.268  26.029  16.221  1.00 79.31           H  
ATOM    458  HG1 THR A  27      33.199  24.766  16.887  1.00 79.31           H  
ATOM    459 HG21 THR A  27      33.208  26.684  14.084  1.00 79.31           H  
ATOM    460 HG22 THR A  27      34.929  27.106  14.100  1.00 79.31           H  
ATOM    461 HG23 THR A  27      33.835  27.826  15.297  1.00 79.31           H  
ATOM    462  N   TRP A  28      34.533  22.476  16.388  1.00 78.35           N  
ATOM    463  CA  TRP A  28      35.082  21.451  17.268  1.00 78.35           C  
ATOM    464  C   TRP A  28      35.629  20.257  16.481  1.00 78.35           C  
ATOM    465  O   TRP A  28      36.697  19.757  16.813  1.00 78.35           O  
ATOM    466  CB  TRP A  28      34.004  21.044  18.276  1.00 78.35           C  
ATOM    467  CG  TRP A  28      34.492  20.151  19.368  1.00 78.35           C  
ATOM    468  CD1 TRP A  28      35.285  20.535  20.394  1.00 78.35           C  
ATOM    469  CD2 TRP A  28      34.294  18.713  19.529  1.00 78.35           C  
ATOM    470  CE2 TRP A  28      34.991  18.296  20.703  1.00 78.35           C  
ATOM    471  CE3 TRP A  28      33.615  17.717  18.794  1.00 78.35           C  
ATOM    472  NE1 TRP A  28      35.576  19.444  21.188  1.00 78.35           N  
ATOM    473  CZ2 TRP A  28      35.005  16.964  21.137  1.00 78.35           C  
ATOM    474  CZ3 TRP A  28      33.626  16.374  19.219  1.00 78.35           C  
ATOM    475  CH2 TRP A  28      34.315  15.998  20.387  1.00 78.35           C  
ATOM    476  H   TRP A  28      33.586  22.354  16.060  1.00 78.35           H  
ATOM    477  HA  TRP A  28      35.925  21.861  17.824  1.00 78.35           H  
ATOM    478  HB2 TRP A  28      33.602  21.944  18.742  1.00 78.35           H  
ATOM    479  HB3 TRP A  28      33.187  20.547  17.753  1.00 78.35           H  
ATOM    480  HD1 TRP A  28      35.665  21.535  20.541  1.00 78.35           H  
ATOM    481  HE1 TRP A  28      36.216  19.471  21.970  1.00 78.35           H  
ATOM    482  HE3 TRP A  28      33.106  17.988  17.881  1.00 78.35           H  
ATOM    483  HZ2 TRP A  28      35.557  16.680  22.021  1.00 78.35           H  
ATOM    484  HZ3 TRP A  28      33.120  15.619  18.635  1.00 78.35           H  
ATOM    485  HH2 TRP A  28      34.332  14.962  20.694  1.00 78.35           H  
ATOM    486  N   GLY A  29      34.918  19.815  15.436  1.00 78.47           N  
ATOM    487  CA  GLY A  29      35.301  18.641  14.648  1.00 78.47           C  
ATOM    488  C   GLY A  29      36.192  18.923  13.436  1.00 78.47           C  
ATOM    489  O   GLY A  29      36.988  18.064  13.068  1.00 78.47           O  
ATOM    490  H   GLY A  29      34.026  20.249  15.243  1.00 78.47           H  
ATOM    491  HA2 GLY A  29      35.821  17.927  15.286  1.00 78.47           H  
ATOM    492  HA3 GLY A  29      34.393  18.161  14.282  1.00 78.47           H  
ATOM    493  N   LEU A  30      36.068  20.087  12.787  1.00 79.60           N  
ATOM    494  CA  LEU A  30      36.865  20.415  11.603  1.00 79.60           C  
ATOM    495  C   LEU A  30      38.121  21.215  11.960  1.00 79.60           C  
ATOM    496  O   LEU A  30      38.076  22.076  12.843  1.00 79.60           O  
ATOM    497  CB  LEU A  30      36.043  21.158  10.538  1.00 79.60           C  
ATOM    498  CG  LEU A  30      35.113  20.237   9.738  1.00 79.60           C  
ATOM    499  CD1 LEU A  30      34.121  21.099   8.974  1.00 79.60           C  
ATOM    500  CD2 LEU A  30      35.880  19.413   8.699  1.00 79.60           C  
ATOM    501  H   LEU A  30      35.473  20.808  13.170  1.00 79.60           H  
ATOM    502  HA  LEU A  30      37.182  19.469  11.165  1.00 79.60           H  
ATOM    503  HB2 LEU A  30      35.471  21.953  11.018  1.00 79.60           H  
ATOM    504  HB3 LEU A  30      36.722  21.646   9.839  1.00 79.60           H  
ATOM    505  HG  LEU A  30      34.563  19.579  10.410  1.00 79.60           H  
ATOM    506 HD11 LEU A  30      33.623  21.780   9.664  1.00 79.60           H  
ATOM    507 HD12 LEU A  30      33.386  20.462   8.482  1.00 79.60           H  
ATOM    508 HD13 LEU A  30      34.662  21.675   8.224  1.00 79.60           H  
ATOM    509 HD21 LEU A  30      36.456  20.059   8.036  1.00 79.60           H  
ATOM    510 HD22 LEU A  30      36.556  18.718   9.197  1.00 79.60           H  
ATOM    511 HD23 LEU A  30      35.180  18.827   8.104  1.00 79.60           H  
ATOM    512  N   PRO A  31      39.216  21.017  11.203  1.00 78.75           N  
ATOM    513  CA  PRO A  31      40.395  21.864  11.292  1.00 78.75           C  
ATOM    514  C   PRO A  31      40.034  23.336  11.097  1.00 78.75           C  
ATOM    515  O   PRO A  31      39.126  23.674  10.330  1.00 78.75           O  
ATOM    516  CB  PRO A  31      41.344  21.400  10.182  1.00 78.75           C  
ATOM    517  CG  PRO A  31      40.869  19.992   9.839  1.00 78.75           C  
ATOM    518  CD  PRO A  31      39.380  20.023  10.153  1.00 78.75           C  
ATOM    519  HA  PRO A  31      40.862  21.714  12.266  1.00 78.75           H  
ATOM    520  HB2 PRO A  31      41.230  22.030   9.300  1.00 78.75           H  
ATOM    521  HB3 PRO A  31      42.382  21.402  10.514  1.00 78.75           H  
ATOM    522  HG2 PRO A  31      41.057  19.743   8.795  1.00 78.75           H  
ATOM    523  HG3 PRO A  31      41.360  19.275  10.496  1.00 78.75           H  
ATOM    524  HD2 PRO A  31      39.071  19.031  10.483  1.00 78.75           H  
ATOM    525  HD3 PRO A  31      38.820  20.321   9.267  1.00 78.75           H  
ATOM    526  N   VAL A  32      40.803  24.225  11.728  1.00 78.41           N  
ATOM    527  CA  VAL A  32      40.563  25.675  11.673  1.00 78.41           C  
ATOM    528  C   VAL A  32      40.486  26.176  10.228  1.00 78.41           C  
ATOM    529  O   VAL A  32      39.567  26.923   9.906  1.00 78.41           O  
ATOM    530  CB  VAL A  32      41.635  26.445  12.467  1.00 78.41           C  
ATOM    531  CG1 VAL A  32      41.374  27.956  12.454  1.00 78.41           C  
ATOM    532  CG2 VAL A  32      41.659  25.993  13.935  1.00 78.41           C  
ATOM    533  H   VAL A  32      41.519  23.877  12.349  1.00 78.41           H  
ATOM    534  HA  VAL A  32      39.598  25.871  12.141  1.00 78.41           H  
ATOM    535  HB  VAL A  32      42.614  26.254  12.027  1.00 78.41           H  
ATOM    536 HG11 VAL A  32      41.444  28.348  11.439  1.00 78.41           H  
ATOM    537 HG12 VAL A  32      42.126  28.467  13.057  1.00 78.41           H  
ATOM    538 HG13 VAL A  32      40.382  28.171  12.851  1.00 78.41           H  
ATOM    539 HG21 VAL A  32      40.677  26.136  14.386  1.00 78.41           H  
ATOM    540 HG22 VAL A  32      42.400  26.573  14.485  1.00 78.41           H  
ATOM    541 HG23 VAL A  32      41.937  24.942  14.009  1.00 78.41           H  
ATOM    542  N   SER A  33      41.356  25.692   9.339  1.00 76.77           N  
ATOM    543  CA  SER A  33      41.362  26.028   7.907  1.00 76.77           C  
ATOM    544  C   SER A  33      40.059  25.652   7.191  1.00 76.77           C  
ATOM    545  O   SER A  33      39.487  26.470   6.473  1.00 76.77           O  
ATOM    546  CB  SER A  33      42.554  25.332   7.236  1.00 76.77           C  
ATOM    547  OG  SER A  33      42.630  23.971   7.636  1.00 76.77           O  
ATOM    548  H   SER A  33      42.038  25.014   9.645  1.00 76.77           H  
ATOM    549  HA  SER A  33      41.491  27.105   7.796  1.00 76.77           H  
ATOM    550  HB2 SER A  33      43.471  25.838   7.539  1.00 76.77           H  
ATOM    551  HB3 SER A  33      42.460  25.401   6.152  1.00 76.77           H  
ATOM    552  HG  SER A  33      43.397  23.578   7.213  1.00 76.77           H  
ATOM    553  N   CYS A  34      39.533  24.450   7.437  1.00 77.60           N  
ATOM    554  CA  CYS A  34      38.251  24.009   6.882  1.00 77.60           C  
ATOM    555  C   CYS A  34      37.082  24.808   7.463  1.00 77.60           C  
ATOM    556  O   CYS A  34      36.166  25.195   6.739  1.00 77.60           O  
ATOM    557  CB  CYS A  34      38.062  22.520   7.180  1.00 77.60           C  
ATOM    558  SG  CYS A  34      39.215  21.532   6.193  1.00 77.60           S  
ATOM    559  H   CYS A  34      40.031  23.836   8.065  1.00 77.60           H  
ATOM    560  HA  CYS A  34      38.245  24.159   5.802  1.00 77.60           H  
ATOM    561  HB2 CYS A  34      37.045  22.224   6.920  1.00 77.60           H  
ATOM    562  HB3 CYS A  34      38.226  22.329   8.241  1.00 77.60           H  
ATOM    563  HG  CYS A  34      40.345  22.150   6.548  1.00 77.60           H  
ATOM    564  N   SER A  35      37.124  25.087   8.768  1.00 75.64           N  
ATOM    565  CA  SER A  35      36.103  25.900   9.427  1.00 75.64           C  
ATOM    566  C   SER A  35      36.074  27.328   8.868  1.00 75.64           C  
ATOM    567  O   SER A  35      34.994  27.887   8.680  1.00 75.64           O  
ATOM    568  CB  SER A  35      36.304  25.873  10.947  1.00 75.64           C  
ATOM    569  OG  SER A  35      37.294  26.782  11.389  1.00 75.64           O  
ATOM    570  H   SER A  35      37.888  24.718   9.317  1.00 75.64           H  
ATOM    571  HA  SER A  35      35.132  25.451   9.217  1.00 75.64           H  
ATOM    572  HB2 SER A  35      35.363  26.138  11.429  1.00 75.64           H  
ATOM    573  HB3 SER A  35      36.571  24.865  11.264  1.00 75.64           H  
ATOM    574  HG  SER A  35      38.065  26.734  10.819  1.00 75.64           H  
ATOM    575  N   TRP A  36      37.243  27.883   8.531  1.00 72.32           N  
ATOM    576  CA  TRP A  36      37.377  29.216   7.953  1.00 72.32           C  
ATOM    577  C   TRP A  36      36.859  29.250   6.518  1.00 72.32           C  
ATOM    578  O   TRP A  36      36.077  30.125   6.168  1.00 72.32           O  
ATOM    579  CB  TRP A  36      38.840  29.672   8.061  1.00 72.32           C  
ATOM    580  CG  TRP A  36      39.013  31.145   8.221  1.00 72.32           C  
ATOM    581  CD1 TRP A  36      38.420  31.890   9.181  1.00 72.32           C  
ATOM    582  CD2 TRP A  36      39.824  32.074   7.436  1.00 72.32           C  
ATOM    583  CE2 TRP A  36      39.639  33.384   7.971  1.00 72.32           C  
ATOM    584  CE3 TRP A  36      40.701  31.950   6.337  1.00 72.32           C  
ATOM    585  NE1 TRP A  36      38.774  33.213   9.027  1.00 72.32           N  
ATOM    586  CZ2 TRP A  36      40.256  34.517   7.431  1.00 72.32           C  
ATOM    587  CZ3 TRP A  36      41.354  33.082   5.809  1.00 72.32           C  
ATOM    588  CH2 TRP A  36      41.118  34.362   6.337  1.00 72.32           C  
ATOM    589  H   TRP A  36      38.096  27.376   8.722  1.00 72.32           H  
ATOM    590  HA  TRP A  36      36.753  29.902   8.524  1.00 72.32           H  
ATOM    591  HB2 TRP A  36      39.293  29.225   8.946  1.00 72.32           H  
ATOM    592  HB3 TRP A  36      39.403  29.326   7.194  1.00 72.32           H  
ATOM    593  HD1 TRP A  36      37.741  31.506   9.929  1.00 72.32           H  
ATOM    594  HE1 TRP A  36      38.385  33.977   9.561  1.00 72.32           H  
ATOM    595  HE3 TRP A  36      40.877  30.977   5.903  1.00 72.32           H  
ATOM    596  HZ2 TRP A  36      40.053  35.502   7.827  1.00 72.32           H  
ATOM    597  HZ3 TRP A  36      42.039  32.976   4.980  1.00 72.32           H  
ATOM    598  HH2 TRP A  36      41.593  35.226   5.896  1.00 72.32           H  
ATOM    599  N   PHE A  37      37.176  28.227   5.722  1.00 73.63           N  
ATOM    600  CA  PHE A  37      36.650  28.107   4.366  1.00 73.63           C  
ATOM    601  C   PHE A  37      35.122  27.929   4.322  1.00 73.63           C  
ATOM    602  O   PHE A  37      34.460  28.465   3.433  1.00 73.63           O  
ATOM    603  CB  PHE A  37      37.358  26.942   3.675  1.00 73.63           C  
ATOM    604  CG  PHE A  37      37.023  26.858   2.204  1.00 73.63           C  
ATOM    605  CD1 PHE A  37      36.042  25.957   1.749  1.00 73.63           C  
ATOM    606  CD2 PHE A  37      37.681  27.704   1.292  1.00 73.63           C  
ATOM    607  CE1 PHE A  37      35.753  25.871   0.377  1.00 73.63           C  
ATOM    608  CE2 PHE A  37      37.394  27.614  -0.081  1.00 73.63           C  
ATOM    609  CZ  PHE A  37      36.454  26.676  -0.537  1.00 73.63           C  
ATOM    610  H   PHE A  37      37.855  27.552   6.042  1.00 73.63           H  
ATOM    611  HA  PHE A  37      36.884  29.024   3.825  1.00 73.63           H  
ATOM    612  HB2 PHE A  37      38.436  27.071   3.775  1.00 73.63           H  
ATOM    613  HB3 PHE A  37      37.089  26.007   4.167  1.00 73.63           H  
ATOM    614  HD1 PHE A  37      35.530  25.315   2.451  1.00 73.63           H  
ATOM    615  HD2 PHE A  37      38.424  28.405   1.641  1.00 73.63           H  
ATOM    616  HE1 PHE A  37      35.039  25.143   0.023  1.00 73.63           H  
ATOM    617  HE2 PHE A  37      37.924  28.241  -0.783  1.00 73.63           H  
ATOM    618  HZ  PHE A  37      36.294  26.544  -1.597  1.00 73.63           H  
ATOM    619  N   LEU A  38      34.549  27.196   5.285  1.00 76.70           N  
ATOM    620  CA  LEU A  38      33.099  26.996   5.393  1.00 76.70           C  
ATOM    621  C   LEU A  38      32.350  28.264   5.810  1.00 76.70           C  
ATOM    622  O   LEU A  38      31.252  28.502   5.316  1.00 76.70           O  
ATOM    623  CB  LEU A  38      32.812  25.869   6.398  1.00 76.70           C  
ATOM    624  CG  LEU A  38      32.909  24.470   5.774  1.00 76.70           C  
ATOM    625  CD1 LEU A  38      33.003  23.435   6.888  1.00 76.70           C  
ATOM    626  CD2 LEU A  38      31.677  24.130   4.929  1.00 76.70           C  
ATOM    627  H   LEU A  38      35.152  26.738   5.952  1.00 76.70           H  
ATOM    628  HA  LEU A  38      32.708  26.722   4.412  1.00 76.70           H  
ATOM    629  HB2 LEU A  38      31.810  25.993   6.809  1.00 76.70           H  
ATOM    630  HB3 LEU A  38      33.512  25.957   7.229  1.00 76.70           H  
ATOM    631  HG  LEU A  38      33.804  24.401   5.156  1.00 76.70           H  
ATOM    632 HD11 LEU A  38      33.116  22.443   6.453  1.00 76.70           H  
ATOM    633 HD12 LEU A  38      32.107  23.461   7.508  1.00 76.70           H  
ATOM    634 HD13 LEU A  38      33.878  23.658   7.499  1.00 76.70           H  
ATOM    635 HD21 LEU A  38      31.555  24.859   4.128  1.00 76.70           H  
ATOM    636 HD22 LEU A  38      30.780  24.121   5.549  1.00 76.70           H  
ATOM    637 HD23 LEU A  38      31.807  23.145   4.481  1.00 76.70           H  
ATOM    638  N   TRP A  39      32.935  29.064   6.704  1.00 74.88           N  
ATOM    639  CA  TRP A  39      32.358  30.322   7.194  1.00 74.88           C  
ATOM    640  C   TRP A  39      32.931  31.560   6.507  1.00 74.88           C  
ATOM    641  O   TRP A  39      32.847  32.659   7.059  1.00 74.88           O  
ATOM    642  CB  TRP A  39      32.469  30.390   8.721  1.00 74.88           C  
ATOM    643  CG  TRP A  39      31.561  29.438   9.424  1.00 74.88           C  
ATOM    644  CD1 TRP A  39      31.929  28.277  10.005  1.00 74.88           C  
ATOM    645  CD2 TRP A  39      30.111  29.517   9.551  1.00 74.88           C  
ATOM    646  CE2 TRP A  39      29.660  28.354  10.242  1.00 74.88           C  
ATOM    647  CE3 TRP A  39      29.130  30.440   9.127  1.00 74.88           C  
ATOM    648  NE1 TRP A  39      30.809  27.626  10.482  1.00 74.88           N  
ATOM    649  CZ2 TRP A  39      28.303  28.123  10.512  1.00 74.88           C  
ATOM    650  CZ3 TRP A  39      27.765  30.213   9.384  1.00 74.88           C  
ATOM    651  CH2 TRP A  39      27.351  29.061  10.076  1.00 74.88           C  
ATOM    652  H   TRP A  39      33.837  28.793   7.068  1.00 74.88           H  
ATOM    653  HA  TRP A  39      31.296  30.335   6.947  1.00 74.88           H  
ATOM    654  HB2 TRP A  39      33.502  30.209   9.018  1.00 74.88           H  
ATOM    655  HB3 TRP A  39      32.197  31.388   9.065  1.00 74.88           H  
ATOM    656  HD1 TRP A  39      32.942  27.905  10.028  1.00 74.88           H  
ATOM    657  HE1 TRP A  39      30.845  26.692  10.865  1.00 74.88           H  
ATOM    658  HE3 TRP A  39      29.438  31.311   8.567  1.00 74.88           H  
ATOM    659  HZ2 TRP A  39      27.992  27.213  11.004  1.00 74.88           H  
ATOM    660  HZ3 TRP A  39      27.028  30.910   9.012  1.00 74.88           H  
ATOM    661  HH2 TRP A  39      26.296  28.881  10.225  1.00 74.88           H  
ATOM    662  N   ARG A  40      33.503  31.385   5.315  1.00 73.20           N  
ATOM    663  CA  ARG A  40      34.102  32.478   4.556  1.00 73.20           C  
ATOM    664  C   ARG A  40      33.088  33.586   4.298  1.00 73.20           C  
ATOM    665  O   ARG A  40      31.905  33.323   4.044  1.00 73.20           O  
ATOM    666  CB  ARG A  40      34.733  31.948   3.266  1.00 73.20           C  
ATOM    667  CG  ARG A  40      33.691  31.601   2.200  1.00 73.20           C  
ATOM    668  CD  ARG A  40      34.387  31.063   0.962  1.00 73.20           C  
ATOM    669  NE  ARG A  40      33.397  30.862  -0.106  1.00 73.20           N  
ATOM    670  CZ  ARG A  40      33.211  29.754  -0.783  1.00 73.20           C  
ATOM    671  NH1 ARG A  40      33.978  28.716  -0.617  1.00 73.20           N  
ATOM    672  NH2 ARG A  40      32.261  29.680  -1.676  1.00 73.20           N  
ATOM    673  H   ARG A  40      33.590  30.446   4.955  1.00 73.20           H  
ATOM    674  HA  ARG A  40      34.905  32.908   5.155  1.00 73.20           H  
ATOM    675  HB2 ARG A  40      35.402  32.713   2.870  1.00 73.20           H  
ATOM    676  HB3 ARG A  40      35.338  31.071   3.496  1.00 73.20           H  
ATOM    677  HG2 ARG A  40      32.997  30.854   2.586  1.00 73.20           H  
ATOM    678  HG3 ARG A  40      33.142  32.498   1.914  1.00 73.20           H  
ATOM    679  HD2 ARG A  40      34.903  30.141   1.232  1.00 73.20           H  
ATOM    680  HD3 ARG A  40      35.134  31.787   0.637  1.00 73.20           H  
ATOM    681  HE  ARG A  40      32.840  31.676  -0.324  1.00 73.20           H  
ATOM    682 HH11 ARG A  40      34.726  28.783   0.059  1.00 73.20           H  
ATOM    683 HH12 ARG A  40      33.822  27.834  -1.085  1.00 73.20           H  
ATOM    684 HH21 ARG A  40      32.349  28.923  -2.339  1.00 73.20           H  
ATOM    685 HH22 ARG A  40      31.842  30.561  -1.938  1.00 73.20           H  
ATOM    686  N   GLN A  41      33.556  34.824   4.318  1.00 67.34           N  
ATOM    687  CA  GLN A  41      32.731  35.942   3.882  1.00 67.34           C  
ATOM    688  C   GLN A  41      32.560  35.927   2.354  1.00 67.34           C  
ATOM    689  O   GLN A  41      33.390  35.360   1.634  1.00 67.34           O  
ATOM    690  CB  GLN A  41      33.300  37.263   4.410  1.00 67.34           C  
ATOM    691  CG  GLN A  41      33.151  37.333   5.940  1.00 67.34           C  
ATOM    692  CD  GLN A  41      33.132  38.755   6.488  1.00 67.34           C  
ATOM    693  NE2 GLN A  41      33.406  38.943   7.757  1.00 67.34           N  
ATOM    694  OE1 GLN A  41      32.814  39.726   5.832  1.00 67.34           O  
ATOM    695  H   GLN A  41      34.548  34.954   4.454  1.00 67.34           H  
ATOM    696  HA  GLN A  41      31.739  35.813   4.314  1.00 67.34           H  
ATOM    697  HB2 GLN A  41      32.756  38.086   3.946  1.00 67.34           H  
ATOM    698  HB3 GLN A  41      34.351  37.360   4.135  1.00 67.34           H  
ATOM    699  HG2 GLN A  41      32.218  36.860   6.245  1.00 67.34           H  
ATOM    700  HG3 GLN A  41      33.974  36.781   6.395  1.00 67.34           H  
ATOM    701 HE21 GLN A  41      33.526  39.921   7.977  1.00 67.34           H  
ATOM    702 HE22 GLN A  41      33.880  38.199   8.251  1.00 67.34           H  
ATOM    703  N   PRO A  42      31.470  36.507   1.816  1.00 65.71           N  
ATOM    704  CA  PRO A  42      31.347  36.692   0.375  1.00 65.71           C  
ATOM    705  C   PRO A  42      32.529  37.530  -0.137  1.00 65.71           C  
ATOM    706  O   PRO A  42      32.726  38.651   0.313  1.00 65.71           O  
ATOM    707  CB  PRO A  42      29.990  37.373   0.163  1.00 65.71           C  
ATOM    708  CG  PRO A  42      29.707  38.064   1.498  1.00 65.71           C  
ATOM    709  CD  PRO A  42      30.369  37.147   2.521  1.00 65.71           C  
ATOM    710  HA  PRO A  42      31.349  35.724  -0.126  1.00 65.71           H  
ATOM    711  HB2 PRO A  42      30.011  38.086  -0.661  1.00 65.71           H  
ATOM    712  HB3 PRO A  42      29.230  36.613  -0.016  1.00 65.71           H  
ATOM    713  HG2 PRO A  42      30.196  39.038   1.514  1.00 65.71           H  
ATOM    714  HG3 PRO A  42      28.638  38.172   1.681  1.00 65.71           H  
ATOM    715  HD2 PRO A  42      29.661  36.385   2.846  1.00 65.71           H  
ATOM    716  HD3 PRO A  42      30.704  37.736   3.375  1.00 65.71           H  
ATOM    717  N   GLY A  43      33.320  36.964  -1.053  1.00 67.52           N  
ATOM    718  CA  GLY A  43      34.526  37.587  -1.617  1.00 67.52           C  
ATOM    719  C   GLY A  43      35.830  36.886  -1.228  1.00 67.52           C  
ATOM    720  O   GLY A  43      36.787  36.914  -1.995  1.00 67.52           O  
ATOM    721  H   GLY A  43      33.140  36.003  -1.307  1.00 67.52           H  
ATOM    722  HA2 GLY A  43      34.602  38.622  -1.282  1.00 67.52           H  
ATOM    723  HA3 GLY A  43      34.455  37.594  -2.704  1.00 67.52           H  
ATOM    724  N   GLU A  44      35.863  36.171  -0.103  1.00 76.44           N  
ATOM    725  CA  GLU A  44      37.038  35.382   0.274  1.00 76.44           C  
ATOM    726  C   GLU A  44      37.149  34.124  -0.604  1.00 76.44           C  
ATOM    727  O   GLU A  44      36.182  33.378  -0.783  1.00 76.44           O  
ATOM    728  CB  GLU A  44      36.989  35.016   1.762  1.00 76.44           C  
ATOM    729  CG  GLU A  44      37.267  36.212   2.688  1.00 76.44           C  
ATOM    730  CD  GLU A  44      37.125  35.857   4.180  1.00 76.44           C  
ATOM    731  OE1 GLU A  44      37.583  36.657   5.024  1.00 76.44           O  
ATOM    732  OE2 GLU A  44      36.481  34.824   4.488  1.00 76.44           O  
ATOM    733  H   GLU A  44      35.056  36.149   0.503  1.00 76.44           H  
ATOM    734  HA  GLU A  44      37.931  35.986   0.112  1.00 76.44           H  
ATOM    735  HB2 GLU A  44      35.998  34.613   1.973  1.00 76.44           H  
ATOM    736  HB3 GLU A  44      37.734  34.246   1.963  1.00 76.44           H  
ATOM    737  HG2 GLU A  44      36.564  37.012   2.453  1.00 76.44           H  
ATOM    738  HG3 GLU A  44      38.276  36.575   2.492  1.00 76.44           H  
ATOM    739  N   PHE A  45      38.350  33.867  -1.128  1.00 80.47           N  
ATOM    740  CA  PHE A  45      38.704  32.644  -1.859  1.00 80.47           C  
ATOM    741  C   PHE A  45      37.741  32.252  -3.005  1.00 80.47           C  
ATOM    742  O   PHE A  45      37.271  31.112  -3.045  1.00 80.47           O  
ATOM    743  CB  PHE A  45      38.874  31.521  -0.830  1.00 80.47           C  
ATOM    744  CG  PHE A  45      39.951  31.764   0.192  1.00 80.47           C  
ATOM    745  CD1 PHE A  45      41.305  31.805  -0.193  1.00 80.47           C  
ATOM    746  CD2 PHE A  45      39.590  31.964   1.534  1.00 80.47           C  
ATOM    747  CE1 PHE A  45      42.297  32.056   0.770  1.00 80.47           C  
ATOM    748  CE2 PHE A  45      40.580  32.215   2.492  1.00 80.47           C  
ATOM    749  CZ  PHE A  45      41.934  32.262   2.112  1.00 80.47           C  
ATOM    750  H   PHE A  45      39.088  34.532  -0.944  1.00 80.47           H  
ATOM    751  HA  PHE A  45      39.674  32.812  -2.326  1.00 80.47           H  
ATOM    752  HB2 PHE A  45      39.126  30.592  -1.343  1.00 80.47           H  
ATOM    753  HB3 PHE A  45      37.923  31.347  -0.326  1.00 80.47           H  
ATOM    754  HD1 PHE A  45      41.587  31.658  -1.225  1.00 80.47           H  
ATOM    755  HD2 PHE A  45      38.552  31.952   1.832  1.00 80.47           H  
ATOM    756  HE1 PHE A  45      43.336  32.105   0.480  1.00 80.47           H  
ATOM    757  HE2 PHE A  45      40.288  32.399   3.515  1.00 80.47           H  
ATOM    758  HZ  PHE A  45      42.699  32.472   2.845  1.00 80.47           H  
ATOM    759  N   PRO A  46      37.439  33.142  -3.970  1.00 81.35           N  
ATOM    760  CA  PRO A  46      36.390  32.909  -4.965  1.00 81.35           C  
ATOM    761  C   PRO A  46      36.703  31.754  -5.933  1.00 81.35           C  
ATOM    762  O   PRO A  46      35.786  31.073  -6.388  1.00 81.35           O  
ATOM    763  CB  PRO A  46      36.237  34.244  -5.700  1.00 81.35           C  
ATOM    764  CG  PRO A  46      37.619  34.885  -5.576  1.00 81.35           C  
ATOM    765  CD  PRO A  46      38.082  34.429  -4.195  1.00 81.35           C  
ATOM    766  HA  PRO A  46      35.453  32.680  -4.457  1.00 81.35           H  
ATOM    767  HB2 PRO A  46      35.944  34.114  -6.742  1.00 81.35           H  
ATOM    768  HB3 PRO A  46      35.508  34.863  -5.178  1.00 81.35           H  
ATOM    769  HG2 PRO A  46      38.285  34.484  -6.341  1.00 81.35           H  
ATOM    770  HG3 PRO A  46      37.569  35.972  -5.645  1.00 81.35           H  
ATOM    771  HD2 PRO A  46      39.168  34.350  -4.166  1.00 81.35           H  
ATOM    772  HD3 PRO A  46      37.738  35.144  -3.447  1.00 81.35           H  
ATOM    773  N   VAL A  47      37.981  31.479  -6.214  1.00 83.54           N  
ATOM    774  CA  VAL A  47      38.383  30.407  -7.143  1.00 83.54           C  
ATOM    775  C   VAL A  47      38.309  29.031  -6.481  1.00 83.54           C  
ATOM    776  O   VAL A  47      37.652  28.128  -6.997  1.00 83.54           O  
ATOM    777  CB  VAL A  47      39.784  30.663  -7.728  1.00 83.54           C  
ATOM    778  CG1 VAL A  47      40.148  29.599  -8.771  1.00 83.54           C  
ATOM    779  CG2 VAL A  47      39.863  32.038  -8.402  1.00 83.54           C  
ATOM    780  H   VAL A  47      38.693  32.091  -5.843  1.00 83.54           H  
ATOM    781  HA  VAL A  47      37.682  30.394  -7.977  1.00 83.54           H  
ATOM    782  HB  VAL A  47      40.520  30.631  -6.924  1.00 83.54           H  
ATOM    783 HG11 VAL A  47      39.406  29.582  -9.569  1.00 83.54           H  
ATOM    784 HG12 VAL A  47      41.122  29.825  -9.203  1.00 83.54           H  
ATOM    785 HG13 VAL A  47      40.208  28.612  -8.312  1.00 83.54           H  
ATOM    786 HG21 VAL A  47      40.845  32.170  -8.857  1.00 83.54           H  
ATOM    787 HG22 VAL A  47      39.104  32.121  -9.180  1.00 83.54           H  
ATOM    788 HG23 VAL A  47      39.724  32.838  -7.675  1.00 83.54           H  
ATOM    789  N   THR A  48      38.908  28.858  -5.299  1.00 83.90           N  
ATOM    790  CA  THR A  48      38.818  27.592  -4.546  1.00 83.90           C  
ATOM    791  C   THR A  48      37.386  27.307  -4.119  1.00 83.90           C  
ATOM    792  O   THR A  48      36.957  26.159  -4.141  1.00 83.90           O  
ATOM    793  CB  THR A  48      39.731  27.584  -3.314  1.00 83.90           C  
ATOM    794  CG2 THR A  48      41.178  27.268  -3.665  1.00 83.90           C  
ATOM    795  OG1 THR A  48      39.756  28.851  -2.726  1.00 83.90           O  
ATOM    796  H   THR A  48      39.402  29.625  -4.866  1.00 83.90           H  
ATOM    797  HA  THR A  48      39.120  26.772  -5.197  1.00 83.90           H  
ATOM    798  HB  THR A  48      39.377  26.847  -2.593  1.00 83.90           H  
ATOM    799  HG1 THR A  48      40.476  28.856  -2.092  1.00 83.90           H  
ATOM    800 HG21 THR A  48      41.569  28.008  -4.364  1.00 83.90           H  
ATOM    801 HG22 THR A  48      41.236  26.282  -4.128  1.00 83.90           H  
ATOM    802 HG23 THR A  48      41.790  27.262  -2.764  1.00 83.90           H  
ATOM    803  N   ALA A  49      36.605  28.344  -3.816  1.00 84.01           N  
ATOM    804  CA  ALA A  49      35.162  28.271  -3.647  1.00 84.01           C  
ATOM    805  C   ALA A  49      34.426  27.624  -4.820  1.00 84.01           C  
ATOM    806  O   ALA A  49      33.532  26.803  -4.598  1.00 84.01           O  
ATOM    807  CB  ALA A  49      34.669  29.708  -3.517  1.00 84.01           C  
ATOM    808  H   ALA A  49      37.036  29.256  -3.756  1.00 84.01           H  
ATOM    809  HA  ALA A  49      34.922  27.698  -2.751  1.00 84.01           H  
ATOM    810  HB1 ALA A  49      35.129  30.319  -4.294  1.00 84.01           H  
ATOM    811  HB2 ALA A  49      33.597  29.775  -3.703  1.00 84.01           H  
ATOM    812  HB3 ALA A  49      34.981  30.148  -2.570  1.00 84.01           H  
ATOM    813  N   LEU A  50      34.767  28.049  -6.035  1.00 86.10           N  
ATOM    814  CA  LEU A  50      34.125  27.601  -7.257  1.00 86.10           C  
ATOM    815  C   LEU A  50      34.561  26.175  -7.605  1.00 86.10           C  
ATOM    816  O   LEU A  50      33.703  25.356  -7.913  1.00 86.10           O  
ATOM    817  CB  LEU A  50      34.443  28.617  -8.365  1.00 86.10           C  
ATOM    818  CG  LEU A  50      33.494  28.490  -9.573  1.00 86.10           C  
ATOM    819  CD1 LEU A  50      32.696  29.781  -9.768  1.00 86.10           C  
ATOM    820  CD2 LEU A  50      34.271  28.191 -10.851  1.00 86.10           C  
ATOM    821  H   LEU A  50      35.495  28.743  -6.124  1.00 86.10           H  
ATOM    822  HA  LEU A  50      33.047  27.590  -7.097  1.00 86.10           H  
ATOM    823  HB2 LEU A  50      35.480  28.499  -8.678  1.00 86.10           H  
ATOM    824  HB3 LEU A  50      34.347  29.621  -7.952  1.00 86.10           H  
ATOM    825  HG  LEU A  50      32.785  27.679  -9.408  1.00 86.10           H  
ATOM    826 HD11 LEU A  50      32.029  29.671 -10.622  1.00 86.10           H  
ATOM    827 HD12 LEU A  50      32.105  29.988  -8.876  1.00 86.10           H  
ATOM    828 HD13 LEU A  50      33.375  30.613  -9.956  1.00 86.10           H  
ATOM    829 HD21 LEU A  50      34.820  27.255 -10.739  1.00 86.10           H  
ATOM    830 HD22 LEU A  50      33.583  28.090 -11.690  1.00 86.10           H  
ATOM    831 HD23 LEU A  50      34.974  28.995 -11.064  1.00 86.10           H  
ATOM    832  N   LEU A  51      35.850  25.851  -7.454  1.00 87.82           N  
ATOM    833  CA  LEU A  51      36.396  24.508  -7.692  1.00 87.82           C  
ATOM    834  C   LEU A  51      35.859  23.462  -6.706  1.00 87.82           C  
ATOM    835  O   LEU A  51      35.412  22.400  -7.133  1.00 87.82           O  
ATOM    836  CB  LEU A  51      37.934  24.568  -7.645  1.00 87.82           C  
ATOM    837  CG  LEU A  51      38.570  25.059  -8.959  1.00 87.82           C  
ATOM    838  CD1 LEU A  51      40.025  25.453  -8.712  1.00 87.82           C  
ATOM    839  CD2 LEU A  51      38.548  23.966 -10.031  1.00 87.82           C  
ATOM    840  H   LEU A  51      36.497  26.594  -7.230  1.00 87.82           H  
ATOM    841  HA  LEU A  51      36.082  24.178  -8.683  1.00 87.82           H  
ATOM    842  HB2 LEU A  51      38.234  25.220  -6.825  1.00 87.82           H  
ATOM    843  HB3 LEU A  51      38.326  23.573  -7.431  1.00 87.82           H  
ATOM    844  HG  LEU A  51      38.031  25.935  -9.321  1.00 87.82           H  
ATOM    845 HD11 LEU A  51      40.598  24.590  -8.375  1.00 87.82           H  
ATOM    846 HD12 LEU A  51      40.463  25.830  -9.636  1.00 87.82           H  
ATOM    847 HD13 LEU A  51      40.074  26.239  -7.958  1.00 87.82           H  
ATOM    848 HD21 LEU A  51      37.523  23.690 -10.277  1.00 87.82           H  
ATOM    849 HD22 LEU A  51      39.087  23.083  -9.687  1.00 87.82           H  
ATOM    850 HD23 LEU A  51      39.025  24.337 -10.939  1.00 87.82           H  
ATOM    851  N   LEU A  52      35.829  23.757  -5.401  1.00 85.83           N  
ATOM    852  CA  LEU A  52      35.241  22.845  -4.406  1.00 85.83           C  
ATOM    853  C   LEU A  52      33.731  22.688  -4.600  1.00 85.83           C  
ATOM    854  O   LEU A  52      33.203  21.590  -4.437  1.00 85.83           O  
ATOM    855  CB  LEU A  52      35.561  23.329  -2.976  1.00 85.83           C  
ATOM    856  CG  LEU A  52      36.695  22.511  -2.331  1.00 85.83           C  
ATOM    857  CD1 LEU A  52      37.583  23.372  -1.437  1.00 85.83           C  
ATOM    858  CD2 LEU A  52      36.099  21.385  -1.482  1.00 85.83           C  
ATOM    859  H   LEU A  52      36.233  24.629  -5.091  1.00 85.83           H  
ATOM    860  HA  LEU A  52      35.664  21.851  -4.553  1.00 85.83           H  
ATOM    861  HB2 LEU A  52      34.670  23.246  -2.353  1.00 85.83           H  
ATOM    862  HB3 LEU A  52      35.819  24.388  -2.989  1.00 85.83           H  
ATOM    863  HG  LEU A  52      37.329  22.082  -3.108  1.00 85.83           H  
ATOM    864 HD11 LEU A  52      38.423  22.775  -1.083  1.00 85.83           H  
ATOM    865 HD12 LEU A  52      37.974  24.216  -2.005  1.00 85.83           H  
ATOM    866 HD13 LEU A  52      37.021  23.732  -0.575  1.00 85.83           H  
ATOM    867 HD21 LEU A  52      36.905  20.774  -1.075  1.00 85.83           H  
ATOM    868 HD22 LEU A  52      35.468  20.753  -2.106  1.00 85.83           H  
ATOM    869 HD23 LEU A  52      35.509  21.792  -0.662  1.00 85.83           H  
ATOM    870  N   GLY A  53      33.039  23.771  -4.970  1.00 86.70           N  
ATOM    871  CA  GLY A  53      31.625  23.716  -5.327  1.00 86.70           C  
ATOM    872  C   GLY A  53      31.392  22.824  -6.544  1.00 86.70           C  
ATOM    873  O   GLY A  53      30.577  21.910  -6.480  1.00 86.70           O  
ATOM    874  H   GLY A  53      33.535  24.642  -5.095  1.00 86.70           H  
ATOM    875  HA2 GLY A  53      31.049  23.322  -4.490  1.00 86.70           H  
ATOM    876  HA3 GLY A  53      31.276  24.721  -5.565  1.00 86.70           H  
ATOM    877  N   ALA A  54      32.146  23.038  -7.620  1.00 89.65           N  
ATOM    878  CA  ALA A  54      32.037  22.264  -8.848  1.00 89.65           C  
ATOM    879  C   ALA A  54      32.344  20.776  -8.625  1.00 89.65           C  
ATOM    880  O   ALA A  54      31.568  19.926  -9.057  1.00 89.65           O  
ATOM    881  CB  ALA A  54      32.956  22.893  -9.901  1.00 89.65           C  
ATOM    882  H   ALA A  54      32.815  23.795  -7.612  1.00 89.65           H  
ATOM    883  HA  ALA A  54      31.010  22.335  -9.206  1.00 89.65           H  
ATOM    884  HB1 ALA A  54      32.641  23.917 -10.103  1.00 89.65           H  
ATOM    885  HB2 ALA A  54      33.988  22.896  -9.549  1.00 89.65           H  
ATOM    886  HB3 ALA A  54      32.904  22.320 -10.827  1.00 89.65           H  
ATOM    887  N   GLY A  55      33.411  20.454  -7.887  1.00 89.13           N  
ATOM    888  CA  GLY A  55      33.776  19.071  -7.573  1.00 89.13           C  
ATOM    889  C   GLY A  55      32.719  18.355  -6.730  1.00 89.13           C  
ATOM    890  O   GLY A  55      32.297  17.249  -7.066  1.00 89.13           O  
ATOM    891  H   GLY A  55      34.032  21.193  -7.590  1.00 89.13           H  
ATOM    892  HA2 GLY A  55      34.715  19.069  -7.020  1.00 89.13           H  
ATOM    893  HA3 GLY A  55      33.917  18.514  -8.499  1.00 89.13           H  
ATOM    894  N   ALA A  56      32.228  18.998  -5.668  1.00 88.38           N  
ATOM    895  CA  ALA A  56      31.209  18.395  -4.815  1.00 88.38           C  
ATOM    896  C   ALA A  56      29.831  18.316  -5.505  1.00 88.38           C  
ATOM    897  O   ALA A  56      29.111  17.336  -5.317  1.00 88.38           O  
ATOM    898  CB  ALA A  56      31.195  19.147  -3.486  1.00 88.38           C  
ATOM    899  H   ALA A  56      32.588  19.911  -5.428  1.00 88.38           H  
ATOM    900  HA  ALA A  56      31.507  17.369  -4.603  1.00 88.38           H  
ATOM    901  HB1 ALA A  56      30.921  20.189  -3.647  1.00 88.38           H  
ATOM    902  HB2 ALA A  56      32.188  19.111  -3.039  1.00 88.38           H  
ATOM    903  HB3 ALA A  56      30.494  18.656  -2.811  1.00 88.38           H  
ATOM    904  N   GLY A  57      29.492  19.284  -6.363  1.00 89.25           N  
ATOM    905  CA  GLY A  57      28.291  19.242  -7.199  1.00 89.25           C  
ATOM    906  C   GLY A  57      28.344  18.136  -8.251  1.00 89.25           C  
ATOM    907  O   GLY A  57      27.357  17.428  -8.440  1.00 89.25           O  
ATOM    908  H   GLY A  57      30.112  20.074  -6.469  1.00 89.25           H  
ATOM    909  HA2 GLY A  57      28.194  20.190  -7.728  1.00 89.25           H  
ATOM    910  HA3 GLY A  57      27.410  19.092  -6.575  1.00 89.25           H  
ATOM    911  N   GLY A  58      29.507  17.934  -8.877  1.00 88.85           N  
ATOM    912  CA  GLY A  58      29.747  16.824  -9.799  1.00 88.85           C  
ATOM    913  C   GLY A  58      29.606  15.464  -9.113  1.00 88.85           C  
ATOM    914  O   GLY A  58      28.885  14.602  -9.606  1.00 88.85           O  
ATOM    915  H   GLY A  58      30.268  18.577  -8.712  1.00 88.85           H  
ATOM    916  HA2 GLY A  58      30.758  16.906 -10.198  1.00 88.85           H  
ATOM    917  HA3 GLY A  58      29.038  16.877 -10.626  1.00 88.85           H  
ATOM    918  N   LEU A  59      30.200  15.290  -7.927  1.00 89.68           N  
ATOM    919  CA  LEU A  59      30.046  14.068  -7.125  1.00 89.68           C  
ATOM    920  C   LEU A  59      28.586  13.789  -6.750  1.00 89.68           C  
ATOM    921  O   LEU A  59      28.127  12.649  -6.839  1.00 89.68           O  
ATOM    922  CB  LEU A  59      30.910  14.187  -5.855  1.00 89.68           C  
ATOM    923  CG  LEU A  59      32.328  13.630  -6.051  1.00 89.68           C  
ATOM    924  CD1 LEU A  59      33.261  14.185  -4.976  1.00 89.68           C  
ATOM    925  CD2 LEU A  59      32.330  12.102  -5.947  1.00 89.68           C  
ATOM    926  H   LEU A  59      30.805  16.022  -7.583  1.00 89.68           H  
ATOM    927  HA  LEU A  59      30.381  13.216  -7.716  1.00 89.68           H  
ATOM    928  HB2 LEU A  59      30.438  13.644  -5.036  1.00 89.68           H  
ATOM    929  HB3 LEU A  59      30.961  15.235  -5.558  1.00 89.68           H  
ATOM    930  HG  LEU A  59      32.710  13.929  -7.027  1.00 89.68           H  
ATOM    931 HD11 LEU A  59      32.899  13.913  -3.985  1.00 89.68           H  
ATOM    932 HD12 LEU A  59      33.311  15.271  -5.064  1.00 89.68           H  
ATOM    933 HD13 LEU A  59      34.263  13.780  -5.119  1.00 89.68           H  
ATOM    934 HD21 LEU A  59      33.342  11.728  -6.103  1.00 89.68           H  
ATOM    935 HD22 LEU A  59      31.981  11.786  -4.964  1.00 89.68           H  
ATOM    936 HD23 LEU A  59      31.685  11.671  -6.713  1.00 89.68           H  
ATOM    937  N   LEU A  60      27.838  14.823  -6.360  1.00 87.89           N  
ATOM    938  CA  LEU A  60      26.430  14.674  -5.997  1.00 87.89           C  
ATOM    939  C   LEU A  60      25.566  14.334  -7.223  1.00 87.89           C  
ATOM    940  O   LEU A  60      24.654  13.515  -7.120  1.00 87.89           O  
ATOM    941  CB  LEU A  60      25.991  15.939  -5.240  1.00 87.89           C  
ATOM    942  CG  LEU A  60      24.824  15.695  -4.264  1.00 87.89           C  
ATOM    943  CD1 LEU A  60      25.001  16.563  -3.020  1.00 87.89           C  
ATOM    944  CD2 LEU A  60      23.469  16.041  -4.881  1.00 87.89           C  
ATOM    945  H   LEU A  60      28.272  15.730  -6.274  1.00 87.89           H  
ATOM    946  HA  LEU A  60      26.361  13.824  -5.318  1.00 87.89           H  
ATOM    947  HB2 LEU A  60      26.844  16.273  -4.649  1.00 87.89           H  
ATOM    948  HB3 LEU A  60      25.754  16.740  -5.941  1.00 87.89           H  
ATOM    949  HG  LEU A  60      24.814  14.654  -3.944  1.00 87.89           H  
ATOM    950 HD11 LEU A  60      25.032  17.609  -3.324  1.00 87.89           H  
ATOM    951 HD12 LEU A  60      24.171  16.404  -2.332  1.00 87.89           H  
ATOM    952 HD13 LEU A  60      25.933  16.303  -2.518  1.00 87.89           H  
ATOM    953 HD21 LEU A  60      22.673  15.851  -4.160  1.00 87.89           H  
ATOM    954 HD22 LEU A  60      23.301  15.414  -5.757  1.00 87.89           H  
ATOM    955 HD23 LEU A  60      23.450  17.088  -5.183  1.00 87.89           H  
ATOM    956  N   ALA A  61      25.896  14.885  -8.394  1.00 88.97           N  
ATOM    957  CA  ALA A  61      25.261  14.530  -9.660  1.00 88.97           C  
ATOM    958  C   ALA A  61      25.551  13.079 -10.084  1.00 88.97           C  
ATOM    959  O   ALA A  61      24.630  12.388 -10.513  1.00 88.97           O  
ATOM    960  CB  ALA A  61      25.705  15.530 -10.728  1.00 88.97           C  
ATOM    961  H   ALA A  61      26.640  15.568  -8.416  1.00 88.97           H  
ATOM    962  HA  ALA A  61      24.181  14.621  -9.545  1.00 88.97           H  
ATOM    963  HB1 ALA A  61      25.229  15.277 -11.675  1.00 88.97           H  
ATOM    964  HB2 ALA A  61      26.787  15.494 -10.855  1.00 88.97           H  
ATOM    965  HB3 ALA A  61      25.410  16.540 -10.441  1.00 88.97           H  
ATOM    966  N   ILE A  62      26.781  12.581  -9.896  1.00 88.39           N  
ATOM    967  CA  ILE A  62      27.124  11.165 -10.136  1.00 88.39           C  
ATOM    968  C   ILE A  62      26.313  10.254  -9.204  1.00 88.39           C  
ATOM    969  O   ILE A  62      25.756   9.251  -9.649  1.00 88.39           O  
ATOM    970  CB  ILE A  62      28.646  10.923  -9.973  1.00 88.39           C  
ATOM    971  CG1 ILE A  62      29.437  11.661 -11.075  1.00 88.39           C  
ATOM    972  CG2 ILE A  62      28.981   9.418 -10.030  1.00 88.39           C  
ATOM    973  CD1 ILE A  62      30.943  11.768 -10.807  1.00 88.39           C  
ATOM    974  H   ILE A  62      27.511  13.211  -9.596  1.00 88.39           H  
ATOM    975  HA  ILE A  62      26.847  10.907 -11.158  1.00 88.39           H  
ATOM    976  HB  ILE A  62      28.957  11.307  -9.002  1.00 88.39           H  
ATOM    977 HG12 ILE A  62      29.057  12.678 -11.171  1.00 88.39           H  
ATOM    978 HG13 ILE A  62      29.282  11.165 -12.033  1.00 88.39           H  
ATOM    979 HG21 ILE A  62      30.056   9.261  -9.947  1.00 88.39           H  
ATOM    980 HG22 ILE A  62      28.516   8.885  -9.201  1.00 88.39           H  
ATOM    981 HG23 ILE A  62      28.632   8.993 -10.971  1.00 88.39           H  
ATOM    982 HD11 ILE A  62      31.398  12.393 -11.575  1.00 88.39           H  
ATOM    983 HD12 ILE A  62      31.116  12.226  -9.833  1.00 88.39           H  
ATOM    984 HD13 ILE A  62      31.414  10.785 -10.840  1.00 88.39           H  
ATOM    985  N   GLY A  63      26.195  10.620  -7.924  1.00 85.85           N  
ATOM    986  CA  GLY A  63      25.379   9.877  -6.961  1.00 85.85           C  
ATOM    987  C   GLY A  63      23.902   9.820  -7.362  1.00 85.85           C  
ATOM    988  O   GLY A  63      23.294   8.754  -7.322  1.00 85.85           O  
ATOM    989  H   GLY A  63      26.710  11.429  -7.607  1.00 85.85           H  
ATOM    990  HA2 GLY A  63      25.451  10.363  -5.988  1.00 85.85           H  
ATOM    991  HA3 GLY A  63      25.755   8.858  -6.877  1.00 85.85           H  
ATOM    992  N   LEU A  64      23.335  10.944  -7.811  1.00 82.53           N  
ATOM    993  CA  LEU A  64      21.960  11.001  -8.313  1.00 82.53           C  
ATOM    994  C   LEU A  64      21.769  10.194  -9.600  1.00 82.53           C  
ATOM    995  O   LEU A  64      20.763   9.502  -9.733  1.00 82.53           O  
ATOM    996  CB  LEU A  64      21.554  12.469  -8.528  1.00 82.53           C  
ATOM    997  CG  LEU A  64      21.256  13.225  -7.224  1.00 82.53           C  
ATOM    998  CD1 LEU A  64      20.975  14.694  -7.540  1.00 82.53           C  
ATOM    999  CD2 LEU A  64      20.052  12.624  -6.499  1.00 82.53           C  
ATOM   1000  H   LEU A  64      23.887  11.790  -7.814  1.00 82.53           H  
ATOM   1001  HA  LEU A  64      21.299  10.538  -7.581  1.00 82.53           H  
ATOM   1002  HB2 LEU A  64      22.350  12.980  -9.070  1.00 82.53           H  
ATOM   1003  HB3 LEU A  64      20.662  12.499  -9.154  1.00 82.53           H  
ATOM   1004  HG  LEU A  64      22.117  13.177  -6.556  1.00 82.53           H  
ATOM   1005 HD11 LEU A  64      20.769  15.239  -6.618  1.00 82.53           H  
ATOM   1006 HD12 LEU A  64      21.853  15.132  -8.016  1.00 82.53           H  
ATOM   1007 HD13 LEU A  64      20.125  14.774  -8.217  1.00 82.53           H  
ATOM   1008 HD21 LEU A  64      20.338  11.681  -6.033  1.00 82.53           H  
ATOM   1009 HD22 LEU A  64      19.715  13.296  -5.709  1.00 82.53           H  
ATOM   1010 HD23 LEU A  64      19.252  12.430  -7.213  1.00 82.53           H  
ATOM   1011  N   PHE A  65      22.735  10.230 -10.518  1.00 85.92           N  
ATOM   1012  CA  PHE A  65      22.704   9.431 -11.740  1.00 85.92           C  
ATOM   1013  C   PHE A  65      22.674   7.928 -11.435  1.00 85.92           C  
ATOM   1014  O   PHE A  65      21.835   7.211 -11.980  1.00 85.92           O  
ATOM   1015  CB  PHE A  65      23.913   9.797 -12.607  1.00 85.92           C  
ATOM   1016  CG  PHE A  65      24.038   8.912 -13.824  1.00 85.92           C  
ATOM   1017  CD1 PHE A  65      24.788   7.721 -13.754  1.00 85.92           C  
ATOM   1018  CD2 PHE A  65      23.366   9.254 -15.009  1.00 85.92           C  
ATOM   1019  CE1 PHE A  65      24.874   6.878 -14.873  1.00 85.92           C  
ATOM   1020  CE2 PHE A  65      23.438   8.400 -16.120  1.00 85.92           C  
ATOM   1021  CZ  PHE A  65      24.199   7.222 -16.052  1.00 85.92           C  
ATOM   1022  H   PHE A  65      23.523  10.844 -10.371  1.00 85.92           H  
ATOM   1023  HA  PHE A  65      21.798   9.666 -12.299  1.00 85.92           H  
ATOM   1024  HB2 PHE A  65      23.823  10.836 -12.925  1.00 85.92           H  
ATOM   1025  HB3 PHE A  65      24.828   9.711 -12.021  1.00 85.92           H  
ATOM   1026  HD1 PHE A  65      25.306   7.454 -12.845  1.00 85.92           H  
ATOM   1027  HD2 PHE A  65      22.789  10.166 -15.071  1.00 85.92           H  
ATOM   1028  HE1 PHE A  65      25.456   5.969 -14.833  1.00 85.92           H  
ATOM   1029  HE2 PHE A  65      22.926   8.658 -17.034  1.00 85.92           H  
ATOM   1030  HZ  PHE A  65      24.285   6.577 -16.914  1.00 85.92           H  
ATOM   1031  N   GLN A  66      23.533   7.461 -10.522  1.00 82.53           N  
ATOM   1032  CA  GLN A  66      23.579   6.052 -10.117  1.00 82.53           C  
ATOM   1033  C   GLN A  66      22.271   5.575  -9.477  1.00 82.53           C  
ATOM   1034  O   GLN A  66      21.899   4.415  -9.623  1.00 82.53           O  
ATOM   1035  CB  GLN A  66      24.754   5.836  -9.146  1.00 82.53           C  
ATOM   1036  CG  GLN A  66      26.116   5.820  -9.860  1.00 82.53           C  
ATOM   1037  CD  GLN A  66      26.287   4.630 -10.802  1.00 82.53           C  
ATOM   1038  NE2 GLN A  66      27.317   4.612 -11.617  1.00 82.53           N  
ATOM   1039  OE1 GLN A  66      25.501   3.697 -10.833  1.00 82.53           O  
ATOM   1040  H   GLN A  66      24.198   8.102 -10.114  1.00 82.53           H  
ATOM   1041  HA  GLN A  66      23.723   5.437 -11.005  1.00 82.53           H  
ATOM   1042  HB2 GLN A  66      24.626   4.886  -8.628  1.00 82.53           H  
ATOM   1043  HB3 GLN A  66      24.753   6.625  -8.394  1.00 82.53           H  
ATOM   1044  HG2 GLN A  66      26.244   6.741 -10.429  1.00 82.53           H  
ATOM   1045  HG3 GLN A  66      26.905   5.776  -9.110  1.00 82.53           H  
ATOM   1046 HE21 GLN A  66      27.382   3.819 -12.239  1.00 82.53           H  
ATOM   1047 HE22 GLN A  66      27.989   5.366 -11.632  1.00 82.53           H  
ATOM   1048  N   LEU A  67      21.559   6.471  -8.789  1.00 74.72           N  
ATOM   1049  CA  LEU A  67      20.330   6.141  -8.070  1.00 74.72           C  
ATOM   1050  C   LEU A  67      19.068   6.244  -8.941  1.00 74.72           C  
ATOM   1051  O   LEU A  67      18.102   5.531  -8.684  1.00 74.72           O  
ATOM   1052  CB  LEU A  67      20.271   7.039  -6.816  1.00 74.72           C  
ATOM   1053  CG  LEU A  67      19.982   6.267  -5.516  1.00 74.72           C  
ATOM   1054  CD1 LEU A  67      20.749   6.890  -4.348  1.00 74.72           C  
ATOM   1055  CD2 LEU A  67      18.493   6.287  -5.177  1.00 74.72           C  
ATOM   1056  H   LEU A  67      21.944   7.399  -8.683  1.00 74.72           H  
ATOM   1057  HA  LEU A  67      20.396   5.099  -7.759  1.00 74.72           H  
ATOM   1058  HB2 LEU A  67      21.236   7.529  -6.692  1.00 74.72           H  
ATOM   1059  HB3 LEU A  67      19.540   7.836  -6.957  1.00 74.72           H  
ATOM   1060  HG  LEU A  67      20.312   5.232  -5.609  1.00 74.72           H  
ATOM   1061 HD11 LEU A  67      20.536   6.337  -3.433  1.00 74.72           H  
ATOM   1062 HD12 LEU A  67      20.460   7.933  -4.225  1.00 74.72           H  
ATOM   1063 HD13 LEU A  67      21.819   6.833  -4.547  1.00 74.72           H  
ATOM   1064 HD21 LEU A  67      18.150   7.310  -5.027  1.00 74.72           H  
ATOM   1065 HD22 LEU A  67      17.940   5.845  -6.006  1.00 74.72           H  
ATOM   1066 HD23 LEU A  67      18.310   5.698  -4.279  1.00 74.72           H  
ATOM   1067  N   LEU A  68      19.058   7.131  -9.944  1.00 76.05           N  
ATOM   1068  CA  LEU A  68      17.859   7.460 -10.728  1.00 76.05           C  
ATOM   1069  C   LEU A  68      17.922   7.025 -12.189  1.00 76.05           C  
ATOM   1070  O   LEU A  68      16.896   6.633 -12.733  1.00 76.05           O  
ATOM   1071  CB  LEU A  68      17.633   8.978 -10.698  1.00 76.05           C  
ATOM   1072  CG  LEU A  68      17.295   9.538  -9.313  1.00 76.05           C  
ATOM   1073  CD1 LEU A  68      17.517  11.044  -9.337  1.00 76.05           C  
ATOM   1074  CD2 LEU A  68      15.843   9.246  -8.934  1.00 76.05           C  
ATOM   1075  H   LEU A  68      19.876   7.712 -10.058  1.00 76.05           H  
ATOM   1076  HA  LEU A  68      16.987   6.964 -10.301  1.00 76.05           H  
ATOM   1077  HB2 LEU A  68      16.824   9.232 -11.382  1.00 76.05           H  
ATOM   1078  HB3 LEU A  68      18.535   9.459 -11.076  1.00 76.05           H  
ATOM   1079  HG  LEU A  68      17.956   9.113  -8.557  1.00 76.05           H  
ATOM   1080 HD11 LEU A  68      16.822  11.517 -10.030  1.00 76.05           H  
ATOM   1081 HD12 LEU A  68      18.540  11.259  -9.647  1.00 76.05           H  
ATOM   1082 HD13 LEU A  68      17.378  11.433  -8.329  1.00 76.05           H  
ATOM   1083 HD21 LEU A  68      15.165   9.698  -9.658  1.00 76.05           H  
ATOM   1084 HD22 LEU A  68      15.688   8.167  -8.920  1.00 76.05           H  
ATOM   1085 HD23 LEU A  68      15.639   9.638  -7.937  1.00 76.05           H  
ATOM   1086  N   VAL A  69      19.081   7.153 -12.840  1.00 78.71           N  
ATOM   1087  CA  VAL A  69      19.207   6.988 -14.298  1.00 78.71           C  
ATOM   1088  C   VAL A  69      19.823   5.647 -14.659  1.00 78.71           C  
ATOM   1089  O   VAL A  69      19.314   4.972 -15.547  1.00 78.71           O  
ATOM   1090  CB  VAL A  69      19.994   8.145 -14.939  1.00 78.71           C  
ATOM   1091  CG1 VAL A  69      20.046   8.014 -16.468  1.00 78.71           C  
ATOM   1092  CG2 VAL A  69      19.378   9.513 -14.609  1.00 78.71           C  
ATOM   1093  H   VAL A  69      19.906   7.409 -12.315  1.00 78.71           H  
ATOM   1094  HA  VAL A  69      18.212   6.984 -14.742  1.00 78.71           H  
ATOM   1095  HB  VAL A  69      21.011   8.128 -14.548  1.00 78.71           H  
ATOM   1096 HG11 VAL A  69      19.038   7.945 -16.878  1.00 78.71           H  
ATOM   1097 HG12 VAL A  69      20.542   8.882 -16.902  1.00 78.71           H  
ATOM   1098 HG13 VAL A  69      20.609   7.126 -16.755  1.00 78.71           H  
ATOM   1099 HG21 VAL A  69      19.409   9.692 -13.535  1.00 78.71           H  
ATOM   1100 HG22 VAL A  69      19.945  10.301 -15.104  1.00 78.71           H  
ATOM   1101 HG23 VAL A  69      18.344   9.548 -14.953  1.00 78.71           H  
ATOM   1102  N   ASN A  70      20.868   5.224 -13.947  1.00 79.06           N  
ATOM   1103  CA  ASN A  70      21.523   3.948 -14.214  1.00 79.06           C  
ATOM   1104  C   ASN A  70      20.581   2.718 -14.162  1.00 79.06           C  
ATOM   1105  O   ASN A  70      20.698   1.866 -15.046  1.00 79.06           O  
ATOM   1106  CB  ASN A  70      22.742   3.801 -13.287  1.00 79.06           C  
ATOM   1107  CG  ASN A  70      23.706   2.750 -13.808  1.00 79.06           C  
ATOM   1108  ND2 ASN A  70      24.554   2.205 -12.974  1.00 79.06           N  
ATOM   1109  OD1 ASN A  70      23.739   2.426 -14.980  1.00 79.06           O  
ATOM   1110  H   ASN A  70      21.242   5.822 -13.224  1.00 79.06           H  
ATOM   1111  HA  ASN A  70      21.886   4.000 -15.240  1.00 79.06           H  
ATOM   1112  HB2 ASN A  70      22.422   3.533 -12.280  1.00 79.06           H  
ATOM   1113  HB3 ASN A  70      23.288   4.744 -13.245  1.00 79.06           H  
ATOM   1114 HD21 ASN A  70      25.162   1.501 -13.367  1.00 79.06           H  
ATOM   1115 HD22 ASN A  70      24.656   2.558 -12.034  1.00 79.06           H  
ATOM   1116  N   PRO A  71      19.616   2.613 -13.217  1.00 73.38           N  
ATOM   1117  CA  PRO A  71      18.685   1.482 -13.195  1.00 73.38           C  
ATOM   1118  C   PRO A  71      17.571   1.564 -14.254  1.00 73.38           C  
ATOM   1119  O   PRO A  71      16.805   0.612 -14.393  1.00 73.38           O  
ATOM   1120  CB  PRO A  71      18.127   1.448 -11.769  1.00 73.38           C  
ATOM   1121  CG  PRO A  71      18.162   2.912 -11.340  1.00 73.38           C  
ATOM   1122  CD  PRO A  71      19.421   3.434 -12.022  1.00 73.38           C  
ATOM   1123  HA  PRO A  71      19.230   0.556 -13.376  1.00 73.38           H  
ATOM   1124  HB2 PRO A  71      17.121   1.032 -11.725  1.00 73.38           H  
ATOM   1125  HB3 PRO A  71      18.799   0.871 -11.133  1.00 73.38           H  
ATOM   1126  HG2 PRO A  71      18.213   3.019 -10.257  1.00 73.38           H  
ATOM   1127  HG3 PRO A  71      17.291   3.433 -11.737  1.00 73.38           H  
ATOM   1128  HD2 PRO A  71      20.273   3.311 -11.354  1.00 73.38           H  
ATOM   1129  HD3 PRO A  71      19.268   4.488 -12.252  1.00 73.38           H  
ATOM   1130  N   MET A  72      17.444   2.667 -15.005  1.00 72.74           N  
ATOM   1131  CA  MET A  72      16.471   2.742 -16.096  1.00 72.74           C  
ATOM   1132  C   MET A  72      16.961   1.967 -17.321  1.00 72.74           C  
ATOM   1133  O   MET A  72      18.136   2.018 -17.692  1.00 72.74           O  
ATOM   1134  CB  MET A  72      16.131   4.186 -16.482  1.00 72.74           C  
ATOM   1135  CG  MET A  72      15.455   4.971 -15.355  1.00 72.74           C  
ATOM   1136  SD  MET A  72      14.651   6.509 -15.901  1.00 72.74           S  
ATOM   1137  CE  MET A  72      16.090   7.524 -16.332  1.00 72.74           C  
ATOM   1138  H   MET A  72      18.150   3.387 -14.948  1.00 72.74           H  
ATOM   1139  HA  MET A  72      15.548   2.271 -15.759  1.00 72.74           H  
ATOM   1140  HB2 MET A  72      17.034   4.702 -16.811  1.00 72.74           H  
ATOM   1141  HB3 MET A  72      15.431   4.153 -17.317  1.00 72.74           H  
ATOM   1142  HG2 MET A  72      16.194   5.195 -14.587  1.00 72.74           H  
ATOM   1143  HG3 MET A  72      14.685   4.339 -14.911  1.00 72.74           H  
ATOM   1144  HE1 MET A  72      16.510   7.947 -15.419  1.00 72.74           H  
ATOM   1145  HE2 MET A  72      15.776   8.339 -16.985  1.00 72.74           H  
ATOM   1146  HE3 MET A  72      16.844   6.925 -16.843  1.00 72.74           H  
ATOM   1147  N   ASN A  73      16.028   1.290 -17.989  1.00 73.44           N  
ATOM   1148  CA  ASN A  73      16.317   0.461 -19.155  1.00 73.44           C  
ATOM   1149  C   ASN A  73      16.364   1.315 -20.437  1.00 73.44           C  
ATOM   1150  O   ASN A  73      15.468   1.271 -21.276  1.00 73.44           O  
ATOM   1151  CB  ASN A  73      15.328  -0.725 -19.174  1.00 73.44           C  
ATOM   1152  CG  ASN A  73      15.962  -2.013 -19.668  1.00 73.44           C  
ATOM   1153  ND2 ASN A  73      15.179  -3.047 -19.861  1.00 73.44           N  
ATOM   1154  OD1 ASN A  73      17.163  -2.133 -19.831  1.00 73.44           O  
ATOM   1155  H   ASN A  73      15.081   1.293 -17.639  1.00 73.44           H  
ATOM   1156  HA  ASN A  73      17.322   0.063 -19.017  1.00 73.44           H  
ATOM   1157  HB2 ASN A  73      14.981  -0.931 -18.161  1.00 73.44           H  
ATOM   1158  HB3 ASN A  73      14.458  -0.490 -19.788  1.00 73.44           H  
ATOM   1159 HD21 ASN A  73      15.636  -3.899 -20.155  1.00 73.44           H  
ATOM   1160 HD22 ASN A  73      14.182  -2.993 -19.709  1.00 73.44           H  
ATOM   1161  N   ILE A  74      17.382   2.171 -20.521  1.00 77.41           N  
ATOM   1162  CA  ILE A  74      17.635   3.110 -21.621  1.00 77.41           C  
ATOM   1163  C   ILE A  74      18.966   2.729 -22.287  1.00 77.41           C  
ATOM   1164  O   ILE A  74      19.837   2.156 -21.633  1.00 77.41           O  
ATOM   1165  CB  ILE A  74      17.625   4.574 -21.107  1.00 77.41           C  
ATOM   1166  CG1 ILE A  74      16.392   4.884 -20.227  1.00 77.41           C  
ATOM   1167  CG2 ILE A  74      17.643   5.551 -22.288  1.00 77.41           C  
ATOM   1168  CD1 ILE A  74      16.368   6.300 -19.635  1.00 77.41           C  
ATOM   1169  H   ILE A  74      18.069   2.135 -19.780  1.00 77.41           H  
ATOM   1170  HA  ILE A  74      16.846   3.005 -22.366  1.00 77.41           H  
ATOM   1171  HB  ILE A  74      18.521   4.734 -20.508  1.00 77.41           H  
ATOM   1172 HG12 ILE A  74      16.378   4.193 -19.384  1.00 77.41           H  
ATOM   1173 HG13 ILE A  74      15.483   4.726 -20.806  1.00 77.41           H  
ATOM   1174 HG21 ILE A  74      16.754   5.423 -22.905  1.00 77.41           H  
ATOM   1175 HG22 ILE A  74      18.533   5.390 -22.897  1.00 77.41           H  
ATOM   1176 HG23 ILE A  74      17.700   6.585 -21.948  1.00 77.41           H  
ATOM   1177 HD11 ILE A  74      16.186   7.042 -20.412  1.00 77.41           H  
ATOM   1178 HD12 ILE A  74      17.313   6.511 -19.135  1.00 77.41           H  
ATOM   1179 HD13 ILE A  74      15.554   6.365 -18.913  1.00 77.41           H  
ATOM   1180  N   TYR A  75      19.138   3.050 -23.572  1.00 82.45           N  
ATOM   1181  CA  TYR A  75      20.391   2.842 -24.302  1.00 82.45           C  
ATOM   1182  C   TYR A  75      21.602   3.458 -23.577  1.00 82.45           C  
ATOM   1183  O   TYR A  75      21.525   4.572 -23.053  1.00 82.45           O  
ATOM   1184  CB  TYR A  75      20.261   3.431 -25.715  1.00 82.45           C  
ATOM   1185  CG  TYR A  75      19.180   2.786 -26.561  1.00 82.45           C  
ATOM   1186  CD1 TYR A  75      19.412   1.526 -27.147  1.00 82.45           C  
ATOM   1187  CD2 TYR A  75      17.947   3.439 -26.765  1.00 82.45           C  
ATOM   1188  CE1 TYR A  75      18.417   0.918 -27.935  1.00 82.45           C  
ATOM   1189  CE2 TYR A  75      16.949   2.834 -27.556  1.00 82.45           C  
ATOM   1190  CZ  TYR A  75      17.185   1.570 -28.143  1.00 82.45           C  
ATOM   1191  OH  TYR A  75      16.232   0.979 -28.910  1.00 82.45           O  
ATOM   1192  H   TYR A  75      18.382   3.510 -24.059  1.00 82.45           H  
ATOM   1193  HA  TYR A  75      20.560   1.768 -24.389  1.00 82.45           H  
ATOM   1194  HB2 TYR A  75      21.214   3.311 -26.232  1.00 82.45           H  
ATOM   1195  HB3 TYR A  75      20.069   4.501 -25.637  1.00 82.45           H  
ATOM   1196  HD1 TYR A  75      20.359   1.026 -27.004  1.00 82.45           H  
ATOM   1197  HD2 TYR A  75      17.768   4.407 -26.321  1.00 82.45           H  
ATOM   1198  HE1 TYR A  75      18.589  -0.044 -28.394  1.00 82.45           H  
ATOM   1199  HE2 TYR A  75      16.007   3.336 -27.716  1.00 82.45           H  
ATOM   1200  HH  TYR A  75      15.449   1.528 -29.002  1.00 82.45           H  
ATOM   1201  N   GLU A  76      22.740   2.759 -23.588  1.00 88.02           N  
ATOM   1202  CA  GLU A  76      23.959   3.181 -22.876  1.00 88.02           C  
ATOM   1203  C   GLU A  76      24.504   4.534 -23.359  1.00 88.02           C  
ATOM   1204  O   GLU A  76      24.917   5.360 -22.548  1.00 88.02           O  
ATOM   1205  CB  GLU A  76      25.037   2.088 -22.991  1.00 88.02           C  
ATOM   1206  CG  GLU A  76      24.779   0.882 -22.066  1.00 88.02           C  
ATOM   1207  CD  GLU A  76      24.741   1.264 -20.572  1.00 88.02           C  
ATOM   1208  OE1 GLU A  76      23.943   0.657 -19.813  1.00 88.02           O  
ATOM   1209  OE2 GLU A  76      25.429   2.234 -20.188  1.00 88.02           O  
ATOM   1210  H   GLU A  76      22.742   1.839 -24.005  1.00 88.02           H  
ATOM   1211  HA  GLU A  76      23.721   3.320 -21.821  1.00 88.02           H  
ATOM   1212  HB2 GLU A  76      25.090   1.742 -24.024  1.00 88.02           H  
ATOM   1213  HB3 GLU A  76      26.008   2.514 -22.740  1.00 88.02           H  
ATOM   1214  HG2 GLU A  76      25.569   0.148 -22.225  1.00 88.02           H  
ATOM   1215  HG3 GLU A  76      23.834   0.420 -22.352  1.00 88.02           H  
ATOM   1216  N   GLU A  77      24.415   4.837 -24.657  1.00 89.04           N  
ATOM   1217  CA  GLU A  77      24.814   6.153 -25.180  1.00 89.04           C  
ATOM   1218  C   GLU A  77      23.998   7.291 -24.553  1.00 89.04           C  
ATOM   1219  O   GLU A  77      24.541   8.328 -24.166  1.00 89.04           O  
ATOM   1220  CB  GLU A  77      24.629   6.196 -26.699  1.00 89.04           C  
ATOM   1221  CG  GLU A  77      25.578   5.242 -27.436  1.00 89.04           C  
ATOM   1222  CD  GLU A  77      25.472   5.373 -28.963  1.00 89.04           C  
ATOM   1223  OE1 GLU A  77      26.278   4.702 -29.640  1.00 89.04           O  
ATOM   1224  OE2 GLU A  77      24.584   6.123 -29.432  1.00 89.04           O  
ATOM   1225  H   GLU A  77      24.116   4.127 -25.310  1.00 89.04           H  
ATOM   1226  HA  GLU A  77      25.864   6.335 -24.950  1.00 89.04           H  
ATOM   1227  HB2 GLU A  77      24.829   7.214 -27.033  1.00 89.04           H  
ATOM   1228  HB3 GLU A  77      23.596   5.945 -26.940  1.00 89.04           H  
ATOM   1229  HG2 GLU A  77      26.600   5.460 -27.125  1.00 89.04           H  
ATOM   1230  HG3 GLU A  77      25.345   4.217 -27.148  1.00 89.04           H  
ATOM   1231  N   GLN A  78      22.692   7.075 -24.376  1.00 88.40           N  
ATOM   1232  CA  GLN A  78      21.807   8.053 -23.749  1.00 88.40           C  
ATOM   1233  C   GLN A  78      22.107   8.183 -22.254  1.00 88.40           C  
ATOM   1234  O   GLN A  78      22.099   9.296 -21.729  1.00 88.40           O  
ATOM   1235  CB  GLN A  78      20.341   7.670 -23.989  1.00 88.40           C  
ATOM   1236  CG  GLN A  78      19.960   7.732 -25.476  1.00 88.40           C  
ATOM   1237  CD  GLN A  78      18.516   7.324 -25.753  1.00 88.40           C  
ATOM   1238  NE2 GLN A  78      18.043   7.489 -26.966  1.00 88.40           N  
ATOM   1239  OE1 GLN A  78      17.781   6.837 -24.914  1.00 88.40           O  
ATOM   1240  H   GLN A  78      22.327   6.163 -24.610  1.00 88.40           H  
ATOM   1241  HA  GLN A  78      21.986   9.029 -24.200  1.00 88.40           H  
ATOM   1242  HB2 GLN A  78      20.174   6.660 -23.615  1.00 88.40           H  
ATOM   1243  HB3 GLN A  78      19.701   8.356 -23.435  1.00 88.40           H  
ATOM   1244  HG2 GLN A  78      20.107   8.751 -25.837  1.00 88.40           H  
ATOM   1245  HG3 GLN A  78      20.608   7.073 -26.053  1.00 88.40           H  
ATOM   1246 HE21 GLN A  78      18.635   7.844 -27.703  1.00 88.40           H  
ATOM   1247 HE22 GLN A  78      17.087   7.204 -27.122  1.00 88.40           H  
ATOM   1248  N   LYS A  79      22.437   7.080 -21.567  1.00 88.67           N  
ATOM   1249  CA  LYS A  79      22.893   7.116 -20.170  1.00 88.67           C  
ATOM   1250  C   LYS A  79      24.163   7.953 -20.015  1.00 88.67           C  
ATOM   1251  O   LYS A  79      24.219   8.799 -19.126  1.00 88.67           O  
ATOM   1252  CB  LYS A  79      23.138   5.694 -19.653  1.00 88.67           C  
ATOM   1253  CG  LYS A  79      21.860   4.886 -19.394  1.00 88.67           C  
ATOM   1254  CD  LYS A  79      22.283   3.575 -18.727  1.00 88.67           C  
ATOM   1255  CE  LYS A  79      21.156   2.553 -18.628  1.00 88.67           C  
ATOM   1256  NZ  LYS A  79      21.717   1.259 -18.182  1.00 88.67           N  
ATOM   1257  H   LYS A  79      22.437   6.198 -22.060  1.00 88.67           H  
ATOM   1258  HA  LYS A  79      22.129   7.591 -19.554  1.00 88.67           H  
ATOM   1259  HB2 LYS A  79      23.694   5.755 -18.718  1.00 88.67           H  
ATOM   1260  HB3 LYS A  79      23.769   5.149 -20.355  1.00 88.67           H  
ATOM   1261  HG2 LYS A  79      21.190   5.436 -18.732  1.00 88.67           H  
ATOM   1262  HG3 LYS A  79      21.355   4.679 -20.338  1.00 88.67           H  
ATOM   1263  HD2 LYS A  79      23.085   3.136 -19.322  1.00 88.67           H  
ATOM   1264  HD3 LYS A  79      22.675   3.779 -17.731  1.00 88.67           H  
ATOM   1265  HE2 LYS A  79      20.710   2.433 -19.615  1.00 88.67           H  
ATOM   1266  HE3 LYS A  79      20.390   2.901 -17.934  1.00 88.67           H  
ATOM   1267  HZ1 LYS A  79      22.058   1.327 -17.234  1.00 88.67           H  
ATOM   1268  HZ2 LYS A  79      22.500   1.005 -18.767  1.00 88.67           H  
ATOM   1269  HZ3 LYS A  79      21.025   0.525 -18.238  1.00 88.67           H  
ATOM   1270  N   ILE A  80      25.149   7.786 -20.896  1.00 89.36           N  
ATOM   1271  CA  ILE A  80      26.390   8.574 -20.875  1.00 89.36           C  
ATOM   1272  C   ILE A  80      26.098  10.060 -21.136  1.00 89.36           C  
ATOM   1273  O   ILE A  80      26.604  10.926 -20.418  1.00 89.36           O  
ATOM   1274  CB  ILE A  80      27.408   7.980 -21.875  1.00 89.36           C  
ATOM   1275  CG1 ILE A  80      27.866   6.581 -21.400  1.00 89.36           C  
ATOM   1276  CG2 ILE A  80      28.629   8.902 -22.019  1.00 89.36           C  
ATOM   1277  CD1 ILE A  80      28.692   5.812 -22.438  1.00 89.36           C  
ATOM   1278  H   ILE A  80      25.052   7.050 -21.581  1.00 89.36           H  
ATOM   1279  HA  ILE A  80      26.825   8.510 -19.878  1.00 89.36           H  
ATOM   1280  HB  ILE A  80      26.930   7.885 -22.849  1.00 89.36           H  
ATOM   1281 HG12 ILE A  80      26.997   5.967 -21.163  1.00 89.36           H  
ATOM   1282 HG13 ILE A  80      28.452   6.680 -20.486  1.00 89.36           H  
ATOM   1283 HG21 ILE A  80      29.360   8.466 -22.701  1.00 89.36           H  
ATOM   1284 HG22 ILE A  80      29.092   9.060 -21.045  1.00 89.36           H  
ATOM   1285 HG23 ILE A  80      28.332   9.858 -22.450  1.00 89.36           H  
ATOM   1286 HD11 ILE A  80      29.667   6.278 -22.585  1.00 89.36           H  
ATOM   1287 HD12 ILE A  80      28.155   5.774 -23.386  1.00 89.36           H  
ATOM   1288 HD13 ILE A  80      28.849   4.793 -22.085  1.00 89.36           H  
ATOM   1289  N   MET A  81      25.224  10.373 -22.098  1.00 90.10           N  
ATOM   1290  CA  MET A  81      24.793  11.752 -22.358  1.00 90.10           C  
ATOM   1291  C   MET A  81      24.099  12.377 -21.134  1.00 90.10           C  
ATOM   1292  O   MET A  81      24.380  13.520 -20.756  1.00 90.10           O  
ATOM   1293  CB  MET A  81      23.858  11.784 -23.581  1.00 90.10           C  
ATOM   1294  CG  MET A  81      24.302  12.832 -24.602  1.00 90.10           C  
ATOM   1295  SD  MET A  81      23.035  13.169 -25.852  1.00 90.10           S  
ATOM   1296  CE  MET A  81      24.082  13.650 -27.251  1.00 90.10           C  
ATOM   1297  H   MET A  81      24.875   9.635 -22.692  1.00 90.10           H  
ATOM   1298  HA  MET A  81      25.681  12.347 -22.571  1.00 90.10           H  
ATOM   1299  HB2 MET A  81      23.844  10.817 -24.083  1.00 90.10           H  
ATOM   1300  HB3 MET A  81      22.839  12.004 -23.264  1.00 90.10           H  
ATOM   1301  HG2 MET A  81      25.205  12.470 -25.094  1.00 90.10           H  
ATOM   1302  HG3 MET A  81      24.534  13.766 -24.091  1.00 90.10           H  
ATOM   1303  HE1 MET A  81      24.730  12.818 -27.527  1.00 90.10           H  
ATOM   1304  HE2 MET A  81      24.690  14.512 -26.978  1.00 90.10           H  
ATOM   1305  HE3 MET A  81      23.453  13.908 -28.103  1.00 90.10           H  
ATOM   1306  N   PHE A  82      23.234  11.612 -20.460  1.00 88.10           N  
ATOM   1307  CA  PHE A  82      22.597  12.043 -19.218  1.00 88.10           C  
ATOM   1308  C   PHE A  82      23.612  12.252 -18.098  1.00 88.10           C  
ATOM   1309  O   PHE A  82      23.520  13.261 -17.407  1.00 88.10           O  
ATOM   1310  CB  PHE A  82      21.492  11.072 -18.785  1.00 88.10           C  
ATOM   1311  CG  PHE A  82      20.124  11.479 -19.290  1.00 88.10           C  
ATOM   1312  CD1 PHE A  82      19.516  12.645 -18.784  1.00 88.10           C  
ATOM   1313  CD2 PHE A  82      19.461  10.715 -20.267  1.00 88.10           C  
ATOM   1314  CE1 PHE A  82      18.255  13.047 -19.258  1.00 88.10           C  
ATOM   1315  CE2 PHE A  82      18.202  11.118 -20.743  1.00 88.10           C  
ATOM   1316  CZ  PHE A  82      17.599  12.284 -20.240  1.00 88.10           C  
ATOM   1317  H   PHE A  82      23.006  10.700 -20.830  1.00 88.10           H  
ATOM   1318  HA  PHE A  82      22.130  13.011 -19.400  1.00 88.10           H  
ATOM   1319  HB2 PHE A  82      21.440  11.059 -17.696  1.00 88.10           H  
ATOM   1320  HB3 PHE A  82      21.732  10.058 -19.107  1.00 88.10           H  
ATOM   1321  HD1 PHE A  82      20.025  13.241 -18.042  1.00 88.10           H  
ATOM   1322  HD2 PHE A  82      19.917   9.819 -20.661  1.00 88.10           H  
ATOM   1323  HE1 PHE A  82      17.797  13.950 -18.881  1.00 88.10           H  
ATOM   1324  HE2 PHE A  82      17.702  10.535 -21.503  1.00 88.10           H  
ATOM   1325  HZ  PHE A  82      16.635  12.596 -20.615  1.00 88.10           H  
ATOM   1326  N   LEU A  83      24.602  11.369 -17.942  1.00 90.13           N  
ATOM   1327  CA  LEU A  83      25.659  11.520 -16.944  1.00 90.13           C  
ATOM   1328  C   LEU A  83      26.421  12.836 -17.143  1.00 90.13           C  
ATOM   1329  O   LEU A  83      26.535  13.620 -16.201  1.00 90.13           O  
ATOM   1330  CB  LEU A  83      26.599  10.302 -17.009  1.00 90.13           C  
ATOM   1331  CG  LEU A  83      27.766  10.352 -16.006  1.00 90.13           C  
ATOM   1332  CD1 LEU A  83      27.298  10.217 -14.557  1.00 90.13           C  
ATOM   1333  CD2 LEU A  83      28.743   9.215 -16.298  1.00 90.13           C  
ATOM   1334  H   LEU A  83      24.614  10.550 -18.533  1.00 90.13           H  
ATOM   1335  HA  LEU A  83      25.194  11.554 -15.959  1.00 90.13           H  
ATOM   1336  HB2 LEU A  83      27.019  10.240 -18.013  1.00 90.13           H  
ATOM   1337  HB3 LEU A  83      26.021   9.393 -16.838  1.00 90.13           H  
ATOM   1338  HG  LEU A  83      28.308  11.291 -16.114  1.00 90.13           H  
ATOM   1339 HD11 LEU A  83      26.621  11.032 -14.300  1.00 90.13           H  
ATOM   1340 HD12 LEU A  83      26.794   9.259 -14.429  1.00 90.13           H  
ATOM   1341 HD13 LEU A  83      28.162  10.257 -13.894  1.00 90.13           H  
ATOM   1342 HD21 LEU A  83      29.581   9.254 -15.601  1.00 90.13           H  
ATOM   1343 HD22 LEU A  83      28.238   8.254 -16.209  1.00 90.13           H  
ATOM   1344 HD23 LEU A  83      29.131   9.318 -17.312  1.00 90.13           H  
ATOM   1345  N   TYR A  84      26.892  13.117 -18.361  1.00 90.11           N  
ATOM   1346  CA  TYR A  84      27.639  14.346 -18.638  1.00 90.11           C  
ATOM   1347  C   TYR A  84      26.791  15.605 -18.454  1.00 90.11           C  
ATOM   1348  O   TYR A  84      27.270  16.576 -17.864  1.00 90.11           O  
ATOM   1349  CB  TYR A  84      28.244  14.301 -20.045  1.00 90.11           C  
ATOM   1350  CG  TYR A  84      29.457  13.400 -20.156  1.00 90.11           C  
ATOM   1351  CD1 TYR A  84      30.598  13.659 -19.369  1.00 90.11           C  
ATOM   1352  CD2 TYR A  84      29.463  12.327 -21.067  1.00 90.11           C  
ATOM   1353  CE1 TYR A  84      31.733  12.832 -19.470  1.00 90.11           C  
ATOM   1354  CE2 TYR A  84      30.604  11.512 -21.183  1.00 90.11           C  
ATOM   1355  CZ  TYR A  84      31.733  11.752 -20.378  1.00 90.11           C  
ATOM   1356  OH  TYR A  84      32.821  10.948 -20.492  1.00 90.11           O  
ATOM   1357  H   TYR A  84      26.782  12.433 -19.097  1.00 90.11           H  
ATOM   1358  HA  TYR A  84      28.451  14.420 -17.915  1.00 90.11           H  
ATOM   1359  HB2 TYR A  84      27.480  13.994 -20.758  1.00 90.11           H  
ATOM   1360  HB3 TYR A  84      28.564  15.306 -20.320  1.00 90.11           H  
ATOM   1361  HD1 TYR A  84      30.607  14.499 -18.691  1.00 90.11           H  
ATOM   1362  HD2 TYR A  84      28.599  12.135 -21.685  1.00 90.11           H  
ATOM   1363  HE1 TYR A  84      32.605  13.029 -18.864  1.00 90.11           H  
ATOM   1364  HE2 TYR A  84      30.639  10.703 -21.898  1.00 90.11           H  
ATOM   1365  HH  TYR A  84      33.547  11.225 -19.928  1.00 90.11           H  
ATOM   1366  N   SER A  85      25.527  15.593 -18.886  1.00 89.08           N  
ATOM   1367  CA  SER A  85      24.642  16.748 -18.691  1.00 89.08           C  
ATOM   1368  C   SER A  85      24.340  17.007 -17.209  1.00 89.08           C  
ATOM   1369  O   SER A  85      24.420  18.155 -16.766  1.00 89.08           O  
ATOM   1370  CB  SER A  85      23.352  16.611 -19.502  1.00 89.08           C  
ATOM   1371  OG  SER A  85      22.570  15.540 -19.028  1.00 89.08           O  
ATOM   1372  H   SER A  85      25.189  14.781 -19.384  1.00 89.08           H  
ATOM   1373  HA  SER A  85      25.160  17.632 -19.065  1.00 89.08           H  
ATOM   1374  HB2 SER A  85      23.595  16.453 -20.553  1.00 89.08           H  
ATOM   1375  HB3 SER A  85      22.778  17.533 -19.412  1.00 89.08           H  
ATOM   1376  HG  SER A  85      23.007  14.729 -19.298  1.00 89.08           H  
ATOM   1377  N   LEU A  86      24.077  15.961 -16.413  1.00 87.60           N  
ATOM   1378  CA  LEU A  86      23.835  16.082 -14.970  1.00 87.60           C  
ATOM   1379  C   LEU A  86      25.080  16.561 -14.226  1.00 87.60           C  
ATOM   1380  O   LEU A  86      24.970  17.418 -13.349  1.00 87.60           O  
ATOM   1381  CB  LEU A  86      23.347  14.736 -14.387  1.00 87.60           C  
ATOM   1382  CG  LEU A  86      21.918  14.788 -13.813  1.00 87.60           C  
ATOM   1383  CD1 LEU A  86      21.075  13.626 -14.337  1.00 87.60           C  
ATOM   1384  CD2 LEU A  86      21.949  14.718 -12.284  1.00 87.60           C  
ATOM   1385  H   LEU A  86      23.996  15.049 -16.839  1.00 87.60           H  
ATOM   1386  HA  LEU A  86      23.073  16.848 -14.823  1.00 87.60           H  
ATOM   1387  HB2 LEU A  86      24.035  14.404 -13.609  1.00 87.60           H  
ATOM   1388  HB3 LEU A  86      23.403  13.958 -15.148  1.00 87.60           H  
ATOM   1389  HG  LEU A  86      21.422  15.713 -14.107  1.00 87.60           H  
ATOM   1390 HD11 LEU A  86      20.062  13.689 -13.938  1.00 87.60           H  
ATOM   1391 HD12 LEU A  86      21.524  12.676 -14.047  1.00 87.60           H  
ATOM   1392 HD13 LEU A  86      21.027  13.678 -15.424  1.00 87.60           H  
ATOM   1393 HD21 LEU A  86      22.405  13.782 -11.962  1.00 87.60           H  
ATOM   1394 HD22 LEU A  86      20.933  14.777 -11.894  1.00 87.60           H  
ATOM   1395 HD23 LEU A  86      22.530  15.554 -11.895  1.00 87.60           H  
ATOM   1396  N   VAL A  87      26.257  16.037 -14.574  1.00 90.29           N  
ATOM   1397  CA  VAL A  87      27.529  16.455 -13.970  1.00 90.29           C  
ATOM   1398  C   VAL A  87      27.851  17.902 -14.329  1.00 90.29           C  
ATOM   1399  O   VAL A  87      28.219  18.668 -13.440  1.00 90.29           O  
ATOM   1400  CB  VAL A  87      28.666  15.490 -14.353  1.00 90.29           C  
ATOM   1401  CG1 VAL A  87      30.046  16.004 -13.920  1.00 90.29           C  
ATOM   1402  CG2 VAL A  87      28.454  14.144 -13.649  1.00 90.29           C  
ATOM   1403  H   VAL A  87      26.272  15.313 -15.279  1.00 90.29           H  
ATOM   1404  HA  VAL A  87      27.424  16.427 -12.885  1.00 90.29           H  
ATOM   1405  HB  VAL A  87      28.673  15.339 -15.433  1.00 90.29           H  
ATOM   1406 HG11 VAL A  87      30.802  15.248 -14.130  1.00 90.29           H  
ATOM   1407 HG12 VAL A  87      30.048  16.229 -12.854  1.00 90.29           H  
ATOM   1408 HG13 VAL A  87      30.308  16.902 -14.481  1.00 90.29           H  
ATOM   1409 HG21 VAL A  87      27.479  13.724 -13.895  1.00 90.29           H  
ATOM   1410 HG22 VAL A  87      29.222  13.436 -13.960  1.00 90.29           H  
ATOM   1411 HG23 VAL A  87      28.504  14.290 -12.570  1.00 90.29           H  
ATOM   1412  N   GLY A  88      27.642  18.312 -15.583  1.00 88.65           N  
ATOM   1413  CA  GLY A  88      27.829  19.697 -16.018  1.00 88.65           C  
ATOM   1414  C   GLY A  88      26.910  20.673 -15.278  1.00 88.65           C  
ATOM   1415  O   GLY A  88      27.382  21.642 -14.681  1.00 88.65           O  
ATOM   1416  H   GLY A  88      27.355  17.634 -16.275  1.00 88.65           H  
ATOM   1417  HA2 GLY A  88      28.864  19.996 -15.853  1.00 88.65           H  
ATOM   1418  HA3 GLY A  88      27.612  19.763 -17.085  1.00 88.65           H  
ATOM   1419  N   LEU A  89      25.605  20.381 -15.231  1.00 85.22           N  
ATOM   1420  CA  LEU A  89      24.618  21.186 -14.499  1.00 85.22           C  
ATOM   1421  C   LEU A  89      24.887  21.211 -12.990  1.00 85.22           C  
ATOM   1422  O   LEU A  89      24.780  22.265 -12.359  1.00 85.22           O  
ATOM   1423  CB  LEU A  89      23.207  20.634 -14.781  1.00 85.22           C  
ATOM   1424  CG  LEU A  89      22.551  21.296 -16.004  1.00 85.22           C  
ATOM   1425  CD1 LEU A  89      21.480  20.386 -16.601  1.00 85.22           C  
ATOM   1426  CD2 LEU A  89      21.886  22.617 -15.598  1.00 85.22           C  
ATOM   1427  H   LEU A  89      25.280  19.570 -15.738  1.00 85.22           H  
ATOM   1428  HA  LEU A  89      24.680  22.218 -14.845  1.00 85.22           H  
ATOM   1429  HB2 LEU A  89      23.267  19.555 -14.924  1.00 85.22           H  
ATOM   1430  HB3 LEU A  89      22.567  20.799 -13.915  1.00 85.22           H  
ATOM   1431  HG  LEU A  89      23.303  21.488 -16.769  1.00 85.22           H  
ATOM   1432 HD11 LEU A  89      20.716  20.158 -15.857  1.00 85.22           H  
ATOM   1433 HD12 LEU A  89      21.019  20.873 -17.460  1.00 85.22           H  
ATOM   1434 HD13 LEU A  89      21.941  19.458 -16.939  1.00 85.22           H  
ATOM   1435 HD21 LEU A  89      21.095  22.436 -14.871  1.00 85.22           H  
ATOM   1436 HD22 LEU A  89      21.458  23.090 -16.482  1.00 85.22           H  
ATOM   1437 HD23 LEU A  89      22.629  23.290 -15.171  1.00 85.22           H  
ATOM   1438  N   GLY A  90      25.260  20.070 -12.407  1.00 87.25           N  
ATOM   1439  CA  GLY A  90      25.599  19.950 -10.992  1.00 87.25           C  
ATOM   1440  C   GLY A  90      26.830  20.773 -10.626  1.00 87.25           C  
ATOM   1441  O   GLY A  90      26.786  21.555  -9.674  1.00 87.25           O  
ATOM   1442  H   GLY A  90      25.298  19.235 -12.974  1.00 87.25           H  
ATOM   1443  HA2 GLY A  90      25.810  18.904 -10.770  1.00 87.25           H  
ATOM   1444  HA3 GLY A  90      24.757  20.279 -10.383  1.00 87.25           H  
ATOM   1445  N   ALA A  91      27.901  20.659 -11.413  1.00 88.54           N  
ATOM   1446  CA  ALA A  91      29.143  21.391 -11.202  1.00 88.54           C  
ATOM   1447  C   ALA A  91      28.950  22.904 -11.371  1.00 88.54           C  
ATOM   1448  O   ALA A  91      29.332  23.687 -10.497  1.00 88.54           O  
ATOM   1449  CB  ALA A  91      30.200  20.843 -12.168  1.00 88.54           C  
ATOM   1450  H   ALA A  91      27.869  20.008 -12.185  1.00 88.54           H  
ATOM   1451  HA  ALA A  91      29.479  21.205 -10.182  1.00 88.54           H  
ATOM   1452  HB1 ALA A  91      31.139  21.380 -12.035  1.00 88.54           H  
ATOM   1453  HB2 ALA A  91      29.867  20.959 -13.200  1.00 88.54           H  
ATOM   1454  HB3 ALA A  91      30.368  19.785 -11.967  1.00 88.54           H  
ATOM   1455  N   MET A  92      28.296  23.327 -12.454  1.00 84.85           N  
ATOM   1456  CA  MET A  92      28.051  24.742 -12.728  1.00 84.85           C  
ATOM   1457  C   MET A  92      27.096  25.354 -11.694  1.00 84.85           C  
ATOM   1458  O   MET A  92      27.341  26.451 -11.180  1.00 84.85           O  
ATOM   1459  CB  MET A  92      27.527  24.866 -14.164  1.00 84.85           C  
ATOM   1460  CG  MET A  92      27.567  26.303 -14.676  1.00 84.85           C  
ATOM   1461  SD  MET A  92      27.033  26.427 -16.400  1.00 84.85           S  
ATOM   1462  CE  MET A  92      26.930  28.227 -16.573  1.00 84.85           C  
ATOM   1463  H   MET A  92      28.009  22.648 -13.145  1.00 84.85           H  
ATOM   1464  HA  MET A  92      29.001  25.273 -12.663  1.00 84.85           H  
ATOM   1465  HB2 MET A  92      26.509  24.482 -14.222  1.00 84.85           H  
ATOM   1466  HB3 MET A  92      28.158  24.267 -14.821  1.00 84.85           H  
ATOM   1467  HG2 MET A  92      26.909  26.918 -14.062  1.00 84.85           H  
ATOM   1468  HG3 MET A  92      28.584  26.689 -14.598  1.00 84.85           H  
ATOM   1469  HE1 MET A  92      26.610  28.473 -17.585  1.00 84.85           H  
ATOM   1470  HE2 MET A  92      27.909  28.671 -16.391  1.00 84.85           H  
ATOM   1471  HE3 MET A  92      26.206  28.625 -15.863  1.00 84.85           H  
ATOM   1472  N   GLY A  93      26.048  24.619 -11.315  1.00 83.23           N  
ATOM   1473  CA  GLY A  93      25.074  25.047 -10.320  1.00 83.23           C  
ATOM   1474  C   GLY A  93      25.669  25.182  -8.918  1.00 83.23           C  
ATOM   1475  O   GLY A  93      25.507  26.225  -8.279  1.00 83.23           O  
ATOM   1476  H   GLY A  93      25.891  23.734 -11.776  1.00 83.23           H  
ATOM   1477  HA2 GLY A  93      24.273  24.307 -10.293  1.00 83.23           H  
ATOM   1478  HA3 GLY A  93      24.660  26.009 -10.622  1.00 83.23           H  
ATOM   1479  N   TRP A  94      26.403  24.171  -8.439  1.00 86.50           N  
ATOM   1480  CA  TRP A  94      27.071  24.243  -7.135  1.00 86.50           C  
ATOM   1481  C   TRP A  94      28.219  25.242  -7.108  1.00 86.50           C  
ATOM   1482  O   TRP A  94      28.386  25.928  -6.101  1.00 86.50           O  
ATOM   1483  CB  TRP A  94      27.621  22.887  -6.699  1.00 86.50           C  
ATOM   1484  CG  TRP A  94      26.718  22.063  -5.856  1.00 86.50           C  
ATOM   1485  CD1 TRP A  94      25.399  21.891  -6.054  1.00 86.50           C  
ATOM   1486  CD2 TRP A  94      27.053  21.325  -4.639  1.00 86.50           C  
ATOM   1487  CE2 TRP A  94      25.856  20.775  -4.111  1.00 86.50           C  
ATOM   1488  CE3 TRP A  94      28.233  21.096  -3.904  1.00 86.50           C  
ATOM   1489  NE1 TRP A  94      24.903  21.122  -5.033  1.00 86.50           N  
ATOM   1490  CZ2 TRP A  94      25.806  20.067  -2.905  1.00 86.50           C  
ATOM   1491  CZ3 TRP A  94      28.204  20.360  -2.702  1.00 86.50           C  
ATOM   1492  CH2 TRP A  94      26.999  19.835  -2.206  1.00 86.50           C  
ATOM   1493  H   TRP A  94      26.532  23.343  -9.002  1.00 86.50           H  
ATOM   1494  HA  TRP A  94      26.349  24.577  -6.390  1.00 86.50           H  
ATOM   1495  HB2 TRP A  94      28.485  23.082  -6.065  1.00 86.50           H  
ATOM   1496  HB3 TRP A  94      27.973  22.323  -7.563  1.00 86.50           H  
ATOM   1497  HD1 TRP A  94      24.841  22.286  -6.890  1.00 86.50           H  
ATOM   1498  HE1 TRP A  94      23.926  20.892  -4.923  1.00 86.50           H  
ATOM   1499  HE3 TRP A  94      29.165  21.495  -4.277  1.00 86.50           H  
ATOM   1500  HZ2 TRP A  94      24.863  19.696  -2.532  1.00 86.50           H  
ATOM   1501  HZ3 TRP A  94      29.109  20.218  -2.130  1.00 86.50           H  
ATOM   1502  HH2 TRP A  94      26.990  19.272  -1.285  1.00 86.50           H  
ATOM   1503  N   GLY A  95      29.011  25.360  -8.172  1.00 81.77           N  
ATOM   1504  CA  GLY A  95      30.105  26.327  -8.220  1.00 81.77           C  
ATOM   1505  C   GLY A  95      29.589  27.756  -8.044  1.00 81.77           C  
ATOM   1506  O   GLY A  95      30.062  28.501  -7.182  1.00 81.77           O  
ATOM   1507  H   GLY A  95      28.883  24.743  -8.961  1.00 81.77           H  
ATOM   1508  HA2 GLY A  95      30.834  26.110  -7.439  1.00 81.77           H  
ATOM   1509  HA3 GLY A  95      30.601  26.252  -9.187  1.00 81.77           H  
ATOM   1510  N   THR A  96      28.541  28.114  -8.786  1.00 78.12           N  
ATOM   1511  CA  THR A  96      28.104  29.509  -8.914  1.00 78.12           C  
ATOM   1512  C   THR A  96      27.058  29.941  -7.885  1.00 78.12           C  
ATOM   1513  O   THR A  96      27.140  31.061  -7.376  1.00 78.12           O  
ATOM   1514  CB  THR A  96      27.586  29.784 -10.332  1.00 78.12           C  
ATOM   1515  CG2 THR A  96      28.660  29.573 -11.398  1.00 78.12           C  
ATOM   1516  OG1 THR A  96      26.487  28.952 -10.613  1.00 78.12           O  
ATOM   1517  H   THR A  96      28.167  27.439  -9.438  1.00 78.12           H  
ATOM   1518  HA  THR A  96      28.969  30.155  -8.766  1.00 78.12           H  
ATOM   1519  HB  THR A  96      27.255  30.821 -10.383  1.00 78.12           H  
ATOM   1520  HG1 THR A  96      26.815  28.123 -10.968  1.00 78.12           H  
ATOM   1521 HG21 THR A  96      28.245  29.805 -12.379  1.00 78.12           H  
ATOM   1522 HG22 THR A  96      29.014  28.542 -11.403  1.00 78.12           H  
ATOM   1523 HG23 THR A  96      29.502  30.239 -11.211  1.00 78.12           H  
ATOM   1524  N   SER A  97      26.083  29.092  -7.543  1.00 81.50           N  
ATOM   1525  CA  SER A  97      24.870  29.521  -6.837  1.00 81.50           C  
ATOM   1526  C   SER A  97      24.749  28.930  -5.424  1.00 81.50           C  
ATOM   1527  O   SER A  97      24.641  27.709  -5.273  1.00 81.50           O  
ATOM   1528  CB  SER A  97      23.652  29.157  -7.683  1.00 81.50           C  
ATOM   1529  OG  SER A  97      22.455  29.446  -6.986  1.00 81.50           O  
ATOM   1530  H   SER A  97      26.076  28.175  -7.967  1.00 81.50           H  
ATOM   1531  HA  SER A  97      24.867  30.610  -6.778  1.00 81.50           H  
ATOM   1532  HB2 SER A  97      23.681  29.721  -8.616  1.00 81.50           H  
ATOM   1533  HB3 SER A  97      23.682  28.093  -7.917  1.00 81.50           H  
ATOM   1534  HG  SER A  97      21.762  29.515  -7.647  1.00 81.50           H  
ATOM   1535  N   PRO A  98      24.676  29.760  -4.360  1.00 83.19           N  
ATOM   1536  CA  PRO A  98      24.356  29.267  -3.020  1.00 83.19           C  
ATOM   1537  C   PRO A  98      22.915  28.743  -2.929  1.00 83.19           C  
ATOM   1538  O   PRO A  98      22.644  27.851  -2.127  1.00 83.19           O  
ATOM   1539  CB  PRO A  98      24.594  30.453  -2.081  1.00 83.19           C  
ATOM   1540  CG  PRO A  98      24.338  31.670  -2.968  1.00 83.19           C  
ATOM   1541  CD  PRO A  98      24.811  31.213  -4.349  1.00 83.19           C  
ATOM   1542  HA  PRO A  98      25.031  28.454  -2.750  1.00 83.19           H  
ATOM   1543  HB2 PRO A  98      23.931  30.436  -1.216  1.00 83.19           H  
ATOM   1544  HB3 PRO A  98      25.635  30.454  -1.758  1.00 83.19           H  
ATOM   1545  HG2 PRO A  98      24.888  32.546  -2.623  1.00 83.19           H  
ATOM   1546  HG3 PRO A  98      23.269  31.881  -3.000  1.00 83.19           H  
ATOM   1547  HD2 PRO A  98      24.193  31.683  -5.113  1.00 83.19           H  
ATOM   1548  HD3 PRO A  98      25.858  31.481  -4.492  1.00 83.19           H  
ATOM   1549  N   HIS A  99      22.007  29.233  -3.783  1.00 86.52           N  
ATOM   1550  CA  HIS A  99      20.637  28.729  -3.863  1.00 86.52           C  
ATOM   1551  C   HIS A  99      20.609  27.276  -4.351  1.00 86.52           C  
ATOM   1552  O   HIS A  99      19.954  26.433  -3.744  1.00 86.52           O  
ATOM   1553  CB  HIS A  99      19.789  29.636  -4.768  1.00 86.52           C  
ATOM   1554  CG  HIS A  99      19.606  31.026  -4.222  1.00 86.52           C  
ATOM   1555  CD2 HIS A  99      20.270  32.155  -4.617  1.00 86.52           C  
ATOM   1556  ND1 HIS A  99      18.723  31.396  -3.235  1.00 86.52           N  
ATOM   1557  CE1 HIS A  99      18.859  32.717  -3.031  1.00 86.52           C  
ATOM   1558  NE2 HIS A  99      19.808  33.215  -3.836  1.00 86.52           N  
ATOM   1559  H   HIS A  99      22.293  29.934  -4.451  1.00 86.52           H  
ATOM   1560  HA  HIS A  99      20.203  28.740  -2.863  1.00 86.52           H  
ATOM   1561  HB2 HIS A  99      20.230  29.697  -5.763  1.00 86.52           H  
ATOM   1562  HB3 HIS A  99      18.801  29.192  -4.884  1.00 86.52           H  
ATOM   1563  HD1 HIS A  99      18.028  30.801  -2.804  1.00 86.52           H  
ATOM   1564  HD2 HIS A  99      21.023  32.216  -5.389  1.00 86.52           H  
ATOM   1565  HE1 HIS A  99      18.275  33.309  -2.341  1.00 86.52           H  
ATOM   1566  N   ILE A 100      21.383  26.940  -5.388  1.00 85.27           N  
ATOM   1567  CA  ILE A 100      21.450  25.558  -5.886  1.00 85.27           C  
ATOM   1568  C   ILE A 100      22.115  24.640  -4.848  1.00 85.27           C  
ATOM   1569  O   ILE A 100      21.614  23.544  -4.586  1.00 85.27           O  
ATOM   1570  CB  ILE A 100      22.126  25.495  -7.273  1.00 85.27           C  
ATOM   1571  CG1 ILE A 100      21.265  26.268  -8.302  1.00 85.27           C  
ATOM   1572  CG2 ILE A 100      22.285  24.026  -7.710  1.00 85.27           C  
ATOM   1573  CD1 ILE A 100      21.860  26.361  -9.712  1.00 85.27           C  
ATOM   1574  H   ILE A 100      21.934  27.655  -5.842  1.00 85.27           H  
ATOM   1575  HA  ILE A 100      20.430  25.191  -6.006  1.00 85.27           H  
ATOM   1576  HB  ILE A 100      23.113  25.952  -7.207  1.00 85.27           H  
ATOM   1577 HG12 ILE A 100      21.097  27.287  -7.955  1.00 85.27           H  
ATOM   1578 HG13 ILE A 100      20.291  25.784  -8.378  1.00 85.27           H  
ATOM   1579 HG21 ILE A 100      22.908  23.475  -7.006  1.00 85.27           H  
ATOM   1580 HG22 ILE A 100      22.775  23.956  -8.681  1.00 85.27           H  
ATOM   1581 HG23 ILE A 100      21.310  23.544  -7.776  1.00 85.27           H  
ATOM   1582 HD11 ILE A 100      21.158  26.890 -10.357  1.00 85.27           H  
ATOM   1583 HD12 ILE A 100      22.803  26.907  -9.685  1.00 85.27           H  
ATOM   1584 HD13 ILE A 100      22.011  25.372 -10.145  1.00 85.27           H  
ATOM   1585  N   ARG A 101      23.186  25.095  -4.179  1.00 88.26           N  
ATOM   1586  CA  ARG A 101      23.803  24.337  -3.072  1.00 88.26           C  
ATOM   1587  C   ARG A 101      22.811  24.059  -1.941  1.00 88.26           C  
ATOM   1588  O   ARG A 101      22.701  22.924  -1.494  1.00 88.26           O  
ATOM   1589  CB  ARG A 101      25.020  25.070  -2.505  1.00 88.26           C  
ATOM   1590  CG  ARG A 101      26.205  25.117  -3.472  1.00 88.26           C  
ATOM   1591  CD  ARG A 101      27.394  25.814  -2.792  1.00 88.26           C  
ATOM   1592  NE  ARG A 101      27.940  26.875  -3.644  1.00 88.26           N  
ATOM   1593  CZ  ARG A 101      28.811  27.811  -3.345  1.00 88.26           C  
ATOM   1594  NH1 ARG A 101      29.275  27.945  -2.132  1.00 88.26           N  
ATOM   1595  NH2 ARG A 101      29.235  28.618  -4.276  1.00 88.26           N  
ATOM   1596  H   ARG A 101      23.576  25.987  -4.451  1.00 88.26           H  
ATOM   1597  HA  ARG A 101      24.130  23.363  -3.437  1.00 88.26           H  
ATOM   1598  HB2 ARG A 101      25.342  24.541  -1.609  1.00 88.26           H  
ATOM   1599  HB3 ARG A 101      24.735  26.084  -2.223  1.00 88.26           H  
ATOM   1600  HG2 ARG A 101      25.913  25.656  -4.373  1.00 88.26           H  
ATOM   1601  HG3 ARG A 101      26.494  24.104  -3.750  1.00 88.26           H  
ATOM   1602  HD2 ARG A 101      27.072  26.248  -1.845  1.00 88.26           H  
ATOM   1603  HD3 ARG A 101      28.166  25.070  -2.594  1.00 88.26           H  
ATOM   1604  HE  ARG A 101      27.767  26.760  -4.633  1.00 88.26           H  
ATOM   1605 HH11 ARG A 101      29.902  28.699  -1.893  1.00 88.26           H  
ATOM   1606 HH12 ARG A 101      28.974  27.277  -1.436  1.00 88.26           H  
ATOM   1607 HH21 ARG A 101      29.936  29.325  -4.106  1.00 88.26           H  
ATOM   1608 HH22 ARG A 101      29.054  28.385  -5.242  1.00 88.26           H  
ATOM   1609  N   CYS A 102      22.039  25.059  -1.517  1.00 89.89           N  
ATOM   1610  CA  CYS A 102      21.030  24.875  -0.476  1.00 89.89           C  
ATOM   1611  C   CYS A 102      19.921  23.907  -0.922  1.00 89.89           C  
ATOM   1612  O   CYS A 102      19.624  22.952  -0.205  1.00 89.89           O  
ATOM   1613  CB  CYS A 102      20.478  26.247  -0.074  1.00 89.89           C  
ATOM   1614  SG  CYS A 102      19.377  26.068   1.359  1.00 89.89           S  
ATOM   1615  H   CYS A 102      22.176  25.981  -1.906  1.00 89.89           H  
ATOM   1616  HA  CYS A 102      21.511  24.427   0.394  1.00 89.89           H  
ATOM   1617  HB2 CYS A 102      21.301  26.915   0.180  1.00 89.89           H  
ATOM   1618  HB3 CYS A 102      19.928  26.680  -0.910  1.00 89.89           H  
ATOM   1619  HG  CYS A 102      20.300  25.615   2.212  1.00 89.89           H  
ATOM   1620  N   ALA A 103      19.358  24.096  -2.120  1.00 89.75           N  
ATOM   1621  CA  ALA A 103      18.284  23.253  -2.650  1.00 89.75           C  
ATOM   1622  C   ALA A 103      18.706  21.781  -2.808  1.00 89.75           C  
ATOM   1623  O   ALA A 103      17.955  20.874  -2.457  1.00 89.75           O  
ATOM   1624  CB  ALA A 103      17.820  23.844  -3.986  1.00 89.75           C  
ATOM   1625  H   ALA A 103      19.633  24.900  -2.666  1.00 89.75           H  
ATOM   1626  HA  ALA A 103      17.443  23.281  -1.957  1.00 89.75           H  
ATOM   1627  HB1 ALA A 103      16.997  23.251  -4.385  1.00 89.75           H  
ATOM   1628  HB2 ALA A 103      17.477  24.868  -3.841  1.00 89.75           H  
ATOM   1629  HB3 ALA A 103      18.639  23.842  -4.705  1.00 89.75           H  
ATOM   1630  N   SER A 104      19.924  21.534  -3.284  1.00 88.76           N  
ATOM   1631  CA  SER A 104      20.468  20.177  -3.441  1.00 88.76           C  
ATOM   1632  C   SER A 104      20.787  19.481  -2.110  1.00 88.76           C  
ATOM   1633  O   SER A 104      20.529  18.290  -1.972  1.00 88.76           O  
ATOM   1634  CB  SER A 104      21.716  20.236  -4.302  1.00 88.76           C  
ATOM   1635  OG  SER A 104      22.631  21.071  -3.640  1.00 88.76           O  
ATOM   1636  H   SER A 104      20.467  22.320  -3.611  1.00 88.76           H  
ATOM   1637  HA  SER A 104      19.736  19.561  -3.962  1.00 88.76           H  
ATOM   1638  HB2 SER A 104      21.473  20.650  -5.280  1.00 88.76           H  
ATOM   1639  HB3 SER A 104      22.134  19.237  -4.422  1.00 88.76           H  
ATOM   1640  HG  SER A 104      22.285  21.966  -3.613  1.00 88.76           H  
ATOM   1641  N   LEU A 105      21.268  20.201  -1.090  1.00 89.28           N  
ATOM   1642  CA  LEU A 105      21.435  19.634   0.253  1.00 89.28           C  
ATOM   1643  C   LEU A 105      20.095  19.402   0.953  1.00 89.28           C  
ATOM   1644  O   LEU A 105      19.958  18.428   1.689  1.00 89.28           O  
ATOM   1645  CB  LEU A 105      22.346  20.544   1.091  1.00 89.28           C  
ATOM   1646  CG  LEU A 105      23.795  20.035   1.099  1.00 89.28           C  
ATOM   1647  CD1 LEU A 105      24.732  21.178   1.444  1.00 89.28           C  
ATOM   1648  CD2 LEU A 105      23.984  18.929   2.141  1.00 89.28           C  
ATOM   1649  H   LEU A 105      21.553  21.155  -1.260  1.00 89.28           H  
ATOM   1650  HA  LEU A 105      21.901  18.653   0.159  1.00 89.28           H  
ATOM   1651  HB2 LEU A 105      21.992  20.576   2.121  1.00 89.28           H  
ATOM   1652  HB3 LEU A 105      22.301  21.561   0.701  1.00 89.28           H  
ATOM   1653  HG  LEU A 105      24.063  19.657   0.112  1.00 89.28           H  
ATOM   1654 HD11 LEU A 105      25.763  20.825   1.448  1.00 89.28           H  
ATOM   1655 HD12 LEU A 105      24.630  21.937   0.668  1.00 89.28           H  
ATOM   1656 HD13 LEU A 105      24.485  21.595   2.420  1.00 89.28           H  
ATOM   1657 HD21 LEU A 105      23.765  19.306   3.140  1.00 89.28           H  
ATOM   1658 HD22 LEU A 105      25.013  18.572   2.108  1.00 89.28           H  
ATOM   1659 HD23 LEU A 105      23.322  18.092   1.919  1.00 89.28           H  
ATOM   1660  N   LEU A 106      19.092  20.250   0.699  1.00 92.60           N  
ATOM   1661  CA  LEU A 106      17.715  20.050   1.170  1.00 92.60           C  
ATOM   1662  C   LEU A 106      17.057  18.802   0.574  1.00 92.60           C  
ATOM   1663  O   LEU A 106      16.090  18.293   1.147  1.00 92.60           O  
ATOM   1664  CB  LEU A 106      16.866  21.290   0.841  1.00 92.60           C  
ATOM   1665  CG  LEU A 106      17.087  22.477   1.789  1.00 92.60           C  
ATOM   1666  CD1 LEU A 106      16.385  23.707   1.215  1.00 92.60           C  
ATOM   1667  CD2 LEU A 106      16.510  22.197   3.179  1.00 92.60           C  
ATOM   1668  H   LEU A 106      19.286  21.053   0.119  1.00 92.60           H  
ATOM   1669  HA  LEU A 106      17.739  19.894   2.248  1.00 92.60           H  
ATOM   1670  HB2 LEU A 106      17.080  21.602  -0.181  1.00 92.60           H  
ATOM   1671  HB3 LEU A 106      15.810  21.019   0.877  1.00 92.60           H  
ATOM   1672  HG  LEU A 106      18.150  22.692   1.893  1.00 92.60           H  
ATOM   1673 HD11 LEU A 106      16.480  24.548   1.902  1.00 92.60           H  
ATOM   1674 HD12 LEU A 106      16.865  23.983   0.276  1.00 92.60           H  
ATOM   1675 HD13 LEU A 106      15.334  23.493   1.023  1.00 92.60           H  
ATOM   1676 HD21 LEU A 106      16.622  23.090   3.794  1.00 92.60           H  
ATOM   1677 HD22 LEU A 106      17.057  21.382   3.653  1.00 92.60           H  
ATOM   1678 HD23 LEU A 106      15.453  21.946   3.101  1.00 92.60           H  
ATOM   1679  N   LEU A 107      17.610  18.277  -0.516  1.00 88.03           N  
ATOM   1680  CA  LEU A 107      17.133  17.070  -1.164  1.00 88.03           C  
ATOM   1681  C   LEU A 107      17.296  15.839  -0.259  1.00 88.03           C  
ATOM   1682  O   LEU A 107      16.408  14.993  -0.224  1.00 88.03           O  
ATOM   1683  CB  LEU A 107      17.854  16.971  -2.519  1.00 88.03           C  
ATOM   1684  CG  LEU A 107      16.967  16.369  -3.608  1.00 88.03           C  
ATOM   1685  CD1 LEU A 107      17.245  17.020  -4.957  1.00 88.03           C  
ATOM   1686  CD2 LEU A 107      17.177  14.868  -3.719  1.00 88.03           C  
ATOM   1687  H   LEU A 107      18.376  18.771  -0.952  1.00 88.03           H  
ATOM   1688  HA  LEU A 107      16.066  17.207  -1.341  1.00 88.03           H  
ATOM   1689  HB2 LEU A 107      18.104  17.982  -2.841  1.00 88.03           H  
ATOM   1690  HB3 LEU A 107      18.784  16.411  -2.425  1.00 88.03           H  
ATOM   1691  HG  LEU A 107      15.920  16.559  -3.371  1.00 88.03           H  
ATOM   1692 HD11 LEU A 107      17.023  18.086  -4.909  1.00 88.03           H  
ATOM   1693 HD12 LEU A 107      16.593  16.554  -5.696  1.00 88.03           H  
ATOM   1694 HD13 LEU A 107      18.286  16.871  -5.242  1.00 88.03           H  
ATOM   1695 HD21 LEU A 107      16.338  14.460  -4.283  1.00 88.03           H  
ATOM   1696 HD22 LEU A 107      17.169  14.410  -2.729  1.00 88.03           H  
ATOM   1697 HD23 LEU A 107      18.124  14.647  -4.211  1.00 88.03           H  
ATOM   1698  N   VAL A 108      18.341  15.787   0.575  1.00 84.89           N  
ATOM   1699  CA  VAL A 108      18.559  14.699   1.547  1.00 84.89           C  
ATOM   1700  C   VAL A 108      17.430  14.623   2.594  1.00 84.89           C  
ATOM   1701  O   VAL A 108      16.751  13.597   2.664  1.00 84.89           O  
ATOM   1702  CB  VAL A 108      19.965  14.782   2.183  1.00 84.89           C  
ATOM   1703  CG1 VAL A 108      20.188  13.665   3.211  1.00 84.89           C  
ATOM   1704  CG2 VAL A 108      21.062  14.683   1.116  1.00 84.89           C  
ATOM   1705  H   VAL A 108      19.017  16.536   0.529  1.00 84.89           H  
ATOM   1706  HA  VAL A 108      18.520  13.759   0.997  1.00 84.89           H  
ATOM   1707  HB  VAL A 108      20.092  15.740   2.688  1.00 84.89           H  
ATOM   1708 HG11 VAL A 108      20.041  12.692   2.742  1.00 84.89           H  
ATOM   1709 HG12 VAL A 108      19.500  13.769   4.049  1.00 84.89           H  
ATOM   1710 HG13 VAL A 108      21.206  13.719   3.598  1.00 84.89           H  
ATOM   1711 HG21 VAL A 108      20.966  13.750   0.562  1.00 84.89           H  
ATOM   1712 HG22 VAL A 108      22.044  14.718   1.588  1.00 84.89           H  
ATOM   1713 HG23 VAL A 108      20.993  15.520   0.421  1.00 84.89           H  
ATOM   1714  N   PRO A 109      17.120  15.674   3.382  1.00 88.33           N  
ATOM   1715  CA  PRO A 109      16.001  15.627   4.321  1.00 88.33           C  
ATOM   1716  C   PRO A 109      14.622  15.593   3.648  1.00 88.33           C  
ATOM   1717  O   PRO A 109      13.660  15.156   4.281  1.00 88.33           O  
ATOM   1718  CB  PRO A 109      16.164  16.847   5.223  1.00 88.33           C  
ATOM   1719  CG  PRO A 109      16.951  17.830   4.369  1.00 88.33           C  
ATOM   1720  CD  PRO A 109      17.845  16.923   3.533  1.00 88.33           C  
ATOM   1721  HA  PRO A 109      16.082  14.728   4.932  1.00 88.33           H  
ATOM   1722  HB2 PRO A 109      15.202  17.257   5.529  1.00 88.33           H  
ATOM   1723  HB3 PRO A 109      16.755  16.572   6.096  1.00 88.33           H  
ATOM   1724  HG2 PRO A 109      16.271  18.381   3.719  1.00 88.33           H  
ATOM   1725  HG3 PRO A 109      17.525  18.513   4.995  1.00 88.33           H  
ATOM   1726  HD2 PRO A 109      18.040  17.385   2.566  1.00 88.33           H  
ATOM   1727  HD3 PRO A 109      18.777  16.749   4.072  1.00 88.33           H  
ATOM   1728  N   LYS A 110      14.487  16.029   2.389  1.00 86.96           N  
ATOM   1729  CA  LYS A 110      13.250  15.838   1.614  1.00 86.96           C  
ATOM   1730  C   LYS A 110      13.071  14.393   1.136  1.00 86.96           C  
ATOM   1731  O   LYS A 110      11.941  13.910   1.153  1.00 86.96           O  
ATOM   1732  CB  LYS A 110      13.198  16.831   0.442  1.00 86.96           C  
ATOM   1733  CG  LYS A 110      12.535  18.173   0.789  1.00 86.96           C  
ATOM   1734  CD  LYS A 110      11.011  18.004   0.924  1.00 86.96           C  
ATOM   1735  CE  LYS A 110      10.289  19.352   0.894  1.00 86.96           C  
ATOM   1736  NZ  LYS A 110       8.817  19.157   0.877  1.00 86.96           N  
ATOM   1737  H   LYS A 110      15.286  16.437   1.924  1.00 86.96           H  
ATOM   1738  HA  LYS A 110      12.396  16.012   2.268  1.00 86.96           H  
ATOM   1739  HB2 LYS A 110      12.622  16.389  -0.371  1.00 86.96           H  
ATOM   1740  HB3 LYS A 110      14.202  17.001   0.053  1.00 86.96           H  
ATOM   1741  HG2 LYS A 110      12.958  18.579   1.708  1.00 86.96           H  
ATOM   1742  HG3 LYS A 110      12.739  18.867  -0.025  1.00 86.96           H  
ATOM   1743  HD2 LYS A 110      10.773  17.472   1.845  1.00 86.96           H  
ATOM   1744  HD3 LYS A 110      10.648  17.409   0.086  1.00 86.96           H  
ATOM   1745  HE2 LYS A 110      10.593  19.872  -0.015  1.00 86.96           H  
ATOM   1746  HE3 LYS A 110      10.602  19.966   1.739  1.00 86.96           H  
ATOM   1747  HZ1 LYS A 110       8.457  18.676   1.688  1.00 86.96           H  
ATOM   1748  HZ2 LYS A 110       8.542  18.511   0.151  1.00 86.96           H  
ATOM   1749  HZ3 LYS A 110       8.315  20.014   0.693  1.00 86.96           H  
ATOM   1750  N   MET A 111      14.153  13.679   0.822  1.00 80.81           N  
ATOM   1751  CA  MET A 111      14.128  12.231   0.572  1.00 80.81           C  
ATOM   1752  C   MET A 111      13.773  11.434   1.836  1.00 80.81           C  
ATOM   1753  O   MET A 111      13.083  10.425   1.760  1.00 80.81           O  
ATOM   1754  CB  MET A 111      15.474  11.759  -0.002  1.00 80.81           C  
ATOM   1755  CG  MET A 111      15.616  12.067  -1.495  1.00 80.81           C  
ATOM   1756  SD  MET A 111      14.523  11.083  -2.560  1.00 80.81           S  
ATOM   1757  CE  MET A 111      15.747  10.282  -3.634  1.00 80.81           C  
ATOM   1758  H   MET A 111      15.041  14.153   0.741  1.00 80.81           H  
ATOM   1759  HA  MET A 111      13.354  12.025  -0.167  1.00 80.81           H  
ATOM   1760  HB2 MET A 111      16.297  12.225   0.541  1.00 80.81           H  
ATOM   1761  HB3 MET A 111      15.561  10.680   0.123  1.00 80.81           H  
ATOM   1762  HG2 MET A 111      16.650  11.876  -1.783  1.00 80.81           H  
ATOM   1763  HG3 MET A 111      15.413  13.124  -1.667  1.00 80.81           H  
ATOM   1764  HE1 MET A 111      16.395   9.640  -3.037  1.00 80.81           H  
ATOM   1765  HE2 MET A 111      15.236   9.674  -4.380  1.00 80.81           H  
ATOM   1766  HE3 MET A 111      16.352  11.037  -4.137  1.00 80.81           H  
ATOM   1767  N   LEU A 112      14.138  11.933   3.022  1.00 78.45           N  
ATOM   1768  CA  LEU A 112      13.650  11.395   4.303  1.00 78.45           C  
ATOM   1769  C   LEU A 112      12.179  11.766   4.599  1.00 78.45           C  
ATOM   1770  O   LEU A 112      11.607  11.350   5.606  1.00 78.45           O  
ATOM   1771  CB  LEU A 112      14.572  11.864   5.443  1.00 78.45           C  
ATOM   1772  CG  LEU A 112      16.049  11.439   5.321  1.00 78.45           C  
ATOM   1773  CD1 LEU A 112      16.882  12.142   6.392  1.00 78.45           C  
ATOM   1774  CD2 LEU A 112      16.245   9.940   5.503  1.00 78.45           C  
ATOM   1775  H   LEU A 112      14.795  12.700   3.028  1.00 78.45           H  
ATOM   1776  HA  LEU A 112      13.688  10.307   4.247  1.00 78.45           H  
ATOM   1777  HB2 LEU A 112      14.184  11.481   6.386  1.00 78.45           H  
ATOM   1778  HB3 LEU A 112      14.525  12.952   5.489  1.00 78.45           H  
ATOM   1779  HG  LEU A 112      16.444  11.725   4.346  1.00 78.45           H  
ATOM   1780 HD11 LEU A 112      16.546  11.838   7.383  1.00 78.45           H  
ATOM   1781 HD12 LEU A 112      16.791  13.224   6.294  1.00 78.45           H  
ATOM   1782 HD13 LEU A 112      17.931  11.872   6.270  1.00 78.45           H  
ATOM   1783 HD21 LEU A 112      15.793   9.607   6.437  1.00 78.45           H  
ATOM   1784 HD22 LEU A 112      17.309   9.701   5.512  1.00 78.45           H  
ATOM   1785 HD23 LEU A 112      15.800   9.425   4.651  1.00 78.45           H  
ATOM   1786  N   GLY A 113      11.586  12.612   3.757  1.00 78.42           N  
ATOM   1787  CA  GLY A 113      10.247  13.155   3.901  1.00 78.42           C  
ATOM   1788  C   GLY A 113       9.156  12.287   3.284  1.00 78.42           C  
ATOM   1789  O   GLY A 113       9.322  11.105   2.991  1.00 78.42           O  
ATOM   1790  H   GLY A 113      12.092  12.856   2.918  1.00 78.42           H  
ATOM   1791  HA2 GLY A 113      10.023  13.299   4.958  1.00 78.42           H  
ATOM   1792  HA3 GLY A 113      10.227  14.127   3.408  1.00 78.42           H  
ATOM   1793  N   LYS A 114       8.002  12.915   3.057  1.00 74.03           N  
ATOM   1794  CA  LYS A 114       6.854  12.253   2.445  1.00 74.03           C  
ATOM   1795  C   LYS A 114       7.116  11.879   0.990  1.00 74.03           C  
ATOM   1796  O   LYS A 114       6.681  10.827   0.538  1.00 74.03           O  
ATOM   1797  CB  LYS A 114       5.620  13.150   2.598  1.00 74.03           C  
ATOM   1798  CG  LYS A 114       4.400  12.343   2.170  1.00 74.03           C  
ATOM   1799  CD  LYS A 114       3.076  13.072   2.344  1.00 74.03           C  
ATOM   1800  CE  LYS A 114       2.082  11.945   2.084  1.00 74.03           C  
ATOM   1801  NZ  LYS A 114       0.690  12.357   2.218  1.00 74.03           N  
ATOM   1802  H   LYS A 114       7.967  13.918   3.174  1.00 74.03           H  
ATOM   1803  HA  LYS A 114       6.692  11.304   2.956  1.00 74.03           H  
ATOM   1804  HB2 LYS A 114       5.718  14.040   1.976  1.00 74.03           H  
ATOM   1805  HB3 LYS A 114       5.507  13.444   3.641  1.00 74.03           H  
ATOM   1806  HG2 LYS A 114       4.387  11.426   2.760  1.00 74.03           H  
ATOM   1807  HG3 LYS A 114       4.489  12.072   1.118  1.00 74.03           H  
ATOM   1808  HD2 LYS A 114       2.981  13.872   1.609  1.00 74.03           H  
ATOM   1809  HD3 LYS A 114       2.978  13.454   3.360  1.00 74.03           H  
ATOM   1810  HE2 LYS A 114       2.263  11.518   1.097  1.00 74.03           H  
ATOM   1811  HE3 LYS A 114       2.274  11.155   2.811  1.00 74.03           H  
ATOM   1812  HZ1 LYS A 114       0.157  11.502   2.142  1.00 74.03           H  
ATOM   1813  HZ2 LYS A 114       0.568  12.711   3.156  1.00 74.03           H  
ATOM   1814  HZ3 LYS A 114       0.443  13.014   1.491  1.00 74.03           H  
ATOM   1815  N   GLU A 115       7.827  12.741   0.281  1.00 72.49           N  
ATOM   1816  CA  GLU A 115       8.092  12.606  -1.142  1.00 72.49           C  
ATOM   1817  C   GLU A 115       9.079  11.463  -1.421  1.00 72.49           C  
ATOM   1818  O   GLU A 115       8.803  10.622  -2.270  1.00 72.49           O  
ATOM   1819  CB  GLU A 115       8.567  13.965  -1.684  1.00 72.49           C  
ATOM   1820  CG  GLU A 115       7.585  15.132  -1.438  1.00 72.49           C  
ATOM   1821  CD  GLU A 115       7.791  15.919  -0.121  1.00 72.49           C  
ATOM   1822  OE1 GLU A 115       7.412  17.113  -0.069  1.00 72.49           O  
ATOM   1823  OE2 GLU A 115       8.332  15.399   0.886  1.00 72.49           O  
ATOM   1824  H   GLU A 115       8.138  13.592   0.729  1.00 72.49           H  
ATOM   1825  HA  GLU A 115       7.166  12.346  -1.655  1.00 72.49           H  
ATOM   1826  HB2 GLU A 115       9.536  14.219  -1.253  1.00 72.49           H  
ATOM   1827  HB3 GLU A 115       8.685  13.858  -2.763  1.00 72.49           H  
ATOM   1828  HG2 GLU A 115       6.562  14.758  -1.483  1.00 72.49           H  
ATOM   1829  HG3 GLU A 115       7.706  15.834  -2.264  1.00 72.49           H  
ATOM   1830  N   GLY A 116      10.165  11.338  -0.649  1.00 74.80           N  
ATOM   1831  CA  GLY A 116      11.111  10.228  -0.833  1.00 74.80           C  
ATOM   1832  C   GLY A 116      10.593   8.860  -0.379  1.00 74.80           C  
ATOM   1833  O   GLY A 116      11.070   7.835  -0.863  1.00 74.80           O  
ATOM   1834  H   GLY A 116      10.370  12.041   0.047  1.00 74.80           H  
ATOM   1835  HA2 GLY A 116      12.037  10.435  -0.297  1.00 74.80           H  
ATOM   1836  HA3 GLY A 116      11.364  10.151  -1.890  1.00 74.80           H  
ATOM   1837  N   ARG A 117       9.550   8.799   0.463  1.00 82.13           N  
ATOM   1838  CA  ARG A 117       8.889   7.521   0.785  1.00 82.13           C  
ATOM   1839  C   ARG A 117       8.259   6.845  -0.426  1.00 82.13           C  
ATOM   1840  O   ARG A 117       8.225   5.620  -0.445  1.00 82.13           O  
ATOM   1841  CB  ARG A 117       7.825   7.697   1.868  1.00 82.13           C  
ATOM   1842  CG  ARG A 117       8.455   7.691   3.260  1.00 82.13           C  
ATOM   1843  CD  ARG A 117       7.364   7.642   4.325  1.00 82.13           C  
ATOM   1844  NE  ARG A 117       6.552   8.870   4.321  1.00 82.13           N  
ATOM   1845  CZ  ARG A 117       6.342   9.636   5.361  1.00 82.13           C  
ATOM   1846  NH1 ARG A 117       6.620   9.261   6.568  1.00 82.13           N  
ATOM   1847  NH2 ARG A 117       5.826  10.808   5.226  1.00 82.13           N  
ATOM   1848  H   ARG A 117       9.206   9.660   0.864  1.00 82.13           H  
ATOM   1849  HA  ARG A 117       9.644   6.818   1.135  1.00 82.13           H  
ATOM   1850  HB2 ARG A 117       7.127   6.861   1.814  1.00 82.13           H  
ATOM   1851  HB3 ARG A 117       7.267   8.618   1.700  1.00 82.13           H  
ATOM   1852  HG2 ARG A 117       9.076   6.802   3.371  1.00 82.13           H  
ATOM   1853  HG3 ARG A 117       9.082   8.571   3.401  1.00 82.13           H  
ATOM   1854  HD2 ARG A 117       6.723   6.778   4.153  1.00 82.13           H  
ATOM   1855  HD3 ARG A 117       7.867   7.506   5.282  1.00 82.13           H  
ATOM   1856  HE  ARG A 117       6.199   9.195   3.433  1.00 82.13           H  
ATOM   1857 HH11 ARG A 117       6.568   9.933   7.320  1.00 82.13           H  
ATOM   1858 HH12 ARG A 117       6.853   8.291   6.726  1.00 82.13           H  
ATOM   1859 HH21 ARG A 117       5.011  10.775   4.630  1.00 82.13           H  
ATOM   1860 HH22 ARG A 117       5.754  11.309   6.100  1.00 82.13           H  
ATOM   1861  N   LEU A 118       7.794   7.599  -1.426  1.00 76.32           N  
ATOM   1862  CA  LEU A 118       7.309   7.012  -2.682  1.00 76.32           C  
ATOM   1863  C   LEU A 118       8.426   6.251  -3.398  1.00 76.32           C  
ATOM   1864  O   LEU A 118       8.185   5.157  -3.896  1.00 76.32           O  
ATOM   1865  CB  LEU A 118       6.728   8.112  -3.588  1.00 76.32           C  
ATOM   1866  CG  LEU A 118       5.274   8.464  -3.231  1.00 76.32           C  
ATOM   1867  CD1 LEU A 118       4.944   9.896  -3.644  1.00 76.32           C  
ATOM   1868  CD2 LEU A 118       4.298   7.518  -3.938  1.00 76.32           C  
ATOM   1869  H   LEU A 118       7.901   8.602  -1.370  1.00 76.32           H  
ATOM   1870  HA  LEU A 118       6.530   6.282  -2.462  1.00 76.32           H  
ATOM   1871  HB2 LEU A 118       7.358   8.999  -3.523  1.00 76.32           H  
ATOM   1872  HB3 LEU A 118       6.762   7.781  -4.626  1.00 76.32           H  
ATOM   1873  HG  LEU A 118       5.130   8.384  -2.154  1.00 76.32           H  
ATOM   1874 HD11 LEU A 118       5.605  10.586  -3.119  1.00 76.32           H  
ATOM   1875 HD12 LEU A 118       3.909  10.128  -3.392  1.00 76.32           H  
ATOM   1876 HD13 LEU A 118       5.090  10.014  -4.718  1.00 76.32           H  
ATOM   1877 HD21 LEU A 118       3.275   7.755  -3.643  1.00 76.32           H  
ATOM   1878 HD22 LEU A 118       4.517   6.486  -3.666  1.00 76.32           H  
ATOM   1879 HD23 LEU A 118       4.393   7.623  -5.019  1.00 76.32           H  
ATOM   1880  N   PHE A 119       9.654   6.771  -3.364  1.00 76.34           N  
ATOM   1881  CA  PHE A 119      10.808   6.110  -3.966  1.00 76.34           C  
ATOM   1882  C   PHE A 119      11.113   4.762  -3.292  1.00 76.34           C  
ATOM   1883  O   PHE A 119      11.253   3.733  -3.952  1.00 76.34           O  
ATOM   1884  CB  PHE A 119      12.006   7.064  -3.941  1.00 76.34           C  
ATOM   1885  CG  PHE A 119      13.014   6.719  -5.011  1.00 76.34           C  
ATOM   1886  CD1 PHE A 119      14.099   5.871  -4.722  1.00 76.34           C  
ATOM   1887  CD2 PHE A 119      12.824   7.199  -6.321  1.00 76.34           C  
ATOM   1888  CE1 PHE A 119      14.997   5.513  -5.741  1.00 76.34           C  
ATOM   1889  CE2 PHE A 119      13.722   6.837  -7.338  1.00 76.34           C  
ATOM   1890  CZ  PHE A 119      14.813   5.999  -7.047  1.00 76.34           C  
ATOM   1891  H   PHE A 119       9.798   7.666  -2.919  1.00 76.34           H  
ATOM   1892  HA  PHE A 119      10.579   5.914  -5.014  1.00 76.34           H  
ATOM   1893  HB2 PHE A 119      11.663   8.082  -4.121  1.00 76.34           H  
ATOM   1894  HB3 PHE A 119      12.486   7.043  -2.963  1.00 76.34           H  
ATOM   1895  HD1 PHE A 119      14.236   5.478  -3.725  1.00 76.34           H  
ATOM   1896  HD2 PHE A 119      11.980   7.831  -6.556  1.00 76.34           H  
ATOM   1897  HE1 PHE A 119      15.823   4.849  -5.532  1.00 76.34           H  
ATOM   1898  HE2 PHE A 119      13.566   7.187  -8.348  1.00 76.34           H  
ATOM   1899  HZ  PHE A 119      15.499   5.711  -7.831  1.00 76.34           H  
ATOM   1900  N   VAL A 120      11.120   4.741  -1.956  1.00 81.27           N  
ATOM   1901  CA  VAL A 120      11.345   3.510  -1.176  1.00 81.27           C  
ATOM   1902  C   VAL A 120      10.180   2.524  -1.317  1.00 81.27           C  
ATOM   1903  O   VAL A 120      10.401   1.316  -1.329  1.00 81.27           O  
ATOM   1904  CB  VAL A 120      11.630   3.842   0.301  1.00 81.27           C  
ATOM   1905  CG1 VAL A 120      11.999   2.602   1.127  1.00 81.27           C  
ATOM   1906  CG2 VAL A 120      12.817   4.811   0.395  1.00 81.27           C  
ATOM   1907  H   VAL A 120      11.014   5.621  -1.472  1.00 81.27           H  
ATOM   1908  HA  VAL A 120      12.225   3.010  -1.580  1.00 81.27           H  
ATOM   1909  HB  VAL A 120      10.753   4.312   0.745  1.00 81.27           H  
ATOM   1910 HG11 VAL A 120      11.198   1.863   1.107  1.00 81.27           H  
ATOM   1911 HG12 VAL A 120      12.902   2.141   0.727  1.00 81.27           H  
ATOM   1912 HG13 VAL A 120      12.169   2.882   2.167  1.00 81.27           H  
ATOM   1913 HG21 VAL A 120      13.663   4.421  -0.169  1.00 81.27           H  
ATOM   1914 HG22 VAL A 120      13.121   4.931   1.435  1.00 81.27           H  
ATOM   1915 HG23 VAL A 120      12.547   5.792   0.004  1.00 81.27           H  
ATOM   1916  N   LEU A 121       8.950   3.016  -1.490  1.00 83.13           N  
ATOM   1917  CA  LEU A 121       7.771   2.192  -1.782  1.00 83.13           C  
ATOM   1918  C   LEU A 121       7.937   1.420  -3.098  1.00 83.13           C  
ATOM   1919  O   LEU A 121       7.632   0.231  -3.160  1.00 83.13           O  
ATOM   1920  CB  LEU A 121       6.543   3.117  -1.857  1.00 83.13           C  
ATOM   1921  CG  LEU A 121       5.200   2.372  -1.831  1.00 83.13           C  
ATOM   1922  CD1 LEU A 121       4.626   2.409  -0.408  1.00 83.13           C  
ATOM   1923  CD2 LEU A 121       4.187   3.024  -2.771  1.00 83.13           C  
ATOM   1924  H   LEU A 121       8.828   4.017  -1.448  1.00 83.13           H  
ATOM   1925  HA  LEU A 121       7.635   1.466  -0.980  1.00 83.13           H  
ATOM   1926  HB2 LEU A 121       6.571   3.832  -1.036  1.00 83.13           H  
ATOM   1927  HB3 LEU A 121       6.601   3.688  -2.784  1.00 83.13           H  
ATOM   1928  HG  LEU A 121       5.340   1.343  -2.162  1.00 83.13           H  
ATOM   1929 HD11 LEU A 121       5.283   1.851   0.260  1.00 83.13           H  
ATOM   1930 HD12 LEU A 121       3.629   1.967  -0.385  1.00 83.13           H  
ATOM   1931 HD13 LEU A 121       4.557   3.439  -0.058  1.00 83.13           H  
ATOM   1932 HD21 LEU A 121       4.018   4.062  -2.486  1.00 83.13           H  
ATOM   1933 HD22 LEU A 121       3.252   2.466  -2.746  1.00 83.13           H  
ATOM   1934 HD23 LEU A 121       4.574   2.991  -3.790  1.00 83.13           H  
ATOM   1935  N   GLY A 122       8.460   2.086  -4.129  1.00 78.65           N  
ATOM   1936  CA  GLY A 122       8.789   1.461  -5.406  1.00 78.65           C  
ATOM   1937  C   GLY A 122       9.818   0.343  -5.272  1.00 78.65           C  
ATOM   1938  O   GLY A 122       9.624  -0.755  -5.792  1.00 78.65           O  
ATOM   1939  H   GLY A 122       8.669   3.067  -4.014  1.00 78.65           H  
ATOM   1940  HA2 GLY A 122       9.241   2.234  -6.027  1.00 78.65           H  
ATOM   1941  HA3 GLY A 122       7.890   1.073  -5.886  1.00 78.65           H  
ATOM   1942  N   TYR A 123      10.876   0.594  -4.499  1.00 78.72           N  
ATOM   1943  CA  TYR A 123      11.898  -0.413  -4.222  1.00 78.72           C  
ATOM   1944  C   TYR A 123      11.350  -1.596  -3.406  1.00 78.72           C  
ATOM   1945  O   TYR A 123      11.713  -2.743  -3.653  1.00 78.72           O  
ATOM   1946  CB  TYR A 123      13.081   0.258  -3.518  1.00 78.72           C  
ATOM   1947  CG  TYR A 123      14.342  -0.577  -3.578  1.00 78.72           C  
ATOM   1948  CD1 TYR A 123      14.625  -1.510  -2.564  1.00 78.72           C  
ATOM   1949  CD2 TYR A 123      15.212  -0.446  -4.677  1.00 78.72           C  
ATOM   1950  CE1 TYR A 123      15.783  -2.308  -2.639  1.00 78.72           C  
ATOM   1951  CE2 TYR A 123      16.370  -1.240  -4.756  1.00 78.72           C  
ATOM   1952  CZ  TYR A 123      16.659  -2.170  -3.738  1.00 78.72           C  
ATOM   1953  OH  TYR A 123      17.780  -2.932  -3.818  1.00 78.72           O  
ATOM   1954  H   TYR A 123      10.992   1.526  -4.127  1.00 78.72           H  
ATOM   1955  HA  TYR A 123      12.251  -0.811  -5.173  1.00 78.72           H  
ATOM   1956  HB2 TYR A 123      13.286   1.214  -4.000  1.00 78.72           H  
ATOM   1957  HB3 TYR A 123      12.824   0.463  -2.479  1.00 78.72           H  
ATOM   1958  HD1 TYR A 123      13.936  -1.627  -1.741  1.00 78.72           H  
ATOM   1959  HD2 TYR A 123      14.992   0.258  -5.466  1.00 78.72           H  
ATOM   1960  HE1 TYR A 123      15.993  -3.034  -1.867  1.00 78.72           H  
ATOM   1961  HE2 TYR A 123      17.043  -1.150  -5.596  1.00 78.72           H  
ATOM   1962  HH  TYR A 123      17.857  -3.544  -3.083  1.00 78.72           H  
ATOM   1963  N   ALA A 124      10.431  -1.344  -2.468  1.00 86.62           N  
ATOM   1964  CA  ALA A 124       9.759  -2.400  -1.716  1.00 86.62           C  
ATOM   1965  C   ALA A 124       8.908  -3.305  -2.623  1.00 86.62           C  
ATOM   1966  O   ALA A 124       8.968  -4.523  -2.482  1.00 86.62           O  
ATOM   1967  CB  ALA A 124       8.930  -1.767  -0.591  1.00 86.62           C  
ATOM   1968  H   ALA A 124      10.189  -0.383  -2.272  1.00 86.62           H  
ATOM   1969  HA  ALA A 124      10.519  -3.038  -1.264  1.00 86.62           H  
ATOM   1970  HB1 ALA A 124       9.573  -1.167   0.053  1.00 86.62           H  
ATOM   1971  HB2 ALA A 124       8.148  -1.133  -1.009  1.00 86.62           H  
ATOM   1972  HB3 ALA A 124       8.463  -2.555  -0.001  1.00 86.62           H  
ATOM   1973  N   LEU A 125       8.171  -2.740  -3.587  1.00 83.23           N  
ATOM   1974  CA  LEU A 125       7.401  -3.528  -4.561  1.00 83.23           C  
ATOM   1975  C   LEU A 125       8.305  -4.390  -5.450  1.00 83.23           C  
ATOM   1976  O   LEU A 125       8.019  -5.569  -5.647  1.00 83.23           O  
ATOM   1977  CB  LEU A 125       6.529  -2.595  -5.420  1.00 83.23           C  
ATOM   1978  CG  LEU A 125       5.298  -2.061  -4.675  1.00 83.23           C  
ATOM   1979  CD1 LEU A 125       4.666  -0.907  -5.454  1.00 83.23           C  
ATOM   1980  CD2 LEU A 125       4.231  -3.143  -4.475  1.00 83.23           C  
ATOM   1981  H   LEU A 125       8.157  -1.733  -3.658  1.00 83.23           H  
ATOM   1982  HA  LEU A 125       6.761  -4.226  -4.021  1.00 83.23           H  
ATOM   1983  HB2 LEU A 125       7.139  -1.759  -5.761  1.00 83.23           H  
ATOM   1984  HB3 LEU A 125       6.189  -3.136  -6.303  1.00 83.23           H  
ATOM   1985  HG  LEU A 125       5.615  -1.684  -3.703  1.00 83.23           H  
ATOM   1986 HD11 LEU A 125       5.394  -0.104  -5.564  1.00 83.23           H  
ATOM   1987 HD12 LEU A 125       3.798  -0.528  -4.915  1.00 83.23           H  
ATOM   1988 HD13 LEU A 125       4.358  -1.251  -6.441  1.00 83.23           H  
ATOM   1989 HD21 LEU A 125       3.357  -2.716  -3.984  1.00 83.23           H  
ATOM   1990 HD22 LEU A 125       4.616  -3.947  -3.847  1.00 83.23           H  
ATOM   1991 HD23 LEU A 125       3.932  -3.558  -5.438  1.00 83.23           H  
ATOM   1992  N   ALA A 126       9.422  -3.838  -5.930  1.00 80.70           N  
ATOM   1993  CA  ALA A 126      10.397  -4.599  -6.710  1.00 80.70           C  
ATOM   1994  C   ALA A 126      11.020  -5.746  -5.891  1.00 80.70           C  
ATOM   1995  O   ALA A 126      11.146  -6.867  -6.381  1.00 80.70           O  
ATOM   1996  CB  ALA A 126      11.459  -3.628  -7.235  1.00 80.70           C  
ATOM   1997  H   ALA A 126       9.592  -2.855  -5.767  1.00 80.70           H  
ATOM   1998  HA  ALA A 126       9.890  -5.047  -7.565  1.00 80.70           H  
ATOM   1999  HB1 ALA A 126      11.991  -3.163  -6.405  1.00 80.70           H  
ATOM   2000  HB2 ALA A 126      12.173  -4.170  -7.855  1.00 80.70           H  
ATOM   2001  HB3 ALA A 126      10.986  -2.854  -7.839  1.00 80.70           H  
ATOM   2002  N   ALA A 127      11.350  -5.499  -4.619  1.00 86.21           N  
ATOM   2003  CA  ALA A 127      11.890  -6.524  -3.728  1.00 86.21           C  
ATOM   2004  C   ALA A 127      10.875  -7.642  -3.423  1.00 86.21           C  
ATOM   2005  O   ALA A 127      11.255  -8.810  -3.342  1.00 86.21           O  
ATOM   2006  CB  ALA A 127      12.382  -5.841  -2.450  1.00 86.21           C  
ATOM   2007  H   ALA A 127      11.265  -4.555  -4.270  1.00 86.21           H  
ATOM   2008  HA  ALA A 127      12.745  -6.990  -4.219  1.00 86.21           H  
ATOM   2009  HB1 ALA A 127      11.542  -5.406  -1.909  1.00 86.21           H  
ATOM   2010  HB2 ALA A 127      12.879  -6.575  -1.815  1.00 86.21           H  
ATOM   2011  HB3 ALA A 127      13.095  -5.056  -2.703  1.00 86.21           H  
ATOM   2012  N   ILE A 128       9.587  -7.306  -3.295  1.00 88.02           N  
ATOM   2013  CA  ILE A 128       8.500  -8.287  -3.153  1.00 88.02           C  
ATOM   2014  C   ILE A 128       8.365  -9.144  -4.419  1.00 88.02           C  
ATOM   2015  O   ILE A 128       8.180 -10.356  -4.319  1.00 88.02           O  
ATOM   2016  CB  ILE A 128       7.183  -7.557  -2.805  1.00 88.02           C  
ATOM   2017  CG1 ILE A 128       7.226  -7.047  -1.349  1.00 88.02           C  
ATOM   2018  CG2 ILE A 128       5.956  -8.464  -2.982  1.00 88.02           C  
ATOM   2019  CD1 ILE A 128       6.088  -6.081  -0.991  1.00 88.02           C  
ATOM   2020  H   ILE A 128       9.346  -6.326  -3.323  1.00 88.02           H  
ATOM   2021  HA  ILE A 128       8.742  -8.968  -2.337  1.00 88.02           H  
ATOM   2022  HB  ILE A 128       7.068  -6.705  -3.475  1.00 88.02           H  
ATOM   2023 HG12 ILE A 128       8.171  -6.536  -1.161  1.00 88.02           H  
ATOM   2024 HG13 ILE A 128       7.179  -7.905  -0.678  1.00 88.02           H  
ATOM   2025 HG21 ILE A 128       5.049  -7.904  -2.752  1.00 88.02           H  
ATOM   2026 HG22 ILE A 128       5.860  -8.792  -4.017  1.00 88.02           H  
ATOM   2027 HG23 ILE A 128       6.029  -9.336  -2.332  1.00 88.02           H  
ATOM   2028 HD11 ILE A 128       6.026  -5.284  -1.732  1.00 88.02           H  
ATOM   2029 HD12 ILE A 128       5.137  -6.612  -0.935  1.00 88.02           H  
ATOM   2030 HD13 ILE A 128       6.288  -5.639  -0.016  1.00 88.02           H  
ATOM   2031  N   TYR A 129       8.486  -8.543  -5.604  1.00 83.66           N  
ATOM   2032  CA  TYR A 129       8.406  -9.284  -6.861  1.00 83.66           C  
ATOM   2033  C   TYR A 129       9.563 -10.285  -7.019  1.00 83.66           C  
ATOM   2034  O   TYR A 129       9.337 -11.465  -7.277  1.00 83.66           O  
ATOM   2035  CB  TYR A 129       8.340  -8.307  -8.038  1.00 83.66           C  
ATOM   2036  CG  TYR A 129       8.331  -9.020  -9.374  1.00 83.66           C  
ATOM   2037  CD1 TYR A 129       9.464  -8.976 -10.211  1.00 83.66           C  
ATOM   2038  CD2 TYR A 129       7.211  -9.788  -9.746  1.00 83.66           C  
ATOM   2039  CE1 TYR A 129       9.468  -9.673 -11.435  1.00 83.66           C  
ATOM   2040  CE2 TYR A 129       7.227 -10.514 -10.952  1.00 83.66           C  
ATOM   2041  CZ  TYR A 129       8.349 -10.447 -11.807  1.00 83.66           C  
ATOM   2042  OH  TYR A 129       8.323 -11.093 -13.003  1.00 83.66           O  
ATOM   2043  H   TYR A 129       8.595  -7.540  -5.639  1.00 83.66           H  
ATOM   2044  HA  TYR A 129       7.479  -9.857  -6.858  1.00 83.66           H  
ATOM   2045  HB2 TYR A 129       9.193  -7.629  -7.999  1.00 83.66           H  
ATOM   2046  HB3 TYR A 129       7.434  -7.708  -7.953  1.00 83.66           H  
ATOM   2047  HD1 TYR A 129      10.330  -8.398  -9.926  1.00 83.66           H  
ATOM   2048  HD2 TYR A 129       6.346  -9.837  -9.101  1.00 83.66           H  
ATOM   2049  HE1 TYR A 129      10.326  -9.620 -12.089  1.00 83.66           H  
ATOM   2050  HE2 TYR A 129       6.376 -11.110 -11.249  1.00 83.66           H  
ATOM   2051  HH  TYR A 129       9.116 -10.930 -13.520  1.00 83.66           H  
ATOM   2052  N   VAL A 130      10.802  -9.838  -6.796  1.00 84.64           N  
ATOM   2053  CA  VAL A 130      12.005 -10.677  -6.960  1.00 84.64           C  
ATOM   2054  C   VAL A 130      12.159 -11.718  -5.838  1.00 84.64           C  
ATOM   2055  O   VAL A 130      12.868 -12.706  -6.008  1.00 84.64           O  
ATOM   2056  CB  VAL A 130      13.254  -9.779  -7.096  1.00 84.64           C  
ATOM   2057  CG1 VAL A 130      14.568 -10.562  -7.239  1.00 84.64           C  
ATOM   2058  CG2 VAL A 130      13.145  -8.879  -8.336  1.00 84.64           C  
ATOM   2059  H   VAL A 130      10.923  -8.854  -6.599  1.00 84.64           H  
ATOM   2060  HA  VAL A 130      11.904 -11.243  -7.886  1.00 84.64           H  
ATOM   2061  HB  VAL A 130      13.331  -9.144  -6.213  1.00 84.64           H  
ATOM   2062 HG11 VAL A 130      14.480 -11.286  -8.048  1.00 84.64           H  
ATOM   2063 HG12 VAL A 130      14.799 -11.086  -6.311  1.00 84.64           H  
ATOM   2064 HG13 VAL A 130      15.389  -9.880  -7.457  1.00 84.64           H  
ATOM   2065 HG21 VAL A 130      13.070  -9.491  -9.235  1.00 84.64           H  
ATOM   2066 HG22 VAL A 130      14.024  -8.239  -8.414  1.00 84.64           H  
ATOM   2067 HG23 VAL A 130      12.267  -8.236  -8.274  1.00 84.64           H  
ATOM   2068  N   GLY A 131      11.514 -11.515  -4.686  1.00 89.04           N  
ATOM   2069  CA  GLY A 131      11.520 -12.460  -3.569  1.00 89.04           C  
ATOM   2070  C   GLY A 131      10.371 -13.477  -3.649  1.00 89.04           C  
ATOM   2071  O   GLY A 131      10.449 -14.425  -4.432  1.00 89.04           O  
ATOM   2072  H   GLY A 131      10.973 -10.668  -4.590  1.00 89.04           H  
ATOM   2073  HA2 GLY A 131      12.452 -13.025  -3.572  1.00 89.04           H  
ATOM   2074  HA3 GLY A 131      11.487 -11.907  -2.631  1.00 89.04           H  
ATOM   2075  N   PRO A 132       9.313 -13.321  -2.830  1.00 89.11           N  
ATOM   2076  CA  PRO A 132       8.245 -14.316  -2.704  1.00 89.11           C  
ATOM   2077  C   PRO A 132       7.501 -14.608  -4.014  1.00 89.11           C  
ATOM   2078  O   PRO A 132       7.138 -15.753  -4.256  1.00 89.11           O  
ATOM   2079  CB  PRO A 132       7.307 -13.777  -1.616  1.00 89.11           C  
ATOM   2080  CG  PRO A 132       7.591 -12.276  -1.583  1.00 89.11           C  
ATOM   2081  CD  PRO A 132       9.080 -12.218  -1.911  1.00 89.11           C  
ATOM   2082  HA  PRO A 132       8.664 -15.261  -2.358  1.00 89.11           H  
ATOM   2083  HB2 PRO A 132       7.580 -14.219  -0.657  1.00 89.11           H  
ATOM   2084  HB3 PRO A 132       6.259 -13.985  -1.833  1.00 89.11           H  
ATOM   2085  HG2 PRO A 132       7.017 -11.778  -2.364  1.00 89.11           H  
ATOM   2086  HG3 PRO A 132       7.373 -11.843  -0.607  1.00 89.11           H  
ATOM   2087  HD2 PRO A 132       9.658 -12.383  -1.001  1.00 89.11           H  
ATOM   2088  HD3 PRO A 132       9.341 -11.254  -2.346  1.00 89.11           H  
ATOM   2089  N   VAL A 133       7.292 -13.620  -4.892  1.00 87.30           N  
ATOM   2090  CA  VAL A 133       6.529 -13.842  -6.139  1.00 87.30           C  
ATOM   2091  C   VAL A 133       7.334 -14.657  -7.156  1.00 87.30           C  
ATOM   2092  O   VAL A 133       6.798 -15.579  -7.772  1.00 87.30           O  
ATOM   2093  CB  VAL A 133       6.051 -12.511  -6.740  1.00 87.30           C  
ATOM   2094  CG1 VAL A 133       5.242 -12.708  -8.028  1.00 87.30           C  
ATOM   2095  CG2 VAL A 133       5.184 -11.736  -5.739  1.00 87.30           C  
ATOM   2096  H   VAL A 133       7.643 -12.695  -4.687  1.00 87.30           H  
ATOM   2097  HA  VAL A 133       5.644 -14.432  -5.900  1.00 87.30           H  
ATOM   2098  HB  VAL A 133       6.921 -11.901  -6.982  1.00 87.30           H  
ATOM   2099 HG11 VAL A 133       4.409 -13.388  -7.846  1.00 87.30           H  
ATOM   2100 HG12 VAL A 133       5.877 -13.124  -8.811  1.00 87.30           H  
ATOM   2101 HG13 VAL A 133       4.855 -11.752  -8.380  1.00 87.30           H  
ATOM   2102 HG21 VAL A 133       5.720 -11.581  -4.803  1.00 87.30           H  
ATOM   2103 HG22 VAL A 133       4.264 -12.287  -5.542  1.00 87.30           H  
ATOM   2104 HG23 VAL A 133       4.945 -10.752  -6.142  1.00 87.30           H  
ATOM   2105  N   ALA A 134       8.629 -14.373  -7.303  1.00 86.30           N  
ATOM   2106  CA  ALA A 134       9.518 -15.169  -8.145  1.00 86.30           C  
ATOM   2107  C   ALA A 134       9.662 -16.611  -7.628  1.00 86.30           C  
ATOM   2108  O   ALA A 134       9.669 -17.550  -8.428  1.00 86.30           O  
ATOM   2109  CB  ALA A 134      10.874 -14.463  -8.223  1.00 86.30           C  
ATOM   2110  H   ALA A 134       9.012 -13.561  -6.840  1.00 86.30           H  
ATOM   2111  HA  ALA A 134       9.098 -15.218  -9.149  1.00 86.30           H  
ATOM   2112  HB1 ALA A 134      10.746 -13.454  -8.615  1.00 86.30           H  
ATOM   2113  HB2 ALA A 134      11.322 -14.413  -7.231  1.00 86.30           H  
ATOM   2114  HB3 ALA A 134      11.539 -15.018  -8.885  1.00 86.30           H  
ATOM   2115  N   ASN A 135       9.713 -16.803  -6.305  1.00 90.33           N  
ATOM   2116  CA  ASN A 135       9.761 -18.139  -5.708  1.00 90.33           C  
ATOM   2117  C   ASN A 135       8.457 -18.918  -5.923  1.00 90.33           C  
ATOM   2118  O   ASN A 135       8.491 -20.078  -6.334  1.00 90.33           O  
ATOM   2119  CB  ASN A 135      10.096 -18.014  -4.221  1.00 90.33           C  
ATOM   2120  CG  ASN A 135      10.541 -19.350  -3.655  1.00 90.33           C  
ATOM   2121  ND2 ASN A 135       9.984 -19.804  -2.562  1.00 90.33           N  
ATOM   2122  OD1 ASN A 135      11.424 -19.993  -4.195  1.00 90.33           O  
ATOM   2123  H   ASN A 135       9.734 -16.000  -5.692  1.00 90.33           H  
ATOM   2124  HA  ASN A 135      10.557 -18.702  -6.194  1.00 90.33           H  
ATOM   2125  HB2 ASN A 135       9.231 -17.645  -3.669  1.00 90.33           H  
ATOM   2126  HB3 ASN A 135      10.921 -17.312  -4.106  1.00 90.33           H  
ATOM   2127 HD21 ASN A 135      10.256 -20.736  -2.284  1.00 90.33           H  
ATOM   2128 HD22 ASN A 135       9.190 -19.325  -2.162  1.00 90.33           H  
ATOM   2129  N   LEU A 136       7.310 -18.252  -5.768  1.00 89.01           N  
ATOM   2130  CA  LEU A 136       5.997 -18.824  -6.059  1.00 89.01           C  
ATOM   2131  C   LEU A 136       5.913 -19.305  -7.516  1.00 89.01           C  
ATOM   2132  O   LEU A 136       5.466 -20.420  -7.779  1.00 89.01           O  
ATOM   2133  CB  LEU A 136       4.932 -17.760  -5.751  1.00 89.01           C  
ATOM   2134  CG  LEU A 136       3.493 -18.314  -5.735  1.00 89.01           C  
ATOM   2135  CD1 LEU A 136       2.966 -18.355  -4.300  1.00 89.01           C  
ATOM   2136  CD2 LEU A 136       2.561 -17.446  -6.578  1.00 89.01           C  
ATOM   2137  H   LEU A 136       7.343 -17.339  -5.337  1.00 89.01           H  
ATOM   2138  HA  LEU A 136       5.848 -19.678  -5.398  1.00 89.01           H  
ATOM   2139  HB2 LEU A 136       5.156 -17.321  -4.779  1.00 89.01           H  
ATOM   2140  HB3 LEU A 136       5.012 -16.960  -6.487  1.00 89.01           H  
ATOM   2141  HG  LEU A 136       3.468 -19.320  -6.153  1.00 89.01           H  
ATOM   2142 HD11 LEU A 136       3.500 -19.137  -3.760  1.00 89.01           H  
ATOM   2143 HD12 LEU A 136       1.902 -18.591  -4.280  1.00 89.01           H  
ATOM   2144 HD13 LEU A 136       3.117 -17.396  -3.805  1.00 89.01           H  
ATOM   2145 HD21 LEU A 136       2.921 -17.419  -7.607  1.00 89.01           H  
ATOM   2146 HD22 LEU A 136       2.536 -16.433  -6.175  1.00 89.01           H  
ATOM   2147 HD23 LEU A 136       1.554 -17.862  -6.575  1.00 89.01           H  
ATOM   2148  N   ARG A 137       6.411 -18.500  -8.465  1.00 84.24           N  
ATOM   2149  CA  ARG A 137       6.499 -18.876  -9.885  1.00 84.24           C  
ATOM   2150  C   ARG A 137       7.414 -20.079 -10.109  1.00 84.24           C  
ATOM   2151  O   ARG A 137       7.062 -20.977 -10.872  1.00 84.24           O  
ATOM   2152  CB  ARG A 137       6.984 -17.668 -10.696  1.00 84.24           C  
ATOM   2153  CG  ARG A 137       6.982 -17.953 -12.206  1.00 84.24           C  
ATOM   2154  CD  ARG A 137       7.618 -16.791 -12.967  1.00 84.24           C  
ATOM   2155  NE  ARG A 137       9.096 -16.800 -12.902  1.00 84.24           N  
ATOM   2156  CZ  ARG A 137       9.851 -15.804 -13.330  1.00 84.24           C  
ATOM   2157  NH1 ARG A 137       9.340 -14.651 -13.612  1.00 84.24           N  
ATOM   2158  NH2 ARG A 137      11.133 -15.898 -13.507  1.00 84.24           N  
ATOM   2159  H   ARG A 137       6.739 -17.590  -8.175  1.00 84.24           H  
ATOM   2160  HA  ARG A 137       5.507 -19.169 -10.231  1.00 84.24           H  
ATOM   2161  HB2 ARG A 137       6.331 -16.819 -10.496  1.00 84.24           H  
ATOM   2162  HB3 ARG A 137       7.993 -17.403 -10.380  1.00 84.24           H  
ATOM   2163  HG2 ARG A 137       5.950 -18.072 -12.538  1.00 84.24           H  
ATOM   2164  HG3 ARG A 137       7.529 -18.865 -12.443  1.00 84.24           H  
ATOM   2165  HD2 ARG A 137       7.321 -16.859 -14.013  1.00 84.24           H  
ATOM   2166  HD3 ARG A 137       7.225 -15.857 -12.566  1.00 84.24           H  
ATOM   2167  HE  ARG A 137       9.565 -17.653 -12.631  1.00 84.24           H  
ATOM   2168 HH11 ARG A 137       8.344 -14.485 -13.596  1.00 84.24           H  
ATOM   2169 HH12 ARG A 137       9.978 -13.987 -14.029  1.00 84.24           H  
ATOM   2170 HH21 ARG A 137      11.515 -15.146 -14.064  1.00 84.24           H  
ATOM   2171 HH22 ARG A 137      11.619 -16.783 -13.482  1.00 84.24           H  
ATOM   2172  N   HIS A 138       8.585 -20.103  -9.473  1.00 86.50           N  
ATOM   2173  CA  HIS A 138       9.522 -21.220  -9.594  1.00 86.50           C  
ATOM   2174  C   HIS A 138       8.899 -22.526  -9.085  1.00 86.50           C  
ATOM   2175  O   HIS A 138       8.912 -23.536  -9.786  1.00 86.50           O  
ATOM   2176  CB  HIS A 138      10.818 -20.889  -8.844  1.00 86.50           C  
ATOM   2177  CG  HIS A 138      11.840 -21.988  -8.971  1.00 86.50           C  
ATOM   2178  CD2 HIS A 138      12.187 -22.896  -8.007  1.00 86.50           C  
ATOM   2179  ND1 HIS A 138      12.536 -22.320 -10.111  1.00 86.50           N  
ATOM   2180  CE1 HIS A 138      13.282 -23.404  -9.843  1.00 86.50           C  
ATOM   2181  NE2 HIS A 138      13.107 -23.789  -8.571  1.00 86.50           N  
ATOM   2182  H   HIS A 138       8.820 -19.334  -8.863  1.00 86.50           H  
ATOM   2183  HA  HIS A 138       9.761 -21.367 -10.647  1.00 86.50           H  
ATOM   2184  HB2 HIS A 138      11.242 -19.968  -9.245  1.00 86.50           H  
ATOM   2185  HB3 HIS A 138      10.604 -20.729  -7.788  1.00 86.50           H  
ATOM   2186  HD1 HIS A 138      12.484 -21.853 -11.005  1.00 86.50           H  
ATOM   2187  HD2 HIS A 138      11.794 -22.936  -7.002  1.00 86.50           H  
ATOM   2188  HE1 HIS A 138      13.923 -23.912 -10.548  1.00 86.50           H  
ATOM   2189  N   ASN A 139       8.265 -22.477  -7.915  1.00 90.08           N  
ATOM   2190  CA  ASN A 139       7.571 -23.618  -7.336  1.00 90.08           C  
ATOM   2191  C   ASN A 139       6.396 -24.076  -8.209  1.00 90.08           C  
ATOM   2192  O   ASN A 139       6.261 -25.273  -8.448  1.00 90.08           O  
ATOM   2193  CB  ASN A 139       7.162 -23.250  -5.899  1.00 90.08           C  
ATOM   2194  CG  ASN A 139       8.346 -23.290  -4.951  1.00 90.08           C  
ATOM   2195  ND2 ASN A 139       8.372 -22.489  -3.913  1.00 90.08           N  
ATOM   2196  OD1 ASN A 139       9.259 -24.081  -5.121  1.00 90.08           O  
ATOM   2197  H   ASN A 139       8.300 -21.619  -7.382  1.00 90.08           H  
ATOM   2198  HA  ASN A 139       8.260 -24.462  -7.302  1.00 90.08           H  
ATOM   2199  HB2 ASN A 139       6.722 -22.253  -5.886  1.00 90.08           H  
ATOM   2200  HB3 ASN A 139       6.427 -23.967  -5.532  1.00 90.08           H  
ATOM   2201 HD21 ASN A 139       9.229 -22.492  -3.380  1.00 90.08           H  
ATOM   2202 HD22 ASN A 139       7.713 -21.731  -3.802  1.00 90.08           H  
ATOM   2203  N   LEU A 140       5.602 -23.157  -8.769  1.00 85.40           N  
ATOM   2204  CA  LEU A 140       4.520 -23.502  -9.698  1.00 85.40           C  
ATOM   2205  C   LEU A 140       5.049 -24.228 -10.950  1.00 85.40           C  
ATOM   2206  O   LEU A 140       4.477 -25.231 -11.375  1.00 85.40           O  
ATOM   2207  CB  LEU A 140       3.766 -22.214 -10.071  1.00 85.40           C  
ATOM   2208  CG  LEU A 140       2.405 -22.462 -10.745  1.00 85.40           C  
ATOM   2209  CD1 LEU A 140       1.343 -22.883  -9.724  1.00 85.40           C  
ATOM   2210  CD2 LEU A 140       1.921 -21.175 -11.407  1.00 85.40           C  
ATOM   2211  H   LEU A 140       5.732 -22.187  -8.520  1.00 85.40           H  
ATOM   2212  HA  LEU A 140       3.840 -24.183  -9.186  1.00 85.40           H  
ATOM   2213  HB2 LEU A 140       4.397 -21.630 -10.741  1.00 85.40           H  
ATOM   2214  HB3 LEU A 140       3.598 -21.619  -9.173  1.00 85.40           H  
ATOM   2215  HG  LEU A 140       2.497 -23.231 -11.512  1.00 85.40           H  
ATOM   2216 HD11 LEU A 140       1.612 -23.841  -9.281  1.00 85.40           H  
ATOM   2217 HD12 LEU A 140       0.380 -22.991 -10.225  1.00 85.40           H  
ATOM   2218 HD13 LEU A 140       1.257 -22.131  -8.939  1.00 85.40           H  
ATOM   2219 HD21 LEU A 140       0.960 -21.350 -11.890  1.00 85.40           H  
ATOM   2220 HD22 LEU A 140       2.645 -20.850 -12.155  1.00 85.40           H  
ATOM   2221 HD23 LEU A 140       1.808 -20.389 -10.660  1.00 85.40           H  
ATOM   2222  N   ASN A 141       6.181 -23.784 -11.498  1.00 82.90           N  
ATOM   2223  CA  ASN A 141       6.824 -24.457 -12.627  1.00 82.90           C  
ATOM   2224  C   ASN A 141       7.343 -25.856 -12.254  1.00 82.90           C  
ATOM   2225  O   ASN A 141       7.190 -26.785 -13.046  1.00 82.90           O  
ATOM   2226  CB  ASN A 141       7.950 -23.567 -13.176  1.00 82.90           C  
ATOM   2227  CG  ASN A 141       7.446 -22.379 -13.976  1.00 82.90           C  
ATOM   2228  ND2 ASN A 141       8.323 -21.466 -14.319  1.00 82.90           N  
ATOM   2229  OD1 ASN A 141       6.294 -22.263 -14.352  1.00 82.90           O  
ATOM   2230  H   ASN A 141       6.599 -22.943 -11.126  1.00 82.90           H  
ATOM   2231  HA  ASN A 141       6.084 -24.605 -13.413  1.00 82.90           H  
ATOM   2232  HB2 ASN A 141       8.573 -24.163 -13.842  1.00 82.90           H  
ATOM   2233  HB3 ASN A 141       8.573 -23.212 -12.356  1.00 82.90           H  
ATOM   2234 HD21 ASN A 141       7.967 -20.718 -14.897  1.00 82.90           H  
ATOM   2235 HD22 ASN A 141       9.289 -21.558 -14.039  1.00 82.90           H  
ATOM   2236  N   ASN A 142       7.896 -26.039 -11.050  1.00 85.95           N  
ATOM   2237  CA  ASN A 142       8.339 -27.356 -10.573  1.00 85.95           C  
ATOM   2238  C   ASN A 142       7.164 -28.328 -10.394  1.00 85.95           C  
ATOM   2239  O   ASN A 142       7.303 -29.522 -10.653  1.00 85.95           O  
ATOM   2240  CB  ASN A 142       9.142 -27.205  -9.266  1.00 85.95           C  
ATOM   2241  CG  ASN A 142      10.504 -26.561  -9.470  1.00 85.95           C  
ATOM   2242  ND2 ASN A 142      11.183 -26.213  -8.404  1.00 85.95           N  
ATOM   2243  OD1 ASN A 142      10.978 -26.381 -10.581  1.00 85.95           O  
ATOM   2244  H   ASN A 142       8.055 -25.233 -10.462  1.00 85.95           H  
ATOM   2245  HA  ASN A 142       8.993 -27.796 -11.326  1.00 85.95           H  
ATOM   2246  HB2 ASN A 142       8.575 -26.613  -8.548  1.00 85.95           H  
ATOM   2247  HB3 ASN A 142       9.314 -28.191  -8.835  1.00 85.95           H  
ATOM   2248 HD21 ASN A 142      10.925 -26.529  -7.480  1.00 85.95           H  
ATOM   2249 HD22 ASN A 142      12.021 -25.668  -8.550  1.00 85.95           H  
ATOM   2250  N   VAL A 143       5.991 -27.829 -10.005  1.00 85.93           N  
ATOM   2251  CA  VAL A 143       4.760 -28.629  -9.907  1.00 85.93           C  
ATOM   2252  C   VAL A 143       4.302 -29.102 -11.282  1.00 85.93           C  
ATOM   2253  O   VAL A 143       3.981 -30.275 -11.458  1.00 85.93           O  
ATOM   2254  CB  VAL A 143       3.659 -27.811  -9.219  1.00 85.93           C  
ATOM   2255  CG1 VAL A 143       2.291 -28.502  -9.234  1.00 85.93           C  
ATOM   2256  CG2 VAL A 143       4.061 -27.564  -7.767  1.00 85.93           C  
ATOM   2257  H   VAL A 143       5.952 -26.851  -9.752  1.00 85.93           H  
ATOM   2258  HA  VAL A 143       4.955 -29.518  -9.309  1.00 85.93           H  
ATOM   2259  HB  VAL A 143       3.552 -26.847  -9.715  1.00 85.93           H  
ATOM   2260 HG11 VAL A 143       1.924 -28.605 -10.255  1.00 85.93           H  
ATOM   2261 HG12 VAL A 143       2.364 -29.489  -8.777  1.00 85.93           H  
ATOM   2262 HG13 VAL A 143       1.575 -27.894  -8.680  1.00 85.93           H  
ATOM   2263 HG21 VAL A 143       4.034 -28.506  -7.220  1.00 85.93           H  
ATOM   2264 HG22 VAL A 143       5.078 -27.181  -7.682  1.00 85.93           H  
ATOM   2265 HG23 VAL A 143       3.386 -26.829  -7.328  1.00 85.93           H  
ATOM   2266  N   ILE A 144       4.324 -28.219 -12.280  1.00 80.87           N  
ATOM   2267  CA  ILE A 144       3.967 -28.577 -13.660  1.00 80.87           C  
ATOM   2268  C   ILE A 144       4.978 -29.572 -14.233  1.00 80.87           C  
ATOM   2269  O   ILE A 144       4.583 -30.540 -14.880  1.00 80.87           O  
ATOM   2270  CB  ILE A 144       3.863 -27.307 -14.520  1.00 80.87           C  
ATOM   2271  CG1 ILE A 144       2.734 -26.405 -13.990  1.00 80.87           C  
ATOM   2272  CG2 ILE A 144       3.608 -27.630 -16.002  1.00 80.87           C  
ATOM   2273  CD1 ILE A 144       2.873 -24.980 -14.512  1.00 80.87           C  
ATOM   2274  H   ILE A 144       4.579 -27.264 -12.074  1.00 80.87           H  
ATOM   2275  HA  ILE A 144       2.995 -29.070 -13.657  1.00 80.87           H  
ATOM   2276  HB  ILE A 144       4.810 -26.772 -14.444  1.00 80.87           H  
ATOM   2277 HG12 ILE A 144       1.760 -26.809 -14.268  1.00 80.87           H  
ATOM   2278 HG13 ILE A 144       2.763 -26.352 -12.902  1.00 80.87           H  
ATOM   2279 HG21 ILE A 144       2.807 -28.362 -16.099  1.00 80.87           H  
ATOM   2280 HG22 ILE A 144       4.521 -28.019 -16.451  1.00 80.87           H  
ATOM   2281 HG23 ILE A 144       3.331 -26.730 -16.551  1.00 80.87           H  
ATOM   2282 HD11 ILE A 144       2.521 -24.317 -13.722  1.00 80.87           H  
ATOM   2283 HD12 ILE A 144       3.915 -24.726 -14.708  1.00 80.87           H  
ATOM   2284 HD13 ILE A 144       2.285 -24.853 -15.421  1.00 80.87           H  
ATOM   2285  N   ALA A 145       6.268 -29.389 -13.941  1.00 81.62           N  
ATOM   2286  CA  ALA A 145       7.311 -30.333 -14.327  1.00 81.62           C  
ATOM   2287  C   ALA A 145       7.131 -31.713 -13.676  1.00 81.62           C  
ATOM   2288  O   ALA A 145       7.294 -32.731 -14.345  1.00 81.62           O  
ATOM   2289  CB  ALA A 145       8.679 -29.718 -14.018  1.00 81.62           C  
ATOM   2290  H   ALA A 145       6.539 -28.555 -13.439  1.00 81.62           H  
ATOM   2291  HA  ALA A 145       7.240 -30.493 -15.403  1.00 81.62           H  
ATOM   2292  HB1 ALA A 145       9.466 -30.386 -14.367  1.00 81.62           H  
ATOM   2293  HB2 ALA A 145       8.777 -28.757 -14.524  1.00 81.62           H  
ATOM   2294  HB3 ALA A 145       8.790 -29.571 -12.944  1.00 81.62           H  
ATOM   2295  N   SER A 146       6.733 -31.755 -12.402  1.00 83.61           N  
ATOM   2296  CA  SER A 146       6.404 -32.994 -11.689  1.00 83.61           C  
ATOM   2297  C   SER A 146       5.202 -33.715 -12.314  1.00 83.61           C  
ATOM   2298  O   SER A 146       5.266 -34.925 -12.556  1.00 83.61           O  
ATOM   2299  CB  SER A 146       6.153 -32.659 -10.217  1.00 83.61           C  
ATOM   2300  OG  SER A 146       5.618 -33.757  -9.513  1.00 83.61           O  
ATOM   2301  H   SER A 146       6.666 -30.884 -11.897  1.00 83.61           H  
ATOM   2302  HA  SER A 146       7.256 -33.671 -11.741  1.00 83.61           H  
ATOM   2303  HB2 SER A 146       7.093 -32.355  -9.756  1.00 83.61           H  
ATOM   2304  HB3 SER A 146       5.448 -31.831 -10.144  1.00 83.61           H  
ATOM   2305  HG  SER A 146       6.214 -34.503  -9.609  1.00 83.61           H  
ATOM   2306  N   LEU A 147       4.137 -32.982 -12.661  1.00 79.43           N  
ATOM   2307  CA  LEU A 147       2.977 -33.543 -13.362  1.00 79.43           C  
ATOM   2308  C   LEU A 147       3.368 -34.124 -14.730  1.00 79.43           C  
ATOM   2309  O   LEU A 147       2.994 -35.255 -15.040  1.00 79.43           O  
ATOM   2310  CB  LEU A 147       1.884 -32.469 -13.518  1.00 79.43           C  
ATOM   2311  CG  LEU A 147       1.133 -32.112 -12.225  1.00 79.43           C  
ATOM   2312  CD1 LEU A 147       0.235 -30.895 -12.451  1.00 79.43           C  
ATOM   2313  CD2 LEU A 147       0.243 -33.267 -11.755  1.00 79.43           C  
ATOM   2314  H   LEU A 147       4.131 -32.002 -12.416  1.00 79.43           H  
ATOM   2315  HA  LEU A 147       2.585 -34.376 -12.779  1.00 79.43           H  
ATOM   2316  HB2 LEU A 147       2.334 -31.566 -13.931  1.00 79.43           H  
ATOM   2317  HB3 LEU A 147       1.151 -32.832 -14.237  1.00 79.43           H  
ATOM   2318  HG  LEU A 147       1.853 -31.860 -11.446  1.00 79.43           H  
ATOM   2319 HD11 LEU A 147      -0.496 -31.109 -13.232  1.00 79.43           H  
ATOM   2320 HD12 LEU A 147       0.847 -30.044 -12.751  1.00 79.43           H  
ATOM   2321 HD13 LEU A 147      -0.280 -30.643 -11.524  1.00 79.43           H  
ATOM   2322 HD21 LEU A 147       0.855 -34.121 -11.467  1.00 79.43           H  
ATOM   2323 HD22 LEU A 147      -0.341 -32.954 -10.889  1.00 79.43           H  
ATOM   2324 HD23 LEU A 147      -0.440 -33.568 -12.550  1.00 79.43           H  
ATOM   2325  N   GLY A 148       4.168 -33.398 -15.515  1.00 76.48           N  
ATOM   2326  CA  GLY A 148       4.678 -33.870 -16.805  1.00 76.48           C  
ATOM   2327  C   GLY A 148       5.563 -35.109 -16.699  1.00 76.48           C  
ATOM   2328  O   GLY A 148       5.338 -36.087 -17.409  1.00 76.48           O  
ATOM   2329  H   GLY A 148       4.427 -32.470 -15.210  1.00 76.48           H  
ATOM   2330  HA2 GLY A 148       5.290 -33.082 -17.244  1.00 76.48           H  
ATOM   2331  HA3 GLY A 148       3.848 -34.093 -17.475  1.00 76.48           H  
ATOM   2332  N   CYS A 149       6.510 -35.113 -15.756  1.00 78.27           N  
ATOM   2333  CA  CYS A 149       7.382 -36.260 -15.496  1.00 78.27           C  
ATOM   2334  C   CYS A 149       6.573 -37.500 -15.113  1.00 78.27           C  
ATOM   2335  O   CYS A 149       6.857 -38.598 -15.580  1.00 78.27           O  
ATOM   2336  CB  CYS A 149       8.359 -35.892 -14.374  1.00 78.27           C  
ATOM   2337  SG  CYS A 149       9.629 -37.128 -13.957  1.00 78.27           S  
ATOM   2338  H   CYS A 149       6.657 -34.270 -15.219  1.00 78.27           H  
ATOM   2339  HA  CYS A 149       7.950 -36.489 -16.397  1.00 78.27           H  
ATOM   2340  HB2 CYS A 149       8.882 -34.984 -14.677  1.00 78.27           H  
ATOM   2341  HB3 CYS A 149       7.795 -35.657 -13.471  1.00 78.27           H  
ATOM   2342  N   THR A 150       5.528 -37.338 -14.300  1.00 77.55           N  
ATOM   2343  CA  THR A 150       4.683 -38.462 -13.877  1.00 77.55           C  
ATOM   2344  C   THR A 150       3.956 -39.100 -15.065  1.00 77.55           C  
ATOM   2345  O   THR A 150       3.856 -40.327 -15.149  1.00 77.55           O  
ATOM   2346  CB  THR A 150       3.682 -37.995 -12.818  1.00 77.55           C  
ATOM   2347  CG2 THR A 150       2.904 -39.162 -12.232  1.00 77.55           C  
ATOM   2348  OG1 THR A 150       4.358 -37.398 -11.734  1.00 77.55           O  
ATOM   2349  H   THR A 150       5.337 -36.415 -13.939  1.00 77.55           H  
ATOM   2350  HA  THR A 150       5.319 -39.227 -13.432  1.00 77.55           H  
ATOM   2351  HB  THR A 150       2.987 -37.273 -13.247  1.00 77.55           H  
ATOM   2352  HG1 THR A 150       4.652 -36.522 -11.993  1.00 77.55           H  
ATOM   2353 HG21 THR A 150       2.357 -38.790 -11.365  1.00 77.55           H  
ATOM   2354 HG22 THR A 150       3.585 -39.950 -11.911  1.00 77.55           H  
ATOM   2355 HG23 THR A 150       2.198 -39.557 -12.962  1.00 77.55           H  
ATOM   2356  N   VAL A 151       3.509 -38.283 -16.023  1.00 74.54           N  
ATOM   2357  CA  VAL A 151       2.924 -38.758 -17.284  1.00 74.54           C  
ATOM   2358  C   VAL A 151       3.978 -39.440 -18.165  1.00 74.54           C  
ATOM   2359  O   VAL A 151       3.723 -40.502 -18.730  1.00 74.54           O  
ATOM   2360  CB  VAL A 151       2.225 -37.591 -18.009  1.00 74.54           C  
ATOM   2361  CG1 VAL A 151       1.726 -38.006 -19.389  1.00 74.54           C  
ATOM   2362  CG2 VAL A 151       0.994 -37.131 -17.214  1.00 74.54           C  
ATOM   2363  H   VAL A 151       3.634 -37.288 -15.902  1.00 74.54           H  
ATOM   2364  HA  VAL A 151       2.171 -39.513 -17.059  1.00 74.54           H  
ATOM   2365  HB  VAL A 151       2.909 -36.750 -18.125  1.00 74.54           H  
ATOM   2366 HG11 VAL A 151       1.140 -37.204 -19.837  1.00 74.54           H  
ATOM   2367 HG12 VAL A 151       2.567 -38.225 -20.048  1.00 74.54           H  
ATOM   2368 HG13 VAL A 151       1.107 -38.895 -19.267  1.00 74.54           H  
ATOM   2369 HG21 VAL A 151       1.296 -36.746 -16.240  1.00 74.54           H  
ATOM   2370 HG22 VAL A 151       0.310 -37.967 -17.068  1.00 74.54           H  
ATOM   2371 HG23 VAL A 151       0.474 -36.338 -17.753  1.00 74.54           H  
ATOM   2372  N   GLU A 152       5.191 -38.897 -18.249  1.00 75.35           N  
ATOM   2373  CA  GLU A 152       6.285 -39.518 -19.003  1.00 75.35           C  
ATOM   2374  C   GLU A 152       6.733 -40.861 -18.398  1.00 75.35           C  
ATOM   2375  O   GLU A 152       6.953 -41.839 -19.119  1.00 75.35           O  
ATOM   2376  CB  GLU A 152       7.440 -38.517 -19.119  1.00 75.35           C  
ATOM   2377  CG  GLU A 152       8.515 -39.052 -20.070  1.00 75.35           C  
ATOM   2378  CD  GLU A 152       9.639 -38.055 -20.369  1.00 75.35           C  
ATOM   2379  OE1 GLU A 152      10.504 -38.453 -21.181  1.00 75.35           O  
ATOM   2380  OE2 GLU A 152       9.628 -36.935 -19.810  1.00 75.35           O  
ATOM   2381  H   GLU A 152       5.362 -38.010 -17.799  1.00 75.35           H  
ATOM   2382  HA  GLU A 152       5.928 -39.729 -20.011  1.00 75.35           H  
ATOM   2383  HB2 GLU A 152       7.874 -38.335 -18.136  1.00 75.35           H  
ATOM   2384  HB3 GLU A 152       7.048 -37.581 -19.517  1.00 75.35           H  
ATOM   2385  HG2 GLU A 152       8.957 -39.945 -19.626  1.00 75.35           H  
ATOM   2386  HG3 GLU A 152       8.040 -39.341 -21.007  1.00 75.35           H  
ATOM   2387  N   LEU A 153       6.788 -40.952 -17.068  1.00 76.05           N  
ATOM   2388  CA  LEU A 153       7.087 -42.182 -16.341  1.00 76.05           C  
ATOM   2389  C   LEU A 153       6.021 -43.252 -16.604  1.00 76.05           C  
ATOM   2390  O   LEU A 153       6.373 -44.404 -16.851  1.00 76.05           O  
ATOM   2391  CB  LEU A 153       7.223 -41.854 -14.844  1.00 76.05           C  
ATOM   2392  CG  LEU A 153       7.638 -43.053 -13.970  1.00 76.05           C  
ATOM   2393  CD1 LEU A 153       9.041 -43.559 -14.316  1.00 76.05           C  
ATOM   2394  CD2 LEU A 153       7.620 -42.649 -12.496  1.00 76.05           C  
ATOM   2395  H   LEU A 153       6.639 -40.107 -16.535  1.00 76.05           H  
ATOM   2396  HA  LEU A 153       8.040 -42.564 -16.708  1.00 76.05           H  
ATOM   2397  HB2 LEU A 153       7.966 -41.065 -14.727  1.00 76.05           H  
ATOM   2398  HB3 LEU A 153       6.269 -41.471 -14.484  1.00 76.05           H  
ATOM   2399  HG  LEU A 153       6.925 -43.867 -14.101  1.00 76.05           H  
ATOM   2400 HD11 LEU A 153       9.044 -43.998 -15.313  1.00 76.05           H  
ATOM   2401 HD12 LEU A 153       9.334 -44.333 -13.606  1.00 76.05           H  
ATOM   2402 HD13 LEU A 153       9.758 -42.739 -14.267  1.00 76.05           H  
ATOM   2403 HD21 LEU A 153       7.893 -43.503 -11.877  1.00 76.05           H  
ATOM   2404 HD22 LEU A 153       8.333 -41.843 -12.324  1.00 76.05           H  
ATOM   2405 HD23 LEU A 153       6.622 -42.314 -12.217  1.00 76.05           H  
ATOM   2406  N   GLN A 154       4.736 -42.878 -16.638  1.00 73.05           N  
ATOM   2407  CA  GLN A 154       3.648 -43.782 -17.034  1.00 73.05           C  
ATOM   2408  C   GLN A 154       3.866 -44.356 -18.436  1.00 73.05           C  
ATOM   2409  O   GLN A 154       3.762 -45.569 -18.637  1.00 73.05           O  
ATOM   2410  CB  GLN A 154       2.297 -43.047 -16.990  1.00 73.05           C  
ATOM   2411  CG  GLN A 154       1.726 -43.030 -15.579  1.00 73.05           C  
ATOM   2412  CD  GLN A 154       0.460 -42.185 -15.430  1.00 73.05           C  
ATOM   2413  NE2 GLN A 154      -0.019 -41.951 -14.229  1.00 73.05           N  
ATOM   2414  OE1 GLN A 154      -0.124 -41.685 -16.378  1.00 73.05           O  
ATOM   2415  H   GLN A 154       4.511 -41.919 -16.414  1.00 73.05           H  
ATOM   2416  HA  GLN A 154       3.618 -44.626 -16.345  1.00 73.05           H  
ATOM   2417  HB2 GLN A 154       2.407 -42.024 -17.349  1.00 73.05           H  
ATOM   2418  HB3 GLN A 154       1.583 -43.561 -17.634  1.00 73.05           H  
ATOM   2419  HG2 GLN A 154       2.483 -42.653 -14.891  1.00 73.05           H  
ATOM   2420  HG3 GLN A 154       1.483 -44.065 -15.340  1.00 73.05           H  
ATOM   2421 HE21 GLN A 154      -0.830 -41.350 -14.193  1.00 73.05           H  
ATOM   2422 HE22 GLN A 154       0.460 -42.263 -13.396  1.00 73.05           H  
ATOM   2423  N   ILE A 155       4.221 -43.514 -19.407  1.00 71.15           N  
ATOM   2424  CA  ILE A 155       4.488 -43.951 -20.783  1.00 71.15           C  
ATOM   2425  C   ILE A 155       5.673 -44.915 -20.827  1.00 71.15           C  
ATOM   2426  O   ILE A 155       5.596 -45.979 -21.449  1.00 71.15           O  
ATOM   2427  CB  ILE A 155       4.789 -42.740 -21.683  1.00 71.15           C  
ATOM   2428  CG1 ILE A 155       3.584 -41.798 -21.771  1.00 71.15           C  
ATOM   2429  CG2 ILE A 155       5.165 -43.192 -23.102  1.00 71.15           C  
ATOM   2430  CD1 ILE A 155       3.997 -40.409 -22.255  1.00 71.15           C  
ATOM   2431  H   ILE A 155       4.289 -42.531 -19.183  1.00 71.15           H  
ATOM   2432  HA  ILE A 155       3.612 -44.472 -21.169  1.00 71.15           H  
ATOM   2433  HB  ILE A 155       5.634 -42.197 -21.260  1.00 71.15           H  
ATOM   2434 HG12 ILE A 155       3.109 -41.693 -20.795  1.00 71.15           H  
ATOM   2435 HG13 ILE A 155       2.852 -42.209 -22.466  1.00 71.15           H  
ATOM   2436 HG21 ILE A 155       6.132 -43.696 -23.094  1.00 71.15           H  
ATOM   2437 HG22 ILE A 155       5.246 -42.330 -23.764  1.00 71.15           H  
ATOM   2438 HG23 ILE A 155       4.396 -43.873 -23.466  1.00 71.15           H  
ATOM   2439 HD11 ILE A 155       3.307 -39.671 -21.847  1.00 71.15           H  
ATOM   2440 HD12 ILE A 155       4.000 -40.380 -23.345  1.00 71.15           H  
ATOM   2441 HD13 ILE A 155       4.994 -40.151 -21.899  1.00 71.15           H  
ATOM   2442  N   ASN A 156       6.773 -44.546 -20.172  1.00 72.91           N  
ATOM   2443  CA  ASN A 156       8.012 -45.309 -20.205  1.00 72.91           C  
ATOM   2444  C   ASN A 156       7.866 -46.658 -19.495  1.00 72.91           C  
ATOM   2445  O   ASN A 156       8.261 -47.680 -20.064  1.00 72.91           O  
ATOM   2446  CB  ASN A 156       9.142 -44.437 -19.634  1.00 72.91           C  
ATOM   2447  CG  ASN A 156       9.608 -43.376 -20.621  1.00 72.91           C  
ATOM   2448  ND2 ASN A 156      10.202 -42.311 -20.139  1.00 72.91           N  
ATOM   2449  OD1 ASN A 156       9.485 -43.527 -21.833  1.00 72.91           O  
ATOM   2450  H   ASN A 156       6.770 -43.655 -19.697  1.00 72.91           H  
ATOM   2451  HA  ASN A 156       8.248 -45.545 -21.243  1.00 72.91           H  
ATOM   2452  HB2 ASN A 156      10.005 -45.062 -19.400  1.00 72.91           H  
ATOM   2453  HB3 ASN A 156       8.811 -43.962 -18.710  1.00 72.91           H  
ATOM   2454 HD21 ASN A 156      10.424 -41.561 -20.778  1.00 72.91           H  
ATOM   2455 HD22 ASN A 156      10.211 -42.133 -19.145  1.00 72.91           H  
ATOM   2456  N   ASN A 157       7.216 -46.696 -18.329  1.00 70.60           N  
ATOM   2457  CA  ASN A 157       6.905 -47.940 -17.625  1.00 70.60           C  
ATOM   2458  C   ASN A 157       6.043 -48.864 -18.481  1.00 70.60           C  
ATOM   2459  O   ASN A 157       6.276 -50.070 -18.542  1.00 70.60           O  
ATOM   2460  CB  ASN A 157       6.190 -47.619 -16.303  1.00 70.60           C  
ATOM   2461  CG  ASN A 157       7.130 -47.161 -15.204  1.00 70.60           C  
ATOM   2462  ND2 ASN A 157       6.590 -46.872 -14.045  1.00 70.60           N  
ATOM   2463  OD1 ASN A 157       8.343 -47.134 -15.344  1.00 70.60           O  
ATOM   2464  H   ASN A 157       6.937 -45.826 -17.897  1.00 70.60           H  
ATOM   2465  HA  ASN A 157       7.834 -48.470 -17.413  1.00 70.60           H  
ATOM   2466  HB2 ASN A 157       5.693 -48.519 -15.940  1.00 70.60           H  
ATOM   2467  HB3 ASN A 157       5.424 -46.860 -16.459  1.00 70.60           H  
ATOM   2468 HD21 ASN A 157       7.211 -46.658 -13.277  1.00 70.60           H  
ATOM   2469 HD22 ASN A 157       5.604 -47.038 -13.904  1.00 70.60           H  
ATOM   2470  N   THR A 158       5.095 -48.296 -19.217  1.00 68.69           N  
ATOM   2471  CA  THR A 158       4.203 -49.086 -20.065  1.00 68.69           C  
ATOM   2472  C   THR A 158       4.915 -49.657 -21.271  1.00 68.69           C  
ATOM   2473  O   THR A 158       4.746 -50.830 -21.607  1.00 68.69           O  
ATOM   2474  CB  THR A 158       3.019 -48.252 -20.508  1.00 68.69           C  
ATOM   2475  CG2 THR A 158       1.995 -49.124 -21.235  1.00 68.69           C  
ATOM   2476  OG1 THR A 158       2.484 -47.779 -19.309  1.00 68.69           O  
ATOM   2477  H   THR A 158       4.914 -47.310 -19.094  1.00 68.69           H  
ATOM   2478  HA  THR A 158       3.827 -49.922 -19.476  1.00 68.69           H  
ATOM   2479  HB  THR A 158       3.333 -47.420 -21.139  1.00 68.69           H  
ATOM   2480  HG1 THR A 158       2.921 -46.961 -19.064  1.00 68.69           H  
ATOM   2481 HG21 THR A 158       1.664 -49.935 -20.586  1.00 68.69           H  
ATOM   2482 HG22 THR A 158       1.130 -48.522 -21.512  1.00 68.69           H  
ATOM   2483 HG23 THR A 158       2.420 -49.546 -22.146  1.00 68.69           H  
ATOM   2484  N   ARG A 159       5.778 -48.859 -21.900  1.00 69.61           N  
ATOM   2485  CA  ARG A 159       6.626 -49.319 -23.000  1.00 69.61           C  
ATOM   2486  C   ARG A 159       7.594 -50.413 -22.535  1.00 69.61           C  
ATOM   2487  O   ARG A 159       7.821 -51.373 -23.273  1.00 69.61           O  
ATOM   2488  CB  ARG A 159       7.342 -48.094 -23.579  1.00 69.61           C  
ATOM   2489  CG  ARG A 159       8.055 -48.416 -24.897  1.00 69.61           C  
ATOM   2490  CD  ARG A 159       8.816 -47.193 -25.420  1.00 69.61           C  
ATOM   2491  NE  ARG A 159       7.918 -46.144 -25.945  1.00 69.61           N  
ATOM   2492  CZ  ARG A 159       8.244 -44.879 -26.162  1.00 69.61           C  
ATOM   2493  NH1 ARG A 159       9.407 -44.391 -25.831  1.00 69.61           N  
ATOM   2494  NH2 ARG A 159       7.396 -44.062 -26.720  1.00 69.61           N  
ATOM   2495  H   ARG A 159       5.861 -47.905 -21.578  1.00 69.61           H  
ATOM   2496  HA  ARG A 159       5.986 -49.764 -23.762  1.00 69.61           H  
ATOM   2497  HB2 ARG A 159       6.606 -47.312 -23.764  1.00 69.61           H  
ATOM   2498  HB3 ARG A 159       8.063 -47.719 -22.853  1.00 69.61           H  
ATOM   2499  HG2 ARG A 159       7.333 -48.750 -25.642  1.00 69.61           H  
ATOM   2500  HG3 ARG A 159       8.777 -49.215 -24.729  1.00 69.61           H  
ATOM   2501  HD2 ARG A 159       9.427 -46.795 -24.609  1.00 69.61           H  
ATOM   2502  HD3 ARG A 159       9.479 -47.515 -26.222  1.00 69.61           H  
ATOM   2503  HE  ARG A 159       6.963 -46.408 -26.141  1.00 69.61           H  
ATOM   2504 HH11 ARG A 159      10.008 -44.930 -25.224  1.00 69.61           H  
ATOM   2505 HH12 ARG A 159       9.580 -43.398 -25.900  1.00 69.61           H  
ATOM   2506 HH21 ARG A 159       6.450 -44.354 -26.922  1.00 69.61           H  
ATOM   2507 HH22 ARG A 159       7.645 -43.090 -26.834  1.00 69.61           H  
ATOM   2508  N   ALA A 160       8.145 -50.288 -21.327  1.00 70.71           N  
ATOM   2509  CA  ALA A 160       9.020 -51.293 -20.728  1.00 70.71           C  
ATOM   2510  C   ALA A 160       8.264 -52.598 -20.440  1.00 70.71           C  
ATOM   2511  O   ALA A 160       8.687 -53.662 -20.891  1.00 70.71           O  
ATOM   2512  CB  ALA A 160       9.664 -50.709 -19.466  1.00 70.71           C  
ATOM   2513  H   ALA A 160       7.944 -49.457 -20.789  1.00 70.71           H  
ATOM   2514  HA  ALA A 160       9.817 -51.529 -21.433  1.00 70.71           H  
ATOM   2515  HB1 ALA A 160      10.224 -49.808 -19.714  1.00 70.71           H  
ATOM   2516  HB2 ALA A 160       8.901 -50.457 -18.729  1.00 70.71           H  
ATOM   2517  HB3 ALA A 160      10.344 -51.439 -19.027  1.00 70.71           H  
ATOM   2518  N   ALA A 161       7.105 -52.516 -19.787  1.00 68.40           N  
ATOM   2519  CA  ALA A 161       6.274 -53.676 -19.491  1.00 68.40           C  
ATOM   2520  C   ALA A 161       5.792 -54.393 -20.765  1.00 68.40           C  
ATOM   2521  O   ALA A 161       5.771 -55.623 -20.808  1.00 68.40           O  
ATOM   2522  CB  ALA A 161       5.112 -53.197 -18.631  1.00 68.40           C  
ATOM   2523  H   ALA A 161       6.816 -51.624 -19.412  1.00 68.40           H  
ATOM   2524  HA  ALA A 161       6.858 -54.390 -18.910  1.00 68.40           H  
ATOM   2525  HB1 ALA A 161       4.466 -54.044 -18.399  1.00 68.40           H  
ATOM   2526  HB2 ALA A 161       5.489 -52.773 -17.701  1.00 68.40           H  
ATOM   2527  HB3 ALA A 161       4.561 -52.428 -19.172  1.00 68.40           H  
ATOM   2528  N   TRP A 162       5.496 -53.652 -21.837  1.00 66.61           N  
ATOM   2529  CA  TRP A 162       5.154 -54.245 -23.130  1.00 66.61           C  
ATOM   2530  C   TRP A 162       6.341 -54.969 -23.783  1.00 66.61           C  
ATOM   2531  O   TRP A 162       6.202 -56.070 -24.315  1.00 66.61           O  
ATOM   2532  CB  TRP A 162       4.574 -53.169 -24.053  1.00 66.61           C  
ATOM   2533  CG  TRP A 162       3.833 -53.759 -25.207  1.00 66.61           C  
ATOM   2534  CD1 TRP A 162       2.489 -53.880 -25.288  1.00 66.61           C  
ATOM   2535  CD2 TRP A 162       4.372 -54.396 -26.405  1.00 66.61           C  
ATOM   2536  CE2 TRP A 162       3.279 -54.942 -27.138  1.00 66.61           C  
ATOM   2537  CE3 TRP A 162       5.669 -54.582 -26.942  1.00 66.61           C  
ATOM   2538  NE1 TRP A 162       2.155 -54.581 -26.427  1.00 66.61           N  
ATOM   2539  CZ2 TRP A 162       3.466 -55.625 -28.344  1.00 66.61           C  
ATOM   2540  CZ3 TRP A 162       5.854 -55.203 -28.194  1.00 66.61           C  
ATOM   2541  CH2 TRP A 162       4.752 -55.705 -28.904  1.00 66.61           C  
ATOM   2542  H   TRP A 162       5.446 -52.648 -21.732  1.00 66.61           H  
ATOM   2543  HA  TRP A 162       4.380 -54.995 -22.966  1.00 66.61           H  
ATOM   2544  HB2 TRP A 162       3.875 -52.553 -23.487  1.00 66.61           H  
ATOM   2545  HB3 TRP A 162       5.371 -52.524 -24.422  1.00 66.61           H  
ATOM   2546  HD1 TRP A 162       1.788 -53.524 -24.547  1.00 66.61           H  
ATOM   2547  HE1 TRP A 162       1.204 -54.810 -26.680  1.00 66.61           H  
ATOM   2548  HE3 TRP A 162       6.525 -54.202 -26.403  1.00 66.61           H  
ATOM   2549  HZ2 TRP A 162       2.622 -56.059 -28.858  1.00 66.61           H  
ATOM   2550  HZ3 TRP A 162       6.848 -55.322 -28.600  1.00 66.61           H  
ATOM   2551  HH2 TRP A 162       4.893 -56.187 -29.860  1.00 66.61           H  
ATOM   2552  N   ARG A 163       7.550 -54.394 -23.729  1.00 67.59           N  
ATOM   2553  CA  ARG A 163       8.757 -55.088 -24.214  1.00 67.59           C  
ATOM   2554  C   ARG A 163       9.020 -56.376 -23.440  1.00 67.59           C  
ATOM   2555  O   ARG A 163       9.374 -57.381 -24.048  1.00 67.59           O  
ATOM   2556  CB  ARG A 163       9.984 -54.175 -24.129  1.00 67.59           C  
ATOM   2557  CG  ARG A 163      10.139 -53.320 -25.388  1.00 67.59           C  
ATOM   2558  CD  ARG A 163      11.417 -52.488 -25.259  1.00 67.59           C  
ATOM   2559  NE  ARG A 163      11.697 -51.720 -26.486  1.00 67.59           N  
ATOM   2560  CZ  ARG A 163      12.620 -50.783 -26.615  1.00 67.59           C  
ATOM   2561  NH1 ARG A 163      13.382 -50.421 -25.621  1.00 67.59           N  
ATOM   2562  NH2 ARG A 163      12.795 -50.182 -27.759  1.00 67.59           N  
ATOM   2563  H   ARG A 163       7.635 -53.495 -23.275  1.00 67.59           H  
ATOM   2564  HA  ARG A 163       8.603 -55.409 -25.245  1.00 67.59           H  
ATOM   2565  HB2 ARG A 163      10.875 -54.794 -24.033  1.00 67.59           H  
ATOM   2566  HB3 ARG A 163       9.918 -53.538 -23.247  1.00 67.59           H  
ATOM   2567  HG2 ARG A 163       9.278 -52.661 -25.496  1.00 67.59           H  
ATOM   2568  HG3 ARG A 163      10.212 -53.970 -26.260  1.00 67.59           H  
ATOM   2569  HD2 ARG A 163      12.255 -53.156 -25.058  1.00 67.59           H  
ATOM   2570  HD3 ARG A 163      11.300 -51.810 -24.414  1.00 67.59           H  
ATOM   2571  HE  ARG A 163      11.141 -51.944 -27.299  1.00 67.59           H  
ATOM   2572 HH11 ARG A 163      14.101 -49.720 -25.733  1.00 67.59           H  
ATOM   2573 HH12 ARG A 163      13.281 -50.887 -24.730  1.00 67.59           H  
ATOM   2574 HH21 ARG A 163      12.244 -50.441 -28.565  1.00 67.59           H  
ATOM   2575 HH22 ARG A 163      13.519 -49.483 -27.848  1.00 67.59           H  
ATOM   2576  N   ILE A 164       8.824 -56.353 -22.124  1.00 65.41           N  
ATOM   2577  CA  ILE A 164       9.010 -57.527 -21.267  1.00 65.41           C  
ATOM   2578  C   ILE A 164       7.966 -58.605 -21.591  1.00 65.41           C  
ATOM   2579  O   ILE A 164       8.318 -59.776 -21.721  1.00 65.41           O  
ATOM   2580  CB  ILE A 164       8.994 -57.098 -19.782  1.00 65.41           C  
ATOM   2581  CG1 ILE A 164      10.248 -56.250 -19.458  1.00 65.41           C  
ATOM   2582  CG2 ILE A 164       8.955 -58.339 -18.879  1.00 65.41           C  
ATOM   2583  CD1 ILE A 164      10.169 -55.518 -18.111  1.00 65.41           C  
ATOM   2584  H   ILE A 164       8.569 -55.475 -21.693  1.00 65.41           H  
ATOM   2585  HA  ILE A 164       9.985 -57.966 -21.480  1.00 65.41           H  
ATOM   2586  HB  ILE A 164       8.101 -56.503 -19.593  1.00 65.41           H  
ATOM   2587 HG12 ILE A 164      11.130 -56.890 -19.461  1.00 65.41           H  
ATOM   2588 HG13 ILE A 164      10.394 -55.492 -20.228  1.00 65.41           H  
ATOM   2589 HG21 ILE A 164       8.004 -58.861 -18.981  1.00 65.41           H  
ATOM   2590 HG22 ILE A 164       9.063 -58.067 -17.829  1.00 65.41           H  
ATOM   2591 HG23 ILE A 164       9.762 -59.011 -19.170  1.00 65.41           H  
ATOM   2592 HD11 ILE A 164      11.036 -54.866 -18.005  1.00 65.41           H  
ATOM   2593 HD12 ILE A 164       9.265 -54.910 -18.071  1.00 65.41           H  
ATOM   2594 HD13 ILE A 164      10.170 -56.226 -17.282  1.00 65.41           H  
ATOM   2595  N   SER A 165       6.702 -58.221 -21.790  1.00 63.78           N  
ATOM   2596  CA  SER A 165       5.616 -59.165 -22.087  1.00 63.78           C  
ATOM   2597  C   SER A 165       5.785 -59.877 -23.431  1.00 63.78           C  
ATOM   2598  O   SER A 165       5.381 -61.030 -23.585  1.00 63.78           O  
ATOM   2599  CB  SER A 165       4.271 -58.434 -22.040  1.00 63.78           C  
ATOM   2600  OG  SER A 165       4.019 -57.672 -23.200  1.00 63.78           O  
ATOM   2601  H   SER A 165       6.461 -57.248 -21.664  1.00 63.78           H  
ATOM   2602  HA  SER A 165       5.608 -59.932 -21.312  1.00 63.78           H  
ATOM   2603  HB2 SER A 165       4.286 -57.743 -21.197  1.00 63.78           H  
ATOM   2604  HB3 SER A 165       3.471 -59.162 -21.909  1.00 63.78           H  
ATOM   2605  HG  SER A 165       3.189 -57.202 -23.098  1.00 63.78           H  
ATOM   2606  N   THR A 166       6.410 -59.209 -24.401  1.00 64.34           N  
ATOM   2607  CA  THR A 166       6.564 -59.718 -25.769  1.00 64.34           C  
ATOM   2608  C   THR A 166       7.907 -60.371 -26.055  1.00 64.34           C  
ATOM   2609  O   THR A 166       8.007 -61.133 -27.016  1.00 64.34           O  
ATOM   2610  CB  THR A 166       6.287 -58.621 -26.793  1.00 64.34           C  
ATOM   2611  CG2 THR A 166       4.820 -58.202 -26.711  1.00 64.34           C  
ATOM   2612  OG1 THR A 166       7.120 -57.506 -26.556  1.00 64.34           O  
ATOM   2613  H   THR A 166       6.639 -58.242 -24.219  1.00 64.34           H  
ATOM   2614  HA  THR A 166       5.824 -60.501 -25.935  1.00 64.34           H  
ATOM   2615  HB  THR A 166       6.483 -59.015 -27.790  1.00 64.34           H  
ATOM   2616  HG1 THR A 166       6.678 -56.982 -25.885  1.00 64.34           H  
ATOM   2617 HG21 THR A 166       4.204 -59.012 -26.321  1.00 64.34           H  
ATOM   2618 HG22 THR A 166       4.692 -57.332 -26.066  1.00 64.34           H  
ATOM   2619 HG23 THR A 166       4.460 -57.986 -27.717  1.00 64.34           H  
ATOM   2620  N   ALA A 167       8.923 -60.154 -25.218  1.00 66.62           N  
ATOM   2621  CA  ALA A 167      10.225 -60.804 -25.345  1.00 66.62           C  
ATOM   2622  C   ALA A 167      10.160 -62.348 -25.462  1.00 66.62           C  
ATOM   2623  O   ALA A 167      10.722 -62.867 -26.432  1.00 66.62           O  
ATOM   2624  CB  ALA A 167      11.124 -60.341 -24.192  1.00 66.62           C  
ATOM   2625  H   ALA A 167       8.800 -59.482 -24.474  1.00 66.62           H  
ATOM   2626  HA  ALA A 167      10.679 -60.448 -26.270  1.00 66.62           H  
ATOM   2627  HB1 ALA A 167      10.671 -60.578 -23.230  1.00 66.62           H  
ATOM   2628  HB2 ALA A 167      12.094 -60.834 -24.262  1.00 66.62           H  
ATOM   2629  HB3 ALA A 167      11.273 -59.263 -24.251  1.00 66.62           H  
ATOM   2630  N   PRO A 168       9.463 -63.101 -24.578  1.00 61.05           N  
ATOM   2631  CA  PRO A 168       9.424 -64.567 -24.675  1.00 61.05           C  
ATOM   2632  C   PRO A 168       8.713 -65.044 -25.947  1.00 61.05           C  
ATOM   2633  O   PRO A 168       9.143 -65.988 -26.605  1.00 61.05           O  
ATOM   2634  CB  PRO A 168       8.713 -65.048 -23.403  1.00 61.05           C  
ATOM   2635  CG  PRO A 168       7.887 -63.844 -22.950  1.00 61.05           C  
ATOM   2636  CD  PRO A 168       8.720 -62.651 -23.404  1.00 61.05           C  
ATOM   2637  HA  PRO A 168      10.438 -64.967 -24.688  1.00 61.05           H  
ATOM   2638  HB2 PRO A 168       8.089 -65.923 -23.582  1.00 61.05           H  
ATOM   2639  HB3 PRO A 168       9.459 -65.277 -22.643  1.00 61.05           H  
ATOM   2640  HG2 PRO A 168       7.741 -63.841 -21.870  1.00 61.05           H  
ATOM   2641  HG3 PRO A 168       6.928 -63.839 -23.467  1.00 61.05           H  
ATOM   2642  HD2 PRO A 168       9.418 -62.378 -22.612  1.00 61.05           H  
ATOM   2643  HD3 PRO A 168       8.051 -61.818 -23.617  1.00 61.05           H  
ATOM   2644  N   LEU A 169       7.665 -64.329 -26.346  1.00 59.85           N  
ATOM   2645  CA  LEU A 169       6.903 -64.589 -27.561  1.00 59.85           C  
ATOM   2646  C   LEU A 169       7.751 -64.381 -28.827  1.00 59.85           C  
ATOM   2647  O   LEU A 169       7.713 -65.185 -29.758  1.00 59.85           O  
ATOM   2648  CB  LEU A 169       5.670 -63.668 -27.487  1.00 59.85           C  
ATOM   2649  CG  LEU A 169       4.499 -64.296 -26.719  1.00 59.85           C  
ATOM   2650  CD1 LEU A 169       3.466 -63.216 -26.397  1.00 59.85           C  
ATOM   2651  CD2 LEU A 169       3.807 -65.411 -27.506  1.00 59.85           C  
ATOM   2652  H   LEU A 169       7.398 -63.537 -25.778  1.00 59.85           H  
ATOM   2653  HA  LEU A 169       6.595 -65.635 -27.567  1.00 59.85           H  
ATOM   2654  HB2 LEU A 169       5.322 -63.391 -28.482  1.00 59.85           H  
ATOM   2655  HB3 LEU A 169       5.948 -62.732 -27.004  1.00 59.85           H  
ATOM   2656  HG  LEU A 169       4.870 -64.705 -25.779  1.00 59.85           H  
ATOM   2657 HD11 LEU A 169       3.076 -62.780 -27.316  1.00 59.85           H  
ATOM   2658 HD12 LEU A 169       2.652 -63.655 -25.820  1.00 59.85           H  
ATOM   2659 HD13 LEU A 169       3.926 -62.436 -25.791  1.00 59.85           H  
ATOM   2660 HD21 LEU A 169       3.262 -64.988 -28.350  1.00 59.85           H  
ATOM   2661 HD22 LEU A 169       4.528 -66.147 -27.860  1.00 59.85           H  
ATOM   2662 HD23 LEU A 169       3.103 -65.925 -26.852  1.00 59.85           H  
ATOM   2663  N   ARG A 170       8.582 -63.338 -28.854  1.00 65.79           N  
ATOM   2664  CA  ARG A 170       9.515 -63.100 -29.962  1.00 65.79           C  
ATOM   2665  C   ARG A 170      10.589 -64.178 -30.068  1.00 65.79           C  
ATOM   2666  O   ARG A 170      10.932 -64.574 -31.180  1.00 65.79           O  
ATOM   2667  CB  ARG A 170      10.166 -61.727 -29.786  1.00 65.79           C  
ATOM   2668  CG  ARG A 170      10.024 -60.908 -31.063  1.00 65.79           C  
ATOM   2669  CD  ARG A 170      10.768 -59.596 -30.846  1.00 65.79           C  
ATOM   2670  NE  ARG A 170      10.141 -58.509 -31.591  1.00 65.79           N  
ATOM   2671  CZ  ARG A 170      10.364 -57.238 -31.374  1.00 65.79           C  
ATOM   2672  NH1 ARG A 170      11.233 -56.778 -30.528  1.00 65.79           N  
ATOM   2673  NH2 ARG A 170       9.720 -56.358 -32.036  1.00 65.79           N  
ATOM   2674  H   ARG A 170       8.571 -62.701 -28.070  1.00 65.79           H  
ATOM   2675  HA  ARG A 170       8.955 -63.140 -30.896  1.00 65.79           H  
ATOM   2676  HB2 ARG A 170       9.687 -61.182 -28.973  1.00 65.79           H  
ATOM   2677  HB3 ARG A 170      11.221 -61.839 -29.534  1.00 65.79           H  
ATOM   2678  HG2 ARG A 170      10.450 -61.439 -31.915  1.00 65.79           H  
ATOM   2679  HG3 ARG A 170       8.965 -60.719 -31.242  1.00 65.79           H  
ATOM   2680  HD2 ARG A 170      10.746 -59.344 -29.785  1.00 65.79           H  
ATOM   2681  HD3 ARG A 170      11.806 -59.718 -31.156  1.00 65.79           H  
ATOM   2682  HE  ARG A 170       9.599 -58.740 -32.411  1.00 65.79           H  
ATOM   2683 HH11 ARG A 170      11.824 -57.421 -30.021  1.00 65.79           H  
ATOM   2684 HH12 ARG A 170      11.345 -55.775 -30.505  1.00 65.79           H  
ATOM   2685 HH21 ARG A 170      10.196 -56.215 -32.916  1.00 65.79           H  
ATOM   2686 HH22 ARG A 170       8.783 -56.616 -32.309  1.00 65.79           H  
ATOM   2687  N   ALA A 171      11.106 -64.638 -28.929  1.00 63.63           N  
ATOM   2688  CA  ALA A 171      12.094 -65.711 -28.880  1.00 63.63           C  
ATOM   2689  C   ALA A 171      11.510 -67.015 -29.439  1.00 63.63           C  
ATOM   2690  O   ALA A 171      12.072 -67.581 -30.375  1.00 63.63           O  
ATOM   2691  CB  ALA A 171      12.596 -65.861 -27.441  1.00 63.63           C  
ATOM   2692  H   ALA A 171      10.782 -64.245 -28.056  1.00 63.63           H  
ATOM   2693  HA  ALA A 171      12.942 -65.442 -29.510  1.00 63.63           H  
ATOM   2694  HB1 ALA A 171      13.034 -64.924 -27.097  1.00 63.63           H  
ATOM   2695  HB2 ALA A 171      11.778 -66.141 -26.777  1.00 63.63           H  
ATOM   2696  HB3 ALA A 171      13.356 -66.642 -27.404  1.00 63.63           H  
ATOM   2697  N   MET A 172      10.317 -67.401 -28.973  1.00 61.04           N  
ATOM   2698  CA  MET A 172       9.591 -68.560 -29.497  1.00 61.04           C  
ATOM   2699  C   MET A 172       9.465 -68.548 -31.018  1.00 61.04           C  
ATOM   2700  O   MET A 172       9.682 -69.571 -31.662  1.00 61.04           O  
ATOM   2701  CB  MET A 172       8.157 -68.558 -28.984  1.00 61.04           C  
ATOM   2702  CG  MET A 172       7.958 -69.135 -27.598  1.00 61.04           C  
ATOM   2703  SD  MET A 172       6.188 -69.100 -27.230  1.00 61.04           S  
ATOM   2704  CE  MET A 172       5.539 -70.213 -28.523  1.00 61.04           C  
ATOM   2705  H   MET A 172       9.919 -66.901 -28.190  1.00 61.04           H  
ATOM   2706  HA  MET A 172      10.095 -69.481 -29.204  1.00 61.04           H  
ATOM   2707  HB2 MET A 172       7.565 -69.153 -29.679  1.00 61.04           H  
ATOM   2708  HB3 MET A 172       7.757 -67.544 -28.999  1.00 61.04           H  
ATOM   2709  HG2 MET A 172       8.335 -70.157 -27.567  1.00 61.04           H  
ATOM   2710  HG3 MET A 172       8.498 -68.535 -26.866  1.00 61.04           H  
ATOM   2711  HE1 MET A 172       5.356 -69.630 -29.426  1.00 61.04           H  
ATOM   2712  HE2 MET A 172       6.252 -70.997 -28.777  1.00 61.04           H  
ATOM   2713  HE3 MET A 172       4.593 -70.648 -28.202  1.00 61.04           H  
ATOM   2714  N   PHE A 173       9.078 -67.412 -31.607  1.00 61.96           N  
ATOM   2715  CA  PHE A 173       8.874 -67.372 -33.052  1.00 61.96           C  
ATOM   2716  C   PHE A 173      10.154 -67.478 -33.847  1.00 61.96           C  
ATOM   2717  O   PHE A 173      10.159 -68.090 -34.915  1.00 61.96           O  
ATOM   2718  CB  PHE A 173       8.142 -66.107 -33.476  1.00 61.96           C  
ATOM   2719  CG  PHE A 173       6.670 -66.317 -33.660  1.00 61.96           C  
ATOM   2720  CD1 PHE A 173       6.150 -67.456 -34.312  1.00 61.96           C  
ATOM   2721  CD2 PHE A 173       5.818 -65.274 -33.327  1.00 61.96           C  
ATOM   2722  CE1 PHE A 173       4.767 -67.625 -34.467  1.00 61.96           C  
ATOM   2723  CE2 PHE A 173       4.466 -65.398 -33.637  1.00 61.96           C  
ATOM   2724  CZ  PHE A 173       3.907 -66.599 -34.079  1.00 61.96           C  
ATOM   2725  H   PHE A 173       8.847 -66.609 -31.041  1.00 61.96           H  
ATOM   2726  HA  PHE A 173       8.299 -68.259 -33.319  1.00 61.96           H  
ATOM   2727  HB2 PHE A 173       8.327 -65.313 -32.753  1.00 61.96           H  
ATOM   2728  HB3 PHE A 173       8.527 -65.763 -34.436  1.00 61.96           H  
ATOM   2729  HD1 PHE A 173       6.805 -68.222 -34.700  1.00 61.96           H  
ATOM   2730  HD2 PHE A 173       6.216 -64.329 -32.989  1.00 61.96           H  
ATOM   2731  HE1 PHE A 173       4.369 -68.513 -34.935  1.00 61.96           H  
ATOM   2732  HE2 PHE A 173       3.869 -64.499 -33.688  1.00 61.96           H  
ATOM   2733  HZ  PHE A 173       2.850 -66.671 -34.289  1.00 61.96           H  
ATOM   2734  N   LYS A 174      11.233 -66.900 -33.330  1.00 66.72           N  
ATOM   2735  CA  LYS A 174      12.537 -66.999 -33.971  1.00 66.72           C  
ATOM   2736  C   LYS A 174      13.012 -68.454 -34.017  1.00 66.72           C  
ATOM   2737  O   LYS A 174      13.515 -68.899 -35.046  1.00 66.72           O  
ATOM   2738  CB  LYS A 174      13.496 -66.074 -33.223  1.00 66.72           C  
ATOM   2739  CG  LYS A 174      14.694 -65.739 -34.109  1.00 66.72           C  
ATOM   2740  CD  LYS A 174      15.626 -64.769 -33.383  1.00 66.72           C  
ATOM   2741  CE  LYS A 174      16.788 -64.423 -34.313  1.00 66.72           C  
ATOM   2742  NZ  LYS A 174      17.780 -63.553 -33.639  1.00 66.72           N  
ATOM   2743  H   LYS A 174      11.158 -66.445 -32.432  1.00 66.72           H  
ATOM   2744  HA  LYS A 174      12.438 -66.667 -35.004  1.00 66.72           H  
ATOM   2745  HB2 LYS A 174      12.982 -65.145 -32.975  1.00 66.72           H  
ATOM   2746  HB3 LYS A 174      13.828 -66.549 -32.299  1.00 66.72           H  
ATOM   2747  HG2 LYS A 174      15.238 -66.652 -34.350  1.00 66.72           H  
ATOM   2748  HG3 LYS A 174      14.343 -65.278 -35.032  1.00 66.72           H  
ATOM   2749  HD2 LYS A 174      15.077 -63.865 -33.118  1.00 66.72           H  
ATOM   2750  HD3 LYS A 174      15.999 -65.248 -32.477  1.00 66.72           H  
ATOM   2751  HE2 LYS A 174      16.392 -63.934 -35.203  1.00 66.72           H  
ATOM   2752  HE3 LYS A 174      17.261 -65.353 -34.629  1.00 66.72           H  
ATOM   2753  HZ1 LYS A 174      17.354 -62.682 -33.356  1.00 66.72           H  
ATOM   2754  HZ2 LYS A 174      18.150 -64.021 -32.824  1.00 66.72           H  
ATOM   2755  HZ3 LYS A 174      18.549 -63.354 -34.264  1.00 66.72           H  
ATOM   2756  N   ASP A 175      12.758 -69.209 -32.954  1.00 59.82           N  
ATOM   2757  CA  ASP A 175      13.077 -70.636 -32.902  1.00 59.82           C  
ATOM   2758  C   ASP A 175      12.117 -71.491 -33.741  1.00 59.82           C  
ATOM   2759  O   ASP A 175      12.518 -72.472 -34.370  1.00 59.82           O  
ATOM   2760  CB  ASP A 175      13.066 -71.093 -31.445  1.00 59.82           C  
ATOM   2761  CG  ASP A 175      14.248 -70.565 -30.623  1.00 59.82           C  
ATOM   2762  OD1 ASP A 175      15.227 -70.080 -31.239  1.00 59.82           O  
ATOM   2763  OD2 ASP A 175      14.176 -70.682 -29.382  1.00 59.82           O  
ATOM   2764  H   ASP A 175      12.417 -68.767 -32.112  1.00 59.82           H  
ATOM   2765  HA  ASP A 175      14.078 -70.795 -33.301  1.00 59.82           H  
ATOM   2766  HB2 ASP A 175      13.116 -72.182 -31.441  1.00 59.82           H  
ATOM   2767  HB3 ASP A 175      12.127 -70.780 -30.989  1.00 59.82           H  
ATOM   2768  N   LEU A 176      10.845 -71.102 -33.835  1.00 59.77           N  
ATOM   2769  CA  LEU A 176       9.898 -71.766 -34.725  1.00 59.77           C  
ATOM   2770  C   LEU A 176      10.319 -71.616 -36.198  1.00 59.77           C  
ATOM   2771  O   LEU A 176      10.294 -72.591 -36.949  1.00 59.77           O  
ATOM   2772  CB  LEU A 176       8.499 -71.187 -34.492  1.00 59.77           C  
ATOM   2773  CG  LEU A 176       7.411 -72.178 -34.930  1.00 59.77           C  
ATOM   2774  CD1 LEU A 176       6.904 -72.994 -33.738  1.00 59.77           C  
ATOM   2775  CD2 LEU A 176       6.239 -71.421 -35.542  1.00 59.77           C  
ATOM   2776  H   LEU A 176      10.529 -70.347 -33.242  1.00 59.77           H  
ATOM   2777  HA  LEU A 176       9.895 -72.827 -34.478  1.00 59.77           H  
ATOM   2778  HB2 LEU A 176       8.361 -70.954 -33.436  1.00 59.77           H  
ATOM   2779  HB3 LEU A 176       8.409 -70.254 -35.047  1.00 59.77           H  
ATOM   2780  HG  LEU A 176       7.807 -72.864 -35.680  1.00 59.77           H  
ATOM   2781 HD11 LEU A 176       6.203 -73.755 -34.081  1.00 59.77           H  
ATOM   2782 HD12 LEU A 176       7.746 -73.486 -33.252  1.00 59.77           H  
ATOM   2783 HD13 LEU A 176       6.410 -72.341 -33.018  1.00 59.77           H  
ATOM   2784 HD21 LEU A 176       6.520 -71.038 -36.522  1.00 59.77           H  
ATOM   2785 HD22 LEU A 176       5.381 -72.087 -35.635  1.00 59.77           H  
ATOM   2786 HD23 LEU A 176       5.961 -70.589 -34.895  1.00 59.77           H  
ATOM   2787  N   LEU A 177      10.754 -70.416 -36.593  1.00 62.76           N  
ATOM   2788  CA  LEU A 177      11.279 -70.125 -37.929  1.00 62.76           C  
ATOM   2789  C   LEU A 177      12.538 -70.942 -38.241  1.00 62.76           C  
ATOM   2790  O   LEU A 177      12.664 -71.453 -39.353  1.00 62.76           O  
ATOM   2791  CB  LEU A 177      11.550 -68.612 -38.034  1.00 62.76           C  
ATOM   2792  CG  LEU A 177      10.304 -67.818 -38.466  1.00 62.76           C  
ATOM   2793  CD1 LEU A 177      10.392 -66.363 -38.009  1.00 62.76           C  
ATOM   2794  CD2 LEU A 177      10.172 -67.830 -39.991  1.00 62.76           C  
ATOM   2795  H   LEU A 177      10.734 -69.664 -35.919  1.00 62.76           H  
ATOM   2796  HA  LEU A 177      10.533 -70.409 -38.672  1.00 62.76           H  
ATOM   2797  HB2 LEU A 177      12.346 -68.432 -38.756  1.00 62.76           H  
ATOM   2798  HB3 LEU A 177      11.905 -68.246 -37.071  1.00 62.76           H  
ATOM   2799  HG  LEU A 177       9.411 -68.260 -38.024  1.00 62.76           H  
ATOM   2800 HD11 LEU A 177      10.465 -66.323 -36.922  1.00 62.76           H  
ATOM   2801 HD12 LEU A 177       9.492 -65.829 -38.316  1.00 62.76           H  
ATOM   2802 HD13 LEU A 177      11.264 -65.882 -38.451  1.00 62.76           H  
ATOM   2803 HD21 LEU A 177      10.084 -68.855 -40.351  1.00 62.76           H  
ATOM   2804 HD22 LEU A 177       9.287 -67.269 -40.291  1.00 62.76           H  
ATOM   2805 HD23 LEU A 177      11.045 -67.365 -40.451  1.00 62.76           H  
ATOM   2806  N   SER A 178      13.429 -71.138 -37.264  1.00 65.76           N  
ATOM   2807  CA  SER A 178      14.634 -71.957 -37.459  1.00 65.76           C  
ATOM   2808  C   SER A 178      14.320 -73.455 -37.593  1.00 65.76           C  
ATOM   2809  O   SER A 178      15.025 -74.184 -38.291  1.00 65.76           O  
ATOM   2810  CB  SER A 178      15.651 -71.686 -36.346  1.00 65.76           C  
ATOM   2811  OG  SER A 178      15.294 -72.330 -35.142  1.00 65.76           O  
ATOM   2812  H   SER A 178      13.284 -70.696 -36.367  1.00 65.76           H  
ATOM   2813  HA  SER A 178      15.098 -71.651 -38.397  1.00 65.76           H  
ATOM   2814  HB2 SER A 178      15.726 -70.611 -36.180  1.00 65.76           H  
ATOM   2815  HB3 SER A 178      16.626 -72.057 -36.663  1.00 65.76           H  
ATOM   2816  HG  SER A 178      15.557 -71.784 -34.398  1.00 65.76           H  
ATOM   2817  N   SER A 179      13.217 -73.928 -37.001  1.00 59.16           N  
ATOM   2818  CA  SER A 179      12.809 -75.339 -37.074  1.00 59.16           C  
ATOM   2819  C   SER A 179      12.293 -75.790 -38.451  1.00 59.16           C  
ATOM   2820  O   SER A 179      12.258 -76.992 -38.727  1.00 59.16           O  
ATOM   2821  CB  SER A 179      11.780 -75.644 -35.983  1.00 59.16           C  
ATOM   2822  OG  SER A 179      10.495 -75.147 -36.305  1.00 59.16           O  
ATOM   2823  H   SER A 179      12.748 -73.312 -36.353  1.00 59.16           H  
ATOM   2824  HA  SER A 179      13.691 -75.943 -36.862  1.00 59.16           H  
ATOM   2825  HB2 SER A 179      11.711 -76.725 -35.860  1.00 59.16           H  
ATOM   2826  HB3 SER A 179      12.112 -75.212 -35.039  1.00 59.16           H  
ATOM   2827  HG  SER A 179      10.553 -74.211 -36.510  1.00 59.16           H  
ATOM   2828  N   LYS A 180      11.927 -74.851 -39.335  1.00 60.19           N  
ATOM   2829  CA  LYS A 180      11.386 -75.140 -40.673  1.00 60.19           C  
ATOM   2830  C   LYS A 180      12.345 -75.968 -41.533  1.00 60.19           C  
ATOM   2831  O   LYS A 180      11.912 -76.896 -42.216  1.00 60.19           O  
ATOM   2832  CB  LYS A 180      11.048 -73.800 -41.340  1.00 60.19           C  
ATOM   2833  CG  LYS A 180      10.585 -73.938 -42.799  1.00 60.19           C  
ATOM   2834  CD  LYS A 180      10.375 -72.547 -43.396  1.00 60.19           C  
ATOM   2835  CE  LYS A 180      10.399 -72.616 -44.921  1.00 60.19           C  
ATOM   2836  NZ  LYS A 180      10.445 -71.253 -45.485  1.00 60.19           N  
ATOM   2837  H   LYS A 180      12.011 -73.886 -39.050  1.00 60.19           H  
ATOM   2838  HA  LYS A 180      10.471 -75.724 -40.571  1.00 60.19           H  
ATOM   2839  HB2 LYS A 180      10.268 -73.303 -40.763  1.00 60.19           H  
ATOM   2840  HB3 LYS A 180      11.940 -73.173 -41.318  1.00 60.19           H  
ATOM   2841  HG2 LYS A 180       9.660 -74.512 -42.851  1.00 60.19           H  
ATOM   2842  HG3 LYS A 180      11.356 -74.446 -43.379  1.00 60.19           H  
ATOM   2843  HD2 LYS A 180      11.181 -71.892 -43.066  1.00 60.19           H  
ATOM   2844  HD3 LYS A 180       9.425 -72.141 -43.048  1.00 60.19           H  
ATOM   2845  HE2 LYS A 180       9.520 -73.154 -45.277  1.00 60.19           H  
ATOM   2846  HE3 LYS A 180      11.281 -73.173 -45.236  1.00 60.19           H  
ATOM   2847  HZ1 LYS A 180      10.232 -71.270 -46.472  1.00 60.19           H  
ATOM   2848  HZ2 LYS A 180      11.351 -70.826 -45.356  1.00 60.19           H  
ATOM   2849  HZ3 LYS A 180       9.750 -70.658 -45.056  1.00 60.19           H  
ATOM   2850  N   GLU A 181      13.641 -75.657 -41.507  1.00 65.31           N  
ATOM   2851  CA  GLU A 181      14.624 -76.375 -42.329  1.00 65.31           C  
ATOM   2852  C   GLU A 181      14.815 -77.825 -41.874  1.00 65.31           C  
ATOM   2853  O   GLU A 181      14.914 -78.728 -42.705  1.00 65.31           O  
ATOM   2854  CB  GLU A 181      15.968 -75.643 -42.340  1.00 65.31           C  
ATOM   2855  CG  GLU A 181      15.872 -74.292 -43.063  1.00 65.31           C  
ATOM   2856  CD  GLU A 181      17.239 -73.765 -43.521  1.00 65.31           C  
ATOM   2857  OE1 GLU A 181      17.219 -72.883 -44.407  1.00 65.31           O  
ATOM   2858  OE2 GLU A 181      18.269 -74.259 -43.010  1.00 65.31           O  
ATOM   2859  H   GLU A 181      13.953 -74.890 -40.929  1.00 65.31           H  
ATOM   2860  HA  GLU A 181      14.264 -76.424 -43.357  1.00 65.31           H  
ATOM   2861  HB2 GLU A 181      16.325 -75.498 -41.320  1.00 65.31           H  
ATOM   2862  HB3 GLU A 181      16.675 -76.278 -42.873  1.00 65.31           H  
ATOM   2863  HG2 GLU A 181      15.234 -74.411 -43.939  1.00 65.31           H  
ATOM   2864  HG3 GLU A 181      15.396 -73.568 -42.402  1.00 65.31           H  
ATOM   2865  N   LEU A 182      14.764 -78.069 -40.562  1.00 61.87           N  
ATOM   2866  CA  LEU A 182      14.830 -79.416 -39.990  1.00 61.87           C  
ATOM   2867  C   LEU A 182      13.641 -80.280 -40.407  1.00 61.87           C  
ATOM   2868  O   LEU A 182      13.813 -81.447 -40.745  1.00 61.87           O  
ATOM   2869  CB  LEU A 182      14.900 -79.288 -38.463  1.00 61.87           C  
ATOM   2870  CG  LEU A 182      16.356 -79.137 -38.004  1.00 61.87           C  
ATOM   2871  CD1 LEU A 182      16.432 -78.173 -36.823  1.00 61.87           C  
ATOM   2872  CD2 LEU A 182      16.916 -80.508 -37.611  1.00 61.87           C  
ATOM   2873  H   LEU A 182      14.630 -77.283 -39.943  1.00 61.87           H  
ATOM   2874  HA  LEU A 182      15.721 -79.923 -40.360  1.00 61.87           H  
ATOM   2875  HB2 LEU A 182      14.306 -78.431 -38.145  1.00 61.87           H  
ATOM   2876  HB3 LEU A 182      14.460 -80.172 -38.001  1.00 61.87           H  
ATOM   2877  HG  LEU A 182      16.968 -78.722 -38.805  1.00 61.87           H  
ATOM   2878 HD11 LEU A 182      17.467 -78.059 -36.499  1.00 61.87           H  
ATOM   2879 HD12 LEU A 182      15.766 -78.508 -36.028  1.00 61.87           H  
ATOM   2880 HD13 LEU A 182      16.095 -77.193 -37.159  1.00 61.87           H  
ATOM   2881 HD21 LEU A 182      17.965 -80.421 -37.331  1.00 61.87           H  
ATOM   2882 HD22 LEU A 182      16.868 -81.162 -38.483  1.00 61.87           H  
ATOM   2883 HD23 LEU A 182      16.311 -80.971 -36.832  1.00 61.87           H  
ATOM   2884  N   LEU A 183      12.443 -79.696 -40.439  1.00 58.75           N  
ATOM   2885  CA  LEU A 183      11.228 -80.397 -40.849  1.00 58.75           C  
ATOM   2886  C   LEU A 183      11.329 -80.859 -42.311  1.00 58.75           C  
ATOM   2887  O   LEU A 183      11.025 -82.009 -42.632  1.00 58.75           O  
ATOM   2888  CB  LEU A 183      10.038 -79.456 -40.582  1.00 58.75           C  
ATOM   2889  CG  LEU A 183       8.772 -80.170 -40.077  1.00 58.75           C  
ATOM   2890  CD1 LEU A 183       7.983 -79.213 -39.182  1.00 58.75           C  
ATOM   2891  CD2 LEU A 183       7.857 -80.648 -41.196  1.00 58.75           C  
ATOM   2892  H   LEU A 183      12.375 -78.730 -40.152  1.00 58.75           H  
ATOM   2893  HA  LEU A 183      11.134 -81.290 -40.232  1.00 58.75           H  
ATOM   2894  HB2 LEU A 183      10.340 -78.747 -39.811  1.00 58.75           H  
ATOM   2895  HB3 LEU A 183       9.808 -78.868 -41.471  1.00 58.75           H  
ATOM   2896  HG  LEU A 183       9.046 -81.050 -39.494  1.00 58.75           H  
ATOM   2897 HD11 LEU A 183       8.599 -78.868 -38.351  1.00 58.75           H  
ATOM   2898 HD12 LEU A 183       7.670 -78.345 -39.762  1.00 58.75           H  
ATOM   2899 HD13 LEU A 183       7.098 -79.717 -38.796  1.00 58.75           H  
ATOM   2900 HD21 LEU A 183       7.530 -79.807 -41.807  1.00 58.75           H  
ATOM   2901 HD22 LEU A 183       6.987 -81.152 -40.776  1.00 58.75           H  
ATOM   2902 HD23 LEU A 183       8.390 -81.357 -41.830  1.00 58.75           H  
ATOM   2903  N   ARG A 184      11.850 -79.995 -43.190  1.00 63.61           N  
ATOM   2904  CA  ARG A 184      12.107 -80.333 -44.598  1.00 63.61           C  
ATOM   2905  C   ARG A 184      13.173 -81.419 -44.758  1.00 63.61           C  
ATOM   2906  O   ARG A 184      13.016 -82.302 -45.599  1.00 63.61           O  
ATOM   2907  CB  ARG A 184      12.495 -79.058 -45.367  1.00 63.61           C  
ATOM   2908  CG  ARG A 184      11.507 -78.792 -46.506  1.00 63.61           C  
ATOM   2909  CD  ARG A 184      11.937 -77.549 -47.288  1.00 63.61           C  
ATOM   2910  NE  ARG A 184      10.969 -77.230 -48.351  1.00 63.61           N  
ATOM   2911  CZ  ARG A 184      11.016 -76.198 -49.173  1.00 63.61           C  
ATOM   2912  NH1 ARG A 184      12.013 -75.354 -49.163  1.00 63.61           N  
ATOM   2913  NH2 ARG A 184      10.049 -75.994 -50.021  1.00 63.61           N  
ATOM   2914  H   ARG A 184      12.097 -79.077 -42.851  1.00 63.61           H  
ATOM   2915  HA  ARG A 184      11.195 -80.755 -45.019  1.00 63.61           H  
ATOM   2916  HB2 ARG A 184      12.503 -78.197 -44.698  1.00 63.61           H  
ATOM   2917  HB3 ARG A 184      13.498 -79.165 -45.781  1.00 63.61           H  
ATOM   2918  HG2 ARG A 184      10.512 -78.634 -46.090  1.00 63.61           H  
ATOM   2919  HG3 ARG A 184      11.482 -79.651 -47.176  1.00 63.61           H  
ATOM   2920  HD2 ARG A 184      12.009 -76.709 -46.597  1.00 63.61           H  
ATOM   2921  HD3 ARG A 184      12.918 -77.733 -47.727  1.00 63.61           H  
ATOM   2922  HE  ARG A 184      10.196 -77.870 -48.466  1.00 63.61           H  
ATOM   2923 HH11 ARG A 184      12.783 -75.517 -48.529  1.00 63.61           H  
ATOM   2924 HH12 ARG A 184      12.038 -74.585 -49.817  1.00 63.61           H  
ATOM   2925 HH21 ARG A 184      10.065 -75.209 -50.656  1.00 63.61           H  
ATOM   2926 HH22 ARG A 184       9.231 -76.586 -50.008  1.00 63.61           H  
ATOM   2927  N   ALA A 185      14.233 -81.372 -43.951  1.00 68.13           N  
ATOM   2928  CA  ALA A 185      15.302 -82.366 -43.992  1.00 68.13           C  
ATOM   2929  C   ALA A 185      14.800 -83.765 -43.601  1.00 68.13           C  
ATOM   2930  O   ALA A 185      15.074 -84.736 -44.305  1.00 68.13           O  
ATOM   2931  CB  ALA A 185      16.449 -81.894 -43.091  1.00 68.13           C  
ATOM   2932  H   ALA A 185      14.319 -80.602 -43.304  1.00 68.13           H  
ATOM   2933  HA  ALA A 185      15.678 -82.434 -45.013  1.00 68.13           H  
ATOM   2934  HB1 ALA A 185      16.791 -80.909 -43.409  1.00 68.13           H  
ATOM   2935  HB2 ALA A 185      16.117 -81.841 -42.055  1.00 68.13           H  
ATOM   2936  HB3 ALA A 185      17.278 -82.598 -43.160  1.00 68.13           H  
ATOM   2937  N   GLU A 186      14.007 -83.877 -42.533  1.00 60.61           N  
ATOM   2938  CA  GLU A 186      13.500 -85.184 -42.108  1.00 60.61           C  
ATOM   2939  C   GLU A 186      12.410 -85.735 -43.046  1.00 60.61           C  
ATOM   2940  O   GLU A 186      12.346 -86.944 -43.268  1.00 60.61           O  
ATOM   2941  CB  GLU A 186      13.032 -85.135 -40.642  1.00 60.61           C  
ATOM   2942  CG  GLU A 186      13.760 -86.174 -39.754  1.00 60.61           C  
ATOM   2943  CD  GLU A 186      14.759 -85.622 -38.718  1.00 60.61           C  
ATOM   2944  OE1 GLU A 186      15.211 -86.432 -37.865  1.00 60.61           O  
ATOM   2945  OE2 GLU A 186      15.084 -84.414 -38.742  1.00 60.61           O  
ATOM   2946  H   GLU A 186      13.856 -83.076 -41.937  1.00 60.61           H  
ATOM   2947  HA  GLU A 186      14.331 -85.884 -42.183  1.00 60.61           H  
ATOM   2948  HB2 GLU A 186      11.968 -85.370 -40.632  1.00 60.61           H  
ATOM   2949  HB3 GLU A 186      13.126 -84.129 -40.232  1.00 60.61           H  
ATOM   2950  HG2 GLU A 186      13.009 -86.750 -39.214  1.00 60.61           H  
ATOM   2951  HG3 GLU A 186      14.277 -86.904 -40.377  1.00 60.61           H  
ATOM   2952  N   THR A 187      11.606 -84.869 -43.675  1.00 60.59           N  
ATOM   2953  CA  THR A 187      10.599 -85.304 -44.664  1.00 60.59           C  
ATOM   2954  C   THR A 187      11.259 -85.918 -45.904  1.00 60.59           C  
ATOM   2955  O   THR A 187      10.809 -86.954 -46.397  1.00 60.59           O  
ATOM   2956  CB  THR A 187       9.657 -84.157 -45.072  1.00 60.59           C  
ATOM   2957  CG2 THR A 187       8.400 -84.688 -45.760  1.00 60.59           C  
ATOM   2958  OG1 THR A 187       9.193 -83.459 -43.935  1.00 60.59           O  
ATOM   2959  H   THR A 187      11.687 -83.888 -43.448  1.00 60.59           H  
ATOM   2960  HA  THR A 187       9.990 -86.083 -44.206  1.00 60.59           H  
ATOM   2961  HB  THR A 187      10.178 -83.464 -45.732  1.00 60.59           H  
ATOM   2962  HG1 THR A 187       9.917 -82.965 -43.543  1.00 60.59           H  
ATOM   2963 HG21 THR A 187       7.763 -83.850 -46.042  1.00 60.59           H  
ATOM   2964 HG22 THR A 187       8.665 -85.228 -46.668  1.00 60.59           H  
ATOM   2965 HG23 THR A 187       7.853 -85.349 -45.087  1.00 60.59           H  
ATOM   2966  N   ARG A 188      12.394 -85.363 -46.356  1.00 67.90           N  
ATOM   2967  CA  ARG A 188      13.187 -85.954 -47.449  1.00 67.90           C  
ATOM   2968  C   ARG A 188      13.731 -87.343 -47.112  1.00 67.90           C  
ATOM   2969  O   ARG A 188      13.717 -88.209 -47.982  1.00 67.90           O  
ATOM   2970  CB  ARG A 188      14.329 -85.015 -47.854  1.00 67.90           C  
ATOM   2971  CG  ARG A 188      13.834 -83.904 -48.784  1.00 67.90           C  
ATOM   2972  CD  ARG A 188      15.023 -83.047 -49.221  1.00 67.90           C  
ATOM   2973  NE  ARG A 188      14.607 -82.019 -50.187  1.00 67.90           N  
ATOM   2974  CZ  ARG A 188      15.378 -81.081 -50.701  1.00 67.90           C  
ATOM   2975  NH1 ARG A 188      16.629 -80.947 -50.352  1.00 67.90           N  
ATOM   2976  NH2 ARG A 188      14.900 -80.256 -51.589  1.00 67.90           N  
ATOM   2977  H   ARG A 188      12.720 -84.512 -45.921  1.00 67.90           H  
ATOM   2978  HA  ARG A 188      12.536 -86.107 -48.310  1.00 67.90           H  
ATOM   2979  HB2 ARG A 188      14.796 -84.587 -46.967  1.00 67.90           H  
ATOM   2980  HB3 ARG A 188      15.082 -85.593 -48.391  1.00 67.90           H  
ATOM   2981  HG2 ARG A 188      13.103 -83.283 -48.267  1.00 67.90           H  
ATOM   2982  HG3 ARG A 188      13.366 -84.349 -49.663  1.00 67.90           H  
ATOM   2983  HD2 ARG A 188      15.451 -82.576 -48.336  1.00 67.90           H  
ATOM   2984  HD3 ARG A 188      15.772 -83.692 -49.681  1.00 67.90           H  
ATOM   2985  HE  ARG A 188      13.651 -82.077 -50.509  1.00 67.90           H  
ATOM   2986 HH11 ARG A 188      17.222 -80.253 -50.785  1.00 67.90           H  
ATOM   2987 HH12 ARG A 188      17.014 -81.612 -49.697  1.00 67.90           H  
ATOM   2988 HH21 ARG A 188      13.958 -80.399 -51.924  1.00 67.90           H  
ATOM   2989 HH22 ARG A 188      15.505 -79.586 -52.043  1.00 67.90           H  
ATOM   2990  N   ASN A 189      14.131 -87.593 -45.862  1.00 64.23           N  
ATOM   2991  CA  ASN A 189      14.568 -88.930 -45.434  1.00 64.23           C  
ATOM   2992  C   ASN A 189      13.439 -89.972 -45.512  1.00 64.23           C  
ATOM   2993  O   ASN A 189      13.682 -91.132 -45.853  1.00 64.23           O  
ATOM   2994  CB  ASN A 189      15.145 -88.860 -44.007  1.00 64.23           C  
ATOM   2995  CG  ASN A 189      16.604 -88.448 -43.957  1.00 64.23           C  
ATOM   2996  ND2 ASN A 189      17.117 -88.173 -42.782  1.00 64.23           N  
ATOM   2997  OD1 ASN A 189      17.315 -88.397 -44.943  1.00 64.23           O  
ATOM   2998  H   ASN A 189      14.135 -86.833 -45.197  1.00 64.23           H  
ATOM   2999  HA  ASN A 189      15.343 -89.283 -46.115  1.00 64.23           H  
ATOM   3000  HB2 ASN A 189      14.556 -88.180 -43.392  1.00 64.23           H  
ATOM   3001  HB3 ASN A 189      15.089 -89.851 -43.557  1.00 64.23           H  
ATOM   3002 HD21 ASN A 189      16.541 -88.183 -41.952  1.00 64.23           H  
ATOM   3003 HD22 ASN A 189      18.086 -87.889 -42.786  1.00 64.23           H  
ATOM   3004  N   ILE A 190      12.197 -89.569 -45.231  1.00 59.56           N  
ATOM   3005  CA  ILE A 190      11.033 -90.453 -45.381  1.00 59.56           C  
ATOM   3006  C   ILE A 190      10.761 -90.739 -46.864  1.00 59.56           C  
ATOM   3007  O   ILE A 190      10.487 -91.879 -47.219  1.00 59.56           O  
ATOM   3008  CB  ILE A 190       9.801 -89.872 -44.654  1.00 59.56           C  
ATOM   3009  CG1 ILE A 190      10.077 -89.782 -43.134  1.00 59.56           C  
ATOM   3010  CG2 ILE A 190       8.553 -90.738 -44.917  1.00 59.56           C  
ATOM   3011  CD1 ILE A 190       8.999 -89.031 -42.345  1.00 59.56           C  
ATOM   3012  H   ILE A 190      12.052 -88.614 -44.935  1.00 59.56           H  
ATOM   3013  HA  ILE A 190      11.264 -91.413 -44.918  1.00 59.56           H  
ATOM   3014  HB  ILE A 190       9.608 -88.869 -45.036  1.00 59.56           H  
ATOM   3015 HG12 ILE A 190      11.018 -89.259 -42.960  1.00 59.56           H  
ATOM   3016 HG13 ILE A 190      10.178 -90.787 -42.724  1.00 59.56           H  
ATOM   3017 HG21 ILE A 190       8.719 -91.755 -44.563  1.00 59.56           H  
ATOM   3018 HG22 ILE A 190       7.682 -90.308 -44.422  1.00 59.56           H  
ATOM   3019 HG23 ILE A 190       8.324 -90.766 -45.983  1.00 59.56           H  
ATOM   3020 HD11 ILE A 190       8.856 -88.034 -42.761  1.00 59.56           H  
ATOM   3021 HD12 ILE A 190       8.059 -89.582 -42.358  1.00 59.56           H  
ATOM   3022 HD13 ILE A 190       9.320 -88.943 -41.307  1.00 59.56           H  
ATOM   3023  N   SER A 191      10.874 -89.744 -47.748  1.00 62.54           N  
ATOM   3024  CA  SER A 191      10.686 -89.970 -49.190  1.00 62.54           C  
ATOM   3025  C   SER A 191      11.741 -90.917 -49.771  1.00 62.54           C  
ATOM   3026  O   SER A 191      11.398 -91.826 -50.523  1.00 62.54           O  
ATOM   3027  CB  SER A 191      10.703 -88.642 -49.947  1.00 62.54           C  
ATOM   3028  OG  SER A 191      10.293 -88.841 -51.285  1.00 62.54           O  
ATOM   3029  H   SER A 191      11.074 -88.812 -47.415  1.00 62.54           H  
ATOM   3030  HA  SER A 191       9.710 -90.430 -49.346  1.00 62.54           H  
ATOM   3031  HB2 SER A 191      11.705 -88.212 -49.927  1.00 62.54           H  
ATOM   3032  HB3 SER A 191      10.012 -87.947 -49.470  1.00 62.54           H  
ATOM   3033  HG  SER A 191      10.904 -89.429 -51.736  1.00 62.54           H  
ATOM   3034  N   ALA A 192      13.009 -90.756 -49.381  1.00 68.88           N  
ATOM   3035  CA  ALA A 192      14.107 -91.588 -49.877  1.00 68.88           C  
ATOM   3036  C   ALA A 192      13.935 -93.074 -49.511  1.00 68.88           C  
ATOM   3037  O   ALA A 192      14.247 -93.957 -50.300  1.00 68.88           O  
ATOM   3038  CB  ALA A 192      15.414 -91.025 -49.309  1.00 68.88           C  
ATOM   3039  H   ALA A 192      13.243 -89.970 -48.791  1.00 68.88           H  
ATOM   3040  HA  ALA A 192      14.144 -91.523 -50.964  1.00 68.88           H  
ATOM   3041  HB1 ALA A 192      15.536 -89.989 -49.623  1.00 68.88           H  
ATOM   3042  HB2 ALA A 192      16.252 -91.607 -49.693  1.00 68.88           H  
ATOM   3043  HB3 ALA A 192      15.409 -91.079 -48.221  1.00 68.88           H  
ATOM   3044  N   THR A 193      13.365 -93.371 -48.340  1.00 61.05           N  
ATOM   3045  CA  THR A 193      13.117 -94.765 -47.930  1.00 61.05           C  
ATOM   3046  C   THR A 193      12.004 -95.451 -48.725  1.00 61.05           C  
ATOM   3047  O   THR A 193      11.938 -96.679 -48.742  1.00 61.05           O  
ATOM   3048  CB  THR A 193      12.848 -94.893 -46.422  1.00 61.05           C  
ATOM   3049  CG2 THR A 193      14.151 -94.962 -45.636  1.00 61.05           C  
ATOM   3050  OG1 THR A 193      12.143 -93.807 -45.866  1.00 61.05           O  
ATOM   3051  H   THR A 193      13.055 -92.613 -47.748  1.00 61.05           H  
ATOM   3052  HA  THR A 193      14.013 -95.343 -48.155  1.00 61.05           H  
ATOM   3053  HB  THR A 193      12.292 -95.812 -46.238  1.00 61.05           H  
ATOM   3054  HG1 THR A 193      12.695 -93.025 -45.942  1.00 61.05           H  
ATOM   3055 HG21 THR A 193      14.731 -95.823 -45.968  1.00 61.05           H  
ATOM   3056 HG22 THR A 193      14.736 -94.059 -45.807  1.00 61.05           H  
ATOM   3057 HG23 THR A 193      13.934 -95.059 -44.572  1.00 61.05           H  
ATOM   3058  N   PHE A 194      11.144 -94.692 -49.407  1.00 61.69           N  
ATOM   3059  CA  PHE A 194      10.127 -95.247 -50.297  1.00 61.69           C  
ATOM   3060  C   PHE A 194      10.611 -95.473 -51.728  1.00 61.69           C  
ATOM   3061  O   PHE A 194      10.078 -96.362 -52.395  1.00 61.69           O  
ATOM   3062  CB  PHE A 194       8.880 -94.367 -50.256  1.00 61.69           C  
ATOM   3063  CG  PHE A 194       7.944 -94.796 -49.153  1.00 61.69           C  
ATOM   3064  CD1 PHE A 194       7.203 -95.977 -49.319  1.00 61.69           C  
ATOM   3065  CD2 PHE A 194       7.840 -94.062 -47.959  1.00 61.69           C  
ATOM   3066  CE1 PHE A 194       6.355 -96.416 -48.296  1.00 61.69           C  
ATOM   3067  CE2 PHE A 194       6.997 -94.511 -46.928  1.00 61.69           C  
ATOM   3068  CZ  PHE A 194       6.263 -95.697 -47.094  1.00 61.69           C  
ATOM   3069  H   PHE A 194      11.257 -93.688 -49.384  1.00 61.69           H  
ATOM   3070  HA  PHE A 194       9.848 -96.237 -49.935  1.00 61.69           H  
ATOM   3071  HB2 PHE A 194       9.159 -93.320 -50.136  1.00 61.69           H  
ATOM   3072  HB3 PHE A 194       8.350 -94.458 -51.204  1.00 61.69           H  
ATOM   3073  HD1 PHE A 194       7.292 -96.542 -50.235  1.00 61.69           H  
ATOM   3074  HD2 PHE A 194       8.426 -93.164 -47.828  1.00 61.69           H  
ATOM   3075  HE1 PHE A 194       5.806 -97.335 -48.437  1.00 61.69           H  
ATOM   3076  HE2 PHE A 194       6.942 -93.956 -46.003  1.00 61.69           H  
ATOM   3077  HZ  PHE A 194       5.662 -96.077 -46.282  1.00 61.69           H  
ATOM   3078  N   GLU A 195      11.637 -94.749 -52.182  1.00 68.42           N  
ATOM   3079  CA  GLU A 195      12.261 -95.012 -53.486  1.00 68.42           C  
ATOM   3080  C   GLU A 195      12.834 -96.435 -53.562  1.00 68.42           C  
ATOM   3081  O   GLU A 195      12.683 -97.100 -54.586  1.00 68.42           O  
ATOM   3082  CB  GLU A 195      13.343 -93.966 -53.795  1.00 68.42           C  
ATOM   3083  CG  GLU A 195      12.727 -92.627 -54.225  1.00 68.42           C  
ATOM   3084  CD  GLU A 195      13.774 -91.580 -54.640  1.00 68.42           C  
ATOM   3085  OE1 GLU A 195      13.425 -90.731 -55.493  1.00 68.42           O  
ATOM   3086  OE2 GLU A 195      14.887 -91.585 -54.069  1.00 68.42           O  
ATOM   3087  H   GLU A 195      12.048 -94.036 -51.596  1.00 68.42           H  
ATOM   3088  HA  GLU A 195      11.500 -94.951 -54.264  1.00 68.42           H  
ATOM   3089  HB2 GLU A 195      13.983 -93.828 -52.924  1.00 68.42           H  
ATOM   3090  HB3 GLU A 195      13.956 -94.333 -54.619  1.00 68.42           H  
ATOM   3091  HG2 GLU A 195      12.138 -92.227 -53.399  1.00 68.42           H  
ATOM   3092  HG3 GLU A 195      12.049 -92.809 -55.058  1.00 68.42           H  
ATOM   3093  N   ASP A 196      13.368 -96.969 -52.459  1.00 64.33           N  
ATOM   3094  CA  ASP A 196      13.840 -98.361 -52.393  1.00 64.33           C  
ATOM   3095  C   ASP A 196      12.717 -99.388 -52.630  1.00 64.33           C  
ATOM   3096  O   ASP A 196      12.933-100.451 -53.224  1.00 64.33           O  
ATOM   3097  CB  ASP A 196      14.472 -98.628 -51.015  1.00 64.33           C  
ATOM   3098  CG  ASP A 196      15.907 -98.116 -50.857  1.00 64.33           C  
ATOM   3099  OD1 ASP A 196      16.568 -97.863 -51.886  1.00 64.33           O  
ATOM   3100  OD2 ASP A 196      16.354 -98.071 -49.687  1.00 64.33           O  
ATOM   3101  H   ASP A 196      13.559 -96.358 -51.678  1.00 64.33           H  
ATOM   3102  HA  ASP A 196      14.591 -98.521 -53.168  1.00 64.33           H  
ATOM   3103  HB2 ASP A 196      14.499 -99.705 -50.852  1.00 64.33           H  
ATOM   3104  HB3 ASP A 196      13.840 -98.197 -50.238  1.00 64.33           H  
ATOM   3105  N   LEU A 197      11.496 -99.088 -52.178  1.00 61.50           N  
ATOM   3106  CA  LEU A 197      10.350 -99.979 -52.359  1.00 61.50           C  
ATOM   3107  C   LEU A 197       9.820 -99.919 -53.797  1.00 61.50           C  
ATOM   3108  O   LEU A 197       9.474-100.954 -54.373  1.00 61.50           O  
ATOM   3109  CB  LEU A 197       9.285 -99.641 -51.303  1.00 61.50           C  
ATOM   3110  CG  LEU A 197       8.316-100.816 -51.065  1.00 61.50           C  
ATOM   3111  CD1 LEU A 197       8.096-101.026 -49.566  1.00 61.50           C  
ATOM   3112  CD2 LEU A 197       6.952-100.596 -51.722  1.00 61.50           C  
ATOM   3113  H   LEU A 197      11.354 -98.166 -51.789  1.00 61.50           H  
ATOM   3114  HA  LEU A 197      10.699-100.997 -52.186  1.00 61.50           H  
ATOM   3115  HB2 LEU A 197       9.805 -99.416 -50.371  1.00 61.50           H  
ATOM   3116  HB3 LEU A 197       8.742 -98.742 -51.593  1.00 61.50           H  
ATOM   3117  HG  LEU A 197       8.743-101.738 -51.459  1.00 61.50           H  
ATOM   3118 HD11 LEU A 197       7.600-100.155 -49.136  1.00 61.50           H  
ATOM   3119 HD12 LEU A 197       7.498-101.925 -49.420  1.00 61.50           H  
ATOM   3120 HD13 LEU A 197       9.059-101.172 -49.077  1.00 61.50           H  
ATOM   3121 HD21 LEU A 197       7.089-100.485 -52.798  1.00 61.50           H  
ATOM   3122 HD22 LEU A 197       6.488 -99.691 -51.330  1.00 61.50           H  
ATOM   3123 HD23 LEU A 197       6.307-101.454 -51.536  1.00 61.50           H  
ATOM   3124  N   ASP A 198       9.816 -98.723 -54.389  1.00 68.63           N  
ATOM   3125  CA  ASP A 198       9.496 -98.512 -55.804  1.00 68.63           C  
ATOM   3126  C   ASP A 198      10.497 -99.259 -56.708  1.00 68.63           C  
ATOM   3127  O   ASP A 198      10.098 -99.957 -57.644  1.00 68.63           O  
ATOM   3128  CB  ASP A 198       9.461 -96.998 -56.085  1.00 68.63           C  
ATOM   3129  CG  ASP A 198       8.734 -96.646 -57.389  1.00 68.63           C  
ATOM   3130  OD1 ASP A 198       7.485 -96.720 -57.418  1.00 68.63           O  
ATOM   3131  OD2 ASP A 198       9.389 -96.295 -58.388  1.00 68.63           O  
ATOM   3132  H   ASP A 198      10.135 -97.925 -53.858  1.00 68.63           H  
ATOM   3133  HA  ASP A 198       8.504 -98.921 -55.994  1.00 68.63           H  
ATOM   3134  HB2 ASP A 198      10.478 -96.608 -56.116  1.00 68.63           H  
ATOM   3135  HB3 ASP A 198       8.940 -96.499 -55.268  1.00 68.63           H  
ATOM   3136  N   ALA A 199      11.788 -99.241 -56.357  1.00 70.78           N  
ATOM   3137  CA  ALA A 199      12.836 -99.976 -57.065  1.00 70.78           C  
ATOM   3138  C   ALA A 199      12.625-101.504 -57.041  1.00 70.78           C  
ATOM   3139  O   ALA A 199      12.879-102.182 -58.040  1.00 70.78           O  
ATOM   3140  CB  ALA A 199      14.191 -99.583 -56.465  1.00 70.78           C  
ATOM   3141  H   ALA A 199      12.069 -98.620 -55.612  1.00 70.78           H  
ATOM   3142  HA  ALA A 199      12.824 -99.661 -58.109  1.00 70.78           H  
ATOM   3143  HB1 ALA A 199      14.319 -98.502 -56.520  1.00 70.78           H  
ATOM   3144  HB2 ALA A 199      14.247 -99.888 -55.420  1.00 70.78           H  
ATOM   3145  HB3 ALA A 199      14.996-100.062 -57.022  1.00 70.78           H  
ATOM   3146  N   GLN A 200      12.113-102.067 -55.940  1.00 64.31           N  
ATOM   3147  CA  GLN A 200      11.813-103.503 -55.858  1.00 64.31           C  
ATOM   3148  C   GLN A 200      10.593-103.915 -56.685  1.00 64.31           C  
ATOM   3149  O   GLN A 200      10.607-104.975 -57.314  1.00 64.31           O  
ATOM   3150  CB  GLN A 200      11.597-103.933 -54.403  1.00 64.31           C  
ATOM   3151  CG  GLN A 200      12.924-104.091 -53.654  1.00 64.31           C  
ATOM   3152  CD  GLN A 200      12.744-104.655 -52.249  1.00 64.31           C  
ATOM   3153  NE2 GLN A 200      13.828-104.963 -51.570  1.00 64.31           N  
ATOM   3154  OE1 GLN A 200      11.651-104.871 -51.746  1.00 64.31           O  
ATOM   3155  H   GLN A 200      11.946-101.475 -55.139  1.00 64.31           H  
ATOM   3156  HA  GLN A 200      12.659-104.060 -56.261  1.00 64.31           H  
ATOM   3157  HB2 GLN A 200      10.962-103.212 -53.889  1.00 64.31           H  
ATOM   3158  HB3 GLN A 200      11.093-104.900 -54.397  1.00 64.31           H  
ATOM   3159  HG2 GLN A 200      13.416-103.122 -53.580  1.00 64.31           H  
ATOM   3160  HG3 GLN A 200      13.575-104.764 -54.213  1.00 64.31           H  
ATOM   3161 HE21 GLN A 200      13.703-105.248 -50.609  1.00 64.31           H  
ATOM   3162 HE22 GLN A 200      14.728-104.668 -51.919  1.00 64.31           H  
ATOM   3163  N   VAL A 201       9.531-103.105 -56.705  1.00 68.08           N  
ATOM   3164  CA  VAL A 201       8.350-103.392 -57.538  1.00 68.08           C  
ATOM   3165  C   VAL A 201       8.701-103.268 -59.020  1.00 68.08           C  
ATOM   3166  O   VAL A 201       8.259-104.084 -59.835  1.00 68.08           O  
ATOM   3167  CB  VAL A 201       7.171-102.486 -57.141  1.00 68.08           C  
ATOM   3168  CG1 VAL A 201       5.974-102.611 -58.095  1.00 68.08           C  
ATOM   3169  CG2 VAL A 201       6.685-102.893 -55.742  1.00 68.08           C  
ATOM   3170  H   VAL A 201       9.566-102.245 -56.177  1.00 68.08           H  
ATOM   3171  HA  VAL A 201       8.051-104.428 -57.376  1.00 68.08           H  
ATOM   3172  HB  VAL A 201       7.504-101.448 -57.120  1.00 68.08           H  
ATOM   3173 HG11 VAL A 201       5.637-103.646 -58.156  1.00 68.08           H  
ATOM   3174 HG12 VAL A 201       5.152-101.993 -57.734  1.00 68.08           H  
ATOM   3175 HG13 VAL A 201       6.244-102.245 -59.085  1.00 68.08           H  
ATOM   3176 HG21 VAL A 201       6.384-103.940 -55.746  1.00 68.08           H  
ATOM   3177 HG22 VAL A 201       7.476-102.735 -55.009  1.00 68.08           H  
ATOM   3178 HG23 VAL A 201       5.824-102.290 -55.452  1.00 68.08           H  
ATOM   3179  N   ASN A 202       9.560-102.306 -59.359  1.00 67.18           N  
ATOM   3180  CA  ASN A 202      10.006-102.086 -60.725  1.00 67.18           C  
ATOM   3181  C   ASN A 202      11.129-103.020 -61.194  1.00 67.18           C  
ATOM   3182  O   ASN A 202      11.387-103.046 -62.398  1.00 67.18           O  
ATOM   3183  CB  ASN A 202      10.306-100.589 -60.918  1.00 67.18           C  
ATOM   3184  CG  ASN A 202       9.019 -99.787 -61.027  1.00 67.18           C  
ATOM   3185  ND2 ASN A 202       8.973 -98.582 -60.510  1.00 67.18           N  
ATOM   3186  OD1 ASN A 202       8.047-100.247 -61.615  1.00 67.18           O  
ATOM   3187  H   ASN A 202       9.840-101.637 -58.656  1.00 67.18           H  
ATOM   3188  HA  ASN A 202       9.168-102.332 -61.377  1.00 67.18           H  
ATOM   3189  HB2 ASN A 202      10.917-100.216 -60.096  1.00 67.18           H  
ATOM   3190  HB3 ASN A 202      10.860-100.436 -61.844  1.00 67.18           H  
ATOM   3191 HD21 ASN A 202       9.703 -98.225 -59.911  1.00 67.18           H  
ATOM   3192 HD22 ASN A 202       8.080 -98.110 -60.484  1.00 67.18           H  
ATOM   3193  N   SER A 203      11.721-103.848 -60.325  1.00 64.96           N  
ATOM   3194  CA  SER A 203      12.854-104.698 -60.703  1.00 64.96           C  
ATOM   3195  C   SER A 203      12.526-105.675 -61.845  1.00 64.96           C  
ATOM   3196  O   SER A 203      11.498-106.365 -61.858  1.00 64.96           O  
ATOM   3197  CB  SER A 203      13.464-105.422 -59.490  1.00 64.96           C  
ATOM   3198  OG  SER A 203      12.893-106.700 -59.261  1.00 64.96           O  
ATOM   3199  H   SER A 203      11.471-103.789 -59.349  1.00 64.96           H  
ATOM   3200  HA  SER A 203      13.624-104.018 -61.070  1.00 64.96           H  
ATOM   3201  HB2 SER A 203      14.531-105.555 -59.670  1.00 64.96           H  
ATOM   3202  HB3 SER A 203      13.348-104.803 -58.600  1.00 64.96           H  
ATOM   3203  HG  SER A 203      13.532-107.389 -59.459  1.00 64.96           H  
ATOM   3204  N   GLU A 204      13.448-105.777 -62.801  1.00 62.43           N  
ATOM   3205  CA  GLU A 204      13.382-106.722 -63.929  1.00 62.43           C  
ATOM   3206  C   GLU A 204      14.057-108.064 -63.608  1.00 62.43           C  
ATOM   3207  O   GLU A 204      14.266-108.916 -64.465  1.00 62.43           O  
ATOM   3208  CB  GLU A 204      13.953-106.081 -65.200  1.00 62.43           C  
ATOM   3209  CG  GLU A 204      13.293-104.725 -65.487  1.00 62.43           C  
ATOM   3210  CD  GLU A 204      13.490-104.291 -66.938  1.00 62.43           C  
ATOM   3211  OE1 GLU A 204      12.483-103.808 -67.506  1.00 62.43           O  
ATOM   3212  OE2 GLU A 204      14.605-104.482 -67.465  1.00 62.43           O  
ATOM   3213  H   GLU A 204      14.205-105.108 -62.813  1.00 62.43           H  
ATOM   3214  HA  GLU A 204      12.337-106.948 -64.138  1.00 62.43           H  
ATOM   3215  HB2 GLU A 204      13.761-106.754 -66.036  1.00 62.43           H  
ATOM   3216  HB3 GLU A 204      15.029-105.947 -65.091  1.00 62.43           H  
ATOM   3217  HG2 GLU A 204      12.227-104.794 -65.270  1.00 62.43           H  
ATOM   3218  HG3 GLU A 204      13.716-103.972 -64.822  1.00 62.43           H  
ATOM   3219  N   THR A 205      14.399-108.294 -62.340  1.00 60.47           N  
ATOM   3220  CA  THR A 205      15.059-109.526 -61.915  1.00 60.47           C  
ATOM   3221  C   THR A 205      14.174-110.752 -62.174  1.00 60.47           C  
ATOM   3222  O   THR A 205      13.013-110.823 -61.754  1.00 60.47           O  
ATOM   3223  CB  THR A 205      15.520-109.451 -60.451  1.00 60.47           C  
ATOM   3224  CG2 THR A 205      16.783-108.603 -60.310  1.00 60.47           C  
ATOM   3225  OG1 THR A 205      14.556-108.849 -59.613  1.00 60.47           O  
ATOM   3226  H   THR A 205      14.169-107.599 -61.644  1.00 60.47           H  
ATOM   3227  HA  THR A 205      15.950-109.640 -62.532  1.00 60.47           H  
ATOM   3228  HB  THR A 205      15.735-110.457 -60.091  1.00 60.47           H  
ATOM   3229  HG1 THR A 205      14.852-108.985 -58.710  1.00 60.47           H  
ATOM   3230 HG21 THR A 205      17.102-108.576 -59.268  1.00 60.47           H  
ATOM   3231 HG22 THR A 205      17.586-109.035 -60.908  1.00 60.47           H  
ATOM   3232 HG23 THR A 205      16.595-107.586 -60.655  1.00 60.47           H  
ATOM   3233  N   GLY A 206      14.748-111.743 -62.864  1.00 58.03           N  
ATOM   3234  CA  GLY A 206      14.104-113.021 -63.180  1.00 58.03           C  
ATOM   3235  C   GLY A 206      13.465-113.124 -64.568  1.00 58.03           C  
ATOM   3236  O   GLY A 206      12.829-114.139 -64.829  1.00 58.03           O  
ATOM   3237  H   GLY A 206      15.660-111.570 -63.262  1.00 58.03           H  
ATOM   3238  HA2 GLY A 206      13.330-113.233 -62.442  1.00 58.03           H  
ATOM   3239  HA3 GLY A 206      14.854-113.809 -63.113  1.00 58.03           H  
ATOM   3240  N   TYR A 207      13.604-112.128 -65.445  1.00 60.54           N  
ATOM   3241  CA  TYR A 207      13.370-112.292 -66.883  1.00 60.54           C  
ATOM   3242  C   TYR A 207      14.370-111.434 -67.670  1.00 60.54           C  
ATOM   3243  O   TYR A 207      14.639-110.294 -67.309  1.00 60.54           O  
ATOM   3244  CB  TYR A 207      11.907-111.975 -67.253  1.00 60.54           C  
ATOM   3245  CG  TYR A 207      11.472-110.531 -67.047  1.00 60.54           C  
ATOM   3246  CD1 TYR A 207      10.988-110.107 -65.795  1.00 60.54           C  
ATOM   3247  CD2 TYR A 207      11.589-109.603 -68.100  1.00 60.54           C  
ATOM   3248  CE1 TYR A 207      10.620-108.761 -65.592  1.00 60.54           C  
ATOM   3249  CE2 TYR A 207      11.260-108.249 -67.892  1.00 60.54           C  
ATOM   3250  CZ  TYR A 207      10.779-107.825 -66.636  1.00 60.54           C  
ATOM   3251  OH  TYR A 207      10.496-106.512 -66.415  1.00 60.54           O  
ATOM   3252  H   TYR A 207      14.038-111.259 -65.167  1.00 60.54           H  
ATOM   3253  HA  TYR A 207      13.558-113.332 -67.148  1.00 60.54           H  
ATOM   3254  HB2 TYR A 207      11.761-112.233 -68.302  1.00 60.54           H  
ATOM   3255  HB3 TYR A 207      11.251-112.625 -66.675  1.00 60.54           H  
ATOM   3256  HD1 TYR A 207      10.946-110.812 -64.978  1.00 60.54           H  
ATOM   3257  HD2 TYR A 207      11.992-109.913 -69.053  1.00 60.54           H  
ATOM   3258  HE1 TYR A 207      10.276-108.421 -64.626  1.00 60.54           H  
ATOM   3259  HE2 TYR A 207      11.411-107.528 -68.682  1.00 60.54           H  
ATOM   3260  HH  TYR A 207      10.891-105.956 -67.091  1.00 60.54           H  
ATOM   3261  N   THR A 208      14.943-111.980 -68.735  1.00 58.75           N  
ATOM   3262  CA  THR A 208      15.710-111.234 -69.743  1.00 58.75           C  
ATOM   3263  C   THR A 208      14.745-110.795 -70.850  1.00 58.75           C  
ATOM   3264  O   THR A 208      13.920-111.601 -71.287  1.00 58.75           O  
ATOM   3265  CB  THR A 208      16.838-112.104 -70.334  1.00 58.75           C  
ATOM   3266  CG2 THR A 208      18.073-112.075 -69.436  1.00 58.75           C  
ATOM   3267  OG1 THR A 208      16.383-113.438 -70.379  1.00 58.75           O  
ATOM   3268  H   THR A 208      14.762-112.945 -68.975  1.00 58.75           H  
ATOM   3269  HA  THR A 208      16.158-110.358 -69.276  1.00 58.75           H  
ATOM   3270  HB  THR A 208      17.101-111.756 -71.333  1.00 58.75           H  
ATOM   3271  HG1 THR A 208      16.868-113.982 -71.004  1.00 58.75           H  
ATOM   3272 HG21 THR A 208      18.456-111.056 -69.370  1.00 58.75           H  
ATOM   3273 HG22 THR A 208      18.846-112.711 -69.867  1.00 58.75           H  
ATOM   3274 HG23 THR A 208      17.820-112.436 -68.440  1.00 58.75           H  
ATOM   3275  N   PRO A 209      14.793-109.540 -71.330  1.00 54.11           N  
ATOM   3276  CA  PRO A 209      13.896-109.091 -72.397  1.00 54.11           C  
ATOM   3277  C   PRO A 209      14.139-109.814 -73.738  1.00 54.11           C  
ATOM   3278  O   PRO A 209      13.203-109.974 -74.520  1.00 54.11           O  
ATOM   3279  CB  PRO A 209      14.095-107.572 -72.480  1.00 54.11           C  
ATOM   3280  CG  PRO A 209      15.464-107.321 -71.847  1.00 54.11           C  
ATOM   3281  CD  PRO A 209      15.620-108.451 -70.835  1.00 54.11           C  
ATOM   3282  HA  PRO A 209      12.865-109.289 -72.105  1.00 54.11           H  
ATOM   3283  HB2 PRO A 209      13.330-107.080 -71.879  1.00 54.11           H  
ATOM   3284  HB3 PRO A 209      14.055-107.207 -73.506  1.00 54.11           H  
ATOM   3285  HG2 PRO A 209      15.516-106.342 -71.369  1.00 54.11           H  
ATOM   3286  HG3 PRO A 209      16.237-107.412 -72.610  1.00 54.11           H  
ATOM   3287  HD2 PRO A 209      16.667-108.742 -70.764  1.00 54.11           H  
ATOM   3288  HD3 PRO A 209      15.250-108.127 -69.862  1.00 54.11           H  
ATOM   3289  N   GLU A 210      15.357-110.299 -73.996  1.00 51.15           N  
ATOM   3290  CA  GLU A 210      15.764-110.944 -75.259  1.00 51.15           C  
ATOM   3291  C   GLU A 210      15.147-112.337 -75.483  1.00 51.15           C  
ATOM   3292  O   GLU A 210      14.764-112.662 -76.607  1.00 51.15           O  
ATOM   3293  CB  GLU A 210      17.297-111.045 -75.286  1.00 51.15           C  
ATOM   3294  CG  GLU A 210      17.963-109.658 -75.360  1.00 51.15           C  
ATOM   3295  CD  GLU A 210      19.481-109.690 -75.125  1.00 51.15           C  
ATOM   3296  OE1 GLU A 210      20.132-108.697 -75.519  1.00 51.15           O  
ATOM   3297  OE2 GLU A 210      19.967-110.660 -74.502  1.00 51.15           O  
ATOM   3298  H   GLU A 210      16.091-110.124 -73.325  1.00 51.15           H  
ATOM   3299  HA  GLU A 210      15.450-110.323 -76.098  1.00 51.15           H  
ATOM   3300  HB2 GLU A 210      17.606-111.626 -76.155  1.00 51.15           H  
ATOM   3301  HB3 GLU A 210      17.614-111.568 -74.384  1.00 51.15           H  
ATOM   3302  HG2 GLU A 210      17.526-109.005 -74.605  1.00 51.15           H  
ATOM   3303  HG3 GLU A 210      17.746-109.224 -76.336  1.00 51.15           H  
ATOM   3304  N   ASP A 211      14.952-113.135 -74.426  1.00 46.70           N  
ATOM   3305  CA  ASP A 211      14.424-114.512 -74.517  1.00 46.70           C  
ATOM   3306  C   ASP A 211      12.950-114.579 -74.971  1.00 46.70           C  
ATOM   3307  O   ASP A 211      12.388-115.661 -75.159  1.00 46.70           O  
ATOM   3308  CB  ASP A 211      14.600-115.235 -73.166  1.00 46.70           C  
ATOM   3309  CG  ASP A 211      16.034-115.687 -72.862  1.00 46.70           C  
ATOM   3310  OD1 ASP A 211      16.829-115.850 -73.807  1.00 46.70           O  
ATOM   3311  OD2 ASP A 211      16.318-115.913 -71.662  1.00 46.70           O  
ATOM   3312  H   ASP A 211      15.273-112.815 -73.523  1.00 46.70           H  
ATOM   3313  HA  ASP A 211      15.000-115.051 -75.270  1.00 46.70           H  
ATOM   3314  HB2 ASP A 211      13.980-116.131 -73.158  1.00 46.70           H  
ATOM   3315  HB3 ASP A 211      14.242-114.586 -72.366  1.00 46.70           H  
ATOM   3316  N   THR A 212      12.301-113.429 -75.167  1.00 45.18           N  
ATOM   3317  CA  THR A 212      10.968-113.339 -75.778  1.00 45.18           C  
ATOM   3318  C   THR A 212      10.975-113.645 -77.282  1.00 45.18           C  
ATOM   3319  O   THR A 212       9.963-114.116 -77.803  1.00 45.18           O  
ATOM   3320  CB  THR A 212      10.340-111.957 -75.545  1.00 45.18           C  
ATOM   3321  CG2 THR A 212      10.052-111.678 -74.070  1.00 45.18           C  
ATOM   3322  OG1 THR A 212      11.152-110.917 -76.044  1.00 45.18           O  
ATOM   3323  H   THR A 212      12.830-112.578 -75.034  1.00 45.18           H  
ATOM   3324  HA  THR A 212      10.323-114.085 -75.313  1.00 45.18           H  
ATOM   3325  HB  THR A 212       9.389-111.927 -76.078  1.00 45.18           H  
ATOM   3326  HG1 THR A 212      11.832-110.682 -75.408  1.00 45.18           H  
ATOM   3327 HG21 THR A 212       9.391-112.449 -73.674  1.00 45.18           H  
ATOM   3328 HG22 THR A 212       9.568-110.706 -73.973  1.00 45.18           H  
ATOM   3329 HG23 THR A 212      10.981-111.673 -73.499  1.00 45.18           H  
ATOM   3330  N   MET A 213      12.092-113.417 -77.987  1.00 38.58           N  
ATOM   3331  CA  MET A 213      12.158-113.494 -79.457  1.00 38.58           C  
ATOM   3332  C   MET A 213      12.154-114.921 -80.020  1.00 38.58           C  
ATOM   3333  O   MET A 213      11.619-115.144 -81.103  1.00 38.58           O  
ATOM   3334  CB  MET A 213      13.421-112.767 -79.950  1.00 38.58           C  
ATOM   3335  CG  MET A 213      13.263-111.243 -80.014  1.00 38.58           C  
ATOM   3336  SD  MET A 213      12.733-110.599 -81.633  1.00 38.58           S  
ATOM   3337  CE  MET A 213      12.788-108.829 -81.265  1.00 38.58           C  
ATOM   3338  H   MET A 213      12.905-113.079 -77.492  1.00 38.58           H  
ATOM   3339  HA  MET A 213      11.287-112.994 -79.880  1.00 38.58           H  
ATOM   3340  HB2 MET A 213      14.252-113.013 -79.290  1.00 38.58           H  
ATOM   3341  HB3 MET A 213      13.685-113.121 -80.947  1.00 38.58           H  
ATOM   3342  HG2 MET A 213      12.566-110.916 -79.242  1.00 38.58           H  
ATOM   3343  HG3 MET A 213      14.234-110.804 -79.788  1.00 38.58           H  
ATOM   3344  HE1 MET A 213      13.806-108.542 -81.000  1.00 38.58           H  
ATOM   3345  HE2 MET A 213      12.129-108.616 -80.423  1.00 38.58           H  
ATOM   3346  HE3 MET A 213      12.455-108.261 -82.133  1.00 38.58           H  
ATOM   3347  N   ASP A 214      12.742-115.897 -79.324  1.00 36.30           N  
ATOM   3348  CA  ASP A 214      13.066-117.193 -79.948  1.00 36.30           C  
ATOM   3349  C   ASP A 214      11.867-118.158 -80.039  1.00 36.30           C  
ATOM   3350  O   ASP A 214      11.909-119.194 -80.701  1.00 36.30           O  
ATOM   3351  CB  ASP A 214      14.274-117.816 -79.224  1.00 36.30           C  
ATOM   3352  CG  ASP A 214      15.368-118.341 -80.163  1.00 36.30           C  
ATOM   3353  OD1 ASP A 214      15.469-117.847 -81.308  1.00 36.30           O  
ATOM   3354  OD2 ASP A 214      16.116-119.234 -79.703  1.00 36.30           O  
ATOM   3355  H   ASP A 214      13.193-115.662 -78.452  1.00 36.30           H  
ATOM   3356  HA  ASP A 214      13.351-116.982 -80.979  1.00 36.30           H  
ATOM   3357  HB2 ASP A 214      14.739-117.067 -78.582  1.00 36.30           H  
ATOM   3358  HB3 ASP A 214      13.928-118.620 -78.575  1.00 36.30           H  
ATOM   3359  N   SER A 215      10.733-117.810 -79.426  1.00 36.74           N  
ATOM   3360  CA  SER A 215       9.456-118.513 -79.629  1.00 36.74           C  
ATOM   3361  C   SER A 215       8.769-118.112 -80.950  1.00 36.74           C  
ATOM   3362  O   SER A 215       7.552-117.965 -81.025  1.00 36.74           O  
ATOM   3363  CB  SER A 215       8.568-118.407 -78.384  1.00 36.74           C  
ATOM   3364  OG  SER A 215       8.201-117.083 -78.057  1.00 36.74           O  
ATOM   3365  H   SER A 215      10.737-116.912 -78.962  1.00 36.74           H  
ATOM   3366  HA  SER A 215       9.688-119.572 -79.740  1.00 36.74           H  
ATOM   3367  HB2 SER A 215       7.662-118.993 -78.541  1.00 36.74           H  
ATOM   3368  HB3 SER A 215       9.106-118.835 -77.537  1.00 36.74           H  
ATOM   3369  HG  SER A 215       8.958-116.493 -78.060  1.00 36.74           H  
ATOM   3370  N   GLY A 216       9.565-117.933 -82.005  1.00 32.18           N  
ATOM   3371  CA  GLY A 216       9.183-117.261 -83.243  1.00 32.18           C  
ATOM   3372  C   GLY A 216       8.374-118.067 -84.262  1.00 32.18           C  
ATOM   3373  O   GLY A 216       8.092-117.517 -85.314  1.00 32.18           O  
ATOM   3374  H   GLY A 216      10.549-118.117 -81.869  1.00 32.18           H  
ATOM   3375  HA2 GLY A 216       8.600-116.375 -82.989  1.00 32.18           H  
ATOM   3376  HA3 GLY A 216      10.093-116.923 -83.740  1.00 32.18           H  
ATOM   3377  N   GLU A 217       7.998-119.332 -84.038  1.00 33.20           N  
ATOM   3378  CA  GLU A 217       7.272-120.097 -85.076  1.00 33.20           C  
ATOM   3379  C   GLU A 217       5.797-119.698 -85.241  1.00 33.20           C  
ATOM   3380  O   GLU A 217       5.274-119.737 -86.352  1.00 33.20           O  
ATOM   3381  CB  GLU A 217       7.411-121.610 -84.870  1.00 33.20           C  
ATOM   3382  CG  GLU A 217       8.010-122.270 -86.123  1.00 33.20           C  
ATOM   3383  CD  GLU A 217       8.101-123.798 -86.011  1.00 33.20           C  
ATOM   3384  OE1 GLU A 217       8.757-124.396 -86.891  1.00 33.20           O  
ATOM   3385  OE2 GLU A 217       7.548-124.358 -85.034  1.00 33.20           O  
ATOM   3386  H   GLU A 217       8.275-119.784 -83.178  1.00 33.20           H  
ATOM   3387  HA  GLU A 217       7.736-119.859 -86.033  1.00 33.20           H  
ATOM   3388  HB2 GLU A 217       6.430-122.036 -84.660  1.00 33.20           H  
ATOM   3389  HB3 GLU A 217       8.060-121.812 -84.018  1.00 33.20           H  
ATOM   3390  HG2 GLU A 217       7.395-122.012 -86.985  1.00 33.20           H  
ATOM   3391  HG3 GLU A 217       9.007-121.861 -86.282  1.00 33.20           H  
ATOM   3392  N   THR A 218       5.126-119.181 -84.206  1.00 32.82           N  
ATOM   3393  CA  THR A 218       3.970-118.291 -84.441  1.00 32.82           C  
ATOM   3394  C   THR A 218       4.500-116.926 -84.900  1.00 32.82           C  
ATOM   3395  O   THR A 218       4.452-115.928 -84.187  1.00 32.82           O  
ATOM   3396  CB  THR A 218       2.973-118.235 -83.268  1.00 32.82           C  
ATOM   3397  CG2 THR A 218       1.813-119.202 -83.512  1.00 32.82           C  
ATOM   3398  OG1 THR A 218       3.568-118.594 -82.039  1.00 32.82           O  
ATOM   3399  H   THR A 218       5.563-119.168 -83.296  1.00 32.82           H  
ATOM   3400  HA  THR A 218       3.410-118.681 -85.290  1.00 32.82           H  
ATOM   3401  HB  THR A 218       2.554-117.232 -83.182  1.00 32.82           H  
ATOM   3402  HG1 THR A 218       4.199-117.905 -81.817  1.00 32.82           H  
ATOM   3403 HG21 THR A 218       2.197-120.215 -83.636  1.00 32.82           H  
ATOM   3404 HG22 THR A 218       1.266-118.909 -84.408  1.00 32.82           H  
ATOM   3405 HG23 THR A 218       1.134-119.177 -82.660  1.00 32.82           H  
ATOM   3406  N   ALA A 219       5.067-116.936 -86.111  1.00 33.56           N  
ATOM   3407  CA  ALA A 219       5.943-115.929 -86.711  1.00 33.56           C  
ATOM   3408  C   ALA A 219       5.238-114.666 -87.212  1.00 33.56           C  
ATOM   3409  O   ALA A 219       5.898-113.683 -87.552  1.00 33.56           O  
ATOM   3410  CB  ALA A 219       6.647-116.606 -87.899  1.00 33.56           C  
ATOM   3411  H   ALA A 219       5.100-117.843 -86.554  1.00 33.56           H  
ATOM   3412  HA  ALA A 219       6.687-115.621 -85.977  1.00 33.56           H  
ATOM   3413  HB1 ALA A 219       5.927-116.816 -88.690  1.00 33.56           H  
ATOM   3414  HB2 ALA A 219       7.423-115.946 -88.287  1.00 33.56           H  
ATOM   3415  HB3 ALA A 219       7.108-117.545 -87.595  1.00 33.56           H  
ATOM   3416  N   GLN A 220       3.905-114.678 -87.317  1.00 30.03           N  
ATOM   3417  CA  GLN A 220       3.162-113.551 -87.894  1.00 30.03           C  
ATOM   3418  C   GLN A 220       3.313-112.255 -87.098  1.00 30.03           C  
ATOM   3419  O   GLN A 220       3.124-111.180 -87.659  1.00 30.03           O  
ATOM   3420  CB  GLN A 220       1.676-113.896 -88.030  1.00 30.03           C  
ATOM   3421  CG  GLN A 220       1.374-114.581 -89.367  1.00 30.03           C  
ATOM   3422  CD  GLN A 220      -0.119-114.833 -89.546  1.00 30.03           C  
ATOM   3423  NE2 GLN A 220      -0.574-115.099 -90.749  1.00 30.03           N  
ATOM   3424  OE1 GLN A 220      -0.901-114.812 -88.613  1.00 30.03           O  
ATOM   3425  H   GLN A 220       3.406-115.509 -87.034  1.00 30.03           H  
ATOM   3426  HA  GLN A 220       3.563-113.340 -88.885  1.00 30.03           H  
ATOM   3427  HB2 GLN A 220       1.091-112.977 -87.996  1.00 30.03           H  
ATOM   3428  HB3 GLN A 220       1.361-114.527 -87.199  1.00 30.03           H  
ATOM   3429  HG2 GLN A 220       1.717-113.943 -90.182  1.00 30.03           H  
ATOM   3430  HG3 GLN A 220       1.902-115.534 -89.424  1.00 30.03           H  
ATOM   3431 HE21 GLN A 220      -1.572-115.237 -90.813  1.00 30.03           H  
ATOM   3432 HE22 GLN A 220       0.035-115.109 -91.555  1.00 30.03           H  
ATOM   3433  N   GLY A 221       3.721-112.325 -85.829  1.00 28.64           N  
ATOM   3434  CA  GLY A 221       3.962-111.159 -84.981  1.00 28.64           C  
ATOM   3435  C   GLY A 221       5.134-110.261 -85.409  1.00 28.64           C  
ATOM   3436  O   GLY A 221       5.696-109.579 -84.560  1.00 28.64           O  
ATOM   3437  H   GLY A 221       3.892-113.240 -85.436  1.00 28.64           H  
ATOM   3438  HA2 GLY A 221       4.151-111.495 -83.962  1.00 28.64           H  
ATOM   3439  HA3 GLY A 221       3.062-110.543 -84.974  1.00 28.64           H  
ATOM   3440  N   ARG A 222       5.529-110.227 -86.692  1.00 32.05           N  
ATOM   3441  CA  ARG A 222       6.493-109.252 -87.237  1.00 32.05           C  
ATOM   3442  C   ARG A 222       6.067-107.806 -86.990  1.00 32.05           C  
ATOM   3443  O   ARG A 222       6.927-106.960 -86.753  1.00 32.05           O  
ATOM   3444  CB  ARG A 222       6.661-109.448 -88.754  1.00 32.05           C  
ATOM   3445  CG  ARG A 222       7.829-110.372 -89.111  1.00 32.05           C  
ATOM   3446  CD  ARG A 222       8.029-110.353 -90.632  1.00 32.05           C  
ATOM   3447  NE  ARG A 222       9.234-111.098 -91.040  1.00 32.05           N  
ATOM   3448  CZ  ARG A 222       9.665-111.253 -92.280  1.00 32.05           C  
ATOM   3449  NH1 ARG A 222       9.028-110.749 -93.302  1.00 32.05           N  
ATOM   3450  NH2 ARG A 222      10.753-111.929 -92.521  1.00 32.05           N  
ATOM   3451  H   ARG A 222       4.994-110.788 -87.339  1.00 32.05           H  
ATOM   3452  HA  ARG A 222       7.450-109.370 -86.730  1.00 32.05           H  
ATOM   3453  HB2 ARG A 222       6.861-108.479 -89.210  1.00 32.05           H  
ATOM   3454  HB3 ARG A 222       5.736-109.829 -89.187  1.00 32.05           H  
ATOM   3455  HG2 ARG A 222       8.735-110.010 -88.625  1.00 32.05           H  
ATOM   3456  HG3 ARG A 222       7.616-111.386 -88.773  1.00 32.05           H  
ATOM   3457  HD2 ARG A 222       7.148-110.791 -91.102  1.00 32.05           H  
ATOM   3458  HD3 ARG A 222       8.122-109.318 -90.961  1.00 32.05           H  
ATOM   3459  HE  ARG A 222       9.749-111.564 -90.307  1.00 32.05           H  
ATOM   3460 HH11 ARG A 222       9.361-110.888 -94.245  1.00 32.05           H  
ATOM   3461 HH12 ARG A 222       8.170-110.242 -93.139  1.00 32.05           H  
ATOM   3462 HH21 ARG A 222      11.255-112.373 -91.766  1.00 32.05           H  
ATOM   3463 HH22 ARG A 222      11.063-112.066 -93.473  1.00 32.05           H  
ATOM   3464  N   GLU A 223       4.765-107.523 -87.034  1.00 31.20           N  
ATOM   3465  CA  GLU A 223       4.234-106.172 -86.805  1.00 31.20           C  
ATOM   3466  C   GLU A 223       4.567-105.630 -85.413  1.00 31.20           C  
ATOM   3467  O   GLU A 223       4.629-104.417 -85.225  1.00 31.20           O  
ATOM   3468  CB  GLU A 223       2.714-106.153 -86.987  1.00 31.20           C  
ATOM   3469  CG  GLU A 223       2.310-106.266 -88.461  1.00 31.20           C  
ATOM   3470  CD  GLU A 223       0.802-106.055 -88.660  1.00 31.20           C  
ATOM   3471  OE1 GLU A 223       0.429-105.681 -89.792  1.00 31.20           O  
ATOM   3472  OE2 GLU A 223       0.046-106.286 -87.688  1.00 31.20           O  
ATOM   3473  H   GLU A 223       4.112-108.256 -87.273  1.00 31.20           H  
ATOM   3474  HA  GLU A 223       4.672-105.480 -87.525  1.00 31.20           H  
ATOM   3475  HB2 GLU A 223       2.273-106.966 -86.411  1.00 31.20           H  
ATOM   3476  HB3 GLU A 223       2.332-105.207 -86.604  1.00 31.20           H  
ATOM   3477  HG2 GLU A 223       2.860-105.518 -89.032  1.00 31.20           H  
ATOM   3478  HG3 GLU A 223       2.593-107.251 -88.833  1.00 31.20           H  
ATOM   3479  N   ALA A 224       4.871-106.498 -84.443  1.00 31.77           N  
ATOM   3480  CA  ALA A 224       5.180-106.063 -83.087  1.00 31.77           C  
ATOM   3481  C   ALA A 224       6.455-105.204 -82.993  1.00 31.77           C  
ATOM   3482  O   ALA A 224       6.642-104.524 -81.989  1.00 31.77           O  
ATOM   3483  CB  ALA A 224       5.258-107.296 -82.183  1.00 31.77           C  
ATOM   3484  H   ALA A 224       4.859-107.489 -84.638  1.00 31.77           H  
ATOM   3485  HA  ALA A 224       4.357-105.441 -82.736  1.00 31.77           H  
ATOM   3486  HB1 ALA A 224       4.334-107.869 -82.254  1.00 31.77           H  
ATOM   3487  HB2 ALA A 224       5.401-106.981 -81.150  1.00 31.77           H  
ATOM   3488  HB3 ALA A 224       6.098-107.925 -82.480  1.00 31.77           H  
ATOM   3489  N   ARG A 225       7.324-105.186 -84.019  1.00 34.99           N  
ATOM   3490  CA  ARG A 225       8.455-104.240 -84.065  1.00 34.99           C  
ATOM   3491  C   ARG A 225       8.026-102.802 -84.328  1.00 34.99           C  
ATOM   3492  O   ARG A 225       8.628-101.887 -83.781  1.00 34.99           O  
ATOM   3493  CB  ARG A 225       9.465-104.636 -85.148  1.00 34.99           C  
ATOM   3494  CG  ARG A 225      10.477-105.667 -84.649  1.00 34.99           C  
ATOM   3495  CD  ARG A 225      11.562-105.843 -85.716  1.00 34.99           C  
ATOM   3496  NE  ARG A 225      12.633-106.743 -85.256  1.00 34.99           N  
ATOM   3497  CZ  ARG A 225      13.715-107.076 -85.936  1.00 34.99           C  
ATOM   3498  NH1 ARG A 225      13.937-106.628 -87.142  1.00 34.99           N  
ATOM   3499  NH2 ARG A 225      14.600-107.875 -85.412  1.00 34.99           N  
ATOM   3500  H   ARG A 225       7.117-105.761 -84.823  1.00 34.99           H  
ATOM   3501  HA  ARG A 225       8.944-104.213 -83.092  1.00 34.99           H  
ATOM   3502  HB2 ARG A 225       8.944-105.014 -86.028  1.00 34.99           H  
ATOM   3503  HB3 ARG A 225      10.021-103.746 -85.444  1.00 34.99           H  
ATOM   3504  HG2 ARG A 225      10.935-105.309 -83.727  1.00 34.99           H  
ATOM   3505  HG3 ARG A 225       9.977-106.617 -84.461  1.00 34.99           H  
ATOM   3506  HD2 ARG A 225      11.101-106.247 -86.618  1.00 34.99           H  
ATOM   3507  HD3 ARG A 225      11.990-104.867 -85.945  1.00 34.99           H  
ATOM   3508  HE  ARG A 225      12.530-107.138 -84.333  1.00 34.99           H  
ATOM   3509 HH11 ARG A 225      14.788-106.867 -87.629  1.00 34.99           H  
ATOM   3510 HH12 ARG A 225      13.274-105.983 -87.549  1.00 34.99           H  
ATOM   3511 HH21 ARG A 225      15.438-108.122 -85.919  1.00 34.99           H  
ATOM   3512 HH22 ARG A 225      14.459-108.260 -84.489  1.00 34.99           H  
ATOM   3513  N   GLN A 226       7.068-102.614 -85.232  1.00 32.55           N  
ATOM   3514  CA  GLN A 226       6.653-101.302 -85.729  1.00 32.55           C  
ATOM   3515  C   GLN A 226       5.317-100.849 -85.152  1.00 32.55           C  
ATOM   3516  O   GLN A 226       4.826 -99.792 -85.545  1.00 32.55           O  
ATOM   3517  CB  GLN A 226       6.633-101.294 -87.266  1.00 32.55           C  
ATOM   3518  CG  GLN A 226       7.702-100.355 -87.841  1.00 32.55           C  
ATOM   3519  CD  GLN A 226       7.622-100.252 -89.360  1.00 32.55           C  
ATOM   3520  NE2 GLN A 226       8.556 -99.581 -89.995  1.00 32.55           N  
ATOM   3521  OE1 GLN A 226       6.740-100.772 -90.017  1.00 32.55           O  
ATOM   3522  H   GLN A 226       6.559-103.422 -85.561  1.00 32.55           H  
ATOM   3523  HA  GLN A 226       7.372-100.557 -85.390  1.00 32.55           H  
ATOM   3524  HB2 GLN A 226       6.801-102.300 -87.651  1.00 32.55           H  
ATOM   3525  HB3 GLN A 226       5.655-100.972 -87.626  1.00 32.55           H  
ATOM   3526  HG2 GLN A 226       7.568 -99.357 -87.424  1.00 32.55           H  
ATOM   3527  HG3 GLN A 226       8.689-100.721 -87.561  1.00 32.55           H  
ATOM   3528 HE21 GLN A 226       9.280 -99.090 -89.491  1.00 32.55           H  
ATOM   3529 HE22 GLN A 226       8.427 -99.510 -90.994  1.00 32.55           H  
ATOM   3530  N   ALA A 227       4.738-101.601 -84.211  1.00 33.05           N  
ATOM   3531  CA  ALA A 227       3.699-101.049 -83.365  1.00 33.05           C  
ATOM   3532  C   ALA A 227       4.241 -99.721 -82.804  1.00 33.05           C  
ATOM   3533  O   ALA A 227       5.308 -99.717 -82.178  1.00 33.05           O  
ATOM   3534  CB  ALA A 227       3.331-102.047 -82.265  1.00 33.05           C  
ATOM   3535  H   ALA A 227       5.126-102.505 -83.981  1.00 33.05           H  
ATOM   3536  HA  ALA A 227       2.818-100.884 -83.986  1.00 33.05           H  
ATOM   3537  HB1 ALA A 227       4.208-102.271 -81.658  1.00 33.05           H  
ATOM   3538  HB2 ALA A 227       2.959-102.968 -82.714  1.00 33.05           H  
ATOM   3539  HB3 ALA A 227       2.556-101.620 -81.629  1.00 33.05           H  
ATOM   3540  N   PRO A 228       3.592 -98.582 -83.099  1.00 33.76           N  
ATOM   3541  CA  PRO A 228       4.093 -97.293 -82.668  1.00 33.76           C  
ATOM   3542  C   PRO A 228       4.260 -97.299 -81.151  1.00 33.76           C  
ATOM   3543  O   PRO A 228       3.589 -98.041 -80.431  1.00 33.76           O  
ATOM   3544  CB  PRO A 228       3.077 -96.259 -83.170  1.00 33.76           C  
ATOM   3545  CG  PRO A 228       1.806 -97.068 -83.423  1.00 33.76           C  
ATOM   3546  CD  PRO A 228       2.329 -98.447 -83.801  1.00 33.76           C  
ATOM   3547  HA  PRO A 228       5.062 -97.110 -83.131  1.00 33.76           H  
ATOM   3548  HB2 PRO A 228       3.430 -95.843 -84.114  1.00 33.76           H  
ATOM   3549  HB3 PRO A 228       2.906 -95.460 -82.448  1.00 33.76           H  
ATOM   3550  HG2 PRO A 228       1.232 -97.140 -82.499  1.00 33.76           H  
ATOM   3551  HG3 PRO A 228       1.198 -96.635 -84.218  1.00 33.76           H  
ATOM   3552  HD2 PRO A 228       1.610 -99.206 -83.492  1.00 33.76           H  
ATOM   3553  HD3 PRO A 228       2.503 -98.499 -84.876  1.00 33.76           H  
ATOM   3554  N   ALA A 229       5.108 -96.404 -80.648  1.00 36.35           N  
ATOM   3555  CA  ALA A 229       5.287 -96.157 -79.220  1.00 36.35           C  
ATOM   3556  C   ALA A 229       4.030 -95.564 -78.545  1.00 36.35           C  
ATOM   3557  O   ALA A 229       4.150 -94.809 -77.580  1.00 36.35           O  
ATOM   3558  CB  ALA A 229       6.526 -95.270 -79.035  1.00 36.35           C  
ATOM   3559  H   ALA A 229       5.658 -95.857 -81.295  1.00 36.35           H  
ATOM   3560  HA  ALA A 229       5.480 -97.117 -78.741  1.00 36.35           H  
ATOM   3561  HB1 ALA A 229       6.353 -94.288 -79.477  1.00 36.35           H  
ATOM   3562  HB2 ALA A 229       7.388 -95.735 -79.513  1.00 36.35           H  
ATOM   3563  HB3 ALA A 229       6.740 -95.151 -77.973  1.00 36.35           H  
ATOM   3564  N   SER A 230       2.821 -95.863 -79.042  1.00 37.90           N  
ATOM   3565  CA  SER A 230       1.567 -95.640 -78.342  1.00 37.90           C  
ATOM   3566  C   SER A 230       1.650 -96.393 -77.024  1.00 37.90           C  
ATOM   3567  O   SER A 230       1.368 -97.590 -76.942  1.00 37.90           O  
ATOM   3568  CB  SER A 230       0.362 -96.088 -79.182  1.00 37.90           C  
ATOM   3569  OG  SER A 230       0.494 -97.421 -79.627  1.00 37.90           O  
ATOM   3570  H   SER A 230       2.788 -96.550 -79.781  1.00 37.90           H  
ATOM   3571  HA  SER A 230       1.456 -94.575 -78.138  1.00 37.90           H  
ATOM   3572  HB2 SER A 230       0.271 -95.437 -80.052  1.00 37.90           H  
ATOM   3573  HB3 SER A 230      -0.546 -95.995 -78.586  1.00 37.90           H  
ATOM   3574  HG  SER A 230       0.816 -97.957 -78.898  1.00 37.90           H  
ATOM   3575  N   ARG A 231       2.108 -95.664 -76.003  1.00 40.55           N  
ATOM   3576  CA  ARG A 231       2.160 -96.061 -74.606  1.00 40.55           C  
ATOM   3577  C   ARG A 231       0.737 -96.385 -74.181  1.00 40.55           C  
ATOM   3578  O   ARG A 231       0.056 -95.538 -73.607  1.00 40.55           O  
ATOM   3579  CB  ARG A 231       2.722 -94.907 -73.749  1.00 40.55           C  
ATOM   3580  CG  ARG A 231       4.218 -94.613 -73.911  1.00 40.55           C  
ATOM   3581  CD  ARG A 231       4.572 -93.419 -73.011  1.00 40.55           C  
ATOM   3582  NE  ARG A 231       6.017 -93.127 -73.005  1.00 40.55           N  
ATOM   3583  CZ  ARG A 231       6.599 -92.105 -72.400  1.00 40.55           C  
ATOM   3584  NH1 ARG A 231       5.913 -91.205 -71.749  1.00 40.55           N  
ATOM   3585  NH2 ARG A 231       7.895 -91.966 -72.435  1.00 40.55           N  
ATOM   3586  H   ARG A 231       2.491 -94.763 -76.251  1.00 40.55           H  
ATOM   3587  HA  ARG A 231       2.769 -96.957 -74.484  1.00 40.55           H  
ATOM   3588  HB2 ARG A 231       2.548 -95.151 -72.701  1.00 40.55           H  
ATOM   3589  HB3 ARG A 231       2.162 -93.998 -73.972  1.00 40.55           H  
ATOM   3590  HG2 ARG A 231       4.444 -94.367 -74.948  1.00 40.55           H  
ATOM   3591  HG3 ARG A 231       4.794 -95.489 -73.611  1.00 40.55           H  
ATOM   3592  HD2 ARG A 231       4.250 -93.639 -71.993  1.00 40.55           H  
ATOM   3593  HD3 ARG A 231       4.024 -92.546 -73.366  1.00 40.55           H  
ATOM   3594  HE  ARG A 231       6.613 -93.769 -73.509  1.00 40.55           H  
ATOM   3595 HH11 ARG A 231       6.373 -90.426 -71.300  1.00 40.55           H  
ATOM   3596 HH12 ARG A 231       4.910 -91.303 -71.699  1.00 40.55           H  
ATOM   3597 HH21 ARG A 231       8.337 -91.184 -71.973  1.00 40.55           H  
ATOM   3598 HH22 ARG A 231       8.466 -92.638 -72.928  1.00 40.55           H  
ATOM   3599  N   LEU A 232       0.263 -97.598 -74.453  1.00 41.46           N  
ATOM   3600  CA  LEU A 232      -0.829 -98.139 -73.669  1.00 41.46           C  
ATOM   3601  C   LEU A 232      -0.301 -98.148 -72.238  1.00 41.46           C  
ATOM   3602  O   LEU A 232       0.531 -98.982 -71.883  1.00 41.46           O  
ATOM   3603  CB  LEU A 232      -1.258 -99.544 -74.142  1.00 41.46           C  
ATOM   3604  CG  LEU A 232      -2.619 -99.544 -74.864  1.00 41.46           C  
ATOM   3605  CD1 LEU A 232      -2.454 -99.362 -76.371  1.00 41.46           C  
ATOM   3606  CD2 LEU A 232      -3.357-100.857 -74.600  1.00 41.46           C  
ATOM   3607  H   LEU A 232       0.792 -98.198 -75.069  1.00 41.46           H  
ATOM   3608  HA  LEU A 232      -1.680 -97.459 -73.718  1.00 41.46           H  
ATOM   3609  HB2 LEU A 232      -1.352-100.176 -73.259  1.00 41.46           H  
ATOM   3610  HB3 LEU A 232      -0.490 -99.994 -74.771  1.00 41.46           H  
ATOM   3611  HG  LEU A 232      -3.244 -98.740 -74.476  1.00 41.46           H  
ATOM   3612 HD11 LEU A 232      -3.431 -99.326 -76.852  1.00 41.46           H  
ATOM   3613 HD12 LEU A 232      -1.878-100.185 -76.793  1.00 41.46           H  
ATOM   3614 HD13 LEU A 232      -1.932 -98.426 -76.572  1.00 41.46           H  
ATOM   3615 HD21 LEU A 232      -2.759-101.696 -74.958  1.00 41.46           H  
ATOM   3616 HD22 LEU A 232      -4.311-100.850 -75.127  1.00 41.46           H  
ATOM   3617 HD23 LEU A 232      -3.545-100.967 -73.532  1.00 41.46           H  
ATOM   3618  N   HIS A 233      -0.732 -97.164 -71.452  1.00 51.94           N  
ATOM   3619  CA  HIS A 233      -0.531 -97.130 -70.015  1.00 51.94           C  
ATOM   3620  C   HIS A 233      -1.241 -98.359 -69.450  1.00 51.94           C  
ATOM   3621  O   HIS A 233      -2.418 -98.318 -69.094  1.00 51.94           O  
ATOM   3622  CB  HIS A 233      -1.067 -95.806 -69.433  1.00 51.94           C  
ATOM   3623  CG  HIS A 233      -0.003 -94.758 -69.232  1.00 51.94           C  
ATOM   3624  CD2 HIS A 233       0.289 -93.696 -70.046  1.00 51.94           C  
ATOM   3625  ND1 HIS A 233       0.833 -94.676 -68.142  1.00 51.94           N  
ATOM   3626  CE1 HIS A 233       1.609 -93.591 -68.292  1.00 51.94           C  
ATOM   3627  NE2 HIS A 233       1.326 -92.968 -69.446  1.00 51.94           N  
ATOM   3628  H   HIS A 233      -1.273 -96.423 -71.875  1.00 51.94           H  
ATOM   3629  HA  HIS A 233       0.531 -97.215 -69.786  1.00 51.94           H  
ATOM   3630  HB2 HIS A 233      -1.866 -95.410 -70.060  1.00 51.94           H  
ATOM   3631  HB3 HIS A 233      -1.498 -96.001 -68.451  1.00 51.94           H  
ATOM   3632  HD1 HIS A 233       0.823 -95.286 -67.337  1.00 51.94           H  
ATOM   3633  HD2 HIS A 233      -0.196 -93.463 -70.982  1.00 51.94           H  
ATOM   3634  HE1 HIS A 233       2.350 -93.257 -67.581  1.00 51.94           H  
ATOM   3635  N   LEU A 234      -0.547 -99.499 -69.438  1.00 60.21           N  
ATOM   3636  CA  LEU A 234      -0.993-100.654 -68.687  1.00 60.21           C  
ATOM   3637  C   LEU A 234      -1.148-100.190 -67.246  1.00 60.21           C  
ATOM   3638  O   LEU A 234      -0.226 -99.594 -66.685  1.00 60.21           O  
ATOM   3639  CB  LEU A 234       0.006-101.818 -68.807  1.00 60.21           C  
ATOM   3640  CG  LEU A 234      -0.180-102.639 -70.101  1.00 60.21           C  
ATOM   3641  CD1 LEU A 234       1.040-102.569 -71.010  1.00 60.21           C  
ATOM   3642  CD2 LEU A 234      -0.443-104.109 -69.776  1.00 60.21           C  
ATOM   3643  H   LEU A 234       0.360 -99.511 -69.883  1.00 60.21           H  
ATOM   3644  HA  LEU A 234      -1.970-100.969 -69.055  1.00 60.21           H  
ATOM   3645  HB2 LEU A 234      -0.144-102.469 -67.945  1.00 60.21           H  
ATOM   3646  HB3 LEU A 234       1.024-101.436 -68.735  1.00 60.21           H  
ATOM   3647  HG  LEU A 234      -1.037-102.265 -70.661  1.00 60.21           H  
ATOM   3648 HD11 LEU A 234       0.856-103.121 -71.932  1.00 60.21           H  
ATOM   3649 HD12 LEU A 234       1.913-102.982 -70.505  1.00 60.21           H  
ATOM   3650 HD13 LEU A 234       1.239-101.529 -71.272  1.00 60.21           H  
ATOM   3651 HD21 LEU A 234       0.308-104.490 -69.083  1.00 60.21           H  
ATOM   3652 HD22 LEU A 234      -1.443-104.186 -69.350  1.00 60.21           H  
ATOM   3653 HD23 LEU A 234      -0.413-104.702 -70.690  1.00 60.21           H  
ATOM   3654  N   SER A 235      -2.317-100.459 -66.661  1.00 75.44           N  
ATOM   3655  CA  SER A 235      -2.486-100.262 -65.228  1.00 75.44           C  
ATOM   3656  C   SER A 235      -1.378-101.016 -64.504  1.00 75.44           C  
ATOM   3657  O   SER A 235      -0.937-102.084 -64.950  1.00 75.44           O  
ATOM   3658  CB  SER A 235      -3.867-100.712 -64.739  1.00 75.44           C  
ATOM   3659  OG  SER A 235      -4.041-102.117 -64.840  1.00 75.44           O  
ATOM   3660  H   SER A 235      -3.053-100.908 -67.185  1.00 75.44           H  
ATOM   3661  HA  SER A 235      -2.375 -99.199 -65.011  1.00 75.44           H  
ATOM   3662  HB2 SER A 235      -3.977-100.419 -63.695  1.00 75.44           H  
ATOM   3663  HB3 SER A 235      -4.637-100.204 -65.320  1.00 75.44           H  
ATOM   3664  HG  SER A 235      -4.856-102.340 -64.384  1.00 75.44           H  
ATOM   3665  N   THR A 236      -0.930-100.483 -63.377  1.00 79.42           N  
ATOM   3666  CA  THR A 236       0.194-101.043 -62.620  1.00 79.42           C  
ATOM   3667  C   THR A 236      -0.069-102.502 -62.237  1.00 79.42           C  
ATOM   3668  O   THR A 236       0.845-103.321 -62.242  1.00 79.42           O  
ATOM   3669  CB  THR A 236       0.478-100.139 -61.409  1.00 79.42           C  
ATOM   3670  CG2 THR A 236       1.934-100.236 -60.971  1.00 79.42           C  
ATOM   3671  OG1 THR A 236       0.263 -98.812 -61.817  1.00 79.42           O  
ATOM   3672  H   THR A 236      -1.214 -99.555 -63.099  1.00 79.42           H  
ATOM   3673  HA  THR A 236       1.071-101.028 -63.268  1.00 79.42           H  
ATOM   3674  HB  THR A 236      -0.193-100.376 -60.584  1.00 79.42           H  
ATOM   3675  HG1 THR A 236       0.169 -98.264 -61.035  1.00 79.42           H  
ATOM   3676 HG21 THR A 236       2.597-100.149 -61.832  1.00 79.42           H  
ATOM   3677 HG22 THR A 236       2.110-101.187 -60.468  1.00 79.42           H  
ATOM   3678 HG23 THR A 236       2.160 -99.417 -60.289  1.00 79.42           H  
ATOM   3679  N   GLN A 237      -1.349-102.865 -62.083  1.00 82.10           N  
ATOM   3680  CA  GLN A 237      -1.836-104.241 -61.973  1.00 82.10           C  
ATOM   3681  C   GLN A 237      -1.431-105.114 -63.172  1.00 82.10           C  
ATOM   3682  O   GLN A 237      -0.738-106.115 -63.000  1.00 82.10           O  
ATOM   3683  CB  GLN A 237      -3.370-104.211 -61.832  1.00 82.10           C  
ATOM   3684  CG  GLN A 237      -3.983-105.606 -61.624  1.00 82.10           C  
ATOM   3685  CD  GLN A 237      -3.591-106.240 -60.298  1.00 82.10           C  
ATOM   3686  NE2 GLN A 237      -3.683-107.542 -60.185  1.00 82.10           N  
ATOM   3687  OE1 GLN A 237      -3.196-105.563 -59.359  1.00 82.10           O  
ATOM   3688  H   GLN A 237      -2.033-102.123 -62.127  1.00 82.10           H  
ATOM   3689  HA  GLN A 237      -1.405-104.690 -61.078  1.00 82.10           H  
ATOM   3690  HB2 GLN A 237      -3.806-103.777 -62.732  1.00 82.10           H  
ATOM   3691  HB3 GLN A 237      -3.651-103.573 -60.993  1.00 82.10           H  
ATOM   3692  HG2 GLN A 237      -5.069-105.519 -61.638  1.00 82.10           H  
ATOM   3693  HG3 GLN A 237      -3.700-106.269 -62.442  1.00 82.10           H  
ATOM   3694 HE21 GLN A 237      -3.906-108.111 -60.989  1.00 82.10           H  
ATOM   3695 HE22 GLN A 237      -3.543-107.933 -59.264  1.00 82.10           H  
ATOM   3696  N   LYS A 238      -1.830-104.741 -64.397  1.00 81.66           N  
ATOM   3697  CA  LYS A 238      -1.521-105.532 -65.598  1.00 81.66           C  
ATOM   3698  C   LYS A 238      -0.026-105.573 -65.879  1.00 81.66           C  
ATOM   3699  O   LYS A 238       0.472-106.588 -66.354  1.00 81.66           O  
ATOM   3700  CB  LYS A 238      -2.223-104.978 -66.837  1.00 81.66           C  
ATOM   3701  CG  LYS A 238      -3.733-105.217 -66.872  1.00 81.66           C  
ATOM   3702  CD  LYS A 238      -4.290-104.747 -68.224  1.00 81.66           C  
ATOM   3703  CE  LYS A 238      -5.785-105.064 -68.319  1.00 81.66           C  
ATOM   3704  NZ  LYS A 238      -6.365-104.614 -69.611  1.00 81.66           N  
ATOM   3705  H   LYS A 238      -2.295-103.850 -64.501  1.00 81.66           H  
ATOM   3706  HA  LYS A 238      -1.840-106.562 -65.438  1.00 81.66           H  
ATOM   3707  HB2 LYS A 238      -1.801-105.508 -67.691  1.00 81.66           H  
ATOM   3708  HB3 LYS A 238      -2.013-103.913 -66.934  1.00 81.66           H  
ATOM   3709  HG2 LYS A 238      -3.931-106.282 -66.748  1.00 81.66           H  
ATOM   3710  HG3 LYS A 238      -4.214-104.668 -66.062  1.00 81.66           H  
ATOM   3711  HD2 LYS A 238      -4.132-103.672 -68.319  1.00 81.66           H  
ATOM   3712  HD3 LYS A 238      -3.762-105.260 -69.028  1.00 81.66           H  
ATOM   3713  HE2 LYS A 238      -6.296-104.577 -67.488  1.00 81.66           H  
ATOM   3714  HE3 LYS A 238      -5.918-106.139 -68.199  1.00 81.66           H  
ATOM   3715  HZ1 LYS A 238      -7.350-104.837 -69.649  1.00 81.66           H  
ATOM   3716  HZ2 LYS A 238      -6.266-103.615 -69.721  1.00 81.66           H  
ATOM   3717  HZ3 LYS A 238      -5.910-105.073 -70.387  1.00 81.66           H  
ATOM   3718  N   MET A 239       0.690-104.488 -65.592  1.00 79.83           N  
ATOM   3719  CA  MET A 239       2.143-104.454 -65.736  1.00 79.83           C  
ATOM   3720  C   MET A 239       2.803-105.471 -64.798  1.00 79.83           C  
ATOM   3721  O   MET A 239       3.687-106.217 -65.216  1.00 79.83           O  
ATOM   3722  CB  MET A 239       2.645-103.035 -65.455  1.00 79.83           C  
ATOM   3723  CG  MET A 239       4.011-102.796 -66.104  1.00 79.83           C  
ATOM   3724  SD  MET A 239       4.924-101.369 -65.462  1.00 79.83           S  
ATOM   3725  CE  MET A 239       3.610-100.121 -65.305  1.00 79.83           C  
ATOM   3726  H   MET A 239       0.211-103.679 -65.225  1.00 79.83           H  
ATOM   3727  HA  MET A 239       2.397-104.724 -66.761  1.00 79.83           H  
ATOM   3728  HB2 MET A 239       2.714-102.878 -64.378  1.00 79.83           H  
ATOM   3729  HB3 MET A 239       1.941-102.312 -65.866  1.00 79.83           H  
ATOM   3730  HG2 MET A 239       3.863-102.662 -67.175  1.00 79.83           H  
ATOM   3731  HG3 MET A 239       4.637-103.677 -65.959  1.00 79.83           H  
ATOM   3732  HE1 MET A 239       4.056 -99.161 -65.046  1.00 79.83           H  
ATOM   3733  HE2 MET A 239       3.072-100.024 -66.248  1.00 79.83           H  
ATOM   3734  HE3 MET A 239       2.915-100.405 -64.515  1.00 79.83           H  
ATOM   3735  N   TYR A 240       2.322-105.562 -63.556  1.00 80.66           N  
ATOM   3736  CA  TYR A 240       2.825-106.524 -62.583  1.00 80.66           C  
ATOM   3737  C   TYR A 240       2.453-107.969 -62.936  1.00 80.66           C  
ATOM   3738  O   TYR A 240       3.291-108.869 -62.856  1.00 80.66           O  
ATOM   3739  CB  TYR A 240       2.330-106.135 -61.188  1.00 80.66           C  
ATOM   3740  CG  TYR A 240       3.290-106.609 -60.133  1.00 80.66           C  
ATOM   3741  CD1 TYR A 240       3.078-107.832 -59.472  1.00 80.66           C  
ATOM   3742  CD2 TYR A 240       4.447-105.846 -59.884  1.00 80.66           C  
ATOM   3743  CE1 TYR A 240       4.044-108.305 -58.568  1.00 80.66           C  
ATOM   3744  CE2 TYR A 240       5.412-106.313 -58.981  1.00 80.66           C  
ATOM   3745  CZ  TYR A 240       5.207-107.547 -58.338  1.00 80.66           C  
ATOM   3746  OH  TYR A 240       6.179-108.041 -57.546  1.00 80.66           O  
ATOM   3747  H   TYR A 240       1.613-104.912 -63.249  1.00 80.66           H  
ATOM   3748  HA  TYR A 240       3.913-106.458 -62.586  1.00 80.66           H  
ATOM   3749  HB2 TYR A 240       1.332-106.537 -61.011  1.00 80.66           H  
ATOM   3750  HB3 TYR A 240       2.274-105.050 -61.106  1.00 80.66           H  
ATOM   3751  HD1 TYR A 240       2.190-108.414 -59.673  1.00 80.66           H  
ATOM   3752  HD2 TYR A 240       4.601-104.908 -60.398  1.00 80.66           H  
ATOM   3753  HE1 TYR A 240       3.911-109.251 -58.065  1.00 80.66           H  
ATOM   3754  HE2 TYR A 240       6.315-105.744 -58.816  1.00 80.66           H  
ATOM   3755  HH  TYR A 240       6.844-107.371 -57.370  1.00 80.66           H  
ATOM   3756  N   GLU A 241       1.231-108.203 -63.416  1.00 81.93           N  
ATOM   3757  CA  GLU A 241       0.823-109.500 -63.964  1.00 81.93           C  
ATOM   3758  C   GLU A 241       1.685-109.907 -65.160  1.00 81.93           C  
ATOM   3759  O   GLU A 241       2.135-111.049 -65.221  1.00 81.93           O  
ATOM   3760  CB  GLU A 241      -0.644-109.457 -64.398  1.00 81.93           C  
ATOM   3761  CG  GLU A 241      -1.607-109.525 -63.209  1.00 81.93           C  
ATOM   3762  CD  GLU A 241      -3.065-109.310 -63.636  1.00 81.93           C  
ATOM   3763  OE1 GLU A 241      -3.872-108.971 -62.740  1.00 81.93           O  
ATOM   3764  OE2 GLU A 241      -3.353-109.451 -64.852  1.00 81.93           O  
ATOM   3765  H   GLU A 241       0.554-107.455 -63.393  1.00 81.93           H  
ATOM   3766  HA  GLU A 241       0.939-110.274 -63.206  1.00 81.93           H  
ATOM   3767  HB2 GLU A 241      -0.839-110.313 -65.044  1.00 81.93           H  
ATOM   3768  HB3 GLU A 241      -0.821-108.546 -64.971  1.00 81.93           H  
ATOM   3769  HG2 GLU A 241      -1.330-108.765 -62.479  1.00 81.93           H  
ATOM   3770  HG3 GLU A 241      -1.506-110.504 -62.741  1.00 81.93           H  
ATOM   3771  N   LEU A 242       1.970-108.985 -66.086  1.00 80.53           N  
ATOM   3772  CA  LEU A 242       2.813-109.247 -67.252  1.00 80.53           C  
ATOM   3773  C   LEU A 242       4.249-109.585 -66.834  1.00 80.53           C  
ATOM   3774  O   LEU A 242       4.789-110.594 -67.282  1.00 80.53           O  
ATOM   3775  CB  LEU A 242       2.792-108.034 -68.196  1.00 80.53           C  
ATOM   3776  CG  LEU A 242       3.291-108.401 -69.607  1.00 80.53           C  
ATOM   3777  CD1 LEU A 242       2.107-108.765 -70.507  1.00 80.53           C  
ATOM   3778  CD2 LEU A 242       4.050-107.237 -70.237  1.00 80.53           C  
ATOM   3779  H   LEU A 242       1.554-108.069 -65.993  1.00 80.53           H  
ATOM   3780  HA  LEU A 242       2.407-110.110 -67.778  1.00 80.53           H  
ATOM   3781  HB2 LEU A 242       3.416-107.248 -67.772  1.00 80.53           H  
ATOM   3782  HB3 LEU A 242       1.779-107.640 -68.274  1.00 80.53           H  
ATOM   3783  HG  LEU A 242       3.970-109.252 -69.558  1.00 80.53           H  
ATOM   3784 HD11 LEU A 242       2.478-109.059 -71.489  1.00 80.53           H  
ATOM   3785 HD12 LEU A 242       1.445-107.907 -70.621  1.00 80.53           H  
ATOM   3786 HD13 LEU A 242       1.557-109.599 -70.071  1.00 80.53           H  
ATOM   3787 HD21 LEU A 242       4.386-107.514 -71.236  1.00 80.53           H  
ATOM   3788 HD22 LEU A 242       3.409-106.358 -70.303  1.00 80.53           H  
ATOM   3789 HD23 LEU A 242       4.927-107.000 -69.635  1.00 80.53           H  
ATOM   3790  N   LYS A 243       4.842-108.805 -65.920  1.00 79.06           N  
ATOM   3791  CA  LYS A 243       6.161-109.116 -65.345  1.00 79.06           C  
ATOM   3792  C   LYS A 243       6.163-110.493 -64.680  1.00 79.06           C  
ATOM   3793  O   LYS A 243       7.116-111.250 -64.829  1.00 79.06           O  
ATOM   3794  CB  LYS A 243       6.593-108.023 -64.351  1.00 79.06           C  
ATOM   3795  CG  LYS A 243       7.080-106.746 -65.058  1.00 79.06           C  
ATOM   3796  CD  LYS A 243       7.676-105.733 -64.062  1.00 79.06           C  
ATOM   3797  CE  LYS A 243       8.250-104.517 -64.808  1.00 79.06           C  
ATOM   3798  NZ  LYS A 243       8.960-103.569 -63.908  1.00 79.06           N  
ATOM   3799  H   LYS A 243       4.355-107.976 -65.610  1.00 79.06           H  
ATOM   3800  HA  LYS A 243       6.899-109.170 -66.145  1.00 79.06           H  
ATOM   3801  HB2 LYS A 243       5.771-107.783 -63.676  1.00 79.06           H  
ATOM   3802  HB3 LYS A 243       7.419-108.411 -63.755  1.00 79.06           H  
ATOM   3803  HG2 LYS A 243       6.256-106.282 -65.599  1.00 79.06           H  
ATOM   3804  HG3 LYS A 243       7.851-107.020 -65.779  1.00 79.06           H  
ATOM   3805  HD2 LYS A 243       8.478-106.215 -63.504  1.00 79.06           H  
ATOM   3806  HD3 LYS A 243       6.902-105.407 -63.367  1.00 79.06           H  
ATOM   3807  HE2 LYS A 243       7.439-104.004 -65.323  1.00 79.06           H  
ATOM   3808  HE3 LYS A 243       8.948-104.876 -65.565  1.00 79.06           H  
ATOM   3809  HZ1 LYS A 243       9.766-103.991 -63.469  1.00 79.06           H  
ATOM   3810  HZ2 LYS A 243       8.355-103.197 -63.190  1.00 79.06           H  
ATOM   3811  HZ3 LYS A 243       9.335-102.791 -64.432  1.00 79.06           H  
ATOM   3812  N   THR A 244       5.078-110.867 -64.007  1.00 78.71           N  
ATOM   3813  CA  THR A 244       4.957-112.189 -63.378  1.00 78.71           C  
ATOM   3814  C   THR A 244       4.803-113.316 -64.410  1.00 78.71           C  
ATOM   3815  O   THR A 244       5.437-114.362 -64.262  1.00 78.71           O  
ATOM   3816  CB  THR A 244       3.822-112.212 -62.348  1.00 78.71           C  
ATOM   3817  CG2 THR A 244       3.962-113.438 -61.451  1.00 78.71           C  
ATOM   3818  OG1 THR A 244       3.905-111.099 -61.486  1.00 78.71           O  
ATOM   3819  H   THR A 244       4.331-110.196 -63.898  1.00 78.71           H  
ATOM   3820  HA  THR A 244       5.884-112.385 -62.838  1.00 78.71           H  
ATOM   3821  HB  THR A 244       2.853-112.212 -62.847  1.00 78.71           H  
ATOM   3822  HG1 THR A 244       3.646-110.308 -61.964  1.00 78.71           H  
ATOM   3823 HG21 THR A 244       4.947-113.444 -60.986  1.00 78.71           H  
ATOM   3824 HG22 THR A 244       3.189-113.414 -60.683  1.00 78.71           H  
ATOM   3825 HG23 THR A 244       3.851-114.350 -62.037  1.00 78.71           H  
ATOM   3826  N   LYS A 245       4.051-113.096 -65.502  1.00 80.54           N  
ATOM   3827  CA  LYS A 245       3.981-114.017 -66.657  1.00 80.54           C  
ATOM   3828  C   LYS A 245       5.357-114.242 -67.267  1.00 80.54           C  
ATOM   3829  O   LYS A 245       5.725-115.385 -67.516  1.00 80.54           O  
ATOM   3830  CB  LYS A 245       3.034-113.491 -67.761  1.00 80.54           C  
ATOM   3831  CG  LYS A 245       1.577-113.664 -67.359  1.00 80.54           C  
ATOM   3832  CD  LYS A 245       0.516-113.137 -68.341  1.00 80.54           C  
ATOM   3833  CE  LYS A 245      -0.882-113.345 -67.725  1.00 80.54           C  
ATOM   3834  NZ  LYS A 245      -1.996-112.762 -68.504  1.00 80.54           N  
ATOM   3835  H   LYS A 245       3.538-112.227 -65.550  1.00 80.54           H  
ATOM   3836  HA  LYS A 245       3.636-114.993 -66.318  1.00 80.54           H  
ATOM   3837  HB2 LYS A 245       3.201-114.060 -68.676  1.00 80.54           H  
ATOM   3838  HB3 LYS A 245       3.237-112.441 -67.972  1.00 80.54           H  
ATOM   3839  HG2 LYS A 245       1.421-114.732 -67.211  1.00 80.54           H  
ATOM   3840  HG3 LYS A 245       1.449-113.120 -66.422  1.00 80.54           H  
ATOM   3841  HD2 LYS A 245       0.689-112.074 -68.509  1.00 80.54           H  
ATOM   3842  HD3 LYS A 245       0.595-113.672 -69.287  1.00 80.54           H  
ATOM   3843  HE2 LYS A 245      -0.880-112.894 -66.732  1.00 80.54           H  
ATOM   3844  HE3 LYS A 245      -1.054-114.414 -67.598  1.00 80.54           H  
ATOM   3845  HZ1 LYS A 245      -1.895-111.759 -68.568  1.00 80.54           H  
ATOM   3846  HZ2 LYS A 245      -2.050-113.169 -69.427  1.00 80.54           H  
ATOM   3847  HZ3 LYS A 245      -2.865-112.949 -68.025  1.00 80.54           H  
ATOM   3848  N   LEU A 246       6.117-113.167 -67.471  1.00 78.21           N  
ATOM   3849  CA  LEU A 246       7.462-113.219 -68.043  1.00 78.21           C  
ATOM   3850  C   LEU A 246       8.435-113.964 -67.129  1.00 78.21           C  
ATOM   3851  O   LEU A 246       9.135-114.853 -67.602  1.00 78.21           O  
ATOM   3852  CB  LEU A 246       7.948-111.790 -68.333  1.00 78.21           C  
ATOM   3853  CG  LEU A 246       7.253-111.141 -69.543  1.00 78.21           C  
ATOM   3854  CD1 LEU A 246       7.539-109.641 -69.552  1.00 78.21           C  
ATOM   3855  CD2 LEU A 246       7.739-111.739 -70.865  1.00 78.21           C  
ATOM   3856  H   LEU A 246       5.719-112.260 -67.271  1.00 78.21           H  
ATOM   3857  HA  LEU A 246       7.431-113.781 -68.976  1.00 78.21           H  
ATOM   3858  HB2 LEU A 246       7.787-111.175 -67.447  1.00 78.21           H  
ATOM   3859  HB3 LEU A 246       9.021-111.811 -68.524  1.00 78.21           H  
ATOM   3860  HG  LEU A 246       6.174-111.281 -69.473  1.00 78.21           H  
ATOM   3861 HD11 LEU A 246       7.063-109.177 -70.415  1.00 78.21           H  
ATOM   3862 HD12 LEU A 246       7.145-109.183 -68.645  1.00 78.21           H  
ATOM   3863 HD13 LEU A 246       8.614-109.467 -69.602  1.00 78.21           H  
ATOM   3864 HD21 LEU A 246       7.268-111.221 -71.700  1.00 78.21           H  
ATOM   3865 HD22 LEU A 246       7.484-112.797 -70.929  1.00 78.21           H  
ATOM   3866 HD23 LEU A 246       8.820-111.627 -70.952  1.00 78.21           H  
ATOM   3867  N   ARG A 247       8.412-113.698 -65.816  1.00 74.70           N  
ATOM   3868  CA  ARG A 247       9.195-114.467 -64.830  1.00 74.70           C  
ATOM   3869  C   ARG A 247       8.870-115.951 -64.893  1.00 74.70           C  
ATOM   3870  O   ARG A 247       9.767-116.786 -64.830  1.00 74.70           O  
ATOM   3871  CB  ARG A 247       8.937-113.948 -63.410  1.00 74.70           C  
ATOM   3872  CG  ARG A 247       9.615-112.597 -63.164  1.00 74.70           C  
ATOM   3873  CD  ARG A 247       9.192-112.028 -61.808  1.00 74.70           C  
ATOM   3874  NE  ARG A 247       9.756-110.682 -61.583  1.00 74.70           N  
ATOM   3875  CZ  ARG A 247       9.221-109.720 -60.847  1.00 74.70           C  
ATOM   3876  NH1 ARG A 247       8.124-109.909 -60.160  1.00 74.70           N  
ATOM   3877  NH2 ARG A 247       9.773-108.539 -60.781  1.00 74.70           N  
ATOM   3878  H   ARG A 247       7.853-112.918 -65.501  1.00 74.70           H  
ATOM   3879  HA  ARG A 247      10.257-114.383 -65.062  1.00 74.70           H  
ATOM   3880  HB2 ARG A 247       7.863-113.860 -63.246  1.00 74.70           H  
ATOM   3881  HB3 ARG A 247       9.335-114.663 -62.690  1.00 74.70           H  
ATOM   3882  HG2 ARG A 247       9.328-111.893 -63.945  1.00 74.70           H  
ATOM   3883  HG3 ARG A 247      10.697-112.723 -63.187  1.00 74.70           H  
ATOM   3884  HD2 ARG A 247       8.103-111.983 -61.787  1.00 74.70           H  
ATOM   3885  HD3 ARG A 247       9.532-112.699 -61.018  1.00 74.70           H  
ATOM   3886  HE  ARG A 247      10.674-110.498 -61.960  1.00 74.70           H  
ATOM   3887 HH11 ARG A 247       7.713-109.153 -59.631  1.00 74.70           H  
ATOM   3888 HH12 ARG A 247       7.687-110.819 -60.176  1.00 74.70           H  
ATOM   3889 HH21 ARG A 247       9.404-107.804 -60.196  1.00 74.70           H  
ATOM   3890 HH22 ARG A 247      10.613-108.308 -61.292  1.00 74.70           H  
ATOM   3891  N   CYS A 248       7.598-116.294 -65.058  1.00 74.44           N  
ATOM   3892  CA  CYS A 248       7.248-117.692 -65.197  1.00 74.44           C  
ATOM   3893  C   CYS A 248       7.723-118.309 -66.515  1.00 74.44           C  
ATOM   3894  O   CYS A 248       8.318-119.385 -66.505  1.00 74.44           O  
ATOM   3895  CB  CYS A 248       5.762-117.881 -65.040  1.00 74.44           C  
ATOM   3896  SG  CYS A 248       5.555-119.645 -64.854  1.00 74.44           S  
ATOM   3897  H   CYS A 248       6.881-115.582 -65.072  1.00 74.44           H  
ATOM   3898  HA  CYS A 248       7.738-118.239 -64.392  1.00 74.44           H  
ATOM   3899  HB2 CYS A 248       5.219-117.516 -65.911  1.00 74.44           H  
ATOM   3900  HB3 CYS A 248       5.414-117.377 -64.138  1.00 74.44           H  
ATOM   3901  N   SER A 249       7.511-117.622 -67.639  1.00 75.89           N  
ATOM   3902  CA  SER A 249       8.013-118.064 -68.943  1.00 75.89           C  
ATOM   3903  C   SER A 249       9.527-118.267 -68.915  1.00 75.89           C  
ATOM   3904  O   SER A 249      10.026-119.241 -69.472  1.00 75.89           O  
ATOM   3905  CB  SER A 249       7.664-117.030 -70.011  1.00 75.89           C  
ATOM   3906  OG  SER A 249       7.948-117.534 -71.296  1.00 75.89           O  
ATOM   3907  H   SER A 249       7.008-116.747 -67.587  1.00 75.89           H  
ATOM   3908  HA  SER A 249       7.543-119.012 -69.206  1.00 75.89           H  
ATOM   3909  HB2 SER A 249       6.600-116.798 -69.957  1.00 75.89           H  
ATOM   3910  HB3 SER A 249       8.233-116.116 -69.842  1.00 75.89           H  
ATOM   3911  HG  SER A 249       8.786-118.002 -71.310  1.00 75.89           H  
ATOM   3912  N   TYR A 250      10.256-117.398 -68.216  1.00 74.10           N  
ATOM   3913  CA  TYR A 250      11.693-117.525 -68.016  1.00 74.10           C  
ATOM   3914  C   TYR A 250      12.058-118.791 -67.227  1.00 74.10           C  
ATOM   3915  O   TYR A 250      12.926-119.553 -67.653  1.00 74.10           O  
ATOM   3916  CB  TYR A 250      12.205-116.262 -67.320  1.00 74.10           C  
ATOM   3917  CG  TYR A 250      13.682-116.332 -67.018  1.00 74.10           C  
ATOM   3918  CD1 TYR A 250      14.123-116.684 -65.727  1.00 74.10           C  
ATOM   3919  CD2 TYR A 250      14.612-116.090 -68.044  1.00 74.10           C  
ATOM   3920  CE1 TYR A 250      15.501-116.780 -65.456  1.00 74.10           C  
ATOM   3921  CE2 TYR A 250      15.988-116.194 -67.782  1.00 74.10           C  
ATOM   3922  CZ  TYR A 250      16.433-116.538 -66.490  1.00 74.10           C  
ATOM   3923  OH  TYR A 250      17.763-116.659 -66.244  1.00 74.10           O  
ATOM   3924  H   TYR A 250       9.801-116.581 -67.834  1.00 74.10           H  
ATOM   3925  HA  TYR A 250      12.181-117.596 -68.988  1.00 74.10           H  
ATOM   3926  HB2 TYR A 250      12.017-115.401 -67.961  1.00 74.10           H  
ATOM   3927  HB3 TYR A 250      11.659-116.106 -66.390  1.00 74.10           H  
ATOM   3928  HD1 TYR A 250      13.399-116.859 -64.945  1.00 74.10           H  
ATOM   3929  HD2 TYR A 250      14.287-115.826 -69.040  1.00 74.10           H  
ATOM   3930  HE1 TYR A 250      15.840-117.044 -64.466  1.00 74.10           H  
ATOM   3931  HE2 TYR A 250      16.698-115.996 -68.571  1.00 74.10           H  
ATOM   3932  HH  TYR A 250      17.949-116.819 -65.316  1.00 74.10           H  
ATOM   3933  N   VAL A 251      11.360-119.076 -66.121  1.00 71.89           N  
ATOM   3934  CA  VAL A 251      11.568-120.314 -65.348  1.00 71.89           C  
ATOM   3935  C   VAL A 251      11.295-121.551 -66.208  1.00 71.89           C  
ATOM   3936  O   VAL A 251      12.087-122.492 -66.184  1.00 71.89           O  
ATOM   3937  CB  VAL A 251      10.713-120.319 -64.063  1.00 71.89           C  
ATOM   3938  CG1 VAL A 251      10.755-121.664 -63.324  1.00 71.89           C  
ATOM   3939  CG2 VAL A 251      11.219-119.259 -63.075  1.00 71.89           C  
ATOM   3940  H   VAL A 251      10.663-118.414 -65.811  1.00 71.89           H  
ATOM   3941  HA  VAL A 251      12.616-120.364 -65.055  1.00 71.89           H  
ATOM   3942  HB  VAL A 251       9.675-120.097 -64.314  1.00 71.89           H  
ATOM   3943 HG11 VAL A 251      11.788-121.951 -63.123  1.00 71.89           H  
ATOM   3944 HG12 VAL A 251      10.276-122.439 -63.922  1.00 71.89           H  
ATOM   3945 HG13 VAL A 251      10.212-121.587 -62.382  1.00 71.89           H  
ATOM   3946 HG21 VAL A 251      10.547-119.204 -62.219  1.00 71.89           H  
ATOM   3947 HG22 VAL A 251      11.260-118.278 -63.548  1.00 71.89           H  
ATOM   3948 HG23 VAL A 251      12.221-119.517 -62.731  1.00 71.89           H  
ATOM   3949  N   VAL A 252      10.227-121.544 -67.011  1.00 73.28           N  
ATOM   3950  CA  VAL A 252       9.893-122.653 -67.919  1.00 73.28           C  
ATOM   3951  C   VAL A 252      10.952-122.822 -69.013  1.00 73.28           C  
ATOM   3952  O   VAL A 252      11.408-123.941 -69.247  1.00 73.28           O  
ATOM   3953  CB  VAL A 252       8.483-122.473 -68.516  1.00 73.28           C  
ATOM   3954  CG1 VAL A 252       8.176-123.545 -69.568  1.00 73.28           C  
ATOM   3955  CG2 VAL A 252       7.411-122.585 -67.422  1.00 73.28           C  
ATOM   3956  H   VAL A 252       9.618-120.738 -66.986  1.00 73.28           H  
ATOM   3957  HA  VAL A 252       9.893-123.579 -67.343  1.00 73.28           H  
ATOM   3958  HB  VAL A 252       8.406-121.492 -68.984  1.00 73.28           H  
ATOM   3959 HG11 VAL A 252       8.366-124.538 -69.161  1.00 73.28           H  
ATOM   3960 HG12 VAL A 252       7.131-123.477 -69.872  1.00 73.28           H  
ATOM   3961 HG13 VAL A 252       8.789-123.388 -70.455  1.00 73.28           H  
ATOM   3962 HG21 VAL A 252       7.436-123.577 -66.970  1.00 73.28           H  
ATOM   3963 HG22 VAL A 252       6.426-122.413 -67.854  1.00 73.28           H  
ATOM   3964 HG23 VAL A 252       7.576-121.839 -66.645  1.00 73.28           H  
ATOM   3965  N   ASN A 253      11.409-121.736 -69.641  1.00 74.40           N  
ATOM   3966  CA  ASN A 253      12.460-121.787 -70.661  1.00 74.40           C  
ATOM   3967  C   ASN A 253      13.790-122.292 -70.091  1.00 74.40           C  
ATOM   3968  O   ASN A 253      14.433-123.152 -70.698  1.00 74.40           O  
ATOM   3969  CB  ASN A 253      12.610-120.404 -71.321  1.00 74.40           C  
ATOM   3970  CG  ASN A 253      11.569-120.145 -72.398  1.00 74.40           C  
ATOM   3971  ND2 ASN A 253      11.478-118.927 -72.878  1.00 74.40           N  
ATOM   3972  OD1 ASN A 253      10.868-121.036 -72.853  1.00 74.40           O  
ATOM   3973  H   ASN A 253      10.981-120.843 -69.440  1.00 74.40           H  
ATOM   3974  HA  ASN A 253      12.170-122.509 -71.425  1.00 74.40           H  
ATOM   3975  HB2 ASN A 253      13.584-120.338 -71.805  1.00 74.40           H  
ATOM   3976  HB3 ASN A 253      12.558-119.618 -70.568  1.00 74.40           H  
ATOM   3977 HD21 ASN A 253      10.828-118.776 -73.637  1.00 74.40           H  
ATOM   3978 HD22 ASN A 253      12.126-118.203 -72.601  1.00 74.40           H  
ATOM   3979  N   GLN A 254      14.171-121.850 -68.890  1.00 71.76           N  
ATOM   3980  CA  GLN A 254      15.344-122.389 -68.198  1.00 71.76           C  
ATOM   3981  C   GLN A 254      15.197-123.878 -67.894  1.00 71.76           C  
ATOM   3982  O   GLN A 254      16.153-124.647 -68.024  1.00 71.76           O  
ATOM   3983  CB  GLN A 254      15.607-121.605 -66.903  1.00 71.76           C  
ATOM   3984  CG  GLN A 254      16.355-120.295 -67.184  1.00 71.76           C  
ATOM   3985  CD  GLN A 254      17.753-120.503 -67.772  1.00 71.76           C  
ATOM   3986  NE2 GLN A 254      18.357-119.454 -68.279  1.00 71.76           N  
ATOM   3987  OE1 GLN A 254      18.327-121.590 -67.792  1.00 71.76           O  
ATOM   3988  H   GLN A 254      13.632-121.122 -68.443  1.00 71.76           H  
ATOM   3989  HA  GLN A 254      16.204-122.299 -68.863  1.00 71.76           H  
ATOM   3990  HB2 GLN A 254      16.217-122.207 -66.230  1.00 71.76           H  
ATOM   3991  HB3 GLN A 254      14.665-121.390 -66.400  1.00 71.76           H  
ATOM   3992  HG2 GLN A 254      15.768-119.684 -67.869  1.00 71.76           H  
ATOM   3993  HG3 GLN A 254      16.455-119.741 -66.251  1.00 71.76           H  
ATOM   3994 HE21 GLN A 254      19.255-119.577 -68.725  1.00 71.76           H  
ATOM   3995 HE22 GLN A 254      17.894-118.556 -68.296  1.00 71.76           H  
ATOM   3996  N   ALA A 255      13.987-124.316 -67.563  1.00 68.60           N  
ATOM   3997  CA  ALA A 255      13.711-125.718 -67.334  1.00 68.60           C  
ATOM   3998  C   ALA A 255      13.837-126.554 -68.619  1.00 68.60           C  
ATOM   3999  O   ALA A 255      14.498-127.595 -68.614  1.00 68.60           O  
ATOM   4000  CB  ALA A 255      12.351-125.810 -66.644  1.00 68.60           C  
ATOM   4001  H   ALA A 255      13.242-123.647 -67.430  1.00 68.60           H  
ATOM   4002  HA  ALA A 255      14.472-126.096 -66.651  1.00 68.60           H  
ATOM   4003  HB1 ALA A 255      12.328-126.723 -66.049  1.00 68.60           H  
ATOM   4004  HB2 ALA A 255      12.213-124.980 -65.951  1.00 68.60           H  
ATOM   4005  HB3 ALA A 255      11.545-125.785 -67.378  1.00 68.60           H  
ATOM   4006  N   ILE A 256      13.308-126.063 -69.746  1.00 73.57           N  
ATOM   4007  CA  ILE A 256      13.458-126.696 -71.068  1.00 73.57           C  
ATOM   4008  C   ILE A 256      14.939-126.801 -71.449  1.00 73.57           C  
ATOM   4009  O   ILE A 256      15.394-127.861 -71.889  1.00 73.57           O  
ATOM   4010  CB  ILE A 256      12.652-125.918 -72.138  1.00 73.57           C  
ATOM   4011  CG1 ILE A 256      11.138-126.057 -71.872  1.00 73.57           C  
ATOM   4012  CG2 ILE A 256      12.968-126.436 -73.558  1.00 73.57           C  
ATOM   4013  CD1 ILE A 256      10.258-125.070 -72.647  1.00 73.57           C  
ATOM   4014  H   ILE A 256      12.775-125.208 -69.678  1.00 73.57           H  
ATOM   4015  HA  ILE A 256      13.068-127.713 -71.019  1.00 73.57           H  
ATOM   4016  HB  ILE A 256      12.924-124.864 -72.086  1.00 73.57           H  
ATOM   4017 HG12 ILE A 256      10.834-127.069 -72.140  1.00 73.57           H  
ATOM   4018 HG13 ILE A 256      10.928-125.915 -70.812  1.00 73.57           H  
ATOM   4019 HG21 ILE A 256      12.369-125.899 -74.294  1.00 73.57           H  
ATOM   4020 HG22 ILE A 256      14.014-126.256 -73.807  1.00 73.57           H  
ATOM   4021 HG23 ILE A 256      12.750-127.502 -73.624  1.00 73.57           H  
ATOM   4022 HD11 ILE A 256       9.223-125.191 -72.329  1.00 73.57           H  
ATOM   4023 HD12 ILE A 256      10.316-125.257 -73.719  1.00 73.57           H  
ATOM   4024 HD13 ILE A 256      10.572-124.048 -72.437  1.00 73.57           H  
ATOM   4025  N   LEU A 257      15.712-125.732 -71.248  1.00 74.14           N  
ATOM   4026  CA  LEU A 257      17.149-125.709 -71.524  1.00 74.14           C  
ATOM   4027  C   LEU A 257      17.935-126.674 -70.632  1.00 74.14           C  
ATOM   4028  O   LEU A 257      18.889-127.303 -71.097  1.00 74.14           O  
ATOM   4029  CB  LEU A 257      17.665-124.273 -71.338  1.00 74.14           C  
ATOM   4030  CG  LEU A 257      17.389-123.363 -72.545  1.00 74.14           C  
ATOM   4031  CD1 LEU A 257      17.593-121.905 -72.142  1.00 74.14           C  
ATOM   4032  CD2 LEU A 257      18.350-123.685 -73.695  1.00 74.14           C  
ATOM   4033  H   LEU A 257      15.273-124.886 -70.915  1.00 74.14           H  
ATOM   4034  HA  LEU A 257      17.315-126.028 -72.553  1.00 74.14           H  
ATOM   4035  HB2 LEU A 257      17.205-123.845 -70.447  1.00 74.14           H  
ATOM   4036  HB3 LEU A 257      18.742-124.292 -71.171  1.00 74.14           H  
ATOM   4037  HG  LEU A 257      16.361-123.495 -72.883  1.00 74.14           H  
ATOM   4038 HD11 LEU A 257      17.396-121.254 -72.993  1.00 74.14           H  
ATOM   4039 HD12 LEU A 257      16.896-121.637 -71.348  1.00 74.14           H  
ATOM   4040 HD13 LEU A 257      18.613-121.734 -71.799  1.00 74.14           H  
ATOM   4041 HD21 LEU A 257      18.129-123.026 -74.535  1.00 74.14           H  
ATOM   4042 HD22 LEU A 257      19.382-123.511 -73.388  1.00 74.14           H  
ATOM   4043 HD23 LEU A 257      18.231-124.717 -74.026  1.00 74.14           H  
ATOM   4044  N   SER A 258      17.548-126.806 -69.365  1.00 70.54           N  
ATOM   4045  CA  SER A 258      18.158-127.759 -68.436  1.00 70.54           C  
ATOM   4046  C   SER A 258      17.860-129.205 -68.848  1.00 70.54           C  
ATOM   4047  O   SER A 258      18.765-130.038 -68.902  1.00 70.54           O  
ATOM   4048  CB  SER A 258      17.669-127.469 -67.017  1.00 70.54           C  
ATOM   4049  OG  SER A 258      18.487-128.151 -66.091  1.00 70.54           O  
ATOM   4050  H   SER A 258      16.805-126.211 -69.027  1.00 70.54           H  
ATOM   4051  HA  SER A 258      19.239-127.625 -68.452  1.00 70.54           H  
ATOM   4052  HB2 SER A 258      17.741-126.399 -66.822  1.00 70.54           H  
ATOM   4053  HB3 SER A 258      16.631-127.781 -66.906  1.00 70.54           H  
ATOM   4054  HG  SER A 258      18.153-127.977 -65.208  1.00 70.54           H  
ATOM   4055  N   CYS A 259      16.624-129.490 -69.264  1.00 69.46           N  
ATOM   4056  CA  CYS A 259      16.247-130.799 -69.793  1.00 69.46           C  
ATOM   4057  C   CYS A 259      16.993-131.158 -71.075  1.00 69.46           C  
ATOM   4058  O   CYS A 259      17.544-132.254 -71.174  1.00 69.46           O  
ATOM   4059  CB  CYS A 259      14.745-130.808 -70.016  1.00 69.46           C  
ATOM   4060  SG  CYS A 259      14.043-132.293 -70.797  1.00 69.46           S  
ATOM   4061  H   CYS A 259      15.910-128.780 -69.180  1.00 69.46           H  
ATOM   4062  HA  CYS A 259      16.485-131.562 -69.052  1.00 69.46           H  
ATOM   4063  HB2 CYS A 259      14.452-129.933 -70.595  1.00 69.46           H  
ATOM   4064  HB3 CYS A 259      14.319-130.713 -69.017  1.00 69.46           H  
ATOM   4065  N   ARG A 260      17.080-130.235 -72.042  1.00 76.67           N  
ATOM   4066  CA  ARG A 260      17.836-130.472 -73.281  1.00 76.67           C  
ATOM   4067  C   ARG A 260      19.296-130.807 -72.979  1.00 76.67           C  
ATOM   4068  O   ARG A 260      19.806-131.795 -73.499  1.00 76.67           O  
ATOM   4069  CB  ARG A 260      17.725-129.263 -74.218  1.00 76.67           C  
ATOM   4070  CG  ARG A 260      16.355-129.197 -74.908  1.00 76.67           C  
ATOM   4071  CD  ARG A 260      16.311-127.998 -75.862  1.00 76.67           C  
ATOM   4072  NE  ARG A 260      15.068-127.968 -76.657  1.00 76.67           N  
ATOM   4073  CZ  ARG A 260      14.780-127.094 -77.611  1.00 76.67           C  
ATOM   4074  NH1 ARG A 260      15.592-126.127 -77.941  1.00 76.67           N  
ATOM   4075  NH2 ARG A 260      13.656-127.175 -78.265  1.00 76.67           N  
ATOM   4076  H   ARG A 260      16.592-129.360 -71.913  1.00 76.67           H  
ATOM   4077  HA  ARG A 260      17.435-131.355 -73.780  1.00 76.67           H  
ATOM   4078  HB2 ARG A 260      17.904-128.345 -73.658  1.00 76.67           H  
ATOM   4079  HB3 ARG A 260      18.492-129.349 -74.987  1.00 76.67           H  
ATOM   4080  HG2 ARG A 260      16.199-130.115 -75.474  1.00 76.67           H  
ATOM   4081  HG3 ARG A 260      15.561-129.103 -74.167  1.00 76.67           H  
ATOM   4082  HD2 ARG A 260      17.166-128.054 -76.536  1.00 76.67           H  
ATOM   4083  HD3 ARG A 260      16.389-127.083 -75.275  1.00 76.67           H  
ATOM   4084  HE  ARG A 260      14.371-128.669 -76.452  1.00 76.67           H  
ATOM   4085 HH11 ARG A 260      16.457-125.996 -77.438  1.00 76.67           H  
ATOM   4086 HH12 ARG A 260      15.339-125.451 -78.649  1.00 76.67           H  
ATOM   4087 HH21 ARG A 260      13.468-126.516 -79.007  1.00 76.67           H  
ATOM   4088 HH22 ARG A 260      12.994-127.914 -78.074  1.00 76.67           H  
ATOM   4089  N   ARG A 261      19.925-130.059 -72.065  1.00 76.42           N  
ATOM   4090  CA  ARG A 261      21.292-130.336 -71.598  1.00 76.42           C  
ATOM   4091  C   ARG A 261      21.423-131.682 -70.893  1.00 76.42           C  
ATOM   4092  O   ARG A 261      22.436-132.353 -71.065  1.00 76.42           O  
ATOM   4093  CB  ARG A 261      21.772-129.202 -70.681  1.00 76.42           C  
ATOM   4094  CG  ARG A 261      22.353-128.051 -71.510  1.00 76.42           C  
ATOM   4095  CD  ARG A 261      22.883-126.919 -70.621  1.00 76.42           C  
ATOM   4096  NE  ARG A 261      21.821-125.971 -70.236  1.00 76.42           N  
ATOM   4097  CZ  ARG A 261      21.965-124.920 -69.443  1.00 76.42           C  
ATOM   4098  NH1 ARG A 261      23.064-124.707 -68.774  1.00 76.42           N  
ATOM   4099  NH2 ARG A 261      21.003-124.052 -69.301  1.00 76.42           N  
ATOM   4100  H   ARG A 261      19.425-129.273 -71.675  1.00 76.42           H  
ATOM   4101  HA  ARG A 261      21.951-130.405 -72.464  1.00 76.42           H  
ATOM   4102  HB2 ARG A 261      20.955-128.847 -70.054  1.00 76.42           H  
ATOM   4103  HB3 ARG A 261      22.562-129.580 -70.032  1.00 76.42           H  
ATOM   4104  HG2 ARG A 261      21.603-127.662 -72.199  1.00 76.42           H  
ATOM   4105  HG3 ARG A 261      23.186-128.438 -72.097  1.00 76.42           H  
ATOM   4106  HD2 ARG A 261      23.637-126.375 -71.190  1.00 76.42           H  
ATOM   4107  HD3 ARG A 261      23.360-127.344 -69.738  1.00 76.42           H  
ATOM   4108  HE  ARG A 261      20.915-126.110 -70.661  1.00 76.42           H  
ATOM   4109 HH11 ARG A 261      23.848-125.329 -68.908  1.00 76.42           H  
ATOM   4110 HH12 ARG A 261      23.162-123.869 -68.219  1.00 76.42           H  
ATOM   4111 HH21 ARG A 261      20.128-124.158 -69.794  1.00 76.42           H  
ATOM   4112 HH22 ARG A 261      21.099-123.255 -68.687  1.00 76.42           H  
ATOM   4113  N   TRP A 262      20.425-132.096 -70.117  1.00 71.13           N  
ATOM   4114  CA  TRP A 262      20.434-133.416 -69.491  1.00 71.13           C  
ATOM   4115  C   TRP A 262      20.416-134.537 -70.537  1.00 71.13           C  
ATOM   4116  O   TRP A 262      21.234-135.454 -70.453  1.00 71.13           O  
ATOM   4117  CB  TRP A 262      19.269-133.542 -68.508  1.00 71.13           C  
ATOM   4118  CG  TRP A 262      19.261-134.844 -67.775  1.00 71.13           C  
ATOM   4119  CD1 TRP A 262      19.774-135.060 -66.544  1.00 71.13           C  
ATOM   4120  CD2 TRP A 262      18.735-136.130 -68.223  1.00 71.13           C  
ATOM   4121  CE2 TRP A 262      18.967-137.093 -67.193  1.00 71.13           C  
ATOM   4122  CE3 TRP A 262      18.065-136.578 -69.382  1.00 71.13           C  
ATOM   4123  NE1 TRP A 262      19.591-136.382 -66.190  1.00 71.13           N  
ATOM   4124  CZ2 TRP A 262      18.533-138.425 -67.293  1.00 71.13           C  
ATOM   4125  CZ3 TRP A 262      17.661-137.918 -69.512  1.00 71.13           C  
ATOM   4126  CH2 TRP A 262      17.870-138.835 -68.464  1.00 71.13           C  
ATOM   4127  H   TRP A 262      19.639-131.483 -69.958  1.00 71.13           H  
ATOM   4128  HA  TRP A 262      21.360-133.530 -68.928  1.00 71.13           H  
ATOM   4129  HB2 TRP A 262      19.325-132.729 -67.784  1.00 71.13           H  
ATOM   4130  HB3 TRP A 262      18.324-133.447 -69.042  1.00 71.13           H  
ATOM   4131  HD1 TRP A 262      20.223-134.296 -65.926  1.00 71.13           H  
ATOM   4132  HE1 TRP A 262      19.791-136.741 -65.267  1.00 71.13           H  
ATOM   4133  HE3 TRP A 262      17.832-135.880 -70.173  1.00 71.13           H  
ATOM   4134  HZ2 TRP A 262      18.669-139.115 -66.473  1.00 71.13           H  
ATOM   4135  HZ3 TRP A 262      17.156-138.236 -70.412  1.00 71.13           H  
ATOM   4136  HH2 TRP A 262      17.515-139.850 -68.565  1.00 71.13           H  
ATOM   4137  N   PHE A 263      19.547-134.431 -71.548  1.00 74.65           N  
ATOM   4138  CA  PHE A 263      19.481-135.397 -72.649  1.00 74.65           C  
ATOM   4139  C   PHE A 263      20.786-135.451 -73.435  1.00 74.65           C  
ATOM   4140  O   PHE A 263      21.295-136.538 -73.688  1.00 74.65           O  
ATOM   4141  CB  PHE A 263      18.316-135.056 -73.581  1.00 74.65           C  
ATOM   4142  CG  PHE A 263      17.029-135.742 -73.191  1.00 74.65           C  
ATOM   4143  CD1 PHE A 263      16.843-137.096 -73.508  1.00 74.65           C  
ATOM   4144  CD2 PHE A 263      16.019-135.040 -72.517  1.00 74.65           C  
ATOM   4145  CE1 PHE A 263      15.632-137.736 -73.209  1.00 74.65           C  
ATOM   4146  CE2 PHE A 263      14.810-135.678 -72.202  1.00 74.65           C  
ATOM   4147  CZ  PHE A 263      14.611-137.018 -72.563  1.00 74.65           C  
ATOM   4148  H   PHE A 263      18.904-133.652 -71.552  1.00 74.65           H  
ATOM   4149  HA  PHE A 263      19.322-136.395 -72.241  1.00 74.65           H  
ATOM   4150  HB2 PHE A 263      18.168-133.977 -73.622  1.00 74.65           H  
ATOM   4151  HB3 PHE A 263      18.562-135.382 -74.592  1.00 74.65           H  
ATOM   4152  HD1 PHE A 263      17.639-137.643 -73.991  1.00 74.65           H  
ATOM   4153  HD2 PHE A 263      16.172-134.006 -72.243  1.00 74.65           H  
ATOM   4154  HE1 PHE A 263      15.485-138.768 -73.491  1.00 74.65           H  
ATOM   4155  HE2 PHE A 263      14.026-135.138 -71.691  1.00 74.65           H  
ATOM   4156  HZ  PHE A 263      13.664-137.484 -72.335  1.00 74.65           H  
ATOM   4157  N   ASP A 264      21.373-134.294 -73.743  1.00 79.39           N  
ATOM   4158  CA  ASP A 264      22.677-134.227 -74.403  1.00 79.39           C  
ATOM   4159  C   ASP A 264      23.761-134.945 -73.603  1.00 79.39           C  
ATOM   4160  O   ASP A 264      24.464-135.813 -74.123  1.00 79.39           O  
ATOM   4161  CB  ASP A 264      23.056-132.756 -74.639  1.00 79.39           C  
ATOM   4162  CG  ASP A 264      22.369-132.229 -75.889  1.00 79.39           C  
ATOM   4163  OD1 ASP A 264      22.353-132.977 -76.892  1.00 79.39           O  
ATOM   4164  OD2 ASP A 264      21.806-131.108 -75.900  1.00 79.39           O  
ATOM   4165  H   ASP A 264      20.887-133.431 -73.544  1.00 79.39           H  
ATOM   4166  HA  ASP A 264      22.620-134.749 -75.358  1.00 79.39           H  
ATOM   4167  HB2 ASP A 264      22.793-132.151 -73.772  1.00 79.39           H  
ATOM   4168  HB3 ASP A 264      24.132-132.684 -74.794  1.00 79.39           H  
ATOM   4169  N   ARG A 265      23.834-134.667 -72.301  1.00 77.94           N  
ATOM   4170  CA  ARG A 265      24.822-135.290 -71.421  1.00 77.94           C  
ATOM   4171  C   ARG A 265      24.619-136.800 -71.301  1.00 77.94           C  
ATOM   4172  O   ARG A 265      25.588-137.551 -71.203  1.00 77.94           O  
ATOM   4173  CB  ARG A 265      24.751-134.582 -70.066  1.00 77.94           C  
ATOM   4174  CG  ARG A 265      26.059-134.727 -69.290  1.00 77.94           C  
ATOM   4175  CD  ARG A 265      25.962-133.904 -68.004  1.00 77.94           C  
ATOM   4176  NE  ARG A 265      27.284-133.726 -67.382  1.00 77.94           N  
ATOM   4177  CZ  ARG A 265      27.545-133.014 -66.301  1.00 77.94           C  
ATOM   4178  NH1 ARG A 265      26.602-132.426 -65.617  1.00 77.94           N  
ATOM   4179  NH2 ARG A 265      28.772-132.874 -65.884  1.00 77.94           N  
ATOM   4180  H   ARG A 265      23.223-133.950 -71.936  1.00 77.94           H  
ATOM   4181  HA  ARG A 265      25.805-135.140 -71.867  1.00 77.94           H  
ATOM   4182  HB2 ARG A 265      23.914-134.968 -69.484  1.00 77.94           H  
ATOM   4183  HB3 ARG A 265      24.592-133.517 -70.239  1.00 77.94           H  
ATOM   4184  HG2 ARG A 265      26.244-135.774 -69.049  1.00 77.94           H  
ATOM   4185  HG3 ARG A 265      26.876-134.348 -69.904  1.00 77.94           H  
ATOM   4186  HD2 ARG A 265      25.282-134.403 -67.315  1.00 77.94           H  
ATOM   4187  HD3 ARG A 265      25.558-132.921 -68.249  1.00 77.94           H  
ATOM   4188  HE  ARG A 265      28.072-134.111 -67.883  1.00 77.94           H  
ATOM   4189 HH11 ARG A 265      25.649-132.501 -65.942  1.00 77.94           H  
ATOM   4190 HH12 ARG A 265      26.828-131.876 -64.801  1.00 77.94           H  
ATOM   4191 HH21 ARG A 265      29.536-133.273 -66.410  1.00 77.94           H  
ATOM   4192 HH22 ARG A 265      28.977-132.314 -65.069  1.00 77.94           H  
ATOM   4193  N   LYS A 266      23.369-137.267 -71.310  1.00 72.28           N  
ATOM   4194  CA  LYS A 266      23.048-138.700 -71.272  1.00 72.28           C  
ATOM   4195  C   LYS A 266      23.308-139.400 -72.594  1.00 72.28           C  
ATOM   4196  O   LYS A 266      23.804-140.523 -72.581  1.00 72.28           O  
ATOM   4197  CB  LYS A 266      21.597-138.903 -70.823  1.00 72.28           C  
ATOM   4198  CG  LYS A 266      21.466-138.782 -69.303  1.00 72.28           C  
ATOM   4199  CD  LYS A 266      22.041-140.015 -68.592  1.00 72.28           C  
ATOM   4200  CE  LYS A 266      22.031-139.845 -67.076  1.00 72.28           C  
ATOM   4201  NZ  LYS A 266      22.963-140.823 -66.463  1.00 72.28           N  
ATOM   4202  H   LYS A 266      22.616-136.596 -71.369  1.00 72.28           H  
ATOM   4203  HA  LYS A 266      23.732-139.182 -70.573  1.00 72.28           H  
ATOM   4204  HB2 LYS A 266      21.253-139.893 -71.124  1.00 72.28           H  
ATOM   4205  HB3 LYS A 266      20.955-138.166 -71.305  1.00 72.28           H  
ATOM   4206  HG2 LYS A 266      20.405-138.707 -69.067  1.00 72.28           H  
ATOM   4207  HG3 LYS A 266      21.966-137.878 -68.956  1.00 72.28           H  
ATOM   4208  HD2 LYS A 266      23.070-140.178 -68.914  1.00 72.28           H  
ATOM   4209  HD3 LYS A 266      21.457-140.893 -68.866  1.00 72.28           H  
ATOM   4210  HE2 LYS A 266      22.353-138.830 -66.842  1.00 72.28           H  
ATOM   4211  HE3 LYS A 266      21.013-139.978 -66.709  1.00 72.28           H  
ATOM   4212  HZ1 LYS A 266      22.689-141.767 -66.692  1.00 72.28           H  
ATOM   4213  HZ2 LYS A 266      23.889-140.680 -66.842  1.00 72.28           H  
ATOM   4214  HZ3 LYS A 266      23.004-140.725 -65.459  1.00 72.28           H  
ATOM   4215  N   HIS A 267      23.041-138.740 -73.712  1.00 78.23           N  
ATOM   4216  CA  HIS A 267      23.404-139.239 -75.028  1.00 78.23           C  
ATOM   4217  C   HIS A 267      24.925-139.401 -75.151  1.00 78.23           C  
ATOM   4218  O   HIS A 267      25.387-140.461 -75.568  1.00 78.23           O  
ATOM   4219  CB  HIS A 267      22.830-138.293 -76.086  1.00 78.23           C  
ATOM   4220  CG  HIS A 267      23.244-138.685 -77.473  1.00 78.23           C  
ATOM   4221  CD2 HIS A 267      22.729-139.700 -78.231  1.00 78.23           C  
ATOM   4222  ND1 HIS A 267      24.292-138.139 -78.172  1.00 78.23           N  
ATOM   4223  CE1 HIS A 267      24.413-138.811 -79.325  1.00 78.23           C  
ATOM   4224  NE2 HIS A 267      23.461-139.753 -79.423  1.00 78.23           N  
ATOM   4225  H   HIS A 267      22.605-137.831 -73.650  1.00 78.23           H  
ATOM   4226  HA  HIS A 267      22.960-140.224 -75.171  1.00 78.23           H  
ATOM   4227  HB2 HIS A 267      21.742-138.293 -76.026  1.00 78.23           H  
ATOM   4228  HB3 HIS A 267      23.175-137.277 -75.895  1.00 78.23           H  
ATOM   4229  HD1 HIS A 267      24.907-137.410 -77.839  1.00 78.23           H  
ATOM   4230  HD2 HIS A 267      21.913-140.351 -77.952  1.00 78.23           H  
ATOM   4231  HE1 HIS A 267      25.185-138.636 -80.060  1.00 78.23           H  
ATOM   4232  N   GLU A 268      25.710-138.419 -74.699  1.00 80.15           N  
ATOM   4233  CA  GLU A 268      27.173-138.544 -74.647  1.00 80.15           C  
ATOM   4234  C   GLU A 268      27.641-139.697 -73.751  1.00 80.15           C  
ATOM   4235  O   GLU A 268      28.551-140.437 -74.122  1.00 80.15           O  
ATOM   4236  CB  GLU A 268      27.805-137.256 -74.118  1.00 80.15           C  
ATOM   4237  CG  GLU A 268      27.905-136.148 -75.169  1.00 80.15           C  
ATOM   4238  CD  GLU A 268      28.762-134.982 -74.653  1.00 80.15           C  
ATOM   4239  OE1 GLU A 268      29.329-134.273 -75.509  1.00 80.15           O  
ATOM   4240  OE2 GLU A 268      28.891-134.842 -73.411  1.00 80.15           O  
ATOM   4241  H   GLU A 268      25.293-137.545 -74.414  1.00 80.15           H  
ATOM   4242  HA  GLU A 268      27.559-138.742 -75.647  1.00 80.15           H  
ATOM   4243  HB2 GLU A 268      28.819-137.490 -73.794  1.00 80.15           H  
ATOM   4244  HB3 GLU A 268      27.244-136.902 -73.253  1.00 80.15           H  
ATOM   4245  HG2 GLU A 268      28.359-136.562 -76.070  1.00 80.15           H  
ATOM   4246  HG3 GLU A 268      26.905-135.795 -75.422  1.00 80.15           H  
ATOM   4247  N   GLN A 269      27.025-139.883 -72.580  1.00 77.95           N  
ATOM   4248  CA  GLN A 269      27.359-141.007 -71.699  1.00 77.95           C  
ATOM   4249  C   GLN A 269      27.034-142.361 -72.340  1.00 77.95           C  
ATOM   4250  O   GLN A 269      27.841-143.285 -72.246  1.00 77.95           O  
ATOM   4251  CB  GLN A 269      26.630-140.871 -70.354  1.00 77.95           C  
ATOM   4252  CG  GLN A 269      27.319-139.852 -69.440  1.00 77.95           C  
ATOM   4253  CD  GLN A 269      26.650-139.700 -68.073  1.00 77.95           C  
ATOM   4254  NE2 GLN A 269      27.348-139.098 -67.133  1.00 77.95           N  
ATOM   4255  OE1 GLN A 269      25.521-140.105 -67.797  1.00 77.95           O  
ATOM   4256  H   GLN A 269      26.324-139.215 -72.293  1.00 77.95           H  
ATOM   4257  HA  GLN A 269      28.434-141.004 -71.518  1.00 77.95           H  
ATOM   4258  HB2 GLN A 269      25.592-140.584 -70.520  1.00 77.95           H  
ATOM   4259  HB3 GLN A 269      26.641-141.836 -69.847  1.00 77.95           H  
ATOM   4260  HG2 GLN A 269      28.349-140.172 -69.283  1.00 77.95           H  
ATOM   4261  HG3 GLN A 269      27.347-138.876 -69.923  1.00 77.95           H  
ATOM   4262 HE21 GLN A 269      28.300-138.819 -67.323  1.00 77.95           H  
ATOM   4263 HE22 GLN A 269      26.956-139.077 -66.203  1.00 77.95           H  
ATOM   4264  N   CYS A 270      25.882-142.468 -73.005  1.00 74.19           N  
ATOM   4265  CA  CYS A 270      25.451-143.683 -73.687  1.00 74.19           C  
ATOM   4266  C   CYS A 270      26.395-144.040 -74.845  1.00 74.19           C  
ATOM   4267  O   CYS A 270      26.877-145.170 -74.920  1.00 74.19           O  
ATOM   4268  CB  CYS A 270      24.000-143.480 -74.136  1.00 74.19           C  
ATOM   4269  SG  CYS A 270      23.232-144.928 -74.893  1.00 74.19           S  
ATOM   4270  H   CYS A 270      25.271-141.665 -73.036  1.00 74.19           H  
ATOM   4271  HA  CYS A 270      25.476-144.512 -72.980  1.00 74.19           H  
ATOM   4272  HB2 CYS A 270      23.408-143.214 -73.260  1.00 74.19           H  
ATOM   4273  HB3 CYS A 270      23.950-142.649 -74.841  1.00 74.19           H  
ATOM   4274  N   MET A 271      26.749-143.051 -75.673  1.00 78.18           N  
ATOM   4275  CA  MET A 271      27.694-143.214 -76.784  1.00 78.18           C  
ATOM   4276  C   MET A 271      29.098-143.626 -76.335  1.00 78.18           C  
ATOM   4277  O   MET A 271      29.813-144.274 -77.089  1.00 78.18           O  
ATOM   4278  CB  MET A 271      27.775-141.903 -77.579  1.00 78.18           C  
ATOM   4279  CG  MET A 271      26.570-141.710 -78.501  1.00 78.18           C  
ATOM   4280  SD  MET A 271      26.520-142.916 -79.852  1.00 78.18           S  
ATOM   4281  CE  MET A 271      25.246-142.188 -80.897  1.00 78.18           C  
ATOM   4282  H   MET A 271      26.318-142.145 -75.553  1.00 78.18           H  
ATOM   4283  HA  MET A 271      27.338-144.009 -77.439  1.00 78.18           H  
ATOM   4284  HB2 MET A 271      27.851-141.060 -76.893  1.00 78.18           H  
ATOM   4285  HB3 MET A 271      28.670-141.913 -78.201  1.00 78.18           H  
ATOM   4286  HG2 MET A 271      26.634-140.712 -78.933  1.00 78.18           H  
ATOM   4287  HG3 MET A 271      25.647-141.776 -77.924  1.00 78.18           H  
ATOM   4288  HE1 MET A 271      25.562-141.200 -81.230  1.00 78.18           H  
ATOM   4289  HE2 MET A 271      25.097-142.842 -81.757  1.00 78.18           H  
ATOM   4290  HE3 MET A 271      24.314-142.117 -80.336  1.00 78.18           H  
ATOM   4291  N   LYS A 272      29.502-143.269 -75.111  1.00 77.00           N  
ATOM   4292  CA  LYS A 272      30.797-143.681 -74.553  1.00 77.00           C  
ATOM   4293  C   LYS A 272      30.793-145.090 -73.958  1.00 77.00           C  
ATOM   4294  O   LYS A 272      31.848-145.710 -73.920  1.00 77.00           O  
ATOM   4295  CB  LYS A 272      31.270-142.648 -73.523  1.00 77.00           C  
ATOM   4296  CG  LYS A 272      31.831-141.398 -74.215  1.00 77.00           C  
ATOM   4297  CD  LYS A 272      32.288-140.357 -73.187  1.00 77.00           C  
ATOM   4298  CE  LYS A 272      32.880-139.156 -73.931  1.00 77.00           C  
ATOM   4299  NZ  LYS A 272      33.292-138.067 -73.012  1.00 77.00           N  
ATOM   4300  H   LYS A 272      28.895-142.675 -74.565  1.00 77.00           H  
ATOM   4301  HA  LYS A 272      31.529-143.730 -75.359  1.00 77.00           H  
ATOM   4302  HB2 LYS A 272      32.064-143.087 -72.920  1.00 77.00           H  
ATOM   4303  HB3 LYS A 272      30.445-142.377 -72.865  1.00 77.00           H  
ATOM   4304  HG2 LYS A 272      31.068-140.959 -74.857  1.00 77.00           H  
ATOM   4305  HG3 LYS A 272      32.681-141.687 -74.833  1.00 77.00           H  
ATOM   4306  HD2 LYS A 272      31.428-140.042 -72.595  1.00 77.00           H  
ATOM   4307  HD3 LYS A 272      33.041-140.798 -72.534  1.00 77.00           H  
ATOM   4308  HE2 LYS A 272      33.733-139.499 -74.517  1.00 77.00           H  
ATOM   4309  HE3 LYS A 272      32.131-138.785 -74.631  1.00 77.00           H  
ATOM   4310  HZ1 LYS A 272      33.990-138.393 -72.359  1.00 77.00           H  
ATOM   4311  HZ2 LYS A 272      33.682-137.303 -73.545  1.00 77.00           H  
ATOM   4312  HZ3 LYS A 272      32.491-137.708 -72.513  1.00 77.00           H  
ATOM   4313  N   HIS A 273      29.658-145.578 -73.456  1.00 73.46           N  
ATOM   4314  CA  HIS A 273      29.591-146.883 -72.781  1.00 73.46           C  
ATOM   4315  C   HIS A 273      29.320-148.052 -73.728  1.00 73.46           C  
ATOM   4316  O   HIS A 273      29.849-149.140 -73.514  1.00 73.46           O  
ATOM   4317  CB  HIS A 273      28.542-146.851 -71.661  1.00 73.46           C  
ATOM   4318  CG  HIS A 273      29.148-146.522 -70.325  1.00 73.46           C  
ATOM   4319  CD2 HIS A 273      29.363-147.392 -69.289  1.00 73.46           C  
ATOM   4320  ND1 HIS A 273      29.654-145.303 -69.948  1.00 73.46           N  
ATOM   4321  CE1 HIS A 273      30.165-145.433 -68.712  1.00 73.46           C  
ATOM   4322  NE2 HIS A 273      29.992-146.682 -68.261  1.00 73.46           N  
ATOM   4323  H   HIS A 273      28.816-145.026 -73.540  1.00 73.46           H  
ATOM   4324  HA  HIS A 273      30.556-147.099 -72.322  1.00 73.46           H  
ATOM   4325  HB2 HIS A 273      28.078-147.833 -71.577  1.00 73.46           H  
ATOM   4326  HB3 HIS A 273      27.753-146.136 -71.898  1.00 73.46           H  
ATOM   4327  HD1 HIS A 273      29.664-144.476 -70.528  1.00 73.46           H  
ATOM   4328  HD2 HIS A 273      29.110-148.442 -69.276  1.00 73.46           H  
ATOM   4329  HE1 HIS A 273      30.654-144.649 -68.153  1.00 73.46           H  
ATOM   4330  N   ILE A 274      28.491-147.864 -74.754  1.00 69.29           N  
ATOM   4331  CA  ILE A 274      28.203-148.930 -75.716  1.00 69.29           C  
ATOM   4332  C   ILE A 274      29.269-148.857 -76.817  1.00 69.29           C  
ATOM   4333  O   ILE A 274      29.342-147.898 -77.574  1.00 69.29           O  
ATOM   4334  CB  ILE A 274      26.738-148.845 -76.196  1.00 69.29           C  
ATOM   4335  CG1 ILE A 274      25.754-149.041 -75.021  1.00 69.29           C  
ATOM   4336  CG2 ILE A 274      26.475-149.881 -77.311  1.00 69.29           C  
ATOM   4337  CD1 ILE A 274      24.301-148.726 -75.398  1.00 69.29           C  
ATOM   4338  H   ILE A 274      28.100-146.948 -74.917  1.00 69.29           H  
ATOM   4339  HA  ILE A 274      28.309-149.895 -75.222  1.00 69.29           H  
ATOM   4340  HB  ILE A 274      26.555-147.837 -76.568  1.00 69.29           H  
ATOM   4341 HG12 ILE A 274      26.022-148.371 -74.204  1.00 69.29           H  
ATOM   4342 HG13 ILE A 274      25.818-150.065 -74.653  1.00 69.29           H  
ATOM   4343 HG21 ILE A 274      25.463-149.774 -77.702  1.00 69.29           H  
ATOM   4344 HG22 ILE A 274      27.155-149.729 -78.150  1.00 69.29           H  
ATOM   4345 HG23 ILE A 274      26.602-150.892 -76.924  1.00 69.29           H  
ATOM   4346 HD11 ILE A 274      24.235-147.726 -75.826  1.00 69.29           H  
ATOM   4347 HD12 ILE A 274      23.678-148.773 -74.505  1.00 69.29           H  
ATOM   4348 HD13 ILE A 274      23.930-149.454 -76.119  1.00 69.29           H  
ATOM   4349  N   TRP A 275      30.139-149.862 -76.887  1.00 68.86           N  
ATOM   4350  CA  TRP A 275      31.304-149.831 -77.783  1.00 68.86           C  
ATOM   4351  C   TRP A 275      30.990-150.286 -79.220  1.00 68.86           C  
ATOM   4352  O   TRP A 275      31.734-149.986 -80.147  1.00 68.86           O  
ATOM   4353  CB  TRP A 275      32.424-150.660 -77.138  1.00 68.86           C  
ATOM   4354  CG  TRP A 275      33.810-150.151 -77.373  1.00 68.86           C  
ATOM   4355  CD1 TRP A 275      34.327-149.027 -76.826  1.00 68.86           C  
ATOM   4356  CD2 TRP A 275      34.881-150.737 -78.174  1.00 68.86           C  
ATOM   4357  CE2 TRP A 275      36.037-149.907 -78.053  1.00 68.86           C  
ATOM   4358  CE3 TRP A 275      35.000-151.890 -78.981  1.00 68.86           C  
ATOM   4359  NE1 TRP A 275      35.640-148.877 -77.228  1.00 68.86           N  
ATOM   4360  CZ2 TRP A 275      37.249-150.205 -78.691  1.00 68.86           C  
ATOM   4361  CZ3 TRP A 275      36.212-152.200 -79.627  1.00 68.86           C  
ATOM   4362  CH2 TRP A 275      37.334-151.363 -79.482  1.00 68.86           C  
ATOM   4363  H   TRP A 275      30.110-150.568 -76.166  1.00 68.86           H  
ATOM   4364  HA  TRP A 275      31.655-148.802 -77.856  1.00 68.86           H  
ATOM   4365  HB2 TRP A 275      32.284-150.673 -76.057  1.00 68.86           H  
ATOM   4366  HB3 TRP A 275      32.355-151.692 -77.481  1.00 68.86           H  
ATOM   4367  HD1 TRP A 275      33.792-148.361 -76.165  1.00 68.86           H  
ATOM   4368  HE1 TRP A 275      36.229-148.109 -76.939  1.00 68.86           H  
ATOM   4369  HE3 TRP A 275      34.145-152.538 -79.102  1.00 68.86           H  
ATOM   4370  HZ2 TRP A 275      38.104-149.556 -78.575  1.00 68.86           H  
ATOM   4371  HZ3 TRP A 275      36.284-153.087 -80.239  1.00 68.86           H  
ATOM   4372  HH2 TRP A 275      38.259-151.611 -79.982  1.00 68.86           H  
ATOM   4373  N   VAL A 276      29.884-151.014 -79.425  1.00 68.46           N  
ATOM   4374  CA  VAL A 276      29.537-151.614 -80.726  1.00 68.46           C  
ATOM   4375  C   VAL A 276      28.744-150.614 -81.585  1.00 68.46           C  
ATOM   4376  O   VAL A 276      27.591-150.340 -81.250  1.00 68.46           O  
ATOM   4377  CB  VAL A 276      28.753-152.931 -80.565  1.00 68.46           C  
ATOM   4378  CG1 VAL A 276      28.629-153.643 -81.920  1.00 68.46           C  
ATOM   4379  CG2 VAL A 276      29.432-153.894 -79.584  1.00 68.46           C  
ATOM   4380  H   VAL A 276      29.276-151.182 -78.637  1.00 68.46           H  
ATOM   4381  HA  VAL A 276      30.475-151.871 -81.218  1.00 68.46           H  
ATOM   4382  HB  VAL A 276      27.754-152.721 -80.183  1.00 68.46           H  
ATOM   4383 HG11 VAL A 276      29.618-153.861 -82.323  1.00 68.46           H  
ATOM   4384 HG12 VAL A 276      28.076-153.024 -82.627  1.00 68.46           H  
ATOM   4385 HG13 VAL A 276      28.088-154.580 -81.794  1.00 68.46           H  
ATOM   4386 HG21 VAL A 276      30.457-154.090 -79.901  1.00 68.46           H  
ATOM   4387 HG22 VAL A 276      28.885-154.837 -79.552  1.00 68.46           H  
ATOM   4388 HG23 VAL A 276      29.440-153.475 -78.578  1.00 68.46           H  
ATOM   4389  N   PRO A 277      29.291-150.116 -82.712  1.00 64.46           N  
ATOM   4390  CA  PRO A 277      28.823-148.901 -83.399  1.00 64.46           C  
ATOM   4391  C   PRO A 277      27.374-148.954 -83.914  1.00 64.46           C  
ATOM   4392  O   PRO A 277      26.644-147.965 -83.849  1.00 64.46           O  
ATOM   4393  CB  PRO A 277      29.825-148.666 -84.538  1.00 64.46           C  
ATOM   4394  CG  PRO A 277      30.510-150.016 -84.741  1.00 64.46           C  
ATOM   4395  CD  PRO A 277      30.502-150.614 -83.342  1.00 64.46           C  
ATOM   4396  HA  PRO A 277      28.901-148.054 -82.717  1.00 64.46           H  
ATOM   4397  HB2 PRO A 277      29.341-148.322 -85.452  1.00 64.46           H  
ATOM   4398  HB3 PRO A 277      30.566-147.935 -84.215  1.00 64.46           H  
ATOM   4399  HG2 PRO A 277      31.523-149.905 -85.127  1.00 64.46           H  
ATOM   4400  HG3 PRO A 277      29.910-150.636 -85.407  1.00 64.46           H  
ATOM   4401  HD2 PRO A 277      30.508-151.702 -83.406  1.00 64.46           H  
ATOM   4402  HD3 PRO A 277      31.372-150.263 -82.787  1.00 64.46           H  
ATOM   4403  N   LEU A 278      26.931-150.110 -84.414  1.00 64.22           N  
ATOM   4404  CA  LEU A 278      25.560-150.302 -84.910  1.00 64.22           C  
ATOM   4405  C   LEU A 278      24.519-150.227 -83.783  1.00 64.22           C  
ATOM   4406  O   LEU A 278      23.455-149.632 -83.943  1.00 64.22           O  
ATOM   4407  CB  LEU A 278      25.494-151.658 -85.642  1.00 64.22           C  
ATOM   4408  CG  LEU A 278      25.691-151.513 -87.162  1.00 64.22           C  
ATOM   4409  CD1 LEU A 278      26.381-152.745 -87.743  1.00 64.22           C  
ATOM   4410  CD2 LEU A 278      24.341-151.334 -87.859  1.00 64.22           C  
ATOM   4411  H   LEU A 278      27.578-150.885 -84.461  1.00 64.22           H  
ATOM   4412  HA  LEU A 278      25.313-149.500 -85.607  1.00 64.22           H  
ATOM   4413  HB2 LEU A 278      26.248-152.328 -85.230  1.00 64.22           H  
ATOM   4414  HB3 LEU A 278      24.527-152.128 -85.459  1.00 64.22           H  
ATOM   4415  HG  LEU A 278      26.322-150.648 -87.370  1.00 64.22           H  
ATOM   4416 HD11 LEU A 278      26.501-152.625 -88.819  1.00 64.22           H  
ATOM   4417 HD12 LEU A 278      25.785-153.636 -87.549  1.00 64.22           H  
ATOM   4418 HD13 LEU A 278      27.368-152.864 -87.296  1.00 64.22           H  
ATOM   4419 HD21 LEU A 278      23.829-150.462 -87.454  1.00 64.22           H  
ATOM   4420 HD22 LEU A 278      24.498-151.183 -88.927  1.00 64.22           H  
ATOM   4421 HD23 LEU A 278      23.719-152.217 -87.715  1.00 64.22           H  
ATOM   4422  N   LEU A 279      24.841-150.811 -82.627  1.00 64.87           N  
ATOM   4423  CA  LEU A 279      23.952-150.865 -81.468  1.00 64.87           C  
ATOM   4424  C   LEU A 279      23.918-149.537 -80.714  1.00 64.87           C  
ATOM   4425  O   LEU A 279      22.867-149.179 -80.186  1.00 64.87           O  
ATOM   4426  CB  LEU A 279      24.396-152.030 -80.565  1.00 64.87           C  
ATOM   4427  CG  LEU A 279      23.711-153.351 -80.958  1.00 64.87           C  
ATOM   4428  CD1 LEU A 279      24.587-154.542 -80.581  1.00 64.87           C  
ATOM   4429  CD2 LEU A 279      22.363-153.494 -80.246  1.00 64.87           C  
ATOM   4430  H   LEU A 279      25.779-151.170 -82.524  1.00 64.87           H  
ATOM   4431  HA  LEU A 279      22.933-151.049 -81.808  1.00 64.87           H  
ATOM   4432  HB2 LEU A 279      25.479-152.135 -80.630  1.00 64.87           H  
ATOM   4433  HB3 LEU A 279      24.162-151.805 -79.525  1.00 64.87           H  
ATOM   4434  HG  LEU A 279      23.553-153.377 -82.036  1.00 64.87           H  
ATOM   4435 HD11 LEU A 279      24.084-155.469 -80.855  1.00 64.87           H  
ATOM   4436 HD12 LEU A 279      25.533-154.490 -81.120  1.00 64.87           H  
ATOM   4437 HD13 LEU A 279      24.781-154.543 -79.508  1.00 64.87           H  
ATOM   4438 HD21 LEU A 279      21.728-152.638 -80.473  1.00 64.87           H  
ATOM   4439 HD22 LEU A 279      21.865-154.400 -80.590  1.00 64.87           H  
ATOM   4440 HD23 LEU A 279      22.512-153.559 -79.168  1.00 64.87           H  
ATOM   4441  N   THR A 280      25.015-148.775 -80.702  1.00 63.93           N  
ATOM   4442  CA  THR A 280      25.075-147.456 -80.054  1.00 63.93           C  
ATOM   4443  C   THR A 280      24.030-146.508 -80.603  1.00 63.93           C  
ATOM   4444  O   THR A 280      23.271-145.912 -79.842  1.00 63.93           O  
ATOM   4445  CB  THR A 280      26.432-146.750 -80.242  1.00 63.93           C  
ATOM   4446  CG2 THR A 280      27.029-146.416 -78.900  1.00 63.93           C  
ATOM   4447  OG1 THR A 280      27.382-147.555 -80.873  1.00 63.93           O  
ATOM   4448  H   THR A 280      25.867-149.115 -81.125  1.00 63.93           H  
ATOM   4449  HA  THR A 280      24.873-147.583 -78.991  1.00 63.93           H  
ATOM   4450  HB  THR A 280      26.321-145.828 -80.812  1.00 63.93           H  
ATOM   4451  HG1 THR A 280      28.230-147.351 -80.472  1.00 63.93           H  
ATOM   4452 HG21 THR A 280      27.951-145.846 -79.022  1.00 63.93           H  
ATOM   4453 HG22 THR A 280      26.321-145.846 -78.299  1.00 63.93           H  
ATOM   4454 HG23 THR A 280      27.246-147.370 -78.420  1.00 63.93           H  
ATOM   4455  N   HIS A 281      23.954-146.379 -81.928  1.00 66.84           N  
ATOM   4456  CA  HIS A 281      23.016-145.452 -82.552  1.00 66.84           C  
ATOM   4457  C   HIS A 281      21.559-145.821 -82.284  1.00 66.84           C  
ATOM   4458  O   HIS A 281      20.734-144.919 -82.163  1.00 66.84           O  
ATOM   4459  CB  HIS A 281      23.302-145.358 -84.053  1.00 66.84           C  
ATOM   4460  CG  HIS A 281      24.432-144.408 -84.335  1.00 66.84           C  
ATOM   4461  CD2 HIS A 281      25.714-144.722 -84.695  1.00 66.84           C  
ATOM   4462  ND1 HIS A 281      24.358-143.039 -84.233  1.00 66.84           N  
ATOM   4463  CE1 HIS A 281      25.569-142.535 -84.522  1.00 66.84           C  
ATOM   4464  NE2 HIS A 281      26.424-143.521 -84.810  1.00 66.84           N  
ATOM   4465  H   HIS A 281      24.603-146.893 -82.507  1.00 66.84           H  
ATOM   4466  HA  HIS A 281      23.163-144.466 -82.111  1.00 66.84           H  
ATOM   4467  HB2 HIS A 281      22.416-144.983 -84.566  1.00 66.84           H  
ATOM   4468  HB3 HIS A 281      23.530-146.345 -84.457  1.00 66.84           H  
ATOM   4469  HD1 HIS A 281      23.519-142.518 -84.022  1.00 66.84           H  
ATOM   4470  HD2 HIS A 281      26.111-145.715 -84.849  1.00 66.84           H  
ATOM   4471  HE1 HIS A 281      25.829-141.487 -84.544  1.00 66.84           H  
ATOM   4472  N   LEU A 282      21.255-147.112 -82.146  1.00 65.53           N  
ATOM   4473  CA  LEU A 282      19.900-147.607 -81.923  1.00 65.53           C  
ATOM   4474  C   LEU A 282      19.491-147.519 -80.442  1.00 65.53           C  
ATOM   4475  O   LEU A 282      18.405-147.038 -80.127  1.00 65.53           O  
ATOM   4476  CB  LEU A 282      19.825-149.037 -82.496  1.00 65.53           C  
ATOM   4477  CG  LEU A 282      18.458-149.363 -83.133  1.00 65.53           C  
ATOM   4478  CD1 LEU A 282      18.643-149.830 -84.578  1.00 65.53           C  
ATOM   4479  CD2 LEU A 282      17.728-150.457 -82.357  1.00 65.53           C  
ATOM   4480  H   LEU A 282      21.996-147.791 -82.250  1.00 65.53           H  
ATOM   4481  HA  LEU A 282      19.220-146.966 -82.484  1.00 65.53           H  
ATOM   4482  HB2 LEU A 282      20.067-149.759 -81.716  1.00 65.53           H  
ATOM   4483  HB3 LEU A 282      20.593-149.148 -83.261  1.00 65.53           H  
ATOM   4484  HG  LEU A 282      17.824-148.476 -83.146  1.00 65.53           H  
ATOM   4485 HD11 LEU A 282      19.124-149.044 -85.161  1.00 65.53           H  
ATOM   4486 HD12 LEU A 282      19.260-150.728 -84.608  1.00 65.53           H  
ATOM   4487 HD13 LEU A 282      17.672-150.048 -85.023  1.00 65.53           H  
ATOM   4488 HD21 LEU A 282      16.759-150.649 -82.817  1.00 65.53           H  
ATOM   4489 HD22 LEU A 282      17.569-150.131 -81.329  1.00 65.53           H  
ATOM   4490 HD23 LEU A 282      18.314-151.376 -82.361  1.00 65.53           H  
ATOM   4491  N   LEU A 283      20.381-147.908 -79.522  1.00 64.58           N  
ATOM   4492  CA  LEU A 283      20.127-147.897 -78.074  1.00 64.58           C  
ATOM   4493  C   LEU A 283      20.223-146.502 -77.454  1.00 64.58           C  
ATOM   4494  O   LEU A 283      19.509-146.213 -76.497  1.00 64.58           O  
ATOM   4495  CB  LEU A 283      21.111-148.849 -77.372  1.00 64.58           C  
ATOM   4496  CG  LEU A 283      20.708-150.328 -77.490  1.00 64.58           C  
ATOM   4497  CD1 LEU A 283      21.902-151.232 -77.195  1.00 64.58           C  
ATOM   4498  CD2 LEU A 283      19.603-150.675 -76.488  1.00 64.58           C  
ATOM   4499  H   LEU A 283      21.259-148.289 -79.843  1.00 64.58           H  
ATOM   4500  HA  LEU A 283      19.108-148.240 -77.894  1.00 64.58           H  
ATOM   4501  HB2 LEU A 283      22.107-148.695 -77.789  1.00 64.58           H  
ATOM   4502  HB3 LEU A 283      21.169-148.594 -76.314  1.00 64.58           H  
ATOM   4503  HG  LEU A 283      20.362-150.537 -78.502  1.00 64.58           H  
ATOM   4504 HD11 LEU A 283      22.241-151.086 -76.170  1.00 64.58           H  
ATOM   4505 HD12 LEU A 283      22.713-151.001 -77.886  1.00 64.58           H  
ATOM   4506 HD13 LEU A 283      21.610-152.274 -77.327  1.00 64.58           H  
ATOM   4507 HD21 LEU A 283      19.340-151.728 -76.587  1.00 64.58           H  
ATOM   4508 HD22 LEU A 283      19.940-150.486 -75.469  1.00 64.58           H  
ATOM   4509 HD23 LEU A 283      18.712-150.080 -76.689  1.00 64.58           H  
ATOM   4510  N   CYS A 284      21.074-145.624 -77.989  1.00 67.91           N  
ATOM   4511  CA  CYS A 284      21.190-144.241 -77.522  1.00 67.91           C  
ATOM   4512  C   CYS A 284      20.211-143.288 -78.223  1.00 67.91           C  
ATOM   4513  O   CYS A 284      20.102-142.126 -77.826  1.00 67.91           O  
ATOM   4514  CB  CYS A 284      22.642-143.764 -77.643  1.00 67.91           C  
ATOM   4515  SG  CYS A 284      23.857-144.827 -76.822  1.00 67.91           S  
ATOM   4516  H   CYS A 284      21.699-145.935 -78.719  1.00 67.91           H  
ATOM   4517  HA  CYS A 284      20.933-144.216 -76.463  1.00 67.91           H  
ATOM   4518  HB2 CYS A 284      22.718-142.764 -77.216  1.00 67.91           H  
ATOM   4519  HB3 CYS A 284      22.906-143.695 -78.699  1.00 67.91           H  
ATOM   4520  N   LEU A 285      19.461-143.764 -79.224  1.00 70.66           N  
ATOM   4521  CA  LEU A 285      18.436-142.994 -79.933  1.00 70.66           C  
ATOM   4522  C   LEU A 285      17.395-142.337 -78.998  1.00 70.66           C  
ATOM   4523  O   LEU A 285      17.096-141.159 -79.208  1.00 70.66           O  
ATOM   4524  CB  LEU A 285      17.765-143.906 -80.979  1.00 70.66           C  
ATOM   4525  CG  LEU A 285      17.269-143.140 -82.222  1.00 70.66           C  
ATOM   4526  CD1 LEU A 285      17.894-143.682 -83.507  1.00 70.66           C  
ATOM   4527  CD2 LEU A 285      15.756-143.255 -82.349  1.00 70.66           C  
ATOM   4528  H   LEU A 285      19.594-144.725 -79.506  1.00 70.66           H  
ATOM   4529  HA  LEU A 285      18.956-142.191 -80.455  1.00 70.66           H  
ATOM   4530  HB2 LEU A 285      18.476-144.665 -81.305  1.00 70.66           H  
ATOM   4531  HB3 LEU A 285      16.944-144.454 -80.518  1.00 70.66           H  
ATOM   4532  HG  LEU A 285      17.523-142.084 -82.139  1.00 70.66           H  
ATOM   4533 HD11 LEU A 285      17.670-144.743 -83.613  1.00 70.66           H  
ATOM   4534 HD12 LEU A 285      18.976-143.550 -83.472  1.00 70.66           H  
ATOM   4535 HD13 LEU A 285      17.500-143.145 -84.369  1.00 70.66           H  
ATOM   4536 HD21 LEU A 285      15.401-142.643 -83.178  1.00 70.66           H  
ATOM   4537 HD22 LEU A 285      15.312-142.902 -81.419  1.00 70.66           H  
ATOM   4538 HD23 LEU A 285      15.470-144.294 -82.514  1.00 70.66           H  
ATOM   4539  N   PRO A 286      16.917-142.992 -77.914  1.00 65.77           N  
ATOM   4540  CA  PRO A 286      15.983-142.379 -76.972  1.00 65.77           C  
ATOM   4541  C   PRO A 286      16.550-141.141 -76.277  1.00 65.77           C  
ATOM   4542  O   PRO A 286      15.818-140.209 -75.954  1.00 65.77           O  
ATOM   4543  CB  PRO A 286      15.614-143.462 -75.951  1.00 65.77           C  
ATOM   4544  CG  PRO A 286      15.950-144.766 -76.667  1.00 65.77           C  
ATOM   4545  CD  PRO A 286      17.148-144.370 -77.518  1.00 65.77           C  
ATOM   4546  HA  PRO A 286      15.091-142.098 -77.531  1.00 65.77           H  
ATOM   4547  HB2 PRO A 286      16.238-143.373 -75.062  1.00 65.77           H  
ATOM   4548  HB3 PRO A 286      14.559-143.413 -75.679  1.00 65.77           H  
ATOM   4549  HG2 PRO A 286      15.123-145.058 -77.313  1.00 65.77           H  
ATOM   4550  HG3 PRO A 286      16.198-145.564 -75.967  1.00 65.77           H  
ATOM   4551  HD2 PRO A 286      18.043-144.397 -76.897  1.00 65.77           H  
ATOM   4552  HD3 PRO A 286      17.244-145.047 -78.367  1.00 65.77           H  
ATOM   4553  N   MET A 287      17.873-141.090 -76.096  1.00 67.05           N  
ATOM   4554  CA  MET A 287      18.548-139.952 -75.471  1.00 67.05           C  
ATOM   4555  C   MET A 287      18.682-138.752 -76.421  1.00 67.05           C  
ATOM   4556  O   MET A 287      19.018-137.656 -75.982  1.00 67.05           O  
ATOM   4557  CB  MET A 287      19.905-140.376 -74.891  1.00 67.05           C  
ATOM   4558  CG  MET A 287      19.781-141.503 -73.859  1.00 67.05           C  
ATOM   4559  SD  MET A 287      18.814-141.060 -72.387  1.00 67.05           S  
ATOM   4560  CE  MET A 287      18.299-142.711 -71.849  1.00 67.05           C  
ATOM   4561  H   MET A 287      18.441-141.842 -76.460  1.00 67.05           H  
ATOM   4562  HA  MET A 287      17.926-139.624 -74.638  1.00 67.05           H  
ATOM   4563  HB2 MET A 287      20.565-140.699 -75.696  1.00 67.05           H  
ATOM   4564  HB3 MET A 287      20.359-139.515 -74.399  1.00 67.05           H  
ATOM   4565  HG2 MET A 287      19.323-142.370 -74.337  1.00 67.05           H  
ATOM   4566  HG3 MET A 287      20.781-141.795 -73.538  1.00 67.05           H  
ATOM   4567  HE1 MET A 287      17.703-143.182 -72.631  1.00 67.05           H  
ATOM   4568  HE2 MET A 287      19.177-143.325 -71.646  1.00 67.05           H  
ATOM   4569  HE3 MET A 287      17.697-142.629 -70.944  1.00 67.05           H  
ATOM   4570  N   LYS A 288      18.374-138.915 -77.716  1.00 67.44           N  
ATOM   4571  CA  LYS A 288      18.212-137.791 -78.651  1.00 67.44           C  
ATOM   4572  C   LYS A 288      16.796-137.219 -78.668  1.00 67.44           C  
ATOM   4573  O   LYS A 288      16.588-136.185 -79.305  1.00 67.44           O  
ATOM   4574  CB  LYS A 288      18.647-138.182 -80.071  1.00 67.44           C  
ATOM   4575  CG  LYS A 288      20.170-138.264 -80.217  1.00 67.44           C  
ATOM   4576  CD  LYS A 288      20.539-138.337 -81.704  1.00 67.44           C  
ATOM   4577  CE  LYS A 288      22.058-138.345 -81.883  1.00 67.44           C  
ATOM   4578  NZ  LYS A 288      22.443-138.329 -83.316  1.00 67.44           N  
ATOM   4579  H   LYS A 288      18.112-139.837 -78.033  1.00 67.44           H  
ATOM   4580  HA  LYS A 288      18.845-136.967 -78.322  1.00 67.44           H  
ATOM   4581  HB2 LYS A 288      18.287-137.421 -80.763  1.00 67.44           H  
ATOM   4582  HB3 LYS A 288      18.194-139.130 -80.359  1.00 67.44           H  
ATOM   4583  HG2 LYS A 288      20.529-139.156 -79.703  1.00 67.44           H  
ATOM   4584  HG3 LYS A 288      20.630-137.379 -79.777  1.00 67.44           H  
ATOM   4585  HD2 LYS A 288      20.113-139.244 -82.132  1.00 67.44           H  
ATOM   4586  HD3 LYS A 288      20.122-137.471 -82.218  1.00 67.44           H  
ATOM   4587  HE2 LYS A 288      22.481-137.487 -81.362  1.00 67.44           H  
ATOM   4588  HE3 LYS A 288      22.447-139.246 -81.408  1.00 67.44           H  
ATOM   4589  HZ1 LYS A 288      22.105-137.491 -83.768  1.00 67.44           H  
ATOM   4590  HZ2 LYS A 288      23.448-138.359 -83.413  1.00 67.44           H  
ATOM   4591  HZ3 LYS A 288      22.050-139.127 -83.795  1.00 67.44           H  
ATOM   4592  N   PHE A 289      15.827-137.821 -77.973  1.00 65.46           N  
ATOM   4593  CA  PHE A 289      14.432-137.366 -77.961  1.00 65.46           C  
ATOM   4594  C   PHE A 289      14.204-136.134 -77.079  1.00 65.46           C  
ATOM   4595  O   PHE A 289      13.371-136.098 -76.176  1.00 65.46           O  
ATOM   4596  CB  PHE A 289      13.492-138.529 -77.638  1.00 65.46           C  
ATOM   4597  CG  PHE A 289      13.460-139.668 -78.644  1.00 65.46           C  
ATOM   4598  CD1 PHE A 289      13.687-139.464 -80.024  1.00 65.46           C  
ATOM   4599  CD2 PHE A 289      13.105-140.948 -78.188  1.00 65.46           C  
ATOM   4600  CE1 PHE A 289      13.545-140.528 -80.929  1.00 65.46           C  
ATOM   4601  CE2 PHE A 289      12.999-142.020 -79.090  1.00 65.46           C  
ATOM   4602  CZ  PHE A 289      13.195-141.804 -80.461  1.00 65.46           C  
ATOM   4603  H   PHE A 289      16.045-138.663 -77.460  1.00 65.46           H  
ATOM   4604  HA  PHE A 289      14.183-137.026 -78.966  1.00 65.46           H  
ATOM   4605  HB2 PHE A 289      12.476-138.138 -77.567  1.00 65.46           H  
ATOM   4606  HB3 PHE A 289      13.744-138.919 -76.653  1.00 65.46           H  
ATOM   4607  HD1 PHE A 289      13.941-138.491 -80.416  1.00 65.46           H  
ATOM   4608  HD2 PHE A 289      12.914-141.112 -77.138  1.00 65.46           H  
ATOM   4609  HE1 PHE A 289      13.695-140.367 -81.986  1.00 65.46           H  
ATOM   4610  HE2 PHE A 289      12.725-143.003 -78.735  1.00 65.46           H  
ATOM   4611  HZ  PHE A 289      13.063-142.618 -81.158  1.00 65.46           H  
ATOM   4612  N   LYS A 290      14.899-135.049 -77.421  1.00 68.29           N  
ATOM   4613  CA  LYS A 290      14.756-133.726 -76.806  1.00 68.29           C  
ATOM   4614  C   LYS A 290      13.363-133.119 -76.995  1.00 68.29           C  
ATOM   4615  O   LYS A 290      13.045-132.137 -76.326  1.00 68.29           O  
ATOM   4616  CB  LYS A 290      15.801-132.777 -77.400  1.00 68.29           C  
ATOM   4617  CG  LYS A 290      17.247-133.253 -77.215  1.00 68.29           C  
ATOM   4618  CD  LYS A 290      18.192-132.180 -77.761  1.00 68.29           C  
ATOM   4619  CE  LYS A 290      19.598-132.748 -77.878  1.00 68.29           C  
ATOM   4620  NZ  LYS A 290      20.578-131.707 -78.258  1.00 68.29           N  
ATOM   4621  H   LYS A 290      15.569-135.161 -78.168  1.00 68.29           H  
ATOM   4622  HA  LYS A 290      14.919-133.819 -75.732  1.00 68.29           H  
ATOM   4623  HB2 LYS A 290      15.602-132.658 -78.466  1.00 68.29           H  
ATOM   4624  HB3 LYS A 290      15.690-131.802 -76.926  1.00 68.29           H  
ATOM   4625  HG2 LYS A 290      17.453-133.419 -76.158  1.00 68.29           H  
ATOM   4626  HG3 LYS A 290      17.405-134.182 -77.762  1.00 68.29           H  
ATOM   4627  HD2 LYS A 290      17.859-131.859 -78.748  1.00 68.29           H  
ATOM   4628  HD3 LYS A 290      18.194-131.326 -77.083  1.00 68.29           H  
ATOM   4629  HE2 LYS A 290      19.896-133.167 -76.917  1.00 68.29           H  
ATOM   4630  HE3 LYS A 290      19.605-133.558 -78.608  1.00 68.29           H  
ATOM   4631  HZ1 LYS A 290      20.728-131.073 -77.487  1.00 68.29           H  
ATOM   4632  HZ2 LYS A 290      20.412-131.241 -79.139  1.00 68.29           H  
ATOM   4633  HZ3 LYS A 290      21.485-132.151 -78.241  1.00 68.29           H  
ATOM   4634  N   PHE A 291      12.534-133.668 -77.888  1.00 68.06           N  
ATOM   4635  CA  PHE A 291      11.152-133.221 -78.071  1.00 68.06           C  
ATOM   4636  C   PHE A 291      10.314-133.418 -76.798  1.00 68.06           C  
ATOM   4637  O   PHE A 291       9.431-132.605 -76.540  1.00 68.06           O  
ATOM   4638  CB  PHE A 291      10.519-133.906 -79.292  1.00 68.06           C  
ATOM   4639  CG  PHE A 291      10.196-135.376 -79.110  1.00 68.06           C  
ATOM   4640  CD1 PHE A 291      11.041-136.365 -79.646  1.00 68.06           C  
ATOM   4641  CD2 PHE A 291       9.023-135.756 -78.427  1.00 68.06           C  
ATOM   4642  CE1 PHE A 291      10.707-137.723 -79.498  1.00 68.06           C  
ATOM   4643  CE2 PHE A 291       8.718-137.114 -78.244  1.00 68.06           C  
ATOM   4644  CZ  PHE A 291       9.562-138.099 -78.779  1.00 68.06           C  
ATOM   4645  H   PHE A 291      12.843-134.486 -78.394  1.00 68.06           H  
ATOM   4646  HA  PHE A 291      11.165-132.150 -78.274  1.00 68.06           H  
ATOM   4647  HB2 PHE A 291       9.590-133.386 -79.527  1.00 68.06           H  
ATOM   4648  HB3 PHE A 291      11.176-133.781 -80.152  1.00 68.06           H  
ATOM   4649  HD1 PHE A 291      11.914-136.089 -80.219  1.00 68.06           H  
ATOM   4650  HD2 PHE A 291       8.349-135.007 -78.039  1.00 68.06           H  
ATOM   4651  HE1 PHE A 291      11.310-138.490 -79.961  1.00 68.06           H  
ATOM   4652  HE2 PHE A 291       7.827-137.404 -77.708  1.00 68.06           H  
ATOM   4653  HZ  PHE A 291       9.314-139.144 -78.663  1.00 68.06           H  
ATOM   4654  N   PHE A 292      10.644-134.401 -75.943  1.00 63.34           N  
ATOM   4655  CA  PHE A 292       9.986-134.575 -74.642  1.00 63.34           C  
ATOM   4656  C   PHE A 292      10.175-133.365 -73.725  1.00 63.34           C  
ATOM   4657  O   PHE A 292       9.254-132.999 -73.000  1.00 63.34           O  
ATOM   4658  CB  PHE A 292      10.500-135.842 -73.946  1.00 63.34           C  
ATOM   4659  CG  PHE A 292       9.915-137.124 -74.501  1.00 63.34           C  
ATOM   4660  CD1 PHE A 292       8.544-137.394 -74.333  1.00 63.34           C  
ATOM   4661  CD2 PHE A 292      10.733-138.058 -75.160  1.00 63.34           C  
ATOM   4662  CE1 PHE A 292       7.989-138.582 -74.837  1.00 63.34           C  
ATOM   4663  CE2 PHE A 292      10.179-139.246 -75.666  1.00 63.34           C  
ATOM   4664  CZ  PHE A 292       8.807-139.508 -75.506  1.00 63.34           C  
ATOM   4665  H   PHE A 292      11.351-135.073 -76.206  1.00 63.34           H  
ATOM   4666  HA  PHE A 292       8.913-134.679 -74.803  1.00 63.34           H  
ATOM   4667  HB2 PHE A 292      10.225-135.797 -72.892  1.00 63.34           H  
ATOM   4668  HB3 PHE A 292      11.588-135.872 -73.994  1.00 63.34           H  
ATOM   4669  HD1 PHE A 292       7.913-136.692 -73.808  1.00 63.34           H  
ATOM   4670  HD2 PHE A 292      11.791-137.871 -75.269  1.00 63.34           H  
ATOM   4671  HE1 PHE A 292       6.937-138.789 -74.706  1.00 63.34           H  
ATOM   4672  HE2 PHE A 292      10.807-139.961 -76.177  1.00 63.34           H  
ATOM   4673  HZ  PHE A 292       8.382-140.424 -75.892  1.00 63.34           H  
ATOM   4674  N   CYS A 293      11.315-132.668 -73.811  1.00 64.15           N  
ATOM   4675  CA  CYS A 293      11.504-131.414 -73.080  1.00 64.15           C  
ATOM   4676  C   CYS A 293      10.497-130.334 -73.512  1.00 64.15           C  
ATOM   4677  O   CYS A 293      10.206-129.433 -72.733  1.00 64.15           O  
ATOM   4678  CB  CYS A 293      12.933-130.894 -73.275  1.00 64.15           C  
ATOM   4679  SG  CYS A 293      14.267-132.020 -72.807  1.00 64.15           S  
ATOM   4680  H   CYS A 293      12.041-132.983 -74.438  1.00 64.15           H  
ATOM   4681  HA  CYS A 293      11.345-131.606 -72.019  1.00 64.15           H  
ATOM   4682  HB2 CYS A 293      13.066-130.630 -74.325  1.00 64.15           H  
ATOM   4683  HB3 CYS A 293      13.045-129.980 -72.691  1.00 64.15           H  
ATOM   4684  N   GLY A 294       9.941-130.422 -74.726  1.00 65.49           N  
ATOM   4685  CA  GLY A 294       8.900-129.524 -75.223  1.00 65.49           C  
ATOM   4686  C   GLY A 294       7.577-129.628 -74.460  1.00 65.49           C  
ATOM   4687  O   GLY A 294       6.837-128.650 -74.433  1.00 65.49           O  
ATOM   4688  H   GLY A 294      10.149-131.233 -75.292  1.00 65.49           H  
ATOM   4689  HA2 GLY A 294       8.697-129.767 -76.267  1.00 65.49           H  
ATOM   4690  HA3 GLY A 294       9.248-128.493 -75.163  1.00 65.49           H  
ATOM   4691  N   ILE A 295       7.312-130.741 -73.760  1.00 62.89           N  
ATOM   4692  CA  ILE A 295       6.127-130.889 -72.893  1.00 62.89           C  
ATOM   4693  C   ILE A 295       6.121-129.824 -71.793  1.00 62.89           C  
ATOM   4694  O   ILE A 295       5.057-129.358 -71.396  1.00 62.89           O  
ATOM   4695  CB  ILE A 295       6.050-132.321 -72.305  1.00 62.89           C  
ATOM   4696  CG1 ILE A 295       5.787-133.326 -73.451  1.00 62.89           C  
ATOM   4697  CG2 ILE A 295       4.966-132.445 -71.215  1.00 62.89           C  
ATOM   4698  CD1 ILE A 295       5.834-134.799 -73.026  1.00 62.89           C  
ATOM   4699  H   ILE A 295       7.969-131.507 -73.792  1.00 62.89           H  
ATOM   4700  HA  ILE A 295       5.233-130.722 -73.494  1.00 62.89           H  
ATOM   4701  HB  ILE A 295       7.007-132.556 -71.838  1.00 62.89           H  
ATOM   4702 HG12 ILE A 295       4.815-133.122 -73.899  1.00 62.89           H  
ATOM   4703 HG13 ILE A 295       6.545-133.196 -74.224  1.00 62.89           H  
ATOM   4704 HG21 ILE A 295       5.191-131.800 -70.365  1.00 62.89           H  
ATOM   4705 HG22 ILE A 295       3.992-132.173 -71.622  1.00 62.89           H  
ATOM   4706 HG23 ILE A 295       4.920-133.463 -70.829  1.00 62.89           H  
ATOM   4707 HD11 ILE A 295       6.757-134.998 -72.481  1.00 62.89           H  
ATOM   4708 HD12 ILE A 295       4.977-135.047 -72.401  1.00 62.89           H  
ATOM   4709 HD13 ILE A 295       5.800-135.428 -73.915  1.00 62.89           H  
ATOM   4710  N   ALA A 296       7.287-129.344 -71.353  1.00 62.88           N  
ATOM   4711  CA  ALA A 296       7.346-128.267 -70.374  1.00 62.88           C  
ATOM   4712  C   ALA A 296       6.769-126.934 -70.889  1.00 62.88           C  
ATOM   4713  O   ALA A 296       6.377-126.116 -70.065  1.00 62.88           O  
ATOM   4714  CB  ALA A 296       8.777-128.136 -69.868  1.00 62.88           C  
ATOM   4715  H   ALA A 296       8.151-129.708 -71.729  1.00 62.88           H  
ATOM   4716  HA  ALA A 296       6.729-128.555 -69.523  1.00 62.88           H  
ATOM   4717  HB1 ALA A 296       9.070-129.074 -69.395  1.00 62.88           H  
ATOM   4718  HB2 ALA A 296       9.447-127.926 -70.702  1.00 62.88           H  
ATOM   4719  HB3 ALA A 296       8.840-127.331 -69.136  1.00 62.88           H  
ATOM   4720  N   LYS A 297       6.584-126.724 -72.205  1.00 69.45           N  
ATOM   4721  CA  LYS A 297       5.797-125.574 -72.699  1.00 69.45           C  
ATOM   4722  C   LYS A 297       4.338-125.613 -72.232  1.00 69.45           C  
ATOM   4723  O   LYS A 297       3.727-124.560 -72.085  1.00 69.45           O  
ATOM   4724  CB  LYS A 297       5.832-125.461 -74.231  1.00 69.45           C  
ATOM   4725  CG  LYS A 297       7.125-124.831 -74.768  1.00 69.45           C  
ATOM   4726  CD  LYS A 297       6.966-124.509 -76.263  1.00 69.45           C  
ATOM   4727  CE  LYS A 297       8.155-123.696 -76.788  1.00 69.45           C  
ATOM   4728  NZ  LYS A 297       7.952-123.278 -78.201  1.00 69.45           N  
ATOM   4729  H   LYS A 297       6.857-127.440 -72.862  1.00 69.45           H  
ATOM   4730  HA  LYS A 297       6.207-124.655 -72.280  1.00 69.45           H  
ATOM   4731  HB2 LYS A 297       5.660-126.434 -74.691  1.00 69.45           H  
ATOM   4732  HB3 LYS A 297       5.009-124.812 -74.530  1.00 69.45           H  
ATOM   4733  HG2 LYS A 297       7.958-125.520 -74.623  1.00 69.45           H  
ATOM   4734  HG3 LYS A 297       7.324-123.907 -74.225  1.00 69.45           H  
ATOM   4735  HD2 LYS A 297       6.059-123.921 -76.399  1.00 69.45           H  
ATOM   4736  HD3 LYS A 297       6.871-125.439 -76.823  1.00 69.45           H  
ATOM   4737  HE2 LYS A 297       9.063-124.291 -76.691  1.00 69.45           H  
ATOM   4738  HE3 LYS A 297       8.267-122.814 -76.157  1.00 69.45           H  
ATOM   4739  HZ1 LYS A 297       8.732-122.726 -78.530  1.00 69.45           H  
ATOM   4740  HZ2 LYS A 297       7.127-122.699 -78.275  1.00 69.45           H  
ATOM   4741  HZ3 LYS A 297       7.832-124.070 -78.816  1.00 69.45           H  
ATOM   4742  N   VAL A 298       3.785-126.789 -71.918  1.00 68.14           N  
ATOM   4743  CA  VAL A 298       2.449-126.896 -71.304  1.00 68.14           C  
ATOM   4744  C   VAL A 298       2.424-126.205 -69.934  1.00 68.14           C  
ATOM   4745  O   VAL A 298       1.418-125.588 -69.581  1.00 68.14           O  
ATOM   4746  CB  VAL A 298       1.993-128.367 -71.193  1.00 68.14           C  
ATOM   4747  CG1 VAL A 298       0.593-128.489 -70.578  1.00 68.14           C  
ATOM   4748  CG2 VAL A 298       1.948-129.039 -72.574  1.00 68.14           C  
ATOM   4749  H   VAL A 298       4.331-127.632 -72.025  1.00 68.14           H  
ATOM   4750  HA  VAL A 298       1.733-126.371 -71.937  1.00 68.14           H  
ATOM   4751  HB  VAL A 298       2.687-128.912 -70.553  1.00 68.14           H  
ATOM   4752 HG11 VAL A 298       0.277-129.532 -70.581  1.00 68.14           H  
ATOM   4753 HG12 VAL A 298       0.599-128.145 -69.544  1.00 68.14           H  
ATOM   4754 HG13 VAL A 298      -0.122-127.898 -71.150  1.00 68.14           H  
ATOM   4755 HG21 VAL A 298       2.937-129.045 -73.031  1.00 68.14           H  
ATOM   4756 HG22 VAL A 298       1.254-128.510 -73.226  1.00 68.14           H  
ATOM   4757 HG23 VAL A 298       1.621-130.074 -72.468  1.00 68.14           H  
ATOM   4758  N   MET A 299       3.543-126.207 -69.194  1.00 64.74           N  
ATOM   4759  CA  MET A 299       3.642-125.428 -67.956  1.00 64.74           C  
ATOM   4760  C   MET A 299       3.569-123.923 -68.198  1.00 64.74           C  
ATOM   4761  O   MET A 299       3.067-123.219 -67.331  1.00 64.74           O  
ATOM   4762  CB  MET A 299       4.920-125.712 -67.158  1.00 64.74           C  
ATOM   4763  CG  MET A 299       4.874-127.015 -66.367  1.00 64.74           C  
ATOM   4764  SD  MET A 299       5.811-126.857 -64.824  1.00 64.74           S  
ATOM   4765  CE  MET A 299       7.506-127.086 -65.408  1.00 64.74           C  
ATOM   4766  H   MET A 299       4.379-126.643 -69.556  1.00 64.74           H  
ATOM   4767  HA  MET A 299       2.790-125.679 -67.324  1.00 64.74           H  
ATOM   4768  HB2 MET A 299       5.023-124.908 -66.429  1.00 64.74           H  
ATOM   4769  HB3 MET A 299       5.812-125.678 -67.783  1.00 64.74           H  
ATOM   4770  HG2 MET A 299       5.258-127.839 -66.968  1.00 64.74           H  
ATOM   4771  HG3 MET A 299       3.840-127.232 -66.098  1.00 64.74           H  
ATOM   4772  HE1 MET A 299       7.603-128.065 -65.876  1.00 64.74           H  
ATOM   4773  HE2 MET A 299       7.751-126.310 -66.133  1.00 64.74           H  
ATOM   4774  HE3 MET A 299       8.191-127.020 -64.563  1.00 64.74           H  
ATOM   4775  N   GLU A 300       4.012-123.408 -69.347  1.00 70.15           N  
ATOM   4776  CA  GLU A 300       3.877-121.978 -69.648  1.00 70.15           C  
ATOM   4777  C   GLU A 300       2.397-121.573 -69.724  1.00 70.15           C  
ATOM   4778  O   GLU A 300       1.994-120.568 -69.135  1.00 70.15           O  
ATOM   4779  CB  GLU A 300       4.601-121.630 -70.959  1.00 70.15           C  
ATOM   4780  CG  GLU A 300       4.818-120.113 -71.069  1.00 70.15           C  
ATOM   4781  CD  GLU A 300       5.233-119.647 -72.471  1.00 70.15           C  
ATOM   4782  OE1 GLU A 300       4.916-118.462 -72.770  1.00 70.15           O  
ATOM   4783  OE2 GLU A 300       5.788-120.472 -73.233  1.00 70.15           O  
ATOM   4784  H   GLU A 300       4.373-124.019 -70.065  1.00 70.15           H  
ATOM   4785  HA  GLU A 300       4.336-121.407 -68.841  1.00 70.15           H  
ATOM   4786  HB2 GLU A 300       4.002-121.974 -71.803  1.00 70.15           H  
ATOM   4787  HB3 GLU A 300       5.570-122.128 -70.987  1.00 70.15           H  
ATOM   4788  HG2 GLU A 300       3.893-119.601 -70.804  1.00 70.15           H  
ATOM   4789  HG3 GLU A 300       5.575-119.814 -70.344  1.00 70.15           H  
ATOM   4790  N   VAL A 301       1.567-122.397 -70.377  1.00 71.53           N  
ATOM   4791  CA  VAL A 301       0.113-122.183 -70.472  1.00 71.53           C  
ATOM   4792  C   VAL A 301      -0.539-122.264 -69.092  1.00 71.53           C  
ATOM   4793  O   VAL A 301      -1.322-121.388 -68.724  1.00 71.53           O  
ATOM   4794  CB  VAL A 301      -0.540-123.194 -71.437  1.00 71.53           C  
ATOM   4795  CG1 VAL A 301      -2.049-122.948 -71.569  1.00 71.53           C  
ATOM   4796  CG2 VAL A 301       0.077-123.104 -72.840  1.00 71.53           C  
ATOM   4797  H   VAL A 301       1.970-123.209 -70.823  1.00 71.53           H  
ATOM   4798  HA  VAL A 301      -0.066-121.179 -70.857  1.00 71.53           H  
ATOM   4799  HB  VAL A 301      -0.388-124.205 -71.061  1.00 71.53           H  
ATOM   4800 HG11 VAL A 301      -2.549-123.122 -70.616  1.00 71.53           H  
ATOM   4801 HG12 VAL A 301      -2.236-121.924 -71.891  1.00 71.53           H  
ATOM   4802 HG13 VAL A 301      -2.473-123.636 -72.301  1.00 71.53           H  
ATOM   4803 HG21 VAL A 301       1.134-123.368 -72.808  1.00 71.53           H  
ATOM   4804 HG22 VAL A 301      -0.424-123.803 -73.510  1.00 71.53           H  
ATOM   4805 HG23 VAL A 301      -0.028-122.093 -73.233  1.00 71.53           H  
ATOM   4806  N   TRP A 302      -0.179-123.273 -68.295  1.00 70.23           N  
ATOM   4807  CA  TRP A 302      -0.683-123.419 -66.928  1.00 70.23           C  
ATOM   4808  C   TRP A 302      -0.303-122.219 -66.052  1.00 70.23           C  
ATOM   4809  O   TRP A 302      -1.133-121.657 -65.336  1.00 70.23           O  
ATOM   4810  CB  TRP A 302      -0.141-124.724 -66.343  1.00 70.23           C  
ATOM   4811  CG  TRP A 302      -0.615-125.014 -64.958  1.00 70.23           C  
ATOM   4812  CD1 TRP A 302      -1.756-125.663 -64.635  1.00 70.23           C  
ATOM   4813  CD2 TRP A 302       0.023-124.668 -63.694  1.00 70.23           C  
ATOM   4814  CE2 TRP A 302      -0.808-125.136 -62.637  1.00 70.23           C  
ATOM   4815  CE3 TRP A 302       1.209-123.998 -63.332  1.00 70.23           C  
ATOM   4816  NE1 TRP A 302      -1.863-125.761 -63.263  1.00 70.23           N  
ATOM   4817  CZ2 TRP A 302      -0.493-124.929 -61.292  1.00 70.23           C  
ATOM   4818  CZ3 TRP A 302       1.522-123.782 -61.979  1.00 70.23           C  
ATOM   4819  CH2 TRP A 302       0.687-124.249 -60.954  1.00 70.23           C  
ATOM   4820  H   TRP A 302       0.460-123.968 -68.656  1.00 70.23           H  
ATOM   4821  HA  TRP A 302      -1.772-123.472 -66.950  1.00 70.23           H  
ATOM   4822  HB2 TRP A 302      -0.436-125.550 -66.990  1.00 70.23           H  
ATOM   4823  HB3 TRP A 302       0.948-124.688 -66.331  1.00 70.23           H  
ATOM   4824  HD1 TRP A 302      -2.448-126.085 -65.348  1.00 70.23           H  
ATOM   4825  HE1 TRP A 302      -2.558-126.334 -62.807  1.00 70.23           H  
ATOM   4826  HE3 TRP A 302       1.871-123.633 -64.103  1.00 70.23           H  
ATOM   4827  HZ2 TRP A 302      -1.165-125.298 -60.531  1.00 70.23           H  
ATOM   4828  HZ3 TRP A 302       2.408-123.218 -61.728  1.00 70.23           H  
ATOM   4829  HH2 TRP A 302       0.951-124.077 -59.922  1.00 70.23           H  
ATOM   4830  N   CYS A 303       0.942-121.771 -66.171  1.00 70.98           N  
ATOM   4831  CA  CYS A 303       1.469-120.678 -65.388  1.00 70.98           C  
ATOM   4832  C   CYS A 303       0.850-119.326 -65.750  1.00 70.98           C  
ATOM   4833  O   CYS A 303       0.472-118.565 -64.861  1.00 70.98           O  
ATOM   4834  CB  CYS A 303       2.966-120.655 -65.597  1.00 70.98           C  
ATOM   4835  SG  CYS A 303       3.685-119.686 -64.310  1.00 70.98           S  
ATOM   4836  H   CYS A 303       1.576-122.270 -66.779  1.00 70.98           H  
ATOM   4837  HA  CYS A 303       1.263-120.877 -64.337  1.00 70.98           H  
ATOM   4838  HB2 CYS A 303       3.371-121.663 -65.506  1.00 70.98           H  
ATOM   4839  HB3 CYS A 303       3.217-120.249 -66.576  1.00 70.98           H  
ATOM   4840  N   ARG A 304       0.665-119.040 -67.049  1.00 71.64           N  
ATOM   4841  CA  ARG A 304      -0.035-117.826 -67.508  1.00 71.64           C  
ATOM   4842  C   ARG A 304      -1.465-117.730 -66.978  1.00 71.64           C  
ATOM   4843  O   ARG A 304      -1.957-116.610 -66.838  1.00 71.64           O  
ATOM   4844  CB  ARG A 304      -0.068-117.765 -69.044  1.00 71.64           C  
ATOM   4845  CG  ARG A 304       1.218-117.195 -69.651  1.00 71.64           C  
ATOM   4846  CD  ARG A 304       1.031-117.011 -71.162  1.00 71.64           C  
ATOM   4847  NE  ARG A 304       2.286-116.617 -71.821  1.00 71.64           N  
ATOM   4848  CZ  ARG A 304       2.440-116.181 -73.056  1.00 71.64           C  
ATOM   4849  NH1 ARG A 304       1.434-115.926 -73.845  1.00 71.64           N  
ATOM   4850  NH2 ARG A 304       3.640-116.040 -73.526  1.00 71.64           N  
ATOM   4851  H   ARG A 304       0.995-119.702 -67.736  1.00 71.64           H  
ATOM   4852  HA  ARG A 304       0.483-116.952 -67.114  1.00 71.64           H  
ATOM   4853  HB2 ARG A 304      -0.890-117.118 -69.348  1.00 71.64           H  
ATOM   4854  HB3 ARG A 304      -0.264-118.758 -69.449  1.00 71.64           H  
ATOM   4855  HG2 ARG A 304       2.044-117.881 -69.463  1.00 71.64           H  
ATOM   4856  HG3 ARG A 304       1.448-116.230 -69.199  1.00 71.64           H  
ATOM   4857  HD2 ARG A 304       0.263-116.256 -71.335  1.00 71.64           H  
ATOM   4858  HD3 ARG A 304       0.698-117.958 -71.588  1.00 71.64           H  
ATOM   4859  HE  ARG A 304       3.149-116.921 -71.394  1.00 71.64           H  
ATOM   4860 HH11 ARG A 304       1.615-115.666 -74.804  1.00 71.64           H  
ATOM   4861 HH12 ARG A 304       0.502-116.167 -73.540  1.00 71.64           H  
ATOM   4862 HH21 ARG A 304       3.798-115.751 -74.481  1.00 71.64           H  
ATOM   4863 HH22 ARG A 304       4.331-116.678 -73.157  1.00 71.64           H  
ATOM   4864  N   ASN A 305      -2.099-118.865 -66.680  1.00 72.39           N  
ATOM   4865  CA  ASN A 305      -3.489-118.933 -66.232  1.00 72.39           C  
ATOM   4866  C   ASN A 305      -3.657-118.978 -64.702  1.00 72.39           C  
ATOM   4867  O   ASN A 305      -4.765-118.752 -64.225  1.00 72.39           O  
ATOM   4868  CB  ASN A 305      -4.162-120.136 -66.917  1.00 72.39           C  
ATOM   4869  CG  ASN A 305      -4.371-119.949 -68.412  1.00 72.39           C  
ATOM   4870  ND2 ASN A 305      -4.915-120.941 -69.076  1.00 72.39           N  
ATOM   4871  OD1 ASN A 305      -4.081-118.920 -69.002  1.00 72.39           O  
ATOM   4872  H   ASN A 305      -1.626-119.733 -66.886  1.00 72.39           H  
ATOM   4873  HA  ASN A 305      -4.012-118.034 -66.558  1.00 72.39           H  
ATOM   4874  HB2 ASN A 305      -5.145-120.291 -66.471  1.00 72.39           H  
ATOM   4875  HB3 ASN A 305      -3.568-121.034 -66.752  1.00 72.39           H  
ATOM   4876 HD21 ASN A 305      -5.047-120.795 -70.066  1.00 72.39           H  
ATOM   4877 HD22 ASN A 305      -5.156-121.805 -68.610  1.00 72.39           H  
ATOM   4878  N   ARG A 306      -2.604-119.259 -63.918  1.00 73.01           N  
ATOM   4879  CA  ARG A 306      -2.684-119.417 -62.446  1.00 73.01           C  
ATOM   4880  C   ARG A 306      -1.835-118.424 -61.651  1.00 73.01           C  
ATOM   4881  O   ARG A 306      -1.356-118.734 -60.565  1.00 73.01           O  
ATOM   4882  CB  ARG A 306      -2.415-120.876 -62.038  1.00 73.01           C  
ATOM   4883  CG  ARG A 306      -3.592-121.807 -62.359  1.00 73.01           C  
ATOM   4884  CD  ARG A 306      -3.525-123.023 -61.425  1.00 73.01           C  
ATOM   4885  NE  ARG A 306      -4.601-124.001 -61.673  1.00 73.01           N  
ATOM   4886  CZ  ARG A 306      -4.656-125.237 -61.202  1.00 73.01           C  
ATOM   4887  NH1 ARG A 306      -3.813-125.720 -60.340  1.00 73.01           N  
ATOM   4888  NH2 ARG A 306      -5.543-126.089 -61.611  1.00 73.01           N  
ATOM   4889  H   ARG A 306      -1.726-119.468 -64.372  1.00 73.01           H  
ATOM   4890  HA  ARG A 306      -3.698-119.174 -62.127  1.00 73.01           H  
ATOM   4891  HB2 ARG A 306      -1.507-121.243 -62.517  1.00 73.01           H  
ATOM   4892  HB3 ARG A 306      -2.262-120.917 -60.959  1.00 73.01           H  
ATOM   4893  HG2 ARG A 306      -4.536-121.289 -62.189  1.00 73.01           H  
ATOM   4894  HG3 ARG A 306      -3.536-122.123 -63.401  1.00 73.01           H  
ATOM   4895  HD2 ARG A 306      -2.556-123.500 -61.572  1.00 73.01           H  
ATOM   4896  HD3 ARG A 306      -3.590-122.680 -60.392  1.00 73.01           H  
ATOM   4897  HE  ARG A 306      -5.326-123.730 -62.324  1.00 73.01           H  
ATOM   4898 HH11 ARG A 306      -3.870-126.716 -60.183  1.00 73.01           H  
ATOM   4899 HH12 ARG A 306      -3.101-125.140 -59.921  1.00 73.01           H  
ATOM   4900 HH21 ARG A 306      -6.243-125.866 -62.305  1.00 73.01           H  
ATOM   4901 HH22 ARG A 306      -5.385-127.055 -61.363  1.00 73.01           H  
ATOM   4902  N   ILE A 307      -1.644-117.226 -62.180  1.00 73.82           N  
ATOM   4903  CA  ILE A 307      -0.780-116.221 -61.560  1.00 73.82           C  
ATOM   4904  C   ILE A 307      -1.459-115.652 -60.308  1.00 73.82           C  
ATOM   4905  O   ILE A 307      -2.564-115.123 -60.416  1.00 73.82           O  
ATOM   4906  CB  ILE A 307      -0.463-115.077 -62.524  1.00 73.82           C  
ATOM   4907  CG1 ILE A 307      -0.153-115.588 -63.935  1.00 73.82           C  
ATOM   4908  CG2 ILE A 307       0.746-114.295 -61.993  1.00 73.82           C  
ATOM   4909  CD1 ILE A 307      -0.286-114.446 -64.900  1.00 73.82           C  
ATOM   4910  H   ILE A 307      -2.107-117.011 -63.051  1.00 73.82           H  
ATOM   4911  HA  ILE A 307       0.158-116.711 -61.300  1.00 73.82           H  
ATOM   4912  HB  ILE A 307      -1.327-114.414 -62.569  1.00 73.82           H  
ATOM   4913 HG12 ILE A 307      -0.874-116.333 -64.273  1.00 73.82           H  
ATOM   4914 HG13 ILE A 307       0.847-116.019 -63.987  1.00 73.82           H  
ATOM   4915 HG21 ILE A 307       0.628-114.086 -60.930  1.00 73.82           H  
ATOM   4916 HG22 ILE A 307       0.850-113.349 -62.524  1.00 73.82           H  
ATOM   4917 HG23 ILE A 307       1.646-114.897 -62.119  1.00 73.82           H  
ATOM   4918 HD11 ILE A 307      -1.280-114.003 -64.833  1.00 73.82           H  
ATOM   4919 HD12 ILE A 307       0.472-113.691 -64.692  1.00 73.82           H  
ATOM   4920 HD13 ILE A 307      -0.166-114.903 -65.882  1.00 73.82           H  
ATOM   4921  N   PRO A 308      -0.814-115.682 -59.132  1.00 76.60           N  
ATOM   4922  CA  PRO A 308      -1.414-115.235 -57.880  1.00 76.60           C  
ATOM   4923  C   PRO A 308      -1.110-113.755 -57.613  1.00 76.60           C  
ATOM   4924  O   PRO A 308      -0.639-113.393 -56.534  1.00 76.60           O  
ATOM   4925  CB  PRO A 308      -0.827-116.171 -56.830  1.00 76.60           C  
ATOM   4926  CG  PRO A 308       0.602-116.265 -57.332  1.00 76.60           C  
ATOM   4927  CD  PRO A 308       0.447-116.344 -58.848  1.00 76.60           C  
ATOM   4928  HA  PRO A 308      -2.496-115.362 -57.907  1.00 76.60           H  
ATOM   4929  HB2 PRO A 308      -1.308-117.147 -56.892  1.00 76.60           H  
ATOM   4930  HB3 PRO A 308      -0.888-115.781 -55.814  1.00 76.60           H  
ATOM   4931  HG2 PRO A 308       1.148-115.365 -57.052  1.00 76.60           H  
ATOM   4932  HG3 PRO A 308       1.062-117.159 -56.911  1.00 76.60           H  
ATOM   4933  HD2 PRO A 308       0.370-117.388 -59.149  1.00 76.60           H  
ATOM   4934  HD3 PRO A 308       1.284-115.855 -59.348  1.00 76.60           H  
ATOM   4935  N   VAL A 309      -1.330-112.887 -58.603  1.00 77.34           N  
ATOM   4936  CA  VAL A 309      -1.335-111.442 -58.347  1.00 77.34           C  
ATOM   4937  C   VAL A 309      -2.721-111.088 -57.825  1.00 77.34           C  
ATOM   4938  O   VAL A 309      -3.719-111.284 -58.515  1.00 77.34           O
[truncated: 1,511,236 more chars]
