# Supplementary material for: Deep learning insights into the architecture of the mammalian egg-sperm fusion synapse
Source: eLife. 2024 Apr 26;13:RP93131. doi: 10.7554/eLife.93131 (PMC11052572; doi:10.7554/eLife.93131)
Supplement: Figure 4—source data 1. [file elife-93131-fig4-data1.zip › eLife-VOR-RA-2023-93131R1_figure_4-source_data/TMEM95_FIMP_ranked_0.pdb]

ATOM      1  N   CYS B   1       2.330   2.821   8.898  1.00 91.21           N  
ATOM      2  CA  CYS B   1       1.235   2.800   7.935  1.00 91.21           C  
ATOM      3  C   CYS B   1       0.888   1.371   7.534  1.00 91.21           C  
ATOM      4  O   CYS B   1      -0.183   0.868   7.879  1.00 91.21           O  
ATOM      5  CB  CYS B   1       1.597   3.614   6.693  1.00 91.21           C  
ATOM      6  SG  CYS B   1       1.971   5.346   7.041  1.00 91.21           S  
ATOM      7  N   VAL B   2       1.800   0.584   7.259  1.00 92.69           N  
ATOM      8  CA  VAL B   2       1.647  -0.728   6.640  1.00 92.69           C  
ATOM      9  C   VAL B   2       1.241  -1.754   7.697  1.00 92.69           C  
ATOM     10  O   VAL B   2       0.563  -2.736   7.388  1.00 92.69           O  
ATOM     11  CB  VAL B   2       2.946  -1.178   5.934  1.00 92.69           C  
ATOM     12  CG1 VAL B   2       3.304  -0.217   4.801  1.00 92.69           C  
ATOM     13  CG2 VAL B   2       4.093  -1.276   6.938  1.00 92.69           C  
ATOM     14  N   PHE B   3       1.480  -1.519   8.935  1.00 92.80           N  
ATOM     15  CA  PHE B   3       1.272  -2.501   9.992  1.00 92.80           C  
ATOM     16  C   PHE B   3       0.033  -2.161  10.811  1.00 92.80           C  
ATOM     17  O   PHE B   3      -0.276  -2.841  11.792  1.00 92.80           O  
ATOM     18  CB  PHE B   3       2.500  -2.579  10.905  1.00 92.80           C  
ATOM     19  CG  PHE B   3       3.776  -2.910  10.179  1.00 92.80           C  
ATOM     20  CD1 PHE B   3       3.969  -4.168   9.622  1.00 92.80           C  
ATOM     21  CD2 PHE B   3       4.783  -1.962  10.054  1.00 92.80           C  
ATOM     22  CE1 PHE B   3       5.149  -4.477   8.949  1.00 92.80           C  
ATOM     23  CE2 PHE B   3       5.965  -2.263   9.383  1.00 92.80           C  
ATOM     24  CZ  PHE B   3       6.146  -3.522   8.833  1.00 92.80           C  
ATOM     25  N   CYS B   4      -0.615  -1.159  10.414  1.00 94.36           N  
ATOM     26  CA  CYS B   4      -1.677  -0.610  11.249  1.00 94.36           C  
ATOM     27  C   CYS B   4      -3.001  -1.316  10.982  1.00 94.36           C  
ATOM     28  O   CYS B   4      -3.903  -1.292  11.821  1.00 94.36           O  
ATOM     29  CB  CYS B   4      -1.831   0.891  11.002  1.00 94.36           C  
ATOM     30  SG  CYS B   4      -0.475   1.881  11.669  1.00 94.36           S  
ATOM     31  N   ARG B   5      -3.133  -1.910   9.893  1.00 93.24           N  
ATOM     32  CA  ARG B   5      -4.428  -2.423   9.458  1.00 93.24           C  
ATOM     33  C   ARG B   5      -4.318  -3.875   9.004  1.00 93.24           C  
ATOM     34  O   ARG B   5      -3.213  -4.401   8.850  1.00 93.24           O  
ATOM     35  CB  ARG B   5      -4.996  -1.563   8.327  1.00 93.24           C  
ATOM     36  CG  ARG B   5      -5.185  -0.101   8.701  1.00 93.24           C  
ATOM     37  CD  ARG B   5      -6.266   0.076   9.757  1.00 93.24           C  
ATOM     38  NE  ARG B   5      -6.538   1.486  10.019  1.00 93.24           N  
ATOM     39  CZ  ARG B   5      -7.749   2.001  10.213  1.00 93.24           C  
ATOM     40  NH1 ARG B   5      -8.829   1.228  10.179  1.00 93.24           N  
ATOM     41  NH2 ARG B   5      -7.883   3.299  10.444  1.00 93.24           N  
ATOM     42  N   LEU B   6      -5.441  -4.574   9.050  1.00 93.89           N  
ATOM     43  CA  LEU B   6      -5.564  -5.916   8.491  1.00 93.89           C  
ATOM     44  C   LEU B   6      -4.598  -6.879   9.173  1.00 93.89           C  
ATOM     45  O   LEU B   6      -3.789  -7.529   8.507  1.00 93.89           O  
ATOM     46  CB  LEU B   6      -5.302  -5.894   6.983  1.00 93.89           C  
ATOM     47  CG  LEU B   6      -6.150  -4.922   6.162  1.00 93.89           C  
ATOM     48  CD1 LEU B   6      -5.691  -4.917   4.707  1.00 93.89           C  
ATOM     49  CD2 LEU B   6      -7.628  -5.287   6.260  1.00 93.89           C  
ATOM     50  N   PRO B   7      -4.657  -7.025  10.386  1.00 92.99           N  
ATOM     51  CA  PRO B   7      -3.760  -7.886  11.160  1.00 92.99           C  
ATOM     52  C   PRO B   7      -3.721  -9.320  10.636  1.00 92.99           C  
ATOM     53  O   PRO B   7      -2.740 -10.035  10.855  1.00 92.99           O  
ATOM     54  CB  PRO B   7      -4.352  -7.836  12.571  1.00 92.99           C  
ATOM     55  CG  PRO B   7      -5.781  -7.443  12.371  1.00 92.99           C  
ATOM     56  CD  PRO B   7      -5.862  -6.530  11.182  1.00 92.99           C  
ATOM     57  N   ALA B   8      -4.699  -9.786   9.948  1.00 91.88           N  
ATOM     58  CA  ALA B   8      -4.768 -11.138   9.400  1.00 91.88           C  
ATOM     59  C   ALA B   8      -3.641 -11.383   8.401  1.00 91.88           C  
ATOM     60  O   ALA B   8      -3.251 -12.529   8.165  1.00 91.88           O  
ATOM     61  CB  ALA B   8      -6.123 -11.374   8.738  1.00 91.88           C  
ATOM     62  N   HIS B   9      -3.156 -10.401   7.773  1.00 93.38           N  
ATOM     63  CA  HIS B   9      -2.064 -10.526   6.814  1.00 93.38           C  
ATOM     64  C   HIS B   9      -0.752 -10.865   7.514  1.00 93.38           C  
ATOM     65  O   HIS B   9       0.202 -11.311   6.872  1.00 93.38           O  
ATOM     66  CB  HIS B   9      -1.910  -9.237   6.005  1.00 93.38           C  
ATOM     67  CG  HIS B   9      -2.969  -9.051   4.965  1.00 93.38           C  
ATOM     68  CD2 HIS B   9      -3.739  -7.979   4.662  1.00 93.38           C  
ATOM     69  ND1 HIS B   9      -3.339 -10.051   4.093  1.00 93.38           N  
ATOM     70  CE1 HIS B   9      -4.293  -9.601   3.295  1.00 93.38           C  
ATOM     71  NE2 HIS B   9      -4.553  -8.346   3.619  1.00 93.38           N  
ATOM     72  N   ASP B  10      -0.590 -10.581   8.838  1.00 94.66           N  
ATOM     73  CA  ASP B  10       0.610 -10.902   9.604  1.00 94.66           C  
ATOM     74  C   ASP B  10       1.864 -10.387   8.901  1.00 94.66           C  
ATOM     75  O   ASP B  10       2.815 -11.141   8.684  1.00 94.66           O  
ATOM     76  CB  ASP B  10       0.716 -12.412   9.829  1.00 94.66           C  
ATOM     77  CG  ASP B  10       1.905 -12.802  10.689  1.00 94.66           C  
ATOM     78  OD1 ASP B  10       2.262 -12.043  11.616  1.00 94.66           O  
ATOM     79  OD2 ASP B  10       2.492 -13.876  10.436  1.00 94.66           O  
ATOM     80  N   LEU B  11       1.827  -9.140   8.497  1.00 93.57           N  
ATOM     81  CA  LEU B  11       2.918  -8.545   7.733  1.00 93.57           C  
ATOM     82  C   LEU B  11       4.226  -8.607   8.514  1.00 93.57           C  
ATOM     83  O   LEU B  11       5.280  -8.899   7.946  1.00 93.57           O  
ATOM     84  CB  LEU B  11       2.592  -7.092   7.375  1.00 93.57           C  
ATOM     85  CG  LEU B  11       1.422  -6.877   6.413  1.00 93.57           C  
ATOM     86  CD1 LEU B  11       1.215  -5.389   6.155  1.00 93.57           C  
ATOM     87  CD2 LEU B  11       1.662  -7.624   5.105  1.00 93.57           C  
ATOM     88  N   SER B  12       4.166  -8.265   9.778  1.00 90.51           N  
ATOM     89  CA  SER B  12       5.368  -8.313  10.604  1.00 90.51           C  
ATOM     90  C   SER B  12       5.958  -9.719  10.641  1.00 90.51           C  
ATOM     91  O   SER B  12       7.173  -9.891  10.524  1.00 90.51           O  
ATOM     92  CB  SER B  12       5.061  -7.844  12.027  1.00 90.51           C  
ATOM     93  OG  SER B  12       4.043  -8.639  12.610  1.00 90.51           O  
ATOM     94  N   GLY B  13       5.110 -10.719  10.909  1.00 89.57           N  
ATOM     95  CA  GLY B  13       5.554 -12.103  10.885  1.00 89.57           C  
ATOM     96  C   GLY B  13       6.140 -12.519   9.549  1.00 89.57           C  
ATOM     97  O   GLY B  13       7.180 -13.180   9.500  1.00 89.57           O  
ATOM     98  N   ARG B  14       5.572 -12.184   8.496  1.00 89.44           N  
ATOM     99  CA  ARG B  14       6.041 -12.485   7.148  1.00 89.44           C  
ATOM    100  C   ARG B  14       7.410 -11.862   6.892  1.00 89.44           C  
ATOM    101  O   ARG B  14       8.305 -12.517   6.354  1.00 89.44           O  
ATOM    102  CB  ARG B  14       5.037 -11.988   6.105  1.00 89.44           C  
ATOM    103  CG  ARG B  14       5.369 -12.406   4.682  1.00 89.44           C  
ATOM    104  CD  ARG B  14       4.319 -11.920   3.692  1.00 89.44           C  
ATOM    105  NE  ARG B  14       3.020 -12.540   3.937  1.00 89.44           N  
ATOM    106  CZ  ARG B  14       2.634 -13.712   3.440  1.00 89.44           C  
ATOM    107  NH1 ARG B  14       3.443 -14.417   2.658  1.00 89.44           N  
ATOM    108  NH2 ARG B  14       1.429 -14.183   3.727  1.00 89.44           N  
ATOM    109  N   LEU B  15       7.545 -10.580   7.201  1.00 88.76           N  
ATOM    110  CA  LEU B  15       8.821  -9.888   7.048  1.00 88.76           C  
ATOM    111  C   LEU B  15       9.919 -10.591   7.839  1.00 88.76           C  
ATOM    112  O   LEU B  15      11.035 -10.760   7.343  1.00 88.76           O  
ATOM    113  CB  LEU B  15       8.699  -8.432   7.506  1.00 88.76           C  
ATOM    114  CG  LEU B  15       9.922  -7.544   7.274  1.00 88.76           C  
ATOM    115  CD1 LEU B  15      10.241  -7.459   5.785  1.00 88.76           C  
ATOM    116  CD2 LEU B  15       9.692  -6.153   7.856  1.00 88.76           C  
ATOM    117  N   ALA B  16       9.591 -10.965   8.986  1.00 86.68           N  
ATOM    118  CA  ALA B  16      10.543 -11.677   9.835  1.00 86.68           C  
ATOM    119  C   ALA B  16      10.973 -12.993   9.194  1.00 86.68           C  
ATOM    120  O   ALA B  16      12.160 -13.328   9.185  1.00 86.68           O  
ATOM    121  CB  ALA B  16       9.939 -11.932  11.214  1.00 86.68           C  
ATOM    122  N   ARG B  17      10.102 -13.714   8.727  1.00 86.27           N  
ATOM    123  CA  ARG B  17      10.382 -14.989   8.073  1.00 86.27           C  
ATOM    124  C   ARG B  17      11.229 -14.788   6.821  1.00 86.27           C  
ATOM    125  O   ARG B  17      12.189 -15.526   6.590  1.00 86.27           O  
ATOM    126  CB  ARG B  17       9.079 -15.706   7.715  1.00 86.27           C  
ATOM    127  CG  ARG B  17       8.353 -16.300   8.911  1.00 86.27           C  
ATOM    128  CD  ARG B  17       7.171 -17.159   8.485  1.00 86.27           C  
ATOM    129  NE  ARG B  17       6.184 -16.386   7.737  1.00 86.27           N  
ATOM    130  CZ  ARG B  17       5.114 -15.803   8.271  1.00 86.27           C  
ATOM    131  NH1 ARG B  17       4.872 -15.895   9.573  1.00 86.27           N  
ATOM    132  NH2 ARG B  17       4.281 -15.122   7.497  1.00 86.27           N  
ATOM    133  N   LEU B  18      10.811 -13.848   5.999  1.00 84.80           N  
ATOM    134  CA  LEU B  18      11.558 -13.518   4.790  1.00 84.80           C  
ATOM    135  C   LEU B  18      13.000 -13.153   5.125  1.00 84.80           C  
ATOM    136  O   LEU B  18      13.932 -13.613   4.461  1.00 84.80           O  
ATOM    137  CB  LEU B  18      10.887 -12.362   4.044  1.00 84.80           C  
ATOM    138  CG  LEU B  18      10.677 -12.556   2.542  1.00 84.80           C  
ATOM    139  CD1 LEU B  18       9.188 -12.607   2.217  1.00 84.80           C  
ATOM    140  CD2 LEU B  18      11.362 -11.442   1.757  1.00 84.80           C  
ATOM    141  N   CYS B  19      13.153 -12.360   6.108  1.00 82.91           N  
ATOM    142  CA  CYS B  19      14.468 -11.872   6.509  1.00 82.91           C  
ATOM    143  C   CYS B  19      15.286 -12.982   7.159  1.00 82.91           C  
ATOM    144  O   CYS B  19      16.515 -12.989   7.066  1.00 82.91           O  
ATOM    145  CB  CYS B  19      14.332 -10.695   7.474  1.00 82.91           C  
ATOM    146  SG  CYS B  19      13.681  -9.196   6.706  1.00 82.91           S  
ATOM    147  N   SER B  20      14.723 -13.813   7.921  1.00 79.46           N  
ATOM    148  CA  SER B  20      15.418 -14.930   8.552  1.00 79.46           C  
ATOM    149  C   SER B  20      15.947 -15.911   7.511  1.00 79.46           C  
ATOM    150  O   SER B  20      17.026 -16.483   7.680  1.00 79.46           O  
ATOM    151  CB  SER B  20      14.491 -15.659   9.525  1.00 79.46           C  
ATOM    152  OG  SER B  20      13.465 -16.342   8.826  1.00 79.46           O  
ATOM    153  N   GLN B  21      15.242 -16.178   6.553  1.00 73.73           N  
ATOM    154  CA  GLN B  21      15.622 -17.112   5.498  1.00 73.73           C  
ATOM    155  C   GLN B  21      16.806 -16.581   4.694  1.00 73.73           C  
ATOM    156  O   GLN B  21      17.609 -17.358   4.175  1.00 73.73           O  
ATOM    157  CB  GLN B  21      14.438 -17.386   4.570  1.00 73.73           C  
ATOM    158  CG  GLN B  21      13.376 -18.291   5.179  1.00 73.73           C  
ATOM    159  CD  GLN B  21      12.177 -18.484   4.269  1.00 73.73           C  
ATOM    160  NE2 GLN B  21      11.158 -19.174   4.770  1.00 73.73           N  
ATOM    161  OE1 GLN B  21      12.166 -18.015   3.127  1.00 73.73           O  
ATOM    162  N   MET B  22      16.820 -15.352   4.631  1.00 61.56           N  
ATOM    163  CA  MET B  22      17.839 -14.746   3.779  1.00 61.56           C  
ATOM    164  C   MET B  22      19.028 -14.270   4.608  1.00 61.56           C  
ATOM    165  O   MET B  22      19.183 -13.071   4.847  1.00 61.56           O  
ATOM    166  CB  MET B  22      17.252 -13.576   2.987  1.00 61.56           C  
ATOM    167  CG  MET B  22      16.219 -13.993   1.953  1.00 61.56           C  
ATOM    168  SD  MET B  22      15.924 -12.695   0.691  1.00 61.56           S  
ATOM    169  CE  MET B  22      16.027 -13.690  -0.823  1.00 61.56           C  
ATOM    170  N   GLU B  23      19.428 -15.043   5.649  1.00 58.28           N  
ATOM    171  CA  GLU B  23      20.516 -14.804   6.592  1.00 58.28           C  
ATOM    172  C   GLU B  23      21.602 -13.929   5.972  1.00 58.28           C  
ATOM    173  O   GLU B  23      22.116 -13.016   6.620  1.00 58.28           O  
ATOM    174  CB  GLU B  23      21.116 -16.129   7.069  1.00 58.28           C  
ATOM    175  CG  GLU B  23      20.383 -16.745   8.252  1.00 58.28           C  
ATOM    176  CD  GLU B  23      21.141 -17.897   8.893  1.00 58.28           C  
ATOM    177  OE1 GLU B  23      20.704 -18.394   9.956  1.00 58.28           O  
ATOM    178  OE2 GLU B  23      22.181 -18.304   8.329  1.00 58.28           O  
ATOM    179  N   ALA B  24      22.040 -14.308   4.816  1.00 54.46           N  
ATOM    180  CA  ALA B  24      23.189 -13.598   4.260  1.00 54.46           C  
ATOM    181  C   ALA B  24      22.858 -12.130   4.010  1.00 54.46           C  
ATOM    182  O   ALA B  24      23.759 -11.296   3.886  1.00 54.46           O  
ATOM    183  CB  ALA B  24      23.651 -14.264   2.966  1.00 54.46           C  
ATOM    184  N   ARG B  25      21.585 -11.747   3.783  1.00 53.18           N  
ATOM    185  CA  ARG B  25      21.261 -10.384   3.375  1.00 53.18           C  
ATOM    186  C   ARG B  25      20.553  -9.630   4.496  1.00 53.18           C  
ATOM    187  O   ARG B  25      19.584  -8.909   4.250  1.00 53.18           O  
ATOM    188  CB  ARG B  25      20.391 -10.392   2.117  1.00 53.18           C  
ATOM    189  CG  ARG B  25      21.121 -10.851   0.865  1.00 53.18           C  
ATOM    190  CD  ARG B  25      20.229 -10.782  -0.366  1.00 53.18           C  
ATOM    191  NE  ARG B  25      20.933 -11.220  -1.568  1.00 53.18           N  
ATOM    192  CZ  ARG B  25      20.389 -11.298  -2.779  1.00 53.18           C  
ATOM    193  NH1 ARG B  25      19.118 -10.967  -2.975  1.00 53.18           N  
ATOM    194  NH2 ARG B  25      21.122 -11.710  -3.804  1.00 53.18           N  
ATOM    195  N   GLN B  26      20.813  -9.904   5.844  1.00 59.10           N  
ATOM    196  CA  GLN B  26      20.302  -9.349   7.092  1.00 59.10           C  
ATOM    197  C   GLN B  26      20.233  -7.825   7.029  1.00 59.10           C  
ATOM    198  O   GLN B  26      19.319  -7.216   7.588  1.00 59.10           O  
ATOM    199  CB  GLN B  26      21.172  -9.786   8.271  1.00 59.10           C  
ATOM    200  CG  GLN B  26      20.385 -10.396   9.424  1.00 59.10           C  
ATOM    201  CD  GLN B  26      21.278 -10.918  10.534  1.00 59.10           C  
ATOM    202  NE2 GLN B  26      20.733 -11.002  11.743  1.00 59.10           N  
ATOM    203  OE1 GLN B  26      22.448 -11.242  10.306  1.00 59.10           O  
ATOM    204  N   LYS B  27      21.213  -7.242   6.419  1.00 59.69           N  
ATOM    205  CA  LYS B  27      21.238  -5.782   6.437  1.00 59.69           C  
ATOM    206  C   LYS B  27      20.000  -5.202   5.760  1.00 59.69           C  
ATOM    207  O   LYS B  27      19.459  -4.188   6.207  1.00 59.69           O  
ATOM    208  CB  LYS B  27      22.503  -5.259   5.754  1.00 59.69           C  
ATOM    209  CG  LYS B  27      23.657  -4.991   6.708  1.00 59.69           C  
ATOM    210  CD  LYS B  27      24.863  -4.413   5.979  1.00 59.69           C  
ATOM    211  CE  LYS B  27      26.032  -4.182   6.927  1.00 59.69           C  
ATOM    212  NZ  LYS B  27      27.210  -3.595   6.220  1.00 59.69           N  
ATOM    213  N   GLU B  28      19.568  -5.961   4.727  1.00 59.76           N  
ATOM    214  CA  GLU B  28      18.436  -5.466   3.950  1.00 59.76           C  
ATOM    215  C   GLU B  28      17.133  -5.584   4.735  1.00 59.76           C  
ATOM    216  O   GLU B  28      16.207  -4.796   4.535  1.00 59.76           O  
ATOM    217  CB  GLU B  28      18.322  -6.222   2.624  1.00 59.76           C  
ATOM    218  CG  GLU B  28      19.437  -5.906   1.638  1.00 59.76           C  
ATOM    219  CD  GLU B  28      19.270  -6.606   0.299  1.00 59.76           C  
ATOM    220  OE1 GLU B  28      20.098  -6.381  -0.612  1.00 59.76           O  
ATOM    221  OE2 GLU B  28      18.301  -7.386   0.159  1.00 59.76           O  
ATOM    222  N   CYS B  29      17.107  -6.555   5.623  1.00 70.26           N  
ATOM    223  CA  CYS B  29      15.894  -6.849   6.378  1.00 70.26           C  
ATOM    224  C   CYS B  29      15.798  -5.970   7.619  1.00 70.26           C  
ATOM    225  O   CYS B  29      14.726  -5.846   8.215  1.00 70.26           O  
ATOM    226  CB  CYS B  29      15.858  -8.323   6.781  1.00 70.26           C  
ATOM    227  SG  CYS B  29      15.336  -9.429   5.452  1.00 70.26           S  
ATOM    228  N   GLY B  30      16.871  -5.539   8.193  1.00 59.88           N  
ATOM    229  CA  GLY B  30      16.910  -4.957   9.525  1.00 59.88           C  
ATOM    230  C   GLY B  30      16.259  -3.588   9.598  1.00 59.88           C  
ATOM    231  O   GLY B  30      15.873  -3.135  10.677  1.00 59.88           O  
ATOM    232  N   ALA B  31      16.321  -2.856   8.590  1.00 60.02           N  
ATOM    233  CA  ALA B  31      15.898  -1.479   8.832  1.00 60.02           C  
ATOM    234  C   ALA B  31      14.380  -1.348   8.740  1.00 60.02           C  
ATOM    235  O   ALA B  31      13.786  -1.658   7.705  1.00 60.02           O  
ATOM    236  CB  ALA B  31      16.572  -0.533   7.841  1.00 60.02           C  
ATOM    237  N   SER B  32      13.736  -1.524   9.930  1.00 63.90           N  
ATOM    238  CA  SER B  32      12.315  -1.196   9.990  1.00 63.90           C  
ATOM    239  C   SER B  32      12.032   0.158   9.349  1.00 63.90           C  
ATOM    240  O   SER B  32      12.744   1.132   9.603  1.00 63.90           O  
ATOM    241  CB  SER B  32      11.826  -1.195  11.439  1.00 63.90           C  
ATOM    242  OG  SER B  32      10.430  -0.958  11.499  1.00 63.90           O  
ATOM    243  N   PRO B  33      11.127   0.127   8.374  1.00 78.57           N  
ATOM    244  CA  PRO B  33      10.782   1.425   7.789  1.00 78.57           C  
ATOM    245  C   PRO B  33      10.159   2.382   8.803  1.00 78.57           C  
ATOM    246  O   PRO B  33       9.404   1.952   9.680  1.00 78.57           O  
ATOM    247  CB  PRO B  33       9.777   1.062   6.692  1.00 78.57           C  
ATOM    248  CG  PRO B  33       9.182  -0.236   7.134  1.00 78.57           C  
ATOM    249  CD  PRO B  33      10.183  -0.952   7.995  1.00 78.57           C  
ATOM    250  N   ASP B  34      10.712   3.575   8.963  1.00 85.11           N  
ATOM    251  CA  ASP B  34      10.125   4.619   9.798  1.00 85.11           C  
ATOM    252  C   ASP B  34       9.215   5.531   8.978  1.00 85.11           C  
ATOM    253  O   ASP B  34       9.693   6.326   8.166  1.00 85.11           O  
ATOM    254  CB  ASP B  34      11.222   5.443  10.477  1.00 85.11           C  
ATOM    255  CG  ASP B  34      10.671   6.532  11.380  1.00 85.11           C  
ATOM    256  OD1 ASP B  34       9.485   6.461  11.769  1.00 85.11           O  
ATOM    257  OD2 ASP B  34      11.429   7.472  11.704  1.00 85.11           O  
ATOM    258  N   PHE B  35       7.911   5.419   9.289  1.00 93.60           N  
ATOM    259  CA  PHE B  35       6.921   6.224   8.582  1.00 93.60           C  
ATOM    260  C   PHE B  35       6.200   7.161   9.544  1.00 93.60           C  
ATOM    261  O   PHE B  35       5.026   7.480   9.345  1.00 93.60           O  
ATOM    262  CB  PHE B  35       5.909   5.326   7.865  1.00 93.60           C  
ATOM    263  CG  PHE B  35       6.522   4.435   6.819  1.00 93.60           C  
ATOM    264  CD1 PHE B  35       7.225   4.976   5.749  1.00 93.60           C  
ATOM    265  CD2 PHE B  35       6.395   3.055   6.906  1.00 93.60           C  
ATOM    266  CE1 PHE B  35       7.793   4.153   4.780  1.00 93.60           C  
ATOM    267  CE2 PHE B  35       6.961   2.226   5.941  1.00 93.60           C  
ATOM    268  CZ  PHE B  35       7.658   2.777   4.878  1.00 93.60           C  
ATOM    269  N   SER B  36       6.882   7.496  10.597  1.00 92.60           N  
ATOM    270  CA  SER B  36       6.280   8.269  11.678  1.00 92.60           C  
ATOM    271  C   SER B  36       5.865   9.656  11.201  1.00 92.60           C  
ATOM    272  O   SER B  36       5.001  10.294  11.807  1.00 92.60           O  
ATOM    273  CB  SER B  36       7.251   8.394  12.853  1.00 92.60           C  
ATOM    274  OG  SER B  36       8.449   9.034  12.449  1.00 92.60           O  
ATOM    275  N   ALA B  37       6.365  10.140  10.185  1.00 94.70           N  
ATOM    276  CA  ALA B  37       6.075  11.470   9.655  1.00 94.70           C  
ATOM    277  C   ALA B  37       4.806  11.458   8.807  1.00 94.70           C  
ATOM    278  O   ALA B  37       4.340  12.509   8.362  1.00 94.70           O  
ATOM    279  CB  ALA B  37       7.255  11.985   8.835  1.00 94.70           C  
ATOM    280  N   PHE B  38       4.293  10.310   8.636  1.00 96.84           N  
ATOM    281  CA  PHE B  38       3.147  10.178   7.745  1.00 96.84           C  
ATOM    282  C   PHE B  38       1.894   9.799   8.526  1.00 96.84           C  
ATOM    283  O   PHE B  38       1.982   9.176   9.586  1.00 96.84           O  
ATOM    284  CB  PHE B  38       3.425   9.134   6.660  1.00 96.84           C  
ATOM    285  CG  PHE B  38       4.545   9.510   5.728  1.00 96.84           C  
ATOM    286  CD1 PHE B  38       4.295  10.265   4.588  1.00 96.84           C  
ATOM    287  CD2 PHE B  38       5.848   9.109   5.991  1.00 96.84           C  
ATOM    288  CE1 PHE B  38       5.330  10.615   3.724  1.00 96.84           C  
ATOM    289  CE2 PHE B  38       6.887   9.455   5.132  1.00 96.84           C  
ATOM    290  CZ  PHE B  38       6.626  10.207   3.998  1.00 96.84           C  
ATOM    291  N   ALA B  39       0.779  10.220   7.938  1.00 97.43           N  
ATOM    292  CA  ALA B  39      -0.559   9.847   8.388  1.00 97.43           C  
ATOM    293  C   ALA B  39      -1.514   9.699   7.206  1.00 97.43           C  
ATOM    294  O   ALA B  39      -1.437  10.460   6.239  1.00 97.43           O  
ATOM    295  CB  ALA B  39      -1.096  10.881   9.374  1.00 97.43           C  
ATOM    296  N   LEU B  40      -2.327   8.756   7.307  1.00 97.37           N  
ATOM    297  CA  LEU B  40      -3.211   8.427   6.194  1.00 97.37           C  
ATOM    298  C   LEU B  40      -4.649   8.257   6.674  1.00 97.37           C  
ATOM    299  O   LEU B  40      -4.891   8.082   7.871  1.00 97.37           O  
ATOM    300  CB  LEU B  40      -2.740   7.150   5.494  1.00 97.37           C  
ATOM    301  CG  LEU B  40      -1.296   7.145   4.992  1.00 97.37           C  
ATOM    302  CD1 LEU B  40      -0.956   5.796   4.366  1.00 97.37           C  
ATOM    303  CD2 LEU B  40      -1.074   8.275   3.992  1.00 97.37           C  
ATOM    304  N   ASP B  41      -5.586   8.400   5.711  1.00 95.81           N  
ATOM    305  CA  ASP B  41      -6.974   8.059   6.009  1.00 95.81           C  
ATOM    306  C   ASP B  41      -7.171   6.546   6.048  1.00 95.81           C  
ATOM    307  O   ASP B  41      -6.248   5.786   5.745  1.00 95.81           O  
ATOM    308  CB  ASP B  41      -7.914   8.686   4.977  1.00 95.81           C  
ATOM    309  CG  ASP B  41      -7.709   8.135   3.577  1.00 95.81           C  
ATOM    310  OD1 ASP B  41      -6.635   7.559   3.299  1.00 95.81           O  
ATOM    311  OD2 ASP B  41      -8.629   8.281   2.743  1.00 95.81           O  
ATOM    312  N   GLU B  42      -8.269   6.098   6.471  1.00 93.28           N  
ATOM    313  CA  GLU B  42      -8.558   4.679   6.660  1.00 93.28           C  
ATOM    314  C   GLU B  42      -8.418   3.908   5.351  1.00 93.28           C  
ATOM    315  O   GLU B  42      -7.802   2.841   5.316  1.00 93.28           O  
ATOM    316  CB  GLU B  42      -9.964   4.489   7.235  1.00 93.28           C  
ATOM    317  CG  GLU B  42     -10.314   3.040   7.539  1.00 93.28           C  
ATOM    318  CD  GLU B  42     -11.690   2.873   8.163  1.00 93.28           C  
ATOM    319  OE1 GLU B  42     -12.049   1.736   8.546  1.00 93.28           O  
ATOM    320  OE2 GLU B  42     -12.415   3.887   8.270  1.00 93.28           O  
ATOM    321  N   VAL B  43      -8.986   4.438   4.318  1.00 92.24           N  
ATOM    322  CA  VAL B  43      -8.966   3.778   3.017  1.00 92.24           C  
ATOM    323  C   VAL B  43      -7.524   3.623   2.539  1.00 92.24           C  
ATOM    324  O   VAL B  43      -7.126   2.547   2.087  1.00 92.24           O  
ATOM    325  CB  VAL B  43      -9.793   4.559   1.972  1.00 92.24           C  
ATOM    326  CG1 VAL B  43      -9.639   3.935   0.586  1.00 92.24           C  
ATOM    327  CG2 VAL B  43     -11.264   4.603   2.381  1.00 92.24           C  
ATOM    328  N   SER B  44      -6.740   4.614   2.607  1.00 95.20           N  
ATOM    329  CA  SER B  44      -5.337   4.589   2.205  1.00 95.20           C  
ATOM    330  C   SER B  44      -4.531   3.626   3.071  1.00 95.20           C  
ATOM    331  O   SER B  44      -3.633   2.942   2.577  1.00 95.20           O  
ATOM    332  CB  SER B  44      -4.731   5.990   2.287  1.00 95.20           C  
ATOM    333  OG  SER B  44      -5.343   6.858   1.348  1.00 95.20           O  
ATOM    334  N   MET B  45      -4.786   3.588   4.393  1.00 95.45           N  
ATOM    335  CA  MET B  45      -4.139   2.626   5.280  1.00 95.45           C  
ATOM    336  C   MET B  45      -4.392   1.197   4.811  1.00 95.45           C  
ATOM    337  O   MET B  45      -3.474   0.376   4.786  1.00 95.45           O  
ATOM    338  CB  MET B  45      -4.635   2.800   6.717  1.00 95.45           C  
ATOM    339  CG  MET B  45      -4.098   4.045   7.404  1.00 95.45           C  
ATOM    340  SD  MET B  45      -2.310   3.913   7.799  1.00 95.45           S  
ATOM    341  CE  MET B  45      -2.396   3.032   9.382  1.00 95.45           C  
ATOM    342  N   ASN B  46      -5.586   0.917   4.476  1.00 94.59           N  
ATOM    343  CA  ASN B  46      -5.942  -0.397   3.953  1.00 94.59           C  
ATOM    344  C   ASN B  46      -5.235  -0.686   2.632  1.00 94.59           C  
ATOM    345  O   ASN B  46      -4.717  -1.785   2.427  1.00 94.59           O  
ATOM    346  CB  ASN B  46      -7.458  -0.514   3.781  1.00 94.59           C  
ATOM    347  CG  ASN B  46      -8.192  -0.596   5.105  1.00 94.59           C  
ATOM    348  ND2 ASN B  46      -9.469  -0.234   5.098  1.00 94.59           N  
ATOM    349  OD1 ASN B  46      -7.615  -0.980   6.126  1.00 94.59           O  
ATOM    350  N   LYS B  47      -5.224   0.290   1.754  1.00 95.17           N  
ATOM    351  CA  LYS B  47      -4.578   0.144   0.453  1.00 95.17           C  
ATOM    352  C   LYS B  47      -3.095  -0.181   0.609  1.00 95.17           C  
ATOM    353  O   LYS B  47      -2.587  -1.107  -0.027  1.00 95.17           O  
ATOM    354  CB  LYS B  47      -4.751   1.415  -0.379  1.00 95.17           C  
ATOM    355  CG  LYS B  47      -6.146   1.588  -0.962  1.00 95.17           C  
ATOM    356  CD  LYS B  47      -6.277   2.904  -1.717  1.00 95.17           C  
ATOM    357  CE  LYS B  47      -7.662   3.063  -2.330  1.00 95.17           C  
ATOM    358  NZ  LYS B  47      -7.802   4.361  -3.055  1.00 95.17           N  
ATOM    359  N   VAL B  48      -2.460   0.607   1.428  1.00 96.44           N  
ATOM    360  CA  VAL B  48      -1.017   0.432   1.558  1.00 96.44           C  
ATOM    361  C   VAL B  48      -0.717  -0.903   2.236  1.00 96.44           C  
ATOM    362  O   VAL B  48       0.282  -1.554   1.923  1.00 96.44           O  
ATOM    363  CB  VAL B  48      -0.375   1.590   2.354  1.00 96.44           C  
ATOM    364  CG1 VAL B  48      -0.688   1.461   3.844  1.00 96.44           C  
ATOM    365  CG2 VAL B  48       1.135   1.623   2.124  1.00 96.44           C  
ATOM    366  N   THR B  49      -1.498  -1.351   3.174  1.00 96.20           N  
ATOM    367  CA  THR B  49      -1.344  -2.653   3.812  1.00 96.20           C  
ATOM    368  C   THR B  49      -1.528  -3.778   2.797  1.00 96.20           C  
ATOM    369  O   THR B  49      -0.725  -4.712   2.745  1.00 96.20           O  
ATOM    370  CB  THR B  49      -2.345  -2.832   4.968  1.00 96.20           C  
ATOM    371  CG2 THR B  49      -2.200  -4.205   5.614  1.00 96.20           C  
ATOM    372  OG1 THR B  49      -2.109  -1.822   5.957  1.00 96.20           O  
ATOM    373  N   GLU B  50      -2.532  -3.741   1.991  1.00 96.13           N  
ATOM    374  CA  GLU B  50      -2.794  -4.721   0.943  1.00 96.13           C  
ATOM    375  C   GLU B  50      -1.663  -4.750  -0.082  1.00 96.13           C  
ATOM    376  O   GLU B  50      -1.244  -5.823  -0.522  1.00 96.13           O  
ATOM    377  CB  GLU B  50      -4.125  -4.423   0.248  1.00 96.13           C  
ATOM    378  CG  GLU B  50      -5.347  -4.822   1.063  1.00 96.13           C  
ATOM    379  CD  GLU B  50      -5.508  -6.327   1.206  1.00 96.13           C  
ATOM    380  OE1 GLU B  50      -6.281  -6.774   2.083  1.00 96.13           O  
ATOM    381  OE2 GLU B  50      -4.854  -7.065   0.436  1.00 96.13           O  
ATOM    382  N   LYS B  51      -1.281  -3.591  -0.451  1.00 96.50           N  
ATOM    383  CA  LYS B  51      -0.155  -3.518  -1.377  1.00 96.50           C  
ATOM    384  C   LYS B  51       1.088  -4.176  -0.785  1.00 96.50           C  
ATOM    385  O   LYS B  51       1.767  -4.952  -1.461  1.00 96.50           O  
ATOM    386  CB  LYS B  51       0.145  -2.064  -1.744  1.00 96.50           C  
ATOM    387  CG  LYS B  51       1.174  -1.905  -2.854  1.00 96.50           C  
ATOM    388  CD  LYS B  51       1.186  -0.486  -3.406  1.00 96.50           C  
ATOM    389  CE  LYS B  51       2.088  -0.367  -4.627  1.00 96.50           C  
ATOM    390  NZ  LYS B  51       1.315  -0.010  -5.854  1.00 96.50           N  
ATOM    391  N   THR B  52       1.380  -3.787   0.358  1.00 96.14           N  
ATOM    392  CA  THR B  52       2.538  -4.360   1.035  1.00 96.14           C  
ATOM    393  C   THR B  52       2.413  -5.878   1.128  1.00 96.14           C  
ATOM    394  O   THR B  52       3.385  -6.601   0.900  1.00 96.14           O  
ATOM    395  CB  THR B  52       2.709  -3.768   2.446  1.00 96.14           C  
ATOM    396  CG2 THR B  52       3.958  -4.320   3.126  1.00 96.14           C  
ATOM    397  OG1 THR B  52       2.821  -2.343   2.350  1.00 96.14           O  
ATOM    398  N   HIS B  53       1.307  -6.415   1.503  1.00 96.24           N  
ATOM    399  CA  HIS B  53       1.023  -7.845   1.520  1.00 96.24           C  
ATOM    400  C   HIS B  53       1.382  -8.494   0.187  1.00 96.24           C  
ATOM    401  O   HIS B  53       2.129  -9.474   0.150  1.00 96.24           O  
ATOM    402  CB  HIS B  53      -0.451  -8.095   1.844  1.00 96.24           C  
ATOM    403  CG  HIS B  53      -0.905  -9.488   1.542  1.00 96.24           C  
ATOM    404  CD2 HIS B  53      -1.559  -9.997   0.472  1.00 96.24           C  
ATOM    405  ND1 HIS B  53      -0.696 -10.541   2.406  1.00 96.24           N  
ATOM    406  CE1 HIS B  53      -1.204 -11.643   1.877  1.00 96.24           C  
ATOM    407  NE2 HIS B  53      -1.733 -11.340   0.704  1.00 96.24           N  
ATOM    408  N   ARG B  54       0.875  -7.921  -0.874  1.00 96.63           N  
ATOM    409  CA  ARG B  54       1.124  -8.453  -2.210  1.00 96.63           C  
ATOM    410  C   ARG B  54       2.614  -8.436  -2.536  1.00 96.63           C  
ATOM    411  O   ARG B  54       3.140  -9.393  -3.107  1.00 96.63           O  
ATOM    412  CB  ARG B  54       0.348  -7.654  -3.260  1.00 96.63           C  
ATOM    413  CG  ARG B  54      -1.157  -7.860  -3.202  1.00 96.63           C  
ATOM    414  CD  ARG B  54      -1.854  -7.267  -4.419  1.00 96.63           C  
ATOM    415  NE  ARG B  54      -1.720  -5.814  -4.462  1.00 96.63           N  
ATOM    416  CZ  ARG B  54      -2.599  -4.956  -3.951  1.00 96.63           C  
ATOM    417  NH1 ARG B  54      -3.698  -5.392  -3.344  1.00 96.63           N  
ATOM    418  NH2 ARG B  54      -2.379  -3.653  -4.046  1.00 96.63           N  
ATOM    419  N   VAL B  55       3.245  -7.357  -2.231  1.00 96.35           N  
ATOM    420  CA  VAL B  55       4.667  -7.204  -2.517  1.00 96.35           C  
ATOM    421  C   VAL B  55       5.464  -8.263  -1.759  1.00 96.35           C  
ATOM    422  O   VAL B  55       6.334  -8.923  -2.333  1.00 96.35           O  
ATOM    423  CB  VAL B  55       5.173  -5.791  -2.147  1.00 96.35           C  
ATOM    424  CG1 VAL B  55       6.700  -5.747  -2.146  1.00 96.35           C  
ATOM    425  CG2 VAL B  55       4.605  -4.752  -3.112  1.00 96.35           C  
ATOM    426  N   LEU B  56       5.203  -8.446  -0.483  1.00 94.48           N  
ATOM    427  CA  LEU B  56       5.901  -9.436   0.329  1.00 94.48           C  
ATOM    428  C   LEU B  56       5.619 -10.848  -0.173  1.00 94.48           C  
ATOM    429  O   LEU B  56       6.514 -11.696  -0.188  1.00 94.48           O  
ATOM    430  CB  LEU B  56       5.489  -9.312   1.798  1.00 94.48           C  
ATOM    431  CG  LEU B  56       5.940  -8.044   2.525  1.00 94.48           C  
ATOM    432  CD1 LEU B  56       5.492  -8.080   3.982  1.00 94.48           C  
ATOM    433  CD2 LEU B  56       7.453  -7.882   2.429  1.00 94.48           C  
ATOM    434  N   ARG B  57       4.409 -11.165  -0.564  1.00 94.48           N  
ATOM    435  CA  ARG B  57       4.057 -12.471  -1.111  1.00 94.48           C  
ATOM    436  C   ARG B  57       4.825 -12.750  -2.399  1.00 94.48           C  
ATOM    437  O   ARG B  57       5.287 -13.871  -2.622  1.00 94.48           O  
ATOM    438  CB  ARG B  57       2.551 -12.558  -1.370  1.00 94.48           C  
ATOM    439  CG  ARG B  57       1.713 -12.641  -0.104  1.00 94.48           C  
ATOM    440  CD  ARG B  57       1.936 -13.952   0.636  1.00 94.48           C  
ATOM    441  NE  ARG B  57       1.479 -15.097  -0.146  1.00 94.48           N  
ATOM    442  CZ  ARG B  57       2.025 -16.310  -0.105  1.00 94.48           C  
ATOM    443  NH1 ARG B  57       3.063 -16.559   0.684  1.00 94.48           N  
ATOM    444  NH2 ARG B  57       1.530 -17.280  -0.860  1.00 94.48           N  
ATOM    445  N   VAL B  58       4.941 -11.742  -3.240  1.00 94.56           N  
ATOM    446  CA  VAL B  58       5.730 -11.874  -4.461  1.00 94.56           C  
ATOM    447  C   VAL B  58       7.175 -12.217  -4.107  1.00 94.56           C  
ATOM    448  O   VAL B  58       7.769 -13.120  -4.701  1.00 94.56           O  
ATOM    449  CB  VAL B  58       5.680 -10.585  -5.311  1.00 94.56           C  
ATOM    450  CG1 VAL B  58       6.734 -10.626  -6.416  1.00 94.56           C  
ATOM    451  CG2 VAL B  58       4.286 -10.392  -5.905  1.00 94.56           C  
ATOM    452  N   MET B  59       7.699 -11.539  -3.190  1.00 92.19           N  
ATOM    453  CA  MET B  59       9.082 -11.764  -2.780  1.00 92.19           C  
ATOM    454  C   MET B  59       9.247 -13.147  -2.159  1.00 92.19           C  
ATOM    455  O   MET B  59      10.276 -13.798  -2.347  1.00 92.19           O  
ATOM    456  CB  MET B  59       9.532 -10.689  -1.789  1.00 92.19           C  
ATOM    457  CG  MET B  59       9.683  -9.309  -2.409  1.00 92.19           C  
ATOM    458  SD  MET B  59      10.074  -8.019  -1.164  1.00 92.19           S  
ATOM    459  CE  MET B  59      10.140  -6.554  -2.233  1.00 92.19           C  
ATOM    460  N   GLU B  60       8.335 -13.583  -1.418  1.00 90.81           N  
ATOM    461  CA  GLU B  60       8.329 -14.923  -0.840  1.00 90.81           C  
ATOM    462  C   GLU B  60       8.357 -15.994  -1.927  1.00 90.81           C  
ATOM    463  O   GLU B  60       9.162 -16.925  -1.869  1.00 90.81           O  
ATOM    464  CB  GLU B  60       7.103 -15.116   0.057  1.00 90.81           C  
ATOM    465  CG  GLU B  60       7.211 -14.417   1.404  1.00 90.81           C  
ATOM    466  CD  GLU B  60       5.930 -14.488   2.221  1.00 90.81           C  
ATOM    467  OE1 GLU B  60       5.946 -14.094   3.409  1.00 90.81           O  
ATOM    468  OE2 GLU B  60       4.904 -14.942   1.668  1.00 90.81           O  
ATOM    469  N   ILE B  61       7.556 -15.857  -2.876  1.00 90.88           N  
ATOM    470  CA  ILE B  61       7.431 -16.827  -3.958  1.00 90.88           C  
ATOM    471  C   ILE B  61       8.705 -16.828  -4.799  1.00 90.88           C  
ATOM    472  O   ILE B  61       9.188 -17.889  -5.204  1.00 90.88           O  
ATOM    473  CB  ILE B  61       6.203 -16.527  -4.847  1.00 90.88           C  
ATOM    474  CG1 ILE B  61       4.906 -16.779  -4.069  1.00 90.88           C  
ATOM    475  CG2 ILE B  61       6.245 -17.365  -6.128  1.00 90.88           C  
ATOM    476  CD1 ILE B  61       3.658 -16.238  -4.753  1.00 90.88           C  
ATOM    477  N   LYS B  62       9.216 -15.637  -4.944  1.00 90.10           N  
ATOM    478  CA  LYS B  62      10.425 -15.511  -5.752  1.00 90.10           C  
ATOM    479  C   LYS B  62      11.670 -15.845  -4.934  1.00 90.10           C  
ATOM    480  O   LYS B  62      12.774 -15.920  -5.477  1.00 90.10           O  
ATOM    481  CB  LYS B  62      10.541 -14.100  -6.329  1.00 90.10           C  
ATOM    482  CG  LYS B  62       9.509 -13.784  -7.402  1.00 90.10           C  
ATOM    483  CD  LYS B  62       9.686 -12.373  -7.949  1.00 90.10           C  
ATOM    484  CE  LYS B  62       8.708 -12.084  -9.079  1.00 90.10           C  
ATOM    485  NZ  LYS B  62       8.955 -10.747  -9.699  1.00 90.10           N  
ATOM    486  N   GLU B  63      11.446 -15.938  -3.656  1.00 85.78           N  
ATOM    487  CA  GLU B  63      12.589 -16.157  -2.776  1.00 85.78           C  
ATOM    488  C   GLU B  63      13.676 -15.112  -3.013  1.00 85.78           C  
ATOM    489  O   GLU B  63      14.852 -15.454  -3.155  1.00 85.78           O  
ATOM    490  CB  GLU B  63      13.159 -17.564  -2.973  1.00 85.78           C  
ATOM    491  CG  GLU B  63      12.180 -18.677  -2.632  1.00 85.78           C  
ATOM    492  CD  GLU B  63      12.789 -20.066  -2.743  1.00 85.78           C  
ATOM    493  OE1 GLU B  63      12.106 -21.057  -2.398  1.00 85.78           O  
ATOM    494  OE2 GLU B  63      13.958 -20.164  -3.177  1.00 85.78           O  
ATOM    495  N   ALA B  64      13.150 -13.828  -3.106  1.00 84.80           N  
ATOM    496  CA  ALA B  64      14.049 -12.708  -3.369  1.00 84.80           C  
ATOM    497  C   ALA B  64      13.615 -11.463  -2.600  1.00 84.80           C  
ATOM    498  O   ALA B  64      12.489 -10.986  -2.763  1.00 84.80           O  
ATOM    499  CB  ALA B  64      14.106 -12.411  -4.866  1.00 84.80           C  
ATOM    500  N   VAL B  65      14.557 -10.922  -1.885  1.00 84.45           N  
ATOM    501  CA  VAL B  65      14.242  -9.779  -1.033  1.00 84.45           C  
ATOM    502  C   VAL B  65      14.983  -8.542  -1.534  1.00 84.45           C  
ATOM    503  O   VAL B  65      15.030  -7.518  -0.847  1.00 84.45           O  
ATOM    504  CB  VAL B  65      14.603 -10.055   0.444  1.00 84.45           C  
ATOM    505  CG1 VAL B  65      13.731 -11.174   1.012  1.00 84.45           C  
ATOM    506  CG2 VAL B  65      16.083 -10.409   0.574  1.00 84.45           C  
ATOM    507  N   SER B  66      15.536  -8.565  -2.607  1.00 85.59           N  
ATOM    508  CA  SER B  66      16.398  -7.504  -3.115  1.00 85.59           C  
ATOM    509  C   SER B  66      15.608  -6.226  -3.378  1.00 85.59           C  
ATOM    510  O   SER B  66      16.171  -5.130  -3.373  1.00 85.59           O  
ATOM    511  CB  SER B  66      17.100  -7.951  -4.398  1.00 85.59           C  
ATOM    512  OG  SER B  66      16.159  -8.416  -5.351  1.00 85.59           O  
ATOM    513  N   SER B  67      14.404  -6.363  -3.622  1.00 90.93           N  
ATOM    514  CA  SER B  67      13.564  -5.208  -3.927  1.00 90.93           C  
ATOM    515  C   SER B  67      13.018  -4.570  -2.654  1.00 90.93           C  
ATOM    516  O   SER B  67      12.367  -3.525  -2.707  1.00 90.93           O  
ATOM    517  CB  SER B  67      12.407  -5.613  -4.841  1.00 90.93           C  
ATOM    518  OG  SER B  67      12.889  -6.042  -6.103  1.00 90.93           O  
ATOM    519  N   LEU B  68      13.237  -5.200  -1.547  1.00 91.37           N  
ATOM    520  CA  LEU B  68      12.619  -4.760  -0.302  1.00 91.37           C  
ATOM    521  C   LEU B  68      13.066  -3.346   0.057  1.00 91.37           C  
ATOM    522  O   LEU B  68      12.233  -2.476   0.322  1.00 91.37           O  
ATOM    523  CB  LEU B  68      12.966  -5.721   0.838  1.00 91.37           C  
ATOM    524  CG  LEU B  68      12.283  -5.456   2.181  1.00 91.37           C  
ATOM    525  CD1 LEU B  68      10.767  -5.487   2.019  1.00 91.37           C  
ATOM    526  CD2 LEU B  68      12.737  -6.473   3.222  1.00 91.37           C  
ATOM    527  N   PRO B  69      14.325  -3.034   0.008  1.00 89.24           N  
ATOM    528  CA  PRO B  69      14.739  -1.663   0.317  1.00 89.24           C  
ATOM    529  C   PRO B  69      14.152  -0.638  -0.650  1.00 89.24           C  
ATOM    530  O   PRO B  69      13.780   0.464  -0.237  1.00 89.24           O  
ATOM    531  CB  PRO B  69      16.264  -1.719   0.194  1.00 89.24           C  
ATOM    532  CG  PRO B  69      16.617  -3.145   0.472  1.00 89.24           C  
ATOM    533  CD  PRO B  69      15.543  -4.023  -0.102  1.00 89.24           C  
ATOM    534  N   SER B  70      14.149  -0.956  -1.834  1.00 92.03           N  
ATOM    535  CA  SER B  70      13.575  -0.078  -2.848  1.00 92.03           C  
ATOM    536  C   SER B  70      12.076   0.105  -2.637  1.00 92.03           C  
ATOM    537  O   SER B  70      11.532   1.179  -2.904  1.00 92.03           O  
ATOM    538  CB  SER B  70      13.836  -0.633  -4.249  1.00 92.03           C  
ATOM    539  OG  SER B  70      15.227  -0.690  -4.516  1.00 92.03           O  
ATOM    540  N   TYR B  71      11.400  -0.870  -2.206  1.00 94.82           N  
ATOM    541  CA  TYR B  71       9.979  -0.777  -1.890  1.00 94.82           C  
ATOM    542  C   TYR B  71       9.737   0.207  -0.751  1.00 94.82           C  
ATOM    543  O   TYR B  71       8.869   1.077  -0.848  1.00 94.82           O  
ATOM    544  CB  TYR B  71       9.419  -2.153  -1.518  1.00 94.82           C  
ATOM    545  CG  TYR B  71       7.983  -2.119  -1.053  1.00 94.82           C  
ATOM    546  CD1 TYR B  71       7.641  -2.493   0.244  1.00 94.82           C  
ATOM    547  CD2 TYR B  71       6.966  -1.714  -1.910  1.00 94.82           C  
ATOM    548  CE1 TYR B  71       6.320  -2.466   0.676  1.00 94.82           C  
ATOM    549  CE2 TYR B  71       5.640  -1.682  -1.489  1.00 94.82           C  
ATOM    550  CZ  TYR B  71       5.328  -2.058  -0.196  1.00 94.82           C  
ATOM    551  OH  TYR B  71       4.017  -2.029   0.226  1.00 94.82           O  
ATOM    552  N   TRP B  72      10.511   0.059   0.299  1.00 93.54           N  
ATOM    553  CA  TRP B  72      10.383   0.980   1.424  1.00 93.54           C  
ATOM    554  C   TRP B  72      10.634   2.418   0.982  1.00 93.54           C  
ATOM    555  O   TRP B  72       9.894   3.328   1.362  1.00 93.54           O  
ATOM    556  CB  TRP B  72      11.355   0.599   2.544  1.00 93.54           C  
ATOM    557  CG  TRP B  72      11.116  -0.764   3.120  1.00 93.54           C  
ATOM    558  CD1 TRP B  72      12.058  -1.636   3.592  1.00 93.54           C  
ATOM    559  CD2 TRP B  72       9.851  -1.414   3.281  1.00 93.54           C  
ATOM    560  CE2 TRP B  72      10.102  -2.679   3.858  1.00 93.54           C  
ATOM    561  CE3 TRP B  72       8.529  -1.049   2.993  1.00 93.54           C  
ATOM    562  NE1 TRP B  72      11.454  -2.790   4.037  1.00 93.54           N  
ATOM    563  CZ2 TRP B  72       9.077  -3.582   4.153  1.00 93.54           C  
ATOM    564  CZ3 TRP B  72       7.511  -1.949   3.288  1.00 93.54           C  
ATOM    565  CH2 TRP B  72       7.793  -3.200   3.861  1.00 93.54           C  
ATOM    566  N   SER B  73      11.642   2.683   0.203  1.00 93.40           N  
ATOM    567  CA  SER B  73      11.960   4.001  -0.336  1.00 93.40           C  
ATOM    568  C   SER B  73      10.824   4.532  -1.204  1.00 93.40           C  
ATOM    569  O   SER B  73      10.465   5.708  -1.115  1.00 93.40           O  
ATOM    570  CB  SER B  73      13.254   3.950  -1.150  1.00 93.40           C  
ATOM    571  OG  SER B  73      13.596   5.238  -1.632  1.00 93.40           O  
ATOM    572  N   TRP B  74      10.307   3.713  -2.027  1.00 96.73           N  
ATOM    573  CA  TRP B  74       9.181   4.065  -2.886  1.00 96.73           C  
ATOM    574  C   TRP B  74       7.970   4.477  -2.056  1.00 96.73           C  
ATOM    575  O   TRP B  74       7.307   5.470  -2.364  1.00 96.73           O  
ATOM    576  CB  TRP B  74       8.814   2.892  -3.799  1.00 96.73           C  
ATOM    577  CG  TRP B  74       7.596   3.132  -4.640  1.00 96.73           C  
ATOM    578  CD1 TRP B  74       7.539   3.784  -5.841  1.00 96.73           C  
ATOM    579  CD2 TRP B  74       6.257   2.727  -4.340  1.00 96.73           C  
ATOM    580  CE2 TRP B  74       5.439   3.166  -5.404  1.00 96.73           C  
ATOM    581  CE3 TRP B  74       5.670   2.033  -3.273  1.00 96.73           C  
ATOM    582  NE1 TRP B  74       6.244   3.808  -6.305  1.00 96.73           N  
ATOM    583  CZ2 TRP B  74       4.062   2.933  -5.431  1.00 96.73           C  
ATOM    584  CZ3 TRP B  74       4.299   1.803  -3.303  1.00 96.73           C  
ATOM    585  CH2 TRP B  74       3.512   2.253  -4.376  1.00 96.73           C  
ATOM    586  N   LEU B  75       7.685   3.701  -1.024  1.00 96.81           N  
ATOM    587  CA  LEU B  75       6.599   4.082  -0.127  1.00 96.81           C  
ATOM    588  C   LEU B  75       6.818   5.485   0.428  1.00 96.81           C  
ATOM    589  O   LEU B  75       5.911   6.320   0.392  1.00 96.81           O  
ATOM    590  CB  LEU B  75       6.477   3.079   1.023  1.00 96.81           C  
ATOM    591  CG  LEU B  75       5.796   1.750   0.695  1.00 96.81           C  
ATOM    592  CD1 LEU B  75       5.795   0.838   1.918  1.00 96.81           C  
ATOM    593  CD2 LEU B  75       4.374   1.986   0.197  1.00 96.81           C  
ATOM    594  N   ARG B  76       7.982   5.783   0.846  1.00 95.58           N  
ATOM    595  CA  ARG B  76       8.307   7.045   1.503  1.00 95.58           C  
ATOM    596  C   ARG B  76       8.271   8.203   0.511  1.00 95.58           C  
ATOM    597  O   ARG B  76       7.733   9.270   0.814  1.00 95.58           O  
ATOM    598  CB  ARG B  76       9.683   6.968   2.167  1.00 95.58           C  
ATOM    599  CG  ARG B  76      10.067   8.222   2.936  1.00 95.58           C  
ATOM    600  CD  ARG B  76      11.503   8.158   3.439  1.00 95.58           C  
ATOM    601  NE  ARG B  76      11.707   7.029   4.343  1.00 95.58           N  
ATOM    602  CZ  ARG B  76      12.752   6.208   4.306  1.00 95.58           C  
ATOM    603  NH1 ARG B  76      13.714   6.374   3.405  1.00 95.58           N  
ATOM    604  NH2 ARG B  76      12.838   5.213   5.177  1.00 95.58           N  
ATOM    605  N   LYS B  77       8.709   8.004  -0.588  1.00 96.29           N  
ATOM    606  CA  LYS B  77       8.953   9.102  -1.518  1.00 96.29           C  
ATOM    607  C   LYS B  77       7.778   9.285  -2.474  1.00 96.29           C  
ATOM    608  O   LYS B  77       7.596  10.362  -3.044  1.00 96.29           O  
ATOM    609  CB  LYS B  77      10.240   8.860  -2.310  1.00 96.29           C  
ATOM    610  CG  LYS B  77      11.507   8.938  -1.471  1.00 96.29           C  
ATOM    611  CD  LYS B  77      12.750   8.674  -2.310  1.00 96.29           C  
ATOM    612  CE  LYS B  77      14.016   8.718  -1.465  1.00 96.29           C  
ATOM    613  NZ  LYS B  77      15.232   8.401  -2.272  1.00 96.29           N  
ATOM    614  N   THR B  78       7.009   8.250  -2.633  1.00 97.14           N  
ATOM    615  CA  THR B  78       6.034   8.298  -3.718  1.00 97.14           C  
ATOM    616  C   THR B  78       4.636   7.967  -3.203  1.00 97.14           C  
ATOM    617  O   THR B  78       3.762   8.836  -3.162  1.00 97.14           O  
ATOM    618  CB  THR B  78       6.411   7.326  -4.851  1.00 97.14           C  
ATOM    619  CG2 THR B  78       5.414   7.409  -6.002  1.00 97.14           C  
ATOM    620  OG1 THR B  78       7.717   7.655  -5.340  1.00 97.14           O  
ATOM    621  N   LYS B  79       4.448   6.806  -2.704  1.00 97.34           N  
ATOM    622  CA  LYS B  79       3.098   6.297  -2.484  1.00 97.34           C  
ATOM    623  C   LYS B  79       2.441   6.980  -1.288  1.00 97.34           C  
ATOM    624  O   LYS B  79       1.264   7.344  -1.343  1.00 97.34           O  
ATOM    625  CB  LYS B  79       3.122   4.782  -2.274  1.00 97.34           C  
ATOM    626  CG  LYS B  79       1.757   4.119  -2.387  1.00 97.34           C  
ATOM    627  CD  LYS B  79       1.152   4.320  -3.771  1.00 97.34           C  
ATOM    628  CE  LYS B  79      -0.337   4.000  -3.782  1.00 97.34           C  
ATOM    629  NZ  LYS B  79      -0.958   4.300  -5.107  1.00 97.34           N  
ATOM    630  N   LEU B  80       3.174   7.055  -0.217  1.00 97.51           N  
ATOM    631  CA  LEU B  80       2.591   7.667   0.971  1.00 97.51           C  
ATOM    632  C   LEU B  80       2.271   9.137   0.724  1.00 97.51           C  
ATOM    633  O   LEU B  80       1.200   9.616   1.104  1.00 97.51           O  
ATOM    634  CB  LEU B  80       3.540   7.533   2.165  1.00 97.51           C  
ATOM    635  CG  LEU B  80       3.799   6.112   2.669  1.00 97.51           C  
ATOM    636  CD1 LEU B  80       4.743   6.138   3.866  1.00 97.51           C  
ATOM    637  CD2 LEU B  80       2.486   5.426   3.032  1.00 97.51           C  
ATOM    638  N   PRO B  81       3.150   9.917   0.103  1.00 96.79           N  
ATOM    639  CA  PRO B  81       2.766  11.283  -0.263  1.00 96.79           C  
ATOM    640  C   PRO B  81       1.549  11.327  -1.184  1.00 96.79           C  
ATOM    641  O   PRO B  81       0.698  12.209  -1.047  1.00 96.79           O  
ATOM    642  CB  PRO B  81       4.010  11.820  -0.975  1.00 96.79           C  
ATOM    643  CG  PRO B  81       5.152  11.079  -0.360  1.00 96.79           C  
ATOM    644  CD  PRO B  81       4.719   9.665  -0.100  1.00 96.79           C  
ATOM    645  N   GLU B  82       1.437  10.499  -2.078  1.00 96.69           N  
ATOM    646  CA  GLU B  82       0.270  10.401  -2.949  1.00 96.69           C  
ATOM    647  C   GLU B  82      -1.001  10.149  -2.142  1.00 96.69           C  
ATOM    648  O   GLU B  82      -2.021  10.808  -2.359  1.00 96.69           O  
ATOM    649  CB  GLU B  82       0.464   9.291  -3.985  1.00 96.69           C  
ATOM    650  CG  GLU B  82      -0.689   9.161  -4.970  1.00 96.69           C  
ATOM    651  CD  GLU B  82      -0.546   7.974  -5.908  1.00 96.69           C  
ATOM    652  OE1 GLU B  82      -1.399   7.058  -5.864  1.00 96.69           O  
ATOM    653  OE2 GLU B  82       0.428   7.957  -6.694  1.00 96.69           O  
ATOM    654  N   TYR B  83      -0.962   9.219  -1.296  1.00 96.70           N  
ATOM    655  CA  TYR B  83      -2.099   8.897  -0.442  1.00 96.70           C  
ATOM    656  C   TYR B  83      -2.487  10.090   0.423  1.00 96.70           C  
ATOM    657  O   TYR B  83      -3.673  10.347   0.641  1.00 96.70           O  
ATOM    658  CB  TYR B  83      -1.780   7.690   0.446  1.00 96.70           C  
ATOM    659  CG  TYR B  83      -1.950   6.362  -0.250  1.00 96.70           C  
ATOM    660  CD1 TYR B  83      -2.819   6.226  -1.331  1.00 96.70           C  
ATOM    661  CD2 TYR B  83      -1.243   5.241   0.170  1.00 96.70           C  
ATOM    662  CE1 TYR B  83      -2.980   5.003  -1.974  1.00 96.70           C  
ATOM    663  CE2 TYR B  83      -1.396   4.013  -0.466  1.00 96.70           C  
ATOM    664  CZ  TYR B  83      -2.266   3.905  -1.536  1.00 96.70           C  
ATOM    665  OH  TYR B  83      -2.421   2.692  -2.170  1.00 96.70           O  
ATOM    666  N   THR B  84      -1.507  10.740   0.921  1.00 96.11           N  
ATOM    667  CA  THR B  84      -1.765  11.930   1.724  1.00 96.11           C  
ATOM    668  C   THR B  84      -2.525  12.976   0.913  1.00 96.11           C  
ATOM    669  O   THR B  84      -3.526  13.523   1.380  1.00 96.11           O  
ATOM    670  CB  THR B  84      -0.454  12.541   2.254  1.00 96.11           C  
ATOM    671  CG2 THR B  84      -0.724  13.808   3.059  1.00 96.11           C  
ATOM    672  OG1 THR B  84       0.206  11.586   3.094  1.00 96.11           O  
ATOM    673  N   ARG B  85      -2.084  13.244  -0.212  1.00 95.57           N  
ATOM    674  CA  ARG B  85      -2.743  14.203  -1.093  1.00 95.57           C  
ATOM    675  C   ARG B  85      -4.170  13.766  -1.409  1.00 95.57           C  
ATOM    676  O   ARG B  85      -5.094  14.582  -1.383  1.00 95.57           O  
ATOM    677  CB  ARG B  85      -1.949  14.376  -2.390  1.00 95.57           C  
ATOM    678  CG  ARG B  85      -2.531  15.416  -3.334  1.00 95.57           C  
ATOM    679  CD  ARG B  85      -1.713  15.538  -4.612  1.00 95.57           C  
ATOM    680  NE  ARG B  85      -2.263  16.550  -5.510  1.00 95.57           N  
ATOM    681  CZ  ARG B  85      -1.546  17.481  -6.133  1.00 95.57           C  
ATOM    682  NH1 ARG B  85      -0.230  17.547  -5.967  1.00 95.57           N  
ATOM    683  NH2 ARG B  85      -2.149  18.353  -6.928  1.00 95.57           N  
ATOM    684  N   GLU B  86      -4.359  12.559  -1.683  1.00 94.33           N  
ATOM    685  CA  GLU B  86      -5.679  12.012  -1.983  1.00 94.33           C  
ATOM    686  C   GLU B  86      -6.628  12.180  -0.800  1.00 94.33           C  
ATOM    687  O   GLU B  86      -7.821  12.428  -0.985  1.00 94.33           O  
ATOM    688  CB  GLU B  86      -5.573  10.533  -2.366  1.00 94.33           C  
ATOM    689  CG  GLU B  86      -5.026  10.298  -3.766  1.00 94.33           C  
ATOM    690  CD  GLU B  86      -4.844   8.826  -4.100  1.00 94.33           C  
ATOM    691  OE1 GLU B  86      -4.391   8.510  -5.224  1.00 94.33           O  
ATOM    692  OE2 GLU B  86      -5.157   7.982  -3.231  1.00 94.33           O  
ATOM    693  N   ALA B  87      -6.073  12.037   0.331  1.00 95.52           N  
ATOM    694  CA  ALA B  87      -6.870  12.079   1.555  1.00 95.52           C  
ATOM    695  C   ALA B  87      -7.226  13.514   1.930  1.00 95.52           C  
ATOM    696  O   ALA B  87      -8.272  13.763   2.534  1.00 95.52           O  
ATOM    697  CB  ALA B  87      -6.120  11.403   2.701  1.00 95.52           C  
ATOM    698  N   LEU B  88      -6.369  14.446   1.562  1.00 97.11           N  
ATOM    699  CA  LEU B  88      -6.510  15.811   2.058  1.00 97.11           C  
ATOM    700  C   LEU B  88      -7.058  16.731   0.972  1.00 97.11           C  
ATOM    701  O   LEU B  88      -7.312  17.911   1.222  1.00 97.11           O  
ATOM    702  CB  LEU B  88      -5.165  16.340   2.561  1.00 97.11           C  
ATOM    703  CG  LEU B  88      -4.654  15.752   3.878  1.00 97.11           C  
ATOM    704  CD1 LEU B  88      -3.231  16.227   4.153  1.00 97.11           C  
ATOM    705  CD2 LEU B  88      -5.581  16.130   5.028  1.00 97.11           C  
ATOM    706  N   CYS B  89      -7.207  16.288  -0.139  1.00 96.63           N  
ATOM    707  CA  CYS B  89      -7.678  17.117  -1.243  1.00 96.63           C  
ATOM    708  C   CYS B  89      -9.079  16.702  -1.677  1.00 96.63           C  
ATOM    709  O   CYS B  89      -9.472  15.548  -1.501  1.00 96.63           O  
ATOM    710  CB  CYS B  89      -6.719  17.024  -2.430  1.00 96.63           C  
ATOM    711  SG  CYS B  89      -5.163  17.906  -2.178  1.00 96.63           S  
ATOM    712  N   PRO B  90      -9.846  17.646  -2.188  1.00 93.15           N  
ATOM    713  CA  PRO B  90     -11.118  17.303  -2.827  1.00 93.15           C  
ATOM    714  C   PRO B  90     -10.938  16.448  -4.079  1.00 93.15           C  
ATOM    715  O   PRO B  90      -9.901  16.529  -4.743  1.00 93.15           O  
ATOM    716  CB  PRO B  90     -11.715  18.668  -3.179  1.00 93.15           C  
ATOM    717  CG  PRO B  90     -10.560  19.615  -3.128  1.00 93.15           C  
ATOM    718  CD  PRO B  90      -9.493  19.018  -2.256  1.00 93.15           C  
ATOM    719  N   PRO B  91     -11.942  15.430  -4.263  1.00 90.06           N  
ATOM    720  CA  PRO B  91     -13.265  15.317  -3.646  1.00 90.06           C  
ATOM    721  C   PRO B  91     -13.259  14.444  -2.393  1.00 90.06           C  
ATOM    722  O   PRO B  91     -14.280  14.333  -1.709  1.00 90.06           O  
ATOM    723  CB  PRO B  91     -14.116  14.683  -4.749  1.00 90.06           C  
ATOM    724  CG  PRO B  91     -13.165  13.824  -5.519  1.00 90.06           C  
ATOM    725  CD  PRO B  91     -11.828  14.508  -5.556  1.00 90.06           C  
ATOM    726  N   ALA B  92     -12.198  13.915  -2.089  1.00 90.15           N  
ATOM    727  CA  ALA B  92     -12.166  12.976  -0.970  1.00 90.15           C  
ATOM    728  C   ALA B  92     -12.351  13.701   0.360  1.00 90.15           C  
ATOM    729  O   ALA B  92     -13.058  13.214   1.246  1.00 90.15           O  
ATOM    730  CB  ALA B  92     -10.854  12.195  -0.969  1.00 90.15           C  
ATOM    731  N   CYS B  93     -11.726  14.765   0.467  1.00 94.01           N  
ATOM    732  CA  CYS B  93     -11.789  15.548   1.696  1.00 94.01           C  
ATOM    733  C   CYS B  93     -12.686  16.767   1.520  1.00 94.01           C  
ATOM    734  O   CYS B  93     -12.474  17.574   0.613  1.00 94.01           O  
ATOM    735  CB  CYS B  93     -10.390  15.991   2.122  1.00 94.01           C  
ATOM    736  SG  CYS B  93     -10.334  16.751   3.760  1.00 94.01           S  
ATOM    737  N   ARG B  94     -13.638  16.856   2.346  1.00 92.68           N  
ATOM    738  CA  ARG B  94     -14.566  17.982   2.392  1.00 92.68           C  
ATOM    739  C   ARG B  94     -14.599  18.608   3.782  1.00 92.68           C  
ATOM    740  O   ARG B  94     -15.349  18.161   4.652  1.00 92.68           O  
ATOM    741  CB  ARG B  94     -15.972  17.537   1.984  1.00 92.68           C  
ATOM    742  CG  ARG B  94     -16.060  16.995   0.567  1.00 92.68           C  
ATOM    743  CD  ARG B  94     -17.491  16.637   0.187  1.00 92.68           C  
ATOM    744  NE  ARG B  94     -17.573  16.115  -1.174  1.00 92.68           N  
ATOM    745  CZ  ARG B  94     -18.700  15.753  -1.780  1.00 92.68           C  
ATOM    746  NH1 ARG B  94     -19.868  15.850  -1.154  1.00 92.68           N  
ATOM    747  NH2 ARG B  94     -18.660  15.291  -3.021  1.00 92.68           N  
ATOM    748  N   GLY B  95     -13.881  19.630   3.982  1.00 93.76           N  
ATOM    749  CA  GLY B  95     -13.779  20.273   5.283  1.00 93.76           C  
ATOM    750  C   GLY B  95     -12.696  19.674   6.161  1.00 93.76           C  
ATOM    751  O   GLY B  95     -11.640  20.280   6.353  1.00 93.76           O  
ATOM    752  N   SER B  96     -12.950  18.386   6.626  1.00 96.35           N  
ATOM    753  CA  SER B  96     -11.986  17.674   7.458  1.00 96.35           C  
ATOM    754  C   SER B  96     -12.038  16.172   7.201  1.00 96.35           C  
ATOM    755  O   SER B  96     -12.947  15.683   6.528  1.00 96.35           O  
ATOM    756  CB  SER B  96     -12.245  17.956   8.939  1.00 96.35           C  
ATOM    757  OG  SER B  96     -13.465  17.367   9.357  1.00 96.35           O  
ATOM    758  N   THR B  97     -11.021  15.628   7.711  1.00 96.08           N  
ATOM    759  CA  THR B  97     -10.931  14.175   7.624  1.00 96.08           C  
ATOM    760  C   THR B  97     -10.127  13.612   8.793  1.00 96.08           C  
ATOM    761  O   THR B  97      -9.472  14.362   9.520  1.00 96.08           O  
ATOM    762  CB  THR B  97     -10.288  13.734   6.296  1.00 96.08           C  
ATOM    763  CG2 THR B  97      -8.809  14.102   6.251  1.00 96.08           C  
ATOM    764  OG1 THR B  97     -10.420  12.313   6.157  1.00 96.08           O  
ATOM    765  N   THR B  98     -10.349  12.389   8.953  1.00 96.74           N  
ATOM    766  CA  THR B  98      -9.597  11.685   9.986  1.00 96.74           C  
ATOM    767  C   THR B  98      -8.376  10.991   9.388  1.00 96.74           C  
ATOM    768  O   THR B  98      -8.499  10.222   8.433  1.00 96.74           O  
ATOM    769  CB  THR B  98     -10.477  10.648  10.709  1.00 96.74           C  
ATOM    770  CG2 THR B  98      -9.701   9.948  11.820  1.00 96.74           C  
ATOM    771  OG1 THR B  98     -11.613  11.309  11.279  1.00 96.74           O  
ATOM    772  N   LEU B  99      -7.176  11.277   9.955  1.00 97.66           N  
ATOM    773  CA  LEU B  99      -5.936  10.615   9.566  1.00 97.66           C  
ATOM    774  C   LEU B  99      -5.385   9.776  10.713  1.00 97.66           C  
ATOM    775  O   LEU B  99      -5.623  10.082  11.883  1.00 97.66           O  
ATOM    776  CB  LEU B  99      -4.894  11.647   9.126  1.00 97.66           C  
ATOM    777  CG  LEU B  99      -5.260  12.507   7.915  1.00 97.66           C  
ATOM    778  CD1 LEU B  99      -4.091  13.409   7.533  1.00 97.66           C  
ATOM    779  CD2 LEU B  99      -5.671  11.628   6.739  1.00 97.66           C  
ATOM    780  N   TYR B 100      -4.694   8.794  10.322  1.00 97.49           N  
ATOM    781  CA  TYR B 100      -4.062   7.884  11.272  1.00 97.49           C  
ATOM    782  C   TYR B 100      -2.545   7.922  11.137  1.00 97.49           C  
ATOM    783  O   TYR B 100      -2.008   7.736  10.042  1.00 97.49           O  
ATOM    784  CB  TYR B 100      -4.570   6.454  11.064  1.00 97.49           C  
ATOM    785  CG  TYR B 100      -6.066   6.315  11.199  1.00 97.49           C  
ATOM    786  CD1 TYR B 100      -6.643   5.928  12.407  1.00 97.49           C  
ATOM    787  CD2 TYR B 100      -6.907   6.569  10.120  1.00 97.49           C  
ATOM    788  CE1 TYR B 100      -8.022   5.797  12.536  1.00 97.49           C  
ATOM    789  CE2 TYR B 100      -8.287   6.441  10.238  1.00 97.49           C  
ATOM    790  CZ  TYR B 100      -8.834   6.055  11.448  1.00 97.49           C  
ATOM    791  OH  TYR B 100     -10.200   5.927  11.570  1.00 97.49           O  
ATOM    792  N   ASN B 101      -1.904   8.147  12.221  1.00 97.03           N  
ATOM    793  CA  ASN B 101      -0.446   8.146  12.251  1.00 97.03           C  
ATOM    794  C   ASN B 101       0.121   6.781  11.871  1.00 97.03           C  
ATOM    795  O   ASN B 101      -0.338   5.752  12.371  1.00 97.03           O  
ATOM    796  CB  ASN B 101       0.063   8.567  13.631  1.00 97.03           C  
ATOM    797  CG  ASN B 101       1.574   8.680  13.686  1.00 97.03           C  
ATOM    798  ND2 ASN B 101       2.088   9.882  13.454  1.00 97.03           N  
ATOM    799  OD1 ASN B 101       2.274   7.695  13.936  1.00 97.03           O  
ATOM    800  N   CYS B 102       1.107   6.797  11.079  1.00 96.37           N  
ATOM    801  CA  CYS B 102       1.658   5.579  10.495  1.00 96.37           C  
ATOM    802  C   CYS B 102       2.457   4.792  11.528  1.00 96.37           C  
ATOM    803  O   CYS B 102       2.716   3.602  11.344  1.00 96.37           O  
ATOM    804  CB  CYS B 102       2.547   5.913   9.297  1.00 96.37           C  
ATOM    805  SG  CYS B 102       1.625   6.306   7.795  1.00 96.37           S  
ATOM    806  N   SER B 103       2.861   5.376  12.556  1.00 92.41           N  
ATOM    807  CA  SER B 103       3.650   4.711  13.588  1.00 92.41           C  
ATOM    808  C   SER B 103       2.788   4.340  14.790  1.00 92.41           C  
ATOM    809  O   SER B 103       2.846   3.209  15.277  1.00 92.41           O  
ATOM    810  CB  SER B 103       4.808   5.604  14.036  1.00 92.41           C  
ATOM    811  OG  SER B 103       5.578   4.964  15.039  1.00 92.41           O  
ATOM    812  N   THR B 104       1.945   5.121  15.171  1.00 95.14           N  
ATOM    813  CA  THR B 104       1.156   4.902  16.379  1.00 95.14           C  
ATOM    814  C   THR B 104      -0.218   4.335  16.032  1.00 95.14           C  
ATOM    815  O   THR B 104      -0.915   3.808  16.901  1.00 95.14           O  
ATOM    816  CB  THR B 104       0.988   6.206  17.180  1.00 95.14           C  
ATOM    817  CG2 THR B 104       2.343   6.796  17.559  1.00 95.14           C  
ATOM    818  OG1 THR B 104       0.269   7.159  16.388  1.00 95.14           O  
ATOM    819  N   CYS B 105      -0.620   4.511  14.852  1.00 96.27           N  
ATOM    820  CA  CYS B 105      -1.907   4.035  14.356  1.00 96.27           C  
ATOM    821  C   CYS B 105      -3.056   4.802  14.999  1.00 96.27           C  
ATOM    822  O   CYS B 105      -4.200   4.345  14.980  1.00 96.27           O  
ATOM    823  CB  CYS B 105      -2.065   2.539  14.627  1.00 96.27           C  
ATOM    824  SG  CYS B 105      -0.754   1.527  13.908  1.00 96.27           S  
ATOM    825  N   LYS B 106      -2.760   5.863  15.568  1.00 96.66           N  
ATOM    826  CA  LYS B 106      -3.766   6.684  16.236  1.00 96.66           C  
ATOM    827  C   LYS B 106      -4.381   7.694  15.272  1.00 96.66           C  
ATOM    828  O   LYS B 106      -3.670   8.318  14.482  1.00 96.66           O  
ATOM    829  CB  LYS B 106      -3.157   7.409  17.436  1.00 96.66           C  
ATOM    830  CG  LYS B 106      -2.749   6.487  18.576  1.00 96.66           C  
ATOM    831  CD  LYS B 106      -2.207   7.271  19.764  1.00 96.66           C  
ATOM    832  CE  LYS B 106      -1.756   6.347  20.887  1.00 96.66           C  
ATOM    833  NZ  LYS B 106      -1.159   7.108  22.024  1.00 96.66           N  
ATOM    834  N   GLY B 107      -5.698   7.889  15.381  1.00 96.48           N  
ATOM    835  CA  GLY B 107      -6.442   8.791  14.516  1.00 96.48           C  
ATOM    836  C   GLY B 107      -6.519  10.207  15.055  1.00 96.48           C  
ATOM    837  O   GLY B 107      -6.605  10.411  16.267  1.00 96.48           O  
ATOM    838  N   THR B 108      -6.518  11.156  14.177  1.00 96.50           N  
ATOM    839  CA  THR B 108      -6.682  12.572  14.489  1.00 96.50           C  
ATOM    840  C   THR B 108      -7.425  13.290  13.366  1.00 96.50           C  
ATOM    841  O   THR B 108      -7.198  13.012  12.187  1.00 96.50           O  
ATOM    842  CB  THR B 108      -5.321  13.253  14.726  1.00 96.50           C  
ATOM    843  CG2 THR B 108      -4.505  13.314  13.438  1.00 96.50           C  
ATOM    844  OG1 THR B 108      -5.538  14.586  15.204  1.00 96.50           O  
ATOM    845  N   GLU B 109      -8.269  14.139  13.727  1.00 97.33           N  
ATOM    846  CA  GLU B 109      -8.982  14.951  12.746  1.00 97.33           C  
ATOM    847  C   GLU B 109      -8.109  16.093  12.235  1.00 97.33           C  
ATOM    848  O   GLU B 109      -7.458  16.784  13.021  1.00 97.33           O  
ATOM    849  CB  GLU B 109     -10.276  15.507  13.347  1.00 97.33           C  
ATOM    850  CG  GLU B 109     -11.203  16.148  12.325  1.00 97.33           C  
ATOM    851  CD  GLU B 109     -12.508  16.645  12.927  1.00 97.33           C  
ATOM    852  OE1 GLU B 109     -13.572  16.483  12.287  1.00 97.33           O  
ATOM    853  OE2 GLU B 109     -12.466  17.202  14.046  1.00 97.33           O  
ATOM    854  N   VAL B 110      -8.128  16.266  11.000  1.00 96.78           N  
ATOM    855  CA  VAL B 110      -7.311  17.301  10.376  1.00 96.78           C  
ATOM    856  C   VAL B 110      -8.124  18.025   9.305  1.00 96.78           C  
ATOM    857  O   VAL B 110      -9.025  17.440   8.699  1.00 96.78           O  
ATOM    858  CB  VAL B 110      -6.022  16.713   9.760  1.00 96.78           C  
ATOM    859  CG1 VAL B 110      -5.153  16.070  10.839  1.00 96.78           C  
ATOM    860  CG2 VAL B 110      -6.366  15.697   8.672  1.00 96.78           C  
ATOM    861  N   SER B 111      -7.861  19.213   9.174  1.00 97.12           N  
ATOM    862  CA  SER B 111      -8.513  19.990   8.125  1.00 97.12           C  
ATOM    863  C   SER B 111      -7.966  19.628   6.748  1.00 97.12           C  
ATOM    864  O   SER B 111      -6.779  19.326   6.606  1.00 97.12           O  
ATOM    865  CB  SER B 111      -8.335  21.487   8.377  1.00 97.12           C  
ATOM    866  OG  SER B 111      -8.899  21.859   9.622  1.00 97.12           O  
ATOM    867  N   CYS B 112      -8.823  19.736   5.772  1.00 97.31           N  
ATOM    868  CA  CYS B 112      -8.414  19.491   4.393  1.00 97.31           C  
ATOM    869  C   CYS B 112      -7.451  20.568   3.910  1.00 97.31           C  
ATOM    870  O   CYS B 112      -7.407  21.665   4.471  1.00 97.31           O  
ATOM    871  CB  CYS B 112      -9.634  19.435   3.474  1.00 97.31           C  
ATOM    872  SG  CYS B 112     -10.827  18.156   3.925  1.00 97.31           S  
ATOM    873  N   TRP B 113      -6.669  20.196   2.958  1.00 96.47           N  
ATOM    874  CA  TRP B 113      -5.780  21.159   2.315  1.00 96.47           C  
ATOM    875  C   TRP B 113      -6.574  22.172   1.498  1.00 96.47           C  
ATOM    876  O   TRP B 113      -7.647  21.856   0.977  1.00 96.47           O  
ATOM    877  CB  TRP B 113      -4.769  20.440   1.417  1.00 96.47           C  
ATOM    878  CG  TRP B 113      -3.658  19.769   2.167  1.00 96.47           C  
ATOM    879  CD1 TRP B 113      -3.430  19.811   3.514  1.00 96.47           C  
ATOM    880  CD2 TRP B 113      -2.620  18.957   1.609  1.00 96.47           C  
ATOM    881  CE2 TRP B 113      -1.797  18.539   2.678  1.00 96.47           C  
ATOM    882  CE3 TRP B 113      -2.307  18.540   0.308  1.00 96.47           C  
ATOM    883  NE1 TRP B 113      -2.312  19.073   3.828  1.00 96.47           N  
ATOM    884  CZ2 TRP B 113      -0.679  17.724   2.484  1.00 96.47           C  
ATOM    885  CZ3 TRP B 113      -1.194  17.730   0.118  1.00 96.47           C  
ATOM    886  CH2 TRP B 113      -0.395  17.331   1.202  1.00 96.47           C  
ATOM    887  N   PRO B 114      -6.047  23.331   1.495  1.00 94.23           N  
ATOM    888  CA  PRO B 114      -6.669  24.310   0.601  1.00 94.23           C  
ATOM    889  C   PRO B 114      -6.581  23.906  -0.869  1.00 94.23           C  
ATOM    890  O   PRO B 114      -5.676  23.162  -1.255  1.00 94.23           O  
ATOM    891  CB  PRO B 114      -5.869  25.588   0.865  1.00 94.23           C  
ATOM    892  CG  PRO B 114      -5.121  25.316   2.130  1.00 94.23           C  
ATOM    893  CD  PRO B 114      -4.937  23.831   2.265  1.00 94.23           C  
ATOM    894  N   ARG B 115      -7.407  24.350  -1.653  1.00 90.14           N  
ATOM    895  CA  ARG B 115      -7.483  24.016  -3.072  1.00 90.14           C  
ATOM    896  C   ARG B 115      -6.178  24.352  -3.785  1.00 90.14           C  
ATOM    897  O   ARG B 115      -5.727  23.600  -4.652  1.00 90.14           O  
ATOM    898  CB  ARG B 115      -8.648  24.754  -3.736  1.00 90.14           C  
ATOM    899  CG  ARG B 115      -9.032  24.198  -5.098  1.00 90.14           C  
ATOM    900  CD  ARG B 115     -10.337  24.798  -5.604  1.00 90.14           C  
ATOM    901  NE  ARG B 115     -10.410  24.778  -7.062  1.00 90.14           N  
ATOM    902  CZ  ARG B 115     -11.471  25.147  -7.774  1.00 90.14           C  
ATOM    903  NH1 ARG B 115     -12.575  25.575  -7.172  1.00 90.14           N  
ATOM    904  NH2 ARG B 115     -11.429  25.089  -9.097  1.00 90.14           N  
ATOM    905  N   LYS B 116      -5.499  25.414  -3.470  1.00 91.35           N  
ATOM    906  CA  LYS B 116      -4.249  25.850  -4.085  1.00 91.35           C  
ATOM    907  C   LYS B 116      -3.140  24.826  -3.863  1.00 91.35           C  
ATOM    908  O   LYS B 116      -2.296  24.617  -4.737  1.00 91.35           O  
ATOM    909  CB  LYS B 116      -3.824  27.211  -3.532  1.00 91.35           C  
ATOM    910  CG  LYS B 116      -4.681  28.372  -4.016  1.00 91.35           C  
ATOM    911  CD  LYS B 116      -4.166  29.705  -3.488  1.00 91.35           C  
ATOM    912  CE  LYS B 116      -5.055  30.861  -3.926  1.00 91.35           C  
ATOM    913  NZ  LYS B 116      -4.566  32.168  -3.394  1.00 91.35           N  
ATOM    914  N   ARG B 117      -3.153  24.255  -2.699  1.00 92.91           N  
ATOM    915  CA  ARG B 117      -2.165  23.223  -2.402  1.00 92.91           C  
ATOM    916  C   ARG B 117      -2.440  21.954  -3.202  1.00 92.91           C  
ATOM    917  O   ARG B 117      -1.510  21.296  -3.673  1.00 92.91           O  
ATOM    918  CB  ARG B 117      -2.152  22.905  -0.905  1.00 92.91           C  
ATOM    919  CG  ARG B 117      -1.122  21.861  -0.505  1.00 92.91           C  
ATOM    920  CD  ARG B 117      -1.005  21.734   1.007  1.00 92.91           C  
ATOM    921  NE  ARG B 117      -0.013  20.733   1.389  1.00 92.91           N  
ATOM    922  CZ  ARG B 117       0.426  20.535   2.629  1.00 92.91           C  
ATOM    923  NH1 ARG B 117      -0.031  21.271   3.635  1.00 92.91           N  
ATOM    924  NH2 ARG B 117       1.331  19.596   2.864  1.00 92.91           N  
ATOM    925  N   CYS B 118      -3.655  21.596  -3.356  1.00 94.20           N  
ATOM    926  CA  CYS B 118      -4.077  20.393  -4.065  1.00 94.20           C  
ATOM    927  C   CYS B 118      -3.862  20.541  -5.566  1.00 94.20           C  
ATOM    928  O   CYS B 118      -3.483  19.583  -6.241  1.00 94.20           O  
ATOM    929  CB  CYS B 118      -5.548  20.090  -3.778  1.00 94.20           C  
ATOM    930  SG  CYS B 118      -5.856  19.499  -2.100  1.00 94.20           S  
ATOM    931  N   PHE B 119      -4.043  21.643  -6.121  1.00 90.59           N  
ATOM    932  CA  PHE B 119      -4.006  21.936  -7.549  1.00 90.59           C  
ATOM    933  C   PHE B 119      -3.182  23.188  -7.823  1.00 90.59           C  
ATOM    934  O   PHE B 119      -3.732  24.238  -8.163  1.00 90.59           O  
ATOM    935  CB  PHE B 119      -5.425  22.110  -8.101  1.00 90.59           C  
ATOM    936  CG  PHE B 119      -6.380  21.029  -7.672  1.00 90.59           C  
ATOM    937  CD1 PHE B 119      -6.268  19.742  -8.183  1.00 90.59           C  
ATOM    938  CD2 PHE B 119      -7.389  21.300  -6.757  1.00 90.59           C  
ATOM    939  CE1 PHE B 119      -7.151  18.739  -7.788  1.00 90.59           C  
ATOM    940  CE2 PHE B 119      -8.274  20.303  -6.358  1.00 90.59           C  
ATOM    941  CZ  PHE B 119      -8.154  19.023  -6.875  1.00 90.59           C  
ATOM    942  N   PRO B 120      -1.900  22.898  -7.865  1.00 82.94           N  
ATOM    943  CA  PRO B 120      -1.030  24.043  -8.145  1.00 82.94           C  
ATOM    944  C   PRO B 120      -1.183  24.565  -9.572  1.00 82.94           C  
ATOM    945  O   PRO B 120      -1.318  23.776 -10.511  1.00 82.94           O  
ATOM    946  CB  PRO B 120       0.376  23.482  -7.917  1.00 82.94           C  
ATOM    947  CG  PRO B 120       0.184  22.004  -7.805  1.00 82.94           C  
ATOM    948  CD  PRO B 120      -1.287  21.720  -7.702  1.00 82.94           C  
ATOM    949  N   GLY B 121      -1.691  25.774  -9.805  1.00 77.73           N  
ATOM    950  CA  GLY B 121      -1.968  26.448 -11.064  1.00 77.73           C  
ATOM    951  C   GLY B 121      -3.426  26.834 -11.227  1.00 77.73           C  
ATOM    952  O   GLY B 121      -3.795  27.488 -12.204  1.00 77.73           O  
ATOM    953  N   SER B 122      -4.253  26.057 -10.567  1.00 63.96           N  
ATOM    954  CA  SER B 122      -5.662  26.426 -10.652  1.00 63.96           C  
ATOM    955  C   SER B 122      -5.885  27.865 -10.198  1.00 63.96           C  
ATOM    956  O   SER B 122      -5.437  28.257  -9.118  1.00 63.96           O  
ATOM    957  CB  SER B 122      -6.517  25.479  -9.810  1.00 63.96           C  
ATOM    958  OG  SER B 122      -7.888  25.607 -10.144  1.00 63.96           O  
ATOM    959  N   GLN B 123      -5.586  28.958 -11.131  1.00 54.68           N  
ATOM    960  CA  GLN B 123      -5.848  30.370 -10.872  1.00 54.68           C  
ATOM    961  C   GLN B 123      -7.062  30.547  -9.965  1.00 54.68           C  
ATOM    962  O   GLN B 123      -7.914  29.659  -9.879  1.00 54.68           O  
ATOM    963  CB  GLN B 123      -6.058  31.127 -12.185  1.00 54.68           C  
ATOM    964  CG  GLN B 123      -4.773  31.381 -12.961  1.00 54.68           C  
ATOM    965  CD  GLN B 123      -4.945  32.412 -14.061  1.00 54.68           C  
ATOM    966  NE2 GLN B 123      -3.843  32.784 -14.703  1.00 54.68           N  
ATOM    967  OE1 GLN B 123      -6.060  32.869 -14.332  1.00 54.68           O  
ATOM    968  N   ASP B 124      -7.171  31.675  -8.932  1.00 42.71           N  
ATOM    969  CA  ASP B 124      -8.502  32.134  -8.544  1.00 42.71           C  
ATOM    970  C   ASP B 124      -9.361  32.429  -9.771  1.00 42.71           C  
ATOM    971  O   ASP B 124      -8.858  32.919 -10.784  1.00 42.71           O  
ATOM    972  CB  ASP B 124      -8.403  33.379  -7.659  1.00 42.71           C  
ATOM    973  CG  ASP B 124      -7.989  33.061  -6.233  1.00 42.71           C  
ATOM    974  OD1 ASP B 124      -8.170  31.907  -5.788  1.00 42.71           O  
ATOM    975  OD2 ASP B 124      -7.480  33.974  -5.547  1.00 42.71           O  
TER   
ATOM    976  N   ALA C   1       1.701 -53.941  -7.148  1.00 30.83           N  
ATOM    977  CA  ALA C   1       0.789 -52.915  -6.648  1.00 30.83           C  
ATOM    978  C   ALA C   1       1.241 -51.522  -7.077  1.00 30.83           C  
ATOM    979  O   ALA C   1       2.422 -51.183  -6.963  1.00 30.83           O  
ATOM    980  CB  ALA C   1       0.684 -52.992  -5.127  1.00 30.83           C  
ATOM    981  N   PRO C   2       0.479 -50.770  -7.974  1.00 29.82           N  
ATOM    982  CA  PRO C   2       0.961 -49.716  -8.870  1.00 29.82           C  
ATOM    983  C   PRO C   2       1.538 -48.519  -8.117  1.00 29.82           C  
ATOM    984  O   PRO C   2       1.039 -48.159  -7.048  1.00 29.82           O  
ATOM    985  CB  PRO C   2      -0.294 -49.316  -9.651  1.00 29.82           C  
ATOM    986  CG  PRO C   2      -1.406 -50.072  -8.999  1.00 29.82           C  
ATOM    987  CD  PRO C   2      -0.837 -50.877  -7.866  1.00 29.82           C  
ATOM    988  N   ARG C   3       2.766 -48.267  -8.079  1.00 33.54           N  
ATOM    989  CA  ARG C   3       3.548 -47.244  -7.393  1.00 33.54           C  
ATOM    990  C   ARG C   3       2.961 -45.856  -7.627  1.00 33.54           C  
ATOM    991  O   ARG C   3       2.669 -45.484  -8.765  1.00 33.54           O  
ATOM    992  CB  ARG C   3       5.007 -47.281  -7.855  1.00 33.54           C  
ATOM    993  CG  ARG C   3       5.816 -48.417  -7.252  1.00 33.54           C  
ATOM    994  CD  ARG C   3       7.265 -48.386  -7.716  1.00 33.54           C  
ATOM    995  NE  ARG C   3       8.120 -49.215  -6.871  1.00 33.54           N  
ATOM    996  CZ  ARG C   3       9.301 -49.706  -7.236  1.00 33.54           C  
ATOM    997  NH1 ARG C   3       9.793 -49.458  -8.445  1.00 33.54           N  
ATOM    998  NH2 ARG C   3       9.996 -50.449  -6.388  1.00 33.54           N  
ATOM    999  N   PRO C   4       2.107 -45.393  -6.658  1.00 31.09           N  
ATOM   1000  CA  PRO C   4       1.365 -44.150  -6.883  1.00 31.09           C  
ATOM   1001  C   PRO C   4       2.207 -43.076  -7.568  1.00 31.09           C  
ATOM   1002  O   PRO C   4       3.378 -42.892  -7.225  1.00 31.09           O  
ATOM   1003  CB  PRO C   4       0.970 -43.714  -5.469  1.00 31.09           C  
ATOM   1004  CG  PRO C   4       1.577 -44.743  -4.570  1.00 31.09           C  
ATOM   1005  CD  PRO C   4       2.422 -45.664  -5.401  1.00 31.09           C  
ATOM   1006  N   LYS C   5       2.108 -42.885  -8.906  1.00 33.30           N  
ATOM   1007  CA  LYS C   5       2.740 -41.887  -9.765  1.00 33.30           C  
ATOM   1008  C   LYS C   5       2.790 -40.525  -9.079  1.00 33.30           C  
ATOM   1009  O   LYS C   5       1.826 -40.116  -8.428  1.00 33.30           O  
ATOM   1010  CB  LYS C   5       1.998 -41.776 -11.097  1.00 33.30           C  
ATOM   1011  CG  LYS C   5       2.859 -42.084 -12.313  1.00 33.30           C  
ATOM   1012  CD  LYS C   5       2.053 -42.007 -13.603  1.00 33.30           C  
ATOM   1013  CE  LYS C   5       2.927 -42.252 -14.825  1.00 33.30           C  
ATOM   1014  NZ  LYS C   5       2.132 -42.227 -16.089  1.00 33.30           N  
ATOM   1015  N   ARG C   6       3.950 -40.107  -8.615  1.00 32.20           N  
ATOM   1016  CA  ARG C   6       4.289 -38.828  -7.999  1.00 32.20           C  
ATOM   1017  C   ARG C   6       3.528 -37.684  -8.660  1.00 32.20           C  
ATOM   1018  O   ARG C   6       3.598 -37.506  -9.877  1.00 32.20           O  
ATOM   1019  CB  ARG C   6       5.796 -38.573  -8.084  1.00 32.20           C  
ATOM   1020  CG  ARG C   6       6.603 -39.286  -7.010  1.00 32.20           C  
ATOM   1021  CD  ARG C   6       8.082 -38.935  -7.090  1.00 32.20           C  
ATOM   1022  NE  ARG C   6       8.875 -39.725  -6.153  1.00 32.20           N  
ATOM   1023  CZ  ARG C   6      10.204 -39.737  -6.106  1.00 32.20           C  
ATOM   1024  NH1 ARG C   6      10.918 -38.996  -6.946  1.00 32.20           N  
ATOM   1025  NH2 ARG C   6      10.824 -40.494  -5.213  1.00 32.20           N  
ATOM   1026  N   ALA C   7       2.199 -37.557  -8.528  1.00 32.17           N  
ATOM   1027  CA  ALA C   7       1.379 -36.490  -9.096  1.00 32.17           C  
ATOM   1028  C   ALA C   7       2.150 -35.175  -9.149  1.00 32.17           C  
ATOM   1029  O   ALA C   7       2.658 -34.704  -8.129  1.00 32.17           O  
ATOM   1030  CB  ALA C   7       0.095 -36.319  -8.288  1.00 32.17           C  
ATOM   1031  N   THR C   8       3.064 -34.987 -10.109  1.00 35.42           N  
ATOM   1032  CA  THR C   8       3.768 -33.764 -10.478  1.00 35.42           C  
ATOM   1033  C   THR C   8       2.856 -32.550 -10.333  1.00 35.42           C  
ATOM   1034  O   THR C   8       1.805 -32.476 -10.973  1.00 35.42           O  
ATOM   1035  CB  THR C   8       4.301 -33.840 -11.921  1.00 35.42           C  
ATOM   1036  CG2 THR C   8       5.594 -34.646 -11.989  1.00 35.42           C  
ATOM   1037  OG1 THR C   8       3.317 -34.465 -12.755  1.00 35.42           O  
ATOM   1038  N   ALA C   9       2.221 -32.313  -9.260  1.00 34.00           N  
ATOM   1039  CA  ALA C   9       1.488 -31.067  -9.053  1.00 34.00           C  
ATOM   1040  C   ALA C   9       2.079 -29.937  -9.889  1.00 34.00           C  
ATOM   1041  O   ALA C   9       3.280 -29.664  -9.816  1.00 34.00           O  
ATOM   1042  CB  ALA C   9       1.490 -30.688  -7.574  1.00 34.00           C  
ATOM   1043  N   SER C  10       1.770 -29.873 -11.146  1.00 31.90           N  
ATOM   1044  CA  SER C  10       2.094 -28.903 -12.186  1.00 31.90           C  
ATOM   1045  C   SER C  10       2.342 -27.520 -11.594  1.00 31.90           C  
ATOM   1046  O   SER C  10       1.594 -27.068 -10.725  1.00 31.90           O  
ATOM   1047  CB  SER C  10       0.971 -28.830 -13.221  1.00 31.90           C  
ATOM   1048  OG  SER C  10       0.928 -30.013 -14.002  1.00 31.90           O  
ATOM   1049  N   ALA C  11       3.488 -27.094 -11.313  1.00 34.32           N  
ATOM   1050  CA  ALA C  11       3.974 -25.742 -11.048  1.00 34.32           C  
ATOM   1051  C   ALA C  11       3.108 -24.700 -11.749  1.00 34.32           C  
ATOM   1052  O   ALA C  11       2.930 -24.750 -12.968  1.00 34.32           O  
ATOM   1053  CB  ALA C  11       5.429 -25.604 -11.489  1.00 34.32           C  
ATOM   1054  N   LEU C  12       1.793 -24.569 -11.592  1.00 35.57           N  
ATOM   1055  CA  LEU C  12       1.102 -23.447 -12.217  1.00 35.57           C  
ATOM   1056  C   LEU C  12       2.095 -22.383 -12.672  1.00 35.57           C  
ATOM   1057  O   LEU C  12       2.711 -21.707 -11.845  1.00 35.57           O  
ATOM   1058  CB  LEU C  12       0.089 -22.833 -11.247  1.00 35.57           C  
ATOM   1059  CG  LEU C  12      -1.142 -23.683 -10.926  1.00 35.57           C  
ATOM   1060  CD1 LEU C  12      -1.929 -23.062  -9.776  1.00 35.57           C  
ATOM   1061  CD2 LEU C  12      -2.022 -23.838 -12.161  1.00 35.57           C  
ATOM   1062  N   GLY C  13       3.196 -22.553 -13.399  1.00 38.82           N  
ATOM   1063  CA  GLY C  13       4.061 -21.664 -14.158  1.00 38.82           C  
ATOM   1064  C   GLY C  13       3.354 -20.411 -14.639  1.00 38.82           C  
ATOM   1065  O   GLY C  13       3.001 -20.305 -15.815  1.00 38.82           O  
ATOM   1066  N   THR C  14       2.170 -19.988 -14.117  1.00 45.20           N  
ATOM   1067  CA  THR C  14       1.564 -18.822 -14.749  1.00 45.20           C  
ATOM   1068  C   THR C  14       2.633 -17.811 -15.156  1.00 45.20           C  
ATOM   1069  O   THR C  14       3.586 -17.574 -14.411  1.00 45.20           O  
ATOM   1070  CB  THR C  14       0.544 -18.146 -13.814  1.00 45.20           C  
ATOM   1071  CG2 THR C  14      -0.625 -19.077 -13.511  1.00 45.20           C  
ATOM   1072  OG1 THR C  14       1.191 -17.794 -12.585  1.00 45.20           O  
ATOM   1073  N   GLU C  15       3.127 -17.890 -16.354  1.00 53.24           N  
ATOM   1074  CA  GLU C  15       3.950 -16.836 -16.940  1.00 53.24           C  
ATOM   1075  C   GLU C  15       3.731 -15.504 -16.228  1.00 53.24           C  
ATOM   1076  O   GLU C  15       2.597 -15.033 -16.118  1.00 53.24           O  
ATOM   1077  CB  GLU C  15       3.652 -16.690 -18.434  1.00 53.24           C  
ATOM   1078  CG  GLU C  15       4.641 -17.417 -19.333  1.00 53.24           C  
ATOM   1079  CD  GLU C  15       4.526 -17.021 -20.796  1.00 53.24           C  
ATOM   1080  OE1 GLU C  15       5.407 -17.403 -21.599  1.00 53.24           O  
ATOM   1081  OE2 GLU C  15       3.547 -16.323 -21.142  1.00 53.24           O  
ATOM   1082  N   SER C  16       4.426 -15.311 -15.082  1.00 62.85           N  
ATOM   1083  CA  SER C  16       4.444 -14.000 -14.440  1.00 62.85           C  
ATOM   1084  C   SER C  16       4.518 -12.880 -15.472  1.00 62.85           C  
ATOM   1085  O   SER C  16       5.294 -12.958 -16.427  1.00 62.85           O  
ATOM   1086  CB  SER C  16       5.625 -13.893 -13.474  1.00 62.85           C  
ATOM   1087  OG  SER C  16       5.268 -14.370 -12.188  1.00 62.85           O  
ATOM   1088  N   PRO C  17       3.574 -12.111 -15.466  1.00 75.85           N  
ATOM   1089  CA  PRO C  17       3.729 -10.940 -16.332  1.00 75.85           C  
ATOM   1090  C   PRO C  17       5.112 -10.303 -16.222  1.00 75.85           C  
ATOM   1091  O   PRO C  17       5.753 -10.388 -15.171  1.00 75.85           O  
ATOM   1092  CB  PRO C  17       2.646  -9.983 -15.827  1.00 75.85           C  
ATOM   1093  CG  PRO C  17       1.715 -10.843 -15.034  1.00 75.85           C  
ATOM   1094  CD  PRO C  17       2.471 -12.049 -14.557  1.00 75.85           C  
ATOM   1095  N   ARG C  18       5.787  -9.992 -17.324  1.00 84.73           N  
ATOM   1096  CA  ARG C  18       7.125  -9.426 -17.464  1.00 84.73           C  
ATOM   1097  C   ARG C  18       7.382  -8.359 -16.405  1.00 84.73           C  
ATOM   1098  O   ARG C  18       8.488  -8.263 -15.869  1.00 84.73           O  
ATOM   1099  CB  ARG C  18       7.315  -8.833 -18.862  1.00 84.73           C  
ATOM   1100  CG  ARG C  18       7.446  -9.876 -19.961  1.00 84.73           C  
ATOM   1101  CD  ARG C  18       7.835  -9.247 -21.292  1.00 84.73           C  
ATOM   1102  NE  ARG C  18       7.843 -10.231 -22.371  1.00 84.73           N  
ATOM   1103  CZ  ARG C  18       7.868  -9.934 -23.667  1.00 84.73           C  
ATOM   1104  NH1 ARG C  18       7.888  -8.669 -24.073  1.00 84.73           N  
ATOM   1105  NH2 ARG C  18       7.873 -10.908 -24.565  1.00 84.73           N  
ATOM   1106  N   PHE C  19       6.437  -7.658 -15.941  1.00 89.89           N  
ATOM   1107  CA  PHE C  19       6.667  -6.560 -15.010  1.00 89.89           C  
ATOM   1108  C   PHE C  19       7.033  -7.089 -13.629  1.00 89.89           C  
ATOM   1109  O   PHE C  19       7.687  -6.396 -12.846  1.00 89.89           O  
ATOM   1110  CB  PHE C  19       5.429  -5.664 -14.918  1.00 89.89           C  
ATOM   1111  CG  PHE C  19       4.322  -6.242 -14.077  1.00 89.89           C  
ATOM   1112  CD1 PHE C  19       3.367  -7.078 -14.641  1.00 89.89           C  
ATOM   1113  CD2 PHE C  19       4.237  -5.948 -12.723  1.00 89.89           C  
ATOM   1114  CE1 PHE C  19       2.341  -7.615 -13.866  1.00 89.89           C  
ATOM   1115  CE2 PHE C  19       3.216  -6.480 -11.941  1.00 89.89           C  
ATOM   1116  CZ  PHE C  19       2.268  -7.313 -12.515  1.00 89.89           C  
ATOM   1117  N   LEU C  20       6.629  -8.382 -13.332  1.00 92.38           N  
ATOM   1118  CA  LEU C  20       6.917  -8.948 -12.019  1.00 92.38           C  
ATOM   1119  C   LEU C  20       8.406  -9.241 -11.868  1.00 92.38           C  
ATOM   1120  O   LEU C  20       8.897  -9.425 -10.752  1.00 92.38           O  
ATOM   1121  CB  LEU C  20       6.108 -10.229 -11.798  1.00 92.38           C  
ATOM   1122  CG  LEU C  20       4.615 -10.048 -11.524  1.00 92.38           C  
ATOM   1123  CD1 LEU C  20       3.907 -11.399 -11.536  1.00 92.38           C  
ATOM   1124  CD2 LEU C  20       4.397  -9.336 -10.193  1.00 92.38           C  
ATOM   1125  N   ASP C  21       9.140  -9.249 -12.926  1.00 90.12           N  
ATOM   1126  CA  ASP C  21      10.573  -9.523 -12.911  1.00 90.12           C  
ATOM   1127  C   ASP C  21      11.376  -8.240 -12.705  1.00 90.12           C  
ATOM   1128  O   ASP C  21      12.578  -8.290 -12.439  1.00 90.12           O  
ATOM   1129  CB  ASP C  21      11.002 -10.210 -14.209  1.00 90.12           C  
ATOM   1130  CG  ASP C  21      10.432 -11.610 -14.356  1.00 90.12           C  
ATOM   1131  OD1 ASP C  21      10.297 -12.323 -13.338  1.00 90.12           O  
ATOM   1132  OD2 ASP C  21      10.118 -12.004 -15.499  1.00 90.12           O  
ATOM   1133  N   ARG C  22      10.761  -7.179 -12.755  1.00 93.37           N  
ATOM   1134  CA  ARG C  22      11.424  -5.894 -12.563  1.00 93.37           C  
ATOM   1135  C   ARG C  22      11.639  -5.605 -11.081  1.00 93.37           C  
ATOM   1136  O   ARG C  22      10.832  -6.008 -10.241  1.00 93.37           O  
ATOM   1137  CB  ARG C  22      10.610  -4.767 -13.203  1.00 93.37           C  
ATOM   1138  CG  ARG C  22      10.512  -4.862 -14.717  1.00 93.37           C  
ATOM   1139  CD  ARG C  22       9.499  -3.875 -15.280  1.00 93.37           C  
ATOM   1140  NE  ARG C  22       9.796  -2.506 -14.871  1.00 93.37           N  
ATOM   1141  CZ  ARG C  22       9.169  -1.425 -15.328  1.00 93.37           C  
ATOM   1142  NH1 ARG C  22       8.193  -1.535 -16.223  1.00 93.37           N  
ATOM   1143  NH2 ARG C  22       9.520  -0.226 -14.889  1.00 93.37           N  
ATOM   1144  N   PRO C  23      12.679  -4.846 -10.828  1.00 92.53           N  
ATOM   1145  CA  PRO C  23      12.959  -4.494  -9.434  1.00 92.53           C  
ATOM   1146  C   PRO C  23      11.918  -3.545  -8.844  1.00 92.53           C  
ATOM   1147  O   PRO C  23      11.763  -3.476  -7.622  1.00 92.53           O  
ATOM   1148  CB  PRO C  23      14.331  -3.819  -9.511  1.00 92.53           C  
ATOM   1149  CG  PRO C  23      14.523  -3.506 -10.960  1.00 92.53           C  
ATOM   1150  CD  PRO C  23      13.689  -4.459 -11.767  1.00 92.53           C  
ATOM   1151  N   ASP C  24      11.247  -2.852  -9.710  1.00 95.82           N  
ATOM   1152  CA  ASP C  24      10.244  -1.882  -9.284  1.00 95.82           C  
ATOM   1153  C   ASP C  24       8.833  -2.386  -9.576  1.00 95.82           C  
ATOM   1154  O   ASP C  24       7.950  -1.604  -9.936  1.00 95.82           O  
ATOM   1155  CB  ASP C  24      10.474  -0.535  -9.972  1.00 95.82           C  
ATOM   1156  CG  ASP C  24      10.381  -0.618 -11.485  1.00 95.82           C  
ATOM   1157  OD1 ASP C  24      10.402  -1.740 -12.037  1.00 95.82           O  
ATOM   1158  OD2 ASP C  24      10.288   0.447 -12.133  1.00 95.82           O  
ATOM   1159  N   PHE C  25       8.568  -3.624  -9.538  1.00 96.46           N  
ATOM   1160  CA  PHE C  25       7.318  -4.282  -9.897  1.00 96.46           C  
ATOM   1161  C   PHE C  25       6.160  -3.734  -9.070  1.00 96.46           C  
ATOM   1162  O   PHE C  25       4.994  -3.927  -9.421  1.00 96.46           O  
ATOM   1163  CB  PHE C  25       7.431  -5.797  -9.701  1.00 96.46           C  
ATOM   1164  CG  PHE C  25       7.454  -6.223  -8.257  1.00 96.46           C  
ATOM   1165  CD1 PHE C  25       8.659  -6.426  -7.597  1.00 96.46           C  
ATOM   1166  CD2 PHE C  25       6.269  -6.419  -7.560  1.00 96.46           C  
ATOM   1167  CE1 PHE C  25       8.684  -6.820  -6.261  1.00 96.46           C  
ATOM   1168  CE2 PHE C  25       6.285  -6.813  -6.225  1.00 96.46           C  
ATOM   1169  CZ  PHE C  25       7.493  -7.014  -5.578  1.00 96.46           C  
ATOM   1170  N   PHE C  26       6.388  -3.123  -7.994  1.00 97.23           N  
ATOM   1171  CA  PHE C  26       5.378  -2.601  -7.081  1.00 97.23           C  
ATOM   1172  C   PHE C  26       4.911  -1.220  -7.523  1.00 97.23           C  
ATOM   1173  O   PHE C  26       3.919  -0.700  -7.008  1.00 97.23           O  
ATOM   1174  CB  PHE C  26       5.926  -2.538  -5.652  1.00 97.23           C  
ATOM   1175  CG  PHE C  26       7.295  -1.921  -5.553  1.00 97.23           C  
ATOM   1176  CD1 PHE C  26       8.427  -2.721  -5.456  1.00 97.23           C  
ATOM   1177  CD2 PHE C  26       7.450  -0.541  -5.558  1.00 97.23           C  
ATOM   1178  CE1 PHE C  26       9.696  -2.153  -5.364  1.00 97.23           C  
ATOM   1179  CE2 PHE C  26       8.715   0.034  -5.467  1.00 97.23           C  
ATOM   1180  CZ  PHE C  26       9.836  -0.774  -5.369  1.00 97.23           C  
ATOM   1181  N   ASP C  27       5.626  -0.591  -8.470  1.00 97.44           N  
ATOM   1182  CA  ASP C  27       5.339   0.774  -8.901  1.00 97.44           C  
ATOM   1183  C   ASP C  27       4.231   0.796  -9.952  1.00 97.44           C  
ATOM   1184  O   ASP C  27       4.501   0.972 -11.142  1.00 97.44           O  
ATOM   1185  CB  ASP C  27       6.601   1.439  -9.454  1.00 97.44           C  
ATOM   1186  CG  ASP C  27       6.417   2.919  -9.737  1.00 97.44           C  
ATOM   1187  OD1 ASP C  27       5.400   3.501  -9.301  1.00 97.44           O  
ATOM   1188  OD2 ASP C  27       7.295   3.509 -10.403  1.00 97.44           O  
ATOM   1189  N   TYR C  28       2.980   0.718  -9.574  1.00 95.29           N  
ATOM   1190  CA  TYR C  28       1.773   0.812 -10.387  1.00 95.29           C  
ATOM   1191  C   TYR C  28       0.639   1.467  -9.607  1.00 95.29           C  
ATOM   1192  O   TYR C  28       0.574   1.352  -8.380  1.00 95.29           O  
ATOM   1193  CB  TYR C  28       1.340  -0.576 -10.869  1.00 95.29           C  
ATOM   1194  CG  TYR C  28       1.156  -1.576  -9.754  1.00 95.29           C  
ATOM   1195  CD1 TYR C  28       2.204  -2.399  -9.350  1.00 95.29           C  
ATOM   1196  CD2 TYR C  28      -0.067  -1.701  -9.103  1.00 95.29           C  
ATOM   1197  CE1 TYR C  28       2.039  -3.324  -8.324  1.00 95.29           C  
ATOM   1198  CE2 TYR C  28      -0.244  -2.622  -8.076  1.00 95.29           C  
ATOM   1199  CZ  TYR C  28       0.813  -3.428  -7.694  1.00 95.29           C  
ATOM   1200  OH  TYR C  28       0.643  -4.341  -6.677  1.00 95.29           O  
ATOM   1201  N   PRO C  29      -0.134   2.208 -10.298  1.00 93.83           N  
ATOM   1202  CA  PRO C  29      -1.265   2.853  -9.627  1.00 93.83           C  
ATOM   1203  C   PRO C  29      -2.291   1.850  -9.105  1.00 93.83           C  
ATOM   1204  O   PRO C  29      -2.420   0.752  -9.652  1.00 93.83           O  
ATOM   1205  CB  PRO C  29      -1.870   3.732 -10.724  1.00 93.83           C  
ATOM   1206  CG  PRO C  29      -1.390   3.129 -12.005  1.00 93.83           C  
ATOM   1207  CD  PRO C  29      -0.124   2.370 -11.730  1.00 93.83           C  
ATOM   1208  N   ASP C  30      -2.980   2.217  -8.102  1.00 92.48           N  
ATOM   1209  CA  ASP C  30      -4.012   1.379  -7.500  1.00 92.48           C  
ATOM   1210  C   ASP C  30      -5.126   1.076  -8.500  1.00 92.48           C  
ATOM   1211  O   ASP C  30      -5.804   0.053  -8.390  1.00 92.48           O  
ATOM   1212  CB  ASP C  30      -4.592   2.052  -6.254  1.00 92.48           C  
ATOM   1213  CG  ASP C  30      -3.588   2.168  -5.121  1.00 92.48           C  
ATOM   1214  OD1 ASP C  30      -2.729   1.272  -4.973  1.00 92.48           O  
ATOM   1215  OD2 ASP C  30      -3.658   3.162  -4.366  1.00 92.48           O  
ATOM   1216  N   SER C  31      -5.284   1.922  -9.427  1.00 90.88           N  
ATOM   1217  CA  SER C  31      -6.360   1.809 -10.407  1.00 90.88           C  
ATOM   1218  C   SER C  31      -5.970   0.880 -11.552  1.00 90.88           C  
ATOM   1219  O   SER C  31      -6.784   0.599 -12.435  1.00 90.88           O  
ATOM   1220  CB  SER C  31      -6.730   3.186 -10.959  1.00 90.88           C  
ATOM   1221  OG  SER C  31      -5.609   3.799 -11.573  1.00 90.88           O  
ATOM   1222  N   ASP C  32      -4.763   0.453 -11.634  1.00 93.56           N  
ATOM   1223  CA  ASP C  32      -4.296  -0.463 -12.670  1.00 93.56           C  
ATOM   1224  C   ASP C  32      -4.789  -1.884 -12.410  1.00 93.56           C  
ATOM   1225  O   ASP C  32      -4.050  -2.716 -11.881  1.00 93.56           O  
ATOM   1226  CB  ASP C  32      -2.768  -0.443 -12.754  1.00 93.56           C  
ATOM   1227  CG  ASP C  32      -2.234  -1.122 -14.003  1.00 93.56           C  
ATOM   1228  OD1 ASP C  32      -2.929  -1.993 -14.568  1.00 93.56           O  
ATOM   1229  OD2 ASP C  32      -1.107  -0.783 -14.424  1.00 93.56           O  
ATOM   1230  N   GLN C  33      -5.944  -2.139 -12.944  1.00 91.49           N  
ATOM   1231  CA  GLN C  33      -6.629  -3.404 -12.700  1.00 91.49           C  
ATOM   1232  C   GLN C  33      -5.857  -4.573 -13.304  1.00 91.49           C  
ATOM   1233  O   GLN C  33      -5.841  -5.670 -12.741  1.00 91.49           O  
ATOM   1234  CB  GLN C  33      -8.049  -3.364 -13.267  1.00 91.49           C  
ATOM   1235  CG  GLN C  33      -8.934  -4.507 -12.788  1.00 91.49           C  
ATOM   1236  CD  GLN C  33     -10.375  -4.363 -13.242  1.00 91.49           C  
ATOM   1237  NE2 GLN C  33     -11.186  -5.381 -12.973  1.00 91.49           N  
ATOM   1238  OE1 GLN C  33     -10.757  -3.345 -13.828  1.00 91.49           O  
ATOM   1239  N   ALA C  34      -5.269  -4.368 -14.363  1.00 92.41           N  
ATOM   1240  CA  ALA C  34      -4.512  -5.417 -15.041  1.00 92.41           C  
ATOM   1241  C   ALA C  34      -3.352  -5.903 -14.177  1.00 92.41           C  
ATOM   1242  O   ALA C  34      -3.147  -7.109 -14.023  1.00 92.41           O  
ATOM   1243  CB  ALA C  34      -3.995  -4.916 -16.387  1.00 92.41           C  
ATOM   1244  N   ARG C  35      -2.580  -4.958 -13.687  1.00 93.25           N  
ATOM   1245  CA  ARG C  35      -1.446  -5.318 -12.842  1.00 93.25           C  
ATOM   1246  C   ARG C  35      -1.917  -5.923 -11.523  1.00 93.25           C  
ATOM   1247  O   ARG C  35      -1.301  -6.859 -11.009  1.00 93.25           O  
ATOM   1248  CB  ARG C  35      -0.566  -4.095 -12.573  1.00 93.25           C  
ATOM   1249  CG  ARG C  35       0.270  -3.664 -13.767  1.00 93.25           C  
ATOM   1250  CD  ARG C  35       1.345  -2.662 -13.370  1.00 93.25           C  
ATOM   1251  NE  ARG C  35       2.044  -2.130 -14.537  1.00 93.25           N  
ATOM   1252  CZ  ARG C  35       3.148  -1.389 -14.487  1.00 93.25           C  
ATOM   1253  NH1 ARG C  35       3.702  -1.076 -13.321  1.00 93.25           N  
ATOM   1254  NH2 ARG C  35       3.702  -0.958 -15.611  1.00 93.25           N  
ATOM   1255  N   LEU C  36      -3.020  -5.443 -11.022  1.00 93.32           N  
ATOM   1256  CA  LEU C  36      -3.588  -6.003  -9.801  1.00 93.32           C  
ATOM   1257  C   LEU C  36      -3.985  -7.461 -10.005  1.00 93.32           C  
ATOM   1258  O   LEU C  36      -3.664  -8.318  -9.179  1.00 93.32           O  
ATOM   1259  CB  LEU C  36      -4.805  -5.189  -9.353  1.00 93.32           C  
ATOM   1260  CG  LEU C  36      -4.513  -3.833  -8.707  1.00 93.32           C  
ATOM   1261  CD1 LEU C  36      -5.807  -3.052  -8.507  1.00 93.32           C  
ATOM   1262  CD2 LEU C  36      -3.784  -4.019  -7.381  1.00 93.32           C  
ATOM   1263  N   LEU C  37      -4.621  -7.708 -11.043  1.00 92.50           N  
ATOM   1264  CA  LEU C  37      -5.059  -9.060 -11.373  1.00 92.50           C  
ATOM   1265  C   LEU C  37      -3.862  -9.976 -11.609  1.00 92.50           C  
ATOM   1266  O   LEU C  37      -3.862 -11.129 -11.173  1.00 92.50           O  
ATOM   1267  CB  LEU C  37      -5.958  -9.046 -12.612  1.00 92.50           C  
ATOM   1268  CG  LEU C  37      -6.535 -10.394 -13.047  1.00 92.50           C  
ATOM   1269  CD1 LEU C  37      -7.388 -10.989 -11.932  1.00 92.50           C  
ATOM   1270  CD2 LEU C  37      -7.350 -10.239 -14.326  1.00 92.50           C  
ATOM   1271  N   ALA C  38      -2.839  -9.467 -12.287  1.00 93.81           N  
ATOM   1272  CA  ALA C  38      -1.634 -10.243 -12.567  1.00 93.81           C  
ATOM   1273  C   ALA C  38      -0.919 -10.631 -11.275  1.00 93.81           C  
ATOM   1274  O   ALA C  38      -0.498 -11.779 -11.112  1.00 93.81           O  
ATOM   1275  CB  ALA C  38      -0.693  -9.457 -13.476  1.00 93.81           C  
ATOM   1276  N   VAL C  39      -0.792  -9.699 -10.417  1.00 94.59           N  
ATOM   1277  CA  VAL C  39      -0.163  -9.974  -9.130  1.00 94.59           C  
ATOM   1278  C   VAL C  39      -1.010 -10.971  -8.343  1.00 94.59           C  
ATOM   1279  O   VAL C  39      -0.480 -11.914  -7.750  1.00 94.59           O  
ATOM   1280  CB  VAL C  39       0.038  -8.680  -8.309  1.00 94.59           C  
ATOM   1281  CG1 VAL C  39       0.531  -9.006  -6.900  1.00 94.59           C  
ATOM   1282  CG2 VAL C  39       1.016  -7.745  -9.018  1.00 94.59           C  
ATOM   1283  N   ALA C  40      -2.302 -10.741  -8.303  1.00 94.37           N  
ATOM   1284  CA  ALA C  40      -3.220 -11.638  -7.607  1.00 94.37           C  
ATOM   1285  C   ALA C  40      -3.086 -13.068  -8.122  1.00 94.37           C  
ATOM   1286  O   ALA C  40      -3.031 -14.016  -7.335  1.00 94.37           O  
ATOM   1287  CB  ALA C  40      -4.659 -11.153  -7.762  1.00 94.37           C  
ATOM   1288  N   GLN C  41      -3.030 -13.226  -9.313  1.00 93.25           N  
ATOM   1289  CA  GLN C  41      -2.846 -14.534  -9.934  1.00 93.25           C  
ATOM   1290  C   GLN C  41      -1.496 -15.137  -9.557  1.00 93.25           C  
ATOM   1291  O   GLN C  41      -1.406 -16.327  -9.249  1.00 93.25           O  
ATOM   1292  CB  GLN C  41      -2.968 -14.428 -11.455  1.00 93.25           C  
ATOM   1293  CG  GLN C  41      -4.392 -14.200 -11.944  1.00 93.25           C  
ATOM   1294  CD  GLN C  41      -4.467 -13.959 -13.440  1.00 93.25           C  
ATOM   1295  NE2 GLN C  41      -5.664 -14.091 -14.002  1.00 93.25           N  
ATOM   1296  OE1 GLN C  41      -3.459 -13.655 -14.085  1.00 93.25           O  
ATOM   1297  N   PHE C  42      -0.538 -14.303  -9.623  1.00 93.53           N  
ATOM   1298  CA  PHE C  42       0.813 -14.755  -9.315  1.00 93.53           C  
ATOM   1299  C   PHE C  42       0.898 -15.269  -7.883  1.00 93.53           C  
ATOM   1300  O   PHE C  42       1.541 -16.287  -7.620  1.00 93.53           O  
ATOM   1301  CB  PHE C  42       1.822 -13.622  -9.527  1.00 93.53           C  
ATOM   1302  CG  PHE C  42       3.243 -14.008  -9.216  1.00 93.53           C  
ATOM   1303  CD1 PHE C  42       3.839 -13.617  -8.024  1.00 93.53           C  
ATOM   1304  CD2 PHE C  42       3.982 -14.763 -10.117  1.00 93.53           C  
ATOM   1305  CE1 PHE C  42       5.154 -13.974  -7.733  1.00 93.53           C  
ATOM   1306  CE2 PHE C  42       5.297 -15.123  -9.834  1.00 93.53           C  
ATOM   1307  CZ  PHE C  42       5.881 -14.726  -8.642  1.00 93.53           C  
ATOM   1308  N   ILE C  43       0.290 -14.638  -6.988  1.00 95.44           N  
ATOM   1309  CA  ILE C  43       0.433 -14.978  -5.577  1.00 95.44           C  
ATOM   1310  C   ILE C  43      -0.669 -15.953  -5.167  1.00 95.44           C  
ATOM   1311  O   ILE C  43      -0.701 -16.419  -4.025  1.00 95.44           O  
ATOM   1312  CB  ILE C  43       0.393 -13.718  -4.685  1.00 95.44           C  
ATOM   1313  CG1 ILE C  43      -0.984 -13.049  -4.767  1.00 95.44           C  
ATOM   1314  CG2 ILE C  43       1.502 -12.739  -5.082  1.00 95.44           C  
ATOM   1315  CD1 ILE C  43      -1.138 -11.836  -3.860  1.00 95.44           C  
ATOM   1316  N   GLY C  44      -1.648 -16.255  -6.062  1.00 94.17           N  
ATOM   1317  CA  GLY C  44      -2.684 -17.239  -5.788  1.00 94.17           C  
ATOM   1318  C   GLY C  44      -3.770 -16.721  -4.864  1.00 94.17           C  
ATOM   1319  O   GLY C  44      -4.257 -17.451  -3.999  1.00 94.17           O  
ATOM   1320  N   GLU C  45      -4.076 -15.499  -4.942  1.00 93.42           N  
ATOM   1321  CA  GLU C  45      -5.088 -14.854  -4.111  1.00 93.42           C  
ATOM   1322  C   GLU C  45      -6.072 -14.055  -4.961  1.00 93.42           C  
ATOM   1323  O   GLU C  45      -5.803 -13.772  -6.130  1.00 93.42           O  
ATOM   1324  CB  GLU C  45      -4.430 -13.944  -3.071  1.00 93.42           C  
ATOM   1325  CG  GLU C  45      -3.558 -14.685  -2.068  1.00 93.42           C  
ATOM   1326  CD  GLU C  45      -2.975 -13.779  -0.996  1.00 93.42           C  
ATOM   1327  OE1 GLU C  45      -2.081 -14.228  -0.243  1.00 93.42           O  
ATOM   1328  OE2 GLU C  45      -3.415 -12.612  -0.907  1.00 93.42           O  
ATOM   1329  N   LYS C  46      -7.207 -13.687  -4.428  1.00 88.58           N  
ATOM   1330  CA  LYS C  46      -8.191 -12.822  -5.073  1.00 88.58           C  
ATOM   1331  C   LYS C  46      -7.883 -11.350  -4.813  1.00 88.58           C  
ATOM   1332  O   LYS C  46      -7.443 -10.986  -3.721  1.00 88.58           O  
ATOM   1333  CB  LYS C  46      -9.601 -13.157  -4.585  1.00 88.58           C  
ATOM   1334  CG  LYS C  46     -10.098 -14.527  -5.021  1.00 88.58           C  
ATOM   1335  CD  LYS C  46     -11.531 -14.773  -4.565  1.00 88.58           C  
ATOM   1336  CE  LYS C  46     -12.010 -16.166  -4.952  1.00 88.58           C  
ATOM   1337  NZ  LYS C  46     -13.402 -16.425  -4.475  1.00 88.58           N  
ATOM   1338  N   PRO C  47      -8.037 -10.544  -5.817  1.00 81.77           N  
ATOM   1339  CA  PRO C  47      -7.816  -9.106  -5.645  1.00 81.77           C  
ATOM   1340  C   PRO C  47      -8.824  -8.463  -4.696  1.00 81.77           C  
ATOM   1341  O   PRO C  47      -9.977  -8.898  -4.627  1.00 81.77           O  
ATOM   1342  CB  PRO C  47      -7.971  -8.553  -7.063  1.00 81.77           C  
ATOM   1343  CG  PRO C  47      -8.739  -9.602  -7.801  1.00 81.77           C  
ATOM   1344  CD  PRO C  47      -8.571 -10.909  -7.082  1.00 81.77           C  
ATOM   1345  N   ILE C  48      -8.308  -7.585  -3.896  1.00 79.70           N  
ATOM   1346  CA  ILE C  48      -9.166  -6.775  -3.039  1.00 79.70           C  
ATOM   1347  C   ILE C  48      -9.429  -5.424  -3.700  1.00 79.70           C  
ATOM   1348  O   ILE C  48      -8.508  -4.793  -4.225  1.00 79.70           O  
ATOM   1349  CB  ILE C  48      -8.541  -6.574  -1.640  1.00 79.70           C  
ATOM   1350  CG1 ILE C  48      -8.289  -7.929  -0.969  1.00 79.70           C  
ATOM   1351  CG2 ILE C  48      -9.439  -5.690  -0.769  1.00 79.70           C  
ATOM   1352  CD1 ILE C  48      -7.567  -7.832   0.368  1.00 79.70           C  
ATOM   1353  N   VAL C  49     -10.709  -4.990  -3.754  1.00 72.49           N  
ATOM   1354  CA  VAL C  49     -11.092  -3.702  -4.323  1.00 72.49           C  
ATOM   1355  C   VAL C  49     -11.540  -2.757  -3.210  1.00 72.49           C  
ATOM   1356  O   VAL C  49     -12.391  -3.112  -2.392  1.00 72.49           O  
ATOM   1357  CB  VAL C  49     -12.213  -3.856  -5.375  1.00 72.49           C  
ATOM   1358  CG1 VAL C  49     -12.563  -2.504  -5.994  1.00 72.49           C  
ATOM   1359  CG2 VAL C  49     -11.796  -4.851  -6.456  1.00 72.49           C  
ATOM   1360  N   PHE C  50     -10.912  -1.646  -3.052  1.00 77.11           N  
ATOM   1361  CA  PHE C  50     -11.287  -0.644  -2.061  1.00 77.11           C  
ATOM   1362  C   PHE C  50     -12.252   0.373  -2.658  1.00 77.11           C  
ATOM   1363  O   PHE C  50     -12.048   0.846  -3.779  1.00 77.11           O  
ATOM   1364  CB  PHE C  50     -10.044   0.067  -1.518  1.00 77.11           C  
ATOM   1365  CG  PHE C  50      -9.057  -0.857  -0.855  1.00 77.11           C  
ATOM   1366  CD1 PHE C  50      -9.253  -1.284   0.452  1.00 77.11           C  
ATOM   1367  CD2 PHE C  50      -7.933  -1.298  -1.541  1.00 77.11           C  
ATOM   1368  CE1 PHE C  50      -8.342  -2.139   1.068  1.00 77.11           C  
ATOM   1369  CE2 PHE C  50      -7.018  -2.152  -0.933  1.00 77.11           C  
ATOM   1370  CZ  PHE C  50      -7.223  -2.570   0.372  1.00 77.11           C  
ATOM   1371  N   ILE C  51     -13.453   0.381  -2.173  1.00 60.48           N  
ATOM   1372  CA  ILE C  51     -14.461   1.325  -2.643  1.00 60.48           C  
ATOM   1373  C   ILE C  51     -14.257   2.678  -1.966  1.00 60.48           C  
ATOM   1374  O   ILE C  51     -13.987   2.744  -0.764  1.00 60.48           O  
ATOM   1375  CB  ILE C  51     -15.891   0.803  -2.379  1.00 60.48           C  
ATOM   1376  CG1 ILE C  51     -16.055   0.418  -0.904  1.00 60.48           C  
ATOM   1377  CG2 ILE C  51     -16.211  -0.382  -3.293  1.00 60.48           C  
ATOM   1378  CD1 ILE C  51     -17.486   0.082  -0.507  1.00 60.48           C  
ATOM   1379  N   ASN C  52     -13.803   3.639  -2.716  1.00 56.65           N  
ATOM   1380  CA  ASN C  52     -13.788   5.000  -2.191  1.00 56.65           C  
ATOM   1381  C   ASN C  52     -15.190   5.471  -1.814  1.00 56.65           C  
ATOM   1382  O   ASN C  52     -16.123   5.353  -2.609  1.00 56.65           O  
ATOM   1383  CB  ASN C  52     -13.160   5.959  -3.204  1.00 56.65           C  
ATOM   1384  CG  ASN C  52     -12.020   6.767  -2.615  1.00 56.65           C  
ATOM   1385  ND2 ASN C  52     -11.239   7.406  -3.478  1.00 56.65           N  
ATOM   1386  OD1 ASN C  52     -11.841   6.814  -1.396  1.00 56.65           O  
ATOM   1387  N   SER C  53     -15.528   5.177  -0.580  1.00 47.18           N  
ATOM   1388  CA  SER C  53     -16.856   5.652  -0.204  1.00 47.18           C  
ATOM   1389  C   SER C  53     -17.059   7.107  -0.614  1.00 47.18           C  
ATOM   1390  O   SER C  53     -17.972   7.774  -0.122  1.00 47.18           O  
ATOM   1391  CB  SER C  53     -17.071   5.504   1.303  1.00 47.18           C  
ATOM   1392  OG  SER C  53     -16.487   4.303   1.779  1.00 47.18           O  
ATOM   1393  N   GLY C  54     -16.228   7.877  -1.110  1.00 41.15           N  
ATOM   1394  CA  GLY C  54     -16.691   9.248  -1.256  1.00 41.15           C  
ATOM   1395  C   GLY C  54     -18.077   9.348  -1.865  1.00 41.15           C  
ATOM   1396  O   GLY C  54     -18.554  10.446  -2.157  1.00 41.15           O  
ATOM   1397  N   SER C  55     -18.560   8.696  -2.821  1.00 38.61           N  
ATOM   1398  CA  SER C  55     -19.756   9.254  -3.445  1.00 38.61           C  
ATOM   1399  C   SER C  55     -20.880   9.425  -2.430  1.00 38.61           C  
ATOM   1400  O   SER C  55     -21.996   9.806  -2.790  1.00 38.61           O  
ATOM   1401  CB  SER C  55     -20.227   8.363  -4.595  1.00 38.61           C  
ATOM   1402  OG  SER C  55     -20.004   6.996  -4.295  1.00 38.61           O  
ATOM   1403  N   SER C  56     -20.874   9.193  -1.141  1.00 32.92           N  
ATOM   1404  CA  SER C  56     -22.126   9.849  -0.777  1.00 32.92           C  
ATOM   1405  C   SER C  56     -22.009  11.365  -0.891  1.00 32.92           C  
ATOM   1406  O   SER C  56     -20.960  11.937  -0.587  1.00 32.92           O  
ATOM   1407  CB  SER C  56     -22.539   9.467   0.645  1.00 32.92           C  
ATOM   1408  OG  SER C  56     -22.325   8.085   0.877  1.00 32.92           O  
TER   
END
