# Supplementary material for: Deep learning insights into the architecture of the mammalian egg-sperm fusion synapse
Source: eLife. 2024 Apr 26;13:RP93131. doi: 10.7554/eLife.93131 (PMC11052572; doi:10.7554/eLife.93131)
Supplement: Figure 4—source data 1. [file elife-93131-fig4-data1.zip › eLife-VOR-RA-2023-93131R1_figure_4-source_data/IZUMO4_IZUMO4_ranked_0.pdb]

ATOM      1  N   CYS B   1       4.269  28.102  10.885  1.00 94.02           N  
ATOM      2  CA  CYS B   1       3.689  28.023   9.549  1.00 94.02           C  
ATOM      3  C   CYS B   1       3.103  29.365   9.128  1.00 94.02           C  
ATOM      4  O   CYS B   1       2.812  29.579   7.950  1.00 94.02           O  
ATOM      5  CB  CYS B   1       2.607  26.945   9.497  1.00 94.02           C  
ATOM      6  SG  CYS B   1       3.252  25.279   9.228  1.00 94.02           S  
ATOM      7  N   LEU B   2       3.056  30.213  10.109  1.00 97.33           N  
ATOM      8  CA  LEU B   2       2.470  31.513   9.801  1.00 97.33           C  
ATOM      9  C   LEU B   2       3.373  32.309   8.865  1.00 97.33           C  
ATOM     10  O   LEU B   2       2.888  33.077   8.031  1.00 97.33           O  
ATOM     11  CB  LEU B   2       2.220  32.307  11.086  1.00 97.33           C  
ATOM     12  CG  LEU B   2       1.449  33.619  10.933  1.00 97.33           C  
ATOM     13  CD1 LEU B   2       0.046  33.351  10.399  1.00 97.33           C  
ATOM     14  CD2 LEU B   2       1.387  34.361  12.264  1.00 97.33           C  
ATOM     15  N   HIS B   3       4.678  32.106   8.990  1.00 97.07           N  
ATOM     16  CA  HIS B   3       5.642  32.814   8.156  1.00 97.07           C  
ATOM     17  C   HIS B   3       5.451  32.472   6.682  1.00 97.07           C  
ATOM     18  O   HIS B   3       6.003  33.144   5.808  1.00 97.07           O  
ATOM     19  CB  HIS B   3       7.071  32.483   8.590  1.00 97.07           C  
ATOM     20  CG  HIS B   3       7.434  31.043   8.412  1.00 97.07           C  
ATOM     21  CD2 HIS B   3       8.054  30.402   7.393  1.00 97.07           C  
ATOM     22  ND1 HIS B   3       7.153  30.082   9.358  1.00 97.07           N  
ATOM     23  CE1 HIS B   3       7.586  28.909   8.928  1.00 97.07           C  
ATOM     24  NE2 HIS B   3       8.137  29.075   7.738  1.00 97.07           N  
ATOM     25  N   CYS B   4       4.694  31.457   6.434  1.00 97.58           N  
ATOM     26  CA  CYS B   4       4.452  31.065   5.050  1.00 97.58           C  
ATOM     27  C   CYS B   4       3.260  31.817   4.470  1.00 97.58           C  
ATOM     28  O   CYS B   4       2.959  31.689   3.282  1.00 97.58           O  
ATOM     29  CB  CYS B   4       4.212  29.558   4.954  1.00 97.58           C  
ATOM     30  SG  CYS B   4       5.606  28.561   5.524  1.00 97.58           S  
ATOM     31  N   HIS B   5       2.538  32.549   5.247  1.00 97.71           N  
ATOM     32  CA  HIS B   5       1.423  33.360   4.770  1.00 97.71           C  
ATOM     33  C   HIS B   5       1.919  34.590   4.016  1.00 97.71           C  
ATOM     34  O   HIS B   5       2.902  35.215   4.419  1.00 97.71           O  
ATOM     35  CB  HIS B   5       0.532  33.785   5.939  1.00 97.71           C  
ATOM     36  CG  HIS B   5      -0.749  34.431   5.513  1.00 97.71           C  
ATOM     37  CD2 HIS B   5      -1.898  33.897   5.037  1.00 97.71           C  
ATOM     38  ND1 HIS B   5      -0.943  35.794   5.551  1.00 97.71           N  
ATOM     39  CE1 HIS B   5      -2.161  36.072   5.117  1.00 97.71           C  
ATOM     40  NE2 HIS B   5      -2.761  34.938   4.798  1.00 97.71           N  
ATOM     41  N   SER B   6       1.191  35.027   3.011  1.00 95.80           N  
ATOM     42  CA  SER B   6       1.643  36.057   2.081  1.00 95.80           C  
ATOM     43  C   SER B   6       1.818  37.398   2.785  1.00 95.80           C  
ATOM     44  O   SER B   6       2.729  38.162   2.459  1.00 95.80           O  
ATOM     45  CB  SER B   6       0.655  36.204   0.923  1.00 95.80           C  
ATOM     46  OG  SER B   6      -0.657  36.435   1.407  1.00 95.80           O  
ATOM     47  N   ASN B   7       1.011  37.667   3.785  1.00 97.05           N  
ATOM     48  CA  ASN B   7       1.037  38.969   4.442  1.00 97.05           C  
ATOM     49  C   ASN B   7       1.916  38.951   5.689  1.00 97.05           C  
ATOM     50  O   ASN B   7       1.970  39.934   6.430  1.00 97.05           O  
ATOM     51  CB  ASN B   7      -0.381  39.419   4.798  1.00 97.05           C  
ATOM     52  CG  ASN B   7      -1.194  39.807   3.578  1.00 97.05           C  
ATOM     53  ND2 ASN B   7      -2.500  39.575   3.638  1.00 97.05           N  
ATOM     54  OD1 ASN B   7      -0.653  40.310   2.590  1.00 97.05           O  
ATOM     55  N   PHE B   8       2.575  37.848   5.891  1.00 97.84           N  
ATOM     56  CA  PHE B   8       3.322  37.708   7.135  1.00 97.84           C  
ATOM     57  C   PHE B   8       4.418  38.763   7.230  1.00 97.84           C  
ATOM     58  O   PHE B   8       4.526  39.464   8.239  1.00 97.84           O  
ATOM     59  CB  PHE B   8       3.931  36.307   7.243  1.00 97.84           C  
ATOM     60  CG  PHE B   8       4.807  36.117   8.452  1.00 97.84           C  
ATOM     61  CD1 PHE B   8       6.189  36.207   8.346  1.00 97.84           C  
ATOM     62  CD2 PHE B   8       4.247  35.848   9.694  1.00 97.84           C  
ATOM     63  CE1 PHE B   8       7.003  36.032   9.463  1.00 97.84           C  
ATOM     64  CE2 PHE B   8       5.054  35.672  10.815  1.00 97.84           C  
ATOM     65  CZ  PHE B   8       6.431  35.763  10.697  1.00 97.84           C  
ATOM     66  N   SER B   9       5.219  38.921   6.189  1.00 95.94           N  
ATOM     67  CA  SER B   9       6.344  39.851   6.213  1.00 95.94           C  
ATOM     68  C   SER B   9       5.871  41.285   6.428  1.00 95.94           C  
ATOM     69  O   SER B   9       6.418  42.006   7.265  1.00 95.94           O  
ATOM     70  CB  SER B   9       7.144  39.759   4.914  1.00 95.94           C  
ATOM     71  OG  SER B   9       8.276  40.610   4.959  1.00 95.94           O  
ATOM     72  N   LYS B  10       4.842  41.626   5.770  1.00 96.76           N  
ATOM     73  CA  LYS B  10       4.300  42.976   5.896  1.00 96.76           C  
ATOM     74  C   LYS B  10       3.743  43.216   7.296  1.00 96.76           C  
ATOM     75  O   LYS B  10       4.063  44.222   7.933  1.00 96.76           O  
ATOM     76  CB  LYS B  10       3.211  43.218   4.850  1.00 96.76           C  
ATOM     77  CG  LYS B  10       2.609  44.615   4.894  1.00 96.76           C  
ATOM     78  CD  LYS B  10       1.506  44.781   3.857  1.00 96.76           C  
ATOM     79  CE  LYS B  10       0.843  46.148   3.960  1.00 96.76           C  
ATOM     80  NZ  LYS B  10      -0.291  46.287   2.997  1.00 96.76           N  
ATOM     81  N   LYS B  11       2.962  42.299   7.793  1.00 97.29           N  
ATOM     82  CA  LYS B  11       2.315  42.443   9.094  1.00 97.29           C  
ATOM     83  C   LYS B  11       3.344  42.467  10.220  1.00 97.29           C  
ATOM     84  O   LYS B  11       3.297  43.336  11.093  1.00 97.29           O  
ATOM     85  CB  LYS B  11       1.312  41.312   9.323  1.00 97.29           C  
ATOM     86  CG  LYS B  11       0.042  41.433   8.495  1.00 97.29           C  
ATOM     87  CD  LYS B  11      -0.879  42.517   9.039  1.00 97.29           C  
ATOM     88  CE  LYS B  11      -2.216  42.535   8.310  1.00 97.29           C  
ATOM     89  NZ  LYS B  11      -3.174  43.496   8.933  1.00 97.29           N  
ATOM     90  N   PHE B  12       4.290  41.612  10.157  1.00 96.71           N  
ATOM     91  CA  PHE B  12       5.223  41.504  11.273  1.00 96.71           C  
ATOM     92  C   PHE B  12       6.281  42.599  11.203  1.00 96.71           C  
ATOM     93  O   PHE B  12       6.827  43.008  12.229  1.00 96.71           O  
ATOM     94  CB  PHE B  12       5.893  40.126  11.283  1.00 96.71           C  
ATOM     95  CG  PHE B  12       5.192  39.116  12.151  1.00 96.71           C  
ATOM     96  CD1 PHE B  12       5.718  38.755  13.385  1.00 96.71           C  
ATOM     97  CD2 PHE B  12       4.006  38.528  11.732  1.00 96.71           C  
ATOM     98  CE1 PHE B  12       5.072  37.821  14.190  1.00 96.71           C  
ATOM     99  CE2 PHE B  12       3.353  37.594  12.531  1.00 96.71           C  
ATOM    100  CZ  PHE B  12       3.889  37.240  13.760  1.00 96.71           C  
ATOM    101  N   SER B  13       6.589  43.097   9.962  1.00 94.76           N  
ATOM    102  CA  SER B  13       7.404  44.304   9.867  1.00 94.76           C  
ATOM    103  C   SER B  13       6.716  45.490  10.534  1.00 94.76           C  
ATOM    104  O   SER B  13       7.349  46.244  11.276  1.00 94.76           O  
ATOM    105  CB  SER B  13       7.703  44.635   8.404  1.00 94.76           C  
ATOM    106  OG  SER B  13       8.450  45.835   8.302  1.00 94.76           O  
ATOM    107  N   PHE B  14       5.475  45.577  10.276  1.00 94.39           N  
ATOM    108  CA  PHE B  14       4.687  46.628  10.909  1.00 94.39           C  
ATOM    109  C   PHE B  14       4.726  46.495  12.427  1.00 94.39           C  
ATOM    110  O   PHE B  14       4.977  47.472  13.135  1.00 94.39           O  
ATOM    111  CB  PHE B  14       3.237  46.586  10.416  1.00 94.39           C  
ATOM    112  CG  PHE B  14       2.329  47.561  11.115  1.00 94.39           C  
ATOM    113  CD1 PHE B  14       1.575  47.166  12.213  1.00 94.39           C  
ATOM    114  CD2 PHE B  14       2.231  48.875  10.675  1.00 94.39           C  
ATOM    115  CE1 PHE B  14       0.734  48.067  12.862  1.00 94.39           C  
ATOM    116  CE2 PHE B  14       1.393  49.781  11.318  1.00 94.39           C  
ATOM    117  CZ  PHE B  14       0.644  49.374  12.411  1.00 94.39           C  
ATOM    118  N   TYR B  15       4.547  45.301  12.974  1.00 94.40           N  
ATOM    119  CA  TYR B  15       4.527  45.081  14.416  1.00 94.40           C  
ATOM    120  C   TYR B  15       5.881  45.403  15.036  1.00 94.40           C  
ATOM    121  O   TYR B  15       5.952  46.017  16.103  1.00 94.40           O  
ATOM    122  CB  TYR B  15       4.137  43.635  14.735  1.00 94.40           C  
ATOM    123  CG  TYR B  15       2.741  43.270  14.291  1.00 94.40           C  
ATOM    124  CD1 TYR B  15       1.684  44.163  14.449  1.00 94.40           C  
ATOM    125  CD2 TYR B  15       2.477  42.033  13.714  1.00 94.40           C  
ATOM    126  CE1 TYR B  15       0.395  43.830  14.044  1.00 94.40           C  
ATOM    127  CE2 TYR B  15       1.193  41.689  13.305  1.00 94.40           C  
ATOM    128  CZ  TYR B  15       0.160  42.593  13.473  1.00 94.40           C  
ATOM    129  OH  TYR B  15      -1.113  42.259  13.070  1.00 94.40           O  
ATOM    130  N   ARG B  16       6.934  45.114  14.392  1.00 91.97           N  
ATOM    131  CA  ARG B  16       8.275  45.359  14.911  1.00 91.97           C  
ATOM    132  C   ARG B  16       8.594  46.851  14.922  1.00 91.97           C  
ATOM    133  O   ARG B  16       9.161  47.363  15.889  1.00 91.97           O  
ATOM    134  CB  ARG B  16       9.319  44.607  14.082  1.00 91.97           C  
ATOM    135  CG  ARG B  16       9.395  43.120  14.390  1.00 91.97           C  
ATOM    136  CD  ARG B  16      10.470  42.427  13.565  1.00 91.97           C  
ATOM    137  NE  ARG B  16      10.253  40.985  13.500  1.00 91.97           N  
ATOM    138  CZ  ARG B  16      10.274  40.265  12.382  1.00 91.97           C  
ATOM    139  NH1 ARG B  16      10.503  40.842  11.208  1.00 91.97           N  
ATOM    140  NH2 ARG B  16      10.064  38.957  12.437  1.00 91.97           N  
ATOM    141  N   HIS B  17       8.101  47.448  13.923  1.00 89.92           N  
ATOM    142  CA  HIS B  17       8.394  48.874  13.832  1.00 89.92           C  
ATOM    143  C   HIS B  17       7.553  49.674  14.821  1.00 89.92           C  
ATOM    144  O   HIS B  17       8.011  50.686  15.356  1.00 89.92           O  
ATOM    145  CB  HIS B  17       8.152  49.381  12.408  1.00 89.92           C  
ATOM    146  CG  HIS B  17       9.292  49.117  11.477  1.00 89.92           C  
ATOM    147  CD2 HIS B  17       9.383  48.321  10.386  1.00 89.92           C  
ATOM    148  ND1 HIS B  17      10.527  49.712  11.625  1.00 89.92           N  
ATOM    149  CE1 HIS B  17      11.330  49.291  10.662  1.00 89.92           C  
ATOM    150  NE2 HIS B  17      10.660  48.446   9.897  1.00 89.92           N  
ATOM    151  N   HIS B  18       6.403  49.201  15.152  1.00 88.99           N  
ATOM    152  CA  HIS B  18       5.481  49.988  15.964  1.00 88.99           C  
ATOM    153  C   HIS B  18       5.498  49.529  17.418  1.00 88.99           C  
ATOM    154  O   HIS B  18       4.766  50.067  18.251  1.00 88.99           O  
ATOM    155  CB  HIS B  18       4.061  49.899  15.401  1.00 88.99           C  
ATOM    156  CG  HIS B  18       3.871  50.662  14.129  1.00 88.99           C  
ATOM    157  CD2 HIS B  18       3.223  51.823  13.878  1.00 88.99           C  
ATOM    158  ND1 HIS B  18       4.381  50.235  12.922  1.00 88.99           N  
ATOM    159  CE1 HIS B  18       4.054  51.105  11.981  1.00 88.99           C  
ATOM    160  NE2 HIS B  18       3.351  52.078  12.535  1.00 88.99           N  
ATOM    161  N   VAL B  19       6.373  48.491  17.639  1.00 87.81           N  
ATOM    162  CA  VAL B  19       6.453  47.987  19.006  1.00 87.81           C  
ATOM    163  C   VAL B  19       7.066  49.051  19.915  1.00 87.81           C  
ATOM    164  O   VAL B  19       6.741  49.125  21.102  1.00 87.81           O  
ATOM    165  CB  VAL B  19       7.278  46.682  19.083  1.00 87.81           C  
ATOM    166  CG1 VAL B  19       8.768  46.974  18.914  1.00 87.81           C  
ATOM    167  CG2 VAL B  19       7.017  45.964  20.405  1.00 87.81           C  
ATOM    168  N   ASN B  20       7.911  49.954  19.427  1.00 78.50           N  
ATOM    169  CA  ASN B  20       8.580  51.007  20.183  1.00 78.50           C  
ATOM    170  C   ASN B  20       7.588  52.053  20.686  1.00 78.50           C  
ATOM    171  O   ASN B  20       7.871  52.772  21.646  1.00 78.50           O  
ATOM    172  CB  ASN B  20       9.666  51.671  19.334  1.00 78.50           C  
ATOM    173  CG  ASN B  20      10.808  50.729  19.006  1.00 78.50           C  
ATOM    174  ND2 ASN B  20      11.560  51.050  17.960  1.00 78.50           N  
ATOM    175  OD1 ASN B  20      11.012  49.720  19.687  1.00 78.50           O  
ATOM    176  N   PHE B  21       6.430  52.080  20.007  1.00 75.29           N  
ATOM    177  CA  PHE B  21       5.440  53.095  20.350  1.00 75.29           C  
ATOM    178  C   PHE B  21       4.443  52.556  21.369  1.00 75.29           C  
ATOM    179  O   PHE B  21       3.638  53.312  21.917  1.00 75.29           O  
ATOM    180  CB  PHE B  21       4.703  53.574  19.096  1.00 75.29           C  
ATOM    181  CG  PHE B  21       5.601  54.210  18.069  1.00 75.29           C  
ATOM    182  CD1 PHE B  21       6.143  55.471  18.285  1.00 75.29           C  
ATOM    183  CD2 PHE B  21       5.903  53.546  16.888  1.00 75.29           C  
ATOM    184  CE1 PHE B  21       6.974  56.062  17.336  1.00 75.29           C  
ATOM    185  CE2 PHE B  21       6.733  54.130  15.935  1.00 75.29           C  
ATOM    186  CZ  PHE B  21       7.267  55.388  16.161  1.00 75.29           C  
ATOM    187  N   LYS B  22       4.451  51.228  21.573  1.00 70.48           N  
ATOM    188  CA  LYS B  22       3.388  50.620  22.368  1.00 70.48           C  
ATOM    189  C   LYS B  22       3.778  50.546  23.842  1.00 70.48           C  
ATOM    190  O   LYS B  22       2.915  50.593  24.721  1.00 70.48           O  
ATOM    191  CB  LYS B  22       3.058  49.222  21.843  1.00 70.48           C  
ATOM    192  CG  LYS B  22       2.183  49.220  20.598  1.00 70.48           C  
ATOM    193  CD  LYS B  22       0.774  49.711  20.903  1.00 70.48           C  
ATOM    194  CE  LYS B  22      -0.133  49.605  19.685  1.00 70.48           C  
ATOM    195  NZ  LYS B  22      -1.483  50.186  19.946  1.00 70.48           N  
ATOM    196  N   SER B  23       4.986  50.207  24.082  1.00 66.18           N  
ATOM    197  CA  SER B  23       5.258  50.114  25.512  1.00 66.18           C  
ATOM    198  C   SER B  23       5.984  51.356  26.019  1.00 66.18           C  
ATOM    199  O   SER B  23       6.830  51.916  25.318  1.00 66.18           O  
ATOM    200  CB  SER B  23       6.088  48.868  25.821  1.00 66.18           C  
ATOM    201  OG  SER B  23       6.542  48.885  27.163  1.00 66.18           O  
ATOM    202  N   TRP B  24       5.322  51.838  27.082  1.00 64.38           N  
ATOM    203  CA  TRP B  24       5.941  52.958  27.782  1.00 64.38           C  
ATOM    204  C   TRP B  24       7.146  52.494  28.594  1.00 64.38           C  
ATOM    205  O   TRP B  24       7.960  53.311  29.031  1.00 64.38           O  
ATOM    206  CB  TRP B  24       4.926  53.647  28.699  1.00 64.38           C  
ATOM    207  CG  TRP B  24       3.895  54.454  27.968  1.00 64.38           C  
ATOM    208  CD1 TRP B  24       2.771  53.987  27.347  1.00 64.38           C  
ATOM    209  CD2 TRP B  24       3.898  55.872  27.779  1.00 64.38           C  
ATOM    210  CE2 TRP B  24       2.743  56.197  27.034  1.00 64.38           C  
ATOM    211  CE3 TRP B  24       4.766  56.902  28.169  1.00 64.38           C  
ATOM    212  NE1 TRP B  24       2.074  55.030  26.783  1.00 64.38           N  
ATOM    213  CZ2 TRP B  24       2.434  57.510  26.670  1.00 64.38           C  
ATOM    214  CZ3 TRP B  24       4.456  58.207  27.807  1.00 64.38           C  
ATOM    215  CH2 TRP B  24       3.299  58.497  27.064  1.00 64.38           C  
ATOM    216  N   TRP B  25       7.170  51.121  28.697  1.00 71.16           N  
ATOM    217  CA  TRP B  25       8.196  50.633  29.612  1.00 71.16           C  
ATOM    218  C   TRP B  25       9.434  50.175  28.847  1.00 71.16           C  
ATOM    219  O   TRP B  25       9.344  49.321  27.962  1.00 71.16           O  
ATOM    220  CB  TRP B  25       7.654  49.482  30.464  1.00 71.16           C  
ATOM    221  CG  TRP B  25       6.447  49.844  31.277  1.00 71.16           C  
ATOM    222  CD1 TRP B  25       5.165  49.408  31.088  1.00 71.16           C  
ATOM    223  CD2 TRP B  25       6.409  50.722  32.406  1.00 71.16           C  
ATOM    224  CE2 TRP B  25       5.070  50.771  32.853  1.00 71.16           C  
ATOM    225  CE3 TRP B  25       7.379  51.472  33.085  1.00 71.16           C  
ATOM    226  NE1 TRP B  25       4.332  49.961  32.033  1.00 71.16           N  
ATOM    227  CZ2 TRP B  25       4.677  51.542  33.950  1.00 71.16           C  
ATOM    228  CZ3 TRP B  25       6.986  52.239  34.176  1.00 71.16           C  
ATOM    229  CH2 TRP B  25       5.646  52.267  34.596  1.00 71.16           C  
ATOM    230  N   VAL B  26      10.501  50.783  29.139  1.00 69.05           N  
ATOM    231  CA  VAL B  26      11.791  50.609  28.479  1.00 69.05           C  
ATOM    232  C   VAL B  26      12.157  49.127  28.444  1.00 69.05           C  
ATOM    233  O   VAL B  26      12.662  48.630  27.434  1.00 69.05           O  
ATOM    234  CB  VAL B  26      12.903  51.416  29.184  1.00 69.05           C  
ATOM    235  CG1 VAL B  26      14.263  51.131  28.549  1.00 69.05           C  
ATOM    236  CG2 VAL B  26      12.590  52.911  29.135  1.00 69.05           C  
ATOM    237  N   GLY B  27      11.788  48.304  29.479  1.00 78.07           N  
ATOM    238  CA  GLY B  27      12.167  46.901  29.538  1.00 78.07           C  
ATOM    239  C   GLY B  27      11.304  46.012  28.662  1.00 78.07           C  
ATOM    240  O   GLY B  27      11.724  44.921  28.271  1.00 78.07           O  
ATOM    241  N   ASP B  28      10.154  46.567  28.242  1.00 85.75           N  
ATOM    242  CA  ASP B  28       9.192  45.759  27.499  1.00 85.75           C  
ATOM    243  C   ASP B  28       9.510  45.764  26.005  1.00 85.75           C  
ATOM    244  O   ASP B  28       9.187  44.810  25.293  1.00 85.75           O  
ATOM    245  CB  ASP B  28       7.768  46.266  27.736  1.00 85.75           C  
ATOM    246  CG  ASP B  28       7.217  45.872  29.094  1.00 85.75           C  
ATOM    247  OD1 ASP B  28       7.951  45.251  29.894  1.00 85.75           O  
ATOM    248  OD2 ASP B  28       6.037  46.182  29.367  1.00 85.75           O  
ATOM    249  N   ILE B  29      10.214  46.773  25.588  1.00 86.60           N  
ATOM    250  CA  ILE B  29      10.394  46.982  24.156  1.00 86.60           C  
ATOM    251  C   ILE B  29      11.390  45.965  23.606  1.00 86.60           C  
ATOM    252  O   ILE B  29      11.085  45.237  22.658  1.00 86.60           O  
ATOM    253  CB  ILE B  29      10.872  48.420  23.850  1.00 86.60           C  
ATOM    254  CG1 ILE B  29       9.764  49.430  24.169  1.00 86.60           C  
ATOM    255  CG2 ILE B  29      11.321  48.541  22.391  1.00 86.60           C  
ATOM    256  CD1 ILE B  29      10.196  50.884  24.038  1.00 86.60           C  
ATOM    257  N   PRO B  30      12.546  45.829  24.268  1.00 88.44           N  
ATOM    258  CA  PRO B  30      13.485  44.841  23.732  1.00 88.44           C  
ATOM    259  C   PRO B  30      12.960  43.411  23.838  1.00 88.44           C  
ATOM    260  O   PRO B  30      13.213  42.590  22.952  1.00 88.44           O  
ATOM    261  CB  PRO B  30      14.731  45.030  24.602  1.00 88.44           C  
ATOM    262  CG  PRO B  30      14.247  45.772  25.806  1.00 88.44           C  
ATOM    263  CD  PRO B  30      13.051  46.591  25.413  1.00 88.44           C  
ATOM    264  N   VAL B  31      12.279  43.101  24.923  1.00 91.29           N  
ATOM    265  CA  VAL B  31      11.735  41.760  25.103  1.00 91.29           C  
ATOM    266  C   VAL B  31      10.688  41.477  24.028  1.00 91.29           C  
ATOM    267  O   VAL B  31      10.700  40.412  23.406  1.00 91.29           O  
ATOM    268  CB  VAL B  31      11.117  41.582  26.508  1.00 91.29           C  
ATOM    269  CG1 VAL B  31      10.435  40.221  26.630  1.00 91.29           C  
ATOM    270  CG2 VAL B  31      12.188  41.745  27.586  1.00 91.29           C  
ATOM    271  N   SER B  32       9.808  42.438  23.807  1.00 92.52           N  
ATOM    272  CA  SER B  32       8.777  42.292  22.785  1.00 92.52           C  
ATOM    273  C   SER B  32       9.389  42.206  21.391  1.00 92.52           C  
ATOM    274  O   SER B  32       8.942  41.414  20.559  1.00 92.52           O  
ATOM    275  CB  SER B  32       7.791  43.459  22.847  1.00 92.52           C  
ATOM    276  OG  SER B  32       7.130  43.494  24.101  1.00 92.52           O  
ATOM    277  N   GLY B  33      10.428  43.017  21.141  1.00 91.85           N  
ATOM    278  CA  GLY B  33      11.127  42.960  19.868  1.00 91.85           C  
ATOM    279  C   GLY B  33      11.742  41.602  19.585  1.00 91.85           C  
ATOM    280  O   GLY B  33      11.650  41.094  18.466  1.00 91.85           O  
ATOM    281  N   ALA B  34      12.284  41.057  20.629  1.00 93.60           N  
ATOM    282  CA  ALA B  34      12.906  39.743  20.490  1.00 93.60           C  
ATOM    283  C   ALA B  34      11.862  38.672  20.187  1.00 93.60           C  
ATOM    284  O   ALA B  34      12.092  37.790  19.356  1.00 93.60           O  
ATOM    285  CB  ALA B  34      13.680  39.384  21.756  1.00 93.60           C  
ATOM    286  N   LEU B  35      10.719  38.769  20.816  1.00 95.32           N  
ATOM    287  CA  LEU B  35       9.646  37.807  20.589  1.00 95.32           C  
ATOM    288  C   LEU B  35       9.160  37.866  19.144  1.00 95.32           C  
ATOM    289  O   LEU B  35       8.950  36.828  18.513  1.00 95.32           O  
ATOM    290  CB  LEU B  35       8.478  38.072  21.543  1.00 95.32           C  
ATOM    291  CG  LEU B  35       8.694  37.674  23.004  1.00 95.32           C  
ATOM    292  CD1 LEU B  35       7.579  38.241  23.878  1.00 95.32           C  
ATOM    293  CD2 LEU B  35       8.767  36.157  23.141  1.00 95.32           C  
ATOM    294  N   LEU B  36       9.068  39.058  18.638  1.00 96.05           N  
ATOM    295  CA  LEU B  36       8.580  39.242  17.276  1.00 96.05           C  
ATOM    296  C   LEU B  36       9.614  38.772  16.259  1.00 96.05           C  
ATOM    297  O   LEU B  36       9.260  38.199  15.226  1.00 96.05           O  
ATOM    298  CB  LEU B  36       8.232  40.712  17.025  1.00 96.05           C  
ATOM    299  CG  LEU B  36       6.996  41.249  17.748  1.00 96.05           C  
ATOM    300  CD1 LEU B  36       6.937  42.769  17.639  1.00 96.05           C  
ATOM    301  CD2 LEU B  36       5.728  40.618  17.183  1.00 96.05           C  
ATOM    302  N   THR B  37      10.922  38.992  16.559  1.00 94.69           N  
ATOM    303  CA  THR B  37      11.999  38.616  15.650  1.00 94.69           C  
ATOM    304  C   THR B  37      12.126  37.098  15.560  1.00 94.69           C  
ATOM    305  O   THR B  37      12.336  36.550  14.476  1.00 94.69           O  
ATOM    306  CB  THR B  37      13.343  39.221  16.097  1.00 94.69           C  
ATOM    307  CG2 THR B  37      14.479  38.772  15.184  1.00 94.69           C  
ATOM    308  OG1 THR B  37      13.252  40.650  16.062  1.00 94.69           O  
ATOM    309  N   ASP B  38      11.897  36.363  16.666  1.00 95.92           N  
ATOM    310  CA  ASP B  38      12.092  34.918  16.716  1.00 95.92           C  
ATOM    311  C   ASP B  38      10.767  34.179  16.542  1.00 95.92           C  
ATOM    312  O   ASP B  38      10.695  32.966  16.753  1.00 95.92           O  
ATOM    313  CB  ASP B  38      12.754  34.510  18.034  1.00 95.92           C  
ATOM    314  CG  ASP B  38      14.172  35.034  18.172  1.00 95.92           C  
ATOM    315  OD1 ASP B  38      14.823  35.313  17.142  1.00 95.92           O  
ATOM    316  OD2 ASP B  38      14.645  35.166  19.322  1.00 95.92           O  
ATOM    317  N   TRP B  39       9.773  34.907  16.117  1.00 97.01           N  
ATOM    318  CA  TRP B  39       8.412  34.381  16.097  1.00 97.01           C  
ATOM    319  C   TRP B  39       8.337  33.099  15.275  1.00 97.01           C  
ATOM    320  O   TRP B  39       7.865  32.068  15.761  1.00 97.01           O  
ATOM    321  CB  TRP B  39       7.440  35.421  15.534  1.00 97.01           C  
ATOM    322  CG  TRP B  39       5.995  35.060  15.705  1.00 97.01           C  
ATOM    323  CD1 TRP B  39       5.234  34.289  14.871  1.00 97.01           C  
ATOM    324  CD2 TRP B  39       5.136  35.461  16.776  1.00 97.01           C  
ATOM    325  CE2 TRP B  39       3.866  34.896  16.527  1.00 97.01           C  
ATOM    326  CE3 TRP B  39       5.317  36.244  17.924  1.00 97.01           C  
ATOM    327  NE1 TRP B  39       3.952  34.186  15.360  1.00 97.01           N  
ATOM    328  CZ2 TRP B  39       2.781  35.089  17.386  1.00 97.01           C  
ATOM    329  CZ3 TRP B  39       4.236  36.435  18.777  1.00 97.01           C  
ATOM    330  CH2 TRP B  39       2.985  35.859  18.501  1.00 97.01           C  
ATOM    331  N   SER B  40       8.826  33.128  14.093  1.00 95.41           N  
ATOM    332  CA  SER B  40       8.735  31.997  13.176  1.00 95.41           C  
ATOM    333  C   SER B  40       9.590  30.828  13.653  1.00 95.41           C  
ATOM    334  O   SER B  40       9.126  29.686  13.687  1.00 95.41           O  
ATOM    335  CB  SER B  40       9.166  32.413  11.768  1.00 95.41           C  
ATOM    336  OG  SER B  40       9.063  31.323  10.868  1.00 95.41           O  
ATOM    337  N   ASP B  41      10.865  31.128  14.061  1.00 95.11           N  
ATOM    338  CA  ASP B  41      11.759  30.074  14.532  1.00 95.11           C  
ATOM    339  C   ASP B  41      11.201  29.401  15.784  1.00 95.11           C  
ATOM    340  O   ASP B  41      11.229  28.174  15.900  1.00 95.11           O  
ATOM    341  CB  ASP B  41      13.152  30.639  14.815  1.00 95.11           C  
ATOM    342  CG  ASP B  41      13.930  30.959  13.550  1.00 95.11           C  
ATOM    343  OD1 ASP B  41      13.494  30.561  12.449  1.00 95.11           O  
ATOM    344  OD2 ASP B  41      14.990  31.614  13.657  1.00 95.11           O  
ATOM    345  N   ASP B  42      10.682  30.210  16.664  1.00 95.20           N  
ATOM    346  CA  ASP B  42      10.123  29.657  17.893  1.00 95.20           C  
ATOM    347  C   ASP B  42       8.881  28.818  17.603  1.00 95.20           C  
ATOM    348  O   ASP B  42       8.631  27.816  18.275  1.00 95.20           O  
ATOM    349  CB  ASP B  42       9.783  30.776  18.880  1.00 95.20           C  
ATOM    350  CG  ASP B  42      11.013  31.398  19.519  1.00 95.20           C  
ATOM    351  OD1 ASP B  42      12.112  30.810  19.424  1.00 95.20           O  
ATOM    352  OD2 ASP B  42      10.881  32.483  20.125  1.00 95.20           O  
ATOM    353  N   THR B  43       8.139  29.289  16.651  1.00 96.04           N  
ATOM    354  CA  THR B  43       6.955  28.525  16.271  1.00 96.04           C  
ATOM    355  C   THR B  43       7.339  27.113  15.839  1.00 96.04           C  
ATOM    356  O   THR B  43       6.747  26.134  16.298  1.00 96.04           O  
ATOM    357  CB  THR B  43       6.182  29.220  15.136  1.00 96.04           C  
ATOM    358  CG2 THR B  43       4.969  28.398  14.712  1.00 96.04           C  
ATOM    359  OG1 THR B  43       5.740  30.507  15.585  1.00 96.04           O  
ATOM    360  N   MET B  44       8.273  27.000  14.995  1.00 94.30           N  
ATOM    361  CA  MET B  44       8.697  25.696  14.493  1.00 94.30           C  
ATOM    362  C   MET B  44       9.199  24.812  15.629  1.00 94.30           C  
ATOM    363  O   MET B  44       8.953  23.605  15.638  1.00 94.30           O  
ATOM    364  CB  MET B  44       9.788  25.856  13.433  1.00 94.30           C  
ATOM    365  CG  MET B  44       9.287  26.435  12.120  1.00 94.30           C  
ATOM    366  SD  MET B  44       7.880  25.484  11.424  1.00 94.30           S  
ATOM    367  CE  MET B  44       8.675  23.874  11.170  1.00 94.30           C  
ATOM    368  N   LYS B  45       9.779  25.357  16.610  1.00 90.55           N  
ATOM    369  CA  LYS B  45      10.296  24.609  17.753  1.00 90.55           C  
ATOM    370  C   LYS B  45       9.162  24.127  18.653  1.00 90.55           C  
ATOM    371  O   LYS B  45       9.255  23.057  19.259  1.00 90.55           O  
ATOM    372  CB  LYS B  45      11.276  25.465  18.556  1.00 90.55           C  
ATOM    373  CG  LYS B  45      12.589  25.742  17.838  1.00 90.55           C  
ATOM    374  CD  LYS B  45      13.500  26.640  18.665  1.00 90.55           C  
ATOM    375  CE  LYS B  45      14.772  26.996  17.908  1.00 90.55           C  
ATOM    376  NZ  LYS B  45      15.590  28.007  18.644  1.00 90.55           N  
ATOM    377  N   GLU B  46       8.181  24.875  18.692  1.00 91.61           N  
ATOM    378  CA  GLU B  46       7.132  24.602  19.671  1.00 91.61           C  
ATOM    379  C   GLU B  46       6.023  23.746  19.067  1.00 91.61           C  
ATOM    380  O   GLU B  46       5.154  23.248  19.787  1.00 91.61           O  
ATOM    381  CB  GLU B  46       6.551  25.910  20.215  1.00 91.61           C  
ATOM    382  CG  GLU B  46       7.488  26.656  21.153  1.00 91.61           C  
ATOM    383  CD  GLU B  46       7.774  25.900  22.441  1.00 91.61           C  
ATOM    384  OE1 GLU B  46       8.875  26.070  23.013  1.00 91.61           O  
ATOM    385  OE2 GLU B  46       6.891  25.131  22.882  1.00 91.61           O  
ATOM    386  N   LEU B  47       5.971  23.552  17.824  1.00 90.46           N  
ATOM    387  CA  LEU B  47       4.904  22.770  17.209  1.00 90.46           C  
ATOM    388  C   LEU B  47       4.913  21.336  17.729  1.00 90.46           C  
ATOM    389  O   LEU B  47       3.854  20.746  17.953  1.00 90.46           O  
ATOM    390  CB  LEU B  47       5.046  22.774  15.685  1.00 90.46           C  
ATOM    391  CG  LEU B  47       4.451  23.977  14.952  1.00 90.46           C  
ATOM    392  CD1 LEU B  47       4.790  23.913  13.466  1.00 90.46           C  
ATOM    393  CD2 LEU B  47       2.941  24.036  15.159  1.00 90.46           C  
ATOM    394  N   HIS B  48       5.928  20.653  17.953  1.00 83.41           N  
ATOM    395  CA  HIS B  48       6.053  19.322  18.537  1.00 83.41           C  
ATOM    396  C   HIS B  48       5.049  18.354  17.922  1.00 83.41           C  
ATOM    397  O   HIS B  48       4.318  17.670  18.642  1.00 83.41           O  
ATOM    398  CB  HIS B  48       5.863  19.382  20.054  1.00 83.41           C  
ATOM    399  CG  HIS B  48       6.897  20.203  20.756  1.00 83.41           C  
ATOM    400  CD2 HIS B  48       6.793  21.364  21.445  1.00 83.41           C  
ATOM    401  ND1 HIS B  48       8.228  19.849  20.794  1.00 83.41           N  
ATOM    402  CE1 HIS B  48       8.900  20.759  21.479  1.00 83.41           C  
ATOM    403  NE2 HIS B  48       8.053  21.689  21.885  1.00 83.41           N  
ATOM    404  N   LEU B  49       4.982  18.258  16.690  1.00 82.79           N  
ATOM    405  CA  LEU B  49       4.060  17.358  16.006  1.00 82.79           C  
ATOM    406  C   LEU B  49       4.755  16.058  15.619  1.00 82.79           C  
ATOM    407  O   LEU B  49       5.914  16.070  15.197  1.00 82.79           O  
ATOM    408  CB  LEU B  49       3.481  18.031  14.759  1.00 82.79           C  
ATOM    409  CG  LEU B  49       2.504  19.183  15.002  1.00 82.79           C  
ATOM    410  CD1 LEU B  49       2.241  19.938  13.703  1.00 82.79           C  
ATOM    411  CD2 LEU B  49       1.200  18.662  15.596  1.00 82.79           C  
ATOM    412  N   ALA B  50       4.023  14.929  15.768  1.00 77.06           N  
ATOM    413  CA  ALA B  50       4.518  13.622  15.342  1.00 77.06           C  
ATOM    414  C   ALA B  50       4.307  13.418  13.845  1.00 77.06           C  
ATOM    415  O   ALA B  50       4.749  12.414  13.280  1.00 77.06           O  
ATOM    416  CB  ALA B  50       3.831  12.510  16.130  1.00 77.06           C  
ATOM    417  N   ILE B  51       3.629  14.323  13.209  1.00 78.99           N  
ATOM    418  CA  ILE B  51       3.410  14.298  11.767  1.00 78.99           C  
ATOM    419  C   ILE B  51       4.061  15.521  11.125  1.00 78.99           C  
ATOM    420  O   ILE B  51       4.342  16.511  11.804  1.00 78.99           O  
ATOM    421  CB  ILE B  51       1.904  14.252  11.426  1.00 78.99           C  
ATOM    422  CG1 ILE B  51       1.189  15.484  11.993  1.00 78.99           C  
ATOM    423  CG2 ILE B  51       1.270  12.960  11.952  1.00 78.99           C  
ATOM    424  CD1 ILE B  51      -0.264  15.611  11.558  1.00 78.99           C  
ATOM    425  N   PRO B  52       4.332  15.375   9.897  1.00 83.93           N  
ATOM    426  CA  PRO B  52       4.942  16.531   9.235  1.00 83.93           C  
ATOM    427  C   PRO B  52       4.081  17.788   9.329  1.00 83.93           C  
ATOM    428  O   PRO B  52       2.852  17.706   9.254  1.00 83.93           O  
ATOM    429  CB  PRO B  52       5.080  16.072   7.781  1.00 83.93           C  
ATOM    430  CG  PRO B  52       5.143  14.580   7.855  1.00 83.93           C  
ATOM    431  CD  PRO B  52       4.295  14.124   9.008  1.00 83.93           C  
ATOM    432  N   ALA B  53       4.818  18.834   9.498  1.00 90.45           N  
ATOM    433  CA  ALA B  53       4.141  20.122   9.622  1.00 90.45           C  
ATOM    434  C   ALA B  53       3.723  20.657   8.255  1.00 90.45           C  
ATOM    435  O   ALA B  53       4.482  21.381   7.607  1.00 90.45           O  
ATOM    436  CB  ALA B  53       5.041  21.131  10.332  1.00 90.45           C  
ATOM    437  N   LYS B  54       2.541  20.229   7.839  1.00 93.21           N  
ATOM    438  CA  LYS B  54       1.940  20.642   6.574  1.00 93.21           C  
ATOM    439  C   LYS B  54       0.516  21.148   6.780  1.00 93.21           C  
ATOM    440  O   LYS B  54      -0.310  20.464   7.389  1.00 93.21           O  
ATOM    441  CB  LYS B  54       1.945  19.484   5.575  1.00 93.21           C  
ATOM    442  CG  LYS B  54       3.337  19.013   5.179  1.00 93.21           C  
ATOM    443  CD  LYS B  54       3.276  17.906   4.134  1.00 93.21           C  
ATOM    444  CE  LYS B  54       4.668  17.501   3.667  1.00 93.21           C  
ATOM    445  NZ  LYS B  54       4.611  16.532   2.532  1.00 93.21           N  
ATOM    446  N   ILE B  55       0.308  22.334   6.320  1.00 95.76           N  
ATOM    447  CA  ILE B  55      -0.979  22.975   6.569  1.00 95.76           C  
ATOM    448  C   ILE B  55      -1.631  23.356   5.242  1.00 95.76           C  
ATOM    449  O   ILE B  55      -0.940  23.701   4.280  1.00 95.76           O  
ATOM    450  CB  ILE B  55      -0.824  24.223   7.468  1.00 95.76           C  
ATOM    451  CG1 ILE B  55      -2.195  24.701   7.959  1.00 95.76           C  
ATOM    452  CG2 ILE B  55      -0.089  25.339   6.720  1.00 95.76           C  
ATOM    453  CD1 ILE B  55      -2.128  25.706   9.101  1.00 95.76           C  
ATOM    454  N   THR B  56      -2.982  23.265   5.215  1.00 96.96           N  
ATOM    455  CA  THR B  56      -3.679  23.694   4.007  1.00 96.96           C  
ATOM    456  C   THR B  56      -3.693  25.216   3.903  1.00 96.96           C  
ATOM    457  O   THR B  56      -3.630  25.914   4.917  1.00 96.96           O  
ATOM    458  CB  THR B  56      -5.123  23.161   3.976  1.00 96.96           C  
ATOM    459  CG2 THR B  56      -5.158  21.652   4.198  1.00 96.96           C  
ATOM    460  OG1 THR B  56      -5.885  23.802   5.007  1.00 96.96           O  
ATOM    461  N   ARG B  57      -3.779  25.709   2.677  1.00 96.63           N  
ATOM    462  CA  ARG B  57      -3.806  27.153   2.469  1.00 96.63           C  
ATOM    463  C   ARG B  57      -5.020  27.781   3.145  1.00 96.63           C  
ATOM    464  O   ARG B  57      -4.921  28.858   3.737  1.00 96.63           O  
ATOM    465  CB  ARG B  57      -3.810  27.482   0.975  1.00 96.63           C  
ATOM    466  CG  ARG B  57      -2.479  27.229   0.285  1.00 96.63           C  
ATOM    467  CD  ARG B  57      -2.489  27.722  -1.156  1.00 96.63           C  
ATOM    468  NE  ARG B  57      -1.242  27.399  -1.844  1.00 96.63           N  
ATOM    469  CZ  ARG B  57      -0.138  28.140  -1.801  1.00 96.63           C  
ATOM    470  NH1 ARG B  57      -0.105  29.267  -1.099  1.00 96.63           N  
ATOM    471  NH2 ARG B  57       0.941  27.752  -2.465  1.00 96.63           N  
ATOM    472  N   GLU B  58      -6.104  27.074   3.048  1.00 96.93           N  
ATOM    473  CA  GLU B  58      -7.326  27.575   3.669  1.00 96.93           C  
ATOM    474  C   GLU B  58      -7.171  27.683   5.184  1.00 96.93           C  
ATOM    475  O   GLU B  58      -7.512  28.709   5.776  1.00 96.93           O  
ATOM    476  CB  GLU B  58      -8.514  26.672   3.326  1.00 96.93           C  
ATOM    477  CG  GLU B  58      -9.838  27.151   3.903  1.00 96.93           C  
ATOM    478  CD  GLU B  58     -10.968  26.150   3.726  1.00 96.93           C  
ATOM    479  OE1 GLU B  58     -12.077  26.385   4.256  1.00 96.93           O  
ATOM    480  OE2 GLU B  58     -10.742  25.120   3.051  1.00 96.93           O  
ATOM    481  N   LYS B  59      -6.646  26.656   5.781  1.00 97.61           N  
ATOM    482  CA  LYS B  59      -6.454  26.666   7.228  1.00 97.61           C  
ATOM    483  C   LYS B  59      -5.388  27.681   7.634  1.00 97.61           C  
ATOM    484  O   LYS B  59      -5.489  28.305   8.692  1.00 97.61           O  
ATOM    485  CB  LYS B  59      -6.069  25.273   7.729  1.00 97.61           C  
ATOM    486  CG  LYS B  59      -7.207  24.265   7.690  1.00 97.61           C  
ATOM    487  CD  LYS B  59      -8.227  24.530   8.790  1.00 97.61           C  
ATOM    488  CE  LYS B  59      -9.309  23.460   8.821  1.00 97.61           C  
ATOM    489  NZ  LYS B  59     -10.286  23.692   9.927  1.00 97.61           N  
ATOM    490  N   LEU B  60      -4.394  27.815   6.818  1.00 98.14           N  
ATOM    491  CA  LEU B  60      -3.370  28.818   7.090  1.00 98.14           C  
ATOM    492  C   LEU B  60      -3.967  30.221   7.076  1.00 98.14           C  
ATOM    493  O   LEU B  60      -3.643  31.047   7.933  1.00 98.14           O  
ATOM    494  CB  LEU B  60      -2.240  28.721   6.062  1.00 98.14           C  
ATOM    495  CG  LEU B  60      -1.098  29.728   6.214  1.00 98.14           C  
ATOM    496  CD1 LEU B  60      -0.467  29.608   7.597  1.00 98.14           C  
ATOM    497  CD2 LEU B  60      -0.052  29.520   5.124  1.00 98.14           C  
ATOM    498  N   ASP B  61      -4.825  30.467   6.163  1.00 98.05           N  
ATOM    499  CA  ASP B  61      -5.492  31.763   6.087  1.00 98.05           C  
ATOM    500  C   ASP B  61      -6.330  32.024   7.337  1.00 98.05           C  
ATOM    501  O   ASP B  61      -6.346  33.141   7.858  1.00 98.05           O  
ATOM    502  CB  ASP B  61      -6.373  31.840   4.839  1.00 98.05           C  
ATOM    503  CG  ASP B  61      -5.574  32.006   3.558  1.00 98.05           C  
ATOM    504  OD1 ASP B  61      -4.388  32.394   3.626  1.00 98.05           O  
ATOM    505  OD2 ASP B  61      -6.137  31.750   2.472  1.00 98.05           O  
ATOM    506  N   GLN B  62      -6.931  31.018   7.773  1.00 98.26           N  
ATOM    507  CA  GLN B  62      -7.754  31.149   8.971  1.00 98.26           C  
ATOM    508  C   GLN B  62      -6.897  31.459  10.195  1.00 98.26           C  
ATOM    509  O   GLN B  62      -7.238  32.336  10.992  1.00 98.26           O  
ATOM    510  CB  GLN B  62      -8.566  29.875   9.207  1.00 98.26           C  
ATOM    511  CG  GLN B  62      -9.659  29.641   8.172  1.00 98.26           C  
ATOM    512  CD  GLN B  62     -10.349  28.301   8.340  1.00 98.26           C  
ATOM    513  NE2 GLN B  62     -11.282  27.998   7.444  1.00 98.26           N  
ATOM    514  OE1 GLN B  62     -10.045  27.543   9.267  1.00 98.26           O  
ATOM    515  N   VAL B  63      -5.849  30.742  10.295  1.00 98.29           N  
ATOM    516  CA  VAL B  63      -4.947  30.966  11.420  1.00 98.29           C  
ATOM    517  C   VAL B  63      -4.364  32.375  11.344  1.00 98.29           C  
ATOM    518  O   VAL B  63      -4.330  33.094  12.346  1.00 98.29           O  
ATOM    519  CB  VAL B  63      -3.810  29.920  11.452  1.00 98.29           C  
ATOM    520  CG1 VAL B  63      -2.771  30.284  12.511  1.00 98.29           C  
ATOM    521  CG2 VAL B  63      -4.376  28.525  11.712  1.00 98.29           C  
ATOM    522  N   ALA B  64      -3.995  32.774  10.157  1.00 98.54           N  
ATOM    523  CA  ALA B  64      -3.394  34.091   9.964  1.00 98.54           C  
ATOM    524  C   ALA B  64      -4.378  35.201  10.325  1.00 98.54           C  
ATOM    525  O   ALA B  64      -4.024  36.147  11.032  1.00 98.54           O  
ATOM    526  CB  ALA B  64      -2.918  34.254   8.523  1.00 98.54           C  
ATOM    527  N   THR B  65      -5.538  35.068   9.872  1.00 98.32           N  
ATOM    528  CA  THR B  65      -6.561  36.065  10.165  1.00 98.32           C  
ATOM    529  C   THR B  65      -6.781  36.189  11.670  1.00 98.32           C  
ATOM    530  O   THR B  65      -6.851  37.298  12.203  1.00 98.32           O  
ATOM    531  CB  THR B  65      -7.894  35.719   9.475  1.00 98.32           C  
ATOM    532  CG2 THR B  65      -8.978  36.730   9.833  1.00 98.32           C  
ATOM    533  OG1 THR B  65      -7.705  35.721   8.055  1.00 98.32           O  
ATOM    534  N   ALA B  66      -6.856  35.069  12.320  1.00 98.39           N  
ATOM    535  CA  ALA B  66      -7.073  35.072  13.764  1.00 98.39           C  
ATOM    536  C   ALA B  66      -5.895  35.711  14.494  1.00 98.39           C  
ATOM    537  O   ALA B  66      -6.085  36.546  15.382  1.00 98.39           O  
ATOM    538  CB  ALA B  66      -7.301  33.650  14.272  1.00 98.39           C  
ATOM    539  N   VAL B  67      -4.707  35.355  14.116  1.00 98.43           N  
ATOM    540  CA  VAL B  67      -3.515  35.859  14.790  1.00 98.43           C  
ATOM    541  C   VAL B  67      -3.373  37.358  14.537  1.00 98.43           C  
ATOM    542  O   VAL B  67      -3.121  38.130  15.466  1.00 98.43           O  
ATOM    543  CB  VAL B  67      -2.242  35.117  14.322  1.00 98.43           C  
ATOM    544  CG1 VAL B  67      -0.989  35.796  14.872  1.00 98.43           C  
ATOM    545  CG2 VAL B  67      -2.291  33.652  14.751  1.00 98.43           C  
ATOM    546  N   TYR B  68      -3.572  37.784  13.320  1.00 98.23           N  
ATOM    547  CA  TYR B  68      -3.455  39.203  13.003  1.00 98.23           C  
ATOM    548  C   TYR B  68      -4.502  40.017  13.754  1.00 98.23           C  
ATOM    549  O   TYR B  68      -4.224  41.131  14.205  1.00 98.23           O  
ATOM    550  CB  TYR B  68      -3.599  39.431  11.495  1.00 98.23           C  
ATOM    551  CG  TYR B  68      -2.519  38.769  10.675  1.00 98.23           C  
ATOM    552  CD1 TYR B  68      -1.278  38.471  11.233  1.00 98.23           C  
ATOM    553  CD2 TYR B  68      -2.735  38.443   9.341  1.00 98.23           C  
ATOM    554  CE1 TYR B  68      -0.278  37.863  10.481  1.00 98.23           C  
ATOM    555  CE2 TYR B  68      -1.743  37.835   8.579  1.00 98.23           C  
ATOM    556  CZ  TYR B  68      -0.520  37.549   9.157  1.00 98.23           C  
ATOM    557  OH  TYR B  68       0.466  36.948   8.407  1.00 98.23           O  
ATOM    558  N   GLN B  69      -5.655  39.502  13.864  1.00 97.98           N  
ATOM    559  CA  GLN B  69      -6.696  40.190  14.620  1.00 97.98           C  
ATOM    560  C   GLN B  69      -6.296  40.351  16.084  1.00 97.98           C  
ATOM    561  O   GLN B  69      -6.474  41.423  16.667  1.00 97.98           O  
ATOM    562  CB  GLN B  69      -8.022  39.435  14.518  1.00 97.98           C  
ATOM    563  CG  GLN B  69      -9.198  40.169  15.149  1.00 97.98           C  
ATOM    564  CD  GLN B  69     -10.516  39.442  14.957  1.00 97.98           C  
ATOM    565  NE2 GLN B  69     -11.583  39.989  15.528  1.00 97.98           N  
ATOM    566  OE1 GLN B  69     -10.574  38.398  14.300  1.00 97.98           O  
ATOM    567  N   MET B  70      -5.768  39.291  16.681  1.00 97.90           N  
ATOM    568  CA  MET B  70      -5.310  39.366  18.066  1.00 97.90           C  
ATOM    569  C   MET B  70      -4.175  40.375  18.209  1.00 97.90           C  
ATOM    570  O   MET B  70      -4.143  41.147  19.169  1.00 97.90           O  
ATOM    571  CB  MET B  70      -4.853  37.992  18.558  1.00 97.90           C  
ATOM    572  CG  MET B  70      -5.991  37.005  18.762  1.00 97.90           C  
ATOM    573  SD  MET B  70      -5.423  35.417  19.485  1.00 97.90           S  
ATOM    574  CE  MET B  70      -4.725  34.625  18.009  1.00 97.90           C  
ATOM    575  N   MET B  71      -3.263  40.313  17.278  1.00 96.76           N  
ATOM    576  CA  MET B  71      -2.136  41.241  17.294  1.00 96.76           C  
ATOM    577  C   MET B  71      -2.617  42.683  17.167  1.00 96.76           C  
ATOM    578  O   MET B  71      -2.167  43.559  17.907  1.00 96.76           O  
ATOM    579  CB  MET B  71      -1.155  40.916  16.167  1.00 96.76           C  
ATOM    580  CG  MET B  71      -0.346  39.650  16.404  1.00 96.76           C  
ATOM    581  SD  MET B  71       0.855  39.831  17.779  1.00 96.76           S  
ATOM    582  CE  MET B  71       2.182  40.730  16.929  1.00 96.76           C  
ATOM    583  N   ASP B  72      -3.543  42.942  16.253  1.00 95.03           N  
ATOM    584  CA  ASP B  72      -4.061  44.292  16.054  1.00 95.03           C  
ATOM    585  C   ASP B  72      -4.776  44.796  17.305  1.00 95.03           C  
ATOM    586  O   ASP B  72      -4.630  45.960  17.684  1.00 95.03           O  
ATOM    587  CB  ASP B  72      -5.011  44.330  14.854  1.00 95.03           C  
ATOM    588  CG  ASP B  72      -4.299  44.134  13.528  1.00 95.03           C  
ATOM    589  OD1 ASP B  72      -3.057  44.271  13.476  1.00 95.03           O  
ATOM    590  OD2 ASP B  72      -4.985  43.841  12.525  1.00 95.03           O  
ATOM    591  N   GLN B  73      -5.508  43.985  17.918  1.00 95.04           N  
ATOM    592  CA  GLN B  73      -6.202  44.357  19.146  1.00 95.04           C  
ATOM    593  C   GLN B  73      -5.210  44.715  20.250  1.00 95.04           C  
ATOM    594  O   GLN B  73      -5.422  45.674  20.995  1.00 95.04           O  
ATOM    595  CB  GLN B  73      -7.118  43.224  19.611  1.00 95.04           C  
ATOM    596  CG  GLN B  73      -8.378  43.069  18.770  1.00 95.04           C  
ATOM    597  CD  GLN B  73      -9.230  41.890  19.203  1.00 95.04           C  
ATOM    598  NE2 GLN B  73     -10.358  41.695  18.527  1.00 95.04           N  
ATOM    599  OE1 GLN B  73      -8.878  41.161  20.135  1.00 95.04           O  
ATOM    600  N   LEU B  74      -4.145  43.887  20.289  1.00 93.16           N  
ATOM    601  CA  LEU B  74      -3.119  44.175  21.285  1.00 93.16           C  
ATOM    602  C   LEU B  74      -2.472  45.531  21.023  1.00 93.16           C  
ATOM    603  O   LEU B  74      -2.252  46.309  21.954  1.00 93.16           O  
ATOM    604  CB  LEU B  74      -2.051  43.078  21.288  1.00 93.16           C  
ATOM    605  CG  LEU B  74      -0.857  43.297  22.219  1.00 93.16           C  
ATOM    606  CD1 LEU B  74      -1.329  43.437  23.663  1.00 93.16           C  
ATOM    607  CD2 LEU B  74       0.142  42.153  22.086  1.00 93.16           C  
ATOM    608  N   TYR B  75      -2.218  45.832  19.752  1.00 90.93           N  
ATOM    609  CA  TYR B  75      -1.534  47.068  19.387  1.00 90.93           C  
ATOM    610  C   TYR B  75      -2.465  48.267  19.523  1.00 90.93           C  
ATOM    611  O   TYR B  75      -2.007  49.403  19.671  1.00 90.93           O  
ATOM    612  CB  TYR B  75      -0.998  46.983  17.955  1.00 90.93           C  
ATOM    613  CG  TYR B  75       0.405  46.434  17.863  1.00 90.93           C  
ATOM    614  CD1 TYR B  75       1.482  47.268  17.571  1.00 90.93           C  
ATOM    615  CD2 TYR B  75       0.657  45.082  18.068  1.00 90.93           C  
ATOM    616  CE1 TYR B  75       2.777  46.766  17.483  1.00 90.93           C  
ATOM    617  CE2 TYR B  75       1.947  44.570  17.984  1.00 90.93           C  
ATOM    618  CZ  TYR B  75       2.999  45.418  17.692  1.00 90.93           C  
ATOM    619  OH  TYR B  75       4.278  44.916  17.606  1.00 90.93           O  
ATOM    620  N   GLN B  76      -3.827  48.027  19.498  1.00 89.04           N  
ATOM    621  CA  GLN B  76      -4.788  49.115  19.650  1.00 89.04           C  
ATOM    622  C   GLN B  76      -5.129  49.346  21.119  1.00 89.04           C  
ATOM    623  O   GLN B  76      -5.658  50.399  21.481  1.00 89.04           O  
ATOM    624  CB  GLN B  76      -6.061  48.822  18.855  1.00 89.04           C  
ATOM    625  CG  GLN B  76      -5.877  48.908  17.346  1.00 89.04           C  
ATOM    626  CD  GLN B  76      -7.108  48.462  16.578  1.00 89.04           C  
ATOM    627  NE2 GLN B  76      -6.992  48.399  15.256  1.00 89.04           N  
ATOM    628  OE1 GLN B  76      -8.154  48.176  17.169  1.00 89.04           O  
ATOM    629  N   GLY B  77      -4.826  48.280  21.870  1.00 84.27           N  
ATOM    630  CA  GLY B  77      -5.189  48.366  23.276  1.00 84.27           C  
ATOM    631  C   GLY B  77      -4.200  49.167  24.100  1.00 84.27           C  
ATOM    632  O   GLY B  77      -3.131  49.536  23.610  1.00 84.27           O  
ATOM    633  N   LYS B  78      -4.666  49.523  25.345  1.00 76.82           N  
ATOM    634  CA  LYS B  78      -3.829  50.279  26.272  1.00 76.82           C  
ATOM    635  C   LYS B  78      -2.869  49.358  27.021  1.00 76.82           C  
ATOM    636  O   LYS B  78      -3.110  48.154  27.127  1.00 76.82           O  
ATOM    637  CB  LYS B  78      -4.694  51.054  27.267  1.00 76.82           C  
ATOM    638  CG  LYS B  78      -5.585  52.106  26.623  1.00 76.82           C  
ATOM    639  CD  LYS B  78      -6.379  52.881  27.667  1.00 76.82           C  
ATOM    640  CE  LYS B  78      -7.290  53.917  27.023  1.00 76.82           C  
ATOM    641  NZ  LYS B  78      -8.090  54.661  28.041  1.00 76.82           N  
ATOM    642  N   MET B  79      -1.658  49.914  27.264  1.00 77.64           N  
ATOM    643  CA  MET B  79      -0.672  49.210  28.079  1.00 77.64           C  
ATOM    644  C   MET B  79      -0.931  49.439  29.564  1.00 77.64           C  
ATOM    645  O   MET B  79      -0.921  50.579  30.032  1.00 77.64           O  
ATOM    646  CB  MET B  79       0.745  49.660  27.719  1.00 77.64           C  
ATOM    647  CG  MET B  79       1.080  49.509  26.244  1.00 77.64           C  
ATOM    648  SD  MET B  79       2.697  48.685  25.972  1.00 77.64           S  
ATOM    649  CE  MET B  79       2.611  48.397  24.182  1.00 77.64           C  
ATOM    650  N   TYR B  80      -1.176  48.523  30.315  1.00 75.37           N  
ATOM    651  CA  TYR B  80      -1.714  48.645  31.665  1.00 75.37           C  
ATOM    652  C   TYR B  80      -0.595  48.655  32.700  1.00 75.37           C  
ATOM    653  O   TYR B  80      -0.632  49.432  33.657  1.00 75.37           O  
ATOM    654  CB  TYR B  80      -2.689  47.502  31.962  1.00 75.37           C  
ATOM    655  CG  TYR B  80      -3.937  47.532  31.112  1.00 75.37           C  
ATOM    656  CD1 TYR B  80      -4.991  48.389  31.418  1.00 75.37           C  
ATOM    657  CD2 TYR B  80      -4.063  46.704  30.002  1.00 75.37           C  
ATOM    658  CE1 TYR B  80      -6.143  48.419  30.639  1.00 75.37           C  
ATOM    659  CE2 TYR B  80      -5.211  46.725  29.216  1.00 75.37           C  
ATOM    660  CZ  TYR B  80      -6.243  47.585  29.542  1.00 75.37           C  
ATOM    661  OH  TYR B  80      -7.382  47.610  28.767  1.00 75.37           O  
ATOM    662  N   PHE B  81       0.425  47.806  32.650  1.00 80.97           N  
ATOM    663  CA  PHE B  81       1.536  47.691  33.587  1.00 80.97           C  
ATOM    664  C   PHE B  81       2.753  47.072  32.910  1.00 80.97           C  
ATOM    665  O   PHE B  81       2.649  46.533  31.806  1.00 80.97           O  
ATOM    666  CB  PHE B  81       1.130  46.854  34.804  1.00 80.97           C  
ATOM    667  CG  PHE B  81       0.581  45.498  34.453  1.00 80.97           C  
ATOM    668  CD1 PHE B  81      -0.787  45.301  34.313  1.00 80.97           C  
ATOM    669  CD2 PHE B  81       1.435  44.419  34.262  1.00 80.97           C  
ATOM    670  CE1 PHE B  81      -1.298  44.047  33.987  1.00 80.97           C  
ATOM    671  CE2 PHE B  81       0.932  43.162  33.937  1.00 80.97           C  
ATOM    672  CZ  PHE B  81      -0.435  42.978  33.801  1.00 80.97           C  
ATOM    673  N   PRO B  82       3.890  47.323  33.632  1.00 82.39           N  
ATOM    674  CA  PRO B  82       5.106  46.743  33.058  1.00 82.39           C  
ATOM    675  C   PRO B  82       5.006  45.231  32.868  1.00 82.39           C  
ATOM    676  O   PRO B  82       4.511  44.526  33.752  1.00 82.39           O  
ATOM    677  CB  PRO B  82       6.184  47.094  34.086  1.00 82.39           C  
ATOM    678  CG  PRO B  82       5.654  48.295  34.801  1.00 82.39           C  
ATOM    679  CD  PRO B  82       4.154  48.221  34.809  1.00 82.39           C  
ATOM    680  N   GLY B  83       5.421  44.768  31.700  1.00 87.66           N  
ATOM    681  CA  GLY B  83       5.420  43.344  31.406  1.00 87.66           C  
ATOM    682  C   GLY B  83       4.142  42.874  30.737  1.00 87.66           C  
ATOM    683  O   GLY B  83       4.069  41.742  30.253  1.00 87.66           O  
ATOM    684  N   TYR B  84       3.181  43.764  30.688  1.00 87.62           N  
ATOM    685  CA  TYR B  84       1.881  43.395  30.141  1.00 87.62           C  
ATOM    686  C   TYR B  84       1.991  43.042  28.662  1.00 87.62           C  
ATOM    687  O   TYR B  84       1.549  41.972  28.238  1.00 87.62           O  
ATOM    688  CB  TYR B  84       0.873  44.533  30.332  1.00 87.62           C  
ATOM    689  CG  TYR B  84      -0.448  44.296  29.643  1.00 87.62           C  
ATOM    690  CD1 TYR B  84      -0.729  44.883  28.411  1.00 87.62           C  
ATOM    691  CD2 TYR B  84      -1.419  43.486  30.222  1.00 87.62           C  
ATOM    692  CE1 TYR B  84      -1.946  44.669  27.773  1.00 87.62           C  
ATOM    693  CE2 TYR B  84      -2.640  43.266  29.593  1.00 87.62           C  
ATOM    694  CZ  TYR B  84      -2.894  43.860  28.370  1.00 87.62           C  
ATOM    695  OH  TYR B  84      -4.101  43.645  27.743  1.00 87.62           O  
ATOM    696  N   PHE B  85       2.671  43.955  27.915  1.00 90.14           N  
ATOM    697  CA  PHE B  85       2.703  43.801  26.465  1.00 90.14           C  
ATOM    698  C   PHE B  85       3.441  42.527  26.072  1.00 90.14           C  
ATOM    699  O   PHE B  85       2.905  41.694  25.339  1.00 90.14           O  
ATOM    700  CB  PHE B  85       3.367  45.016  25.808  1.00 90.14           C  
ATOM    701  CG  PHE B  85       3.254  45.032  24.308  1.00 90.14           C  
ATOM    702  CD1 PHE B  85       4.276  44.524  23.515  1.00 90.14           C  
ATOM    703  CD2 PHE B  85       2.125  45.555  23.690  1.00 90.14           C  
ATOM    704  CE1 PHE B  85       4.174  44.538  22.125  1.00 90.14           C  
ATOM    705  CE2 PHE B  85       2.017  45.572  22.303  1.00 90.14           C  
ATOM    706  CZ  PHE B  85       3.042  45.064  21.522  1.00 90.14           C  
ATOM    707  N   PRO B  86       4.657  42.331  26.642  1.00 92.16           N  
ATOM    708  CA  PRO B  86       5.348  41.088  26.291  1.00 92.16           C  
ATOM    709  C   PRO B  86       4.592  39.843  26.751  1.00 92.16           C  
ATOM    710  O   PRO B  86       4.649  38.803  26.090  1.00 92.16           O  
ATOM    711  CB  PRO B  86       6.688  41.212  27.020  1.00 92.16           C  
ATOM    712  CG  PRO B  86       6.477  42.297  28.025  1.00 92.16           C  
ATOM    713  CD  PRO B  86       5.404  43.217  27.517  1.00 92.16           C  
ATOM    714  N   ASN B  87       3.938  39.943  27.821  1.00 93.06           N  
ATOM    715  CA  ASN B  87       3.160  38.798  28.281  1.00 93.06           C  
ATOM    716  C   ASN B  87       1.991  38.502  27.347  1.00 93.06           C  
ATOM    717  O   ASN B  87       1.699  37.339  27.060  1.00 93.06           O  
ATOM    718  CB  ASN B  87       2.656  39.030  29.707  1.00 93.06           C  
ATOM    719  CG  ASN B  87       3.746  38.863  30.747  1.00 93.06           C  
ATOM    720  ND2 ASN B  87       3.537  39.442  31.924  1.00 93.06           N  
ATOM    721  OD1 ASN B  87       4.768  38.220  30.495  1.00 93.06           O  
ATOM    722  N   GLU B  88       1.337  39.567  26.893  1.00 93.49           N  
ATOM    723  CA  GLU B  88       0.248  39.380  25.939  1.00 93.49           C  
ATOM    724  C   GLU B  88       0.765  38.831  24.612  1.00 93.49           C  
ATOM    725  O   GLU B  88       0.106  38.005  23.977  1.00 93.49           O  
ATOM    726  CB  GLU B  88      -0.497  40.697  25.709  1.00 93.49           C  
ATOM    727  CG  GLU B  88      -1.442  41.075  26.841  1.00 93.49           C  
ATOM    728  CD  GLU B  88      -2.493  40.015  27.125  1.00 93.49           C  
ATOM    729  OE1 GLU B  88      -2.799  39.765  28.313  1.00 93.49           O  
ATOM    730  OE2 GLU B  88      -3.015  39.428  26.151  1.00 93.49           O  
ATOM    731  N   LEU B  89       1.961  39.254  24.230  1.00 95.09           N  
ATOM    732  CA  LEU B  89       2.579  38.711  23.025  1.00 95.09           C  
ATOM    733  C   LEU B  89       2.824  37.213  23.168  1.00 95.09           C  
ATOM    734  O   LEU B  89       2.567  36.446  22.237  1.00 95.09           O  
ATOM    735  CB  LEU B  89       3.899  39.429  22.729  1.00 95.09           C  
ATOM    736  CG  LEU B  89       3.793  40.762  21.985  1.00 95.09           C  
ATOM    737  CD1 LEU B  89       5.175  41.383  21.812  1.00 95.09           C  
ATOM    738  CD2 LEU B  89       3.114  40.568  20.633  1.00 95.09           C  
ATOM    739  N   ARG B  90       3.251  36.836  24.282  1.00 96.61           N  
ATOM    740  CA  ARG B  90       3.479  35.418  24.541  1.00 96.61           C  
ATOM    741  C   ARG B  90       2.170  34.637  24.500  1.00 96.61           C  
ATOM    742  O   ARG B  90       2.133  33.502  24.021  1.00 96.61           O  
ATOM    743  CB  ARG B  90       4.164  35.222  25.895  1.00 96.61           C  
ATOM    744  CG  ARG B  90       5.622  35.652  25.915  1.00 96.61           C  
ATOM    745  CD  ARG B  90       6.268  35.394  27.270  1.00 96.61           C  
ATOM    746  NE  ARG B  90       7.633  35.909  27.323  1.00 96.61           N  
ATOM    747  CZ  ARG B  90       8.080  36.782  28.222  1.00 96.61           C  
ATOM    748  NH1 ARG B  90       7.273  37.256  29.165  1.00 96.61           N  
ATOM    749  NH2 ARG B  90       9.341  37.183  28.178  1.00 96.61           N  
ATOM    750  N   ASN B  91       1.147  35.255  24.993  1.00 96.60           N  
ATOM    751  CA  ASN B  91      -0.161  34.610  24.943  1.00 96.60           C  
ATOM    752  C   ASN B  91      -0.631  34.407  23.505  1.00 96.60           C  
ATOM    753  O   ASN B  91      -1.156  33.346  23.163  1.00 96.60           O  
ATOM    754  CB  ASN B  91      -1.191  35.425  25.728  1.00 96.60           C  
ATOM    755  CG  ASN B  91      -0.953  35.380  27.224  1.00 96.60           C  
ATOM    756  ND2 ASN B  91      -1.478  36.369  27.938  1.00 96.60           N  
ATOM    757  OD1 ASN B  91      -0.301  34.465  27.735  1.00 96.60           O  
ATOM    758  N   ILE B  92      -0.453  35.394  22.706  1.00 97.95           N  
ATOM    759  CA  ILE B  92      -0.845  35.295  21.304  1.00 97.95           C  
ATOM    760  C   ILE B  92      -0.007  34.224  20.609  1.00 97.95           C  
ATOM    761  O   ILE B  92      -0.521  33.461  19.788  1.00 97.95           O  
ATOM    762  CB  ILE B  92      -0.694  36.650  20.577  1.00 97.95           C  
ATOM    763  CG1 ILE B  92      -1.672  37.679  21.157  1.00 97.95           C  
ATOM    764  CG2 ILE B  92      -0.906  36.481  19.070  1.00 97.95           C  
ATOM    765  CD1 ILE B  92      -1.473  39.091  20.623  1.00 97.95           C  
ATOM    766  N   PHE B  93       1.256  34.177  20.997  1.00 97.91           N  
ATOM    767  CA  PHE B  93       2.152  33.168  20.444  1.00 97.91           C  
ATOM    768  C   PHE B  93       1.659  31.765  20.779  1.00 97.91           C  
ATOM    769  O   PHE B  93       1.556  30.911  19.896  1.00 97.91           O  
ATOM    770  CB  PHE B  93       3.576  33.365  20.973  1.00 97.91           C  
ATOM    771  CG  PHE B  93       4.552  32.326  20.489  1.00 97.91           C  
ATOM    772  CD1 PHE B  93       4.833  31.204  21.260  1.00 97.91           C  
ATOM    773  CD2 PHE B  93       5.188  32.471  19.263  1.00 97.91           C  
ATOM    774  CE1 PHE B  93       5.735  30.241  20.814  1.00 97.91           C  
ATOM    775  CE2 PHE B  93       6.091  31.513  18.812  1.00 97.91           C  
ATOM    776  CZ  PHE B  93       6.364  30.399  19.589  1.00 97.91           C  
ATOM    777  N   ARG B  94       1.348  31.541  22.016  1.00 96.45           N  
ATOM    778  CA  ARG B  94       0.862  30.231  22.438  1.00 96.45           C  
ATOM    779  C   ARG B  94      -0.437  29.873  21.724  1.00 96.45           C  
ATOM    780  O   ARG B  94      -0.623  28.731  21.299  1.00 96.45           O  
ATOM    781  CB  ARG B  94       0.652  30.199  23.954  1.00 96.45           C  
ATOM    782  CG  ARG B  94       1.944  30.186  24.755  1.00 96.45           C  
ATOM    783  CD  ARG B  94       1.679  30.162  26.253  1.00 96.45           C  
ATOM    784  NE  ARG B  94       2.891  30.437  27.020  1.00 96.45           N  
ATOM    785  CZ  ARG B  94       3.018  30.250  28.331  1.00 96.45           C  
ATOM    786  NH1 ARG B  94       2.004  29.783  29.050  1.00 96.45           N  
ATOM    787  NH2 ARG B  94       4.166  30.533  28.928  1.00 96.45           N  
ATOM    788  N   GLU B  95      -1.282  30.844  21.649  1.00 96.05           N  
ATOM    789  CA  GLU B  95      -2.535  30.612  20.937  1.00 96.05           C  
ATOM    790  C   GLU B  95      -2.282  30.267  19.472  1.00 96.05           C  
ATOM    791  O   GLU B  95      -2.919  29.366  18.922  1.00 96.05           O  
ATOM    792  CB  GLU B  95      -3.446  31.837  21.039  1.00 96.05           C  
ATOM    793  CG  GLU B  95      -4.806  31.650  20.382  1.00 96.05           C  
ATOM    794  CD  GLU B  95      -5.639  30.554  21.028  1.00 96.05           C  
ATOM    795  OE1 GLU B  95      -6.620  30.090  20.405  1.00 96.05           O  
ATOM    796  OE2 GLU B  95      -5.307  30.157  22.168  1.00 96.05           O  
ATOM    797  N   GLN B  96      -1.371  30.970  18.877  1.00 98.08           N  
ATOM    798  CA  GLN B  96      -1.026  30.683  17.488  1.00 98.08           C  
ATOM    799  C   GLN B  96      -0.540  29.246  17.328  1.00 98.08           C  
ATOM    800  O   GLN B  96      -0.947  28.548  16.397  1.00 98.08           O  
ATOM    801  CB  GLN B  96       0.041  31.658  16.988  1.00 98.08           C  
ATOM    802  CG  GLN B  96       0.571  31.329  15.598  1.00 98.08           C  
ATOM    803  CD  GLN B  96       2.087  31.337  15.531  1.00 98.08           C  
ATOM    804  NE2 GLN B  96       2.696  30.176  15.751  1.00 98.08           N  
ATOM    805  OE1 GLN B  96       2.705  32.377  15.283  1.00 98.08           O  
ATOM    806  N   VAL B  97       0.342  28.808  18.201  1.00 94.99           N  
ATOM    807  CA  VAL B  97       0.875  27.452  18.125  1.00 94.99           C  
ATOM    808  C   VAL B  97      -0.266  26.442  18.231  1.00 94.99           C  
ATOM    809  O   VAL B  97      -0.340  25.495  17.445  1.00 94.99           O  
ATOM    810  CB  VAL B  97       1.922  27.191  19.231  1.00 94.99           C  
ATOM    811  CG1 VAL B  97       2.274  25.706  19.301  1.00 94.99           C  
ATOM    812  CG2 VAL B  97       3.176  28.029  18.986  1.00 94.99           C  
ATOM    813  N   HIS B  98      -1.169  26.717  19.100  1.00 92.55           N  
ATOM    814  CA  HIS B  98      -2.324  25.840  19.259  1.00 92.55           C  
ATOM    815  C   HIS B  98      -3.183  25.827  17.999  1.00 92.55           C  
ATOM    816  O   HIS B  98      -3.634  24.766  17.561  1.00 92.55           O  
ATOM    817  CB  HIS B  98      -3.164  26.272  20.462  1.00 92.55           C  
ATOM    818  CG  HIS B  98      -4.267  25.320  20.797  1.00 92.55           C  
ATOM    819  CD2 HIS B  98      -5.612  25.471  20.762  1.00 92.55           C  
ATOM    820  ND1 HIS B  98      -4.034  24.034  21.232  1.00 92.55           N  
ATOM    821  CE1 HIS B  98      -5.191  23.432  21.450  1.00 92.55           C  
ATOM    822  NE2 HIS B  98      -6.165  24.282  21.172  1.00 92.55           N  
ATOM    823  N   LEU B  99      -3.397  26.959  17.452  1.00 95.52           N  
ATOM    824  CA  LEU B  99      -4.223  27.057  16.254  1.00 95.52           C  
ATOM    825  C   LEU B  99      -3.583  26.308  15.090  1.00 95.52           C  
ATOM    826  O   LEU B  99      -4.272  25.616  14.337  1.00 95.52           O  
ATOM    827  CB  LEU B  99      -4.444  28.523  15.873  1.00 95.52           C  
ATOM    828  CG  LEU B  99      -5.417  29.312  16.750  1.00 95.52           C  
ATOM    829  CD1 LEU B  99      -5.367  30.795  16.396  1.00 95.52           C  
ATOM    830  CD2 LEU B  99      -6.834  28.769  16.599  1.00 95.52           C  
ATOM    831  N   ILE B 100      -2.292  26.418  14.979  1.00 95.55           N  
ATOM    832  CA  ILE B 100      -1.585  25.741  13.897  1.00 95.55           C  
ATOM    833  C   ILE B 100      -1.637  24.230  14.113  1.00 95.55           C  
ATOM    834  O   ILE B 100      -1.946  23.475  13.188  1.00 95.55           O  
ATOM    835  CB  ILE B 100      -0.119  26.218  13.795  1.00 95.55           C  
ATOM    836  CG1 ILE B 100      -0.063  27.675  13.321  1.00 95.55           C  
ATOM    837  CG2 ILE B 100       0.681  25.307  12.859  1.00 95.55           C  
ATOM    838  CD1 ILE B 100       1.317  28.308  13.430  1.00 95.55           C  
ATOM    839  N   GLN B 101      -1.320  23.822  15.331  1.00 90.95           N  
ATOM    840  CA  GLN B 101      -1.403  22.400  15.649  1.00 90.95           C  
ATOM    841  C   GLN B 101      -2.781  21.840  15.310  1.00 90.95           C  
ATOM    842  O   GLN B 101      -2.891  20.818  14.628  1.00 90.95           O  
ATOM    843  CB  GLN B 101      -1.087  22.160  17.126  1.00 90.95           C  
ATOM    844  CG  GLN B 101       0.375  22.385  17.487  1.00 90.95           C  
ATOM    845  CD  GLN B 101       0.636  22.270  18.977  1.00 90.95           C  
ATOM    846  NE2 GLN B 101       1.834  21.821  19.336  1.00 90.95           N  
ATOM    847  OE1 GLN B 101      -0.231  22.582  19.799  1.00 90.95           O  
ATOM    848  N   ASN B 102      -3.801  22.531  15.740  1.00 90.29           N  
ATOM    849  CA  ASN B 102      -5.166  22.068  15.512  1.00 90.29           C  
ATOM    850  C   ASN B 102      -5.504  22.032  14.024  1.00 90.29           C  
ATOM    851  O   ASN B 102      -6.172  21.107  13.558  1.00 90.29           O  
ATOM    852  CB  ASN B 102      -6.165  22.951  16.262  1.00 90.29           C  
ATOM    853  CG  ASN B 102      -6.151  22.708  17.758  1.00 90.29           C  
ATOM    854  ND2 ASN B 102      -6.795  23.594  18.509  1.00 90.29           N  
ATOM    855  OD1 ASN B 102      -5.565  21.733  18.236  1.00 90.29           O  
ATOM    856  N   ALA B 103      -5.073  23.017  13.340  1.00 94.01           N  
ATOM    857  CA  ALA B 103      -5.361  23.070  11.909  1.00 94.01           C  
ATOM    858  C   ALA B 103      -4.743  21.880  11.181  1.00 94.01           C  
ATOM    859  O   ALA B 103      -5.394  21.250  10.344  1.00 94.01           O  
ATOM    860  CB  ALA B 103      -4.851  24.379  11.312  1.00 94.01           C  
ATOM    861  N   ILE B 104      -3.531  21.558  11.498  1.00 89.95           N  
ATOM    862  CA  ILE B 104      -2.823  20.451  10.865  1.00 89.95           C  
ATOM    863  C   ILE B 104      -3.480  19.129  11.255  1.00 89.95           C  
ATOM    864  O   ILE B 104      -3.748  18.284  10.397  1.00 89.95           O  
ATOM    865  CB  ILE B 104      -1.327  20.441  11.252  1.00 89.95           C  
ATOM    866  CG1 ILE B 104      -0.614  21.660  10.656  1.00 89.95           C  
ATOM    867  CG2 ILE B 104      -0.660  19.140  10.797  1.00 89.95           C  
ATOM    868  CD1 ILE B 104       0.808  21.855  11.164  1.00 89.95           C  
ATOM    869  N   ILE B 105      -3.789  18.972  12.486  1.00 85.58           N  
ATOM    870  CA  ILE B 105      -4.348  17.725  12.996  1.00 85.58           C  
ATOM    871  C   ILE B 105      -5.768  17.541  12.467  1.00 85.58           C  
ATOM    872  O   ILE B 105      -6.155  16.435  12.082  1.00 85.58           O  
ATOM    873  CB  ILE B 105      -4.343  17.694  14.541  1.00 85.58           C  
ATOM    874  CG1 ILE B 105      -2.908  17.585  15.069  1.00 85.58           C  
ATOM    875  CG2 ILE B 105      -5.206  16.540  15.060  1.00 85.58           C  
ATOM    876  CD1 ILE B 105      -2.781  17.813  16.569  1.00 85.58           C  
ATOM    877  N   GLU B 106      -6.566  18.644  12.416  1.00 87.36           N  
ATOM    878  CA  GLU B 106      -7.935  18.563  11.915  1.00 87.36           C  
ATOM    879  C   GLU B 106      -7.965  18.102  10.461  1.00 87.36           C  
ATOM    880  O   GLU B 106      -8.825  17.308  10.073  1.00 87.36           O  
ATOM    881  CB  GLU B 106      -8.640  19.915  12.053  1.00 87.36           C  
ATOM    882  CG  GLU B 106     -10.121  19.876  11.705  1.00 87.36           C  
ATOM    883  CD  GLU B 106     -10.821  21.209  11.911  1.00 87.36           C  
ATOM    884  OE1 GLU B 106     -12.060  21.276  11.743  1.00 87.36           O  
ATOM    885  OE2 GLU B 106     -10.125  22.195  12.241  1.00 87.36           O  
ATOM    886  N   SER B 107      -7.082  18.590   9.676  1.00 88.22           N  
ATOM    887  CA  SER B 107      -7.016  18.164   8.282  1.00 88.22           C  
ATOM    888  C   SER B 107      -6.709  16.674   8.173  1.00 88.22           C  
ATOM    889  O   SER B 107      -7.243  15.987   7.299  1.00 88.22           O  
ATOM    890  CB  SER B 107      -5.957  18.967   7.525  1.00 88.22           C  
ATOM    891  OG  SER B 107      -6.311  20.339   7.470  1.00 88.22           O  
ATOM    892  N   ARG B 108      -5.891  16.179   9.023  1.00 82.54           N  
ATOM    893  CA  ARG B 108      -5.567  14.756   9.034  1.00 82.54           C  
ATOM    894  C   ARG B 108      -6.770  13.924   9.467  1.00 82.54           C  
ATOM    895  O   ARG B 108      -7.053  12.879   8.878  1.00 82.54           O  
ATOM    896  CB  ARG B 108      -4.380  14.482   9.960  1.00 82.54           C  
ATOM    897  CG  ARG B 108      -3.858  13.056   9.886  1.00 82.54           C  
ATOM    898  CD  ARG B 108      -3.332  12.718   8.498  1.00 82.54           C  
ATOM    899  NE  ARG B 108      -1.873  12.698   8.464  1.00 82.54           N  
ATOM    900  CZ  ARG B 108      -1.144  12.029   7.576  1.00 82.54           C  
ATOM    901  NH1 ARG B 108      -1.728  11.307   6.626  1.00 82.54           N  
ATOM    902  NH2 ARG B 108       0.178  12.080   7.637  1.00 82.54           N  
ATOM    903  N   ILE B 109      -7.431  14.391  10.425  1.00 80.10           N  
ATOM    904  CA  ILE B 109      -8.619  13.695  10.906  1.00 80.10           C  
ATOM    905  C   ILE B 109      -9.676  13.657   9.805  1.00 80.10           C  
ATOM    906  O   ILE B 109     -10.300  12.620   9.571  1.00 80.10           O  
ATOM    907  CB  ILE B 109      -9.191  14.365  12.175  1.00 80.10           C  
ATOM    908  CG1 ILE B 109      -8.244  14.158  13.362  1.00 80.10           C  
ATOM    909  CG2 ILE B 109     -10.589  13.822  12.489  1.00 80.10           C  
ATOM    910  CD1 ILE B 109      -8.651  14.915  14.619  1.00 80.10           C  
ATOM    911  N   ASP B 110      -9.856  14.809   9.185  1.00 84.68           N  
ATOM    912  CA  ASP B 110     -10.831  14.876   8.100  1.00 84.68           C  
ATOM    913  C   ASP B 110     -10.518  13.848   7.016  1.00 84.68           C  
ATOM    914  O   ASP B 110     -11.426  13.215   6.473  1.00 84.68           O  
ATOM    915  CB  ASP B 110     -10.867  16.282   7.497  1.00 84.68           C  
ATOM    916  CG  ASP B 110     -11.537  17.299   8.404  1.00 84.68           C  
ATOM    917  OD1 ASP B 110     -12.197  16.899   9.387  1.00 84.68           O  
ATOM    918  OD2 ASP B 110     -11.406  18.512   8.131  1.00 84.68           O  
ATOM    919  N   CYS B 111      -9.297  13.709   6.742  1.00 84.26           N  
ATOM    920  CA  CYS B 111      -8.862  12.751   5.732  1.00 84.26           C  
ATOM    921  C   CYS B 111      -9.185  11.324   6.160  1.00 84.26           C  
ATOM    922  O   CYS B 111      -9.656  10.521   5.352  1.00 84.26           O  
ATOM    923  CB  CYS B 111      -7.361  12.888   5.475  1.00 84.26           C  
ATOM    924  SG  CYS B 111      -6.732  11.755   4.217  1.00 84.26           S  
ATOM    925  N   GLN B 112      -9.040  11.027   7.403  1.00 76.40           N  
ATOM    926  CA  GLN B 112      -9.233   9.671   7.907  1.00 76.40           C  
ATOM    927  C   GLN B 112     -10.716   9.321   7.990  1.00 76.40           C  
ATOM    928  O   GLN B 112     -11.079   8.144   8.053  1.00 76.40           O  
ATOM    929  CB  GLN B 112      -8.578   9.509   9.280  1.00 76.40           C  
ATOM    930  CG  GLN B 112      -7.056   9.567   9.246  1.00 76.40           C  
ATOM    931  CD  GLN B 112      -6.435   8.324   8.636  1.00 76.40           C  
ATOM    932  NE2 GLN B 112      -5.164   8.420   8.262  1.00 76.40           N  
ATOM    933  OE1 GLN B 112      -7.092   7.287   8.504  1.00 76.40           O  
ATOM    934  N   HIS B 113     -11.574  10.339   8.002  1.00 82.52           N  
ATOM    935  CA  HIS B 113     -13.013  10.114   8.068  1.00 82.52           C  
ATOM    936  C   HIS B 113     -13.590   9.823   6.686  1.00 82.52           C  
ATOM    937  O   HIS B 113     -14.759   9.453   6.562  1.00 82.52           O  
ATOM    938  CB  HIS B 113     -13.717  11.323   8.687  1.00 82.52           C  
ATOM    939  CG  HIS B 113     -13.655  11.354  10.181  1.00 82.52           C  
ATOM    940  CD2 HIS B 113     -13.554  10.353  11.087  1.00 82.52           C  
ATOM    941  ND1 HIS B 113     -13.701  12.526  10.903  1.00 82.52           N  
ATOM    942  CE1 HIS B 113     -13.630  12.244  12.194  1.00 82.52           C  
ATOM    943  NE2 HIS B 113     -13.540  10.933  12.332  1.00 82.52           N  
ATOM    944  N   ARG B 114     -12.709   9.956   5.759  1.00 88.32           N  
ATOM    945  CA  ARG B 114     -13.136   9.612   4.407  1.00 88.32           C  
ATOM    946  C   ARG B 114     -12.964   8.120   4.141  1.00 88.32           C  
ATOM    947  O   ARG B 114     -12.647   7.354   5.054  1.00 88.32           O  
ATOM    948  CB  ARG B 114     -12.353  10.422   3.372  1.00 88.32           C  
ATOM    949  CG  ARG B 114     -12.526  11.926   3.507  1.00 88.32           C  
ATOM    950  CD  ARG B 114     -11.833  12.678   2.379  1.00 88.32           C  
ATOM    951  NE  ARG B 114     -12.082  14.115   2.457  1.00 88.32           N  
ATOM    952  CZ  ARG B 114     -11.687  15.002   1.548  1.00 88.32           C  
ATOM    953  NH1 ARG B 114     -11.015  14.615   0.469  1.00 88.32           N  
ATOM    954  NH2 ARG B 114     -11.967  16.286   1.717  1.00 88.32           N  
ATOM    955  N   CYS B 115     -13.526   7.718   2.975  1.00 92.60           N  
ATOM    956  CA  CYS B 115     -13.313   6.335   2.563  1.00 92.60           C  
ATOM    957  C   CYS B 115     -12.345   6.259   1.388  1.00 92.60           C  
ATOM    958  O   CYS B 115     -12.618   6.804   0.317  1.00 92.60           O  
ATOM    959  CB  CYS B 115     -14.640   5.678   2.186  1.00 92.60           C  
ATOM    960  SG  CYS B 115     -14.485   3.939   1.720  1.00 92.60           S  
ATOM    961  N   GLY B 116     -11.180   5.555   1.668  1.00 91.74           N  
ATOM    962  CA  GLY B 116     -10.223   5.361   0.591  1.00 91.74           C  
ATOM    963  C   GLY B 116      -9.110   6.392   0.587  1.00 91.74           C  
ATOM    964  O   GLY B 116      -8.894   7.083   1.585  1.00 91.74           O  
ATOM    965  N   ILE B 117      -8.384   6.423  -0.464  1.00 91.19           N  
ATOM    966  CA  ILE B 117      -7.229   7.303  -0.601  1.00 91.19           C  
ATOM    967  C   ILE B 117      -7.697   8.728  -0.884  1.00 91.19           C  
ATOM    968  O   ILE B 117      -8.608   8.941  -1.687  1.00 91.19           O  
ATOM    969  CB  ILE B 117      -6.279   6.819  -1.720  1.00 91.19           C  
ATOM    970  CG1 ILE B 117      -4.955   7.590  -1.667  1.00 91.19           C  
ATOM    971  CG2 ILE B 117      -6.943   6.964  -3.092  1.00 91.19           C  
ATOM    972  CD1 ILE B 117      -4.100   7.269  -0.449  1.00 91.19           C  
ATOM    973  N   PHE B 118      -7.117   9.589  -0.141  1.00 91.04           N  
ATOM    974  CA  PHE B 118      -7.421  11.006  -0.298  1.00 91.04           C  
ATOM    975  C   PHE B 118      -6.146  11.840  -0.269  1.00 91.04           C  
ATOM    976  O   PHE B 118      -5.234  11.563   0.514  1.00 91.04           O  
ATOM    977  CB  PHE B 118      -8.380  11.476   0.801  1.00 91.04           C  
ATOM    978  CG  PHE B 118      -8.867  12.888   0.618  1.00 91.04           C  
ATOM    979  CD1 PHE B 118      -8.394  13.912   1.429  1.00 91.04           C  
ATOM    980  CD2 PHE B 118      -9.799  13.191  -0.366  1.00 91.04           C  
ATOM    981  CE1 PHE B 118      -8.843  15.220   1.262  1.00 91.04           C  
ATOM    982  CE2 PHE B 118     -10.253  14.496  -0.539  1.00 91.04           C  
ATOM    983  CZ  PHE B 118      -9.774  15.508   0.276  1.00 91.04           C  
ATOM    984  N   GLN B 119      -6.156  12.791  -1.216  1.00 90.90           N  
ATOM    985  CA  GLN B 119      -5.025  13.712  -1.258  1.00 90.90           C  
ATOM    986  C   GLN B 119      -5.491  15.162  -1.159  1.00 90.90           C  
ATOM    987  O   GLN B 119      -6.519  15.529  -1.733  1.00 90.90           O  
ATOM    988  CB  GLN B 119      -4.214  13.508  -2.539  1.00 90.90           C  
ATOM    989  CG  GLN B 119      -3.528  12.151  -2.622  1.00 90.90           C  
ATOM    990  CD  GLN B 119      -2.697  11.990  -3.882  1.00 90.90           C  
ATOM    991  NE2 GLN B 119      -1.378  12.002  -3.727  1.00 90.90           N  
ATOM    992  OE1 GLN B 119      -3.237  11.855  -4.984  1.00 90.90           O  
ATOM    993  N   TYR B 120      -4.778  15.894  -0.309  1.00 90.61           N  
ATOM    994  CA  TYR B 120      -5.098  17.315  -0.222  1.00 90.61           C  
ATOM    995  C   TYR B 120      -3.833  18.163  -0.281  1.00 90.61           C  
ATOM    996  O   TYR B 120      -2.751  17.702   0.091  1.00 90.61           O  
ATOM    997  CB  TYR B 120      -5.868  17.615   1.068  1.00 90.61           C  
ATOM    998  CG  TYR B 120      -5.119  17.238   2.323  1.00 90.61           C  
ATOM    999  CD1 TYR B 120      -5.142  15.931   2.806  1.00 90.61           C  
ATOM   1000  CD2 TYR B 120      -4.388  18.188   3.030  1.00 90.61           C  
ATOM   1001  CE1 TYR B 120      -4.455  15.580   3.963  1.00 90.61           C  
ATOM   1002  CE2 TYR B 120      -3.698  17.847   4.188  1.00 90.61           C  
ATOM   1003  CZ  TYR B 120      -3.737  16.543   4.646  1.00 90.61           C  
ATOM   1004  OH  TYR B 120      -3.055  16.201   5.793  1.00 90.61           O  
ATOM   1005  N   GLU B 121      -4.060  19.341  -0.837  1.00 94.07           N  
ATOM   1006  CA  GLU B 121      -2.938  20.251  -1.045  1.00 94.07           C  
ATOM   1007  C   GLU B 121      -2.561  20.968   0.248  1.00 94.07           C  
ATOM   1008  O   GLU B 121      -3.436  21.389   1.008  1.00 94.07           O  
ATOM   1009  CB  GLU B 121      -3.269  21.272  -2.136  1.00 94.07           C  
ATOM   1010  CG  GLU B 121      -3.449  20.660  -3.518  1.00 94.07           C  
ATOM   1011  CD  GLU B 121      -3.773  21.687  -4.591  1.00 94.07           C  
ATOM   1012  OE1 GLU B 121      -3.882  21.309  -5.780  1.00 94.07           O  
ATOM   1013  OE2 GLU B 121      -3.918  22.879  -4.241  1.00 94.07           O  
ATOM   1014  N   THR B 122      -1.233  21.029   0.451  1.00 95.20           N  
ATOM   1015  CA  THR B 122      -0.721  21.672   1.656  1.00 95.20           C  
ATOM   1016  C   THR B 122       0.504  22.523   1.336  1.00 95.20           C  
ATOM   1017  O   THR B 122       0.987  22.523   0.202  1.00 95.20           O  
ATOM   1018  CB  THR B 122      -0.360  20.632   2.734  1.00 95.20           C  
ATOM   1019  CG2 THR B 122      -1.574  19.791   3.115  1.00 95.20           C  
ATOM   1020  OG1 THR B 122       0.667  19.769   2.231  1.00 95.20           O  
ATOM   1021  N   ILE B 123       0.823  23.337   2.257  1.00 95.19           N  
ATOM   1022  CA  ILE B 123       2.089  24.061   2.266  1.00 95.19           C  
ATOM   1023  C   ILE B 123       2.958  23.567   3.419  1.00 95.19           C  
ATOM   1024  O   ILE B 123       2.469  23.373   4.535  1.00 95.19           O  
ATOM   1025  CB  ILE B 123       1.866  25.586   2.378  1.00 95.19           C  
ATOM   1026  CG1 ILE B 123       1.040  26.094   1.190  1.00 95.19           C  
ATOM   1027  CG2 ILE B 123       3.206  26.322   2.467  1.00 95.19           C  
ATOM   1028  CD1 ILE B 123       0.540  27.523   1.351  1.00 95.19           C  
ATOM   1029  N   SER B 124       4.257  23.241   3.053  1.00 93.77           N  
ATOM   1030  CA  SER B 124       5.173  22.822   4.110  1.00 93.77           C  
ATOM   1031  C   SER B 124       5.585  24.002   4.983  1.00 93.77           C  
ATOM   1032  O   SER B 124       6.015  25.039   4.473  1.00 93.77           O  
ATOM   1033  CB  SER B 124       6.415  22.161   3.512  1.00 93.77           C  
ATOM   1034  OG  SER B 124       7.361  21.860   4.524  1.00 93.77           O  
ATOM   1035  N   CYS B 125       5.505  23.830   6.300  1.00 94.44           N  
ATOM   1036  CA  CYS B 125       5.859  24.903   7.221  1.00 94.44           C  
ATOM   1037  C   CYS B 125       7.368  25.107   7.268  1.00 94.44           C  
ATOM   1038  O   CYS B 125       7.844  26.157   7.703  1.00 94.44           O  
ATOM   1039  CB  CYS B 125       5.332  24.601   8.624  1.00 94.44           C  
ATOM   1040  SG  CYS B 125       3.542  24.378   8.697  1.00 94.44           S  
ATOM   1041  N   ASN B 126       8.117  24.159   6.759  1.00 90.27           N  
ATOM   1042  CA  ASN B 126       9.572  24.237   6.823  1.00 90.27           C  
ATOM   1043  C   ASN B 126      10.135  25.124   5.717  1.00 90.27           C  
ATOM   1044  O   ASN B 126      10.951  26.010   5.980  1.00 90.27           O  
ATOM   1045  CB  ASN B 126      10.188  22.839   6.748  1.00 90.27           C  
ATOM   1046  CG  ASN B 126       9.891  22.002   7.977  1.00 90.27           C  
ATOM   1047  ND2 ASN B 126      10.855  21.922   8.886  1.00 90.27           N  
ATOM   1048  OD1 ASN B 126       8.805  21.433   8.107  1.00 90.27           O  
ATOM   1049  N   ASN B 127       9.627  24.905   4.544  1.00 92.39           N  
ATOM   1050  CA  ASN B 127      10.209  25.658   3.438  1.00 92.39           C  
ATOM   1051  C   ASN B 127       9.139  26.398   2.640  1.00 92.39           C  
ATOM   1052  O   ASN B 127       9.439  27.019   1.618  1.00 92.39           O  
ATOM   1053  CB  ASN B 127      11.011  24.733   2.521  1.00 92.39           C  
ATOM   1054  CG  ASN B 127      10.196  23.555   2.023  1.00 92.39           C  
ATOM   1055  ND2 ASN B 127      10.873  22.558   1.467  1.00 92.39           N  
ATOM   1056  OD1 ASN B 127       8.967  23.543   2.135  1.00 92.39           O  
ATOM   1057  N   CYS B 128       7.963  26.383   3.085  1.00 95.76           N  
ATOM   1058  CA  CYS B 128       6.829  27.098   2.510  1.00 95.76           C  
ATOM   1059  C   CYS B 128       6.597  26.679   1.063  1.00 95.76           C  
ATOM   1060  O   CYS B 128       6.125  27.475   0.250  1.00 95.76           O  
ATOM   1061  CB  CYS B 128       7.054  28.608   2.583  1.00 95.76           C  
ATOM   1062  SG  CYS B 128       7.223  29.238   4.267  1.00 95.76           S  
ATOM   1063  N   THR B 129       6.957  25.443   0.774  1.00 93.67           N  
ATOM   1064  CA  THR B 129       6.721  24.914  -0.565  1.00 93.67           C  
ATOM   1065  C   THR B 129       5.386  24.179  -0.628  1.00 93.67           C  
ATOM   1066  O   THR B 129       4.954  23.578   0.358  1.00 93.67           O  
ATOM   1067  CB  THR B 129       7.854  23.964  -0.997  1.00 93.67           C  
ATOM   1068  CG2 THR B 129       9.200  24.681  -1.004  1.00 93.67           C  
ATOM   1069  OG1 THR B 129       7.918  22.860  -0.086  1.00 93.67           O  
ATOM   1070  N   ASP B 130       4.848  24.364  -1.856  1.00 91.53           N  
ATOM   1071  CA  ASP B 130       3.612  23.623  -2.088  1.00 91.53           C  
ATOM   1072  C   ASP B 130       3.865  22.117  -2.077  1.00 91.53           C  
ATOM   1073  O   ASP B 130       4.875  21.648  -2.605  1.00 91.53           O  
ATOM   1074  CB  ASP B 130       2.978  24.039  -3.417  1.00 91.53           C  
ATOM   1075  CG  ASP B 130       2.472  25.471  -3.409  1.00 91.53           C  
ATOM   1076  OD1 ASP B 130       1.980  25.939  -2.359  1.00 91.53           O  
ATOM   1077  OD2 ASP B 130       2.563  26.137  -4.463  1.00 91.53           O  
ATOM   1078  N   SER B 131       2.992  21.470  -1.331  1.00 87.07           N  
ATOM   1079  CA  SER B 131       3.071  20.016  -1.239  1.00 87.07           C  
ATOM   1080  C   SER B 131       1.683  19.391  -1.150  1.00 87.07           C  
ATOM   1081  O   SER B 131       0.674  20.091  -1.254  1.00 87.07           O  
ATOM   1082  CB  SER B 131       3.905  19.600  -0.027  1.00 87.07           C  
ATOM   1083  OG  SER B 131       3.921  18.189   0.113  1.00 87.07           O  
ATOM   1084  N   HIS B 132       1.673  18.022  -1.145  1.00 88.94           N  
ATOM   1085  CA  HIS B 132       0.418  17.311  -0.929  1.00 88.94           C  
ATOM   1086  C   HIS B 132       0.580  16.214   0.118  1.00 88.94           C  
ATOM   1087  O   HIS B 132       1.683  15.701   0.320  1.00 88.94           O  
ATOM   1088  CB  HIS B 132      -0.091  16.713  -2.242  1.00 88.94           C  
ATOM   1089  CG  HIS B 132       0.872  15.765  -2.883  1.00 88.94           C  
ATOM   1090  CD2 HIS B 132       0.908  14.412  -2.902  1.00 88.94           C  
ATOM   1091  ND1 HIS B 132       1.963  16.191  -3.610  1.00 88.94           N  
ATOM   1092  CE1 HIS B 132       2.629  15.137  -4.050  1.00 88.94           C  
ATOM   1093  NE2 HIS B 132       2.010  14.045  -3.635  1.00 88.94           N  
ATOM   1094  N   VAL B 133      -0.464  16.008   0.812  1.00 87.75           N  
ATOM   1095  CA  VAL B 133      -0.516  14.913   1.776  1.00 87.75           C  
ATOM   1096  C   VAL B 133      -1.514  13.858   1.306  1.00 87.75           C  
ATOM   1097  O   VAL B 133      -2.639  14.187   0.920  1.00 87.75           O  
ATOM   1098  CB  VAL B 133      -0.896  15.416   3.186  1.00 87.75           C  
ATOM   1099  CG1 VAL B 133      -1.156  14.241   4.127  1.00 87.75           C  
ATOM   1100  CG2 VAL B 133       0.203  16.319   3.745  1.00 87.75           C  
ATOM   1101  N   ALA B 134      -0.976  12.607   1.229  1.00 88.71           N  
ATOM   1102  CA  ALA B 134      -1.852  11.487   0.895  1.00 88.71           C  
ATOM   1103  C   ALA B 134      -2.186  10.664   2.136  1.00 88.71           C  
ATOM   1104  O   ALA B 134      -1.288  10.226   2.859  1.00 88.71           O  
ATOM   1105  CB  ALA B 134      -1.204  10.602  -0.167  1.00 88.71           C  
ATOM   1106  N   CYS B 135      -3.496  10.471   2.374  1.00 85.80           N  
ATOM   1107  CA  CYS B 135      -3.946   9.673   3.509  1.00 85.80           C  
ATOM   1108  C   CYS B 135      -5.009   8.668   3.081  1.00 85.80           C  
ATOM   1109  O   CYS B 135      -5.520   8.737   1.963  1.00 85.80           O  
ATOM   1110  CB  CYS B 135      -4.498  10.574   4.613  1.00 85.80           C  
ATOM   1111  SG  CYS B 135      -5.997  11.465   4.144  1.00 85.80           S  
ATOM   1112  N   PHE B 136      -5.184   7.662   3.934  1.00 89.80           N  
ATOM   1113  CA  PHE B 136      -6.204   6.652   3.678  1.00 89.80           C  
ATOM   1114  C   PHE B 136      -7.295   6.704   4.741  1.00 89.80           C  
ATOM   1115  O   PHE B 136      -7.009   6.616   5.937  1.00 89.80           O  
ATOM   1116  CB  PHE B 136      -5.580   5.254   3.635  1.00 89.80           C  
ATOM   1117  CG  PHE B 136      -6.543   4.171   3.233  1.00 89.80           C  
ATOM   1118  CD1 PHE B 136      -7.184   3.400   4.195  1.00 89.80           C  
ATOM   1119  CD2 PHE B 136      -6.809   3.924   1.893  1.00 89.80           C  
ATOM   1120  CE1 PHE B 136      -8.077   2.396   3.826  1.00 89.80           C  
ATOM   1121  CE2 PHE B 136      -7.700   2.922   1.516  1.00 89.80           C  
ATOM   1122  CZ  PHE B 136      -8.332   2.159   2.484  1.00 89.80           C  
ATOM   1123  N   GLY B 137      -8.506   6.873   4.277  1.00 88.03           N  
ATOM   1124  CA  GLY B 137      -9.646   6.883   5.181  1.00 88.03           C  
ATOM   1125  C   GLY B 137     -10.273   5.513   5.364  1.00 88.03           C  
ATOM   1126  O   GLY B 137     -10.398   4.749   4.405  1.00 88.03           O  
ATOM   1127  N   TYR B 138     -10.759   5.244   6.634  1.00 86.31           N  
ATOM   1128  CA  TYR B 138     -11.275   3.924   6.979  1.00 86.31           C  
ATOM   1129  C   TYR B 138     -12.791   3.953   7.133  1.00 86.31           C  
ATOM   1130  O   TYR B 138     -13.387   3.004   7.648  1.00 86.31           O  
ATOM   1131  CB  TYR B 138     -10.628   3.415   8.271  1.00 86.31           C  
ATOM   1132  CG  TYR B 138      -9.162   3.087   8.127  1.00 86.31           C  
ATOM   1133  CD1 TYR B 138      -8.742   1.786   7.859  1.00 86.31           C  
ATOM   1134  CD2 TYR B 138      -8.194   4.076   8.261  1.00 86.31           C  
ATOM   1135  CE1 TYR B 138      -7.392   1.479   7.728  1.00 86.31           C  
ATOM   1136  CE2 TYR B 138      -6.841   3.781   8.132  1.00 86.31           C  
ATOM   1137  CZ  TYR B 138      -6.450   2.481   7.865  1.00 86.31           C  
ATOM   1138  OH  TYR B 138      -5.112   2.183   7.737  1.00 86.31           O  
ATOM   1139  N   ASN B 139     -13.320   5.058   6.778  1.00 87.61           N  
ATOM   1140  CA  ASN B 139     -14.757   5.189   6.997  1.00 87.61           C  
ATOM   1141  C   ASN B 139     -15.554   4.734   5.778  1.00 87.61           C  
ATOM   1142  O   ASN B 139     -16.309   5.516   5.197  1.00 87.61           O  
ATOM   1143  CB  ASN B 139     -15.115   6.633   7.357  1.00 87.61           C  
ATOM   1144  CG  ASN B 139     -16.488   6.754   7.988  1.00 87.61           C  
ATOM   1145  ND2 ASN B 139     -17.072   7.944   7.913  1.00 87.61           N  
ATOM   1146  OD1 ASN B 139     -17.019   5.786   8.538  1.00 87.61           O  
ATOM   1147  N   CYS B 140     -15.354   3.462   5.510  1.00 92.02           N  
ATOM   1148  CA  CYS B 140     -16.114   2.851   4.425  1.00 92.02           C  
ATOM   1149  C   CYS B 140     -17.351   2.139   4.959  1.00 92.02           C  
ATOM   1150  O   CYS B 140     -17.302   1.508   6.016  1.00 92.02           O  
ATOM   1151  CB  CYS B 140     -15.241   1.863   3.650  1.00 92.02           C  
ATOM   1152  SG  CYS B 140     -13.724   2.592   2.995  1.00 92.02           S  
ATOM   1153  N   GLU B 141     -18.462   2.173   4.221  1.00 91.16           N  
ATOM   1154  CA  GLU B 141     -19.746   1.692   4.722  1.00 91.16           C  
ATOM   1155  C   GLU B 141     -20.048   0.287   4.208  1.00 91.16           C  
ATOM   1156  O   GLU B 141     -20.875  -0.425   4.781  1.00 91.16           O  
ATOM   1157  CB  GLU B 141     -20.872   2.650   4.326  1.00 91.16           C  
ATOM   1158  CG  GLU B 141     -20.744   4.036   4.941  1.00 91.16           C  
ATOM   1159  CD  GLU B 141     -21.874   4.974   4.546  1.00 91.16           C  
ATOM   1160  OE1 GLU B 141     -21.904   6.127   5.033  1.00 91.16           O  
ATOM   1161  OE2 GLU B 141     -22.737   4.552   3.744  1.00 91.16           O  
ATOM   1162  N   SER B 142     -19.538  -0.054   3.067  1.00 92.09           N  
ATOM   1163  CA  SER B 142     -19.837  -1.348   2.463  1.00 92.09           C  
ATOM   1164  C   SER B 142     -18.567  -2.035   1.972  1.00 92.09           C  
ATOM   1165  O   SER B 142     -17.525  -1.392   1.823  1.00 92.09           O  
ATOM   1166  CB  SER B 142     -20.818  -1.184   1.302  1.00 92.09           C  
ATOM   1167  OG  SER B 142     -20.192  -0.552   0.199  1.00 92.09           O  
ATOM   1168  N   SER B 143     -18.714  -3.308   1.782  1.00 87.50           N  
ATOM   1169  CA  SER B 143     -17.588  -4.064   1.242  1.00 87.50           C  
ATOM   1170  C   SER B 143     -17.200  -3.562  -0.145  1.00 87.50           C  
ATOM   1171  O   SER B 143     -16.018  -3.546  -0.497  1.00 87.50           O  
ATOM   1172  CB  SER B 143     -17.924  -5.554   1.178  1.00 87.50           C  
ATOM   1173  OG  SER B 143     -17.851  -6.142   2.465  1.00 87.50           O  
ATOM   1174  N   ALA B 144     -18.177  -3.192  -0.863  1.00 89.56           N  
ATOM   1175  CA  ALA B 144     -17.893  -2.654  -2.191  1.00 89.56           C  
ATOM   1176  C   ALA B 144     -17.067  -1.375  -2.099  1.00 89.56           C  
ATOM   1177  O   ALA B 144     -16.138  -1.170  -2.884  1.00 89.56           O  
ATOM   1178  CB  ALA B 144     -19.192  -2.392  -2.948  1.00 89.56           C  
ATOM   1179  N   GLN B 145     -17.406  -0.611  -1.117  1.00 93.11           N  
ATOM   1180  CA  GLN B 145     -16.656   0.624  -0.917  1.00 93.11           C  
ATOM   1181  C   GLN B 145     -15.223   0.334  -0.481  1.00 93.11           C  
ATOM   1182  O   GLN B 145     -14.285   0.998  -0.928  1.00 93.11           O  
ATOM   1183  CB  GLN B 145     -17.349   1.513   0.117  1.00 93.11           C  
ATOM   1184  CG  GLN B 145     -18.456   2.383  -0.463  1.00 93.11           C  
ATOM   1185  CD  GLN B 145     -19.051   3.334   0.558  1.00 93.11           C  
ATOM   1186  NE2 GLN B 145     -20.035   4.120   0.134  1.00 93.11           N  
ATOM   1187  OE1 GLN B 145     -18.631   3.361   1.719  1.00 93.11           O  
ATOM   1188  N   TRP B 146     -15.137  -0.679   0.344  1.00 92.20           N  
ATOM   1189  CA  TRP B 146     -13.806  -1.071   0.797  1.00 92.20           C  
ATOM   1190  C   TRP B 146     -12.957  -1.563  -0.371  1.00 92.20           C  
ATOM   1191  O   TRP B 146     -11.785  -1.198  -0.491  1.00 92.20           O  
ATOM   1192  CB  TRP B 146     -13.902  -2.159   1.869  1.00 92.20           C  
ATOM   1193  CG  TRP B 146     -14.024  -1.629   3.266  1.00 92.20           C  
ATOM   1194  CD1 TRP B 146     -15.131  -1.664   4.067  1.00 92.20           C  
ATOM   1195  CD2 TRP B 146     -13.000  -0.978   4.025  1.00 92.20           C  
ATOM   1196  CE2 TRP B 146     -13.558  -0.646   5.280  1.00 92.20           C  
ATOM   1197  CE3 TRP B 146     -11.664  -0.643   3.766  1.00 92.20           C  
ATOM   1198  NE1 TRP B 146     -14.857  -1.075   5.280  1.00 92.20           N  
ATOM   1199  CZ2 TRP B 146     -12.824   0.006   6.274  1.00 92.20           C  
ATOM   1200  CZ3 TRP B 146     -10.936   0.005   4.756  1.00 92.20           C  
ATOM   1201  CH2 TRP B 146     -11.519   0.321   5.994  1.00 92.20           C  
ATOM   1202  N   LYS B 147     -13.570  -2.321  -1.187  1.00 86.95           N  
ATOM   1203  CA  LYS B 147     -12.859  -2.851  -2.347  1.00 86.95           C  
ATOM   1204  C   LYS B 147     -12.365  -1.725  -3.250  1.00 86.95           C  
ATOM   1205  O   LYS B 147     -11.203  -1.716  -3.662  1.00 86.95           O  
ATOM   1206  CB  LYS B 147     -13.756  -3.803  -3.139  1.00 86.95           C  
ATOM   1207  CG  LYS B 147     -13.958  -5.158  -2.478  1.00 86.95           C  
ATOM   1208  CD  LYS B 147     -14.869  -6.054  -3.306  1.00 86.95           C  
ATOM   1209  CE  LYS B 147     -15.198  -7.348  -2.574  1.00 86.95           C  
ATOM   1210  NZ  LYS B 147     -16.237  -8.144  -3.295  1.00 86.95           N  
ATOM   1211  N   SER B 148     -13.153  -0.823  -3.501  1.00 89.20           N  
ATOM   1212  CA  SER B 148     -12.782   0.316  -4.334  1.00 89.20           C  
ATOM   1213  C   SER B 148     -11.683   1.145  -3.679  1.00 89.20           C  
ATOM   1214  O   SER B 148     -10.769   1.620  -4.357  1.00 89.20           O  
ATOM   1215  CB  SER B 148     -14.001   1.198  -4.610  1.00 89.20           C  
ATOM   1216  OG  SER B 148     -14.946   0.513  -5.414  1.00 89.20           O  
ATOM   1217  N   ALA B 149     -11.856   1.283  -2.362  1.00 91.93           N  
ATOM   1218  CA  ALA B 149     -10.874   2.064  -1.614  1.00 91.93           C  
ATOM   1219  C   ALA B 149      -9.493   1.418  -1.682  1.00 91.93           C  
ATOM   1220  O   ALA B 149      -8.494   2.098  -1.926  1.00 91.93           O  
ATOM   1221  CB  ALA B 149     -11.314   2.222  -0.161  1.00 91.93           C  
ATOM   1222  N   VAL B 150      -9.472   0.167  -1.519  1.00 89.33           N  
ATOM   1223  CA  VAL B 150      -8.197  -0.542  -1.518  1.00 89.33           C  
ATOM   1224  C   VAL B 150      -7.599  -0.530  -2.923  1.00 89.33           C  
ATOM   1225  O   VAL B 150      -6.389  -0.354  -3.088  1.00 89.33           O  
ATOM   1226  CB  VAL B 150      -8.355  -1.995  -1.018  1.00 89.33           C  
ATOM   1227  CG1 VAL B 150      -7.077  -2.794  -1.267  1.00 89.33           C  
ATOM   1228  CG2 VAL B 150      -8.719  -2.012   0.466  1.00 89.33           C  
ATOM   1229  N   GLN B 151      -8.391  -0.686  -3.912  1.00 84.06           N  
ATOM   1230  CA  GLN B 151      -7.903  -0.609  -5.285  1.00 84.06           C  
ATOM   1231  C   GLN B 151      -7.281   0.754  -5.572  1.00 84.06           C  
ATOM   1232  O   GLN B 151      -6.229   0.841  -6.209  1.00 84.06           O  
ATOM   1233  CB  GLN B 151      -9.035  -0.888  -6.275  1.00 84.06           C  
ATOM   1234  CG  GLN B 151      -9.430  -2.356  -6.360  1.00 84.06           C  
ATOM   1235  CD  GLN B 151     -10.620  -2.592  -7.271  1.00 84.06           C  
ATOM   1236  NE2 GLN B 151     -10.825  -3.844  -7.666  1.00 84.06           N  
ATOM   1237  OE1 GLN B 151     -11.348  -1.657  -7.618  1.00 84.06           O  
ATOM   1238  N   GLY B 152      -8.020   1.737  -5.146  1.00 86.88           N  
ATOM   1239  CA  GLY B 152      -7.449   3.067  -5.283  1.00 86.88           C  
ATOM   1240  C   GLY B 152      -6.118   3.221  -4.572  1.00 86.88           C  
ATOM   1241  O   GLY B 152      -5.195   3.846  -5.099  1.00 86.88           O  
ATOM   1242  N   LEU B 153      -6.073   2.656  -3.379  1.00 88.75           N  
ATOM   1243  CA  LEU B 153      -4.844   2.701  -2.595  1.00 88.75           C  
ATOM   1244  C   LEU B 153      -3.702   2.013  -3.334  1.00 88.75           C  
ATOM   1245  O   LEU B 153      -2.609   2.571  -3.455  1.00 88.75           O  
ATOM   1246  CB  LEU B 153      -5.055   2.041  -1.229  1.00 88.75           C  
ATOM   1247  CG  LEU B 153      -3.814   1.892  -0.349  1.00 88.75           C  
ATOM   1248  CD1 LEU B 153      -3.231   3.263  -0.019  1.00 88.75           C  
ATOM   1249  CD2 LEU B 153      -4.151   1.127   0.927  1.00 88.75           C  
ATOM   1250  N   LEU B 154      -3.953   0.927  -3.815  1.00 84.74           N  
ATOM   1251  CA  LEU B 154      -2.911   0.159  -4.486  1.00 84.74           C  
ATOM   1252  C   LEU B 154      -2.473   0.847  -5.775  1.00 84.74           C  
ATOM   1253  O   LEU B 154      -1.290   0.825  -6.124  1.00 84.74           O  
ATOM   1254  CB  LEU B 154      -3.402  -1.259  -4.793  1.00 84.74           C  
ATOM   1255  CG  LEU B 154      -3.631  -2.172  -3.588  1.00 84.74           C  
ATOM   1256  CD1 LEU B 154      -4.127  -3.540  -4.046  1.00 84.74           C  
ATOM   1257  CD2 LEU B 154      -2.352  -2.309  -2.769  1.00 84.74           C  
ATOM   1258  N   ASN B 155      -3.372   1.362  -6.537  1.00 83.56           N  
ATOM   1259  CA  ASN B 155      -3.011   2.142  -7.716  1.00 83.56           C  
ATOM   1260  C   ASN B 155      -2.111   3.320  -7.355  1.00 83.56           C  
ATOM   1261  O   ASN B 155      -1.131   3.594  -8.050  1.00 83.56           O  
ATOM   1262  CB  ASN B 155      -4.267   2.635  -8.438  1.00 83.56           C  
ATOM   1263  CG  ASN B 155      -4.992   1.525  -9.174  1.00 83.56           C  
ATOM   1264  ND2 ASN B 155      -6.258   1.757  -9.498  1.00 83.56           N  
ATOM   1265  OD1 ASN B 155      -4.418   0.468  -9.447  1.00 83.56           O  
ATOM   1266  N   TYR B 156      -2.520   3.903  -6.290  1.00 86.58           N  
ATOM   1267  CA  TYR B 156      -1.705   5.024  -5.836  1.00 86.58           C  
ATOM   1268  C   TYR B 156      -0.290   4.568  -5.498  1.00 86.58           C  
ATOM   1269  O   TYR B 156       0.687   5.202  -5.903  1.00 86.58           O  
ATOM   1270  CB  TYR B 156      -2.343   5.694  -4.615  1.00 86.58           C  
ATOM   1271  CG  TYR B 156      -1.521   6.823  -4.044  1.00 86.58           C  
ATOM   1272  CD1 TYR B 156      -0.627   6.601  -2.999  1.00 86.58           C  
ATOM   1273  CD2 TYR B 156      -1.637   8.115  -4.546  1.00 86.58           C  
ATOM   1274  CE1 TYR B 156       0.131   7.639  -2.467  1.00 86.58           C  
ATOM   1275  CE2 TYR B 156      -0.884   9.161  -4.023  1.00 86.58           C  
ATOM   1276  CZ  TYR B 156      -0.004   8.913  -2.985  1.00 86.58           C  
ATOM   1277  OH  TYR B 156       0.744   9.945  -2.463  1.00 86.58           O  
ATOM   1278  N   ILE B 157      -0.187   3.538  -4.748  1.00 83.19           N  
ATOM   1279  CA  ILE B 157       1.111   3.037  -4.309  1.00 83.19           C  
ATOM   1280  C   ILE B 157       1.937   2.611  -5.520  1.00 83.19           C  
ATOM   1281  O   ILE B 157       3.144   2.856  -5.574  1.00 83.19           O  
ATOM   1282  CB  ILE B 157       0.958   1.858  -3.322  1.00 83.19           C  
ATOM   1283  CG1 ILE B 157       0.357   2.344  -1.998  1.00 83.19           C  
ATOM   1284  CG2 ILE B 157       2.305   1.167  -3.093  1.00 83.19           C  
ATOM   1285  CD1 ILE B 157      -0.107   1.222  -1.080  1.00 83.19           C  
ATOM   1286  N   ASN B 158       1.302   2.013  -6.429  1.00 80.23           N  
ATOM   1287  CA  ASN B 158       1.995   1.601  -7.645  1.00 80.23           C  
ATOM   1288  C   ASN B 158       2.581   2.797  -8.389  1.00 80.23           C  
ATOM   1289  O   ASN B 158       3.733   2.760  -8.824  1.00 80.23           O  
ATOM   1290  CB  ASN B 158       1.053   0.815  -8.560  1.00 80.23           C  
ATOM   1291  CG  ASN B 158       1.782   0.135  -9.702  1.00 80.23           C  
ATOM   1292  ND2 ASN B 158       1.052  -0.185 -10.764  1.00 80.23           N  
ATOM   1293  OD1 ASN B 158       2.991  -0.102  -9.630  1.00 80.23           O  
ATOM   1294  N   ASN B 159       1.802   3.787  -8.562  1.00 81.80           N  
ATOM   1295  CA  ASN B 159       2.265   4.995  -9.239  1.00 81.80           C  
ATOM   1296  C   ASN B 159       3.367   5.693  -8.448  1.00 81.80           C  
ATOM   1297  O   ASN B 159       4.326   6.203  -9.029  1.00 81.80           O  
ATOM   1298  CB  ASN B 159       1.098   5.954  -9.484  1.00 81.80           C  
ATOM   1299  CG  ASN B 159       0.127   5.438 -10.528  1.00 81.80           C  
ATOM   1300  ND2 ASN B 159      -1.093   5.961 -10.514  1.00 81.80           N  
ATOM   1301  OD1 ASN B 159       0.471   4.575 -11.340  1.00 81.80           O  
ATOM   1302  N   TRP B 160       3.148   5.668  -7.122  1.00 81.75           N  
ATOM   1303  CA  TRP B 160       4.136   6.273  -6.236  1.00 81.75           C  
ATOM   1304  C   TRP B 160       5.472   5.543  -6.331  1.00 81.75           C  
ATOM   1305  O   TRP B 160       6.531   6.174  -6.359  1.00 81.75           O  
ATOM   1306  CB  TRP B 160       3.638   6.265  -4.788  1.00 81.75           C  
ATOM   1307  CG  TRP B 160       4.617   6.830  -3.804  1.00 81.75           C  
ATOM   1308  CD1 TRP B 160       4.910   8.150  -3.598  1.00 81.75           C  
ATOM   1309  CD2 TRP B 160       5.436   6.090  -2.893  1.00 81.75           C  
ATOM   1310  CE2 TRP B 160       6.202   7.027  -2.164  1.00 81.75           C  
ATOM   1311  CE3 TRP B 160       5.596   4.725  -2.622  1.00 81.75           C  
ATOM   1312  NE1 TRP B 160       5.863   8.275  -2.613  1.00 81.75           N  
ATOM   1313  CZ2 TRP B 160       7.115   6.640  -1.180  1.00 81.75           C  
ATOM   1314  CZ3 TRP B 160       6.505   4.342  -1.642  1.00 81.75           C  
ATOM   1315  CH2 TRP B 160       7.252   5.299  -0.935  1.00 81.75           C  
ATOM   1316  N   HIS B 161       5.488   4.220  -6.496  1.00 73.57           N  
ATOM   1317  CA  HIS B 161       6.698   3.410  -6.592  1.00 73.57           C  
ATOM   1318  C   HIS B 161       7.357   3.567  -7.958  1.00 73.57           C  
ATOM   1319  O   HIS B 161       8.586   3.613  -8.058  1.00 73.57           O  
ATOM   1320  CB  HIS B 161       6.379   1.938  -6.328  1.00 73.57           C  
ATOM   1321  CG  HIS B 161       7.579   1.046  -6.379  1.00 73.57           C  
ATOM   1322  CD2 HIS B 161       7.867  -0.012  -7.173  1.00 73.57           C  
ATOM   1323  ND1 HIS B 161       8.657   1.200  -5.534  1.00 73.57           N  
ATOM   1324  CE1 HIS B 161       9.559   0.273  -5.808  1.00 73.57           C  
ATOM   1325  NE2 HIS B 161       9.104  -0.475  -6.798  1.00 73.57           N  
ATOM   1326  N   LYS B 162       6.620   3.599  -8.950  1.00 74.36           N  
ATOM   1327  CA  LYS B 162       7.162   3.751 -10.298  1.00 74.36           C  
ATOM   1328  C   LYS B 162       7.883   5.086 -10.453  1.00 74.36           C  
ATOM   1329  O   LYS B 162       8.890   5.176 -11.158  1.00 74.36           O  
ATOM   1330  CB  LYS B 162       6.050   3.631 -11.341  1.00 74.36           C  
ATOM   1331  CG  LYS B 162       5.551   2.209 -11.553  1.00 74.36           C  
ATOM   1332  CD  LYS B 162       4.468   2.151 -12.623  1.00 74.36           C  
ATOM   1333  CE  LYS B 162       3.953   0.732 -12.821  1.00 74.36           C  
ATOM   1334  NZ  LYS B 162       2.847   0.679 -13.823  1.00 74.36           N  
ATOM   1335  N   GLN B 163       7.340   6.056  -9.828  1.00 71.77           N  
ATOM   1336  CA  GLN B 163       7.975   7.367  -9.897  1.00 71.77           C  
ATOM   1337  C   GLN B 163       9.303   7.376  -9.146  1.00 71.77           C  
ATOM   1338  O   GLN B 163      10.212   8.135  -9.488  1.00 71.77           O  
ATOM   1339  CB  GLN B 163       7.047   8.445  -9.334  1.00 71.77           C  
ATOM   1340  CG  GLN B 163       5.856   8.760 -10.229  1.00 71.77           C  
ATOM   1341  CD  GLN B 163       4.940   9.814  -9.637  1.00 71.77           C  
ATOM   1342  NE2 GLN B 163       3.793  10.028 -10.274  1.00 71.77           N  
ATOM   1343  OE1 GLN B 163       5.259  10.430  -8.615  1.00 71.77           O  
ATOM   1344  N   ASP B 164       9.474   6.554  -8.156  1.00 62.05           N  
ATOM   1345  CA  ASP B 164      10.726   6.446  -7.414  1.00 62.05           C  
ATOM   1346  C   ASP B 164      11.797   5.740  -8.242  1.00 62.05           C  
ATOM   1347  O   ASP B 164      12.958   6.153  -8.247  1.00 62.05           O  
ATOM   1348  CB  ASP B 164      10.505   5.702  -6.095  1.00 62.05           C  
ATOM   1349  CG  ASP B 164      11.593   5.975  -5.071  1.00 62.05           C  
ATOM   1350  OD1 ASP B 164      12.474   6.823  -5.328  1.00 62.05           O  
ATOM   1351  OD2 ASP B 164      11.570   5.335  -3.998  1.00 62.05           O  
ATOM   1352  N   THR B 165      11.468   4.607  -8.989  1.00 58.89           N  
ATOM   1353  CA  THR B 165      12.422   3.834  -9.777  1.00 58.89           C  
ATOM   1354  C   THR B 165      12.810   4.588 -11.046  1.00 58.89           C  
ATOM   1355  O   THR B 165      13.934   4.452 -11.536  1.00 58.89           O  
ATOM   1356  CB  THR B 165      11.850   2.454 -10.151  1.00 58.89           C  
ATOM   1357  CG2 THR B 165      11.875   1.507  -8.956  1.00 58.89           C  
ATOM   1358  OG1 THR B 165      10.496   2.609 -10.596  1.00 58.89           O  
ATOM   1359  N   SER B 166      11.963   5.244 -11.689  1.00 53.84           N  
ATOM   1360  CA  SER B 166      12.319   6.012 -12.878  1.00 53.84           C  
ATOM   1361  C   SER B 166      13.274   7.150 -12.535  1.00 53.84           C  
ATOM   1362  O   SER B 166      13.979   7.660 -13.409  1.00 53.84           O  
ATOM   1363  CB  SER B 166      11.065   6.573 -13.550  1.00 53.84           C  
ATOM   1364  OG  SER B 166      10.446   7.547 -12.728  1.00 53.84           O  
ATOM   1365  N   MET B 167      13.284   7.703 -11.293  1.00 44.00           N  
ATOM   1366  CA  MET B 167      14.259   8.733 -10.947  1.00 44.00           C  
ATOM   1367  C   MET B 167      15.644   8.126 -10.746  1.00 44.00           C  
ATOM   1368  O   MET B 167      16.538   8.776 -10.202  1.00 44.00           O  
ATOM   1369  CB  MET B 167      13.827   9.481  -9.685  1.00 44.00           C  
ATOM   1370  CG  MET B 167      12.719  10.494  -9.921  1.00 44.00           C  
ATOM   1371  SD  MET B 167      12.796  11.907  -8.753  1.00 44.00           S  
ATOM   1372  CE  MET B 167      11.032  12.113  -8.382  1.00 44.00           C  
ATOM   1373  N   ARG B 168      15.881   6.808 -10.999  1.00 42.30           N  
ATOM   1374  CA  ARG B 168      17.270   6.364 -10.941  1.00 42.30           C  
ATOM   1375  C   ARG B 168      18.134   7.136 -11.932  1.00 42.30           C  
ATOM   1376  O   ARG B 168      17.619   7.732 -12.880  1.00 42.30           O  
ATOM   1377  CB  ARG B 168      17.367   4.862 -11.220  1.00 42.30           C  
ATOM   1378  CG  ARG B 168      17.010   3.990 -10.027  1.00 42.30           C  
ATOM   1379  CD  ARG B 168      17.289   2.518 -10.302  1.00 42.30           C  
ATOM   1380  NE  ARG B 168      16.984   1.686  -9.141  1.00 42.30           N  
ATOM   1381  CZ  ARG B 168      17.147   0.367  -9.090  1.00 42.30           C  
ATOM   1382  NH1 ARG B 168      17.618  -0.299 -10.139  1.00 42.30           N  
ATOM   1383  NH2 ARG B 168      16.837  -0.292  -7.983  1.00 42.30           N  
ATOM   1384  N   PRO B 169      19.577   6.735 -12.256  1.00 37.70           N  
ATOM   1385  CA  PRO B 169      20.645   7.628 -12.709  1.00 37.70           C  
ATOM   1386  C   PRO B 169      20.429   8.131 -14.134  1.00 37.70           C  
ATOM   1387  O   PRO B 169      20.722   7.416 -15.096  1.00 37.70           O  
ATOM   1388  CB  PRO B 169      21.898   6.752 -12.622  1.00 37.70           C  
ATOM   1389  CG  PRO B 169      21.386   5.384 -12.307  1.00 37.70           C  
ATOM   1390  CD  PRO B 169      19.892   5.454 -12.170  1.00 37.70           C  
ATOM   1391  N   ARG B 170      19.660   8.430 -15.098  1.00 32.80           N  
ATOM   1392  CA  ARG B 170      20.437   9.111 -16.129  1.00 32.80           C  
ATOM   1393  C   ARG B 170      21.498  10.014 -15.508  1.00 32.80           C  
ATOM   1394  O   ARG B 170      21.399  10.379 -14.334  1.00 32.80           O  
ATOM   1395  CB  ARG B 170      19.521   9.929 -17.041  1.00 32.80           C  
ATOM   1396  CG  ARG B 170      19.242   9.272 -18.383  1.00 32.80           C  
ATOM   1397  CD  ARG B 170      18.375  10.152 -19.273  1.00 32.80           C  
ATOM   1398  NE  ARG B 170      18.081   9.505 -20.548  1.00 32.80           N  
ATOM   1399  CZ  ARG B 170      17.369  10.053 -21.530  1.00 32.80           C  
ATOM   1400  NH1 ARG B 170      16.863  11.274 -21.400  1.00 32.80           N  
ATOM   1401  NH2 ARG B 170      17.162   9.376 -22.649  1.00 32.80           N  
ATOM   1402  N   SER B 171      22.646  10.792 -16.502  1.00 31.09           N  
ATOM   1403  CA  SER B 171      23.731  11.735 -16.247  1.00 31.09           C  
ATOM   1404  C   SER B 171      23.371  12.700 -15.122  1.00 31.09           C  
ATOM   1405  O   SER B 171      22.203  12.813 -14.743  1.00 31.09           O  
ATOM   1406  CB  SER B 171      24.067  12.520 -17.516  1.00 31.09           C  
ATOM   1407  OG  SER B 171      24.058  11.671 -18.650  1.00 31.09           O  
ATOM   1408  N   SER B 172      24.287  13.952 -15.030  1.00 31.78           N  
ATOM   1409  CA  SER B 172      24.713  15.116 -14.261  1.00 31.78           C  
ATOM   1410  C   SER B 172      23.525  15.997 -13.888  1.00 31.78           C  
ATOM   1411  O   SER B 172      23.699  17.070 -13.307  1.00 31.78           O  
ATOM   1412  CB  SER B 172      25.737  15.934 -15.048  1.00 31.78           C  
ATOM   1413  OG  SER B 172      25.264  16.210 -16.355  1.00 31.78           O  
ATOM   1414  N   ALA B 173      22.485  16.237 -14.862  1.00 30.51           N  
ATOM   1415  CA  ALA B 173      21.950  17.577 -14.634  1.00 30.51           C  
ATOM   1416  C   ALA B 173      21.337  17.693 -13.241  1.00 30.51           C  
ATOM   1417  O   ALA B 173      20.948  16.688 -12.642  1.00 30.51           O  
ATOM   1418  CB  ALA B 173      20.913  17.924 -15.699  1.00 30.51           C  
ATOM   1419  N   PHE B 174      21.429  18.907 -12.510  1.00 34.68           N  
ATOM   1420  CA  PHE B 174      21.025  19.535 -11.258  1.00 34.68           C  
ATOM   1421  C   PHE B 174      19.590  19.163 -10.905  1.00 34.68           C  
ATOM   1422  O   PHE B 174      18.644  19.783 -11.395  1.00 34.68           O  
ATOM   1423  CB  PHE B 174      21.166  21.058 -11.348  1.00 34.68           C  
ATOM   1424  CG  PHE B 174      22.556  21.556 -11.058  1.00 34.68           C  
ATOM   1425  CD1 PHE B 174      22.954  21.830  -9.755  1.00 34.68           C  
ATOM   1426  CD2 PHE B 174      23.465  21.752 -12.090  1.00 34.68           C  
ATOM   1427  CE1 PHE B 174      24.240  22.292  -9.484  1.00 34.68           C  
ATOM   1428  CE2 PHE B 174      24.752  22.213 -11.827  1.00 34.68           C  
ATOM   1429  CZ  PHE B 174      25.137  22.484 -10.523  1.00 34.68           C  
ATOM   1430  N   SER B 175      19.141  18.027 -11.122  1.00 34.89           N  
ATOM   1431  CA  SER B 175      17.761  17.951 -10.655  1.00 34.89           C  
ATOM   1432  C   SER B 175      17.623  18.515  -9.245  1.00 34.89           C  
ATOM   1433  O   SER B 175      18.473  18.269  -8.386  1.00 34.89           O  
ATOM   1434  CB  SER B 175      17.263  16.506 -10.686  1.00 34.89           C  
ATOM   1435  OG  SER B 175      18.164  15.648 -10.007  1.00 34.89           O  
ATOM   1436  N   TRP B 176      16.979  19.703  -9.159  1.00 36.76           N  
ATOM   1437  CA  TRP B 176      16.633  20.383  -7.915  1.00 36.76           C  
ATOM   1438  C   TRP B 176      16.218  19.380  -6.844  1.00 36.76           C  
ATOM   1439  O   TRP B 176      15.492  18.424  -7.128  1.00 36.76           O  
ATOM   1440  CB  TRP B 176      15.507  21.394  -8.150  1.00 36.76           C  
ATOM   1441  CG  TRP B 176      15.946  22.825  -8.069  1.00 36.76           C  
ATOM   1442  CD1 TRP B 176      16.916  23.432  -8.816  1.00 36.76           C  
ATOM   1443  CD2 TRP B 176      15.434  23.827  -7.185  1.00 36.76           C  
ATOM   1444  CE2 TRP B 176      16.139  25.021  -7.453  1.00 36.76           C  
ATOM   1445  CE3 TRP B 176      14.444  23.832  -6.193  1.00 36.76           C  
ATOM   1446  NE1 TRP B 176      17.037  24.753  -8.451  1.00 36.76           N  
ATOM   1447  CZ2 TRP B 176      15.886  26.209  -6.763  1.00 36.76           C  
ATOM   1448  CZ3 TRP B 176      14.194  25.015  -5.508  1.00 36.76           C  
ATOM   1449  CH2 TRP B 176      14.913  26.186  -5.797  1.00 36.76           C  
ATOM   1450  N   PRO B 177      17.104  19.041  -5.752  1.00 38.23           N  
ATOM   1451  CA  PRO B 177      16.774  18.289  -4.539  1.00 38.23           C  
ATOM   1452  C   PRO B 177      15.298  18.392  -4.164  1.00 38.23           C  
ATOM   1453  O   PRO B 177      14.881  17.864  -3.130  1.00 38.23           O  
ATOM   1454  CB  PRO B 177      17.656  18.938  -3.470  1.00 38.23           C  
ATOM   1455  CG  PRO B 177      18.286  20.109  -4.154  1.00 38.23           C  
ATOM   1456  CD  PRO B 177      17.832  20.125  -5.585  1.00 38.23           C  
ATOM   1457  N   GLY B 178      14.507  19.484  -4.665  1.00 39.67           N  
ATOM   1458  CA  GLY B 178      13.323  19.967  -3.974  1.00 39.67           C  
ATOM   1459  C   GLY B 178      12.198  18.950  -3.934  1.00 39.67           C  
ATOM   1460  O   GLY B 178      11.400  18.936  -2.995  1.00 39.67           O  
ATOM   1461  N   THR B 179      11.764  18.379  -5.177  1.00 44.35           N  
ATOM   1462  CA  THR B 179      10.462  17.743  -5.014  1.00 44.35           C  
ATOM   1463  C   THR B 179      10.601  16.404  -4.295  1.00 44.35           C  
ATOM   1464  O   THR B 179      10.804  15.369  -4.933  1.00 44.35           O  
ATOM   1465  CB  THR B 179       9.770  17.529  -6.373  1.00 44.35           C  
ATOM   1466  CG2 THR B 179       9.385  18.861  -7.008  1.00 44.35           C  
ATOM   1467  OG1 THR B 179      10.662  16.833  -7.252  1.00 44.35           O  
ATOM   1468  N   HIS B 180      11.440  16.291  -3.248  1.00 46.67           N  
ATOM   1469  CA  HIS B 180      11.350  15.099  -2.413  1.00 46.67           C  
ATOM   1470  C   HIS B 180       9.922  14.566  -2.365  1.00 46.67           C  
ATOM   1471  O   HIS B 180       8.988  15.309  -2.055  1.00 46.67           O  
ATOM   1472  CB  HIS B 180      11.847  15.398  -0.997  1.00 46.67           C  
ATOM   1473  CG  HIS B 180      13.337  15.358  -0.863  1.00 46.67           C  
ATOM   1474  CD2 HIS B 180      14.253  16.354  -0.821  1.00 46.67           C  
ATOM   1475  ND1 HIS B 180      14.042  14.179  -0.758  1.00 46.67           N  
ATOM   1476  CE1 HIS B 180      15.332  14.453  -0.655  1.00 46.67           C  
ATOM   1477  NE2 HIS B 180      15.486  15.765  -0.691  1.00 46.67           N  
ATOM   1478  N   ARG B 181       9.624  13.699  -3.159  1.00 56.85           N  
ATOM   1479  CA  ARG B 181       8.350  12.988  -3.112  1.00 56.85           C  
ATOM   1480  C   ARG B 181       7.946  12.683  -1.673  1.00 56.85           C  
ATOM   1481  O   ARG B 181       8.724  12.099  -0.915  1.00 56.85           O  
ATOM   1482  CB  ARG B 181       8.428  11.691  -3.920  1.00 56.85           C  
ATOM   1483  CG  ARG B 181       7.074  11.158  -4.362  1.00 56.85           C  
ATOM   1484  CD  ARG B 181       7.211   9.891  -5.194  1.00 56.85           C  
ATOM   1485  NE  ARG B 181       5.962   9.553  -5.871  1.00 56.85           N  
ATOM   1486  CZ  ARG B 181       5.828   8.588  -6.776  1.00 56.85           C  
ATOM   1487  NH1 ARG B 181       6.867   7.843  -7.132  1.00 56.85           N  
ATOM   1488  NH2 ARG B 181       4.645   8.366  -7.330  1.00 56.85           N  
ATOM   1489  N   ALA B 182       6.880  13.461  -1.141  1.00 62.69           N  
ATOM   1490  CA  ALA B 182       6.416  13.316   0.237  1.00 62.69           C  
ATOM   1491  C   ALA B 182       5.926  11.896   0.504  1.00 62.69           C  
ATOM   1492  O   ALA B 182       5.179  11.329  -0.297  1.00 62.69           O  
ATOM   1493  CB  ALA B 182       5.307  14.323   0.534  1.00 62.69           C  
ATOM   1494  N   THR B 183       6.606  11.160   1.394  1.00 70.25           N  
ATOM   1495  CA  THR B 183       6.113   9.870   1.864  1.00 70.25           C  
ATOM   1496  C   THR B 183       4.643   9.966   2.262  1.00 70.25           C  
ATOM   1497  O   THR B 183       4.253  10.868   3.008  1.00 70.25           O  
ATOM   1498  CB  THR B 183       6.938   9.359   3.059  1.00 70.25           C  
ATOM   1499  CG2 THR B 183       6.521   7.945   3.451  1.00 70.25           C  
ATOM   1500  OG1 THR B 183       8.327   9.355   2.707  1.00 70.25           O  
ATOM   1501  N   PRO B 184       3.868   9.103   1.547  1.00 78.73           N  
ATOM   1502  CA  PRO B 184       2.455   9.139   1.933  1.00 78.73           C  
ATOM   1503  C   PRO B 184       2.252   9.006   3.441  1.00 78.73           C  
ATOM   1504  O   PRO B 184       3.043   8.344   4.118  1.00 78.73           O  
ATOM   1505  CB  PRO B 184       1.856   7.941   1.193  1.00 78.73           C  
ATOM   1506  CG  PRO B 184       2.824   7.649   0.092  1.00 78.73           C  
ATOM   1507  CD  PRO B 184       4.193   8.080   0.534  1.00 78.73           C  
ATOM   1508  N   ALA B 185       1.247   9.746   3.875  1.00 75.05           N  
ATOM   1509  CA  ALA B 185       0.999   9.850   5.311  1.00 75.05           C  
ATOM   1510  C   ALA B 185       0.803   8.471   5.935  1.00 75.05           C  
ATOM   1511  O   ALA B 185       1.150   8.254   7.099  1.00 75.05           O  
ATOM   1512  CB  ALA B 185      -0.220  10.729   5.578  1.00 75.05           C  
ATOM   1513  N   PHE B 186       0.280   7.622   5.059  1.00 74.02           N  
ATOM   1514  CA  PHE B 186      -0.038   6.317   5.629  1.00 74.02           C  
ATOM   1515  C   PHE B 186       1.218   5.463   5.758  1.00 74.02           C  
ATOM   1516  O   PHE B 186       1.186   4.392   6.367  1.00 74.02           O  
ATOM   1517  CB  PHE B 186      -1.079   5.593   4.769  1.00 74.02           C  
ATOM   1518  CG  PHE B 186      -0.737   5.555   3.304  1.00 74.02           C  
ATOM   1519  CD1 PHE B 186      -1.316   6.453   2.417  1.00 74.02           C  
ATOM   1520  CD2 PHE B 186       0.166   4.620   2.815  1.00 74.02           C  
ATOM   1521  CE1 PHE B 186      -1.001   6.420   1.060  1.00 74.02           C  
ATOM   1522  CE2 PHE B 186       0.486   4.580   1.460  1.00 74.02           C  
ATOM   1523  CZ  PHE B 186      -0.100   5.481   0.585  1.00 74.02           C  
ATOM   1524  N   LEU B 187       2.327   5.876   5.140  1.00 70.71           N  
ATOM   1525  CA  LEU B 187       3.587   5.157   5.292  1.00 70.71           C  
ATOM   1526  C   LEU B 187       4.447   5.791   6.381  1.00 70.71           C  
ATOM   1527  O   LEU B 187       5.482   5.239   6.761  1.00 70.71           O  
ATOM   1528  CB  LEU B 187       4.355   5.134   3.968  1.00 70.71           C  
ATOM   1529  CG  LEU B 187       3.743   4.295   2.845  1.00 70.71           C  
ATOM   1530  CD1 LEU B 187       4.604   4.382   1.589  1.00 70.71           C  
ATOM   1531  CD2 LEU B 187       3.581   2.844   3.288  1.00 70.71           C  
ATOM   1532  N   VAL B 188       4.393   6.998   6.624  1.00 61.37           N  
ATOM   1533  CA  VAL B 188       5.210   7.664   7.634  1.00 61.37           C  
ATOM   1534  C   VAL B 188       4.924   7.063   9.008  1.00 61.37           C  
ATOM   1535  O   VAL B 188       5.850   6.746   9.759  1.00 61.37           O  
ATOM   1536  CB  VAL B 188       4.956   9.188   7.655  1.00 61.37           C  
ATOM   1537  CG1 VAL B 188       5.763   9.854   8.768  1.00 61.37           C  
ATOM   1538  CG2 VAL B 188       5.300   9.804   6.300  1.00 61.37           C  
ATOM   1539  N   SER B 189       3.601   7.102   9.678  1.00 53.00           N  
ATOM   1540  CA  SER B 189       3.458   6.655  11.060  1.00 53.00           C  
ATOM   1541  C   SER B 189       2.395   5.568  11.182  1.00 53.00           C  
ATOM   1542  O   SER B 189       1.230   5.861  11.462  1.00 53.00           O  
ATOM   1543  CB  SER B 189       3.103   7.832  11.970  1.00 53.00           C  
ATOM   1544  OG  SER B 189       4.189   8.737  12.068  1.00 53.00           O  
ATOM   1545  N   PRO B 190       2.698   4.415  10.459  1.00 48.72           N  
ATOM   1546  CA  PRO B 190       1.711   3.399  10.833  1.00 48.72           C  
ATOM   1547  C   PRO B 190       1.438   3.365  12.335  1.00 48.72           C  
ATOM   1548  O   PRO B 190       0.399   2.859  12.766  1.00 48.72           O  
ATOM   1549  CB  PRO B 190       2.356   2.092  10.366  1.00 48.72           C  
ATOM   1550  CG  PRO B 190       3.676   2.500   9.796  1.00 48.72           C  
ATOM   1551  CD  PRO B 190       3.825   3.986   9.954  1.00 48.72           C  
ATOM   1552  N   ALA B 191       2.446   3.948  13.044  1.00 49.62           N  
ATOM   1553  CA  ALA B 191       2.459   3.864  14.502  1.00 49.62           C  
ATOM   1554  C   ALA B 191       1.425   4.804  15.114  1.00 49.62           C  
ATOM   1555  O   ALA B 191       1.186   4.770  16.324  1.00 49.62           O  
ATOM   1556  CB  ALA B 191       3.851   4.185  15.041  1.00 49.62           C  
ATOM   1557  N   LEU B 192       0.940   5.775  14.272  1.00 59.52           N  
ATOM   1558  CA  LEU B 192      -0.004   6.635  14.977  1.00 59.52           C  
ATOM   1559  C   LEU B 192      -1.328   5.914  15.209  1.00 59.52           C  
ATOM   1560  O   LEU B 192      -2.222   5.960  14.361  1.00 59.52           O  
ATOM   1561  CB  LEU B 192      -0.244   7.926  14.191  1.00 59.52           C  
ATOM   1562  CG  LEU B 192       0.913   8.927  14.161  1.00 59.52           C  
ATOM   1563  CD1 LEU B 192       0.707   9.941  13.041  1.00 59.52           C  
ATOM   1564  CD2 LEU B 192       1.047   9.629  15.508  1.00 59.52           C  
ATOM   1565  N   ARG B 193      -1.265   5.026  16.237  1.00 62.58           N  
ATOM   1566  CA  ARG B 193      -2.361   4.164  16.669  1.00 62.58           C  
ATOM   1567  C   ARG B 193      -3.672   4.940  16.740  1.00 62.58           C  
ATOM   1568  O   ARG B 193      -4.738   4.395  16.446  1.00 62.58           O  
ATOM   1569  CB  ARG B 193      -2.048   3.538  18.030  1.00 62.58           C  
ATOM   1570  CG  ARG B 193      -1.085   2.364  17.961  1.00 62.58           C  
ATOM   1571  CD  ARG B 193      -0.952   1.664  19.306  1.00 62.58           C  
ATOM   1572  NE  ARG B 193      -0.118   0.469  19.212  1.00 62.58           N  
ATOM   1573  CZ  ARG B 193       0.178  -0.331  20.232  1.00 62.58           C  
ATOM   1574  NH1 ARG B 193      -0.288  -0.078  21.450  1.00 62.58           N  
ATOM   1575  NH2 ARG B 193       0.946  -1.393  20.034  1.00 62.58           N  
ATOM   1576  N   CYS B 194      -3.406   6.275  16.958  1.00 64.49           N  
ATOM   1577  CA  CYS B 194      -4.625   7.046  17.176  1.00 64.49           C  
ATOM   1578  C   CYS B 194      -5.358   7.291  15.863  1.00 64.49           C  
ATOM   1579  O   CYS B 194      -6.548   7.610  15.862  1.00 64.49           O  
ATOM   1580  CB  CYS B 194      -4.302   8.381  17.847  1.00 64.49           C  
ATOM   1581  SG  CYS B 194      -3.083   9.369  16.951  1.00 64.49           S  
ATOM   1582  N   LEU B 195      -4.513   7.143  14.816  1.00 63.40           N  
ATOM   1583  CA  LEU B 195      -5.141   7.393  13.523  1.00 63.40           C  
ATOM   1584  C   LEU B 195      -5.595   6.088  12.878  1.00 63.40           C  
ATOM   1585  O   LEU B 195      -6.025   6.078  11.722  1.00 63.40           O  
ATOM   1586  CB  LEU B 195      -4.174   8.127  12.591  1.00 63.40           C  
ATOM   1587  CG  LEU B 195      -3.806   9.558  12.986  1.00 63.40           C  
ATOM   1588  CD1 LEU B 195      -2.741  10.111  12.045  1.00 63.40           C  
ATOM   1589  CD2 LEU B 195      -5.044  10.449  12.983  1.00 63.40           C  
ATOM   1590  N   GLU B 196      -5.512   5.022  13.706  1.00 66.57           N  
ATOM   1591  CA  GLU B 196      -5.945   3.720  13.208  1.00 66.57           C  
ATOM   1592  C   GLU B 196      -7.250   3.284  13.867  1.00 66.57           C  
ATOM   1593  O   GLU B 196      -7.532   3.659  15.007  1.00 66.57           O  
ATOM   1594  CB  GLU B 196      -4.860   2.666  13.442  1.00 66.57           C  
ATOM   1595  CG  GLU B 196      -3.590   2.902  12.637  1.00 66.57           C  
ATOM   1596  CD  GLU B 196      -2.530   1.836  12.864  1.00 66.57           C  
ATOM   1597  OE1 GLU B 196      -1.478   1.871  12.184  1.00 66.57           O  
ATOM   1598  OE2 GLU B 196      -2.752   0.957  13.727  1.00 66.57           O  
ATOM   1599  N   PRO B 197      -8.045   2.528  12.939  1.00 61.80           N  
ATOM   1600  CA  PRO B 197      -9.195   1.950  13.637  1.00 61.80           C  
ATOM   1601  C   PRO B 197      -8.787   1.044  14.797  1.00 61.80           C  
ATOM   1602  O   PRO B 197      -7.713   0.438  14.763  1.00 61.80           O  
ATOM   1603  CB  PRO B 197      -9.905   1.149  12.543  1.00 61.80           C  
ATOM   1604  CG  PRO B 197      -9.370   1.698  11.260  1.00 61.80           C  
ATOM   1605  CD  PRO B 197      -8.030   2.320  11.529  1.00 61.80           C  
ATOM   1606  N   PRO B 198      -9.618   1.044  15.999  1.00 64.42           N  
ATOM   1607  CA  PRO B 198     -10.941   1.635  16.211  1.00 64.42           C  
ATOM   1608  C   PRO B 198     -10.870   3.063  16.748  1.00 64.42           C  
ATOM   1609  O   PRO B 198     -11.905   3.711  16.928  1.00 64.42           O  
ATOM   1610  CB  PRO B 198     -11.586   0.698  17.235  1.00 64.42           C  
ATOM   1611  CG  PRO B 198     -10.438   0.113  17.993  1.00 64.42           C  
ATOM   1612  CD  PRO B 198      -9.233   0.098  17.098  1.00 64.42           C  
ATOM   1613  N   HIS B 199      -9.730   3.469  16.923  1.00 65.53           N  
ATOM   1614  CA  HIS B 199      -9.591   4.746  17.615  1.00 65.53           C  
ATOM   1615  C   HIS B 199     -10.095   5.898  16.752  1.00 65.53           C  
ATOM   1616  O   HIS B 199     -10.490   6.943  17.273  1.00 65.53           O  
ATOM   1617  CB  HIS B 199      -8.133   4.985  18.011  1.00 65.53           C  
ATOM   1618  CG  HIS B 199      -7.607   3.987  18.994  1.00 65.53           C  
ATOM   1619  CD2 HIS B 199      -6.748   2.952  18.837  1.00 65.53           C  
ATOM   1620  ND1 HIS B 199      -7.969   3.990  20.323  1.00 65.53           N  
ATOM   1621  CE1 HIS B 199      -7.352   2.998  20.944  1.00 65.53           C  
ATOM   1622  NE2 HIS B 199      -6.606   2.353  20.064  1.00 65.53           N  
ATOM   1623  N   LEU B 200     -10.144   5.649  15.508  1.00 62.88           N  
ATOM   1624  CA  LEU B 200     -10.489   6.697  14.553  1.00 62.88           C  
ATOM   1625  C   LEU B 200     -11.952   7.103  14.697  1.00 62.88           C  
ATOM   1626  O   LEU B 200     -12.297   8.271  14.511  1.00 62.88           O  
ATOM   1627  CB  LEU B 200     -10.215   6.228  13.122  1.00 62.88           C  
ATOM   1628  CG  LEU B 200      -8.947   6.771  12.461  1.00 62.88           C  
ATOM   1629  CD1 LEU B 200      -8.133   5.631  11.859  1.00 62.88           C  
ATOM   1630  CD2 LEU B 200      -9.298   7.805  11.397  1.00 62.88           C  
ATOM   1631  N   ALA B 201     -12.850   6.154  14.973  1.00 60.76           N  
ATOM   1632  CA  ALA B 201     -14.287   6.410  14.995  1.00 60.76           C  
ATOM   1633  C   ALA B 201     -14.638   7.481  16.024  1.00 60.76           C  
ATOM   1634  O   ALA B 201     -15.510   8.319  15.785  1.00 60.76           O  
ATOM   1635  CB  ALA B 201     -15.053   5.123  15.289  1.00 60.76           C  
ATOM   1636  N   ASN B 202     -13.889   7.469  17.123  1.00 61.05           N  
ATOM   1637  CA  ASN B 202     -14.218   8.401  18.196  1.00 61.05           C  
ATOM   1638  C   ASN B 202     -13.104   9.422  18.413  1.00 61.05           C  
ATOM   1639  O   ASN B 202     -12.991  10.003  19.493  1.00 61.05           O  
ATOM   1640  CB  ASN B 202     -14.504   7.645  19.495  1.00 61.05           C  
ATOM   1641  CG  ASN B 202     -15.751   6.786  19.408  1.00 61.05           C  
ATOM   1642  ND2 ASN B 202     -15.768   5.687  20.153  1.00 61.05           N  
ATOM   1643  OD1 ASN B 202     -16.691   7.108  18.676  1.00 61.05           O  
ATOM   1644  N   LEU B 203     -12.391   9.608  17.276  1.00 62.29           N  
ATOM   1645  CA  LEU B 203     -11.222  10.464  17.453  1.00 62.29           C  
ATOM   1646  C   LEU B 203     -11.620  11.936  17.441  1.00 62.29           C  
ATOM   1647  O   LEU B 203     -12.221  12.414  16.476  1.00 62.29           O  
ATOM   1648  CB  LEU B 203     -10.189  10.193  16.356  1.00 62.29           C  
ATOM   1649  CG  LEU B 203      -8.748  10.604  16.665  1.00 62.29           C  
ATOM   1650  CD1 LEU B 203      -8.024   9.481  17.402  1.00 62.29           C  
ATOM   1651  CD2 LEU B 203      -8.010  10.972  15.383  1.00 62.29           C  
ATOM   1652  N   THR B 204     -11.557  12.570  18.641  1.00 67.58           N  
ATOM   1653  CA  THR B 204     -11.748  14.013  18.735  1.00 67.58           C  
ATOM   1654  C   THR B 204     -10.446  14.751  18.436  1.00 67.58           C  
ATOM   1655  O   THR B 204      -9.374  14.144  18.412  1.00 67.58           O  
ATOM   1656  CB  THR B 204     -12.262  14.418  20.129  1.00 67.58           C  
ATOM   1657  CG2 THR B 204     -13.475  13.586  20.531  1.00 67.58           C  
ATOM   1658  OG1 THR B 204     -11.220  14.221  21.093  1.00 67.58           O  
ATOM   1659  N   LEU B 205     -10.612  15.982  18.132  1.00 69.68           N  
ATOM   1660  CA  LEU B 205      -9.429  16.808  17.918  1.00 69.68           C  
ATOM   1661  C   LEU B 205      -8.508  16.764  19.132  1.00 69.68           C  
ATOM   1662  O   LEU B 205      -7.285  16.700  18.987  1.00 69.68           O  
ATOM   1663  CB  LEU B 205      -9.832  18.255  17.620  1.00 69.68           C  
ATOM   1664  CG  LEU B 205      -8.693  19.223  17.298  1.00 69.68           C  
ATOM   1665  CD1 LEU B 205      -8.011  18.824  15.994  1.00 69.68           C  
ATOM   1666  CD2 LEU B 205      -9.214  20.654  17.218  1.00 69.68           C  
ATOM   1667  N   GLU B 206      -9.151  16.793  20.253  1.00 71.19           N  
ATOM   1668  CA  GLU B 206      -8.359  16.772  21.479  1.00 71.19           C  
ATOM   1669  C   GLU B 206      -7.584  15.465  21.613  1.00 71.19           C  
ATOM   1670  O   GLU B 206      -6.396  15.472  21.942  1.00 71.19           O  
ATOM   1671  CB  GLU B 206      -9.255  16.981  22.702  1.00 71.19           C  
ATOM   1672  CG  GLU B 206      -8.487  17.228  23.992  1.00 71.19           C  
ATOM   1673  CD  GLU B 206      -9.388  17.555  25.173  1.00 71.19           C  
ATOM   1674  OE1 GLU B 206      -8.867  17.776  26.290  1.00 71.19           O  
ATOM   1675  OE2 GLU B 206     -10.623  17.588  24.980  1.00 71.19           O  
ATOM   1676  N   ASP B 207      -8.250  14.335  21.287  1.00 70.01           N  
ATOM   1677  CA  ASP B 207      -7.595  13.033  21.372  1.00 70.01           C  
ATOM   1678  C   ASP B 207      -6.491  12.903  20.325  1.00 70.01           C  
ATOM   1679  O   ASP B 207      -5.417  12.372  20.611  1.00 70.01           O  
ATOM   1680  CB  ASP B 207      -8.616  11.906  21.202  1.00 70.01           C  
ATOM   1681  CG  ASP B 207      -9.605  11.823  22.352  1.00 70.01           C  
ATOM   1682  OD1 ASP B 207      -9.270  12.255  23.477  1.00 70.01           O  
ATOM   1683  OD2 ASP B 207     -10.727  11.318  22.133  1.00 70.01           O  
ATOM   1684  N   ALA B 208      -6.894  13.450  19.167  1.00 71.23           N  
ATOM   1685  CA  ALA B 208      -5.918  13.380  18.082  1.00 71.23           C  
ATOM   1686  C   ALA B 208      -4.688  14.228  18.394  1.00 71.23           C  
ATOM   1687  O   ALA B 208      -3.559  13.824  18.107  1.00 71.23           O  
ATOM   1688  CB  ALA B 208      -6.551  13.831  16.767  1.00 71.23           C  
ATOM   1689  N   ALA B 209      -4.948  15.331  19.038  1.00 71.16           N  
ATOM   1690  CA  ALA B 209      -3.851  16.236  19.371  1.00 71.16           C  
ATOM   1691  C   ALA B 209      -2.901  15.598  20.381  1.00 71.16           C  
ATOM   1692  O   ALA B 209      -1.681  15.725  20.261  1.00 71.16           O  
ATOM   1693  CB  ALA B 209      -4.395  17.554  19.917  1.00 71.16           C  
ATOM   1694  N   GLU B 210      -3.497  14.910  21.294  1.00 71.96           N  
ATOM   1695  CA  GLU B 210      -2.670  14.244  22.296  1.00 71.96           C  
ATOM   1696  C   GLU B 210      -1.803  13.159  21.664  1.00 71.96           C  
ATOM   1697  O   GLU B 210      -0.659  12.953  22.074  1.00 71.96           O  
ATOM   1698  CB  GLU B 210      -3.543  13.643  23.400  1.00 71.96           C  
ATOM   1699  CG  GLU B 210      -4.105  14.674  24.369  1.00 71.96           C  
ATOM   1700  CD  GLU B 210      -3.028  15.431  25.131  1.00 71.96           C  
ATOM   1701  OE1 GLU B 210      -3.174  16.659  25.328  1.00 71.96           O  
ATOM   1702  OE2 GLU B 210      -2.031  14.791  25.532  1.00 71.96           O  
ATOM   1703  N   CYS B 211      -2.380  12.587  20.630  1.00 70.09           N  
ATOM   1704  CA  CYS B 211      -1.686  11.479  19.983  1.00 70.09           C  
ATOM   1705  C   CYS B 211      -0.631  11.990  19.010  1.00 70.09           C  
ATOM   1706  O   CYS B 211       0.444  11.401  18.887  1.00 70.09           O  
ATOM   1707  CB  CYS B 211      -2.680  10.581  19.247  1.00 70.09           C  
ATOM   1708  SG  CYS B 211      -1.906   9.200  18.377  1.00 70.09           S  
ATOM   1709  N   LEU B 212      -0.956  13.108  18.462  1.00 69.57           N  
ATOM   1710  CA  LEU B 212      -0.119  13.529  17.343  1.00 69.57           C  
ATOM   1711  C   LEU B 212       0.859  14.616  17.776  1.00 69.57           C  
ATOM   1712  O   LEU B 212       1.672  15.080  16.974  1.00 69.57           O  
ATOM   1713  CB  LEU B 212      -0.985  14.036  16.187  1.00 69.57           C  
ATOM   1714  CG  LEU B 212      -1.825  12.986  15.458  1.00 69.57           C  
ATOM   1715  CD1 LEU B 212      -2.760  13.656  14.457  1.00 69.57           C  
ATOM   1716  CD2 LEU B 212      -0.925  11.972  14.760  1.00 69.57           C  
ATOM   1717  N   LYS B 213       0.818  15.014  18.999  1.00 70.41           N  
ATOM   1718  CA  LYS B 213       1.795  15.957  19.535  1.00 70.41           C  
ATOM   1719  C   LYS B 213       2.969  15.226  20.179  1.00 70.41           C  
ATOM   1720  O   LYS B 213       2.787  14.184  20.811  1.00 70.41           O  
ATOM   1721  CB  LYS B 213       1.137  16.891  20.552  1.00 70.41           C  
ATOM   1722  CG  LYS B 213       0.253  17.962  19.929  1.00 70.41           C  
ATOM   1723  CD  LYS B 213      -0.370  18.859  20.991  1.00 70.41           C  
ATOM   1724  CE  LYS B 213      -1.385  19.820  20.386  1.00 70.41           C  
ATOM   1725  NZ  LYS B 213      -2.026  20.676  21.428  1.00 70.41           N  
ATOM   1726  N   GLN B 214       4.183  15.343  19.715  1.00 61.56           N  
ATOM   1727  CA  GLN B 214       5.378  14.760  20.317  1.00 61.56           C  
ATOM   1728  C   GLN B 214       5.606  15.305  21.724  1.00 61.56           C  
ATOM   1729  O   GLN B 214       5.459  16.506  21.961  1.00 61.56           O  
ATOM   1730  CB  GLN B 214       6.605  15.029  19.444  1.00 61.56           C  
ATOM   1731  CG  GLN B 214       6.664  14.174  18.186  1.00 61.56           C  
ATOM   1732  CD  GLN B 214       7.916  14.421  17.366  1.00 61.56           C  
ATOM   1733  NE2 GLN B 214       8.047  13.708  16.253  1.00 61.56           N  
ATOM   1734  OE1 GLN B 214       8.759  15.248  17.730  1.00 61.56           O  
ATOM   1735  N   HIS B 215       5.195  14.448  22.858  1.00 50.97           N  
ATOM   1736  CA  HIS B 215       5.484  14.933  24.202  1.00 50.97           C  
ATOM   1737  C   HIS B 215       6.974  14.834  24.515  1.00 50.97           C  
ATOM   1738  O   HIS B 215       7.673  13.983  23.961  1.00 50.97           O  
ATOM   1739  CB  HIS B 215       4.677  14.151  25.240  1.00 50.97           C  
ATOM   1740  CG  HIS B 215       3.198  14.332  25.110  1.00 50.97           C  
ATOM   1741  CD2 HIS B 215       2.234  13.490  24.668  1.00 50.97           C  
ATOM   1742  ND1 HIS B 215       2.559  15.503  25.457  1.00 50.97           N  
ATOM   1743  CE1 HIS B 215       1.262  15.372  25.234  1.00 50.97           C  
ATOM   1744  NE2 HIS B 215       1.039  14.160  24.755  1.00 50.97           N  
TER   
ATOM   1745  N   CYS C   1       9.543 -24.843 -14.985  1.00 94.01           N  
ATOM   1746  CA  CYS C   1       9.706 -24.865 -13.535  1.00 94.01           C  
ATOM   1747  C   CYS C   1      10.019 -26.273 -13.043  1.00 94.01           C  
ATOM   1748  O   CYS C   1      10.464 -26.454 -11.908  1.00 94.01           O  
ATOM   1749  CB  CYS C   1       8.445 -24.343 -12.847  1.00 94.01           C  
ATOM   1750  SG  CYS C   1       8.361 -22.541 -12.750  1.00 94.01           S  
ATOM   1751  N   LEU C   2       9.853 -27.166 -13.942  1.00 97.38           N  
ATOM   1752  CA  LEU C   2      10.099 -28.546 -13.540  1.00 97.38           C  
ATOM   1753  C   LEU C   2      11.583 -28.780 -13.277  1.00 97.38           C  
ATOM   1754  O   LEU C   2      11.946 -29.577 -12.409  1.00 97.38           O  
ATOM   1755  CB  LEU C   2       9.600 -29.515 -14.615  1.00 97.38           C  
ATOM   1756  CG  LEU C   2       9.634 -31.002 -14.257  1.00 97.38           C  
ATOM   1757  CD1 LEU C   2       8.713 -31.283 -13.074  1.00 97.38           C  
ATOM   1758  CD2 LEU C   2       9.242 -31.851 -15.461  1.00 97.38           C  
ATOM   1759  N   HIS C   3      12.428 -28.079 -14.020  1.00 97.08           N  
ATOM   1760  CA  HIS C   3      13.871 -28.218 -13.865  1.00 97.08           C  
ATOM   1761  C   HIS C   3      14.316 -27.815 -12.463  1.00 97.08           C  
ATOM   1762  O   HIS C   3      15.450 -28.090 -12.064  1.00 97.08           O  
ATOM   1763  CB  HIS C   3      14.606 -27.377 -14.910  1.00 97.08           C  
ATOM   1764  CG  HIS C   3      14.365 -25.907 -14.775  1.00 97.08           C  
ATOM   1765  CD2 HIS C   3      15.074 -24.945 -14.138  1.00 97.08           C  
ATOM   1766  ND1 HIS C   3      13.276 -25.277 -15.336  1.00 97.08           N  
ATOM   1767  CE1 HIS C   3      13.326 -23.986 -15.051  1.00 97.08           C  
ATOM   1768  NE2 HIS C   3      14.407 -23.759 -14.324  1.00 97.08           N  
ATOM   1769  N   CYS C   4      13.436 -27.186 -11.755  1.00 97.58           N  
ATOM   1770  CA  CYS C   4      13.776 -26.768 -10.400  1.00 97.58           C  
ATOM   1771  C   CYS C   4      13.470 -27.873  -9.396  1.00 97.58           C  
ATOM   1772  O   CYS C   4      13.777 -27.743  -8.210  1.00 97.58           O  
ATOM   1773  CB  CYS C   4      13.013 -25.499 -10.023  1.00 97.58           C  
ATOM   1774  SG  CYS C   4      13.377 -24.087 -11.088  1.00 97.58           S  
ATOM   1775  N   HIS C   5      12.835 -28.919  -9.781  1.00 97.71           N  
ATOM   1776  CA  HIS C   5      12.563 -30.058  -8.911  1.00 97.71           C  
ATOM   1777  C   HIS C   5      13.828 -30.871  -8.657  1.00 97.71           C  
ATOM   1778  O   HIS C   5      14.634 -31.074  -9.567  1.00 97.71           O  
ATOM   1779  CB  HIS C   5      11.479 -30.950  -9.519  1.00 97.71           C  
ATOM   1780  CG  HIS C   5      10.986 -32.014  -8.590  1.00 97.71           C  
ATOM   1781  CD2 HIS C   5      10.131 -31.952  -7.543  1.00 97.71           C  
ATOM   1782  ND1 HIS C   5      11.382 -33.330  -8.689  1.00 97.71           N  
ATOM   1783  CE1 HIS C   5      10.790 -34.034  -7.740  1.00 97.71           C  
ATOM   1784  NE2 HIS C   5      10.025 -33.222  -7.030  1.00 97.71           N  
ATOM   1785  N   SER C   6      13.958 -31.445  -7.491  1.00 95.78           N  
ATOM   1786  CA  SER C   6      15.195 -32.075  -7.040  1.00 95.78           C  
ATOM   1787  C   SER C   6      15.534 -33.297  -7.888  1.00 95.78           C  
ATOM   1788  O   SER C   6      16.706 -33.568  -8.154  1.00 95.78           O  
ATOM   1789  CB  SER C   6      15.087 -32.479  -5.569  1.00 95.78           C  
ATOM   1790  OG  SER C   6      13.945 -33.290  -5.353  1.00 95.78           O  
ATOM   1791  N   ASN C   7      14.532 -33.991  -8.360  1.00 97.03           N  
ATOM   1792  CA  ASN C   7      14.766 -35.234  -9.088  1.00 97.03           C  
ATOM   1793  C   ASN C   7      14.816 -34.998 -10.595  1.00 97.03           C  
ATOM   1794  O   ASN C   7      14.910 -35.949 -11.374  1.00 97.03           O  
ATOM   1795  CB  ASN C   7      13.689 -36.266  -8.748  1.00 97.03           C  
ATOM   1796  CG  ASN C   7      13.822 -36.807  -7.338  1.00 97.03           C  
ATOM   1797  ND2 ASN C   7      12.696 -37.148  -6.724  1.00 97.03           N  
ATOM   1798  OD1 ASN C   7      14.930 -36.916  -6.805  1.00 97.03           O  
ATOM   1799  N   PHE C   8      14.762 -33.766 -10.964  1.00 97.85           N  
ATOM   1800  CA  PHE C   8      14.657 -33.478 -12.389  1.00 97.85           C  
ATOM   1801  C   PHE C   8      15.885 -33.984 -13.136  1.00 97.85           C  
ATOM   1802  O   PHE C   8      15.761 -34.691 -14.139  1.00 97.85           O  
ATOM   1803  CB  PHE C   8      14.482 -31.975 -12.624  1.00 97.85           C  
ATOM   1804  CG  PHE C   8      14.466 -31.585 -14.077  1.00 97.85           C  
ATOM   1805  CD1 PHE C   8      15.606 -31.074 -14.686  1.00 97.85           C  
ATOM   1806  CD2 PHE C   8      13.311 -31.729 -14.835  1.00 97.85           C  
ATOM   1807  CE1 PHE C   8      15.595 -30.713 -16.031  1.00 97.85           C  
ATOM   1808  CE2 PHE C   8      13.292 -31.369 -16.179  1.00 97.85           C  
ATOM   1809  CZ  PHE C   8      14.435 -30.861 -16.775  1.00 97.85           C  
ATOM   1810  N   SER C   9      17.071 -33.650 -12.662  1.00 95.90           N  
ATOM   1811  CA  SER C   9      18.304 -34.021 -13.348  1.00 95.90           C  
ATOM   1812  C   SER C   9      18.436 -35.536 -13.465  1.00 95.90           C  
ATOM   1813  O   SER C   9      18.742 -36.056 -14.540  1.00 95.90           O  
ATOM   1814  CB  SER C   9      19.519 -33.450 -12.616  1.00 95.90           C  
ATOM   1815  OG  SER C   9      20.713 -33.732 -13.326  1.00 95.90           O  
ATOM   1816  N   LYS C  10      18.129 -36.198 -12.428  1.00 96.75           N  
ATOM   1817  CA  LYS C  10      18.219 -37.656 -12.427  1.00 96.75           C  
ATOM   1818  C   LYS C  10      17.198 -38.270 -13.381  1.00 96.75           C  
ATOM   1819  O   LYS C  10      17.545 -39.116 -14.208  1.00 96.75           O  
ATOM   1820  CB  LYS C  10      18.014 -38.205 -11.015  1.00 96.75           C  
ATOM   1821  CG  LYS C  10      18.115 -39.721 -10.920  1.00 96.75           C  
ATOM   1822  CD  LYS C  10      17.858 -40.210  -9.500  1.00 96.75           C  
ATOM   1823  CE  LYS C  10      17.864 -41.731  -9.423  1.00 96.75           C  
ATOM   1824  NZ  LYS C  10      17.538 -42.217  -8.049  1.00 96.75           N  
ATOM   1825  N   LYS C  11      15.971 -37.837 -13.311  1.00 97.29           N  
ATOM   1826  CA  LYS C  11      14.893 -38.392 -14.125  1.00 97.29           C  
ATOM   1827  C   LYS C  11      15.128 -38.117 -15.608  1.00 97.29           C  
ATOM   1828  O   LYS C  11      15.021 -39.024 -16.437  1.00 97.29           O  
ATOM   1829  CB  LYS C  11      13.544 -37.816 -13.692  1.00 97.29           C  
ATOM   1830  CG  LYS C  11      13.038 -38.357 -12.363  1.00 97.29           C  
ATOM   1831  CD  LYS C  11      12.516 -39.781 -12.500  1.00 97.29           C  
ATOM   1832  CE  LYS C  11      11.871 -40.268 -11.210  1.00 97.29           C  
ATOM   1833  NZ  LYS C  11      11.230 -41.606 -11.382  1.00 97.29           N  
ATOM   1834  N   PHE C  12      15.528 -36.943 -15.921  1.00 96.76           N  
ATOM   1835  CA  PHE C  12      15.637 -36.588 -17.331  1.00 96.76           C  
ATOM   1836  C   PHE C  12      16.935 -37.122 -17.926  1.00 96.76           C  
ATOM   1837  O   PHE C  12      17.014 -37.377 -19.129  1.00 96.76           O  
ATOM   1838  CB  PHE C  12      15.563 -35.068 -17.511  1.00 96.76           C  
ATOM   1839  CG  PHE C  12      14.175 -34.557 -17.787  1.00 96.76           C  
ATOM   1840  CD1 PHE C  12      13.809 -34.153 -19.065  1.00 96.76           C  
ATOM   1841  CD2 PHE C  12      13.236 -34.479 -16.766  1.00 96.76           C  
ATOM   1842  CE1 PHE C  12      12.524 -33.679 -19.323  1.00 96.76           C  
ATOM   1843  CE2 PHE C  12      11.951 -34.006 -17.016  1.00 96.76           C  
ATOM   1844  CZ  PHE C  12      11.597 -33.606 -18.295  1.00 96.76           C  
ATOM   1845  N   SER C  13      17.993 -37.298 -17.069  1.00 94.81           N  
ATOM   1846  CA  SER C  13      19.165 -38.032 -17.537  1.00 94.81           C  
ATOM   1847  C   SER C  13      18.807 -39.467 -17.908  1.00 94.81           C  
ATOM   1848  O   SER C  13      19.237 -39.970 -18.948  1.00 94.81           O  
ATOM   1849  CB  SER C  13      20.260 -38.031 -16.469  1.00 94.81           C  
ATOM   1850  OG  SER C  13      21.380 -38.787 -16.895  1.00 94.81           O  
ATOM   1851  N   PHE C  14      18.027 -40.021 -17.069  1.00 94.38           N  
ATOM   1852  CA  PHE C  14      17.554 -41.373 -17.344  1.00 94.38           C  
ATOM   1853  C   PHE C  14      16.774 -41.418 -18.652  1.00 94.38           C  
ATOM   1854  O   PHE C  14      17.022 -42.279 -19.500  1.00 94.38           O  
ATOM   1855  CB  PHE C  14      16.681 -41.882 -16.194  1.00 94.38           C  
ATOM   1856  CG  PHE C  14      16.051 -43.223 -16.458  1.00 94.38           C  
ATOM   1857  CD1 PHE C  14      14.766 -43.313 -16.979  1.00 94.38           C  
ATOM   1858  CD2 PHE C  14      16.744 -44.395 -16.185  1.00 94.38           C  
ATOM   1859  CE1 PHE C  14      14.180 -44.553 -17.224  1.00 94.38           C  
ATOM   1860  CE2 PHE C  14      16.166 -45.638 -16.427  1.00 94.38           C  
ATOM   1861  CZ  PHE C  14      14.884 -45.715 -16.946  1.00 94.38           C  
ATOM   1862  N   TYR C  15      15.863 -40.492 -18.903  1.00 94.46           N  
ATOM   1863  CA  TYR C  15      15.038 -40.477 -20.106  1.00 94.46           C  
ATOM   1864  C   TYR C  15      15.894 -40.276 -21.351  1.00 94.46           C  
ATOM   1865  O   TYR C  15      15.673 -40.926 -22.376  1.00 94.46           O  
ATOM   1866  CB  TYR C  15      13.978 -39.376 -20.018  1.00 94.46           C  
ATOM   1867  CG  TYR C  15      12.986 -39.576 -18.898  1.00 94.46           C  
ATOM   1868  CD1 TYR C  15      12.477 -40.841 -18.610  1.00 94.46           C  
ATOM   1869  CD2 TYR C  15      12.555 -38.503 -18.126  1.00 94.46           C  
ATOM   1870  CE1 TYR C  15      11.561 -41.031 -17.581  1.00 94.46           C  
ATOM   1871  CE2 TYR C  15      11.639 -38.681 -17.094  1.00 94.46           C  
ATOM   1872  CZ  TYR C  15      11.150 -39.946 -16.829  1.00 94.46           C  
ATOM   1873  OH  TYR C  15      10.243 -40.128 -15.808  1.00 94.46           O  
ATOM   1874  N   ARG C  16      16.891 -39.492 -21.286  1.00 91.96           N  
ATOM   1875  CA  ARG C  16      17.756 -39.217 -22.429  1.00 91.96           C  
ATOM   1876  C   ARG C  16      18.613 -40.431 -22.772  1.00 91.96           C  
ATOM   1877  O   ARG C  16      18.777 -40.770 -23.946  1.00 91.96           O  
ATOM   1878  CB  ARG C  16      18.649 -38.007 -22.149  1.00 91.96           C  
ATOM   1879  CG  ARG C  16      17.934 -36.671 -22.274  1.00 91.96           C  
ATOM   1880  CD  ARG C  16      18.874 -35.501 -22.017  1.00 91.96           C  
ATOM   1881  NE  ARG C  16      18.141 -34.287 -21.670  1.00 91.96           N  
ATOM   1882  CZ  ARG C  16      18.456 -33.473 -20.667  1.00 91.96           C  
ATOM   1883  NH1 ARG C  16      19.501 -33.728 -19.888  1.00 91.96           N  
ATOM   1884  NH2 ARG C  16      17.721 -32.394 -20.439  1.00 91.96           N  
ATOM   1885  N   HIS C  17      18.984 -41.045 -21.740  1.00 89.99           N  
ATOM   1886  CA  HIS C  17      19.843 -42.200 -21.974  1.00 89.99           C  
ATOM   1887  C   HIS C  17      19.042 -43.383 -22.510  1.00 89.99           C  
ATOM   1888  O   HIS C  17      19.545 -44.161 -23.323  1.00 89.99           O  
ATOM   1889  CB  HIS C  17      20.569 -42.598 -20.688  1.00 89.99           C  
ATOM   1890  CG  HIS C  17      21.790 -41.780 -20.411  1.00 89.99           C  
ATOM   1891  CD2 HIS C  17      22.067 -40.904 -19.417  1.00 89.99           C  
ATOM   1892  ND1 HIS C  17      22.906 -41.813 -21.219  1.00 89.99           N  
ATOM   1893  CE1 HIS C  17      23.820 -40.991 -20.730  1.00 89.99           C  
ATOM   1894  NE2 HIS C  17      23.336 -40.427 -19.637  1.00 89.99           N  
ATOM   1895  N   HIS C  18      17.813 -43.494 -22.151  1.00 89.24           N  
ATOM   1896  CA  HIS C  18      17.039 -44.685 -22.482  1.00 89.24           C  
ATOM   1897  C   HIS C  18      16.141 -44.441 -23.690  1.00 89.24           C  
ATOM   1898  O   HIS C  18      15.398 -45.332 -24.106  1.00 89.24           O  
ATOM   1899  CB  HIS C  18      16.198 -45.127 -21.283  1.00 89.24           C  
ATOM   1900  CG  HIS C  18      17.000 -45.749 -20.184  1.00 89.24           C  
ATOM   1901  CD2 HIS C  18      17.106 -47.037 -19.780  1.00 89.24           C  
ATOM   1902  ND1 HIS C  18      17.816 -45.014 -19.352  1.00 89.24           N  
ATOM   1903  CE1 HIS C  18      18.393 -45.826 -18.481  1.00 89.24           C  
ATOM   1904  NE2 HIS C  18      17.979 -47.059 -18.720  1.00 89.24           N  
ATOM   1905  N   VAL C  19      16.258 -43.182 -24.190  1.00 87.96           N  
ATOM   1906  CA  VAL C  19      15.431 -42.861 -25.349  1.00 87.96           C  
ATOM   1907  C   VAL C  19      15.891 -43.679 -26.554  1.00 87.96           C  
ATOM   1908  O   VAL C  19      15.085 -44.024 -27.421  1.00 87.96           O  
ATOM   1909  CB  VAL C  19      15.478 -41.353 -25.679  1.00 87.96           C  
ATOM   1910  CG1 VAL C  19      16.819 -40.978 -26.308  1.00 87.96           C  
ATOM   1911  CG2 VAL C  19      14.325 -40.974 -26.606  1.00 87.96           C  
ATOM   1912  N   ASN C  20      17.138 -44.074 -26.658  1.00 78.64           N  
ATOM   1913  CA  ASN C  20      17.709 -44.841 -27.760  1.00 78.64           C  
ATOM   1914  C   ASN C  20      17.140 -46.256 -27.812  1.00 78.64           C  
ATOM   1915  O   ASN C  20      17.173 -46.905 -28.860  1.00 78.64           O  
ATOM   1916  CB  ASN C  20      19.234 -44.886 -27.649  1.00 78.64           C  
ATOM   1917  CG  ASN C  20      19.873 -43.523 -27.832  1.00 78.64           C  
ATOM   1918  ND2 ASN C  20      21.096 -43.371 -27.339  1.00 78.64           N  
ATOM   1919  OD1 ASN C  20      19.272 -42.615 -28.412  1.00 78.64           O  
ATOM   1920  N   PHE C  21      16.619 -46.673 -26.656  1.00 76.18           N  
ATOM   1921  CA  PHE C  21      16.115 -48.039 -26.571  1.00 76.18           C  
ATOM   1922  C   PHE C  21      14.627 -48.088 -26.900  1.00 76.18           C  
ATOM   1923  O   PHE C  21      14.059 -49.169 -27.068  1.00 76.18           O  
ATOM   1924  CB  PHE C  21      16.364 -48.620 -25.176  1.00 76.18           C  
ATOM   1925  CG  PHE C  21      17.820 -48.696 -24.801  1.00 76.18           C  
ATOM   1926  CD1 PHE C  21      18.658 -49.628 -25.400  1.00 76.18           C  
ATOM   1927  CD2 PHE C  21      18.350 -47.835 -23.850  1.00 76.18           C  
ATOM   1928  CE1 PHE C  21      20.006 -49.701 -25.056  1.00 76.18           C  
ATOM   1929  CE2 PHE C  21      19.695 -47.902 -23.500  1.00 76.18           C  
ATOM   1930  CZ  PHE C  21      20.521 -48.836 -24.103  1.00 76.18           C  
ATOM   1931  N   LYS C  22      13.974 -46.922 -26.922  1.00 71.56           N  
ATOM   1932  CA  LYS C  22      12.518 -46.909 -27.024  1.00 71.56           C  
ATOM   1933  C   LYS C  22      12.069 -46.837 -28.481  1.00 71.56           C  
ATOM   1934  O   LYS C  22      10.987 -47.315 -28.827  1.00 71.56           O  
ATOM   1935  CB  LYS C  22      11.935 -45.734 -26.237  1.00 71.56           C  
ATOM   1936  CG  LYS C  22      11.892 -45.957 -24.733  1.00 71.56           C  
ATOM   1937  CD  LYS C  22      10.891 -47.041 -24.356  1.00 71.56           C  
ATOM   1938  CE  LYS C  22      10.719 -47.144 -22.846  1.00 71.56           C  
ATOM   1939  NZ  LYS C  22       9.830 -48.282 -22.466  1.00 71.56           N  
ATOM   1940  N   SER C  23      12.746 -46.070 -29.227  1.00 66.53           N  
ATOM   1941  CA  SER C  23      12.220 -46.009 -30.587  1.00 66.53           C  
ATOM   1942  C   SER C  23      13.021 -46.900 -31.530  1.00 66.53           C  
ATOM   1943  O   SER C  23      14.245 -46.990 -31.418  1.00 66.53           O  
ATOM   1944  CB  SER C  23      12.230 -44.568 -31.101  1.00 66.53           C  
ATOM   1945  OG  SER C  23      11.890 -44.523 -32.476  1.00 66.53           O  
ATOM   1946  N   TRP C  24      12.175 -47.735 -32.157  1.00 64.98           N  
ATOM   1947  CA  TRP C  24      12.755 -48.581 -33.195  1.00 64.98           C  
ATOM   1948  C   TRP C  24      13.085 -47.766 -34.441  1.00 64.98           C  
ATOM   1949  O   TRP C  24      13.835 -48.221 -35.307  1.00 64.98           O  
ATOM   1950  CB  TRP C  24      11.801 -49.723 -33.554  1.00 64.98           C  
ATOM   1951  CG  TRP C  24      11.695 -50.783 -32.500  1.00 64.98           C  
ATOM   1952  CD1 TRP C  24      10.975 -50.721 -31.339  1.00 64.98           C  
ATOM   1953  CD2 TRP C  24      12.334 -52.063 -32.508  1.00 64.98           C  
ATOM   1954  CE2 TRP C  24      11.957 -52.727 -31.320  1.00 64.98           C  
ATOM   1955  CE3 TRP C  24      13.189 -52.715 -33.407  1.00 64.98           C  
ATOM   1956  NE1 TRP C  24      11.128 -51.887 -30.625  1.00 64.98           N  
ATOM   1957  CZ2 TRP C  24      12.406 -54.012 -31.007  1.00 64.98           C  
ATOM   1958  CZ3 TRP C  24      13.636 -53.993 -33.094  1.00 64.98           C  
ATOM   1959  CH2 TRP C  24      13.242 -54.626 -31.903  1.00 64.98           C  
ATOM   1960  N   TRP C  25      12.492 -46.520 -34.408  1.00 71.81           N  
ATOM   1961  CA  TRP C  25      12.624 -45.758 -35.645  1.00 71.81           C  
ATOM   1962  C   TRP C  25      13.752 -44.737 -35.538  1.00 71.81           C  
ATOM   1963  O   TRP C  25      13.758 -43.903 -34.630  1.00 71.81           O  
ATOM   1964  CB  TRP C  25      11.309 -45.050 -35.984  1.00 71.81           C  
ATOM   1965  CG  TRP C  25      10.142 -45.978 -36.143  1.00 71.81           C  
ATOM   1966  CD1 TRP C  25       9.061 -46.090 -35.313  1.00 71.81           C  
ATOM   1967  CD2 TRP C  25       9.942 -46.927 -37.194  1.00 71.81           C  
ATOM   1968  CE2 TRP C  25       8.717 -47.582 -36.939  1.00 71.81           C  
ATOM   1969  CE3 TRP C  25      10.681 -47.288 -38.329  1.00 71.81           C  
ATOM   1970  NE1 TRP C  25       8.200 -47.053 -35.787  1.00 71.81           N  
ATOM   1971  CZ2 TRP C  25       8.213 -48.578 -37.779  1.00 71.81           C  
ATOM   1972  CZ3 TRP C  25      10.178 -48.280 -39.163  1.00 71.81           C  
ATOM   1973  CH2 TRP C  25       8.955 -48.912 -38.882  1.00 71.81           C  
ATOM   1974  N   VAL C  26      14.680 -44.873 -36.392  1.00 69.87           N  
ATOM   1975  CA  VAL C  26      15.917 -44.100 -36.432  1.00 69.87           C  
ATOM   1976  C   VAL C  26      15.595 -42.607 -36.412  1.00 69.87           C  
ATOM   1977  O   VAL C  26      16.272 -41.829 -35.736  1.00 69.87           O  
ATOM   1978  CB  VAL C  26      16.762 -44.445 -37.679  1.00 69.87           C  
ATOM   1979  CG1 VAL C  26      18.004 -43.560 -37.752  1.00 69.87           C  
ATOM   1980  CG2 VAL C  26      17.154 -45.922 -37.664  1.00 69.87           C  
ATOM   1981  N   GLY C  27      14.452 -42.148 -37.028  1.00 78.03           N  
ATOM   1982  CA  GLY C  27      14.123 -40.734 -37.101  1.00 78.03           C  
ATOM   1983  C   GLY C  27      13.526 -40.192 -35.816  1.00 78.03           C  
ATOM   1984  O   GLY C  27      13.581 -38.988 -35.559  1.00 78.03           O  
ATOM   1985  N   ASP C  28      13.093 -41.132 -34.951  1.00 86.00           N  
ATOM   1986  CA  ASP C  28      12.389 -40.718 -33.742  1.00 86.00           C  
ATOM   1987  C   ASP C  28      13.370 -40.416 -32.611  1.00 86.00           C  
ATOM   1988  O   ASP C  28      13.075 -39.611 -31.725  1.00 86.00           O  
ATOM   1989  CB  ASP C  28      11.397 -41.797 -33.303  1.00 86.00           C  
ATOM   1990  CG  ASP C  28      10.142 -41.833 -34.157  1.00 86.00           C  
ATOM   1991  OD1 ASP C  28      10.052 -41.065 -35.140  1.00 86.00           O  
ATOM   1992  OD2 ASP C  28       9.235 -42.634 -33.844  1.00 86.00           O  
ATOM   1993  N   ILE C  29      14.536 -40.969 -32.722  1.00 86.65           N  
ATOM   1994  CA  ILE C  29      15.468 -40.912 -31.601  1.00 86.65           C  
ATOM   1995  C   ILE C  29      16.070 -39.512 -31.502  1.00 86.65           C  
ATOM   1996  O   ILE C  29      16.000 -38.873 -30.449  1.00 86.65           O  
ATOM   1997  CB  ILE C  29      16.587 -41.968 -31.742  1.00 86.65           C  
ATOM   1998  CG1 ILE C  29      16.011 -43.380 -31.582  1.00 86.65           C  
ATOM   1999  CG2 ILE C  29      17.702 -41.713 -30.724  1.00 86.65           C  
ATOM   2000  CD1 ILE C  29      17.017 -44.492 -31.848  1.00 86.65           C  
ATOM   2001  N   PRO C  30      16.570 -38.983 -32.638  1.00 88.57           N  
ATOM   2002  CA  PRO C  30      17.137 -37.637 -32.526  1.00 88.57           C  
ATOM   2003  C   PRO C  30      16.086 -36.580 -32.193  1.00 88.57           C  
ATOM   2004  O   PRO C  30      16.372 -35.629 -31.462  1.00 88.57           O  
ATOM   2005  CB  PRO C  30      17.738 -37.391 -33.912  1.00 88.57           C  
ATOM   2006  CG  PRO C  30      17.087 -38.405 -34.797  1.00 88.57           C  
ATOM   2007  CD  PRO C  30      16.716 -39.598 -33.962  1.00 88.57           C  
ATOM   2008  N   VAL C  31      14.905 -36.714 -32.753  1.00 91.38           N  
ATOM   2009  CA  VAL C  31      13.840 -35.753 -32.486  1.00 91.38           C  
ATOM   2010  C   VAL C  31      13.455 -35.805 -31.009  1.00 91.38           C  
ATOM   2011  O   VAL C  31      13.328 -34.766 -30.357  1.00 91.38           O  
ATOM   2012  CB  VAL C  31      12.601 -36.019 -33.370  1.00 91.38           C  
ATOM   2013  CG1 VAL C  31      11.453 -35.088 -32.983  1.00 91.38           C  
ATOM   2014  CG2 VAL C  31      12.954 -35.852 -34.847  1.00 91.38           C  
ATOM   2015  N   SER C  32      13.292 -37.019 -30.491  1.00 92.56           N  
ATOM   2016  CA  SER C  32      12.954 -37.194 -29.083  1.00 92.56           C  
ATOM   2017  C   SER C  32      14.075 -36.695 -28.178  1.00 92.56           C  
ATOM   2018  O   SER C  32      13.816 -36.066 -27.150  1.00 92.56           O  
ATOM   2019  CB  SER C  32      12.661 -38.665 -28.781  1.00 92.56           C  
ATOM   2020  OG  SER C  32      11.549 -39.121 -29.532  1.00 92.56           O  
ATOM   2021  N   GLY C  33      15.323 -36.959 -28.573  1.00 91.96           N  
ATOM   2022  CA  GLY C  33      16.463 -36.465 -27.818  1.00 91.96           C  
ATOM   2023  C   GLY C  33      16.506 -34.952 -27.724  1.00 91.96           C  
ATOM   2024  O   GLY C  33      16.781 -34.398 -26.658  1.00 91.96           O  
ATOM   2025  N   ALA C  34      16.172 -34.357 -28.826  1.00 93.72           N  
ATOM   2026  CA  ALA C  34      16.167 -32.897 -28.863  1.00 93.72           C  
ATOM   2027  C   ALA C  34      15.075 -32.329 -27.961  1.00 93.72           C  
ATOM   2028  O   ALA C  34      15.294 -31.339 -27.259  1.00 93.72           O  
ATOM   2029  CB  ALA C  34      15.981 -32.402 -30.296  1.00 93.72           C  
ATOM   2030  N   LEU C  35      13.931 -32.970 -27.943  1.00 95.45           N  
ATOM   2031  CA  LEU C  35      12.825 -32.522 -27.103  1.00 95.45           C  
ATOM   2032  C   LEU C  35      13.196 -32.605 -25.626  1.00 95.45           C  
ATOM   2033  O   LEU C  35      12.914 -31.683 -24.858  1.00 95.45           O  
ATOM   2034  CB  LEU C  35      11.572 -33.358 -27.375  1.00 95.45           C  
ATOM   2035  CG  LEU C  35      10.844 -33.081 -28.691  1.00 95.45           C  
ATOM   2036  CD1 LEU C  35       9.796 -34.157 -28.954  1.00 95.45           C  
ATOM   2037  CD2 LEU C  35      10.203 -31.698 -28.666  1.00 95.45           C  
ATOM   2038  N   LEU C  36      13.881 -33.659 -25.284  1.00 96.11           N  
ATOM   2039  CA  LEU C  36      14.264 -33.867 -23.892  1.00 96.11           C  
ATOM   2040  C   LEU C  36      15.361 -32.892 -23.479  1.00 96.11           C  
ATOM   2041  O   LEU C  36      15.367 -32.402 -22.347  1.00 96.11           O  
ATOM   2042  CB  LEU C  36      14.736 -35.307 -23.675  1.00 96.11           C  
ATOM   2043  CG  LEU C  36      13.660 -36.392 -23.746  1.00 96.11           C  
ATOM   2044  CD1 LEU C  36      14.302 -37.773 -23.800  1.00 96.11           C  
ATOM   2045  CD2 LEU C  36      12.712 -36.283 -22.556  1.00 96.11           C  
ATOM   2046  N   THR C  37      16.287 -32.577 -24.413  1.00 94.79           N  
ATOM   2047  CA  THR C  37      17.404 -31.684 -24.125  1.00 94.79           C  
ATOM   2048  C   THR C  37      16.915 -30.250 -23.936  1.00 94.79           C  
ATOM   2049  O   THR C  37      17.387 -29.540 -23.046  1.00 94.79           O  
ATOM   2050  CB  THR C  37      18.457 -31.726 -25.248  1.00 94.79           C  
ATOM   2051  CG2 THR C  37      19.586 -30.735 -24.981  1.00 94.79           C  
ATOM   2052  OG1 THR C  37      19.005 -33.047 -25.332  1.00 94.79           O  
ATOM   2053  N   ASP C  38      15.880 -29.816 -24.692  1.00 95.94           N  
ATOM   2054  CA  ASP C  38      15.405 -28.436 -24.666  1.00 95.94           C  
ATOM   2055  C   ASP C  38      14.173 -28.297 -23.774  1.00 95.94           C  
ATOM   2056  O   ASP C  38      13.511 -27.257 -23.780  1.00 95.94           O  
ATOM   2057  CB  ASP C  38      15.088 -27.951 -26.081  1.00 95.94           C  
ATOM   2058  CG  ASP C  38      16.319 -27.854 -26.965  1.00 95.94           C  
ATOM   2059  OD1 ASP C  38      17.442 -27.717 -26.434  1.00 95.94           O  
ATOM   2060  OD2 ASP C  38      16.165 -27.914 -28.204  1.00 95.94           O  
ATOM   2061  N   TRP C  39      13.932 -29.323 -22.997  1.00 97.05           N  
ATOM   2062  CA  TRP C  39      12.685 -29.407 -22.244  1.00 97.05           C  
ATOM   2063  C   TRP C  39      12.505 -28.184 -21.351  1.00 97.05           C  
ATOM   2064  O   TRP C  39      11.474 -27.509 -21.413  1.00 97.05           O  
ATOM   2065  CB  TRP C  39      12.654 -30.682 -21.396  1.00 97.05           C  
ATOM   2066  CG  TRP C  39      11.316 -30.975 -20.786  1.00 97.05           C  
ATOM   2067  CD1 TRP C  39      10.827 -30.493 -19.603  1.00 97.05           C  
ATOM   2068  CD2 TRP C  39      10.297 -31.821 -21.327  1.00 97.05           C  
ATOM   2069  CE2 TRP C  39       9.216 -31.806 -20.419  1.00 97.05           C  
ATOM   2070  CE3 TRP C  39      10.193 -32.591 -22.493  1.00 97.05           C  
ATOM   2071  NE1 TRP C  39       9.564 -30.989 -19.377  1.00 97.05           N  
ATOM   2072  CZ2 TRP C  39       8.043 -32.532 -20.641  1.00 97.05           C  
ATOM   2073  CZ3 TRP C  39       9.026 -33.313 -22.713  1.00 97.05           C  
ATOM   2074  CH2 TRP C  39       7.968 -33.277 -21.790  1.00 97.05           C  
ATOM   2075  N   SER C  40      13.480 -27.867 -20.585  1.00 95.39           N  
ATOM   2076  CA  SER C  40      13.399 -26.774 -19.621  1.00 95.39           C  
ATOM   2077  C   SER C  40      13.325 -25.422 -20.322  1.00 95.39           C  
ATOM   2078  O   SER C  40      12.482 -24.588 -19.986  1.00 95.39           O  
ATOM   2079  CB  SER C  40      14.600 -26.803 -18.675  1.00 95.39           C  
ATOM   2080  OG  SER C  40      15.808 -26.612 -19.390  1.00 95.39           O  
ATOM   2081  N   ASP C  41      14.215 -25.205 -21.341  1.00 95.13           N  
ATOM   2082  CA  ASP C  41      14.223 -23.941 -22.070  1.00 95.13           C  
ATOM   2083  C   ASP C  41      12.895 -23.714 -22.789  1.00 95.13           C  
ATOM   2084  O   ASP C  41      12.349 -22.609 -22.762  1.00 95.13           O  
ATOM   2085  CB  ASP C  41      15.377 -23.907 -23.074  1.00 95.13           C  
ATOM   2086  CG  ASP C  41      16.732 -23.725 -22.414  1.00 95.13           C  
ATOM   2087  OD1 ASP C  41      16.785 -23.424 -21.202  1.00 95.13           O  
ATOM   2088  OD2 ASP C  41      17.757 -23.881 -23.113  1.00 95.13           O  
ATOM   2089  N   ASP C  42      12.394 -24.761 -23.377  1.00 95.14           N  
ATOM   2090  CA  ASP C  42      11.126 -24.641 -24.091  1.00 95.14           C  
ATOM   2091  C   ASP C  42       9.976 -24.365 -23.126  1.00 95.14           C  
ATOM   2092  O   ASP C  42       9.033 -23.646 -23.465  1.00 95.14           O  
ATOM   2093  CB  ASP C  42      10.843 -25.909 -24.898  1.00 95.14           C  
ATOM   2094  CG  ASP C  42      11.720 -26.036 -26.131  1.00 95.14           C  
ATOM   2095  OD1 ASP C  42      12.361 -25.039 -26.529  1.00 95.14           O  
ATOM   2096  OD2 ASP C  42      11.769 -27.142 -26.712  1.00 95.14           O  
ATOM   2097  N   THR C  43      10.080 -24.994 -21.990  1.00 96.09           N  
ATOM   2098  CA  THR C  43       9.051 -24.749 -20.985  1.00 96.09           C  
ATOM   2099  C   THR C  43       8.972 -23.264 -20.643  1.00 96.09           C  
ATOM   2100  O   THR C  43       7.885 -22.682 -20.631  1.00 96.09           O  
ATOM   2101  CB  THR C  43       9.317 -25.561 -19.704  1.00 96.09           C  
ATOM   2102  CG2 THR C  43       8.264 -25.269 -18.639  1.00 96.09           C  
ATOM   2103  OG1 THR C  43       9.290 -26.959 -20.016  1.00 96.09           O  
ATOM   2104  N   MET C  44      10.056 -22.667 -20.367  1.00 94.38           N  
ATOM   2105  CA  MET C  44      10.087 -21.255 -19.997  1.00 94.38           C  
ATOM   2106  C   MET C  44       9.539 -20.385 -21.124  1.00 94.38           C  
ATOM   2107  O   MET C  44       8.846 -19.398 -20.870  1.00 94.38           O  
ATOM   2108  CB  MET C  44      11.512 -20.821 -19.648  1.00 94.38           C  
ATOM   2109  CG  MET C  44      12.021 -21.392 -18.334  1.00 94.38           C  
ATOM   2110  SD  MET C  44      10.899 -21.030 -16.928  1.00 94.38           S  
ATOM   2111  CE  MET C  44      10.962 -19.216 -16.927  1.00 94.38           C  
ATOM   2112  N   LYS C  45       9.713 -20.752 -22.316  1.00 90.52           N  
ATOM   2113  CA  LYS C  45       9.229 -20.000 -23.471  1.00 90.52           C  
ATOM   2114  C   LYS C  45       7.718 -20.144 -23.627  1.00 90.52           C  
ATOM   2115  O   LYS C  45       7.043 -19.214 -24.073  1.00 90.52           O  
ATOM   2116  CB  LYS C  45       9.935 -20.462 -24.747  1.00 90.52           C  
ATOM   2117  CG  LYS C  45      11.407 -20.083 -24.812  1.00 90.52           C  
ATOM   2118  CD  LYS C  45      12.067 -20.622 -26.074  1.00 90.52           C  
ATOM   2119  CE  LYS C  45      13.562 -20.333 -26.091  1.00 90.52           C  
ATOM   2120  NZ  LYS C  45      14.243 -21.003 -27.239  1.00 90.52           N  
ATOM   2121  N   GLU C  46       7.260 -21.239 -23.258  1.00 91.61           N  
ATOM   2122  CA  GLU C  46       5.862 -21.543 -23.549  1.00 91.61           C  
ATOM   2123  C   GLU C  46       4.959 -21.161 -22.379  1.00 91.61           C  
ATOM   2124  O   GLU C  46       3.733 -21.157 -22.510  1.00 91.61           O  
ATOM   2125  CB  GLU C  46       5.693 -23.028 -23.879  1.00 91.61           C  
ATOM   2126  CG  GLU C  46       6.250 -23.423 -25.239  1.00 91.61           C  
ATOM   2127  CD  GLU C  46       5.508 -22.781 -26.401  1.00 91.61           C  
ATOM   2128  OE1 GLU C  46       6.128 -22.554 -27.465  1.00 91.61           O  
ATOM   2129  OE2 GLU C  46       4.298 -22.503 -26.246  1.00 91.61           O  
ATOM   2130  N   LEU C  47       5.458 -20.852 -21.259  1.00 90.37           N  
ATOM   2131  CA  LEU C  47       4.623 -20.519 -20.110  1.00 90.37           C  
ATOM   2132  C   LEU C  47       3.777 -19.281 -20.394  1.00 90.37           C  
ATOM   2133  O   LEU C  47       2.612 -19.216 -19.996  1.00 90.37           O  
ATOM   2134  CB  LEU C  47       5.486 -20.287 -18.868  1.00 90.37           C  
ATOM   2135  CG  LEU C  47       5.894 -21.535 -18.083  1.00 90.37           C  
ATOM   2136  CD1 LEU C  47       6.860 -21.165 -16.962  1.00 90.37           C  
ATOM   2137  CD2 LEU C  47       4.663 -22.241 -17.524  1.00 90.37           C  
ATOM   2138  N   HIS C  48       4.153 -18.272 -21.009  1.00 83.24           N  
ATOM   2139  CA  HIS C  48       3.409 -17.085 -21.416  1.00 83.24           C  
ATOM   2140  C   HIS C  48       2.542 -16.560 -20.277  1.00 83.24           C  
ATOM   2141  O   HIS C  48       1.344 -16.331 -20.457  1.00 83.24           O  
ATOM   2142  CB  HIS C  48       2.541 -17.391 -22.638  1.00 83.24           C  
ATOM   2143  CG  HIS C  48       3.326 -17.780 -23.850  1.00 83.24           C  
ATOM   2144  CD2 HIS C  48       3.378 -18.943 -24.541  1.00 83.24           C  
ATOM   2145  ND1 HIS C  48       4.192 -16.916 -24.485  1.00 83.24           N  
ATOM   2146  CE1 HIS C  48       4.742 -17.533 -25.517  1.00 83.24           C  
ATOM   2147  NE2 HIS C  48       4.265 -18.764 -25.573  1.00 83.24           N  
ATOM   2148  N   LEU C  49       3.063 -16.361 -19.170  1.00 82.55           N  
ATOM   2149  CA  LEU C  49       2.323 -15.856 -18.019  1.00 82.55           C  
ATOM   2150  C   LEU C  49       2.498 -14.347 -17.879  1.00 82.55           C  
ATOM   2151  O   LEU C  49       3.594 -13.823 -18.093  1.00 82.55           O  
ATOM   2152  CB  LEU C  49       2.782 -16.555 -16.737  1.00 82.55           C  
ATOM   2153  CG  LEU C  49       2.400 -18.030 -16.595  1.00 82.55           C  
ATOM   2154  CD1 LEU C  49       3.165 -18.667 -15.440  1.00 82.55           C  
ATOM   2155  CD2 LEU C  49       0.895 -18.175 -16.392  1.00 82.55           C  
ATOM   2156  N   ALA C  50       1.385 -13.652 -17.521  1.00 76.62           N  
ATOM   2157  CA  ALA C  50       1.427 -12.218 -17.244  1.00 76.62           C  
ATOM   2158  C   ALA C  50       1.927 -11.948 -15.828  1.00 76.62           C  
ATOM   2159  O   ALA C  50       2.137 -10.794 -15.447  1.00 76.62           O  
ATOM   2160  CB  ALA C  50       0.048 -11.596 -17.446  1.00 76.62           C  
ATOM   2161  N   ILE C  51       2.096 -12.982 -15.052  1.00 78.89           N  
ATOM   2162  CA  ILE C  51       2.637 -12.882 -13.701  1.00 78.89           C  
ATOM   2163  C   ILE C  51       3.961 -13.638 -13.618  1.00 78.89           C  
ATOM   2164  O   ILE C  51       4.247 -14.496 -14.457  1.00 78.89           O  
ATOM   2165  CB  ILE C  51       1.642 -13.428 -12.652  1.00 78.89           C  
ATOM   2166  CG1 ILE C  51       1.325 -14.901 -12.931  1.00 78.89           C  
ATOM   2167  CG2 ILE C  51       0.362 -12.586 -12.633  1.00 78.89           C  
ATOM   2168  CD1 ILE C  51       0.486 -15.570 -11.851  1.00 78.89           C  
ATOM   2169  N   PRO C  52       4.724 -13.242 -12.683  1.00 83.82           N  
ATOM   2170  CA  PRO C  52       5.999 -13.951 -12.556  1.00 83.82           C  
ATOM   2171  C   PRO C  52       5.820 -15.454 -12.355  1.00 83.82           C  
ATOM   2172  O   PRO C  52       4.890 -15.883 -11.668  1.00 83.82           O  
ATOM   2173  CB  PRO C  52       6.639 -13.308 -11.323  1.00 83.82           C  
ATOM   2174  CG  PRO C  52       6.024 -11.948 -11.239  1.00 83.82           C  
ATOM   2175  CD  PRO C  52       4.615 -12.029 -11.753  1.00 83.82           C  
ATOM   2176  N   ALA C  53       6.735 -16.112 -12.987  1.00 90.33           N  
ATOM   2177  CA  ALA C  53       6.696 -17.570 -12.908  1.00 90.33           C  
ATOM   2178  C   ALA C  53       7.281 -18.063 -11.588  1.00 90.33           C  
ATOM   2179  O   ALA C  53       8.482 -18.328 -11.494  1.00 90.33           O  
ATOM   2180  CB  ALA C  53       7.449 -18.187 -14.084  1.00 90.33           C  
ATOM   2181  N   LYS C  54       6.409 -18.118 -10.600  1.00 93.13           N  
ATOM   2182  CA  LYS C  54       6.752 -18.589  -9.261  1.00 93.13           C  
ATOM   2183  C   LYS C  54       5.776 -19.664  -8.790  1.00 93.13           C  
ATOM   2184  O   LYS C  54       4.560 -19.464  -8.823  1.00 93.13           O  
ATOM   2185  CB  LYS C  54       6.767 -17.424  -8.270  1.00 93.13           C  
ATOM   2186  CG  LYS C  54       7.823 -16.371  -8.568  1.00 93.13           C  
ATOM   2187  CD  LYS C  54       7.832 -15.273  -7.512  1.00 93.13           C  
ATOM   2188  CE  LYS C  54       8.952 -14.271  -7.756  1.00 93.13           C  
ATOM   2189  NZ  LYS C  54       9.065 -13.284  -6.640  1.00 93.13           N  
ATOM   2190  N   ILE C  55       6.340 -20.758  -8.421  1.00 95.69           N  
ATOM   2191  CA  ILE C  55       5.505 -21.902  -8.070  1.00 95.69           C  
ATOM   2192  C   ILE C  55       5.826 -22.359  -6.649  1.00 95.69           C  
ATOM   2193  O   ILE C  55       6.974 -22.270  -6.206  1.00 95.69           O  
ATOM   2194  CB  ILE C  55       5.699 -23.068  -9.065  1.00 95.69           C  
ATOM   2195  CG1 ILE C  55       4.608 -24.127  -8.865  1.00 95.69           C  
ATOM   2196  CG2 ILE C  55       7.093 -23.682  -8.913  1.00 95.69           C  
ATOM   2197  CD1 ILE C  55       4.514 -25.140  -9.998  1.00 95.69           C  
ATOM   2198  N   THR C  56       4.772 -22.823  -5.953  1.00 96.94           N  
ATOM   2199  CA  THR C  56       5.022 -23.354  -4.618  1.00 96.94           C  
ATOM   2200  C   THR C  56       5.697 -24.721  -4.697  1.00 96.94           C  
ATOM   2201  O   THR C  56       5.528 -25.446  -5.679  1.00 96.94           O  
ATOM   2202  CB  THR C  56       3.716 -23.469  -3.809  1.00 96.94           C  
ATOM   2203  CG2 THR C  56       2.953 -22.149  -3.806  1.00 96.94           C  
ATOM   2204  OG1 THR C  56       2.890 -24.486  -4.390  1.00 96.94           O  
ATOM   2205  N   ARG C  57       6.451 -25.068  -3.645  1.00 96.60           N  
ATOM   2206  CA  ARG C  57       7.135 -26.357  -3.620  1.00 96.60           C  
ATOM   2207  C   ARG C  57       6.135 -27.508  -3.671  1.00 96.60           C  
ATOM   2208  O   ARG C  57       6.367 -28.509  -4.351  1.00 96.60           O  
ATOM   2209  CB  ARG C  57       8.010 -26.478  -2.370  1.00 96.60           C  
ATOM   2210  CG  ARG C  57       9.263 -25.619  -2.410  1.00 96.60           C  
ATOM   2211  CD  ARG C  57      10.179 -25.902  -1.228  1.00 96.60           C  
ATOM   2212  NE  ARG C  57      11.342 -25.019  -1.223  1.00 96.60           N  
ATOM   2213  CZ  ARG C  57      12.470 -25.247  -1.890  1.00 96.60           C  
ATOM   2214  NH1 ARG C  57      12.611 -26.340  -2.631  1.00 96.60           N  
ATOM   2215  NH2 ARG C  57      13.466 -24.376  -1.815  1.00 96.60           N  
ATOM   2216  N   GLU C  58       5.054 -27.305  -2.967  1.00 96.86           N  
ATOM   2217  CA  GLU C  58       4.023 -28.338  -2.954  1.00 96.86           C  
ATOM   2218  C   GLU C  58       3.437 -28.551  -4.347  1.00 96.86           C  
ATOM   2219  O   GLU C  58       3.312 -29.688  -4.807  1.00 96.86           O  
ATOM   2220  CB  GLU C  58       2.911 -27.977  -1.966  1.00 96.86           C  
ATOM   2221  CG  GLU C  58       1.816 -29.028  -1.861  1.00 96.86           C  
ATOM   2222  CD  GLU C  58       0.615 -28.565  -1.052  1.00 96.86           C  
ATOM   2223  OE1 GLU C  58      -0.399 -29.297  -0.997  1.00 96.86           O  
ATOM   2224  OE2 GLU C  58       0.689 -27.461  -0.468  1.00 96.86           O  
ATOM   2225  N   LYS C  59       3.114 -27.483  -4.995  1.00 97.61           N  
ATOM   2226  CA  LYS C  59       2.548 -27.584  -6.338  1.00 97.61           C  
ATOM   2227  C   LYS C  59       3.582 -28.105  -7.332  1.00 97.61           C  
ATOM   2228  O   LYS C  59       3.242 -28.836  -8.264  1.00 97.61           O  
ATOM   2229  CB  LYS C  59       2.015 -26.227  -6.799  1.00 97.61           C  
ATOM   2230  CG  LYS C  59       0.744 -25.786  -6.088  1.00 97.61           C  
ATOM   2231  CD  LYS C  59      -0.467 -26.577  -6.565  1.00 97.61           C  
ATOM   2232  CE  LYS C  59      -1.755 -26.063  -5.937  1.00 97.61           C  
ATOM   2233  NZ  LYS C  59      -2.950 -26.804  -6.438  1.00 97.61           N  
ATOM   2234  N   LEU C  60       4.800 -27.708  -7.150  1.00 98.12           N  
ATOM   2235  CA  LEU C  60       5.863 -28.223  -8.007  1.00 98.12           C  
ATOM   2236  C   LEU C  60       5.996 -29.735  -7.858  1.00 98.12           C  
ATOM   2237  O   LEU C  60       6.161 -30.448  -8.851  1.00 98.12           O  
ATOM   2238  CB  LEU C  60       7.195 -27.547  -7.675  1.00 98.12           C  
ATOM   2239  CG  LEU C  60       8.408 -28.002  -8.487  1.00 98.12           C  
ATOM   2240  CD1 LEU C  60       8.153 -27.801  -9.977  1.00 98.12           C  
ATOM   2241  CD2 LEU C  60       9.660 -27.250  -8.047  1.00 98.12           C  
ATOM   2242  N   ASP C  61       5.901 -30.206  -6.669  1.00 98.03           N  
ATOM   2243  CA  ASP C  61       5.967 -31.643  -6.423  1.00 98.03           C  
ATOM   2244  C   ASP C  61       4.816 -32.371  -7.114  1.00 98.03           C  
ATOM   2245  O   ASP C  61       5.009 -33.447  -7.684  1.00 98.03           O  
ATOM   2246  CB  ASP C  61       5.945 -31.932  -4.920  1.00 98.03           C  
ATOM   2247  CG  ASP C  61       7.257 -31.598  -4.233  1.00 98.03           C  
ATOM   2248  OD1 ASP C  61       8.290 -31.463  -4.923  1.00 98.03           O  
ATOM   2249  OD2 ASP C  61       7.259 -31.471  -2.989  1.00 98.03           O  
ATOM   2250  N   GLN C  62       3.717 -31.770  -7.068  1.00 98.24           N  
ATOM   2251  CA  GLN C  62       2.551 -32.371  -7.707  1.00 98.24           C  
ATOM   2252  C   GLN C  62       2.729 -32.441  -9.221  1.00 98.24           C  
ATOM   2253  O   GLN C  62       2.441 -33.468  -9.839  1.00 98.24           O  
ATOM   2254  CB  GLN C  62       1.285 -31.587  -7.362  1.00 98.24           C  
ATOM   2255  CG  GLN C  62       0.865 -31.707  -5.903  1.00 98.24           C  
ATOM   2256  CD  GLN C  62      -0.305 -30.806  -5.553  1.00 98.24           C  
ATOM   2257  NE2 GLN C  62      -0.707 -30.822  -4.287  1.00 98.24           N  
ATOM   2258  OE1 GLN C  62      -0.842 -30.102  -6.413  1.00 98.24           O  
ATOM   2259  N   VAL C  63       3.181 -31.364  -9.751  1.00 98.29           N  
ATOM   2260  CA  VAL C  63       3.405 -31.327 -11.192  1.00 98.29           C  
ATOM   2261  C   VAL C  63       4.472 -32.349 -11.576  1.00 98.29           C  
ATOM   2262  O   VAL C  63       4.301 -33.105 -12.536  1.00 98.29           O  
ATOM   2263  CB  VAL C  63       3.823 -29.917 -11.665  1.00 98.29           C  
ATOM   2264  CG1 VAL C  63       4.241 -29.942 -13.134  1.00 98.29           C  
ATOM   2265  CG2 VAL C  63       2.683 -28.922 -11.448  1.00 98.29           C  
ATOM   2266  N   ALA C  64       5.519 -32.411 -10.786  1.00 98.53           N  
ATOM   2267  CA  ALA C  64       6.620 -33.328 -11.070  1.00 98.53           C  
ATOM   2268  C   ALA C  64       6.152 -34.780 -11.017  1.00 98.53           C  
ATOM   2269  O   ALA C  64       6.464 -35.572 -11.909  1.00 98.53           O  
ATOM   2270  CB  ALA C  64       7.766 -33.106 -10.087  1.00 98.53           C  
ATOM   2271  N   THR C  65       5.433 -35.093 -10.034  1.00 98.31           N  
ATOM   2272  CA  THR C  65       4.925 -36.453  -9.893  1.00 98.31           C  
ATOM   2273  C   THR C  65       4.064 -36.836 -11.093  1.00 98.31           C  
ATOM   2274  O   THR C  65       4.212 -37.928 -11.647  1.00 98.31           O  
ATOM   2275  CB  THR C  65       4.105 -36.611  -8.599  1.00 98.31           C  
ATOM   2276  CG2 THR C  65       3.525 -38.017  -8.484  1.00 98.31           C  
ATOM   2277  OG1 THR C  65       4.951 -36.361  -7.470  1.00 98.31           O  
ATOM   2278  N   ALA C  66       3.217 -35.934 -11.475  1.00 98.37           N  
ATOM   2279  CA  ALA C  66       2.339 -36.200 -12.612  1.00 98.37           C  
ATOM   2280  C   ALA C  66       3.142 -36.373 -13.897  1.00 98.37           C  
ATOM   2281  O   ALA C  66       2.908 -37.313 -14.661  1.00 98.37           O  
ATOM   2282  CB  ALA C  66       1.320 -35.075 -12.772  1.00 98.37           C  
ATOM   2283  N   VAL C  67       4.084 -35.510 -14.135  1.00 98.44           N  
ATOM   2284  CA  VAL C  67       4.868 -35.549 -15.365  1.00 98.44           C  
ATOM   2285  C   VAL C  67       5.727 -36.810 -15.390  1.00 98.44           C  
ATOM   2286  O   VAL C  67       5.783 -37.511 -16.404  1.00 98.44           O  
ATOM   2287  CB  VAL C  67       5.758 -34.294 -15.511  1.00 98.44           C  
ATOM   2288  CG1 VAL C  67       6.719 -34.448 -16.688  1.00 98.44           C  
ATOM   2289  CG2 VAL C  67       4.895 -33.045 -15.682  1.00 98.44           C  
ATOM   2290  N   TYR C  68       6.367 -37.127 -14.295  1.00 98.24           N  
ATOM   2291  CA  TYR C  68       7.204 -38.320 -14.244  1.00 98.24           C  
ATOM   2292  C   TYR C  68       6.373 -39.579 -14.465  1.00 98.24           C  
ATOM   2293  O   TYR C  68       6.825 -40.520 -15.121  1.00 98.24           O  
ATOM   2294  CB  TYR C  68       7.935 -38.407 -12.901  1.00 98.24           C  
ATOM   2295  CG  TYR C  68       8.893 -37.267 -12.657  1.00 98.24           C  
ATOM   2296  CD1 TYR C  68       9.440 -36.551 -13.719  1.00 98.24           C  
ATOM   2297  CD2 TYR C  68       9.254 -36.903 -11.364  1.00 98.24           C  
ATOM   2298  CE1 TYR C  68      10.326 -35.501 -13.499  1.00 98.24           C  
ATOM   2299  CE2 TYR C  68      10.138 -35.855 -11.132  1.00 98.24           C  
ATOM   2300  CZ  TYR C  68      10.668 -35.160 -12.204  1.00 98.24           C  
ATOM   2301  OH  TYR C  68      11.544 -34.122 -11.981  1.00 98.24           O  
ATOM   2302  N   GLN C  69       5.217 -39.620 -13.920  1.00 97.99           N  
ATOM   2303  CA  GLN C  69       4.338 -40.765 -14.135  1.00 97.99           C  
ATOM   2304  C   GLN C  69       3.987 -40.919 -15.612  1.00 97.99           C  
ATOM   2305  O   GLN C  69       4.011 -42.028 -16.149  1.00 97.99           O  
ATOM   2306  CB  GLN C  69       3.062 -40.625 -13.304  1.00 97.99           C  
ATOM   2307  CG  GLN C  69       2.160 -41.851 -13.352  1.00 97.99           C  
ATOM   2308  CD  GLN C  69       0.944 -41.721 -12.455  1.00 97.99           C  
ATOM   2309  NE2 GLN C  69       0.070 -42.721 -12.491  1.00 97.99           N  
ATOM   2310  OE1 GLN C  69       0.791 -40.730 -11.734  1.00 97.99           O  
ATOM   2311  N   MET C  70       3.648 -39.807 -16.266  1.00 97.95           N  
ATOM   2312  CA  MET C  70       3.343 -39.853 -17.693  1.00 97.95           C  
ATOM   2313  C   MET C  70       4.558 -40.307 -18.495  1.00 97.95           C  
ATOM   2314  O   MET C  70       4.431 -41.107 -19.424  1.00 97.95           O  
ATOM   2315  CB  MET C  70       2.873 -38.483 -18.187  1.00 97.95           C  
ATOM   2316  CG  MET C  70       1.493 -38.092 -17.685  1.00 97.95           C  
ATOM   2317  SD  MET C  70       0.906 -36.508 -18.403  1.00 97.95           S  
ATOM   2318  CE  MET C  70       1.828 -35.330 -17.377  1.00 97.95           C  
ATOM   2319  N   MET C  71       5.695 -39.765 -18.143  1.00 96.83           N  
ATOM   2320  CA  MET C  71       6.932 -40.136 -18.824  1.00 96.83           C  
ATOM   2321  C   MET C  71       7.230 -41.620 -18.640  1.00 96.83           C  
ATOM   2322  O   MET C  71       7.567 -42.314 -19.601  1.00 96.83           O  
ATOM   2323  CB  MET C  71       8.103 -39.299 -18.306  1.00 96.83           C  
ATOM   2324  CG  MET C  71       8.073 -37.851 -18.767  1.00 96.83           C  
ATOM   2325  SD  MET C  71       8.393 -37.680 -20.566  1.00 96.83           S  
ATOM   2326  CE  MET C  71      10.202 -37.825 -20.585  1.00 96.83           C  
ATOM   2327  N   ASP C  72       7.092 -42.126 -17.419  1.00 95.18           N  
ATOM   2328  CA  ASP C  72       7.359 -43.535 -17.144  1.00 95.18           C  
ATOM   2329  C   ASP C  72       6.406 -44.437 -17.924  1.00 95.18           C  
ATOM   2330  O   ASP C  72       6.817 -45.472 -18.455  1.00 95.18           O  
ATOM   2331  CB  ASP C  72       7.245 -43.820 -15.645  1.00 95.18           C  
ATOM   2332  CG  ASP C  72       8.359 -43.182 -14.834  1.00 95.18           C  
ATOM   2333  OD1 ASP C  72       9.388 -42.781 -15.419  1.00 95.18           O  
ATOM   2334  OD2 ASP C  72       8.207 -43.082 -13.597  1.00 95.18           O  
ATOM   2335  N   GLN C  73       5.203 -44.084 -17.989  1.00 95.10           N  
ATOM   2336  CA  GLN C  73       4.223 -44.858 -18.744  1.00 95.10           C  
ATOM   2337  C   GLN C  73       4.579 -44.902 -20.227  1.00 95.10           C  
ATOM   2338  O   GLN C  73       4.449 -45.944 -20.871  1.00 95.10           O  
ATOM   2339  CB  GLN C  73       2.821 -44.275 -18.558  1.00 95.10           C  
ATOM   2340  CG  GLN C  73       2.213 -44.560 -17.191  1.00 95.10           C  
ATOM   2341  CD  GLN C  73       0.856 -43.908 -17.005  1.00 95.10           C  
ATOM   2342  NE2 GLN C  73       0.231 -44.155 -15.858  1.00 95.10           N  
ATOM   2343  OE1 GLN C  73       0.373 -43.187 -17.884  1.00 95.10           O  
ATOM   2344  N   LEU C  74       5.021 -43.720 -20.704  1.00 93.26           N  
ATOM   2345  CA  LEU C  74       5.428 -43.676 -22.104  1.00 93.26           C  
ATOM   2346  C   LEU C  74       6.617 -44.598 -22.353  1.00 93.26           C  
ATOM   2347  O   LEU C  74       6.646 -45.326 -23.349  1.00 93.26           O  
ATOM   2348  CB  LEU C  74       5.781 -42.245 -22.516  1.00 93.26           C  
ATOM   2349  CG  LEU C  74       6.316 -42.061 -23.937  1.00 93.26           C  
ATOM   2350  CD1 LEU C  74       5.297 -42.558 -24.956  1.00 93.26           C  
ATOM   2351  CD2 LEU C  74       6.665 -40.598 -24.192  1.00 93.26           C  
ATOM   2352  N   TYR C  75       7.573 -44.607 -21.429  1.00 90.99           N  
ATOM   2353  CA  TYR C  75       8.791 -45.391 -21.597  1.00 90.99           C  
ATOM   2354  C   TYR C  75       8.518 -46.875 -21.385  1.00 90.99           C  
ATOM   2355  O   TYR C  75       9.270 -47.726 -21.866  1.00 90.99           O  
ATOM   2356  CB  TYR C  75       9.875 -44.916 -20.625  1.00 90.99           C  
ATOM   2357  CG  TYR C  75      10.759 -43.828 -21.186  1.00 90.99           C  
ATOM   2358  CD1 TYR C  75      12.076 -44.094 -21.552  1.00 90.99           C  
ATOM   2359  CD2 TYR C  75      10.279 -42.533 -21.350  1.00 90.99           C  
ATOM   2360  CE1 TYR C  75      12.895 -43.094 -22.067  1.00 90.99           C  
ATOM   2361  CE2 TYR C  75      11.088 -41.526 -21.864  1.00 90.99           C  
ATOM   2362  CZ  TYR C  75      12.393 -41.816 -22.220  1.00 90.99           C  
ATOM   2363  OH  TYR C  75      13.199 -40.822 -22.730  1.00 90.99           O  
ATOM   2364  N   GLN C  76       7.399 -47.224 -20.650  1.00 89.15           N  
ATOM   2365  CA  GLN C  76       7.050 -48.623 -20.424  1.00 89.15           C  
ATOM   2366  C   GLN C  76       6.154 -49.153 -21.540  1.00 89.15           C  
ATOM   2367  O   GLN C  76       6.010 -50.367 -21.703  1.00 89.15           O  
ATOM   2368  CB  GLN C  76       6.359 -48.792 -19.070  1.00 89.15           C  
ATOM   2369  CG  GLN C  76       7.287 -48.603 -17.878  1.00 89.15           C  
ATOM   2370  CD  GLN C  76       6.550 -48.616 -16.552  1.00 89.15           C  
ATOM   2371  NE2 GLN C  76       7.273 -48.350 -15.469  1.00 89.15           N  
ATOM   2372  OE1 GLN C  76       5.341 -48.862 -16.502  1.00 89.15           O  
ATOM   2373  N   GLY C  77       5.566 -48.154 -22.212  1.00 84.38           N  
ATOM   2374  CA  GLY C  77       4.621 -48.556 -23.242  1.00 84.38           C  
ATOM   2375  C   GLY C  77       5.293 -48.965 -24.540  1.00 84.38           C  
ATOM   2376  O   GLY C  77       6.503 -48.796 -24.699  1.00 84.38           O  
ATOM   2377  N   LYS C  78       4.460 -49.623 -25.408  1.00 77.00           N  
ATOM   2378  CA  LYS C  78       4.946 -50.065 -26.712  1.00 77.00           C  
ATOM   2379  C   LYS C  78       4.923 -48.922 -27.723  1.00 77.00           C  
ATOM   2380  O   LYS C  78       4.192 -47.945 -27.548  1.00 77.00           O  
ATOM   2381  CB  LYS C  78       4.109 -51.237 -27.228  1.00 77.00           C  
ATOM   2382  CG  LYS C  78       4.189 -52.484 -26.359  1.00 77.00           C  
ATOM   2383  CD  LYS C  78       3.384 -53.632 -26.954  1.00 77.00           C  
ATOM   2384  CE  LYS C  78       3.446 -54.874 -26.075  1.00 77.00           C  
ATOM   2385  NZ  LYS C  78       2.639 -55.995 -26.642  1.00 77.00           N  
ATOM   2386  N   MET C  79       5.958 -48.956 -28.602  1.00 77.82           N  
ATOM   2387  CA  MET C  79       6.009 -48.008 -29.711  1.00 77.82           C  
ATOM   2388  C   MET C  79       5.169 -48.498 -30.885  1.00 77.82           C  
ATOM   2389  O   MET C  79       5.422 -49.575 -31.428  1.00 77.82           O  
ATOM   2390  CB  MET C  79       7.454 -47.781 -30.160  1.00 77.82           C  
ATOM   2391  CG  MET C  79       8.378 -47.324 -29.043  1.00 77.82           C  
ATOM   2392  SD  MET C  79       9.537 -46.009 -29.585  1.00 77.82           S  
ATOM   2393  CE  MET C  79      10.258 -45.539 -27.987  1.00 77.82           C  
ATOM   2394  N   TYR C  80       4.219 -47.854 -31.290  1.00 75.60           N  
ATOM   2395  CA  TYR C  80       3.189 -48.350 -32.196  1.00 75.60           C  
ATOM   2396  C   TYR C  80       3.532 -48.022 -33.644  1.00 75.60           C  
ATOM   2397  O   TYR C  80       3.345 -48.853 -34.536  1.00 75.60           O  
ATOM   2398  CB  TYR C  80       1.824 -47.755 -31.835  1.00 75.60           C  
ATOM   2399  CG  TYR C  80       1.308 -48.193 -30.486  1.00 75.60           C  
ATOM   2400  CD1 TYR C  80       0.701 -49.436 -30.321  1.00 75.60           C  
ATOM   2401  CD2 TYR C  80       1.425 -47.366 -29.375  1.00 75.60           C  
ATOM   2402  CE1 TYR C  80       0.222 -49.844 -29.081  1.00 75.60           C  
ATOM   2403  CE2 TYR C  80       0.949 -47.763 -28.129  1.00 75.60           C  
ATOM   2404  CZ  TYR C  80       0.351 -49.002 -27.992  1.00 75.60           C  
ATOM   2405  OH  TYR C  80      -0.122 -49.400 -26.762  1.00 75.60           O  
ATOM   2406  N   PHE C  81       3.978 -46.825 -34.021  1.00 81.24           N  
ATOM   2407  CA  PHE C  81       4.311 -46.376 -35.368  1.00 81.24           C  
ATOM   2408  C   PHE C  81       5.318 -45.232 -35.323  1.00 81.24           C  
ATOM   2409  O   PHE C  81       5.561 -44.653 -34.262  1.00 81.24           O  
ATOM   2410  CB  PHE C  81       3.049 -45.936 -36.116  1.00 81.24           C  
ATOM   2411  CG  PHE C  81       2.240 -44.899 -35.385  1.00 81.24           C  
ATOM   2412  CD1 PHE C  81       1.185 -45.274 -34.562  1.00 81.24           C  
ATOM   2413  CD2 PHE C  81       2.534 -43.549 -35.521  1.00 81.24           C  
ATOM   2414  CE1 PHE C  81       0.434 -44.317 -33.884  1.00 81.24           C  
ATOM   2415  CE2 PHE C  81       1.788 -42.586 -34.846  1.00 81.24           C  
ATOM   2416  CZ  PHE C  81       0.738 -42.972 -34.029  1.00 81.24           C  
ATOM   2417  N   PRO C  82       5.929 -45.091 -36.550  1.00 82.61           N  
ATOM   2418  CA  PRO C  82       6.898 -43.994 -36.597  1.00 82.61           C  
ATOM   2419  C   PRO C  82       6.287 -42.649 -36.209  1.00 82.61           C  
ATOM   2420  O   PRO C  82       5.174 -42.328 -36.634  1.00 82.61           O  
ATOM   2421  CB  PRO C  82       7.350 -43.986 -38.060  1.00 82.61           C  
ATOM   2422  CG  PRO C  82       7.089 -45.375 -38.548  1.00 82.61           C  
ATOM   2423  CD  PRO C  82       5.910 -45.928 -37.801  1.00 82.61           C  
ATOM   2424  N   GLY C  83       7.005 -41.913 -35.361  1.00 87.83           N  
ATOM   2425  CA  GLY C  83       6.558 -40.594 -34.945  1.00 87.83           C  
ATOM   2426  C   GLY C  83       5.724 -40.619 -33.677  1.00 87.83           C  
ATOM   2427  O   GLY C  83       5.439 -39.571 -33.095  1.00 87.83           O  
ATOM   2428  N   TYR C  84       5.399 -41.815 -33.255  1.00 87.77           N  
ATOM   2429  CA  TYR C  84       4.528 -41.956 -32.094  1.00 87.77           C  
ATOM   2430  C   TYR C  84       5.200 -41.411 -30.839  1.00 87.77           C  
ATOM   2431  O   TYR C  84       4.625 -40.582 -30.130  1.00 87.77           O  
ATOM   2432  CB  TYR C  84       4.143 -43.423 -31.885  1.00 87.77           C  
ATOM   2433  CG  TYR C  84       3.383 -43.675 -30.606  1.00 87.77           C  
ATOM   2434  CD1 TYR C  84       4.029 -44.168 -29.474  1.00 87.77           C  
ATOM   2435  CD2 TYR C  84       2.018 -43.422 -30.526  1.00 87.77           C  
ATOM   2436  CE1 TYR C  84       3.332 -44.404 -28.294  1.00 87.77           C  
ATOM   2437  CE2 TYR C  84       1.311 -43.654 -29.350  1.00 87.77           C  
ATOM   2438  CZ  TYR C  84       1.976 -44.144 -28.241  1.00 87.77           C  
ATOM   2439  OH  TYR C  84       1.281 -44.375 -27.075  1.00 87.77           O  
ATOM   2440  N   PHE C  85       6.467 -41.858 -30.648  1.00 90.33           N  
ATOM   2441  CA  PHE C  85       7.148 -41.532 -29.401  1.00 90.33           C  
ATOM   2442  C   PHE C  85       7.372 -40.029 -29.283  1.00 90.33           C  
ATOM   2443  O   PHE C  85       6.981 -39.414 -28.288  1.00 90.33           O  
ATOM   2444  CB  PHE C  85       8.486 -42.271 -29.308  1.00 90.33           C  
ATOM   2445  CG  PHE C  85       9.151 -42.156 -27.963  1.00 90.33           C  
ATOM   2446  CD1 PHE C  85      10.110 -41.179 -27.727  1.00 90.33           C  
ATOM   2447  CD2 PHE C  85       8.817 -43.027 -26.933  1.00 90.33           C  
ATOM   2448  CE1 PHE C  85      10.727 -41.070 -26.483  1.00 90.33           C  
ATOM   2449  CE2 PHE C  85       9.429 -42.924 -25.687  1.00 90.33           C  
ATOM   2450  CZ  PHE C  85      10.384 -41.946 -25.464  1.00 90.33           C  
ATOM   2451  N   PRO C  86       7.929 -39.409 -30.351  1.00 92.33           N  
ATOM   2452  CA  PRO C  86       8.110 -37.958 -30.252  1.00 92.33           C  
ATOM   2453  C   PRO C  86       6.787 -37.206 -30.131  1.00 92.33           C  
ATOM   2454  O   PRO C  86       6.723 -36.164 -29.473  1.00 92.33           O  
ATOM   2455  CB  PRO C  86       8.823 -37.602 -31.558  1.00 92.33           C  
ATOM   2456  CG  PRO C  86       8.613 -38.787 -32.445  1.00 92.33           C  
ATOM   2457  CD  PRO C  86       8.437 -40.003 -31.581  1.00 92.33           C  
ATOM   2458  N   ASN C  87       5.797 -37.699 -30.735  1.00 93.11           N  
ATOM   2459  CA  ASN C  87       4.499 -37.043 -30.617  1.00 93.11           C  
ATOM   2460  C   ASN C  87       3.945 -37.149 -29.199  1.00 93.11           C  
ATOM   2461  O   ASN C  87       3.380 -36.188 -28.675  1.00 93.11           O  
ATOM   2462  CB  ASN C  87       3.507 -37.633 -31.621  1.00 93.11           C  
ATOM   2463  CG  ASN C  87       3.759 -37.159 -33.038  1.00 93.11           C  
ATOM   2464  ND2 ASN C  87       3.268 -37.916 -34.013  1.00 93.11           N  
ATOM   2465  OD1 ASN C  87       4.391 -36.122 -33.256  1.00 93.11           O  
ATOM   2466  N   GLU C  88       4.124 -38.330 -28.603  1.00 93.61           N  
ATOM   2467  CA  GLU C  88       3.688 -38.500 -27.220  1.00 93.61           C  
ATOM   2468  C   GLU C  88       4.509 -37.631 -26.271  1.00 93.61           C  
ATOM   2469  O   GLU C  88       3.976 -37.085 -25.303  1.00 93.61           O  
ATOM   2470  CB  GLU C  88       3.783 -39.969 -26.803  1.00 93.61           C  
ATOM   2471  CG  GLU C  88       2.653 -40.836 -27.340  1.00 93.61           C  
ATOM   2472  CD  GLU C  88       1.274 -40.345 -26.930  1.00 93.61           C  
ATOM   2473  OE1 GLU C  88       0.338 -40.399 -27.761  1.00 93.61           O  
ATOM   2474  OE2 GLU C  88       1.127 -39.902 -25.769  1.00 93.61           O  
ATOM   2475  N   LEU C  89       5.778 -37.458 -26.583  1.00 95.21           N  
ATOM   2476  CA  LEU C  89       6.619 -36.567 -25.791  1.00 95.21           C  
ATOM   2477  C   LEU C  89       6.109 -35.131 -25.865  1.00 95.21           C  
ATOM   2478  O   LEU C  89       6.057 -34.433 -24.850  1.00 95.21           O  
ATOM   2479  CB  LEU C  89       8.071 -36.631 -26.272  1.00 95.21           C  
ATOM   2480  CG  LEU C  89       8.917 -37.781 -25.723  1.00 95.21           C  
ATOM   2481  CD1 LEU C  89      10.311 -37.755 -26.340  1.00 95.21           C  
ATOM   2482  CD2 LEU C  89       8.998 -37.706 -24.202  1.00 95.21           C  
ATOM   2483  N   ARG C  90       5.721 -34.750 -26.995  1.00 96.70           N  
ATOM   2484  CA  ARG C  90       5.174 -33.408 -27.170  1.00 96.70           C  
ATOM   2485  C   ARG C  90       3.872 -33.242 -26.393  1.00 96.70           C  
ATOM   2486  O   ARG C  90       3.610 -32.175 -25.833  1.00 96.70           O  
ATOM   2487  CB  ARG C  90       4.940 -33.112 -28.653  1.00 96.70           C  
ATOM   2488  CG  ARG C  90       6.219 -32.897 -29.447  1.00 96.70           C  
ATOM   2489  CD  ARG C  90       5.929 -32.571 -30.906  1.00 96.70           C  
ATOM   2490  NE  ARG C  90       7.156 -32.469 -31.690  1.00 96.70           N  
ATOM   2491  CZ  ARG C  90       7.404 -33.153 -32.803  1.00 96.70           C  
ATOM   2492  NH1 ARG C  90       6.508 -34.006 -33.288  1.00 96.70           N  
ATOM   2493  NH2 ARG C  90       8.554 -32.984 -33.438  1.00 96.70           N  
ATOM   2494  N   ASN C  91       3.110 -34.291 -26.380  1.00 96.71           N  
ATOM   2495  CA  ASN C  91       1.870 -34.246 -25.613  1.00 96.71           C  
ATOM   2496  C   ASN C  91       2.140 -34.086 -24.119  1.00 96.71           C  
ATOM   2497  O   ASN C  91       1.466 -33.309 -23.442  1.00 96.71           O  
ATOM   2498  CB  ASN C  91       1.034 -35.501 -25.870  1.00 96.71           C  
ATOM   2499  CG  ASN C  91       0.456 -35.541 -27.271  1.00 96.71           C  
ATOM   2500  ND2 ASN C  91       0.109 -36.735 -27.736  1.00 96.71           N  
ATOM   2501  OD1 ASN C  91       0.324 -34.506 -27.931  1.00 96.71           O  
ATOM   2502  N   ILE C  92       3.091 -34.799 -23.629  1.00 97.97           N  
ATOM   2503  CA  ILE C  92       3.446 -34.704 -22.217  1.00 97.97           C  
ATOM   2504  C   ILE C  92       3.982 -33.307 -21.912  1.00 97.97           C  
ATOM   2505  O   ILE C  92       3.681 -32.736 -20.862  1.00 97.97           O  
ATOM   2506  CB  ILE C  92       4.487 -35.776 -21.823  1.00 97.97           C  
ATOM   2507  CG1 ILE C  92       3.885 -37.179 -21.954  1.00 97.97           C  
ATOM   2508  CG2 ILE C  92       5.002 -35.531 -20.401  1.00 97.97           C  
ATOM   2509  CD1 ILE C  92       4.891 -38.305 -21.756  1.00 97.97           C  
ATOM   2510  N   PHE C  93       4.726 -32.781 -22.874  1.00 97.90           N  
ATOM   2511  CA  PHE C  93       5.261 -31.433 -22.727  1.00 97.90           C  
ATOM   2512  C   PHE C  93       4.135 -30.413 -22.610  1.00 97.90           C  
ATOM   2513  O   PHE C  93       4.138 -29.579 -21.702  1.00 97.90           O  
ATOM   2514  CB  PHE C  93       6.167 -31.081 -23.912  1.00 97.90           C  
ATOM   2515  CG  PHE C  93       6.716 -29.681 -23.861  1.00 97.90           C  
ATOM   2516  CD1 PHE C  93       6.083 -28.646 -24.538  1.00 97.90           C  
ATOM   2517  CD2 PHE C  93       7.866 -29.399 -23.135  1.00 97.90           C  
ATOM   2518  CE1 PHE C  93       6.589 -27.349 -24.493  1.00 97.90           C  
ATOM   2519  CE2 PHE C  93       8.378 -28.106 -23.085  1.00 97.90           C  
ATOM   2520  CZ  PHE C  93       7.739 -27.082 -23.765  1.00 97.90           C  
ATOM   2521  N   ARG C  94       3.187 -30.488 -23.495  1.00 96.40           N  
ATOM   2522  CA  ARG C  94       2.059 -29.562 -23.467  1.00 96.40           C  
ATOM   2523  C   ARG C  94       1.276 -29.692 -22.166  1.00 96.40           C  
ATOM   2524  O   ARG C  94       0.871 -28.688 -21.576  1.00 96.40           O  
ATOM   2525  CB  ARG C  94       1.135 -29.805 -24.662  1.00 96.40           C  
ATOM   2526  CG  ARG C  94       1.715 -29.351 -25.992  1.00 96.40           C  
ATOM   2527  CD  ARG C  94       0.757 -29.617 -27.145  1.00 96.40           C  
ATOM   2528  NE  ARG C  94       1.422 -29.489 -28.439  1.00 96.40           N  
ATOM   2529  CZ  ARG C  94       0.798 -29.467 -29.613  1.00 96.40           C  
ATOM   2530  NH1 ARG C  94      -0.525 -29.564 -29.680  1.00 96.40           N  
ATOM   2531  NH2 ARG C  94       1.501 -29.347 -30.730  1.00 96.40           N  
ATOM   2532  N   GLU C  95       1.085 -30.911 -21.789  1.00 95.93           N  
ATOM   2533  CA  GLU C  95       0.387 -31.136 -20.527  1.00 95.93           C  
ATOM   2534  C   GLU C  95       1.163 -30.546 -19.353  1.00 95.93           C  
ATOM   2535  O   GLU C  95       0.576 -29.933 -18.460  1.00 95.93           O  
ATOM   2536  CB  GLU C  95       0.151 -32.632 -20.303  1.00 95.93           C  
ATOM   2537  CG  GLU C  95      -0.633 -32.948 -19.037  1.00 95.93           C  
ATOM   2538  CD  GLU C  95      -2.042 -32.378 -19.046  1.00 95.93           C  
ATOM   2539  OE1 GLU C  95      -2.670 -32.294 -17.966  1.00 95.93           O  
ATOM   2540  OE2 GLU C  95      -2.523 -32.013 -20.142  1.00 95.93           O  
ATOM   2541  N   GLN C  96       2.441 -30.721 -19.380  1.00 98.10           N  
ATOM   2542  CA  GLN C  96       3.275 -30.154 -18.326  1.00 98.10           C  
ATOM   2543  C   GLN C  96       3.126 -28.637 -18.263  1.00 98.10           C  
ATOM   2544  O   GLN C  96       2.985 -28.066 -17.179  1.00 98.10           O  
ATOM   2545  CB  GLN C  96       4.742 -30.530 -18.541  1.00 98.10           C  
ATOM   2546  CG  GLN C  96       5.700 -29.844 -17.576  1.00 98.10           C  
ATOM   2547  CD  GLN C  96       6.821 -29.109 -18.286  1.00 98.10           C  
ATOM   2548  NE2 GLN C  96       6.612 -27.824 -18.553  1.00 98.10           N  
ATOM   2549  OE1 GLN C  96       7.867 -29.690 -18.590  1.00 98.10           O  
ATOM   2550  N   VAL C  97       3.175 -27.983 -19.396  1.00 94.99           N  
ATOM   2551  CA  VAL C  97       3.054 -26.529 -19.440  1.00 94.99           C  
ATOM   2552  C   VAL C  97       1.712 -26.104 -18.849  1.00 94.99           C  
ATOM   2553  O   VAL C  97       1.651 -25.185 -18.028  1.00 94.99           O  
ATOM   2554  CB  VAL C  97       3.196 -25.991 -20.881  1.00 94.99           C  
ATOM   2555  CG1 VAL C  97       2.807 -24.515 -20.948  1.00 94.99           C  
ATOM   2556  CG2 VAL C  97       4.622 -26.195 -21.388  1.00 94.99           C  
ATOM   2557  N   HIS C  98       0.705 -26.837 -19.173  1.00 92.49           N  
ATOM   2558  CA  HIS C  98      -0.618 -26.545 -18.634  1.00 92.49           C  
ATOM   2559  C   HIS C  98      -0.653 -26.741 -17.122  1.00 92.49           C  
ATOM   2560  O   HIS C  98      -1.227 -25.923 -16.400  1.00 92.49           O  
ATOM   2561  CB  HIS C  98      -1.675 -27.427 -19.302  1.00 92.49           C  
ATOM   2562  CG  HIS C  98      -2.067 -26.963 -20.669  1.00 92.49           C  
ATOM   2563  CD2 HIS C  98      -2.913 -27.498 -21.581  1.00 92.49           C  
ATOM   2564  ND1 HIS C  98      -1.563 -25.814 -21.238  1.00 92.49           N  
ATOM   2565  CE1 HIS C  98      -2.084 -25.661 -22.443  1.00 92.49           C  
ATOM   2566  NE2 HIS C  98      -2.907 -26.670 -22.676  1.00 92.49           N  
ATOM   2567  N   LEU C  99      -0.068 -27.783 -16.680  1.00 95.49           N  
ATOM   2568  CA  LEU C  99      -0.062 -28.071 -15.250  1.00 95.49           C  
ATOM   2569  C   LEU C  99       0.693 -26.992 -14.481  1.00 95.49           C  
ATOM   2570  O   LEU C  99       0.253 -26.564 -13.411  1.00 95.49           O  
ATOM   2571  CB  LEU C  99       0.567 -29.441 -14.981  1.00 95.49           C  
ATOM   2572  CG  LEU C  99      -0.282 -30.660 -15.344  1.00 95.49           C  
ATOM   2573  CD1 LEU C  99       0.547 -31.935 -15.234  1.00 95.49           C  
ATOM   2574  CD2 LEU C  99      -1.515 -30.739 -14.450  1.00 95.49           C  
ATOM   2575  N   ILE C 100       1.773 -26.535 -15.045  1.00 95.51           N  
ATOM   2576  CA  ILE C 100       2.568 -25.502 -14.390  1.00 95.51           C  
ATOM   2577  C   ILE C 100       1.792 -24.187 -14.372  1.00 95.51           C  
ATOM   2578  O   ILE C 100       1.704 -23.525 -13.336  1.00 95.51           O  
ATOM   2579  CB  ILE C 100       3.933 -25.310 -15.089  1.00 95.51           C  
ATOM   2580  CG1 ILE C 100       4.818 -26.545 -14.880  1.00 95.51           C  
ATOM   2581  CG2 ILE C 100       4.628 -24.045 -14.577  1.00 95.51           C  
ATOM   2582  CD1 ILE C 100       6.077 -26.554 -15.735  1.00 95.51           C  
ATOM   2583  N   GLN C 101       1.253 -23.839 -15.529  1.00 90.79           N  
ATOM   2584  CA  GLN C 101       0.440 -22.629 -15.597  1.00 90.79           C  
ATOM   2585  C   GLN C 101      -0.676 -22.656 -14.556  1.00 90.79           C  
ATOM   2586  O   GLN C 101      -0.849 -21.699 -13.798  1.00 90.79           O  
ATOM   2587  CB  GLN C 101      -0.153 -22.457 -16.996  1.00 90.79           C  
ATOM   2588  CG  GLN C 101       0.876 -22.094 -18.059  1.00 90.79           C  
ATOM   2589  CD  GLN C 101       0.288 -22.059 -19.457  1.00 90.79           C  
ATOM   2590  NE2 GLN C 101       0.835 -21.198 -20.309  1.00 90.79           N  
ATOM   2591  OE1 GLN C 101      -0.650 -22.799 -19.769  1.00 90.79           O  
ATOM   2592  N   ASN C 102      -1.374 -23.753 -14.489  1.00 90.05           N  
ATOM   2593  CA  ASN C 102      -2.493 -23.876 -13.562  1.00 90.05           C  
ATOM   2594  C   ASN C 102      -2.029 -23.809 -12.110  1.00 90.05           C  
ATOM   2595  O   ASN C 102      -2.693 -23.201 -11.269  1.00 90.05           O  
ATOM   2596  CB  ASN C 102      -3.259 -25.177 -13.814  1.00 90.05           C  
ATOM   2597  CG  ASN C 102      -4.090 -25.128 -15.082  1.00 90.05           C  
ATOM   2598  ND2 ASN C 102      -4.586 -26.283 -15.510  1.00 90.05           N  
ATOM   2599  OD1 ASN C 102      -4.284 -24.062 -15.671  1.00 90.05           O  
ATOM   2600  N   ALA C 103      -0.952 -24.438 -11.858  1.00 93.86           N  
ATOM   2601  CA  ALA C 103      -0.440 -24.437 -10.491  1.00 93.86           C  
ATOM   2602  C   ALA C 103      -0.103 -23.021 -10.033  1.00 93.86           C  
ATOM   2603  O   ALA C 103      -0.444 -22.626  -8.915  1.00 93.86           O  
ATOM   2604  CB  ALA C 103       0.791 -25.334 -10.383  1.00 93.86           C  
ATOM   2605  N   ILE C 104       0.522 -22.266 -10.880  1.00 89.87           N  
ATOM   2606  CA  ILE C 104       0.915 -20.899 -10.558  1.00 89.87           C  
ATOM   2607  C   ILE C 104      -0.329 -20.024 -10.416  1.00 89.87           C  
ATOM   2608  O   ILE C 104      -0.459 -19.272  -9.447  1.00 89.87           O  
ATOM   2609  CB  ILE C 104       1.860 -20.315 -11.631  1.00 89.87           C  
ATOM   2610  CG1 ILE C 104       3.206 -21.049 -11.614  1.00 89.87           C  
ATOM   2611  CG2 ILE C 104       2.054 -18.810 -11.420  1.00 89.87           C  
ATOM   2612  CD1 ILE C 104       4.120 -20.695 -12.779  1.00 89.87           C  
ATOM   2613  N   ILE C 105      -1.246 -20.161 -11.305  1.00 85.52           N  
ATOM   2614  CA  ILE C 105      -2.445 -19.329 -11.323  1.00 85.52           C  
ATOM   2615  C   ILE C 105      -3.343 -19.691 -10.143  1.00 85.52           C  
ATOM   2616  O   ILE C 105      -3.908 -18.810  -9.491  1.00 85.52           O  
ATOM   2617  CB  ILE C 105      -3.218 -19.482 -12.652  1.00 85.52           C  
ATOM   2618  CG1 ILE C 105      -2.428 -18.853 -13.806  1.00 85.52           C  
ATOM   2619  CG2 ILE C 105      -4.613 -18.859 -12.540  1.00 85.52           C  
ATOM   2620  CD1 ILE C 105      -2.978 -19.186 -15.186  1.00 85.52           C  
ATOM   2621  N   GLU C 106      -3.455 -21.005  -9.831  1.00 87.19           N  
ATOM   2622  CA  GLU C 106      -4.287 -21.443  -8.714  1.00 87.19           C  
ATOM   2623  C   GLU C 106      -3.782 -20.871  -7.393  1.00 87.19           C  
ATOM   2624  O   GLU C 106      -4.576 -20.469  -6.540  1.00 87.19           O  
ATOM   2625  CB  GLU C 106      -4.331 -22.971  -8.643  1.00 87.19           C  
ATOM   2626  CG  GLU C 106      -5.302 -23.510  -7.603  1.00 87.19           C  
ATOM   2627  CD  GLU C 106      -5.384 -25.029  -7.589  1.00 87.19           C  
ATOM   2628  OE1 GLU C 106      -6.214 -25.585  -6.835  1.00 87.19           O  
ATOM   2629  OE2 GLU C 106      -4.610 -25.667  -8.336  1.00 87.19           O  
ATOM   2630  N   SER C 107      -2.515 -20.847  -7.209  1.00 88.06           N  
ATOM   2631  CA  SER C 107      -1.951 -20.274  -5.991  1.00 88.06           C  
ATOM   2632  C   SER C 107      -2.284 -18.791  -5.872  1.00 88.06           C  
ATOM   2633  O   SER C 107      -2.546 -18.294  -4.775  1.00 88.06           O  
ATOM   2634  CB  SER C 107      -0.435 -20.469  -5.959  1.00 88.06           C  
ATOM   2635  OG  SER C 107      -0.105 -21.846  -5.894  1.00 88.06           O  
ATOM   2636  N   ARG C 108      -2.291 -18.109  -6.957  1.00 82.49           N  
ATOM   2637  CA  ARG C 108      -2.642 -16.692  -6.961  1.00 82.49           C  
ATOM   2638  C   ARG C 108      -4.120 -16.493  -6.642  1.00 82.49           C  
ATOM   2639  O   ARG C 108      -4.479 -15.597  -5.875  1.00 82.49           O  
ATOM   2640  CB  ARG C 108      -2.307 -16.059  -8.313  1.00 82.49           C  
ATOM   2641  CG  ARG C 108      -2.498 -14.551  -8.350  1.00 82.49           C  
ATOM   2642  CD  ARG C 108      -1.581 -13.842  -7.364  1.00 82.49           C  
ATOM   2643  NE  ARG C 108      -0.295 -13.506  -7.969  1.00 82.49           N  
ATOM   2644  CZ  ARG C 108       0.275 -12.305  -7.921  1.00 82.49           C  
ATOM   2645  NH1 ARG C 108      -0.319 -11.297  -7.293  1.00 82.49           N  
ATOM   2646  NH2 ARG C 108       1.448 -12.110  -8.506  1.00 82.49           N  
ATOM   2647  N   ILE C 109      -4.908 -17.303  -7.193  1.00 80.38           N  
ATOM   2648  CA  ILE C 109      -6.342 -17.226  -6.941  1.00 80.38           C  
ATOM   2649  C   ILE C 109      -6.623 -17.508  -5.467  1.00 80.38           C  
ATOM   2650  O   ILE C 109      -7.421 -16.811  -4.836  1.00 80.38           O  
ATOM   2651  CB  ILE C 109      -7.127 -18.213  -7.834  1.00 80.38           C  
ATOM   2652  CG1 ILE C 109      -7.074 -17.765  -9.300  1.00 80.38           C  
ATOM   2653  CG2 ILE C 109      -8.575 -18.343  -7.353  1.00 80.38           C  
ATOM   2654  CD1 ILE C 109      -7.696 -18.757 -10.273  1.00 80.38           C  
ATOM   2655  N   ASP C 110      -5.973 -18.542  -4.979  1.00 84.61           N  
ATOM   2656  CA  ASP C 110      -6.151 -18.883  -3.571  1.00 84.61           C  
ATOM   2657  C   ASP C 110      -5.806 -17.698  -2.671  1.00 84.61           C  
ATOM   2658  O   ASP C 110      -6.494 -17.444  -1.681  1.00 84.61           O  
ATOM   2659  CB  ASP C 110      -5.293 -20.094  -3.199  1.00 84.61           C  
ATOM   2660  CG  ASP C 110      -5.827 -21.397  -3.767  1.00 84.61           C  
ATOM   2661  OD1 ASP C 110      -6.984 -21.428  -4.238  1.00 84.61           O  
ATOM   2662  OD2 ASP C 110      -5.085 -22.402  -3.741  1.00 84.61           O  
ATOM   2663  N   CYS C 111      -4.793 -17.030  -3.038  1.00 84.01           N  
ATOM   2664  CA  CYS C 111      -4.364 -15.864  -2.273  1.00 84.01           C  
ATOM   2665  C   CYS C 111      -5.418 -14.765  -2.317  1.00 84.01           C  
ATOM   2666  O   CYS C 111      -5.713 -14.141  -1.296  1.00 84.01           O  
ATOM   2667  CB  CYS C 111      -3.036 -15.331  -2.808  1.00 84.01           C  
ATOM   2668  SG  CYS C 111      -2.415 -13.891  -1.913  1.00 84.01           S  
ATOM   2669  N   GLN C 112      -6.043 -14.590  -3.421  1.00 76.19           N  
ATOM   2670  CA  GLN C 112      -7.009 -13.511  -3.601  1.00 76.19           C  
ATOM   2671  C   GLN C 112      -8.324 -13.826  -2.894  1.00 76.19           C  
ATOM   2672  O   GLN C 112      -9.123 -12.926  -2.628  1.00 76.19           O  
ATOM   2673  CB  GLN C 112      -7.259 -13.257  -5.088  1.00 76.19           C  
ATOM   2674  CG  GLN C 112      -6.065 -12.661  -5.820  1.00 76.19           C  
ATOM   2675  CD  GLN C 112      -5.832 -11.202  -5.474  1.00 76.19           C  
ATOM   2676  NE2 GLN C 112      -4.649 -10.695  -5.805  1.00 76.19           N  
ATOM   2677  OE1 GLN C 112      -6.708 -10.536  -4.914  1.00 76.19           O  
ATOM   2678  N   HIS C 113      -8.564 -15.107  -2.586  1.00 82.59           N  
ATOM   2679  CA  HIS C 113      -9.784 -15.513  -1.899  1.00 82.59           C  
ATOM   2680  C   HIS C 113      -9.657 -15.324  -0.391  1.00 82.59           C  
ATOM   2681  O   HIS C 113     -10.638 -15.468   0.342  1.00 82.59           O  
ATOM   2682  CB  HIS C 113     -10.120 -16.971  -2.219  1.00 82.59           C  
ATOM   2683  CG  HIS C 113     -10.808 -17.153  -3.535  1.00 82.59           C  
ATOM   2684  CD2 HIS C 113     -11.651 -16.343  -4.217  1.00 82.59           C  
ATOM   2685  ND1 HIS C 113     -10.658 -18.288  -4.301  1.00 82.59           N  
ATOM   2686  CE1 HIS C 113     -11.382 -18.168  -5.402  1.00 82.59           C  
ATOM   2687  NE2 HIS C 113     -11.994 -16.996  -5.375  1.00 82.59           N  
ATOM   2688  N   ARG C 114      -8.469 -14.966  -0.051  1.00 88.33           N  
ATOM   2689  CA  ARG C 114      -8.264 -14.672   1.363  1.00 88.33           C  
ATOM   2690  C   ARG C 114      -8.625 -13.224   1.679  1.00 88.33           C  
ATOM   2691  O   ARG C 114      -9.150 -12.508   0.823  1.00 88.33           O  
ATOM   2692  CB  ARG C 114      -6.815 -14.951   1.766  1.00 88.33           C  
ATOM   2693  CG  ARG C 114      -6.386 -16.395   1.565  1.00 88.33           C  
ATOM   2694  CD  ARG C 114      -4.984 -16.648   2.100  1.00 88.33           C  
ATOM   2695  NE  ARG C 114      -4.614 -18.056   1.998  1.00 88.33           N  
ATOM   2696  CZ  ARG C 114      -3.487 -18.580   2.474  1.00 88.33           C  
ATOM   2697  NH1 ARG C 114      -2.595 -17.818   3.095  1.00 88.33           N  
ATOM   2698  NH2 ARG C 114      -3.251 -19.876   2.326  1.00 88.33           N  
ATOM   2699  N   CYS C 115      -8.639 -12.954   2.998  1.00 92.68           N  
ATOM   2700  CA  CYS C 115      -8.850 -11.570   3.408  1.00 92.68           C  
ATOM   2701  C   CYS C 115      -7.565 -10.961   3.954  1.00 92.68           C  
ATOM   2702  O   CYS C 115      -7.022 -11.436   4.953  1.00 92.68           O  
ATOM   2703  CB  CYS C 115      -9.953 -11.486   4.462  1.00 92.68           C  
ATOM   2704  SG  CYS C 115     -10.328  -9.800   4.990  1.00 92.68           S  
ATOM   2705  N   GLY C 116      -7.100  -9.883   3.222  1.00 91.78           N  
ATOM   2706  CA  GLY C 116      -5.919  -9.183   3.700  1.00 91.78           C  
ATOM   2707  C   GLY C 116      -4.639  -9.645   3.029  1.00 91.78           C  
ATOM   2708  O   GLY C 116      -4.681 -10.292   1.980  1.00 91.78           O  
ATOM   2709  N   ILE C 117      -3.552  -9.240   3.557  1.00 91.27           N  
ATOM   2710  CA  ILE C 117      -2.237  -9.535   2.997  1.00 91.27           C  
ATOM   2711  C   ILE C 117      -1.857 -10.981   3.308  1.00 91.27           C  
ATOM   2712  O   ILE C 117      -2.056 -11.454   4.430  1.00 91.27           O  
ATOM   2713  CB  ILE C 117      -1.161  -8.569   3.541  1.00 91.27           C  
ATOM   2714  CG1 ILE C 117       0.146  -8.728   2.756  1.00 91.27           C  
ATOM   2715  CG2 ILE C 117      -0.933  -8.802   5.038  1.00 91.27           C  
ATOM   2716  CD1 ILE C 117       0.067  -8.236   1.317  1.00 91.27           C  
ATOM   2717  N   PHE C 118      -1.435 -11.600   2.289  1.00 91.02           N  
ATOM   2718  CA  PHE C 118      -0.999 -12.986   2.408  1.00 91.02           C  
ATOM   2719  C   PHE C 118       0.307 -13.209   1.653  1.00 91.02           C  
ATOM   2720  O   PHE C 118       0.497 -12.673   0.560  1.00 91.02           O  
ATOM   2721  CB  PHE C 118      -2.078 -13.937   1.882  1.00 91.02           C  
ATOM   2722  CG  PHE C 118      -1.772 -15.392   2.115  1.00 91.02           C  
ATOM   2723  CD1 PHE C 118      -1.375 -16.210   1.065  1.00 91.02           C  
ATOM   2724  CD2 PHE C 118      -1.880 -15.941   3.386  1.00 91.02           C  
ATOM   2725  CE1 PHE C 118      -1.090 -17.557   1.278  1.00 91.02           C  
ATOM   2726  CE2 PHE C 118      -1.598 -17.286   3.607  1.00 91.02           C  
ATOM   2727  CZ  PHE C 118      -1.204 -18.093   2.551  1.00 91.02           C  
ATOM   2728  N   GLN C 119       1.173 -13.957   2.363  1.00 90.80           N  
ATOM   2729  CA  GLN C 119       2.440 -14.309   1.731  1.00 90.80           C  
ATOM   2730  C   GLN C 119       2.641 -15.821   1.707  1.00 90.80           C  
ATOM   2731  O   GLN C 119       2.292 -16.515   2.665  1.00 90.80           O  
ATOM   2732  CB  GLN C 119       3.607 -13.636   2.455  1.00 90.80           C  
ATOM   2733  CG  GLN C 119       3.601 -12.117   2.352  1.00 90.80           C  
ATOM   2734  CD  GLN C 119       4.790 -11.476   3.044  1.00 90.80           C  
ATOM   2735  NE2 GLN C 119       5.701 -10.914   2.257  1.00 90.80           N  
ATOM   2736  OE1 GLN C 119       4.887 -11.486   4.275  1.00 90.80           O  
ATOM   2737  N   TYR C 120       3.064 -16.292   0.542  1.00 90.49           N  
ATOM   2738  CA  TYR C 120       3.370 -17.716   0.461  1.00 90.49           C  
ATOM   2739  C   TYR C 120       4.718 -17.945  -0.213  1.00 90.49           C  
ATOM   2740  O   TYR C 120       5.170 -17.119  -1.009  1.00 90.49           O  
ATOM   2741  CB  TYR C 120       2.271 -18.460  -0.304  1.00 90.49           C  
ATOM   2742  CG  TYR C 120       2.065 -17.957  -1.712  1.00 90.49           C  
ATOM   2743  CD1 TYR C 120       1.260 -16.849  -1.966  1.00 90.49           C  
ATOM   2744  CD2 TYR C 120       2.672 -18.590  -2.791  1.00 90.49           C  
ATOM   2745  CE1 TYR C 120       1.065 -16.383  -3.263  1.00 90.49           C  
ATOM   2746  CE2 TYR C 120       2.485 -18.133  -4.092  1.00 90.49           C  
ATOM   2747  CZ  TYR C 120       1.681 -17.031  -4.317  1.00 90.49           C  
ATOM   2748  OH  TYR C 120       1.492 -16.574  -5.602  1.00 90.49           O  
ATOM   2749  N   GLU C 121       5.323 -19.039   0.237  1.00 93.98           N  
ATOM   2750  CA  GLU C 121       6.661 -19.365  -0.246  1.00 93.98           C  
ATOM   2751  C   GLU C 121       6.608 -20.008  -1.629  1.00 93.98           C  
ATOM   2752  O   GLU C 121       5.743 -20.845  -1.897  1.00 93.98           O  
ATOM   2753  CB  GLU C 121       7.377 -20.294   0.738  1.00 93.98           C  
ATOM   2754  CG  GLU C 121       7.671 -19.652   2.087  1.00 93.98           C  
ATOM   2755  CD  GLU C 121       8.372 -20.590   3.057  1.00 93.98           C  
ATOM   2756  OE1 GLU C 121       8.710 -20.157   4.182  1.00 93.98           O  
ATOM   2757  OE2 GLU C 121       8.585 -21.767   2.689  1.00 93.98           O  
ATOM   2758  N   THR C 122       7.535 -19.535  -2.462  1.00 95.14           N  
ATOM   2759  CA  THR C 122       7.598 -20.043  -3.828  1.00 95.14           C  
ATOM   2760  C   THR C 122       9.046 -20.262  -4.258  1.00 95.14           C  
ATOM   2761  O   THR C 122       9.975 -19.925  -3.522  1.00 95.14           O  
ATOM   2762  CB  THR C 122       6.906 -19.083  -4.814  1.00 95.14           C  
ATOM   2763  CG2 THR C 122       5.441 -18.877  -4.444  1.00 95.14           C  
ATOM   2764  OG1 THR C 122       7.577 -17.817  -4.788  1.00 95.14           O  
ATOM   2765  N   ILE C 123       9.162 -20.958  -5.305  1.00 95.07           N  
ATOM   2766  CA  ILE C 123      10.426 -21.083  -6.024  1.00 95.07           C  
ATOM   2767  C   ILE C 123      10.309 -20.416  -7.392  1.00 95.07           C  
ATOM   2768  O   ILE C 123       9.304 -20.582  -8.088  1.00 95.07           O  
ATOM   2769  CB  ILE C 123      10.841 -22.563  -6.183  1.00 95.07           C  
ATOM   2770  CG1 ILE C 123      11.017 -23.219  -4.808  1.00 95.07           C  
ATOM   2771  CG2 ILE C 123      12.122 -22.678  -7.013  1.00 95.07           C  
ATOM   2772  CD1 ILE C 123      11.163 -24.733  -4.859  1.00 95.07           C  
ATOM   2773  N   SER C 124      11.345 -19.544  -7.683  1.00 93.69           N  
ATOM   2774  CA  SER C 124      11.342 -18.914  -8.999  1.00 93.69           C  
ATOM   2775  C   SER C 124      11.717 -19.910 -10.091  1.00 93.69           C  
ATOM   2776  O   SER C 124      12.730 -20.604  -9.983  1.00 93.69           O  
ATOM   2777  CB  SER C 124      12.306 -17.727  -9.027  1.00 93.69           C  
ATOM   2778  OG  SER C 124      12.391 -17.179 -10.332  1.00 93.69           O  
ATOM   2779  N   CYS C 125      10.938 -19.939 -11.170  1.00 94.51           N  
ATOM   2780  CA  CYS C 125      11.201 -20.871 -12.261  1.00 94.51           C  
ATOM   2781  C   CYS C 125      12.413 -20.430 -13.073  1.00 94.51           C  
ATOM   2782  O   CYS C 125      13.001 -21.231 -13.803  1.00 94.51           O  
ATOM   2783  CB  CYS C 125       9.980 -20.987 -13.173  1.00 94.51           C  
ATOM   2784  SG  CYS C 125       8.484 -21.532 -12.320  1.00 94.51           S  
ATOM   2785  N   ASN C 126      12.840 -19.203 -12.903  1.00 90.38           N  
ATOM   2786  CA  ASN C 126      13.949 -18.676 -13.691  1.00 90.38           C  
ATOM   2787  C   ASN C 126      15.297 -19.111 -13.124  1.00 90.38           C  
ATOM   2788  O   ASN C 126      16.158 -19.595 -13.861  1.00 90.38           O  
ATOM   2789  CB  ASN C 126      13.874 -17.149 -13.769  1.00 90.38           C  
ATOM   2790  CG  ASN C 126      12.686 -16.664 -14.576  1.00 90.38           C  
ATOM   2791  ND2 ASN C 126      12.929 -16.300 -15.829  1.00 90.38           N  
ATOM   2792  OD1 ASN C 126      11.559 -16.615 -14.076  1.00 90.38           O  
ATOM   2793  N   ASN C 127      15.396 -18.992 -11.835  1.00 92.39           N  
ATOM   2794  CA  ASN C 127      16.702 -19.299 -11.262  1.00 92.39           C  
ATOM   2795  C   ASN C 127      16.592 -20.314 -10.128  1.00 92.39           C  
ATOM   2796  O   ASN C 127      17.585 -20.625  -9.469  1.00 92.39           O  
ATOM   2797  CB  ASN C 127      17.383 -18.022 -10.766  1.00 92.39           C  
ATOM   2798  CG  ASN C 127      16.523 -17.240  -9.794  1.00 92.39           C  
ATOM   2799  ND2 ASN C 127      16.903 -15.994  -9.534  1.00 92.39           N  
ATOM   2800  OD1 ASN C 127      15.525 -17.751  -9.279  1.00 92.39           O  
ATOM   2801  N   CYS C 128      15.466 -20.851  -9.925  1.00 95.73           N  
ATOM   2802  CA  CYS C 128      15.187 -21.899  -8.950  1.00 95.73           C  
ATOM   2803  C   CYS C 128      15.551 -21.445  -7.541  1.00 95.73           C  
ATOM   2804  O   CYS C 128      15.930 -22.262  -6.700  1.00 95.73           O  
ATOM   2805  CB  CYS C 128      15.954 -23.174  -9.299  1.00 95.73           C  
ATOM   2806  SG  CYS C 128      15.509 -23.875 -10.903  1.00 95.73           S  
ATOM   2807  N   THR C 129      15.441 -20.136  -7.319  1.00 93.58           N  
ATOM   2808  CA  THR C 129      15.704 -19.597  -5.990  1.00 93.58           C  
ATOM   2809  C   THR C 129      14.411 -19.481  -5.188  1.00 93.58           C  
ATOM   2810  O   THR C 129      13.343 -19.239  -5.753  1.00 93.58           O  
ATOM   2811  CB  THR C 129      16.387 -18.219  -6.071  1.00 93.58           C  
ATOM   2812  CG2 THR C 129      17.714 -18.306  -6.817  1.00 93.58           C  
ATOM   2813  OG1 THR C 129      15.524 -17.304  -6.758  1.00 93.58           O  
ATOM   2814  N   ASP C 130      14.693 -19.722  -3.887  1.00 91.45           N  
ATOM   2815  CA  ASP C 130      13.558 -19.538  -2.987  1.00 91.45           C  
ATOM   2816  C   ASP C 130      13.121 -18.076  -2.945  1.00 91.45           C  
ATOM   2817  O   ASP C 130      13.960 -17.172  -2.937  1.00 91.45           O  
ATOM   2818  CB  ASP C 130      13.906 -20.024  -1.579  1.00 91.45           C  
ATOM   2819  CG  ASP C 130      14.113 -21.527  -1.504  1.00 91.45           C  
ATOM   2820  OD1 ASP C 130      13.409 -22.276  -2.215  1.00 91.45           O  
ATOM   2821  OD2 ASP C 130      14.986 -21.966  -0.725  1.00 91.45           O  
ATOM   2822  N   SER C 131      11.808 -17.947  -3.076  1.00 87.13           N  
ATOM   2823  CA  SER C 131      11.224 -16.611  -3.018  1.00 87.13           C  
ATOM   2824  C   SER C 131       9.859 -16.633  -2.338  1.00 87.13           C  
ATOM   2825  O   SER C 131       9.413 -17.680  -1.865  1.00 87.13           O  
ATOM   2826  CB  SER C 131      11.094 -16.021  -4.423  1.00 87.13           C  
ATOM   2827  OG  SER C 131      10.434 -14.768  -4.383  1.00 87.13           O  
ATOM   2828  N   HIS C 132       9.294 -15.396  -2.156  1.00 88.87           N  
ATOM   2829  CA  HIS C 132       7.935 -15.294  -1.635  1.00 88.87           C  
ATOM   2830  C   HIS C 132       7.082 -14.371  -2.498  1.00 88.87           C  
ATOM   2831  O   HIS C 132       7.607 -13.476  -3.164  1.00 88.87           O  
ATOM   2832  CB  HIS C 132       7.951 -14.795  -0.189  1.00 88.87           C  
ATOM   2833  CG  HIS C 132       8.620 -13.467  -0.021  1.00 88.87           C  
ATOM   2834  CD2 HIS C 132       8.104 -12.225   0.128  1.00 88.87           C  
ATOM   2835  ND1 HIS C 132       9.990 -13.322   0.004  1.00 88.87           N  
ATOM   2836  CE1 HIS C 132      10.288 -12.043   0.163  1.00 88.87           C  
ATOM   2837  NE2 HIS C 132       9.161 -11.356   0.240  1.00 88.87           N  
ATOM   2838  N   VAL C 133       5.861 -14.717  -2.556  1.00 87.69           N  
ATOM   2839  CA  VAL C 133       4.886 -13.869  -3.236  1.00 87.69           C  
ATOM   2840  C   VAL C 133       3.916 -13.277  -2.217  1.00 87.69           C  
ATOM   2841  O   VAL C 133       3.384 -13.995  -1.367  1.00 87.69           O  
ATOM   2842  CB  VAL C 133       4.110 -14.653  -4.318  1.00 87.69           C  
ATOM   2843  CG1 VAL C 133       2.959 -13.814  -4.870  1.00 87.69           C  
ATOM   2844  CG2 VAL C 133       5.050 -15.082  -5.443  1.00 87.69           C  
ATOM   2845  N   ALA C 134       3.836 -11.913  -2.264  1.00 88.70           N  
ATOM   2846  CA  ALA C 134       2.868 -11.229  -1.411  1.00 88.70           C  
ATOM   2847  C   ALA C 134       1.655 -10.772  -2.216  1.00 88.70           C  
ATOM   2848  O   ALA C 134       1.797 -10.079  -3.226  1.00 88.70           O  
ATOM   2849  CB  ALA C 134       3.521 -10.037  -0.715  1.00 88.70           C  
ATOM   2850  N   CYS C 135       0.466 -11.180  -1.765  1.00 85.77           N  
ATOM   2851  CA  CYS C 135      -0.772 -10.785  -2.427  1.00 85.77           C  
ATOM   2852  C   CYS C 135      -1.791 -10.271  -1.417  1.00 85.77           C  
ATOM   2853  O   CYS C 135      -1.598 -10.412  -0.208  1.00 85.77           O  
ATOM   2854  CB  CYS C 135      -1.361 -11.959  -3.208  1.00 85.77           C  
ATOM   2855  SG  CYS C 135      -1.900 -13.330  -2.164  1.00 85.77           S  
ATOM   2856  N   PHE C 136      -2.771  -9.542  -1.947  1.00 89.85           N  
ATOM   2857  CA  PHE C 136      -3.843  -9.028  -1.102  1.00 89.85           C  
ATOM   2858  C   PHE C 136      -5.179  -9.654  -1.483  1.00 89.85           C  
ATOM   2859  O   PHE C 136      -5.593  -9.590  -2.642  1.00 89.85           O  
ATOM   2860  CB  PHE C 136      -3.928  -7.502  -1.210  1.00 89.85           C  
ATOM   2861  CG  PHE C 136      -4.914  -6.881  -0.257  1.00 89.85           C  
ATOM   2862  CD1 PHE C 136      -6.201  -6.565  -0.676  1.00 89.85           C  
ATOM   2863  CD2 PHE C 136      -4.553  -6.613   1.057  1.00 89.85           C  
ATOM   2864  CE1 PHE C 136      -7.115  -5.990   0.204  1.00 89.85           C  
ATOM   2865  CE2 PHE C 136      -5.462  -6.038   1.941  1.00 89.85           C  
ATOM   2866  CZ  PHE C 136      -6.742  -5.727   1.512  1.00 89.85           C  
ATOM   2867  N   GLY C 137      -5.800 -10.262  -0.506  1.00 87.94           N  
ATOM   2868  CA  GLY C 137      -7.113 -10.851  -0.719  1.00 87.94           C  
ATOM   2869  C   GLY C 137      -8.252  -9.897  -0.409  1.00 87.94           C  
ATOM   2870  O   GLY C 137      -8.189  -9.142   0.563  1.00 87.94           O  
ATOM   2871  N   TYR C 138      -9.354 -10.006  -1.225  1.00 86.16           N  
ATOM   2872  CA  TYR C 138     -10.468  -9.071  -1.114  1.00 86.16           C  
ATOM   2873  C   TYR C 138     -11.690  -9.748  -0.505  1.00 86.16           C  
ATOM   2874  O   TYR C 138     -12.795  -9.202  -0.548  1.00 86.16           O  
ATOM   2875  CB  TYR C 138     -10.822  -8.490  -2.486  1.00 86.16           C  
ATOM   2876  CG  TYR C 138      -9.766  -7.567  -3.045  1.00 86.16           C  
ATOM   2877  CD1 TYR C 138      -9.851  -6.189  -2.863  1.00 86.16           C  
ATOM   2878  CD2 TYR C 138      -8.683  -8.072  -3.757  1.00 86.16           C  
ATOM   2879  CE1 TYR C 138      -8.881  -5.334  -3.378  1.00 86.16           C  
ATOM   2880  CE2 TYR C 138      -7.708  -7.227  -4.277  1.00 86.16           C  
ATOM   2881  CZ  TYR C 138      -7.815  -5.862  -4.082  1.00 86.16           C  
ATOM   2882  OH  TYR C 138      -6.852  -5.021  -4.594  1.00 86.16           O  
ATOM   2883  N   ASN C 139     -11.461 -10.932  -0.070  1.00 87.61           N  
ATOM   2884  CA  ASN C 139     -12.610 -11.675   0.436  1.00 87.61           C  
ATOM   2885  C   ASN C 139     -12.805 -11.456   1.933  1.00 87.61           C  
ATOM   2886  O   ASN C 139     -12.762 -12.407   2.715  1.00 87.61           O  
ATOM   2887  CB  ASN C 139     -12.460 -13.167   0.133  1.00 87.61           C  
ATOM   2888  CG  ASN C 139     -13.766 -13.925   0.269  1.00 87.61           C  
ATOM   2889  ND2 ASN C 139     -13.673 -15.228   0.510  1.00 87.61           N  
ATOM   2890  OD1 ASN C 139     -14.849 -13.345   0.157  1.00 87.61           O  
ATOM   2891  N   CYS C 140     -13.059 -10.194   2.217  1.00 92.03           N  
ATOM   2892  CA  CYS C 140     -13.362  -9.834   3.598  1.00 92.03           C  
ATOM   2893  C   CYS C 140     -14.867  -9.777   3.829  1.00 92.03           C  
ATOM   2894  O   CYS C 140     -15.614  -9.313   2.966  1.00 92.03           O  
ATOM   2895  CB  CYS C 140     -12.730  -8.488   3.952  1.00 92.03           C  
ATOM   2896  SG  CYS C 140     -10.945  -8.429   3.686  1.00 92.03           S  
ATOM   2897  N   GLU C 141     -15.338 -10.186   4.998  1.00 91.29           N  
ATOM   2898  CA  GLU C 141     -16.766 -10.352   5.254  1.00 91.29           C  
ATOM   2899  C   GLU C 141     -17.335  -9.153   6.007  1.00 91.29           C  
ATOM   2900  O   GLU C 141     -18.548  -8.935   6.011  1.00 91.29           O  
ATOM   2901  CB  GLU C 141     -17.025 -11.639   6.040  1.00 91.29           C  
ATOM   2902  CG  GLU C 141     -16.651 -12.907   5.286  1.00 91.29           C  
ATOM   2903  CD  GLU C 141     -16.922 -14.177   6.076  1.00 91.29           C  
ATOM   2904  OE1 GLU C 141     -16.701 -15.286   5.538  1.00 91.29           O  
ATOM   2905  OE2 GLU C 141     -17.360 -14.063   7.243  1.00 91.29           O  
ATOM   2906  N   SER C 142     -16.525  -8.496   6.773  1.00 92.22           N  
ATOM   2907  CA  SER C 142     -16.999  -7.385   7.590  1.00 92.22           C  
ATOM   2908  C   SER C 142     -16.077  -6.176   7.469  1.00 92.22           C  
ATOM   2909  O   SER C 142     -14.938  -6.301   7.014  1.00 92.22           O  
ATOM   2910  CB  SER C 142     -17.110  -7.806   9.056  1.00 92.22           C  
ATOM   2911  OG  SER C 142     -15.826  -7.988   9.626  1.00 92.22           O  
ATOM   2912  N   SER C 143     -16.616  -5.059   7.853  1.00 87.47           N  
ATOM   2913  CA  SER C 143     -15.809  -3.844   7.855  1.00 87.47           C  
ATOM   2914  C   SER C 143     -14.621  -3.971   8.803  1.00 87.47           C  
ATOM   2915  O   SER C 143     -13.540  -3.447   8.526  1.00 87.47           O  
ATOM   2916  CB  SER C 143     -16.659  -2.635   8.249  1.00 87.47           C  
ATOM   2917  OG  SER C 143     -17.499  -2.240   7.179  1.00 87.47           O  
ATOM   2918  N   ALA C 144     -14.862  -4.638   9.853  1.00 89.83           N  
ATOM   2919  CA  ALA C 144     -13.766  -4.848  10.796  1.00 89.83           C  
ATOM   2920  C   ALA C 144     -12.645  -5.665  10.161  1.00 89.83           C  
ATOM   2921  O   ALA C 144     -11.464  -5.368  10.358  1.00 89.83           O  
ATOM   2922  CB  ALA C 144     -14.275  -5.540  12.058  1.00 89.83           C  
ATOM   2923  N   GLN C 145     -13.066  -6.606   9.389  1.00 93.24           N  
ATOM   2924  CA  GLN C 145     -12.073  -7.427   8.704  1.00 93.24           C  
ATOM   2925  C   GLN C 145     -11.315  -6.614   7.658  1.00 93.24           C  
ATOM   2926  O   GLN C 145     -10.101  -6.766   7.507  1.00 93.24           O  
ATOM   2927  CB  GLN C 145     -12.737  -8.638   8.048  1.00 93.24           C  
ATOM   2928  CG  GLN C 145     -12.951  -9.811   8.996  1.00 93.24           C  
ATOM   2929  CD  GLN C 145     -13.495 -11.041   8.295  1.00 93.24           C  
ATOM   2930  NE2 GLN C 145     -13.689 -12.117   9.050  1.00 93.24           N  
ATOM   2931  OE1 GLN C 145     -13.741 -11.024   7.084  1.00 93.24           O  
ATOM   2932  N   TRP C 146     -12.078  -5.768   7.027  1.00 92.32           N  
ATOM   2933  CA  TRP C 146     -11.448  -4.911   6.028  1.00 92.32           C  
ATOM   2934  C   TRP C 146     -10.432  -3.976   6.676  1.00 92.32           C  
ATOM   2935  O   TRP C 146      -9.325  -3.799   6.162  1.00 92.32           O  
ATOM   2936  CB  TRP C 146     -12.503  -4.095   5.276  1.00 92.32           C  
ATOM   2937  CG  TRP C 146     -13.058  -4.786   4.066  1.00 92.32           C  
ATOM   2938  CD1 TRP C 146     -14.310  -5.315   3.921  1.00 92.32           C  
ATOM   2939  CD2 TRP C 146     -12.375  -5.027   2.832  1.00 92.32           C  
ATOM   2940  CE2 TRP C 146     -13.275  -5.707   1.982  1.00 92.32           C  
ATOM   2941  CE3 TRP C 146     -11.088  -4.733   2.361  1.00 92.32           C  
ATOM   2942  NE1 TRP C 146     -14.447  -5.870   2.670  1.00 92.32           N  
ATOM   2943  CZ2 TRP C 146     -12.929  -6.098   0.686  1.00 92.32           C  
ATOM   2944  CZ3 TRP C 146     -10.745  -5.122   1.072  1.00 92.32           C  
ATOM   2945  CH2 TRP C 146     -11.664  -5.797   0.251  1.00 92.32           C  
ATOM   2946  N   LYS C 147     -10.806  -3.454   7.776  1.00 87.16           N  
ATOM   2947  CA  LYS C 147      -9.913  -2.545   8.490  1.00 87.16           C  
ATOM   2948  C   LYS C 147      -8.621  -3.249   8.893  1.00 87.16           C  
ATOM   2949  O   LYS C 147      -7.527  -2.723   8.674  1.00 87.16           O  
ATOM   2950  CB  LYS C 147     -10.606  -1.974   9.728  1.00 87.16           C  
ATOM   2951  CG  LYS C 147     -11.649  -0.910   9.418  1.00 87.16           C  
ATOM   2952  CD  LYS C 147     -12.311  -0.389  10.687  1.00 87.16           C  
ATOM   2953  CE  LYS C 147     -13.457   0.563  10.371  1.00 87.16           C  
ATOM   2954  NZ  LYS C 147     -14.234   0.919  11.595  1.00 87.16           N  
ATOM   2955  N   SER C 148      -8.730  -4.361   9.388  1.00 89.49           N  
ATOM   2956  CA  SER C 148      -7.560  -5.135   9.791  1.00 89.49           C  
ATOM   2957  C   SER C 148      -6.698  -5.499   8.587  1.00 89.49           C  
ATOM   2958  O   SER C 148      -5.468  -5.467   8.665  1.00 89.49           O  
ATOM   2959  CB  SER C 148      -7.985  -6.406  10.527  1.00 89.49           C  
ATOM   2960  OG  SER C 148      -8.627  -6.088  11.750  1.00 89.49           O  
ATOM   2961  N   ALA C 149      -7.423  -5.852   7.514  1.00 91.99           N  
ATOM   2962  CA  ALA C 149      -6.716  -6.234   6.295  1.00 91.99           C  
ATOM   2963  C   ALA C 149      -5.898  -5.068   5.747  1.00 91.99           C  
ATOM   2964  O   ALA C 149      -4.731  -5.236   5.385  1.00 91.99           O  
ATOM   2965  CB  ALA C 149      -7.702  -6.730   5.240  1.00 91.99           C  
ATOM   2966  N   VAL C 150      -6.481  -3.945   5.741  1.00 89.34           N  
ATOM   2967  CA  VAL C 150      -5.803  -2.775   5.193  1.00 89.34           C  
ATOM   2968  C   VAL C 150      -4.650  -2.370   6.109  1.00 89.34           C  
ATOM   2969  O   VAL C 150      -3.572  -2.003   5.636  1.00 89.34           O  
ATOM   2970  CB  VAL C 150      -6.777  -1.590   5.007  1.00 89.34           C  
ATOM   2971  CG1 VAL C 150      -6.011  -0.308   4.684  1.00 89.34           C  
ATOM   2972  CG2 VAL C 150      -7.791  -1.901   3.908  1.00 89.34           C  
ATOM   2973  N   GLN C 151      -4.833  -2.443   7.373  1.00 84.22           N  
ATOM   2974  CA  GLN C 151      -3.752  -2.149   8.308  1.00 84.22           C  
ATOM   2975  C   GLN C 151      -2.565  -3.083   8.088  1.00 84.22           C  
ATOM   2976  O   GLN C 151      -1.413  -2.646   8.106  1.00 84.22           O  
ATOM   2977  CB  GLN C 151      -4.245  -2.258   9.751  1.00 84.22           C  
ATOM   2978  CG  GLN C 151      -5.116  -1.089  10.193  1.00 84.22           C  
ATOM   2979  CD  GLN C 151      -5.677  -1.271  11.591  1.00 84.22           C  
ATOM   2980  NE2 GLN C 151      -6.149  -0.182  12.187  1.00 84.22           N  
ATOM   2981  OE1 GLN C 151      -5.686  -2.382  12.131  1.00 84.22           O  
ATOM   2982  N   GLY C 152      -2.940  -4.323   7.974  1.00 86.98           N  
ATOM   2983  CA  GLY C 152      -1.880  -5.267   7.655  1.00 86.98           C  
ATOM   2984  C   GLY C 152      -1.152  -4.933   6.366  1.00 86.98           C  
ATOM   2985  O   GLY C 152       0.074  -5.046   6.292  1.00 86.98           O  
ATOM   2986  N   LEU C 153      -1.935  -4.555   5.381  1.00 88.92           N  
ATOM   2987  CA  LEU C 153      -1.366  -4.175   4.093  1.00 88.92           C  
ATOM   2988  C   LEU C 153      -0.419  -2.990   4.246  1.00 88.92           C  
ATOM   2989  O   LEU C 153       0.708  -3.023   3.746  1.00 88.92           O  
ATOM   2990  CB  LEU C 153      -2.477  -3.830   3.097  1.00 88.92           C  
ATOM   2991  CG  LEU C 153      -2.026  -3.284   1.741  1.00 88.92           C  
ATOM   2992  CD1 LEU C 153      -1.173  -4.316   1.011  1.00 88.92           C  
ATOM   2993  CD2 LEU C 153      -3.232  -2.886   0.897  1.00 88.92           C  
ATOM   2994  N   LEU C 154      -0.832  -2.049   4.910  1.00 84.87           N  
ATOM   2995  CA  LEU C 154      -0.027  -0.842   5.063  1.00 84.87           C  
ATOM   2996  C   LEU C 154       1.232  -1.128   5.874  1.00 84.87           C  
ATOM   2997  O   LEU C 154       2.296  -0.571   5.594  1.00 84.87           O  
ATOM   2998  CB  LEU C 154      -0.842   0.264   5.737  1.00 84.87           C  
ATOM   2999  CG  LEU C 154      -1.990   0.856   4.916  1.00 84.87           C  
ATOM   3000  CD1 LEU C 154      -2.715   1.931   5.719  1.00 84.87           C  
ATOM   3001  CD2 LEU C 154      -1.469   1.424   3.601  1.00 84.87           C  
ATOM   3002  N   ASN C 155       1.135  -1.887   6.903  1.00 83.84           N  
ATOM   3003  CA  ASN C 155       2.320  -2.299   7.649  1.00 83.84           C  
ATOM   3004  C   ASN C 155       3.321  -3.026   6.755  1.00 83.84           C  
ATOM   3005  O   ASN C 155       4.525  -2.778   6.836  1.00 83.84           O  
ATOM   3006  CB  ASN C 155       1.927  -3.183   8.835  1.00 83.84           C  
ATOM   3007  CG  ASN C 155       1.275  -2.399   9.957  1.00 83.84           C  
ATOM   3008  ND2 ASN C 155       0.560  -3.098  10.831  1.00 83.84           N  
ATOM   3009  OD1 ASN C 155       1.411  -1.175  10.036  1.00 83.84           O  
ATOM   3010  N   TYR C 156       2.727  -3.842   5.976  1.00 86.64           N  
ATOM   3011  CA  TYR C 156       3.594  -4.563   5.050  1.00 86.64           C  
ATOM   3012  C   TYR C 156       4.313  -3.599   4.114  1.00 86.64           C  
ATOM   3013  O   TYR C 156       5.524  -3.712   3.907  1.00 86.64           O  
ATOM   3014  CB  TYR C 156       2.786  -5.577   4.235  1.00 86.64           C  
ATOM   3015  CG  TYR C 156       3.604  -6.322   3.209  1.00 86.64           C  
ATOM   3016  CD1 TYR C 156       3.688  -5.870   1.894  1.00 86.64           C  
ATOM   3017  CD2 TYR C 156       4.295  -7.479   3.552  1.00 86.64           C  
ATOM   3018  CE1 TYR C 156       4.439  -6.554   0.945  1.00 86.64           C  
ATOM   3019  CE2 TYR C 156       5.050  -8.171   2.611  1.00 86.64           C  
ATOM   3020  CZ  TYR C 156       5.116  -7.702   1.312  1.00 86.64           C  
ATOM   3021  OH  TYR C 156       5.862  -8.383   0.376  1.00 86.64           O  
ATOM   3022  N   ILE C 157       3.596  -2.715   3.547  1.00 83.10           N  
ATOM   3023  CA  ILE C 157       4.156  -1.772   2.586  1.00 83.10           C  
ATOM   3024  C   ILE C 157       5.205  -0.899   3.270  1.00 83.10           C  
ATOM   3025  O   ILE C 157       6.254  -0.609   2.690  1.00 83.10           O  
ATOM   3026  CB  ILE C 157       3.056  -0.890   1.952  1.00 83.10           C  
ATOM   3027  CG1 ILE C 157       2.147  -1.735   1.052  1.00 83.10           C  
ATOM   3028  CG2 ILE C 157       3.678   0.269   1.169  1.00 83.10           C  
ATOM   3029  CD1 ILE C 157       0.867  -1.029   0.628  1.00 83.10           C  
ATOM   3030  N   ASN C 158       4.926  -0.516   4.440  1.00 80.41           N  
ATOM   3031  CA  ASN C 158       5.883   0.288   5.192  1.00 80.41           C  
ATOM   3032  C   ASN C 158       7.198  -0.457   5.403  1.00 80.41           C  
ATOM   3033  O   ASN C 158       8.275   0.109   5.210  1.00 80.41           O  
ATOM   3034  CB  ASN C 158       5.290   0.710   6.538  1.00 80.41           C  
ATOM   3035  CG  ASN C 158       6.128   1.759   7.243  1.00 80.41           C  
ATOM   3036  ND2 ASN C 158       5.953   1.875   8.554  1.00 80.41           N  
ATOM   3037  OD1 ASN C 158       6.925   2.460   6.613  1.00 80.41           O  
ATOM   3038  N   ASN C 159       7.093  -1.661   5.815  1.00 82.23           N  
ATOM   3039  CA  ASN C 159       8.286  -2.473   6.026  1.00 82.23           C  
ATOM   3040  C   ASN C 159       9.028  -2.730   4.717  1.00 82.23           C  
ATOM   3041  O   ASN C 159      10.260  -2.719   4.684  1.00 82.23           O  
ATOM   3042  CB  ASN C 159       7.921  -3.799   6.697  1.00 82.23           C  
ATOM   3043  CG  ASN C 159       7.487  -3.623   8.139  1.00 82.23           C  
ATOM   3044  ND2 ASN C 159       6.766  -4.606   8.666  1.00 82.23           N  
ATOM   3045  OD1 ASN C 159       7.796  -2.611   8.774  1.00 82.23           O  
ATOM   3046  N   TRP C 160       8.203  -2.949   3.681  1.00 81.97           N  
ATOM   3047  CA  TRP C 160       8.772  -3.180   2.357  1.00 81.97           C  
ATOM   3048  C   TRP C 160       9.528  -1.950   1.867  1.00 81.97           C  
ATOM   3049  O   TRP C 160      10.615  -2.068   1.296  1.00 81.97           O  
ATOM   3050  CB  TRP C 160       7.674  -3.552   1.357  1.00 81.97           C  
ATOM   3051  CG  TRP C 160       8.171  -3.766  -0.041  1.00 81.97           C  
ATOM   3052  CD1 TRP C 160       8.852  -4.851  -0.517  1.00 81.97           C  
ATOM   3053  CD2 TRP C 160       8.028  -2.867  -1.145  1.00 81.97           C  
ATOM   3054  CE2 TRP C 160       8.647  -3.472  -2.261  1.00 81.97           C  
ATOM   3055  CE3 TRP C 160       7.435  -1.606  -1.299  1.00 81.97           C  
ATOM   3056  NE1 TRP C 160       9.142  -4.681  -1.851  1.00 81.97           N  
ATOM   3057  CZ2 TRP C 160       8.690  -2.859  -3.515  1.00 81.97           C  
ATOM   3058  CZ3 TRP C 160       7.478  -0.998  -2.549  1.00 81.97           C  
ATOM   3059  CH2 TRP C 160       8.102  -1.627  -3.639  1.00 81.97           C  
ATOM   3060  N   HIS C 161       9.067  -0.739   2.151  1.00 73.94           N  
ATOM   3061  CA  HIS C 161       9.696   0.509   1.734  1.00 73.94           C  
ATOM   3062  C   HIS C 161      10.938   0.806   2.567  1.00 73.94           C  
ATOM   3063  O   HIS C 161      11.942   1.293   2.041  1.00 73.94           O  
ATOM   3064  CB  HIS C 161       8.704   1.669   1.837  1.00 73.94           C  
ATOM   3065  CG  HIS C 161       9.268   2.982   1.395  1.00 73.94           C  
ATOM   3066  CD2 HIS C 161       9.422   4.152   2.058  1.00 73.94           C  
ATOM   3067  ND1 HIS C 161       9.751   3.193   0.122  1.00 73.94           N  
ATOM   3068  CE1 HIS C 161      10.180   4.440   0.021  1.00 73.94           C  
ATOM   3069  NE2 HIS C 161       9.992   5.043   1.183  1.00 73.94           N  
ATOM   3070  N   LYS C 162      10.873   0.587   3.784  1.00 74.56           N  
ATOM   3071  CA  LYS C 162      12.016   0.835   4.658  1.00 74.56           C  
ATOM   3072  C   LYS C 162      13.204  -0.042   4.271  1.00 74.56           C  
ATOM   3073  O   LYS C 162      14.355   0.389   4.359  1.00 74.56           O  
ATOM   3074  CB  LYS C 162      11.638   0.590   6.119  1.00 74.56           C  
ATOM   3075  CG  LYS C 162      10.769   1.682   6.725  1.00 74.56           C  
ATOM   3076  CD  LYS C 162      10.448   1.395   8.186  1.00 74.56           C  
ATOM   3077  CE  LYS C 162       9.569   2.482   8.790  1.00 74.56           C  
ATOM   3078  NZ  LYS C 162       9.187   2.166  10.199  1.00 74.56           N  
ATOM   3079  N   GLN C 163      12.886  -1.216   3.885  1.00 71.98           N  
ATOM   3080  CA  GLN C 163      13.955  -2.119   3.471  1.00 71.98           C  
ATOM   3081  C   GLN C 163      14.590  -1.656   2.163  1.00 71.98           C  
ATOM   3082  O   GLN C 163      15.772  -1.906   1.918  1.00 71.98           O  
ATOM   3083  CB  GLN C 163      13.425  -3.546   3.321  1.00 71.98           C  
ATOM   3084  CG  GLN C 163      13.101  -4.224   4.645  1.00 71.98           C  
ATOM   3085  CD  GLN C 163      12.550  -5.626   4.467  1.00 71.98           C  
ATOM   3086  NE2 GLN C 163      12.108  -6.233   5.564  1.00 71.98           N  
ATOM   3087  OE1 GLN C 163      12.520  -6.159   3.354  1.00 71.98           O  
ATOM   3088  N   ASP C 164      13.870  -0.981   1.328  1.00 62.28           N  
ATOM   3089  CA  ASP C 164      14.401  -0.447   0.077  1.00 62.28           C  
ATOM   3090  C   ASP C 164      15.333   0.734   0.335  1.00 62.28           C  
ATOM   3091  O   ASP C 164      16.387   0.849  -0.294  1.00 62.28           O  
ATOM   3092  CB  ASP C 164      13.261  -0.025  -0.853  1.00 62.28           C  
ATOM   3093  CG  ASP C 164      13.682   0.052  -2.310  1.00 62.28           C  
ATOM   3094  OD1 ASP C 164      14.824  -0.338  -2.636  1.00 62.28           O  
ATOM   3095  OD2 ASP C 164      12.866   0.511  -3.138  1.00 62.28           O  
ATOM   3096  N   THR C 165      14.977   1.716   1.270  1.00 58.82           N  
ATOM   3097  CA  THR C 165      15.771   2.905   1.564  1.00 58.82           C  
ATOM   3098  C   THR C 165      17.017   2.539   2.366  1.00 58.82           C  
ATOM   3099  O   THR C 165      18.058   3.184   2.234  1.00 58.82           O  
ATOM   3100  CB  THR C 165      14.947   3.949   2.338  1.00 58.82           C  
ATOM   3101  CG2 THR C 165      14.029   4.730   1.403  1.00 58.82           C  
ATOM   3102  OG1 THR C 165      14.150   3.284   3.326  1.00 58.82           O  
ATOM   3103  N   SER C 166      16.968   1.658   3.259  1.00 54.31           N  
ATOM   3104  CA  SER C 166      18.154   1.252   4.007  1.00 54.31           C  
ATOM   3105  C   SER C 166      19.179   0.582   3.098  1.00 54.31           C  
ATOM   3106  O   SER C 166      20.367   0.533   3.423  1.00 54.31           O  
ATOM   3107  CB  SER C 166      17.772   0.303   5.144  1.00 54.31           C  
ATOM   3108  OG  SER C 166      17.303  -0.932   4.632  1.00 54.31           O  
ATOM   3109  N   MET C 167      18.773  -0.061   1.976  1.00 44.28           N  
ATOM   3110  CA  MET C 167      19.764  -0.626   1.065  1.00 44.28           C  
ATOM   3111  C   MET C 167      20.457   0.472   0.266  1.00 44.28           C  
ATOM   3112  O   MET C 167      21.143   0.191  -0.718  1.00 44.28           O  
ATOM   3113  CB  MET C 167      19.110  -1.631   0.115  1.00 44.28           C  
ATOM   3114  CG  MET C 167      18.816  -2.978   0.754  1.00 44.28           C  
ATOM   3115  SD  MET C 167      18.832  -4.353  -0.461  1.00 44.28           S  
ATOM   3116  CE  MET C 167      17.620  -5.468   0.300  1.00 44.28           C  
ATOM   3117  N   ARG C 168      20.180   1.788   0.485  1.00 42.78           N  
ATOM   3118  CA  ARG C 168      21.024   2.763  -0.196  1.00 42.78           C  
ATOM   3119  C   ARG C 168      22.494   2.554   0.152  1.00 42.78           C  
ATOM   3120  O   ARG C 168      22.814   1.929   1.165  1.00 42.78           O  
ATOM   3121  CB  ARG C 168      20.598   4.188   0.164  1.00 42.78           C  
ATOM   3122  CG  ARG C 168      19.377   4.678  -0.598  1.00 42.78           C  
ATOM   3123  CD  ARG C 168      19.094   6.148  -0.324  1.00 42.78           C  
ATOM   3124  NE  ARG C 168      17.938   6.624  -1.079  1.00 42.78           N  
ATOM   3125  CZ  ARG C 168      17.475   7.871  -1.051  1.00 42.78           C  
ATOM   3126  NH1 ARG C 168      18.063   8.795  -0.300  1.00 42.78           N  
ATOM   3127  NH2 ARG C 168      16.416   8.196  -1.778  1.00 42.78           N  
ATOM   3128  N   PRO C 169      23.594   3.491  -0.348  1.00 37.81           N  
ATOM   3129  CA  PRO C 169      25.009   3.162  -0.535  1.00 37.81           C  
ATOM   3130  C   PRO C 169      25.735   2.902   0.783  1.00 37.81           C  
ATOM   3131  O   PRO C 169      26.068   3.846   1.505  1.00 37.81           O  
ATOM   3132  CB  PRO C 169      25.570   4.405  -1.231  1.00 37.81           C  
ATOM   3133  CG  PRO C 169      24.454   5.398  -1.199  1.00 37.81           C  
ATOM   3134  CD  PRO C 169      23.263   4.756  -0.546  1.00 37.81           C  
ATOM   3135  N   ARG C 170      25.733   2.452   1.965  1.00 33.02           N  
ATOM   3136  CA  ARG C 170      27.110   2.330   2.433  1.00 33.02           C  
ATOM   3137  C   ARG C 170      28.033   1.877   1.307  1.00 33.02           C  
ATOM   3138  O   ARG C 170      27.571   1.350   0.293  1.00 33.02           O  
ATOM   3139  CB  ARG C 170      27.194   1.351   3.606  1.00 33.02           C  
ATOM   3140  CG  ARG C 170      27.249   2.024   4.968  1.00 33.02           C  
ATOM   3141  CD  ARG C 170      27.411   1.011   6.092  1.00 33.02           C  
ATOM   3142  NE  ARG C 170      27.440   1.657   7.401  1.00 33.02           N  
ATOM   3143  CZ  ARG C 170      27.579   1.019   8.559  1.00 33.02           C  
ATOM   3144  NH1 ARG C 170      27.706  -0.303   8.594  1.00 33.02           N  
ATOM   3145  NH2 ARG C 170      27.591   1.706   9.692  1.00 33.02           N  
ATOM   3146  N   SER C 171      29.696   1.689   1.586  1.00 31.38           N  
ATOM   3147  CA  SER C 171      30.817   1.275   0.748  1.00 31.38           C  
ATOM   3148  C   SER C 171      30.405   0.171  -0.220  1.00 31.38           C  
ATOM   3149  O   SER C 171      29.367  -0.468  -0.035  1.00 31.38           O  
ATOM   3150  CB  SER C 171      31.986   0.799   1.611  1.00 31.38           C  
ATOM   3151  OG  SER C 171      32.263   1.732   2.641  1.00 31.38           O  
ATOM   3152  N   SER C 172      31.560  -0.499  -0.978  1.00 31.77           N  
ATOM   3153  CA  SER C 172      31.994  -1.433  -2.011  1.00 31.77           C  
ATOM   3154  C   SER C 172      31.323  -2.792  -1.845  1.00 31.77           C  
ATOM   3155  O   SER C 172      31.651  -3.743  -2.558  1.00 31.77           O  
ATOM   3156  CB  SER C 172      33.514  -1.598  -1.981  1.00 31.77           C  
ATOM   3157  OG  SER C 172      33.963  -1.880  -0.666  1.00 31.77           O  
ATOM   3158  N   ALA C 173      31.141  -3.331  -0.522  1.00 30.68           N  
ATOM   3159  CA  ALA C 173      31.201  -4.787  -0.617  1.00 30.68           C  
ATOM   3160  C   ALA C 173      30.112  -5.321  -1.543  1.00 30.68           C  
ATOM   3161  O   ALA C 173      29.099  -4.656  -1.769  1.00 30.68           O  
ATOM   3162  CB  ALA C 173      31.072  -5.416   0.768  1.00 30.68           C  
ATOM   3163  N   PHE C 174      30.322  -6.513  -2.288  1.00 34.81           N  
ATOM   3164  CA  PHE C 174      29.677  -7.405  -3.244  1.00 34.81           C  
ATOM   3165  C   PHE C 174      28.228  -7.665  -2.849  1.00 34.81           C  
ATOM   3166  O   PHE C 174      27.955  -8.505  -1.989  1.00 34.81           O  
ATOM   3167  CB  PHE C 174      30.440  -8.730  -3.344  1.00 34.81           C  
ATOM   3168  CG  PHE C 174      31.611  -8.686  -4.289  1.00 34.81           C  
ATOM   3169  CD1 PHE C 174      31.443  -8.966  -5.639  1.00 34.81           C  
ATOM   3170  CD2 PHE C 174      32.880  -8.365  -3.825  1.00 34.81           C  
ATOM   3171  CE1 PHE C 174      32.525  -8.926  -6.516  1.00 34.81           C  
ATOM   3172  CE2 PHE C 174      33.966  -8.324  -4.694  1.00 34.81           C  
ATOM   3173  CZ  PHE C 174      33.787  -8.605  -6.039  1.00 34.81           C  
ATOM   3174  N   SER C 175      27.530  -6.737  -2.432  1.00 34.52           N  
ATOM   3175  CA  SER C 175      26.172  -7.215  -2.193  1.00 34.52           C  
ATOM   3176  C   SER C 175      25.659  -8.034  -3.373  1.00 34.52           C  
ATOM   3177  O   SER C 175      25.839  -7.647  -4.529  1.00 34.52           O  
ATOM   3178  CB  SER C 175      25.229  -6.040  -1.929  1.00 34.52           C  
ATOM   3179  OG  SER C 175      25.388  -5.036  -2.916  1.00 34.52           O  
ATOM   3180  N   TRP C 176      25.659  -9.378  -3.167  1.00 36.01           N  
ATOM   3181  CA  TRP C 176      25.062 -10.323  -4.106  1.00 36.01           C  
ATOM   3182  C   TRP C 176      23.795  -9.746  -4.728  1.00 36.01           C  
ATOM   3183  O   TRP C 176      22.982  -9.129  -4.036  1.00 36.01           O  
ATOM   3184  CB  TRP C 176      24.746 -11.648  -3.407  1.00 36.01           C  
ATOM   3185  CG  TRP C 176      25.622 -12.787  -3.834  1.00 36.01           C  
ATOM   3186  CD1 TRP C 176      26.976 -12.889  -3.676  1.00 36.01           C  
ATOM   3187  CD2 TRP C 176      25.204 -13.985  -4.495  1.00 36.01           C  
ATOM   3188  CE2 TRP C 176      26.359 -14.770  -4.707  1.00 36.01           C  
ATOM   3189  CE3 TRP C 176      23.963 -14.471  -4.929  1.00 36.01           C  
ATOM   3190  NE1 TRP C 176      27.425 -14.079  -4.199  1.00 36.01           N  
ATOM   3191  CZ2 TRP C 176      26.309 -16.017  -5.335  1.00 36.01           C  
ATOM   3192  CZ3 TRP C 176      23.916 -15.712  -5.554  1.00 36.01           C  
ATOM   3193  CH2 TRP C 176      25.083 -16.469  -5.750  1.00 36.01           C  
ATOM   3194  N   PRO C 177      23.778  -9.230  -6.080  1.00 38.17           N  
ATOM   3195  CA  PRO C 177      22.604  -8.862  -6.875  1.00 38.17           C  
ATOM   3196  C   PRO C 177      21.345  -9.613  -6.450  1.00 38.17           C  
ATOM   3197  O   PRO C 177      20.288  -9.451  -7.066  1.00 38.17           O  
ATOM   3198  CB  PRO C 177      23.011  -9.242  -8.301  1.00 38.17           C  
ATOM   3199  CG  PRO C 177      24.328  -9.934  -8.151  1.00 38.17           C  
ATOM   3200  CD  PRO C 177      24.709  -9.924  -6.699  1.00 38.17           C  
ATOM   3201  N   GLY C 178      21.461 -10.852  -5.752  1.00 39.53           N  
ATOM   3202  CA  GLY C 178      20.425 -11.872  -5.786  1.00 39.53           C  
ATOM   3203  C   GLY C 178      19.128 -11.428  -5.136  1.00 39.53           C  
ATOM   3204  O   GLY C 178      18.047 -11.870  -5.530  1.00 39.53           O  
ATOM   3205  N   THR C 179      19.161 -10.936  -3.800  1.00 44.53           N  
ATOM   3206  CA  THR C 179      17.829 -10.923  -3.206  1.00 44.53           C  
ATOM   3207  C   THR C 179      17.012  -9.747  -3.735  1.00 44.53           C  
ATOM   3208  O   THR C 179      17.063  -8.648  -3.178  1.00 44.53           O  
ATOM   3209  CB  THR C 179      17.903 -10.850  -1.670  1.00 44.53           C  
ATOM   3210  CG2 THR C 179      18.484 -12.133  -1.086  1.00 44.53           C  
ATOM   3211  OG1 THR C 179      18.734  -9.746  -1.289  1.00 44.53           O  
ATOM   3212  N   HIS C 180      17.078  -9.420  -5.043  1.00 46.46           N  
ATOM   3213  CA  HIS C 180      16.093  -8.489  -5.582  1.00 46.46           C  
ATOM   3214  C   HIS C 180      14.759  -8.615  -4.854  1.00 46.46           C  
ATOM   3215  O   HIS C 180      14.206  -9.713  -4.747  1.00 46.46           O  
ATOM   3216  CB  HIS C 180      15.897  -8.725  -7.081  1.00 46.46           C  
ATOM   3217  CG  HIS C 180      16.938  -8.071  -7.932  1.00 46.46           C  
ATOM   3218  CD2 HIS C 180      18.045  -8.575  -8.527  1.00 46.46           C  
ATOM   3219  ND1 HIS C 180      16.904  -6.731  -8.252  1.00 46.46           N  
ATOM   3220  CE1 HIS C 180      17.948  -6.439  -9.010  1.00 46.46           C  
ATOM   3221  NE2 HIS C 180      18.656  -7.541  -9.191  1.00 46.46           N  
ATOM   3222  N   ARG C 181      14.572  -7.871  -3.927  1.00 56.84           N  
ATOM   3223  CA  ARG C 181      13.283  -7.768  -3.252  1.00 56.84           C  
ATOM   3224  C   ARG C 181      12.134  -7.834  -4.253  1.00 56.84           C  
ATOM   3225  O   ARG C 181      12.098  -7.064  -5.215  1.00 56.84           O  
ATOM   3226  CB  ARG C 181      13.201  -6.472  -2.444  1.00 56.84           C  
ATOM   3227  CG  ARG C 181      12.130  -6.485  -1.365  1.00 56.84           C  
ATOM   3228  CD  ARG C 181      12.116  -5.188  -0.568  1.00 56.84           C  
ATOM   3229  NE  ARG C 181      11.525  -5.374   0.754  1.00 56.84           N  
ATOM   3230  CZ  ARG C 181      11.500  -4.450   1.711  1.00 56.84           C  
ATOM   3231  NH1 ARG C 181      12.035  -3.251   1.508  1.00 56.84           N  
ATOM   3232  NH2 ARG C 181      10.937  -4.725   2.878  1.00 56.84           N  
ATOM   3233  N   ALA C 182      11.394  -9.052  -4.286  1.00 62.59           N  
ATOM   3234  CA  ALA C 182      10.296  -9.280  -5.222  1.00 62.59           C  
ATOM   3235  C   ALA C 182       9.189  -8.247  -5.030  1.00 62.59           C  
ATOM   3236  O   ALA C 182       8.788  -7.961  -3.900  1.00 62.59           O  
ATOM   3237  CB  ALA C 182       9.738 -10.691  -5.055  1.00 62.59           C  
ATOM   3238  N   THR C 183       8.933  -7.401  -6.030  1.00 70.18           N  
ATOM   3239  CA  THR C 183       7.774  -6.515  -6.029  1.00 70.18           C  
ATOM   3240  C   THR C 183       6.508  -7.280  -5.653  1.00 70.18           C  
ATOM   3241  O   THR C 183       6.230  -8.343  -6.211  1.00 70.18           O  
ATOM   3242  CB  THR C 183       7.582  -5.845  -7.402  1.00 70.18           C  
ATOM   3243  CG2 THR C 183       6.465  -4.807  -7.357  1.00 70.18           C  
ATOM   3244  OG1 THR C 183       8.803  -5.200  -7.787  1.00 70.18           O  
ATOM   3245  N   PRO C 184       5.910  -6.757  -4.538  1.00 78.71           N  
ATOM   3246  CA  PRO C 184       4.668  -7.442  -4.173  1.00 78.71           C  
ATOM   3247  C   PRO C 184       3.708  -7.592  -5.351  1.00 78.71           C  
ATOM   3248  O   PRO C 184       3.687  -6.744  -6.246  1.00 78.71           O  
ATOM   3249  CB  PRO C 184       4.070  -6.537  -3.092  1.00 78.71           C  
ATOM   3250  CG  PRO C 184       5.222  -5.727  -2.592  1.00 78.71           C  
ATOM   3251  CD  PRO C 184       6.221  -5.580  -3.705  1.00 78.71           C  
ATOM   3252  N   ALA C 185       3.051  -8.731  -5.315  1.00 75.08           N  
ATOM   3253  CA  ALA C 185       2.192  -9.100  -6.438  1.00 75.08           C  
ATOM   3254  C   ALA C 185       1.144  -8.024  -6.704  1.00 75.08           C  
ATOM   3255  O   ALA C 185       0.733  -7.817  -7.848  1.00 75.08           O  
ATOM   3256  CB  ALA C 185       1.516 -10.443  -6.172  1.00 75.08           C  
ATOM   3257  N   PHE C 186       0.824  -7.386  -5.575  1.00 73.97           N  
ATOM   3258  CA  PHE C 186      -0.257  -6.422  -5.743  1.00 73.97           C  
ATOM   3259  C   PHE C 186       0.258  -5.135  -6.376  1.00 73.97           C  
ATOM   3260  O   PHE C 186      -0.529  -4.265  -6.756  1.00 73.97           O  
ATOM   3261  CB  PHE C 186      -0.920  -6.116  -4.396  1.00 73.97           C  
ATOM   3262  CG  PHE C 186       0.055  -5.751  -3.309  1.00 73.97           C  
ATOM   3263  CD1 PHE C 186       0.446  -6.690  -2.363  1.00 73.97           C  
ATOM   3264  CD2 PHE C 186       0.580  -4.467  -3.233  1.00 73.97           C  
ATOM   3265  CE1 PHE C 186       1.348  -6.355  -1.356  1.00 73.97           C  
ATOM   3266  CE2 PHE C 186       1.481  -4.125  -2.230  1.00 73.97           C  
ATOM   3267  CZ  PHE C 186       1.863  -5.070  -1.291  1.00 73.97           C  
ATOM   3268  N   LEU C 187       1.571  -4.950  -6.458  1.00 70.39           N  
ATOM   3269  CA  LEU C 187       2.135  -3.785  -7.131  1.00 70.39           C  
ATOM   3270  C   LEU C 187       2.505  -4.117  -8.573  1.00 70.39           C  
ATOM   3271  O   LEU C 187       2.849  -3.224  -9.351  1.00 70.39           O  
ATOM   3272  CB  LEU C 187       3.368  -3.277  -6.380  1.00 70.39           C  
ATOM   3273  CG  LEU C 187       3.115  -2.645  -5.010  1.00 70.39           C  
ATOM   3274  CD1 LEU C 187       4.431  -2.209  -4.376  1.00 70.39           C  
ATOM   3275  CD2 LEU C 187       2.157  -1.465  -5.134  1.00 70.39           C  
ATOM   3276  N   VAL C 188       2.841  -5.253  -8.897  1.00 61.04           N  
ATOM   3277  CA  VAL C 188       3.225  -5.631 -10.253  1.00 61.04           C  
ATOM   3278  C   VAL C 188       2.039  -5.447 -11.197  1.00 61.04           C  
ATOM   3279  O   VAL C 188       2.187  -4.899 -12.291  1.00 61.04           O  
ATOM   3280  CB  VAL C 188       3.733  -7.089 -10.314  1.00 61.04           C  
ATOM   3281  CG1 VAL C 188       4.063  -7.487 -11.751  1.00 61.04           C  
ATOM   3282  CG2 VAL C 188       4.954  -7.266  -9.413  1.00 61.04           C  
ATOM   3283  N   SER C 189       0.720  -6.132 -10.999  1.00 53.32           N  
ATOM   3284  CA  SER C 189      -0.282  -6.092 -12.059  1.00 53.32           C  
ATOM   3285  C   SER C 189      -1.579  -5.457 -11.570  1.00 53.32           C  
ATOM   3286  O   SER C 189      -2.533  -6.162 -11.233  1.00 53.32           O  
ATOM   3287  CB  SER C 189      -0.561  -7.500 -12.586  1.00 53.32           C  
ATOM   3288  OG  SER C 189       0.581  -8.028 -13.239  1.00 53.32           O  
ATOM   3289  N   PRO C 190      -1.441  -4.197 -11.004  1.00 48.87           N  
ATOM   3290  CA  PRO C 190      -2.794  -3.682 -10.778  1.00 48.87           C  
ATOM   3291  C   PRO C 190      -3.722  -3.921 -11.967  1.00 48.87           C  
ATOM   3292  O   PRO C 190      -4.946  -3.914 -11.810  1.00 48.87           O  
ATOM   3293  CB  PRO C 190      -2.568  -2.185 -10.555  1.00 48.87           C  
ATOM   3294  CG  PRO C 190      -1.097  -1.988 -10.740  1.00 48.87           C  
ATOM   3295  CD  PRO C 190      -0.475  -3.318 -11.058  1.00 48.87           C  
ATOM   3296  N   ALA C 191      -3.019  -4.124 -13.135  1.00 49.92           N  
ATOM   3297  CA  ALA C 191      -3.734  -4.210 -14.406  1.00 49.92           C  
ATOM   3298  C   ALA C 191      -4.457  -5.547 -14.540  1.00 49.92           C  
ATOM   3299  O   ALA C 191      -5.242  -5.744 -15.470  1.00 49.92           O  
ATOM   3300  CB  ALA C 191      -2.769  -4.011 -15.573  1.00 49.92           C  
ATOM   3301  N   LEU C 192      -4.041  -6.515 -13.679  1.00 59.43           N  
ATOM   3302  CA  LEU C 192      -4.758  -7.760 -13.930  1.00 59.43           C  
ATOM   3303  C   LEU C 192      -6.180  -7.688 -13.384  1.00 59.43           C  
ATOM   3304  O   LEU C 192      -6.420  -8.014 -12.220  1.00 59.43           O  
ATOM   3305  CB  LEU C 192      -4.017  -8.942 -13.299  1.00 59.43           C  
ATOM   3306  CG  LEU C 192      -2.712  -9.363 -13.977  1.00 59.43           C  
ATOM   3307  CD1 LEU C 192      -1.886 -10.238 -13.039  1.00 59.43           C  
ATOM   3308  CD2 LEU C 192      -2.999 -10.095 -15.283  1.00 59.43           C  
ATOM   3309  N   ARG C 193      -7.008  -6.970 -14.176  1.00 62.49           N  
ATOM   3310  CA  ARG C 193      -8.414  -6.695 -13.898  1.00 62.49           C  
ATOM   3311  C   ARG C 193      -9.132  -7.950 -13.412  1.00 62.49           C  
ATOM   3312  O   ARG C 193     -10.027  -7.872 -12.568  1.00 62.49           O  
ATOM   3313  CB  ARG C 193      -9.110  -6.142 -15.144  1.00 62.49           C  
ATOM   3314  CG  ARG C 193      -8.821  -4.674 -15.411  1.00 62.49           C  
ATOM   3315  CD  ARG C 193      -9.671  -4.130 -16.550  1.00 62.49           C  
ATOM   3316  NE  ARG C 193      -9.494  -2.690 -16.715  1.00 62.49           N  
ATOM   3317  CZ  ARG C 193     -10.106  -1.951 -17.635  1.00 62.49           C  
ATOM   3318  NH1 ARG C 193     -10.952  -2.505 -18.497  1.00 62.49           N  
ATOM   3319  NH2 ARG C 193      -9.872  -0.648 -17.696  1.00 62.49           N  
ATOM   3320  N   CYS C 194      -8.482  -9.076 -13.893  1.00 64.55           N  
ATOM   3321  CA  CYS C 194      -9.199 -10.305 -13.575  1.00 64.55           C  
ATOM   3322  C   CYS C 194      -9.005 -10.688 -12.113  1.00 64.55           C  
ATOM   3323  O   CYS C 194      -9.778 -11.476 -11.565  1.00 64.55           O  
ATOM   3324  CB  CYS C 194      -8.732 -11.447 -14.477  1.00 64.55           C  
ATOM   3325  SG  CYS C 194      -6.948 -11.728 -14.431  1.00 64.55           S  
ATOM   3326  N   LEU C 195      -7.909 -10.084 -11.599  1.00 63.11           N  
ATOM   3327  CA  LEU C 195      -7.641 -10.427 -10.206  1.00 63.11           C  
ATOM   3328  C   LEU C 195      -8.214  -9.372  -9.266  1.00 63.11           C  
ATOM   3329  O   LEU C 195      -7.982  -9.420  -8.056  1.00 63.11           O  
ATOM   3330  CB  LEU C 195      -6.136 -10.574  -9.970  1.00 63.11           C  
ATOM   3331  CG  LEU C 195      -5.454 -11.756 -10.660  1.00 63.11           C  
ATOM   3332  CD1 LEU C 195      -3.946 -11.702 -10.437  1.00 63.11           C  
ATOM   3333  CD2 LEU C 195      -6.028 -13.075 -10.154  1.00 63.11           C  
ATOM   3334  N   GLU C 196      -8.991  -8.466  -9.901  1.00 66.41           N  
ATOM   3335  CA  GLU C 196      -9.614  -7.419  -9.096  1.00 66.41           C  
ATOM   3336  C   GLU C 196     -11.118  -7.645  -8.967  1.00 66.41           C  
ATOM   3337  O   GLU C 196     -11.741  -8.232  -9.853  1.00 66.41           O  
ATOM   3338  CB  GLU C 196      -9.339  -6.040  -9.701  1.00 66.41           C  
ATOM   3339  CG  GLU C 196      -7.874  -5.631  -9.659  1.00 66.41           C  
ATOM   3340  CD  GLU C 196      -7.619  -4.252 -10.245  1.00 66.41           C  
ATOM   3341  OE1 GLU C 196      -6.468  -3.765 -10.174  1.00 66.41           O  
ATOM   3342  OE2 GLU C 196      -8.579  -3.652 -10.779  1.00 66.41           O  
ATOM   3343  N   PRO C 197     -11.578  -7.186  -7.689  1.00 61.13           N  
ATOM   3344  CA  PRO C 197     -13.042  -7.221  -7.654  1.00 61.13           C  
ATOM   3345  C   PRO C 197     -13.679  -6.365  -8.746  1.00 61.13           C  
ATOM   3346  O   PRO C 197     -13.091  -5.370  -9.177  1.00 61.13           O  
ATOM   3347  CB  PRO C 197     -13.375  -6.671  -6.265  1.00 61.13           C  
ATOM   3348  CG  PRO C 197     -12.098  -6.778  -5.496  1.00 61.13           C  
ATOM   3349  CD  PRO C 197     -10.956  -6.813  -6.470  1.00 61.13           C  
ATOM   3350  N   PRO C 198     -14.927  -6.849  -9.344  1.00 64.04           N  
ATOM   3351  CA  PRO C 198     -15.791  -7.961  -8.941  1.00 64.04           C  
ATOM   3352  C   PRO C 198     -15.410  -9.278  -9.615  1.00 64.04           C  
ATOM   3353  O   PRO C 198     -16.031 -10.311  -9.353  1.00 64.04           O  
ATOM   3354  CB  PRO C 198     -17.183  -7.504  -9.383  1.00 64.04           C  
ATOM   3355  CG  PRO C 198     -16.936  -6.586 -10.536  1.00 64.04           C  
ATOM   3356  CD  PRO C 198     -15.577  -5.969 -10.372  1.00 64.04           C  
ATOM   3357  N   HIS C 199     -14.448  -9.178 -10.375  1.00 64.95           N  
ATOM   3358  CA  HIS C 199     -14.157 -10.348 -11.196  1.00 64.95           C  
ATOM   3359  C   HIS C 199     -13.644 -11.505 -10.345  1.00 64.95           C  
ATOM   3360  O   HIS C 199     -13.771 -12.669 -10.730  1.00 64.95           O  
ATOM   3361  CB  HIS C 199     -13.137 -10.002 -12.282  1.00 64.95           C  
ATOM   3362  CG  HIS C 199     -13.627  -8.985 -13.263  1.00 64.95           C  
ATOM   3363  CD2 HIS C 199     -13.293  -7.685 -13.438  1.00 64.95           C  
ATOM   3364  ND1 HIS C 199     -14.585  -9.269 -14.213  1.00 64.95           N  
ATOM   3365  CE1 HIS C 199     -14.818  -8.184 -14.933  1.00 64.95           C  
ATOM   3366  NE2 HIS C 199     -14.047  -7.209 -14.483  1.00 64.95           N  
ATOM   3367  N   LEU C 200     -13.185 -11.177  -9.220  1.00 62.40           N  
ATOM   3368  CA  LEU C 200     -12.547 -12.163  -8.356  1.00 62.40           C  
ATOM   3369  C   LEU C 200     -13.572 -13.150  -7.807  1.00 62.40           C  
ATOM   3370  O   LEU C 200     -13.263 -14.328  -7.612  1.00 62.40           O  
ATOM   3371  CB  LEU C 200     -11.817 -11.472  -7.201  1.00 62.40           C  
ATOM   3372  CG  LEU C 200     -10.299 -11.348  -7.336  1.00 62.40           C  
ATOM   3373  CD1 LEU C 200      -9.854  -9.922  -7.029  1.00 62.40           C  
ATOM   3374  CD2 LEU C 200      -9.597 -12.342  -6.416  1.00 62.40           C  
ATOM   3375  N   ALA C 201     -14.770 -12.685  -7.490  1.00 60.23           N  
ATOM   3376  CA  ALA C 201     -15.777 -13.514  -6.832  1.00 60.23           C  
ATOM   3377  C   ALA C 201     -16.109 -14.744  -7.672  1.00 60.23           C  
ATOM   3378  O   ALA C 201     -16.310 -15.835  -7.133  1.00 60.23           O  
ATOM   3379  CB  ALA C 201     -17.041 -12.701  -6.562  1.00 60.23           C  
ATOM   3380  N   ASN C 202     -16.083 -14.554  -8.990  1.00 60.30           N  
ATOM   3381  CA  ASN C 202     -16.475 -15.657  -9.861  1.00 60.30           C  
ATOM   3382  C   ASN C 202     -15.309 -16.133 -10.722  1.00 60.30           C  
ATOM   3383  O   ASN C 202     -15.517 -16.729 -11.781  1.00 60.30           O  
ATOM   3384  CB  ASN C 202     -17.656 -15.249 -10.744  1.00 60.30           C  
ATOM   3385  CG  ASN C 202     -18.926 -15.014  -9.950  1.00 60.30           C  
ATOM   3386  ND2 ASN C 202     -19.791 -14.145 -10.458  1.00 60.30           N  
ATOM   3387  OD1 ASN C 202     -19.127 -15.609  -8.888  1.00 60.30           O  
ATOM   3388  N   LEU C 203     -14.115 -15.878 -10.114  1.00 61.62           N  
ATOM   3389  CA  LEU C 203     -12.958 -16.178 -10.950  1.00 61.62           C  
ATOM   3390  C   LEU C 203     -12.635 -17.668 -10.917  1.00 61.62           C  
ATOM   3391  O   LEU C 203     -12.408 -18.235  -9.845  1.00 61.62           O  
ATOM   3392  CB  LEU C 203     -11.741 -15.370 -10.492  1.00 61.62           C  
ATOM   3393  CG  LEU C 203     -10.643 -15.148 -11.533  1.00 61.62           C  
ATOM   3394  CD1 LEU C 203     -10.954 -13.916 -12.377  1.00 61.62           C  
ATOM   3395  CD2 LEU C 203      -9.284 -15.009 -10.856  1.00 61.62           C  
ATOM   3396  N   THR C 204     -12.927 -18.356 -12.045  1.00 66.89           N  
ATOM   3397  CA  THR C 204     -12.515 -19.747 -12.202  1.00 66.89           C  
ATOM   3398  C   THR C 204     -11.062 -19.832 -12.661  1.00 66.89           C  
ATOM   3399  O   THR C 204     -10.485 -18.834 -13.100  1.00 66.89           O  
ATOM   3400  CB  THR C 204     -13.417 -20.488 -13.205  1.00 66.89           C  
ATOM   3401  CG2 THR C 204     -14.892 -20.290 -12.869  1.00 66.89           C  
ATOM   3402  OG1 THR C 204     -13.168 -19.987 -14.524  1.00 66.89           O  
ATOM   3403  N   LEU C 205     -10.518 -20.974 -12.454  1.00 69.50           N  
ATOM   3404  CA  LEU C 205      -9.161 -21.198 -12.940  1.00 69.50           C  
ATOM   3405  C   LEU C 205      -9.068 -20.925 -14.437  1.00 69.50           C  
ATOM   3406  O   LEU C 205      -8.088 -20.341 -14.906  1.00 69.50           O  
ATOM   3407  CB  LEU C 205      -8.715 -22.632 -12.642  1.00 69.50           C  
ATOM   3408  CG  LEU C 205      -7.280 -22.991 -13.031  1.00 69.50           C  
ATOM   3409  CD1 LEU C 205      -6.288 -22.183 -12.201  1.00 69.50           C  
ATOM   3410  CD2 LEU C 205      -7.036 -24.486 -12.858  1.00 69.50           C  
ATOM   3411  N   GLU C 206     -10.097 -21.342 -15.084  1.00 70.98           N  
ATOM   3412  CA  GLU C 206     -10.098 -21.143 -16.530  1.00 70.98           C  
ATOM   3413  C   GLU C 206     -10.117 -19.659 -16.883  1.00 70.98           C  
ATOM   3414  O   GLU C 206      -9.369 -19.213 -17.756  1.00 70.98           O  
ATOM   3415  CB  GLU C 206     -11.295 -21.851 -17.169  1.00 70.98           C  
ATOM   3416  CG  GLU C 206     -11.230 -21.921 -18.688  1.00 70.98           C  
ATOM   3417  CD  GLU C 206     -12.357 -22.737 -19.301  1.00 70.98           C  
ATOM   3418  OE1 GLU C 206     -12.406 -22.866 -20.545  1.00 70.98           O  
ATOM   3419  OE2 GLU C 206     -13.198 -23.251 -18.530  1.00 70.98           O  
ATOM   3420  N   ASP C 207     -10.945 -18.885 -16.152  1.00 70.06           N  
ATOM   3421  CA  ASP C 207     -11.029 -17.449 -16.404  1.00 70.06           C  
ATOM   3422  C   ASP C 207      -9.726 -16.748 -16.027  1.00 70.06           C  
ATOM   3423  O   ASP C 207      -9.265 -15.857 -16.743  1.00 70.06           O  
ATOM   3424  CB  ASP C 207     -12.199 -16.836 -15.632  1.00 70.06           C  
ATOM   3425  CG  ASP C 207     -13.553 -17.310 -16.131  1.00 70.06           C  
ATOM   3426  OD1 ASP C 207     -13.665 -17.699 -17.313  1.00 70.06           O  
ATOM   3427  OD2 ASP C 207     -14.516 -17.292 -15.335  1.00 70.06           O  
ATOM   3428  N   ALA C 208      -9.234 -17.268 -14.886  1.00 71.03           N  
ATOM   3429  CA  ALA C 208      -7.984 -16.671 -14.423  1.00 71.03           C  
ATOM   3430  C   ALA C 208      -6.845 -16.961 -15.396  1.00 71.03           C  
ATOM   3431  O   ALA C 208      -6.013 -16.091 -15.665  1.00 71.03           O  
ATOM   3432  CB  ALA C 208      -7.634 -17.184 -13.029  1.00 71.03           C  
ATOM   3433  N   ALA C 209      -6.907 -18.144 -15.941  1.00 70.91           N  
ATOM   3434  CA  ALA C 209      -5.853 -18.543 -16.871  1.00 70.91           C  
ATOM   3435  C   ALA C 209      -5.892 -17.697 -18.140  1.00 70.91           C  
ATOM   3436  O   ALA C 209      -4.847 -17.289 -18.653  1.00 70.91           O  
ATOM   3437  CB  ALA C 209      -5.983 -20.024 -17.218  1.00 70.91           C  
ATOM   3438  N   GLU C 210      -7.083 -17.436 -18.566  1.00 71.65           N  
ATOM   3439  CA  GLU C 210      -7.221 -16.614 -19.764  1.00 71.65           C  
ATOM   3440  C   GLU C 210      -6.703 -15.198 -19.526  1.00 71.65           C  
ATOM   3441  O   GLU C 210      -6.112 -14.589 -20.419  1.00 71.65           O  
ATOM   3442  CB  GLU C 210      -8.681 -16.570 -20.221  1.00 71.65           C  
ATOM   3443  CG  GLU C 210      -9.154 -17.850 -20.895  1.00 71.65           C  
ATOM   3444  CD  GLU C 210      -8.388 -18.176 -22.168  1.00 71.65           C  
ATOM   3445  OE1 GLU C 210      -8.085 -19.368 -22.405  1.00 71.65           O  
ATOM   3446  OE2 GLU C 210      -8.088 -17.233 -22.933  1.00 71.65           O  
ATOM   3447  N   CYS C 211      -6.880 -14.800 -18.287  1.00 69.84           N  
ATOM   3448  CA  CYS C 211      -6.499 -13.433 -17.951  1.00 69.84           C  
ATOM   3449  C   CYS C 211      -5.000 -13.334 -17.691  1.00 69.84           C  
ATOM   3450  O   CYS C 211      -4.368 -12.340 -18.053  1.00 69.84           O  
ATOM   3451  CB  CYS C 211      -7.272 -12.946 -16.726  1.00 69.84           C  
ATOM   3452  SG  CYS C 211      -6.836 -11.272 -16.209  1.00 69.84           S  
ATOM   3453  N   LEU C 212      -4.518 -14.408 -17.176  1.00 69.66           N  
ATOM   3454  CA  LEU C 212      -3.152 -14.304 -16.676  1.00 69.66           C  
ATOM   3455  C   LEU C 212      -2.164 -14.925 -17.659  1.00 69.66           C  
ATOM   3456  O   LEU C 212      -0.955 -14.916 -17.419  1.00 69.66           O  
ATOM   3457  CB  LEU C 212      -3.027 -14.984 -15.310  1.00 69.66           C  
ATOM   3458  CG  LEU C 212      -3.750 -14.305 -14.146  1.00 69.66           C  
ATOM   3459  CD1 LEU C 212      -3.671 -15.173 -12.894  1.00 69.66           C  
ATOM   3460  CD2 LEU C 212      -3.160 -12.924 -13.883  1.00 69.66           C  
ATOM   3461  N   LYS C 213      -2.645 -15.436 -18.734  1.00 70.35           N  
ATOM   3462  CA  LYS C 213      -1.771 -15.941 -19.788  1.00 70.35           C  
ATOM   3463  C   LYS C 213      -1.501 -14.869 -20.840  1.00 70.35           C  
ATOM   3464  O   LYS C 213      -2.390 -14.082 -21.173  1.00 70.35           O  
ATOM   3465  CB  LYS C 213      -2.383 -17.178 -20.447  1.00 70.35           C  
ATOM   3466  CG  LYS C 213      -2.293 -18.439 -19.599  1.00 70.35           C  
ATOM   3467  CD  LYS C 213      -2.917 -19.635 -20.307  1.00 70.35           C  
ATOM   3468  CE  LYS C 213      -2.995 -20.849 -19.393  1.00 70.35           C  
ATOM   3469  NZ  LYS C 213      -3.633 -22.016 -20.074  1.00 70.35           N  
ATOM   3470  N   GLN C 214      -0.292 -14.406 -21.059  1.00 61.34           N  
ATOM   3471  CA  GLN C 214       0.077 -13.455 -22.103  1.00 61.34           C  
ATOM   3472  C   GLN C 214      -0.206 -14.025 -23.491  1.00 61.34           C  
ATOM   3473  O   GLN C 214       0.081 -15.193 -23.757  1.00 61.34           O  
ATOM   3474  CB  GLN C 214       1.552 -13.070 -21.984  1.00 61.34           C  
ATOM   3475  CG  GLN C 214       1.846 -12.108 -20.841  1.00 61.34           C  
ATOM   3476  CD  GLN C 214       3.304 -11.694 -20.783  1.00 61.34           C  
ATOM   3477  NE2 GLN C 214       3.643 -10.847 -19.816  1.00 61.34           N  
ATOM   3478  OE1 GLN C 214       4.121 -12.132 -21.600  1.00 61.34           O  
ATOM   3479  N   HIS C 215      -1.450 -13.593 -24.161  1.00 50.80           N  
ATOM   3480  CA  HIS C 215      -1.677 -14.078 -25.517  1.00 50.80           C  
ATOM   3481  C   HIS C 215      -0.746 -13.391 -26.511  1.00 50.80           C  
ATOM   3482  O   HIS C 215      -0.317 -12.257 -26.285  1.00 50.80           O  
ATOM   3483  CB  HIS C 215      -3.135 -13.862 -25.927  1.00 50.80           C  
ATOM   3484  CG  HIS C 215      -4.111 -14.641 -25.105  1.00 50.80           C  
ATOM   3485  CD2 HIS C 215      -4.988 -14.244 -24.152  1.00 50.80           C  
ATOM   3486  ND1 HIS C 215      -4.258 -16.006 -25.220  1.00 50.80           N  
ATOM   3487  CE1 HIS C 215      -5.186 -16.416 -24.372  1.00 50.80           C  
ATOM   3488  NE2 HIS C 215      -5.645 -15.366 -23.712  1.00 50.80           N  
TER   
END
