# Supplementary material for: Deep learning insights into the architecture of the mammalian egg-sperm fusion synapse
Source: eLife. 2024 Apr 26;13:RP93131. doi: 10.7554/eLife.93131 (PMC11052572; doi:10.7554/eLife.93131)
Supplement: Figure 4—source data 1. [file elife-93131-fig4-data1.zip › eLife-VOR-RA-2023-93131R1_figure_4-source_data/IZUMO2_IZUMO3_ranked_0.pdb]

ATOM      1  N   CYS B   1       2.983 -18.121  -8.544  1.00 95.82           N  
ATOM      2  CA  CYS B   1       3.506 -18.946  -9.628  1.00 95.82           C  
ATOM      3  C   CYS B   1       4.716 -18.287 -10.279  1.00 95.82           C  
ATOM      4  O   CYS B   1       5.398 -18.906 -11.098  1.00 95.82           O  
ATOM      5  CB  CYS B   1       2.425 -19.199 -10.678  1.00 95.82           C  
ATOM      6  SG  CYS B   1       1.136 -20.342 -10.135  1.00 95.82           S  
ATOM      7  N   LEU B   2       4.974 -17.097  -9.852  1.00 98.11           N  
ATOM      8  CA  LEU B   2       6.067 -16.395 -10.516  1.00 98.11           C  
ATOM      9  C   LEU B   2       7.418 -16.921 -10.045  1.00 98.11           C  
ATOM     10  O   LEU B   2       8.402 -16.871 -10.786  1.00 98.11           O  
ATOM     11  CB  LEU B   2       5.973 -14.889 -10.255  1.00 98.11           C  
ATOM     12  CG  LEU B   2       4.847 -14.145 -10.975  1.00 98.11           C  
ATOM     13  CD1 LEU B   2       4.816 -12.683 -10.540  1.00 98.11           C  
ATOM     14  CD2 LEU B   2       5.014 -14.255 -12.486  1.00 98.11           C  
ATOM     15  N   GLN B   3       7.507 -17.425  -8.813  1.00 97.34           N  
ATOM     16  CA  GLN B   3       8.734 -18.026  -8.299  1.00 97.34           C  
ATOM     17  C   GLN B   3       9.111 -19.273  -9.093  1.00 97.34           C  
ATOM     18  O   GLN B   3      10.236 -19.765  -8.989  1.00 97.34           O  
ATOM     19  CB  GLN B   3       8.581 -18.374  -6.817  1.00 97.34           C  
ATOM     20  CG  GLN B   3       7.829 -19.673  -6.565  1.00 97.34           C  
ATOM     21  CD  GLN B   3       6.333 -19.536  -6.773  1.00 97.34           C  
ATOM     22  NE2 GLN B   3       5.614 -20.648  -6.663  1.00 97.34           N  
ATOM     23  OE1 GLN B   3       5.827 -18.439  -7.031  1.00 97.34           O  
ATOM     24  N   CYS B   4       8.168 -19.786  -9.884  1.00 97.93           N  
ATOM     25  CA  CYS B   4       8.400 -20.983 -10.685  1.00 97.93           C  
ATOM     26  C   CYS B   4       9.049 -20.630 -12.018  1.00 97.93           C  
ATOM     27  O   CYS B   4       9.460 -21.518 -12.767  1.00 97.93           O  
ATOM     28  CB  CYS B   4       7.087 -21.728 -10.929  1.00 97.93           C  
ATOM     29  SG  CYS B   4       6.204 -22.162  -9.414  1.00 97.93           S  
ATOM     30  N   ASP B   5       9.048 -19.417 -12.460  1.00 97.58           N  
ATOM     31  CA  ASP B   5       9.573 -18.953 -13.740  1.00 97.58           C  
ATOM     32  C   ASP B   5      11.029 -18.513 -13.610  1.00 97.58           C  
ATOM     33  O   ASP B   5      11.324 -17.512 -12.954  1.00 97.58           O  
ATOM     34  CB  ASP B   5       8.722 -17.803 -14.284  1.00 97.58           C  
ATOM     35  CG  ASP B   5       9.019 -17.482 -15.738  1.00 97.58           C  
ATOM     36  OD1 ASP B   5      10.208 -17.376 -16.109  1.00 97.58           O  
ATOM     37  OD2 ASP B   5       8.055 -17.329 -16.519  1.00 97.58           O  
ATOM     38  N   PRO B   6      11.974 -19.215 -14.270  1.00 96.44           N  
ATOM     39  CA  PRO B   6      13.395 -18.880 -14.158  1.00 96.44           C  
ATOM     40  C   PRO B   6      13.705 -17.459 -14.624  1.00 96.44           C  
ATOM     41  O   PRO B   6      14.616 -16.817 -14.096  1.00 96.44           O  
ATOM     42  CB  PRO B   6      14.074 -19.911 -15.064  1.00 96.44           C  
ATOM     43  CG  PRO B   6      13.099 -21.040 -15.154  1.00 96.44           C  
ATOM     44  CD  PRO B   6      11.711 -20.485 -15.009  1.00 96.44           C  
ATOM     45  N   LEU B   7      12.991 -16.975 -15.588  1.00 96.93           N  
ATOM     46  CA  LEU B   7      13.208 -15.614 -16.068  1.00 96.93           C  
ATOM     47  C   LEU B   7      12.932 -14.598 -14.965  1.00 96.93           C  
ATOM     48  O   LEU B   7      13.680 -13.632 -14.804  1.00 96.93           O  
ATOM     49  CB  LEU B   7      12.318 -15.325 -17.280  1.00 96.93           C  
ATOM     50  CG  LEU B   7      12.651 -16.089 -18.563  1.00 96.93           C  
ATOM     51  CD1 LEU B   7      11.613 -15.793 -19.640  1.00 96.93           C  
ATOM     52  CD2 LEU B   7      14.051 -15.731 -19.050  1.00 96.93           C  
ATOM     53  N   VAL B   8      11.858 -14.841 -14.243  1.00 98.42           N  
ATOM     54  CA  VAL B   8      11.490 -13.944 -13.152  1.00 98.42           C  
ATOM     55  C   VAL B   8      12.547 -14.007 -12.052  1.00 98.42           C  
ATOM     56  O   VAL B   8      13.005 -12.973 -11.562  1.00 98.42           O  
ATOM     57  CB  VAL B   8      10.099 -14.291 -12.577  1.00 98.42           C  
ATOM     58  CG1 VAL B   8       9.824 -13.486 -11.308  1.00 98.42           C  
ATOM     59  CG2 VAL B   8       9.012 -14.037 -13.620  1.00 98.42           C  
ATOM     60  N   LEU B   9      12.955 -15.177 -11.732  1.00 98.18           N  
ATOM     61  CA  LEU B   9      13.948 -15.358 -10.679  1.00 98.18           C  
ATOM     62  C   LEU B   9      15.270 -14.701 -11.059  1.00 98.18           C  
ATOM     63  O   LEU B   9      15.909 -14.052 -10.227  1.00 98.18           O  
ATOM     64  CB  LEU B   9      14.167 -16.847 -10.399  1.00 98.18           C  
ATOM     65  CG  LEU B   9      13.015 -17.584  -9.713  1.00 98.18           C  
ATOM     66  CD1 LEU B   9      13.372 -19.053  -9.510  1.00 98.18           C  
ATOM     67  CD2 LEU B   9      12.674 -16.923  -8.382  1.00 98.18           C  
ATOM     68  N   GLU B  10      15.620 -14.852 -12.268  1.00 97.94           N  
ATOM     69  CA  GLU B  10      16.856 -14.239 -12.745  1.00 97.94           C  
ATOM     70  C   GLU B  10      16.770 -12.716 -12.702  1.00 97.94           C  
ATOM     71  O   GLU B  10      17.695 -12.050 -12.231  1.00 97.94           O  
ATOM     72  CB  GLU B  10      17.175 -14.708 -14.167  1.00 97.94           C  
ATOM     73  CG  GLU B  10      18.509 -14.203 -14.697  1.00 97.94           C  
ATOM     74  CD  GLU B  10      18.819 -14.690 -16.104  1.00 97.94           C  
ATOM     75  OE1 GLU B  10      19.912 -14.375 -16.628  1.00 97.94           O  
ATOM     76  OE2 GLU B  10      17.962 -15.390 -16.687  1.00 97.94           O  
ATOM     77  N   ALA B  11      15.699 -12.183 -13.181  1.00 98.18           N  
ATOM     78  CA  ALA B  11      15.515 -10.734 -13.206  1.00 98.18           C  
ATOM     79  C   ALA B  11      15.542 -10.154 -11.795  1.00 98.18           C  
ATOM     80  O   ALA B  11      16.246  -9.176 -11.533  1.00 98.18           O  
ATOM     81  CB  ALA B  11      14.203 -10.377 -13.899  1.00 98.18           C  
ATOM     82  N   LEU B  12      14.832 -10.735 -10.865  1.00 98.50           N  
ATOM     83  CA  LEU B  12      14.769 -10.256  -9.488  1.00 98.50           C  
ATOM     84  C   LEU B  12      16.100 -10.471  -8.776  1.00 98.50           C  
ATOM     85  O   LEU B  12      16.534  -9.623  -7.993  1.00 98.50           O  
ATOM     86  CB  LEU B  12      13.647 -10.964  -8.725  1.00 98.50           C  
ATOM     87  CG  LEU B  12      12.218 -10.630  -9.155  1.00 98.50           C  
ATOM     88  CD1 LEU B  12      11.222 -11.526  -8.426  1.00 98.50           C  
ATOM     89  CD2 LEU B  12      11.911  -9.159  -8.895  1.00 98.50           C  
ATOM     90  N   GLY B  13      16.681 -11.599  -9.059  1.00 97.99           N  
ATOM     91  CA  GLY B  13      17.988 -11.861  -8.479  1.00 97.99           C  
ATOM     92  C   GLY B  13      19.041 -10.853  -8.899  1.00 97.99           C  
ATOM     93  O   GLY B  13      19.828 -10.388  -8.072  1.00 97.99           O  
ATOM     94  N   HIS B  14      19.056 -10.581 -10.160  1.00 97.23           N  
ATOM     95  CA  HIS B  14      19.976  -9.568 -10.662  1.00 97.23           C  
ATOM     96  C   HIS B  14      19.704  -8.210 -10.023  1.00 97.23           C  
ATOM     97  O   HIS B  14      20.637  -7.503  -9.635  1.00 97.23           O  
ATOM     98  CB  HIS B  14      19.876  -9.460 -12.185  1.00 97.23           C  
ATOM     99  CG  HIS B  14      20.975  -8.657 -12.804  1.00 97.23           C  
ATOM    100  CD2 HIS B  14      22.127  -8.176 -12.281  1.00 97.23           C  
ATOM    101  ND1 HIS B  14      20.954  -8.259 -14.123  1.00 97.23           N  
ATOM    102  CE1 HIS B  14      22.050  -7.566 -14.385  1.00 97.23           C  
ATOM    103  NE2 HIS B  14      22.778  -7.501 -13.284  1.00 97.23           N  
ATOM    104  N   LEU B  15      18.464  -7.861  -9.936  1.00 97.42           N  
ATOM    105  CA  LEU B  15      18.074  -6.602  -9.309  1.00 97.42           C  
ATOM    106  C   LEU B  15      18.563  -6.539  -7.866  1.00 97.42           C  
ATOM    107  O   LEU B  15      19.169  -5.548  -7.454  1.00 97.42           O  
ATOM    108  CB  LEU B  15      16.554  -6.430  -9.353  1.00 97.42           C  
ATOM    109  CG  LEU B  15      16.020  -5.035  -9.023  1.00 97.42           C  
ATOM    110  CD1 LEU B  15      16.452  -4.036 -10.091  1.00 97.42           C  
ATOM    111  CD2 LEU B  15      14.501  -5.061  -8.892  1.00 97.42           C  
ATOM    112  N   ARG B  16      18.332  -7.592  -7.120  1.00 97.89           N  
ATOM    113  CA  ARG B  16      18.721  -7.655  -5.715  1.00 97.89           C  
ATOM    114  C   ARG B  16      20.232  -7.515  -5.558  1.00 97.89           C  
ATOM    115  O   ARG B  16      20.706  -6.730  -4.735  1.00 97.89           O  
ATOM    116  CB  ARG B  16      18.248  -8.966  -5.083  1.00 97.89           C  
ATOM    117  CG  ARG B  16      18.594  -9.099  -3.609  1.00 97.89           C  
ATOM    118  CD  ARG B  16      17.994 -10.359  -3.001  1.00 97.89           C  
ATOM    119  NE  ARG B  16      18.398 -11.556  -3.733  1.00 97.89           N  
ATOM    120  CZ  ARG B  16      19.565 -12.177  -3.585  1.00 97.89           C  
ATOM    121  NH1 ARG B  16      20.470 -11.724  -2.725  1.00 97.89           N  
ATOM    122  NH2 ARG B  16      19.830 -13.259  -4.303  1.00 97.89           N  
ATOM    123  N   SER B  17      20.990  -8.224  -6.379  1.00 97.14           N  
ATOM    124  CA  SER B  17      22.446  -8.220  -6.280  1.00 97.14           C  
ATOM    125  C   SER B  17      23.023  -6.863  -6.668  1.00 97.14           C  
ATOM    126  O   SER B  17      24.042  -6.436  -6.122  1.00 97.14           O  
ATOM    127  CB  SER B  17      23.047  -9.311  -7.167  1.00 97.14           C  
ATOM    128  OG  SER B  17      22.681  -9.116  -8.522  1.00 97.14           O  
ATOM    129  N   ALA B  18      22.334  -6.191  -7.519  1.00 96.37           N  
ATOM    130  CA  ALA B  18      22.846  -4.918  -8.020  1.00 96.37           C  
ATOM    131  C   ALA B  18      22.446  -3.766  -7.102  1.00 96.37           C  
ATOM    132  O   ALA B  18      23.261  -2.889  -6.806  1.00 96.37           O  
ATOM    133  CB  ALA B  18      22.341  -4.662  -9.438  1.00 96.37           C  
ATOM    134  N   LEU B  19      21.236  -3.754  -6.582  1.00 96.78           N  
ATOM    135  CA  LEU B  19      20.690  -2.560  -5.945  1.00 96.78           C  
ATOM    136  C   LEU B  19      20.931  -2.589  -4.440  1.00 96.78           C  
ATOM    137  O   LEU B  19      21.261  -1.563  -3.840  1.00 96.78           O  
ATOM    138  CB  LEU B  19      19.191  -2.439  -6.231  1.00 96.78           C  
ATOM    139  CG  LEU B  19      18.792  -2.272  -7.698  1.00 96.78           C  
ATOM    140  CD1 LEU B  19      17.307  -1.941  -7.810  1.00 96.78           C  
ATOM    141  CD2 LEU B  19      19.637  -1.190  -8.363  1.00 96.78           C  
ATOM    142  N   ILE B  20      20.844  -3.715  -3.809  1.00 96.96           N  
ATOM    143  CA  ILE B  20      20.789  -3.782  -2.352  1.00 96.96           C  
ATOM    144  C   ILE B  20      22.115  -3.303  -1.764  1.00 96.96           C  
ATOM    145  O   ILE B  20      22.139  -2.397  -0.928  1.00 96.96           O  
ATOM    146  CB  ILE B  20      20.471  -5.212  -1.863  1.00 96.96           C  
ATOM    147  CG1 ILE B  20      19.079  -5.642  -2.339  1.00 96.96           C  
ATOM    148  CG2 ILE B  20      20.580  -5.298  -0.338  1.00 96.96           C  
ATOM    149  CD1 ILE B  20      17.966  -4.681  -1.944  1.00 96.96           C  
ATOM    150  N   PRO B  21      23.325  -3.783  -2.251  1.00 95.52           N  
ATOM    151  CA  PRO B  21      24.586  -3.339  -1.652  1.00 95.52           C  
ATOM    152  C   PRO B  21      24.986  -1.933  -2.095  1.00 95.52           C  
ATOM    153  O   PRO B  21      25.588  -1.186  -1.320  1.00 95.52           O  
ATOM    154  CB  PRO B  21      25.597  -4.376  -2.146  1.00 95.52           C  
ATOM    155  CG  PRO B  21      24.766  -5.536  -2.594  1.00 95.52           C  
ATOM    156  CD  PRO B  21      23.407  -5.028  -2.979  1.00 95.52           C  
ATOM    157  N   SER B  22      24.527  -1.478  -3.234  1.00 95.02           N  
ATOM    158  CA  SER B  22      25.104  -0.274  -3.822  1.00 95.02           C  
ATOM    159  C   SER B  22      24.174   0.923  -3.656  1.00 95.02           C  
ATOM    160  O   SER B  22      24.623   2.071  -3.660  1.00 95.02           O  
ATOM    161  CB  SER B  22      25.406  -0.493  -5.305  1.00 95.02           C  
ATOM    162  OG  SER B  22      24.220  -0.785  -6.022  1.00 95.02           O  
ATOM    163  N   ARG B  23      22.896   0.659  -3.455  1.00 97.22           N  
ATOM    164  CA  ARG B  23      21.983   1.794  -3.551  1.00 97.22           C  
ATOM    165  C   ARG B  23      21.270   2.036  -2.225  1.00 97.22           C  
ATOM    166  O   ARG B  23      20.427   2.930  -2.121  1.00 97.22           O  
ATOM    167  CB  ARG B  23      20.957   1.566  -4.664  1.00 97.22           C  
ATOM    168  CG  ARG B  23      21.569   1.448  -6.050  1.00 97.22           C  
ATOM    169  CD  ARG B  23      21.900   2.813  -6.639  1.00 97.22           C  
ATOM    170  NE  ARG B  23      21.590   2.875  -8.064  1.00 97.22           N  
ATOM    171  CZ  ARG B  23      22.393   3.387  -8.993  1.00 97.22           C  
ATOM    172  NH1 ARG B  23      23.575   3.895  -8.663  1.00 97.22           N  
ATOM    173  NH2 ARG B  23      22.011   3.393 -10.262  1.00 97.22           N  
ATOM    174  N   PHE B  24      21.552   1.237  -1.218  1.00 97.47           N  
ATOM    175  CA  PHE B  24      21.017   1.437   0.123  1.00 97.47           C  
ATOM    176  C   PHE B  24      22.143   1.638   1.131  1.00 97.47           C  
ATOM    177  O   PHE B  24      22.900   0.709   1.418  1.00 97.47           O  
ATOM    178  CB  PHE B  24      20.147   0.246   0.539  1.00 97.47           C  
ATOM    179  CG  PHE B  24      18.878   0.114  -0.258  1.00 97.47           C  
ATOM    180  CD1 PHE B  24      17.730   0.801   0.118  1.00 97.47           C  
ATOM    181  CD2 PHE B  24      18.832  -0.697  -1.384  1.00 97.47           C  
ATOM    182  CE1 PHE B  24      16.553   0.680  -0.618  1.00 97.47           C  
ATOM    183  CE2 PHE B  24      17.660  -0.822  -2.125  1.00 97.47           C  
ATOM    184  CZ  PHE B  24      16.522  -0.134  -1.739  1.00 97.47           C  
ATOM    185  N   GLN B  25      22.244   2.846   1.713  1.00 96.06           N  
ATOM    186  CA  GLN B  25      23.294   3.192   2.665  1.00 96.06           C  
ATOM    187  C   GLN B  25      22.842   2.935   4.100  1.00 96.06           C  
ATOM    188  O   GLN B  25      23.651   2.567   4.955  1.00 96.06           O  
ATOM    189  CB  GLN B  25      23.709   4.654   2.499  1.00 96.06           C  
ATOM    190  CG  GLN B  25      24.341   4.965   1.149  1.00 96.06           C  
ATOM    191  CD  GLN B  25      24.745   6.421   1.011  1.00 96.06           C  
ATOM    192  NE2 GLN B  25      25.395   6.753  -0.099  1.00 96.06           N  
ATOM    193  OE1 GLN B  25      24.475   7.240   1.895  1.00 96.06           O  
ATOM    194  N   LEU B  26      21.529   3.130   4.321  1.00 94.91           N  
ATOM    195  CA  LEU B  26      20.985   2.883   5.651  1.00 94.91           C  
ATOM    196  C   LEU B  26      20.698   1.399   5.854  1.00 94.91           C  
ATOM    197  O   LEU B  26      19.972   0.789   5.065  1.00 94.91           O  
ATOM    198  CB  LEU B  26      19.706   3.696   5.867  1.00 94.91           C  
ATOM    199  CG  LEU B  26      19.846   5.216   5.778  1.00 94.91           C  
ATOM    200  CD1 LEU B  26      18.476   5.866   5.615  1.00 94.91           C  
ATOM    201  CD2 LEU B  26      20.559   5.761   7.011  1.00 94.91           C  
ATOM    202  N   GLU B  27      21.195   0.853   6.887  1.00 95.19           N  
ATOM    203  CA  GLU B  27      21.093  -0.580   7.144  1.00 95.19           C  
ATOM    204  C   GLU B  27      19.635  -1.021   7.240  1.00 95.19           C  
ATOM    205  O   GLU B  27      19.262  -2.070   6.712  1.00 95.19           O  
ATOM    206  CB  GLU B  27      21.840  -0.952   8.428  1.00 95.19           C  
ATOM    207  CG  GLU B  27      21.929  -2.450   8.676  1.00 95.19           C  
ATOM    208  CD  GLU B  27      22.709  -2.805   9.932  1.00 95.19           C  
ATOM    209  OE1 GLU B  27      22.858  -4.011  10.234  1.00 95.19           O  
ATOM    210  OE2 GLU B  27      23.172  -1.869  10.622  1.00 95.19           O  
ATOM    211  N   GLN B  28      18.807  -0.219   7.898  1.00 94.47           N  
ATOM    212  CA  GLN B  28      17.401  -0.572   8.058  1.00 94.47           C  
ATOM    213  C   GLN B  28      16.687  -0.613   6.710  1.00 94.47           C  
ATOM    214  O   GLN B  28      15.884  -1.513   6.454  1.00 94.47           O  
ATOM    215  CB  GLN B  28      16.702   0.416   8.993  1.00 94.47           C  
ATOM    216  CG  GLN B  28      17.140   0.303  10.447  1.00 94.47           C  
ATOM    217  CD  GLN B  28      16.769   1.524  11.268  1.00 94.47           C  
ATOM    218  NE2 GLN B  28      17.205   1.549  12.523  1.00 94.47           N  
ATOM    219  OE1 GLN B  28      16.096   2.437  10.779  1.00 94.47           O  
ATOM    220  N   LEU B  29      17.009   0.333   5.856  1.00 95.64           N  
ATOM    221  CA  LEU B  29      16.386   0.372   4.538  1.00 95.64           C  
ATOM    222  C   LEU B  29      16.906  -0.759   3.657  1.00 95.64           C  
ATOM    223  O   LEU B  29      16.154  -1.329   2.862  1.00 95.64           O  
ATOM    224  CB  LEU B  29      16.644   1.721   3.862  1.00 95.64           C  
ATOM    225  CG  LEU B  29      15.971   2.938   4.498  1.00 95.64           C  
ATOM    226  CD1 LEU B  29      16.305   4.201   3.711  1.00 95.64           C  
ATOM    227  CD2 LEU B  29      14.462   2.735   4.577  1.00 95.64           C  
ATOM    228  N   GLN B  30      18.155  -1.054   3.863  1.00 97.23           N  
ATOM    229  CA  GLN B  30      18.740  -2.172   3.130  1.00 97.23           C  
ATOM    230  C   GLN B  30      18.042  -3.483   3.478  1.00 97.23           C  
ATOM    231  O   GLN B  30      17.720  -4.276   2.591  1.00 97.23           O  
ATOM    232  CB  GLN B  30      20.238  -2.280   3.421  1.00 97.23           C  
ATOM    233  CG  GLN B  30      20.968  -3.272   2.527  1.00 97.23           C  
ATOM    234  CD  GLN B  30      22.466  -3.285   2.765  1.00 97.23           C  
ATOM    235  NE2 GLN B  30      23.194  -4.012   1.924  1.00 97.23           N  
ATOM    236  OE1 GLN B  30      22.966  -2.646   3.697  1.00 97.23           O  
ATOM    237  N   ALA B  31      17.817  -3.652   4.712  1.00 96.91           N  
ATOM    238  CA  ALA B  31      17.152  -4.867   5.177  1.00 96.91           C  
ATOM    239  C   ALA B  31      15.726  -4.951   4.641  1.00 96.91           C  
ATOM    240  O   ALA B  31      15.295  -6.005   4.167  1.00 96.91           O  
ATOM    241  CB  ALA B  31      17.149  -4.921   6.702  1.00 96.91           C  
ATOM    242  N   ARG B  32      15.046  -3.879   4.688  1.00 96.16           N  
ATOM    243  CA  ARG B  32      13.667  -3.854   4.212  1.00 96.16           C  
ATOM    244  C   ARG B  32      13.602  -4.108   2.710  1.00 96.16           C  
ATOM    245  O   ARG B  32      12.772  -4.891   2.243  1.00 96.16           O  
ATOM    246  CB  ARG B  32      13.007  -2.515   4.547  1.00 96.16           C  
ATOM    247  CG  ARG B  32      12.687  -2.338   6.022  1.00 96.16           C  
ATOM    248  CD  ARG B  32      12.085  -0.969   6.308  1.00 96.16           C  
ATOM    249  NE  ARG B  32      10.739  -0.846   5.755  1.00 96.16           N  
ATOM    250  CZ  ARG B  32      10.054   0.292   5.675  1.00 96.16           C  
ATOM    251  NH1 ARG B  32      10.578   1.431   6.112  1.00 96.16           N  
ATOM    252  NH2 ARG B  32       8.836   0.290   5.153  1.00 96.16           N  
ATOM    253  N   ALA B  33      14.438  -3.454   1.968  1.00 97.92           N  
ATOM    254  CA  ALA B  33      14.480  -3.644   0.520  1.00 97.92           C  
ATOM    255  C   ALA B  33      14.851  -5.081   0.166  1.00 97.92           C  
ATOM    256  O   ALA B  33      14.250  -5.682  -0.728  1.00 97.92           O  
ATOM    257  CB  ALA B  33      15.468  -2.670  -0.116  1.00 97.92           C  
ATOM    258  N   GLY B  34      15.874  -5.616   0.914  1.00 97.77           N  
ATOM    259  CA  GLY B  34      16.233  -7.012   0.722  1.00 97.77           C  
ATOM    260  C   GLY B  34      15.076  -7.964   0.957  1.00 97.77           C  
ATOM    261  O   GLY B  34      14.854  -8.887   0.170  1.00 97.77           O  
ATOM    262  N   ALA B  35      14.297  -7.669   1.982  1.00 97.10           N  
ATOM    263  CA  ALA B  35      13.159  -8.518   2.321  1.00 97.10           C  
ATOM    264  C   ALA B  35      12.093  -8.469   1.230  1.00 97.10           C  
ATOM    265  O   ALA B  35      11.497  -9.493   0.889  1.00 97.10           O  
ATOM    266  CB  ALA B  35      12.562  -8.098   3.663  1.00 97.10           C  
ATOM    267  N   VAL B  36      11.881  -7.295   0.680  1.00 97.68           N  
ATOM    268  CA  VAL B  36      10.890  -7.147  -0.380  1.00 97.68           C  
ATOM    269  C   VAL B  36      11.299  -7.985  -1.590  1.00 97.68           C  
ATOM    270  O   VAL B  36      10.497  -8.761  -2.115  1.00 97.68           O  
ATOM    271  CB  VAL B  36      10.714  -5.668  -0.791  1.00 97.68           C  
ATOM    272  CG1 VAL B  36       9.914  -5.560  -2.088  1.00 97.68           C  
ATOM    273  CG2 VAL B  36      10.033  -4.882   0.327  1.00 97.68           C  
ATOM    274  N   LEU B  37      12.547  -7.879  -2.005  1.00 98.29           N  
ATOM    275  CA  LEU B  37      13.015  -8.594  -3.187  1.00 98.29           C  
ATOM    276  C   LEU B  37      13.086 -10.094  -2.923  1.00 98.29           C  
ATOM    277  O   LEU B  37      12.684 -10.897  -3.768  1.00 98.29           O  
ATOM    278  CB  LEU B  37      14.389  -8.075  -3.618  1.00 98.29           C  
ATOM    279  CG  LEU B  37      14.407  -6.732  -4.351  1.00 98.29           C  
ATOM    280  CD1 LEU B  37      15.834  -6.203  -4.453  1.00 98.29           C  
ATOM    281  CD2 LEU B  37      13.783  -6.870  -5.736  1.00 98.29           C  
ATOM    282  N   MET B  38      13.541 -10.444  -1.770  1.00 97.83           N  
ATOM    283  CA  MET B  38      13.610 -11.862  -1.427  1.00 97.83           C  
ATOM    284  C   MET B  38      12.214 -12.471  -1.348  1.00 97.83           C  
ATOM    285  O   MET B  38      12.014 -13.627  -1.726  1.00 97.83           O  
ATOM    286  CB  MET B  38      14.342 -12.059  -0.098  1.00 97.83           C  
ATOM    287  CG  MET B  38      15.848 -11.872  -0.195  1.00 97.83           C  
ATOM    288  SD  MET B  38      16.713 -12.317   1.361  1.00 97.83           S  
ATOM    289  CE  MET B  38      16.285 -10.883   2.386  1.00 97.83           C  
ATOM    290  N   GLY B  39      11.263 -11.705  -0.857  1.00 97.29           N  
ATOM    291  CA  GLY B  39       9.881 -12.158  -0.853  1.00 97.29           C  
ATOM    292  C   GLY B  39       9.344 -12.449  -2.242  1.00 97.29           C  
ATOM    293  O   GLY B  39       8.732 -13.494  -2.470  1.00 97.29           O  
ATOM    294  N   MET B  40       9.594 -11.539  -3.134  1.00 98.21           N  
ATOM    295  CA  MET B  40       9.111 -11.713  -4.500  1.00 98.21           C  
ATOM    296  C   MET B  40       9.771 -12.917  -5.163  1.00 98.21           C  
ATOM    297  O   MET B  40       9.142 -13.617  -5.958  1.00 98.21           O  
ATOM    298  CB  MET B  40       9.372 -10.453  -5.327  1.00 98.21           C  
ATOM    299  CG  MET B  40       8.459  -9.289  -4.976  1.00 98.21           C  
ATOM    300  SD  MET B  40       8.537  -7.936  -6.213  1.00 98.21           S  
ATOM    301  CE  MET B  40      10.134  -7.194  -5.775  1.00 98.21           C  
ATOM    302  N   GLU B  41      11.055 -13.198  -4.834  1.00 97.64           N  
ATOM    303  CA  GLU B  41      11.779 -14.349  -5.365  1.00 97.64           C  
ATOM    304  C   GLU B  41      11.288 -15.649  -4.734  1.00 97.64           C  
ATOM    305  O   GLU B  41      11.466 -16.728  -5.305  1.00 97.64           O  
ATOM    306  CB  GLU B  41      13.284 -14.189  -5.137  1.00 97.64           C  
ATOM    307  CG  GLU B  41      13.910 -13.056  -5.937  1.00 97.64           C  
ATOM    308  CD  GLU B  41      15.357 -12.781  -5.556  1.00 97.64           C  
ATOM    309  OE1 GLU B  41      15.642 -11.696  -5.001  1.00 97.64           O  
ATOM    310  OE2 GLU B  41      16.211 -13.657  -5.817  1.00 97.64           O  
ATOM    311  N   GLY B  42      10.680 -15.474  -3.578  1.00 96.98           N  
ATOM    312  CA  GLY B  42      10.277 -16.634  -2.798  1.00 96.98           C  
ATOM    313  C   GLY B  42       8.779 -16.873  -2.816  1.00 96.98           C  
ATOM    314  O   GLY B  42       8.173 -16.968  -3.885  1.00 96.98           O  
ATOM    315  N   PRO B  43       8.233 -16.957  -1.646  1.00 96.32           N  
ATOM    316  CA  PRO B  43       6.859 -17.459  -1.560  1.00 96.32           C  
ATOM    317  C   PRO B  43       5.816 -16.363  -1.768  1.00 96.32           C  
ATOM    318  O   PRO B  43       4.616 -16.647  -1.803  1.00 96.32           O  
ATOM    319  CB  PRO B  43       6.779 -18.027  -0.141  1.00 96.32           C  
ATOM    320  CG  PRO B  43       7.738 -17.201   0.655  1.00 96.32           C  
ATOM    321  CD  PRO B  43       8.921 -16.877  -0.210  1.00 96.32           C  
ATOM    322  N   PHE B  44       6.235 -15.188  -1.903  1.00 97.24           N  
ATOM    323  CA  PHE B  44       5.292 -14.077  -1.911  1.00 97.24           C  
ATOM    324  C   PHE B  44       4.197 -14.304  -2.947  1.00 97.24           C  
ATOM    325  O   PHE B  44       3.009 -14.280  -2.617  1.00 97.24           O  
ATOM    326  CB  PHE B  44       6.017 -12.757  -2.194  1.00 97.24           C  
ATOM    327  CG  PHE B  44       5.125 -11.547  -2.121  1.00 97.24           C  
ATOM    328  CD1 PHE B  44       4.461 -11.086  -3.251  1.00 97.24           C  
ATOM    329  CD2 PHE B  44       4.952 -10.869  -0.921  1.00 97.24           C  
ATOM    330  CE1 PHE B  44       3.635  -9.966  -3.185  1.00 97.24           C  
ATOM    331  CE2 PHE B  44       4.129  -9.750  -0.848  1.00 97.24           C  
ATOM    332  CZ  PHE B  44       3.472  -9.299  -1.981  1.00 97.24           C  
ATOM    333  N   PHE B  45       4.494 -14.540  -4.164  1.00 98.18           N  
ATOM    334  CA  PHE B  45       3.522 -14.699  -5.239  1.00 98.18           C  
ATOM    335  C   PHE B  45       2.829 -16.053  -5.147  1.00 98.18           C  
ATOM    336  O   PHE B  45       1.653 -16.180  -5.495  1.00 98.18           O  
ATOM    337  CB  PHE B  45       4.199 -14.547  -6.605  1.00 98.18           C  
ATOM    338  CG  PHE B  45       4.760 -13.173  -6.855  1.00 98.18           C  
ATOM    339  CD1 PHE B  45       3.926 -12.062  -6.884  1.00 98.18           C  
ATOM    340  CD2 PHE B  45       6.121 -12.993  -7.060  1.00 98.18           C  
ATOM    341  CE1 PHE B  45       4.443 -10.789  -7.116  1.00 98.18           C  
ATOM    342  CE2 PHE B  45       6.645 -11.724  -7.292  1.00 98.18           C  
ATOM    343  CZ  PHE B  45       5.803 -10.623  -7.320  1.00 98.18           C  
ATOM    344  N   ARG B  46       3.527 -17.082  -4.712  1.00 97.84           N  
ATOM    345  CA  ARG B  46       2.909 -18.376  -4.440  1.00 97.84           C  
ATOM    346  C   ARG B  46       1.760 -18.235  -3.446  1.00 97.84           C  
ATOM    347  O   ARG B  46       0.643 -18.683  -3.714  1.00 97.84           O  
ATOM    348  CB  ARG B  46       3.946 -19.366  -3.906  1.00 97.84           C  
ATOM    349  CG  ARG B  46       3.378 -20.739  -3.584  1.00 97.84           C  
ATOM    350  CD  ARG B  46       4.360 -21.582  -2.783  1.00 97.84           C  
ATOM    351  NE  ARG B  46       4.479 -21.109  -1.407  1.00 97.84           N  
ATOM    352  CZ  ARG B  46       5.338 -21.588  -0.512  1.00 97.84           C  
ATOM    353  NH1 ARG B  46       6.174 -22.570  -0.832  1.00 97.84           N  
ATOM    354  NH2 ARG B  46       5.362 -21.084   0.713  1.00 97.84           N  
ATOM    355  N   ASP B  47       2.100 -17.557  -2.358  1.00 96.84           N  
ATOM    356  CA  ASP B  47       1.110 -17.412  -1.296  1.00 96.84           C  
ATOM    357  C   ASP B  47      -0.090 -16.597  -1.772  1.00 96.84           C  
ATOM    358  O   ASP B  47      -1.236 -16.931  -1.461  1.00 96.84           O  
ATOM    359  CB  ASP B  47       1.737 -16.754  -0.065  1.00 96.84           C  
ATOM    360  CG  ASP B  47       2.749 -17.646   0.634  1.00 96.84           C  
ATOM    361  OD1 ASP B  47       2.841 -18.845   0.294  1.00 96.84           O  
ATOM    362  OD2 ASP B  47       3.457 -17.145   1.534  1.00 96.84           O  
ATOM    363  N   TYR B  48       0.167 -15.605  -2.502  1.00 97.39           N  
ATOM    364  CA  TYR B  48      -0.929 -14.815  -3.050  1.00 97.39           C  
ATOM    365  C   TYR B  48      -1.837 -15.672  -3.924  1.00 97.39           C  
ATOM    366  O   TYR B  48      -3.060 -15.647  -3.772  1.00 97.39           O  
ATOM    367  CB  TYR B  48      -0.388 -13.633  -3.861  1.00 97.39           C  
ATOM    368  CG  TYR B  48      -1.462 -12.699  -4.364  1.00 97.39           C  
ATOM    369  CD1 TYR B  48      -1.873 -12.731  -5.695  1.00 97.39           C  
ATOM    370  CD2 TYR B  48      -2.066 -11.783  -3.510  1.00 97.39           C  
ATOM    371  CE1 TYR B  48      -2.861 -11.871  -6.163  1.00 97.39           C  
ATOM    372  CE2 TYR B  48      -3.055 -10.918  -3.968  1.00 97.39           C  
ATOM    373  CZ  TYR B  48      -3.445 -10.969  -5.293  1.00 97.39           C  
ATOM    374  OH  TYR B  48      -4.423 -10.115  -5.751  1.00 97.39           O  
ATOM    375  N   ALA B  49      -1.307 -16.434  -4.724  1.00 97.91           N  
ATOM    376  CA  ALA B  49      -2.073 -17.279  -5.636  1.00 97.91           C  
ATOM    377  C   ALA B  49      -2.874 -18.328  -4.870  1.00 97.91           C  
ATOM    378  O   ALA B  49      -4.015 -18.631  -5.229  1.00 97.91           O  
ATOM    379  CB  ALA B  49      -1.145 -17.953  -6.643  1.00 97.91           C  
ATOM    380  N   LEU B  50      -2.291 -18.825  -3.791  1.00 97.10           N  
ATOM    381  CA  LEU B  50      -2.898 -19.937  -3.069  1.00 97.10           C  
ATOM    382  C   LEU B  50      -3.910 -19.432  -2.046  1.00 97.10           C  
ATOM    383  O   LEU B  50      -4.896 -20.113  -1.753  1.00 97.10           O  
ATOM    384  CB  LEU B  50      -1.823 -20.775  -2.371  1.00 97.10           C  
ATOM    385  CG  LEU B  50      -0.924 -21.616  -3.278  1.00 97.10           C  
ATOM    386  CD1 LEU B  50       0.239 -22.195  -2.481  1.00 97.10           C  
ATOM    387  CD2 LEU B  50      -1.727 -22.727  -3.946  1.00 97.10           C  
ATOM    388  N   ASN B  51      -3.599 -18.279  -1.541  1.00 96.47           N  
ATOM    389  CA  ASN B  51      -4.453 -17.777  -0.470  1.00 96.47           C  
ATOM    390  C   ASN B  51      -5.646 -17.002  -1.021  1.00 96.47           C  
ATOM    391  O   ASN B  51      -6.681 -16.894  -0.360  1.00 96.47           O  
ATOM    392  CB  ASN B  51      -3.648 -16.901   0.492  1.00 96.47           C  
ATOM    393  CG  ASN B  51      -2.693 -17.704   1.354  1.00 96.47           C  
ATOM    394  ND2 ASN B  51      -1.598 -17.077   1.768  1.00 96.47           N  
ATOM    395  OD1 ASN B  51      -2.936 -18.878   1.643  1.00 96.47           O  
ATOM    396  N   VAL B  52      -5.494 -16.433  -2.211  1.00 96.74           N  
ATOM    397  CA  VAL B  52      -6.551 -15.582  -2.745  1.00 96.74           C  
ATOM    398  C   VAL B  52      -7.260 -16.297  -3.893  1.00 96.74           C  
ATOM    399  O   VAL B  52      -8.453 -16.084  -4.123  1.00 96.74           O  
ATOM    400  CB  VAL B  52      -5.996 -14.222  -3.226  1.00 96.74           C  
ATOM    401  CG1 VAL B  52      -7.118 -13.347  -3.781  1.00 96.74           C  
ATOM    402  CG2 VAL B  52      -5.273 -13.508  -2.085  1.00 96.74           C  
ATOM    403  N   PHE B  53      -6.597 -17.204  -4.564  1.00 97.41           N  
ATOM    404  CA  PHE B  53      -7.153 -17.902  -5.717  1.00 97.41           C  
ATOM    405  C   PHE B  53      -6.878 -19.398  -5.628  1.00 97.41           C  
ATOM    406  O   PHE B  53      -6.452 -19.896  -4.584  1.00 97.41           O  
ATOM    407  CB  PHE B  53      -6.575 -17.338  -7.019  1.00 97.41           C  
ATOM    408  CG  PHE B  53      -6.850 -15.873  -7.221  1.00 97.41           C  
ATOM    409  CD1 PHE B  53      -8.066 -15.445  -7.740  1.00 97.41           C  
ATOM    410  CD2 PHE B  53      -5.892 -14.923  -6.891  1.00 97.41           C  
ATOM    411  CE1 PHE B  53      -8.323 -14.089  -7.928  1.00 97.41           C  
ATOM    412  CE2 PHE B  53      -6.142 -13.566  -7.076  1.00 97.41           C  
ATOM    413  CZ  PHE B  53      -7.358 -13.151  -7.596  1.00 97.41           C  
ATOM    414  N   VAL B  54      -7.206 -20.139  -6.693  1.00 96.62           N  
ATOM    415  CA  VAL B  54      -7.099 -21.594  -6.663  1.00 96.62           C  
ATOM    416  C   VAL B  54      -5.639 -22.008  -6.829  1.00 96.62           C  
ATOM    417  O   VAL B  54      -5.287 -23.169  -6.605  1.00 96.62           O  
ATOM    418  CB  VAL B  54      -7.968 -22.250  -7.759  1.00 96.62           C  
ATOM    419  CG1 VAL B  54      -9.453 -22.071  -7.450  1.00 96.62           C  
ATOM    420  CG2 VAL B  54      -7.629 -21.664  -9.129  1.00 96.62           C  
ATOM    421  N   GLY B  55      -4.697 -21.090  -7.183  1.00 97.21           N  
ATOM    422  CA  GLY B  55      -3.267 -21.352  -7.204  1.00 97.21           C  
ATOM    423  C   GLY B  55      -2.811 -22.074  -8.457  1.00 97.21           C  
ATOM    424  O   GLY B  55      -1.964 -22.968  -8.392  1.00 97.21           O  
ATOM    425  N   LYS B  56      -3.478 -21.795  -9.559  1.00 97.48           N  
ATOM    426  CA  LYS B  56      -3.095 -22.334 -10.860  1.00 97.48           C  
ATOM    427  C   LYS B  56      -3.164 -21.261 -11.942  1.00 97.48           C  
ATOM    428  O   LYS B  56      -3.926 -20.298 -11.822  1.00 97.48           O  
ATOM    429  CB  LYS B  56      -3.990 -23.516 -11.237  1.00 97.48           C  
ATOM    430  CG  LYS B  56      -3.893 -24.695 -10.280  1.00 97.48           C  
ATOM    431  CD  LYS B  56      -4.917 -25.772 -10.614  1.00 97.48           C  
ATOM    432  CE  LYS B  56      -4.843 -26.938  -9.638  1.00 97.48           C  
ATOM    433  NZ  LYS B  56      -5.759 -26.746  -8.474  1.00 97.48           N  
ATOM    434  N   VAL B  57      -2.323 -21.429 -12.941  1.00 97.29           N  
ATOM    435  CA  VAL B  57      -2.311 -20.440 -14.015  1.00 97.29           C  
ATOM    436  C   VAL B  57      -1.996 -21.123 -15.343  1.00 97.29           C  
ATOM    437  O   VAL B  57      -1.304 -22.144 -15.375  1.00 97.29           O  
ATOM    438  CB  VAL B  57      -1.290 -19.314 -13.738  1.00 97.29           C  
ATOM    439  CG1 VAL B  57      -1.697 -18.506 -12.507  1.00 97.29           C  
ATOM    440  CG2 VAL B  57       0.110 -19.897 -13.560  1.00 97.29           C  
ATOM    441  N   GLU B  58      -2.545 -20.590 -16.416  1.00 96.21           N  
ATOM    442  CA  GLU B  58      -2.149 -21.024 -17.753  1.00 96.21           C  
ATOM    443  C   GLU B  58      -0.737 -20.554 -18.090  1.00 96.21           C  
ATOM    444  O   GLU B  58      -0.431 -19.365 -17.984  1.00 96.21           O  
ATOM    445  CB  GLU B  58      -3.139 -20.508 -18.800  1.00 96.21           C  
ATOM    446  CG  GLU B  58      -4.541 -21.082 -18.657  1.00 96.21           C  
ATOM    447  CD  GLU B  58      -5.532 -20.502 -19.654  1.00 96.21           C  
ATOM    448  OE1 GLU B  58      -5.846 -21.178 -20.660  1.00 96.21           O  
ATOM    449  OE2 GLU B  58      -5.997 -19.362 -19.428  1.00 96.21           O  
ATOM    450  N   THR B  59       0.109 -21.449 -18.564  1.00 93.91           N  
ATOM    451  CA  THR B  59       1.536 -21.204 -18.740  1.00 93.91           C  
ATOM    452  C   THR B  59       1.771 -20.048 -19.709  1.00 93.91           C  
ATOM    453  O   THR B  59       2.650 -19.213 -19.486  1.00 93.91           O  
ATOM    454  CB  THR B  59       2.260 -22.462 -19.253  1.00 93.91           C  
ATOM    455  CG2 THR B  59       2.320 -23.540 -18.175  1.00 93.91           C  
ATOM    456  OG1 THR B  59       1.560 -22.979 -20.391  1.00 93.91           O  
ATOM    457  N   ASN B  60       1.022 -20.025 -20.799  1.00 93.50           N  
ATOM    458  CA  ASN B  60       1.199 -18.969 -21.790  1.00 93.50           C  
ATOM    459  C   ASN B  60       0.912 -17.592 -21.199  1.00 93.50           C  
ATOM    460  O   ASN B  60       1.606 -16.622 -21.511  1.00 93.50           O  
ATOM    461  CB  ASN B  60       0.307 -19.221 -23.007  1.00 93.50           C  
ATOM    462  CG  ASN B  60      -1.163 -19.309 -22.646  1.00 93.50           C  
ATOM    463  ND2 ASN B  60      -2.029 -19.053 -23.619  1.00 93.50           N  
ATOM    464  OD1 ASN B  60      -1.517 -19.604 -21.502  1.00 93.50           O  
ATOM    465  N   GLN B  61      -0.069 -17.491 -20.370  1.00 95.84           N  
ATOM    466  CA  GLN B  61      -0.413 -16.214 -19.753  1.00 95.84           C  
ATOM    467  C   GLN B  61       0.636 -15.799 -18.725  1.00 95.84           C  
ATOM    468  O   GLN B  61       0.931 -14.612 -18.577  1.00 95.84           O  
ATOM    469  CB  GLN B  61      -1.792 -16.289 -19.095  1.00 95.84           C  
ATOM    470  CG  GLN B  61      -2.936 -16.465 -20.084  1.00 95.84           C  
ATOM    471  CD  GLN B  61      -4.291 -16.157 -19.475  1.00 95.84           C  
ATOM    472  NE2 GLN B  61      -5.351 -16.364 -20.250  1.00 95.84           N  
ATOM    473  OE1 GLN B  61      -4.385 -15.738 -18.317  1.00 95.84           O  
ATOM    474  N   LEU B  62       1.175 -16.744 -18.045  1.00 97.05           N  
ATOM    475  CA  LEU B  62       2.210 -16.451 -17.059  1.00 97.05           C  
ATOM    476  C   LEU B  62       3.438 -15.841 -17.724  1.00 97.05           C  
ATOM    477  O   LEU B  62       4.106 -14.986 -17.139  1.00 97.05           O  
ATOM    478  CB  LEU B  62       2.603 -17.723 -16.302  1.00 97.05           C  
ATOM    479  CG  LEU B  62       3.500 -17.533 -15.078  1.00 97.05           C  
ATOM    480  CD1 LEU B  62       2.773 -16.724 -14.009  1.00 97.05           C  
ATOM    481  CD2 LEU B  62       3.943 -18.883 -14.524  1.00 97.05           C  
ATOM    482  N   ASP B  63       3.715 -16.271 -18.940  1.00 96.65           N  
ATOM    483  CA  ASP B  63       4.862 -15.758 -19.683  1.00 96.65           C  
ATOM    484  C   ASP B  63       4.747 -14.251 -19.901  1.00 96.65           C  
ATOM    485  O   ASP B  63       5.753 -13.539 -19.894  1.00 96.65           O  
ATOM    486  CB  ASP B  63       4.994 -16.476 -21.028  1.00 96.65           C  
ATOM    487  CG  ASP B  63       5.439 -17.921 -20.888  1.00 96.65           C  
ATOM    488  OD1 ASP B  63       5.982 -18.292 -19.825  1.00 96.65           O  
ATOM    489  OD2 ASP B  63       5.249 -18.695 -21.851  1.00 96.65           O  
ATOM    490  N   LEU B  64       3.556 -13.817 -20.092  1.00 97.16           N  
ATOM    491  CA  LEU B  64       3.334 -12.387 -20.276  1.00 97.16           C  
ATOM    492  C   LEU B  64       3.672 -11.616 -19.004  1.00 97.16           C  
ATOM    493  O   LEU B  64       4.273 -10.541 -19.066  1.00 97.16           O  
ATOM    494  CB  LEU B  64       1.882 -12.117 -20.680  1.00 97.16           C  
ATOM    495  CG  LEU B  64       1.425 -12.721 -22.008  1.00 97.16           C  
ATOM    496  CD1 LEU B  64      -0.075 -12.514 -22.196  1.00 97.16           C  
ATOM    497  CD2 LEU B  64       2.203 -12.111 -23.169  1.00 97.16           C  
ATOM    498  N   VAL B  65       3.349 -12.151 -17.884  1.00 98.47           N  
ATOM    499  CA  VAL B  65       3.650 -11.509 -16.608  1.00 98.47           C  
ATOM    500  C   VAL B  65       5.156 -11.534 -16.359  1.00 98.47           C  
ATOM    501  O   VAL B  65       5.726 -10.558 -15.865  1.00 98.47           O  
ATOM    502  CB  VAL B  65       2.905 -12.193 -15.439  1.00 98.47           C  
ATOM    503  CG1 VAL B  65       3.153 -11.446 -14.130  1.00 98.47           C  
ATOM    504  CG2 VAL B  65       1.409 -12.276 -15.736  1.00 98.47           C  
ATOM    505  N   ALA B  66       5.751 -12.643 -16.694  1.00 98.46           N  
ATOM    506  CA  ALA B  66       7.199 -12.762 -16.541  1.00 98.46           C  
ATOM    507  C   ALA B  66       7.926 -11.701 -17.362  1.00 98.46           C  
ATOM    508  O   ALA B  66       8.870 -11.071 -16.878  1.00 98.46           O  
ATOM    509  CB  ALA B  66       7.665 -14.158 -16.950  1.00 98.46           C  
ATOM    510  N   SER B  67       7.493 -11.485 -18.576  1.00 98.05           N  
ATOM    511  CA  SER B  67       8.068 -10.445 -19.424  1.00 98.05           C  
ATOM    512  C   SER B  67       7.866  -9.062 -18.816  1.00 98.05           C  
ATOM    513  O   SER B  67       8.755  -8.211 -18.887  1.00 98.05           O  
ATOM    514  CB  SER B  67       7.451 -10.492 -20.823  1.00 98.05           C  
ATOM    515  OG  SER B  67       7.792 -11.698 -21.483  1.00 98.05           O  
ATOM    516  N   PHE B  68       6.678  -8.889 -18.261  1.00 98.44           N  
ATOM    517  CA  PHE B  68       6.393  -7.630 -17.583  1.00 98.44           C  
ATOM    518  C   PHE B  68       7.384  -7.388 -16.451  1.00 98.44           C  
ATOM    519  O   PHE B  68       7.935  -6.293 -16.324  1.00 98.44           O  
ATOM    520  CB  PHE B  68       4.961  -7.624 -17.037  1.00 98.44           C  
ATOM    521  CG  PHE B  68       4.624  -6.399 -16.231  1.00 98.44           C  
ATOM    522  CD1 PHE B  68       4.761  -6.401 -14.848  1.00 98.44           C  
ATOM    523  CD2 PHE B  68       4.170  -5.246 -16.856  1.00 98.44           C  
ATOM    524  CE1 PHE B  68       4.450  -5.269 -14.099  1.00 98.44           C  
ATOM    525  CE2 PHE B  68       3.856  -4.110 -16.114  1.00 98.44           C  
ATOM    526  CZ  PHE B  68       3.996  -4.124 -14.736  1.00 98.44           C  
ATOM    527  N   VAL B  69       7.637  -8.407 -15.664  1.00 98.60           N  
ATOM    528  CA  VAL B  69       8.572  -8.300 -14.549  1.00 98.60           C  
ATOM    529  C   VAL B  69       9.963  -7.951 -15.073  1.00 98.60           C  
ATOM    530  O   VAL B  69      10.619  -7.043 -14.557  1.00 98.60           O  
ATOM    531  CB  VAL B  69       8.625  -9.605 -13.724  1.00 98.60           C  
ATOM    532  CG1 VAL B  69       9.746  -9.545 -12.688  1.00 98.60           C  
ATOM    533  CG2 VAL B  69       7.280  -9.862 -13.047  1.00 98.60           C  
ATOM    534  N   LYS B  70      10.366  -8.627 -16.076  1.00 97.99           N  
ATOM    535  CA  LYS B  70      11.682  -8.383 -16.658  1.00 97.99           C  
ATOM    536  C   LYS B  70      11.818  -6.936 -17.124  1.00 97.99           C  
ATOM    537  O   LYS B  70      12.811  -6.271 -16.822  1.00 97.99           O  
ATOM    538  CB  LYS B  70      11.939  -9.336 -17.826  1.00 97.99           C  
ATOM    539  CG  LYS B  70      13.332  -9.220 -18.426  1.00 97.99           C  
ATOM    540  CD  LYS B  70      13.536 -10.213 -19.563  1.00 97.99           C  
ATOM    541  CE  LYS B  70      14.912 -10.062 -20.198  1.00 97.99           C  
ATOM    542  NZ  LYS B  70      15.114 -11.029 -21.318  1.00 97.99           N  
ATOM    543  N   ASN B  71      10.863  -6.438 -17.780  1.00 97.60           N  
ATOM    544  CA  ASN B  71      10.891  -5.068 -18.282  1.00 97.60           C  
ATOM    545  C   ASN B  71      10.933  -4.054 -17.142  1.00 97.60           C  
ATOM    546  O   ASN B  71      11.716  -3.104 -17.180  1.00 97.60           O  
ATOM    547  CB  ASN B  71       9.684  -4.803 -19.184  1.00 97.60           C  
ATOM    548  CG  ASN B  71       9.775  -5.533 -20.510  1.00 97.60           C  
ATOM    549  ND2 ASN B  71       8.627  -5.779 -21.131  1.00 97.60           N  
ATOM    550  OD1 ASN B  71      10.867  -5.873 -20.972  1.00 97.60           O  
ATOM    551  N   GLN B  72      10.063  -4.276 -16.153  1.00 97.84           N  
ATOM    552  CA  GLN B  72      10.021  -3.345 -15.030  1.00 97.84           C  
ATOM    553  C   GLN B  72      11.343  -3.342 -14.268  1.00 97.84           C  
ATOM    554  O   GLN B  72      11.806  -2.290 -13.821  1.00 97.84           O  
ATOM    555  CB  GLN B  72       8.871  -3.694 -14.085  1.00 97.84           C  
ATOM    556  CG  GLN B  72       7.491  -3.399 -14.659  1.00 97.84           C  
ATOM    557  CD  GLN B  72       7.203  -1.913 -14.760  1.00 97.84           C  
ATOM    558  NE2 GLN B  72       5.949  -1.570 -15.033  1.00 97.84           N  
ATOM    559  OE1 GLN B  72       8.100  -1.081 -14.592  1.00 97.84           O  
ATOM    560  N   THR B  73      11.929  -4.519 -14.113  1.00 97.75           N  
ATOM    561  CA  THR B  73      13.191  -4.602 -13.386  1.00 97.75           C  
ATOM    562  C   THR B  73      14.308  -3.908 -14.159  1.00 97.75           C  
ATOM    563  O   THR B  73      15.178  -3.268 -13.564  1.00 97.75           O  
ATOM    564  CB  THR B  73      13.584  -6.066 -13.114  1.00 97.75           C  
ATOM    565  CG2 THR B  73      12.603  -6.730 -12.154  1.00 97.75           C  
ATOM    566  OG1 THR B  73      13.590  -6.790 -14.351  1.00 97.75           O  
ATOM    567  N   GLN B  74      14.280  -4.002 -15.438  1.00 96.09           N  
ATOM    568  CA  GLN B  74      15.276  -3.328 -16.264  1.00 96.09           C  
ATOM    569  C   GLN B  74      15.162  -1.812 -16.135  1.00 96.09           C  
ATOM    570  O   GLN B  74      16.174  -1.112 -16.055  1.00 96.09           O  
ATOM    571  CB  GLN B  74      15.130  -3.743 -17.729  1.00 96.09           C  
ATOM    572  CG  GLN B  74      15.698  -5.122 -18.037  1.00 96.09           C  
ATOM    573  CD  GLN B  74      15.509  -5.524 -19.487  1.00 96.09           C  
ATOM    574  NE2 GLN B  74      16.313  -6.476 -19.948  1.00 96.09           N  
ATOM    575  OE1 GLN B  74      14.648  -4.983 -20.188  1.00 96.09           O  
ATOM    576  N   HIS B  75      13.972  -1.348 -16.084  1.00 95.13           N  
ATOM    577  CA  HIS B  75      13.748   0.082 -15.904  1.00 95.13           C  
ATOM    578  C   HIS B  75      14.298   0.562 -14.565  1.00 95.13           C  
ATOM    579  O   HIS B  75      14.917   1.625 -14.488  1.00 95.13           O  
ATOM    580  CB  HIS B  75      12.257   0.408 -16.007  1.00 95.13           C  
ATOM    581  CG  HIS B  75      11.955   1.870 -15.925  1.00 95.13           C  
ATOM    582  CD2 HIS B  75      11.922   2.826 -16.883  1.00 95.13           C  
ATOM    583  ND1 HIS B  75      11.643   2.500 -14.740  1.00 95.13           N  
ATOM    584  CE1 HIS B  75      11.429   3.784 -14.974  1.00 95.13           C  
ATOM    585  NE2 HIS B  75      11.592   4.008 -16.266  1.00 95.13           N  
ATOM    586  N   LEU B  76      14.126  -0.239 -13.552  1.00 95.91           N  
ATOM    587  CA  LEU B  76      14.585   0.131 -12.218  1.00 95.91           C  
ATOM    588  C   LEU B  76      16.108   0.132 -12.147  1.00 95.91           C  
ATOM    589  O   LEU B  76      16.700   0.941 -11.429  1.00 95.91           O  
ATOM    590  CB  LEU B  76      14.014  -0.829 -11.170  1.00 95.91           C  
ATOM    591  CG  LEU B  76      12.561  -0.592 -10.754  1.00 95.91           C  
ATOM    592  CD1 LEU B  76      12.103  -1.680  -9.789  1.00 95.91           C  
ATOM    593  CD2 LEU B  76      12.402   0.788 -10.127  1.00 95.91           C  
ATOM    594  N   MET B  77      16.708  -0.727 -12.889  1.00 94.82           N  
ATOM    595  CA  MET B  77      18.166  -0.789 -12.922  1.00 94.82           C  
ATOM    596  C   MET B  77      18.753   0.494 -13.502  1.00 94.82           C  
ATOM    597  O   MET B  77      19.850   0.907 -13.123  1.00 94.82           O  
ATOM    598  CB  MET B  77      18.635  -1.994 -13.739  1.00 94.82           C  
ATOM    599  CG  MET B  77      18.469  -3.324 -13.022  1.00 94.82           C  
ATOM    600  SD  MET B  77      19.469  -3.425 -11.487  1.00 94.82           S  
ATOM    601  CE  MET B  77      21.137  -3.498 -12.197  1.00 94.82           C  
ATOM    602  N   GLY B  78      17.975   1.166 -14.337  1.00 92.93           N  
ATOM    603  CA  GLY B  78      18.487   2.315 -15.068  1.00 92.93           C  
ATOM    604  C   GLY B  78      18.289   3.626 -14.331  1.00 92.93           C  
ATOM    605  O   GLY B  78      18.814   4.662 -14.745  1.00 92.93           O  
ATOM    606  N   ASN B  79      17.566   3.630 -13.238  1.00 90.88           N  
ATOM    607  CA  ASN B  79      17.361   4.902 -12.553  1.00 90.88           C  
ATOM    608  C   ASN B  79      18.425   5.141 -11.486  1.00 90.88           C  
ATOM    609  O   ASN B  79      19.302   4.301 -11.277  1.00 90.88           O  
ATOM    610  CB  ASN B  79      15.964   4.958 -11.932  1.00 90.88           C  
ATOM    611  CG  ASN B  79      15.791   3.971 -10.794  1.00 90.88           C  
ATOM    612  ND2 ASN B  79      14.596   3.405 -10.677  1.00 90.88           N  
ATOM    613  OD1 ASN B  79      16.723   3.721 -10.026  1.00 90.88           O  
ATOM    614  N   SER B  80      18.480   6.373 -10.891  1.00 93.83           N  
ATOM    615  CA  SER B  80      19.535   6.729  -9.947  1.00 93.83           C  
ATOM    616  C   SER B  80      18.982   6.894  -8.536  1.00 93.83           C  
ATOM    617  O   SER B  80      19.608   7.535  -7.689  1.00 93.83           O  
ATOM    618  CB  SER B  80      20.233   8.017 -10.384  1.00 93.83           C  
ATOM    619  OG  SER B  80      19.292   9.061 -10.569  1.00 93.83           O  
ATOM    620  N   LEU B  81      17.820   6.310  -8.273  1.00 96.16           N  
ATOM    621  CA  LEU B  81      17.206   6.465  -6.959  1.00 96.16           C  
ATOM    622  C   LEU B  81      17.986   5.692  -5.900  1.00 96.16           C  
ATOM    623  O   LEU B  81      18.592   4.661  -6.199  1.00 96.16           O  
ATOM    624  CB  LEU B  81      15.751   5.988  -6.988  1.00 96.16           C  
ATOM    625  CG  LEU B  81      14.804   6.757  -7.909  1.00 96.16           C  
ATOM    626  CD1 LEU B  81      13.448   6.061  -7.976  1.00 96.16           C  
ATOM    627  CD2 LEU B  81      14.648   8.198  -7.435  1.00 96.16           C  
ATOM    628  N   LYS B  82      17.964   6.254  -4.688  1.00 97.16           N  
ATOM    629  CA  LYS B  82      18.627   5.611  -3.557  1.00 97.16           C  
ATOM    630  C   LYS B  82      17.736   5.622  -2.318  1.00 97.16           C  
ATOM    631  O   LYS B  82      16.763   6.376  -2.254  1.00 97.16           O  
ATOM    632  CB  LYS B  82      19.958   6.300  -3.252  1.00 97.16           C  
ATOM    633  CG  LYS B  82      20.948   6.273  -4.406  1.00 97.16           C  
ATOM    634  CD  LYS B  82      22.269   6.929  -4.025  1.00 97.16           C  
ATOM    635  CE  LYS B  82      23.252   6.926  -5.188  1.00 97.16           C  
ATOM    636  NZ  LYS B  82      24.586   7.466  -4.788  1.00 97.16           N  
ATOM    637  N   ASP B  83      17.993   4.662  -1.487  1.00 96.48           N  
ATOM    638  CA  ASP B  83      17.422   4.588  -0.146  1.00 96.48           C  
ATOM    639  C   ASP B  83      15.897   4.651  -0.193  1.00 96.48           C  
ATOM    640  O   ASP B  83      15.258   3.842  -0.869  1.00 96.48           O  
ATOM    641  CB  ASP B  83      17.968   5.716   0.732  1.00 96.48           C  
ATOM    642  CG  ASP B  83      19.426   5.521   1.109  1.00 96.48           C  
ATOM    643  OD1 ASP B  83      19.810   4.398   1.501  1.00 96.48           O  
ATOM    644  OD2 ASP B  83      20.197   6.501   1.017  1.00 96.48           O  
ATOM    645  N   GLU B  84      15.276   5.537   0.422  1.00 94.83           N  
ATOM    646  CA  GLU B  84      13.831   5.508   0.629  1.00 94.83           C  
ATOM    647  C   GLU B  84      13.082   5.595  -0.698  1.00 94.83           C  
ATOM    648  O   GLU B  84      12.171   4.805  -0.955  1.00 94.83           O  
ATOM    649  CB  GLU B  84      13.397   6.647   1.554  1.00 94.83           C  
ATOM    650  CG  GLU B  84      11.947   6.555   2.005  1.00 94.83           C  
ATOM    651  CD  GLU B  84      11.692   5.414   2.976  1.00 94.83           C  
ATOM    652  OE1 GLU B  84      10.534   4.947   3.073  1.00 94.83           O  
ATOM    653  OE2 GLU B  84      12.657   4.984   3.647  1.00 94.83           O  
ATOM    654  N   PRO B  85      13.416   6.497  -1.609  1.00 95.57           N  
ATOM    655  CA  PRO B  85      12.703   6.532  -2.888  1.00 95.57           C  
ATOM    656  C   PRO B  85      12.820   5.223  -3.665  1.00 95.57           C  
ATOM    657  O   PRO B  85      11.872   4.815  -4.341  1.00 95.57           O  
ATOM    658  CB  PRO B  85      13.384   7.677  -3.641  1.00 95.57           C  
ATOM    659  CG  PRO B  85      13.951   8.554  -2.571  1.00 95.57           C  
ATOM    660  CD  PRO B  85      14.374   7.689  -1.419  1.00 95.57           C  
ATOM    661  N   LEU B  86      13.995   4.611  -3.543  1.00 97.45           N  
ATOM    662  CA  LEU B  86      14.183   3.340  -4.234  1.00 97.45           C  
ATOM    663  C   LEU B  86      13.354   2.239  -3.580  1.00 97.45           C  
ATOM    664  O   LEU B  86      12.773   1.400  -4.272  1.00 97.45           O  
ATOM    665  CB  LEU B  86      15.662   2.946  -4.240  1.00 97.45           C  
ATOM    666  CG  LEU B  86      16.016   1.652  -4.974  1.00 97.45           C  
ATOM    667  CD1 LEU B  86      15.476   1.685  -6.399  1.00 97.45           C  
ATOM    668  CD2 LEU B  86      17.525   1.432  -4.973  1.00 97.45           C  
ATOM    669  N   LEU B  87      13.336   2.224  -2.263  1.00 97.33           N  
ATOM    670  CA  LEU B  87      12.484   1.260  -1.576  1.00 97.33           C  
ATOM    671  C   LEU B  87      11.030   1.411  -2.010  1.00 97.33           C  
ATOM    672  O   LEU B  87      10.348   0.417  -2.268  1.00 97.33           O  
ATOM    673  CB  LEU B  87      12.596   1.432  -0.058  1.00 97.33           C  
ATOM    674  CG  LEU B  87      11.680   0.552   0.793  1.00 97.33           C  
ATOM    675  CD1 LEU B  87      11.933  -0.922   0.495  1.00 97.33           C  
ATOM    676  CD2 LEU B  87      11.882   0.845   2.276  1.00 97.33           C  
ATOM    677  N   GLU B  88      10.572   2.595  -2.163  1.00 96.13           N  
ATOM    678  CA  GLU B  88       9.200   2.840  -2.598  1.00 96.13           C  
ATOM    679  C   GLU B  88       8.961   2.297  -4.003  1.00 96.13           C  
ATOM    680  O   GLU B  88       7.891   1.758  -4.293  1.00 96.13           O  
ATOM    681  CB  GLU B  88       8.880   4.336  -2.551  1.00 96.13           C  
ATOM    682  CG  GLU B  88       8.766   4.897  -1.140  1.00 96.13           C  
ATOM    683  CD  GLU B  88       8.392   6.370  -1.109  1.00 96.13           C  
ATOM    684  OE1 GLU B  88       8.187   6.921  -0.003  1.00 96.13           O  
ATOM    685  OE2 GLU B  88       8.302   6.978  -2.198  1.00 96.13           O  
ATOM    686  N   GLU B  89       9.957   2.460  -4.865  1.00 97.08           N  
ATOM    687  CA  GLU B  89       9.831   1.939  -6.224  1.00 97.08           C  
ATOM    688  C   GLU B  89       9.770   0.415  -6.227  1.00 97.08           C  
ATOM    689  O   GLU B  89       9.056  -0.181  -7.036  1.00 97.08           O  
ATOM    690  CB  GLU B  89      10.995   2.421  -7.094  1.00 97.08           C  
ATOM    691  CG  GLU B  89      10.849   3.857  -7.577  1.00 97.08           C  
ATOM    692  CD  GLU B  89       9.618   4.076  -8.442  1.00 97.08           C  
ATOM    693  OE1 GLU B  89       9.074   5.204  -8.449  1.00 97.08           O  
ATOM    694  OE2 GLU B  89       9.193   3.112  -9.117  1.00 97.08           O  
ATOM    695  N   LEU B  90      10.547  -0.191  -5.305  1.00 97.97           N  
ATOM    696  CA  LEU B  90      10.502  -1.645  -5.207  1.00 97.97           C  
ATOM    697  C   LEU B  90       9.126  -2.117  -4.747  1.00 97.97           C  
ATOM    698  O   LEU B  90       8.602  -3.108  -5.259  1.00 97.97           O  
ATOM    699  CB  LEU B  90      11.577  -2.152  -4.242  1.00 97.97           C  
ATOM    700  CG  LEU B  90      13.027  -2.013  -4.709  1.00 97.97           C  
ATOM    701  CD1 LEU B  90      13.983  -2.456  -3.607  1.00 97.97           C  
ATOM    702  CD2 LEU B  90      13.259  -2.820  -5.982  1.00 97.97           C  
ATOM    703  N   VAL B  91       8.586  -1.406  -3.802  1.00 97.16           N  
ATOM    704  CA  VAL B  91       7.251  -1.727  -3.310  1.00 97.16           C  
ATOM    705  C   VAL B  91       6.228  -1.538  -4.429  1.00 97.16           C  
ATOM    706  O   VAL B  91       5.328  -2.363  -4.601  1.00 97.16           O  
ATOM    707  CB  VAL B  91       6.872  -0.859  -2.089  1.00 97.16           C  
ATOM    708  CG1 VAL B  91       5.426  -1.118  -1.671  1.00 97.16           C  
ATOM    709  CG2 VAL B  91       7.825  -1.131  -0.926  1.00 97.16           C  
ATOM    710  N   THR B  92       6.373  -0.492  -5.199  1.00 96.70           N  
ATOM    711  CA  THR B  92       5.497  -0.235  -6.336  1.00 96.70           C  
ATOM    712  C   THR B  92       5.638  -1.333  -7.387  1.00 96.70           C  
ATOM    713  O   THR B  92       4.648  -1.761  -7.982  1.00 96.70           O  
ATOM    714  CB  THR B  92       5.799   1.133  -6.976  1.00 96.70           C  
ATOM    715  CG2 THR B  92       4.900   1.387  -8.181  1.00 96.70           C  
ATOM    716  OG1 THR B  92       5.582   2.165  -6.006  1.00 96.70           O  
ATOM    717  N   LEU B  93       6.856  -1.734  -7.606  1.00 98.02           N  
ATOM    718  CA  LEU B  93       7.082  -2.848  -8.520  1.00 98.02           C  
ATOM    719  C   LEU B  93       6.288  -4.076  -8.087  1.00 98.02           C  
ATOM    720  O   LEU B  93       5.571  -4.674  -8.893  1.00 98.02           O  
ATOM    721  CB  LEU B  93       8.573  -3.189  -8.593  1.00 98.02           C  
ATOM    722  CG  LEU B  93       8.937  -4.490  -9.310  1.00 98.02           C  
ATOM    723  CD1 LEU B  93       8.581  -4.397 -10.790  1.00 98.02           C  
ATOM    724  CD2 LEU B  93      10.418  -4.804  -9.129  1.00 98.02           C  
ATOM    725  N   ARG B  94       6.455  -4.438  -6.812  1.00 98.00           N  
ATOM    726  CA  ARG B  94       5.751  -5.605  -6.289  1.00 98.00           C  
ATOM    727  C   ARG B  94       4.244  -5.464  -6.476  1.00 98.00           C  
ATOM    728  O   ARG B  94       3.574  -6.410  -6.895  1.00 98.00           O  
ATOM    729  CB  ARG B  94       6.079  -5.812  -4.809  1.00 98.00           C  
ATOM    730  CG  ARG B  94       5.526  -7.105  -4.231  1.00 98.00           C  
ATOM    731  CD  ARG B  94       6.004  -7.335  -2.804  1.00 98.00           C  
ATOM    732  NE  ARG B  94       5.465  -6.334  -1.887  1.00 98.00           N  
ATOM    733  CZ  ARG B  94       5.690  -6.307  -0.576  1.00 98.00           C  
ATOM    734  NH1 ARG B  94       6.452  -7.230  -0.000  1.00 98.00           N  
ATOM    735  NH2 ARG B  94       5.149  -5.351   0.164  1.00 98.00           N  
ATOM    736  N   ALA B  95       3.687  -4.300  -6.220  1.00 97.18           N  
ATOM    737  CA  ALA B  95       2.256  -4.046  -6.372  1.00 97.18           C  
ATOM    738  C   ALA B  95       1.829  -4.172  -7.832  1.00 97.18           C  
ATOM    739  O   ALA B  95       0.784  -4.754  -8.131  1.00 97.18           O  
ATOM    740  CB  ALA B  95       1.901  -2.661  -5.835  1.00 97.18           C  
ATOM    741  N   ASN B  96       2.613  -3.649  -8.718  1.00 97.88           N  
ATOM    742  CA  ASN B  96       2.296  -3.709 -10.141  1.00 97.88           C  
ATOM    743  C   ASN B  96       2.325  -5.143 -10.662  1.00 97.88           C  
ATOM    744  O   ASN B  96       1.488  -5.526 -11.481  1.00 97.88           O  
ATOM    745  CB  ASN B  96       3.262  -2.833 -10.943  1.00 97.88           C  
ATOM    746  CG  ASN B  96       3.012  -1.352 -10.741  1.00 97.88           C  
ATOM    747  ND2 ASN B  96       4.027  -0.538 -11.006  1.00 97.88           N  
ATOM    748  OD1 ASN B  96       1.917  -0.942 -10.348  1.00 97.88           O  
ATOM    749  N   VAL B  97       3.284  -5.889 -10.203  1.00 98.41           N  
ATOM    750  CA  VAL B  97       3.372  -7.287 -10.609  1.00 98.41           C  
ATOM    751  C   VAL B  97       2.143  -8.047 -10.116  1.00 98.41           C  
ATOM    752  O   VAL B  97       1.560  -8.844 -10.855  1.00 98.41           O  
ATOM    753  CB  VAL B  97       4.660  -7.953 -10.074  1.00 98.41           C  
ATOM    754  CG1 VAL B  97       4.656  -9.452 -10.370  1.00 98.41           C  
ATOM    755  CG2 VAL B  97       5.895  -7.289 -10.680  1.00 98.41           C  
ATOM    756  N   ILE B  98       1.741  -7.781  -8.896  1.00 97.83           N  
ATOM    757  CA  ILE B  98       0.549  -8.421  -8.348  1.00 97.83           C  
ATOM    758  C   ILE B  98      -0.659  -8.096  -9.224  1.00 97.83           C  
ATOM    759  O   ILE B  98      -1.480  -8.971  -9.509  1.00 97.83           O  
ATOM    760  CB  ILE B  98       0.290  -7.979  -6.891  1.00 97.83           C  
ATOM    761  CG1 ILE B  98       1.247  -8.702  -5.935  1.00 97.83           C  
ATOM    762  CG2 ILE B  98      -1.169  -8.234  -6.501  1.00 97.83           C  
ATOM    763  CD1 ILE B  98       0.935 -10.180  -5.747  1.00 97.83           C  
ATOM    764  N   LYS B  99      -0.771  -6.861  -9.656  1.00 97.58           N  
ATOM    765  CA  LYS B  99      -1.894  -6.449 -10.494  1.00 97.58           C  
ATOM    766  C   LYS B  99      -1.940  -7.256 -11.788  1.00 97.58           C  
ATOM    767  O   LYS B  99      -2.999  -7.754 -12.178  1.00 97.58           O  
ATOM    768  CB  LYS B  99      -1.808  -4.955 -10.810  1.00 97.58           C  
ATOM    769  CG  LYS B  99      -3.026  -4.405 -11.538  1.00 97.58           C  
ATOM    770  CD  LYS B  99      -2.909  -2.904 -11.768  1.00 97.58           C  
ATOM    771  CE  LYS B  99      -4.110  -2.359 -12.529  1.00 97.58           C  
ATOM    772  NZ  LYS B  99      -3.994  -0.889 -12.769  1.00 97.58           N  
ATOM    773  N   GLU B 100      -0.811  -7.384 -12.420  1.00 98.29           N  
ATOM    774  CA  GLU B 100      -0.751  -8.154 -13.658  1.00 98.29           C  
ATOM    775  C   GLU B 100      -0.971  -9.641 -13.394  1.00 98.29           C  
ATOM    776  O   GLU B 100      -1.656 -10.319 -14.164  1.00 98.29           O  
ATOM    777  CB  GLU B 100       0.592  -7.939 -14.361  1.00 98.29           C  
ATOM    778  CG  GLU B 100       0.781  -6.531 -14.907  1.00 98.29           C  
ATOM    779  CD  GLU B 100      -0.324  -6.103 -15.859  1.00 98.29           C  
ATOM    780  OE1 GLU B 100      -0.856  -4.980 -15.706  1.00 98.29           O  
ATOM    781  OE2 GLU B 100      -0.663  -6.898 -16.764  1.00 98.29           O  
ATOM    782  N   PHE B 101      -0.390 -10.119 -12.327  1.00 98.39           N  
ATOM    783  CA  PHE B 101      -0.513 -11.519 -11.940  1.00 98.39           C  
ATOM    784  C   PHE B 101      -1.960 -11.865 -11.611  1.00 98.39           C  
ATOM    785  O   PHE B 101      -2.462 -12.914 -12.022  1.00 98.39           O  
ATOM    786  CB  PHE B 101       0.386 -11.827 -10.738  1.00 98.39           C  
ATOM    787  CG  PHE B 101       0.427 -13.285 -10.368  1.00 98.39           C  
ATOM    788  CD1 PHE B 101       0.470 -13.678  -9.036  1.00 98.39           C  
ATOM    789  CD2 PHE B 101       0.422 -14.264 -11.354  1.00 98.39           C  
ATOM    790  CE1 PHE B 101       0.507 -15.027  -8.691  1.00 98.39           C  
ATOM    791  CE2 PHE B 101       0.459 -15.614 -11.016  1.00 98.39           C  
ATOM    792  CZ  PHE B 101       0.503 -15.993  -9.685  1.00 98.39           C  
ATOM    793  N   LYS B 102      -2.599 -11.014 -10.942  1.00 98.12           N  
ATOM    794  CA  LYS B 102      -3.994 -11.201 -10.552  1.00 98.12           C  
ATOM    795  C   LYS B 102      -4.883 -11.410 -11.775  1.00 98.12           C  
ATOM    796  O   LYS B 102      -5.786 -12.250 -11.756  1.00 98.12           O  
ATOM    797  CB  LYS B 102      -4.491 -10.002  -9.742  1.00 98.12           C  
ATOM    798  CG  LYS B 102      -5.926 -10.135  -9.256  1.00 98.12           C  
ATOM    799  CD  LYS B 102      -6.354  -8.923  -8.439  1.00 98.12           C  
ATOM    800  CE  LYS B 102      -7.773  -9.078  -7.908  1.00 98.12           C  
ATOM    801  NZ  LYS B 102      -8.176  -7.919  -7.057  1.00 98.12           N  
ATOM    802  N   LYS B 103      -4.640 -10.686 -12.810  1.00 98.05           N  
ATOM    803  CA  LYS B 103      -5.429 -10.826 -14.031  1.00 98.05           C  
ATOM    804  C   LYS B 103      -5.366 -12.255 -14.564  1.00 98.05           C  
ATOM    805  O   LYS B 103      -6.389 -12.823 -14.954  1.00 98.05           O  
ATOM    806  CB  LYS B 103      -4.944  -9.846 -15.100  1.00 98.05           C  
ATOM    807  CG  LYS B 103      -5.171  -8.383 -14.747  1.00 98.05           C  
ATOM    808  CD  LYS B 103      -4.587  -7.456 -15.805  1.00 98.05           C  
ATOM    809  CE  LYS B 103      -4.695  -5.995 -15.391  1.00 98.05           C  
ATOM    810  NZ  LYS B 103      -4.024  -5.090 -16.371  1.00 98.05           N  
ATOM    811  N   VAL B 104      -4.201 -12.792 -14.535  1.00 97.88           N  
ATOM    812  CA  VAL B 104      -4.010 -14.125 -15.096  1.00 97.88           C  
ATOM    813  C   VAL B 104      -4.626 -15.170 -14.168  1.00 97.88           C  
ATOM    814  O   VAL B 104      -5.212 -16.152 -14.630  1.00 97.88           O  
ATOM    815  CB  VAL B 104      -2.515 -14.435 -15.329  1.00 97.88           C  
ATOM    816  CG1 VAL B 104      -2.337 -15.835 -15.914  1.00 97.88           C  
ATOM    817  CG2 VAL B 104      -1.890 -13.386 -16.247  1.00 97.88           C  
ATOM    818  N   LEU B 105      -4.516 -14.964 -12.879  1.00 98.04           N  
ATOM    819  CA  LEU B 105      -5.133 -15.872 -11.918  1.00 98.04           C  
ATOM    820  C   LEU B 105      -6.651 -15.873 -12.068  1.00 98.04           C  
ATOM    821  O   LEU B 105      -7.277 -16.935 -12.087  1.00 98.04           O  
ATOM    822  CB  LEU B 105      -4.750 -15.481 -10.489  1.00 98.04           C  
ATOM    823  CG  LEU B 105      -3.294 -15.721 -10.087  1.00 98.04           C  
ATOM    824  CD1 LEU B 105      -2.991 -15.037  -8.758  1.00 98.04           C  
ATOM    825  CD2 LEU B 105      -3.002 -17.216 -10.004  1.00 98.04           C  
ATOM    826  N   ILE B 106      -7.194 -14.709 -12.201  1.00 98.00           N  
ATOM    827  CA  ILE B 106      -8.638 -14.577 -12.362  1.00 98.00           C  
ATOM    828  C   ILE B 106      -9.078 -15.261 -13.655  1.00 98.00           C  
ATOM    829  O   ILE B 106     -10.072 -15.991 -13.670  1.00 98.00           O  
ATOM    830  CB  ILE B 106      -9.073 -13.094 -12.366  1.00 98.00           C  
ATOM    831  CG1 ILE B 106      -8.948 -12.497 -10.959  1.00 98.00           C  
ATOM    832  CG2 ILE B 106     -10.502 -12.952 -12.897  1.00 98.00           C  
ATOM    833  CD1 ILE B 106      -9.186 -10.995 -10.901  1.00 98.00           C  
ATOM    834  N   SER B 107      -8.391 -15.002 -14.735  1.00 97.39           N  
ATOM    835  CA  SER B 107      -8.731 -15.572 -16.034  1.00 97.39           C  
ATOM    836  C   SER B 107      -8.849 -17.090 -15.958  1.00 97.39           C  
ATOM    837  O   SER B 107      -9.831 -17.666 -16.430  1.00 97.39           O  
ATOM    838  CB  SER B 107      -7.684 -15.185 -17.080  1.00 97.39           C  
ATOM    839  OG  SER B 107      -7.956 -15.814 -18.321  1.00 97.39           O  
ATOM    840  N   TYR B 108      -7.901 -17.695 -15.382  1.00 97.61           N  
ATOM    841  CA  TYR B 108      -7.944 -19.149 -15.273  1.00 97.61           C  
ATOM    842  C   TYR B 108      -9.100 -19.595 -14.385  1.00 97.61           C  
ATOM    843  O   TYR B 108      -9.837 -20.520 -14.735  1.00 97.61           O  
ATOM    844  CB  TYR B 108      -6.621 -19.686 -14.718  1.00 97.61           C  
ATOM    845  CG  TYR B 108      -6.638 -21.169 -14.436  1.00 97.61           C  
ATOM    846  CD1 TYR B 108      -6.650 -21.649 -13.129  1.00 97.61           C  
ATOM    847  CD2 TYR B 108      -6.642 -22.091 -15.477  1.00 97.61           C  
ATOM    848  CE1 TYR B 108      -6.663 -23.015 -12.865  1.00 97.61           C  
ATOM    849  CE2 TYR B 108      -6.656 -23.459 -15.225  1.00 97.61           C  
ATOM    850  CZ  TYR B 108      -6.667 -23.911 -13.918  1.00 97.61           C  
ATOM    851  OH  TYR B 108      -6.680 -25.264 -13.662  1.00 97.61           O  
ATOM    852  N   GLU B 109      -9.228 -18.965 -13.179  1.00 97.77           N  
ATOM    853  CA  GLU B 109     -10.234 -19.398 -12.213  1.00 97.77           C  
ATOM    854  C   GLU B 109     -11.643 -19.249 -12.778  1.00 97.77           C  
ATOM    855  O   GLU B 109     -12.515 -20.080 -12.515  1.00 97.77           O  
ATOM    856  CB  GLU B 109     -10.103 -18.606 -10.910  1.00 97.77           C  
ATOM    857  CG  GLU B 109     -10.953 -19.151  -9.771  1.00 97.77           C  
ATOM    858  CD  GLU B 109     -10.483 -18.692  -8.399  1.00 97.77           C  
ATOM    859  OE1 GLU B 109     -11.173 -18.979  -7.395  1.00 97.77           O  
ATOM    860  OE2 GLU B 109      -9.418 -18.041  -8.329  1.00 97.77           O  
ATOM    861  N   LEU B 110     -11.879 -18.242 -13.604  1.00 97.41           N  
ATOM    862  CA  LEU B 110     -13.176 -18.063 -14.248  1.00 97.41           C  
ATOM    863  C   LEU B 110     -13.499 -19.244 -15.157  1.00 97.41           C  
ATOM    864  O   LEU B 110     -14.648 -19.688 -15.222  1.00 97.41           O  
ATOM    865  CB  LEU B 110     -13.200 -16.762 -15.054  1.00 97.41           C  
ATOM    866  CG  LEU B 110     -13.424 -15.475 -14.259  1.00 97.41           C  
ATOM    867  CD1 LEU B 110     -13.254 -14.258 -15.161  1.00 97.41           C  
ATOM    868  CD2 LEU B 110     -14.805 -15.480 -13.612  1.00 97.41           C  
ATOM    869  N   LYS B 111     -12.533 -19.685 -15.851  1.00 97.35           N  
ATOM    870  CA  LYS B 111     -12.732 -20.818 -16.750  1.00 97.35           C  
ATOM    871  C   LYS B 111     -12.854 -22.124 -15.970  1.00 97.35           C  
ATOM    872  O   LYS B 111     -13.791 -22.896 -16.184  1.00 97.35           O  
ATOM    873  CB  LYS B 111     -11.583 -20.914 -17.755  1.00 97.35           C  
ATOM    874  CG  LYS B 111     -11.488 -19.725 -18.700  1.00 97.35           C  
ATOM    875  CD  LYS B 111     -10.272 -19.832 -19.612  1.00 97.35           C  
ATOM    876  CE  LYS B 111     -10.083 -18.571 -20.444  1.00 97.35           C  
ATOM    877  NZ  LYS B 111      -8.831 -18.625 -21.256  1.00 97.35           N  
ATOM    878  N   ALA B 112     -11.931 -22.337 -15.003  1.00 97.73           N  
ATOM    879  CA  ALA B 112     -11.861 -23.597 -14.268  1.00 97.73           C  
ATOM    880  C   ALA B 112     -13.088 -23.784 -13.380  1.00 97.73           C  
ATOM    881  O   ALA B 112     -13.493 -24.915 -13.100  1.00 97.73           O  
ATOM    882  CB  ALA B 112     -10.587 -23.653 -13.428  1.00 97.73           C  
ATOM    883  N   CYS B 113     -13.740 -22.730 -12.994  1.00 97.56           N  
ATOM    884  CA  CYS B 113     -14.875 -22.789 -12.079  1.00 97.56           C  
ATOM    885  C   CYS B 113     -16.192 -22.811 -12.845  1.00 97.56           C  
ATOM    886  O   CYS B 113     -17.263 -22.909 -12.244  1.00 97.56           O  
ATOM    887  CB  CYS B 113     -14.852 -21.599 -11.120  1.00 97.56           C  
ATOM    888  SG  CYS B 113     -13.554 -21.700  -9.867  1.00 97.56           S  
ATOM    889  N   ASN B 114     -16.134 -22.619 -14.095  1.00 97.13           N  
ATOM    890  CA  ASN B 114     -17.312 -22.715 -14.951  1.00 97.13           C  
ATOM    891  C   ASN B 114     -17.499 -24.130 -15.491  1.00 97.13           C  
ATOM    892  O   ASN B 114     -16.657 -24.630 -16.238  1.00 97.13           O  
ATOM    893  CB  ASN B 114     -17.220 -21.714 -16.105  1.00 97.13           C  
ATOM    894  CG  ASN B 114     -18.477 -21.681 -16.951  1.00 97.13           C  
ATOM    895  ND2 ASN B 114     -19.088 -20.507 -17.061  1.00 97.13           N  
ATOM    896  OD1 ASN B 114     -18.897 -22.703 -17.501  1.00 97.13           O  
ATOM    897  N   PRO B 115     -18.668 -24.729 -15.161  1.00 95.03           N  
ATOM    898  CA  PRO B 115     -18.877 -26.133 -15.522  1.00 95.03           C  
ATOM    899  C   PRO B 115     -18.781 -26.376 -17.026  1.00 95.03           C  
ATOM    900  O   PRO B 115     -18.417 -27.474 -17.455  1.00 95.03           O  
ATOM    901  CB  PRO B 115     -20.291 -26.422 -15.011  1.00 95.03           C  
ATOM    902  CG  PRO B 115     -20.505 -25.440 -13.905  1.00 95.03           C  
ATOM    903  CD  PRO B 115     -19.733 -24.191 -14.219  1.00 95.03           C  
ATOM    904  N   LYS B 116     -19.055 -25.460 -17.830  1.00 95.77           N  
ATOM    905  CA  LYS B 116     -18.987 -25.613 -19.281  1.00 95.77           C  
ATOM    906  C   LYS B 116     -17.591 -25.284 -19.803  1.00 95.77           C  
ATOM    907  O   LYS B 116     -17.019 -26.047 -20.585  1.00 95.77           O  
ATOM    908  CB  LYS B 116     -20.026 -24.723 -19.964  1.00 95.77           C  
ATOM    909  CG  LYS B 116     -21.465 -25.150 -19.718  1.00 95.77           C  
ATOM    910  CD  LYS B 116     -22.447 -24.273 -20.484  1.00 95.77           C  
ATOM    911  CE  LYS B 116     -23.889 -24.686 -20.221  1.00 95.77           C  
ATOM    912  NZ  LYS B 116     -24.857 -23.812 -20.949  1.00 95.77           N  
ATOM    913  N   LEU B 117     -17.036 -24.235 -19.295  1.00 96.13           N  
ATOM    914  CA  LEU B 117     -15.750 -23.767 -19.798  1.00 96.13           C  
ATOM    915  C   LEU B 117     -14.616 -24.662 -19.310  1.00 96.13           C  
ATOM    916  O   LEU B 117     -13.620 -24.850 -20.013  1.00 96.13           O  
ATOM    917  CB  LEU B 117     -15.497 -22.321 -19.363  1.00 96.13           C  
ATOM    918  CG  LEU B 117     -16.427 -21.262 -19.958  1.00 96.13           C  
ATOM    919  CD1 LEU B 117     -16.062 -19.879 -19.428  1.00 96.13           C  
ATOM    920  CD2 LEU B 117     -16.364 -21.290 -21.481  1.00 96.13           C  
ATOM    921  N   CYS B 118     -14.742 -25.203 -18.162  1.00 96.62           N  
ATOM    922  CA  CYS B 118     -13.655 -25.985 -17.585  1.00 96.62           C  
ATOM    923  C   CYS B 118     -13.399 -27.248 -18.398  1.00 96.62           C  
ATOM    924  O   CYS B 118     -12.266 -27.728 -18.469  1.00 96.62           O  
ATOM    925  CB  CYS B 118     -13.972 -26.356 -16.136  1.00 96.62           C  
ATOM    926  SG  CYS B 118     -15.340 -27.523 -15.967  1.00 96.62           S  
ATOM    927  N   ARG B 119     -14.407 -27.752 -19.030  1.00 95.14           N  
ATOM    928  CA  ARG B 119     -14.273 -28.963 -19.834  1.00 95.14           C  
ATOM    929  C   ARG B 119     -13.490 -28.687 -21.113  1.00 95.14           C  
ATOM    930  O   ARG B 119     -12.991 -29.614 -21.754  1.00 95.14           O  
ATOM    931  CB  ARG B 119     -15.650 -29.537 -20.176  1.00 95.14           C  
ATOM    932  CG  ARG B 119     -16.443 -29.999 -18.964  1.00 95.14           C  
ATOM    933  CD  ARG B 119     -17.814 -30.531 -19.356  1.00 95.14           C  
ATOM    934  NE  ARG B 119     -18.692 -30.664 -18.198  1.00 95.14           N  
ATOM    935  CZ  ARG B 119     -20.002 -30.889 -18.261  1.00 95.14           C  
ATOM    936  NH1 ARG B 119     -20.613 -31.011 -19.434  1.00 95.14           N  
ATOM    937  NH2 ARG B 119     -20.706 -30.993 -17.143  1.00 95.14           N  
ATOM    938  N   LEU B 120     -13.466 -27.453 -21.460  1.00 94.28           N  
ATOM    939  CA  LEU B 120     -12.793 -27.062 -22.694  1.00 94.28           C  
ATOM    940  C   LEU B 120     -11.313 -26.792 -22.443  1.00 94.28           C  
ATOM    941  O   LEU B 120     -10.548 -26.576 -23.386  1.00 94.28           O  
ATOM    942  CB  LEU B 120     -13.455 -25.820 -23.296  1.00 94.28           C  
ATOM    943  CG  LEU B 120     -14.935 -25.951 -23.661  1.00 94.28           C  
ATOM    944  CD1 LEU B 120     -15.472 -24.621 -24.180  1.00 94.28           C  
ATOM    945  CD2 LEU B 120     -15.135 -27.054 -24.694  1.00 94.28           C  
ATOM    946  N   LEU B 121     -10.953 -26.791 -21.187  1.00 93.74           N  
ATOM    947  CA  LEU B 121      -9.548 -26.578 -20.856  1.00 93.74           C  
ATOM    948  C   LEU B 121      -8.716 -27.810 -21.197  1.00 93.74           C  
ATOM    949  O   LEU B 121      -8.903 -28.874 -20.602  1.00 93.74           O  
ATOM    950  CB  LEU B 121      -9.393 -26.237 -19.372  1.00 93.74           C  
ATOM    951  CG  LEU B 121      -9.983 -24.900 -18.918  1.00 93.74           C  
ATOM    952  CD1 LEU B 121      -9.967 -24.804 -17.396  1.00 93.74           C  
ATOM    953  CD2 LEU B 121      -9.216 -23.738 -19.541  1.00 93.74           C  
ATOM    954  N   LYS B 122      -7.814 -27.713 -22.239  1.00 91.03           N  
ATOM    955  CA  LYS B 122      -7.059 -28.861 -22.734  1.00 91.03           C  
ATOM    956  C   LYS B 122      -5.572 -28.715 -22.426  1.00 91.03           C  
ATOM    957  O   LYS B 122      -4.890 -29.704 -22.146  1.00 91.03           O  
ATOM    958  CB  LYS B 122      -7.268 -29.033 -24.239  1.00 91.03           C  
ATOM    959  CG  LYS B 122      -8.697 -29.381 -24.630  1.00 91.03           C  
ATOM    960  CD  LYS B 122      -8.813 -29.677 -26.119  1.00 91.03           C  
ATOM    961  CE  LYS B 122     -10.237 -30.053 -26.507  1.00 91.03           C  
ATOM    962  NZ  LYS B 122     -10.345 -30.393 -27.957  1.00 91.03           N  
ATOM    963  N   GLU B 123      -5.114 -27.563 -22.435  1.00 93.37           N  
ATOM    964  CA  GLU B 123      -3.686 -27.331 -22.241  1.00 93.37           C  
ATOM    965  C   GLU B 123      -3.307 -27.423 -20.765  1.00 93.37           C  
ATOM    966  O   GLU B 123      -4.081 -27.019 -19.894  1.00 93.37           O  
ATOM    967  CB  GLU B 123      -3.281 -25.966 -22.804  1.00 93.37           C  
ATOM    968  CG  GLU B 123      -3.444 -25.851 -24.313  1.00 93.37           C  
ATOM    969  CD  GLU B 123      -3.019 -24.497 -24.860  1.00 93.37           C  
ATOM    970  OE1 GLU B 123      -3.078 -24.296 -26.094  1.00 93.37           O  
ATOM    971  OE2 GLU B 123      -2.624 -23.631 -24.048  1.00 93.37           O  
ATOM    972  N   GLU B 124      -2.117 -28.021 -20.512  1.00 95.80           N  
ATOM    973  CA  GLU B 124      -1.628 -28.120 -19.140  1.00 95.80           C  
ATOM    974  C   GLU B 124      -1.506 -26.741 -18.497  1.00 95.80           C  
ATOM    975  O   GLU B 124      -1.282 -25.745 -19.189  1.00 95.80           O  
ATOM    976  CB  GLU B 124      -0.277 -28.839 -19.101  1.00 95.80           C  
ATOM    977  CG  GLU B 124      -0.355 -30.313 -19.472  1.00 95.80           C  
ATOM    978  CD  GLU B 124       0.987 -31.024 -19.392  1.00 95.80           C  
ATOM    979  OE1 GLU B 124       1.016 -32.231 -19.061  1.00 95.80           O  
ATOM    980  OE2 GLU B 124       2.018 -30.367 -19.660  1.00 95.80           O  
ATOM    981  N   VAL B 125      -1.750 -26.719 -17.205  1.00 97.17           N  
ATOM    982  CA  VAL B 125      -1.634 -25.500 -16.411  1.00 97.17           C  
ATOM    983  C   VAL B 125      -0.535 -25.668 -15.363  1.00 97.17           C  
ATOM    984  O   VAL B 125      -0.085 -26.786 -15.101  1.00 97.17           O  
ATOM    985  CB  VAL B 125      -2.971 -25.138 -15.727  1.00 97.17           C  
ATOM    986  CG1 VAL B 125      -4.048 -24.843 -16.770  1.00 97.17           C  
ATOM    987  CG2 VAL B 125      -3.417 -26.265 -14.798  1.00 97.17           C  
ATOM    988  N   LEU B 126      -0.081 -24.584 -14.891  1.00 97.89           N  
ATOM    989  CA  LEU B 126       0.971 -24.622 -13.881  1.00 97.89           C  
ATOM    990  C   LEU B 126       0.378 -24.567 -12.476  1.00 97.89           C  
ATOM    991  O   LEU B 126      -0.404 -23.667 -12.163  1.00 97.89           O  
ATOM    992  CB  LEU B 126       1.948 -23.460 -14.080  1.00 97.89           C  
ATOM    993  CG  LEU B 126       3.173 -23.440 -13.166  1.00 97.89           C  
ATOM    994  CD1 LEU B 126       4.076 -24.633 -13.463  1.00 97.89           C  
ATOM    995  CD2 LEU B 126       3.939 -22.131 -13.325  1.00 97.89           C  
ATOM    996  N   ASP B 127       0.700 -25.519 -11.644  1.00 98.00           N  
ATOM    997  CA  ASP B 127       0.391 -25.508 -10.217  1.00 98.00           C  
ATOM    998  C   ASP B 127       1.392 -24.650  -9.446  1.00 98.00           C  
ATOM    999  O   ASP B 127       2.591 -24.936  -9.444  1.00 98.00           O  
ATOM   1000  CB  ASP B 127       0.380 -26.933  -9.659  1.00 98.00           C  
ATOM   1001  CG  ASP B 127       0.115 -26.982  -8.165  1.00 98.00           C  
ATOM   1002  OD1 ASP B 127      -0.161 -25.924  -7.559  1.00 98.00           O  
ATOM   1003  OD2 ASP B 127       0.186 -28.089  -7.587  1.00 98.00           O  
ATOM   1004  N   CYS B 128       0.913 -23.700  -8.731  1.00 98.03           N  
ATOM   1005  CA  CYS B 128       1.795 -22.709  -8.124  1.00 98.03           C  
ATOM   1006  C   CYS B 128       2.411 -23.242  -6.836  1.00 98.03           C  
ATOM   1007  O   CYS B 128       3.409 -22.706  -6.352  1.00 98.03           O  
ATOM   1008  CB  CYS B 128       1.031 -21.416  -7.838  1.00 98.03           C  
ATOM   1009  SG  CYS B 128       0.314 -20.653  -9.309  1.00 98.03           S  
ATOM   1010  N   LEU B 129       1.858 -24.135  -6.255  1.00 97.53           N  
ATOM   1011  CA  LEU B 129       2.376 -24.679  -5.005  1.00 97.53           C  
ATOM   1012  C   LEU B 129       3.644 -25.491  -5.250  1.00 97.53           C  
ATOM   1013  O   LEU B 129       4.678 -25.237  -4.627  1.00 97.53           O  
ATOM   1014  CB  LEU B 129       1.320 -25.553  -4.322  1.00 97.53           C  
ATOM   1015  CG  LEU B 129       1.727 -26.195  -2.995  1.00 97.53           C  
ATOM   1016  CD1 LEU B 129       2.164 -25.124  -2.000  1.00 97.53           C  
ATOM   1017  CD2 LEU B 129       0.579 -27.022  -2.427  1.00 97.53           C  
ATOM   1018  N   HIS B 130       3.667 -26.346  -6.269  1.00 96.74           N  
ATOM   1019  CA  HIS B 130       4.775 -27.273  -6.474  1.00 96.74           C  
ATOM   1020  C   HIS B 130       5.542 -26.941  -7.750  1.00 96.74           C  
ATOM   1021  O   HIS B 130       6.556 -27.575  -8.052  1.00 96.74           O  
ATOM   1022  CB  HIS B 130       4.265 -28.714  -6.528  1.00 96.74           C  
ATOM   1023  CG  HIS B 130       3.590 -29.159  -5.270  1.00 96.74           C  
ATOM   1024  CD2 HIS B 130       4.094 -29.465  -4.051  1.00 96.74           C  
ATOM   1025  ND1 HIS B 130       2.227 -29.338  -5.180  1.00 96.74           N  
ATOM   1026  CE1 HIS B 130       1.920 -29.734  -3.956  1.00 96.74           C  
ATOM   1027  NE2 HIS B 130       3.036 -29.819  -3.251  1.00 96.74           N  
ATOM   1028  N   CYS B 131       5.174 -26.003  -8.506  1.00 97.83           N  
ATOM   1029  CA  CYS B 131       5.791 -25.587  -9.762  1.00 97.83           C  
ATOM   1030  C   CYS B 131       5.809 -26.734 -10.766  1.00 97.83           C  
ATOM   1031  O   CYS B 131       6.827 -26.980 -11.414  1.00 97.83           O  
ATOM   1032  CB  CYS B 131       7.214 -25.087  -9.520  1.00 97.83           C  
ATOM   1033  SG  CYS B 131       7.295 -23.557  -8.562  1.00 97.83           S  
ATOM   1034  N   GLN B 132       4.639 -27.362 -10.861  1.00 97.12           N  
ATOM   1035  CA  GLN B 132       4.502 -28.485 -11.783  1.00 97.12           C  
ATOM   1036  C   GLN B 132       3.379 -28.238 -12.787  1.00 97.12           C  
ATOM   1037  O   GLN B 132       2.365 -27.623 -12.453  1.00 97.12           O  
ATOM   1038  CB  GLN B 132       4.244 -29.782 -11.014  1.00 97.12           C  
ATOM   1039  CG  GLN B 132       5.434 -30.256 -10.192  1.00 97.12           C  
ATOM   1040  CD  GLN B 132       5.152 -31.544  -9.441  1.00 97.12           C  
ATOM   1041  NE2 GLN B 132       6.205 -32.176  -8.932  1.00 97.12           N  
ATOM   1042  OE1 GLN B 132       3.998 -31.967  -9.317  1.00 97.12           O  
ATOM   1043  N   ARG B 133       3.578 -28.725 -14.035  1.00 96.58           N  
ATOM   1044  CA  ARG B 133       2.520 -28.673 -15.038  1.00 96.58           C  
ATOM   1045  C   ARG B 133       1.515 -29.801 -14.833  1.00 96.58           C  
ATOM   1046  O   ARG B 133       1.897 -30.969 -14.736  1.00 96.58           O  
ATOM   1047  CB  ARG B 133       3.111 -28.747 -16.448  1.00 96.58           C  
ATOM   1048  CG  ARG B 133       4.008 -27.572 -16.803  1.00 96.58           C  
ATOM   1049  CD  ARG B 133       4.498 -27.651 -18.242  1.00 96.58           C  
ATOM   1050  NE  ARG B 133       5.355 -26.519 -18.582  1.00 96.58           N  
ATOM   1051  CZ  ARG B 133       5.381 -25.917 -19.768  1.00 96.58           C  
ATOM   1052  NH1 ARG B 133       4.594 -26.330 -20.755  1.00 96.58           N  
ATOM   1053  NH2 ARG B 133       6.200 -24.895 -19.970  1.00 96.58           N  
ATOM   1054  N   ILE B 134       0.283 -29.469 -14.779  1.00 96.37           N  
ATOM   1055  CA  ILE B 134      -0.742 -30.472 -14.508  1.00 96.37           C  
ATOM   1056  C   ILE B 134      -1.905 -30.297 -15.481  1.00 96.37           C  
ATOM   1057  O   ILE B 134      -2.033 -29.252 -16.125  1.00 96.37           O  
ATOM   1058  CB  ILE B 134      -1.245 -30.386 -13.050  1.00 96.37           C  
ATOM   1059  CG1 ILE B 134      -1.854 -29.006 -12.775  1.00 96.37           C  
ATOM   1060  CG2 ILE B 134      -0.109 -30.688 -12.068  1.00 96.37           C  
ATOM   1061  CD1 ILE B 134      -2.569 -28.900 -11.435  1.00 96.37           C  
ATOM   1062  N   THR B 135      -2.639 -31.349 -15.592  1.00 95.74           N  
ATOM   1063  CA  THR B 135      -3.846 -31.279 -16.408  1.00 95.74           C  
ATOM   1064  C   THR B 135      -4.951 -30.525 -15.675  1.00 95.74           C  
ATOM   1065  O   THR B 135      -5.187 -30.758 -14.488  1.00 95.74           O  
ATOM   1066  CB  THR B 135      -4.345 -32.685 -16.788  1.00 95.74           C  
ATOM   1067  CG2 THR B 135      -3.397 -33.358 -17.774  1.00 95.74           C  
ATOM   1068  OG1 THR B 135      -4.435 -33.490 -15.605  1.00 95.74           O  
ATOM   1069  N   PRO B 136      -5.464 -29.580 -16.329  1.00 95.09           N  
ATOM   1070  CA  PRO B 136      -6.517 -28.808 -15.665  1.00 95.09           C  
ATOM   1071  C   PRO B 136      -7.756 -29.645 -15.356  1.00 95.09           C  
ATOM   1072  O   PRO B 136      -8.069 -30.586 -16.090  1.00 95.09           O  
ATOM   1073  CB  PRO B 136      -6.840 -27.707 -16.678  1.00 95.09           C  
ATOM   1074  CG  PRO B 136      -6.463 -28.286 -18.004  1.00 95.09           C  
ATOM   1075  CD  PRO B 136      -5.303 -29.219 -17.804  1.00 95.09           C  
ATOM   1076  N   LYS B 137      -8.410 -29.436 -14.245  1.00 94.24           N  
ATOM   1077  CA  LYS B 137      -9.674 -30.046 -13.841  1.00 94.24           C  
ATOM   1078  C   LYS B 137     -10.689 -28.984 -13.430  1.00 94.24           C  
ATOM   1079  O   LYS B 137     -10.313 -27.890 -13.002  1.00 94.24           O  
ATOM   1080  CB  LYS B 137      -9.453 -31.032 -12.693  1.00 94.24           C  
ATOM   1081  CG  LYS B 137      -8.569 -32.216 -13.056  1.00 94.24           C  
ATOM   1082  CD  LYS B 137      -8.389 -33.162 -11.875  1.00 94.24           C  
ATOM   1083  CE  LYS B 137      -7.465 -34.321 -12.223  1.00 94.24           C  
ATOM   1084  NZ  LYS B 137      -7.264 -35.236 -11.060  1.00 94.24           N  
ATOM   1085  N   CYS B 138     -11.934 -29.486 -13.576  1.00 97.41           N  
ATOM   1086  CA  CYS B 138     -12.989 -28.592 -13.108  1.00 97.41           C  
ATOM   1087  C   CYS B 138     -12.918 -28.409 -11.597  1.00 97.41           C  
ATOM   1088  O   CYS B 138     -12.646 -29.362 -10.864  1.00 97.41           O  
ATOM   1089  CB  CYS B 138     -14.363 -29.133 -13.502  1.00 97.41           C  
ATOM   1090  SG  CYS B 138     -14.630 -29.212 -15.286  1.00 97.41           S  
ATOM   1091  N   ILE B 139     -13.144 -27.150 -11.205  1.00 96.36           N  
ATOM   1092  CA  ILE B 139     -13.073 -26.838  -9.782  1.00 96.36           C  
ATOM   1093  C   ILE B 139     -14.476 -26.581  -9.238  1.00 96.36           C  
ATOM   1094  O   ILE B 139     -15.266 -25.864  -9.856  1.00 96.36           O  
ATOM   1095  CB  ILE B 139     -12.163 -25.617  -9.515  1.00 96.36           C  
ATOM   1096  CG1 ILE B 139     -10.749 -25.879 -10.047  1.00 96.36           C  
ATOM   1097  CG2 ILE B 139     -12.134 -25.282  -8.021  1.00 96.36           C  
ATOM   1098  CD1 ILE B 139      -9.815 -24.681  -9.936  1.00 96.36           C  
ATOM   1099  N   HIS B 140     -14.765 -27.159  -8.100  1.00 95.30           N  
ATOM   1100  CA  HIS B 140     -16.066 -26.961  -7.471  1.00 95.30           C  
ATOM   1101  C   HIS B 140     -16.242 -25.517  -7.012  1.00 95.30           C  
ATOM   1102  O   HIS B 140     -15.306 -24.909  -6.488  1.00 95.30           O  
ATOM   1103  CB  HIS B 140     -16.239 -27.913  -6.286  1.00 95.30           C  
ATOM   1104  CG  HIS B 140     -17.661 -28.088  -5.859  1.00 95.30           C  
ATOM   1105  CD2 HIS B 140     -18.574 -29.036  -6.175  1.00 95.30           C  
ATOM   1106  ND1 HIS B 140     -18.294 -27.213  -5.002  1.00 95.30           N  
ATOM   1107  CE1 HIS B 140     -19.538 -27.618  -4.809  1.00 95.30           C  
ATOM   1108  NE2 HIS B 140     -19.733 -28.722  -5.509  1.00 95.30           N  
ATOM   1109  N   LYS B 141     -17.403 -25.063  -7.095  1.00 92.50           N  
ATOM   1110  CA  LYS B 141     -17.744 -23.665  -6.851  1.00 92.50           C  
ATOM   1111  C   LYS B 141     -17.352 -23.241  -5.439  1.00 92.50           C  
ATOM   1112  O   LYS B 141     -16.953 -22.096  -5.217  1.00 92.50           O  
ATOM   1113  CB  LYS B 141     -19.240 -23.430  -7.072  1.00 92.50           C  
ATOM   1114  CG  LYS B 141     -19.649 -21.965  -7.030  1.00 92.50           C  
ATOM   1115  CD  LYS B 141     -21.129 -21.789  -7.348  1.00 92.50           C  
ATOM   1116  CE  LYS B 141     -21.548 -20.328  -7.269  1.00 92.50           C  
ATOM   1117  NZ  LYS B 141     -22.988 -20.145  -7.622  1.00 92.50           N  
ATOM   1118  N   LYS B 142     -17.380 -24.153  -4.518  1.00 94.24           N  
ATOM   1119  CA  LYS B 142     -17.118 -23.823  -3.120  1.00 94.24           C  
ATOM   1120  C   LYS B 142     -15.675 -23.366  -2.925  1.00 94.24           C  
ATOM   1121  O   LYS B 142     -15.356 -22.705  -1.935  1.00 94.24           O  
ATOM   1122  CB  LYS B 142     -17.414 -25.023  -2.220  1.00 94.24           C  
ATOM   1123  CG  LYS B 142     -16.432 -26.174  -2.380  1.00 94.24           C  
ATOM   1124  CD  LYS B 142     -16.788 -27.343  -1.469  1.00 94.24           C  
ATOM   1125  CE  LYS B 142     -15.787 -28.482  -1.603  1.00 94.24           C  
ATOM   1126  NZ  LYS B 142     -16.092 -29.602  -0.663  1.00 94.24           N  
ATOM   1127  N   TYR B 143     -14.817 -23.679  -3.864  1.00 93.80           N  
ATOM   1128  CA  TYR B 143     -13.403 -23.350  -3.732  1.00 93.80           C  
ATOM   1129  C   TYR B 143     -13.029 -22.175  -4.627  1.00 93.80           C  
ATOM   1130  O   TYR B 143     -11.881 -21.725  -4.625  1.00 93.80           O  
ATOM   1131  CB  TYR B 143     -12.534 -24.564  -4.075  1.00 93.80           C  
ATOM   1132  CG  TYR B 143     -12.775 -25.755  -3.179  1.00 93.80           C  
ATOM   1133  CD1 TYR B 143     -12.499 -25.693  -1.815  1.00 93.80           C  
ATOM   1134  CD2 TYR B 143     -13.278 -26.945  -3.695  1.00 93.80           C  
ATOM   1135  CE1 TYR B 143     -12.717 -26.789  -0.987  1.00 93.80           C  
ATOM   1136  CE2 TYR B 143     -13.501 -28.047  -2.876  1.00 93.80           C  
ATOM   1137  CZ  TYR B 143     -13.218 -27.959  -1.525  1.00 93.80           C  
ATOM   1138  OH  TYR B 143     -13.436 -29.047  -0.709  1.00 93.80           O  
ATOM   1139  N   CYS B 144     -13.997 -21.647  -5.352  1.00 96.23           N  
ATOM   1140  CA  CYS B 144     -13.720 -20.602  -6.332  1.00 96.23           C  
ATOM   1141  C   CYS B 144     -13.767 -19.223  -5.686  1.00 96.23           C  
ATOM   1142  O   CYS B 144     -14.733 -18.887  -4.998  1.00 96.23           O  
ATOM   1143  CB  CYS B 144     -14.720 -20.670  -7.485  1.00 96.23           C  
ATOM   1144  SG  CYS B 144     -14.585 -22.172  -8.479  1.00 96.23           S  
ATOM   1145  N   PHE B 145     -12.663 -18.419  -5.857  1.00 95.32           N  
ATOM   1146  CA  PHE B 145     -12.574 -17.024  -5.442  1.00 95.32           C  
ATOM   1147  C   PHE B 145     -12.785 -16.892  -3.938  1.00 95.32           C  
ATOM   1148  O   PHE B 145     -13.558 -16.045  -3.486  1.00 95.32           O  
ATOM   1149  CB  PHE B 145     -13.602 -16.172  -6.193  1.00 95.32           C  
ATOM   1150  CG  PHE B 145     -13.360 -16.096  -7.676  1.00 95.32           C  
ATOM   1151  CD1 PHE B 145     -12.406 -15.230  -8.195  1.00 95.32           C  
ATOM   1152  CD2 PHE B 145     -14.088 -16.891  -8.552  1.00 95.32           C  
ATOM   1153  CE1 PHE B 145     -12.179 -15.157  -9.567  1.00 95.32           C  
ATOM   1154  CE2 PHE B 145     -13.867 -16.823  -9.925  1.00 95.32           C  
ATOM   1155  CZ  PHE B 145     -12.913 -15.955 -10.430  1.00 95.32           C  
ATOM   1156  N   VAL B 146     -12.190 -17.795  -3.237  1.00 94.19           N  
ATOM   1157  CA  VAL B 146     -12.234 -17.762  -1.779  1.00 94.19           C  
ATOM   1158  C   VAL B 146     -10.937 -17.167  -1.236  1.00 94.19           C  
ATOM   1159  O   VAL B 146      -9.870 -17.773  -1.358  1.00 94.19           O  
ATOM   1160  CB  VAL B 146     -12.464 -19.170  -1.186  1.00 94.19           C  
ATOM   1161  CG1 VAL B 146     -12.542 -19.109   0.338  1.00 94.19           C  
ATOM   1162  CG2 VAL B 146     -13.733 -19.792  -1.765  1.00 94.19           C  
ATOM   1163  N   ASP B 147     -11.068 -16.039  -0.655  1.00 93.89           N  
ATOM   1164  CA  ASP B 147      -9.929 -15.375  -0.028  1.00 93.89           C  
ATOM   1165  C   ASP B 147      -9.654 -15.950   1.359  1.00 93.89           C  
ATOM   1166  O   ASP B 147     -10.475 -15.812   2.268  1.00 93.89           O  
ATOM   1167  CB  ASP B 147     -10.172 -13.867   0.066  1.00 93.89           C  
ATOM   1168  CG  ASP B 147      -8.960 -13.101   0.565  1.00 93.89           C  
ATOM   1169  OD1 ASP B 147      -8.007 -13.731   1.073  1.00 93.89           O  
ATOM   1170  OD2 ASP B 147      -8.958 -11.856   0.452  1.00 93.89           O  
ATOM   1171  N   ARG B 148      -8.432 -16.484   1.534  1.00 94.92           N  
ATOM   1172  CA  ARG B 148      -8.085 -17.193   2.762  1.00 94.92           C  
ATOM   1173  C   ARG B 148      -6.989 -16.459   3.527  1.00 94.92           C  
ATOM   1174  O   ARG B 148      -6.350 -17.033   4.412  1.00 94.92           O  
ATOM   1175  CB  ARG B 148      -7.638 -18.623   2.449  1.00 94.92           C  
ATOM   1176  CG  ARG B 148      -8.710 -19.471   1.784  1.00 94.92           C  
ATOM   1177  CD  ARG B 148      -8.222 -20.889   1.518  1.00 94.92           C  
ATOM   1178  NE  ARG B 148      -9.163 -21.636   0.689  1.00 94.92           N  
ATOM   1179  CZ  ARG B 148      -9.056 -21.792  -0.628  1.00 94.92           C  
ATOM   1180  NH1 ARG B 148      -8.040 -21.255  -1.294  1.00 94.92           N  
ATOM   1181  NH2 ARG B 148      -9.970 -22.492  -1.284  1.00 94.92           N  
ATOM   1182  N   GLN B 149      -6.717 -15.301   3.143  1.00 95.23           N  
ATOM   1183  CA  GLN B 149      -5.709 -14.530   3.862  1.00 95.23           C  
ATOM   1184  C   GLN B 149      -6.160 -14.229   5.289  1.00 95.23           C  
ATOM   1185  O   GLN B 149      -7.319 -13.878   5.518  1.00 95.23           O  
ATOM   1186  CB  GLN B 149      -5.401 -13.226   3.123  1.00 95.23           C  
ATOM   1187  CG  GLN B 149      -4.756 -13.431   1.759  1.00 95.23           C  
ATOM   1188  CD  GLN B 149      -4.471 -12.124   1.043  1.00 95.23           C  
ATOM   1189  NE2 GLN B 149      -5.437 -11.653   0.262  1.00 95.23           N  
ATOM   1190  OE1 GLN B 149      -3.392 -11.542   1.191  1.00 95.23           O  
ATOM   1191  N   PRO B 150      -5.154 -14.439   6.174  1.00 93.35           N  
ATOM   1192  CA  PRO B 150      -5.494 -14.043   7.542  1.00 93.35           C  
ATOM   1193  C   PRO B 150      -5.762 -12.546   7.674  1.00 93.35           C  
ATOM   1194  O   PRO B 150      -5.004 -11.730   7.145  1.00 93.35           O  
ATOM   1195  CB  PRO B 150      -4.256 -14.449   8.345  1.00 93.35           C  
ATOM   1196  CG  PRO B 150      -3.497 -15.365   7.440  1.00 93.35           C  
ATOM   1197  CD  PRO B 150      -3.870 -15.049   6.020  1.00 93.35           C  
ATOM   1198  N   ARG B 151      -6.859 -12.265   8.290  1.00 95.94           N  
ATOM   1199  CA  ARG B 151      -7.267 -10.873   8.452  1.00 95.94           C  
ATOM   1200  C   ARG B 151      -7.564 -10.557   9.915  1.00 95.94           C  
ATOM   1201  O   ARG B 151      -8.007 -11.428  10.666  1.00 95.94           O  
ATOM   1202  CB  ARG B 151      -8.494 -10.567   7.591  1.00 95.94           C  
ATOM   1203  CG  ARG B 151      -8.272 -10.788   6.103  1.00 95.94           C  
ATOM   1204  CD  ARG B 151      -9.539 -10.532   5.300  1.00 95.94           C  
ATOM   1205  NE  ARG B 151      -9.292 -10.611   3.863  1.00 95.94           N  
ATOM   1206  CZ  ARG B 151      -9.187  -9.561   3.053  1.00 95.94           C  
ATOM   1207  NH1 ARG B 151      -9.307  -8.326   3.525  1.00 95.94           N  
ATOM   1208  NH2 ARG B 151      -8.961  -9.748   1.760  1.00 95.94           N  
ATOM   1209  N   VAL B 152      -7.273  -9.363  10.329  1.00 95.33           N  
ATOM   1210  CA  VAL B 152      -7.504  -8.932  11.704  1.00 95.33           C  
ATOM   1211  C   VAL B 152      -8.653  -7.927  11.744  1.00 95.33           C  
ATOM   1212  O   VAL B 152      -8.825  -7.134  10.816  1.00 95.33           O  
ATOM   1213  CB  VAL B 152      -6.233  -8.313  12.326  1.00 95.33           C  
ATOM   1214  CG1 VAL B 152      -5.099  -9.336  12.369  1.00 95.33           C  
ATOM   1215  CG2 VAL B 152      -5.807  -7.071  11.545  1.00 95.33           C  
ATOM   1216  N   ALA B 153      -9.488  -8.084  12.779  1.00 95.08           N  
ATOM   1217  CA  ALA B 153     -10.549  -7.107  13.012  1.00 95.08           C  
ATOM   1218  C   ALA B 153     -10.127  -6.077  14.055  1.00 95.08           C  
ATOM   1219  O   ALA B 153      -9.620  -6.435  15.121  1.00 95.08           O  
ATOM   1220  CB  ALA B 153     -11.832  -7.810  13.452  1.00 95.08           C  
ATOM   1221  N   LEU B 154     -10.307  -4.855  13.677  1.00 93.68           N  
ATOM   1222  CA  LEU B 154     -10.038  -3.801  14.648  1.00 93.68           C  
ATOM   1223  C   LEU B 154     -11.179  -3.684  15.654  1.00 93.68           C  
ATOM   1224  O   LEU B 154     -12.345  -3.869  15.299  1.00 93.68           O  
ATOM   1225  CB  LEU B 154      -9.827  -2.460  13.940  1.00 93.68           C  
ATOM   1226  CG  LEU B 154      -8.639  -2.379  12.980  1.00 93.68           C  
ATOM   1227  CD1 LEU B 154      -8.631  -1.036  12.259  1.00 93.68           C  
ATOM   1228  CD2 LEU B 154      -7.329  -2.598  13.730  1.00 93.68           C  
ATOM   1229  N   GLN B 155     -10.848  -3.369  16.852  1.00 90.09           N  
ATOM   1230  CA  GLN B 155     -11.848  -3.236  17.907  1.00 90.09           C  
ATOM   1231  C   GLN B 155     -12.318  -1.790  18.039  1.00 90.09           C  
ATOM   1232  O   GLN B 155     -11.515  -0.859  17.951  1.00 90.09           O  
ATOM   1233  CB  GLN B 155     -11.289  -3.730  19.242  1.00 90.09           C  
ATOM   1234  CG  GLN B 155     -10.970  -5.219  19.261  1.00 90.09           C  
ATOM   1235  CD  GLN B 155     -10.503  -5.701  20.622  1.00 90.09           C  
ATOM   1236  NE2 GLN B 155     -10.382  -7.016  20.776  1.00 90.09           N  
ATOM   1237  OE1 GLN B 155     -10.251  -4.899  21.527  1.00 90.09           O  
ATOM   1238  N   TYR B 156     -13.598  -1.618  18.061  1.00 87.15           N  
ATOM   1239  CA  TYR B 156     -14.199  -0.303  18.248  1.00 87.15           C  
ATOM   1240  C   TYR B 156     -14.900  -0.210  19.598  1.00 87.15           C  
ATOM   1241  O   TYR B 156     -15.548  -1.165  20.035  1.00 87.15           O  
ATOM   1242  CB  TYR B 156     -15.192   0.001  17.122  1.00 87.15           C  
ATOM   1243  CG  TYR B 156     -14.543   0.173  15.770  1.00 87.15           C  
ATOM   1244  CD1 TYR B 156     -14.187   1.436  15.303  1.00 87.15           C  
ATOM   1245  CD2 TYR B 156     -14.285  -0.926  14.958  1.00 87.15           C  
ATOM   1246  CE1 TYR B 156     -13.590   1.600  14.057  1.00 87.15           C  
ATOM   1247  CE2 TYR B 156     -13.689  -0.774  13.711  1.00 87.15           C  
ATOM   1248  CZ  TYR B 156     -13.345   0.491  13.270  1.00 87.15           C  
ATOM   1249  OH  TYR B 156     -12.755   0.647  12.035  1.00 87.15           O  
ATOM   1250  N   GLN B 157     -14.296  -0.004  20.635  1.00 69.78           N  
ATOM   1251  CA  GLN B 157     -15.007   0.132  21.902  1.00 69.78           C  
ATOM   1252  C   GLN B 157     -16.095   1.198  21.811  1.00 69.78           C  
ATOM   1253  O   GLN B 157     -15.949   2.182  21.082  1.00 69.78           O  
ATOM   1254  CB  GLN B 157     -14.032   0.472  23.031  1.00 69.78           C  
ATOM   1255  CG  GLN B 157     -13.239  -0.724  23.540  1.00 69.78           C  
ATOM   1256  CD  GLN B 157     -12.304  -0.366  24.680  1.00 69.78           C  
ATOM   1257  NE2 GLN B 157     -11.683  -1.378  25.277  1.00 69.78           N  
ATOM   1258  OE1 GLN B 157     -12.141   0.810  25.021  1.00 69.78           O  
ATOM   1259  N   MET B 158     -17.436   0.919  21.911  1.00 55.72           N  
ATOM   1260  CA  MET B 158     -18.477   1.921  22.124  1.00 55.72           C  
ATOM   1261  C   MET B 158     -17.985   3.027  23.052  1.00 55.72           C  
ATOM   1262  O   MET B 158     -18.517   3.204  24.150  1.00 55.72           O  
ATOM   1263  CB  MET B 158     -19.736   1.274  22.703  1.00 55.72           C  
ATOM   1264  CG  MET B 158     -20.513   0.438  21.698  1.00 55.72           C  
ATOM   1265  SD  MET B 158     -22.206   0.034  22.279  1.00 55.72           S  
ATOM   1266  CE  MET B 158     -21.877  -0.267  24.038  1.00 55.72           C  
ATOM   1267  N   ASP B 159     -16.872   3.198  23.354  1.00 49.25           N  
ATOM   1268  CA  ASP B 159     -16.558   4.163  24.403  1.00 49.25           C  
ATOM   1269  C   ASP B 159     -16.887   5.586  23.958  1.00 49.25           C  
ATOM   1270  O   ASP B 159     -16.428   6.035  22.906  1.00 49.25           O  
ATOM   1271  CB  ASP B 159     -15.083   4.064  24.799  1.00 49.25           C  
ATOM   1272  CG  ASP B 159     -14.779   2.847  25.656  1.00 49.25           C  
ATOM   1273  OD1 ASP B 159     -15.705   2.305  26.296  1.00 49.25           O  
ATOM   1274  OD2 ASP B 159     -13.602   2.429  25.693  1.00 49.25           O  
ATOM   1275  N   SER B 160     -18.175   6.192  24.286  1.00 42.72           N  
ATOM   1276  CA  SER B 160     -18.699   7.553  24.356  1.00 42.72           C  
ATOM   1277  C   SER B 160     -17.581   8.564  24.586  1.00 42.72           C  
ATOM   1278  O   SER B 160     -17.563   9.629  23.966  1.00 42.72           O  
ATOM   1279  CB  SER B 160     -19.740   7.670  25.470  1.00 42.72           C  
ATOM   1280  OG  SER B 160     -20.343   8.952  25.462  1.00 42.72           O  
ATOM   1281  N   LYS B 161     -16.800   8.449  25.816  1.00 37.40           N  
ATOM   1282  CA  LYS B 161     -16.351   9.614  26.572  1.00 37.40           C  
ATOM   1283  C   LYS B 161     -15.147  10.272  25.905  1.00 37.40           C  
ATOM   1284  O   LYS B 161     -14.005  10.050  26.315  1.00 37.40           O  
ATOM   1285  CB  LYS B 161     -16.005   9.222  28.009  1.00 37.40           C  
ATOM   1286  CG  LYS B 161     -17.213   9.105  28.927  1.00 37.40           C  
ATOM   1287  CD  LYS B 161     -16.797   8.839  30.368  1.00 37.40           C  
ATOM   1288  CE  LYS B 161     -18.005   8.704  31.284  1.00 37.40           C  
ATOM   1289  NZ  LYS B 161     -17.602   8.436  32.697  1.00 37.40           N  
ATOM   1290  N   TYR B 162     -14.740  10.162  24.832  1.00 38.26           N  
ATOM   1291  CA  TYR B 162     -13.709  11.188  24.724  1.00 38.26           C  
ATOM   1292  C   TYR B 162     -14.217  12.529  25.238  1.00 38.26           C  
ATOM   1293  O   TYR B 162     -15.266  13.011  24.803  1.00 38.26           O  
ATOM   1294  CB  TYR B 162     -13.240  11.329  23.273  1.00 38.26           C  
ATOM   1295  CG  TYR B 162     -12.120  10.387  22.902  1.00 38.26           C  
ATOM   1296  CD1 TYR B 162     -10.790  10.728  23.139  1.00 38.26           C  
ATOM   1297  CD2 TYR B 162     -12.389   9.156  22.313  1.00 38.26           C  
ATOM   1298  CE1 TYR B 162      -9.755   9.865  22.797  1.00 38.26           C  
ATOM   1299  CE2 TYR B 162     -11.361   8.285  21.968  1.00 38.26           C  
ATOM   1300  CZ  TYR B 162     -10.050   8.647  22.214  1.00 38.26           C  
ATOM   1301  OH  TYR B 162      -9.029   7.788  21.873  1.00 38.26           O  
ATOM   1302  N   PRO B 163     -13.770  12.971  26.517  1.00 33.16           N  
ATOM   1303  CA  PRO B 163     -14.237  14.286  26.963  1.00 33.16           C  
ATOM   1304  C   PRO B 163     -14.136  15.350  25.873  1.00 33.16           C  
ATOM   1305  O   PRO B 163     -13.274  15.259  24.995  1.00 33.16           O  
ATOM   1306  CB  PRO B 163     -13.306  14.612  28.134  1.00 33.16           C  
ATOM   1307  CG  PRO B 163     -12.290  13.516  28.131  1.00 33.16           C  
ATOM   1308  CD  PRO B 163     -12.643  12.541  27.044  1.00 33.16           C  
TER   
ATOM   1309  N   CYS C   1      -3.981  11.070  13.108  1.00 94.08           N  
ATOM   1310  CA  CYS C   1      -2.786  10.305  12.769  1.00 94.08           C  
ATOM   1311  C   CYS C   1      -1.531  11.156  12.927  1.00 94.08           C  
ATOM   1312  O   CYS C   1      -0.537  10.703  13.497  1.00 94.08           O  
ATOM   1313  CB  CYS C   1      -2.876   9.775  11.339  1.00 94.08           C  
ATOM   1314  SG  CYS C   1      -4.115   8.479  11.121  1.00 94.08           S  
ATOM   1315  N   LEU C   2      -1.685  12.368  12.614  1.00 95.05           N  
ATOM   1316  CA  LEU C   2      -0.532  13.260  12.662  1.00 95.05           C  
ATOM   1317  C   LEU C   2      -0.122  13.542  14.104  1.00 95.05           C  
ATOM   1318  O   LEU C   2       1.067  13.676  14.400  1.00 95.05           O  
ATOM   1319  CB  LEU C   2      -0.841  14.575  11.941  1.00 95.05           C  
ATOM   1320  CG  LEU C   2      -1.173  14.470  10.452  1.00 95.05           C  
ATOM   1321  CD1 LEU C   2      -1.499  15.847   9.883  1.00 95.05           C  
ATOM   1322  CD2 LEU C   2      -0.018  13.830   9.690  1.00 95.05           C  
ATOM   1323  N   GLU C   3      -1.133  13.636  15.016  1.00 92.21           N  
ATOM   1324  CA  GLU C   3      -0.920  13.961  16.423  1.00 92.21           C  
ATOM   1325  C   GLU C   3      -0.229  12.814  17.155  1.00 92.21           C  
ATOM   1326  O   GLU C   3       0.182  12.965  18.308  1.00 92.21           O  
ATOM   1327  CB  GLU C   3      -2.249  14.296  17.105  1.00 92.21           C  
ATOM   1328  CG  GLU C   3      -3.145  13.086  17.334  1.00 92.21           C  
ATOM   1329  CD  GLU C   3      -3.994  12.731  16.124  1.00 92.21           C  
ATOM   1330  OE1 GLU C   3      -4.938  11.920  16.262  1.00 92.21           O  
ATOM   1331  OE2 GLU C   3      -3.714  13.268  15.029  1.00 92.21           O  
ATOM   1332  N   CYS C   4      -0.032  11.754  16.483  1.00 95.66           N  
ATOM   1333  CA  CYS C   4       0.587  10.591  17.110  1.00 95.66           C  
ATOM   1334  C   CYS C   4       2.097  10.770  17.219  1.00 95.66           C  
ATOM   1335  O   CYS C   4       2.800   9.873  17.689  1.00 95.66           O  
ATOM   1336  CB  CYS C   4       0.270   9.323  16.319  1.00 95.66           C  
ATOM   1337  SG  CYS C   4      -1.470   8.842  16.382  1.00 95.66           S  
ATOM   1338  N   ASP C   5       2.685  11.769  16.824  1.00 95.12           N  
ATOM   1339  CA  ASP C   5       4.098  12.123  16.927  1.00 95.12           C  
ATOM   1340  C   ASP C   5       4.280  13.445  17.669  1.00 95.12           C  
ATOM   1341  O   ASP C   5       4.161  14.518  17.074  1.00 95.12           O  
ATOM   1342  CB  ASP C   5       4.733  12.207  15.538  1.00 95.12           C  
ATOM   1343  CG  ASP C   5       6.230  12.456  15.584  1.00 95.12           C  
ATOM   1344  OD1 ASP C   5       6.789  12.610  16.692  1.00 95.12           O  
ATOM   1345  OD2 ASP C   5       6.856  12.502  14.503  1.00 95.12           O  
ATOM   1346  N   PRO C   6       4.688  13.388  18.957  1.00 93.68           N  
ATOM   1347  CA  PRO C   6       4.857  14.616  19.736  1.00 93.68           C  
ATOM   1348  C   PRO C   6       5.866  15.577  19.112  1.00 93.68           C  
ATOM   1349  O   PRO C   6       5.707  16.797  19.213  1.00 93.68           O  
ATOM   1350  CB  PRO C   6       5.354  14.108  21.092  1.00 93.68           C  
ATOM   1351  CG  PRO C   6       4.861  12.699  21.176  1.00 93.68           C  
ATOM   1352  CD  PRO C   6       4.826  12.123  19.789  1.00 93.68           C  
ATOM   1353  N   LYS C   7       6.894  15.027  18.568  1.00 95.33           N  
ATOM   1354  CA  LYS C   7       7.874  15.896  17.922  1.00 95.33           C  
ATOM   1355  C   LYS C   7       7.239  16.688  16.783  1.00 95.33           C  
ATOM   1356  O   LYS C   7       7.587  17.850  16.559  1.00 95.33           O  
ATOM   1357  CB  LYS C   7       9.054  15.077  17.397  1.00 95.33           C  
ATOM   1358  CG  LYS C   7      10.171  15.917  16.795  1.00 95.33           C  
ATOM   1359  CD  LYS C   7      10.796  16.842  17.831  1.00 95.33           C  
ATOM   1360  CE  LYS C   7      11.951  17.642  17.243  1.00 95.33           C  
ATOM   1361  NZ  LYS C   7      12.420  18.706  18.180  1.00 95.33           N  
ATOM   1362  N   PHE C   8       6.350  16.027  16.087  1.00 94.25           N  
ATOM   1363  CA  PHE C   8       5.635  16.720  15.021  1.00 94.25           C  
ATOM   1364  C   PHE C   8       4.831  17.888  15.579  1.00 94.25           C  
ATOM   1365  O   PHE C   8       4.830  18.978  15.004  1.00 94.25           O  
ATOM   1366  CB  PHE C   8       4.708  15.753  14.278  1.00 94.25           C  
ATOM   1367  CG  PHE C   8       3.794  16.427  13.290  1.00 94.25           C  
ATOM   1368  CD1 PHE C   8       2.440  16.576  13.564  1.00 94.25           C  
ATOM   1369  CD2 PHE C   8       4.290  16.911  12.086  1.00 94.25           C  
ATOM   1370  CE1 PHE C   8       1.592  17.199  12.652  1.00 94.25           C  
ATOM   1371  CE2 PHE C   8       3.449  17.535  11.170  1.00 94.25           C  
ATOM   1372  CZ  PHE C   8       2.100  17.677  11.454  1.00 94.25           C  
ATOM   1373  N   ILE C   9       4.194  17.676  16.682  1.00 91.60           N  
ATOM   1374  CA  ILE C   9       3.396  18.723  17.310  1.00 91.60           C  
ATOM   1375  C   ILE C   9       4.296  19.893  17.703  1.00 91.60           C  
ATOM   1376  O   ILE C   9       3.958  21.053  17.458  1.00 91.60           O  
ATOM   1377  CB  ILE C   9       2.637  18.191  18.547  1.00 91.60           C  
ATOM   1378  CG1 ILE C   9       1.741  17.011  18.156  1.00 91.60           C  
ATOM   1379  CG2 ILE C   9       1.819  19.308  19.200  1.00 91.60           C  
ATOM   1380  CD1 ILE C   9       0.699  17.348  17.098  1.00 91.60           C  
ATOM   1381  N   GLU C  10       5.415  19.612  18.215  1.00 92.79           N  
ATOM   1382  CA  GLU C  10       6.381  20.637  18.596  1.00 92.79           C  
ATOM   1383  C   GLU C  10       6.863  21.421  17.379  1.00 92.79           C  
ATOM   1384  O   GLU C  10       6.910  22.653  17.407  1.00 92.79           O  
ATOM   1385  CB  GLU C  10       7.573  20.009  19.323  1.00 92.79           C  
ATOM   1386  CG  GLU C  10       7.246  19.507  20.722  1.00 92.79           C  
ATOM   1387  CD  GLU C  10       8.425  18.837  21.410  1.00 92.79           C  
ATOM   1388  OE1 GLU C  10       8.251  18.304  22.529  1.00 92.79           O  
ATOM   1389  OE2 GLU C  10       9.531  18.845  20.825  1.00 92.79           O  
ATOM   1390  N   ASP C  11       7.207  20.704  16.352  1.00 93.26           N  
ATOM   1391  CA  ASP C  11       7.688  21.331  15.125  1.00 93.26           C  
ATOM   1392  C   ASP C  11       6.632  22.261  14.532  1.00 93.26           C  
ATOM   1393  O   ASP C  11       6.945  23.378  14.115  1.00 93.26           O  
ATOM   1394  CB  ASP C  11       8.087  20.267  14.100  1.00 93.26           C  
ATOM   1395  CG  ASP C  11       9.362  19.532  14.474  1.00 93.26           C  
ATOM   1396  OD1 ASP C  11      10.098  20.003  15.367  1.00 93.26           O  
ATOM   1397  OD2 ASP C  11       9.634  18.473  13.867  1.00 93.26           O  
ATOM   1398  N   VAL C  12       5.410  21.776  14.481  1.00 91.45           N  
ATOM   1399  CA  VAL C  12       4.328  22.582  13.923  1.00 91.45           C  
ATOM   1400  C   VAL C  12       4.137  23.843  14.764  1.00 91.45           C  
ATOM   1401  O   VAL C  12       3.921  24.930  14.223  1.00 91.45           O  
ATOM   1402  CB  VAL C  12       3.007  21.785  13.849  1.00 91.45           C  
ATOM   1403  CG1 VAL C  12       1.827  22.719  13.587  1.00 91.45           C  
ATOM   1404  CG2 VAL C  12       3.092  20.711  12.766  1.00 91.45           C  
ATOM   1405  N   GLY C  13       4.217  23.710  16.098  1.00 90.26           N  
ATOM   1406  CA  GLY C  13       4.139  24.879  16.958  1.00 90.26           C  
ATOM   1407  C   GLY C  13       5.198  25.920  16.649  1.00 90.26           C  
ATOM   1408  O   GLY C  13       4.894  27.109  16.538  1.00 90.26           O  
ATOM   1409  N   SER C  14       6.385  25.545  16.466  1.00 90.92           N  
ATOM   1410  CA  SER C  14       7.492  26.444  16.160  1.00 90.92           C  
ATOM   1411  C   SER C  14       7.318  27.089  14.788  1.00 90.92           C  
ATOM   1412  O   SER C  14       7.515  28.296  14.634  1.00 90.92           O  
ATOM   1413  CB  SER C  14       8.823  25.694  16.214  1.00 90.92           C  
ATOM   1414  OG  SER C  14       9.074  25.209  17.522  1.00 90.92           O  
ATOM   1415  N   LEU C  15       6.897  26.318  13.805  1.00 92.27           N  
ATOM   1416  CA  LEU C  15       6.718  26.819  12.447  1.00 92.27           C  
ATOM   1417  C   LEU C  15       5.582  27.835  12.387  1.00 92.27           C  
ATOM   1418  O   LEU C  15       5.704  28.871  11.729  1.00 92.27           O  
ATOM   1419  CB  LEU C  15       6.435  25.663  11.483  1.00 92.27           C  
ATOM   1420  CG  LEU C  15       7.623  24.766  11.133  1.00 92.27           C  
ATOM   1421  CD1 LEU C  15       7.139  23.474  10.484  1.00 92.27           C  
ATOM   1422  CD2 LEU C  15       8.595  25.499  10.215  1.00 92.27           C  
ATOM   1423  N   LEU C  16       4.510  27.508  13.107  1.00 89.50           N  
ATOM   1424  CA  LEU C  16       3.393  28.446  13.145  1.00 89.50           C  
ATOM   1425  C   LEU C  16       3.790  29.736  13.855  1.00 89.50           C  
ATOM   1426  O   LEU C  16       3.357  30.823  13.467  1.00 89.50           O  
ATOM   1427  CB  LEU C  16       2.187  27.815  13.844  1.00 89.50           C  
ATOM   1428  CG  LEU C  16       1.388  26.795  13.031  1.00 89.50           C  
ATOM   1429  CD1 LEU C  16       0.359  26.100  13.916  1.00 89.50           C  
ATOM   1430  CD2 LEU C  16       0.711  27.471  11.843  1.00 89.50           C  
ATOM   1431  N   GLY C  17       4.656  29.671  14.862  1.00 88.13           N  
ATOM   1432  CA  GLY C  17       5.154  30.849  15.554  1.00 88.13           C  
ATOM   1433  C   GLY C  17       5.935  31.786  14.652  1.00 88.13           C  
ATOM   1434  O   GLY C  17       5.875  33.006  14.815  1.00 88.13           O  
ATOM   1435  N   ASN C  18       6.555  31.232  13.690  1.00 87.20           N  
ATOM   1436  CA  ASN C  18       7.365  32.024  12.770  1.00 87.20           C  
ATOM   1437  C   ASN C  18       6.506  32.694  11.701  1.00 87.20           C  
ATOM   1438  O   ASN C  18       6.992  33.541  10.949  1.00 87.20           O  
ATOM   1439  CB  ASN C  18       8.442  31.155  12.118  1.00 87.20           C  
ATOM   1440  CG  ASN C  18       9.501  30.700  13.103  1.00 87.20           C  
ATOM   1441  ND2 ASN C  18      10.156  29.586  12.796  1.00 87.20           N  
ATOM   1442  OD1 ASN C  18       9.727  31.342  14.131  1.00 87.20           O  
ATOM   1443  N   LEU C  19       5.265  32.313  11.665  1.00 86.31           N  
ATOM   1444  CA  LEU C  19       4.384  32.869  10.644  1.00 86.31           C  
ATOM   1445  C   LEU C  19       3.842  34.228  11.074  1.00 86.31           C  
ATOM   1446  O   LEU C  19       3.469  35.047  10.231  1.00 86.31           O  
ATOM   1447  CB  LEU C  19       3.224  31.911  10.358  1.00 86.31           C  
ATOM   1448  CG  LEU C  19       3.601  30.536   9.805  1.00 86.31           C  
ATOM   1449  CD1 LEU C  19       2.430  29.569   9.946  1.00 86.31           C  
ATOM   1450  CD2 LEU C  19       4.036  30.647   8.347  1.00 86.31           C  
ATOM   1451  N   ILE C  20       3.799  34.472  12.377  1.00 87.40           N  
ATOM   1452  CA  ILE C  20       3.167  35.674  12.910  1.00 87.40           C  
ATOM   1453  C   ILE C  20       4.217  36.551  13.588  1.00 87.40           C  
ATOM   1454  O   ILE C  20       4.817  36.152  14.589  1.00 87.40           O  
ATOM   1455  CB  ILE C  20       2.037  35.325  13.905  1.00 87.40           C  
ATOM   1456  CG1 ILE C  20       1.082  34.297  13.288  1.00 87.40           C  
ATOM   1457  CG2 ILE C  20       1.283  36.588  14.330  1.00 87.40           C  
ATOM   1458  CD1 ILE C  20       0.067  33.727  14.270  1.00 87.40           C  
ATOM   1459  N   PRO C  21       4.310  37.773  13.037  1.00 89.06           N  
ATOM   1460  CA  PRO C  21       5.253  38.680  13.694  1.00 89.06           C  
ATOM   1461  C   PRO C  21       4.928  38.901  15.170  1.00 89.06           C  
ATOM   1462  O   PRO C  21       3.759  38.850  15.562  1.00 89.06           O  
ATOM   1463  CB  PRO C  21       5.103  39.980  12.901  1.00 89.06           C  
ATOM   1464  CG  PRO C  21       4.591  39.555  11.563  1.00 89.06           C  
ATOM   1465  CD  PRO C  21       3.714  38.350  11.749  1.00 89.06           C  
ATOM   1466  N   SER C  22       5.938  39.138  15.972  1.00 84.76           N  
ATOM   1467  CA  SER C  22       5.810  39.256  17.421  1.00 84.76           C  
ATOM   1468  C   SER C  22       5.002  40.491  17.806  1.00 84.76           C  
ATOM   1469  O   SER C  22       4.415  40.543  18.889  1.00 84.76           O  
ATOM   1470  CB  SER C  22       7.190  39.314  18.078  1.00 84.76           C  
ATOM   1471  OG  SER C  22       7.983  40.332  17.494  1.00 84.76           O  
ATOM   1472  N   GLU C  23       4.841  41.482  16.911  1.00 87.39           N  
ATOM   1473  CA  GLU C  23       4.195  42.753  17.222  1.00 87.39           C  
ATOM   1474  C   GLU C  23       2.680  42.653  17.075  1.00 87.39           C  
ATOM   1475  O   GLU C  23       1.952  43.573  17.455  1.00 87.39           O  
ATOM   1476  CB  GLU C  23       4.738  43.867  16.324  1.00 87.39           C  
ATOM   1477  CG  GLU C  23       6.238  44.090  16.459  1.00 87.39           C  
ATOM   1478  CD  GLU C  23       7.066  43.125  15.625  1.00 87.39           C  
ATOM   1479  OE1 GLU C  23       8.312  43.134  15.746  1.00 87.39           O  
ATOM   1480  OE2 GLU C  23       6.463  42.355  14.845  1.00 87.39           O  
ATOM   1481  N   VAL C  24       2.182  41.623  16.494  1.00 87.86           N  
ATOM   1482  CA  VAL C  24       0.748  41.473  16.265  1.00 87.86           C  
ATOM   1483  C   VAL C  24       0.028  41.284  17.598  1.00 87.86           C  
ATOM   1484  O   VAL C  24       0.365  40.384  18.370  1.00 87.86           O  
ATOM   1485  CB  VAL C  24       0.446  40.286  15.323  1.00 87.86           C  
ATOM   1486  CG1 VAL C  24      -1.060  40.061  15.205  1.00 87.86           C  
ATOM   1487  CG2 VAL C  24       1.063  40.528  13.946  1.00 87.86           C  
ATOM   1488  N   PRO C  25      -0.951  42.091  17.929  1.00 87.56           N  
ATOM   1489  CA  PRO C  25      -1.719  41.913  19.164  1.00 87.56           C  
ATOM   1490  C   PRO C  25      -2.482  40.591  19.200  1.00 87.56           C  
ATOM   1491  O   PRO C  25      -3.080  40.192  18.197  1.00 87.56           O  
ATOM   1492  CB  PRO C  25      -2.684  43.101  19.152  1.00 87.56           C  
ATOM   1493  CG  PRO C  25      -2.102  44.057  18.162  1.00 87.56           C  
ATOM   1494  CD  PRO C  25      -1.175  43.299  17.255  1.00 87.56           C  
ATOM   1495  N   GLY C  26      -2.409  39.869  20.394  1.00 87.01           N  
ATOM   1496  CA  GLY C  26      -3.110  38.606  20.562  1.00 87.01           C  
ATOM   1497  C   GLY C  26      -2.427  37.447  19.861  1.00 87.01           C  
ATOM   1498  O   GLY C  26      -3.067  36.440  19.548  1.00 87.01           O  
ATOM   1499  N   ARG C  27      -1.190  37.641  19.550  1.00 87.79           N  
ATOM   1500  CA  ARG C  27      -0.412  36.660  18.800  1.00 87.79           C  
ATOM   1501  C   ARG C  27      -0.419  35.305  19.500  1.00 87.79           C  
ATOM   1502  O   ARG C  27      -0.650  34.274  18.865  1.00 87.79           O  
ATOM   1503  CB  ARG C  27       1.028  37.145  18.614  1.00 87.79           C  
ATOM   1504  CG  ARG C  27       1.936  36.132  17.936  1.00 87.79           C  
ATOM   1505  CD  ARG C  27       3.384  36.601  17.910  1.00 87.79           C  
ATOM   1506  NE  ARG C  27       4.260  35.612  17.288  1.00 87.79           N  
ATOM   1507  CZ  ARG C  27       5.251  34.980  17.911  1.00 87.79           C  
ATOM   1508  NH1 ARG C  27       5.512  35.222  19.190  1.00 87.79           N  
ATOM   1509  NH2 ARG C  27       5.987  34.098  17.250  1.00 87.79           N  
ATOM   1510  N   THR C  28      -0.242  35.303  20.817  1.00 87.81           N  
ATOM   1511  CA  THR C  28      -0.130  34.056  21.566  1.00 87.81           C  
ATOM   1512  C   THR C  28      -1.438  33.272  21.510  1.00 87.81           C  
ATOM   1513  O   THR C  28      -1.436  32.070  21.237  1.00 87.81           O  
ATOM   1514  CB  THR C  28       0.252  34.319  23.034  1.00 87.81           C  
ATOM   1515  CG2 THR C  28       0.470  33.012  23.789  1.00 87.81           C  
ATOM   1516  OG1 THR C  28       1.459  35.090  23.077  1.00 87.81           O  
ATOM   1517  N   GLN C  29      -2.507  34.020  21.693  1.00 90.49           N  
ATOM   1518  CA  GLN C  29      -3.817  33.379  21.649  1.00 90.49           C  
ATOM   1519  C   GLN C  29      -4.134  32.870  20.246  1.00 90.49           C  
ATOM   1520  O   GLN C  29      -4.703  31.788  20.086  1.00 90.49           O  
ATOM   1521  CB  GLN C  29      -4.905  34.348  22.114  1.00 90.49           C  
ATOM   1522  CG  GLN C  29      -4.917  34.584  23.618  1.00 90.49           C  
ATOM   1523  CD  GLN C  29      -5.682  35.834  24.011  1.00 90.49           C  
ATOM   1524  NE2 GLN C  29      -5.382  36.367  25.189  1.00 90.49           N  
ATOM   1525  OE1 GLN C  29      -6.536  36.316  23.260  1.00 90.49           O  
ATOM   1526  N   LEU C  30      -3.767  33.621  19.263  1.00 87.80           N  
ATOM   1527  CA  LEU C  30      -3.986  33.222  17.877  1.00 87.80           C  
ATOM   1528  C   LEU C  30      -3.208  31.953  17.546  1.00 87.80           C  
ATOM   1529  O   LEU C  30      -3.758  31.017  16.961  1.00 87.80           O  
ATOM   1530  CB  LEU C  30      -3.577  34.349  16.924  1.00 87.80           C  
ATOM   1531  CG  LEU C  30      -3.718  34.058  15.429  1.00 87.80           C  
ATOM   1532  CD1 LEU C  30      -5.172  33.749  15.085  1.00 87.80           C  
ATOM   1533  CD2 LEU C  30      -3.206  35.233  14.604  1.00 87.80           C  
ATOM   1534  N   LEU C  31      -1.993  31.866  17.962  1.00 88.52           N  
ATOM   1535  CA  LEU C  31      -1.139  30.711  17.706  1.00 88.52           C  
ATOM   1536  C   LEU C  31      -1.679  29.470  18.409  1.00 88.52           C  
ATOM   1537  O   LEU C  31      -1.761  28.397  17.808  1.00 88.52           O  
ATOM   1538  CB  LEU C  31       0.294  30.991  18.166  1.00 88.52           C  
ATOM   1539  CG  LEU C  31       1.326  29.903  17.867  1.00 88.52           C  
ATOM   1540  CD1 LEU C  31       1.452  29.692  16.362  1.00 88.52           C  
ATOM   1541  CD2 LEU C  31       2.677  30.266  18.476  1.00 88.52           C  
ATOM   1542  N   GLU C  32      -2.048  29.613  19.664  1.00 88.96           N  
ATOM   1543  CA  GLU C  32      -2.584  28.494  20.433  1.00 88.96           C  
ATOM   1544  C   GLU C  32      -3.835  27.921  19.775  1.00 88.96           C  
ATOM   1545  O   GLU C  32      -3.978  26.703  19.656  1.00 88.96           O  
ATOM   1546  CB  GLU C  32      -2.895  28.928  21.868  1.00 88.96           C  
ATOM   1547  CG  GLU C  32      -1.669  29.015  22.764  1.00 88.96           C  
ATOM   1548  CD  GLU C  32      -1.983  29.522  24.163  1.00 88.96           C  
ATOM   1549  OE1 GLU C  32      -1.047  29.657  24.984  1.00 88.96           O  
ATOM   1550  OE2 GLU C  32      -3.174  29.786  24.440  1.00 88.96           O  
ATOM   1551  N   ARG C  33      -4.667  28.790  19.292  1.00 88.45           N  
ATOM   1552  CA  ARG C  33      -5.894  28.369  18.625  1.00 88.45           C  
ATOM   1553  C   ARG C  33      -5.587  27.642  17.320  1.00 88.45           C  
ATOM   1554  O   ARG C  33      -6.202  26.619  17.013  1.00 88.45           O  
ATOM   1555  CB  ARG C  33      -6.799  29.573  18.353  1.00 88.45           C  
ATOM   1556  CG  ARG C  33      -8.121  29.213  17.694  1.00 88.45           C  
ATOM   1557  CD  ARG C  33      -9.037  30.423  17.570  1.00 88.45           C  
ATOM   1558  NE  ARG C  33      -8.494  31.418  16.650  1.00 88.45           N  
ATOM   1559  CZ  ARG C  33      -9.054  32.596  16.390  1.00 88.45           C  
ATOM   1560  NH1 ARG C  33     -10.191  32.951  16.979  1.00 88.45           N  
ATOM   1561  NH2 ARG C  33      -8.474  33.426  15.536  1.00 88.45           N  
ATOM   1562  N   GLN C  34      -4.626  28.162  16.592  1.00 87.27           N  
ATOM   1563  CA  GLN C  34      -4.277  27.568  15.306  1.00 87.27           C  
ATOM   1564  C   GLN C  34      -3.664  26.182  15.489  1.00 87.27           C  
ATOM   1565  O   GLN C  34      -3.974  25.257  14.736  1.00 87.27           O  
ATOM   1566  CB  GLN C  34      -3.310  28.473  14.541  1.00 87.27           C  
ATOM   1567  CG  GLN C  34      -3.959  29.729  13.977  1.00 87.27           C  
ATOM   1568  CD  GLN C  34      -2.968  30.636  13.271  1.00 87.27           C  
ATOM   1569  NE2 GLN C  34      -3.419  31.293  12.208  1.00 87.27           N  
ATOM   1570  OE1 GLN C  34      -1.807  30.745  13.679  1.00 87.27           O  
ATOM   1571  N   ILE C  35      -2.875  26.049  16.475  1.00 85.69           N  
ATOM   1572  CA  ILE C  35      -2.250  24.761  16.756  1.00 85.69           C  
ATOM   1573  C   ILE C  35      -3.318  23.743  17.149  1.00 85.69           C  
ATOM   1574  O   ILE C  35      -3.332  22.620  16.639  1.00 85.69           O  
ATOM   1575  CB  ILE C  35      -1.187  24.879  17.871  1.00 85.69           C  
ATOM   1576  CG1 ILE C  35       0.020  25.685  17.375  1.00 85.69           C  
ATOM   1577  CG2 ILE C  35      -0.757  23.492  18.357  1.00 85.69           C  
ATOM   1578  CD1 ILE C  35       1.006  26.061  18.472  1.00 85.69           C  
ATOM   1579  N   LYS C  36      -4.208  24.137  17.958  1.00 86.89           N  
ATOM   1580  CA  LYS C  36      -5.287  23.258  18.398  1.00 86.89           C  
ATOM   1581  C   LYS C  36      -6.165  22.836  17.224  1.00 86.89           C  
ATOM   1582  O   LYS C  36      -6.542  21.668  17.112  1.00 86.89           O  
ATOM   1583  CB  LYS C  36      -6.137  23.945  19.468  1.00 86.89           C  
ATOM   1584  CG  LYS C  36      -7.061  23.002  20.224  1.00 86.89           C  
ATOM   1585  CD  LYS C  36      -7.796  23.722  21.348  1.00 86.89           C  
ATOM   1586  CE  LYS C  36      -8.746  22.787  22.084  1.00 86.89           C  
ATOM   1587  NZ  LYS C  36      -9.450  23.481  23.204  1.00 86.89           N  
ATOM   1588  N   GLU C  37      -6.428  23.744  16.358  1.00 86.49           N  
ATOM   1589  CA  GLU C  37      -7.268  23.460  15.198  1.00 86.49           C  
ATOM   1590  C   GLU C  37      -6.582  22.485  14.246  1.00 86.49           C  
ATOM   1591  O   GLU C  37      -7.224  21.584  13.703  1.00 86.49           O  
ATOM   1592  CB  GLU C  37      -7.622  24.754  14.461  1.00 86.49           C  
ATOM   1593  CG  GLU C  37      -8.725  25.561  15.131  1.00 86.49           C  
ATOM   1594  CD  GLU C  37      -9.017  26.877  14.428  1.00 86.49           C  
ATOM   1595  OE1 GLU C  37      -9.894  27.636  14.900  1.00 86.49           O  
ATOM   1596  OE2 GLU C  37      -8.365  27.151  13.395  1.00 86.49           O  
ATOM   1597  N   MET C  38      -5.332  22.652  14.096  1.00 82.54           N  
ATOM   1598  CA  MET C  38      -4.602  21.785  13.175  1.00 82.54           C  
ATOM   1599  C   MET C  38      -4.516  20.363  13.719  1.00 82.54           C  
ATOM   1600  O   MET C  38      -4.727  19.398  12.983  1.00 82.54           O  
ATOM   1601  CB  MET C  38      -3.197  22.333  12.918  1.00 82.54           C  
ATOM   1602  CG  MET C  38      -2.439  21.591  11.829  1.00 82.54           C  
ATOM   1603  SD  MET C  38      -3.222  21.771  10.180  1.00 82.54           S  
ATOM   1604  CE  MET C  38      -3.191  20.045   9.620  1.00 82.54           C  
ATOM   1605  N   ILE C  39      -4.239  20.251  15.004  1.00 80.25           N  
ATOM   1606  CA  ILE C  39      -4.156  18.941  15.640  1.00 80.25           C  
ATOM   1607  C   ILE C  39      -5.532  18.280  15.641  1.00 80.25           C  
ATOM   1608  O   ILE C  39      -5.651  17.079  15.385  1.00 80.25           O  
ATOM   1609  CB  ILE C  39      -3.611  19.046  17.082  1.00 80.25           C  
ATOM   1610  CG1 ILE C  39      -2.175  19.582  17.073  1.00 80.25           C  
ATOM   1611  CG2 ILE C  39      -3.684  17.689  17.788  1.00 80.25           C  
ATOM   1612  CD1 ILE C  39      -1.581  19.788  18.459  1.00 80.25           C  
ATOM   1613  N   HIS C  40      -6.489  19.076  15.789  1.00 89.03           N  
ATOM   1614  CA  HIS C  40      -7.854  18.568  15.864  1.00 89.03           C  
ATOM   1615  C   HIS C  40      -8.352  18.120  14.494  1.00 89.03           C  
ATOM   1616  O   HIS C  40      -9.195  17.225  14.397  1.00 89.03           O  
ATOM   1617  CB  HIS C  40      -8.791  19.631  16.441  1.00 89.03           C  
ATOM   1618  CG  HIS C  40     -10.177  19.131  16.702  1.00 89.03           C  
ATOM   1619  CD2 HIS C  40     -10.691  18.445  17.749  1.00 89.03           C  
ATOM   1620  ND1 HIS C  40     -11.216  19.323  15.818  1.00 89.03           N  
ATOM   1621  CE1 HIS C  40     -12.313  18.775  16.311  1.00 89.03           C  
ATOM   1622  NE2 HIS C  40     -12.022  18.235  17.483  1.00 89.03           N  
ATOM   1623  N   LEU C  41      -7.830  18.711  13.510  1.00 92.93           N  
ATOM   1624  CA  LEU C  41      -8.286  18.379  12.165  1.00 92.93           C  
ATOM   1625  C   LEU C  41      -7.988  16.921  11.834  1.00 92.93           C  
ATOM   1626  O   LEU C  41      -8.857  16.203  11.332  1.00 92.93           O  
ATOM   1627  CB  LEU C  41      -7.622  19.295  11.133  1.00 92.93           C  
ATOM   1628  CG  LEU C  41      -8.009  19.061   9.671  1.00 92.93           C  
ATOM   1629  CD1 LEU C  41      -9.470  19.433   9.443  1.00 92.93           C  
ATOM   1630  CD2 LEU C  41      -7.098  19.858   8.743  1.00 92.93           C  
ATOM   1631  N   SER C  42      -6.794  16.504  12.147  1.00 92.85           N  
ATOM   1632  CA  SER C  42      -6.404  15.116  11.920  1.00 92.85           C  
ATOM   1633  C   SER C  42      -7.291  14.157  12.706  1.00 92.85           C  
ATOM   1634  O   SER C  42      -7.764  13.155  12.166  1.00 92.85           O  
ATOM   1635  CB  SER C  42      -4.940  14.900  12.303  1.00 92.85           C  
ATOM   1636  OG  SER C  42      -4.598  13.527  12.231  1.00 92.85           O  
ATOM   1637  N   PHE C  43      -7.495  14.526  13.855  1.00 93.03           N  
ATOM   1638  CA  PHE C  43      -8.349  13.714  14.715  1.00 93.03           C  
ATOM   1639  C   PHE C  43      -9.769  13.654  14.167  1.00 93.03           C  
ATOM   1640  O   PHE C  43     -10.347  12.572  14.044  1.00 93.03           O  
ATOM   1641  CB  PHE C  43      -8.360  14.271  16.143  1.00 93.03           C  
ATOM   1642  CG  PHE C  43      -9.237  13.496  17.089  1.00 93.03           C  
ATOM   1643  CD1 PHE C  43     -10.585  13.805  17.220  1.00 93.03           C  
ATOM   1644  CD2 PHE C  43      -8.712  12.458  17.848  1.00 93.03           C  
ATOM   1645  CE1 PHE C  43     -11.399  13.089  18.096  1.00 93.03           C  
ATOM   1646  CE2 PHE C  43      -9.519  11.738  18.725  1.00 93.03           C  
ATOM   1647  CZ  PHE C  43     -10.862  12.056  18.848  1.00 93.03           C  
ATOM   1648  N   LYS C  44     -10.280  14.759  13.808  1.00 95.10           N  
ATOM   1649  CA  LYS C  44     -11.642  14.839  13.290  1.00 95.10           C  
ATOM   1650  C   LYS C  44     -11.804  13.988  12.034  1.00 95.10           C  
ATOM   1651  O   LYS C  44     -12.786  13.255  11.897  1.00 95.10           O  
ATOM   1652  CB  LYS C  44     -12.019  16.291  12.992  1.00 95.10           C  
ATOM   1653  CG  LYS C  44     -13.450  16.473  12.508  1.00 95.10           C  
ATOM   1654  CD  LYS C  44     -13.733  17.921  12.129  1.00 95.10           C  
ATOM   1655  CE  LYS C  44     -15.096  18.071  11.467  1.00 95.10           C  
ATOM   1656  NZ  LYS C  44     -15.319  19.460  10.968  1.00 95.10           N  
ATOM   1657  N   VAL C  45     -10.881  14.025  11.163  1.00 96.13           N  
ATOM   1658  CA  VAL C  45     -10.971  13.295   9.903  1.00 96.13           C  
ATOM   1659  C   VAL C  45     -10.928  11.793  10.172  1.00 96.13           C  
ATOM   1660  O   VAL C  45     -11.800  11.049   9.715  1.00 96.13           O  
ATOM   1661  CB  VAL C  45      -9.836  13.695   8.933  1.00 96.13           C  
ATOM   1662  CG1 VAL C  45      -9.797  12.754   7.731  1.00 96.13           C  
ATOM   1663  CG2 VAL C  45     -10.010  15.143   8.477  1.00 96.13           C  
ATOM   1664  N   SER C  46      -9.991  11.344  10.971  1.00 95.11           N  
ATOM   1665  CA  SER C  46      -9.802   9.916  11.208  1.00 95.11           C  
ATOM   1666  C   SER C  46     -10.958   9.331  12.012  1.00 95.11           C  
ATOM   1667  O   SER C  46     -11.225   8.130  11.941  1.00 95.11           O  
ATOM   1668  CB  SER C  46      -8.483   9.664  11.940  1.00 95.11           C  
ATOM   1669  OG  SER C  46      -8.484  10.293  13.210  1.00 95.11           O  
ATOM   1670  N   HIS C  47     -11.680  10.209  12.698  1.00 93.41           N  
ATOM   1671  CA  HIS C  47     -12.775   9.715  13.525  1.00 93.41           C  
ATOM   1672  C   HIS C  47     -14.124   9.954  12.854  1.00 93.41           C  
ATOM   1673  O   HIS C  47     -15.171   9.657  13.433  1.00 93.41           O  
ATOM   1674  CB  HIS C  47     -12.749  10.381  14.902  1.00 93.41           C  
ATOM   1675  CG  HIS C  47     -11.629   9.911  15.775  1.00 93.41           C  
ATOM   1676  CD2 HIS C  47     -11.628   9.110  16.866  1.00 93.41           C  
ATOM   1677  ND1 HIS C  47     -10.316  10.272  15.559  1.00 93.41           N  
ATOM   1678  CE1 HIS C  47      -9.555   9.710  16.484  1.00 93.41           C  
ATOM   1679  NE2 HIS C  47     -10.326   9.001  17.289  1.00 93.41           N  
ATOM   1680  N   SER C  48     -14.142  10.449  11.680  1.00 94.59           N  
ATOM   1681  CA  SER C  48     -15.393  10.787  11.009  1.00 94.59           C  
ATOM   1682  C   SER C  48     -16.059   9.547  10.423  1.00 94.59           C  
ATOM   1683  O   SER C  48     -17.264   9.548  10.161  1.00 94.59           O  
ATOM   1684  CB  SER C  48     -15.147  11.814   9.903  1.00 94.59           C  
ATOM   1685  OG  SER C  48     -14.322  11.272   8.887  1.00 94.59           O  
ATOM   1686  N   ASP C  49     -15.266   8.528  10.162  1.00 94.68           N  
ATOM   1687  CA  ASP C  49     -15.714   7.261   9.591  1.00 94.68           C  
ATOM   1688  C   ASP C  49     -14.894   6.093  10.135  1.00 94.68           C  
ATOM   1689  O   ASP C  49     -13.679   6.208  10.308  1.00 94.68           O  
ATOM   1690  CB  ASP C  49     -15.625   7.299   8.064  1.00 94.68           C  
ATOM   1691  CG  ASP C  49     -16.267   6.093   7.402  1.00 94.68           C  
ATOM   1692  OD1 ASP C  49     -15.783   4.958   7.602  1.00 94.68           O  
ATOM   1693  OD2 ASP C  49     -17.264   6.279   6.672  1.00 94.68           O  
ATOM   1694  N   LYS C  50     -15.554   4.972  10.398  1.00 94.05           N  
ATOM   1695  CA  LYS C  50     -14.875   3.806  10.955  1.00 94.05           C  
ATOM   1696  C   LYS C  50     -13.813   3.277   9.995  1.00 94.05           C  
ATOM   1697  O   LYS C  50     -12.856   2.625  10.417  1.00 94.05           O  
ATOM   1698  CB  LYS C  50     -15.882   2.702  11.282  1.00 94.05           C  
ATOM   1699  CG  LYS C  50     -16.791   3.023  12.459  1.00 94.05           C  
ATOM   1700  CD  LYS C  50     -17.749   1.875  12.754  1.00 94.05           C  
ATOM   1701  CE  LYS C  50     -18.675   2.204  13.917  1.00 94.05           C  
ATOM   1702  NZ  LYS C  50     -19.648   1.101  14.180  1.00 94.05           N  
ATOM   1703  N   ARG C  51     -14.028   3.548   8.725  1.00 96.23           N  
ATOM   1704  CA  ARG C  51     -13.113   3.021   7.718  1.00 96.23           C  
ATOM   1705  C   ARG C  51     -11.859   3.882   7.614  1.00 96.23           C  
ATOM   1706  O   ARG C  51     -10.910   3.525   6.914  1.00 96.23           O  
ATOM   1707  CB  ARG C  51     -13.803   2.935   6.355  1.00 96.23           C  
ATOM   1708  CG  ARG C  51     -14.990   1.985   6.325  1.00 96.23           C  
ATOM   1709  CD  ARG C  51     -15.598   1.886   4.933  1.00 96.23           C  
ATOM   1710  NE  ARG C  51     -14.693   1.229   3.995  1.00 96.23           N  
ATOM   1711  CZ  ARG C  51     -14.921   1.091   2.692  1.00 96.23           C  
ATOM   1712  NH1 ARG C  51     -16.035   1.565   2.144  1.00 96.23           N  
ATOM   1713  NH2 ARG C  51     -14.030   0.475   1.930  1.00 96.23           N  
ATOM   1714  N   LEU C  52     -11.876   5.012   8.236  1.00 97.37           N  
ATOM   1715  CA  LEU C  52     -10.744   5.932   8.197  1.00 97.37           C  
ATOM   1716  C   LEU C  52      -9.947   5.866   9.495  1.00 97.37           C  
ATOM   1717  O   LEU C  52      -9.921   6.831  10.263  1.00 97.37           O  
ATOM   1718  CB  LEU C  52     -11.226   7.365   7.953  1.00 97.37           C  
ATOM   1719  CG  LEU C  52     -12.089   7.587   6.710  1.00 97.37           C  
ATOM   1720  CD1 LEU C  52     -12.474   9.058   6.587  1.00 97.37           C  
ATOM   1721  CD2 LEU C  52     -11.356   7.115   5.458  1.00 97.37           C  
ATOM   1722  N   ARG C  53      -9.143   4.795   9.680  1.00 96.92           N  
ATOM   1723  CA  ARG C  53      -8.585   4.598  11.014  1.00 96.92           C  
ATOM   1724  C   ARG C  53      -7.094   4.286  10.944  1.00 96.92           C  
ATOM   1725  O   ARG C  53      -6.325   4.704  11.812  1.00 96.92           O  
ATOM   1726  CB  ARG C  53      -9.322   3.474  11.745  1.00 96.92           C  
ATOM   1727  CG  ARG C  53      -8.749   3.150  13.115  1.00 96.92           C  
ATOM   1728  CD  ARG C  53      -9.659   2.216  13.901  1.00 96.92           C  
ATOM   1729  NE  ARG C  53      -9.074   1.851  15.188  1.00 96.92           N  
ATOM   1730  CZ  ARG C  53      -9.707   1.179  16.145  1.00 96.92           C  
ATOM   1731  NH1 ARG C  53     -10.964   0.783  15.978  1.00 96.92           N  
ATOM   1732  NH2 ARG C  53      -9.080   0.899  17.278  1.00 96.92           N  
ATOM   1733  N   VAL C  54      -6.725   3.468   9.926  1.00 97.95           N  
ATOM   1734  CA  VAL C  54      -5.328   3.046   9.911  1.00 97.95           C  
ATOM   1735  C   VAL C  54      -4.651   3.543   8.636  1.00 97.95           C  
ATOM   1736  O   VAL C  54      -5.315   3.773   7.623  1.00 97.95           O  
ATOM   1737  CB  VAL C  54      -5.198   1.510  10.020  1.00 97.95           C  
ATOM   1738  CG1 VAL C  54      -5.719   1.017  11.369  1.00 97.95           C  
ATOM   1739  CG2 VAL C  54      -5.946   0.829   8.874  1.00 97.95           C  
ATOM   1740  N   LEU C  55      -3.362   3.711   8.723  1.00 97.90           N  
ATOM   1741  CA  LEU C  55      -2.545   4.203   7.619  1.00 97.90           C  
ATOM   1742  C   LEU C  55      -1.119   3.670   7.719  1.00 97.90           C  
ATOM   1743  O   LEU C  55      -0.624   3.413   8.819  1.00 97.90           O  
ATOM   1744  CB  LEU C  55      -2.530   5.734   7.603  1.00 97.90           C  
ATOM   1745  CG  LEU C  55      -2.057   6.394   6.307  1.00 97.90           C  
ATOM   1746  CD1 LEU C  55      -2.900   5.915   5.130  1.00 97.90           C  
ATOM   1747  CD2 LEU C  55      -2.113   7.913   6.429  1.00 97.90           C  
ATOM   1748  N   ALA C  56      -0.488   3.436   6.572  1.00 97.14           N  
ATOM   1749  CA  ALA C  56       0.926   3.071   6.606  1.00 97.14           C  
ATOM   1750  C   ALA C  56       1.760   4.169   7.260  1.00 97.14           C  
ATOM   1751  O   ALA C  56       1.579   5.353   6.966  1.00 97.14           O  
ATOM   1752  CB  ALA C  56       1.437   2.787   5.196  1.00 97.14           C  
ATOM   1753  N   VAL C  57       2.716   3.771   8.043  1.00 96.49           N  
ATOM   1754  CA  VAL C  57       3.536   4.727   8.780  1.00 96.49           C  
ATOM   1755  C   VAL C  57       4.265   5.645   7.802  1.00 96.49           C  
ATOM   1756  O   VAL C  57       4.339   6.857   8.017  1.00 96.49           O  
ATOM   1757  CB  VAL C  57       4.553   4.012   9.698  1.00 96.49           C  
ATOM   1758  CG1 VAL C  57       5.594   4.999  10.222  1.00 96.49           C  
ATOM   1759  CG2 VAL C  57       3.833   3.324  10.857  1.00 96.49           C  
ATOM   1760  N   GLN C  58       4.744   5.097   6.734  1.00 94.62           N  
ATOM   1761  CA  GLN C  58       5.491   5.890   5.763  1.00 94.62           C  
ATOM   1762  C   GLN C  58       4.625   7.001   5.176  1.00 94.62           C  
ATOM   1763  O   GLN C  58       5.109   8.106   4.926  1.00 94.62           O  
ATOM   1764  CB  GLN C  58       6.032   4.999   4.644  1.00 94.62           C  
ATOM   1765  CG  GLN C  58       6.988   5.712   3.697  1.00 94.62           C  
ATOM   1766  CD  GLN C  58       7.451   4.828   2.555  1.00 94.62           C  
ATOM   1767  NE2 GLN C  58       8.254   5.391   1.658  1.00 94.62           N  
ATOM   1768  OE1 GLN C  58       7.091   3.650   2.479  1.00 94.62           O  
ATOM   1769  N   GLN C  59       3.390   6.713   4.966  1.00 96.48           N  
ATOM   1770  CA  GLN C  59       2.486   7.720   4.421  1.00 96.48           C  
ATOM   1771  C   GLN C  59       2.230   8.835   5.431  1.00 96.48           C  
ATOM   1772  O   GLN C  59       2.111  10.003   5.057  1.00 96.48           O  
ATOM   1773  CB  GLN C  59       1.162   7.081   3.999  1.00 96.48           C  
ATOM   1774  CG  GLN C  59       1.273   6.190   2.769  1.00 96.48           C  
ATOM   1775  CD  GLN C  59      -0.067   5.641   2.318  1.00 96.48           C  
ATOM   1776  NE2 GLN C  59      -0.373   4.414   2.726  1.00 96.48           N  
ATOM   1777  OE1 GLN C  59      -0.822   6.315   1.609  1.00 96.48           O  
ATOM   1778  N   VAL C  60       2.150   8.507   6.683  1.00 97.14           N  
ATOM   1779  CA  VAL C  60       1.948   9.506   7.727  1.00 97.14           C  
ATOM   1780  C   VAL C  60       3.167  10.422   7.809  1.00 97.14           C  
ATOM   1781  O   VAL C  60       3.029  11.643   7.908  1.00 97.14           O  
ATOM   1782  CB  VAL C  60       1.682   8.847   9.099  1.00 97.14           C  
ATOM   1783  CG1 VAL C  60       1.402   9.908  10.162  1.00 97.14           C  
ATOM   1784  CG2 VAL C  60       0.519   7.863   9.002  1.00 97.14           C  
ATOM   1785  N   VAL C  61       4.308   9.820   7.738  1.00 96.04           N  
ATOM   1786  CA  VAL C  61       5.550  10.582   7.815  1.00 96.04           C  
ATOM   1787  C   VAL C  61       5.633  11.554   6.640  1.00 96.04           C  
ATOM   1788  O   VAL C  61       5.981  12.724   6.818  1.00 96.04           O  
ATOM   1789  CB  VAL C  61       6.785   9.654   7.827  1.00 96.04           C  
ATOM   1790  CG1 VAL C  61       8.067  10.459   7.625  1.00 96.04           C  
ATOM   1791  CG2 VAL C  61       6.846   8.865   9.134  1.00 96.04           C  
ATOM   1792  N   LYS C  62       5.266  11.061   5.487  1.00 96.56           N  
ATOM   1793  CA  LYS C  62       5.285  11.920   4.306  1.00 96.56           C  
ATOM   1794  C   LYS C  62       4.295  13.072   4.449  1.00 96.56           C  
ATOM   1795  O   LYS C  62       4.596  14.207   4.075  1.00 96.56           O  
ATOM   1796  CB  LYS C  62       4.968  11.110   3.048  1.00 96.56           C  
ATOM   1797  CG  LYS C  62       6.112  10.224   2.578  1.00 96.56           C  
ATOM   1798  CD  LYS C  62       5.742   9.456   1.315  1.00 96.56           C  
ATOM   1799  CE  LYS C  62       6.877   8.550   0.858  1.00 96.56           C  
ATOM   1800  NZ  LYS C  62       6.517   7.790  -0.376  1.00 96.56           N  
ATOM   1801  N   LEU C  63       3.164  12.769   4.974  1.00 96.85           N  
ATOM   1802  CA  LEU C  63       2.154  13.802   5.179  1.00 96.85           C  
ATOM   1803  C   LEU C  63       2.630  14.835   6.194  1.00 96.85           C  
ATOM   1804  O   LEU C  63       2.436  16.037   6.001  1.00 96.85           O  
ATOM   1805  CB  LEU C  63       0.837  13.177   5.648  1.00 96.85           C  
ATOM   1806  CG  LEU C  63      -0.371  14.113   5.714  1.00 96.85           C  
ATOM   1807  CD1 LEU C  63      -0.651  14.716   4.342  1.00 96.85           C  
ATOM   1808  CD2 LEU C  63      -1.596  13.369   6.237  1.00 96.85           C  
ATOM   1809  N   ARG C  64       3.259  14.374   7.234  1.00 96.12           N  
ATOM   1810  CA  ARG C  64       3.817  15.291   8.222  1.00 96.12           C  
ATOM   1811  C   ARG C  64       4.877  16.192   7.596  1.00 96.12           C  
ATOM   1812  O   ARG C  64       4.902  17.398   7.849  1.00 96.12           O  
ATOM   1813  CB  ARG C  64       4.416  14.516   9.398  1.00 96.12           C  
ATOM   1814  CG  ARG C  64       3.378  13.918  10.333  1.00 96.12           C  
ATOM   1815  CD  ARG C  64       4.019  13.047  11.404  1.00 96.12           C  
ATOM   1816  NE  ARG C  64       3.018  12.441  12.278  1.00 96.12           N  
ATOM   1817  CZ  ARG C  64       3.081  11.203  12.760  1.00 96.12           C  
ATOM   1818  NH1 ARG C  64       4.104  10.411  12.461  1.00 96.12           N  
ATOM   1819  NH2 ARG C  64       2.115  10.753  13.547  1.00 96.12           N  
ATOM   1820  N   THR C  65       5.758  15.641   6.805  1.00 96.33           N  
ATOM   1821  CA  THR C  65       6.798  16.410   6.132  1.00 96.33           C  
ATOM   1822  C   THR C  65       6.185  17.435   5.181  1.00 96.33           C  
ATOM   1823  O   THR C  65       6.612  18.591   5.147  1.00 96.33           O  
ATOM   1824  CB  THR C  65       7.756  15.490   5.351  1.00 96.33           C  
ATOM   1825  CG2 THR C  65       8.837  16.298   4.641  1.00 96.33           C  
ATOM   1826  OG1 THR C  65       8.378  14.576   6.261  1.00 96.33           O  
ATOM   1827  N   TRP C  66       5.224  16.990   4.500  1.00 96.89           N  
ATOM   1828  CA  TRP C  66       4.521  17.901   3.603  1.00 96.89           C  
ATOM   1829  C   TRP C  66       3.954  19.091   4.370  1.00 96.89           C  
ATOM   1830  O   TRP C  66       4.107  20.239   3.947  1.00 96.89           O  
ATOM   1831  CB  TRP C  66       3.395  17.169   2.867  1.00 96.89           C  
ATOM   1832  CG  TRP C  66       2.452  18.078   2.138  1.00 96.89           C  
ATOM   1833  CD1 TRP C  66       2.622  18.613   0.891  1.00 96.89           C  
ATOM   1834  CD2 TRP C  66       1.193  18.562   2.615  1.00 96.89           C  
ATOM   1835  CE2 TRP C  66       0.652  19.386   1.604  1.00 96.89           C  
ATOM   1836  CE3 TRP C  66       0.468  18.377   3.800  1.00 96.89           C  
ATOM   1837  NE1 TRP C  66       1.542  19.401   0.564  1.00 96.89           N  
ATOM   1838  CZ2 TRP C  66      -0.582  20.026   1.742  1.00 96.89           C  
ATOM   1839  CZ3 TRP C  66      -0.760  19.014   3.936  1.00 96.89           C  
ATOM   1840  CH2 TRP C  66      -1.271  19.828   2.912  1.00 96.89           C  
ATOM   1841  N   LEU C  67       3.267  18.825   5.455  1.00 95.51           N  
ATOM   1842  CA  LEU C  67       2.633  19.886   6.230  1.00 95.51           C  
ATOM   1843  C   LEU C  67       3.674  20.850   6.787  1.00 95.51           C  
ATOM   1844  O   LEU C  67       3.489  22.068   6.735  1.00 95.51           O  
ATOM   1845  CB  LEU C  67       1.807  19.292   7.374  1.00 95.51           C  
ATOM   1846  CG  LEU C  67       0.958  20.277   8.180  1.00 95.51           C  
ATOM   1847  CD1 LEU C  67       0.054  21.081   7.251  1.00 95.51           C  
ATOM   1848  CD2 LEU C  67       0.134  19.539   9.229  1.00 95.51           C  
ATOM   1849  N   LYS C  68       4.741  20.289   7.268  1.00 94.89           N  
ATOM   1850  CA  LYS C  68       5.821  21.146   7.750  1.00 94.89           C  
ATOM   1851  C   LYS C  68       6.355  22.038   6.633  1.00 94.89           C  
ATOM   1852  O   LYS C  68       6.598  23.228   6.844  1.00 94.89           O  
ATOM   1853  CB  LYS C  68       6.955  20.303   8.334  1.00 94.89           C  
ATOM   1854  CG  LYS C  68       6.622  19.659   9.672  1.00 94.89           C  
ATOM   1855  CD  LYS C  68       7.797  18.854  10.213  1.00 94.89           C  
ATOM   1856  CE  LYS C  68       7.414  18.077  11.465  1.00 94.89           C  
ATOM   1857  NZ  LYS C  68       8.551  17.254  11.976  1.00 94.89           N  
ATOM   1858  N   ASN C  69       6.494  21.483   5.494  1.00 96.24           N  
ATOM   1859  CA  ASN C  69       6.983  22.252   4.355  1.00 96.24           C  
ATOM   1860  C   ASN C  69       6.013  23.366   3.972  1.00 96.24           C  
ATOM   1861  O   ASN C  69       6.435  24.462   3.598  1.00 96.24           O  
ATOM   1862  CB  ASN C  69       7.238  21.335   3.157  1.00 96.24           C  
ATOM   1863  CG  ASN C  69       8.466  20.466   3.337  1.00 96.24           C  
ATOM   1864  ND2 ASN C  69       8.558  19.398   2.554  1.00 96.24           N  
ATOM   1865  OD1 ASN C  69       9.326  20.752   4.175  1.00 96.24           O  
ATOM   1866  N   GLU C  70       4.720  23.092   4.045  1.00 94.86           N  
ATOM   1867  CA  GLU C  70       3.722  24.121   3.766  1.00 94.86           C  
ATOM   1868  C   GLU C  70       3.859  25.297   4.729  1.00 94.86           C  
ATOM   1869  O   GLU C  70       3.805  26.457   4.312  1.00 94.86           O  
ATOM   1870  CB  GLU C  70       2.310  23.537   3.847  1.00 94.86           C  
ATOM   1871  CG  GLU C  70       1.957  22.618   2.686  1.00 94.86           C  
ATOM   1872  CD  GLU C  70       2.010  23.313   1.334  1.00 94.86           C  
ATOM   1873  OE1 GLU C  70       2.895  22.977   0.514  1.00 94.86           O  
ATOM   1874  OE2 GLU C  70       1.161  24.199   1.093  1.00 94.86           O  
ATOM   1875  N   PHE C  71       4.078  25.026   5.952  1.00 93.48           N  
ATOM   1876  CA  PHE C  71       4.219  26.085   6.944  1.00 93.48           C  
ATOM   1877  C   PHE C  71       5.534  26.833   6.753  1.00 93.48           C  
ATOM   1878  O   PHE C  71       5.594  28.050   6.937  1.00 93.48           O  
ATOM   1879  CB  PHE C  71       4.143  25.511   8.362  1.00 93.48           C  
ATOM   1880  CG  PHE C  71       2.769  25.034   8.750  1.00 93.48           C  
ATOM   1881  CD1 PHE C  71       1.634  25.685   8.282  1.00 93.48           C  
ATOM   1882  CD2 PHE C  71       2.613  23.935   9.585  1.00 93.48           C  
ATOM   1883  CE1 PHE C  71       0.362  25.247   8.640  1.00 93.48           C  
ATOM   1884  CE2 PHE C  71       1.344  23.491   9.947  1.00 93.48           C  
ATOM   1885  CZ  PHE C  71       0.220  24.149   9.475  1.00 93.48           C  
ATOM   1886  N   TYR C  72       6.546  26.093   6.401  1.00 93.32           N  
ATOM   1887  CA  TYR C  72       7.828  26.728   6.118  1.00 93.32           C  
ATOM   1888  C   TYR C  72       7.705  27.714   4.963  1.00 93.32           C  
ATOM   1889  O   TYR C  72       8.193  28.844   5.048  1.00 93.32           O  
ATOM   1890  CB  TYR C  72       8.891  25.674   5.794  1.00 93.32           C  
ATOM   1891  CG  TYR C  72      10.254  26.254   5.507  1.00 93.32           C  
ATOM   1892  CD1 TYR C  72      10.703  26.416   4.198  1.00 93.32           C  
ATOM   1893  CD2 TYR C  72      11.096  26.642   6.544  1.00 93.32           C  
ATOM   1894  CE1 TYR C  72      11.960  26.948   3.929  1.00 93.32           C  
ATOM   1895  CE2 TYR C  72      12.355  27.175   6.287  1.00 93.32           C  
ATOM   1896  CZ  TYR C  72      12.777  27.325   4.978  1.00 93.32           C  
ATOM   1897  OH  TYR C  72      14.022  27.853   4.718  1.00 93.32           O  
ATOM   1898  N   LYS C  73       7.045  27.308   3.926  1.00 93.79           N  
ATOM   1899  CA  LYS C  73       6.825  28.179   2.775  1.00 93.79           C  
ATOM   1900  C   LYS C  73       6.044  29.429   3.173  1.00 93.79           C  
ATOM   1901  O   LYS C  73       6.401  30.541   2.778  1.00 93.79           O  
ATOM   1902  CB  LYS C  73       6.083  27.428   1.668  1.00 93.79           C  
ATOM   1903  CG  LYS C  73       6.921  26.365   0.973  1.00 93.79           C  
ATOM   1904  CD  LYS C  73       6.122  25.636  -0.099  1.00 93.79           C  
ATOM   1905  CE  LYS C  73       6.911  24.480  -0.697  1.00 93.79           C  
ATOM   1906  NZ  LYS C  73       6.092  23.692  -1.666  1.00 93.79           N  
ATOM   1907  N   LEU C  74       4.995  29.217   3.931  1.00 90.72           N  
ATOM   1908  CA  LEU C  74       4.189  30.344   4.388  1.00 90.72           C  
ATOM   1909  C   LEU C  74       5.022  31.299   5.236  1.00 90.72           C  
ATOM   1910  O   LEU C  74       4.830  32.516   5.178  1.00 90.72           O  
ATOM   1911  CB  LEU C  74       2.983  29.850   5.190  1.00 90.72           C  
ATOM   1912  CG  LEU C  74       1.809  29.299   4.378  1.00 90.72           C  
ATOM   1913  CD1 LEU C  74       0.933  28.407   5.252  1.00 90.72           C  
ATOM   1914  CD2 LEU C  74       0.991  30.439   3.780  1.00 90.72           C  
ATOM   1915  N   GLY C  75       5.932  30.756   6.000  1.00 88.84           N  
ATOM   1916  CA  GLY C  75       6.776  31.576   6.855  1.00 88.84           C  
ATOM   1917  C   GLY C  75       7.774  32.416   6.081  1.00 88.84           C  
ATOM   1918  O   GLY C  75       8.266  33.427   6.585  1.00 88.84           O  
ATOM   1919  N   ASN C  76       8.039  32.038   4.889  1.00 90.07           N  
ATOM   1920  CA  ASN C  76       9.001  32.758   4.061  1.00 90.07           C  
ATOM   1921  C   ASN C  76       8.318  33.818   3.201  1.00 90.07           C  
ATOM   1922  O   ASN C  76       8.985  34.566   2.485  1.00 90.07           O  
ATOM   1923  CB  ASN C  76       9.786  31.784   3.180  1.00 90.07           C  
ATOM   1924  CG  ASN C  76      10.791  30.966   3.966  1.00 90.07           C  
ATOM   1925  ND2 ASN C  76      11.053  29.748   3.507  1.00 90.07           N  
ATOM   1926  OD1 ASN C  76      11.328  31.424   4.978  1.00 90.07           O  
ATOM   1927  N   GLU C  77       7.069  33.871   3.295  1.00 89.49           N  
ATOM   1928  CA  GLU C  77       6.340  34.903   2.564  1.00 89.49           C  
ATOM   1929  C   GLU C  77       6.286  36.207   3.356  1.00 89.49           C  
ATOM   1930  O   GLU C  77       6.430  36.202   4.581  1.00 89.49           O  
ATOM   1931  CB  GLU C  77       4.923  34.429   2.234  1.00 89.49           C  
ATOM   1932  CG  GLU C  77       4.876  33.267   1.253  1.00 89.49           C  
ATOM   1933  CD  GLU C  77       3.462  32.868   0.863  1.00 89.49           C  
ATOM   1934  OE1 GLU C  77       3.294  31.867   0.130  1.00 89.49           O  
ATOM   1935  OE2 GLU C  77       2.514  33.562   1.293  1.00 89.49           O  
ATOM   1936  N   THR C  78       6.144  37.327   2.634  1.00 88.86           N  
ATOM   1937  CA  THR C  78       5.985  38.624   3.283  1.00 88.86           C  
ATOM   1938  C   THR C  78       4.681  38.677   4.074  1.00 88.86           C  
ATOM   1939  O   THR C  78       3.642  38.215   3.599  1.00 88.86           O  
ATOM   1940  CB  THR C  78       6.012  39.770   2.254  1.00 88.86           C  
ATOM   1941  CG2 THR C  78       7.436  40.064   1.795  1.00 88.86           C  
ATOM   1942  OG1 THR C  78       5.221  39.402   1.117  1.00 88.86           O  
ATOM   1943  N   TRP C  79       4.749  39.205   5.314  1.00 89.40           N  
ATOM   1944  CA  TRP C  79       3.570  39.355   6.160  1.00 89.40           C  
ATOM   1945  C   TRP C  79       2.618  40.398   5.587  1.00 89.40           C  
ATOM   1946  O   TRP C  79       3.008  41.546   5.360  1.00 89.40           O  
ATOM   1947  CB  TRP C  79       3.976  39.743   7.584  1.00 89.40           C  
ATOM   1948  CG  TRP C  79       2.818  40.056   8.484  1.00 89.40           C  
ATOM   1949  CD1 TRP C  79       2.308  41.292   8.771  1.00 89.40           C  
ATOM   1950  CD2 TRP C  79       2.028  39.116   9.217  1.00 89.40           C  
ATOM   1951  CE2 TRP C  79       1.055  39.852   9.929  1.00 89.40           C  
ATOM   1952  CE3 TRP C  79       2.048  37.720   9.342  1.00 89.40           C  
ATOM   1953  NE1 TRP C  79       1.248  41.176   9.639  1.00 89.40           N  
ATOM   1954  CZ2 TRP C  79       0.109  39.238  10.754  1.00 89.40           C  
ATOM   1955  CZ3 TRP C  79       1.106  37.111  10.163  1.00 89.40           C  
ATOM   1956  CH2 TRP C  79       0.151  37.872  10.858  1.00 89.40           C  
ATOM   1957  N   LYS C  80       1.442  40.027   5.341  1.00 88.49           N  
ATOM   1958  CA  LYS C  80       0.481  40.939   4.729  1.00 88.49           C  
ATOM   1959  C   LYS C  80      -0.721  41.165   5.642  1.00 88.49           C  
ATOM   1960  O   LYS C  80      -1.780  41.602   5.186  1.00 88.49           O  
ATOM   1961  CB  LYS C  80       0.016  40.401   3.375  1.00 88.49           C  
ATOM   1962  CG  LYS C  80       1.114  40.340   2.323  1.00 88.49           C  
ATOM   1963  CD  LYS C  80       0.568  39.901   0.970  1.00 88.49           C  
ATOM   1964  CE  LYS C  80       1.666  39.840  -0.084  1.00 88.49           C  
ATOM   1965  NZ  LYS C  80       1.140  39.390  -1.407  1.00 88.49           N  
ATOM   1966  N   GLY C  81      -0.599  40.789   6.964  1.00 88.80           N  
ATOM   1967  CA  GLY C  81      -1.670  41.017   7.921  1.00 88.80           C  
ATOM   1968  C   GLY C  81      -2.311  39.735   8.417  1.00 88.80           C  
ATOM   1969  O   GLY C  81      -2.165  38.681   7.795  1.00 88.80           O  
ATOM   1970  N   VAL C  82      -2.950  39.849   9.506  1.00 85.92           N  
ATOM   1971  CA  VAL C  82      -3.486  38.701  10.229  1.00 85.92           C  
ATOM   1972  C   VAL C  82      -4.576  38.029   9.398  1.00 85.92           C  
ATOM   1973  O   VAL C  82      -4.662  36.799   9.353  1.00 85.92           O  
ATOM   1974  CB  VAL C  82      -4.046  39.112  11.610  1.00 85.92           C  
ATOM   1975  CG1 VAL C  82      -4.723  37.925  12.293  1.00 85.92           C  
ATOM   1976  CG2 VAL C  82      -2.933  39.676  12.490  1.00 85.92           C  
ATOM   1977  N   PHE C  83      -5.377  38.814   8.709  1.00 89.13           N  
ATOM   1978  CA  PHE C  83      -6.503  38.267   7.962  1.00 89.13           C  
ATOM   1979  C   PHE C  83      -6.017  37.437   6.779  1.00 89.13           C  
ATOM   1980  O   PHE C  83      -6.530  36.345   6.528  1.00 89.13           O  
ATOM   1981  CB  PHE C  83      -7.422  39.391   7.472  1.00 89.13           C  
ATOM   1982  CG  PHE C  83      -8.168  40.089   8.576  1.00 89.13           C  
ATOM   1983  CD1 PHE C  83      -9.142  39.419   9.307  1.00 89.13           C  
ATOM   1984  CD2 PHE C  83      -7.896  41.416   8.884  1.00 89.13           C  
ATOM   1985  CE1 PHE C  83      -9.835  40.063  10.330  1.00 89.13           C  
ATOM   1986  CE2 PHE C  83      -8.585  42.066   9.905  1.00 89.13           C  
ATOM   1987  CZ  PHE C  83      -9.554  41.388  10.626  1.00 89.13           C  
ATOM   1988  N   ILE C  84      -4.992  37.915   6.031  1.00 89.37           N  
ATOM   1989  CA  ILE C  84      -4.436  37.189   4.895  1.00 89.37           C  
ATOM   1990  C   ILE C  84      -3.753  35.913   5.381  1.00 89.37           C  
ATOM   1991  O   ILE C  84      -3.904  34.850   4.775  1.00 89.37           O  
ATOM   1992  CB  ILE C  84      -3.439  38.061   4.100  1.00 89.37           C  
ATOM   1993  CG1 ILE C  84      -4.170  39.227   3.424  1.00 89.37           C  
ATOM   1994  CG2 ILE C  84      -2.685  37.216   3.069  1.00 89.37           C  
ATOM   1995  CD1 ILE C  84      -3.248  40.197   2.696  1.00 89.37           C  
ATOM   1996  N   TYR C  85      -3.141  35.998   6.534  1.00 88.07           N  
ATOM   1997  CA  TYR C  85      -2.485  34.842   7.134  1.00 88.07           C  
ATOM   1998  C   TYR C  85      -3.501  33.767   7.500  1.00 88.07           C  
ATOM   1999  O   TYR C  85      -3.296  32.586   7.211  1.00 88.07           O  
ATOM   2000  CB  TYR C  85      -1.694  35.258   8.379  1.00 88.07           C  
ATOM   2001  CG  TYR C  85      -1.217  34.093   9.212  1.00 88.07           C  
ATOM   2002  CD1 TYR C  85      -1.892  33.718  10.371  1.00 88.07           C  
ATOM   2003  CD2 TYR C  85      -0.089  33.367   8.842  1.00 88.07           C  
ATOM   2004  CE1 TYR C  85      -1.454  32.647  11.143  1.00 88.07           C  
ATOM   2005  CE2 TYR C  85       0.357  32.294   9.607  1.00 88.07           C  
ATOM   2006  CZ  TYR C  85      -0.331  31.942  10.753  1.00 88.07           C  
ATOM   2007  OH  TYR C  85       0.107  30.881  11.514  1.00 88.07           O  
ATOM   2008  N   GLN C  86      -4.528  34.242   8.116  1.00 87.84           N  
ATOM   2009  CA  GLN C  86      -5.566  33.294   8.508  1.00 87.84           C  
ATOM   2010  C   GLN C  86      -6.182  32.616   7.288  1.00 87.84           C  
ATOM   2011  O   GLN C  86      -6.505  31.427   7.329  1.00 87.84           O  
ATOM   2012  CB  GLN C  86      -6.653  33.995   9.324  1.00 87.84           C  
ATOM   2013  CG  GLN C  86      -6.227  34.347  10.743  1.00 87.84           C  
ATOM   2014  CD  GLN C  86      -7.297  35.103  11.508  1.00 87.84           C  
ATOM   2015  NE2 GLN C  86      -7.507  34.726  12.764  1.00 87.84           N  
ATOM   2016  OE1 GLN C  86      -7.931  36.019  10.973  1.00 87.84           O  
ATOM   2017  N   GLY C  87      -6.343  33.372   6.209  1.00 91.21           N  
ATOM   2018  CA  GLY C  87      -6.842  32.787   4.974  1.00 91.21           C  
ATOM   2019  C   GLY C  87      -5.920  31.727   4.401  1.00 91.21           C  
ATOM   2020  O   GLY C  87      -6.373  30.653   4.002  1.00 91.21           O  
ATOM   2021  N   LYS C  88      -4.647  31.984   4.408  1.00 92.32           N  
ATOM   2022  CA  LYS C  88      -3.671  31.029   3.892  1.00 92.32           C  
ATOM   2023  C   LYS C  88      -3.623  29.771   4.756  1.00 92.32           C  
ATOM   2024  O   LYS C  88      -3.482  28.661   4.238  1.00 92.32           O  
ATOM   2025  CB  LYS C  88      -2.282  31.666   3.819  1.00 92.32           C  
ATOM   2026  CG  LYS C  88      -2.148  32.735   2.744  1.00 92.32           C  
ATOM   2027  CD  LYS C  88      -0.722  33.263   2.655  1.00 92.32           C  
ATOM   2028  CE  LYS C  88      -0.571  34.283   1.535  1.00 92.32           C  
ATOM   2029  NZ  LYS C  88       0.843  34.740   1.388  1.00 92.32           N  
ATOM   2030  N   LEU C  89      -3.739  30.014   6.040  1.00 91.63           N  
ATOM   2031  CA  LEU C  89      -3.763  28.868   6.943  1.00 91.63           C  
ATOM   2032  C   LEU C  89      -4.990  28.000   6.687  1.00 91.63           C  
ATOM   2033  O   LEU C  89      -4.899  26.771   6.699  1.00 91.63           O  
ATOM   2034  CB  LEU C  89      -3.747  29.334   8.401  1.00 91.63           C  
ATOM   2035  CG  LEU C  89      -3.633  28.238   9.462  1.00 91.63           C  
ATOM   2036  CD1 LEU C  89      -2.372  27.411   9.235  1.00 91.63           C  
ATOM   2037  CD2 LEU C  89      -3.637  28.845  10.860  1.00 91.63           C  
ATOM   2038  N   LEU C  90      -6.078  28.673   6.426  1.00 92.24           N  
ATOM   2039  CA  LEU C  90      -7.297  27.932   6.118  1.00 92.24           C  
ATOM   2040  C   LEU C  90      -7.119  27.093   4.858  1.00 92.24           C  
ATOM   2041  O   LEU C  90      -7.592  25.956   4.792  1.00 92.24           O  
ATOM   2042  CB  LEU C  90      -8.477  28.891   5.944  1.00 92.24           C  
ATOM   2043  CG  LEU C  90      -9.070  29.478   7.226  1.00 92.24           C  
ATOM   2044  CD1 LEU C  90     -10.148  30.503   6.891  1.00 92.24           C  
ATOM   2045  CD2 LEU C  90      -9.633  28.371   8.110  1.00 92.24           C  
ATOM   2046  N   ASP C  91      -6.443  27.586   3.886  1.00 94.58           N  
ATOM   2047  CA  ASP C  91      -6.170  26.852   2.654  1.00 94.58           C  
ATOM   2048  C   ASP C  91      -5.331  25.607   2.931  1.00 94.58           C  
ATOM   2049  O   ASP C  91      -5.622  24.527   2.412  1.00 94.58           O  
ATOM   2050  CB  ASP C  91      -5.458  27.751   1.641  1.00 94.58           C  
ATOM   2051  CG  ASP C  91      -6.346  28.860   1.105  1.00 94.58           C  
ATOM   2052  OD1 ASP C  91      -7.584  28.779   1.261  1.00 94.58           O  
ATOM   2053  OD2 ASP C  91      -5.804  29.822   0.520  1.00 94.58           O  
ATOM   2054  N   VAL C  92      -4.306  25.734   3.773  1.00 94.54           N  
ATOM   2055  CA  VAL C  92      -3.451  24.606   4.130  1.00 94.54           C  
ATOM   2056  C   VAL C  92      -4.273  23.545   4.858  1.00 94.54           C  
ATOM   2057  O   VAL C  92      -4.128  22.349   4.592  1.00 94.54           O  
ATOM   2058  CB  VAL C  92      -2.260  25.053   5.008  1.00 94.54           C  
ATOM   2059  CG1 VAL C  92      -1.490  23.841   5.529  1.00 94.54           C  
ATOM   2060  CG2 VAL C  92      -1.336  25.979   4.220  1.00 94.54           C  
ATOM   2061  N   CYS C  93      -5.154  24.028   5.765  1.00 94.22           N  
ATOM   2062  CA  CYS C  93      -5.963  23.099   6.545  1.00 94.22           C  
ATOM   2063  C   CYS C  93      -6.932  22.335   5.651  1.00 94.22           C  
ATOM   2064  O   CYS C  93      -7.117  21.128   5.816  1.00 94.22           O  
ATOM   2065  CB  CYS C  93      -6.738  23.844   7.632  1.00 94.22           C  
ATOM   2066  SG  CYS C  93      -5.713  24.378   9.020  1.00 94.22           S  
ATOM   2067  N   GLN C  94      -7.515  22.983   4.669  1.00 95.84           N  
ATOM   2068  CA  GLN C  94      -8.431  22.326   3.743  1.00 95.84           C  
ATOM   2069  C   GLN C  94      -7.701  21.298   2.883  1.00 95.84           C  
ATOM   2070  O   GLN C  94      -8.208  20.198   2.657  1.00 95.84           O  
ATOM   2071  CB  GLN C  94      -9.126  23.357   2.852  1.00 95.84           C  
ATOM   2072  CG  GLN C  94     -10.191  24.174   3.572  1.00 95.84           C  
ATOM   2073  CD  GLN C  94     -10.773  25.273   2.704  1.00 95.84           C  
ATOM   2074  NE2 GLN C  94     -11.835  25.910   3.187  1.00 95.84           N  
ATOM   2075  OE1 GLN C  94     -10.274  25.549   1.609  1.00 95.84           O  
ATOM   2076  N   ASN C  95      -6.541  21.628   2.446  1.00 96.71           N  
ATOM   2077  CA  ASN C  95      -5.725  20.688   1.685  1.00 96.71           C  
ATOM   2078  C   ASN C  95      -5.351  19.467   2.521  1.00 96.71           C  
ATOM   2079  O   ASN C  95      -5.408  18.336   2.035  1.00 96.71           O  
ATOM   2080  CB  ASN C  95      -4.464  21.376   1.157  1.00 96.71           C  
ATOM   2081  CG  ASN C  95      -4.747  22.291  -0.018  1.00 96.71           C  
ATOM   2082  ND2 ASN C  95      -3.818  23.196  -0.302  1.00 96.71           N  
ATOM   2083  OD1 ASN C  95      -5.792  22.185  -0.665  1.00 96.71           O  
ATOM   2084  N   LEU C  96      -5.017  19.782   3.749  1.00 96.23           N  
ATOM   2085  CA  LEU C  96      -4.662  18.686   4.644  1.00 96.23           C  
ATOM   2086  C   LEU C  96      -5.840  17.737   4.835  1.00 96.23           C  
ATOM   2087  O   LEU C  96      -5.675  16.516   4.779  1.00 96.23           O  
ATOM   2088  CB  LEU C  96      -4.204  19.229   6.001  1.00 96.23           C  
ATOM   2089  CG  LEU C  96      -3.911  18.189   7.083  1.00 96.23           C  
ATOM   2090  CD1 LEU C  96      -2.772  17.274   6.645  1.00 96.23           C  
ATOM   2091  CD2 LEU C  96      -3.577  18.872   8.405  1.00 96.23           C  
ATOM   2092  N   GLU C  97      -6.964  18.322   5.100  1.00 97.01           N  
ATOM   2093  CA  GLU C  97      -8.160  17.505   5.286  1.00 97.01           C  
ATOM   2094  C   GLU C  97      -8.409  16.609   4.076  1.00 97.01           C  
ATOM   2095  O   GLU C  97      -8.644  15.408   4.224  1.00 97.01           O  
ATOM   2096  CB  GLU C  97      -9.381  18.390   5.546  1.00 97.01           C  
ATOM   2097  CG  GLU C  97     -10.660  17.611   5.813  1.00 97.01           C  
ATOM   2098  CD  GLU C  97     -11.824  18.494   6.234  1.00 97.01           C  
ATOM   2099  OE1 GLU C  97     -12.935  17.964   6.463  1.00 97.01           O  
ATOM   2100  OE2 GLU C  97     -11.623  19.724   6.335  1.00 97.01           O  
ATOM   2101  N   SER C  98      -8.318  17.149   2.923  1.00 97.43           N  
ATOM   2102  CA  SER C  98      -8.546  16.401   1.691  1.00 97.43           C  
ATOM   2103  C   SER C  98      -7.498  15.309   1.505  1.00 97.43           C  
ATOM   2104  O   SER C  98      -7.835  14.158   1.223  1.00 97.43           O  
ATOM   2105  CB  SER C  98      -8.538  17.339   0.484  1.00 97.43           C  
ATOM   2106  OG  SER C  98      -8.718  16.612  -0.719  1.00 97.43           O  
ATOM   2107  N   LYS C  99      -6.246  15.655   1.711  1.00 97.54           N  
ATOM   2108  CA  LYS C  99      -5.165  14.690   1.534  1.00 97.54           C  
ATOM   2109  C   LYS C  99      -5.297  13.531   2.519  1.00 97.54           C  
ATOM   2110  O   LYS C  99      -5.151  12.368   2.139  1.00 97.54           O  
ATOM   2111  CB  LYS C  99      -3.805  15.369   1.703  1.00 97.54           C  
ATOM   2112  CG  LYS C  99      -3.384  16.215   0.511  1.00 97.54           C  
ATOM   2113  CD  LYS C  99      -2.031  16.875   0.744  1.00 97.54           C  
ATOM   2114  CE  LYS C  99      -1.600  17.708  -0.455  1.00 97.54           C  
ATOM   2115  NZ  LYS C  99      -1.326  16.857  -1.652  1.00 97.54           N  
ATOM   2116  N   LEU C 100      -5.531  13.889   3.740  1.00 97.64           N  
ATOM   2117  CA  LEU C 100      -5.632  12.862   4.771  1.00 97.64           C  
ATOM   2118  C   LEU C 100      -6.818  11.941   4.506  1.00 97.64           C  
ATOM   2119  O   LEU C 100      -6.692  10.718   4.600  1.00 97.64           O  
ATOM   2120  CB  LEU C 100      -5.767  13.503   6.154  1.00 97.64           C  
ATOM   2121  CG  LEU C 100      -5.896  12.542   7.337  1.00 97.64           C  
ATOM   2122  CD1 LEU C 100      -4.710  11.585   7.375  1.00 97.64           C  
ATOM   2123  CD2 LEU C 100      -6.008  13.316   8.646  1.00 97.64           C  
ATOM   2124  N   LYS C 101      -7.934  12.502   4.167  1.00 97.90           N  
ATOM   2125  CA  LYS C 101      -9.112  11.694   3.865  1.00 97.90           C  
ATOM   2126  C   LYS C 101      -8.846  10.750   2.696  1.00 97.90           C  
ATOM   2127  O   LYS C 101      -9.180   9.565   2.760  1.00 97.90           O  
ATOM   2128  CB  LYS C 101     -10.311  12.591   3.551  1.00 97.90           C  
ATOM   2129  CG  LYS C 101     -11.642  11.854   3.515  1.00 97.90           C  
ATOM   2130  CD  LYS C 101     -12.813  12.821   3.408  1.00 97.90           C  
ATOM   2131  CE  LYS C 101     -14.149  12.092   3.469  1.00 97.90           C  
ATOM   2132  NZ  LYS C 101     -15.297  13.045   3.537  1.00 97.90           N  
ATOM   2133  N   GLU C 102      -8.249  11.208   1.704  1.00 98.10           N  
ATOM   2134  CA  GLU C 102      -7.938  10.400   0.528  1.00 98.10           C  
ATOM   2135  C   GLU C 102      -6.968   9.274   0.874  1.00 98.10           C  
ATOM   2136  O   GLU C 102      -7.168   8.128   0.466  1.00 98.10           O  
ATOM   2137  CB  GLU C 102      -7.354  11.273  -0.586  1.00 98.10           C  
ATOM   2138  CG  GLU C 102      -7.105  10.524  -1.887  1.00 98.10           C  
ATOM   2139  CD  GLU C 102      -6.519  11.402  -2.981  1.00 98.10           C  
ATOM   2140  OE1 GLU C 102      -6.171  10.874  -4.062  1.00 98.10           O  
ATOM   2141  OE2 GLU C 102      -6.407  12.628  -2.756  1.00 98.10           O  
ATOM   2142  N   LEU C 103      -5.950   9.618   1.635  1.00 98.06           N  
ATOM   2143  CA  LEU C 103      -4.959   8.616   2.013  1.00 98.06           C  
ATOM   2144  C   LEU C 103      -5.599   7.502   2.835  1.00 98.06           C  
ATOM   2145  O   LEU C 103      -5.365   6.319   2.573  1.00 98.06           O  
ATOM   2146  CB  LEU C 103      -3.820   9.262   2.807  1.00 98.06           C  
ATOM   2147  CG  LEU C 103      -2.807  10.074   1.999  1.00 98.06           C  
ATOM   2148  CD1 LEU C 103      -1.822  10.772   2.932  1.00 98.06           C  
ATOM   2149  CD2 LEU C 103      -2.070   9.178   1.009  1.00 98.06           C  
ATOM   2150  N   LEU C 104      -6.390   7.914   3.799  1.00 98.44           N  
ATOM   2151  CA  LEU C 104      -7.032   6.932   4.667  1.00 98.44           C  
ATOM   2152  C   LEU C 104      -8.005   6.063   3.878  1.00 98.44           C  
ATOM   2153  O   LEU C 104      -8.029   4.841   4.044  1.00 98.44           O  
ATOM   2154  CB  LEU C 104      -7.767   7.630   5.814  1.00 98.44           C  
ATOM   2155  CG  LEU C 104      -6.891   8.238   6.910  1.00 98.44           C  
ATOM   2156  CD1 LEU C 104      -7.703   9.212   7.758  1.00 98.44           C  
ATOM   2157  CD2 LEU C 104      -6.284   7.142   7.780  1.00 98.44           C  
ATOM   2158  N   LYS C 105      -8.764   6.684   3.019  1.00 98.06           N  
ATOM   2159  CA  LYS C 105      -9.732   5.942   2.217  1.00 98.06           C  
ATOM   2160  C   LYS C 105      -9.033   4.953   1.288  1.00 98.06           C  
ATOM   2161  O   LYS C 105      -9.409   3.781   1.224  1.00 98.06           O  
ATOM   2162  CB  LYS C 105     -10.601   6.901   1.402  1.00 98.06           C  
ATOM   2163  CG  LYS C 105     -11.704   6.215   0.610  1.00 98.06           C  
ATOM   2164  CD  LYS C 105     -12.558   7.223  -0.148  1.00 98.06           C  
ATOM   2165  CE  LYS C 105     -13.613   6.534  -1.003  1.00 98.06           C  
ATOM   2166  NZ  LYS C 105     -14.454   7.519  -1.747  1.00 98.06           N  
ATOM   2167  N   ASN C 106      -8.040   5.424   0.594  1.00 97.43           N  
ATOM   2168  CA  ASN C 106      -7.300   4.562  -0.320  1.00 97.43           C  
ATOM   2169  C   ASN C 106      -6.656   3.388   0.413  1.00 97.43           C  
ATOM   2170  O   ASN C 106      -6.668   2.260  -0.082  1.00 97.43           O  
ATOM   2171  CB  ASN C 106      -6.237   5.365  -1.074  1.00 97.43           C  
ATOM   2172  CG  ASN C 106      -6.837   6.322  -2.085  1.00 97.43           C  
ATOM   2173  ND2 ASN C 106      -6.049   7.301  -2.514  1.00 97.43           N  
ATOM   2174  OD1 ASN C 106      -7.999   6.185  -2.475  1.00 97.43           O  
ATOM   2175  N   PHE C 107      -6.095   3.717   1.557  1.00 98.04           N  
ATOM   2176  CA  PHE C 107      -5.456   2.653   2.323  1.00 98.04           C  
ATOM   2177  C   PHE C 107      -6.480   1.616   2.767  1.00 98.04           C  
ATOM   2178  O   PHE C 107      -6.216   0.413   2.712  1.00 98.04           O  
ATOM   2179  CB  PHE C 107      -4.729   3.229   3.542  1.00 98.04           C  
ATOM   2180  CG  PHE C 107      -3.843   2.237   4.245  1.00 98.04           C  
ATOM   2181  CD1 PHE C 107      -4.294   1.553   5.367  1.00 98.04           C  
ATOM   2182  CD2 PHE C 107      -2.557   1.988   3.783  1.00 98.04           C  
ATOM   2183  CE1 PHE C 107      -3.476   0.634   6.020  1.00 98.04           C  
ATOM   2184  CE2 PHE C 107      -1.733   1.071   4.430  1.00 98.04           C  
ATOM   2185  CZ  PHE C 107      -2.194   0.396   5.549  1.00 98.04           C  
ATOM   2186  N   SER C 108      -7.594   2.070   3.180  1.00 97.73           N  
ATOM   2187  CA  SER C 108      -8.649   1.159   3.610  1.00 97.73           C  
ATOM   2188  C   SER C 108      -9.077   0.234   2.475  1.00 97.73           C  
ATOM   2189  O   SER C 108      -9.270  -0.966   2.684  1.00 97.73           O  
ATOM   2190  CB  SER C 108      -9.858   1.941   4.124  1.00 97.73           C  
ATOM   2191  OG  SER C 108     -10.931   1.067   4.426  1.00 97.73           O  
ATOM   2192  N   GLU C 109      -9.195   0.724   1.283  1.00 97.20           N  
ATOM   2193  CA  GLU C 109      -9.591  -0.078   0.129  1.00 97.20           C  
ATOM   2194  C   GLU C 109      -8.587  -1.197  -0.135  1.00 97.20           C  
ATOM   2195  O   GLU C 109      -8.976  -2.341  -0.380  1.00 97.20           O  
ATOM   2196  CB  GLU C 109      -9.735   0.803  -1.114  1.00 97.20           C  
ATOM   2197  CG  GLU C 109     -10.951   1.718  -1.081  1.00 97.20           C  
ATOM   2198  CD  GLU C 109     -11.045   2.634  -2.291  1.00 97.20           C  
ATOM   2199  OE1 GLU C 109     -12.012   3.424  -2.380  1.00 97.20           O  
ATOM   2200  OE2 GLU C 109     -10.145   2.560  -3.157  1.00 97.20           O  
ATOM   2201  N   ILE C 110      -7.380  -0.892   0.004  1.00 96.73           N  
ATOM   2202  CA  ILE C 110      -6.337  -1.883  -0.238  1.00 96.73           C  
ATOM   2203  C   ILE C 110      -6.297  -2.883   0.916  1.00 96.73           C  
ATOM   2204  O   ILE C 110      -6.334  -4.096   0.695  1.00 96.73           O  
ATOM   2205  CB  ILE C 110      -4.955  -1.217  -0.417  1.00 96.73           C  
ATOM   2206  CG1 ILE C 110      -4.928  -0.379  -1.701  1.00 96.73           C  
ATOM   2207  CG2 ILE C 110      -3.844  -2.271  -0.428  1.00 96.73           C  
ATOM   2208  CD1 ILE C 110      -3.690   0.495  -1.844  1.00 96.73           C  
ATOM   2209  N   ALA C 111      -6.243  -2.366   2.115  1.00 97.74           N  
ATOM   2210  CA  ALA C 111      -6.082  -3.190   3.309  1.00 97.74           C  
ATOM   2211  C   ALA C 111      -7.241  -4.172   3.458  1.00 97.74           C  
ATOM   2212  O   ALA C 111      -7.083  -5.243   4.050  1.00 97.74           O  
ATOM   2213  CB  ALA C 111      -5.971  -2.310   4.552  1.00 97.74           C  
ATOM   2214  N   CYS C 112      -8.357  -3.879   2.868  1.00 97.54           N  
ATOM   2215  CA  CYS C 112      -9.541  -4.723   2.983  1.00 97.54           C  
ATOM   2216  C   CYS C 112      -9.718  -5.587   1.739  1.00 97.54           C  
ATOM   2217  O   CYS C 112     -10.631  -6.412   1.676  1.00 97.54           O  
ATOM   2218  CB  CYS C 112     -10.790  -3.869   3.203  1.00 97.54           C  
ATOM   2219  SG  CYS C 112     -10.793  -2.976   4.773  1.00 97.54           S  
ATOM   2220  N   SER C 113      -8.909  -5.408   0.832  1.00 96.42           N  
ATOM   2221  CA  SER C 113      -9.004  -6.174  -0.406  1.00 96.42           C  
ATOM   2222  C   SER C 113      -8.007  -7.328  -0.421  1.00 96.42           C  
ATOM   2223  O   SER C 113      -7.230  -7.496   0.522  1.00 96.42           O  
ATOM   2224  CB  SER C 113      -8.767  -5.269  -1.616  1.00 96.42           C  
ATOM   2225  OG  SER C 113      -7.381  -5.049  -1.815  1.00 96.42           O  
ATOM   2226  N   GLU C 114      -7.992  -8.130  -1.440  1.00 95.92           N  
ATOM   2227  CA  GLU C 114      -7.071  -9.253  -1.594  1.00 95.92           C  
ATOM   2228  C   GLU C 114      -5.640  -8.767  -1.806  1.00 95.92           C  
ATOM   2229  O   GLU C 114      -4.690  -9.541  -1.669  1.00 95.92           O  
ATOM   2230  CB  GLU C 114      -7.503 -10.145  -2.761  1.00 95.92           C  
ATOM   2231  CG  GLU C 114      -7.482  -9.444  -4.112  1.00 95.92           C  
ATOM   2232  CD  GLU C 114      -8.799  -8.766  -4.456  1.00 95.92           C  
ATOM   2233  OE1 GLU C 114      -9.054  -8.508  -5.654  1.00 95.92           O  
ATOM   2234  OE2 GLU C 114      -9.581  -8.490  -3.519  1.00 95.92           O  
ATOM   2235  N   ASP C 115      -5.542  -7.497  -2.126  1.00 95.66           N  
ATOM   2236  CA  ASP C 115      -4.225  -6.937  -2.413  1.00 95.66           C  
ATOM   2237  C   ASP C 115      -3.574  -6.386  -1.146  1.00 95.66           C  
ATOM   2238  O   ASP C 115      -2.547  -5.708  -1.214  1.00 95.66           O  
ATOM   2239  CB  ASP C 115      -4.329  -5.836  -3.472  1.00 95.66           C  
ATOM   2240  CG  ASP C 115      -4.868  -6.339  -4.799  1.00 95.66           C  
ATOM   2241  OD1 ASP C 115      -4.729  -7.546  -5.096  1.00 95.66           O  
ATOM   2242  OD2 ASP C 115      -5.435  -5.522  -5.555  1.00 95.66           O  
ATOM   2243  N   CYS C 116      -4.098  -6.689  -0.050  1.00 96.86           N  
ATOM   2244  CA  CYS C 116      -3.617  -6.129   1.208  1.00 96.86           C  
ATOM   2245  C   CYS C 116      -2.158  -6.498   1.446  1.00 96.86           C  
ATOM   2246  O   CYS C 116      -1.433  -5.773   2.130  1.00 96.86           O  
ATOM   2247  CB  CYS C 116      -4.474  -6.619   2.375  1.00 96.86           C  
ATOM   2248  SG  CYS C 116      -4.483  -8.415   2.568  1.00 96.86           S  
ATOM   2249  N   ILE C 117      -1.634  -7.484   0.844  1.00 94.69           N  
ATOM   2250  CA  ILE C 117      -0.292  -8.002   1.089  1.00 94.69           C  
ATOM   2251  C   ILE C 117       0.740  -7.098   0.419  1.00 94.69           C  
ATOM   2252  O   ILE C 117       1.942  -7.230   0.662  1.00 94.69           O  
ATOM   2253  CB  ILE C 117      -0.144  -9.453   0.580  1.00 94.69           C  
ATOM   2254  CG1 ILE C 117      -0.461  -9.528  -0.918  1.00 94.69           C  
ATOM   2255  CG2 ILE C 117      -1.045 -10.400   1.378  1.00 94.69           C  
ATOM   2256  CD1 ILE C 117       0.757  -9.780  -1.796  1.00 94.69           C  
ATOM   2257  N   VAL C 118       0.282  -6.176  -0.425  1.00 93.50           N  
ATOM   2258  CA  VAL C 118       1.221  -5.334  -1.158  1.00 93.50           C  
ATOM   2259  C   VAL C 118       1.751  -4.233  -0.242  1.00 93.50           C  
ATOM   2260  O   VAL C 118       2.744  -3.575  -0.562  1.00 93.50           O  
ATOM   2261  CB  VAL C 118       0.568  -4.715  -2.414  1.00 93.50           C  
ATOM   2262  CG1 VAL C 118       0.117  -5.807  -3.382  1.00 93.50           C  
ATOM   2263  CG2 VAL C 118      -0.610  -3.827  -2.019  1.00 93.50           C  
ATOM   2264  N   VAL C 119       1.129  -4.013   0.839  1.00 92.70           N  
ATOM   2265  CA  VAL C 119       1.571  -2.975   1.765  1.00 92.70           C  
ATOM   2266  C   VAL C 119       2.875  -3.400   2.435  1.00 92.70           C  
ATOM   2267  O   VAL C 119       3.012  -4.546   2.870  1.00 92.70           O  
ATOM   2268  CB  VAL C 119       0.497  -2.672   2.833  1.00 92.70           C  
ATOM   2269  CG1 VAL C 119       1.010  -1.643   3.839  1.00 92.70           C  
ATOM   2270  CG2 VAL C 119      -0.790  -2.181   2.172  1.00 92.70           C  
ATOM   2271  N   GLU C 120       3.835  -2.505   2.370  1.00 93.77           N  
ATOM   2272  CA  GLU C 120       5.117  -2.771   3.016  1.00 93.77           C  
ATOM   2273  C   GLU C 120       5.333  -1.850   4.213  1.00 93.77           C  
ATOM   2274  O   GLU C 120       5.095  -0.643   4.125  1.00 93.77           O  
ATOM   2275  CB  GLU C 120       6.266  -2.614   2.017  1.00 93.77           C  
ATOM   2276  CG  GLU C 120       7.606  -3.114   2.538  1.00 93.77           C  
ATOM   2277  CD  GLU C 120       8.325  -2.099   3.413  1.00 93.77           C  
ATOM   2278  OE1 GLU C 120       9.044  -2.509   4.352  1.00 93.77           O  
ATOM   2279  OE2 GLU C 120       8.168  -0.885   3.157  1.00 93.77           O  
ATOM   2280  N   GLY C 121       5.787  -2.527   5.351  1.00 92.91           N  
ATOM   2281  CA  GLY C 121       6.114  -1.757   6.540  1.00 92.91           C  
ATOM   2282  C   GLY C 121       4.988  -1.718   7.555  1.00 92.91           C  
ATOM   2283  O   GLY C 121       3.933  -2.321   7.344  1.00 92.91           O  
ATOM   2284  N   PRO C 122       5.254  -0.980   8.616  1.00 95.21           N  
ATOM   2285  CA  PRO C 122       4.264  -0.934   9.694  1.00 95.21           C  
ATOM   2286  C   PRO C 122       3.068  -0.046   9.359  1.00 95.21           C  
ATOM   2287  O   PRO C 122       3.153   0.798   8.463  1.00 95.21           O  
ATOM   2288  CB  PRO C 122       5.053  -0.364  10.875  1.00 95.21           C  
ATOM   2289  CG  PRO C 122       6.120   0.477  10.251  1.00 95.21           C  
ATOM   2290  CD  PRO C 122       6.504  -0.139   8.936  1.00 95.21           C  
ATOM   2291  N   ILE C 123       2.007  -0.370  10.109  1.00 97.13           N  
ATOM   2292  CA  ILE C 123       0.760   0.378   9.988  1.00 97.13           C  
ATOM   2293  C   ILE C 123       0.472   1.117  11.292  1.00 97.13           C  
ATOM   2294  O   ILE C 123       0.776   0.616  12.377  1.00 97.13           O  
ATOM   2295  CB  ILE C 123      -0.422  -0.550   9.625  1.00 97.13           C  
ATOM   2296  CG1 ILE C 123      -0.160  -1.250   8.287  1.00 97.13           C  
ATOM   2297  CG2 ILE C 123      -1.734   0.239   9.583  1.00 97.13           C  
ATOM   2298  CD1 ILE C 123      -1.194  -2.309   7.930  1.00 97.13           C  
ATOM   2299  N   LEU C 124       0.002   2.305  11.170  1.00 97.76           N  
ATOM   2300  CA  LEU C 124      -0.364   3.119  12.323  1.00 97.76           C  
ATOM   2301  C   LEU C 124      -1.877   3.138  12.517  1.00 97.76           C  
ATOM   2302  O   LEU C 124      -2.623   3.433  11.581  1.00 97.76           O  
ATOM   2303  CB  LEU C 124       0.158   4.549  12.158  1.00 97.76           C  
ATOM   2304  CG  LEU C 124      -0.150   5.519  13.299  1.00 97.76           C  
ATOM   2305  CD1 LEU C 124       0.606   5.113  14.560  1.00 97.76           C  
ATOM   2306  CD2 LEU C 124       0.201   6.947  12.896  1.00 97.76           C  
ATOM   2307  N   ASP C 125      -2.277   2.788  13.703  1.00 97.51           N  
ATOM   2308  CA  ASP C 125      -3.651   3.063  14.112  1.00 97.51           C  
ATOM   2309  C   ASP C 125      -3.808   4.512  14.568  1.00 97.51           C  
ATOM   2310  O   ASP C 125      -3.307   4.892  15.628  1.00 97.51           O  
ATOM   2311  CB  ASP C 125      -4.079   2.110  15.230  1.00 97.51           C  
ATOM   2312  CG  ASP C 125      -5.555   2.218  15.568  1.00 97.51           C  
ATOM   2313  OD1 ASP C 125      -6.135   3.316  15.426  1.00 97.51           O  
ATOM   2314  OD2 ASP C 125      -6.144   1.196  15.984  1.00 97.51           O  
ATOM   2315  N   CYS C 126      -4.618   5.299  13.862  1.00 96.61           N  
ATOM   2316  CA  CYS C 126      -4.705   6.737  14.096  1.00 96.61           C  
ATOM   2317  C   CYS C 126      -5.506   7.037  15.357  1.00 96.61           C  
ATOM   2318  O   CYS C 126      -5.417   8.135  15.908  1.00 96.61           O  
ATOM   2319  CB  CYS C 126      -5.342   7.438  12.897  1.00 96.61           C  
ATOM   2320  SG  CYS C 126      -4.429   7.216  11.354  1.00 96.61           S  
ATOM   2321  N   TRP C 127      -6.257   6.090  15.771  1.00 95.21           N  
ATOM   2322  CA  TRP C 127      -7.079   6.300  16.959  1.00 95.21           C  
ATOM   2323  C   TRP C 127      -6.270   6.065  18.230  1.00 95.21           C  
ATOM   2324  O   TRP C 127      -6.373   6.833  19.189  1.00 95.21           O  
ATOM   2325  CB  TRP C 127      -8.300   5.376  16.938  1.00 95.21           C  
ATOM   2326  CG  TRP C 127      -9.316   5.732  15.894  1.00 95.21           C  
ATOM   2327  CD1 TRP C 127      -9.150   6.590  14.842  1.00 95.21           C  
ATOM   2328  CD2 TRP C 127     -10.657   5.243  15.806  1.00 95.21           C  
ATOM   2329  CE2 TRP C 127     -11.248   5.846  14.673  1.00 95.21           C  
ATOM   2330  CE3 TRP C 127     -11.418   4.352  16.575  1.00 95.21           C  
ATOM   2331  NE1 TRP C 127     -10.309   6.662  14.104  1.00 95.21           N  
ATOM   2332  CZ2 TRP C 127     -12.567   5.586  14.291  1.00 95.21           C  
ATOM   2333  CZ3 TRP C 127     -12.729   4.094  16.193  1.00 95.21           C  
ATOM   2334  CH2 TRP C 127     -13.288   4.710  15.061  1.00 95.21           C  
ATOM   2335  N   THR C 128      -5.421   5.047  18.190  1.00 95.10           N  
ATOM   2336  CA  THR C 128      -4.707   4.660  19.401  1.00 95.10           C  
ATOM   2337  C   THR C 128      -3.238   5.066  19.316  1.00 95.10           C  
ATOM   2338  O   THR C 128      -2.526   5.056  20.323  1.00 95.10           O  
ATOM   2339  CB  THR C 128      -4.809   3.144  19.651  1.00 95.10           C  
ATOM   2340  CG2 THR C 128      -6.264   2.706  19.788  1.00 95.10           C  
ATOM   2341  OG1 THR C 128      -4.213   2.443  18.552  1.00 95.10           O  
ATOM   2342  N   CYS C 129      -2.755   5.399  18.252  1.00 96.69           N  
ATOM   2343  CA  CYS C 129      -1.371   5.769  17.977  1.00 96.69           C  
ATOM   2344  C   CYS C 129      -0.438   4.580  18.178  1.00 96.69           C  
ATOM   2345  O   CYS C 129       0.735   4.756  18.510  1.00 96.69           O  
ATOM   2346  CB  CYS C 129      -0.936   6.927  18.874  1.00 96.69           C  
ATOM   2347  SG  CYS C 129      -1.710   8.504  18.452  1.00 96.69           S  
ATOM   2348  N   LEU C 130      -1.011   3.419  18.004  1.00 96.41           N  
ATOM   2349  CA  LEU C 130      -0.196   2.213  18.096  1.00 96.41           C  
ATOM   2350  C   LEU C 130       0.163   1.692  16.709  1.00 96.41           C  
ATOM   2351  O   LEU C 130      -0.570   1.923  15.745  1.00 96.41           O  
ATOM   2352  CB  LEU C 130      -0.932   1.128  18.887  1.00 96.41           C  
ATOM   2353  CG  LEU C 130      -1.226   1.440  20.355  1.00 96.41           C  
ATOM   2354  CD1 LEU C 130      -2.048   0.319  20.981  1.00 96.41           C  
ATOM   2355  CD2 LEU C 130       0.072   1.653  21.126  1.00 96.41           C  
ATOM   2356  N   ARG C 131       1.282   1.074  16.661  1.00 96.45           N  
ATOM   2357  CA  ARG C 131       1.729   0.480  15.405  1.00 96.45           C  
ATOM   2358  C   ARG C 131       1.364  -1.000  15.339  1.00 96.45           C  
ATOM   2359  O   ARG C 131       1.344  -1.686  16.363  1.00 96.45           O  
ATOM   2360  CB  ARG C 131       3.240   0.655  15.235  1.00 96.45           C  
ATOM   2361  CG  ARG C 131       3.678   2.101  15.071  1.00 96.45           C  
ATOM   2362  CD  ARG C 131       5.176   2.213  14.824  1.00 96.45           C  
ATOM   2363  NE  ARG C 131       5.599   3.604  14.693  1.00 96.45           N  
ATOM   2364  CZ  ARG C 131       6.860   4.004  14.562  1.00 96.45           C  
ATOM   2365  NH1 ARG C 131       7.853   3.121  14.541  1.00 96.45           N  
ATOM   2366  NH2 ARG C 131       7.133   5.296  14.450  1.00 96.45           N  
ATOM   2367  N   MET C 132       1.049  -1.448  14.136  1.00 94.75           N  
ATOM   2368  CA  MET C 132       0.748  -2.856  13.895  1.00 94.75           C  
ATOM   2369  C   MET C 132       1.500  -3.371  12.672  1.00 94.75           C  
ATOM   2370  O   MET C 132       1.978  -2.583  11.854  1.00 94.75           O  
ATOM   2371  CB  MET C 132      -0.756  -3.060  13.708  1.00 94.75           C  
ATOM   2372  CG  MET C 132      -1.592  -2.559  14.875  1.00 94.75           C  
ATOM   2373  SD  MET C 132      -3.392  -2.599  14.518  1.00 94.75           S  
ATOM   2374  CE  MET C 132      -3.688  -0.843  14.169  1.00 94.75           C  
ATOM   2375  N   THR C 133       1.585  -4.736  12.592  1.00 92.53           N  
ATOM   2376  CA  THR C 133       2.312  -5.342  11.481  1.00 92.53           C  
ATOM   2377  C   THR C 133       1.348  -6.016  10.509  1.00 92.53           C  
ATOM   2378  O   THR C 133       1.706  -6.289   9.361  1.00 92.53           O  
ATOM   2379  CB  THR C 133       3.342  -6.370  11.983  1.00 92.53           C  
ATOM   2380  CG2 THR C 133       4.469  -5.689  12.753  1.00 92.53           C  
ATOM   2381  OG1 THR C 133       2.690  -7.310  12.846  1.00 92.53           O  
ATOM   2382  N   ASN C 134       0.139  -6.113  10.997  1.00 92.90           N  
ATOM   2383  CA  ASN C 134      -0.846  -6.717  10.106  1.00 92.90           C  
ATOM   2384  C   ASN C 134      -1.246  -5.764   8.984  1.00 92.90           C  
ATOM   2385  O   ASN C 134      -1.408  -4.564   9.211  1.00 92.90           O  
ATOM   2386  CB  ASN C 134      -2.081  -7.159  10.893  1.00 92.90           C  
ATOM   2387  CG  ASN C 134      -1.793  -8.312  11.834  1.00 92.90           C  
ATOM   2388  ND2 ASN C 134      -2.086  -9.528  11.389  1.00 92.90           N  
ATOM   2389  OD1 ASN C 134      -1.311  -8.112  12.952  1.00 92.90           O  
ATOM   2390  N   ARG C 135      -1.418  -6.342   7.826  1.00 93.10           N  
ATOM   2391  CA  ARG C 135      -1.713  -5.471   6.692  1.00 93.10           C  
ATOM   2392  C   ARG C 135      -3.087  -5.781   6.107  1.00 93.10           C  
ATOM   2393  O   ARG C 135      -3.619  -5.002   5.313  1.00 93.10           O  
ATOM   2394  CB  ARG C 135      -0.639  -5.612   5.612  1.00 93.10           C  
ATOM   2395  CG  ARG C 135       0.774  -5.359   6.112  1.00 93.10           C  
ATOM   2396  CD  ARG C 135       1.818  -5.763   5.079  1.00 93.10           C  
ATOM   2397  NE  ARG C 135       3.175  -5.522   5.562  1.00 93.10           N  
ATOM   2398  CZ  ARG C 135       4.281  -5.939   4.953  1.00 93.10           C  
ATOM   2399  NH1 ARG C 135       4.213  -6.628   3.819  1.00 93.10           N  
ATOM   2400  NH2 ARG C 135       5.466  -5.665   5.480  1.00 93.10           N  
ATOM   2401  N   CYS C 136      -3.631  -6.974   6.485  1.00 97.07           N  
ATOM   2402  CA  CYS C 136      -4.948  -7.347   5.981  1.00 97.07           C  
ATOM   2403  C   CYS C 136      -5.999  -7.254   7.081  1.00 97.07           C  
ATOM   2404  O   CYS C 136      -5.807  -7.786   8.175  1.00 97.07           O  
ATOM   2405  CB  CYS C 136      -4.922  -8.763   5.407  1.00 97.07           C  
ATOM   2406  SG  CYS C 136      -3.653  -9.013   4.146  1.00 97.07           S  
ATOM   2407  N   PHE C 137      -7.160  -6.618   6.702  1.00 97.64           N  
ATOM   2408  CA  PHE C 137      -8.157  -6.332   7.726  1.00 97.64           C  
ATOM   2409  C   PHE C 137      -9.528  -6.849   7.306  1.00 97.64           C  
ATOM   2410  O   PHE C 137      -9.748  -7.158   6.133  1.00 97.64           O  
ATOM   2411  CB  PHE C 137      -8.227  -4.827   8.005  1.00 97.64           C  
ATOM   2412  CG  PHE C 137      -6.964  -4.260   8.594  1.00 97.64           C  
ATOM   2413  CD1 PHE C 137      -6.767  -4.246   9.970  1.00 97.64           C  
ATOM   2414  CD2 PHE C 137      -5.972  -3.740   7.772  1.00 97.64           C  
ATOM   2415  CE1 PHE C 137      -5.599  -3.722  10.518  1.00 97.64           C  
ATOM   2416  CE2 PHE C 137      -4.802  -3.215   8.313  1.00 97.64           C  
ATOM   2417  CZ  PHE C 137      -4.618  -3.206   9.686  1.00 97.64           C  
ATOM   2418  N   LYS C 138     -10.463  -6.976   8.327  1.00 96.72           N  
ATOM   2419  CA  LYS C 138     -11.875  -7.315   8.169  1.00 96.72           C  
ATOM   2420  C   LYS C 138     -12.726  -6.632   9.235  1.00 96.72           C  
ATOM   2421  O   LYS C 138     -12.235  -5.780   9.978  1.00 96.72           O  
ATOM   2422  CB  LYS C 138     -12.074  -8.830   8.229  1.00 96.72           C  
ATOM   2423  CG  LYS C 138     -11.690  -9.451   9.564  1.00 96.72           C  
ATOM   2424  CD  LYS C 138     -11.934 -10.955   9.571  1.00 96.72           C  
ATOM   2425  CE  LYS C 138     -11.560 -11.577  10.910  1.00 96.72           C  
ATOM   2426  NZ  LYS C 138     -11.825 -13.046  10.932  1.00 96.72           N  
ATOM   2427  N   GLY C 139     -14.026  -6.864   9.178  1.00 95.21           N  
ATOM   2428  CA  GLY C 139     -14.929  -6.319  10.179  1.00 95.21           C  
ATOM   2429  C   GLY C 139     -15.405  -4.916   9.852  1.00 95.21           C  
ATOM   2430  O   GLY C 139     -15.552  -4.561   8.681  1.00 95.21           O  
ATOM   2431  N   GLU C 140     -15.612  -4.165  10.913  1.00 94.70           N  
ATOM   2432  CA  GLU C 140     -16.219  -2.845  10.776  1.00 94.70           C  
ATOM   2433  C   GLU C 140     -15.324  -1.906   9.972  1.00 94.70           C  
ATOM   2434  O   GLU C 140     -15.816  -1.085   9.196  1.00 94.70           O  
ATOM   2435  CB  GLU C 140     -16.511  -2.242  12.153  1.00 94.70           C  
ATOM   2436  CG  GLU C 140     -17.635  -2.941  12.904  1.00 94.70           C  
ATOM   2437  CD  GLU C 140     -17.954  -2.296  14.243  1.00 94.70           C  
ATOM   2438  OE1 GLU C 140     -17.555  -2.848  15.294  1.00 94.70           O  
ATOM   2439  OE2 GLU C 140     -18.609  -1.230  14.242  1.00 94.70           O  
ATOM   2440  N   TYR C 141     -14.081  -2.066  10.197  1.00 96.42           N  
ATOM   2441  CA  TYR C 141     -13.137  -1.239   9.454  1.00 96.42           C  
ATOM   2442  C   TYR C 141     -13.318  -1.419   7.952  1.00 96.42           C  
ATOM   2443  O   TYR C 141     -13.145  -0.472   7.181  1.00 96.42           O  
ATOM   2444  CB  TYR C 141     -11.697  -1.577   9.850  1.00 96.42           C  
ATOM   2445  CG  TYR C 141     -10.655  -0.854   9.031  1.00 96.42           C  
ATOM   2446  CD1 TYR C 141      -9.812  -1.551   8.168  1.00 96.42           C  
ATOM   2447  CD2 TYR C 141     -10.512   0.526   9.119  1.00 96.42           C  
ATOM   2448  CE1 TYR C 141      -8.850  -0.888   7.413  1.00 96.42           C  
ATOM   2449  CE2 TYR C 141      -9.553   1.199   8.369  1.00 96.42           C  
ATOM   2450  CZ  TYR C 141      -8.728   0.484   7.520  1.00 96.42           C  
ATOM   2451  OH  TYR C 141      -7.777   1.145   6.774  1.00 96.42           O  
ATOM   2452  N   CYS C 142     -13.696  -2.602   7.601  1.00 97.43           N  
ATOM   2453  CA  CYS C 142     -13.839  -2.901   6.180  1.00 97.43           C  
ATOM   2454  C   CYS C 142     -15.298  -2.814   5.749  1.00 97.43           C  
ATOM   2455  O   CYS C 142     -15.654  -3.258   4.656  1.00 97.43           O  
ATOM   2456  CB  CYS C 142     -13.286  -4.291   5.866  1.00 97.43           C  
ATOM   2457  SG  CYS C 142     -11.486  -4.399   5.968  1.00 97.43           S  
ATOM   2458  N   GLY C 143     -16.123  -2.333   6.580  1.00 92.67           N  
ATOM   2459  CA  GLY C 143     -17.517  -2.100   6.238  1.00 92.67           C  
ATOM   2460  C   GLY C 143     -18.402  -3.307   6.482  1.00 92.67           C  
ATOM   2461  O   GLY C 143     -19.542  -3.353   6.015  1.00 92.67           O  
ATOM   2462  N   ASP C 144     -17.910  -4.404   7.012  1.00 84.36           N  
ATOM   2463  CA  ASP C 144     -18.730  -5.565   7.345  1.00 84.36           C  
ATOM   2464  C   ASP C 144     -19.711  -5.241   8.470  1.00 84.36           C  
ATOM   2465  O   ASP C 144     -19.340  -4.608   9.461  1.00 84.36           O  
ATOM   2466  CB  ASP C 144     -17.847  -6.750   7.742  1.00 84.36           C  
ATOM   2467  CG  ASP C 144     -16.897  -7.177   6.638  1.00 84.36           C  
ATOM   2468  OD1 ASP C 144     -17.142  -6.844   5.458  1.00 84.36           O  
ATOM   2469  OD2 ASP C 144     -15.894  -7.856   6.949  1.00 84.36           O  
ATOM   2470  N   GLU C 145     -20.970  -4.951   8.152  1.00 66.18           N  
ATOM   2471  CA  GLU C 145     -21.969  -4.681   9.181  1.00 66.18           C  
ATOM   2472  C   GLU C 145     -22.091  -5.850  10.154  1.00 66.18           C  
ATOM   2473  O   GLU C 145     -22.008  -7.012   9.749  1.00 66.18           O  
ATOM   2474  CB  GLU C 145     -23.329  -4.382   8.545  1.00 66.18           C  
ATOM   2475  CG  GLU C 145     -23.361  -3.093   7.737  1.00 66.18           C  
ATOM   2476  CD  GLU C 145     -24.735  -2.773   7.171  1.00 66.18           C  
ATOM   2477  OE1 GLU C 145     -24.902  -1.696   6.555  1.00 66.18           O  
ATOM   2478  OE2 GLU C 145     -25.653  -3.606   7.345  1.00 66.18           O  
ATOM   2479  N   ASP C 146     -21.535  -5.780  11.374  1.00 48.08           N  
ATOM   2480  CA  ASP C 146     -22.069  -6.791  12.282  1.00 48.08           C  
ATOM   2481  C   ASP C 146     -23.595  -6.823  12.231  1.00 48.08           C  
ATOM   2482  O   ASP C 146     -24.238  -5.782  12.085  1.00 48.08           O  
ATOM   2483  CB  ASP C 146     -21.596  -6.530  13.714  1.00 48.08           C  
ATOM   2484  CG  ASP C 146     -20.141  -6.906  13.936  1.00 48.08           C  
ATOM   2485  OD1 ASP C 146     -19.537  -7.552  13.053  1.00 48.08           O  
ATOM   2486  OD2 ASP C 146     -19.596  -6.556  15.005  1.00 48.08           O  
TER   
END
