# Supplementary material for: Deep learning insights into the architecture of the mammalian egg-sperm fusion synapse
Source: eLife. 2024 Apr 26;13:RP93131. doi: 10.7554/eLife.93131 (PMC11052572; doi:10.7554/eLife.93131)
Supplement: Figure 4—source data 1. [file elife-93131-fig4-data1.zip › eLife-VOR-RA-2023-93131R1_figure_4-source_data/DCST1_DCST1_ranked_0.pdb]

ATOM      1  N   MET B   1       6.409  41.080  87.074  1.00 24.38           N  
ATOM      2  CA  MET B   1       7.335  40.627  86.039  1.00 24.38           C  
ATOM      3  C   MET B   1       6.873  39.305  85.437  1.00 24.38           C  
ATOM      4  O   MET B   1       7.106  38.241  86.013  1.00 24.38           O  
ATOM      5  CB  MET B   1       8.747  40.479  86.608  1.00 24.38           C  
ATOM      6  CG  MET B   1       9.640  41.683  86.355  1.00 24.38           C  
ATOM      7  SD  MET B   1      11.323  41.469  87.053  1.00 24.38           S  
ATOM      8  CE  MET B   1      12.194  42.816  86.205  1.00 24.38           C  
ATOM      9  N   ASP B   2       5.488  39.149  85.109  1.00 24.86           N  
ATOM     10  CA  ASP B   2       4.800  37.989  84.551  1.00 24.86           C  
ATOM     11  C   ASP B   2       5.492  37.498  83.282  1.00 24.86           C  
ATOM     12  O   ASP B   2       5.697  38.269  82.342  1.00 24.86           O  
ATOM     13  CB  ASP B   2       3.336  38.323  84.257  1.00 24.86           C  
ATOM     14  CG  ASP B   2       2.433  38.147  85.465  1.00 24.86           C  
ATOM     15  OD1 ASP B   2       2.807  37.411  86.403  1.00 24.86           O  
ATOM     16  OD2 ASP B   2       1.336  38.746  85.476  1.00 24.86           O  
ATOM     17  N   ILE B   3       6.541  36.555  83.365  1.00 25.51           N  
ATOM     18  CA  ILE B   3       7.269  35.864  82.307  1.00 25.51           C  
ATOM     19  C   ILE B   3       6.281  35.204  81.347  1.00 25.51           C  
ATOM     20  O   ILE B   3       5.509  34.329  81.746  1.00 25.51           O  
ATOM     21  CB  ILE B   3       8.240  34.810  82.885  1.00 25.51           C  
ATOM     22  CG1 ILE B   3       9.197  35.460  83.891  1.00 25.51           C  
ATOM     23  CG2 ILE B   3       9.015  34.116  81.761  1.00 25.51           C  
ATOM     24  CD1 ILE B   3       9.958  34.464  84.755  1.00 25.51           C  
ATOM     25  N   LYS B   4       5.534  35.894  80.418  1.00 26.17           N  
ATOM     26  CA  LYS B   4       4.706  35.333  79.355  1.00 26.17           C  
ATOM     27  C   LYS B   4       5.469  34.274  78.565  1.00 26.17           C  
ATOM     28  O   LYS B   4       6.552  34.543  78.041  1.00 26.17           O  
ATOM     29  CB  LYS B   4       4.218  36.437  78.415  1.00 26.17           C  
ATOM     30  CG  LYS B   4       2.888  37.053  78.823  1.00 26.17           C  
ATOM     31  CD  LYS B   4       2.450  38.136  77.845  1.00 26.17           C  
ATOM     32  CE  LYS B   4       1.142  38.784  78.276  1.00 26.17           C  
ATOM     33  NZ  LYS B   4       0.733  39.879  77.345  1.00 26.17           N  
ATOM     34  N   HIS B   5       5.541  32.950  78.986  1.00 25.33           N  
ATOM     35  CA  HIS B   5       6.128  31.801  78.304  1.00 25.33           C  
ATOM     36  C   HIS B   5       5.695  31.747  76.843  1.00 25.33           C  
ATOM     37  O   HIS B   5       4.498  31.715  76.547  1.00 25.33           O  
ATOM     38  CB  HIS B   5       5.743  30.503  79.015  1.00 25.33           C  
ATOM     39  CG  HIS B   5       6.761  30.038  80.008  1.00 25.33           C  
ATOM     40  CD2 HIS B   5       6.666  29.813  81.340  1.00 25.33           C  
ATOM     41  ND1 HIS B   5       8.063  29.752  79.660  1.00 25.33           N  
ATOM     42  CE1 HIS B   5       8.727  29.369  80.739  1.00 25.33           C  
ATOM     43  NE2 HIS B   5       7.901  29.397  81.771  1.00 25.33           N  
ATOM     44  N   HIS B   6       6.292  32.509  75.831  1.00 25.19           N  
ATOM     45  CA  HIS B   6       6.043  32.393  74.399  1.00 25.19           C  
ATOM     46  C   HIS B   6       6.183  30.948  73.930  1.00 25.19           C  
ATOM     47  O   HIS B   6       7.269  30.368  74.006  1.00 25.19           O  
ATOM     48  CB  HIS B   6       6.999  33.293  73.614  1.00 25.19           C  
ATOM     49  CG  HIS B   6       6.406  34.613  73.237  1.00 25.19           C  
ATOM     50  CD2 HIS B   6       6.790  35.878  73.532  1.00 25.19           C  
ATOM     51  ND1 HIS B   6       5.272  34.725  72.462  1.00 25.19           N  
ATOM     52  CE1 HIS B   6       4.984  36.006  72.296  1.00 25.19           C  
ATOM     53  NE2 HIS B   6       5.890  36.726  72.936  1.00 25.19           N  
ATOM     54  N   GLN B   7       5.308  29.930  74.236  1.00 25.20           N  
ATOM     55  CA  GLN B   7       5.334  28.568  73.715  1.00 25.20           C  
ATOM     56  C   GLN B   7       5.556  28.560  72.205  1.00 25.20           C  
ATOM     57  O   GLN B   7       4.790  29.170  71.457  1.00 25.20           O  
ATOM     58  CB  GLN B   7       4.036  27.836  74.058  1.00 25.20           C  
ATOM     59  CG  GLN B   7       4.058  27.149  75.417  1.00 25.20           C  
ATOM     60  CD  GLN B   7       2.824  26.302  75.667  1.00 25.20           C  
ATOM     61  NE2 GLN B   7       2.810  25.592  76.790  1.00 25.20           N  
ATOM     62  OE1 GLN B   7       1.892  26.286  74.857  1.00 25.20           O  
ATOM     63  N   ASN B   8       6.798  28.695  71.633  1.00 24.94           N  
ATOM     64  CA  ASN B   8       7.188  28.514  70.239  1.00 24.94           C  
ATOM     65  C   ASN B   8       6.562  27.257  69.641  1.00 24.94           C  
ATOM     66  O   ASN B   8       6.916  26.140  70.024  1.00 24.94           O  
ATOM     67  CB  ASN B   8       8.711  28.462  70.109  1.00 24.94           C  
ATOM     68  CG  ASN B   8       9.323  29.827  69.864  1.00 24.94           C  
ATOM     69  ND2 ASN B   8      10.646  29.907  69.943  1.00 24.94           N  
ATOM     70  OD1 ASN B   8       8.613  30.803  69.607  1.00 24.94           O  
ATOM     71  N   GLY B   9       5.246  26.996  69.541  1.00 28.35           N  
ATOM     72  CA  GLY B   9       4.625  25.858  68.883  1.00 28.35           C  
ATOM     73  C   GLY B   9       5.307  25.477  67.582  1.00 28.35           C  
ATOM     74  O   GLY B   9       5.852  26.336  66.886  1.00 28.35           O  
ATOM     75  N   THR B  10       6.011  24.330  67.435  1.00 28.44           N  
ATOM     76  CA  THR B  10       6.603  23.669  66.277  1.00 28.44           C  
ATOM     77  C   THR B  10       5.669  23.748  65.073  1.00 28.44           C  
ATOM     78  O   THR B  10       4.504  23.352  65.158  1.00 28.44           O  
ATOM     79  CB  THR B  10       6.930  22.196  66.582  1.00 28.44           C  
ATOM     80  CG2 THR B  10       8.108  22.081  67.544  1.00 28.44           C  
ATOM     81  OG1 THR B  10       5.783  21.570  67.171  1.00 28.44           O  
ATOM     82  N   ARG B  11       5.437  24.781  64.312  1.00 31.01           N  
ATOM     83  CA  ARG B  11       4.711  24.788  63.046  1.00 31.01           C  
ATOM     84  C   ARG B  11       5.034  23.546  62.222  1.00 31.01           C  
ATOM     85  O   ARG B  11       6.173  23.363  61.786  1.00 31.01           O  
ATOM     86  CB  ARG B  11       5.040  26.049  62.245  1.00 31.01           C  
ATOM     87  CG  ARG B  11       3.841  26.952  61.996  1.00 31.01           C  
ATOM     88  CD  ARG B  11       4.224  28.189  61.196  1.00 31.01           C  
ATOM     89  NE  ARG B  11       3.079  29.072  60.990  1.00 31.01           N  
ATOM     90  CZ  ARG B  11       3.090  30.162  60.227  1.00 31.01           C  
ATOM     91  NH1 ARG B  11       4.192  30.526  59.581  1.00 31.01           N  
ATOM     92  NH2 ARG B  11       1.992  30.893  60.110  1.00 31.01           N  
ATOM     93  N   GLY B  12       4.660  22.282  62.562  1.00 33.17           N  
ATOM     94  CA  GLY B  12       4.743  21.144  61.660  1.00 33.17           C  
ATOM     95  C   GLY B  12       4.631  21.534  60.198  1.00 33.17           C  
ATOM     96  O   GLY B  12       3.909  22.472  59.853  1.00 33.17           O  
ATOM     97  N   GLN B  13       5.707  21.527  59.401  1.00 33.91           N  
ATOM     98  CA  GLN B  13       5.716  21.660  57.948  1.00 33.91           C  
ATOM     99  C   GLN B  13       4.510  20.963  57.324  1.00 33.91           C  
ATOM    100  O   GLN B  13       4.345  19.749  57.468  1.00 33.91           O  
ATOM    101  CB  GLN B  13       7.011  21.092  57.364  1.00 33.91           C  
ATOM    102  CG  GLN B  13       8.072  22.147  57.081  1.00 33.91           C  
ATOM    103  CD  GLN B  13       9.352  21.556  56.521  1.00 33.91           C  
ATOM    104  NE2 GLN B  13      10.279  22.420  56.123  1.00 33.91           N  
ATOM    105  OE1 GLN B  13       9.507  20.333  56.448  1.00 33.91           O  
ATOM    106  N   ARG B  14       3.238  21.354  57.432  1.00 36.44           N  
ATOM    107  CA  ARG B  14       2.126  20.800  56.665  1.00 36.44           C  
ATOM    108  C   ARG B  14       2.612  20.205  55.347  1.00 36.44           C  
ATOM    109  O   ARG B  14       3.337  20.859  54.595  1.00 36.44           O  
ATOM    110  CB  ARG B  14       1.070  21.875  56.397  1.00 36.44           C  
ATOM    111  CG  ARG B  14      -0.129  21.806  57.330  1.00 36.44           C  
ATOM    112  CD  ARG B  14      -1.178  22.852  56.978  1.00 36.44           C  
ATOM    113  NE  ARG B  14      -2.329  22.783  57.873  1.00 36.44           N  
ATOM    114  CZ  ARG B  14      -3.411  23.550  57.777  1.00 36.44           C  
ATOM    115  NH1 ARG B  14      -3.511  24.464  56.818  1.00 36.44           N  
ATOM    116  NH2 ARG B  14      -4.401  23.403  58.645  1.00 36.44           N  
ATOM    117  N   ARG B  15       2.994  18.894  55.230  1.00 40.12           N  
ATOM    118  CA  ARG B  15       3.210  18.124  54.009  1.00 40.12           C  
ATOM    119  C   ARG B  15       2.328  18.636  52.875  1.00 40.12           C  
ATOM    120  O   ARG B  15       1.123  18.825  53.056  1.00 40.12           O  
ATOM    121  CB  ARG B  15       2.938  16.639  54.255  1.00 40.12           C  
ATOM    122  CG  ARG B  15       4.192  15.817  54.508  1.00 40.12           C  
ATOM    123  CD  ARG B  15       3.875  14.335  54.655  1.00 40.12           C  
ATOM    124  NE  ARG B  15       5.083  13.544  54.873  1.00 40.12           N  
ATOM    125  CZ  ARG B  15       5.107  12.223  55.027  1.00 40.12           C  
ATOM    126  NH1 ARG B  15       3.983  11.516  54.990  1.00 40.12           N  
ATOM    127  NH2 ARG B  15       6.262  11.604  55.220  1.00 40.12           N  
ATOM    128  N   LYS B  16       2.770  19.515  51.994  1.00 45.75           N  
ATOM    129  CA  LYS B  16       2.036  19.927  50.800  1.00 45.75           C  
ATOM    130  C   LYS B  16       1.247  18.761  50.211  1.00 45.75           C  
ATOM    131  O   LYS B  16       1.766  17.649  50.096  1.00 45.75           O  
ATOM    132  CB  LYS B  16       2.993  20.495  49.751  1.00 45.75           C  
ATOM    133  CG  LYS B  16       3.113  22.012  49.780  1.00 45.75           C  
ATOM    134  CD  LYS B  16       4.027  22.521  48.673  1.00 45.75           C  
ATOM    135  CE  LYS B  16       4.187  24.034  48.732  1.00 45.75           C  
ATOM    136  NZ  LYS B  16       5.113  24.535  47.672  1.00 45.75           N  
ATOM    137  N   GLN B  17      -0.078  18.442  50.492  1.00 46.96           N  
ATOM    138  CA  GLN B  17      -0.959  17.483  49.835  1.00 46.96           C  
ATOM    139  C   GLN B  17      -0.566  17.286  48.373  1.00 46.96           C  
ATOM    140  O   GLN B  17      -0.048  18.205  47.735  1.00 46.96           O  
ATOM    141  CB  GLN B  17      -2.416  17.938  49.930  1.00 46.96           C  
ATOM    142  CG  GLN B  17      -3.113  17.507  51.213  1.00 46.96           C  
ATOM    143  CD  GLN B  17      -4.617  17.695  51.156  1.00 46.96           C  
ATOM    144  NE2 GLN B  17      -5.312  17.227  52.187  1.00 46.96           N  
ATOM    145  OE1 GLN B  17      -5.150  18.257  50.194  1.00 46.96           O  
ATOM    146  N   PRO B  18      -0.368  16.024  48.018  1.00 52.09           N  
ATOM    147  CA  PRO B  18      -0.111  15.758  46.601  1.00 52.09           C  
ATOM    148  C   PRO B  18      -1.054  16.525  45.676  1.00 52.09           C  
ATOM    149  O   PRO B  18      -2.268  16.532  45.895  1.00 52.09           O  
ATOM    150  CB  PRO B  18      -0.334  14.249  46.479  1.00 52.09           C  
ATOM    151  CG  PRO B  18      -0.907  13.839  47.797  1.00 52.09           C  
ATOM    152  CD  PRO B  18      -0.910  15.034  48.708  1.00 52.09           C  
ATOM    153  N   HIS B  19      -0.640  17.555  45.134  1.00 58.33           N  
ATOM    154  CA  HIS B  19      -1.432  18.471  44.321  1.00 58.33           C  
ATOM    155  C   HIS B  19      -1.821  17.832  42.992  1.00 58.33           C  
ATOM    156  O   HIS B  19      -2.848  18.182  42.407  1.00 58.33           O  
ATOM    157  CB  HIS B  19      -0.662  19.770  44.073  1.00 58.33           C  
ATOM    158  CG  HIS B  19      -0.839  20.788  45.154  1.00 58.33           C  
ATOM    159  CD2 HIS B  19       0.011  21.224  46.113  1.00 58.33           C  
ATOM    160  ND1 HIS B  19      -2.015  21.484  45.335  1.00 58.33           N  
ATOM    161  CE1 HIS B  19      -1.878  22.307  46.361  1.00 58.33           C  
ATOM    162  NE2 HIS B  19      -0.658  22.169  46.851  1.00 58.33           N  
ATOM    163  N   THR B  20      -1.030  16.783  42.548  1.00 64.43           N  
ATOM    164  CA  THR B  20      -1.345  16.304  41.207  1.00 64.43           C  
ATOM    165  C   THR B  20      -1.864  14.869  41.253  1.00 64.43           C  
ATOM    166  O   THR B  20      -1.655  14.159  42.239  1.00 64.43           O  
ATOM    167  CB  THR B  20      -0.115  16.378  40.284  1.00 64.43           C  
ATOM    168  CG2 THR B  20       0.378  17.814  40.140  1.00 64.43           C  
ATOM    169  OG1 THR B  20       0.937  15.576  40.834  1.00 64.43           O  
ATOM    170  N   THR B  21      -2.894  14.411  40.454  1.00 69.08           N  
ATOM    171  CA  THR B  21      -3.443  13.065  40.333  1.00 69.08           C  
ATOM    172  C   THR B  21      -2.324  12.034  40.213  1.00 69.08           C  
ATOM    173  O   THR B  21      -2.413  10.944  40.783  1.00 69.08           O  
ATOM    174  CB  THR B  21      -4.383  12.951  39.119  1.00 69.08           C  
ATOM    175  CG2 THR B  21      -5.840  12.861  39.558  1.00 69.08           C  
ATOM    176  OG1 THR B  21      -4.217  14.104  38.284  1.00 69.08           O  
ATOM    177  N   VAL B  22      -1.266  12.385  39.583  1.00 72.54           N  
ATOM    178  CA  VAL B  22      -0.150  11.462  39.409  1.00 72.54           C  
ATOM    179  C   VAL B  22       0.502  11.178  40.760  1.00 72.54           C  
ATOM    180  O   VAL B  22       0.885  10.041  41.045  1.00 72.54           O  
ATOM    181  CB  VAL B  22       0.897  12.018  38.418  1.00 72.54           C  
ATOM    182  CG1 VAL B  22       2.141  11.132  38.393  1.00 72.54           C  
ATOM    183  CG2 VAL B  22       0.295  12.138  37.019  1.00 72.54           C  
ATOM    184  N   GLN B  23       0.627  12.199  41.582  1.00 71.13           N  
ATOM    185  CA  GLN B  23       1.224  12.016  42.901  1.00 71.13           C  
ATOM    186  C   GLN B  23       0.366  11.101  43.770  1.00 71.13           C  
ATOM    187  O   GLN B  23       0.893  10.276  44.520  1.00 71.13           O  
ATOM    188  CB  GLN B  23       1.420  13.366  43.593  1.00 71.13           C  
ATOM    189  CG  GLN B  23       2.879  13.782  43.725  1.00 71.13           C  
ATOM    190  CD  GLN B  23       3.042  15.170  44.317  1.00 71.13           C  
ATOM    191  NE2 GLN B  23       4.284  15.558  44.585  1.00 71.13           N  
ATOM    192  OE1 GLN B  23       2.059  15.887  44.530  1.00 71.13           O  
ATOM    193  N   ARG B  24      -0.917  11.174  43.595  1.00 70.88           N  
ATOM    194  CA  ARG B  24      -1.828  10.337  44.370  1.00 70.88           C  
ATOM    195  C   ARG B  24      -1.729   8.877  43.941  1.00 70.88           C  
ATOM    196  O   ARG B  24      -1.696   7.978  44.783  1.00 70.88           O  
ATOM    197  CB  ARG B  24      -3.269  10.831  44.222  1.00 70.88           C  
ATOM    198  CG  ARG B  24      -3.721  11.755  45.342  1.00 70.88           C  
ATOM    199  CD  ARG B  24      -5.167  12.194  45.161  1.00 70.88           C  
ATOM    200  NE  ARG B  24      -5.491  13.344  46.001  1.00 70.88           N  
ATOM    201  CZ  ARG B  24      -6.674  13.950  46.033  1.00 70.88           C  
ATOM    202  NH1 ARG B  24      -7.674  13.527  45.269  1.00 70.88           N  
ATOM    203  NH2 ARG B  24      -6.860  14.988  46.835  1.00 70.88           N  
ATOM    204  N   LEU B  25      -1.625   8.739  42.672  1.00 73.87           N  
ATOM    205  CA  LEU B  25      -1.554   7.376  42.156  1.00 73.87           C  
ATOM    206  C   LEU B  25      -0.218   6.731  42.508  1.00 73.87           C  
ATOM    207  O   LEU B  25      -0.166   5.546  42.845  1.00 73.87           O  
ATOM    208  CB  LEU B  25      -1.756   7.366  40.639  1.00 73.87           C  
ATOM    209  CG  LEU B  25      -3.080   6.791  40.135  1.00 73.87           C  
ATOM    210  CD1 LEU B  25      -3.602   7.612  38.961  1.00 73.87           C  
ATOM    211  CD2 LEU B  25      -2.912   5.328  39.738  1.00 73.87           C  
ATOM    212  N   LEU B  26       0.842   7.469  42.383  1.00 70.17           N  
ATOM    213  CA  LEU B  26       2.161   6.925  42.688  1.00 70.17           C  
ATOM    214  C   LEU B  26       2.302   6.647  44.181  1.00 70.17           C  
ATOM    215  O   LEU B  26       2.967   5.688  44.578  1.00 70.17           O  
ATOM    216  CB  LEU B  26       3.258   7.889  42.230  1.00 70.17           C  
ATOM    217  CG  LEU B  26       3.770   7.705  40.801  1.00 70.17           C  
ATOM    218  CD1 LEU B  26       4.273   9.032  40.243  1.00 70.17           C  
ATOM    219  CD2 LEU B  26       4.870   6.649  40.759  1.00 70.17           C  
ATOM    220  N   THR B  27       1.691   7.535  44.992  1.00 65.91           N  
ATOM    221  CA  THR B  27       1.745   7.293  46.429  1.00 65.91           C  
ATOM    222  C   THR B  27       0.926   6.060  46.801  1.00 65.91           C  
ATOM    223  O   THR B  27       1.217   5.391  47.795  1.00 65.91           O  
ATOM    224  CB  THR B  27       1.232   8.510  47.220  1.00 65.91           C  
ATOM    225  CG2 THR B  27       2.211   9.676  47.130  1.00 65.91           C  
ATOM    226  OG1 THR B  27      -0.033   8.921  46.688  1.00 65.91           O  
ATOM    227  N   TRP B  28      -0.105   5.802  46.016  1.00 67.07           N  
ATOM    228  CA  TRP B  28      -0.924   4.627  46.292  1.00 67.07           C  
ATOM    229  C   TRP B  28      -0.188   3.347  45.909  1.00 67.07           C  
ATOM    230  O   TRP B  28      -0.248   2.349  46.631  1.00 67.07           O  
ATOM    231  CB  TRP B  28      -2.255   4.710  45.538  1.00 67.07           C  
ATOM    232  CG  TRP B  28      -3.279   3.716  45.999  1.00 67.07           C  
ATOM    233  CD1 TRP B  28      -3.963   3.726  47.182  1.00 67.07           C  
ATOM    234  CD2 TRP B  28      -3.730   2.561  45.284  1.00 67.07           C  
ATOM    235  CE2 TRP B  28      -4.691   1.917  46.095  1.00 67.07           C  
ATOM    236  CE3 TRP B  28      -3.416   2.009  44.035  1.00 67.07           C  
ATOM    237  NE1 TRP B  28      -4.814   2.647  47.246  1.00 67.07           N  
ATOM    238  CZ2 TRP B  28      -5.340   0.746  45.696  1.00 67.07           C  
ATOM    239  CZ3 TRP B  28      -4.064   0.844  43.640  1.00 67.07           C  
ATOM    240  CH2 TRP B  28      -5.014   0.227  44.470  1.00 67.07           C  
ATOM    241  N   GLY B  29       0.544   3.349  44.726  1.00 64.68           N  
ATOM    242  CA  GLY B  29       1.166   2.130  44.234  1.00 64.68           C  
ATOM    243  C   GLY B  29       2.569   1.918  44.771  1.00 64.68           C  
ATOM    244  O   GLY B  29       2.992   0.780  44.985  1.00 64.68           O  
ATOM    245  N   LEU B  30       3.427   2.993  44.825  1.00 63.51           N  
ATOM    246  CA  LEU B  30       4.833   2.829  45.179  1.00 63.51           C  
ATOM    247  C   LEU B  30       5.032   2.961  46.685  1.00 63.51           C  
ATOM    248  O   LEU B  30       4.284   3.677  47.355  1.00 63.51           O  
ATOM    249  CB  LEU B  30       5.694   3.860  44.446  1.00 63.51           C  
ATOM    250  CG  LEU B  30       6.164   3.476  43.042  1.00 63.51           C  
ATOM    251  CD1 LEU B  30       6.236   4.711  42.151  1.00 63.51           C  
ATOM    252  CD2 LEU B  30       7.517   2.776  43.104  1.00 63.51           C  
ATOM    253  N   PRO B  31       5.832   2.032  47.238  1.00 66.54           N  
ATOM    254  CA  PRO B  31       6.171   2.174  48.656  1.00 66.54           C  
ATOM    255  C   PRO B  31       6.663   3.576  49.008  1.00 66.54           C  
ATOM    256  O   PRO B  31       7.141   4.304  48.134  1.00 66.54           O  
ATOM    257  CB  PRO B  31       7.281   1.140  48.858  1.00 66.54           C  
ATOM    258  CG  PRO B  31       7.513   0.558  47.501  1.00 66.54           C  
ATOM    259  CD  PRO B  31       6.576   1.220  46.532  1.00 66.54           C  
ATOM    260  N   VAL B  32       6.337   4.109  50.188  1.00 63.61           N  
ATOM    261  CA  VAL B  32       6.638   5.433  50.721  1.00 63.61           C  
ATOM    262  C   VAL B  32       8.099   5.781  50.445  1.00 63.61           C  
ATOM    263  O   VAL B  32       8.418   6.923  50.106  1.00 63.61           O  
ATOM    264  CB  VAL B  32       6.348   5.514  52.237  1.00 63.61           C  
ATOM    265  CG1 VAL B  32       6.688   6.901  52.779  1.00 63.61           C  
ATOM    266  CG2 VAL B  32       4.887   5.170  52.519  1.00 63.61           C  
ATOM    267  N   SER B  33       9.027   4.706  50.623  1.00 62.16           N  
ATOM    268  CA  SER B  33      10.446   4.979  50.418  1.00 62.16           C  
ATOM    269  C   SER B  33      10.733   5.350  48.967  1.00 62.16           C  
ATOM    270  O   SER B  33      11.553   6.230  48.696  1.00 62.16           O  
ATOM    271  CB  SER B  33      11.289   3.768  50.819  1.00 62.16           C  
ATOM    272  OG  SER B  33      10.524   2.577  50.750  1.00 62.16           O  
ATOM    273  N   CYS B  34      10.066   4.713  48.070  1.00 63.59           N  
ATOM    274  CA  CYS B  34      10.259   4.969  46.647  1.00 63.59           C  
ATOM    275  C   CYS B  34       9.632   6.297  46.242  1.00 63.59           C  
ATOM    276  O   CYS B  34      10.171   7.010  45.394  1.00 63.59           O  
ATOM    277  CB  CYS B  34       9.662   3.836  45.813  1.00 63.59           C  
ATOM    278  SG  CYS B  34      10.833   2.515  45.434  1.00 63.59           S  
ATOM    279  N   SER B  35       8.499   6.510  46.819  1.00 62.23           N  
ATOM    280  CA  SER B  35       7.831   7.777  46.543  1.00 62.23           C  
ATOM    281  C   SER B  35       8.675   8.960  47.007  1.00 62.23           C  
ATOM    282  O   SER B  35       8.725   9.994  46.338  1.00 62.23           O  
ATOM    283  CB  SER B  35       6.461   7.821  47.222  1.00 62.23           C  
ATOM    284  OG  SER B  35       6.600   7.967  48.625  1.00 62.23           O  
ATOM    285  N   TRP B  36       9.347   8.725  48.207  1.00 60.79           N  
ATOM    286  CA  TRP B  36      10.202   9.790  48.722  1.00 60.79           C  
ATOM    287  C   TRP B  36      11.380  10.041  47.787  1.00 60.79           C  
ATOM    288  O   TRP B  36      11.782  11.189  47.579  1.00 60.79           O  
ATOM    289  CB  TRP B  36      10.710   9.441  50.123  1.00 60.79           C  
ATOM    290  CG  TRP B  36      10.811  10.619  51.045  1.00 60.79           C  
ATOM    291  CD1 TRP B  36       9.811  11.490  51.382  1.00 60.79           C  
ATOM    292  CD2 TRP B  36      11.979  11.059  51.745  1.00 60.79           C  
ATOM    293  CE2 TRP B  36      11.614  12.203  52.489  1.00 60.79           C  
ATOM    294  CE3 TRP B  36      13.299  10.596  51.816  1.00 60.79           C  
ATOM    295  NE1 TRP B  36      10.288  12.444  52.250  1.00 60.79           N  
ATOM    296  CZ2 TRP B  36      12.524  12.891  53.295  1.00 60.79           C  
ATOM    297  CZ3 TRP B  36      14.204  11.282  52.618  1.00 60.79           C  
ATOM    298  CH2 TRP B  36      13.810  12.417  53.346  1.00 60.79           C  
ATOM    299  N   PHE B  37      11.748   8.942  47.237  1.00 62.77           N  
ATOM    300  CA  PHE B  37      12.886   9.071  46.334  1.00 62.77           C  
ATOM    301  C   PHE B  37      12.469   9.739  45.029  1.00 62.77           C  
ATOM    302  O   PHE B  37      13.216  10.546  44.472  1.00 62.77           O  
ATOM    303  CB  PHE B  37      13.504   7.699  46.047  1.00 62.77           C  
ATOM    304  CG  PHE B  37      14.906   7.766  45.504  1.00 62.77           C  
ATOM    305  CD1 PHE B  37      15.138   7.744  44.135  1.00 62.77           C  
ATOM    306  CD2 PHE B  37      15.993   7.852  46.365  1.00 62.77           C  
ATOM    307  CE1 PHE B  37      16.435   7.806  43.630  1.00 62.77           C  
ATOM    308  CE2 PHE B  37      17.292   7.914  45.868  1.00 62.77           C  
ATOM    309  CZ  PHE B  37      17.511   7.890  44.500  1.00 62.77           C  
ATOM    310  N   LEU B  38      11.274   9.405  44.623  1.00 64.87           N  
ATOM    311  CA  LEU B  38      10.788   9.948  43.359  1.00 64.87           C  
ATOM    312  C   LEU B  38      10.506  11.442  43.482  1.00 64.87           C  
ATOM    313  O   LEU B  38      10.707  12.197  42.528  1.00 64.87           O  
ATOM    314  CB  LEU B  38       9.522   9.213  42.911  1.00 64.87           C  
ATOM    315  CG  LEU B  38       9.724   8.036  41.956  1.00 64.87           C  
ATOM    316  CD1 LEU B  38       8.674   6.960  42.210  1.00 64.87           C  
ATOM    317  CD2 LEU B  38       9.672   8.509  40.507  1.00 64.87           C  
ATOM    318  N   TRP B  39      10.085  11.804  44.647  1.00 62.00           N  
ATOM    319  CA  TRP B  39       9.764  13.212  44.860  1.00 62.00           C  
ATOM    320  C   TRP B  39      10.906  13.929  45.572  1.00 62.00           C  
ATOM    321  O   TRP B  39      10.700  14.974  46.193  1.00 62.00           O  
ATOM    322  CB  TRP B  39       8.473  13.353  45.671  1.00 62.00           C  
ATOM    323  CG  TRP B  39       7.228  13.048  44.893  1.00 62.00           C  
ATOM    324  CD1 TRP B  39       6.589  11.843  44.800  1.00 62.00           C  
ATOM    325  CD2 TRP B  39       6.475  13.964  44.092  1.00 62.00           C  
ATOM    326  CE2 TRP B  39       5.390  13.246  43.543  1.00 62.00           C  
ATOM    327  CE3 TRP B  39       6.613  15.325  43.787  1.00 62.00           C  
ATOM    328  NE1 TRP B  39       5.482  11.956  43.990  1.00 62.00           N  
ATOM    329  CZ2 TRP B  39       4.447  13.845  42.704  1.00 62.00           C  
ATOM    330  CZ3 TRP B  39       5.673  15.919  42.952  1.00 62.00           C  
ATOM    331  CH2 TRP B  39       4.605  15.177  42.422  1.00 62.00           C  
ATOM    332  N   ARG B  40      12.051  13.469  45.409  1.00 61.59           N  
ATOM    333  CA  ARG B  40      13.166  14.115  46.095  1.00 61.59           C  
ATOM    334  C   ARG B  40      13.454  15.488  45.499  1.00 61.59           C  
ATOM    335  O   ARG B  40      13.229  15.714  44.308  1.00 61.59           O  
ATOM    336  CB  ARG B  40      14.419  13.240  46.027  1.00 61.59           C  
ATOM    337  CG  ARG B  40      15.578  13.758  46.863  1.00 61.59           C  
ATOM    338  CD  ARG B  40      16.809  12.871  46.733  1.00 61.59           C  
ATOM    339  NE  ARG B  40      18.039  13.615  46.985  1.00 61.59           N  
ATOM    340  CZ  ARG B  40      19.266  13.137  46.798  1.00 61.59           C  
ATOM    341  NH1 ARG B  40      19.451  11.900  46.351  1.00 61.59           N  
ATOM    342  NH2 ARG B  40      20.317  13.901  47.059  1.00 61.59           N  
ATOM    343  N   GLN B  41      13.514  16.573  46.327  1.00 59.23           N  
ATOM    344  CA  GLN B  41      13.991  17.886  45.906  1.00 59.23           C  
ATOM    345  C   GLN B  41      15.415  17.806  45.362  1.00 59.23           C  
ATOM    346  O   GLN B  41      16.166  16.891  45.707  1.00 59.23           O  
ATOM    347  CB  GLN B  41      13.928  18.879  47.067  1.00 59.23           C  
ATOM    348  CG  GLN B  41      12.532  19.422  47.337  1.00 59.23           C  
ATOM    349  CD  GLN B  41      12.543  20.869  47.793  1.00 59.23           C  
ATOM    350  NE2 GLN B  41      11.359  21.455  47.934  1.00 59.23           N  
ATOM    351  OE1 GLN B  41      13.607  21.455  48.018  1.00 59.23           O  
ATOM    352  N   PRO B  42      15.690  18.550  44.272  1.00 59.68           N  
ATOM    353  CA  PRO B  42      17.067  18.595  43.775  1.00 59.68           C  
ATOM    354  C   PRO B  42      18.083  18.881  44.878  1.00 59.68           C  
ATOM    355  O   PRO B  42      17.884  19.793  45.685  1.00 59.68           O  
ATOM    356  CB  PRO B  42      17.036  19.734  42.753  1.00 59.68           C  
ATOM    357  CG  PRO B  42      15.645  20.277  42.828  1.00 59.68           C  
ATOM    358  CD  PRO B  42      14.870  19.466  43.826  1.00 59.68           C  
ATOM    359  N   GLY B  43      18.924  17.919  45.298  1.00 62.82           N  
ATOM    360  CA  GLY B  43      19.990  18.058  46.278  1.00 62.82           C  
ATOM    361  C   GLY B  43      19.927  17.016  47.380  1.00 62.82           C  
ATOM    362  O   GLY B  43      20.892  16.835  48.125  1.00 62.82           O  
ATOM    363  N   GLU B  44      18.610  16.572  47.529  1.00 63.84           N  
ATOM    364  CA  GLU B  44      18.513  15.593  48.607  1.00 63.84           C  
ATOM    365  C   GLU B  44      19.046  14.232  48.166  1.00 63.84           C  
ATOM    366  O   GLU B  44      18.639  13.707  47.128  1.00 63.84           O  
ATOM    367  CB  GLU B  44      17.065  15.460  49.085  1.00 63.84           C  
ATOM    368  CG  GLU B  44      16.661  16.502  50.118  1.00 63.84           C  
ATOM    369  CD  GLU B  44      15.247  16.310  50.642  1.00 63.84           C  
ATOM    370  OE1 GLU B  44      14.828  17.064  51.550  1.00 63.84           O  
ATOM    371  OE2 GLU B  44      14.552  15.397  50.142  1.00 63.84           O  
ATOM    372  N   PHE B  45      19.883  13.584  48.852  1.00 67.17           N  
ATOM    373  CA  PHE B  45      20.568  12.303  48.722  1.00 67.17           C  
ATOM    374  C   PHE B  45      21.114  12.123  47.311  1.00 67.17           C  
ATOM    375  O   PHE B  45      20.649  11.258  46.565  1.00 67.17           O  
ATOM    376  CB  PHE B  45      19.623  11.149  49.071  1.00 67.17           C  
ATOM    377  CG  PHE B  45      19.066  11.221  50.467  1.00 67.17           C  
ATOM    378  CD1 PHE B  45      19.835  10.835  51.558  1.00 67.17           C  
ATOM    379  CD2 PHE B  45      17.773  11.676  50.689  1.00 67.17           C  
ATOM    380  CE1 PHE B  45      19.323  10.901  52.852  1.00 67.17           C  
ATOM    381  CE2 PHE B  45      17.254  11.745  51.979  1.00 67.17           C  
ATOM    382  CZ  PHE B  45      18.030  11.356  53.058  1.00 67.17           C  
ATOM    383  N   PRO B  46      22.066  12.940  46.839  1.00 74.27           N  
ATOM    384  CA  PRO B  46      22.566  12.923  45.462  1.00 74.27           C  
ATOM    385  C   PRO B  46      23.207  11.589  45.084  1.00 74.27           C  
ATOM    386  O   PRO B  46      23.036  11.115  43.958  1.00 74.27           O  
ATOM    387  CB  PRO B  46      23.602  14.049  45.449  1.00 74.27           C  
ATOM    388  CG  PRO B  46      23.936  14.278  46.888  1.00 74.27           C  
ATOM    389  CD  PRO B  46      22.810  13.749  47.729  1.00 74.27           C  
ATOM    390  N   VAL B  47      23.863  10.943  46.153  1.00 77.90           N  
ATOM    391  CA  VAL B  47      24.579   9.714  45.825  1.00 77.90           C  
ATOM    392  C   VAL B  47      23.584   8.574  45.623  1.00 77.90           C  
ATOM    393  O   VAL B  47      23.705   7.796  44.674  1.00 77.90           O  
ATOM    394  CB  VAL B  47      25.601   9.342  46.923  1.00 77.90           C  
ATOM    395  CG1 VAL B  47      26.317   8.039  46.574  1.00 77.90           C  
ATOM    396  CG2 VAL B  47      26.608  10.473  47.118  1.00 77.90           C  
ATOM    397  N   THR B  48      22.593   8.422  46.535  1.00 77.66           N  
ATOM    398  CA  THR B  48      21.603   7.359  46.402  1.00 77.66           C  
ATOM    399  C   THR B  48      20.771   7.550  45.137  1.00 77.66           C  
ATOM    400  O   THR B  48      20.412   6.576  44.471  1.00 77.66           O  
ATOM    401  CB  THR B  48      20.674   7.305  47.628  1.00 77.66           C  
ATOM    402  CG2 THR B  48      21.320   6.535  48.775  1.00 77.66           C  
ATOM    403  OG1 THR B  48      20.389   8.640  48.064  1.00 77.66           O  
ATOM    404  N   ALA B  49      20.521   8.766  44.787  1.00 77.42           N  
ATOM    405  CA  ALA B  49      19.752   9.053  43.579  1.00 77.42           C  
ATOM    406  C   ALA B  49      20.535   8.671  42.327  1.00 77.42           C  
ATOM    407  O   ALA B  49      19.967   8.142  41.368  1.00 77.42           O  
ATOM    408  CB  ALA B  49      19.367  10.530  43.532  1.00 77.42           C  
ATOM    409  N   LEU B  50      21.847   8.947  42.469  1.00 80.73           N  
ATOM    410  CA  LEU B  50      22.701   8.596  41.339  1.00 80.73           C  
ATOM    411  C   LEU B  50      22.809   7.082  41.189  1.00 80.73           C  
ATOM    412  O   LEU B  50      22.742   6.558  40.075  1.00 80.73           O  
ATOM    413  CB  LEU B  50      24.095   9.205  41.511  1.00 80.73           C  
ATOM    414  CG  LEU B  50      25.028   9.114  40.302  1.00 80.73           C  
ATOM    415  CD1 LEU B  50      25.540  10.499  39.922  1.00 80.73           C  
ATOM    416  CD2 LEU B  50      26.190   8.170  40.593  1.00 80.73           C  
ATOM    417  N   LEU B  51      22.957   6.352  42.313  1.00 83.10           N  
ATOM    418  CA  LEU B  51      23.098   4.901  42.260  1.00 83.10           C  
ATOM    419  C   LEU B  51      21.793   4.244  41.823  1.00 83.10           C  
ATOM    420  O   LEU B  51      21.803   3.303  41.026  1.00 83.10           O  
ATOM    421  CB  LEU B  51      23.526   4.354  43.624  1.00 83.10           C  
ATOM    422  CG  LEU B  51      25.009   4.491  43.974  1.00 83.10           C  
ATOM    423  CD1 LEU B  51      25.231   4.212  45.457  1.00 83.10           C  
ATOM    424  CD2 LEU B  51      25.850   3.552  43.116  1.00 83.10           C  
ATOM    425  N   LEU B  52      20.673   4.693  42.286  1.00 80.64           N  
ATOM    426  CA  LEU B  52      19.386   4.141  41.878  1.00 80.64           C  
ATOM    427  C   LEU B  52      19.096   4.461  40.416  1.00 80.64           C  
ATOM    428  O   LEU B  52      18.556   3.625  39.688  1.00 80.64           O  
ATOM    429  CB  LEU B  52      18.263   4.687  42.764  1.00 80.64           C  
ATOM    430  CG  LEU B  52      17.699   3.726  43.812  1.00 80.64           C  
ATOM    431  CD1 LEU B  52      17.451   4.461  45.125  1.00 80.64           C  
ATOM    432  CD2 LEU B  52      16.416   3.076  43.306  1.00 80.64           C  
ATOM    433  N   GLY B  53      19.481   5.667  40.006  1.00 80.58           N  
ATOM    434  CA  GLY B  53      19.325   6.022  38.604  1.00 80.58           C  
ATOM    435  C   GLY B  53      20.194   5.192  37.679  1.00 80.58           C  
ATOM    436  O   GLY B  53      19.734   4.735  36.630  1.00 80.58           O  
ATOM    437  N   ALA B  54      21.395   4.994  38.197  1.00 84.35           N  
ATOM    438  CA  ALA B  54      22.314   4.184  37.402  1.00 84.35           C  
ATOM    439  C   ALA B  54      21.829   2.741  37.305  1.00 84.35           C  
ATOM    440  O   ALA B  54      21.916   2.120  36.242  1.00 84.35           O  
ATOM    441  CB  ALA B  54      23.718   4.231  37.999  1.00 84.35           C  
ATOM    442  N   GLY B  55      21.307   2.192  38.403  1.00 85.02           N  
ATOM    443  CA  GLY B  55      20.757   0.846  38.366  1.00 85.02           C  
ATOM    444  C   GLY B  55      19.546   0.722  37.461  1.00 85.02           C  
ATOM    445  O   GLY B  55      19.456  -0.211  36.661  1.00 85.02           O  
ATOM    446  N   ALA B  56      18.611   1.672  37.517  1.00 84.53           N  
ATOM    447  CA  ALA B  56      17.417   1.648  36.675  1.00 84.53           C  
ATOM    448  C   ALA B  56      17.778   1.855  35.207  1.00 84.53           C  
ATOM    449  O   ALA B  56      17.210   1.208  34.325  1.00 84.53           O  
ATOM    450  CB  ALA B  56      16.423   2.713  37.131  1.00 84.53           C  
ATOM    451  N   GLY B  57      18.770   2.728  34.945  1.00 85.25           N  
ATOM    452  CA  GLY B  57      19.234   2.931  33.582  1.00 85.25           C  
ATOM    453  C   GLY B  57      19.904   1.705  32.991  1.00 85.25           C  
ATOM    454  O   GLY B  57      19.716   1.395  31.813  1.00 85.25           O  
ATOM    455  N   GLY B  58      20.669   1.034  33.880  1.00 86.24           N  
ATOM    456  CA  GLY B  58      21.283  -0.202  33.423  1.00 86.24           C  
ATOM    457  C   GLY B  58      20.272  -1.280  33.080  1.00 86.24           C  
ATOM    458  O   GLY B  58      20.399  -1.955  32.056  1.00 86.24           O  
ATOM    459  N   LEU B  59      19.211  -1.416  33.823  1.00 87.53           N  
ATOM    460  CA  LEU B  59      18.180  -2.415  33.560  1.00 87.53           C  
ATOM    461  C   LEU B  59      17.413  -2.081  32.284  1.00 87.53           C  
ATOM    462  O   LEU B  59      17.079  -2.976  31.504  1.00 87.53           O  
ATOM    463  CB  LEU B  59      17.212  -2.510  34.741  1.00 87.53           C  
ATOM    464  CG  LEU B  59      17.587  -3.497  35.848  1.00 87.53           C  
ATOM    465  CD1 LEU B  59      16.937  -3.089  37.165  1.00 87.53           C  
ATOM    466  CD2 LEU B  59      17.179  -4.915  35.461  1.00 87.53           C  
ATOM    467  N   LEU B  60      17.135  -0.740  32.084  1.00 85.96           N  
ATOM    468  CA  LEU B  60      16.445  -0.329  30.866  1.00 85.96           C  
ATOM    469  C   LEU B  60      17.309  -0.590  29.637  1.00 85.96           C  
ATOM    470  O   LEU B  60      16.801  -1.004  28.592  1.00 85.96           O  
ATOM    471  CB  LEU B  60      16.073   1.155  30.936  1.00 85.96           C  
ATOM    472  CG  LEU B  60      14.721   1.543  30.335  1.00 85.96           C  
ATOM    473  CD1 LEU B  60      14.017   2.560  31.227  1.00 85.96           C  
ATOM    474  CD2 LEU B  60      14.902   2.096  28.925  1.00 85.96           C  
ATOM    475  N   ALA B  61      18.577  -0.384  29.773  1.00 87.60           N  
ATOM    476  CA  ALA B  61      19.494  -0.627  28.663  1.00 87.60           C  
ATOM    477  C   ALA B  61      19.564  -2.113  28.323  1.00 87.60           C  
ATOM    478  O   ALA B  61      19.651  -2.485  27.151  1.00 87.60           O  
ATOM    479  CB  ALA B  61      20.886  -0.094  28.996  1.00 87.60           C  
ATOM    480  N   ILE B  62      19.501  -2.953  29.347  1.00 88.36           N  
ATOM    481  CA  ILE B  62      19.496  -4.393  29.112  1.00 88.36           C  
ATOM    482  C   ILE B  62      18.217  -4.792  28.380  1.00 88.36           C  
ATOM    483  O   ILE B  62      18.249  -5.621  27.467  1.00 88.36           O  
ATOM    484  CB  ILE B  62      19.626  -5.182  30.434  1.00 88.36           C  
ATOM    485  CG1 ILE B  62      21.016  -4.973  31.046  1.00 88.36           C  
ATOM    486  CG2 ILE B  62      19.346  -6.670  30.204  1.00 88.36           C  
ATOM    487  CD1 ILE B  62      21.178  -5.577  32.434  1.00 88.36           C  
ATOM    488  N   GLY B  63      17.103  -4.185  28.760  1.00 84.86           N  
ATOM    489  CA  GLY B  63      15.850  -4.449  28.071  1.00 84.86           C  
ATOM    490  C   GLY B  63      15.865  -4.013  26.618  1.00 84.86           C  
ATOM    491  O   GLY B  63      15.409  -4.747  25.739  1.00 84.86           O  
ATOM    492  N   LEU B  64      16.410  -2.829  26.378  1.00 81.43           N  
ATOM    493  CA  LEU B  64      16.510  -2.326  25.012  1.00 81.43           C  
ATOM    494  C   LEU B  64      17.443  -3.198  24.178  1.00 81.43           C  
ATOM    495  O   LEU B  64      17.188  -3.431  22.994  1.00 81.43           O  
ATOM    496  CB  LEU B  64      17.009  -0.878  25.010  1.00 81.43           C  
ATOM    497  CG  LEU B  64      15.936   0.208  24.932  1.00 81.43           C  
ATOM    498  CD1 LEU B  64      16.344   1.418  25.766  1.00 81.43           C  
ATOM    499  CD2 LEU B  64      15.687   0.611  23.482  1.00 81.43           C  
ATOM    500  N   PHE B  65      18.497  -3.742  24.824  1.00 84.62           N  
ATOM    501  CA  PHE B  65      19.431  -4.631  24.143  1.00 84.62           C  
ATOM    502  C   PHE B  65      18.742  -5.927  23.733  1.00 84.62           C  
ATOM    503  O   PHE B  65      18.922  -6.404  22.610  1.00 84.62           O  
ATOM    504  CB  PHE B  65      20.635  -4.937  25.040  1.00 84.62           C  
ATOM    505  CG  PHE B  65      21.579  -5.956  24.461  1.00 84.62           C  
ATOM    506  CD1 PHE B  65      21.509  -7.288  24.849  1.00 84.62           C  
ATOM    507  CD2 PHE B  65      22.537  -5.581  23.529  1.00 84.62           C  
ATOM    508  CE1 PHE B  65      22.381  -8.234  24.315  1.00 84.62           C  
ATOM    509  CE2 PHE B  65      23.413  -6.520  22.991  1.00 84.62           C  
ATOM    510  CZ  PHE B  65      23.334  -7.846  23.386  1.00 84.62           C  
ATOM    511  N   GLN B  66      17.924  -6.503  24.578  1.00 83.27           N  
ATOM    512  CA  GLN B  66      17.246  -7.761  24.281  1.00 83.27           C  
ATOM    513  C   GLN B  66      16.237  -7.588  23.149  1.00 83.27           C  
ATOM    514  O   GLN B  66      16.055  -8.491  22.330  1.00 83.27           O  
ATOM    515  CB  GLN B  66      16.547  -8.302  25.529  1.00 83.27           C  
ATOM    516  CG  GLN B  66      17.500  -8.886  26.563  1.00 83.27           C  
ATOM    517  CD  GLN B  66      18.112 -10.202  26.119  1.00 83.27           C  
ATOM    518  NE2 GLN B  66      19.112 -10.669  26.858  1.00 83.27           N  
ATOM    519  OE1 GLN B  66      17.688 -10.794  25.121  1.00 83.27           O  
ATOM    520  N   LEU B  67      15.707  -6.434  23.084  1.00 75.44           N  
ATOM    521  CA  LEU B  67      14.660  -6.216  22.092  1.00 75.44           C  
ATOM    522  C   LEU B  67      15.260  -5.831  20.744  1.00 75.44           C  
ATOM    523  O   LEU B  67      14.817  -6.318  19.701  1.00 75.44           O  
ATOM    524  CB  LEU B  67      13.693  -5.126  22.563  1.00 75.44           C  
ATOM    525  CG  LEU B  67      12.221  -5.321  22.197  1.00 75.44           C  
ATOM    526  CD1 LEU B  67      11.378  -5.478  23.458  1.00 75.44           C  
ATOM    527  CD2 LEU B  67      11.720  -4.152  21.355  1.00 75.44           C  
ATOM    528  N   LEU B  68      16.323  -5.014  20.728  1.00 73.66           N  
ATOM    529  CA  LEU B  68      16.795  -4.420  19.482  1.00 73.66           C  
ATOM    530  C   LEU B  68      17.997  -5.184  18.937  1.00 73.66           C  
ATOM    531  O   LEU B  68      18.075  -5.452  17.736  1.00 73.66           O  
ATOM    532  CB  LEU B  68      17.165  -2.949  19.695  1.00 73.66           C  
ATOM    533  CG  LEU B  68      16.003  -1.955  19.719  1.00 73.66           C  
ATOM    534  CD1 LEU B  68      16.191  -0.946  20.846  1.00 73.66           C  
ATOM    535  CD2 LEU B  68      15.879  -1.245  18.374  1.00 73.66           C  
ATOM    536  N   VAL B  69      19.007  -5.579  19.825  1.00 76.72           N  
ATOM    537  CA  VAL B  69      20.304  -6.050  19.350  1.00 76.72           C  
ATOM    538  C   VAL B  69      20.334  -7.576  19.361  1.00 76.72           C  
ATOM    539  O   VAL B  69      20.906  -8.198  18.462  1.00 76.72           O  
ATOM    540  CB  VAL B  69      21.461  -5.487  20.206  1.00 76.72           C  
ATOM    541  CG1 VAL B  69      22.802  -6.047  19.735  1.00 76.72           C  
ATOM    542  CG2 VAL B  69      21.467  -3.961  20.155  1.00 76.72           C  
ATOM    543  N   ASN B  70      19.639  -8.185  20.295  1.00 77.90           N  
ATOM    544  CA  ASN B  70      19.738  -9.633  20.436  1.00 77.90           C  
ATOM    545  C   ASN B  70      19.200 -10.355  19.204  1.00 77.90           C  
ATOM    546  O   ASN B  70      19.799 -11.325  18.737  1.00 77.90           O  
ATOM    547  CB  ASN B  70      18.998 -10.102  21.691  1.00 77.90           C  
ATOM    548  CG  ASN B  70      19.501 -11.438  22.200  1.00 77.90           C  
ATOM    549  ND2 ASN B  70      18.680 -12.119  22.991  1.00 77.90           N  
ATOM    550  OD1 ASN B  70      20.620 -11.855  21.887  1.00 77.90           O  
ATOM    551  N   PRO B  71      18.172  -9.843  18.620  1.00 74.14           N  
ATOM    552  CA  PRO B  71      17.668 -10.586  17.463  1.00 74.14           C  
ATOM    553  C   PRO B  71      18.489 -10.339  16.200  1.00 74.14           C  
ATOM    554  O   PRO B  71      18.332 -11.055  15.207  1.00 74.14           O  
ATOM    555  CB  PRO B  71      16.241 -10.056  17.299  1.00 74.14           C  
ATOM    556  CG  PRO B  71      16.081  -9.046  18.389  1.00 74.14           C  
ATOM    557  CD  PRO B  71      17.385  -8.928  19.125  1.00 74.14           C  
ATOM    558  N   MET B  72      19.428  -9.485  16.172  1.00 71.02           N  
ATOM    559  CA  MET B  72      20.251  -9.208  14.998  1.00 71.02           C  
ATOM    560  C   MET B  72      21.336 -10.267  14.834  1.00 71.02           C  
ATOM    561  O   MET B  72      21.808 -10.837  15.819  1.00 71.02           O  
ATOM    562  CB  MET B  72      20.886  -7.820  15.101  1.00 71.02           C  
ATOM    563  CG  MET B  72      19.921  -6.682  14.807  1.00 71.02           C  
ATOM    564  SD  MET B  72      20.759  -5.051  14.738  1.00 71.02           S  
ATOM    565  CE  MET B  72      21.427  -4.963  16.423  1.00 71.02           C  
ATOM    566  N   ASN B  73      21.534 -10.768  13.592  1.00 71.78           N  
ATOM    567  CA  ASN B  73      22.523 -11.793  13.274  1.00 71.78           C  
ATOM    568  C   ASN B  73      23.937 -11.220  13.256  1.00 71.78           C  
ATOM    569  O   ASN B  73      24.548 -11.097  12.193  1.00 71.78           O  
ATOM    570  CB  ASN B  73      22.200 -12.453  11.932  1.00 71.78           C  
ATOM    571  CG  ASN B  73      22.239 -13.967  12.002  1.00 71.78           C  
ATOM    572  ND2 ASN B  73      21.957 -14.620  10.881  1.00 71.78           N  
ATOM    573  OD1 ASN B  73      22.520 -14.545  13.055  1.00 71.78           O  
ATOM    574  N   ILE B  74      24.437 -10.643  14.365  1.00 75.64           N  
ATOM    575  CA  ILE B  74      25.809 -10.159  14.481  1.00 75.64           C  
ATOM    576  C   ILE B  74      26.626 -11.126  15.334  1.00 75.64           C  
ATOM    577  O   ILE B  74      26.072 -12.033  15.960  1.00 75.64           O  
ATOM    578  CB  ILE B  74      25.858  -8.738  15.085  1.00 75.64           C  
ATOM    579  CG1 ILE B  74      24.766  -7.857  14.467  1.00 75.64           C  
ATOM    580  CG2 ILE B  74      27.242  -8.114  14.887  1.00 75.64           C  
ATOM    581  CD1 ILE B  74      24.492  -6.576  15.243  1.00 75.64           C  
ATOM    582  N   TYR B  75      27.900 -11.084  15.219  1.00 80.76           N  
ATOM    583  CA  TYR B  75      28.816 -11.932  15.973  1.00 80.76           C  
ATOM    584  C   TYR B  75      28.617 -11.752  17.473  1.00 80.76           C  
ATOM    585  O   TYR B  75      28.241 -10.670  17.930  1.00 80.76           O  
ATOM    586  CB  TYR B  75      30.269 -11.621  15.598  1.00 80.76           C  
ATOM    587  CG  TYR B  75      30.635 -12.031  14.193  1.00 80.76           C  
ATOM    588  CD1 TYR B  75      30.990 -13.346  13.900  1.00 80.76           C  
ATOM    589  CD2 TYR B  75      30.627 -11.105  13.155  1.00 80.76           C  
ATOM    590  CE1 TYR B  75      31.330 -13.728  12.606  1.00 80.76           C  
ATOM    591  CE2 TYR B  75      30.965 -11.476  11.858  1.00 80.76           C  
ATOM    592  CZ  TYR B  75      31.314 -12.787  11.593  1.00 80.76           C  
ATOM    593  OH  TYR B  75      31.649 -13.160  10.311  1.00 80.76           O  
ATOM    594  N   GLU B  76      28.726 -12.783  18.316  1.00 87.19           N  
ATOM    595  CA  GLU B  76      28.472 -12.808  19.753  1.00 87.19           C  
ATOM    596  C   GLU B  76      29.396 -11.845  20.493  1.00 87.19           C  
ATOM    597  O   GLU B  76      28.981 -11.196  21.456  1.00 87.19           O  
ATOM    598  CB  GLU B  76      28.639 -14.226  20.305  1.00 87.19           C  
ATOM    599  CG  GLU B  76      27.431 -15.122  20.072  1.00 87.19           C  
ATOM    600  CD  GLU B  76      26.183 -14.648  20.799  1.00 87.19           C  
ATOM    601  OE1 GLU B  76      25.062 -15.028  20.391  1.00 87.19           O  
ATOM    602  OE2 GLU B  76      26.327 -13.889  21.783  1.00 87.19           O  
ATOM    603  N   GLU B  77      30.620 -11.740  20.025  1.00 86.60           N  
ATOM    604  CA  GLU B  77      31.564 -10.850  20.693  1.00 86.60           C  
ATOM    605  C   GLU B  77      31.137  -9.391  20.556  1.00 86.60           C  
ATOM    606  O   GLU B  77      31.256  -8.612  21.505  1.00 86.60           O  
ATOM    607  CB  GLU B  77      32.974 -11.040  20.130  1.00 86.60           C  
ATOM    608  CG  GLU B  77      33.592 -12.391  20.463  1.00 86.60           C  
ATOM    609  CD  GLU B  77      35.106 -12.408  20.327  1.00 86.60           C  
ATOM    610  OE1 GLU B  77      35.727 -13.464  20.588  1.00 86.60           O  
ATOM    611  OE2 GLU B  77      35.676 -11.358  19.958  1.00 86.60           O  
ATOM    612  N   GLN B  78      30.654  -9.093  19.397  1.00 86.35           N  
ATOM    613  CA  GLN B  78      30.200  -7.726  19.162  1.00 86.35           C  
ATOM    614  C   GLN B  78      28.927  -7.427  19.948  1.00 86.35           C  
ATOM    615  O   GLN B  78      28.736  -6.307  20.427  1.00 86.35           O  
ATOM    616  CB  GLN B  78      29.965  -7.487  17.670  1.00 86.35           C  
ATOM    617  CG  GLN B  78      31.243  -7.458  16.843  1.00 86.35           C  
ATOM    618  CD  GLN B  78      30.977  -7.308  15.357  1.00 86.35           C  
ATOM    619  NE2 GLN B  78      32.037  -7.103  14.582  1.00 86.35           N  
ATOM    620  OE1 GLN B  78      29.828  -7.378  14.908  1.00 86.35           O  
ATOM    621  N   LYS B  79      28.082  -8.458  20.173  1.00 87.15           N  
ATOM    622  CA  LYS B  79      26.868  -8.278  20.965  1.00 87.15           C  
ATOM    623  C   LYS B  79      27.202  -7.912  22.408  1.00 87.15           C  
ATOM    624  O   LYS B  79      26.565  -7.034  22.995  1.00 87.15           O  
ATOM    625  CB  LYS B  79      26.012  -9.545  20.930  1.00 87.15           C  
ATOM    626  CG  LYS B  79      25.294  -9.771  19.608  1.00 87.15           C  
ATOM    627  CD  LYS B  79      24.377 -10.986  19.671  1.00 87.15           C  
ATOM    628  CE  LYS B  79      23.723 -11.264  18.324  1.00 87.15           C  
ATOM    629  NZ  LYS B  79      22.822 -12.454  18.381  1.00 87.15           N  
ATOM    630  N   ILE B  80      28.227  -8.579  22.887  1.00 88.63           N  
ATOM    631  CA  ILE B  80      28.613  -8.346  24.274  1.00 88.63           C  
ATOM    632  C   ILE B  80      29.198  -6.943  24.419  1.00 88.63           C  
ATOM    633  O   ILE B  80      28.926  -6.248  25.401  1.00 88.63           O  
ATOM    634  CB  ILE B  80      29.629  -9.403  24.763  1.00 88.63           C  
ATOM    635  CG1 ILE B  80      28.993 -10.799  24.753  1.00 88.63           C  
ATOM    636  CG2 ILE B  80      30.148  -9.048  26.159  1.00 88.63           C  
ATOM    637  CD1 ILE B  80      29.985 -11.932  24.980  1.00 88.63           C  
ATOM    638  N   MET B  81      30.028  -6.570  23.429  1.00 89.07           N  
ATOM    639  CA  MET B  81      30.594  -5.225  23.472  1.00 89.07           C  
ATOM    640  C   MET B  81      29.494  -4.170  23.428  1.00 89.07           C  
ATOM    641  O   MET B  81      29.556  -3.172  24.148  1.00 89.07           O  
ATOM    642  CB  MET B  81      31.568  -5.014  22.312  1.00 89.07           C  
ATOM    643  CG  MET B  81      32.615  -3.943  22.578  1.00 89.07           C  
ATOM    644  SD  MET B  81      33.763  -3.716  21.165  1.00 89.07           S  
ATOM    645  CE  MET B  81      35.205  -3.036  22.030  1.00 89.07           C  
ATOM    646  N   PHE B  82      28.463  -4.444  22.660  1.00 87.71           N  
ATOM    647  CA  PHE B  82      27.350  -3.507  22.561  1.00 87.71           C  
ATOM    648  C   PHE B  82      26.544  -3.485  23.854  1.00 87.71           C  
ATOM    649  O   PHE B  82      26.057  -2.432  24.271  1.00 87.71           O  
ATOM    650  CB  PHE B  82      26.441  -3.871  21.383  1.00 87.71           C  
ATOM    651  CG  PHE B  82      26.833  -3.211  20.088  1.00 87.71           C  
ATOM    652  CD1 PHE B  82      26.736  -1.833  19.937  1.00 87.71           C  
ATOM    653  CD2 PHE B  82      27.297  -3.970  19.021  1.00 87.71           C  
ATOM    654  CE1 PHE B  82      27.097  -1.220  18.740  1.00 87.71           C  
ATOM    655  CE2 PHE B  82      27.660  -3.363  17.822  1.00 87.71           C  
ATOM    656  CZ  PHE B  82      27.558  -1.989  17.683  1.00 87.71           C  
ATOM    657  N   LEU B  83      26.430  -4.643  24.472  1.00 89.05           N  
ATOM    658  CA  LEU B  83      25.699  -4.726  25.732  1.00 89.05           C  
ATOM    659  C   LEU B  83      26.372  -3.880  26.808  1.00 89.05           C  
ATOM    660  O   LEU B  83      25.716  -3.072  27.469  1.00 89.05           O  
ATOM    661  CB  LEU B  83      25.600  -6.181  26.199  1.00 89.05           C  
ATOM    662  CG  LEU B  83      24.907  -6.416  27.542  1.00 89.05           C  
ATOM    663  CD1 LEU B  83      23.426  -6.065  27.443  1.00 89.05           C  
ATOM    664  CD2 LEU B  83      25.090  -7.861  27.994  1.00 89.05           C  
ATOM    665  N   TYR B  84      27.699  -3.975  26.920  1.00 88.43           N  
ATOM    666  CA  TYR B  84      28.420  -3.237  27.951  1.00 88.43           C  
ATOM    667  C   TYR B  84      28.406  -1.740  27.661  1.00 88.43           C  
ATOM    668  O   TYR B  84      28.272  -0.926  28.577  1.00 88.43           O  
ATOM    669  CB  TYR B  84      29.865  -3.734  28.058  1.00 88.43           C  
ATOM    670  CG  TYR B  84      29.998  -5.064  28.760  1.00 88.43           C  
ATOM    671  CD1 TYR B  84      29.518  -5.241  30.056  1.00 88.43           C  
ATOM    672  CD2 TYR B  84      30.605  -6.145  28.130  1.00 88.43           C  
ATOM    673  CE1 TYR B  84      29.641  -6.463  30.708  1.00 88.43           C  
ATOM    674  CE2 TYR B  84      30.733  -7.372  28.772  1.00 88.43           C  
ATOM    675  CZ  TYR B  84      30.248  -7.522  30.059  1.00 88.43           C  
ATOM    676  OH  TYR B  84      30.372  -8.734  30.699  1.00 88.43           O  
ATOM    677  N   SER B  85      28.528  -1.424  26.432  1.00 88.61           N  
ATOM    678  CA  SER B  85      28.516  -0.012  26.062  1.00 88.61           C  
ATOM    679  C   SER B  85      27.146   0.611  26.306  1.00 88.61           C  
ATOM    680  O   SER B  85      27.048   1.714  26.848  1.00 88.61           O  
ATOM    681  CB  SER B  85      28.910   0.162  24.595  1.00 88.61           C  
ATOM    682  OG  SER B  85      27.884  -0.311  23.739  1.00 88.61           O  
ATOM    683  N   LEU B  86      26.068  -0.106  25.977  1.00 87.87           N  
ATOM    684  CA  LEU B  86      24.714   0.408  26.155  1.00 87.87           C  
ATOM    685  C   LEU B  86      24.365   0.519  27.635  1.00 87.87           C  
ATOM    686  O   LEU B  86      23.743   1.496  28.059  1.00 87.87           O  
ATOM    687  CB  LEU B  86      23.701  -0.494  25.445  1.00 87.87           C  
ATOM    688  CG  LEU B  86      22.395   0.169  25.005  1.00 87.87           C  
ATOM    689  CD1 LEU B  86      22.464   0.548  23.529  1.00 87.87           C  
ATOM    690  CD2 LEU B  86      21.210  -0.754  25.270  1.00 87.87           C  
ATOM    691  N   VAL B  87      24.849  -0.460  28.395  1.00 89.27           N  
ATOM    692  CA  VAL B  87      24.568  -0.445  29.826  1.00 89.27           C  
ATOM    693  C   VAL B  87      25.346   0.686  30.495  1.00 89.27           C  
ATOM    694  O   VAL B  87      24.819   1.378  31.369  1.00 89.27           O  
ATOM    695  CB  VAL B  87      24.918  -1.797  30.488  1.00 89.27           C  
ATOM    696  CG1 VAL B  87      24.917  -1.670  32.010  1.00 89.27           C  
ATOM    697  CG2 VAL B  87      23.940  -2.880  30.038  1.00 89.27           C  
ATOM    698  N   GLY B  88      26.551   0.928  30.033  1.00 88.28           N  
ATOM    699  CA  GLY B  88      27.343   2.018  30.579  1.00 88.28           C  
ATOM    700  C   GLY B  88      26.769   3.388  30.269  1.00 88.28           C  
ATOM    701  O   GLY B  88      26.653   4.233  31.159  1.00 88.28           O  
ATOM    702  N   LEU B  89      26.355   3.588  29.052  1.00 86.83           N  
ATOM    703  CA  LEU B  89      25.780   4.863  28.636  1.00 86.83           C  
ATOM    704  C   LEU B  89      24.430   5.094  29.305  1.00 86.83           C  
ATOM    705  O   LEU B  89      24.110   6.219  29.696  1.00 86.83           O  
ATOM    706  CB  LEU B  89      25.624   4.910  27.114  1.00 86.83           C  
ATOM    707  CG  LEU B  89      26.834   5.411  26.323  1.00 86.83           C  
ATOM    708  CD1 LEU B  89      26.782   4.892  24.890  1.00 86.83           C  
ATOM    709  CD2 LEU B  89      26.893   6.934  26.344  1.00 86.83           C  
ATOM    710  N   GLY B  90      23.653   3.981  29.478  1.00 86.31           N  
ATOM    711  CA  GLY B  90      22.371   4.095  30.155  1.00 86.31           C  
ATOM    712  C   GLY B  90      22.503   4.417  31.632  1.00 86.31           C  
ATOM    713  O   GLY B  90      21.766   5.253  32.159  1.00 86.31           O  
ATOM    714  N   ALA B  91      23.508   3.825  32.227  1.00 86.75           N  
ATOM    715  CA  ALA B  91      23.721   4.069  33.651  1.00 86.75           C  
ATOM    716  C   ALA B  91      24.230   5.487  33.894  1.00 86.75           C  
ATOM    717  O   ALA B  91      23.762   6.173  34.805  1.00 86.75           O  
ATOM    718  CB  ALA B  91      24.703   3.049  34.224  1.00 86.75           C  
ATOM    719  N   MET B  92      25.122   5.940  33.094  1.00 85.40           N  
ATOM    720  CA  MET B  92      25.669   7.285  33.249  1.00 85.40           C  
ATOM    721  C   MET B  92      24.621   8.341  32.914  1.00 85.40           C  
ATOM    722  O   MET B  92      24.510   9.354  33.607  1.00 85.40           O  
ATOM    723  CB  MET B  92      26.900   7.471  32.360  1.00 85.40           C  
ATOM    724  CG  MET B  92      28.175   7.766  33.133  1.00 85.40           C  
ATOM    725  SD  MET B  92      29.635   7.954  32.036  1.00 85.40           S  
ATOM    726  CE  MET B  92      30.082   9.676  32.391  1.00 85.40           C  
ATOM    727  N   GLY B  93      23.834   8.077  31.879  1.00 85.19           N  
ATOM    728  CA  GLY B  93      22.813   9.026  31.464  1.00 85.19           C  
ATOM    729  C   GLY B  93      21.681   9.161  32.464  1.00 85.19           C  
ATOM    730  O   GLY B  93      21.313  10.274  32.847  1.00 85.19           O  
ATOM    731  N   TRP B  94      21.167   8.007  33.013  1.00 84.35           N  
ATOM    732  CA  TRP B  94      20.045   8.016  33.946  1.00 84.35           C  
ATOM    733  C   TRP B  94      20.478   8.532  35.314  1.00 84.35           C  
ATOM    734  O   TRP B  94      19.660   9.052  36.076  1.00 84.35           O  
ATOM    735  CB  TRP B  94      19.447   6.613  34.081  1.00 84.35           C  
ATOM    736  CG  TRP B  94      18.046   6.495  33.561  1.00 84.35           C  
ATOM    737  CD1 TRP B  94      17.519   7.120  32.465  1.00 84.35           C  
ATOM    738  CD2 TRP B  94      16.991   5.707  34.120  1.00 84.35           C  
ATOM    739  CE2 TRP B  94      15.850   5.901  33.310  1.00 84.35           C  
ATOM    740  CE3 TRP B  94      16.899   4.854  35.228  1.00 84.35           C  
ATOM    741  NE1 TRP B  94      16.198   6.766  32.308  1.00 84.35           N  
ATOM    742  CZ2 TRP B  94      14.631   5.272  33.574  1.00 84.35           C  
ATOM    743  CZ3 TRP B  94      15.685   4.229  35.489  1.00 84.35           C  
ATOM    744  CH2 TRP B  94      14.568   4.443  34.664  1.00 84.35           C  
ATOM    745  N   GLY B  95      21.751   8.485  35.550  1.00 80.84           N  
ATOM    746  CA  GLY B  95      22.239   8.949  36.839  1.00 80.84           C  
ATOM    747  C   GLY B  95      22.518  10.439  36.870  1.00 80.84           C  
ATOM    748  O   GLY B  95      22.316  11.093  37.895  1.00 80.84           O  
ATOM    749  N   THR B  96      22.852  11.018  35.763  1.00 78.79           N  
ATOM    750  CA  THR B  96      23.360  12.385  35.806  1.00 78.79           C  
ATOM    751  C   THR B  96      22.305  13.369  35.308  1.00 78.79           C  
ATOM    752  O   THR B  96      22.148  14.455  35.870  1.00 78.79           O  
ATOM    753  CB  THR B  96      24.641  12.531  34.964  1.00 78.79           C  
ATOM    754  CG2 THR B  96      25.804  11.775  35.596  1.00 78.79           C  
ATOM    755  OG1 THR B  96      24.404  12.011  33.650  1.00 78.79           O  
ATOM    756  N   SER B  97      21.530  13.110  34.321  1.00 82.74           N  
ATOM    757  CA  SER B  97      20.697  14.123  33.682  1.00 82.74           C  
ATOM    758  C   SER B  97      19.221  13.747  33.747  1.00 82.74           C  
ATOM    759  O   SER B  97      18.843  12.630  33.386  1.00 82.74           O  
ATOM    760  CB  SER B  97      21.118  14.322  32.225  1.00 82.74           C  
ATOM    761  OG  SER B  97      20.128  15.041  31.510  1.00 82.74           O  
ATOM    762  N   PRO B  98      18.318  14.604  34.250  1.00 82.96           N  
ATOM    763  CA  PRO B  98      16.873  14.376  34.196  1.00 82.96           C  
ATOM    764  C   PRO B  98      16.325  14.387  32.771  1.00 82.96           C  
ATOM    765  O   PRO B  98      15.274  13.799  32.504  1.00 82.96           O  
ATOM    766  CB  PRO B  98      16.301  15.540  35.010  1.00 82.96           C  
ATOM    767  CG  PRO B  98      17.403  16.549  35.058  1.00 82.96           C  
ATOM    768  CD  PRO B  98      18.707  15.844  34.821  1.00 82.96           C  
ATOM    769  N   HIS B  99      17.033  15.044  31.866  1.00 87.81           N  
ATOM    770  CA  HIS B  99      16.608  15.076  30.471  1.00 87.81           C  
ATOM    771  C   HIS B  99      16.655  13.684  29.849  1.00 87.81           C  
ATOM    772  O   HIS B  99      15.728  13.285  29.141  1.00 87.81           O  
ATOM    773  CB  HIS B  99      17.480  16.041  29.666  1.00 87.81           C  
ATOM    774  CG  HIS B  99      17.316  17.473  30.064  1.00 87.81           C  
ATOM    775  CD2 HIS B  99      18.102  18.284  30.811  1.00 87.81           C  
ATOM    776  ND1 HIS B  99      16.228  18.230  29.686  1.00 87.81           N  
ATOM    777  CE1 HIS B  99      16.353  19.449  30.184  1.00 87.81           C  
ATOM    778  NE2 HIS B  99      17.482  19.508  30.870  1.00 87.81           N  
ATOM    779  N   ILE B 100      17.702  12.956  30.250  1.00 87.13           N  
ATOM    780  CA  ILE B 100      17.857  11.615  29.697  1.00 87.13           C  
ATOM    781  C   ILE B 100      16.845  10.671  30.342  1.00 87.13           C  
ATOM    782  O   ILE B 100      16.303   9.784  29.678  1.00 87.13           O  
ATOM    783  CB  ILE B 100      19.293  11.082  29.900  1.00 87.13           C  
ATOM    784  CG1 ILE B 100      20.298  11.952  29.137  1.00 87.13           C  
ATOM    785  CG2 ILE B 100      19.392   9.618  29.461  1.00 87.13           C  
ATOM    786  CD1 ILE B 100      21.720  11.406  29.145  1.00 87.13           C  
ATOM    787  N   ARG B 101      16.597  10.843  31.619  1.00 86.64           N  
ATOM    788  CA  ARG B 101      15.578  10.033  32.279  1.00 86.64           C  
ATOM    789  C   ARG B 101      14.208  10.256  31.649  1.00 86.64           C  
ATOM    790  O   ARG B 101      13.479   9.299  31.378  1.00 86.64           O  
ATOM    791  CB  ARG B 101      15.524  10.350  33.775  1.00 86.64           C  
ATOM    792  CG  ARG B 101      16.715   9.823  34.560  1.00 86.64           C  
ATOM    793  CD  ARG B 101      16.578  10.103  36.050  1.00 86.64           C  
ATOM    794  NE  ARG B 101      17.607  11.025  36.522  1.00 86.64           N  
ATOM    795  CZ  ARG B 101      17.657  11.543  37.746  1.00 86.64           C  
ATOM    796  NH1 ARG B 101      16.733  11.237  38.649  1.00 86.64           N  
ATOM    797  NH2 ARG B 101      18.638  12.372  38.070  1.00 86.64           N  
ATOM    798  N   CYS B 102      13.851  11.459  31.354  1.00 89.68           N  
ATOM    799  CA  CYS B 102      12.571  11.786  30.734  1.00 89.68           C  
ATOM    800  C   CYS B 102      12.493  11.228  29.318  1.00 89.68           C  
ATOM    801  O   CYS B 102      11.505  10.589  28.952  1.00 89.68           O  
ATOM    802  CB  CYS B 102      12.358  13.299  30.709  1.00 89.68           C  
ATOM    803  SG  CYS B 102      10.804  13.802  29.938  1.00 89.68           S  
ATOM    804  N   ALA B 103      13.542  11.424  28.617  1.00 90.40           N  
ATOM    805  CA  ALA B 103      13.558  10.964  27.231  1.00 90.40           C  
ATOM    806  C   ALA B 103      13.429   9.445  27.155  1.00 90.40           C  
ATOM    807  O   ALA B 103      12.773   8.916  26.255  1.00 90.40           O  
ATOM    808  CB  ALA B 103      14.837  11.422  26.533  1.00 90.40           C  
ATOM    809  N   SER B 104      14.075   8.696  28.095  1.00 87.89           N  
ATOM    810  CA  SER B 104      14.016   7.238  28.092  1.00 87.89           C  
ATOM    811  C   SER B 104      12.615   6.741  28.432  1.00 87.89           C  
ATOM    812  O   SER B 104      12.144   5.756  27.859  1.00 87.89           O  
ATOM    813  CB  SER B 104      15.026   6.658  29.082  1.00 87.89           C  
ATOM    814  OG  SER B 104      14.656   6.963  30.416  1.00 87.89           O  
ATOM    815  N   LEU B 105      11.948   7.382  29.309  1.00 88.54           N  
ATOM    816  CA  LEU B 105      10.597   6.967  29.667  1.00 88.54           C  
ATOM    817  C   LEU B 105       9.609   7.315  28.559  1.00 88.54           C  
ATOM    818  O   LEU B 105       8.578   6.656  28.410  1.00 88.54           O  
ATOM    819  CB  LEU B 105      10.163   7.626  30.979  1.00 88.54           C  
ATOM    820  CG  LEU B 105      10.455   6.843  32.260  1.00 88.54           C  
ATOM    821  CD1 LEU B 105      10.662   7.800  33.430  1.00 88.54           C  
ATOM    822  CD2 LEU B 105       9.326   5.863  32.558  1.00 88.54           C  
ATOM    823  N   LEU B 106       9.917   8.368  27.781  1.00 92.31           N  
ATOM    824  CA  LEU B 106       9.053   8.790  26.684  1.00 92.31           C  
ATOM    825  C   LEU B 106       9.110   7.793  25.532  1.00 92.31           C  
ATOM    826  O   LEU B 106       8.258   7.817  24.641  1.00 92.31           O  
ATOM    827  CB  LEU B 106       9.455  10.182  26.190  1.00 92.31           C  
ATOM    828  CG  LEU B 106       8.904  11.369  26.982  1.00 92.31           C  
ATOM    829  CD1 LEU B 106       9.551  12.667  26.511  1.00 92.31           C  
ATOM    830  CD2 LEU B 106       7.386  11.443  26.847  1.00 92.31           C  
ATOM    831  N   LEU B 107      10.023   6.861  25.674  1.00 89.01           N  
ATOM    832  CA  LEU B 107      10.138   5.859  24.620  1.00 89.01           C  
ATOM    833  C   LEU B 107       8.906   4.962  24.586  1.00 89.01           C  
ATOM    834  O   LEU B 107       8.452   4.563  23.511  1.00 89.01           O  
ATOM    835  CB  LEU B 107      11.396   5.010  24.824  1.00 89.01           C  
ATOM    836  CG  LEU B 107      12.427   5.044  23.695  1.00 89.01           C  
ATOM    837  CD1 LEU B 107      13.740   5.639  24.193  1.00 89.01           C  
ATOM    838  CD2 LEU B 107      12.648   3.645  23.130  1.00 89.01           C  
ATOM    839  N   VAL B 108       8.303   4.695  25.656  1.00 86.51           N  
ATOM    840  CA  VAL B 108       7.187   3.760  25.753  1.00 86.51           C  
ATOM    841  C   VAL B 108       5.958   4.347  25.064  1.00 86.51           C  
ATOM    842  O   VAL B 108       5.406   3.741  24.143  1.00 86.51           O  
ATOM    843  CB  VAL B 108       6.861   3.416  27.224  1.00 86.51           C  
ATOM    844  CG1 VAL B 108       5.567   2.609  27.316  1.00 86.51           C  
ATOM    845  CG2 VAL B 108       8.019   2.650  27.862  1.00 86.51           C  
ATOM    846  N   PRO B 109       5.592   5.622  25.408  1.00 89.93           N  
ATOM    847  CA  PRO B 109       4.433   6.168  24.698  1.00 89.93           C  
ATOM    848  C   PRO B 109       4.722   6.453  23.226  1.00 89.93           C  
ATOM    849  O   PRO B 109       3.823   6.358  22.387  1.00 89.93           O  
ATOM    850  CB  PRO B 109       4.134   7.464  25.456  1.00 89.93           C  
ATOM    851  CG  PRO B 109       5.004   7.406  26.670  1.00 89.93           C  
ATOM    852  CD  PRO B 109       5.995   6.291  26.494  1.00 89.93           C  
ATOM    853  N   LYS B 110       5.916   6.821  22.933  1.00 88.70           N  
ATOM    854  CA  LYS B 110       6.254   7.101  21.540  1.00 88.70           C  
ATOM    855  C   LYS B 110       6.231   5.827  20.702  1.00 88.70           C  
ATOM    856  O   LYS B 110       5.981   5.875  19.495  1.00 88.70           O  
ATOM    857  CB  LYS B 110       7.627   7.768  21.444  1.00 88.70           C  
ATOM    858  CG  LYS B 110       7.583   9.287  21.509  1.00 88.70           C  
ATOM    859  CD  LYS B 110       6.942   9.882  20.261  1.00 88.70           C  
ATOM    860  CE  LYS B 110       7.132  11.391  20.199  1.00 88.70           C  
ATOM    861  NZ  LYS B 110       6.502  11.979  18.979  1.00 88.70           N  
ATOM    862  N   MET B 111       6.467   4.655  21.388  1.00 84.97           N  
ATOM    863  CA  MET B 111       6.368   3.378  20.688  1.00 84.97           C  
ATOM    864  C   MET B 111       4.920   3.069  20.322  1.00 84.97           C  
ATOM    865  O   MET B 111       4.657   2.395  19.325  1.00 84.97           O  
ATOM    866  CB  MET B 111       6.943   2.248  21.544  1.00 84.97           C  
ATOM    867  CG  MET B 111       8.419   1.983  21.296  1.00 84.97           C  
ATOM    868  SD  MET B 111       8.712   1.022  19.761  1.00 84.97           S  
ATOM    869  CE  MET B 111       9.579  -0.418  20.445  1.00 84.97           C  
ATOM    870  N   LEU B 112       4.037   3.630  21.043  1.00 85.47           N  
ATOM    871  CA  LEU B 112       2.617   3.434  20.771  1.00 85.47           C  
ATOM    872  C   LEU B 112       2.120   4.434  19.732  1.00 85.47           C  
ATOM    873  O   LEU B 112       0.986   4.332  19.259  1.00 85.47           O  
ATOM    874  CB  LEU B 112       1.800   3.569  22.059  1.00 85.47           C  
ATOM    875  CG  LEU B 112       1.992   2.467  23.102  1.00 85.47           C  
ATOM    876  CD1 LEU B 112       1.993   3.061  24.506  1.00 85.47           C  
ATOM    877  CD2 LEU B 112       0.905   1.406  22.965  1.00 85.47           C  
ATOM    878  N   GLY B 113       2.931   5.413  19.328  1.00 82.20           N  
ATOM    879  CA  GLY B 113       2.530   6.447  18.388  1.00 82.20           C  
ATOM    880  C   GLY B 113       2.870   6.109  16.949  1.00 82.20           C  
ATOM    881  O   GLY B 113       2.843   4.941  16.557  1.00 82.20           O  
ATOM    882  N   LYS B 114       3.031   7.149  16.157  1.00 77.57           N  
ATOM    883  CA  LYS B 114       3.257   7.044  14.718  1.00 77.57           C  
ATOM    884  C   LYS B 114       4.555   6.300  14.418  1.00 77.57           C  
ATOM    885  O   LYS B 114       4.605   5.470  13.508  1.00 77.57           O  
ATOM    886  CB  LYS B 114       3.288   8.432  14.077  1.00 77.57           C  
ATOM    887  CG  LYS B 114       3.450   8.411  12.564  1.00 77.57           C  
ATOM    888  CD  LYS B 114       3.499   9.820  11.988  1.00 77.57           C  
ATOM    889  CE  LYS B 114       3.746   9.803  10.485  1.00 77.57           C  
ATOM    890  NZ  LYS B 114       3.842  11.183   9.924  1.00 77.57           N  
ATOM    891  N   GLU B 115       5.661   6.506  15.232  1.00 77.81           N  
ATOM    892  CA  GLU B 115       6.956   5.881  14.983  1.00 77.81           C  
ATOM    893  C   GLU B 115       6.930   4.397  15.336  1.00 77.81           C  
ATOM    894  O   GLU B 115       7.560   3.581  14.660  1.00 77.81           O  
ATOM    895  CB  GLU B 115       8.057   6.592  15.774  1.00 77.81           C  
ATOM    896  CG  GLU B 115       8.227   8.059  15.410  1.00 77.81           C  
ATOM    897  CD  GLU B 115       7.308   8.983  16.194  1.00 77.81           C  
ATOM    898  OE1 GLU B 115       7.386  10.218  16.006  1.00 77.81           O  
ATOM    899  OE2 GLU B 115       6.505   8.466  17.002  1.00 77.81           O  
ATOM    900  N   GLY B 116       6.212   4.055  16.396  1.00 79.07           N  
ATOM    901  CA  GLY B 116       6.074   2.650  16.743  1.00 79.07           C  
ATOM    902  C   GLY B 116       5.255   1.864  15.736  1.00 79.07           C  
ATOM    903  O   GLY B 116       5.476   0.666  15.548  1.00 79.07           O  
ATOM    904  N   ARG B 117       4.380   2.476  15.057  1.00 84.52           N  
ATOM    905  CA  ARG B 117       3.564   1.812  14.045  1.00 84.52           C  
ATOM    906  C   ARG B 117       4.425   1.312  12.890  1.00 84.52           C  
ATOM    907  O   ARG B 117       4.113   0.290  12.275  1.00 84.52           O  
ATOM    908  CB  ARG B 117       2.482   2.759  13.521  1.00 84.52           C  
ATOM    909  CG  ARG B 117       1.218   2.777  14.365  1.00 84.52           C  
ATOM    910  CD  ARG B 117       0.125   3.624  13.727  1.00 84.52           C  
ATOM    911  NE  ARG B 117       0.682   4.755  12.990  1.00 84.52           N  
ATOM    912  CZ  ARG B 117      -0.025   5.789  12.542  1.00 84.52           C  
ATOM    913  NH1 ARG B 117      -1.336   5.854  12.747  1.00 84.52           N  
ATOM    914  NH2 ARG B 117       0.582   6.765  11.883  1.00 84.52           N  
ATOM    915  N   LEU B 118       5.438   2.067  12.622  1.00 79.18           N  
ATOM    916  CA  LEU B 118       6.334   1.617  11.562  1.00 79.18           C  
ATOM    917  C   LEU B 118       6.986   0.288  11.930  1.00 79.18           C  
ATOM    918  O   LEU B 118       7.195  -0.566  11.065  1.00 79.18           O  
ATOM    919  CB  LEU B 118       7.411   2.669  11.288  1.00 79.18           C  
ATOM    920  CG  LEU B 118       7.933   2.747   9.852  1.00 79.18           C  
ATOM    921  CD1 LEU B 118       7.215   3.854   9.087  1.00 79.18           C  
ATOM    922  CD2 LEU B 118       9.441   2.975   9.842  1.00 79.18           C  
ATOM    923  N   PHE B 119       7.287   0.162  13.183  1.00 77.72           N  
ATOM    924  CA  PHE B 119       7.853  -1.090  13.669  1.00 77.72           C  
ATOM    925  C   PHE B 119       6.856  -2.232  13.513  1.00 77.72           C  
ATOM    926  O   PHE B 119       7.204  -3.302  13.010  1.00 77.72           O  
ATOM    927  CB  PHE B 119       8.275  -0.958  15.136  1.00 77.72           C  
ATOM    928  CG  PHE B 119       8.991  -2.167  15.674  1.00 77.72           C  
ATOM    929  CD1 PHE B 119       8.337  -3.068  16.505  1.00 77.72           C  
ATOM    930  CD2 PHE B 119      10.321  -2.403  15.347  1.00 77.72           C  
ATOM    931  CE1 PHE B 119       8.998  -4.188  17.003  1.00 77.72           C  
ATOM    932  CE2 PHE B 119      10.988  -3.520  15.842  1.00 77.72           C  
ATOM    933  CZ  PHE B 119      10.325  -4.411  16.671  1.00 77.72           C  
ATOM    934  N   VAL B 120       5.642  -2.022  13.857  1.00 82.39           N  
ATOM    935  CA  VAL B 120       4.618  -3.056  13.755  1.00 82.39           C  
ATOM    936  C   VAL B 120       4.312  -3.338  12.286  1.00 82.39           C  
ATOM    937  O   VAL B 120       4.034  -4.480  11.911  1.00 82.39           O  
ATOM    938  CB  VAL B 120       3.326  -2.652  14.500  1.00 82.39           C  
ATOM    939  CG1 VAL B 120       2.241  -3.710  14.312  1.00 82.39           C  
ATOM    940  CG2 VAL B 120       3.613  -2.433  15.985  1.00 82.39           C  
ATOM    941  N   LEU B 121       4.387  -2.337  11.515  1.00 83.59           N  
ATOM    942  CA  LEU B 121       4.193  -2.533  10.082  1.00 83.59           C  
ATOM    943  C   LEU B 121       5.248  -3.477   9.515  1.00 83.59           C  
ATOM    944  O   LEU B 121       4.938  -4.335   8.685  1.00 83.59           O  
ATOM    945  CB  LEU B 121       4.243  -1.192   9.345  1.00 83.59           C  
ATOM    946  CG  LEU B 121       3.992  -1.237   7.837  1.00 83.59           C  
ATOM    947  CD1 LEU B 121       2.567  -1.699   7.551  1.00 83.59           C  
ATOM    948  CD2 LEU B 121       4.253   0.129   7.211  1.00 83.59           C  
ATOM    949  N   GLY B 122       6.515  -3.306   9.971  1.00 76.96           N  
ATOM    950  CA  GLY B 122       7.552  -4.237   9.555  1.00 76.96           C  
ATOM    951  C   GLY B 122       7.258  -5.673   9.948  1.00 76.96           C  
ATOM    952  O   GLY B 122       7.444  -6.591   9.147  1.00 76.96           O  
ATOM    953  N   TYR B 123       6.754  -5.816  11.081  1.00 77.97           N  
ATOM    954  CA  TYR B 123       6.393  -7.152  11.543  1.00 77.97           C  
ATOM    955  C   TYR B 123       5.222  -7.709  10.742  1.00 77.97           C  
ATOM    956  O   TYR B 123       5.179  -8.905  10.444  1.00 77.97           O  
ATOM    957  CB  TYR B 123       6.042  -7.128  13.033  1.00 77.97           C  
ATOM    958  CG  TYR B 123       6.030  -8.494  13.676  1.00 77.97           C  
ATOM    959  CD1 TYR B 123       4.836  -9.187  13.864  1.00 77.97           C  
ATOM    960  CD2 TYR B 123       7.212  -9.094  14.096  1.00 77.97           C  
ATOM    961  CE1 TYR B 123       4.820 -10.445  14.457  1.00 77.97           C  
ATOM    962  CE2 TYR B 123       7.208 -10.352  14.691  1.00 77.97           C  
ATOM    963  CZ  TYR B 123       6.009 -11.019  14.866  1.00 77.97           C  
ATOM    964  OH  TYR B 123       5.999 -12.264  15.454  1.00 77.97           O  
ATOM    965  N   ALA B 124       4.279  -6.902  10.395  1.00 84.22           N  
ATOM    966  CA  ALA B 124       3.140  -7.343   9.594  1.00 84.22           C  
ATOM    967  C   ALA B 124       3.589  -7.808   8.211  1.00 84.22           C  
ATOM    968  O   ALA B 124       3.132  -8.841   7.718  1.00 84.22           O  
ATOM    969  CB  ALA B 124       2.113  -6.221   9.466  1.00 84.22           C  
ATOM    970  N   LEU B 125       4.487  -7.055   7.660  1.00 80.14           N  
ATOM    971  CA  LEU B 125       4.989  -7.435   6.344  1.00 80.14           C  
ATOM    972  C   LEU B 125       5.746  -8.757   6.412  1.00 80.14           C  
ATOM    973  O   LEU B 125       5.625  -9.594   5.515  1.00 80.14           O  
ATOM    974  CB  LEU B 125       5.898  -6.340   5.780  1.00 80.14           C  
ATOM    975  CG  LEU B 125       5.199  -5.108   5.204  1.00 80.14           C  
ATOM    976  CD1 LEU B 125       6.220  -4.023   4.879  1.00 80.14           C  
ATOM    977  CD2 LEU B 125       4.395  -5.481   3.963  1.00 80.14           C  
ATOM    978  N   ALA B 126       6.503  -8.968   7.425  1.00 77.14           N  
ATOM    979  CA  ALA B 126       7.218 -10.228   7.611  1.00 77.14           C  
ATOM    980  C   ALA B 126       6.245 -11.387   7.806  1.00 77.14           C  
ATOM    981  O   ALA B 126       6.458 -12.480   7.276  1.00 77.14           O  
ATOM    982  CB  ALA B 126       8.169 -10.130   8.801  1.00 77.14           C  
ATOM    983  N   ALA B 127       5.201 -11.105   8.521  1.00 83.53           N  
ATOM    984  CA  ALA B 127       4.202 -12.145   8.754  1.00 83.53           C  
ATOM    985  C   ALA B 127       3.485 -12.517   7.460  1.00 83.53           C  
ATOM    986  O   ALA B 127       3.174 -13.688   7.229  1.00 83.53           O  
ATOM    987  CB  ALA B 127       3.194 -11.687   9.805  1.00 83.53           C  
ATOM    988  N   ILE B 128       3.221 -11.581   6.674  1.00 81.30           N  
ATOM    989  CA  ILE B 128       2.575 -11.843   5.393  1.00 81.30           C  
ATOM    990  C   ILE B 128       3.511 -12.653   4.499  1.00 81.30           C  
ATOM    991  O   ILE B 128       3.071 -13.562   3.791  1.00 81.30           O  
ATOM    992  CB  ILE B 128       2.164 -10.530   4.688  1.00 81.30           C  
ATOM    993  CG1 ILE B 128       1.000  -9.867   5.431  1.00 81.30           C  
ATOM    994  CG2 ILE B 128       1.800 -10.795   3.224  1.00 81.30           C  
ATOM    995  CD1 ILE B 128       0.651  -8.476   4.919  1.00 81.30           C  
ATOM    996  N   TYR B 129       4.699 -12.354   4.594  1.00 74.81           N  
ATOM    997  CA  TYR B 129       5.675 -13.040   3.754  1.00 74.81           C  
ATOM    998  C   TYR B 129       5.829 -14.497   4.175  1.00 74.81           C  
ATOM    999  O   TYR B 129       5.881 -15.392   3.329  1.00 74.81           O  
ATOM   1000  CB  TYR B 129       7.032 -12.332   3.818  1.00 74.81           C  
ATOM   1001  CG  TYR B 129       8.077 -12.941   2.915  1.00 74.81           C  
ATOM   1002  CD1 TYR B 129       9.080 -13.759   3.431  1.00 74.81           C  
ATOM   1003  CD2 TYR B 129       8.066 -12.698   1.546  1.00 74.81           C  
ATOM   1004  CE1 TYR B 129      10.047 -14.321   2.603  1.00 74.81           C  
ATOM   1005  CE2 TYR B 129       9.027 -13.254   0.709  1.00 74.81           C  
ATOM   1006  CZ  TYR B 129      10.012 -14.063   1.246  1.00 74.81           C  
ATOM   1007  OH  TYR B 129      10.966 -14.617   0.422  1.00 74.81           O  
ATOM   1008  N   VAL B 130       5.849 -14.802   5.403  1.00 76.71           N  
ATOM   1009  CA  VAL B 130       6.056 -16.159   5.896  1.00 76.71           C  
ATOM   1010  C   VAL B 130       4.748 -16.943   5.820  1.00 76.71           C  
ATOM   1011  O   VAL B 130       4.758 -18.170   5.695  1.00 76.71           O  
ATOM   1012  CB  VAL B 130       6.595 -16.160   7.344  1.00 76.71           C  
ATOM   1013  CG1 VAL B 130       6.606 -17.577   7.915  1.00 76.71           C  
ATOM   1014  CG2 VAL B 130       7.996 -15.551   7.392  1.00 76.71           C  
ATOM   1015  N   GLY B 131       3.600 -16.276   5.679  1.00 80.90           N  
ATOM   1016  CA  GLY B 131       2.306 -16.936   5.625  1.00 80.90           C  
ATOM   1017  C   GLY B 131       1.806 -17.156   4.210  1.00 80.90           C  
ATOM   1018  O   GLY B 131       2.181 -18.132   3.557  1.00 80.90           O  
ATOM   1019  N   PRO B 132       1.016 -16.211   3.741  1.00 81.04           N  
ATOM   1020  CA  PRO B 132       0.382 -16.412   2.436  1.00 81.04           C  
ATOM   1021  C   PRO B 132       1.389 -16.433   1.288  1.00 81.04           C  
ATOM   1022  O   PRO B 132       1.239 -17.213   0.345  1.00 81.04           O  
ATOM   1023  CB  PRO B 132      -0.561 -15.212   2.313  1.00 81.04           C  
ATOM   1024  CG  PRO B 132      -0.640 -14.646   3.694  1.00 81.04           C  
ATOM   1025  CD  PRO B 132       0.496 -15.201   4.504  1.00 81.04           C  
ATOM   1026  N   VAL B 133       2.399 -15.646   1.370  1.00 75.58           N  
ATOM   1027  CA  VAL B 133       3.349 -15.591   0.264  1.00 75.58           C  
ATOM   1028  C   VAL B 133       4.162 -16.883   0.217  1.00 75.58           C  
ATOM   1029  O   VAL B 133       4.399 -17.436  -0.860  1.00 75.58           O  
ATOM   1030  CB  VAL B 133       4.292 -14.373   0.386  1.00 75.58           C  
ATOM   1031  CG1 VAL B 133       5.390 -14.432  -0.674  1.00 75.58           C  
ATOM   1032  CG2 VAL B 133       3.499 -13.072   0.268  1.00 75.58           C  
ATOM   1033  N   ALA B 134       4.654 -17.418   1.299  1.00 76.64           N  
ATOM   1034  CA  ALA B 134       5.386 -18.681   1.333  1.00 76.64           C  
ATOM   1035  C   ALA B 134       4.500 -19.841   0.887  1.00 76.64           C  
ATOM   1036  O   ALA B 134       4.959 -20.747   0.188  1.00 76.64           O  
ATOM   1037  CB  ALA B 134       5.932 -18.942   2.735  1.00 76.64           C  
ATOM   1038  N   ASN B 135       3.264 -19.795   1.224  1.00 82.95           N  
ATOM   1039  CA  ASN B 135       2.341 -20.838   0.787  1.00 82.95           C  
ATOM   1040  C   ASN B 135       2.103 -20.781  -0.719  1.00 82.95           C  
ATOM   1041  O   ASN B 135       2.033 -21.818  -1.380  1.00 82.95           O  
ATOM   1042  CB  ASN B 135       1.012 -20.728   1.539  1.00 82.95           C  
ATOM   1043  CG  ASN B 135       0.184 -21.995   1.450  1.00 82.95           C  
ATOM   1044  ND2 ASN B 135      -1.109 -21.841   1.193  1.00 82.95           N  
ATOM   1045  OD1 ASN B 135       0.703 -23.102   1.611  1.00 82.95           O  
ATOM   1046  N   LEU B 136       1.980 -19.623  -1.145  1.00 75.17           N  
ATOM   1047  CA  LEU B 136       1.831 -19.454  -2.586  1.00 75.17           C  
ATOM   1048  C   LEU B 136       3.052 -19.989  -3.326  1.00 75.17           C  
ATOM   1049  O   LEU B 136       2.917 -20.701  -4.324  1.00 75.17           O  
ATOM   1050  CB  LEU B 136       1.614 -17.979  -2.935  1.00 75.17           C  
ATOM   1051  CG  LEU B 136       1.071 -17.685  -4.334  1.00 75.17           C  
ATOM   1052  CD1 LEU B 136       0.087 -16.520  -4.286  1.00 75.17           C  
ATOM   1053  CD2 LEU B 136       2.212 -17.389  -5.300  1.00 75.17           C  
ATOM   1054  N   ARG B 137       4.151 -19.687  -2.842  1.00 72.92           N  
ATOM   1055  CA  ARG B 137       5.379 -20.192  -3.447  1.00 72.92           C  
ATOM   1056  C   ARG B 137       5.437 -21.715  -3.378  1.00 72.92           C  
ATOM   1057  O   ARG B 137       5.836 -22.370  -4.343  1.00 72.92           O  
ATOM   1058  CB  ARG B 137       6.605 -19.589  -2.758  1.00 72.92           C  
ATOM   1059  CG  ARG B 137       7.927 -19.985  -3.396  1.00 72.92           C  
ATOM   1060  CD  ARG B 137       9.112 -19.359  -2.673  1.00 72.92           C  
ATOM   1061  NE  ARG B 137      10.376 -19.683  -3.329  1.00 72.92           N  
ATOM   1062  CZ  ARG B 137      11.563 -19.206  -2.966  1.00 72.92           C  
ATOM   1063  NH1 ARG B 137      11.672 -18.369  -1.940  1.00 72.92           N  
ATOM   1064  NH2 ARG B 137      12.649 -19.566  -3.633  1.00 72.92           N  
ATOM   1065  N   HIS B 138       5.074 -22.296  -2.253  1.00 77.03           N  
ATOM   1066  CA  HIS B 138       5.083 -23.746  -2.095  1.00 77.03           C  
ATOM   1067  C   HIS B 138       4.139 -24.414  -3.089  1.00 77.03           C  
ATOM   1068  O   HIS B 138       4.510 -25.391  -3.744  1.00 77.03           O  
ATOM   1069  CB  HIS B 138       4.699 -24.132  -0.665  1.00 77.03           C  
ATOM   1070  CG  HIS B 138       4.648 -25.609  -0.436  1.00 77.03           C  
ATOM   1071  CD2 HIS B 138       3.600 -26.440  -0.226  1.00 77.03           C  
ATOM   1072  ND1 HIS B 138       5.778 -26.396  -0.402  1.00 77.03           N  
ATOM   1073  CE1 HIS B 138       5.427 -27.652  -0.181  1.00 77.03           C  
ATOM   1074  NE2 HIS B 138       4.111 -27.705  -0.070  1.00 77.03           N  
ATOM   1075  N   ASN B 139       2.976 -23.918  -3.175  1.00 76.73           N  
ATOM   1076  CA  ASN B 139       2.007 -24.491  -4.103  1.00 76.73           C  
ATOM   1077  C   ASN B 139       2.460 -24.338  -5.552  1.00 76.73           C  
ATOM   1078  O   ASN B 139       2.260 -25.239  -6.368  1.00 76.73           O  
ATOM   1079  CB  ASN B 139       0.631 -23.850  -3.906  1.00 76.73           C  
ATOM   1080  CG  ASN B 139      -0.058 -24.325  -2.642  1.00 76.73           C  
ATOM   1081  ND2 ASN B 139      -0.962 -23.507  -2.116  1.00 76.73           N  
ATOM   1082  OD1 ASN B 139       0.219 -25.419  -2.142  1.00 76.73           O  
ATOM   1083  N   LEU B 140       3.099 -23.257  -5.853  1.00 70.43           N  
ATOM   1084  CA  LEU B 140       3.610 -23.063  -7.205  1.00 70.43           C  
ATOM   1085  C   LEU B 140       4.736 -24.046  -7.507  1.00 70.43           C  
ATOM   1086  O   LEU B 140       4.793 -24.616  -8.599  1.00 70.43           O  
ATOM   1087  CB  LEU B 140       4.108 -21.627  -7.389  1.00 70.43           C  
ATOM   1088  CG  LEU B 140       4.037 -21.062  -8.809  1.00 70.43           C  
ATOM   1089  CD1 LEU B 140       2.972 -19.973  -8.893  1.00 70.43           C  
ATOM   1090  CD2 LEU B 140       5.397 -20.521  -9.238  1.00 70.43           C  
ATOM   1091  N   ASN B 141       5.570 -24.319  -6.582  1.00 70.32           N  
ATOM   1092  CA  ASN B 141       6.648 -25.285  -6.762  1.00 70.32           C  
ATOM   1093  C   ASN B 141       6.111 -26.708  -6.889  1.00 70.32           C  
ATOM   1094  O   ASN B 141       6.638 -27.508  -7.664  1.00 70.32           O  
ATOM   1095  CB  ASN B 141       7.647 -25.196  -5.606  1.00 70.32           C  
ATOM   1096  CG  ASN B 141       8.569 -23.999  -5.722  1.00 70.32           C  
ATOM   1097  ND2 ASN B 141       9.245 -23.663  -4.629  1.00 70.32           N  
ATOM   1098  OD1 ASN B 141       8.672 -23.380  -6.784  1.00 70.32           O  
ATOM   1099  N   ASN B 142       5.081 -27.024  -6.136  1.00 74.48           N  
ATOM   1100  CA  ASN B 142       4.453 -28.337  -6.239  1.00 74.48           C  
ATOM   1101  C   ASN B 142       3.873 -28.573  -7.631  1.00 74.48           C  
ATOM   1102  O   ASN B 142       3.949 -29.684  -8.159  1.00 74.48           O  
ATOM   1103  CB  ASN B 142       3.364 -28.497  -5.176  1.00 74.48           C  
ATOM   1104  CG  ASN B 142       3.340 -29.885  -4.569  1.00 74.48           C  
ATOM   1105  ND2 ASN B 142       2.609 -30.040  -3.471  1.00 74.48           N  
ATOM   1106  OD1 ASN B 142       3.975 -30.811  -5.081  1.00 74.48           O  
ATOM   1107  N   VAL B 143       3.356 -27.569  -8.159  1.00 71.40           N  
ATOM   1108  CA  VAL B 143       2.773 -27.715  -9.488  1.00 71.40           C  
ATOM   1109  C   VAL B 143       3.879 -27.926 -10.519  1.00 71.40           C  
ATOM   1110  O   VAL B 143       3.732 -28.732 -11.441  1.00 71.40           O  
ATOM   1111  CB  VAL B 143       1.917 -26.486  -9.870  1.00 71.40           C  
ATOM   1112  CG1 VAL B 143       1.587 -26.500 -11.361  1.00 71.40           C  
ATOM   1113  CG2 VAL B 143       0.637 -26.449  -9.037  1.00 71.40           C  
ATOM   1114  N   ILE B 144       4.936 -27.226 -10.309  1.00 65.18           N  
ATOM   1115  CA  ILE B 144       6.058 -27.379 -11.229  1.00 65.18           C  
ATOM   1116  C   ILE B 144       6.627 -28.791 -11.118  1.00 65.18           C  
ATOM   1117  O   ILE B 144       6.942 -29.421 -12.131  1.00 65.18           O  
ATOM   1118  CB  ILE B 144       7.161 -26.333 -10.954  1.00 65.18           C  
ATOM   1119  CG1 ILE B 144       6.647 -24.921 -11.258  1.00 65.18           C  
ATOM   1120  CG2 ILE B 144       8.418 -26.646 -11.772  1.00 65.18           C  
ATOM   1121  CD1 ILE B 144       7.576 -23.810 -10.791  1.00 65.18           C  
ATOM   1122  N   ALA B 145       6.722 -29.301  -9.957  1.00 69.99           N  
ATOM   1123  CA  ALA B 145       7.199 -30.665  -9.745  1.00 69.99           C  
ATOM   1124  C   ALA B 145       6.206 -31.685 -10.295  1.00 69.99           C  
ATOM   1125  O   ALA B 145       6.604 -32.703 -10.867  1.00 69.99           O  
ATOM   1126  CB  ALA B 145       7.449 -30.917  -8.261  1.00 69.99           C  
ATOM   1127  N   SER B 146       4.923 -31.464 -10.138  1.00 72.96           N  
ATOM   1128  CA  SER B 146       3.895 -32.355 -10.664  1.00 72.96           C  
ATOM   1129  C   SER B 146       3.944 -32.417 -12.187  1.00 72.96           C  
ATOM   1130  O   SER B 146       3.821 -33.494 -12.774  1.00 72.96           O  
ATOM   1131  CB  SER B 146       2.507 -31.900 -10.210  1.00 72.96           C  
ATOM   1132  OG  SER B 146       1.549 -32.109 -11.233  1.00 72.96           O  
ATOM   1133  N   LEU B 147       4.187 -31.276 -12.733  1.00 67.12           N  
ATOM   1134  CA  LEU B 147       4.267 -31.249 -14.189  1.00 67.12           C  
ATOM   1135  C   LEU B 147       5.478 -32.035 -14.681  1.00 67.12           C  
ATOM   1136  O   LEU B 147       5.396 -32.746 -15.685  1.00 67.12           O  
ATOM   1137  CB  LEU B 147       4.339 -29.807 -14.696  1.00 67.12           C  
ATOM   1138  CG  LEU B 147       3.003 -29.087 -14.886  1.00 67.12           C  
ATOM   1139  CD1 LEU B 147       3.199 -27.577 -14.808  1.00 67.12           C  
ATOM   1140  CD2 LEU B 147       2.367 -29.481 -16.215  1.00 67.12           C  
ATOM   1141  N   GLY B 148       6.614 -31.930 -14.029  1.00 63.02           N  
ATOM   1142  CA  GLY B 148       7.774 -32.737 -14.372  1.00 63.02           C  
ATOM   1143  C   GLY B 148       7.537 -34.226 -14.200  1.00 63.02           C  
ATOM   1144  O   GLY B 148       7.898 -35.022 -15.070  1.00 63.02           O  
ATOM   1145  N   CYS B 149       6.860 -34.637 -13.105  1.00 68.42           N  
ATOM   1146  CA  CYS B 149       6.548 -36.034 -12.830  1.00 68.42           C  
ATOM   1147  C   CYS B 149       5.597 -36.598 -13.879  1.00 68.42           C  
ATOM   1148  O   CYS B 149       5.755 -37.738 -14.318  1.00 68.42           O  
ATOM   1149  CB  CYS B 149       5.932 -36.182 -11.438  1.00 68.42           C  
ATOM   1150  SG  CYS B 149       5.507 -37.884 -11.007  1.00 68.42           S  
ATOM   1151  N   THR B 150       4.672 -35.865 -14.308  1.00 69.53           N  
ATOM   1152  CA  THR B 150       3.702 -36.326 -15.295  1.00 69.53           C  
ATOM   1153  C   THR B 150       4.380 -36.591 -16.636  1.00 69.53           C  
ATOM   1154  O   THR B 150       4.080 -37.582 -17.305  1.00 69.53           O  
ATOM   1155  CB  THR B 150       2.567 -35.303 -15.484  1.00 69.53           C  
ATOM   1156  CG2 THR B 150       1.570 -35.776 -16.536  1.00 69.53           C  
ATOM   1157  OG1 THR B 150       1.882 -35.123 -14.238  1.00 69.53           O  
ATOM   1158  N   VAL B 151       5.320 -35.805 -16.928  1.00 64.05           N  
ATOM   1159  CA  VAL B 151       6.020 -35.995 -18.194  1.00 64.05           C  
ATOM   1160  C   VAL B 151       6.890 -37.247 -18.121  1.00 64.05           C  
ATOM   1161  O   VAL B 151       6.964 -38.017 -19.082  1.00 64.05           O  
ATOM   1162  CB  VAL B 151       6.883 -34.766 -18.555  1.00 64.05           C  
ATOM   1163  CG1 VAL B 151       7.821 -35.087 -19.718  1.00 64.05           C  
ATOM   1164  CG2 VAL B 151       5.994 -33.571 -18.896  1.00 64.05           C  
ATOM   1165  N   GLU B 152       7.479 -37.543 -16.994  1.00 67.07           N  
ATOM   1166  CA  GLU B 152       8.290 -38.743 -16.816  1.00 67.07           C  
ATOM   1167  C   GLU B 152       7.429 -40.002 -16.855  1.00 67.07           C  
ATOM   1168  O   GLU B 152       7.818 -41.009 -17.451  1.00 67.07           O  
ATOM   1169  CB  GLU B 152       9.065 -38.677 -15.497  1.00 67.07           C  
ATOM   1170  CG  GLU B 152      10.084 -39.794 -15.327  1.00 67.07           C  
ATOM   1171  CD  GLU B 152      10.876 -39.692 -14.032  1.00 67.07           C  
ATOM   1172  OE1 GLU B 152      11.733 -40.567 -13.774  1.00 67.07           O  
ATOM   1173  OE2 GLU B 152      10.635 -38.730 -13.269  1.00 67.07           O  
ATOM   1174  N   LEU B 153       6.328 -39.908 -16.181  1.00 70.31           N  
ATOM   1175  CA  LEU B 153       5.421 -41.051 -16.176  1.00 70.31           C  
ATOM   1176  C   LEU B 153       4.911 -41.347 -17.582  1.00 70.31           C  
ATOM   1177  O   LEU B 153       4.781 -42.511 -17.968  1.00 70.31           O  
ATOM   1178  CB  LEU B 153       4.240 -40.793 -15.236  1.00 70.31           C  
ATOM   1179  CG  LEU B 153       3.259 -41.951 -15.048  1.00 70.31           C  
ATOM   1180  CD1 LEU B 153       3.905 -43.067 -14.233  1.00 70.31           C  
ATOM   1181  CD2 LEU B 153       1.979 -41.465 -14.377  1.00 70.31           C  
ATOM   1182  N   GLN B 154       4.691 -40.258 -18.292  1.00 66.05           N  
ATOM   1183  CA  GLN B 154       4.234 -40.453 -19.664  1.00 66.05           C  
ATOM   1184  C   GLN B 154       5.289 -41.174 -20.498  1.00 66.05           C  
ATOM   1185  O   GLN B 154       4.963 -42.064 -21.287  1.00 66.05           O  
ATOM   1186  CB  GLN B 154       3.883 -39.111 -20.309  1.00 66.05           C  
ATOM   1187  CG  GLN B 154       3.091 -39.239 -21.603  1.00 66.05           C  
ATOM   1188  CD  GLN B 154       2.681 -37.895 -22.175  1.00 66.05           C  
ATOM   1189  NE2 GLN B 154       2.035 -37.917 -23.336  1.00 66.05           N  
ATOM   1190  OE1 GLN B 154       2.942 -36.845 -21.579  1.00 66.05           O  
ATOM   1191  N   ILE B 155       6.490 -40.900 -20.254  1.00 61.45           N  
ATOM   1192  CA  ILE B 155       7.574 -41.539 -20.991  1.00 61.45           C  
ATOM   1193  C   ILE B 155       7.680 -43.007 -20.585  1.00 61.45           C  
ATOM   1194  O   ILE B 155       7.801 -43.888 -21.440  1.00 61.45           O  
ATOM   1195  CB  ILE B 155       8.921 -40.819 -20.753  1.00 61.45           C  
ATOM   1196  CG1 ILE B 155       8.890 -39.414 -21.365  1.00 61.45           C  
ATOM   1197  CG2 ILE B 155      10.081 -41.641 -21.324  1.00 61.45           C  
ATOM   1198  CD1 ILE B 155      10.096 -38.557 -21.007  1.00 61.45           C  
ATOM   1199  N   ASN B 156       7.609 -43.256 -19.279  1.00 69.41           N  
ATOM   1200  CA  ASN B 156       7.717 -44.627 -18.791  1.00 69.41           C  
ATOM   1201  C   ASN B 156       6.527 -45.474 -19.232  1.00 69.41           C  
ATOM   1202  O   ASN B 156       6.687 -46.647 -19.575  1.00 69.41           O  
ATOM   1203  CB  ASN B 156       7.846 -44.646 -17.266  1.00 69.41           C  
ATOM   1204  CG  ASN B 156       9.219 -44.213 -16.791  1.00 69.41           C  
ATOM   1205  ND2 ASN B 156       9.314 -43.832 -15.523  1.00 69.41           N  
ATOM   1206  OD1 ASN B 156      10.185 -44.221 -17.558  1.00 69.41           O  
ATOM   1207  N   ASN B 157       5.379 -44.929 -19.219  1.00 66.73           N  
ATOM   1208  CA  ASN B 157       4.197 -45.665 -19.656  1.00 66.73           C  
ATOM   1209  C   ASN B 157       4.265 -46.002 -21.142  1.00 66.73           C  
ATOM   1210  O   ASN B 157       3.858 -47.089 -21.556  1.00 66.73           O  
ATOM   1211  CB  ASN B 157       2.927 -44.870 -19.348  1.00 66.73           C  
ATOM   1212  CG  ASN B 157       2.435 -45.080 -17.930  1.00 66.73           C  
ATOM   1213  ND2 ASN B 157       1.408 -44.333 -17.541  1.00 66.73           N  
ATOM   1214  OD1 ASN B 157       2.973 -45.907 -17.189  1.00 66.73           O  
ATOM   1215  N   THR B 158       4.787 -45.051 -21.863  1.00 63.13           N  
ATOM   1216  CA  THR B 158       4.942 -45.322 -23.288  1.00 63.13           C  
ATOM   1217  C   THR B 158       5.938 -46.456 -23.519  1.00 63.13           C  
ATOM   1218  O   THR B 158       5.715 -47.322 -24.367  1.00 63.13           O  
ATOM   1219  CB  THR B 158       5.406 -44.066 -24.048  1.00 63.13           C  
ATOM   1220  CG2 THR B 158       5.434 -44.313 -25.553  1.00 63.13           C  
ATOM   1221  OG1 THR B 158       4.506 -42.986 -23.769  1.00 63.13           O  
ATOM   1222  N   ARG B 159       6.911 -46.496 -22.673  1.00 64.33           N  
ATOM   1223  CA  ARG B 159       7.890 -47.573 -22.772  1.00 64.33           C  
ATOM   1224  C   ARG B 159       7.279 -48.909 -22.364  1.00 64.33           C  
ATOM   1225  O   ARG B 159       7.517 -49.930 -23.012  1.00 64.33           O  
ATOM   1226  CB  ARG B 159       9.114 -47.269 -21.904  1.00 64.33           C  
ATOM   1227  CG  ARG B 159      10.372 -48.008 -22.333  1.00 64.33           C  
ATOM   1228  CD  ARG B 159      11.558 -47.664 -21.444  1.00 64.33           C  
ATOM   1229  NE  ARG B 159      12.484 -46.751 -22.108  1.00 64.33           N  
ATOM   1230  CZ  ARG B 159      13.499 -46.133 -21.512  1.00 64.33           C  
ATOM   1231  NH1 ARG B 159      13.741 -46.320 -20.219  1.00 64.33           N  
ATOM   1232  NH2 ARG B 159      14.279 -45.323 -22.212  1.00 64.33           N  
ATOM   1233  N   ALA B 160       6.535 -48.855 -21.303  1.00 69.03           N  
ATOM   1234  CA  ALA B 160       5.898 -50.078 -20.822  1.00 69.03           C  
ATOM   1235  C   ALA B 160       4.845 -50.573 -21.808  1.00 69.03           C  
ATOM   1236  O   ALA B 160       4.722 -51.777 -22.043  1.00 69.03           O  
ATOM   1237  CB  ALA B 160       5.271 -49.847 -19.449  1.00 69.03           C  
ATOM   1238  N   ALA B 161       4.150 -49.662 -22.362  1.00 67.35           N  
ATOM   1239  CA  ALA B 161       3.152 -50.047 -23.357  1.00 67.35           C  
ATOM   1240  C   ALA B 161       3.807 -50.717 -24.561  1.00 67.35           C  
ATOM   1241  O   ALA B 161       3.275 -51.687 -25.105  1.00 67.35           O  
ATOM   1242  CB  ALA B 161       2.348 -48.827 -23.803  1.00 67.35           C  
ATOM   1243  N   TRP B 162       4.951 -50.263 -24.891  1.00 63.05           N  
ATOM   1244  CA  TRP B 162       5.696 -50.860 -25.994  1.00 63.05           C  
ATOM   1245  C   TRP B 162       6.171 -52.263 -25.634  1.00 63.05           C  
ATOM   1246  O   TRP B 162       6.035 -53.195 -26.431  1.00 63.05           O  
ATOM   1247  CB  TRP B 162       6.894 -49.983 -26.371  1.00 63.05           C  
ATOM   1248  CG  TRP B 162       7.717 -50.528 -27.499  1.00 63.05           C  
ATOM   1249  CD1 TRP B 162       8.930 -51.151 -27.408  1.00 63.05           C  
ATOM   1250  CD2 TRP B 162       7.386 -50.495 -28.891  1.00 63.05           C  
ATOM   1251  CE2 TRP B 162       8.447 -51.117 -29.587  1.00 63.05           C  
ATOM   1252  CE3 TRP B 162       6.295 -50.000 -29.618  1.00 63.05           C  
ATOM   1253  NE1 TRP B 162       9.375 -51.508 -28.660  1.00 63.05           N  
ATOM   1254  CZ2 TRP B 162       8.447 -51.257 -30.977  1.00 63.05           C  
ATOM   1255  CZ3 TRP B 162       6.298 -50.140 -31.001  1.00 63.05           C  
ATOM   1256  CH2 TRP B 162       7.368 -50.764 -31.664  1.00 63.05           C  
ATOM   1257  N   ARG B 163       6.589 -52.389 -24.412  1.00 66.51           N  
ATOM   1258  CA  ARG B 163       7.094 -53.690 -23.984  1.00 66.51           C  
ATOM   1259  C   ARG B 163       5.972 -54.721 -23.930  1.00 66.51           C  
ATOM   1260  O   ARG B 163       6.151 -55.863 -24.360  1.00 66.51           O  
ATOM   1261  CB  ARG B 163       7.771 -53.580 -22.615  1.00 66.51           C  
ATOM   1262  CG  ARG B 163       9.276 -53.377 -22.687  1.00 66.51           C  
ATOM   1263  CD  ARG B 163       9.902 -53.310 -21.302  1.00 66.51           C  
ATOM   1264  NE  ARG B 163      11.301 -52.896 -21.362  1.00 66.51           N  
ATOM   1265  CZ  ARG B 163      12.043 -52.574 -20.306  1.00 66.51           C  
ATOM   1266  NH1 ARG B 163      11.531 -52.612 -19.081  1.00 66.51           N  
ATOM   1267  NH2 ARG B 163      13.306 -52.211 -20.475  1.00 66.51           N  
ATOM   1268  N   ILE B 164       4.874 -54.342 -23.514  1.00 64.22           N  
ATOM   1269  CA  ILE B 164       3.756 -55.264 -23.351  1.00 64.22           C  
ATOM   1270  C   ILE B 164       3.160 -55.598 -24.717  1.00 64.22           C  
ATOM   1271  O   ILE B 164       2.757 -56.738 -24.963  1.00 64.22           O  
ATOM   1272  CB  ILE B 164       2.670 -54.678 -22.421  1.00 64.22           C  
ATOM   1273  CG1 ILE B 164       3.201 -54.563 -20.987  1.00 64.22           C  
ATOM   1274  CG2 ILE B 164       1.400 -55.532 -22.468  1.00 64.22           C  
ATOM   1275  CD1 ILE B 164       2.279 -53.800 -20.046  1.00 64.22           C  
ATOM   1276  N   SER B 165       3.162 -54.671 -25.622  1.00 63.86           N  
ATOM   1277  CA  SER B 165       2.574 -54.893 -26.939  1.00 63.86           C  
ATOM   1278  C   SER B 165       3.450 -55.806 -27.789  1.00 63.86           C  
ATOM   1279  O   SER B 165       2.947 -56.542 -28.641  1.00 63.86           O  
ATOM   1280  CB  SER B 165       2.358 -53.562 -27.661  1.00 63.86           C  
ATOM   1281  OG  SER B 165       3.588 -53.042 -28.135  1.00 63.86           O  
ATOM   1282  N   THR B 166       4.722 -55.784 -27.392  1.00 63.26           N  
ATOM   1283  CA  THR B 166       5.639 -56.556 -28.222  1.00 63.26           C  
ATOM   1284  C   THR B 166       5.898 -57.929 -27.609  1.00 63.26           C  
ATOM   1285  O   THR B 166       6.525 -58.786 -28.235  1.00 63.26           O  
ATOM   1286  CB  THR B 166       6.976 -55.816 -28.414  1.00 63.26           C  
ATOM   1287  CG2 THR B 166       6.799 -54.580 -29.289  1.00 63.26           C  
ATOM   1288  OG1 THR B 166       7.481 -55.415 -27.135  1.00 63.26           O  
ATOM   1289  N   ALA B 167       5.416 -58.135 -26.361  1.00 66.46           N  
ATOM   1290  CA  ALA B 167       5.721 -59.370 -25.643  1.00 66.46           C  
ATOM   1291  C   ALA B 167       5.124 -60.580 -26.355  1.00 66.46           C  
ATOM   1292  O   ALA B 167       5.802 -61.593 -26.546  1.00 66.46           O  
ATOM   1293  CB  ALA B 167       5.204 -59.293 -24.208  1.00 66.46           C  
ATOM   1294  N   PRO B 168       3.839 -60.575 -26.808  1.00 62.70           N  
ATOM   1295  CA  PRO B 168       3.301 -61.756 -27.487  1.00 62.70           C  
ATOM   1296  C   PRO B 168       4.038 -62.078 -28.785  1.00 62.70           C  
ATOM   1297  O   PRO B 168       4.256 -63.250 -29.101  1.00 62.70           O  
ATOM   1298  CB  PRO B 168       1.846 -61.370 -27.767  1.00 62.70           C  
ATOM   1299  CG  PRO B 168       1.656 -60.063 -27.067  1.00 62.70           C  
ATOM   1300  CD  PRO B 168       2.997 -59.573 -26.601  1.00 62.70           C  
ATOM   1301  N   LEU B 169       4.443 -61.078 -29.422  1.00 62.84           N  
ATOM   1302  CA  LEU B 169       5.169 -61.276 -30.672  1.00 62.84           C  
ATOM   1303  C   LEU B 169       6.534 -61.906 -30.414  1.00 62.84           C  
ATOM   1304  O   LEU B 169       6.950 -62.813 -31.138  1.00 62.84           O  
ATOM   1305  CB  LEU B 169       5.340 -59.945 -31.410  1.00 62.84           C  
ATOM   1306  CG  LEU B 169       5.298 -60.007 -32.937  1.00 62.84           C  
ATOM   1307  CD1 LEU B 169       4.095 -59.232 -33.466  1.00 62.84           C  
ATOM   1308  CD2 LEU B 169       6.593 -59.463 -33.530  1.00 62.84           C  
ATOM   1309  N   ARG B 170       7.085 -61.435 -29.381  1.00 66.83           N  
ATOM   1310  CA  ARG B 170       8.383 -61.998 -29.022  1.00 66.83           C  
ATOM   1311  C   ARG B 170       8.251 -63.460 -28.611  1.00 66.83           C  
ATOM   1312  O   ARG B 170       9.093 -64.288 -28.965  1.00 66.83           O  
ATOM   1313  CB  ARG B 170       9.024 -61.191 -27.891  1.00 66.83           C  
ATOM   1314  CG  ARG B 170      10.532 -61.047 -28.015  1.00 66.83           C  
ATOM   1315  CD  ARG B 170      11.124 -60.278 -26.842  1.00 66.83           C  
ATOM   1316  NE  ARG B 170      11.396 -58.887 -27.191  1.00 66.83           N  
ATOM   1317  CZ  ARG B 170      11.710 -57.934 -26.318  1.00 66.83           C  
ATOM   1318  NH1 ARG B 170      11.798 -58.204 -25.021  1.00 66.83           N  
ATOM   1319  NH2 ARG B 170      11.939 -56.700 -26.745  1.00 66.83           N  
ATOM   1320  N   ALA B 171       7.240 -63.795 -27.886  1.00 66.93           N  
ATOM   1321  CA  ALA B 171       7.028 -65.172 -27.446  1.00 66.93           C  
ATOM   1322  C   ALA B 171       6.700 -66.081 -28.627  1.00 66.93           C  
ATOM   1323  O   ALA B 171       7.194 -67.208 -28.707  1.00 66.93           O  
ATOM   1324  CB  ALA B 171       5.911 -65.231 -26.406  1.00 66.93           C  
ATOM   1325  N   MET B 172       5.919 -65.653 -29.547  1.00 59.93           N  
ATOM   1326  CA  MET B 172       5.571 -66.413 -30.744  1.00 59.93           C  
ATOM   1327  C   MET B 172       6.817 -66.748 -31.557  1.00 59.93           C  
ATOM   1328  O   MET B 172       6.983 -67.883 -32.008  1.00 59.93           O  
ATOM   1329  CB  MET B 172       4.577 -65.634 -31.606  1.00 59.93           C  
ATOM   1330  CG  MET B 172       3.128 -66.039 -31.390  1.00 59.93           C  
ATOM   1331  SD  MET B 172       1.984 -65.216 -32.565  1.00 59.93           S  
ATOM   1332  CE  MET B 172       1.702 -66.571 -33.739  1.00 59.93           C  
ATOM   1333  N   PHE B 173       7.639 -65.706 -31.542  1.00 60.41           N  
ATOM   1334  CA  PHE B 173       8.842 -65.896 -32.343  1.00 60.41           C  
ATOM   1335  C   PHE B 173       9.794 -66.875 -31.666  1.00 60.41           C  
ATOM   1336  O   PHE B 173      10.434 -67.689 -32.335  1.00 60.41           O  
ATOM   1337  CB  PHE B 173       9.547 -64.558 -32.582  1.00 60.41           C  
ATOM   1338  CG  PHE B 173       8.945 -63.745 -33.696  1.00 60.41           C  
ATOM   1339  CD1 PHE B 173       8.956 -64.215 -35.004  1.00 60.41           C  
ATOM   1340  CD2 PHE B 173       8.367 -62.509 -33.435  1.00 60.41           C  
ATOM   1341  CE1 PHE B 173       8.399 -63.465 -36.037  1.00 60.41           C  
ATOM   1342  CE2 PHE B 173       7.808 -61.754 -34.462  1.00 60.41           C  
ATOM   1343  CZ  PHE B 173       7.826 -62.233 -35.762  1.00 60.41           C  
ATOM   1344  N   LYS B 174       9.789 -66.814 -30.441  1.00 65.32           N  
ATOM   1345  CA  LYS B 174      10.631 -67.748 -29.700  1.00 65.32           C  
ATOM   1346  C   LYS B 174      10.114 -69.178 -29.831  1.00 65.32           C  
ATOM   1347  O   LYS B 174      10.899 -70.115 -29.997  1.00 65.32           O  
ATOM   1348  CB  LYS B 174      10.705 -67.351 -28.225  1.00 65.32           C  
ATOM   1349  CG  LYS B 174      12.011 -67.735 -27.545  1.00 65.32           C  
ATOM   1350  CD  LYS B 174      12.039 -67.280 -26.091  1.00 65.32           C  
ATOM   1351  CE  LYS B 174      13.309 -67.737 -25.386  1.00 65.32           C  
ATOM   1352  NZ  LYS B 174      13.345 -67.286 -23.963  1.00 65.32           N  
ATOM   1353  N   ASP B 175       8.849 -69.305 -29.802  1.00 60.11           N  
ATOM   1354  CA  ASP B 175       8.252 -70.633 -29.898  1.00 60.11           C  
ATOM   1355  C   ASP B 175       8.402 -71.203 -31.306  1.00 60.11           C  
ATOM   1356  O   ASP B 175       8.637 -72.402 -31.475  1.00 60.11           O  
ATOM   1357  CB  ASP B 175       6.774 -70.587 -29.504  1.00 60.11           C  
ATOM   1358  CG  ASP B 175       6.563 -70.479 -28.004  1.00 60.11           C  
ATOM   1359  OD1 ASP B 175       7.518 -70.719 -27.235  1.00 60.11           O  
ATOM   1360  OD2 ASP B 175       5.429 -70.155 -27.588  1.00 60.11           O  
ATOM   1361  N   LEU B 176       8.325 -70.348 -32.242  1.00 56.39           N  
ATOM   1362  CA  LEU B 176       8.533 -70.781 -33.620  1.00 56.39           C  
ATOM   1363  C   LEU B 176       9.961 -71.275 -33.825  1.00 56.39           C  
ATOM   1364  O   LEU B 176      10.182 -72.288 -34.493  1.00 56.39           O  
ATOM   1365  CB  LEU B 176       8.231 -69.638 -34.592  1.00 56.39           C  
ATOM   1366  CG  LEU B 176       7.613 -70.034 -35.934  1.00 56.39           C  
ATOM   1367  CD1 LEU B 176       6.187 -69.504 -36.037  1.00 56.39           C  
ATOM   1368  CD2 LEU B 176       8.465 -69.519 -37.089  1.00 56.39           C  
ATOM   1369  N   LEU B 177      10.867 -70.580 -33.097  1.00 57.57           N  
ATOM   1370  CA  LEU B 177      12.272 -70.959 -33.197  1.00 57.57           C  
ATOM   1371  C   LEU B 177      12.527 -72.291 -32.501  1.00 57.57           C  
ATOM   1372  O   LEU B 177      13.333 -73.098 -32.970  1.00 57.57           O  
ATOM   1373  CB  LEU B 177      13.166 -69.874 -32.590  1.00 57.57           C  
ATOM   1374  CG  LEU B 177      13.798 -68.888 -33.574  1.00 57.57           C  
ATOM   1375  CD1 LEU B 177      13.774 -67.476 -32.997  1.00 57.57           C  
ATOM   1376  CD2 LEU B 177      15.224 -69.309 -33.911  1.00 57.57           C  
ATOM   1377  N   SER B 178      11.778 -72.507 -31.487  1.00 61.51           N  
ATOM   1378  CA  SER B 178      11.966 -73.756 -30.756  1.00 61.51           C  
ATOM   1379  C   SER B 178      11.357 -74.934 -31.508  1.00 61.51           C  
ATOM   1380  O   SER B 178      11.796 -76.075 -31.347  1.00 61.51           O  
ATOM   1381  CB  SER B 178      11.349 -73.658 -29.360  1.00 61.51           C  
ATOM   1382  OG  SER B 178       9.934 -73.680 -29.432  1.00 61.51           O  
ATOM   1383  N   SER B 179      10.346 -74.709 -32.341  1.00 56.12           N  
ATOM   1384  CA  SER B 179       9.707 -75.766 -33.118  1.00 56.12           C  
ATOM   1385  C   SER B 179      10.620 -76.259 -34.236  1.00 56.12           C  
ATOM   1386  O   SER B 179      10.406 -77.340 -34.788  1.00 56.12           O  
ATOM   1387  CB  SER B 179       8.385 -75.273 -33.709  1.00 56.12           C  
ATOM   1388  OG  SER B 179       8.613 -74.277 -34.690  1.00 56.12           O  
ATOM   1389  N   LYS B 180      11.623 -75.602 -34.446  1.00 56.10           N  
ATOM   1390  CA  LYS B 180      12.593 -75.968 -35.474  1.00 56.10           C  
ATOM   1391  C   LYS B 180      13.225 -77.325 -35.177  1.00 56.10           C  
ATOM   1392  O   LYS B 180      13.372 -78.157 -36.075  1.00 56.10           O  
ATOM   1393  CB  LYS B 180      13.680 -74.898 -35.592  1.00 56.10           C  
ATOM   1394  CG  LYS B 180      14.724 -75.191 -36.659  1.00 56.10           C  
ATOM   1395  CD  LYS B 180      15.838 -74.152 -36.651  1.00 56.10           C  
ATOM   1396  CE  LYS B 180      16.976 -74.545 -37.583  1.00 56.10           C  
ATOM   1397  NZ  LYS B 180      18.037 -73.495 -37.634  1.00 56.10           N  
ATOM   1398  N   GLU B 181      13.595 -77.474 -34.012  1.00 59.94           N  
ATOM   1399  CA  GLU B 181      14.262 -78.720 -33.647  1.00 59.94           C  
ATOM   1400  C   GLU B 181      13.294 -79.899 -33.699  1.00 59.94           C  
ATOM   1401  O   GLU B 181      13.669 -80.998 -34.113  1.00 59.94           O  
ATOM   1402  CB  GLU B 181      14.882 -78.610 -32.252  1.00 59.94           C  
ATOM   1403  CG  GLU B 181      16.121 -77.728 -32.197  1.00 59.94           C  
ATOM   1404  CD  GLU B 181      17.359 -78.462 -31.708  1.00 59.94           C  
ATOM   1405  OE1 GLU B 181      18.478 -77.914 -31.831  1.00 59.94           O  
ATOM   1406  OE2 GLU B 181      17.209 -79.595 -31.198  1.00 59.94           O  
ATOM   1407  N   LEU B 182      12.063 -79.598 -33.351  1.00 59.14           N  
ATOM   1408  CA  LEU B 182      11.073 -80.669 -33.372  1.00 59.14           C  
ATOM   1409  C   LEU B 182      10.727 -81.061 -34.804  1.00 59.14           C  
ATOM   1410  O   LEU B 182      10.578 -82.247 -35.109  1.00 59.14           O  
ATOM   1411  CB  LEU B 182       9.806 -80.243 -32.626  1.00 59.14           C  
ATOM   1412  CG  LEU B 182       9.178 -81.289 -31.704  1.00 59.14           C  
ATOM   1413  CD1 LEU B 182       9.279 -80.843 -30.249  1.00 59.14           C  
ATOM   1414  CD2 LEU B 182       7.724 -81.539 -32.092  1.00 59.14           C  
ATOM   1415  N   LEU B 183      10.711 -80.101 -35.545  1.00 55.76           N  
ATOM   1416  CA  LEU B 183      10.435 -80.358 -36.954  1.00 55.76           C  
ATOM   1417  C   LEU B 183      11.584 -81.123 -37.602  1.00 55.76           C  
ATOM   1418  O   LEU B 183      11.357 -82.016 -38.422  1.00 55.76           O  
ATOM   1419  CB  LEU B 183      10.197 -79.043 -37.702  1.00 55.76           C  
ATOM   1420  CG  LEU B 183       8.738 -78.662 -37.956  1.00 55.76           C  
ATOM   1421  CD1 LEU B 183       8.560 -77.151 -37.856  1.00 55.76           C  
ATOM   1422  CD2 LEU B 183       8.282 -79.170 -39.319  1.00 55.76           C  
ATOM   1423  N   ARG B 184      12.760 -80.845 -37.209  1.00 59.18           N  
ATOM   1424  CA  ARG B 184      13.921 -81.570 -37.716  1.00 59.18           C  
ATOM   1425  C   ARG B 184      13.878 -83.035 -37.296  1.00 59.18           C  
ATOM   1426  O   ARG B 184      14.212 -83.922 -38.084  1.00 59.18           O  
ATOM   1427  CB  ARG B 184      15.216 -80.922 -37.223  1.00 59.18           C  
ATOM   1428  CG  ARG B 184      16.181 -80.548 -38.338  1.00 59.18           C  
ATOM   1429  CD  ARG B 184      17.479 -79.971 -37.791  1.00 59.18           C  
ATOM   1430  NE  ARG B 184      18.421 -79.653 -38.860  1.00 59.18           N  
ATOM   1431  CZ  ARG B 184      19.610 -79.086 -38.679  1.00 59.18           C  
ATOM   1432  NH1 ARG B 184      20.028 -78.761 -37.461  1.00 59.18           N  
ATOM   1433  NH2 ARG B 184      20.388 -78.841 -39.724  1.00 59.18           N  
ATOM   1434  N   ALA B 185      13.458 -83.177 -36.150  1.00 62.85           N  
ATOM   1435  CA  ALA B 185      13.394 -84.550 -35.655  1.00 62.85           C  
ATOM   1436  C   ALA B 185      12.313 -85.345 -36.382  1.00 62.85           C  
ATOM   1437  O   ALA B 185      12.518 -86.510 -36.729  1.00 62.85           O  
ATOM   1438  CB  ALA B 185      13.139 -84.562 -34.150  1.00 62.85           C  
ATOM   1439  N   GLU B 186      11.281 -84.688 -36.650  1.00 56.55           N  
ATOM   1440  CA  GLU B 186      10.185 -85.368 -37.332  1.00 56.55           C  
ATOM   1441  C   GLU B 186      10.526 -85.636 -38.795  1.00 56.55           C  
ATOM   1442  O   GLU B 186      10.181 -86.689 -39.336  1.00 56.55           O  
ATOM   1443  CB  GLU B 186       8.898 -84.545 -37.234  1.00 56.55           C  
ATOM   1444  CG  GLU B 186       7.655 -85.377 -36.954  1.00 56.55           C  
ATOM   1445  CD  GLU B 186       7.345 -85.511 -35.471  1.00 56.55           C  
ATOM   1446  OE1 GLU B 186       6.353 -86.188 -35.117  1.00 56.55           O  
ATOM   1447  OE2 GLU B 186       8.099 -84.933 -34.657  1.00 56.55           O  
ATOM   1448  N   THR B 187      11.198 -84.766 -39.345  1.00 58.52           N  
ATOM   1449  CA  THR B 187      11.636 -84.942 -40.726  1.00 58.52           C  
ATOM   1450  C   THR B 187      12.617 -86.105 -40.838  1.00 58.52           C  
ATOM   1451  O   THR B 187      12.572 -86.871 -41.802  1.00 58.52           O  
ATOM   1452  CB  THR B 187      12.290 -83.659 -41.272  1.00 58.52           C  
ATOM   1453  CG2 THR B 187      12.470 -83.735 -42.785  1.00 58.52           C  
ATOM   1454  OG1 THR B 187      11.461 -82.534 -40.956  1.00 58.52           O  
ATOM   1455  N   ARG B 188      13.416 -86.179 -39.839  1.00 62.36           N  
ATOM   1456  CA  ARG B 188      14.346 -87.304 -39.821  1.00 62.36           C  
ATOM   1457  C   ARG B 188      13.601 -88.628 -39.695  1.00 62.36           C  
ATOM   1458  O   ARG B 188      13.992 -89.627 -40.302  1.00 62.36           O  
ATOM   1459  CB  ARG B 188      15.348 -87.155 -38.675  1.00 62.36           C  
ATOM   1460  CG  ARG B 188      16.751 -86.780 -39.128  1.00 62.36           C  
ATOM   1461  CD  ARG B 188      17.724 -86.722 -37.959  1.00 62.36           C  
ATOM   1462  NE  ARG B 188      18.958 -86.030 -38.319  1.00 62.36           N  
ATOM   1463  CZ  ARG B 188      19.935 -85.730 -37.468  1.00 62.36           C  
ATOM   1464  NH1 ARG B 188      19.841 -86.058 -36.184  1.00 62.36           N  
ATOM   1465  NH2 ARG B 188      21.015 -85.097 -37.902  1.00 62.36           N  
ATOM   1466  N   ASN B 189      12.506 -88.528 -38.942  1.00 58.60           N  
ATOM   1467  CA  ASN B 189      11.727 -89.750 -38.772  1.00 58.60           C  
ATOM   1468  C   ASN B 189      11.022 -90.150 -40.064  1.00 58.60           C  
ATOM   1469  O   ASN B 189      10.962 -91.333 -40.403  1.00 58.60           O  
ATOM   1470  CB  ASN B 189      10.709 -89.585 -37.641  1.00 58.60           C  
ATOM   1471  CG  ASN B 189      10.864 -90.635 -36.558  1.00 58.60           C  
ATOM   1472  ND2 ASN B 189      10.121 -90.477 -35.469  1.00 58.60           N  
ATOM   1473  OD1 ASN B 189      11.644 -91.579 -36.699  1.00 58.60           O  
ATOM   1474  N   ILE B 190      10.609 -89.186 -40.720  1.00 54.48           N  
ATOM   1475  CA  ILE B 190       9.939 -89.438 -41.991  1.00 54.48           C  
ATOM   1476  C   ILE B 190      10.952 -89.936 -43.019  1.00 54.48           C  
ATOM   1477  O   ILE B 190      10.672 -90.871 -43.773  1.00 54.48           O  
ATOM   1478  CB  ILE B 190       9.223 -88.172 -42.514  1.00 54.48           C  
ATOM   1479  CG1 ILE B 190       8.061 -87.794 -41.588  1.00 54.48           C  
ATOM   1480  CG2 ILE B 190       8.734 -88.382 -43.949  1.00 54.48           C  
ATOM   1481  CD1 ILE B 190       7.483 -86.411 -41.852  1.00 54.48           C  
ATOM   1482  N   SER B 191      12.107 -89.365 -43.031  1.00 60.37           N  
ATOM   1483  CA  SER B 191      13.163 -89.790 -43.943  1.00 60.37           C  
ATOM   1484  C   SER B 191      13.600 -91.223 -43.655  1.00 60.37           C  
ATOM   1485  O   SER B 191      13.861 -91.996 -44.579  1.00 60.37           O  
ATOM   1486  CB  SER B 191      14.366 -88.852 -43.845  1.00 60.37           C  
ATOM   1487  OG  SER B 191      15.373 -89.410 -43.018  1.00 60.37           O  
ATOM   1488  N   ALA B 192      13.534 -91.456 -42.418  1.00 63.05           N  
ATOM   1489  CA  ALA B 192      13.945 -92.805 -42.036  1.00 63.05           C  
ATOM   1490  C   ALA B 192      12.920 -93.840 -42.491  1.00 63.05           C  
ATOM   1491  O   ALA B 192      13.286 -94.923 -42.953  1.00 63.05           O  
ATOM   1492  CB  ALA B 192      14.150 -92.891 -40.526  1.00 63.05           C  
ATOM   1493  N   THR B 193      11.704 -93.514 -42.454  1.00 55.94           N  
ATOM   1494  CA  THR B 193      10.654 -94.431 -42.883  1.00 55.94           C  
ATOM   1495  C   THR B 193      10.699 -94.635 -44.394  1.00 55.94           C  
ATOM   1496  O   THR B 193      10.488 -95.748 -44.882  1.00 55.94           O  
ATOM   1497  CB  THR B 193       9.262 -93.916 -42.473  1.00 55.94           C  
ATOM   1498  CG2 THR B 193       8.527 -94.942 -41.616  1.00 55.94           C  
ATOM   1499  OG1 THR B 193       9.408 -92.703 -41.726  1.00 55.94           O  
ATOM   1500  N   PHE B 194      11.045 -93.586 -45.000  1.00 57.04           N  
ATOM   1501  CA  PHE B 194      11.113 -93.674 -46.454  1.00 57.04           C  
ATOM   1502  C   PHE B 194      12.365 -94.425 -46.893  1.00 57.04           C  
ATOM   1503  O   PHE B 194      12.361 -95.101 -47.923  1.00 57.04           O  
ATOM   1504  CB  PHE B 194      11.093 -92.276 -47.081  1.00 57.04           C  
ATOM   1505  CG  PHE B 194      10.556 -92.249 -48.486  1.00 57.04           C  
ATOM   1506  CD1 PHE B 194      11.419 -92.273 -49.575  1.00 57.04           C  
ATOM   1507  CD2 PHE B 194       9.188 -92.200 -48.719  1.00 57.04           C  
ATOM   1508  CE1 PHE B 194      10.926 -92.248 -50.878  1.00 57.04           C  
ATOM   1509  CE2 PHE B 194       8.687 -92.175 -50.018  1.00 57.04           C  
ATOM   1510  CZ  PHE B 194       9.558 -92.198 -51.095  1.00 57.04           C  
ATOM   1511  N   GLU B 195      13.372 -94.251 -46.139  1.00 62.13           N  
ATOM   1512  CA  GLU B 195      14.560 -95.036 -46.461  1.00 62.13           C  
ATOM   1513  C   GLU B 195      14.254 -96.530 -46.451  1.00 62.13           C  
ATOM   1514  O   GLU B 195      14.789 -97.285 -47.266  1.00 62.13           O  
ATOM   1515  CB  GLU B 195      15.693 -94.724 -45.479  1.00 62.13           C  
ATOM   1516  CG  GLU B 195      16.910 -94.081 -46.127  1.00 62.13           C  
ATOM   1517  CD  GLU B 195      18.043 -93.818 -45.148  1.00 62.13           C  
ATOM   1518  OE1 GLU B 195      19.097 -93.289 -45.567  1.00 62.13           O  
ATOM   1519  OE2 GLU B 195      17.875 -94.145 -43.952  1.00 62.13           O  
ATOM   1520  N   ASP B 196      13.388 -96.939 -45.649  1.00 59.07           N  
ATOM   1521  CA  ASP B 196      12.996 -98.345 -45.614  1.00 59.07           C  
ATOM   1522  C   ASP B 196      12.222 -98.731 -46.872  1.00 59.07           C  
ATOM   1523  O   ASP B 196      12.427 -99.813 -47.426  1.00 59.07           O  
ATOM   1524  CB  ASP B 196      12.155 -98.636 -44.369  1.00 59.07           C  
ATOM   1525  CG  ASP B 196      12.642 -99.849 -43.595  1.00 59.07           C  
ATOM   1526  OD1 ASP B 196      13.720-100.389 -43.923  1.00 59.07           O  
ATOM   1527  OD2 ASP B 196      11.939-100.269 -42.650  1.00 59.07           O  
ATOM   1528  N   LEU B 197      11.461 -97.768 -47.278  1.00 55.34           N  
ATOM   1529  CA  LEU B 197      10.713 -98.020 -48.504  1.00 55.34           C  
ATOM   1530  C   LEU B 197      11.640 -98.027 -49.715  1.00 55.34           C  
ATOM   1531  O   LEU B 197      11.493 -98.862 -50.610  1.00 55.34           O  
ATOM   1532  CB  LEU B 197       9.618 -96.966 -48.691  1.00 55.34           C  
ATOM   1533  CG  LEU B 197       8.288 -97.463 -49.258  1.00 55.34           C  
ATOM   1534  CD1 LEU B 197       7.122 -96.843 -48.497  1.00 55.34           C  
ATOM   1535  CD2 LEU B 197       8.190 -97.147 -50.747  1.00 55.34           C  
ATOM   1536  N   ASP B 198      12.531 -97.117 -49.665  1.00 59.37           N  
ATOM   1537  CA  ASP B 198      13.517 -97.068 -50.739  1.00 59.37           C  
ATOM   1538  C   ASP B 198      14.334 -98.356 -50.794  1.00 59.37           C  
ATOM   1539  O   ASP B 198      14.609 -98.878 -51.877  1.00 59.37           O  
ATOM   1540  CB  ASP B 198      14.444 -95.864 -50.562  1.00 59.37           C  
ATOM   1541  CG  ASP B 198      15.027 -95.366 -51.873  1.00 59.37           C  
ATOM   1542  OD1 ASP B 198      14.421 -95.605 -52.940  1.00 59.37           O  
ATOM   1543  OD2 ASP B 198      16.104 -94.732 -51.839  1.00 59.37           O  
ATOM   1544  N   ALA B 199      14.653 -98.907 -49.675  1.00 63.11           N  
ATOM   1545  CA  ALA B 199      15.399-100.161 -49.612  1.00 63.11           C  
ATOM   1546  C   ALA B 199      14.574-101.318 -50.168  1.00 63.11           C  
ATOM   1547  O   ALA B 199      15.107-102.199 -50.848  1.00 63.11           O  
ATOM   1548  CB  ALA B 199      15.823-100.457 -48.176  1.00 63.11           C  
ATOM   1549  N   GLN B 200      13.329-101.167 -49.973  1.00 56.74           N  
ATOM   1550  CA  GLN B 200      12.461-102.236 -50.455  1.00 56.74           C  
ATOM   1551  C   GLN B 200      12.292-102.166 -51.970  1.00 56.74           C  
ATOM   1552  O   GLN B 200      12.301-103.195 -52.649  1.00 56.74           O  
ATOM   1553  CB  GLN B 200      11.094-102.167 -49.771  1.00 56.74           C  
ATOM   1554  CG  GLN B 200      11.031-102.917 -48.448  1.00 56.74           C  
ATOM   1555  CD  GLN B 200       9.667-102.831 -47.789  1.00 56.74           C  
ATOM   1556  NE2 GLN B 200       9.514-103.499 -46.651  1.00 56.74           N  
ATOM   1557  OE1 GLN B 200       8.758-102.167 -48.298  1.00 56.74           O  
ATOM   1558  N   VAL B 201      12.271-100.886 -52.367  1.00 58.86           N  
ATOM   1559  CA  VAL B 201      12.072-100.708 -53.802  1.00 58.86           C  
ATOM   1560  C   VAL B 201      13.358-101.052 -54.549  1.00 58.86           C  
ATOM   1561  O   VAL B 201      13.316-101.641 -55.632  1.00 58.86           O  
ATOM   1562  CB  VAL B 201      11.629 -99.267 -54.138  1.00 58.86           C  
ATOM   1563  CG1 VAL B 201      11.658 -99.032 -55.648  1.00 58.86           C  
ATOM   1564  CG2 VAL B 201      10.235 -98.993 -53.578  1.00 58.86           C  
ATOM   1565  N   ASN B 202      14.451-100.847 -53.881  1.00 57.75           N  
ATOM   1566  CA  ASN B 202      15.733-101.144 -54.511  1.00 57.75           C  
ATOM   1567  C   ASN B 202      16.227-102.540 -54.145  1.00 57.75           C  
ATOM   1568  O   ASN B 202      17.355-102.910 -54.475  1.00 57.75           O  
ATOM   1569  CB  ASN B 202      16.776-100.093 -54.126  1.00 57.75           C  
ATOM   1570  CG  ASN B 202      16.552 -98.765 -54.822  1.00 57.75           C  
ATOM   1571  ND2 ASN B 202      17.088 -97.696 -54.245  1.00 57.75           N  
ATOM   1572  OD1 ASN B 202      15.900 -98.700 -55.868  1.00 57.75           O  
ATOM   1573  N   SER B 203      15.436-103.264 -53.418  1.00 58.56           N  
ATOM   1574  CA  SER B 203      15.873-104.600 -53.027  1.00 58.56           C  
ATOM   1575  C   SER B 203      16.035-105.507 -54.242  1.00 58.56           C  
ATOM   1576  O   SER B 203      15.297-105.379 -55.221  1.00 58.56           O  
ATOM   1577  CB  SER B 203      14.880-105.223 -52.044  1.00 58.56           C  
ATOM   1578  OG  SER B 203      14.222-106.333 -52.630  1.00 58.56           O  
ATOM   1579  N   GLU B 204      17.049-106.140 -54.474  1.00 53.15           N  
ATOM   1580  CA  GLU B 204      17.362-107.122 -55.508  1.00 53.15           C  
ATOM   1581  C   GLU B 204      16.927-108.523 -55.088  1.00 53.15           C  
ATOM   1582  O   GLU B 204      17.368-109.516 -55.670  1.00 53.15           O  
ATOM   1583  CB  GLU B 204      18.859-107.109 -55.826  1.00 53.15           C  
ATOM   1584  CG  GLU B 204      19.348-105.801 -56.432  1.00 53.15           C  
ATOM   1585  CD  GLU B 204      20.836-105.804 -56.743  1.00 53.15           C  
ATOM   1586  OE1 GLU B 204      21.334-104.819 -57.335  1.00 53.15           O  
ATOM   1587  OE2 GLU B 204      21.510-106.798 -56.393  1.00 53.15           O  
ATOM   1588  N   THR B 205      16.065-108.545 -54.134  1.00 54.43           N  
ATOM   1589  CA  THR B 205      15.635-109.866 -53.692  1.00 54.43           C  
ATOM   1590  C   THR B 205      14.735-110.520 -54.737  1.00 54.43           C  
ATOM   1591  O   THR B 205      13.802-109.892 -55.240  1.00 54.43           O  
ATOM   1592  CB  THR B 205      14.892-109.790 -52.345  1.00 54.43           C  
ATOM   1593  CG2 THR B 205      15.824-110.113 -51.183  1.00 54.43           C  
ATOM   1594  OG1 THR B 205      14.368-108.468 -52.170  1.00 54.43           O  
ATOM   1595  N   GLY B 206      15.021-111.587 -55.227  1.00 52.18           N  
ATOM   1596  CA  GLY B 206      14.257-112.400 -56.159  1.00 52.18           C  
ATOM   1597  C   GLY B 206      14.910-112.517 -57.523  1.00 52.18           C  
ATOM   1598  O   GLY B 206      14.369-113.164 -58.423  1.00 52.18           O  
ATOM   1599  N   TYR B 207      15.897-111.535 -57.949  1.00 53.20           N  
ATOM   1600  CA  TYR B 207      16.587-111.766 -59.213  1.00 53.20           C  
ATOM   1601  C   TYR B 207      18.092-111.586 -59.054  1.00 53.20           C  
ATOM   1602  O   TYR B 207      18.548-110.914 -58.126  1.00 53.20           O  
ATOM   1603  CB  TYR B 207      16.059-110.819 -60.295  1.00 53.20           C  
ATOM   1604  CG  TYR B 207      16.399-109.369 -60.050  1.00 53.20           C  
ATOM   1605  CD1 TYR B 207      15.547-108.548 -59.316  1.00 53.20           C  
ATOM   1606  CD2 TYR B 207      17.572-108.817 -60.554  1.00 53.20           C  
ATOM   1607  CE1 TYR B 207      15.854-107.210 -59.089  1.00 53.20           C  
ATOM   1608  CE2 TYR B 207      17.890-107.481 -60.334  1.00 53.20           C  
ATOM   1609  CZ  TYR B 207      17.027-106.687 -59.601  1.00 53.20           C  
ATOM   1610  OH  TYR B 207      17.336-105.363 -59.381  1.00 53.20           O  
ATOM   1611  N   THR B 208      18.973-112.598 -59.447  1.00 53.08           N  
ATOM   1612  CA  THR B 208      20.422-112.443 -59.505  1.00 53.08           C  
ATOM   1613  C   THR B 208      20.828-111.602 -60.712  1.00 53.08           C  
ATOM   1614  O   THR B 208      20.232-111.717 -61.784  1.00 53.08           O  
ATOM   1615  CB  THR B 208      21.128-113.810 -59.568  1.00 53.08           C  
ATOM   1616  CG2 THR B 208      20.995-114.560 -58.247  1.00 53.08           C  
ATOM   1617  OG1 THR B 208      20.541-114.597 -60.612  1.00 53.08           O  
ATOM   1618  N   PRO B 209      21.429-110.537 -60.643  1.00 51.11           N  
ATOM   1619  CA  PRO B 209      21.887-109.713 -61.764  1.00 51.11           C  
ATOM   1620  C   PRO B 209      22.502-110.540 -62.891  1.00 51.11           C  
ATOM   1621  O   PRO B 209      22.521-110.101 -64.044  1.00 51.11           O  
ATOM   1622  CB  PRO B 209      22.935-108.798 -61.124  1.00 51.11           C  
ATOM   1623  CG  PRO B 209      23.009-109.241 -59.699  1.00 51.11           C  
ATOM   1624  CD  PRO B 209      22.043-110.373 -59.500  1.00 51.11           C  
ATOM   1625  N   GLU B 210      23.287-111.740 -62.671  1.00 48.44           N  
ATOM   1626  CA  GLU B 210      23.937-112.550 -63.696  1.00 48.44           C  
ATOM   1627  C   GLU B 210      22.919-113.113 -64.683  1.00 48.44           C  
ATOM   1628  O   GLU B 210      23.253-113.392 -65.837  1.00 48.44           O  
ATOM   1629  CB  GLU B 210      24.735-113.689 -63.056  1.00 48.44           C  
ATOM   1630  CG  GLU B 210      26.017-113.234 -62.373  1.00 48.44           C  
ATOM   1631  CD  GLU B 210      26.318-113.997 -61.093  1.00 48.44           C  
ATOM   1632  OE1 GLU B 210      27.391-113.769 -60.489  1.00 48.44           O  
ATOM   1633  OE2 GLU B 210      25.476-114.830 -60.692  1.00 48.44           O  
ATOM   1634  N   ASP B 211      21.882-113.447 -64.359  1.00 43.76           N  
ATOM   1635  CA  ASP B 211      20.885-114.093 -65.207  1.00 43.76           C  
ATOM   1636  C   ASP B 211      20.401-113.148 -66.304  1.00 43.76           C  
ATOM   1637  O   ASP B 211      19.597-113.535 -67.155  1.00 43.76           O  
ATOM   1638  CB  ASP B 211      19.700-114.577 -64.369  1.00 43.76           C  
ATOM   1639  CG  ASP B 211      20.034-115.784 -63.510  1.00 43.76           C  
ATOM   1640  OD1 ASP B 211      21.030-116.482 -63.799  1.00 43.76           O  
ATOM   1641  OD2 ASP B 211      19.293-116.041 -62.536  1.00 43.76           O  
ATOM   1642  N   THR B 212      20.745-111.944 -66.248  1.00 40.23           N  
ATOM   1643  CA  THR B 212      20.415-111.038 -67.342  1.00 40.23           C  
ATOM   1644  C   THR B 212      21.152-111.439 -68.617  1.00 40.23           C  
ATOM   1645  O   THR B 212      20.729-111.088 -69.721  1.00 40.23           O  
ATOM   1646  CB  THR B 212      20.761-109.580 -66.984  1.00 40.23           C  
ATOM   1647  CG2 THR B 212      19.752-109.002 -65.997  1.00 40.23           C  
ATOM   1648  OG1 THR B 212      22.067-109.536 -66.395  1.00 40.23           O  
ATOM   1649  N   MET B 213      22.411-112.117 -68.620  1.00 35.33           N  
ATOM   1650  CA  MET B 213      23.237-112.361 -69.799  1.00 35.33           C  
ATOM   1651  C   MET B 213      22.704-113.544 -70.602  1.00 35.33           C  
ATOM   1652  O   MET B 213      23.017-113.688 -71.785  1.00 35.33           O  
ATOM   1653  CB  MET B 213      24.690-112.616 -69.395  1.00 35.33           C  
ATOM   1654  CG  MET B 213      25.471-111.349 -69.087  1.00 35.33           C  
ATOM   1655  SD  MET B 213      27.085-111.288 -69.959  1.00 35.33           S  
ATOM   1656  CE  MET B 213      28.208-111.125 -68.544  1.00 35.33           C  
ATOM   1657  N   ASP B 214      22.326-114.705 -70.122  1.00 34.59           N  
ATOM   1658  CA  ASP B 214      22.234-115.930 -70.910  1.00 34.59           C  
ATOM   1659  C   ASP B 214      21.023-115.895 -71.840  1.00 34.59           C  
ATOM   1660  O   ASP B 214      20.784-116.842 -72.592  1.00 34.59           O  
ATOM   1661  CB  ASP B 214      22.158-117.153 -69.994  1.00 34.59           C  
ATOM   1662  CG  ASP B 214      23.121-118.256 -70.396  1.00 34.59           C  
ATOM   1663  OD1 ASP B 214      23.818-118.113 -71.423  1.00 34.59           O  
ATOM   1664  OD2 ASP B 214      23.181-119.280 -69.681  1.00 34.59           O  
ATOM   1665  N   SER B 215      20.107-115.213 -71.742  1.00 34.44           N  
ATOM   1666  CA  SER B 215      18.971-115.480 -72.618  1.00 34.44           C  
ATOM   1667  C   SER B 215      19.272-115.065 -74.054  1.00 34.44           C  
ATOM   1668  O   SER B 215      18.376-115.043 -74.900  1.00 34.44           O  
ATOM   1669  CB  SER B 215      17.725-114.749 -72.118  1.00 34.44           C  
ATOM   1670  OG  SER B 215      18.047-113.433 -71.700  1.00 34.44           O  
ATOM   1671  N   GLY B 216      20.515-114.444 -74.467  1.00 31.14           N  
ATOM   1672  CA  GLY B 216      20.753-114.121 -75.865  1.00 31.14           C  
ATOM   1673  C   GLY B 216      21.202-115.316 -76.685  1.00 31.14           C  
ATOM   1674  O   GLY B 216      22.355-115.380 -77.118  1.00 31.14           O  
ATOM   1675  N   GLU B 217      21.002-116.593 -76.491  1.00 29.21           N  
ATOM   1676  CA  GLU B 217      21.612-117.514 -77.446  1.00 29.21           C  
ATOM   1677  C   GLU B 217      21.322-117.091 -78.883  1.00 29.21           C  
ATOM   1678  O   GLU B 217      22.219-117.094 -79.729  1.00 29.21           O  
ATOM   1679  CB  GLU B 217      21.114-118.942 -77.207  1.00 29.21           C  
ATOM   1680  CG  GLU B 217      22.009-119.759 -76.287  1.00 29.21           C  
ATOM   1681  CD  GLU B 217      21.600-121.221 -76.195  1.00 29.21           C  
ATOM   1682  OE1 GLU B 217      22.376-122.035 -75.645  1.00 29.21           O  
ATOM   1683  OE2 GLU B 217      20.495-121.555 -76.678  1.00 29.21           O  
ATOM   1684  N   THR B 218      20.158-117.469 -79.601  1.00 27.47           N  
ATOM   1685  CA  THR B 218      20.160-117.804 -81.021  1.00 27.47           C  
ATOM   1686  C   THR B 218      20.508-116.581 -81.864  1.00 27.47           C  
ATOM   1687  O   THR B 218      20.833-116.708 -83.047  1.00 27.47           O  
ATOM   1688  CB  THR B 218      18.797-118.366 -81.464  1.00 27.47           C  
ATOM   1689  CG2 THR B 218      18.925-119.812 -81.934  1.00 27.47           C  
ATOM   1690  OG1 THR B 218      17.883-118.313 -80.362  1.00 27.47           O  
ATOM   1691  N   ALA B 219      19.906-115.429 -81.847  1.00 24.63           N  
ATOM   1692  CA  ALA B 219      20.043-114.668 -83.086  1.00 24.63           C  
ATOM   1693  C   ALA B 219      21.508-114.364 -83.384  1.00 24.63           C  
ATOM   1694  O   ALA B 219      22.341-114.338 -82.475  1.00 24.63           O  
ATOM   1695  CB  ALA B 219      19.240-113.372 -83.006  1.00 24.63           C  
ATOM   1696  N   GLN B 220      22.029-114.199 -84.744  1.00 24.79           N  
ATOM   1697  CA  GLN B 220      23.252-113.986 -85.512  1.00 24.79           C  
ATOM   1698  C   GLN B 220      24.214-113.064 -84.769  1.00 24.79           C  
ATOM   1699  O   GLN B 220      25.396-113.382 -84.618  1.00 24.79           O  
ATOM   1700  CB  GLN B 220      22.927-113.407 -86.890  1.00 24.79           C  
ATOM   1701  CG  GLN B 220      22.693-114.464 -87.961  1.00 24.79           C  
ATOM   1702  CD  GLN B 220      22.345-113.864 -89.310  1.00 24.79           C  
ATOM   1703  NE2 GLN B 220      22.211-114.716 -90.321  1.00 24.79           N  
ATOM   1704  OE1 GLN B 220      22.196-112.645 -89.443  1.00 24.79           O  
ATOM   1705  N   GLY B 221      24.159-111.596 -85.162  1.00 24.35           N  
ATOM   1706  CA  GLY B 221      25.205-110.709 -85.646  1.00 24.35           C  
ATOM   1707  C   GLY B 221      26.275-110.427 -84.608  1.00 24.35           C  
ATOM   1708  O   GLY B 221      26.029-110.550 -83.406  1.00 24.35           O  
ATOM   1709  N   ARG B 222      27.673-110.601 -84.843  1.00 25.07           N  
ATOM   1710  CA  ARG B 222      29.049-110.376 -84.414  1.00 25.07           C  
ATOM   1711  C   ARG B 222      29.162-109.102 -83.583  1.00 25.07           C  
ATOM   1712  O   ARG B 222      29.800-109.097 -82.528  1.00 25.07           O  
ATOM   1713  CB  ARG B 222      29.983-110.297 -85.623  1.00 25.07           C  
ATOM   1714  CG  ARG B 222      30.656-111.616 -85.969  1.00 25.07           C  
ATOM   1715  CD  ARG B 222      31.674-111.454 -87.089  1.00 25.07           C  
ATOM   1716  NE  ARG B 222      32.255-112.735 -87.480  1.00 25.07           N  
ATOM   1717  CZ  ARG B 222      33.094-112.908 -88.497  1.00 25.07           C  
ATOM   1718  NH1 ARG B 222      33.468-111.880 -89.250  1.00 25.07           N  
ATOM   1719  NH2 ARG B 222      33.563-114.118 -88.764  1.00 25.07           N  
ATOM   1720  N   GLU B 223      29.088-107.795 -84.333  1.00 22.87           N  
ATOM   1721  CA  GLU B 223      29.806-106.553 -84.061  1.00 22.87           C  
ATOM   1722  C   GLU B 223      29.378-105.949 -82.727  1.00 22.87           C  
ATOM   1723  O   GLU B 223      29.740-104.815 -82.408  1.00 22.87           O  
ATOM   1724  CB  GLU B 223      29.583-105.545 -85.191  1.00 22.87           C  
ATOM   1725  CG  GLU B 223      30.516-105.735 -86.378  1.00 22.87           C  
ATOM   1726  CD  GLU B 223      30.288-104.722 -87.489  1.00 22.87           C  
ATOM   1727  OE1 GLU B 223      31.138-104.621 -88.402  1.00 22.87           O  
ATOM   1728  OE2 GLU B 223      29.251-104.024 -87.445  1.00 22.87           O  
ATOM   1729  N   ALA B 224      28.344-106.396 -82.110  1.00 23.85           N  
ATOM   1730  CA  ALA B 224      27.901-105.428 -81.110  1.00 23.85           C  
ATOM   1731  C   ALA B 224      28.979-105.196 -80.056  1.00 23.85           C  
ATOM   1732  O   ALA B 224      29.238-106.067 -79.221  1.00 23.85           O  
ATOM   1733  CB  ALA B 224      26.608-105.900 -80.449  1.00 23.85           C  
ATOM   1734  N   ARG B 225      30.235-104.604 -80.370  1.00 25.90           N  
ATOM   1735  CA  ARG B 225      31.472-104.155 -79.739  1.00 25.90           C  
ATOM   1736  C   ARG B 225      31.204-103.589 -78.349  1.00 25.90           C  
ATOM   1737  O   ARG B 225      30.050-103.375 -77.972  1.00 25.90           O  
ATOM   1738  CB  ARG B 225      32.168-103.105 -80.608  1.00 25.90           C  
ATOM   1739  CG  ARG B 225      33.165-103.687 -81.597  1.00 25.90           C  
ATOM   1740  CD  ARG B 225      33.882-102.597 -82.381  1.00 25.90           C  
ATOM   1741  NE  ARG B 225      34.859-103.156 -83.311  1.00 25.90           N  
ATOM   1742  CZ  ARG B 225      35.575-102.444 -84.178  1.00 25.90           C  
ATOM   1743  NH1 ARG B 225      35.436-101.125 -84.250  1.00 25.90           N  
ATOM   1744  NH2 ARG B 225      36.436-103.055 -84.978  1.00 25.90           N  
ATOM   1745  N   GLN B 226      32.009-102.379 -77.926  1.00 25.49           N  
ATOM   1746  CA  GLN B 226      32.425-101.537 -76.809  1.00 25.49           C  
ATOM   1747  C   GLN B 226      31.242-100.765 -76.231  1.00 25.49           C  
ATOM   1748  O   GLN B 226      31.352 -99.570 -75.949  1.00 25.49           O  
ATOM   1749  CB  GLN B 226      33.521-100.565 -77.249  1.00 25.49           C  
ATOM   1750  CG  GLN B 226      34.933-101.077 -76.999  1.00 25.49           C  
ATOM   1751  CD  GLN B 226      35.995-100.219 -77.661  1.00 25.49           C  
ATOM   1752  NE2 GLN B 226      37.253-100.628 -77.533  1.00 25.49           N  
ATOM   1753  OE1 GLN B 226      35.687 -99.197 -78.283  1.00 25.49           O  
ATOM   1754  N   ALA B 227      30.008-100.790 -76.669  1.00 28.88           N  
ATOM   1755  CA  ALA B 227      29.242 -99.606 -76.291  1.00 28.88           C  
ATOM   1756  C   ALA B 227      29.285 -99.383 -74.782  1.00 28.88           C  
ATOM   1757  O   ALA B 227      29.223-100.338 -74.005  1.00 28.88           O  
ATOM   1758  CB  ALA B 227      27.796 -99.734 -76.766  1.00 28.88           C  
ATOM   1759  N   PRO B 228      29.876 -98.258 -74.210  1.00 29.48           N  
ATOM   1760  CA  PRO B 228      29.999 -97.792 -72.827  1.00 29.48           C  
ATOM   1761  C   PRO B 228      28.767 -98.113 -71.984  1.00 29.48           C  
ATOM   1762  O   PRO B 228      27.670 -98.273 -72.524  1.00 29.48           O  
ATOM   1763  CB  PRO B 228      30.178 -96.279 -72.979  1.00 29.48           C  
ATOM   1764  CG  PRO B 228      29.889 -96.003 -74.419  1.00 29.48           C  
ATOM   1765  CD  PRO B 228      29.678 -97.313 -75.123  1.00 29.48           C  
ATOM   1766  N   ALA B 229      28.850 -98.793 -70.893  1.00 30.52           N  
ATOM   1767  CA  ALA B 229      27.870 -99.006 -69.832  1.00 30.52           C  
ATOM   1768  C   ALA B 229      26.994 -97.772 -69.638  1.00 30.52           C  
ATOM   1769  O   ALA B 229      27.338 -96.874 -68.866  1.00 30.52           O  
ATOM   1770  CB  ALA B 229      28.570 -99.368 -68.525  1.00 30.52           C  
ATOM   1771  N   SER B 230      26.725 -96.849 -70.576  1.00 31.50           N  
ATOM   1772  CA  SER B 230      25.810 -95.746 -70.303  1.00 31.50           C  
ATOM   1773  C   SER B 230      24.584 -96.223 -69.531  1.00 31.50           C  
ATOM   1774  O   SER B 230      23.868 -97.118 -69.984  1.00 31.50           O  
ATOM   1775  CB  SER B 230      25.373 -95.077 -71.606  1.00 31.50           C  
ATOM   1776  OG  SER B 230      24.807 -96.026 -72.494  1.00 31.50           O  
ATOM   1777  N   ARG B 231      24.685 -96.392 -68.162  1.00 33.88           N  
ATOM   1778  CA  ARG B 231      23.604 -96.522 -67.190  1.00 33.88           C  
ATOM   1779  C   ARG B 231      22.318 -95.891 -67.713  1.00 33.88           C  
ATOM   1780  O   ARG B 231      22.187 -94.666 -67.738  1.00 33.88           O  
ATOM   1781  CB  ARG B 231      23.999 -95.881 -65.858  1.00 33.88           C  
ATOM   1782  CG  ARG B 231      24.777 -96.806 -64.936  1.00 33.88           C  
ATOM   1783  CD  ARG B 231      25.063 -96.152 -63.591  1.00 33.88           C  
ATOM   1784  NE  ARG B 231      25.824 -97.035 -62.713  1.00 33.88           N  
ATOM   1785  CZ  ARG B 231      26.281 -96.698 -61.510  1.00 33.88           C  
ATOM   1786  NH1 ARG B 231      26.061 -95.485 -61.017  1.00 33.88           N  
ATOM   1787  NH2 ARG B 231      26.963 -97.581 -60.795  1.00 33.88           N  
ATOM   1788  N   LEU B 232      21.803 -96.080 -68.817  1.00 33.25           N  
ATOM   1789  CA  LEU B 232      20.530 -95.548 -69.293  1.00 33.25           C  
ATOM   1790  C   LEU B 232      19.557 -95.350 -68.136  1.00 33.25           C  
ATOM   1791  O   LEU B 232      19.279 -96.287 -67.385  1.00 33.25           O  
ATOM   1792  CB  LEU B 232      19.915 -96.484 -70.337  1.00 33.25           C  
ATOM   1793  CG  LEU B 232      19.640 -95.877 -71.713  1.00 33.25           C  
ATOM   1794  CD1 LEU B 232      20.636 -96.412 -72.737  1.00 33.25           C  
ATOM   1795  CD2 LEU B 232      18.208 -96.168 -72.150  1.00 33.25           C  
ATOM   1796  N   HIS B 233      19.585 -94.185 -67.433  1.00 40.64           N  
ATOM   1797  CA  HIS B 233      18.612 -93.676 -66.473  1.00 40.64           C  
ATOM   1798  C   HIS B 233      17.220 -94.234 -66.750  1.00 40.64           C  
ATOM   1799  O   HIS B 233      16.490 -93.703 -67.590  1.00 40.64           O  
ATOM   1800  CB  HIS B 233      18.580 -92.147 -66.501  1.00 40.64           C  
ATOM   1801  CG  HIS B 233      19.500 -91.509 -65.509  1.00 40.64           C  
ATOM   1802  CD2 HIS B 233      20.646 -90.808 -65.682  1.00 40.64           C  
ATOM   1803  ND1 HIS B 233      19.280 -91.560 -64.150  1.00 40.64           N  
ATOM   1804  CE1 HIS B 233      20.253 -90.915 -63.528  1.00 40.64           C  
ATOM   1805  NE2 HIS B 233      21.094 -90.450 -64.435  1.00 40.64           N  
ATOM   1806  N   LEU B 234      16.979 -95.466 -66.879  1.00 43.51           N  
ATOM   1807  CA  LEU B 234      15.604 -95.945 -66.964  1.00 43.51           C  
ATOM   1808  C   LEU B 234      14.735 -95.296 -65.892  1.00 43.51           C  
ATOM   1809  O   LEU B 234      15.208 -95.017 -64.788  1.00 43.51           O  
ATOM   1810  CB  LEU B 234      15.557 -97.469 -66.822  1.00 43.51           C  
ATOM   1811  CG  LEU B 234      15.493 -98.269 -68.124  1.00 43.51           C  
ATOM   1812  CD1 LEU B 234      16.759 -99.102 -68.296  1.00 43.51           C  
ATOM   1813  CD2 LEU B 234      14.255 -99.158 -68.145  1.00 43.51           C  
ATOM   1814  N   SER B 235      13.656 -94.528 -66.373  1.00 55.89           N  
ATOM   1815  CA  SER B 235      12.661 -93.983 -65.455  1.00 55.89           C  
ATOM   1816  C   SER B 235      12.326 -94.978 -64.349  1.00 55.89           C  
ATOM   1817  O   SER B 235      12.532 -96.183 -64.508  1.00 55.89           O  
ATOM   1818  CB  SER B 235      11.388 -93.598 -66.210  1.00 55.89           C  
ATOM   1819  OG  SER B 235      10.292 -94.388 -65.783  1.00 55.89           O  
ATOM   1820  N   THR B 236      12.377 -94.717 -63.072  1.00 60.28           N  
ATOM   1821  CA  THR B 236      11.994 -95.554 -61.941  1.00 60.28           C  
ATOM   1822  C   THR B 236      10.845 -96.485 -62.321  1.00 60.28           C  
ATOM   1823  O   THR B 236      10.806 -97.639 -61.889  1.00 60.28           O  
ATOM   1824  CB  THR B 236      11.585 -94.700 -60.727  1.00 60.28           C  
ATOM   1825  CG2 THR B 236      12.579 -94.861 -59.581  1.00 60.28           C  
ATOM   1826  OG1 THR B 236      11.539 -93.321 -61.114  1.00 60.28           O  
ATOM   1827  N   GLN B 237      10.006 -95.989 -63.228  1.00 62.65           N  
ATOM   1828  CA  GLN B 237       8.911 -96.835 -63.690  1.00 62.65           C  
ATOM   1829  C   GLN B 237       9.434 -98.018 -64.500  1.00 62.65           C  
ATOM   1830  O   GLN B 237       9.016 -99.157 -64.285  1.00 62.65           O  
ATOM   1831  CB  GLN B 237       7.920 -96.023 -64.527  1.00 62.65           C  
ATOM   1832  CG  GLN B 237       6.740 -96.835 -65.042  1.00 62.65           C  
ATOM   1833  CD  GLN B 237       5.754 -97.198 -63.946  1.00 62.65           C  
ATOM   1834  NE2 GLN B 237       4.859 -98.135 -64.240  1.00 62.65           N  
ATOM   1835  OE1 GLN B 237       5.798 -96.641 -62.845  1.00 62.65           O  
ATOM   1836  N   LYS B 238      10.329 -97.681 -65.444  1.00 65.42           N  
ATOM   1837  CA  LYS B 238      10.847 -98.744 -66.300  1.00 65.42           C  
ATOM   1838  C   LYS B 238      11.680 -99.740 -65.498  1.00 65.42           C  
ATOM   1839  O   LYS B 238      11.638-100.944 -65.759  1.00 65.42           O  
ATOM   1840  CB  LYS B 238      11.685 -98.157 -67.437  1.00 65.42           C  
ATOM   1841  CG  LYS B 238      10.879 -97.798 -68.678  1.00 65.42           C  
ATOM   1842  CD  LYS B 238      11.785 -97.412 -69.840  1.00 65.42           C  
ATOM   1843  CE  LYS B 238      10.980 -97.050 -71.081  1.00 65.42           C  
ATOM   1844  NZ  LYS B 238      11.864 -96.649 -72.216  1.00 65.42           N  
ATOM   1845  N   MET B 239      12.468 -99.069 -64.563  1.00 68.06           N  
ATOM   1846  CA  MET B 239      13.273 -99.956 -63.727  1.00 68.06           C  
ATOM   1847  C   MET B 239      12.384-100.872 -62.892  1.00 68.06           C  
ATOM   1848  O   MET B 239      12.687-102.054 -62.724  1.00 68.06           O  
ATOM   1849  CB  MET B 239      14.193 -99.145 -62.813  1.00 68.06           C  
ATOM   1850  CG  MET B 239      15.609 -99.692 -62.728  1.00 68.06           C  
ATOM   1851  SD  MET B 239      16.444 -99.239 -61.158  1.00 68.06           S  
ATOM   1852  CE  MET B 239      16.712 -97.467 -61.437  1.00 68.06           C  
ATOM   1853  N   TYR B 240      11.295-100.229 -62.419  1.00 65.14           N  
ATOM   1854  CA  TYR B 240      10.337-101.028 -61.664  1.00 65.14           C  
ATOM   1855  C   TYR B 240       9.727-102.118 -62.537  1.00 65.14           C  
ATOM   1856  O   TYR B 240       9.585-103.264 -62.103  1.00 65.14           O  
ATOM   1857  CB  TYR B 240       9.230-100.139 -61.089  1.00 65.14           C  
ATOM   1858  CG  TYR B 240       8.249-100.880 -60.213  1.00 65.14           C  
ATOM   1859  CD1 TYR B 240       6.986-101.226 -60.686  1.00 65.14           C  
ATOM   1860  CD2 TYR B 240       8.584-101.234 -58.910  1.00 65.14           C  
ATOM   1861  CE1 TYR B 240       6.078-101.907 -59.881  1.00 65.14           C  
ATOM   1862  CE2 TYR B 240       7.684-101.915 -58.097  1.00 65.14           C  
ATOM   1863  CZ  TYR B 240       6.436-102.247 -58.590  1.00 65.14           C  
ATOM   1864  OH  TYR B 240       5.542-102.921 -57.789  1.00 65.14           O  
ATOM   1865  N   GLU B 241       9.429-101.756 -63.705  1.00 69.51           N  
ATOM   1866  CA  GLU B 241       8.854-102.724 -64.634  1.00 69.51           C  
ATOM   1867  C   GLU B 241       9.848-103.836 -64.956  1.00 69.51           C  
ATOM   1868  O   GLU B 241       9.483-105.014 -64.984  1.00 69.51           O  
ATOM   1869  CB  GLU B 241       8.404-102.032 -65.923  1.00 69.51           C  
ATOM   1870  CG  GLU B 241       6.936-102.251 -66.258  1.00 69.51           C  
ATOM   1871  CD  GLU B 241       6.502-101.556 -67.539  1.00 69.51           C  
ATOM   1872  OE1 GLU B 241       5.328-101.708 -67.945  1.00 69.51           O  
ATOM   1873  OE2 GLU B 241       7.345-100.856 -68.144  1.00 69.51           O  
ATOM   1874  N   LEU B 242      11.061-103.364 -65.243  1.00 70.16           N  
ATOM   1875  CA  LEU B 242      12.087-104.343 -65.586  1.00 70.16           C  
ATOM   1876  C   LEU B 242      12.352-105.284 -64.415  1.00 70.16           C  
ATOM   1877  O   LEU B 242      12.473-106.497 -64.603  1.00 70.16           O  
ATOM   1878  CB  LEU B 242      13.384-103.640 -65.995  1.00 70.16           C  
ATOM   1879  CG  LEU B 242      14.372-104.468 -66.818  1.00 70.16           C  
ATOM   1880  CD1 LEU B 242      14.232-104.141 -68.301  1.00 70.16           C  
ATOM   1881  CD2 LEU B 242      15.801-104.221 -66.344  1.00 70.16           C  
ATOM   1882  N   LYS B 243      12.433-104.707 -63.274  1.00 68.04           N  
ATOM   1883  CA  LYS B 243      12.697-105.532 -62.100  1.00 68.04           C  
ATOM   1884  C   LYS B 243      11.557-106.516 -61.851  1.00 68.04           C  
ATOM   1885  O   LYS B 243      11.794-107.665 -61.473  1.00 68.04           O  
ATOM   1886  CB  LYS B 243      12.913-104.656 -60.865  1.00 68.04           C  
ATOM   1887  CG  LYS B 243      14.333-104.129 -60.720  1.00 68.04           C  
ATOM   1888  CD  LYS B 243      14.515-103.367 -59.413  1.00 68.04           C  
ATOM   1889  CE  LYS B 243      15.943-102.862 -59.255  1.00 68.04           C  
ATOM   1890  NZ  LYS B 243      16.137-102.148 -57.957  1.00 68.04           N  
ATOM   1891  N   THR B 244      10.375-106.014 -62.086  1.00 67.30           N  
ATOM   1892  CA  THR B 244       9.219-106.889 -61.922  1.00 67.30           C  
ATOM   1893  C   THR B 244       9.241-108.012 -62.954  1.00 67.30           C  
ATOM   1894  O   THR B 244       8.946-109.165 -62.631  1.00 67.30           O  
ATOM   1895  CB  THR B 244       7.901-106.102 -62.043  1.00 67.30           C  
ATOM   1896  CG2 THR B 244       6.713-106.946 -61.593  1.00 67.30           C  
ATOM   1897  OG1 THR B 244       7.976-104.927 -61.225  1.00 67.30           O  
ATOM   1898  N   LYS B 245       9.590-107.647 -64.145  1.00 70.63           N  
ATOM   1899  CA  LYS B 245       9.671-108.653 -65.200  1.00 70.63           C  
ATOM   1900  C   LYS B 245      10.772-109.669 -64.908  1.00 70.63           C  
ATOM   1901  O   LYS B 245      10.591-110.868 -65.126  1.00 70.63           O  
ATOM   1902  CB  LYS B 245       9.915-107.991 -66.556  1.00 70.63           C  
ATOM   1903  CG  LYS B 245       8.724-107.204 -67.084  1.00 70.63           C  
ATOM   1904  CD  LYS B 245       9.034-106.557 -68.428  1.00 70.63           C  
ATOM   1905  CE  LYS B 245       7.866-105.716 -68.927  1.00 70.63           C  
ATOM   1906  NZ  LYS B 245       8.158-105.092 -70.252  1.00 70.63           N  
ATOM   1907  N   LEU B 246      11.839-109.123 -64.422  1.00 70.64           N  
ATOM   1908  CA  LEU B 246      12.950-110.012 -64.099  1.00 70.64           C  
ATOM   1909  C   LEU B 246      12.600-110.912 -62.919  1.00 70.64           C  
ATOM   1910  O   LEU B 246      12.967-112.089 -62.900  1.00 70.64           O  
ATOM   1911  CB  LEU B 246      14.210-109.202 -63.782  1.00 70.64           C  
ATOM   1912  CG  LEU B 246      15.002-108.682 -64.982  1.00 70.64           C  
ATOM   1913  CD1 LEU B 246      15.911-107.533 -64.560  1.00 70.64           C  
ATOM   1914  CD2 LEU B 246      15.813-109.807 -65.616  1.00 70.64           C  
ATOM   1915  N   ARG B 247      11.957-110.392 -62.026  1.00 66.64           N  
ATOM   1916  CA  ARG B 247      11.512-111.211 -60.903  1.00 66.64           C  
ATOM   1917  C   ARG B 247      10.562-112.309 -61.368  1.00 66.64           C  
ATOM   1918  O   ARG B 247      10.622-113.438 -60.878  1.00 66.64           O  
ATOM   1919  CB  ARG B 247      10.832-110.344 -59.842  1.00 66.64           C  
ATOM   1920  CG  ARG B 247      11.797-109.712 -58.851  1.00 66.64           C  
ATOM   1921  CD  ARG B 247      11.074-108.828 -57.845  1.00 66.64           C  
ATOM   1922  NE  ARG B 247      12.011-108.042 -57.046  1.00 66.64           N  
ATOM   1923  CZ  ARG B 247      11.668-107.032 -56.252  1.00 66.64           C  
ATOM   1924  NH1 ARG B 247      10.397-106.663 -56.134  1.00 66.64           N  
ATOM   1925  NH2 ARG B 247      12.602-106.385 -55.570  1.00 66.64           N  
ATOM   1926  N   CYS B 248       9.734-111.934 -62.332  1.00 66.03           N  
ATOM   1927  CA  CYS B 248       8.821-112.912 -62.913  1.00 66.03           C  
ATOM   1928  C   CYS B 248       9.588-114.019 -63.625  1.00 66.03           C  
ATOM   1929  O   CYS B 248       9.294-115.201 -63.441  1.00 66.03           O  
ATOM   1930  CB  CYS B 248       7.861-112.234 -63.891  1.00 66.03           C  
ATOM   1931  SG  CYS B 248       6.634-113.353 -64.601  1.00 66.03           S  
ATOM   1932  N   SER B 249      10.524-113.552 -64.403  1.00 69.71           N  
ATOM   1933  CA  SER B 249      11.334-114.537 -65.111  1.00 69.71           C  
ATOM   1934  C   SER B 249      12.098-115.428 -64.137  1.00 69.71           C  
ATOM   1935  O   SER B 249      12.246-116.629 -64.370  1.00 69.71           O  
ATOM   1936  CB  SER B 249      12.315-113.845 -66.058  1.00 69.71           C  
ATOM   1937  OG  SER B 249      13.195-114.786 -66.648  1.00 69.71           O  
ATOM   1938  N   TYR B 250      12.510-114.913 -63.082  1.00 69.29           N  
ATOM   1939  CA  TYR B 250      13.207-115.683 -62.058  1.00 69.29           C  
ATOM   1940  C   TYR B 250      12.299-116.757 -61.470  1.00 69.29           C  
ATOM   1941  O   TYR B 250      12.714-117.906 -61.302  1.00 69.29           O  
ATOM   1942  CB  TYR B 250      13.714-114.762 -60.944  1.00 69.29           C  
ATOM   1943  CG  TYR B 250      14.361-115.497 -59.796  1.00 69.29           C  
ATOM   1944  CD1 TYR B 250      13.683-115.687 -58.594  1.00 69.29           C  
ATOM   1945  CD2 TYR B 250      15.652-116.002 -59.910  1.00 69.29           C  
ATOM   1946  CE1 TYR B 250      14.276-116.362 -57.532  1.00 69.29           C  
ATOM   1947  CE2 TYR B 250      16.255-116.678 -58.855  1.00 69.29           C  
ATOM   1948  CZ  TYR B 250      15.560-116.854 -57.672  1.00 69.29           C  
ATOM   1949  OH  TYR B 250      16.153-117.523 -56.624  1.00 69.29           O  
ATOM   1950  N   VAL B 251      11.180-116.436 -61.255  1.00 65.37           N  
ATOM   1951  CA  VAL B 251      10.226-117.388 -60.695  1.00 65.37           C  
ATOM   1952  C   VAL B 251       9.952-118.500 -61.704  1.00 65.37           C  
ATOM   1953  O   VAL B 251       9.859-119.673 -61.335  1.00 65.37           O  
ATOM   1954  CB  VAL B 251       8.904-116.696 -60.293  1.00 65.37           C  
ATOM   1955  CG1 VAL B 251       7.859-117.729 -59.875  1.00 65.37           C  
ATOM   1956  CG2 VAL B 251       9.148-115.693 -59.166  1.00 65.37           C  
ATOM   1957  N   VAL B 252       9.872-118.077 -62.959  1.00 69.98           N  
ATOM   1958  CA  VAL B 252       9.629-119.070 -64.000  1.00 69.98           C  
ATOM   1959  C   VAL B 252      10.825-120.013 -64.104  1.00 69.98           C  
ATOM   1960  O   VAL B 252      10.656-121.231 -64.202  1.00 69.98           O  
ATOM   1961  CB  VAL B 252       9.356-118.403 -65.367  1.00 69.98           C  
ATOM   1962  CG1 VAL B 252       9.335-119.447 -66.483  1.00 69.98           C  
ATOM   1963  CG2 VAL B 252       8.039-117.630 -65.330  1.00 69.98           C  
ATOM   1964  N   ASN B 253      12.018-119.400 -64.032  1.00 69.94           N  
ATOM   1965  CA  ASN B 253      13.218-120.226 -64.105  1.00 69.94           C  
ATOM   1966  C   ASN B 253      13.341-121.145 -62.894  1.00 69.94           C  
ATOM   1967  O   ASN B 253      13.758-122.298 -63.024  1.00 69.94           O  
ATOM   1968  CB  ASN B 253      14.466-119.349 -64.235  1.00 69.94           C  
ATOM   1969  CG  ASN B 253      14.819-119.045 -65.678  1.00 69.94           C  
ATOM   1970  ND2 ASN B 253      15.701-118.074 -65.881  1.00 69.94           N  
ATOM   1971  OD1 ASN B 253      14.302-119.678 -66.603  1.00 69.94           O  
ATOM   1972  N   GLN B 254      12.962-120.638 -61.817  1.00 69.48           N  
ATOM   1973  CA  GLN B 254      12.994-121.484 -60.629  1.00 69.48           C  
ATOM   1974  C   GLN B 254      11.954-122.597 -60.718  1.00 69.48           C  
ATOM   1975  O   GLN B 254      12.198-123.720 -60.272  1.00 69.48           O  
ATOM   1976  CB  GLN B 254      12.763-120.649 -59.368  1.00 69.48           C  
ATOM   1977  CG  GLN B 254      13.997-120.509 -58.488  1.00 69.48           C  
ATOM   1978  CD  GLN B 254      14.508-121.843 -57.977  1.00 69.48           C  
ATOM   1979  NE2 GLN B 254      15.750-121.860 -57.504  1.00 69.48           N  
ATOM   1980  OE1 GLN B 254      13.793-122.849 -58.005  1.00 69.48           O  
ATOM   1981  N   ALA B 255      10.881-122.361 -61.382  1.00 65.76           N  
ATOM   1982  CA  ALA B 255       9.842-123.366 -61.595  1.00 65.76           C  
ATOM   1983  C   ALA B 255      10.322-124.457 -62.547  1.00 65.76           C  
ATOM   1984  O   ALA B 255      10.077-125.644 -62.316  1.00 65.76           O  
ATOM   1985  CB  ALA B 255       8.572-122.713 -62.135  1.00 65.76           C  
ATOM   1986  N   ILE B 256      10.996-123.999 -63.631  1.00 71.68           N  
ATOM   1987  CA  ILE B 256      11.537-124.960 -64.586  1.00 71.68           C  
ATOM   1988  C   ILE B 256      12.560-125.857 -63.892  1.00 71.68           C  
ATOM   1989  O   ILE B 256      12.548-127.077 -64.073  1.00 71.68           O  
ATOM   1990  CB  ILE B 256      12.182-124.251 -65.797  1.00 71.68           C  
ATOM   1991  CG1 ILE B 256      11.114-123.522 -66.621  1.00 71.68           C  
ATOM   1992  CG2 ILE B 256      12.952-125.253 -66.663  1.00 71.68           C  
ATOM   1993  CD1 ILE B 256      11.677-122.658 -67.740  1.00 71.68           C  
ATOM   1994  N   LEU B 257      13.354-125.297 -63.023  1.00 72.66           N  
ATOM   1995  CA  LEU B 257      14.367-126.069 -62.312  1.00 72.66           C  
ATOM   1996  C   LEU B 257      13.721-127.023 -61.313  1.00 72.66           C  
ATOM   1997  O   LEU B 257      14.144-128.174 -61.186  1.00 72.66           O  
ATOM   1998  CB  LEU B 257      15.341-125.136 -61.587  1.00 72.66           C  
ATOM   1999  CG  LEU B 257      16.544-124.650 -62.397  1.00 72.66           C  
ATOM   2000  CD1 LEU B 257      17.066-123.333 -61.834  1.00 72.66           C  
ATOM   2001  CD2 LEU B 257      17.644-125.706 -62.407  1.00 72.66           C  
ATOM   2002  N   SER B 258      12.808-126.608 -60.705  1.00 71.05           N  
ATOM   2003  CA  SER B 258      12.110-127.481 -59.768  1.00 71.05           C  
ATOM   2004  C   SER B 258      11.389-128.610 -60.496  1.00 71.05           C  
ATOM   2005  O   SER B 258      11.376-129.750 -60.026  1.00 71.05           O  
ATOM   2006  CB  SER B 258      11.110-126.681 -58.933  1.00 71.05           C  
ATOM   2007  OG  SER B 258      10.440-127.521 -58.008  1.00 71.05           O  
ATOM   2008  N   CYS B 259      10.928-128.308 -61.674  1.00 65.94           N  
ATOM   2009  CA  CYS B 259      10.295-129.318 -62.514  1.00 65.94           C  
ATOM   2010  C   CYS B 259      11.305-130.371 -62.956  1.00 65.94           C  
ATOM   2011  O   CYS B 259      11.041-131.571 -62.858  1.00 65.94           O  
ATOM   2012  CB  CYS B 259       9.652-128.670 -63.740  1.00 65.94           C  
ATOM   2013  SG  CYS B 259       8.817-129.844 -64.830  1.00 65.94           S  
ATOM   2014  N   ARG B 260      12.374-129.854 -63.353  1.00 75.63           N  
ATOM   2015  CA  ARG B 260      13.423-130.777 -63.773  1.00 75.63           C  
ATOM   2016  C   ARG B 260      13.876-131.657 -62.613  1.00 75.63           C  
ATOM   2017  O   ARG B 260      14.064-132.864 -62.778  1.00 75.63           O  
ATOM   2018  CB  ARG B 260      14.617-130.011 -64.346  1.00 75.63           C  
ATOM   2019  CG  ARG B 260      14.464-129.639 -65.813  1.00 75.63           C  
ATOM   2020  CD  ARG B 260      15.722-128.981 -66.362  1.00 75.63           C  
ATOM   2021  NE  ARG B 260      15.501-128.422 -67.693  1.00 75.63           N  
ATOM   2022  CZ  ARG B 260      16.444-127.865 -68.447  1.00 75.63           C  
ATOM   2023  NH1 ARG B 260      17.697-127.781 -68.014  1.00 75.63           N  
ATOM   2024  NH2 ARG B 260      16.133-127.388 -69.643  1.00 75.63           N  
ATOM   2025  N   ARG B 261      13.928-131.079 -61.528  1.00 77.90           N  
ATOM   2026  CA  ARG B 261      14.320-131.848 -60.352  1.00 77.90           C  
ATOM   2027  C   ARG B 261      13.246-132.864 -59.979  1.00 77.90           C  
ATOM   2028  O   ARG B 261      13.559-133.983 -59.567  1.00 77.90           O  
ATOM   2029  CB  ARG B 261      14.596-130.919 -59.168  1.00 77.90           C  
ATOM   2030  CG  ARG B 261      16.066-130.579 -58.981  1.00 77.90           C  
ATOM   2031  CD  ARG B 261      16.298-129.752 -57.724  1.00 77.90           C  
ATOM   2032  NE  ARG B 261      16.722-128.392 -58.044  1.00 77.90           N  
ATOM   2033  CZ  ARG B 261      16.845-127.408 -57.158  1.00 77.90           C  
ATOM   2034  NH1 ARG B 261      16.579-127.615 -55.873  1.00 77.90           N  
ATOM   2035  NH2 ARG B 261      17.239-126.208 -57.558  1.00 77.90           N  
ATOM   2036  N   TRP B 262      12.090-132.555 -60.142  1.00 72.94           N  
ATOM   2037  CA  TRP B 262      10.986-133.470 -59.867  1.00 72.94           C  
ATOM   2038  C   TRP B 262      11.019-134.663 -60.816  1.00 72.94           C  
ATOM   2039  O   TRP B 262      10.900-135.812 -60.383  1.00 72.94           O  
ATOM   2040  CB  TRP B 262       9.643-132.744 -59.987  1.00 72.94           C  
ATOM   2041  CG  TRP B 262       8.457-133.600 -59.660  1.00 72.94           C  
ATOM   2042  CD1 TRP B 262       7.961-133.881 -58.417  1.00 72.94           C  
ATOM   2043  CD2 TRP B 262       7.620-134.291 -60.592  1.00 72.94           C  
ATOM   2044  CE2 TRP B 262       6.634-134.972 -59.844  1.00 72.94           C  
ATOM   2045  CE3 TRP B 262       7.607-134.400 -61.989  1.00 72.94           C  
ATOM   2046  NE1 TRP B 262       6.864-134.706 -58.521  1.00 72.94           N  
ATOM   2047  CZ2 TRP B 262       5.644-135.751 -60.448  1.00 72.94           C  
ATOM   2048  CZ3 TRP B 262       6.621-135.176 -62.588  1.00 72.94           C  
ATOM   2049  CH2 TRP B 262       5.655-135.841 -61.816  1.00 72.94           C  
ATOM   2050  N   PHE B 263      11.237-134.396 -62.115  1.00 74.45           N  
ATOM   2051  CA  PHE B 263      11.344-135.484 -63.081  1.00 74.45           C  
ATOM   2052  C   PHE B 263      12.532-136.381 -62.756  1.00 74.45           C  
ATOM   2053  O   PHE B 263      12.436-137.607 -62.851  1.00 74.45           O  
ATOM   2054  CB  PHE B 263      11.478-134.931 -64.503  1.00 74.45           C  
ATOM   2055  CG  PHE B 263      10.166-134.802 -65.230  1.00 74.45           C  
ATOM   2056  CD1 PHE B 263       9.534-135.922 -65.754  1.00 74.45           C  
ATOM   2057  CD2 PHE B 263       9.566-133.560 -65.388  1.00 74.45           C  
ATOM   2058  CE1 PHE B 263       8.320-135.806 -66.428  1.00 74.45           C  
ATOM   2059  CE2 PHE B 263       8.353-133.436 -66.060  1.00 74.45           C  
ATOM   2060  CZ  PHE B 263       7.732-134.560 -66.579  1.00 74.45           C  
ATOM   2061  N   ASP B 264      13.556-135.716 -62.344  1.00 78.90           N  
ATOM   2062  CA  ASP B 264      14.737-136.494 -61.983  1.00 78.90           C  
ATOM   2063  C   ASP B 264      14.469-137.361 -60.755  1.00 78.90           C  
ATOM   2064  O   ASP B 264      14.843-138.535 -60.724  1.00 78.90           O  
ATOM   2065  CB  ASP B 264      15.930-135.571 -61.726  1.00 78.90           C  
ATOM   2066  CG  ASP B 264      16.589-135.084 -63.004  1.00 78.90           C  
ATOM   2067  OD1 ASP B 264      16.386-135.704 -64.070  1.00 78.90           O  
ATOM   2068  OD2 ASP B 264      17.320-134.072 -62.944  1.00 78.90           O  
ATOM   2069  N   ARG B 265      13.886-136.877 -59.905  1.00 80.12           N  
ATOM   2070  CA  ARG B 265      13.584-137.637 -58.697  1.00 80.12           C  
ATOM   2071  C   ARG B 265      12.607-138.770 -58.992  1.00 80.12           C  
ATOM   2072  O   ARG B 265      12.785-139.891 -58.512  1.00 80.12           O  
ATOM   2073  CB  ARG B 265      13.011-136.720 -57.614  1.00 80.12           C  
ATOM   2074  CG  ARG B 265      13.281-137.198 -56.196  1.00 80.12           C  
ATOM   2075  CD  ARG B 265      12.764-136.209 -55.160  1.00 80.12           C  
ATOM   2076  NE  ARG B 265      13.212-136.555 -53.814  1.00 80.12           N  
ATOM   2077  CZ  ARG B 265      12.994-135.817 -52.729  1.00 80.12           C  
ATOM   2078  NH1 ARG B 265      12.327-134.672 -52.811  1.00 80.12           N  
ATOM   2079  NH2 ARG B 265      13.447-136.227 -51.553  1.00 80.12           N  
ATOM   2080  N   LYS B 266      11.688-138.532 -59.754  1.00 75.70           N  
ATOM   2081  CA  LYS B 266      10.716-139.565 -60.098  1.00 75.70           C  
ATOM   2082  C   LYS B 266      11.350-140.652 -60.961  1.00 75.70           C  
ATOM   2083  O   LYS B 266      11.019-141.832 -60.825  1.00 75.70           O  
ATOM   2084  CB  LYS B 266       9.516-138.953 -60.823  1.00 75.70           C  
ATOM   2085  CG  LYS B 266       8.525-138.258 -59.901  1.00 75.70           C  
ATOM   2086  CD  LYS B 266       7.781-139.257 -59.024  1.00 75.70           C  
ATOM   2087  CE  LYS B 266       6.744-138.569 -58.147  1.00 75.70           C  
ATOM   2088  NZ  LYS B 266       6.080-139.530 -57.217  1.00 75.70           N  
ATOM   2089  N   HIS B 267      12.212-140.248 -61.851  1.00 77.80           N  
ATOM   2090  CA  HIS B 267      12.956-141.239 -62.620  1.00 77.80           C  
ATOM   2091  C   HIS B 267      13.775-142.144 -61.706  1.00 77.80           C  
ATOM   2092  O   HIS B 267      13.773-143.366 -61.871  1.00 77.80           O  
ATOM   2093  CB  HIS B 267      13.871-140.553 -63.636  1.00 77.80           C  
ATOM   2094  CG  HIS B 267      14.672-141.507 -64.463  1.00 77.80           C  
ATOM   2095  CD2 HIS B 267      14.369-142.163 -65.607  1.00 77.80           C  
ATOM   2096  ND1 HIS B 267      15.956-141.883 -64.130  1.00 77.80           N  
ATOM   2097  CE1 HIS B 267      16.409-142.732 -65.038  1.00 77.80           C  
ATOM   2098  NE2 HIS B 267      15.465-142.918 -65.945  1.00 77.80           N  
ATOM   2099  N   GLU B 268      14.366-141.526 -60.744  1.00 79.87           N  
ATOM   2100  CA  GLU B 268      15.151-142.314 -59.800  1.00 79.87           C  
ATOM   2101  C   GLU B 268      14.261-143.256 -58.993  1.00 79.87           C  
ATOM   2102  O   GLU B 268      14.614-144.417 -58.774  1.00 79.87           O  
ATOM   2103  CB  GLU B 268      15.937-141.399 -58.858  1.00 79.87           C  
ATOM   2104  CG  GLU B 268      17.419-141.734 -58.770  1.00 79.87           C  
ATOM   2105  CD  GLU B 268      18.182-140.833 -57.812  1.00 79.87           C  
ATOM   2106  OE1 GLU B 268      19.399-141.051 -57.613  1.00 79.87           O  
ATOM   2107  OE2 GLU B 268      17.558-139.903 -57.254  1.00 79.87           O  
ATOM   2108  N   GLN B 269      13.212-142.787 -58.697  1.00 80.18           N  
ATOM   2109  CA  GLN B 269      12.290-143.635 -57.948  1.00 80.18           C  
ATOM   2110  C   GLN B 269      11.734-144.753 -58.825  1.00 80.18           C  
ATOM   2111  O   GLN B 269      11.570-145.885 -58.367  1.00 80.18           O  
ATOM   2112  CB  GLN B 269      11.144-142.803 -57.370  1.00 80.18           C  
ATOM   2113  CG  GLN B 269      11.409-142.285 -55.963  1.00 80.18           C  
ATOM   2114  CD  GLN B 269      10.272-141.436 -55.425  1.00 80.18           C  
ATOM   2115  NE2 GLN B 269      10.371-141.045 -54.160  1.00 80.18           N  
ATOM   2116  OE1 GLN B 269       9.312-141.135 -56.142  1.00 80.18           O  
ATOM   2117  N   CYS B 270      11.464-144.457 -60.074  1.00 75.45           N  
ATOM   2118  CA  CYS B 270      10.990-145.465 -61.015  1.00 75.45           C  
ATOM   2119  C   CYS B 270      12.044-146.544 -61.236  1.00 75.45           C  
ATOM   2120  O   CYS B 270      11.729-147.735 -61.234  1.00 75.45           O  
ATOM   2121  CB  CYS B 270      10.620-144.820 -62.351  1.00 75.45           C  
ATOM   2122  SG  CYS B 270       9.883-145.968 -63.534  1.00 75.45           S  
ATOM   2123  N   MET B 271      13.245-146.134 -61.370  1.00 77.98           N  
ATOM   2124  CA  MET B 271      14.334-147.081 -61.595  1.00 77.98           C  
ATOM   2125  C   MET B 271      14.543-147.969 -60.374  1.00 77.98           C  
ATOM   2126  O   MET B 271      14.919-149.135 -60.507  1.00 77.98           O  
ATOM   2127  CB  MET B 271      15.630-146.340 -61.932  1.00 77.98           C  
ATOM   2128  CG  MET B 271      15.672-145.793 -63.349  1.00 77.98           C  
ATOM   2129  SD  MET B 271      15.896-147.111 -64.606  1.00 77.98           S  
ATOM   2130  CE  MET B 271      17.616-146.800 -65.093  1.00 77.98           C  
ATOM   2131  N   LYS B 272      14.231-147.437 -59.247  1.00 76.66           N  
ATOM   2132  CA  LYS B 272      14.409-148.234 -58.037  1.00 76.66           C  
ATOM   2133  C   LYS B 272      13.255-149.214 -57.849  1.00 76.66           C  
ATOM   2134  O   LYS B 272      13.452-150.327 -57.357  1.00 76.66           O  
ATOM   2135  CB  LYS B 272      14.532-147.328 -56.810  1.00 76.66           C  
ATOM   2136  CG  LYS B 272      15.943-146.815 -56.560  1.00 76.66           C  
ATOM   2137  CD  LYS B 272      16.011-145.963 -55.298  1.00 76.66           C  
ATOM   2138  CE  LYS B 272      17.407-145.392 -55.083  1.00 76.66           C  
ATOM   2139  NZ  LYS B 272      17.465-144.511 -53.879  1.00 76.66           N  
ATOM   2140  N   HIS B 273      12.159-148.828 -58.277  1.00 74.89           N  
ATOM   2141  CA  HIS B 273      10.994-149.664 -58.010  1.00 74.89           C  
ATOM   2142  C   HIS B 273      10.848-150.757 -59.064  1.00 74.89           C  
ATOM   2143  O   HIS B 273      10.400-151.864 -58.758  1.00 74.89           O  
ATOM   2144  CB  HIS B 273       9.725-148.812 -57.957  1.00 74.89           C  
ATOM   2145  CG  HIS B 273       9.061-148.808 -56.617  1.00 74.89           C  
ATOM   2146  CD2 HIS B 273       7.768-148.998 -56.265  1.00 74.89           C  
ATOM   2147  ND1 HIS B 273       9.751-148.583 -55.446  1.00 74.89           N  
ATOM   2148  CE1 HIS B 273       8.908-148.636 -54.428  1.00 74.89           C  
ATOM   2149  NE2 HIS B 273       7.698-148.886 -54.898  1.00 74.89           N  
ATOM   2150  N   ILE B 274      11.200-150.415 -60.268  1.00 67.84           N  
ATOM   2151  CA  ILE B 274      11.073-151.444 -61.295  1.00 67.84           C  
ATOM   2152  C   ILE B 274      12.381-152.224 -61.408  1.00 67.84           C  
ATOM   2153  O   ILE B 274      13.435-151.644 -61.677  1.00 67.84           O  
ATOM   2154  CB  ILE B 274      10.692-150.834 -62.662  1.00 67.84           C  
ATOM   2155  CG1 ILE B 274       9.374-150.059 -62.553  1.00 67.84           C  
ATOM   2156  CG2 ILE B 274      10.599-151.925 -63.733  1.00 67.84           C  
ATOM   2157  CD1 ILE B 274       8.985-149.318 -63.825  1.00 67.84           C  
ATOM   2158  N   TRP B 275      12.402-153.473 -60.924  1.00 65.17           N  
ATOM   2159  CA  TRP B 275      13.550-154.361 -60.773  1.00 65.17           C  
ATOM   2160  C   TRP B 275      14.017-154.882 -62.128  1.00 65.17           C  
ATOM   2161  O   TRP B 275      15.167-155.302 -62.276  1.00 65.17           O  
ATOM   2162  CB  TRP B 275      13.205-155.535 -59.852  1.00 65.17           C  
ATOM   2163  CG  TRP B 275      13.957-155.532 -58.555  1.00 65.17           C  
ATOM   2164  CD1 TRP B 275      13.964-154.545 -57.608  1.00 65.17           C  
ATOM   2165  CD2 TRP B 275      14.817-156.565 -58.064  1.00 65.17           C  
ATOM   2166  CE2 TRP B 275      15.311-156.137 -56.812  1.00 65.17           C  
ATOM   2167  CE3 TRP B 275      15.217-157.812 -58.561  1.00 65.17           C  
ATOM   2168  NE1 TRP B 275      14.777-154.903 -56.557  1.00 65.17           N  
ATOM   2169  CZ2 TRP B 275      16.187-156.914 -56.049  1.00 65.17           C  
ATOM   2170  CZ3 TRP B 275      16.088-158.584 -57.801  1.00 65.17           C  
ATOM   2171  CH2 TRP B 275      16.562-158.130 -56.559  1.00 65.17           C  
ATOM   2172  N   VAL B 276      13.071-155.009 -63.100  1.00 62.84           N  
ATOM   2173  CA  VAL B 276      13.491-155.669 -64.332  1.00 62.84           C  
ATOM   2174  C   VAL B 276      14.145-154.652 -65.266  1.00 62.84           C  
ATOM   2175  O   VAL B 276      13.534-153.639 -65.615  1.00 62.84           O  
ATOM   2176  CB  VAL B 276      12.304-156.357 -65.041  1.00 62.84           C  
ATOM   2177  CG1 VAL B 276      12.797-157.468 -65.966  1.00 62.84           C  
ATOM   2178  CG2 VAL B 276      11.318-156.911 -64.013  1.00 62.84           C  
ATOM   2179  N   PRO B 277      15.415-154.749 -65.543  1.00 61.76           N  
ATOM   2180  CA  PRO B 277      16.267-153.767 -66.218  1.00 61.76           C  
ATOM   2181  C   PRO B 277      15.684-153.295 -67.548  1.00 61.76           C  
ATOM   2182  O   PRO B 277      15.698-152.096 -67.841  1.00 61.76           O  
ATOM   2183  CB  PRO B 277      17.578-154.528 -66.436  1.00 61.76           C  
ATOM   2184  CG  PRO B 277      17.301-155.913 -65.946  1.00 61.76           C  
ATOM   2185  CD  PRO B 277      15.908-155.952 -65.386  1.00 61.76           C  
ATOM   2186  N   LEU B 278      15.261-154.314 -68.426  1.00 62.80           N  
ATOM   2187  CA  LEU B 278      14.832-153.949 -69.771  1.00 62.80           C  
ATOM   2188  C   LEU B 278      13.573-153.089 -69.726  1.00 62.80           C  
ATOM   2189  O   LEU B 278      13.452-152.118 -70.476  1.00 62.80           O  
ATOM   2190  CB  LEU B 278      14.577-155.203 -70.612  1.00 62.80           C  
ATOM   2191  CG  LEU B 278      15.650-155.558 -71.642  1.00 62.80           C  
ATOM   2192  CD1 LEU B 278      15.955-157.052 -71.596  1.00 62.80           C  
ATOM   2193  CD2 LEU B 278      15.209-155.140 -73.040  1.00 62.80           C  
ATOM   2194  N   LEU B 279      12.624-153.472 -68.815  1.00 63.36           N  
ATOM   2195  CA  LEU B 279      11.330-152.805 -68.726  1.00 63.36           C  
ATOM   2196  C   LEU B 279      11.452-151.477 -67.986  1.00 63.36           C  
ATOM   2197  O   LEU B 279      10.682-150.548 -68.238  1.00 63.36           O  
ATOM   2198  CB  LEU B 279      10.310-153.704 -68.021  1.00 63.36           C  
ATOM   2199  CG  LEU B 279       9.367-154.498 -68.925  1.00 63.36           C  
ATOM   2200  CD1 LEU B 279       9.386-155.975 -68.545  1.00 63.36           C  
ATOM   2201  CD2 LEU B 279       7.951-153.939 -68.844  1.00 63.36           C  
ATOM   2202  N   THR B 280      12.449-151.490 -67.244  1.00 62.94           N  
ATOM   2203  CA  THR B 280      12.636-150.299 -66.423  1.00 62.94           C  
ATOM   2204  C   THR B 280      12.952-149.086 -67.294  1.00 62.94           C  
ATOM   2205  O   THR B 280      12.403-148.003 -67.081  1.00 62.94           O  
ATOM   2206  CB  THR B 280      13.763-150.503 -65.393  1.00 62.94           C  
ATOM   2207  CG2 THR B 280      13.366-149.951 -64.028  1.00 62.94           C  
ATOM   2208  OG1 THR B 280      14.041-151.903 -65.268  1.00 62.94           O  
ATOM   2209  N   HIS B 281      13.842-149.242 -68.339  1.00 65.49           N  
ATOM   2210  CA  HIS B 281      14.237-148.135 -69.202  1.00 65.49           C  
ATOM   2211  C   HIS B 281      13.072-147.668 -70.068  1.00 65.49           C  
ATOM   2212  O   HIS B 281      12.953-146.477 -70.367  1.00 65.49           O  
ATOM   2213  CB  HIS B 281      15.419-148.538 -70.085  1.00 65.49           C  
ATOM   2214  CG  HIS B 281      16.733-148.528 -69.371  1.00 65.49           C  
ATOM   2215  CD2 HIS B 281      17.562-149.539 -69.020  1.00 65.49           C  
ATOM   2216  ND1 HIS B 281      17.330-147.367 -68.929  1.00 65.49           N  
ATOM   2217  CE1 HIS B 281      18.474-147.667 -68.336  1.00 65.49           C  
ATOM   2218  NE2 HIS B 281      18.638-148.978 -68.378  1.00 65.49           N  
ATOM   2219  N   LEU B 282      12.223-148.649 -70.406  1.00 64.74           N  
ATOM   2220  CA  LEU B 282      11.101-148.303 -71.272  1.00 64.74           C  
ATOM   2221  C   LEU B 282       9.994-147.616 -70.479  1.00 64.74           C  
ATOM   2222  O   LEU B 282       9.423-146.622 -70.935  1.00 64.74           O  
ATOM   2223  CB  LEU B 282      10.550-149.555 -71.961  1.00 64.74           C  
ATOM   2224  CG  LEU B 282      10.604-149.567 -73.489  1.00 64.74           C  
ATOM   2225  CD1 LEU B 282      11.437-150.746 -73.981  1.00 64.74           C  
ATOM   2226  CD2 LEU B 282       9.197-149.618 -74.074  1.00 64.74           C  
ATOM   2227  N   LEU B 283       9.700-148.165 -69.237  1.00 63.20           N  
ATOM   2228  CA  LEU B 283       8.571-147.660 -68.463  1.00 63.20           C  
ATOM   2229  C   LEU B 283       8.915-146.328 -67.805  1.00 63.20           C  
ATOM   2230  O   LEU B 283       8.037-145.486 -67.602  1.00 63.20           O  
ATOM   2231  CB  LEU B 283       8.154-148.677 -67.397  1.00 63.20           C  
ATOM   2232  CG  LEU B 283       7.090-149.694 -67.810  1.00 63.20           C  
ATOM   2233  CD1 LEU B 283       7.420-151.068 -67.237  1.00 63.20           C  
ATOM   2234  CD2 LEU B 283       5.708-149.237 -67.354  1.00 63.20           C  
ATOM   2235  N   CYS B 284      10.157-146.247 -67.489  1.00 66.69           N  
ATOM   2236  CA  CYS B 284      10.560-145.022 -66.807  1.00 66.69           C  
ATOM   2237  C   CYS B 284      10.985-143.955 -67.810  1.00 66.69           C  
ATOM   2238  O   CYS B 284      11.460-142.887 -67.421  1.00 66.69           O  
ATOM   2239  CB  CYS B 284      11.704-145.302 -65.833  1.00 66.69           C  
ATOM   2240  SG  CYS B 284      11.231-146.346 -64.436  1.00 66.69           S  
ATOM   2241  N   LEU B 285      10.855-144.159 -69.073  1.00 69.36           N  
ATOM   2242  CA  LEU B 285      11.277-143.270 -70.150  1.00 69.36           C  
ATOM   2243  C   LEU B 285      10.498-141.959 -70.110  1.00 69.36           C  
ATOM   2244  O   LEU B 285      11.077-140.883 -70.269  1.00 69.36           O  
ATOM   2245  CB  LEU B 285      11.089-143.948 -71.509  1.00 69.36           C  
ATOM   2246  CG  LEU B 285      11.902-143.374 -72.671  1.00 69.36           C  
ATOM   2247  CD1 LEU B 285      13.208-144.143 -72.835  1.00 69.36           C  
ATOM   2248  CD2 LEU B 285      11.089-143.409 -73.961  1.00 69.36           C  
ATOM   2249  N   PRO B 286       9.180-142.022 -69.786  1.00 67.28           N  
ATOM   2250  CA  PRO B 286       8.444-140.755 -69.773  1.00 67.28           C  
ATOM   2251  C   PRO B 286       8.935-139.799 -68.689  1.00 67.28           C  
ATOM   2252  O   PRO B 286       8.798-138.580 -68.828  1.00 67.28           O  
ATOM   2253  CB  PRO B 286       7.001-141.189 -69.506  1.00 67.28           C  
ATOM   2254  CG  PRO B 286       7.039-142.683 -69.535  1.00 67.28           C  
ATOM   2255  CD  PRO B 286       8.475-143.123 -69.559  1.00 67.28           C  
ATOM   2256  N   MET B 287       9.581-140.391 -67.667  1.00 68.30           N  
ATOM   2257  CA  MET B 287      10.060-139.559 -66.567  1.00 68.30           C  
ATOM   2258  C   MET B 287      11.346-138.835 -66.952  1.00 68.30           C  
ATOM   2259  O   MET B 287      11.856-138.017 -66.184  1.00 68.30           O  
ATOM   2260  CB  MET B 287      10.291-140.405 -65.313  1.00 68.30           C  
ATOM   2261  CG  MET B 287       9.022-141.020 -64.746  1.00 68.30           C  
ATOM   2262  SD  MET B 287       7.822-139.754 -64.176  1.00 68.30           S  
ATOM   2263  CE  MET B 287       6.396-140.174 -65.216  1.00 68.30           C  
ATOM   2264  N   LYS B 288      11.924-139.091 -68.210  1.00 65.53           N  
ATOM   2265  CA  LYS B 288      13.121-138.418 -68.705  1.00 65.53           C  
ATOM   2266  C   LYS B 288      12.758-137.248 -69.615  1.00 65.53           C  
ATOM   2267  O   LYS B 288      13.640-136.580 -70.158  1.00 65.53           O  
ATOM   2268  CB  LYS B 288      14.021-139.404 -69.452  1.00 65.53           C  
ATOM   2269  CG  LYS B 288      15.088-140.051 -68.581  1.00 65.53           C  
ATOM   2270  CD  LYS B 288      16.127-140.782 -69.421  1.00 65.53           C  
ATOM   2271  CE  LYS B 288      17.235-141.367 -68.556  1.00 65.53           C  
ATOM   2272  NZ  LYS B 288      18.256-142.087 -69.375  1.00 65.53           N  
ATOM   2273  N   PHE B 289      11.401-137.222 -69.751  1.00 65.03           N  
ATOM   2274  CA  PHE B 289      10.968-136.175 -70.669  1.00 65.03           C  
ATOM   2275  C   PHE B 289      10.959-134.817 -69.977  1.00 65.03           C  
ATOM   2276  O   PHE B 289       9.894-134.274 -69.679  1.00 65.03           O  
ATOM   2277  CB  PHE B 289       9.576-136.490 -71.226  1.00 65.03           C  
ATOM   2278  CG  PHE B 289       9.526-137.738 -72.066  1.00 65.03           C  
ATOM   2279  CD1 PHE B 289      10.611-138.107 -72.852  1.00 65.03           C  
ATOM   2280  CD2 PHE B 289       8.394-138.542 -72.069  1.00 65.03           C  
ATOM   2281  CE1 PHE B 289      10.567-139.262 -73.630  1.00 65.03           C  
ATOM   2282  CE2 PHE B 289       8.343-139.697 -72.843  1.00 65.03           C  
ATOM   2283  CZ  PHE B 289       9.430-140.055 -73.624  1.00 65.03           C  
ATOM   2284  N   LYS B 290      12.187-134.391 -69.674  1.00 67.22           N  
ATOM   2285  CA  LYS B 290      12.393-133.102 -69.018  1.00 67.22           C  
ATOM   2286  C   LYS B 290      12.030-131.948 -69.949  1.00 67.22           C  
ATOM   2287  O   LYS B 290      11.938-130.799 -69.513  1.00 67.22           O  
ATOM   2288  CB  LYS B 290      13.842-132.963 -68.551  1.00 67.22           C  
ATOM   2289  CG  LYS B 290      14.293-134.060 -67.597  1.00 67.22           C  
ATOM   2290  CD  LYS B 290      15.751-133.885 -67.192  1.00 67.22           C  
ATOM   2291  CE  LYS B 290      16.220-135.013 -66.284  1.00 67.22           C  
ATOM   2292  NZ  LYS B 290      17.667-134.881 -65.938  1.00 67.22           N  
ATOM   2293  N   PHE B 291      11.849-132.173 -71.210  1.00 66.31           N  
ATOM   2294  CA  PHE B 291      11.561-131.123 -72.180  1.00 66.31           C  
ATOM   2295  C   PHE B 291      10.179-130.528 -71.940  1.00 66.31           C  
ATOM   2296  O   PHE B 291       9.909-129.392 -72.335  1.00 66.31           O  
ATOM   2297  CB  PHE B 291      11.658-131.668 -73.608  1.00 66.31           C  
ATOM   2298  CG  PHE B 291      10.684-132.776 -73.902  1.00 66.31           C  
ATOM   2299  CD1 PHE B 291      11.049-134.106 -73.729  1.00 66.31           C  
ATOM   2300  CD2 PHE B 291       9.402-132.489 -74.352  1.00 66.31           C  
ATOM   2301  CE1 PHE B 291      10.150-135.134 -74.000  1.00 66.31           C  
ATOM   2302  CE2 PHE B 291       8.497-133.511 -74.625  1.00 66.31           C  
ATOM   2303  CZ  PHE B 291       8.874-134.833 -74.450  1.00 66.31           C  
ATOM   2304  N   PHE B 292       9.318-131.375 -71.158  1.00 59.42           N  
ATOM   2305  CA  PHE B 292       7.986-130.861 -70.861  1.00 59.42           C  
ATOM   2306  C   PHE B 292       8.066-129.650 -69.939  1.00 59.42           C  
ATOM   2307  O   PHE B 292       7.196-128.778 -69.974  1.00 59.42           O  
ATOM   2308  CB  PHE B 292       7.118-131.950 -70.224  1.00 59.42           C  
ATOM   2309  CG  PHE B 292       6.564-132.940 -71.213  1.00 59.42           C  
ATOM   2310  CD1 PHE B 292       5.683-132.532 -72.207  1.00 59.42           C  
ATOM   2311  CD2 PHE B 292       6.923-134.280 -71.147  1.00 59.42           C  
ATOM   2312  CE1 PHE B 292       5.169-133.446 -73.123  1.00 59.42           C  
ATOM   2313  CE2 PHE B 292       6.413-135.200 -72.059  1.00 59.42           C  
ATOM   2314  CZ  PHE B 292       5.535-134.781 -73.046  1.00 59.42           C  
ATOM   2315  N   CYS B 293       9.156-129.713 -69.154  1.00 63.52           N  
ATOM   2316  CA  CYS B 293       9.330-128.581 -68.251  1.00 63.52           C  
ATOM   2317  C   CYS B 293       9.548-127.290 -69.031  1.00 63.52           C  
ATOM   2318  O   CYS B 293       9.311-126.198 -68.512  1.00 63.52           O  
ATOM   2319  CB  CYS B 293      10.507-128.823 -67.308  1.00 63.52           C  
ATOM   2320  SG  CYS B 293      10.245-130.185 -66.151  1.00 63.52           S  
ATOM   2321  N   GLY B 294       9.903-127.351 -70.323  1.00 62.38           N  
ATOM   2322  CA  GLY B 294      10.098-126.204 -71.196  1.00 62.38           C  
ATOM   2323  C   GLY B 294       8.815-125.447 -71.483  1.00 62.38           C  
ATOM   2324  O   GLY B 294       8.851-124.316 -71.972  1.00 62.38           O  
ATOM   2325  N   ILE B 295       7.605-126.126 -71.089  1.00 57.88           N  
ATOM   2326  CA  ILE B 295       6.324-125.458 -71.286  1.00 57.88           C  
ATOM   2327  C   ILE B 295       6.246-124.218 -70.398  1.00 57.88           C  
ATOM   2328  O   ILE B 295       5.614-123.224 -70.763  1.00 57.88           O  
ATOM   2329  CB  ILE B 295       5.140-126.406 -70.988  1.00 57.88           C  
ATOM   2330  CG1 ILE B 295       4.521-126.915 -72.295  1.00 57.88           C  
ATOM   2331  CG2 ILE B 295       4.091-125.703 -70.122  1.00 57.88           C  
ATOM   2332  CD1 ILE B 295       3.811-128.255 -72.163  1.00 57.88           C  
ATOM   2333  N   ALA B 296       7.027-124.353 -69.274  1.00 61.22           N  
ATOM   2334  CA  ALA B 296       7.023-123.209 -68.366  1.00 61.22           C  
ATOM   2335  C   ALA B 296       7.707-122.002 -69.002  1.00 61.22           C  
ATOM   2336  O   ALA B 296       7.513-120.867 -68.560  1.00 61.22           O  
ATOM   2337  CB  ALA B 296       7.706-123.572 -67.050  1.00 61.22           C  
ATOM   2338  N   LYS B 297       8.460-122.168 -70.090  1.00 63.88           N  
ATOM   2339  CA  LYS B 297       9.126-121.080 -70.800  1.00 63.88           C  
ATOM   2340  C   LYS B 297       8.111-120.166 -71.481  1.00 63.88           C  
ATOM   2341  O   LYS B 297       8.408-119.004 -71.766  1.00 63.88           O  
ATOM   2342  CB  LYS B 297      10.108-121.634 -71.833  1.00 63.88           C  
ATOM   2343  CG  LYS B 297      11.571-121.442 -71.462  1.00 63.88           C  
ATOM   2344  CD  LYS B 297      12.498-121.974 -72.548  1.00 63.88           C  
ATOM   2345  CE  LYS B 297      13.962-121.817 -72.160  1.00 63.88           C  
ATOM   2346  NZ  LYS B 297      14.874-122.358 -73.212  1.00 63.88           N  
ATOM   2347  N   VAL B 298       6.845-120.752 -71.657  1.00 59.99           N  
ATOM   2348  CA  VAL B 298       5.773-119.942 -72.226  1.00 59.99           C  
ATOM   2349  C   VAL B 298       5.406-118.818 -71.260  1.00 59.99           C  
ATOM   2350  O   VAL B 298       5.041-117.719 -71.685  1.00 59.99           O  
ATOM   2351  CB  VAL B 298       4.526-120.796 -72.548  1.00 59.99           C  
ATOM   2352  CG1 VAL B 298       3.362-119.908 -72.986  1.00 59.99           C  
ATOM   2353  CG2 VAL B 298       4.850-121.827 -73.627  1.00 59.99           C  
ATOM   2354  N   MET B 299       5.649-119.172 -69.952  1.00 59.75           N  
ATOM   2355  CA  MET B 299       5.339-118.166 -68.940  1.00 59.75           C  
ATOM   2356  C   MET B 299       6.338-117.015 -68.992  1.00 59.75           C  
ATOM   2357  O   MET B 299       6.026-115.897 -68.581  1.00 59.75           O  
ATOM   2358  CB  MET B 299       5.333-118.791 -67.544  1.00 59.75           C  
ATOM   2359  CG  MET B 299       4.050-119.535 -67.210  1.00 59.75           C  
ATOM   2360  SD  MET B 299       3.258-118.917 -65.675  1.00 59.75           S  
ATOM   2361  CE  MET B 299       3.861-120.147 -64.486  1.00 59.75           C  
ATOM   2362  N   GLU B 300       7.522-117.302 -69.481  1.00 63.32           N  
ATOM   2363  CA  GLU B 300       8.513-116.241 -69.638  1.00 63.32           C  
ATOM   2364  C   GLU B 300       8.029-115.175 -70.617  1.00 63.32           C  
ATOM   2365  O   GLU B 300       8.270-113.983 -70.414  1.00 63.32           O  
ATOM   2366  CB  GLU B 300       9.850-116.819 -70.107  1.00 63.32           C  
ATOM   2367  CG  GLU B 300      11.060-116.015 -69.655  1.00 63.32           C  
ATOM   2368  CD  GLU B 300      12.384-116.651 -70.047  1.00 63.32           C  
ATOM   2369  OE1 GLU B 300      13.451-116.065 -69.752  1.00 63.32           O  
ATOM   2370  OE2 GLU B 300      12.355-117.744 -70.656  1.00 63.32           O  
ATOM   2371  N   VAL B 301       7.312-115.611 -71.678  1.00 63.40           N  
ATOM   2372  CA  VAL B 301       6.751-114.664 -72.637  1.00 63.40           C  
ATOM   2373  C   VAL B 301       5.673-113.821 -71.960  1.00 63.40           C  
ATOM   2374  O   VAL B 301       5.560-112.621 -72.221  1.00 63.40           O  
ATOM   2375  CB  VAL B 301       6.166-115.386 -73.871  1.00 63.40           C  
ATOM   2376  CG1 VAL B 301       5.531-114.383 -74.833  1.00 63.40           C  
ATOM   2377  CG2 VAL B 301       7.251-116.196 -74.579  1.00 63.40           C  
ATOM   2378  N   TRP B 302       4.931-114.449 -71.036  1.00 59.39           N  
ATOM   2379  CA  TRP B 302       3.920-113.708 -70.288  1.00 59.39           C  
ATOM   2380  C   TRP B 302       4.569-112.692 -69.355  1.00 59.39           C  
ATOM   2381  O   TRP B 302       4.106-111.554 -69.248  1.00 59.39           O  
ATOM   2382  CB  TRP B 302       3.036-114.666 -69.485  1.00 59.39           C  
ATOM   2383  CG  TRP B 302       1.882-114.000 -68.798  1.00 59.39           C  
ATOM   2384  CD1 TRP B 302       0.697-113.618 -69.363  1.00 59.39           C  
ATOM   2385  CD2 TRP B 302       1.807-113.631 -67.418  1.00 59.39           C  
ATOM   2386  CE2 TRP B 302       0.545-113.030 -67.214  1.00 59.39           C  
ATOM   2387  CE3 TRP B 302       2.684-113.751 -66.332  1.00 59.39           C  
ATOM   2388  NE1 TRP B 302      -0.112-113.035 -68.415  1.00 59.39           N  
ATOM   2389  CZ2 TRP B 302       0.139-112.551 -65.967  1.00 59.39           C  
ATOM   2390  CZ3 TRP B 302       2.278-113.273 -65.091  1.00 59.39           C  
ATOM   2391  CH2 TRP B 302       1.016-112.681 -64.921  1.00 59.39           C  
ATOM   2392  N   CYS B 303       5.567-113.066 -68.657  1.00 63.23           N  
ATOM   2393  CA  CYS B 303       6.287-112.166 -67.762  1.00 63.23           C  
ATOM   2394  C   CYS B 303       6.799-110.944 -68.515  1.00 63.23           C  
ATOM   2395  O   CYS B 303       6.756-109.827 -67.996  1.00 63.23           O  
ATOM   2396  CB  CYS B 303       7.455-112.893 -67.097  1.00 63.23           C  
ATOM   2397  SG  CYS B 303       6.960-113.975 -65.738  1.00 63.23           S  
ATOM   2398  N   ARG B 304       7.329-111.145 -69.717  1.00 64.15           N  
ATOM   2399  CA  ARG B 304       7.941-110.069 -70.491  1.00 64.15           C  
ATOM   2400  C   ARG B 304       6.880-109.134 -71.062  1.00 64.15           C  
ATOM   2401  O   ARG B 304       7.073-107.917 -71.098  1.00 64.15           O  
ATOM   2402  CB  ARG B 304       8.799-110.641 -71.621  1.00 64.15           C  
ATOM   2403  CG  ARG B 304      10.149-109.957 -71.776  1.00 64.15           C  
ATOM   2404  CD  ARG B 304      10.985-110.602 -72.872  1.00 64.15           C  
ATOM   2405  NE  ARG B 304      12.406-110.601 -72.537  1.00 64.15           N  
ATOM   2406  CZ  ARG B 304      13.364-111.131 -73.293  1.00 64.15           C  
ATOM   2407  NH1 ARG B 304      13.070-111.717 -74.447  1.00 64.15           N  
ATOM   2408  NH2 ARG B 304      14.625-111.074 -72.892  1.00 64.15           N  
ATOM   2409  N   ASN B 305       5.771-109.675 -71.472  1.00 60.37           N  
ATOM   2410  CA  ASN B 305       4.841-108.847 -72.233  1.00 60.37           C  
ATOM   2411  C   ASN B 305       3.578-108.541 -71.432  1.00 60.37           C  
ATOM   2412  O   ASN B 305       2.892-107.554 -71.701  1.00 60.37           O  
ATOM   2413  CB  ASN B 305       4.479-109.523 -73.557  1.00 60.37           C  
ATOM   2414  CG  ASN B 305       5.628-109.521 -74.546  1.00 60.37           C  
ATOM   2415  ND2 ASN B 305       5.446-110.210 -75.667  1.00 60.37           N  
ATOM   2416  OD1 ASN B 305       6.670-108.907 -74.305  1.00 60.37           O  
ATOM   2417  N   ARG B 306       3.176-109.378 -70.409  1.00 53.05           N  
ATOM   2418  CA  ARG B 306       1.819-109.250 -69.887  1.00 53.05           C  
ATOM   2419  C   ARG B 306       1.833-108.960 -68.390  1.00 53.05           C  
ATOM   2420  O   ARG B 306       0.783-108.727 -67.787  1.00 53.05           O  
ATOM   2421  CB  ARG B 306       1.013-110.520 -70.167  1.00 53.05           C  
ATOM   2422  CG  ARG B 306       0.393-110.563 -71.555  1.00 53.05           C  
ATOM   2423  CD  ARG B 306      -0.796-111.511 -71.613  1.00 53.05           C  
ATOM   2424  NE  ARG B 306      -1.302-111.660 -72.974  1.00 53.05           N  
ATOM   2425  CZ  ARG B 306      -2.368-112.379 -73.313  1.00 53.05           C  
ATOM   2426  NH1 ARG B 306      -3.066-113.033 -72.391  1.00 53.05           N  
ATOM   2427  NH2 ARG B 306      -2.740-112.446 -74.583  1.00 53.05           N  
ATOM   2428  N   ILE B 307       3.008-109.038 -67.768  1.00 53.79           N  
ATOM   2429  CA  ILE B 307       3.001-108.824 -66.325  1.00 53.79           C  
ATOM   2430  C   ILE B 307       2.472-107.425 -66.013  1.00 53.79           C  
ATOM   2431  O   ILE B 307       2.897-106.443 -66.626  1.00 53.79           O  
ATOM   2432  CB  ILE B 307       4.409-109.011 -65.719  1.00 53.79           C  
ATOM   2433  CG1 ILE B 307       4.307-109.520 -64.276  1.00 53.79           C  
ATOM   2434  CG2 ILE B 307       5.204-107.703 -65.783  1.00 53.79           C  
ATOM   2435  CD1 ILE B 307       5.525-110.303 -63.808  1.00 53.79           C  
ATOM   2436  N   PRO B 308       1.350-107.304 -65.333  1.00 50.87           N  
ATOM   2437  CA  PRO B 308       0.801-105.988 -65.001  1.00 50.87           C  
ATOM   2438  C   PRO B 308       1.721-105.178 -64.090  1.00 50.87           C  
ATOM   2439  O   PRO B 308       2.172-105.680 -63.058  1.00 50.87           O  
ATOM   2440  CB  PRO B 308      -0.513-106.323 -64.292  1.00 50.87           C  
ATOM   2441  CG  PRO B 308      -0.412-107.778 -63.967  1.00 50.87           C  
ATOM   2442  CD  PRO B 308       0.748-108.357 -64.726  1.00 50.87           C  
ATOM   2443  N   VAL B 309       2.610-104.414 -64.607  1.00 50.30           N  
ATOM   2444  CA  VAL B 309       3.384-103.467 -63.811  1.00 50.30           C  
ATOM   2445  C   VAL B 309       2.616-102.154 -63.679  1.00 50.30           C  
ATOM   2446  O   VAL B 309       2.020-101.676 -64.647  1.00 50.30           O  
ATOM   2447  CB  VAL B 309       4.777-103.211 -64.430  1.00 50.30           C  
ATOM   2448  CG1 VAL B 309       5.673-102.458 -63.449  1.00 50.30           C  
ATOM   2449  CG2 VAL B 309       5.425-104.529 -64.849  1.00 50.30           C  
ATOM   2450  N   GLU B 310       2.254-101.813 -62.553  1.00 49.01           N  
ATOM   2451  CA  GLU B 310       1.547-100.549 -62.368  1.00 49.01           C  
ATOM   2452  C   GLU B 310       2.306 -99.392 -63.011  1.00 49.01           C  
ATOM   2453  O   GLU B 310       3.528 -99.297 -62.882  1.00 49.01           O  
ATOM   2454  CB  GLU B 310       1.326-100.269 -60.879  1.00 49.01           C  
ATOM   2455  CG  GLU B 310       0.074-100.921 -60.310  1.00 49.01           C  
ATOM   2456  CD  GLU B 310      -0.140-100.622 -58.835  1.00 49.01           C  
ATOM   2457  OE1 GLU B 310      -1.154-101.083 -58.263  1.00 49.01           O  
ATOM   2458  OE2 GLU B 310       0.712 -99.919 -58.246  1.00 49.01           O  
ATOM   2459  N   GLY B 311       1.801 -98.815 -64.118  1.00 50.93           N  
ATOM   2460  CA  GLY B 311       2.384 -97.794 -64.975  1.00 50.93           C  
ATOM   2461  C   GLY B 311       2.913 -96.599 -64.205  1.00 50.93           C  
ATOM   2462  O   GLY B 311       3.893 -95.974 -64.614  1.00 50.93           O  
ATOM   2463  N   ASN B 312       2.159 -96.129 -63.165  1.00 51.59           N  
ATOM   2464  CA  ASN B 312       2.533 -94.819 -62.643  1.00 51.59           C  
ATOM   2465  C   ASN B 312       3.277 -94.935 -61.316  1.00 51.59           C  
ATOM   2466  O   ASN B 312       3.315 -93.983 -60.534  1.00 51.59           O  
ATOM   2467  CB  ASN B 312       1.297 -93.931 -62.482  1.00 51.59           C  
ATOM   2468  CG  ASN B 312       1.015 -93.094 -63.714  1.00 51.59           C  
ATOM   2469  ND2 ASN B 312      -0.130 -92.421 -63.724  1.00 51.59           N  
ATOM   2470  OD1 ASN B 312       1.819 -93.052 -64.649  1.00 51.59           O  
ATOM   2471  N   PHE B 313       3.690 -96.087 -60.861  1.00 53.84           N  
ATOM   2472  CA  PHE B 313       4.405 -96.265 -59.602  1.00 53.84           C  
ATOM   2473  C   PHE B 313       5.746 -95.541 -59.634  1.00 53.84           C  
ATOM   2474  O   PHE B 313       6.120 -94.873 -58.668  1.00 53.84           O  
ATOM   2475  CB  PHE B 313       4.618 -97.753 -59.309  1.00 53.84           C  
ATOM   2476  CG  PHE B 313       5.382 -98.019 -58.041  1.00 53.84           C  
ATOM   2477  CD1 PHE B 313       6.737 -98.327 -58.080  1.00 53.84           C  
ATOM   2478  CD2 PHE B 313       4.746 -97.961 -56.808  1.00 53.84           C  
ATOM   2479  CE1 PHE B 313       7.447 -98.573 -56.907  1.00 53.84           C  
ATOM   2480  CE2 PHE B 313       5.449 -98.206 -55.631  1.00 53.84           C  
ATOM   2481  CZ  PHE B 313       6.799 -98.513 -55.683  1.00 53.84           C  
ATOM   2482  N   GLY B 314       6.466 -95.858 -60.678  1.00 56.41           N  
ATOM   2483  CA  GLY B 314       7.769 -95.224 -60.799  1.00 56.41           C  
ATOM   2484  C   GLY B 314       7.710 -93.713 -60.677  1.00 56.41           C  
ATOM   2485  O   GLY B 314       8.526 -93.109 -59.976  1.00 56.41           O  
ATOM   2486  N   GLN B 315       6.725 -93.121 -61.344  1.00 57.81           N  
ATOM   2487  CA  GLN B 315       6.597 -91.669 -61.282  1.00 57.81           C  
ATOM   2488  C   GLN B 315       6.217 -91.209 -59.878  1.00 57.81           C  
ATOM   2489  O   GLN B 315       6.735 -90.204 -59.386  1.00 57.81           O  
ATOM   2490  CB  GLN B 315       5.560 -91.178 -62.294  1.00 57.81           C  
ATOM   2491  CG  GLN B 315       6.141 -90.862 -63.666  1.00 57.81           C  
ATOM   2492  CD  GLN B 315       5.078 -90.481 -64.679  1.00 57.81           C  
ATOM   2493  NE2 GLN B 315       5.486 -90.319 -65.933  1.00 57.81           N  
ATOM   2494  OE1 GLN B 315       3.900 -90.335 -64.338  1.00 57.81           O  
ATOM   2495  N   THR B 316       5.324 -91.898 -59.316  1.00 54.87           N  
ATOM   2496  CA  THR B 316       4.904 -91.545 -57.964  1.00 54.87           C  
ATOM   2497  C   THR B 316       6.057 -91.711 -56.979  1.00 54.87           C  
ATOM   2498  O   THR B 316       6.259 -90.866 -56.104  1.00 54.87           O  
ATOM   2499  CB  THR B 316       3.709 -92.403 -57.509  1.00 54.87           C  
ATOM   2500  CG2 THR B 316       3.029 -91.794 -56.287  1.00 54.87           C  
ATOM   2501  OG1 THR B 316       2.757 -92.492 -58.577  1.00 54.87           O  
ATOM   2502  N   TYR B 317       6.843 -92.862 -57.124  1.00 57.64           N  
ATOM   2503  CA  TYR B 317       8.015 -93.103 -56.290  1.00 57.64           C  
ATOM   2504  C   TYR B 317       9.035 -91.982 -56.446  1.00 57.64           C  
ATOM   2505  O   TYR B 317       9.577 -91.485 -55.456  1.00 57.64           O  
ATOM   2506  CB  TYR B 317       8.658 -94.448 -56.643  1.00 57.64           C  
ATOM   2507  CG  TYR B 317       9.914 -94.744 -55.860  1.00 57.64           C  
ATOM   2508  CD1 TYR B 317      11.172 -94.563 -56.429  1.00 57.64           C  
ATOM   2509  CD2 TYR B 317       9.845 -95.206 -54.550  1.00 57.64           C  
ATOM   2510  CE1 TYR B 317      12.332 -94.836 -55.712  1.00 57.64           C  
ATOM   2511  CE2 TYR B 317      10.998 -95.483 -53.823  1.00 57.64           C  
ATOM   2512  CZ  TYR B 317      12.235 -95.295 -54.411  1.00 57.64           C  
ATOM   2513  OH  TYR B 317      13.380 -95.567 -53.697  1.00 57.64           O  
ATOM   2514  N   ASP B 318       9.208 -91.668 -57.710  1.00 59.25           N  
ATOM   2515  CA  ASP B 318      10.162 -90.590 -57.954  1.00 59.25           C  
ATOM   2516  C   ASP B 318       9.677 -89.278 -57.343  1.00 59.25           C  
ATOM   2517  O   ASP B 318      10.464 -88.528 -56.762  1.00 59.25           O  
ATOM   2518  CB  ASP B 318      10.401 -90.415 -59.455  1.00 59.25           C  
ATOM   2519  CG  ASP B 318      11.290 -91.497 -60.044  1.00 59.25           C  
ATOM   2520  OD1 ASP B 318      11.943 -92.235 -59.276  1.00 59.25           O  
ATOM   2521  OD2 ASP B 318      11.339 -91.610 -61.288  1.00 59.25           O  
ATOM   2522  N   SER B 319       8.438 -89.000 -57.559  1.00 57.06           N  
ATOM   2523  CA  SER B 319       7.883 -87.772 -56.997  1.00 57.06           C  
ATOM   2524  C   SER B 319       7.970 -87.772 -55.475  1.00 57.06           C  
ATOM   2525  O   SER B 319       8.318 -86.758 -54.868  1.00 57.06           O  
ATOM   2526  CB  SER B 319       6.428 -87.593 -57.433  1.00 57.06           C  
ATOM   2527  OG  SER B 319       5.883 -86.403 -56.890  1.00 57.06           O  
ATOM   2528  N   LEU B 320       7.667 -88.903 -54.864  1.00 54.74           N  
ATOM   2529  CA  LEU B 320       7.729 -89.029 -53.412  1.00 54.74           C  
ATOM   2530  C   LEU B 320       9.168 -88.919 -52.918  1.00 54.74           C  
ATOM   2531  O   LEU B 320       9.434 -88.261 -51.909  1.00 54.74           O  
ATOM   2532  CB  LEU B 320       7.123 -90.361 -52.962  1.00 54.74           C  
ATOM   2533  CG  LEU B 320       6.366 -90.348 -51.633  1.00 54.74           C  
ATOM   2534  CD1 LEU B 320       4.902 -90.712 -51.854  1.00 54.74           C  
ATOM   2535  CD2 LEU B 320       7.016 -91.302 -50.638  1.00 54.74           C  
ATOM   2536  N   ASN B 321      10.105 -89.715 -53.581  1.00 57.09           N  
ATOM   2537  CA  ASN B 321      11.518 -89.665 -53.225  1.00 57.09           C  
ATOM   2538  C   ASN B 321      12.065 -88.242 -53.294  1.00 57.09           C  
ATOM   2539  O   ASN B 321      12.830 -87.823 -52.424  1.00 57.09           O  
ATOM   2540  CB  ASN B 321      12.333 -90.591 -54.130  1.00 57.09           C  
ATOM   2541  CG  ASN B 321      13.527 -91.199 -53.420  1.00 57.09           C  
ATOM   2542  ND2 ASN B 321      14.380 -91.883 -54.174  1.00 57.09           N  
ATOM   2543  OD1 ASN B 321      13.682 -91.055 -52.204  1.00 57.09           O  
ATOM   2544  N   GLN B 322      11.640 -87.615 -54.364  1.00 57.88           N  
ATOM   2545  CA  GLN B 322      12.065 -86.225 -54.492  1.00 57.88           C  
ATOM   2546  C   GLN B 322      11.498 -85.369 -53.363  1.00 57.88           C  
ATOM   2547  O   GLN B 322      12.188 -84.497 -52.831  1.00 57.88           O  
ATOM   2548  CB  GLN B 322      11.639 -85.656 -55.847  1.00 57.88           C  
ATOM   2549  CG  GLN B 322      12.672 -84.733 -56.479  1.00 57.88           C  
ATOM   2550  CD  GLN B 322      12.345 -84.383 -57.918  1.00 57.88           C  
ATOM   2551  NE2 GLN B 322      13.273 -83.712 -58.591  1.00 57.88           N  
ATOM   2552  OE1 GLN B 322      11.267 -84.715 -58.422  1.00 57.88           O  
ATOM   2553  N   SER B 323      10.264 -85.537 -53.022  1.00 54.36           N  
ATOM   2554  CA  SER B 323       9.625 -84.751 -51.972  1.00 54.36           C  
ATOM   2555  C   SER B 323      10.261 -85.024 -50.613  1.00 54.36           C  
ATOM   2556  O   SER B 323      10.473 -84.100 -49.824  1.00 54.36           O  
ATOM   2557  CB  SER B 323       8.127 -85.051 -51.913  1.00 54.36           C  
ATOM   2558  OG  SER B 323       7.748 -85.927 -52.961  1.00 54.36           O  
ATOM   2559  N   ILE B 324      10.544 -86.353 -50.343  1.00 54.46           N  
ATOM   2560  CA  ILE B 324      11.102 -86.765 -49.060  1.00 54.46           C  
ATOM   2561  C   ILE B 324      12.539 -86.263 -48.937  1.00 54.46           C  
ATOM   2562  O   ILE B 324      12.951 -85.796 -47.873  1.00 54.46           O  
ATOM   2563  CB  ILE B 324      11.055 -88.301 -48.890  1.00 54.46           C  
ATOM   2564  CG1 ILE B 324       9.608 -88.775 -48.720  1.00 54.46           C  
ATOM   2565  CG2 ILE B 324      11.919 -88.740 -47.704  1.00 54.46           C  
ATOM   2566  CD1 ILE B 324       9.463 -90.284 -48.578  1.00 54.46           C  
ATOM   2567  N   ARG B 325      13.350 -86.569 -50.023  1.00 54.79           N  
ATOM   2568  CA  ARG B 325      14.712 -86.046 -50.001  1.00 54.79           C  
ATOM   2569  C   ARG B 325      14.714 -84.531 -49.828  1.00 54.79           C  
ATOM   2570  O   ARG B 325      15.607 -83.976 -49.183  1.00 54.79           O  
ATOM   2571  CB  ARG B 325      15.456 -86.429 -51.282  1.00 54.79           C  
ATOM   2572  CG  ARG B 325      16.286 -87.696 -51.157  1.00 54.79           C  
ATOM   2573  CD  ARG B 325      17.125 -87.946 -52.402  1.00 54.79           C  
ATOM   2574  NE  ARG B 325      17.663 -89.303 -52.427  1.00 54.79           N  
ATOM   2575  CZ  ARG B 325      18.417 -89.802 -53.403  1.00 54.79           C  
ATOM   2576  NH1 ARG B 325      18.738 -89.062 -54.457  1.00 54.79           N  
ATOM   2577  NH2 ARG B 325      18.853 -91.051 -53.324  1.00 54.79           N  
ATOM   2578  N   GLY B 326      13.809 -83.841 -50.403  1.00 51.77           N  
ATOM   2579  CA  GLY B 326      13.672 -82.407 -50.204  1.00 51.77           C  
ATOM   2580  C   GLY B 326      13.364 -82.031 -48.767  1.00 51.77           C  
ATOM   2581  O   GLY B 326      13.719 -80.940 -48.316  1.00 51.77           O  
ATOM   2582  N   LEU B 327      12.629 -82.946 -48.079  1.00 46.59           N  
ATOM   2583  CA  LEU B 327      12.261 -82.700 -46.689  1.00 46.59           C  
ATOM   2584  C   LEU B 327      13.499 -82.655 -45.799  1.00 46.59           C  
ATOM   2585  O   LEU B 327      13.542 -81.897 -44.827  1.00 46.59           O  
ATOM   2586  CB  LEU B 327      11.298 -83.781 -46.190  1.00 46.59           C  
ATOM   2587  CG  LEU B 327       9.847 -83.348 -45.973  1.00 46.59           C  
ATOM   2588  CD1 LEU B 327       8.895 -84.343 -46.628  1.00 46.59           C  
ATOM   2589  CD2 LEU B 327       9.546 -83.213 -44.484  1.00 46.59           C  
ATOM   2590  N   ASP B 328      14.520 -83.760 -45.854  1.00 46.09           N  
ATOM   2591  CA  ASP B 328      15.743 -83.807 -45.058  1.00 46.09           C  
ATOM   2592  C   ASP B 328      16.538 -82.511 -45.196  1.00 46.09           C  
ATOM   2593  O   ASP B 328      17.338 -82.171 -44.322  1.00 46.09           O  
ATOM   2594  CB  ASP B 328      16.606 -85.001 -45.469  1.00 46.09           C  
ATOM   2595  CG  ASP B 328      17.215 -85.729 -44.284  1.00 46.09           C  
ATOM   2596  OD1 ASP B 328      16.903 -85.377 -43.126  1.00 46.09           O  
ATOM   2597  OD2 ASP B 328      18.016 -86.662 -44.510  1.00 46.09           O  
ATOM   2598  N   GLY B 329      16.705 -81.929 -46.407  1.00 42.91           N  
ATOM   2599  CA  GLY B 329      17.525 -80.736 -46.554  1.00 42.91           C  
ATOM   2600  C   GLY B 329      17.089 -79.598 -45.650  1.00 42.91           C  
ATOM   2601  O   GLY B 329      16.144 -79.743 -44.872  1.00 42.91           O  
ATOM   2602  N   GLU B 330      16.984 -78.235 -46.084  1.00 42.03           N  
ATOM   2603  CA  GLU B 330      17.293 -76.887 -45.618  1.00 42.03           C  
ATOM   2604  C   GLU B 330      16.160 -76.323 -44.765  1.00 42.03           C  
ATOM   2605  O   GLU B 330      15.309 -75.584 -45.264  1.00 42.03           O  
ATOM   2606  CB  GLU B 330      17.571 -75.958 -46.803  1.00 42.03           C  
ATOM   2607  CG  GLU B 330      19.002 -76.029 -47.317  1.00 42.03           C  
ATOM   2608  CD  GLU B 330      19.283 -75.050 -48.445  1.00 42.03           C  
ATOM   2609  OE1 GLU B 330      20.453 -74.942 -48.878  1.00 42.03           O  
ATOM   2610  OE2 GLU B 330      18.326 -74.384 -48.899  1.00 42.03           O  
ATOM   2611  N   PHE B 331      15.385 -77.094 -44.015  1.00 38.94           N  
ATOM   2612  CA  PHE B 331      14.530 -76.201 -43.241  1.00 38.94           C  
ATOM   2613  C   PHE B 331      15.350 -75.408 -42.231  1.00 38.94           C  
ATOM   2614  O   PHE B 331      15.771 -75.947 -41.205  1.00 38.94           O  
ATOM   2615  CB  PHE B 331      13.434 -76.993 -42.522  1.00 38.94           C  
ATOM   2616  CG  PHE B 331      12.107 -76.975 -43.232  1.00 38.94           C  
ATOM   2617  CD1 PHE B 331      11.157 -76.005 -42.934  1.00 38.94           C  
ATOM   2618  CD2 PHE B 331      11.809 -77.927 -44.198  1.00 38.94           C  
ATOM   2619  CE1 PHE B 331       9.928 -75.986 -43.589  1.00 38.94           C  
ATOM   2620  CE2 PHE B 331      10.583 -77.914 -44.857  1.00 38.94           C  
ATOM   2621  CZ  PHE B 331       9.644 -76.943 -44.550  1.00 38.94           C  
ATOM   2622  N   SER B 332      16.320 -74.718 -42.538  1.00 44.33           N  
ATOM   2623  CA  SER B 332      16.978 -73.857 -41.561  1.00 44.33           C  
ATOM   2624  C   SER B 332      16.269 -72.512 -41.442  1.00 44.33           C  
ATOM   2625  O   SER B 332      15.993 -71.859 -42.450  1.00 44.33           O  
ATOM   2626  CB  SER B 332      18.443 -73.638 -41.939  1.00 44.33           C  
ATOM   2627  OG  SER B 332      18.553 -72.723 -43.016  1.00 44.33           O  
ATOM   2628  N   ALA B 333      15.254 -72.389 -40.681  1.00 46.00           N  
ATOM   2629  CA  ALA B 333      14.707 -71.059 -40.424  1.00 46.00           C  
ATOM   2630  C   ALA B 333      15.562 -70.301 -39.413  1.00 46.00           C  
ATOM   2631  O   ALA B 333      15.961 -70.856 -38.387  1.00 46.00           O  
ATOM   2632  CB  ALA B 333      13.268 -71.163 -39.927  1.00 46.00           C  
ATOM   2633  N   ASN B 334      16.499 -69.396 -39.824  1.00 43.98           N  
ATOM   2634  CA  ASN B 334      17.219 -68.514 -38.913  1.00 43.98           C  
ATOM   2635  C   ASN B 334      16.445 -67.225 -38.650  1.00 43.98           C  
ATOM   2636  O   ASN B 334      15.946 -66.595 -39.584  1.00 43.98           O  
ATOM   2637  CB  ASN B 334      18.611 -68.194 -39.462  1.00 43.98           C  
ATOM   2638  CG  ASN B 334      19.695 -69.055 -38.844  1.00 43.98           C  
ATOM   2639  ND2 ASN B 334      20.908 -68.953 -39.374  1.00 43.98           N  
ATOM   2640  OD1 ASN B 334      19.444 -69.805 -37.897  1.00 43.98           O  
ATOM   2641  N   ILE B 335      15.853 -67.076 -37.578  1.00 48.11           N  
ATOM   2642  CA  ILE B 335      15.223 -65.819 -37.186  1.00 48.11           C  
ATOM   2643  C   ILE B 335      16.260 -64.902 -36.542  1.00 48.11           C  
ATOM   2644  O   ILE B 335      16.926 -65.287 -35.578  1.00 48.11           O  
ATOM   2645  CB  ILE B 335      14.042 -66.057 -36.218  1.00 48.11           C  
ATOM   2646  CG1 ILE B 335      12.969 -66.922 -36.888  1.00 48.11           C  
ATOM   2647  CG2 ILE B 335      13.455 -64.724 -35.745  1.00 48.11           C  
ATOM   2648  CD1 ILE B 335      11.883 -67.407 -35.937  1.00 48.11           C  
ATOM   2649  N   ASP B 336      16.802 -63.898 -37.187  1.00 46.16           N  
ATOM   2650  CA  ASP B 336      17.674 -62.884 -36.602  1.00 46.16           C  
ATOM   2651  C   ASP B 336      16.859 -61.788 -35.919  1.00 46.16           C  
ATOM   2652  O   ASP B 336      16.134 -61.042 -36.581  1.00 46.16           O  
ATOM   2653  CB  ASP B 336      18.582 -62.275 -37.672  1.00 46.16           C  
ATOM   2654  CG  ASP B 336      20.034 -62.182 -37.234  1.00 46.16           C  
ATOM   2655  OD1 ASP B 336      20.322 -62.375 -36.034  1.00 46.16           O  
ATOM   2656  OD2 ASP B 336      20.896 -61.911 -38.098  1.00 46.16           O  
ATOM   2657  N   PHE B 337      16.672 -61.818 -34.691  1.00 49.17           N  
ATOM   2658  CA  PHE B 337      16.034 -60.795 -33.872  1.00 49.17           C  
ATOM   2659  C   PHE B 337      17.036 -59.719 -33.471  1.00 49.17           C  
ATOM   2660  O   PHE B 337      18.064 -60.018 -32.858  1.00 49.17           O  
ATOM   2661  CB  PHE B 337      15.406 -61.419 -32.622  1.00 49.17           C  
ATOM   2662  CG  PHE B 337      14.248 -60.634 -32.067  1.00 49.17           C  
ATOM   2663  CD1 PHE B 337      14.446 -59.687 -31.071  1.00 49.17           C  
ATOM   2664  CD2 PHE B 337      12.960 -60.845 -32.543  1.00 49.17           C  
ATOM   2665  CE1 PHE B 337      13.376 -58.959 -30.556  1.00 49.17           C  
ATOM   2666  CE2 PHE B 337      11.886 -60.121 -32.033  1.00 49.17           C  
ATOM   2667  CZ  PHE B 337      12.096 -59.179 -31.039  1.00 49.17           C  
ATOM   2668  N   LYS B 338      17.109 -58.590 -34.195  1.00 49.54           N  
ATOM   2669  CA  LYS B 338      17.947 -57.472 -33.771  1.00 49.54           C  
ATOM   2670  C   LYS B 338      17.141 -56.452 -32.972  1.00 49.54           C  
ATOM   2671  O   LYS B 338      16.105 -55.971 -33.436  1.00 49.54           O  
ATOM   2672  CB  LYS B 338      18.594 -56.796 -34.981  1.00 49.54           C  
ATOM   2673  CG  LYS B 338      20.041 -57.203 -35.218  1.00 49.54           C  
ATOM   2674  CD  LYS B 338      20.647 -56.454 -36.397  1.00 49.54           C  
ATOM   2675  CE  LYS B 338      22.081 -56.890 -36.661  1.00 49.54           C  
ATOM   2676  NZ  LYS B 338      22.673 -56.172 -37.829  1.00 49.54           N  
ATOM   2677  N   GLU B 339      17.162 -56.421 -31.696  1.00 52.41           N  
ATOM   2678  CA  GLU B 339      16.594 -55.381 -30.844  1.00 52.41           C  
ATOM   2679  C   GLU B 339      17.445 -54.115 -30.877  1.00 52.41           C  
ATOM   2680  O   GLU B 339      18.618 -54.139 -30.498  1.00 52.41           O  
ATOM   2681  CB  GLU B 339      16.453 -55.883 -29.404  1.00 52.41           C  
ATOM   2682  CG  GLU B 339      15.546 -55.020 -28.538  1.00 52.41           C  
ATOM   2683  CD  GLU B 339      15.394 -55.545 -27.120  1.00 52.41           C  
ATOM   2684  OE1 GLU B 339      14.677 -54.911 -26.312  1.00 52.41           O  
ATOM   2685  OE2 GLU B 339      15.996 -56.599 -26.814  1.00 52.41           O  
ATOM   2686  N   GLU B 340      17.290 -53.224 -31.910  1.00 46.48           N  
ATOM   2687  CA  GLU B 340      17.993 -51.947 -31.829  1.00 46.48           C  
ATOM   2688  C   GLU B 340      17.373 -51.042 -30.768  1.00 46.48           C  
ATOM   2689  O   GLU B 340      16.172 -50.767 -30.804  1.00 46.48           O  
ATOM   2690  CB  GLU B 340      17.988 -51.243 -33.189  1.00 46.48           C  
ATOM   2691  CG  GLU B 340      19.200 -51.564 -34.052  1.00 46.48           C  
ATOM   2692  CD  GLU B 340      19.189 -50.847 -35.392  1.00 46.48           C  
ATOM   2693  OE1 GLU B 340      20.166 -50.984 -36.162  1.00 46.48           O  
ATOM   2694  OE2 GLU B 340      18.195 -50.141 -35.674  1.00 46.48           O  
ATOM   2695  N   LYS B 341      17.756 -51.095 -29.580  1.00 47.36           N  
ATOM   2696  CA  LYS B 341      17.339 -50.128 -28.569  1.00 47.36           C  
ATOM   2697  C   LYS B 341      17.525 -48.697 -29.066  1.00 47.36           C  
ATOM   2698  O   LYS B 341      18.653 -48.257 -29.297  1.00 47.36           O  
ATOM   2699  CB  LYS B 341      18.120 -50.338 -27.271  1.00 47.36           C  
ATOM   2700  CG  LYS B 341      17.630 -51.511 -26.436  1.00 47.36           C  
ATOM   2701  CD  LYS B 341      18.404 -51.629 -25.129  1.00 47.36           C  
ATOM   2702  CE  LYS B 341      17.939 -52.825 -24.309  1.00 47.36           C  
ATOM   2703  NZ  LYS B 341      18.704 -52.952 -23.033  1.00 47.36           N  
ATOM   2704  N   GLN B 342      16.856 -48.262 -30.199  1.00 39.96           N  
ATOM   2705  CA  GLN B 342      17.033 -46.847 -30.507  1.00 39.96           C  
ATOM   2706  C   GLN B 342      16.699 -45.975 -29.299  1.00 39.96           C  
ATOM   2707  O   GLN B 342      15.662 -46.162 -28.659  1.00 39.96           O  
ATOM   2708  CB  GLN B 342      16.165 -46.444 -31.700  1.00 39.96           C  
ATOM   2709  CG  GLN B 342      16.877 -46.553 -33.042  1.00 39.96           C  
ATOM   2710  CD  GLN B 342      16.023 -46.072 -34.200  1.00 39.96           C  
ATOM   2711  NE2 GLN B 342      16.646 -45.885 -35.359  1.00 39.96           N  
ATOM   2712  OE1 GLN B 342      14.813 -45.870 -34.055  1.00 39.96           O  
ATOM   2713  N   ALA B 343      17.668 -45.615 -28.492  1.00 37.80           N  
ATOM   2714  CA  ALA B 343      17.441 -44.556 -27.512  1.00 37.80           C  
ATOM   2715  C   ALA B 343      16.548 -43.460 -28.087  1.00 37.80           C  
ATOM   2716  O   ALA B 343      16.757 -43.009 -29.216  1.00 37.80           O  
ATOM   2717  CB  ALA B 343      18.770 -43.967 -27.048  1.00 37.80           C  
ATOM   2718  N   GLY B 344      15.265 -43.585 -28.185  1.00 38.41           N  
ATOM   2719  CA  GLY B 344      14.452 -42.456 -28.608  1.00 38.41           C  
ATOM   2720  C   GLY B 344      15.176 -41.127 -28.505  1.00 38.41           C  
ATOM   2721  O   GLY B 344      15.998 -40.930 -27.608  1.00 38.41           O  
ATOM   2722  N   VAL B 345      15.708 -40.522 -29.623  1.00 33.76           N  
ATOM   2723  CA  VAL B 345      16.131 -39.126 -29.636  1.00 33.76           C  
ATOM   2724  C   VAL B 345      15.259 -38.312 -28.683  1.00 33.76           C  
ATOM   2725  O   VAL B 345      14.103 -38.011 -28.993  1.00 33.76           O  
ATOM   2726  CB  VAL B 345      16.068 -38.527 -31.059  1.00 33.76           C  
ATOM   2727  CG1 VAL B 345      16.508 -37.064 -31.049  1.00 33.76           C  
ATOM   2728  CG2 VAL B 345      16.933 -39.342 -32.019  1.00 33.76           C  
ATOM   2729  N   LEU B 346      14.831 -38.682 -27.500  1.00 34.47           N  
ATOM   2730  CA  LEU B 346      14.275 -37.607 -26.686  1.00 34.47           C  
ATOM   2731  C   LEU B 346      15.057 -36.313 -26.887  1.00 34.47           C  
ATOM   2732  O   LEU B 346      16.268 -36.343 -27.113  1.00 34.47           O  
ATOM   2733  CB  LEU B 346      14.282 -37.996 -25.206  1.00 34.47           C  
ATOM   2734  CG  LEU B 346      12.959 -38.510 -24.633  1.00 34.47           C  
ATOM   2735  CD1 LEU B 346      13.142 -39.906 -24.049  1.00 34.47           C  
ATOM   2736  CD2 LEU B 346      12.424 -37.548 -23.578  1.00 34.47           C  
ATOM   2737  N   GLY B 347      14.602 -35.125 -27.411  1.00 36.10           N  
ATOM   2738  CA  GLY B 347      15.303 -33.854 -27.313  1.00 36.10           C  
ATOM   2739  C   GLY B 347      16.393 -33.854 -26.258  1.00 36.10           C  
ATOM   2740  O   GLY B 347      16.671 -34.886 -25.644  1.00 36.10           O  
ATOM   2741  N   LEU B 348      16.605 -32.572 -25.507  1.00 34.56           N  
ATOM   2742  CA  LEU B 348      17.693 -32.355 -24.560  1.00 34.56           C  
ATOM   2743  C   LEU B 348      17.818 -33.531 -23.597  1.00 34.56           C  
ATOM   2744  O   LEU B 348      16.817 -33.998 -23.048  1.00 34.56           O  
ATOM   2745  CB  LEU B 348      17.471 -31.059 -23.776  1.00 34.56           C  
ATOM   2746  CG  LEU B 348      18.035 -29.783 -24.402  1.00 34.56           C  
ATOM   2747  CD1 LEU B 348      17.145 -28.590 -24.065  1.00 34.56           C  
ATOM   2748  CD2 LEU B 348      19.464 -29.540 -23.930  1.00 34.56           C  
ATOM   2749  N   ASN B 349      18.620 -34.509 -23.719  1.00 36.93           N  
ATOM   2750  CA  ASN B 349      19.271 -35.379 -22.746  1.00 36.93           C  
ATOM   2751  C   ASN B 349      19.229 -34.781 -21.343  1.00 36.93           C  
ATOM   2752  O   ASN B 349      20.029 -35.151 -20.481  1.00 36.93           O  
ATOM   2753  CB  ASN B 349      20.717 -35.661 -23.160  1.00 36.93           C  
ATOM   2754  CG  ASN B 349      20.899 -37.051 -23.737  1.00 36.93           C  
ATOM   2755  ND2 ASN B 349      22.096 -37.333 -24.237  1.00 36.93           N  
ATOM   2756  OD1 ASN B 349      19.971 -37.864 -23.734  1.00 36.93           O  
ATOM   2757  N   THR B 350      18.936 -33.419 -21.133  1.00 42.03           N  
ATOM   2758  CA  THR B 350      19.005 -33.058 -19.721  1.00 42.03           C  
ATOM   2759  C   THR B 350      18.026 -33.893 -18.901  1.00 42.03           C  
ATOM   2760  O   THR B 350      16.849 -34.002 -19.252  1.00 42.03           O  
ATOM   2761  CB  THR B 350      18.709 -31.562 -19.511  1.00 42.03           C  
ATOM   2762  CG2 THR B 350      19.986 -30.732 -19.594  1.00 42.03           C  
ATOM   2763  OG1 THR B 350      17.796 -31.115 -20.522  1.00 42.03           O  
ATOM   2764  N   SER B 351      18.534 -35.062 -18.333  1.00 44.77           N  
ATOM   2765  CA  SER B 351      17.905 -35.917 -17.332  1.00 44.77           C  
ATOM   2766  C   SER B 351      16.940 -35.124 -16.456  1.00 44.77           C  
ATOM   2767  O   SER B 351      17.102 -33.915 -16.282  1.00 44.77           O  
ATOM   2768  CB  SER B 351      18.965 -36.588 -16.458  1.00 44.77           C  
ATOM   2769  OG  SER B 351      19.591 -35.641 -15.608  1.00 44.77           O  
ATOM   2770  N   TRP B 352      15.637 -35.491 -16.436  1.00 48.12           N  
ATOM   2771  CA  TRP B 352      14.746 -35.023 -15.379  1.00 48.12           C  
ATOM   2772  C   TRP B 352      15.535 -34.642 -14.131  1.00 48.12           C  
ATOM   2773  O   TRP B 352      15.195 -33.675 -13.445  1.00 48.12           O  
ATOM   2774  CB  TRP B 352      13.709 -36.095 -15.035  1.00 48.12           C  
ATOM   2775  CG  TRP B 352      12.683 -35.652 -14.035  1.00 48.12           C  
ATOM   2776  CD1 TRP B 352      12.428 -36.210 -12.814  1.00 48.12           C  
ATOM   2777  CD2 TRP B 352      11.771 -34.559 -14.175  1.00 48.12           C  
ATOM   2778  CE2 TRP B 352      10.991 -34.512 -12.999  1.00 48.12           C  
ATOM   2779  CE3 TRP B 352      11.538 -33.613 -15.182  1.00 48.12           C  
ATOM   2780  NE1 TRP B 352      11.411 -35.529 -12.185  1.00 48.12           N  
ATOM   2781  CZ2 TRP B 352       9.993 -33.554 -12.802  1.00 48.12           C  
ATOM   2782  CZ3 TRP B 352      10.544 -32.660 -14.985  1.00 48.12           C  
ATOM   2783  CH2 TRP B 352       9.786 -32.640 -13.803  1.00 48.12           C  
ATOM   2784  N   GLU B 353      16.568 -35.446 -13.900  1.00 54.14           N  
ATOM   2785  CA  GLU B 353      17.375 -35.115 -12.730  1.00 54.14           C  
ATOM   2786  C   GLU B 353      17.947 -33.704 -12.836  1.00 54.14           C  
ATOM   2787  O   GLU B 353      18.008 -32.977 -11.842  1.00 54.14           O  
ATOM   2788  CB  GLU B 353      18.507 -36.129 -12.553  1.00 54.14           C  
ATOM   2789  CG  GLU B 353      18.122 -37.341 -11.716  1.00 54.14           C  
ATOM   2790  CD  GLU B 353      19.246 -38.355 -11.575  1.00 54.14           C  
ATOM   2791  OE1 GLU B 353      19.065 -39.367 -10.861  1.00 54.14           O  
ATOM   2792  OE2 GLU B 353      20.318 -38.135 -12.183  1.00 54.14           O  
ATOM   2793  N   ARG B 354      18.177 -33.387 -14.078  1.00 56.92           N  
ATOM   2794  CA  ARG B 354      18.743 -32.053 -14.255  1.00 56.92           C  
ATOM   2795  C   ARG B 354      17.669 -30.979 -14.116  1.00 56.92           C  
ATOM   2796  O   ARG B 354      17.906 -29.933 -13.510  1.00 56.92           O  
ATOM   2797  CB  ARG B 354      19.428 -31.936 -15.618  1.00 56.92           C  
ATOM   2798  CG  ARG B 354      20.453 -30.817 -15.699  1.00 56.92           C  
ATOM   2799  CD  ARG B 354      21.195 -30.826 -17.028  1.00 56.92           C  
ATOM   2800  NE  ARG B 354      22.116 -29.698 -17.139  1.00 56.92           N  
ATOM   2801  CZ  ARG B 354      23.301 -29.744 -17.742  1.00 56.92           C  
ATOM   2802  NH1 ARG B 354      23.734 -30.868 -18.302  1.00 56.92           N  
ATOM   2803  NH2 ARG B 354      24.059 -28.658 -17.785  1.00 56.92           N  
ATOM   2804  N   VAL B 355      16.515 -31.183 -14.719  1.00 55.82           N  
ATOM   2805  CA  VAL B 355      15.428 -30.217 -14.587  1.00 55.82           C  
ATOM   2806  C   VAL B 355      15.009 -30.108 -13.123  1.00 55.82           C  
ATOM   2807  O   VAL B 355      14.762 -29.008 -12.622  1.00 55.82           O  
ATOM   2808  CB  VAL B 355      14.215 -30.606 -15.461  1.00 55.82           C  
ATOM   2809  CG1 VAL B 355      13.012 -29.722 -15.138  1.00 55.82           C  
ATOM   2810  CG2 VAL B 355      14.572 -30.506 -16.943  1.00 55.82           C  
ATOM   2811  N   SER B 356      14.984 -31.306 -12.458  1.00 59.87           N  
ATOM   2812  CA  SER B 356      14.655 -31.318 -11.036  1.00 59.87           C  
ATOM   2813  C   SER B 356      15.693 -30.554 -10.221  1.00 59.87           C  
ATOM   2814  O   SER B 356      15.346 -29.830  -9.286  1.00 59.87           O  
ATOM   2815  CB  SER B 356      14.549 -32.755 -10.523  1.00 59.87           C  
ATOM   2816  OG  SER B 356      14.515 -32.781  -9.106  1.00 59.87           O  
ATOM   2817  N   THR B 357      16.900 -30.747 -10.690  1.00 63.94           N  
ATOM   2818  CA  THR B 357      17.952 -30.042  -9.966  1.00 63.94           C  
ATOM   2819  C   THR B 357      17.902 -28.545 -10.260  1.00 63.94           C  
ATOM   2820  O   THR B 357      18.107 -27.724  -9.364  1.00 63.94           O  
ATOM   2821  CB  THR B 357      19.345 -30.592 -10.328  1.00 63.94           C  
ATOM   2822  CG2 THR B 357      19.505 -32.034  -9.859  1.00 63.94           C  
ATOM   2823  OG1 THR B 357      19.517 -30.542 -11.750  1.00 63.94           O  
ATOM   2824  N   GLU B 358      17.562 -28.231 -11.504  1.00 61.83           N  
ATOM   2825  CA  GLU B 358      17.467 -26.815 -11.845  1.00 61.83           C  
ATOM   2826  C   GLU B 358      16.293 -26.152 -11.130  1.00 61.83           C  
ATOM   2827  O   GLU B 358      16.402 -25.013 -10.671  1.00 61.83           O  
ATOM   2828  CB  GLU B 358      17.330 -26.635 -13.359  1.00 61.83           C  
ATOM   2829  CG  GLU B 358      18.170 -25.497 -13.922  1.00 61.83           C  
ATOM   2830  CD  GLU B 358      18.153 -25.432 -15.440  1.00 61.83           C  
ATOM   2831  OE1 GLU B 358      18.809 -24.535 -16.017  1.00 61.83           O  
ATOM   2832  OE2 GLU B 358      17.478 -26.285 -16.059  1.00 61.83           O  
ATOM   2833  N   VAL B 359      15.265 -26.849 -11.039  1.00 60.57           N  
ATOM   2834  CA  VAL B 359      14.106 -26.320 -10.327  1.00 60.57           C  
ATOM   2835  C   VAL B 359      14.420 -26.212  -8.837  1.00 60.57           C  
ATOM   2836  O   VAL B 359      14.060 -25.225  -8.190  1.00 60.57           O  
ATOM   2837  CB  VAL B 359      12.855 -27.201 -10.546  1.00 60.57           C  
ATOM   2838  CG1 VAL B 359      11.742 -26.808  -9.577  1.00 60.57           C  
ATOM   2839  CG2 VAL B 359      12.373 -27.092 -11.992  1.00 60.57           C  
ATOM   2840  N   ARG B 360      15.138 -27.253  -8.376  1.00 64.61           N  
ATOM   2841  CA  ARG B 360      15.530 -27.219  -6.971  1.00 64.61           C  
ATOM   2842  C   ARG B 360      16.486 -26.063  -6.697  1.00 64.61           C  
ATOM   2843  O   ARG B 360      16.383 -25.396  -5.665  1.00 64.61           O  
ATOM   2844  CB  ARG B 360      16.177 -28.543  -6.561  1.00 64.61           C  
ATOM   2845  CG  ARG B 360      15.897 -28.946  -5.121  1.00 64.61           C  
ATOM   2846  CD  ARG B 360      16.539 -30.282  -4.775  1.00 64.61           C  
ATOM   2847  NE  ARG B 360      16.066 -30.790  -3.490  1.00 64.61           N  
ATOM   2848  CZ  ARG B 360      16.312 -32.010  -3.020  1.00 64.61           C  
ATOM   2849  NH1 ARG B 360      17.033 -32.875  -3.724  1.00 64.61           N  
ATOM   2850  NH2 ARG B 360      15.833 -32.368  -1.838  1.00 64.61           N  
ATOM   2851  N   ASP B 361      17.341 -25.888  -7.650  1.00 66.35           N  
ATOM   2852  CA  ASP B 361      18.267 -24.769  -7.503  1.00 66.35           C  
ATOM   2853  C   ASP B 361      17.533 -23.433  -7.588  1.00 66.35           C  
ATOM   2854  O   ASP B 361      17.858 -22.493  -6.860  1.00 66.35           O  
ATOM   2855  CB  ASP B 361      19.362 -24.836  -8.570  1.00 66.35           C  
ATOM   2856  CG  ASP B 361      20.675 -25.383  -8.038  1.00 66.35           C  
ATOM   2857  OD1 ASP B 361      20.745 -25.751  -6.846  1.00 66.35           O  
ATOM   2858  OD2 ASP B 361      21.650 -25.444  -8.818  1.00 66.35           O  
ATOM   2859  N   TYR B 362      16.579 -23.354  -8.395  1.00 62.74           N  
ATOM   2860  CA  TYR B 362      15.782 -22.136  -8.497  1.00 62.74           C  
ATOM   2861  C   TYR B 362      15.038 -21.861  -7.196  1.00 62.74           C  
ATOM   2862  O   TYR B 362      15.027 -20.728  -6.707  1.00 62.74           O  
ATOM   2863  CB  TYR B 362      14.787 -22.240  -9.656  1.00 62.74           C  
ATOM   2864  CG  TYR B 362      13.887 -21.035  -9.794  1.00 62.74           C  
ATOM   2865  CD1 TYR B 362      12.577 -21.063  -9.323  1.00 62.74           C  
ATOM   2866  CD2 TYR B 362      14.346 -19.868 -10.396  1.00 62.74           C  
ATOM   2867  CE1 TYR B 362      11.744 -19.956  -9.449  1.00 62.74           C  
ATOM   2868  CE2 TYR B 362      13.521 -18.756 -10.528  1.00 62.74           C  
ATOM   2869  CZ  TYR B 362      12.224 -18.809 -10.051  1.00 62.74           C  
ATOM   2870  OH  TYR B 362      11.404 -17.710 -10.179  1.00 62.74           O  
ATOM   2871  N   VAL B 363      14.514 -22.887  -6.578  1.00 62.94           N  
ATOM   2872  CA  VAL B 363      13.790 -22.759  -5.318  1.00 62.94           C  
ATOM   2873  C   VAL B 363      14.749 -22.328  -4.211  1.00 62.94           C  
ATOM   2874  O   VAL B 363      14.419 -21.464  -3.395  1.00 62.94           O  
ATOM   2875  CB  VAL B 363      13.086 -24.079  -4.930  1.00 62.94           C  
ATOM   2876  CG1 VAL B 363      12.551 -24.006  -3.501  1.00 62.94           C  
ATOM   2877  CG2 VAL B 363      11.958 -24.389  -5.912  1.00 62.94           C  
ATOM   2878  N   TYR B 364      15.916 -22.927  -4.279  1.00 70.63           N  
ATOM   2879  CA  TYR B 364      16.893 -22.581  -3.252  1.00 70.63           C  
ATOM   2880  C   TYR B 364      17.347 -21.133  -3.398  1.00 70.63           C  
ATOM   2881  O   TYR B 364      17.524 -20.429  -2.402  1.00 70.63           O  
ATOM   2882  CB  TYR B 364      18.103 -23.517  -3.324  1.00 70.63           C  
ATOM   2883  CG  TYR B 364      18.068 -24.632  -2.306  1.00 70.63           C  
ATOM   2884  CD1 TYR B 364      18.332 -24.382  -0.962  1.00 70.63           C  
ATOM   2885  CD2 TYR B 364      17.773 -25.936  -2.688  1.00 70.63           C  
ATOM   2886  CE1 TYR B 364      18.304 -25.407  -0.021  1.00 70.63           C  
ATOM   2887  CE2 TYR B 364      17.742 -26.969  -1.756  1.00 70.63           C  
ATOM   2888  CZ  TYR B 364      18.008 -26.694  -0.427  1.00 70.63           C  
ATOM   2889  OH  TYR B 364      17.978 -27.712   0.500  1.00 70.63           O  
ATOM   2890  N   ARG B 365      17.464 -20.746  -4.592  1.00 70.99           N  
ATOM   2891  CA  ARG B 365      17.861 -19.361  -4.824  1.00 70.99           C  
ATOM   2892  C   ARG B 365      16.770 -18.396  -4.371  1.00 70.99           C  
ATOM   2893  O   ARG B 365      17.061 -17.354  -3.781  1.00 70.99           O  
ATOM   2894  CB  ARG B 365      18.181 -19.133  -6.302  1.00 70.99           C  
ATOM   2895  CG  ARG B 365      19.646 -19.337  -6.654  1.00 70.99           C  
ATOM   2896  CD  ARG B 365      19.926 -19.016  -8.115  1.00 70.99           C  
ATOM   2897  NE  ARG B 365      21.036 -19.808  -8.638  1.00 70.99           N  
ATOM   2898  CZ  ARG B 365      21.572 -19.655  -9.846  1.00 70.99           C  
ATOM   2899  NH1 ARG B 365      21.110 -18.734 -10.682  1.00 70.99           N  
ATOM   2900  NH2 ARG B 365      22.580 -20.431 -10.220  1.00 70.99           N  
ATOM   2901  N   GLN B 366      15.648 -18.760  -4.541  1.00 66.30           N  
ATOM   2902  CA  GLN B 366      14.547 -17.903  -4.115  1.00 66.30           C  
ATOM   2903  C   GLN B 366      14.457 -17.838  -2.593  1.00 66.30           C  
ATOM   2904  O   GLN B 366      14.174 -16.780  -2.027  1.00 66.30           O  
ATOM   2905  CB  GLN B 366      13.223 -18.399  -4.699  1.00 66.30           C  
ATOM   2906  CG  GLN B 366      13.061 -18.112  -6.186  1.00 66.30           C  
ATOM   2907  CD  GLN B 366      12.976 -16.629  -6.492  1.00 66.30           C  
ATOM   2908  NE2 GLN B 366      13.355 -16.252  -7.708  1.00 66.30           N  
ATOM   2909  OE1 GLN B 366      12.573 -15.828  -5.642  1.00 66.30           O  
ATOM   2910  N   GLU B 367      14.715 -18.980  -1.979  1.00 66.06           N  
ATOM   2911  CA  GLU B 367      14.712 -19.007  -0.519  1.00 66.06           C  
ATOM   2912  C   GLU B 367      15.823 -18.130   0.051  1.00 66.06           C  
ATOM   2913  O   GLU B 367      15.621 -17.434   1.048  1.00 66.06           O  
ATOM   2914  CB  GLU B 367      14.860 -20.442  -0.008  1.00 66.06           C  
ATOM   2915  CG  GLU B 367      13.534 -21.141   0.256  1.00 66.06           C  
ATOM   2916  CD  GLU B 367      13.697 -22.573   0.742  1.00 66.06           C  
ATOM   2917  OE1 GLU B 367      12.674 -23.237   1.027  1.00 66.06           O  
ATOM   2918  OE2 GLU B 367      14.856 -23.033   0.841  1.00 66.06           O  
ATOM   2919  N   ALA B 368      16.877 -18.205  -0.591  1.00 73.90           N  
ATOM   2920  CA  ALA B 368      17.986 -17.365  -0.148  1.00 73.90           C  
ATOM   2921  C   ALA B 368      17.657 -15.885  -0.325  1.00 73.90           C  
ATOM   2922  O   ALA B 368      17.990 -15.062   0.530  1.00 73.90           O  
ATOM   2923  CB  ALA B 368      19.260 -17.719  -0.910  1.00 73.90           C  
ATOM   2924  N   ARG B 369      17.032 -15.597  -1.320  1.00 71.82           N  
ATOM   2925  CA  ARG B 369      16.624 -14.216  -1.555  1.00 71.82           C  
ATOM   2926  C   ARG B 369      15.610 -13.759  -0.512  1.00 71.82           C  
ATOM   2927  O   ARG B 369      15.652 -12.615  -0.057  1.00 71.82           O  
ATOM   2928  CB  ARG B 369      16.038 -14.060  -2.960  1.00 71.82           C  
ATOM   2929  CG  ARG B 369      17.084 -13.857  -4.045  1.00 71.82           C  
ATOM   2930  CD  ARG B 369      16.446 -13.640  -5.410  1.00 71.82           C  
ATOM   2931  NE  ARG B 369      17.448 -13.594  -6.472  1.00 71.82           N  
ATOM   2932  CZ  ARG B 369      17.174 -13.455  -7.766  1.00 71.82           C  
ATOM   2933  NH1 ARG B 369      15.919 -13.344  -8.186  1.00 71.82           N  
ATOM   2934  NH2 ARG B 369      18.163 -13.426  -8.648  1.00 71.82           N  
ATOM   2935  N   LEU B 370      14.855 -14.614  -0.098  1.00 67.98           N  
ATOM   2936  CA  LEU B 370      13.881 -14.305   0.944  1.00 67.98           C  
ATOM   2937  C   LEU B 370      14.574 -14.054   2.279  1.00 67.98           C  
ATOM   2938  O   LEU B 370      14.210 -13.128   3.007  1.00 67.98           O  
ATOM   2939  CB  LEU B 370      12.870 -15.446   1.087  1.00 67.98           C  
ATOM   2940  CG  LEU B 370      11.514 -15.078   1.693  1.00 67.98           C  
ATOM   2941  CD1 LEU B 370      10.382 -15.607   0.819  1.00 67.98           C  
ATOM   2942  CD2 LEU B 370      11.399 -15.621   3.113  1.00 67.98           C  
ATOM   2943  N   GLU B 371      15.503 -14.890   2.546  1.00 71.80           N  
ATOM   2944  CA  GLU B 371      16.246 -14.696   3.788  1.00 71.80           C  
ATOM   2945  C   GLU B 371      16.987 -13.362   3.785  1.00 71.80           C  
ATOM   2946  O   GLU B 371      17.072 -12.691   4.816  1.00 71.80           O  
ATOM   2947  CB  GLU B 371      17.233 -15.845   4.010  1.00 71.80           C  
ATOM   2948  CG  GLU B 371      16.592 -17.108   4.566  1.00 71.80           C  
ATOM   2949  CD  GLU B 371      17.606 -18.131   5.052  1.00 71.80           C  
ATOM   2950  OE1 GLU B 371      17.195 -19.185   5.590  1.00 71.80           O  
ATOM   2951  OE2 GLU B 371      18.821 -17.877   4.896  1.00 71.80           O  
ATOM   2952  N   TRP B 372      17.429 -13.110   2.734  1.00 74.96           N  
ATOM   2953  CA  TRP B 372      18.095 -11.818   2.604  1.00 74.96           C  
ATOM   2954  C   TRP B 372      17.107 -10.674   2.801  1.00 74.96           C  
ATOM   2955  O   TRP B 372      17.409  -9.696   3.489  1.00 74.96           O  
ATOM   2956  CB  TRP B 372      18.770 -11.697   1.235  1.00 74.96           C  
ATOM   2957  CG  TRP B 372      19.514 -10.410   1.035  1.00 74.96           C  
ATOM   2958  CD1 TRP B 372      20.787 -10.122   1.442  1.00 74.96           C  
ATOM   2959  CD2 TRP B 372      19.026  -9.235   0.381  1.00 74.96           C  
ATOM   2960  CE2 TRP B 372      20.058  -8.272   0.427  1.00 74.96           C  
ATOM   2961  CE3 TRP B 372      17.815  -8.903  -0.242  1.00 74.96           C  
ATOM   2962  NE1 TRP B 372      21.120  -8.837   1.080  1.00 74.96           N  
ATOM   2963  CZ2 TRP B 372      19.915  -6.997  -0.126  1.00 74.96           C  
ATOM   2964  CZ3 TRP B 372      17.675  -7.634  -0.792  1.00 74.96           C  
ATOM   2965  CH2 TRP B 372      18.721  -6.698  -0.729  1.00 74.96           C  
ATOM   2966  N   ALA B 373      15.916 -10.793   2.260  1.00 71.34           N  
ATOM   2967  CA  ALA B 373      14.886  -9.770   2.421  1.00 71.34           C  
ATOM   2968  C   ALA B 373      14.470  -9.636   3.883  1.00 71.34           C  
ATOM   2969  O   ALA B 373      14.252  -8.526   4.374  1.00 71.34           O  
ATOM   2970  CB  ALA B 373      13.673 -10.094   1.553  1.00 71.34           C  
ATOM   2971  N   LEU B 374      14.456 -10.694   4.540  1.00 73.07           N  
ATOM   2972  CA  LEU B 374      14.126 -10.665   5.961  1.00 73.07           C  
ATOM   2973  C   LEU B 374      15.241 -10.006   6.765  1.00 73.07           C  
ATOM   2974  O   LEU B 374      14.974  -9.279   7.725  1.00 73.07           O  
ATOM   2975  CB  LEU B 374      13.875 -12.083   6.482  1.00 73.07           C  
ATOM   2976  CG  LEU B 374      12.487 -12.667   6.216  1.00 73.07           C  
ATOM   2977  CD1 LEU B 374      12.496 -14.176   6.434  1.00 73.07           C  
ATOM   2978  CD2 LEU B 374      11.446 -11.999   7.107  1.00 73.07           C  
ATOM   2979  N   GLY B 375      16.448 -10.277   6.380  1.00 72.62           N  
ATOM   2980  CA  GLY B 375      17.568  -9.597   7.012  1.00 72.62           C  
ATOM   2981  C   GLY B 375      17.527  -8.091   6.837  1.00 72.62           C  
ATOM   2982  O   GLY B 375      17.776  -7.344   7.786  1.00 72.62           O  
ATOM   2983  N   LEU B 376      17.167  -7.750   5.722  1.00 75.03           N  
ATOM   2984  CA  LEU B 376      17.049  -6.324   5.439  1.00 75.03           C  
ATOM   2985  C   LEU B 376      15.912  -5.702   6.244  1.00 75.03           C  
ATOM   2986  O   LEU B 376      16.050  -4.594   6.767  1.00 75.03           O  
ATOM   2987  CB  LEU B 376      16.818  -6.091   3.944  1.00 75.03           C  
ATOM   2988  CG  LEU B 376      16.957  -4.649   3.452  1.00 75.03           C  
ATOM   2989  CD1 LEU B 376      18.225  -4.493   2.619  1.00 75.03           C  
ATOM   2990  CD2 LEU B 376      15.729  -4.237   2.648  1.00 75.03           C  
ATOM   2991  N   LEU B 377      14.842  -6.348   6.412  1.00 73.91           N  
ATOM   2992  CA  LEU B 377      13.717  -5.851   7.198  1.00 73.91           C  
ATOM   2993  C   LEU B 377      14.111  -5.680   8.662  1.00 73.91           C  
ATOM   2994  O   LEU B 377      13.698  -4.717   9.311  1.00 73.91           O  
ATOM   2995  CB  LEU B 377      12.524  -6.804   7.087  1.00 73.91           C  
ATOM   2996  CG  LEU B 377      11.344  -6.316   6.245  1.00 73.91           C  
ATOM   2997  CD1 LEU B 377      10.759  -7.467   5.434  1.00 73.91           C  
ATOM   2998  CD2 LEU B 377      10.277  -5.685   7.133  1.00 73.91           C  
ATOM   2999  N   HIS B 378      14.951  -6.531   9.144  1.00 72.36           N  
ATOM   3000  CA  HIS B 378      15.394  -6.431  10.530  1.00 72.36           C  
ATOM   3001  C   HIS B 378      16.269  -5.199  10.741  1.00 72.36           C  
ATOM   3002  O   HIS B 378      16.158  -4.523  11.766  1.00 72.36           O  
ATOM   3003  CB  HIS B 378      16.155  -7.692  10.942  1.00 72.36           C  
ATOM   3004  CG  HIS B 378      15.301  -8.711  11.627  1.00 72.36           C  
ATOM   3005  CD2 HIS B 378      15.163  -9.020  12.938  1.00 72.36           C  
ATOM   3006  ND1 HIS B 378      14.458  -9.558  10.940  1.00 72.36           N  
ATOM   3007  CE1 HIS B 378      13.836 -10.345  11.803  1.00 72.36           C  
ATOM   3008  NE2 HIS B 378      14.247 -10.039  13.021  1.00 72.36           N  
ATOM   3009  N   VAL B 379      17.109  -4.987   9.803  1.00 75.19           N  
ATOM   3010  CA  VAL B 379      17.959  -3.805   9.895  1.00 75.19           C  
ATOM   3011  C   VAL B 379      17.100  -2.544   9.826  1.00 75.19           C  
ATOM   3012  O   VAL B 379      17.335  -1.584  10.564  1.00 75.19           O  
ATOM   3013  CB  VAL B 379      19.027  -3.785   8.779  1.00 75.19           C  
ATOM   3014  CG1 VAL B 379      19.726  -2.428   8.724  1.00 75.19           C  
ATOM   3015  CG2 VAL B 379      20.043  -4.905   8.993  1.00 75.19           C  
ATOM   3016  N   LEU B 380      16.119  -2.645   8.978  1.00 75.02           N  
ATOM   3017  CA  LEU B 380      15.227  -1.497   8.863  1.00 75.02           C  
ATOM   3018  C   LEU B 380      14.436  -1.291  10.151  1.00 75.02           C  
ATOM   3019  O   LEU B 380      14.210  -0.154  10.571  1.00 75.02           O  
ATOM   3020  CB  LEU B 380      14.267  -1.680   7.685  1.00 75.02           C  
ATOM   3021  CG  LEU B 380      14.767  -1.199   6.322  1.00 75.02           C  
ATOM   3022  CD1 LEU B 380      14.071  -1.965   5.202  1.00 75.02           C  
ATOM   3023  CD2 LEU B 380      14.545   0.301   6.169  1.00 75.02           C  
ATOM   3024  N   LEU B 381      14.078  -2.301  10.787  1.00 75.03           N  
ATOM   3025  CA  LEU B 381      13.371  -2.212  12.060  1.00 75.03           C  
ATOM   3026  C   LEU B 381      14.256  -1.581  13.130  1.00 75.03           C  
ATOM   3027  O   LEU B 381      13.779  -0.792  13.949  1.00 75.03           O  
ATOM   3028  CB  LEU B 381      12.910  -3.599  12.515  1.00 75.03           C  
ATOM   3029  CG  LEU B 381      11.448  -3.952  12.237  1.00 75.03           C  
ATOM   3030  CD1 LEU B 381      11.335  -5.392  11.748  1.00 75.03           C  
ATOM   3031  CD2 LEU B 381      10.598  -3.738  13.485  1.00 75.03           C  
ATOM   3032  N   SER B 382      15.523  -1.907  13.097  1.00 74.18           N  
ATOM   3033  CA  SER B 382      16.445  -1.297  14.049  1.00 74.18           C  
ATOM   3034  C   SER B 382      16.587   0.200  13.799  1.00 74.18           C  
ATOM   3035  O   SER B 382      16.680   0.987  14.744  1.00 74.18           O  
ATOM   3036  CB  SER B 382      17.817  -1.968  13.972  1.00 74.18           C  
ATOM   3037  OG  SER B 382      18.481  -1.618  12.770  1.00 74.18           O  
ATOM   3038  N   CYS B 383      16.500   0.531  12.605  1.00 76.49           N  
ATOM   3039  CA  CYS B 383      16.574   1.947  12.262  1.00 76.49           C  
ATOM   3040  C   CYS B 383      15.320   2.684  12.717  1.00 76.49           C  
ATOM   3041  O   CYS B 383      15.385   3.856  13.091  1.00 76.49           O  
ATOM   3042  CB  CYS B 383      16.763   2.125  10.756  1.00 76.49           C  
ATOM   3043  SG  CYS B 383      18.489   2.064  10.226  1.00 76.49           S  
ATOM   3044  N   THR B 384      14.231   2.006  12.735  1.00 80.28           N  
ATOM   3045  CA  THR B 384      13.002   2.626  13.215  1.00 80.28           C  
ATOM   3046  C   THR B 384      13.101   2.940  14.705  1.00 80.28           C  
ATOM   3047  O   THR B 384      12.540   3.933  15.175  1.00 80.28           O  
ATOM   3048  CB  THR B 384      11.782   1.721  12.959  1.00 80.28           C  
ATOM   3049  CG2 THR B 384      11.490   1.602  11.467  1.00 80.28           C  
ATOM   3050  OG1 THR B 384      12.043   0.416  13.490  1.00 80.28           O  
ATOM   3051  N   PHE B 385      13.877   2.169  15.401  1.00 81.36           N  
ATOM   3052  CA  PHE B 385      14.063   2.426  16.824  1.00 81.36           C  
ATOM   3053  C   PHE B 385      14.844   3.716  17.044  1.00 81.36           C  
ATOM   3054  O   PHE B 385      14.564   4.466  17.982  1.00 81.36           O  
ATOM   3055  CB  PHE B 385      14.787   1.253  17.493  1.00 81.36           C  
ATOM   3056  CG  PHE B 385      14.948   1.409  18.981  1.00 81.36           C  
ATOM   3057  CD1 PHE B 385      16.172   1.774  19.528  1.00 81.36           C  
ATOM   3058  CD2 PHE B 385      13.874   1.189  19.834  1.00 81.36           C  
ATOM   3059  CE1 PHE B 385      16.323   1.918  20.905  1.00 81.36           C  
ATOM   3060  CE2 PHE B 385      14.017   1.331  21.211  1.00 81.36           C  
ATOM   3061  CZ  PHE B 385      15.243   1.695  21.745  1.00 81.36           C  
ATOM   3062  N   LEU B 386      15.819   3.984  16.195  1.00 82.15           N  
ATOM   3063  CA  LEU B 386      16.563   5.236  16.289  1.00 82.15           C  
ATOM   3064  C   LEU B 386      15.656   6.430  16.011  1.00 82.15           C  
ATOM   3065  O   LEU B 386      15.816   7.491  16.618  1.00 82.15           O  
ATOM   3066  CB  LEU B 386      17.740   5.235  15.310  1.00 82.15           C  
ATOM   3067  CG  LEU B 386      18.873   4.254  15.612  1.00 82.15           C  
ATOM   3068  CD1 LEU B 386      19.928   4.307  14.512  1.00 82.15           C  
ATOM   3069  CD2 LEU B 386      19.495   4.557  16.971  1.00 82.15           C  
ATOM   3070  N   LEU B 387      14.701   6.109  15.167  1.00 87.07           N  
ATOM   3071  CA  LEU B 387      13.751   7.180  14.885  1.00 87.07           C  
ATOM   3072  C   LEU B 387      12.863   7.451  16.095  1.00 87.07           C  
ATOM   3073  O   LEU B 387      12.540   8.604  16.387  1.00 87.07           O  
ATOM   3074  CB  LEU B 387      12.887   6.824  13.672  1.00 87.07           C  
ATOM   3075  CG  LEU B 387      13.567   6.917  12.305  1.00 87.07           C  
ATOM   3076  CD1 LEU B 387      12.635   6.402  11.214  1.00 87.07           C  
ATOM   3077  CD2 LEU B 387      13.996   8.351  12.017  1.00 87.07           C  
ATOM   3078  N   VAL B 388      12.543   6.445  16.820  1.00 88.27           N  
ATOM   3079  CA  VAL B 388      11.728   6.603  18.020  1.00 88.27           C  
ATOM   3080  C   VAL B 388      12.530   7.331  19.097  1.00 88.27           C  
ATOM   3081  O   VAL B 388      12.002   8.204  19.790  1.00 88.27           O  
ATOM   3082  CB  VAL B 388      11.233   5.241  18.554  1.00 88.27           C  
ATOM   3083  CG1 VAL B 388      10.560   5.406  19.915  1.00 88.27           C  
ATOM   3084  CG2 VAL B 388      10.276   4.593  17.556  1.00 88.27           C  
ATOM   3085  N   LEU B 389      13.834   7.032  19.165  1.00 86.91           N  
ATOM   3086  CA  LEU B 389      14.699   7.703  20.130  1.00 86.91           C  
ATOM   3087  C   LEU B 389      14.842   9.184  19.794  1.00 86.91           C  
ATOM   3088  O   LEU B 389      14.717  10.039  20.673  1.00 86.91           O  
ATOM   3089  CB  LEU B 389      16.079   7.040  20.164  1.00 86.91           C  
ATOM   3090  CG  LEU B 389      16.986   7.423  21.335  1.00 86.91           C  
ATOM   3091  CD1 LEU B 389      17.158   6.240  22.282  1.00 86.91           C  
ATOM   3092  CD2 LEU B 389      18.339   7.909  20.826  1.00 86.91           C  
ATOM   3093  N   HIS B 390      14.991   9.452  18.624  1.00 88.34           N  
ATOM   3094  CA  HIS B 390      15.096  10.839  18.186  1.00 88.34           C  
ATOM   3095  C   HIS B 390      13.798  11.598  18.443  1.00 88.34           C  
ATOM   3096  O   HIS B 390      13.825  12.750  18.881  1.00 88.34           O  
ATOM   3097  CB  HIS B 390      15.458  10.906  16.701  1.00 88.34           C  
ATOM   3098  CG  HIS B 390      15.475  12.296  16.150  1.00 88.34           C  
ATOM   3099  CD2 HIS B 390      16.465  13.218  16.094  1.00 88.34           C  
ATOM   3100  ND1 HIS B 390      14.370  12.881  15.570  1.00 88.34           N  
ATOM   3101  CE1 HIS B 390      14.682  14.105  15.179  1.00 88.34           C  
ATOM   3102  NE2 HIS B 390      15.947  14.335  15.486  1.00 88.34           N  
ATOM   3103  N   ALA B 391      12.737  10.918  18.176  1.00 91.40           N  
ATOM   3104  CA  ALA B 391      11.441  11.557  18.390  1.00 91.40           C  
ATOM   3105  C   ALA B 391      11.208  11.842  19.871  1.00 91.40           C  
ATOM   3106  O   ALA B 391      10.624  12.868  20.228  1.00 91.40           O  
ATOM   3107  CB  ALA B 391      10.318  10.682  17.837  1.00 91.40           C  
ATOM   3108  N   SER B 392      11.656  10.988  20.731  1.00 92.13           N  
ATOM   3109  CA  SER B 392      11.512  11.195  22.168  1.00 92.13           C  
ATOM   3110  C   SER B 392      12.353  12.376  22.644  1.00 92.13           C  
ATOM   3111  O   SER B 392      11.878  13.211  23.417  1.00 92.13           O  
ATOM   3112  CB  SER B 392      11.911   9.934  22.935  1.00 92.13           C  
ATOM   3113  OG  SER B 392      13.277   9.625  22.720  1.00 92.13           O  
ATOM   3114  N   PHE B 393      13.536  12.452  22.124  1.00 91.41           N  
ATOM   3115  CA  PHE B 393      14.389  13.572  22.504  1.00 91.41           C  
ATOM   3116  C   PHE B 393      13.854  14.879  21.932  1.00 91.41           C  
ATOM   3117  O   PHE B 393      13.893  15.916  22.597  1.00 91.41           O  
ATOM   3118  CB  PHE B 393      15.826  13.340  22.029  1.00 91.41           C  
ATOM   3119  CG  PHE B 393      16.675  12.577  23.010  1.00 91.41           C  
ATOM   3120  CD1 PHE B 393      17.249  13.220  24.101  1.00 91.41           C  
ATOM   3121  CD2 PHE B 393      16.898  11.217  22.842  1.00 91.41           C  
ATOM   3122  CE1 PHE B 393      18.034  12.516  25.011  1.00 91.41           C  
ATOM   3123  CE2 PHE B 393      17.682  10.507  23.747  1.00 91.41           C  
ATOM   3124  CZ  PHE B 393      18.250  11.159  24.830  1.00 91.41           C  
ATOM   3125  N   SER B 394      13.354  14.778  20.836  1.00 93.63           N  
ATOM   3126  CA  SER B 394      12.790  15.968  20.206  1.00 93.63           C  
ATOM   3127  C   SER B 394      11.566  16.468  20.966  1.00 93.63           C  
ATOM   3128  O   SER B 394      11.393  17.675  21.148  1.00 93.63           O  
ATOM   3129  CB  SER B 394      12.414  15.678  18.752  1.00 93.63           C  
ATOM   3130  OG  SER B 394      11.787  16.803  18.161  1.00 93.63           O  
ATOM   3131  N   TYR B 395      10.739  15.576  21.349  1.00 93.39           N  
ATOM   3132  CA  TYR B 395       9.576  15.972  22.135  1.00 93.39           C  
ATOM   3133  C   TYR B 395      10.000  16.643  23.436  1.00 93.39           C  
ATOM   3134  O   TYR B 395       9.454  17.683  23.812  1.00 93.39           O  
ATOM   3135  CB  TYR B 395       8.694  14.757  22.438  1.00 93.39           C  
ATOM   3136  CG  TYR B 395       7.448  15.093  23.221  1.00 93.39           C  
ATOM   3137  CD1 TYR B 395       7.405  14.928  24.604  1.00 93.39           C  
ATOM   3138  CD2 TYR B 395       6.311  15.574  22.580  1.00 93.39           C  
ATOM   3139  CE1 TYR B 395       6.258  15.234  25.329  1.00 93.39           C  
ATOM   3140  CE2 TYR B 395       5.159  15.883  23.295  1.00 93.39           C  
ATOM   3141  CZ  TYR B 395       5.142  15.711  24.667  1.00 93.39           C  
ATOM   3142  OH  TYR B 395       4.004  16.015  25.380  1.00 93.39           O  
ATOM   3143  N   MET B 396      10.969  16.073  24.029  1.00 93.63           N  
ATOM   3144  CA  MET B 396      11.467  16.640  25.279  1.00 93.63           C  
ATOM   3145  C   MET B 396      12.037  18.037  25.054  1.00 93.63           C  
ATOM   3146  O   MET B 396      11.738  18.963  25.809  1.00 93.63           O  
ATOM   3147  CB  MET B 396      12.533  15.733  25.896  1.00 93.63           C  
ATOM   3148  CG  MET B 396      13.162  16.297  27.159  1.00 93.63           C  
ATOM   3149  SD  MET B 396      14.638  15.347  27.694  1.00 93.63           S  
ATOM   3150  CE  MET B 396      15.817  15.832  26.403  1.00 93.63           C  
ATOM   3151  N   ASP B 397      12.721  18.141  24.056  1.00 92.90           N  
ATOM   3152  CA  ASP B 397      13.314  19.438  23.742  1.00 92.90           C  
ATOM   3153  C   ASP B 397      12.238  20.464  23.394  1.00 92.90           C  
ATOM   3154  O   ASP B 397      12.275  21.598  23.876  1.00 92.90           O  
ATOM   3155  CB  ASP B 397      14.310  19.308  22.588  1.00 92.90           C  
ATOM   3156  CG  ASP B 397      15.668  18.793  23.032  1.00 92.90           C  
ATOM   3157  OD1 ASP B 397      15.888  18.625  24.250  1.00 92.90           O  
ATOM   3158  OD2 ASP B 397      16.526  18.556  22.154  1.00 92.90           O  
ATOM   3159  N   SER B 398      11.316  20.057  22.639  1.00 94.36           N  
ATOM   3160  CA  SER B 398      10.237  20.967  22.269  1.00 94.36           C  
ATOM   3161  C   SER B 398       9.384  21.335  23.479  1.00 94.36           C  
ATOM   3162  O   SER B 398       8.941  22.478  23.608  1.00 94.36           O  
ATOM   3163  CB  SER B 398       9.357  20.342  21.185  1.00 94.36           C  
ATOM   3164  OG  SER B 398      10.106  20.098  20.008  1.00 94.36           O  
ATOM   3165  N   TYR B 399       9.181  20.418  24.372  1.00 93.99           N  
ATOM   3166  CA  TYR B 399       8.435  20.666  25.600  1.00 93.99           C  
ATOM   3167  C   TYR B 399       9.134  21.712  26.460  1.00 93.99           C  
ATOM   3168  O   TYR B 399       8.482  22.583  27.041  1.00 93.99           O  
ATOM   3169  CB  TYR B 399       8.261  19.368  26.395  1.00 93.99           C  
ATOM   3170  CG  TYR B 399       7.474  19.540  27.672  1.00 93.99           C  
ATOM   3171  CD1 TYR B 399       8.121  19.729  28.891  1.00 93.99           C  
ATOM   3172  CD2 TYR B 399       6.084  19.511  27.662  1.00 93.99           C  
ATOM   3173  CE1 TYR B 399       7.400  19.886  30.071  1.00 93.99           C  
ATOM   3174  CE2 TYR B 399       5.353  19.667  28.835  1.00 93.99           C  
ATOM   3175  CZ  TYR B 399       6.019  19.854  30.033  1.00 93.99           C  
ATOM   3176  OH  TYR B 399       5.301  20.008  31.197  1.00 93.99           O  
ATOM   3177  N   ASN B 400      10.408  21.750  26.468  1.00 91.84           N  
ATOM   3178  CA  ASN B 400      11.158  22.646  27.342  1.00 91.84           C  
ATOM   3179  C   ASN B 400      11.438  23.985  26.665  1.00 91.84           C  
ATOM   3180  O   ASN B 400      11.578  25.008  27.337  1.00 91.84           O  
ATOM   3181  CB  ASN B 400      12.467  21.991  27.787  1.00 91.84           C  
ATOM   3182  CG  ASN B 400      12.260  20.945  28.864  1.00 91.84           C  
ATOM   3183  ND2 ASN B 400      13.174  19.986  28.943  1.00 91.84           N  
ATOM   3184  OD1 ASN B 400      11.286  20.999  29.619  1.00 91.84           O  
ATOM   3185  N   HIS B 401      11.440  23.973  25.359  1.00 89.24           N  
ATOM   3186  CA  HIS B 401      11.839  25.200  24.681  1.00 89.24           C  
ATOM   3187  C   HIS B 401      10.622  25.981  24.194  1.00 89.24           C  
ATOM   3188  O   HIS B 401      10.590  27.210  24.289  1.00 89.24           O  
ATOM   3189  CB  HIS B 401      12.765  24.885  23.505  1.00 89.24           C  
ATOM   3190  CG  HIS B 401      14.175  24.598  23.912  1.00 89.24           C  
ATOM   3191  CD2 HIS B 401      15.282  25.378  23.896  1.00 89.24           C  
ATOM   3192  ND1 HIS B 401      14.572  23.373  24.404  1.00 89.24           N  
ATOM   3193  CE1 HIS B 401      15.866  23.413  24.675  1.00 89.24           C  
ATOM   3194  NE2 HIS B 401      16.320  24.618  24.376  1.00 89.24           N  
ATOM   3195  N   ASP B 402       9.666  25.290  23.754  1.00 92.18           N  
ATOM   3196  CA  ASP B 402       8.488  25.946  23.195  1.00 92.18           C  
ATOM   3197  C   ASP B 402       7.293  25.826  24.138  1.00 92.18           C  
ATOM   3198  O   ASP B 402       6.791  24.726  24.375  1.00 92.18           O  
ATOM   3199  CB  ASP B 402       8.142  25.353  21.828  1.00 92.18           C  
ATOM   3200  CG  ASP B 402       7.073  26.143  21.092  1.00 92.18           C  
ATOM   3201  OD1 ASP B 402       6.512  27.097  21.672  1.00 92.18           O  
ATOM   3202  OD2 ASP B 402       6.788  25.805  19.923  1.00 92.18           O  
ATOM   3203  N   ILE B 403       6.751  26.893  24.592  1.00 91.97           N  
ATOM   3204  CA  ILE B 403       5.668  26.896  25.569  1.00 91.97           C  
ATOM   3205  C   ILE B 403       4.350  26.550  24.880  1.00 91.97           C  
ATOM   3206  O   ILE B 403       3.455  25.966  25.495  1.00 91.97           O  
ATOM   3207  CB  ILE B 403       5.556  28.261  26.285  1.00 91.97           C  
ATOM   3208  CG1 ILE B 403       4.980  28.079  27.694  1.00 91.97           C  
ATOM   3209  CG2 ILE B 403       4.701  29.232  25.466  1.00 91.97           C  
ATOM   3210  CD1 ILE B 403       5.434  29.137  28.690  1.00 91.97           C  
ATOM   3211  N   ARG B 404       4.198  26.853  23.592  1.00 90.84           N  
ATOM   3212  CA  ARG B 404       2.946  26.636  22.875  1.00 90.84           C  
ATOM   3213  C   ARG B 404       2.849  25.203  22.363  1.00 90.84           C  
ATOM   3214  O   ARG B 404       1.756  24.715  22.070  1.00 90.84           O  
ATOM   3215  CB  ARG B 404       2.816  27.618  21.709  1.00 90.84           C  
ATOM   3216  CG  ARG B 404       2.611  29.062  22.139  1.00 90.84           C  
ATOM   3217  CD  ARG B 404       2.414  29.984  20.944  1.00 90.84           C  
ATOM   3218  NE  ARG B 404       1.118  29.771  20.306  1.00 90.84           N  
ATOM   3219  CZ  ARG B 404       0.722  30.356  19.179  1.00 90.84           C  
ATOM   3220  NH1 ARG B 404       1.518  31.205  18.540  1.00 90.84           N  
ATOM   3221  NH2 ARG B 404      -0.479  30.089  18.687  1.00 90.84           N  
ATOM   3222  N   PHE B 405       3.977  24.583  22.398  1.00 91.78           N  
ATOM   3223  CA  PHE B 405       4.018  23.236  21.842  1.00 91.78           C  
ATOM   3224  C   PHE B 405       3.200  22.273  22.695  1.00 91.78           C  
ATOM   3225  O   PHE B 405       3.434  22.150  23.899  1.00 91.78           O  
ATOM   3226  CB  PHE B 405       5.465  22.742  21.734  1.00 91.78           C  
ATOM   3227  CG  PHE B 405       5.584  21.299  21.323  1.00 91.78           C  
ATOM   3228  CD1 PHE B 405       5.912  20.322  22.255  1.00 91.78           C  
ATOM   3229  CD2 PHE B 405       5.369  20.921  20.005  1.00 91.78           C  
ATOM   3230  CE1 PHE B 405       6.024  18.986  21.877  1.00 91.78           C  
ATOM   3231  CE2 PHE B 405       5.479  19.587  19.620  1.00 91.78           C  
ATOM   3232  CZ  PHE B 405       5.807  18.622  20.558  1.00 91.78           C  
ATOM   3233  N   ASP B 406       2.196  21.546  22.248  1.00 91.60           N  
ATOM   3234  CA  ASP B 406       1.379  20.513  22.877  1.00 91.60           C  
ATOM   3235  C   ASP B 406       0.815  20.995  24.212  1.00 91.60           C  
ATOM   3236  O   ASP B 406       0.877  20.279  25.213  1.00 91.60           O  
ATOM   3237  CB  ASP B 406       2.195  19.235  23.082  1.00 91.60           C  
ATOM   3238  CG  ASP B 406       1.334  18.028  23.411  1.00 91.60           C  
ATOM   3239  OD1 ASP B 406       0.137  18.016  23.051  1.00 91.60           O  
ATOM   3240  OD2 ASP B 406       1.856  17.081  24.039  1.00 91.60           O  
ATOM   3241  N   ASN B 407       0.440  22.232  24.239  1.00 92.16           N  
ATOM   3242  CA  ASN B 407      -0.111  22.805  25.462  1.00 92.16           C  
ATOM   3243  C   ASN B 407      -1.626  22.962  25.375  1.00 92.16           C  
ATOM   3244  O   ASN B 407      -2.138  24.083  25.349  1.00 92.16           O  
ATOM   3245  CB  ASN B 407       0.546  24.153  25.766  1.00 92.16           C  
ATOM   3246  CG  ASN B 407       0.413  24.552  27.223  1.00 92.16           C  
ATOM   3247  ND2 ASN B 407       0.791  25.786  27.537  1.00 92.16           N  
ATOM   3248  OD1 ASN B 407      -0.024  23.758  28.060  1.00 92.16           O  
ATOM   3249  N   ILE B 408      -2.317  21.848  25.292  1.00 92.33           N  
ATOM   3250  CA  ILE B 408      -3.767  21.896  25.137  1.00 92.33           C  
ATOM   3251  C   ILE B 408      -4.426  20.978  26.164  1.00 92.33           C  
ATOM   3252  O   ILE B 408      -5.589  20.596  26.010  1.00 92.33           O  
ATOM   3253  CB  ILE B 408      -4.197  21.497  23.708  1.00 92.33           C  
ATOM   3254  CG1 ILE B 408      -3.526  20.181  23.296  1.00 92.33           C  
ATOM   3255  CG2 ILE B 408      -3.868  22.614  22.713  1.00 92.33           C  
ATOM   3256  CD1 ILE B 408      -4.045  19.605  21.986  1.00 92.33           C  
ATOM   3257  N   TYR B 409      -3.800  20.678  27.285  1.00 91.97           N  
ATOM   3258  CA  TYR B 409      -4.340  19.752  28.274  1.00 91.97           C  
ATOM   3259  C   TYR B 409      -4.836  20.498  29.507  1.00 91.97           C  
ATOM   3260  O   TYR B 409      -4.174  21.420  29.989  1.00 91.97           O  
ATOM   3261  CB  TYR B 409      -3.282  18.720  28.678  1.00 91.97           C  
ATOM   3262  CG  TYR B 409      -2.830  17.837  27.541  1.00 91.97           C  
ATOM   3263  CD1 TYR B 409      -3.521  16.670  27.221  1.00 91.97           C  
ATOM   3264  CD2 TYR B 409      -1.710  18.166  26.785  1.00 91.97           C  
ATOM   3265  CE1 TYR B 409      -3.107  15.852  26.175  1.00 91.97           C  
ATOM   3266  CE2 TYR B 409      -1.287  17.355  25.737  1.00 91.97           C  
ATOM   3267  CZ  TYR B 409      -1.991  16.203  25.440  1.00 91.97           C  
ATOM   3268  OH  TYR B 409      -1.576  15.397  24.403  1.00 91.97           O  
ATOM   3269  N   ILE B 410      -6.058  20.168  29.961  1.00 91.56           N  
ATOM   3270  CA  ILE B 410      -6.610  20.726  31.191  1.00 91.56           C  
ATOM   3271  C   ILE B 410      -6.182  19.872  32.383  1.00 91.56           C  
ATOM   3272  O   ILE B 410      -6.742  18.799  32.618  1.00 91.56           O  
ATOM   3273  CB  ILE B 410      -8.151  20.822  31.126  1.00 91.56           C  
ATOM   3274  CG1 ILE B 410      -8.583  21.660  29.917  1.00 91.56           C  
ATOM   3275  CG2 ILE B 410      -8.711  21.406  32.426  1.00 91.56           C  
ATOM   3276  CD1 ILE B 410      -8.246  23.139  30.038  1.00 91.56           C  
ATOM   3277  N   SER B 411      -5.228  20.332  33.166  1.00 88.47           N  
ATOM   3278  CA  SER B 411      -4.693  19.612  34.317  1.00 88.47           C  
ATOM   3279  C   SER B 411      -5.386  20.037  35.607  1.00 88.47           C  
ATOM   3280  O   SER B 411      -6.260  20.906  35.591  1.00 88.47           O  
ATOM   3281  CB  SER B 411      -3.186  19.840  34.439  1.00 88.47           C  
ATOM   3282  OG  SER B 411      -2.908  21.178  34.816  1.00 88.47           O  
ATOM   3283  N   THR B 412      -4.991  19.383  36.745  1.00 87.86           N  
ATOM   3284  CA  THR B 412      -5.522  19.722  38.061  1.00 87.86           C  
ATOM   3285  C   THR B 412      -5.077  21.121  38.480  1.00 87.86           C  
ATOM   3286  O   THR B 412      -5.854  21.873  39.071  1.00 87.86           O  
ATOM   3287  CB  THR B 412      -5.077  18.700  39.123  1.00 87.86           C  
ATOM   3288  CG2 THR B 412      -5.751  17.349  38.902  1.00 87.86           C  
ATOM   3289  OG1 THR B 412      -3.656  18.531  39.050  1.00 87.86           O  
ATOM   3290  N   TYR B 413      -3.858  21.446  38.125  1.00 88.77           N  
ATOM   3291  CA  TYR B 413      -3.368  22.780  38.451  1.00 88.77           C  
ATOM   3292  C   TYR B 413      -4.172  23.850  37.722  1.00 88.77           C  
ATOM   3293  O   TYR B 413      -4.439  24.920  38.275  1.00 88.77           O  
ATOM   3294  CB  TYR B 413      -1.884  22.909  38.094  1.00 88.77           C  
ATOM   3295  CG  TYR B 413      -1.271  24.224  38.512  1.00 88.77           C  
ATOM   3296  CD1 TYR B 413      -0.756  25.107  37.566  1.00 88.77           C  
ATOM   3297  CD2 TYR B 413      -1.206  24.586  39.853  1.00 88.77           C  
ATOM   3298  CE1 TYR B 413      -0.188  26.319  37.946  1.00 88.77           C  
ATOM   3299  CE2 TYR B 413      -0.642  25.796  40.245  1.00 88.77           C  
ATOM   3300  CZ  TYR B 413      -0.137  26.654  39.286  1.00 88.77           C  
ATOM   3301  OH  TYR B 413       0.424  27.852  39.668  1.00 88.77           O  
ATOM   3302  N   PHE B 414      -4.567  23.575  36.612  1.00 92.06           N  
ATOM   3303  CA  PHE B 414      -5.428  24.477  35.857  1.00 92.06           C  
ATOM   3304  C   PHE B 414      -6.729  24.738  36.607  1.00 92.06           C  
ATOM   3305  O   PHE B 414      -7.159  25.886  36.734  1.00 92.06           O  
ATOM   3306  CB  PHE B 414      -5.728  23.901  34.470  1.00 92.06           C  
ATOM   3307  CG  PHE B 414      -6.535  24.820  33.592  1.00 92.06           C  
ATOM   3308  CD1 PHE B 414      -7.923  24.811  33.642  1.00 92.06           C  
ATOM   3309  CD2 PHE B 414      -5.903  25.694  32.717  1.00 92.06           C  
ATOM   3310  CE1 PHE B 414      -8.672  25.661  32.831  1.00 92.06           C  
ATOM   3311  CE2 PHE B 414      -6.645  26.546  31.903  1.00 92.06           C  
ATOM   3312  CZ  PHE B 414      -8.029  26.527  31.961  1.00 92.06           C  
ATOM   3313  N   CYS B 415      -7.331  23.783  37.146  1.00 91.13           N  
ATOM   3314  CA  CYS B 415      -8.580  23.903  37.891  1.00 91.13           C  
ATOM   3315  C   CYS B 415      -8.360  24.634  39.210  1.00 91.13           C  
ATOM   3316  O   CYS B 415      -9.225  25.388  39.658  1.00 91.13           O  
ATOM   3317  CB  CYS B 415      -9.179  22.522  38.157  1.00 91.13           C  
ATOM   3318  SG  CYS B 415      -9.695  21.652  36.660  1.00 91.13           S  
ATOM   3319  N   GLN B 416      -7.216  24.432  39.825  1.00 90.44           N  
ATOM   3320  CA  GLN B 416      -6.903  25.117  41.075  1.00 90.44           C  
ATOM   3321  C   GLN B 416      -6.770  26.622  40.859  1.00 90.44           C  
ATOM   3322  O   GLN B 416      -7.213  27.415  41.692  1.00 90.44           O  
ATOM   3323  CB  GLN B 416      -5.617  24.559  41.686  1.00 90.44           C  
ATOM   3324  CG  GLN B 416      -5.772  23.166  42.280  1.00 90.44           C  
ATOM   3325  CD  GLN B 416      -4.453  22.573  42.739  1.00 90.44           C  
ATOM   3326  NE2 GLN B 416      -4.500  21.350  43.256  1.00 90.44           N  
ATOM   3327  OE1 GLN B 416      -3.400  23.209  42.630  1.00 90.44           O  
ATOM   3328  N   ILE B 417      -6.163  26.954  39.749  1.00 92.20           N  
ATOM   3329  CA  ILE B 417      -6.040  28.373  39.434  1.00 92.20           C  
ATOM   3330  C   ILE B 417      -7.429  28.984  39.256  1.00 92.20           C  
ATOM   3331  O   ILE B 417      -7.704  30.074  39.762  1.00 92.20           O  
ATOM   3332  CB  ILE B 417      -5.188  28.599  38.165  1.00 92.20           C  
ATOM   3333  CG1 ILE B 417      -3.732  28.193  38.421  1.00 92.20           C  
ATOM   3334  CG2 ILE B 417      -5.278  30.058  37.707  1.00 92.20           C  
ATOM   3335  CD1 ILE B 417      -2.873  28.149  37.165  1.00 92.20           C  
ATOM   3336  N   ASP B 418      -8.290  28.314  38.644  1.00 92.96           N  
ATOM   3337  CA  ASP B 418      -9.647  28.797  38.407  1.00 92.96           C  
ATOM   3338  C   ASP B 418     -10.429  28.901  39.714  1.00 92.96           C  
ATOM   3339  O   ASP B 418     -11.165  29.867  39.928  1.00 92.96           O  
ATOM   3340  CB  ASP B 418     -10.380  27.878  37.427  1.00 92.96           C  
ATOM   3341  CG  ASP B 418     -11.547  28.561  36.734  1.00 92.96           C  
ATOM   3342  OD1 ASP B 418     -11.336  29.589  36.055  1.00 92.96           O  
ATOM   3343  OD2 ASP B 418     -12.687  28.068  36.871  1.00 92.96           O  
ATOM   3344  N   ASP B 419     -10.192  27.997  40.616  1.00 93.11           N  
ATOM   3345  CA  ASP B 419     -10.863  28.027  41.912  1.00 93.11           C  
ATOM   3346  C   ASP B 419     -10.370  29.199  42.758  1.00 93.11           C  
ATOM   3347  O   ASP B 419     -11.161  29.859  43.435  1.00 93.11           O  
ATOM   3348  CB  ASP B 419     -10.645  26.710  42.660  1.00 93.11           C  
ATOM   3349  CG  ASP B 419     -11.466  25.564  42.094  1.00 93.11           C  
ATOM   3350  OD1 ASP B 419     -12.404  25.816  41.307  1.00 93.11           O  
ATOM   3351  OD2 ASP B 419     -11.174  24.399  42.441  1.00 93.11           O  
ATOM   3352  N   ARG B 420      -9.151  29.449  42.689  1.00 92.75           N  
ATOM   3353  CA  ARG B 420      -8.594  30.586  43.415  1.00 92.75           C  
ATOM   3354  C   ARG B 420      -9.135  31.903  42.867  1.00 92.75           C  
ATOM   3355  O   ARG B 420      -9.477  32.806  43.633  1.00 92.75           O  
ATOM   3356  CB  ARG B 420      -7.066  30.576  43.340  1.00 92.75           C  
ATOM   3357  CG  ARG B 420      -6.391  30.067  44.604  1.00 92.75           C  
ATOM   3358  CD  ARG B 420      -4.876  30.191  44.524  1.00 92.75           C  
ATOM   3359  NE  ARG B 420      -4.224  28.886  44.593  1.00 92.75           N  
ATOM   3360  CZ  ARG B 420      -2.918  28.699  44.761  1.00 92.75           C  
ATOM   3361  NH1 ARG B 420      -2.095  29.735  44.880  1.00 92.75           N  
ATOM   3362  NH2 ARG B 420      -2.431  27.468  44.810  1.00 92.75           N  
ATOM   3363  N   ARG B 421      -9.209  31.965  41.633  1.00 90.69           N  
ATOM   3364  CA  ARG B 421      -9.734  33.177  41.013  1.00 90.69           C  
ATOM   3365  C   ARG B 421     -11.221  33.345  41.312  1.00 90.69           C  
ATOM   3366  O   ARG B 421     -11.694  34.464  41.522  1.00 90.69           O  
ATOM   3367  CB  ARG B 421      -9.503  33.151  39.501  1.00 90.69           C  
ATOM   3368  CG  ARG B 421      -8.114  33.606  39.082  1.00 90.69           C  
ATOM   3369  CD  ARG B 421      -8.066  33.989  37.610  1.00 90.69           C  
ATOM   3370  NE  ARG B 421      -7.013  34.964  37.340  1.00 90.69           N  
ATOM   3371  CZ  ARG B 421      -7.003  35.802  36.308  1.00 90.69           C  
ATOM   3372  NH1 ARG B 421      -7.993  35.801  35.423  1.00 90.69           N  
ATOM   3373  NH2 ARG B 421      -5.994  36.648  36.158  1.00 90.69           N  
ATOM   3374  N   LYS B 422     -11.922  32.235  41.382  1.00 90.37           N  
ATOM   3375  CA  LYS B 422     -13.338  32.284  41.735  1.00 90.37           C  
ATOM   3376  C   LYS B 422     -13.532  32.817  43.152  1.00 90.37           C  
ATOM   3377  O   LYS B 422     -14.422  33.634  43.397  1.00 90.37           O  
ATOM   3378  CB  LYS B 422     -13.972  30.898  41.605  1.00 90.37           C  
ATOM   3379  CG  LYS B 422     -15.489  30.898  41.724  1.00 90.37           C  
ATOM   3380  CD  LYS B 422     -16.070  29.514  41.467  1.00 90.37           C  
ATOM   3381  CE  LYS B 422     -17.589  29.515  41.574  1.00 90.37           C  
ATOM   3382  NZ  LYS B 422     -18.170  28.186  41.218  1.00 90.37           N  
ATOM   3383  N   LYS B 423     -12.589  32.444  44.003  1.00 91.94           N  
ATOM   3384  CA  LYS B 423     -12.652  32.909  45.385  1.00 91.94           C  
ATOM   3385  C   LYS B 423     -12.344  34.400  45.479  1.00 91.94           C  
ATOM   3386  O   LYS B 423     -12.899  35.102  46.327  1.00 91.94           O  
ATOM   3387  CB  LYS B 423     -11.681  32.117  46.263  1.00 91.94           C  
ATOM   3388  CG  LYS B 423     -12.135  30.696  46.561  1.00 91.94           C  
ATOM   3389  CD  LYS B 423     -11.126  29.958  47.432  1.00 91.94           C  
ATOM   3390  CE  LYS B 423     -11.529  28.506  47.649  1.00 91.94           C  
ATOM   3391  NZ  LYS B 423     -10.521  27.767  48.467  1.00 91.94           N  
ATOM   3392  N   LEU B 424     -11.547  34.865  44.523  1.00 91.70           N  
ATOM   3393  CA  LEU B 424     -11.169  36.274  44.523  1.00 91.70           C  
ATOM   3394  C   LEU B 424     -12.174  37.107  43.734  1.00 91.70           C  
ATOM   3395  O   LEU B 424     -12.060  38.334  43.675  1.00 91.70           O  
ATOM   3396  CB  LEU B 424      -9.767  36.453  43.936  1.00 91.70           C  
ATOM   3397  CG  LEU B 424      -8.597  36.062  44.840  1.00 91.70           C  
ATOM   3398  CD1 LEU B 424      -7.374  35.707  44.002  1.00 91.70           C  
ATOM   3399  CD2 LEU B 424      -8.275  37.189  45.816  1.00 91.70           C  
ATOM   3400  N   GLY B 425     -13.173  36.550  43.105  1.00 85.28           N  
ATOM   3401  CA  GLY B 425     -14.206  37.255  42.364  1.00 85.28           C  
ATOM   3402  C   GLY B 425     -13.749  37.711  40.991  1.00 85.28           C  
ATOM   3403  O   GLY B 425     -14.268  38.691  40.452  1.00 85.28           O  
ATOM   3404  N   LYS B 426     -12.703  37.147  40.513  1.00 86.73           N  
ATOM   3405  CA  LYS B 426     -12.201  37.500  39.188  1.00 86.73           C  
ATOM   3406  C   LYS B 426     -12.855  36.645  38.107  1.00 86.73           C  
ATOM   3407  O   LYS B 426     -13.619  35.727  38.412  1.00 86.73           O  
ATOM   3408  CB  LYS B 426     -10.681  37.344  39.131  1.00 86.73           C  
ATOM   3409  CG  LYS B 426      -9.927  38.284  40.060  1.00 86.73           C  
ATOM   3410  CD  LYS B 426      -8.420  38.178  39.860  1.00 86.73           C  
ATOM   3411  CE  LYS B 426      -7.667  39.152  40.756  1.00 86.73           C  
ATOM   3412  NZ  LYS B 426      -6.188  39.040  40.576  1.00 86.73           N  
ATOM   3413  N   ARG B 427     -12.594  37.007  36.855  1.00 83.91           N  
ATOM   3414  CA  ARG B 427     -13.138  36.258  35.728  1.00 83.91           C  
ATOM   3415  C   ARG B 427     -12.571  34.843  35.686  1.00 83.91           C  
ATOM   3416  O   ARG B 427     -11.376  34.641  35.908  1.00 83.91           O  
ATOM   3417  CB  ARG B 427     -12.846  36.979  34.411  1.00 83.91           C  
ATOM   3418  CG  ARG B 427     -13.822  38.100  34.092  1.00 83.91           C  
ATOM   3419  CD  ARG B 427     -13.533  38.732  32.737  1.00 83.91           C  
ATOM   3420  NE  ARG B 427     -14.413  39.866  32.473  1.00 83.91           N  
ATOM   3421  CZ  ARG B 427     -14.438  40.557  31.336  1.00 83.91           C  
ATOM   3422  NH1 ARG B 427     -13.628  40.241  30.333  1.00 83.91           N  
ATOM   3423  NH2 ARG B 427     -15.280  41.572  31.202  1.00 83.91           N  
ATOM   3424  N   THR B 428     -13.490  33.871  35.550  1.00 87.46           N  
ATOM   3425  CA  THR B 428     -13.099  32.465  35.535  1.00 87.46           C  
ATOM   3426  C   THR B 428     -13.326  31.855  34.155  1.00 87.46           C  
ATOM   3427  O   THR B 428     -13.947  32.477  33.290  1.00 87.46           O  
ATOM   3428  CB  THR B 428     -13.876  31.658  36.591  1.00 87.46           C  
ATOM   3429  CG2 THR B 428     -13.671  32.236  37.987  1.00 87.46           C  
ATOM   3430  OG1 THR B 428     -15.273  31.689  36.274  1.00 87.46           O  
ATOM   3431  N   LEU B 429     -12.681  30.729  33.887  1.00 88.53           N  
ATOM   3432  CA  LEU B 429     -12.760  30.063  32.591  1.00 88.53           C  
ATOM   3433  C   LEU B 429     -13.677  28.846  32.662  1.00 88.53           C  
ATOM   3434  O   LEU B 429     -14.386  28.541  31.700  1.00 88.53           O  
ATOM   3435  CB  LEU B 429     -11.367  29.640  32.120  1.00 88.53           C  
ATOM   3436  CG  LEU B 429     -10.651  30.604  31.172  1.00 88.53           C  
ATOM   3437  CD1 LEU B 429      -9.170  30.693  31.525  1.00 88.53           C  
ATOM   3438  CD2 LEU B 429     -10.834  30.164  29.723  1.00 88.53           C  
ATOM   3439  N   LEU B 430     -13.684  28.191  33.799  1.00 87.36           N  
ATOM   3440  CA  LEU B 430     -14.495  26.985  33.933  1.00 87.36           C  
ATOM   3441  C   LEU B 430     -15.902  27.326  34.412  1.00 87.36           C  
ATOM   3442  O   LEU B 430     -16.076  28.186  35.279  1.00 87.36           O  
ATOM   3443  CB  LEU B 430     -13.836  26.002  34.905  1.00 87.36           C  
ATOM   3444  CG  LEU B 430     -12.516  25.379  34.449  1.00 87.36           C  
ATOM   3445  CD1 LEU B 430     -11.758  24.809  35.643  1.00 87.36           C  
ATOM   3446  CD2 LEU B 430     -12.768  24.297  33.404  1.00 87.36           C  
ATOM   3447  N   PRO B 431     -17.016  26.763  33.682  1.00 83.27           N  
ATOM   3448  CA  PRO B 431     -17.023  25.695  32.679  1.00 83.27           C  
ATOM   3449  C   PRO B 431     -16.740  26.209  31.269  1.00 83.27           C  
ATOM   3450  O   PRO B 431     -17.079  27.350  30.944  1.00 83.27           O  
ATOM   3451  CB  PRO B 431     -18.440  25.127  32.779  1.00 83.27           C  
ATOM   3452  CG  PRO B 431     -19.273  26.262  33.282  1.00 83.27           C  
ATOM   3453  CD  PRO B 431     -18.402  27.162  34.111  1.00 83.27           C  
ATOM   3454  N   LEU B 432     -16.073  25.463  30.581  1.00 86.29           N  
ATOM   3455  CA  LEU B 432     -15.695  25.822  29.218  1.00 86.29           C  
ATOM   3456  C   LEU B 432     -16.908  25.808  28.295  1.00 86.29           C  
ATOM   3457  O   LEU B 432     -17.845  25.034  28.506  1.00 86.29           O  
ATOM   3458  CB  LEU B 432     -14.625  24.863  28.689  1.00 86.29           C  
ATOM   3459  CG  LEU B 432     -13.264  24.915  29.385  1.00 86.29           C  
ATOM   3460  CD1 LEU B 432     -12.458  23.660  29.068  1.00 86.29           C  
ATOM   3461  CD2 LEU B 432     -12.498  26.167  28.970  1.00 86.29           C  
ATOM   3462  N   ARG B 433     -16.868  26.726  27.318  1.00 80.84           N  
ATOM   3463  CA  ARG B 433     -17.898  26.757  26.285  1.00 80.84           C  
ATOM   3464  C   ARG B 433     -17.753  25.575  25.332  1.00 80.84           C  
ATOM   3465  O   ARG B 433     -16.703  24.929  25.291  1.00 80.84           O  
ATOM   3466  CB  ARG B 433     -17.836  28.071  25.503  1.00 80.84           C  
ATOM   3467  CG  ARG B 433     -18.005  29.310  26.367  1.00 80.84           C  
ATOM   3468  CD  ARG B 433     -17.869  30.589  25.552  1.00 80.84           C  
ATOM   3469  NE  ARG B 433     -18.014  31.778  26.387  1.00 80.84           N  
ATOM   3470  CZ  ARG B 433     -17.862  33.028  25.959  1.00 80.84           C  
ATOM   3471  NH1 ARG B 433     -17.555  33.278  24.691  1.00 80.84           N  
ATOM   3472  NH2 ARG B 433     -18.017  34.037  26.804  1.00 80.84           N  
ATOM   3473  N   LYS B 434     -18.781  25.301  24.631  1.00 78.52           N  
ATOM   3474  CA  LYS B 434     -18.774  24.149  23.734  1.00 78.52           C  
ATOM   3475  C   LYS B 434     -17.685  24.284  22.674  1.00 78.52           C  
ATOM   3476  O   LYS B 434     -16.987  23.315  22.367  1.00 78.52           O  
ATOM   3477  CB  LYS B 434     -20.140  23.982  23.065  1.00 78.52           C  
ATOM   3478  CG  LYS B 434     -21.193  23.343  23.958  1.00 78.52           C  
ATOM   3479  CD  LYS B 434     -22.495  23.104  23.205  1.00 78.52           C  
ATOM   3480  CE  LYS B 434     -23.554  22.479  24.102  1.00 78.52           C  
ATOM   3481  NZ  LYS B 434     -24.849  22.290  23.381  1.00 78.52           N  
ATOM   3482  N   ALA B 435     -17.539  25.429  22.154  1.00 81.15           N  
ATOM   3483  CA  ALA B 435     -16.522  25.662  21.132  1.00 81.15           C  
ATOM   3484  C   ALA B 435     -15.118  25.571  21.724  1.00 81.15           C  
ATOM   3485  O   ALA B 435     -14.188  25.104  21.062  1.00 81.15           O  
ATOM   3486  CB  ALA B 435     -16.731  27.024  20.473  1.00 81.15           C  
ATOM   3487  N   GLU B 436     -14.971  26.050  22.970  1.00 87.56           N  
ATOM   3488  CA  GLU B 436     -13.677  26.002  23.643  1.00 87.56           C  
ATOM   3489  C   GLU B 436     -13.298  24.570  24.010  1.00 87.56           C  
ATOM   3490  O   GLU B 436     -12.119  24.208  23.985  1.00 87.56           O  
ATOM   3491  CB  GLU B 436     -13.690  26.880  24.897  1.00 87.56           C  
ATOM   3492  CG  GLU B 436     -13.807  28.369  24.605  1.00 87.56           C  
ATOM   3493  CD  GLU B 436     -14.044  29.208  25.850  1.00 87.56           C  
ATOM   3494  OE1 GLU B 436     -13.989  30.456  25.760  1.00 87.56           O  
ATOM   3495  OE2 GLU B 436     -14.286  28.613  26.924  1.00 87.56           O  
ATOM   3496  N   GLU B 437     -14.294  23.773  24.307  1.00 87.84           N  
ATOM   3497  CA  GLU B 437     -14.048  22.390  24.704  1.00 87.84           C  
ATOM   3498  C   GLU B 437     -13.475  21.577  23.547  1.00 87.84           C  
ATOM   3499  O   GLU B 437     -12.729  20.620  23.763  1.00 87.84           O  
ATOM   3500  CB  GLU B 437     -15.337  21.740  25.215  1.00 87.84           C  
ATOM   3501  CG  GLU B 437     -15.128  20.367  25.836  1.00 87.84           C  
ATOM   3502  CD  GLU B 437     -16.413  19.744  26.360  1.00 87.84           C  
ATOM   3503  OE1 GLU B 437     -16.376  18.586  26.834  1.00 87.84           O  
ATOM   3504  OE2 GLU B 437     -17.464  20.419  26.295  1.00 87.84           O  
ATOM   3505  N   LYS B 438     -13.794  21.954  22.406  1.00 86.97           N  
ATOM   3506  CA  LYS B 438     -13.316  21.221  21.237  1.00 86.97           C  
ATOM   3507  C   LYS B 438     -11.824  21.453  21.016  1.00 86.97           C  
ATOM   3508  O   LYS B 438     -11.162  20.665  20.338  1.00 86.97           O  
ATOM   3509  CB  LYS B 438     -14.100  21.630  19.990  1.00 86.97           C  
ATOM   3510  CG  LYS B 438     -15.532  21.115  19.963  1.00 86.97           C  
ATOM   3511  CD  LYS B 438     -16.251  21.528  18.685  1.00 86.97           C  
ATOM   3512  CE  LYS B 438     -17.699  21.059  18.680  1.00 86.97           C  
ATOM   3513  NZ  LYS B 438     -18.408  21.460  17.428  1.00 86.97           N  
ATOM   3514  N   THR B 439     -11.192  22.479  21.594  1.00 89.63           N  
ATOM   3515  CA  THR B 439      -9.796  22.823  21.352  1.00 89.63           C  
ATOM   3516  C   THR B 439      -8.905  22.293  22.472  1.00 89.63           C  
ATOM   3517  O   THR B 439      -7.682  22.245  22.330  1.00 89.63           O  
ATOM   3518  CB  THR B 439      -9.610  24.346  21.222  1.00 89.63           C  
ATOM   3519  CG2 THR B 439     -10.484  24.914  20.109  1.00 89.63           C  
ATOM   3520  OG1 THR B 439      -9.965  24.972  22.460  1.00 89.63           O  
ATOM   3521  N   VAL B 440      -9.453  21.905  23.560  1.00 92.49           N  
ATOM   3522  CA  VAL B 440      -8.668  21.444  24.701  1.00 92.49           C  
ATOM   3523  C   VAL B 440      -8.922  19.957  24.937  1.00 92.49           C  
ATOM   3524  O   VAL B 440      -9.891  19.397  24.418  1.00 92.49           O  
ATOM   3525  CB  VAL B 440      -8.996  22.250  25.978  1.00 92.49           C  
ATOM   3526  CG1 VAL B 440      -8.610  23.718  25.804  1.00 92.49           C  
ATOM   3527  CG2 VAL B 440     -10.478  22.121  26.324  1.00 92.49           C  
ATOM   3528  N   ILE B 441      -8.014  19.291  25.637  1.00 92.58           N  
ATOM   3529  CA  ILE B 441      -8.107  17.861  25.910  1.00 92.58           C  
ATOM   3530  C   ILE B 441      -8.170  17.626  27.418  1.00 92.58           C  
ATOM   3531  O   ILE B 441      -7.408  18.227  28.178  1.00 92.58           O  
ATOM   3532  CB  ILE B 441      -6.917  17.090  25.298  1.00 92.58           C  
ATOM   3533  CG1 ILE B 441      -6.908  17.246  23.773  1.00 92.58           C  
ATOM   3534  CG2 ILE B 441      -6.968  15.612  25.696  1.00 92.58           C  
ATOM   3535  CD1 ILE B 441      -5.645  16.721  23.104  1.00 92.58           C  
ATOM   3536  N   PHE B 442      -9.142  16.864  27.771  1.00 89.92           N  
ATOM   3537  CA  PHE B 442      -9.233  16.395  29.149  1.00 89.92           C  
ATOM   3538  C   PHE B 442      -8.554  15.040  29.306  1.00 89.92           C  
ATOM   3539  O   PHE B 442      -9.024  14.038  28.764  1.00 89.92           O  
ATOM   3540  CB  PHE B 442     -10.697  16.304  29.591  1.00 89.92           C  
ATOM   3541  CG  PHE B 442     -11.393  17.636  29.666  1.00 89.92           C  
ATOM   3542  CD1 PHE B 442     -11.338  18.400  30.825  1.00 89.92           C  
ATOM   3543  CD2 PHE B 442     -12.102  18.124  28.576  1.00 89.92           C  
ATOM   3544  CE1 PHE B 442     -11.981  19.634  30.897  1.00 89.92           C  
ATOM   3545  CE2 PHE B 442     -12.747  19.356  28.641  1.00 89.92           C  
ATOM   3546  CZ  PHE B 442     -12.687  20.109  29.802  1.00 89.92           C  
ATOM   3547  N   PRO B 443      -7.422  14.973  30.013  1.00 86.57           N  
ATOM   3548  CA  PRO B 443      -6.609  13.758  30.086  1.00 86.57           C  
ATOM   3549  C   PRO B 443      -7.350  12.588  30.729  1.00 86.57           C  
ATOM   3550  O   PRO B 443      -7.064  11.428  30.425  1.00 86.57           O  
ATOM   3551  CB  PRO B 443      -5.413  14.184  30.942  1.00 86.57           C  
ATOM   3552  CG  PRO B 443      -5.828  15.481  31.558  1.00 86.57           C  
ATOM   3553  CD  PRO B 443      -7.003  16.018  30.793  1.00 86.57           C  
ATOM   3554  N   CYS B 444      -8.268  12.746  31.557  1.00 82.80           N  
ATOM   3555  CA  CYS B 444      -8.890  11.653  32.297  1.00 82.80           C  
ATOM   3556  C   CYS B 444     -10.147  11.162  31.590  1.00 82.80           C  
ATOM   3557  O   CYS B 444     -10.722  10.142  31.974  1.00 82.80           O  
ATOM   3558  CB  CYS B 444      -9.233  12.096  33.719  1.00 82.80           C  
ATOM   3559  SG  CYS B 444      -7.787  12.471  34.734  1.00 82.80           S  
ATOM   3560  N   LYS B 445     -10.586  11.802  30.578  1.00 86.57           N  
ATOM   3561  CA  LYS B 445     -11.749  11.333  29.831  1.00 86.57           C  
ATOM   3562  C   LYS B 445     -11.379  10.174  28.908  1.00 86.57           C  
ATOM   3563  O   LYS B 445     -10.355  10.222  28.224  1.00 86.57           O  
ATOM   3564  CB  LYS B 445     -12.362  12.474  29.018  1.00 86.57           C  
ATOM   3565  CG  LYS B 445     -13.247  13.407  29.831  1.00 86.57           C  
ATOM   3566  CD  LYS B 445     -13.993  14.390  28.938  1.00 86.57           C  
ATOM   3567  CE  LYS B 445     -14.882  15.321  29.750  1.00 86.57           C  
ATOM   3568  NZ  LYS B 445     -15.598  16.302  28.880  1.00 86.57           N  
ATOM   3569  N   PRO B 446     -12.109   9.023  28.932  1.00 87.69           N  
ATOM   3570  CA  PRO B 446     -11.799   7.860  28.099  1.00 87.69           C  
ATOM   3571  C   PRO B 446     -12.222   8.046  26.644  1.00 87.69           C  
ATOM   3572  O   PRO B 446     -11.824   7.265  25.776  1.00 87.69           O  
ATOM   3573  CB  PRO B 446     -12.595   6.731  28.759  1.00 87.69           C  
ATOM   3574  CG  PRO B 446     -13.699   7.421  29.492  1.00 87.69           C  
ATOM   3575  CD  PRO B 446     -13.242   8.806  29.851  1.00 87.69           C  
ATOM   3576  N   THR B 447     -12.968   9.044  26.363  1.00 88.43           N  
ATOM   3577  CA  THR B 447     -13.435   9.262  24.998  1.00 88.43           C  
ATOM   3578  C   THR B 447     -12.424  10.085  24.206  1.00 88.43           C  
ATOM   3579  O   THR B 447     -11.731  10.936  24.768  1.00 88.43           O  
ATOM   3580  CB  THR B 447     -14.802   9.971  24.982  1.00 88.43           C  
ATOM   3581  CG2 THR B 447     -15.864   9.133  25.687  1.00 88.43           C  
ATOM   3582  OG1 THR B 447     -14.687  11.234  25.648  1.00 88.43           O  
ATOM   3583  N   ILE B 448     -12.271   9.703  22.995  1.00 88.77           N  
ATOM   3584  CA  ILE B 448     -11.390  10.445  22.099  1.00 88.77           C  
ATOM   3585  C   ILE B 448     -12.054  11.759  21.694  1.00 88.77           C  
ATOM   3586  O   ILE B 448     -13.198  11.767  21.232  1.00 88.77           O  
ATOM   3587  CB  ILE B 448     -11.031   9.617  20.845  1.00 88.77           C  
ATOM   3588  CG1 ILE B 448     -10.358   8.300  21.249  1.00 88.77           C  
ATOM   3589  CG2 ILE B 448     -10.134  10.425  19.903  1.00 88.77           C  
ATOM   3590  CD1 ILE B 448     -10.176   7.320  20.099  1.00 88.77           C  
ATOM   3591  N   GLN B 449     -11.362  12.810  21.937  1.00 87.82           N  
ATOM   3592  CA  GLN B 449     -11.898  14.142  21.679  1.00 87.82           C  
ATOM   3593  C   GLN B 449     -11.730  14.529  20.212  1.00 87.82           C  
ATOM   3594  O   GLN B 449     -11.064  13.823  19.452  1.00 87.82           O  
ATOM   3595  CB  GLN B 449     -11.219  15.178  22.576  1.00 87.82           C  
ATOM   3596  CG  GLN B 449     -11.509  14.992  24.059  1.00 87.82           C  
ATOM   3597  CD  GLN B 449     -10.866  16.061  24.922  1.00 87.82           C  
ATOM   3598  NE2 GLN B 449     -11.262  16.119  26.189  1.00 87.82           N  
ATOM   3599  OE1 GLN B 449     -10.020  16.830  24.454  1.00 87.82           O  
ATOM   3600  N   ALA B 450     -12.341  15.542  19.753  1.00 84.48           N  
ATOM   3601  CA  ALA B 450     -12.450  15.926  18.349  1.00 84.48           C  
ATOM   3602  C   ALA B 450     -11.076  16.211  17.749  1.00 84.48           C  
ATOM   3603  O   ALA B 450     -10.771  15.764  16.641  1.00 84.48           O  
ATOM   3604  CB  ALA B 450     -13.356  17.147  18.200  1.00 84.48           C  
ATOM   3605  N   SER B 451     -10.203  16.957  18.461  1.00 85.45           N  
ATOM   3606  CA  SER B 451      -8.881  17.270  17.927  1.00 85.45           C  
ATOM   3607  C   SER B 451      -8.034  16.011  17.776  1.00 85.45           C  
ATOM   3608  O   SER B 451      -7.214  15.915  16.861  1.00 85.45           O  
ATOM   3609  CB  SER B 451      -8.162  18.273  18.830  1.00 85.45           C  
ATOM   3610  OG  SER B 451      -7.988  17.742  20.133  1.00 85.45           O  
ATOM   3611  N   GLU B 452      -8.266  14.989  18.627  1.00 88.45           N  
ATOM   3612  CA  GLU B 452      -7.544  13.722  18.572  1.00 88.45           C  
ATOM   3613  C   GLU B 452      -8.085  12.826  17.461  1.00 88.45           C  
ATOM   3614  O   GLU B 452      -7.344  12.031  16.881  1.00 88.45           O  
ATOM   3615  CB  GLU B 452      -7.624  12.997  19.918  1.00 88.45           C  
ATOM   3616  CG  GLU B 452      -6.975  13.757  21.065  1.00 88.45           C  
ATOM   3617  CD  GLU B 452      -7.149  13.075  22.412  1.00 88.45           C  
ATOM   3618  OE1 GLU B 452      -6.287  13.257  23.302  1.00 88.45           O  
ATOM   3619  OE2 GLU B 452      -8.156  12.350  22.580  1.00 88.45           O  
ATOM   3620  N   MET B 453      -9.366  12.943  17.130  1.00 87.69           N  
ATOM   3621  CA  MET B 453     -10.037  12.100  16.145  1.00 87.69           C  
ATOM   3622  C   MET B 453      -9.449  12.313  14.754  1.00 87.69           C  
ATOM   3623  O   MET B 453      -9.307  11.363  13.983  1.00 87.69           O  
ATOM   3624  CB  MET B 453     -11.540  12.385  16.126  1.00 87.69           C  
ATOM   3625  CG  MET B 453     -12.333  11.439  15.239  1.00 87.69           C  
ATOM   3626  SD  MET B 453     -12.268   9.703  15.829  1.00 87.69           S  
ATOM   3627  CE  MET B 453     -13.443   9.790  17.210  1.00 87.69           C  
ATOM   3628  N   SER B 454      -9.173  13.490  14.437  1.00 82.61           N  
ATOM   3629  CA  SER B 454      -8.593  13.762  13.126  1.00 82.61           C  
ATOM   3630  C   SER B 454      -7.275  13.018  12.939  1.00 82.61           C  
ATOM   3631  O   SER B 454      -7.000  12.495  11.857  1.00 82.61           O  
ATOM   3632  CB  SER B 454      -8.372  15.263  12.938  1.00 82.61           C  
ATOM   3633  OG  SER B 454      -7.359  15.735  13.809  1.00 82.61           O  
ATOM   3634  N   ASN B 455      -6.444  13.035  13.987  1.00 82.61           N  
ATOM   3635  CA  ASN B 455      -5.185  12.301  13.913  1.00 82.61           C  
ATOM   3636  C   ASN B 455      -5.419  10.798  13.793  1.00 82.61           C  
ATOM   3637  O   ASN B 455      -4.741  10.120  13.018  1.00 82.61           O  
ATOM   3638  CB  ASN B 455      -4.313  12.606  15.132  1.00 82.61           C  
ATOM   3639  CG  ASN B 455      -3.624  13.953  15.035  1.00 82.61           C  
ATOM   3640  ND2 ASN B 455      -3.055  14.410  16.144  1.00 82.61           N  
ATOM   3641  OD1 ASN B 455      -3.604  14.578  13.971  1.00 82.61           O  
ATOM   3642  N   VAL B 456      -6.399  10.331  14.497  1.00 87.12           N  
ATOM   3643  CA  VAL B 456      -6.701   8.903  14.480  1.00 87.12           C  
ATOM   3644  C   VAL B 456      -7.198   8.496  13.095  1.00 87.12           C  
ATOM   3645  O   VAL B 456      -6.801   7.454  12.568  1.00 87.12           O  
ATOM   3646  CB  VAL B 456      -7.749   8.532  15.553  1.00 87.12           C  
ATOM   3647  CG1 VAL B 456      -8.238   7.098  15.357  1.00 87.12           C  
ATOM   3648  CG2 VAL B 456      -7.167   8.715  16.953  1.00 87.12           C  
ATOM   3649  N   VAL B 457      -7.995   9.282  12.488  1.00 81.90           N  
ATOM   3650  CA  VAL B 457      -8.549   8.980  11.172  1.00 81.90           C  
ATOM   3651  C   VAL B 457      -7.429   8.940  10.135  1.00 81.90           C  
ATOM   3652  O   VAL B 457      -7.400   8.054   9.277  1.00 81.90           O  
ATOM   3653  CB  VAL B 457      -9.622  10.012  10.758  1.00 81.90           C  
ATOM   3654  CG1 VAL B 457      -9.999   9.839   9.288  1.00 81.90           C  
ATOM   3655  CG2 VAL B 457     -10.856   9.885  11.649  1.00 81.90           C  
ATOM   3656  N   ARG B 458      -6.577   9.884  10.227  1.00 75.72           N  
ATOM   3657  CA  ARG B 458      -5.447   9.902   9.303  1.00 75.72           C  
ATOM   3658  C   ARG B 458      -4.604   8.639   9.444  1.00 75.72           C  
ATOM   3659  O   ARG B 458      -4.192   8.047   8.445  1.00 75.72           O  
ATOM   3660  CB  ARG B 458      -4.579  11.140   9.539  1.00 75.72           C  
ATOM   3661  CG  ARG B 458      -3.427  11.281   8.556  1.00 75.72           C  
ATOM   3662  CD  ARG B 458      -2.626  12.552   8.805  1.00 75.72           C  
ATOM   3663  NE  ARG B 458      -1.935  12.510  10.090  1.00 75.72           N  
ATOM   3664  CZ  ARG B 458      -1.265  13.528  10.624  1.00 75.72           C  
ATOM   3665  NH1 ARG B 458      -1.183  14.692   9.990  1.00 75.72           N  
ATOM   3666  NH2 ARG B 458      -0.673  13.381  11.800  1.00 75.72           N  
ATOM   3667  N   GLU B 459      -4.410   8.186  10.587  1.00 81.70           N  
ATOM   3668  CA  GLU B 459      -3.605   6.993  10.832  1.00 81.70           C  
ATOM   3669  C   GLU B 459      -4.328   5.734  10.364  1.00 81.70           C  
ATOM   3670  O   GLU B 459      -3.703   4.812   9.835  1.00 81.70           O  
ATOM   3671  CB  GLU B 459      -3.254   6.877  12.318  1.00 81.70           C  
ATOM   3672  CG  GLU B 459      -2.390   8.018  12.837  1.00 81.70           C  
ATOM   3673  CD  GLU B 459      -1.002   8.049  12.217  1.00 81.70           C  
ATOM   3674  OE1 GLU B 459      -0.308   9.084  12.334  1.00 81.70           O  
ATOM   3675  OE2 GLU B 459      -0.605   7.030  11.609  1.00 81.70           O  
ATOM   3676  N   LEU B 460      -5.589   5.730  10.529  1.00 82.81           N  
ATOM   3677  CA  LEU B 460      -6.367   4.586  10.064  1.00 82.81           C  
ATOM   3678  C   LEU B 460      -6.320   4.479   8.544  1.00 82.81           C  
ATOM   3679  O   LEU B 460      -6.224   3.378   7.998  1.00 82.81           O  
ATOM   3680  CB  LEU B 460      -7.819   4.698  10.536  1.00 82.81           C  
ATOM   3681  CG  LEU B 460      -8.382   3.492  11.290  1.00 82.81           C  
ATOM   3682  CD1 LEU B 460      -8.573   3.831  12.764  1.00 82.81           C  
ATOM   3683  CD2 LEU B 460      -9.697   3.038  10.665  1.00 82.81           C  
ATOM   3684  N   LEU B 461      -6.376   5.614   7.941  1.00 76.64           N  
ATOM   3685  CA  LEU B 461      -6.319   5.618   6.483  1.00 76.64           C  
ATOM   3686  C   LEU B 461      -4.957   5.141   5.991  1.00 76.64           C  
ATOM   3687  O   LEU B 461      -4.862   4.488   4.950  1.00 76.64           O  
ATOM   3688  CB  LEU B 461      -6.610   7.019   5.939  1.00 76.64           C  
ATOM   3689  CG  LEU B 461      -8.083   7.377   5.740  1.00 76.64           C  
ATOM   3690  CD1 LEU B 461      -8.319   8.850   6.058  1.00 76.64           C  
ATOM   3691  CD2 LEU B 461      -8.524   7.056   4.315  1.00 76.64           C  
ATOM   3692  N   GLU B 462      -3.922   5.379   6.721  1.00 72.86           N  
ATOM   3693  CA  GLU B 462      -2.580   4.941   6.349  1.00 72.86           C  
ATOM   3694  C   GLU B 462      -2.428   3.431   6.510  1.00 72.86           C  
ATOM   3695  O   GLU B 462      -1.536   2.825   5.912  1.00 72.86           O  
ATOM   3696  CB  GLU B 462      -1.525   5.668   7.187  1.00 72.86           C  
ATOM   3697  CG  GLU B 462      -1.252   7.093   6.728  1.00 72.86           C  
ATOM   3698  CD  GLU B 462      -0.239   7.820   7.599  1.00 72.86           C  
ATOM   3699  OE1 GLU B 462       0.022   9.020   7.355  1.00 72.86           O  
ATOM   3700  OE2 GLU B 462       0.298   7.184   8.533  1.00 72.86           O  
ATOM   3701  N   THR B 463      -3.213   2.735   7.236  1.00 79.54           N  
ATOM   3702  CA  THR B 463      -3.147   1.296   7.465  1.00 79.54           C  
ATOM   3703  C   THR B 463      -3.946   0.543   6.405  1.00 79.54           C  
ATOM   3704  O   THR B 463      -3.794  -0.671   6.252  1.00 79.54           O  
ATOM   3705  CB  THR B 463      -3.672   0.928   8.865  1.00 79.54           C  
ATOM   3706  CG2 THR B 463      -2.815   1.560   9.957  1.00 79.54           C  
ATOM   3707  OG1 THR B 463      -5.020   1.395   9.001  1.00 79.54           O  
ATOM   3708  N   LEU B 464      -4.640   1.187   5.561  1.00 76.27           N  
ATOM   3709  CA  LEU B 464      -5.532   0.551   4.598  1.00 76.27           C  
ATOM   3710  C   LEU B 464      -4.737  -0.185   3.524  1.00 76.27           C  
ATOM   3711  O   LEU B 464      -5.076  -1.312   3.158  1.00 76.27           O  
ATOM   3712  CB  LEU B 464      -6.449   1.590   3.949  1.00 76.27           C  
ATOM   3713  CG  LEU B 464      -7.780   1.855   4.655  1.00 76.27           C  
ATOM   3714  CD1 LEU B 464      -8.480   3.058   4.031  1.00 76.27           C  
ATOM   3715  CD2 LEU B 464      -8.673   0.621   4.596  1.00 76.27           C  
ATOM   3716  N   PRO B 465      -3.682   0.339   3.069  1.00 70.74           N  
ATOM   3717  CA  PRO B 465      -2.952  -0.380   2.022  1.00 70.74           C  
ATOM   3718  C   PRO B 465      -2.431  -1.736   2.491  1.00 70.74           C  
ATOM   3719  O   PRO B 465      -2.486  -2.715   1.742  1.00 70.74           O  
ATOM   3720  CB  PRO B 465      -1.795   0.564   1.687  1.00 70.74           C  
ATOM   3721  CG  PRO B 465      -2.271   1.917   2.110  1.00 70.74           C  
ATOM   3722  CD  PRO B 465      -3.204   1.751   3.274  1.00 70.74           C  
ATOM   3723  N   ILE B 466      -1.888  -1.852   3.678  1.00 75.76           N  
ATOM   3724  CA  ILE B 466      -1.355  -3.117   4.171  1.00 75.76           C  
ATOM   3725  C   ILE B 466      -2.493  -4.118   4.359  1.00 75.76           C  
ATOM   3726  O   ILE B 466      -2.325  -5.313   4.107  1.00 75.76           O  
ATOM   3727  CB  ILE B 466      -0.584  -2.928   5.497  1.00 75.76           C  
ATOM   3728  CG1 ILE B 466       0.249  -4.175   5.813  1.00 75.76           C  
ATOM   3729  CG2 ILE B 466      -1.550  -2.609   6.642  1.00 75.76           C  
ATOM   3730  CD1 ILE B 466       1.370  -4.439   4.818  1.00 75.76           C  
ATOM   3731  N   LEU B 467      -3.601  -3.600   4.792  1.00 81.22           N  
ATOM   3732  CA  LEU B 467      -4.766  -4.469   4.913  1.00 81.22           C  
ATOM   3733  C   LEU B 467      -5.204  -4.984   3.547  1.00 81.22           C  
ATOM   3734  O   LEU B 467      -5.517  -6.167   3.395  1.00 81.22           O  
ATOM   3735  CB  LEU B 467      -5.922  -3.726   5.587  1.00 81.22           C  
ATOM   3736  CG  LEU B 467      -7.179  -4.547   5.876  1.00 81.22           C  
ATOM   3737  CD1 LEU B 467      -6.936  -5.496   7.045  1.00 81.22           C  
ATOM   3738  CD2 LEU B 467      -8.363  -3.630   6.163  1.00 81.22           C  
ATOM   3739  N   LEU B 468      -5.219  -4.130   2.620  1.00 72.83           N  
ATOM   3740  CA  LEU B 468      -5.589  -4.528   1.266  1.00 72.83           C  
ATOM   3741  C   LEU B 468      -4.591  -5.534   0.703  1.00 72.83           C  
ATOM   3742  O   LEU B 468      -4.981  -6.493   0.033  1.00 72.83           O  
ATOM   3743  CB  LEU B 468      -5.668  -3.304   0.350  1.00 72.83           C  
ATOM   3744  CG  LEU B 468      -7.014  -3.053  -0.333  1.00 72.83           C  
ATOM   3745  CD1 LEU B 468      -7.363  -1.569  -0.288  1.00 72.83           C  
ATOM   3746  CD2 LEU B 468      -6.986  -3.559  -1.771  1.00 72.83           C  
ATOM   3747  N   LEU B 469      -3.383  -5.370   0.964  1.00 73.12           N  
ATOM   3748  CA  LEU B 469      -2.359  -6.308   0.516  1.00 73.12           C  
ATOM   3749  C   LEU B 469      -2.595  -7.694   1.109  1.00 73.12           C  
ATOM   3750  O   LEU B 469      -2.499  -8.700   0.402  1.00 73.12           O  
ATOM   3751  CB  LEU B 469      -0.966  -5.805   0.902  1.00 73.12           C  
ATOM   3752  CG  LEU B 469       0.212  -6.691   0.494  1.00 73.12           C  
ATOM   3753  CD1 LEU B 469       0.329  -6.750  -1.026  1.00 73.12           C  
ATOM   3754  CD2 LEU B 469       1.507  -6.180   1.115  1.00 73.12           C  
ATOM   3755  N   LEU B 470      -2.846  -7.773   2.379  1.00 80.72           N  
ATOM   3756  CA  LEU B 470      -3.109  -9.051   3.032  1.00 80.72           C  
ATOM   3757  C   LEU B 470      -4.319  -9.740   2.410  1.00 80.72           C  
ATOM   3758  O   LEU B 470      -4.274 -10.937   2.118  1.00 80.72           O  
ATOM   3759  CB  LEU B 470      -3.337  -8.849   4.532  1.00 80.72           C  
ATOM   3760  CG  LEU B 470      -3.708 -10.097   5.335  1.00 80.72           C  
ATOM   3761  CD1 LEU B 470      -2.556 -11.096   5.323  1.00 80.72           C  
ATOM   3762  CD2 LEU B 470      -4.082  -9.722   6.765  1.00 80.72           C  
ATOM   3763  N   VAL B 471      -5.378  -8.986   2.108  1.00 78.75           N  
ATOM   3764  CA  VAL B 471      -6.601  -9.554   1.550  1.00 78.75           C  
ATOM   3765  C   VAL B 471      -6.329 -10.083   0.143  1.00 78.75           C  
ATOM   3766  O   VAL B 471      -6.770 -11.179  -0.210  1.00 78.75           O  
ATOM   3767  CB  VAL B 471      -7.745  -8.516   1.517  1.00 78.75           C  
ATOM   3768  CG1 VAL B 471      -8.911  -9.024   0.669  1.00 78.75           C  
ATOM   3769  CG2 VAL B 471      -8.213  -8.193   2.935  1.00 78.75           C  
ATOM   3770  N   VAL B 472      -5.611  -9.417  -0.632  1.00 71.12           N  
ATOM   3771  CA  VAL B 472      -5.324  -9.821  -2.005  1.00 71.12           C  
ATOM   3772  C   VAL B 472      -4.447 -11.071  -2.004  1.00 71.12           C  
ATOM   3773  O   VAL B 472      -4.688 -12.006  -2.771  1.00 71.12           O  
ATOM   3774  CB  VAL B 472      -4.636  -8.687  -2.798  1.00 71.12           C  
ATOM   3775  CG1 VAL B 472      -4.054  -9.220  -4.106  1.00 71.12           C  
ATOM   3776  CG2 VAL B 472      -5.623  -7.553  -3.071  1.00 71.12           C  
ATOM   3777  N   LEU B 473      -3.466 -11.107  -1.162  1.00 75.87           N  
ATOM   3778  CA  LEU B 473      -2.566 -12.255  -1.124  1.00 75.87           C  
ATOM   3779  C   LEU B 473      -3.288 -13.495  -0.607  1.00 75.87           C  
ATOM   3780  O   LEU B 473      -3.064 -14.601  -1.104  1.00 75.87           O  
ATOM   3781  CB  LEU B 473      -1.351 -11.954  -0.243  1.00 75.87           C  
ATOM   3782  CG  LEU B 473      -0.292 -11.027  -0.842  1.00 75.87           C  
ATOM   3783  CD1 LEU B 473       0.759 -10.675   0.205  1.00 75.87           C  
ATOM   3784  CD2 LEU B 473       0.357 -11.674  -2.061  1.00 75.87           C  
ATOM   3785  N   CYS B 474      -4.110 -13.281   0.345  1.00 81.40           N  
ATOM   3786  CA  CYS B 474      -4.903 -14.406   0.828  1.00 81.40           C  
ATOM   3787  C   CYS B 474      -5.872 -14.890  -0.244  1.00 81.40           C  
ATOM   3788  O   CYS B 474      -6.084 -16.094  -0.398  1.00 81.40           O  
ATOM   3789  CB  CYS B 474      -5.675 -14.016   2.088  1.00 81.40           C  
ATOM   3790  SG  CYS B 474      -4.651 -13.932   3.573  1.00 81.40           S  
ATOM   3791  N   GLY B 475      -6.462 -13.976  -0.978  1.00 76.27           N  
ATOM   3792  CA  GLY B 475      -7.314 -14.354  -2.093  1.00 76.27           C  
ATOM   3793  C   GLY B 475      -6.572 -15.101  -3.185  1.00 76.27           C  
ATOM   3794  O   GLY B 475      -7.070 -16.098  -3.711  1.00 76.27           O  
ATOM   3795  N   LEU B 476      -5.410 -14.691  -3.486  1.00 73.14           N  
ATOM   3796  CA  LEU B 476      -4.603 -15.364  -4.497  1.00 73.14           C  
ATOM   3797  C   LEU B 476      -4.205 -16.762  -4.034  1.00 73.14           C  
ATOM   3798  O   LEU B 476      -4.217 -17.709  -4.824  1.00 73.14           O  
ATOM   3799  CB  LEU B 476      -3.350 -14.544  -4.817  1.00 73.14           C  
ATOM   3800  CG  LEU B 476      -3.502 -13.465  -5.890  1.00 73.14           C  
ATOM   3801  CD1 LEU B 476      -2.472 -12.360  -5.679  1.00 73.14           C  
ATOM   3802  CD2 LEU B 476      -3.365 -14.072  -7.282  1.00 73.14           C  
ATOM   3803  N   ASP B 477      -3.845 -16.964  -2.787  1.00 78.12           N  
ATOM   3804  CA  ASP B 477      -3.510 -18.269  -2.225  1.00 78.12           C  
ATOM   3805  C   ASP B 477      -4.706 -19.216  -2.285  1.00 78.12           C  
ATOM   3806  O   ASP B 477      -4.565 -20.378  -2.673  1.00 78.12           O  
ATOM   3807  CB  ASP B 477      -3.027 -18.122  -0.780  1.00 78.12           C  
ATOM   3808  CG  ASP B 477      -2.476 -19.415  -0.205  1.00 78.12           C  
ATOM   3809  OD1 ASP B 477      -1.793 -20.165  -0.935  1.00 78.12           O  
ATOM   3810  OD2 ASP B 477      -2.730 -19.688   0.988  1.00 78.12           O  
ATOM   3811  N   TRP B 478      -5.833 -18.578  -1.938  1.00 78.85           N  
ATOM   3812  CA  TRP B 478      -7.042 -19.394  -1.993  1.00 78.85           C  
ATOM   3813  C   TRP B 478      -7.374 -19.778  -3.431  1.00 78.85           C  
ATOM   3814  O   TRP B 478      -7.763 -20.917  -3.702  1.00 78.85           O  
ATOM   3815  CB  TRP B 478      -8.223 -18.648  -1.365  1.00 78.85           C  
ATOM   3816  CG  TRP B 478      -9.515 -19.408  -1.408  1.00 78.85           C  
ATOM   3817  CD1 TRP B 478      -9.872 -20.470  -0.625  1.00 78.85           C  
ATOM   3818  CD2 TRP B 478     -10.619 -19.166  -2.285  1.00 78.85           C  
ATOM   3819  CE2 TRP B 478     -11.614 -20.120  -1.976  1.00 78.85           C  
ATOM   3820  CE3 TRP B 478     -10.865 -18.233  -3.302  1.00 78.85           C  
ATOM   3821  NE1 TRP B 478     -11.134 -20.902  -0.961  1.00 78.85           N  
ATOM   3822  CZ2 TRP B 478     -12.837 -20.167  -2.650  1.00 78.85           C  
ATOM   3823  CZ3 TRP B 478     -12.082 -18.283  -3.971  1.00 78.85           C  
ATOM   3824  CH2 TRP B 478     -13.052 -19.244  -3.640  1.00 78.85           C  
ATOM   3825  N   ALA B 479      -7.211 -18.956  -4.395  1.00 72.54           N  
ATOM   3826  CA  ALA B 479      -7.479 -19.242  -5.802  1.00 72.54           C  
ATOM   3827  C   ALA B 479      -6.530 -20.311  -6.335  1.00 72.54           C  
ATOM   3828  O   ALA B 479      -6.955 -21.235  -7.032  1.00 72.54           O  
ATOM   3829  CB  ALA B 479      -7.362 -17.968  -6.635  1.00 72.54           C  
ATOM   3830  N   LEU B 480      -5.276 -20.212  -5.996  1.00 73.90           N  
ATOM   3831  CA  LEU B 480      -4.305 -21.200  -6.452  1.00 73.90           C  
ATOM   3832  C   LEU B 480      -4.598 -22.569  -5.847  1.00 73.90           C  
ATOM   3833  O   LEU B 480      -4.531 -23.586  -6.542  1.00 73.90           O  
ATOM   3834  CB  LEU B 480      -2.884 -20.762  -6.090  1.00 73.90           C  
ATOM   3835  CG  LEU B 480      -2.181 -19.845  -7.092  1.00 73.90           C  
ATOM   3836  CD1 LEU B 480      -1.001 -19.141  -6.428  1.00 73.90           C  
ATOM   3837  CD2 LEU B 480      -1.721 -20.637  -8.311  1.00 73.90           C  
ATOM   3838  N   TYR B 481      -4.899 -22.567  -4.508  1.00 78.06           N  
ATOM   3839  CA  TYR B 481      -5.258 -23.826  -3.864  1.00 78.06           C  
ATOM   3840  C   TYR B 481      -6.485 -24.445  -4.524  1.00 78.06           C  
ATOM   3841  O   TYR B 481      -6.509 -25.647  -4.800  1.00 78.06           O  
ATOM   3842  CB  TYR B 481      -5.522 -23.611  -2.371  1.00 78.06           C  
ATOM   3843  CG  TYR B 481      -6.120 -24.812  -1.680  1.00 78.06           C  
ATOM   3844  CD1 TYR B 481      -7.482 -24.869  -1.393  1.00 78.06           C  
ATOM   3845  CD2 TYR B 481      -5.325 -25.893  -1.313  1.00 78.06           C  
ATOM   3846  CE1 TYR B 481      -8.037 -25.973  -0.755  1.00 78.06           C  
ATOM   3847  CE2 TYR B 481      -5.869 -27.002  -0.675  1.00 78.06           C  
ATOM   3848  CZ  TYR B 481      -7.224 -27.034  -0.401  1.00 78.06           C  
ATOM   3849  OH  TYR B 481      -7.768 -28.130   0.231  1.00 78.06           O  
ATOM   3850  N   SER B 482      -7.507 -23.662  -4.842  1.00 74.30           N  
ATOM   3851  CA  SER B 482      -8.730 -24.176  -5.450  1.00 74.30           C  
ATOM   3852  C   SER B 482      -8.462 -24.734  -6.843  1.00 74.30           C  
ATOM   3853  O   SER B 482      -8.983 -25.792  -7.204  1.00 74.30           O  
ATOM   3854  CB  SER B 482      -9.792 -23.078  -5.527  1.00 74.30           C  
ATOM   3855  OG  SER B 482     -10.985 -23.573  -6.112  1.00 74.30           O  
ATOM   3856  N   ILE B 483      -7.646 -24.078  -7.605  1.00 68.59           N  
ATOM   3857  CA  ILE B 483      -7.334 -24.513  -8.962  1.00 68.59           C  
ATOM   3858  C   ILE B 483      -6.549 -25.822  -8.917  1.00 68.59           C  
ATOM   3859  O   ILE B 483      -6.873 -26.772  -9.634  1.00 68.59           O  
ATOM   3860  CB  ILE B 483      -6.536 -23.436  -9.732  1.00 68.59           C  
ATOM   3861  CG1 ILE B 483      -7.428 -22.227 -10.035  1.00 68.59           C  
ATOM   3862  CG2 ILE B 483      -5.947 -24.019 -11.019  1.00 68.59           C  
ATOM   3863  CD1 ILE B 483      -6.674 -21.026 -10.590  1.00 68.59           C  
ATOM   3864  N   PHE B 484      -5.566 -25.974  -8.006  1.00 73.74           N  
ATOM   3865  CA  PHE B 484      -4.730 -27.168  -7.948  1.00 73.74           C  
ATOM   3866  C   PHE B 484      -5.499 -28.338  -7.346  1.00 73.74           C  
ATOM   3867  O   PHE B 484      -5.295 -29.489  -7.738  1.00 73.74           O  
ATOM   3868  CB  PHE B 484      -3.462 -26.898  -7.133  1.00 73.74           C  
ATOM   3869  CG  PHE B 484      -2.502 -25.950  -7.800  1.00 73.74           C  
ATOM   3870  CD1 PHE B 484      -2.379 -25.922  -9.183  1.00 73.74           C  
ATOM   3871  CD2 PHE B 484      -1.723 -25.085  -7.042  1.00 73.74           C  
ATOM   3872  CE1 PHE B 484      -1.491 -25.046  -9.803  1.00 73.74           C  
ATOM   3873  CE2 PHE B 484      -0.834 -24.206  -7.654  1.00 73.74           C  
ATOM   3874  CZ  PHE B 484      -0.719 -24.189  -9.035  1.00 73.74           C  
ATOM   3875  N   ASP B 485      -6.361 -28.017  -6.490  1.00 74.97           N  
ATOM   3876  CA  ASP B 485      -7.213 -29.062  -5.932  1.00 74.97           C  
ATOM   3877  C   ASP B 485      -8.178 -29.605  -6.984  1.00 74.97           C  
ATOM   3878  O   ASP B 485      -8.427 -30.811  -7.042  1.00 74.97           O  
ATOM   3879  CB  ASP B 485      -7.993 -28.532  -4.726  1.00 74.97           C  
ATOM   3880  CG  ASP B 485      -8.669 -29.633  -3.927  1.00 74.97           C  
ATOM   3881  OD1 ASP B 485      -8.000 -30.627  -3.571  1.00 74.97           O  
ATOM   3882  OD2 ASP B 485      -9.882 -29.506  -3.654  1.00 74.97           O  
ATOM   3883  N   THR B 486      -8.661 -28.715  -7.808  1.00 66.85           N  
ATOM   3884  CA  THR B 486      -9.538 -29.152  -8.889  1.00 66.85           C  
ATOM   3885  C   THR B 486      -8.772 -30.006  -9.895  1.00 66.85           C  
ATOM   3886  O   THR B 486      -9.297 -31.002 -10.399  1.00 66.85           O  
ATOM   3887  CB  THR B 486     -10.176 -27.951  -9.611  1.00 66.85           C  
ATOM   3888  CG2 THR B 486     -11.283 -28.403 -10.558  1.00 66.85           C  
ATOM   3889  OG1 THR B 486     -10.730 -27.056  -8.639  1.00 66.85           O  
ATOM   3890  N   ILE B 487      -7.465 -29.692 -10.163  1.00 66.36           N  
ATOM   3891  CA  ILE B 487      -6.634 -30.464 -11.082  1.00 66.36           C  
ATOM   3892  C   ILE B 487      -6.355 -31.844 -10.490  1.00 66.36           C  
ATOM   3893  O   ILE B 487      -6.416 -32.853 -11.196  1.00 66.36           O  
ATOM   3894  CB  ILE B 487      -5.308 -29.735 -11.393  1.00 66.36           C  
ATOM   3895  CG1 ILE B 487      -5.573 -28.472 -12.220  1.00 66.36           C  
ATOM   3896  CG2 ILE B 487      -4.335 -30.670 -12.117  1.00 66.36           C  
ATOM   3897  CD1 ILE B 487      -4.347 -27.593 -12.419  1.00 66.36           C  
ATOM   3898  N   ARG B 488      -6.084 -31.840  -9.167  1.00 68.16           N  
ATOM   3899  CA  ARG B 488      -5.805 -33.115  -8.515  1.00 68.16           C  
ATOM   3900  C   ARG B 488      -7.012 -34.045  -8.592  1.00 68.16           C  
ATOM   3901  O   ARG B 488      -6.867 -35.236  -8.876  1.00 68.16           O  
ATOM   3902  CB  ARG B 488      -5.404 -32.897  -7.054  1.00 68.16           C  
ATOM   3903  CG  ARG B 488      -5.131 -34.183  -6.291  1.00 68.16           C  
ATOM   3904  CD  ARG B 488      -4.750 -33.909  -4.843  1.00 68.16           C  
ATOM   3905  NE  ARG B 488      -4.681 -35.141  -4.062  1.00 68.16           N  
ATOM   3906  CZ  ARG B 488      -3.772 -35.394  -3.124  1.00 68.16           C  
ATOM   3907  NH1 ARG B 488      -2.834 -34.501  -2.830  1.00 68.16           N  
ATOM   3908  NH2 ARG B 488      -3.802 -36.548  -2.474  1.00 68.16           N  
ATOM   3909  N   HIS B 489      -8.165 -33.527  -8.371  1.00 64.28           N  
ATOM   3910  CA  HIS B 489      -9.355 -34.368  -8.331  1.00 64.28           C  
ATOM   3911  C   HIS B 489      -9.811 -34.746  -9.737  1.00 64.28           C  
ATOM   3912  O   HIS B 489     -10.288 -35.861  -9.960  1.00 64.28           O  
ATOM   3913  CB  HIS B 489     -10.487 -33.659  -7.585  1.00 64.28           C  
ATOM   3914  CG  HIS B 489     -10.321 -33.662  -6.099  1.00 64.28           C  
ATOM   3915  CD2 HIS B 489     -10.229 -32.643  -5.213  1.00 64.28           C  
ATOM   3916  ND1 HIS B 489     -10.228 -34.824  -5.363  1.00 64.28           N  
ATOM   3917  CE1 HIS B 489     -10.086 -34.518  -4.085  1.00 64.28           C  
ATOM   3918  NE2 HIS B 489     -10.084 -33.201  -3.966  1.00 64.28           N  
ATOM   3919  N   HIS B 490      -9.518 -33.955 -10.761  1.00 55.74           N  
ATOM   3920  CA  HIS B 490     -10.060 -34.237 -12.085  1.00 55.74           C  
ATOM   3921  C   HIS B 490      -8.982 -34.780 -13.017  1.00 55.74           C  
ATOM   3922  O   HIS B 490      -9.286 -35.256 -14.113  1.00 55.74           O  
ATOM   3923  CB  HIS B 490     -10.689 -32.978 -12.686  1.00 55.74           C  
ATOM   3924  CG  HIS B 490     -11.971 -32.576 -12.030  1.00 55.74           C  
ATOM   3925  CD2 HIS B 490     -12.744 -31.476 -12.189  1.00 55.74           C  
ATOM   3926  ND1 HIS B 490     -12.595 -33.353 -11.078  1.00 55.74           N  
ATOM   3927  CE1 HIS B 490     -13.700 -32.746 -10.679  1.00 55.74           C  
ATOM   3928  NE2 HIS B 490     -13.814 -31.605 -11.338  1.00 55.74           N  
ATOM   3929  N   SER B 491      -7.592 -34.799 -12.667  1.00 58.40           N  
ATOM   3930  CA  SER B 491      -6.527 -35.258 -13.554  1.00 58.40           C  
ATOM   3931  C   SER B 491      -6.009 -36.628 -13.132  1.00 58.40           C  
ATOM   3932  O   SER B 491      -4.909 -37.028 -13.520  1.00 58.40           O  
ATOM   3933  CB  SER B 491      -5.376 -34.252 -13.574  1.00 58.40           C  
ATOM   3934  OG  SER B 491      -4.980 -33.913 -12.256  1.00 58.40           O  
ATOM   3935  N   PHE B 492      -6.771 -37.263 -12.195  1.00 55.38           N  
ATOM   3936  CA  PHE B 492      -6.361 -38.613 -11.827  1.00 55.38           C  
ATOM   3937  C   PHE B 492      -6.554 -39.575 -12.994  1.00 55.38           C  
ATOM   3938  O   PHE B 492      -7.638 -39.644 -13.576  1.00 55.38           O  
ATOM   3939  CB  PHE B 492      -7.150 -39.103 -10.608  1.00 55.38           C  
ATOM   3940  CG  PHE B 492      -6.892 -40.543 -10.257  1.00 55.38           C  
ATOM   3941  CD1 PHE B 492      -7.825 -41.526 -10.564  1.00 55.38           C  
ATOM   3942  CD2 PHE B 492      -5.716 -40.914  -9.618  1.00 55.38           C  
ATOM   3943  CE1 PHE B 492      -7.589 -42.860 -10.240  1.00 55.38           C  
ATOM   3944  CE2 PHE B 492      -5.473 -42.245  -9.291  1.00 55.38           C  
ATOM   3945  CZ  PHE B 492      -6.411 -43.216  -9.602  1.00 55.38           C  
ATOM   3946  N   LEU B 493      -5.402 -39.994 -13.691  1.00 56.33           N  
ATOM   3947  CA  LEU B 493      -5.418 -40.955 -14.788  1.00 56.33           C  
ATOM   3948  C   LEU B 493      -4.805 -42.283 -14.357  1.00 56.33           C  
ATOM   3949  O   LEU B 493      -3.793 -42.304 -13.652  1.00 56.33           O  
ATOM   3950  CB  LEU B 493      -4.663 -40.400 -15.999  1.00 56.33           C  
ATOM   3951  CG  LEU B 493      -5.326 -39.235 -16.735  1.00 56.33           C  
ATOM   3952  CD1 LEU B 493      -4.280 -38.422 -17.491  1.00 56.33           C  
ATOM   3953  CD2 LEU B 493      -6.403 -39.746 -17.686  1.00 56.33           C  
ATOM   3954  N   GLN B 494      -5.484 -43.400 -14.232  1.00 52.39           N  
ATOM   3955  CA  GLN B 494      -4.989 -44.756 -14.016  1.00 52.39           C  
ATOM   3956  C   GLN B 494      -4.795 -45.488 -15.340  1.00 52.39           C  
ATOM   3957  O   GLN B 494      -5.717 -45.563 -16.156  1.00 52.39           O  
ATOM   3958  CB  GLN B 494      -5.947 -45.540 -13.118  1.00 52.39           C  
ATOM   3959  CG  GLN B 494      -5.300 -46.729 -12.420  1.00 52.39           C  
ATOM   3960  CD  GLN B 494      -6.246 -47.436 -11.467  1.00 52.39           C  
ATOM   3961  NE2 GLN B 494      -5.807 -48.568 -10.927  1.00 52.39           N  
ATOM   3962  OE1 GLN B 494      -7.362 -46.968 -11.218  1.00 52.39           O  
ATOM   3963  N   TYR B 495      -3.454 -45.709 -15.703  1.00 53.88           N  
ATOM   3964  CA  TYR B 495      -3.123 -46.467 -16.905  1.00 53.88           C  
ATOM   3965  C   TYR B 495      -3.089 -47.963 -16.614  1.00 53.88           C  
ATOM   3966  O   TYR B 495      -2.487 -48.396 -15.629  1.00 53.88           O  
ATOM   3967  CB  TYR B 495      -1.774 -46.015 -17.472  1.00 53.88           C  
ATOM   3968  CG  TYR B 495      -1.735 -44.555 -17.854  1.00 53.88           C  
ATOM   3969  CD1 TYR B 495      -2.247 -44.120 -19.074  1.00 53.88           C  
ATOM   3970  CD2 TYR B 495      -1.186 -43.608 -16.996  1.00 53.88           C  
ATOM   3971  CE1 TYR B 495      -2.212 -42.776 -19.431  1.00 53.88           C  
ATOM   3972  CE2 TYR B 495      -1.145 -42.261 -17.343  1.00 53.88           C  
ATOM   3973  CZ  TYR B 495      -1.660 -41.856 -18.560  1.00 53.88           C  
ATOM   3974  OH  TYR B 495      -1.622 -40.524 -18.909  1.00 53.88           O  
ATOM   3975  N   SER B 496      -3.989 -48.896 -16.986  1.00 53.33           N  
ATOM   3976  CA  SER B 496      -3.931 -50.351 -16.898  1.00 53.33           C  
ATOM   3977  C   SER B 496      -3.728 -50.981 -18.272  1.00 53.33           C  
ATOM   3978  O   SER B 496      -4.574 -50.839 -19.157  1.00 53.33           O  
ATOM   3979  CB  SER B 496      -5.208 -50.901 -16.260  1.00 53.33           C  
ATOM   3980  OG  SER B 496      -6.264 -50.941 -17.204  1.00 53.33           O  
ATOM   3981  N   PHE B 497      -2.445 -51.327 -18.495  1.00 54.20           N  
ATOM   3982  CA  PHE B 497      -2.141 -52.044 -19.728  1.00 54.20           C  
ATOM   3983  C   PHE B 497      -2.258 -53.549 -19.522  1.00 54.20           C  
ATOM   3984  O   PHE B 497      -1.654 -54.104 -18.601  1.00 54.20           O  
ATOM   3985  CB  PHE B 497      -0.735 -51.690 -20.224  1.00 54.20           C  
ATOM   3986  CG  PHE B 497      -0.543 -50.225 -20.511  1.00 54.20           C  
ATOM   3987  CD1 PHE B 497      -1.081 -49.651 -21.656  1.00 54.20           C  
ATOM   3988  CD2 PHE B 497       0.175 -49.422 -19.635  1.00 54.20           C  
ATOM   3989  CE1 PHE B 497      -0.905 -48.295 -21.925  1.00 54.20           C  
ATOM   3990  CE2 PHE B 497       0.355 -48.067 -19.896  1.00 54.20           C  
ATOM   3991  CZ  PHE B 497      -0.185 -47.506 -21.042  1.00 54.20           C  
ATOM   3992  N   ARG B 498      -3.227 -54.289 -19.883  1.00 51.13           N  
ATOM   3993  CA  ARG B 498      -3.368 -55.740 -19.811  1.00 51.13           C  
ATOM   3994  C   ARG B 498      -3.304 -56.366 -21.200  1.00 51.13           C  
ATOM   3995  O   ARG B 498      -3.981 -55.908 -22.124  1.00 51.13           O  
ATOM   3996  CB  ARG B 498      -4.681 -56.120 -19.125  1.00 51.13           C  
ATOM   3997  CG  ARG B 498      -4.562 -57.304 -18.178  1.00 51.13           C  
ATOM   3998  CD  ARG B 498      -5.896 -57.642 -17.527  1.00 51.13           C  
ATOM   3999  NE  ARG B 498      -5.833 -58.902 -16.793  1.00 51.13           N  
ATOM   4000  CZ  ARG B 498      -6.852 -59.447 -16.133  1.00 51.13           C  
ATOM   4001  NH1 ARG B 498      -8.038 -58.850 -16.104  1.00 51.13           N  
ATOM   4002  NH2 ARG B 498      -6.685 -60.598 -15.499  1.00 51.13           N  
ATOM   4003  N   SER B 499      -2.212 -57.125 -21.537  1.00 53.83           N  
ATOM   4004  CA  SER B 499      -2.129 -57.903 -22.769  1.00 53.83           C  
ATOM   4005  C   SER B 499      -2.313 -59.392 -22.497  1.00 53.83           C  
ATOM   4006  O   SER B 499      -1.704 -59.939 -21.575  1.00 53.83           O  
ATOM   4007  CB  SER B 499      -0.788 -57.665 -23.465  1.00 53.83           C  
ATOM   4008  OG  SER B 499      -0.521 -58.691 -24.405  1.00 53.83           O  
ATOM   4009  N   SER B 500      -3.383 -60.019 -22.681  1.00 53.07           N  
ATOM   4010  CA  SER B 500      -3.565 -61.464 -22.581  1.00 53.07           C  
ATOM   4011  C   SER B 500      -3.682 -62.103 -23.961  1.00 53.07           C  
ATOM   4012  O   SER B 500      -4.423 -61.615 -24.816  1.00 53.07           O  
ATOM   4013  CB  SER B 500      -4.807 -61.791 -21.752  1.00 53.07           C  
ATOM   4014  OG  SER B 500      -5.980 -61.691 -22.541  1.00 53.07           O  
ATOM   4015  N   HIS B 501      -2.634 -62.621 -24.331  1.00 52.04           N  
ATOM   4016  CA  HIS B 501      -2.729 -63.360 -25.584  1.00 52.04           C  
ATOM   4017  C   HIS B 501      -2.900 -64.854 -25.332  1.00 52.04           C  
ATOM   4018  O   HIS B 501      -2.344 -65.394 -24.372  1.00 52.04           O  
ATOM   4019  CB  HIS B 501      -1.490 -63.112 -26.447  1.00 52.04           C  
ATOM   4020  CG  HIS B 501      -0.244 -63.735 -25.902  1.00 52.04           C  
ATOM   4021  CD2 HIS B 501       0.408 -64.870 -26.249  1.00 52.04           C  
ATOM   4022  ND1 HIS B 501       0.474 -63.178 -24.866  1.00 52.04           N  
ATOM   4023  CE1 HIS B 501       1.518 -63.946 -24.600  1.00 52.04           C  
ATOM   4024  NE2 HIS B 501       1.500 -64.979 -25.425  1.00 52.04           N  
ATOM   4025  N   LYS B 502      -3.938 -65.481 -25.571  1.00 55.11           N  
ATOM   4026  CA  LYS B 502      -4.121 -66.930 -25.542  1.00 55.11           C  
ATOM   4027  C   LYS B 502      -4.316 -67.487 -26.950  1.00 55.11           C  
ATOM   4028  O   LYS B 502      -5.318 -67.195 -27.605  1.00 55.11           O  
ATOM   4029  CB  LYS B 502      -5.314 -67.302 -24.661  1.00 55.11           C  
ATOM   4030  CG  LYS B 502      -5.238 -68.705 -24.076  1.00 55.11           C  
ATOM   4031  CD  LYS B 502      -6.430 -69.002 -23.177  1.00 55.11           C  
ATOM   4032  CE  LYS B 502      -6.391 -70.429 -22.647  1.00 55.11           C  
ATOM   4033  NZ  LYS B 502      -7.577 -70.735 -21.791  1.00 55.11           N  
ATOM   4034  N   LEU B 503      -3.302 -67.796 -27.485  1.00 52.51           N  
ATOM   4035  CA  LEU B 503      -3.380 -68.479 -28.772  1.00 52.51           C  
ATOM   4036  C   LEU B 503      -3.476 -69.989 -28.581  1.00 52.51           C  
ATOM   4037  O   LEU B 503      -2.600 -70.597 -27.961  1.00 52.51           O  
ATOM   4038  CB  LEU B 503      -2.163 -68.138 -29.635  1.00 52.51           C  
ATOM   4039  CG  LEU B 503      -2.419 -67.972 -31.133  1.00 52.51           C  
ATOM   4040  CD1 LEU B 503      -2.016 -66.573 -31.588  1.00 52.51           C  
ATOM   4041  CD2 LEU B 503      -1.665 -69.035 -31.926  1.00 52.51           C  
ATOM   4042  N   GLU B 504      -4.590 -70.583 -28.630  1.00 57.04           N  
ATOM   4043  CA  GLU B 504      -4.765 -72.030 -28.566  1.00 57.04           C  
ATOM   4044  C   GLU B 504      -5.112 -72.606 -29.936  1.00 57.04           C  
ATOM   4045  O   GLU B 504      -6.143 -72.261 -30.517  1.00 57.04           O  
ATOM   4046  CB  GLU B 504      -5.852 -72.396 -27.551  1.00 57.04           C  
ATOM   4047  CG  GLU B 504      -5.716 -73.802 -26.984  1.00 57.04           C  
ATOM   4048  CD  GLU B 504      -6.797 -74.148 -25.973  1.00 57.04           C  
ATOM   4049  OE1 GLU B 504      -6.795 -75.284 -25.447  1.00 57.04           O  
ATOM   4050  OE2 GLU B 504      -7.655 -73.277 -25.706  1.00 57.04           O  
ATOM   4051  N   VAL B 505      -4.186 -73.124 -30.605  1.00 54.89           N  
ATOM   4052  CA  VAL B 505      -4.409 -73.812 -31.873  1.00 54.89           C  
ATOM   4053  C   VAL B 505      -4.592 -75.307 -31.624  1.00 54.89           C  
ATOM   4054  O   VAL B 505      -3.714 -75.961 -31.055  1.00 54.89           O  
ATOM   4055  CB  VAL B 505      -3.243 -73.575 -32.860  1.00 54.89           C  
ATOM   4056  CG1 VAL B 505      -3.500 -74.297 -34.181  1.00 54.89           C  
ATOM   4057  CG2 VAL B 505      -3.040 -72.079 -33.094  1.00 54.89           C  
ATOM   4058  N   LYS B 506      -5.792 -75.811 -31.610  1.00 56.78           N  
ATOM   4059  CA  LYS B 506      -6.044 -77.243 -31.478  1.00 56.78           C  
ATOM   4060  C   LYS B 506      -6.067 -77.925 -32.843  1.00 56.78           C  
ATOM   4061  O   LYS B 506      -6.841 -77.539 -33.722  1.00 56.78           O  
ATOM   4062  CB  LYS B 506      -7.363 -77.491 -30.745  1.00 56.78           C  
ATOM   4063  CG  LYS B 506      -7.290 -77.257 -29.243  1.00 56.78           C  
ATOM   4064  CD  LYS B 506      -8.611 -77.592 -28.561  1.00 56.78           C  
ATOM   4065  CE  LYS B 506      -8.559 -77.300 -27.067  1.00 56.78           C  
ATOM   4066  NZ  LYS B 506      -9.857 -77.610 -26.397  1.00 56.78           N  
ATOM   4067  N   VAL B 507      -5.083 -78.510 -33.225  1.00 54.53           N  
ATOM   4068  CA  VAL B 507      -5.016 -79.291 -34.456  1.00 54.53           C  
ATOM   4069  C   VAL B 507      -5.598 -80.682 -34.217  1.00 54.53           C  
ATOM   4070  O   VAL B 507      -5.126 -81.419 -33.348  1.00 54.53           O  
ATOM   4071  CB  VAL B 507      -3.566 -79.402 -34.979  1.00 54.53           C  
ATOM   4072  CG1 VAL B 507      -3.526 -80.170 -36.299  1.00 54.53           C  
ATOM   4073  CG2 VAL B 507      -2.952 -78.014 -35.146  1.00 54.53           C  
ATOM   4074  N   GLY B 508      -6.786 -80.879 -34.619  1.00 53.07           N  
ATOM   4075  CA  GLY B 508      -7.363 -82.213 -34.564  1.00 53.07           C  
ATOM   4076  C   GLY B 508      -6.864 -83.125 -35.669  1.00 53.07           C  
ATOM   4077  O   GLY B 508      -6.135 -82.687 -36.561  1.00 53.07           O  
ATOM   4078  N   GLY B 509      -6.873 -84.468 -35.574  1.00 49.21           N  
ATOM   4079  CA  GLY B 509      -6.526 -85.490 -36.549  1.00 49.21           C  
ATOM   4080  C   GLY B 509      -5.343 -86.341 -36.126  1.00 49.21           C  
ATOM   4081  O   GLY B 509      -4.576 -85.952 -35.243  1.00 49.21           O  
ATOM   4082  N   ASP B 510      -5.371 -87.498 -36.174  1.00 46.97           N  
ATOM   4083  CA  ASP B 510      -4.313 -88.442 -35.829  1.00 46.97           C  
ATOM   4084  C   ASP B 510      -3.383 -88.684 -37.016  1.00 46.97           C  
ATOM   4085  O   ASP B 510      -2.646 -89.671 -37.043  1.00 46.97           O  
ATOM   4086  CB  ASP B 510      -4.910 -89.767 -35.350  1.00 46.97           C  
ATOM   4087  CG  ASP B 510      -5.213 -89.778 -33.862  1.00 46.97           C  
ATOM   4088  OD1 ASP B 510      -4.643 -88.951 -33.118  1.00 46.97           O  
ATOM   4089  OD2 ASP B 510      -6.027 -90.622 -33.430  1.00 46.97           O  
ATOM   4090  N   SER B 511      -3.559 -87.904 -38.133  1.00 46.83           N  
ATOM   4091  CA  SER B 511      -2.679 -88.072 -39.285  1.00 46.83           C  
ATOM   4092  C   SER B 511      -1.312 -87.447 -39.032  1.00 46.83           C  
ATOM   4093  O   SER B 511      -1.135 -86.696 -38.070  1.00 46.83           O  
ATOM   4094  CB  SER B 511      -3.308 -87.455 -40.535  1.00 46.83           C  
ATOM   4095  OG  SER B 511      -3.260 -86.039 -40.475  1.00 46.83           O  
ATOM   4096  N   MET B 512      -0.190 -87.883 -39.753  1.00 46.77           N  
ATOM   4097  CA  MET B 512       1.166 -87.351 -39.652  1.00 46.77           C  
ATOM   4098  C   MET B 512       1.163 -85.830 -39.764  1.00 46.77           C  
ATOM   4099  O   MET B 512       1.875 -85.148 -39.024  1.00 46.77           O  
ATOM   4100  CB  MET B 512       2.062 -87.953 -40.735  1.00 46.77           C  
ATOM   4101  CG  MET B 512       3.548 -87.770 -40.473  1.00 46.77           C  
ATOM   4102  SD  MET B 512       4.588 -88.404 -41.845  1.00 46.77           S  
ATOM   4103  CE  MET B 512       6.231 -87.899 -41.262  1.00 46.77           C  
ATOM   4104  N   LEU B 513       0.352 -85.458 -40.754  1.00 46.25           N  
ATOM   4105  CA  LEU B 513       0.276 -84.015 -40.953  1.00 46.25           C  
ATOM   4106  C   LEU B 513      -0.354 -83.332 -39.743  1.00 46.25           C  
ATOM   4107  O   LEU B 513       0.088 -82.256 -39.333  1.00 46.25           O  
ATOM   4108  CB  LEU B 513      -0.529 -83.689 -42.214  1.00 46.25           C  
ATOM   4109  CG  LEU B 513       0.107 -82.693 -43.185  1.00 46.25           C  
ATOM   4110  CD1 LEU B 513       0.462 -83.385 -44.497  1.00 46.25           C  
ATOM   4111  CD2 LEU B 513      -0.829 -81.515 -43.433  1.00 46.25           C  
ATOM   4112  N   ALA B 514      -1.478 -83.914 -39.252  1.00 53.60           N  
ATOM   4113  CA  ALA B 514      -2.113 -83.349 -38.065  1.00 53.60           C  
ATOM   4114  C   ALA B 514      -1.123 -83.250 -36.908  1.00 53.60           C  
ATOM   4115  O   ALA B 514      -1.124 -82.266 -36.164  1.00 53.60           O  
ATOM   4116  CB  ALA B 514      -3.321 -84.189 -37.657  1.00 53.60           C  
ATOM   4117  N   ARG B 515      -0.336 -84.342 -36.766  1.00 56.97           N  
ATOM   4118  CA  ARG B 515       0.664 -84.338 -35.703  1.00 56.97           C  
ATOM   4119  C   ARG B 515       1.709 -83.252 -35.938  1.00 56.97           C  
ATOM   4120  O   ARG B 515       2.138 -82.582 -34.997  1.00 56.97           O  
ATOM   4121  CB  ARG B 515       1.344 -85.705 -35.598  1.00 56.97           C  
ATOM   4122  CG  ARG B 515       0.731 -86.618 -34.548  1.00 56.97           C  
ATOM   4123  CD  ARG B 515       1.509 -87.920 -34.411  1.00 56.97           C  
ATOM   4124  NE  ARG B 515       1.048 -88.926 -35.364  1.00 56.97           N  
ATOM   4125  CZ  ARG B 515       1.456 -90.192 -35.386  1.00 56.97           C  
ATOM   4126  NH1 ARG B 515       2.345 -90.634 -34.503  1.00 56.97           N  
ATOM   4127  NH2 ARG B 515       0.971 -91.023 -36.297  1.00 56.97           N  
ATOM   4128  N   LEU B 516       2.103 -83.160 -37.229  1.00 52.06           N  
ATOM   4129  CA  LEU B 516       3.066 -82.121 -37.578  1.00 52.06           C  
ATOM   4130  C   LEU B 516       2.490 -80.735 -37.313  1.00 52.06           C  
ATOM   4131  O   LEU B 516       3.168 -79.874 -36.746  1.00 52.06           O  
ATOM   4132  CB  LEU B 516       3.478 -82.244 -39.047  1.00 52.06           C  
ATOM   4133  CG  LEU B 516       4.977 -82.172 -39.340  1.00 52.06           C  
ATOM   4134  CD1 LEU B 516       5.407 -83.355 -40.201  1.00 52.06           C  
ATOM   4135  CD2 LEU B 516       5.327 -80.853 -40.021  1.00 52.06           C  
ATOM   4136  N   LEU B 517       1.264 -80.576 -37.851  1.00 55.22           N  
ATOM   4137  CA  LEU B 517       0.620 -79.281 -37.660  1.00 55.22           C  
ATOM   4138  C   LEU B 517       0.395 -78.999 -36.178  1.00 55.22           C  
ATOM   4139  O   LEU B 517       0.522 -77.857 -35.733  1.00 55.22           O  
ATOM   4140  CB  LEU B 517      -0.714 -79.230 -38.410  1.00 55.22           C  
ATOM   4141  CG  LEU B 517      -0.680 -78.622 -39.813  1.00 55.22           C  
ATOM   4142  CD1 LEU B 517      -1.726 -79.284 -40.703  1.00 55.22           C  
ATOM   4143  CD2 LEU B 517      -0.902 -77.115 -39.748  1.00 55.22           C  
ATOM   4144  N   ARG B 518      -0.040 -80.086 -35.404  1.00 57.94           N  
ATOM   4145  CA  ARG B 518      -0.220 -79.921 -33.965  1.00 57.94           C  
ATOM   4146  C   ARG B 518       1.064 -79.428 -33.306  1.00 57.94           C  
ATOM   4147  O   ARG B 518       1.024 -78.580 -32.413  1.00 57.94           O  
ATOM   4148  CB  ARG B 518      -0.666 -81.237 -33.325  1.00 57.94           C  
ATOM   4149  CG  ARG B 518      -1.193 -81.084 -31.907  1.00 57.94           C  
ATOM   4150  CD  ARG B 518      -1.653 -82.415 -31.329  1.00 57.94           C  
ATOM   4151  NE  ARG B 518      -2.817 -82.937 -32.039  1.00 57.94           N  
ATOM   4152  CZ  ARG B 518      -3.122 -84.227 -32.149  1.00 57.94           C  
ATOM   4153  NH1 ARG B 518      -2.350 -85.156 -31.596  1.00 57.94           N  
ATOM   4154  NH2 ARG B 518      -4.206 -84.592 -32.818  1.00 57.94           N  
ATOM   4155  N   LYS B 519       2.118 -80.020 -33.826  1.00 55.81           N  
ATOM   4156  CA  LYS B 519       3.394 -79.642 -33.225  1.00 55.81           C  
ATOM   4157  C   LYS B 519       3.826 -78.251 -33.680  1.00 55.81           C  
ATOM   4158  O   LYS B 519       4.410 -77.492 -32.904  1.00 55.81           O  
ATOM   4159  CB  LYS B 519       4.475 -80.666 -33.572  1.00 55.81           C  
ATOM   4160  CG  LYS B 519       4.489 -81.885 -32.661  1.00 55.81           C  
ATOM   4161  CD  LYS B 519       5.837 -82.593 -32.695  1.00 55.81           C  
ATOM   4162  CE  LYS B 519       5.850 -83.816 -31.788  1.00 55.81           C  
ATOM   4163  NZ  LYS B 519       7.168 -84.518 -31.823  1.00 55.81           N  
ATOM   4164  N   THR B 520       3.631 -77.912 -35.016  1.00 50.66           N  
ATOM   4165  CA  THR B 520       4.046 -76.618 -35.546  1.00 50.66           C  
ATOM   4166  C   THR B 520       3.125 -75.508 -35.047  1.00 50.66           C  
ATOM   4167  O   THR B 520       3.591 -74.505 -34.503  1.00 50.66           O  
ATOM   4168  CB  THR B 520       4.060 -76.623 -37.086  1.00 50.66           C  
ATOM   4169  CG2 THR B 520       5.469 -76.396 -37.624  1.00 50.66           C  
ATOM   4170  OG1 THR B 520       3.579 -77.888 -37.558  1.00 50.66           O  
ATOM   4171  N   ILE B 521       1.849 -75.733 -35.338  1.00 53.29           N  
ATOM   4172  CA  ILE B 521       0.887 -74.689 -35.003  1.00 53.29           C  
ATOM   4173  C   ILE B 521       0.650 -74.670 -33.495  1.00 53.29           C  
ATOM   4174  O   ILE B 521       0.374 -73.617 -32.916  1.00 53.29           O  
ATOM   4175  CB  ILE B 521      -0.448 -74.889 -35.753  1.00 53.29           C  
ATOM   4176  CG1 ILE B 521      -0.251 -74.684 -37.260  1.00 53.29           C  
ATOM   4177  CG2 ILE B 521      -1.522 -73.943 -35.207  1.00 53.29           C  
ATOM   4178  CD1 ILE B 521      -1.502 -74.941 -38.089  1.00 53.29           C  
ATOM   4179  N   GLY B 522       0.721 -75.990 -32.850  1.00 54.95           N  
ATOM   4180  CA  GLY B 522       0.602 -76.032 -31.401  1.00 54.95           C  
ATOM   4181  C   GLY B 522       1.639 -75.182 -30.692  1.00 54.95           C  
ATOM   4182  O   GLY B 522       1.419 -74.738 -29.564  1.00 54.95           O  
ATOM   4183  N   ALA B 523       2.827 -74.942 -31.425  1.00 53.76           N  
ATOM   4184  CA  ALA B 523       3.864 -74.091 -30.847  1.00 53.76           C  
ATOM   4185  C   ALA B 523       3.395 -72.641 -30.757  1.00 53.76           C  
ATOM   4186  O   ALA B 523       3.935 -71.856 -29.974  1.00 53.76           O  
ATOM   4187  CB  ALA B 523       5.146 -74.182 -31.671  1.00 53.76           C  
ATOM   4188  N   LEU B 524       2.403 -72.386 -31.584  1.00 50.20           N  
ATOM   4189  CA  LEU B 524       1.847 -71.038 -31.543  1.00 50.20           C  
ATOM   4190  C   LEU B 524       0.925 -70.866 -30.340  1.00 50.20           C  
ATOM   4191  O   LEU B 524       0.480 -69.754 -30.047  1.00 50.20           O  
ATOM   4192  CB  LEU B 524       1.084 -70.733 -32.834  1.00 50.20           C  
ATOM   4193  CG  LEU B 524       1.933 -70.497 -34.084  1.00 50.20           C  
ATOM   4194  CD1 LEU B 524       1.112 -70.768 -35.341  1.00 50.20           C  
ATOM   4195  CD2 LEU B 524       2.485 -69.076 -34.097  1.00 50.20           C  
ATOM   4196  N   ASN B 525       0.534 -72.098 -29.728  1.00 52.62           N  
ATOM   4197  CA  ASN B 525      -0.280 -71.988 -28.522  1.00 52.62           C  
ATOM   4198  C   ASN B 525       0.448 -71.222 -27.422  1.00 52.62           C  
ATOM   4199  O   ASN B 525       1.394 -71.736 -26.824  1.00 52.62           O  
ATOM   4200  CB  ASN B 525      -0.689 -73.375 -28.022  1.00 52.62           C  
ATOM   4201  CG  ASN B 525      -2.037 -73.816 -28.558  1.00 52.62           C  
ATOM   4202  ND2 ASN B 525      -2.396 -75.068 -28.303  1.00 52.62           N  
ATOM   4203  OD1 ASN B 525      -2.750 -73.036 -29.196  1.00 52.62           O  
ATOM   4204  N   THR B 526       0.586 -70.015 -27.520  1.00 56.74           N  
ATOM   4205  CA  THR B 526       1.210 -69.193 -26.489  1.00 56.74           C  
ATOM   4206  C   THR B 526       0.162 -68.373 -25.742  1.00 56.74           C  
ATOM   4207  O   THR B 526      -0.846 -67.968 -26.324  1.00 56.74           O  
ATOM   4208  CB  THR B 526       2.269 -68.251 -27.091  1.00 56.74           C  
ATOM   4209  CG2 THR B 526       3.546 -69.009 -27.438  1.00 56.74           C  
ATOM   4210  OG1 THR B 526       1.744 -67.651 -28.282  1.00 56.74           O  
ATOM   4211  N   SER B 527      -0.028 -68.536 -24.459  1.00 55.13           N  
ATOM   4212  CA  SER B 527      -0.843 -67.695 -23.588  1.00 55.13           C  
ATOM   4213  C   SER B 527       0.024 -66.751 -22.762  1.00 55.13           C  
ATOM   4214  O   SER B 527       1.015 -67.173 -22.164  1.00 55.13           O  
ATOM   4215  CB  SER B 527      -1.700 -68.557 -22.659  1.00 55.13           C  
ATOM   4216  OG  SER B 527      -0.898 -69.181 -21.670  1.00 55.13           O  
ATOM   4217  N   SER B 528       0.221 -65.572 -23.174  1.00 57.38           N  
ATOM   4218  CA  SER B 528       0.942 -64.621 -22.334  1.00 57.38           C  
ATOM   4219  C   SER B 528      -0.009 -63.610 -21.702  1.00 57.38           C  
ATOM   4220  O   SER B 528      -1.017 -63.236 -22.306  1.00 57.38           O  
ATOM   4221  CB  SER B 528       2.010 -63.889 -23.147  1.00 57.38           C  
ATOM   4222  OG  SER B 528       1.474 -62.721 -23.746  1.00 57.38           O  
ATOM   4223  N   GLU B 529      -0.179 -63.507 -20.447  1.00 57.32           N  
ATOM   4224  CA  GLU B 529      -0.916 -62.479 -19.719  1.00 57.32           C  
ATOM   4225  C   GLU B 529       0.032 -61.480 -19.063  1.00 57.32           C  
ATOM   4226  O   GLU B 529       0.856 -61.856 -18.226  1.00 57.32           O  
ATOM   4227  CB  GLU B 529      -1.824 -63.114 -18.663  1.00 57.32           C  
ATOM   4228  CG  GLU B 529      -3.032 -62.264 -18.298  1.00 57.32           C  
ATOM   4229  CD  GLU B 529      -3.955 -62.932 -17.292  1.00 57.32           C  
ATOM   4230  OE1 GLU B 529      -4.984 -62.327 -16.917  1.00 57.32           O  
ATOM   4231  OE2 GLU B 529      -3.646 -64.071 -16.875  1.00 57.32           O  
ATOM   4232  N   THR B 530       0.290 -60.353 -19.738  1.00 58.19           N  
ATOM   4233  CA  THR B 530       1.092 -59.315 -19.101  1.00 58.19           C  
ATOM   4234  C   THR B 530       0.210 -58.160 -18.634  1.00 58.19           C  
ATOM   4235  O   THR B 530      -0.641 -57.680 -19.385  1.00 58.19           O  
ATOM   4236  CB  THR B 530       2.176 -58.782 -20.057  1.00 58.19           C  
ATOM   4237  CG2 THR B 530       3.309 -59.790 -20.219  1.00 58.19           C  
ATOM   4238  OG1 THR B 530       1.591 -58.528 -21.340  1.00 58.19           O  
ATOM   4239  N   VAL B 531      -0.010 -57.929 -17.375  1.00 58.39           N  
ATOM   4240  CA  VAL B 531      -0.772 -56.833 -16.788  1.00 58.39           C  
ATOM   4241  C   VAL B 531       0.182 -55.775 -16.238  1.00 58.39           C  
ATOM   4242  O   VAL B 531       1.091 -56.091 -15.466  1.00 58.39           O  
ATOM   4243  CB  VAL B 531      -1.716 -57.331 -15.671  1.00 58.39           C  
ATOM   4244  CG1 VAL B 531      -2.467 -56.162 -15.037  1.00 58.39           C  
ATOM   4245  CG2 VAL B 531      -2.697 -58.364 -16.223  1.00 58.39           C  
ATOM   4246  N   MET B 532       0.277 -54.563 -16.810  1.00 60.54           N  
ATOM   4247  CA  MET B 532       1.019 -53.444 -16.237  1.00 60.54           C  
ATOM   4248  C   MET B 532       0.074 -52.323 -15.817  1.00 60.54           C  
ATOM   4249  O   MET B 532      -0.793 -51.913 -16.591  1.00 60.54           O  
ATOM   4250  CB  MET B 532       2.049 -52.913 -17.236  1.00 60.54           C  
ATOM   4251  CG  MET B 532       3.154 -52.088 -16.597  1.00 60.54           C  
ATOM   4252  SD  MET B 532       4.377 -51.481 -17.823  1.00 60.54           S  
ATOM   4253  CE  MET B 532       5.411 -50.440 -16.756  1.00 60.54           C  
ATOM   4254  N   GLU B 533      -0.070 -52.026 -14.597  1.00 62.58           N  
ATOM   4255  CA  GLU B 533      -0.878 -50.932 -14.068  1.00 62.58           C  
ATOM   4256  C   GLU B 533      -0.001 -49.776 -13.594  1.00 62.58           C  
ATOM   4257  O   GLU B 533       1.022 -49.994 -12.941  1.00 62.58           O  
ATOM   4258  CB  GLU B 533      -1.765 -51.424 -12.921  1.00 62.58           C  
ATOM   4259  CG  GLU B 533      -2.949 -52.264 -13.375  1.00 62.58           C  
ATOM   4260  CD  GLU B 533      -3.816 -52.751 -12.225  1.00 62.58           C  
ATOM   4261  OE1 GLU B 533      -4.851 -53.407 -12.481  1.00 62.58           O  
ATOM   4262  OE2 GLU B 533      -3.458 -52.474 -11.059  1.00 62.58           O  
ATOM   4263  N   SER B 534      -0.126 -48.666 -14.297  1.00 65.08           N  
ATOM   4264  CA  SER B 534       0.554 -47.456 -13.845  1.00 65.08           C  
ATOM   4265  C   SER B 534      -0.445 -46.355 -13.506  1.00 65.08           C  
ATOM   4266  O   SER B 534      -1.551 -46.323 -14.050  1.00 65.08           O  
ATOM   4267  CB  SER B 534       1.529 -46.959 -14.913  1.00 65.08           C  
ATOM   4268  OG  SER B 534       1.970 -45.644 -14.618  1.00 65.08           O  
ATOM   4269  N   ASN B 535      -0.391 -45.657 -12.373  1.00 63.37           N  
ATOM   4270  CA  ASN B 535      -1.241 -44.546 -11.961  1.00 63.37           C  
ATOM   4271  C   ASN B 535      -0.446 -43.249 -11.834  1.00 63.37           C  
ATOM   4272  O   ASN B 535       0.770 -43.278 -11.639  1.00 63.37           O  
ATOM   4273  CB  ASN B 535      -1.945 -44.868 -10.640  1.00 63.37           C  
ATOM   4274  CG  ASN B 535      -0.971 -45.177  -9.520  1.00 63.37           C  
ATOM   4275  ND2 ASN B 535      -1.431 -45.925  -8.524  1.00 63.37           N  
ATOM   4276  OD1 ASN B 535       0.185 -44.746  -9.549  1.00 63.37           O  
ATOM   4277  N   ASN B 536      -1.085 -42.151 -12.288  1.00 66.94           N  
ATOM   4278  CA  ASN B 536      -0.437 -40.847 -12.198  1.00 66.94           C  
ATOM   4279  C   ASN B 536      -0.652 -40.207 -10.830  1.00 66.94           C  
ATOM   4280  O   ASN B 536      -0.373 -39.022 -10.643  1.00 66.94           O  
ATOM   4281  CB  ASN B 536      -0.943 -39.919 -13.304  1.00 66.94           C  
ATOM   4282  CG  ASN B 536      -2.382 -39.491 -13.094  1.00 66.94           C  
ATOM   4283  ND2 ASN B 536      -2.790 -38.428 -13.778  1.00 66.94           N  
ATOM   4284  OD1 ASN B 536      -3.120 -40.109 -12.323  1.00 66.94           O  
ATOM   4285  N   MET B 537      -1.221 -40.892  -9.803  1.00 69.94           N  
ATOM   4286  CA  MET B 537      -1.547 -40.356  -8.484  1.00 69.94           C  
ATOM   4287  C   MET B 537      -0.321 -39.719  -7.837  1.00 69.94           C  
ATOM   4288  O   MET B 537      -0.420 -38.652  -7.229  1.00 69.94           O  
ATOM   4289  CB  MET B 537      -2.103 -41.456  -7.579  1.00 69.94           C  
ATOM   4290  CG  MET B 537      -3.619 -41.449  -7.465  1.00 69.94           C  
ATOM   4291  SD  MET B 537      -4.214 -40.420  -6.067  1.00 69.94           S  
ATOM   4292  CE  MET B 537      -4.709 -41.720  -4.902  1.00 69.94           C  
ATOM   4293  N   PRO B 538       0.826 -40.308  -8.065  1.00 72.61           N  
ATOM   4294  CA  PRO B 538       1.981 -39.701  -7.398  1.00 72.61           C  
ATOM   4295  C   PRO B 538       2.415 -38.389  -8.047  1.00 72.61           C  
ATOM   4296  O   PRO B 538       3.107 -37.585  -7.419  1.00 72.61           O  
ATOM   4297  CB  PRO B 538       3.070 -40.768  -7.540  1.00 72.61           C  
ATOM   4298  CG  PRO B 538       2.383 -41.934  -8.174  1.00 72.61           C  
ATOM   4299  CD  PRO B 538       0.989 -41.519  -8.551  1.00 72.61           C  
ATOM   4300  N   CYS B 539       2.048 -38.084  -9.294  1.00 69.08           N  
ATOM   4301  CA  CYS B 539       2.487 -36.883  -9.996  1.00 69.08           C  
ATOM   4302  C   CYS B 539       1.434 -35.784  -9.909  1.00 69.08           C  
ATOM   4303  O   CYS B 539       1.656 -34.667 -10.377  1.00 69.08           O  
ATOM   4304  CB  CYS B 539       2.789 -37.197 -11.461  1.00 69.08           C  
ATOM   4305  SG  CYS B 539       4.242 -38.244 -11.696  1.00 69.08           S  
ATOM   4306  N   LEU B 540       0.283 -36.118  -9.343  1.00 73.35           N  
ATOM   4307  CA  LEU B 540      -0.741 -35.090  -9.193  1.00 73.35           C  
ATOM   4308  C   LEU B 540      -0.316 -34.046  -8.165  1.00 73.35           C  
ATOM   4309  O   LEU B 540       0.355 -34.373  -7.183  1.00 73.35           O  
ATOM   4310  CB  LEU B 540      -2.074 -35.718  -8.779  1.00 73.35           C  
ATOM   4311  CG  LEU B 540      -2.902 -36.351  -9.898  1.00 73.35           C  
ATOM   4312  CD1 LEU B 540      -3.578 -37.625  -9.402  1.00 73.35           C  
ATOM   4313  CD2 LEU B 540      -3.935 -35.361 -10.425  1.00 73.35           C  
ATOM   4314  N   PRO B 541      -0.608 -32.757  -8.468  1.00 75.52           N  
ATOM   4315  CA  PRO B 541      -0.252 -31.686  -7.535  1.00 75.52           C  
ATOM   4316  C   PRO B 541      -0.976 -31.804  -6.196  1.00 75.52           C  
ATOM   4317  O   PRO B 541      -2.138 -32.215  -6.153  1.00 75.52           O  
ATOM   4318  CB  PRO B 541      -0.678 -30.416  -8.276  1.00 75.52           C  
ATOM   4319  CG  PRO B 541      -1.586 -30.895  -9.362  1.00 75.52           C  
ATOM   4320  CD  PRO B 541      -1.380 -32.372  -9.540  1.00 75.52           C  
ATOM   4321  N   GLN B 542      -0.274 -31.700  -5.124  1.00 79.05           N  
ATOM   4322  CA  GLN B 542      -0.837 -31.674  -3.778  1.00 79.05           C  
ATOM   4323  C   GLN B 542      -0.816 -30.262  -3.200  1.00 79.05           C  
ATOM   4324  O   GLN B 542       0.157 -29.864  -2.556  1.00 79.05           O  
ATOM   4325  CB  GLN B 542      -0.074 -32.629  -2.858  1.00 79.05           C  
ATOM   4326  CG  GLN B 542      -0.309 -34.101  -3.169  1.00 79.05           C  
ATOM   4327  CD  GLN B 542       0.409 -35.027  -2.205  1.00 79.05           C  
ATOM   4328  NE2 GLN B 542       0.194 -36.329  -2.362  1.00 79.05           N  
ATOM   4329  OE1 GLN B 542       1.150 -34.575  -1.326  1.00 79.05           O  
ATOM   4330  N   PRO B 543      -1.898 -29.558  -3.547  1.00 81.90           N  
ATOM   4331  CA  PRO B 543      -1.956 -28.200  -2.999  1.00 81.90           C  
ATOM   4332  C   PRO B 543      -2.147 -28.182  -1.485  1.00 81.90           C  
ATOM   4333  O   PRO B 543      -2.805 -29.068  -0.931  1.00 81.90           O  
ATOM   4334  CB  PRO B 543      -3.164 -27.585  -3.710  1.00 81.90           C  
ATOM   4335  CG  PRO B 543      -4.051 -28.745  -4.030  1.00 81.90           C  
ATOM   4336  CD  PRO B 543      -3.193 -29.961  -4.227  1.00 81.90           C  
ATOM   4337  N   VAL B 544      -1.387 -27.360  -0.815  1.00 83.74           N  
ATOM   4338  CA  VAL B 544      -1.521 -27.185   0.628  1.00 83.74           C  
ATOM   4339  C   VAL B 544      -2.197 -25.849   0.926  1.00 83.74           C  
ATOM   4340  O   VAL B 544      -1.749 -24.801   0.457  1.00 83.74           O  
ATOM   4341  CB  VAL B 544      -0.151 -27.259   1.338  1.00 83.74           C  
ATOM   4342  CG1 VAL B 544      -0.314 -27.072   2.846  1.00 83.74           C  
ATOM   4343  CG2 VAL B 544       0.537 -28.589   1.033  1.00 83.74           C  
ATOM   4344  N   GLY B 545      -3.393 -25.967   1.419  1.00 82.38           N  
ATOM   4345  CA  GLY B 545      -4.056 -24.747   1.851  1.00 82.38           C  
ATOM   4346  C   GLY B 545      -3.426 -24.130   3.085  1.00 82.38           C  
ATOM   4347  O   GLY B 545      -2.743 -24.816   3.849  1.00 82.38           O  
ATOM   4348  N   LEU B 546      -3.500 -22.834   3.160  1.00 81.91           N  
ATOM   4349  CA  LEU B 546      -3.009 -22.151   4.352  1.00 81.91           C  
ATOM   4350  C   LEU B 546      -3.837 -22.531   5.576  1.00 81.91           C  
ATOM   4351  O   LEU B 546      -5.069 -22.528   5.522  1.00 81.91           O  
ATOM   4352  CB  LEU B 546      -3.039 -20.634   4.152  1.00 81.91           C  
ATOM   4353  CG  LEU B 546      -1.824 -19.859   4.665  1.00 81.91           C  
ATOM   4354  CD1 LEU B 546      -0.919 -19.462   3.504  1.00 81.91           C  
ATOM   4355  CD2 LEU B 546      -2.267 -18.628   5.449  1.00 81.91           C  
ATOM   4356  N   ASP B 547      -3.210 -23.052   6.601  1.00 80.76           N  
ATOM   4357  CA  ASP B 547      -3.866 -23.419   7.852  1.00 80.76           C  
ATOM   4358  C   ASP B 547      -4.446 -22.191   8.550  1.00 80.76           C  
ATOM   4359  O   ASP B 547      -4.066 -21.059   8.243  1.00 80.76           O  
ATOM   4360  CB  ASP B 547      -2.885 -24.138   8.781  1.00 80.76           C  
ATOM   4361  CG  ASP B 547      -2.536 -25.538   8.307  1.00 80.76           C  
ATOM   4362  OD1 ASP B 547      -3.331 -26.144   7.557  1.00 80.76           O  
ATOM   4363  OD2 ASP B 547      -1.457 -26.040   8.689  1.00 80.76           O  
ATOM   4364  N   ALA B 548      -5.482 -22.381   9.330  1.00 81.74           N  
ATOM   4365  CA  ALA B 548      -6.126 -21.312  10.089  1.00 81.74           C  
ATOM   4366  C   ALA B 548      -5.123 -20.599  10.992  1.00 81.74           C  
ATOM   4367  O   ALA B 548      -5.187 -19.379  11.161  1.00 81.74           O  
ATOM   4368  CB  ALA B 548      -7.281 -21.869  10.917  1.00 81.74           C  
ATOM   4369  N   ARG B 549      -4.248 -21.321  11.553  1.00 81.76           N  
ATOM   4370  CA  ARG B 549      -3.229 -20.733  12.416  1.00 81.76           C  
ATOM   4371  C   ARG B 549      -2.335 -19.776  11.634  1.00 81.76           C  
ATOM   4372  O   ARG B 549      -1.945 -18.724  12.146  1.00 81.76           O  
ATOM   4373  CB  ARG B 549      -2.380 -21.826  13.070  1.00 81.76           C  
ATOM   4374  CG  ARG B 549      -2.908 -22.293  14.417  1.00 81.76           C  
ATOM   4375  CD  ARG B 549      -2.008 -23.350  15.040  1.00 81.76           C  
ATOM   4376  NE  ARG B 549      -2.621 -23.952  16.220  1.00 81.76           N  
ATOM   4377  CZ  ARG B 549      -2.035 -24.858  17.000  1.00 81.76           C  
ATOM   4378  NH1 ARG B 549      -0.805 -25.285  16.737  1.00 81.76           N  
ATOM   4379  NH2 ARG B 549      -2.684 -25.340  18.049  1.00 81.76           N  
ATOM   4380  N   ALA B 550      -2.032 -20.102  10.392  1.00 81.96           N  
ATOM   4381  CA  ALA B 550      -1.180 -19.251   9.566  1.00 81.96           C  
ATOM   4382  C   ALA B 550      -1.899 -17.959   9.187  1.00 81.96           C  
ATOM   4383  O   ALA B 550      -1.286 -16.889   9.148  1.00 81.96           O  
ATOM   4384  CB  ALA B 550      -0.738 -19.998   8.310  1.00 81.96           C  
ATOM   4385  N   TYR B 551      -3.227 -18.113   8.994  1.00 81.97           N  
ATOM   4386  CA  TYR B 551      -4.006 -16.910   8.722  1.00 81.97           C  
ATOM   4387  C   TYR B 551      -3.999 -15.972   9.923  1.00 81.97           C  
ATOM   4388  O   TYR B 551      -3.839 -14.759   9.770  1.00 81.97           O  
ATOM   4389  CB  TYR B 551      -5.448 -17.275   8.354  1.00 81.97           C  
ATOM   4390  CG  TYR B 551      -5.624 -17.664   6.906  1.00 81.97           C  
ATOM   4391  CD1 TYR B 551      -5.428 -16.736   5.886  1.00 81.97           C  
ATOM   4392  CD2 TYR B 551      -5.988 -18.960   6.556  1.00 81.97           C  
ATOM   4393  CE1 TYR B 551      -5.592 -17.090   4.551  1.00 81.97           C  
ATOM   4394  CE2 TYR B 551      -6.155 -19.325   5.224  1.00 81.97           C  
ATOM   4395  CZ  TYR B 551      -5.954 -18.385   4.230  1.00 81.97           C  
ATOM   4396  OH  TYR B 551      -6.117 -18.740   2.910  1.00 81.97           O  
ATOM   4397  N   TRP B 552      -4.104 -16.608  11.105  1.00 85.34           N  
ATOM   4398  CA  TRP B 552      -4.120 -15.805  12.323  1.00 85.34           C  
ATOM   4399  C   TRP B 552      -2.760 -15.159  12.568  1.00 85.34           C  
ATOM   4400  O   TRP B 552      -2.682 -14.003  12.990  1.00 85.34           O  
ATOM   4401  CB  TRP B 552      -4.516 -16.663  13.528  1.00 85.34           C  
ATOM   4402  CG  TRP B 552      -5.915 -16.426  14.011  1.00 85.34           C  
ATOM   4403  CD1 TRP B 552      -6.854 -17.373  14.313  1.00 85.34           C  
ATOM   4404  CD2 TRP B 552      -6.535 -15.157  14.243  1.00 85.34           C  
ATOM   4405  CE2 TRP B 552      -7.852 -15.411  14.686  1.00 85.34           C  
ATOM   4406  CE3 TRP B 552      -6.104 -13.830  14.120  1.00 85.34           C  
ATOM   4407  NE1 TRP B 552      -8.021 -16.769  14.720  1.00 85.34           N  
ATOM   4408  CZ2 TRP B 552      -8.743 -14.383  15.007  1.00 85.34           C  
ATOM   4409  CZ3 TRP B 552      -6.992 -12.809  14.439  1.00 85.34           C  
ATOM   4410  CH2 TRP B 552      -8.296 -13.094  14.877  1.00 85.34           C  
ATOM   4411  N   ARG B 553      -1.765 -15.833  12.290  1.00 85.92           N  
ATOM   4412  CA  ARG B 553      -0.427 -15.283  12.481  1.00 85.92           C  
ATOM   4413  C   ARG B 553      -0.182 -14.103  11.547  1.00 85.92           C  
ATOM   4414  O   ARG B 553       0.516 -13.154  11.908  1.00 85.92           O  
ATOM   4415  CB  ARG B 553       0.635 -16.361  12.254  1.00 85.92           C  
ATOM   4416  CG  ARG B 553       0.970 -17.169  13.498  1.00 85.92           C  
ATOM   4417  CD  ARG B 553       2.102 -18.154  13.243  1.00 85.92           C  
ATOM   4418  NE  ARG B 553       1.912 -19.397  13.984  1.00 85.92           N  
ATOM   4419  CZ  ARG B 553       2.692 -20.469  13.879  1.00 85.92           C  
ATOM   4420  NH1 ARG B 553       3.735 -20.471  13.058  1.00 85.92           N  
ATOM   4421  NH2 ARG B 553       2.427 -21.549  14.601  1.00 85.92           N  
ATOM   4422  N   ALA B 554      -0.808 -14.105  10.389  1.00 85.41           N  
ATOM   4423  CA  ALA B 554      -0.640 -13.013   9.434  1.00 85.41           C  
ATOM   4424  C   ALA B 554      -1.576 -11.852   9.758  1.00 85.41           C  
ATOM   4425  O   ALA B 554      -1.220 -10.687   9.564  1.00 85.41           O  
ATOM   4426  CB  ALA B 554      -0.885 -13.508   8.011  1.00 85.41           C  
ATOM   4427  N   ALA B 555      -2.747 -12.118  10.347  1.00 88.78           N  
ATOM   4428  CA  ALA B 555      -3.768 -11.101  10.587  1.00 88.78           C  
ATOM   4429  C   ALA B 555      -3.537 -10.396  11.921  1.00 88.78           C  
ATOM   4430  O   ALA B 555      -3.921  -9.237  12.092  1.00 88.78           O  
ATOM   4431  CB  ALA B 555      -5.160 -11.727  10.553  1.00 88.78           C  
ATOM   4432  N   VAL B 556      -2.876 -10.974  12.901  1.00 90.76           N  
ATOM   4433  CA  VAL B 556      -2.717 -10.453  14.254  1.00 90.76           C  
ATOM   4434  C   VAL B 556      -1.918  -9.152  14.217  1.00 90.76           C  
ATOM   4435  O   VAL B 556      -2.325  -8.149  14.808  1.00 90.76           O  
ATOM   4436  CB  VAL B 556      -2.023 -11.478  15.179  1.00 90.76           C  
ATOM   4437  CG1 VAL B 556      -1.481 -10.795  16.433  1.00 90.76           C  
ATOM   4438  CG2 VAL B 556      -2.991 -12.599  15.553  1.00 90.76           C  
ATOM   4439  N   PRO B 557      -0.775  -9.052  13.517  1.00 88.55           N  
ATOM   4440  CA  PRO B 557      -0.057  -7.776  13.494  1.00 88.55           C  
ATOM   4441  C   PRO B 557      -0.873  -6.650  12.863  1.00 88.55           C  
ATOM   4442  O   PRO B 557      -0.759  -5.493  13.277  1.00 88.55           O  
ATOM   4443  CB  PRO B 557       1.185  -8.086  12.653  1.00 88.55           C  
ATOM   4444  CG  PRO B 557       1.332  -9.572  12.723  1.00 88.55           C  
ATOM   4445  CD  PRO B 557      -0.028 -10.177  12.927  1.00 88.55           C  
ATOM   4446  N   ILE B 558      -1.696  -6.964  11.950  1.00 87.61           N  
ATOM   4447  CA  ILE B 558      -2.537  -5.948  11.325  1.00 87.61           C  
ATOM   4448  C   ILE B 558      -3.618  -5.498  12.305  1.00 87.61           C  
ATOM   4449  O   ILE B 558      -3.927  -4.308  12.395  1.00 87.61           O  
ATOM   4450  CB  ILE B 558      -3.180  -6.471  10.021  1.00 87.61           C  
ATOM   4451  CG1 ILE B 558      -2.098  -6.805   8.988  1.00 87.61           C  
ATOM   4452  CG2 ILE B 558      -4.174  -5.449   9.461  1.00 87.61           C  
ATOM   4453  CD1 ILE B 558      -2.627  -7.493   7.737  1.00 87.61           C  
ATOM   4454  N   GLY B 559      -4.205  -6.446  13.047  1.00 89.50           N  
ATOM   4455  CA  GLY B 559      -5.134  -6.083  14.105  1.00 89.50           C  
ATOM   4456  C   GLY B 559      -4.500  -5.236  15.192  1.00 89.50           C  
ATOM   4457  O   GLY B 559      -5.116  -4.292  15.690  1.00 89.50           O  
ATOM   4458  N   LEU B 560      -3.250  -5.531  15.462  1.00 89.17           N  
ATOM   4459  CA  LEU B 560      -2.508  -4.757  16.452  1.00 89.17           C  
ATOM   4460  C   LEU B 560      -2.246  -3.341  15.950  1.00 89.17           C  
ATOM   4461  O   LEU B 560      -2.293  -2.385  16.727  1.00 89.17           O  
ATOM   4462  CB  LEU B 560      -1.183  -5.446  16.786  1.00 89.17           C  
ATOM   4463  CG  LEU B 560      -0.358  -4.819  17.912  1.00 89.17           C  
ATOM   4464  CD1 LEU B 560      -1.065  -5.001  19.251  1.00 89.17           C  
ATOM   4465  CD2 LEU B 560       1.040  -5.427  17.952  1.00 89.17           C  
ATOM   4466  N   LEU B 561      -2.036  -3.214  14.678  1.00 88.66           N  
ATOM   4467  CA  LEU B 561      -1.818  -1.894  14.096  1.00 88.66           C  
ATOM   4468  C   LEU B 561      -3.062  -1.024  14.243  1.00 88.66           C  
ATOM   4469  O   LEU B 561      -2.964   0.152  14.601  1.00 88.66           O  
ATOM   4470  CB  LEU B 561      -1.438  -2.016  12.618  1.00 88.66           C  
ATOM   4471  CG  LEU B 561      -0.397  -1.021  12.102  1.00 88.66           C  
ATOM   4472  CD1 LEU B 561       0.719  -1.755  11.366  1.00 88.66           C  
ATOM   4473  CD2 LEU B 561      -1.052   0.015  11.195  1.00 88.66           C  
ATOM   4474  N   VAL B 562      -4.217  -1.597  14.031  1.00 88.82           N  
ATOM   4475  CA  VAL B 562      -5.471  -0.864  14.168  1.00 88.82           C  
ATOM   4476  C   VAL B 562      -5.696  -0.494  15.633  1.00 88.82           C  
ATOM   4477  O   VAL B 562      -6.097   0.631  15.941  1.00 88.82           O  
ATOM   4478  CB  VAL B 562      -6.668  -1.682  13.635  1.00 88.82           C  
ATOM   4479  CG1 VAL B 562      -7.987  -0.988  13.968  1.00 88.82           C  
ATOM   4480  CG2 VAL B 562      -6.538  -1.895  12.128  1.00 88.82           C  
ATOM   4481  N   CYS B 563      -5.331  -1.334  16.490  1.00 89.13           N  
ATOM   4482  CA  CYS B 563      -5.482  -1.076  17.918  1.00 89.13           C  
ATOM   4483  C   CYS B 563      -4.519   0.012  18.380  1.00 89.13           C  
ATOM   4484  O   CYS B 563      -4.881   0.861  19.197  1.00 89.13           O  
ATOM   4485  CB  CYS B 563      -5.245  -2.354  18.722  1.00 89.13           C  
ATOM   4486  SG  CYS B 563      -6.638  -3.503  18.690  1.00 89.13           S  
ATOM   4487  N   LEU B 564      -3.328  -0.036  17.858  1.00 89.16           N  
ATOM   4488  CA  LEU B 564      -2.345   0.978  18.225  1.00 89.16           C  
ATOM   4489  C   LEU B 564      -2.794   2.362  17.768  1.00 89.16           C  
ATOM   4490  O   LEU B 564      -2.484   3.365  18.414  1.00 89.16           O  
ATOM   4491  CB  LEU B 564      -0.979   0.645  17.619  1.00 89.16           C  
ATOM   4492  CG  LEU B 564      -0.139  -0.391  18.368  1.00 89.16           C  
ATOM   4493  CD1 LEU B 564       1.125  -0.717  17.580  1.00 89.16           C  
ATOM   4494  CD2 LEU B 564       0.210   0.112  19.765  1.00 89.16           C  
ATOM   4495  N   CYS B 565      -3.534   2.416  16.646  1.00 88.54           N  
ATOM   4496  CA  CYS B 565      -4.053   3.699  16.186  1.00 88.54           C  
ATOM   4497  C   CYS B 565      -5.029   4.287  17.198  1.00 88.54           C  
ATOM   4498  O   CYS B 565      -5.012   5.492  17.454  1.00 88.54           O  
ATOM   4499  CB  CYS B 565      -4.742   3.543  14.830  1.00 88.54           C  
ATOM   4500  SG  CYS B 565      -3.608   3.162  13.477  1.00 88.54           S  
ATOM   4501  N   LEU B 566      -5.782   3.470  17.838  1.00 88.57           N  
ATOM   4502  CA  LEU B 566      -6.730   3.932  18.846  1.00 88.57           C  
ATOM   4503  C   LEU B 566      -6.016   4.263  20.153  1.00 88.57           C  
ATOM   4504  O   LEU B 566      -6.335   5.260  20.804  1.00 88.57           O  
ATOM   4505  CB  LEU B 566      -7.808   2.874  19.094  1.00 88.57           C  
ATOM   4506  CG  LEU B 566      -8.707   2.531  17.905  1.00 88.57           C  
ATOM   4507  CD1 LEU B 566      -9.633   1.372  18.258  1.00 88.57           C  
ATOM   4508  CD2 LEU B 566      -9.511   3.752  17.472  1.00 88.57           C  
ATOM   4509  N   LEU B 567      -5.006   3.475  20.468  1.00 89.58           N  
ATOM   4510  CA  LEU B 567      -4.284   3.654  21.723  1.00 89.58           C  
ATOM   4511  C   LEU B 567      -3.322   4.834  21.634  1.00 89.58           C  
ATOM   4512  O   LEU B 567      -2.866   5.347  22.659  1.00 89.58           O  
ATOM   4513  CB  LEU B 567      -3.516   2.381  22.086  1.00 89.58           C  
ATOM   4514  CG  LEU B 567      -4.344   1.229  22.657  1.00 89.58           C  
ATOM   4515  CD1 LEU B 567      -3.533  -0.063  22.647  1.00 89.58           C  
ATOM   4516  CD2 LEU B 567      -4.816   1.558  24.069  1.00 89.58           C  
ATOM   4517  N   GLN B 568      -3.042   5.286  20.469  1.00 89.78           N  
ATOM   4518  CA  GLN B 568      -2.123   6.404  20.278  1.00 89.78           C  
ATOM   4519  C   GLN B 568      -2.632   7.660  20.980  1.00 89.78           C  
ATOM   4520  O   GLN B 568      -1.845   8.424  21.543  1.00 89.78           O  
ATOM   4521  CB  GLN B 568      -1.917   6.682  18.789  1.00 89.78           C  
ATOM   4522  CG  GLN B 568      -0.976   7.846  18.505  1.00 89.78           C  
ATOM   4523  CD  GLN B 568      -0.792   8.103  17.021  1.00 89.78           C  
ATOM   4524  NE2 GLN B 568      -0.171   9.229  16.687  1.00 89.78           N  
ATOM   4525  OE1 GLN B 568      -1.203   7.295  16.182  1.00 89.78           O  
ATOM   4526  N   ALA B 569      -3.960   7.865  20.903  1.00 89.11           N  
ATOM   4527  CA  ALA B 569      -4.524   9.042  21.560  1.00 89.11           C  
ATOM   4528  C   ALA B 569      -4.210   9.040  23.053  1.00 89.11           C  
ATOM   4529  O   ALA B 569      -3.814  10.066  23.612  1.00 89.11           O  
ATOM   4530  CB  ALA B 569      -6.033   9.104  21.337  1.00 89.11           C  
ATOM   4531  N   PHE B 570      -4.216   7.936  23.593  1.00 89.23           N  
ATOM   4532  CA  PHE B 570      -3.947   7.820  25.021  1.00 89.23           C  
ATOM   4533  C   PHE B 570      -2.448   7.852  25.294  1.00 89.23           C  
ATOM   4534  O   PHE B 570      -2.012   8.342  26.338  1.00 89.23           O  
ATOM   4535  CB  PHE B 570      -4.554   6.529  25.581  1.00 89.23           C  
ATOM   4536  CG  PHE B 570      -6.055   6.477  25.492  1.00 89.23           C  
ATOM   4537  CD1 PHE B 570      -6.843   7.248  26.338  1.00 89.23           C  
ATOM   4538  CD2 PHE B 570      -6.680   5.656  24.562  1.00 89.23           C  
ATOM   4539  CE1 PHE B 570      -8.233   7.202  26.258  1.00 89.23           C  
ATOM   4540  CE2 PHE B 570      -8.068   5.605  24.476  1.00 89.23           C  
ATOM   4541  CZ  PHE B 570      -8.843   6.378  25.326  1.00 89.23           C  
ATOM   4542  N   GLY B 571      -1.658   7.349  24.379  1.00 90.05           N  
ATOM   4543  CA  GLY B 571      -0.212   7.450  24.504  1.00 90.05           C  
ATOM   4544  C   GLY B 571       0.288   8.882  24.504  1.00 90.05           C  
ATOM   4545  O   GLY B 571       1.184   9.232  25.274  1.00 90.05           O  
ATOM   4546  N   TYR B 572      -0.390   9.691  23.695  1.00 90.71           N  
ATOM   4547  CA  TYR B 572       0.011  11.092  23.631  1.00 90.71           C  
ATOM   4548  C   TYR B 572      -0.355  11.823  24.917  1.00 90.71           C  
ATOM   4549  O   TYR B 572       0.379  12.706  25.367  1.00 90.71           O  
ATOM   4550  CB  TYR B 572      -0.644  11.785  22.432  1.00 90.71           C  
ATOM   4551  CG  TYR B 572       0.009  11.458  21.111  1.00 90.71           C  
ATOM   4552  CD1 TYR B 572       1.273  10.874  21.062  1.00 90.71           C  
ATOM   4553  CD2 TYR B 572      -0.636  11.733  19.910  1.00 90.71           C  
ATOM   4554  CE1 TYR B 572       1.879  10.573  19.847  1.00 90.71           C  
ATOM   4555  CE2 TYR B 572      -0.039  11.437  18.689  1.00 90.71           C  
ATOM   4556  CZ  TYR B 572       1.217  10.857  18.668  1.00 90.71           C  
ATOM   4557  OH  TYR B 572       1.812  10.562  17.462  1.00 90.71           O  
ATOM   4558  N   ARG B 573      -1.478  11.384  25.520  1.00 90.80           N  
ATOM   4559  CA  ARG B 573      -1.832  11.942  26.821  1.00 90.80           C  
ATOM   4560  C   ARG B 573      -0.798  11.569  27.878  1.00 90.80           C  
ATOM   4561  O   ARG B 573      -0.422  12.399  28.707  1.00 90.80           O  
ATOM   4562  CB  ARG B 573      -3.220  11.462  27.253  1.00 90.80           C  
ATOM   4563  CG  ARG B 573      -4.344  11.928  26.343  1.00 90.80           C  
ATOM   4564  CD  ARG B 573      -5.696  11.397  26.798  1.00 90.80           C  
ATOM   4565  NE  ARG B 573      -6.749  11.705  25.835  1.00 90.80           N  
ATOM   4566  CZ  ARG B 573      -8.016  11.317  25.947  1.00 90.80           C  
ATOM   4567  NH1 ARG B 573      -8.415  10.596  26.989  1.00 90.80           N  
ATOM   4568  NH2 ARG B 573      -8.892  11.653  25.012  1.00 90.80           N  
ATOM   4569  N   LEU B 574      -0.338  10.361  27.770  1.00 90.82           N  
ATOM   4570  CA  LEU B 574       0.636   9.860  28.734  1.00 90.82           C  
ATOM   4571  C   LEU B 574       1.983  10.553  28.556  1.00 90.82           C  
ATOM   4572  O   LEU B 574       2.681  10.823  29.536  1.00 90.82           O  
ATOM   4573  CB  LEU B 574       0.805   8.345  28.588  1.00 90.82           C  
ATOM   4574  CG  LEU B 574       1.719   7.663  29.607  1.00 90.82           C  
ATOM   4575  CD1 LEU B 574       1.165   7.839  31.017  1.00 90.82           C  
ATOM   4576  CD2 LEU B 574       1.885   6.185  29.272  1.00 90.82           C  
ATOM   4577  N   ARG B 575       2.365  10.832  27.321  1.00 92.11           N  
ATOM   4578  CA  ARG B 575       3.620  11.529  27.061  1.00 92.11           C  
ATOM   4579  C   ARG B 575       3.654  12.879  27.770  1.00 92.11           C  
ATOM   4580  O   ARG B 575       4.675  13.258  28.347  1.00 92.11           O  
ATOM   4581  CB  ARG B 575       3.828  11.722  25.557  1.00 92.11           C  
ATOM   4582  CG  ARG B 575       2.893  12.745  24.933  1.00 92.11           C  
ATOM   4583  CD  ARG B 575       3.151  12.910  23.442  1.00 92.11           C  
ATOM   4584  NE  ARG B 575       2.255  13.896  22.845  1.00 92.11           N  
ATOM   4585  CZ  ARG B 575       2.219  14.202  21.551  1.00 92.11           C  
ATOM   4586  NH1 ARG B 575       3.033  13.603  20.689  1.00 92.11           N  
ATOM   4587  NH2 ARG B 575       1.363  15.115  21.115  1.00 92.11           N  
ATOM   4588  N   ARG B 576       2.560  13.493  27.693  1.00 90.99           N  
ATOM   4589  CA  ARG B 576       2.479  14.795  28.348  1.00 90.99           C  
ATOM   4590  C   ARG B 576       2.605  14.656  29.861  1.00 90.99           C  
ATOM   4591  O   ARG B 576       3.276  15.461  30.510  1.00 90.99           O  
ATOM   4592  CB  ARG B 576       1.166  15.495  27.993  1.00 90.99           C  
ATOM   4593  CG  ARG B 576       1.023  16.881  28.602  1.00 90.99           C  
ATOM   4594  CD  ARG B 576       0.151  16.861  29.850  1.00 90.99           C  
ATOM   4595  NE  ARG B 576      -0.084  18.207  30.365  1.00 90.99           N  
ATOM   4596  CZ  ARG B 576      -0.304  18.501  31.644  1.00 90.99           C  
ATOM   4597  NH1 ARG B 576      -0.324  17.546  32.566  1.00 90.99           N  
ATOM   4598  NH2 ARG B 576      -0.506  19.761  32.003  1.00 90.99           N  
ATOM   4599  N   VAL B 577       2.022  13.656  30.382  1.00 90.68           N  
ATOM   4600  CA  VAL B 577       2.053  13.445  31.825  1.00 90.68           C  
ATOM   4601  C   VAL B 577       3.479  13.131  32.272  1.00 90.68           C  
ATOM   4602  O   VAL B 577       3.934  13.622  33.308  1.00 90.68           O  
ATOM   4603  CB  VAL B 577       1.098  12.309  32.254  1.00 90.68           C  
ATOM   4604  CG1 VAL B 577       1.323  11.937  33.718  1.00 90.68           C  
ATOM   4605  CG2 VAL B 577      -0.356  12.717  32.020  1.00 90.68           C  
ATOM   4606  N   ILE B 578       4.189  12.408  31.539  1.00 90.57           N  
ATOM   4607  CA  ILE B 578       5.563  12.047  31.873  1.00 90.57           C  
ATOM   4608  C   ILE B 578       6.444  13.294  31.849  1.00 90.57           C  
ATOM   4609  O   ILE B 578       7.244  13.514  32.761  1.00 90.57           O  
ATOM   4610  CB  ILE B 578       6.118  10.979  30.904  1.00 90.57           C  
ATOM   4611  CG1 ILE B 578       5.373   9.652  31.087  1.00 90.57           C  
ATOM   4612  CG2 ILE B 578       7.625  10.795  31.110  1.00 90.57           C  
ATOM   4613  CD1 ILE B 578       5.718   8.599  30.043  1.00 90.57           C  
ATOM   4614  N   ALA B 579       6.292  14.131  30.827  1.00 91.98           N  
ATOM   4615  CA  ALA B 579       7.077  15.359  30.735  1.00 91.98           C  
ATOM   4616  C   ALA B 579       6.743  16.311  31.880  1.00 91.98           C  
ATOM   4617  O   ALA B 579       7.633  16.952  32.443  1.00 91.98           O  
ATOM   4618  CB  ALA B 579       6.838  16.043  29.392  1.00 91.98           C  
ATOM   4619  N   ALA B 580       5.481  16.354  32.277  1.00 90.56           N  
ATOM   4620  CA  ALA B 580       5.057  17.219  33.375  1.00 90.56           C  
ATOM   4621  C   ALA B 580       5.652  16.753  34.701  1.00 90.56           C  
ATOM   4622  O   ALA B 580       5.948  17.569  35.577  1.00 90.56           O  
ATOM   4623  CB  ALA B 580       3.533  17.258  33.463  1.00 90.56           C  
ATOM   4624  N   PHE B 581       5.857  15.494  34.829  1.00 86.63           N  
ATOM   4625  CA  PHE B 581       6.386  14.929  36.065  1.00 86.63           C  
ATOM   4626  C   PHE B 581       7.856  15.289  36.239  1.00 86.63           C  
ATOM   4627  O   PHE B 581       8.286  15.654  37.336  1.00 86.63           O  
ATOM   4628  CB  PHE B 581       6.213  13.407  36.079  1.00 86.63           C  
ATOM   4629  CG  PHE B 581       6.797  12.741  37.296  1.00 86.63           C  
ATOM   4630  CD1 PHE B 581       8.028  12.099  37.230  1.00 86.63           C  
ATOM   4631  CD2 PHE B 581       6.115  12.757  38.505  1.00 86.63           C  
ATOM   4632  CE1 PHE B 581       8.571  11.482  38.355  1.00 86.63           C  
ATOM   4633  CE2 PHE B 581       6.651  12.143  39.633  1.00 86.63           C  
ATOM   4634  CZ  PHE B 581       7.879  11.505  39.556  1.00 86.63           C  
ATOM   4635  N   TYR B 582       8.648  15.335  35.255  1.00 86.44           N  
ATOM   4636  CA  TYR B 582      10.086  15.551  35.367  1.00 86.44           C  
ATOM   4637  C   TYR B 582      10.417  17.039  35.350  1.00 86.44           C  
ATOM   4638  O   TYR B 582      11.447  17.458  35.882  1.00 86.44           O  
ATOM   4639  CB  TYR B 582      10.827  14.839  34.231  1.00 86.44           C  
ATOM   4640  CG  TYR B 582      11.098  13.379  34.504  1.00 86.44           C  
ATOM   4641  CD1 TYR B 582      12.113  12.990  35.375  1.00 86.44           C  
ATOM   4642  CD2 TYR B 582      10.340  12.386  33.892  1.00 86.44           C  
ATOM   4643  CE1 TYR B 582      12.368  11.647  35.629  1.00 86.44           C  
ATOM   4644  CE2 TYR B 582      10.586  11.040  34.139  1.00 86.44           C  
ATOM   4645  CZ  TYR B 582      11.600  10.680  35.007  1.00 86.44           C  
ATOM   4646  OH  TYR B 582      11.847   9.348  35.255  1.00 86.44           O  
ATOM   4647  N   PHE B 583       9.552  17.870  34.751  1.00 89.44           N  
ATOM   4648  CA  PHE B 583       9.779  19.309  34.697  1.00 89.44           C  
ATOM   4649  C   PHE B 583       8.596  20.066  35.289  1.00 89.44           C  
ATOM   4650  O   PHE B 583       7.870  20.754  34.569  1.00 89.44           O  
ATOM   4651  CB  PHE B 583      10.024  19.763  33.255  1.00 89.44           C  
ATOM   4652  CG  PHE B 583      11.151  19.035  32.573  1.00 89.44           C  
ATOM   4653  CD1 PHE B 583      12.473  19.299  32.911  1.00 89.44           C  
ATOM   4654  CD2 PHE B 583      10.888  18.087  31.593  1.00 89.44           C  
ATOM   4655  CE1 PHE B 583      13.518  18.626  32.281  1.00 89.44           C  
ATOM   4656  CE2 PHE B 583      11.927  17.411  30.959  1.00 89.44           C  
ATOM   4657  CZ  PHE B 583      13.241  17.683  31.304  1.00 89.44           C  
ATOM   4658  N   PRO B 584       8.482  20.147  36.633  1.00 88.38           N  
ATOM   4659  CA  PRO B 584       7.336  20.796  37.275  1.00 88.38           C  
ATOM   4660  C   PRO B 584       7.363  22.316  37.130  1.00 88.38           C  
ATOM   4661  O   PRO B 584       6.311  22.944  36.982  1.00 88.38           O  
ATOM   4662  CB  PRO B 584       7.474  20.385  38.743  1.00 88.38           C  
ATOM   4663  CG  PRO B 584       8.912  20.006  38.900  1.00 88.38           C  
ATOM   4664  CD  PRO B 584       9.420  19.506  37.578  1.00 88.38           C  
ATOM   4665  N   LYS B 585       8.521  22.871  37.174  1.00 89.18           N  
ATOM   4666  CA  LYS B 585       8.602  24.321  37.026  1.00 89.18           C  
ATOM   4667  C   LYS B 585       8.146  24.758  35.637  1.00 89.18           C  
ATOM   4668  O   LYS B 585       7.395  25.726  35.500  1.00 89.18           O  
ATOM   4669  CB  LYS B 585      10.028  24.808  37.287  1.00 89.18           C  
ATOM   4670  CG  LYS B 585      10.438  24.766  38.752  1.00 89.18           C  
ATOM   4671  CD  LYS B 585      11.829  25.352  38.959  1.00 89.18           C  
ATOM   4672  CE  LYS B 585      12.248  25.295  40.422  1.00 89.18           C  
ATOM   4673  NZ  LYS B 585      13.620  25.846  40.628  1.00 89.18           N  
ATOM   4674  N   ARG B 586       8.658  23.982  34.735  1.00 91.04           N  
ATOM   4675  CA  ARG B 586       8.240  24.275  33.368  1.00 91.04           C  
ATOM   4676  C   ARG B 586       6.742  24.045  33.193  1.00 91.04           C  
ATOM   4677  O   ARG B 586       6.065  24.821  32.516  1.00 91.04           O  
ATOM   4678  CB  ARG B 586       9.022  23.417  32.371  1.00 91.04           C  
ATOM   4679  CG  ARG B 586       8.677  23.695  30.917  1.00 91.04           C  
ATOM   4680  CD  ARG B 586       9.103  25.094  30.494  1.00 91.04           C  
ATOM   4681  NE  ARG B 586       8.849  25.329  29.075  1.00 91.04           N  
ATOM   4682  CZ  ARG B 586       9.192  26.432  28.416  1.00 91.04           C  
ATOM   4683  NH1 ARG B 586       9.812  27.428  29.039  1.00 91.04           N  
ATOM   4684  NH2 ARG B 586       8.913  26.542  27.126  1.00 91.04           N  
ATOM   4685  N   GLU B 587       6.183  23.060  33.819  1.00 92.15           N  
ATOM   4686  CA  GLU B 587       4.760  22.748  33.735  1.00 92.15           C  
ATOM   4687  C   GLU B 587       3.911  23.880  34.305  1.00 92.15           C  
ATOM   4688  O   GLU B 587       2.904  24.269  33.710  1.00 92.15           O  
ATOM   4689  CB  GLU B 587       4.452  21.439  34.467  1.00 92.15           C  
ATOM   4690  CG  GLU B 587       2.965  21.136  34.586  1.00 92.15           C  
ATOM   4691  CD  GLU B 587       2.303  20.849  33.248  1.00 92.15           C  
ATOM   4692  OE1 GLU B 587       1.060  20.705  33.205  1.00 92.15           O  
ATOM   4693  OE2 GLU B 587       3.032  20.767  32.235  1.00 92.15           O  
ATOM   4694  N   LYS B 588       4.350  24.412  35.394  1.00 91.79           N  
ATOM   4695  CA  LYS B 588       3.615  25.521  35.996  1.00 91.79           C  
ATOM   4696  C   LYS B 588       3.587  26.731  35.066  1.00 91.79           C  
ATOM   4697  O   LYS B 588       2.539  27.354  34.881  1.00 91.79           O  
ATOM   4698  CB  LYS B 588       4.234  25.908  37.340  1.00 91.79           C  
ATOM   4699  CG  LYS B 588       3.926  24.933  38.467  1.00 91.79           C  
ATOM   4700  CD  LYS B 588       4.484  25.423  39.797  1.00 91.79           C  
ATOM   4701  CE  LYS B 588       4.229  24.420  40.914  1.00 91.79           C  
ATOM   4702  NZ  LYS B 588       4.814  24.874  42.211  1.00 91.79           N  
ATOM   4703  N   LYS B 589       4.744  26.973  34.477  1.00 93.72           N  
ATOM   4704  CA  LYS B 589       4.815  28.092  33.542  1.00 93.72           C  
ATOM   4705  C   LYS B 589       3.914  27.856  32.333  1.00 93.72           C  
ATOM   4706  O   LYS B 589       3.248  28.779  31.859  1.00 93.72           O  
ATOM   4707  CB  LYS B 589       6.256  28.320  33.085  1.00 93.72           C  
ATOM   4708  CG  LYS B 589       7.138  28.990  34.128  1.00 93.72           C  
ATOM   4709  CD  LYS B 589       8.540  29.247  33.592  1.00 93.72           C  
ATOM   4710  CE  LYS B 589       9.447  29.843  34.661  1.00 93.72           C  
ATOM   4711  NZ  LYS B 589      10.834  30.063  34.151  1.00 93.72           N  
ATOM   4712  N   ARG B 590       3.861  26.663  31.933  1.00 93.61           N  
ATOM   4713  CA  ARG B 590       3.073  26.304  30.759  1.00 93.61           C  
ATOM   4714  C   ARG B 590       1.579  26.416  31.046  1.00 93.61           C  
ATOM   4715  O   ARG B 590       0.825  26.957  30.235  1.00 93.61           O  
ATOM   4716  CB  ARG B 590       3.413  24.885  30.296  1.00 93.61           C  
ATOM   4717  CG  ARG B 590       4.778  24.763  29.637  1.00 93.61           C  
ATOM   4718  CD  ARG B 590       5.082  23.327  29.234  1.00 93.61           C  
ATOM   4719  NE  ARG B 590       4.251  22.894  28.114  1.00 93.61           N  
ATOM   4720  CZ  ARG B 590       4.595  21.958  27.233  1.00 93.61           C  
ATOM   4721  NH1 ARG B 590       5.765  21.337  27.325  1.00 93.61           N  
ATOM   4722  NH2 ARG B 590       3.762  21.641  26.252  1.00 93.61           N  
ATOM   4723  N   ILE B 591       1.162  25.983  32.229  1.00 94.21           N  
ATOM   4724  CA  ILE B 591      -0.254  26.015  32.580  1.00 94.21           C  
ATOM   4725  C   ILE B 591      -0.701  27.460  32.790  1.00 94.21           C  
ATOM   4726  O   ILE B 591      -1.806  27.838  32.394  1.00 94.21           O  
ATOM   4727  CB  ILE B 591      -0.540  25.176  33.846  1.00 94.21           C  
ATOM   4728  CG1 ILE B 591      -0.209  23.701  33.595  1.00 94.21           C  
ATOM   4729  CG2 ILE B 591      -1.998  25.343  34.286  1.00 94.21           C  
ATOM   4730  CD1 ILE B 591      -1.038  23.059  32.491  1.00 94.21           C  
ATOM   4731  N   LEU B 592       0.127  28.228  33.366  1.00 93.88           N  
ATOM   4732  CA  LEU B 592      -0.201  29.639  33.544  1.00 93.88           C  
ATOM   4733  C   LEU B 592      -0.352  30.336  32.196  1.00 93.88           C  
ATOM   4734  O   LEU B 592      -1.263  31.146  32.010  1.00 93.88           O  
ATOM   4735  CB  LEU B 592       0.878  30.339  34.375  1.00 93.88           C  
ATOM   4736  CG  LEU B 592       0.784  30.165  35.892  1.00 93.88           C  
ATOM   4737  CD1 LEU B 592       2.134  30.448  36.542  1.00 93.88           C  
ATOM   4738  CD2 LEU B 592      -0.295  31.075  36.469  1.00 93.88           C  
ATOM   4739  N   PHE B 593       0.533  29.966  31.336  1.00 94.32           N  
ATOM   4740  CA  PHE B 593       0.444  30.542  29.999  1.00 94.32           C  
ATOM   4741  C   PHE B 593      -0.846  30.114  29.310  1.00 94.32           C  
ATOM   4742  O   PHE B 593      -1.548  30.942  28.725  1.00 94.32           O  
ATOM   4743  CB  PHE B 593       1.653  30.130  29.153  1.00 94.32           C  
ATOM   4744  CG  PHE B 593       1.578  30.591  27.722  1.00 94.32           C  
ATOM   4745  CD1 PHE B 593       1.133  29.733  26.724  1.00 94.32           C  
ATOM   4746  CD2 PHE B 593       1.953  31.882  27.376  1.00 94.32           C  
ATOM   4747  CE1 PHE B 593       1.062  30.157  25.399  1.00 94.32           C  
ATOM   4748  CE2 PHE B 593       1.885  32.313  26.054  1.00 94.32           C  
ATOM   4749  CZ  PHE B 593       1.441  31.448  25.067  1.00 94.32           C  
ATOM   4750  N   LEU B 594      -1.208  28.878  29.357  1.00 94.38           N  
ATOM   4751  CA  LEU B 594      -2.427  28.367  28.739  1.00 94.38           C  
ATOM   4752  C   LEU B 594      -3.660  29.041  29.330  1.00 94.38           C  
ATOM   4753  O   LEU B 594      -4.559  29.456  28.595  1.00 94.38           O  
ATOM   4754  CB  LEU B 594      -2.525  26.850  28.921  1.00 94.38           C  
ATOM   4755  CG  LEU B 594      -3.809  26.188  28.419  1.00 94.38           C  
ATOM   4756  CD1 LEU B 594      -3.921  26.331  26.905  1.00 94.38           C  
ATOM   4757  CD2 LEU B 594      -3.848  24.719  28.826  1.00 94.38           C  
ATOM   4758  N   TYR B 595      -3.675  29.190  30.668  1.00 93.67           N  
ATOM   4759  CA  TYR B 595      -4.807  29.820  31.338  1.00 93.67           C  
ATOM   4760  C   TYR B 595      -4.971  31.266  30.885  1.00 93.67           C  
ATOM   4761  O   TYR B 595      -6.073  31.691  30.529  1.00 93.67           O  
ATOM   4762  CB  TYR B 595      -4.631  29.766  32.858  1.00 93.67           C  
ATOM   4763  CG  TYR B 595      -5.856  30.198  33.627  1.00 93.67           C  
ATOM   4764  CD1 TYR B 595      -5.997  31.512  34.069  1.00 93.67           C  
ATOM   4765  CD2 TYR B 595      -6.874  29.295  33.913  1.00 93.67           C  
ATOM   4766  CE1 TYR B 595      -7.123  31.915  34.779  1.00 93.67           C  
ATOM   4767  CE2 TYR B 595      -8.004  29.687  34.623  1.00 93.67           C  
ATOM   4768  CZ  TYR B 595      -8.120  30.997  35.050  1.00 93.67           C  
ATOM   4769  OH  TYR B 595      -9.237  31.390  35.753  1.00 93.67           O  
ATOM   4770  N   ASN B 596      -3.871  31.959  30.849  1.00 92.30           N  
ATOM   4771  CA  ASN B 596      -3.918  33.354  30.425  1.00 92.30           C  
ATOM   4772  C   ASN B 596      -4.285  33.479  28.949  1.00 92.30           C  
ATOM   4773  O   ASN B 596      -5.018  34.391  28.562  1.00 92.30           O  
ATOM   4774  CB  ASN B 596      -2.580  34.044  30.699  1.00 92.30           C  
ATOM   4775  CG  ASN B 596      -2.351  34.307  32.175  1.00 92.30           C  
ATOM   4776  ND2 ASN B 596      -1.092  34.486  32.556  1.00 92.30           N  
ATOM   4777  OD1 ASN B 596      -3.297  34.349  32.965  1.00 92.30           O  
ATOM   4778  N   ASP B 597      -3.819  32.603  28.230  1.00 93.73           N  
ATOM   4779  CA  ASP B 597      -4.121  32.625  26.802  1.00 93.73           C  
ATOM   4780  C   ASP B 597      -5.609  32.389  26.552  1.00 93.73           C  
ATOM   4781  O   ASP B 597      -6.228  33.091  25.750  1.00 93.73           O  
ATOM   4782  CB  ASP B 597      -3.290  31.575  26.062  1.00 93.73           C  
ATOM   4783  CG  ASP B 597      -3.403  31.687  24.551  1.00 93.73           C  
ATOM   4784  OD1 ASP B 597      -3.204  32.793  24.005  1.00 93.73           O  
ATOM   4785  OD2 ASP B 597      -3.697  30.660  23.902  1.00 93.73           O  
ATOM   4786  N   LEU B 598      -6.205  31.432  27.220  1.00 93.28           N  
ATOM   4787  CA  LEU B 598      -7.625  31.136  27.058  1.00 93.28           C  
ATOM   4788  C   LEU B 598      -8.482  32.287  27.575  1.00 93.28           C  
ATOM   4789  O   LEU B 598      -9.539  32.581  27.011  1.00 93.28           O  
ATOM   4790  CB  LEU B 598      -7.990  29.843  27.791  1.00 93.28           C  
ATOM   4791  CG  LEU B 598      -7.648  28.537  27.072  1.00 93.28           C  
ATOM   4792  CD1 LEU B 598      -7.803  27.353  28.022  1.00 93.28           C  
ATOM   4793  CD2 LEU B 598      -8.526  28.358  25.839  1.00 93.28           C  
ATOM   4794  N   LEU B 599      -7.983  32.954  28.625  1.00 90.88           N  
ATOM   4795  CA  LEU B 599      -8.693  34.114  29.152  1.00 90.88           C  
ATOM   4796  C   LEU B 599      -8.696  35.255  28.140  1.00 90.88           C  
ATOM   4797  O   LEU B 599      -9.729  35.891  27.918  1.00 90.88           O  
ATOM   4798  CB  LEU B 599      -8.056  34.582  30.464  1.00 90.88           C  
ATOM   4799  CG  LEU B 599      -8.856  34.313  31.739  1.00 90.88           C  
ATOM   4800  CD1 LEU B 599      -7.924  33.896  32.872  1.00 90.88           C  
ATOM   4801  CD2 LEU B 599      -9.666  35.544  32.132  1.00 90.88           C  
ATOM   4802  N   LYS B 600      -7.540  35.433  27.575  1.00 90.29           N  
ATOM   4803  CA  LYS B 600      -7.425  36.488  26.572  1.00 90.29           C  
ATOM   4804  C   LYS B 600      -8.285  36.182  25.350  1.00 90.29           C  
ATOM   4805  O   LYS B 600      -8.963  37.066  24.824  1.00 90.29           O  
ATOM   4806  CB  LYS B 600      -5.965  36.674  26.153  1.00 90.29           C  
ATOM   4807  CG  LYS B 600      -5.113  37.402  27.182  1.00 90.29           C  
ATOM   4808  CD  LYS B 600      -3.681  37.582  26.695  1.00 90.29           C  
ATOM   4809  CE  LYS B 600      -2.801  38.213  27.765  1.00 90.29           C  
ATOM   4810  NZ  LYS B 600      -1.383  38.337  27.314  1.00 90.29           N  
ATOM   4811  N   LYS B 601      -8.342  34.937  24.936  1.00 89.18           N  
ATOM   4812  CA  LYS B 601      -9.133  34.538  23.776  1.00 89.18           C  
ATOM   4813  C   LYS B 601     -10.626  34.711  24.043  1.00 89.18           C  
ATOM   4814  O   LYS B 601     -11.368  35.173  23.174  1.00 89.18           O  
ATOM   4815  CB  LYS B 601      -8.834  33.088  23.395  1.00 89.18           C  
ATOM   4816  CG  LYS B 601      -7.555  32.911  22.590  1.00 89.18           C  
ATOM   4817  CD  LYS B 601      -7.352  31.460  22.173  1.00 89.18           C  
ATOM   4818  CE  LYS B 601      -6.073  31.282  21.367  1.00 89.18           C  
ATOM   4819  NZ  LYS B 601      -5.837  29.850  21.011  1.00 89.18           N  
ATOM   4820  N   ARG B 602     -11.076  34.338  25.159  1.00 85.19           N  
ATOM   4821  CA  ARG B 602     -12.481  34.499  25.522  1.00 85.19           C  
ATOM   4822  C   ARG B 602     -12.866  35.973  25.578  1.00 85.19           C  
ATOM   4823  O   ARG B 602     -13.933  36.360  25.097  1.00 85.19           O  
ATOM   4824  CB  ARG B 602     -12.768  33.830  26.868  1.00 85.19           C  
ATOM   4825  CG  ARG B 602     -14.243  33.793  27.235  1.00 85.19           C  
ATOM   4826  CD  ARG B 602     -14.481  33.042  28.538  1.00 85.19           C  
ATOM   4827  NE  ARG B 602     -14.623  31.606  28.314  1.00 85.19           N  
ATOM   4828  CZ  ARG B 602     -14.789  30.702  29.276  1.00 85.19           C  
ATOM   4829  NH1 ARG B 602     -14.837  31.070  30.551  1.00 85.19           N  
ATOM   4830  NH2 ARG B 602     -14.907  29.421  28.960  1.00 85.19           N  
ATOM   4831  N   ALA B 603     -11.988  36.754  26.185  1.00 85.77           N  
ATOM   4832  CA  ALA B 603     -12.254  38.188  26.264  1.00 85.77           C  
ATOM   4833  C   ALA B 603     -12.323  38.811  24.873  1.00 85.77           C  
ATOM   4834  O   ALA B 603     -13.202  39.629  24.595  1.00 85.77           O  
ATOM   4835  CB  ALA B 603     -11.184  38.882  27.102  1.00 85.77           C  
ATOM   4836  N   ALA B 604     -11.400  38.398  24.127  1.00 86.11           N  
ATOM   4837  CA  ALA B 604     -11.392  38.910  22.760  1.00 86.11           C  
ATOM   4838  C   ALA B 604     -12.634  38.459  21.997  1.00 86.11           C  
ATOM   4839  O   ALA B 604     -13.230  39.240  21.251  1.00 86.11           O  
ATOM   4840  CB  ALA B 604     -10.130  38.457  22.030  1.00 86.11           C  
ATOM   4841  N   PHE B 605     -13.060  37.251  22.176  1.00 84.41           N  
ATOM   4842  CA  PHE B 605     -14.255  36.727  21.525  1.00 84.41           C  
ATOM   4843  C   PHE B 605     -15.497  37.483  21.983  1.00 84.41           C  
ATOM   4844  O   PHE B 605     -16.349  37.839  21.167  1.00 84.41           O  
ATOM   4845  CB  PHE B 605     -14.415  35.231  21.815  1.00 84.41           C  
ATOM   4846  CG  PHE B 605     -15.663  34.629  21.229  1.00 84.41           C  
ATOM   4847  CD1 PHE B 605     -16.770  34.373  22.030  1.00 84.41           C  
ATOM   4848  CD2 PHE B 605     -15.731  34.319  19.877  1.00 84.41           C  
ATOM   4849  CE1 PHE B 605     -17.927  33.816  21.491  1.00 84.41           C  
ATOM   4850  CE2 PHE B 605     -16.883  33.762  19.331  1.00 84.41           C  
ATOM   4851  CZ  PHE B 605     -17.980  33.511  20.140  1.00 84.41           C  
ATOM   4852  N   THR B 606     -15.638  37.741  23.252  1.00 80.98           N  
ATOM   4853  CA  THR B 606     -16.784  38.467  23.789  1.00 80.98           C  
ATOM   4854  C   THR B 606     -16.818  39.896  23.253  1.00 80.98           C  
ATOM   4855  O   THR B 606     -17.880  40.401  22.885  1.00 80.98           O  
ATOM   4856  CB  THR B 606     -16.757  38.494  25.328  1.00 80.98           C  
ATOM   4857  CG2 THR B 606     -17.126  37.133  25.908  1.00 80.98           C  
ATOM   4858  OG1 THR B 606     -15.441  38.848  25.771  1.00 80.98           O  
ATOM   4859  N   LYS B 607     -15.637  40.451  23.172  1.00 81.99           N  
ATOM   4860  CA  LYS B 607     -15.571  41.813  22.651  1.00 81.99           C  
ATOM   4861  C   LYS B 607     -15.972  41.859  21.179  1.00 81.99           C  
ATOM   4862  O   LYS B 607     -16.749  42.723  20.768  1.00 81.99           O  
ATOM   4863  CB  LYS B 607     -14.166  42.389  22.829  1.00 81.99           C  
ATOM   4864  CG  LYS B 607     -14.096  43.904  22.699  1.00 81.99           C  
ATOM   4865  CD  LYS B 607     -12.683  44.421  22.932  1.00 81.99           C  
ATOM   4866  CE  LYS B 607     -12.596  45.927  22.724  1.00 81.99           C  
ATOM   4867  NZ  LYS B 607     -11.203  46.432  22.910  1.00 81.99           N  
ATOM   4868  N   LEU B 608     -15.562  40.926  20.497  1.00 85.13           N  
ATOM   4869  CA  LEU B 608     -15.864  40.879  19.070  1.00 85.13           C  
ATOM   4870  C   LEU B 608     -17.340  40.574  18.837  1.00 85.13           C  
ATOM   4871  O   LEU B 608     -17.968  41.164  17.955  1.00 85.13           O  
ATOM   4872  CB  LEU B 608     -14.997  39.828  18.373  1.00 85.13           C  
ATOM   4873  CG  LEU B 608     -13.680  40.324  17.774  1.00 85.13           C  
ATOM   4874  CD1 LEU B 608     -12.640  39.209  17.784  1.00 85.13           C  
ATOM   4875  CD2 LEU B 608     -13.899  40.846  16.358  1.00 85.13           C  
ATOM   4876  N   ARG B 609     -17.931  39.681  19.563  1.00 83.22           N  
ATOM   4877  CA  ARG B 609     -19.337  39.328  19.396  1.00 83.22           C  
ATOM   4878  C   ARG B 609     -20.244  40.476  19.823  1.00 83.22           C  
ATOM   4879  O   ARG B 609     -21.289  40.709  19.211  1.00 83.22           O  
ATOM   4880  CB  ARG B 609     -19.673  38.068  20.197  1.00 83.22           C  
ATOM   4881  CG  ARG B 609     -19.415  36.773  19.444  1.00 83.22           C  
ATOM   4882  CD  ARG B 609     -20.328  36.631  18.235  1.00 83.22           C  
ATOM   4883  NE  ARG B 609     -20.277  35.282  17.676  1.00 83.22           N  
ATOM   4884  CZ  ARG B 609     -20.983  34.870  16.627  1.00 83.22           C  
ATOM   4885  NH1 ARG B 609     -21.810  35.697  15.998  1.00 83.22           N  
ATOM   4886  NH2 ARG B 609     -20.860  33.621  16.202  1.00 83.22           N  
ATOM   4887  N   ARG B 610     -19.862  41.154  20.842  1.00 80.23           N  
ATOM   4888  CA  ARG B 610     -20.609  42.344  21.235  1.00 80.23           C  
ATOM   4889  C   ARG B 610     -20.637  43.370  20.108  1.00 80.23           C  
ATOM   4890  O   ARG B 610     -21.691  43.929  19.797  1.00 80.23           O  
ATOM   4891  CB  ARG B 610     -20.004  42.967  22.496  1.00 80.23           C  
ATOM   4892  CG  ARG B 610     -20.963  43.864  23.261  1.00 80.23           C  
ATOM   4893  CD  ARG B 610     -20.329  44.415  24.531  1.00 80.23           C  
ATOM   4894  NE  ARG B 610     -21.338  44.865  25.485  1.00 80.23           N  
ATOM   4895  CZ  ARG B 610     -21.072  45.378  26.683  1.00 80.23           C  
ATOM   4896  NH1 ARG B 610     -19.819  45.516  27.099  1.00 80.23           N  
ATOM   4897  NH2 ARG B 610     -22.068  45.756  27.473  1.00 80.23           N  
ATOM   4898  N   ALA B 611     -19.477  43.541  19.582  1.00 81.38           N  
ATOM   4899  CA  ALA B 611     -19.396  44.482  18.468  1.00 81.38           C  
ATOM   4900  C   ALA B 611     -20.225  44.000  17.281  1.00 81.38           C  
ATOM   4901  O   ALA B 611     -20.877  44.800  16.605  1.00 81.38           O  
ATOM   4902  CB  ALA B 611     -17.942  44.688  18.049  1.00 81.38           C  
ATOM   4903  N   ALA B 612     -20.291  42.804  17.098  1.00 81.89           N  
ATOM   4904  CA  ALA B 612     -21.055  42.237  15.989  1.00 81.89           C  
ATOM   4905  C   ALA B 612     -22.555  42.376  16.228  1.00 81.89           C  
ATOM   4906  O   ALA B 612     -23.314  42.663  15.300  1.00 81.89           O  
ATOM   4907  CB  ALA B 612     -20.685  40.770  15.784  1.00 81.89           C  
ATOM   4908  N   ILE B 613     -23.035  42.120  17.438  1.00 80.05           N  
ATOM   4909  CA  ILE B 613     -24.446  42.243  17.788  1.00 80.05           C  
ATOM   4910  C   ILE B 613     -24.896  43.692  17.614  1.00 80.05           C  
ATOM   4911  O   ILE B 613     -25.975  43.954  17.077  1.00 80.05           O  
ATOM   4912  CB  ILE B 613     -24.714  41.768  19.233  1.00 80.05           C  
ATOM   4913  CG1 ILE B 613     -24.429  40.268  19.364  1.00 80.05           C  
ATOM   4914  CG2 ILE B 613     -26.152  42.091  19.650  1.00 80.05           C  
ATOM   4915  CD1 ILE B 613     -24.416  39.763  20.800  1.00 80.05           C  
ATOM   4916  N   LEU B 614     -24.048  44.602  17.987  1.00 79.54           N  
ATOM   4917  CA  LEU B 614     -24.371  46.018  17.852  1.00 79.54           C  
ATOM   4918  C   LEU B 614     -24.423  46.426  16.383  1.00 79.54           C  
ATOM   4919  O   LEU B 614     -25.288  47.208  15.982  1.00 79.54           O  
ATOM   4920  CB  LEU B 614     -23.345  46.876  18.596  1.00 79.54           C  
ATOM   4921  CG  LEU B 614     -23.472  46.916  20.120  1.00 79.54           C  
ATOM   4922  CD1 LEU B 614     -22.183  47.437  20.746  1.00 79.54           C  
ATOM   4923  CD2 LEU B 614     -24.660  47.777  20.535  1.00 79.54           C  
ATOM   4924  N   ARG B 615     -23.499  45.928  15.633  1.00 76.32           N  
ATOM   4925  CA  ARG B 615     -23.501  46.216  14.202  1.00 76.32           C  
ATOM   4926  C   ARG B 615     -24.752  45.655  13.534  1.00 76.32           C  
ATOM   4927  O   ARG B 615     -25.349  46.309  12.676  1.00 76.32           O  
ATOM   4928  CB  ARG B 615     -22.249  45.642  13.536  1.00 76.32           C  
ATOM   4929  CG  ARG B 615     -21.534  46.623  12.621  1.00 76.32           C  
ATOM   4930  CD  ARG B 615     -20.347  45.978  11.920  1.00 76.32           C  
ATOM   4931  NE  ARG B 615     -19.270  46.938  11.689  1.00 76.32           N  
ATOM   4932  CZ  ARG B 615     -18.167  46.686  10.990  1.00 76.32           C  
ATOM   4933  NH1 ARG B 615     -17.973  45.494  10.436  1.00 76.32           N  
ATOM   4934  NH2 ARG B 615     -17.252  47.632  10.843  1.00 76.32           N  
ATOM   4935  N   ARG B 616     -25.158  44.450  13.853  1.00 73.40           N  
ATOM   4936  CA  ARG B 616     -26.345  43.821  13.283  1.00 73.40           C  
ATOM   4937  C   ARG B 616     -27.604  44.604  13.638  1.00 73.40           C  
ATOM   4938  O   ARG B 616     -28.526  44.709  12.825  1.00 73.40           O
[truncated: 518,095 more chars]
