# Supplementary material for: Deep learning insights into the architecture of the mammalian egg-sperm fusion synapse
Source: eLife. 2024 Apr 26;13:RP93131. doi: 10.7554/eLife.93131 (PMC11052572; doi:10.7554/eLife.93131)
Supplement: Figure 4—source data 1. [file elife-93131-fig4-data1.zip › eLife-VOR-RA-2023-93131R1_figure_4-source_data/figure_4.csv]

id1	id2	pTM	ipTM	RankConf	pDockQ2	PAE	PAEnorm	pLDDT	numres	rankpDockq2	PconsDockQ
CD81	CD81	0.549379868567726	0.29749457657337186	0.3478716349722427	0.02051950335150426	16.047028571997206	0.29031839283102906	70.92261869998498	0.20599324110308534	13.96	0.32628480000000004
CD81	MAIA	0.47291173028854083	0.18435416579246516	0.24206567869168033	0.010479698453541708	27.36982785028319	0.11790567787981661	69.85356250101655	0.08223774530785917	13.0	0.1663552
CD81	DCST1	0.47650668196269746	0.19999061107635493	0.2552938252536235	0.010006441030412231	20.613724846274575	0.30648830547726297	51.56451180456483	0.06851646479036223	12.6	0.15124
CD81	DCST2	0.39957186325619326	0.2482723361253738	0.2785322415515377	0.017952605281410853	21.116238577262187	0.2534806488955448	57.24246233427317	0.11126520345497565	12.96	0.13321439999999998
CD81	FIMP	0.6051822704573746	0.12293587207794186	0.2193851517538284	0.010419951214214471	21.793180385786627	0.1760360178027886	46.30669683089917	0.08089171112044462	13.0	0.4489632
CD81	IZUMO1	0.5703881648770321	0.3595678833127022	0.40173193962556814	0.038319948972091206	15.09493409642135	0.35996645938370997	68.97558957370579	0.2578350308292891	15.04	0.649128
CD81	IZUMO2	0.4770043663714123	0.1481639292836189	0.2139320167011776	0.011850827010667316	22.112628759502073	0.17172463988933218	61.88849628851966	0.10670981918562682	13.0	0.506472
CD81	IZUMO3	0.5331122260155413	0.17698136061429973	0.24820753369454807	0.011625625826616897	22.08474203384346	0.17467329523155453	58.379316743820475	0.1020181224444845	13.0	0.2694896
CD81	IZUMO4	0.42922348439865105	0.1414295610785484	0.19898834574256896	0.011322104424243236	23.4667902871297	0.16068736981667736	60.44888212278547	0.09634053330297716	13.0	0.1477072
CD81	SOF1	0.5896864624589803	0.17392801463603969	0.2570797042006278	0.018579703507437272	14.08436443925508	0.3364386017497511	57.69882805133472	0.19418308606876183	13.0	0.159816
CD81	SPACA6	0.4816838295545628	0.19334081619977947	0.2510094188707362	0.01621322948696633	18.876226407005735	0.2518842625792904	61.37197850279459	0.15511488676937202	13.0	0.2509056
CD81	TMEM81	0.44041969060034813	0.11725955873727795	0.181891585109892	0.010709915943860704	24.806759189628597	0.1402084339606872	61.766520483789975	0.08668324897395178	13.0	0.3579248
CD81	TMEM95	0.5202495820866222	0.17365723013877865	0.24297570052834735	0.014088834020538872	21.24599370329044	0.2014893308469263	63.720269980618056	0.12984924708722154	14.64	0.2092896
CD9	CD81	0.49616631053394644	0.17250043332576748	0.23723360876740326	0.01267960637476968	21.69164290417566	0.1761804687227248	69.07855426597271	0.12139455604890205	13.0	0.4194864
CD9	CD9	0.5248357158757446	0.229520189166069	0.28858329450800413	0.014938657234283776	18.53844396806757	0.2469830003074801	68.35053021982083	0.14808380404496144	13.0	0.4879264
CD9	MAIA	0.4787168974075417	0.18414065957069392	0.24305590713806352	0.010087204650830683	22.977756002922423	0.259290121220786	60.419246960973275	0.07126481175510879	13.48	0.1657408
CD9	DCST1	0.4783562504181361	0.19848793417215344	0.25446159742135	0.009991425147596216	20.60875686126171	0.3057562817587748	51.83267779189687	0.06837829337030531	12.6	0.16243359999999998
CD9	DCST2	0.39836395816732434	0.24057234227657315	0.2721306654547234	0.011867899684654272	22.403854260537695	0.19869802663551467	62.801793309236345	0.1030882821807303	13.0	0.1469728
CD9	FIMP	0.5969730287621478	0.11478360205888745	0.2112214873995395	0.010733714642301944	21.732813233033138	0.17572047625497128	49.83884134406324	0.08719819076183447	13.0	0.3040496
CD9	IZUMO1	0.6117881685911829	0.4405574905872345	0.47480362618802424	0.07356361374924511	11.245439209833002	0.484609459332342	75.45694429938516	0.3718716625726594	16.4	0.8050848
CD9	IZUMO2	0.47133751973600296	0.13239707469940182	0.20018516370672207	0.01157232114649096	23.68858387931709	0.15218783162395377	67.66358757444203	0.10268269125995597	13.0	0.3496032
CD9	IZUMO3	0.5067726198294171	0.15106544047594067	0.22220687634663597	0.012085483847085268	22.664883748236797	0.17070391235867396	63.97230289757948	0.10909201622331537	13.0	0.2558768
CD9	IZUMO4	0.4291085273284323	0.1339610522985458	0.1929905473045231	0.010751992351790815	24.701309725046755	0.142652928834171	61.35942535586455	0.08727918508501606	13.0	0.3022624
CD9	SOF1	0.5791901961665896	0.1508781242370605	0.2365405386229663	0.015964827518950814	15.698427348395795	0.29029672800920464	56.955269382285394	0.16544701862393535	13.8	0.15864
CD9	SPACA6	0.46789229810104627	0.14042030513286588	0.20591470372650197	0.010801299713741412	25.90176087186561	0.1321253552328867	66.79521686175389	0.0880496726913091	13.0	0.1423536
CD9	TMEM81	0.43733191923192144	0.11605142325162882	0.18030752244768736	0.01089403965944239	24.95155563672162	0.1387629950658617	64.99395704278236	0.09026169569890097	13.0	0.3153856
CD9	TMEM95	0.565903825472063	0.3019673526287079	0.35475464719737887	0.023327671791822824	15.738016257340472	0.33261370605611	61.55016586730424	0.205626535343984	14.68	0.32384
JUNO	CD81	0.5266112457060611	0.19292228281497953	0.25966007539319585	0.012760818722104323	19.62830828292481	0.2078082004985403	58.98532316022217	0.12241812488723937	13.0	0.5748991999999999
JUNO	CD9	0.5178280875965985	0.1755109170079231	0.24397435112565816	0.01746011479973495	22.094129918124544	0.19814801020815773	66.69658182841704	0.1331500811196986	14.0	0.2014576
JUNO	JUNO	0.5351972111860258	0.15586847245693203	0.23173422020275083	0.013820353043423368	21.031398897609343	0.20036910792498863	67.60384854447044	0.13300341963282455	13.0	0.2394528
JUNO	MAIA	0.4942666122419024	0.21046779215335842	0.2672275561710672	0.01363420769314002	22.25589136800015	0.23269955367709014	68.62057237328646	0.11492953913538193	12.96	0.13510239999999998
JUNO	DCST1	0.475044321518472	0.22671841502189632	0.27638359632121146	0.012552011464832447	22.34293516079793	0.17934372542120133	61.29456167043658	0.11219160337088066	13.0	0.1624672
JUNO	DCST2	0.40688339985174066	0.20600173830986018	0.2461780706182363	0.010437712616826056	24.09172917391962	0.17507365679699483	56.21286766916082	0.0793619449532579	13.0	0.1097616
JUNO	FIMP	0.7691250728370923	0.24062521338462825	0.34632518527512113	0.03406044953614436	10.090672277552388	0.5041153733559215	56.69059133493729	0.28863226206911147	14.12	0.35069279999999997
JUNO	IZUMO1	0.8345563478448993	0.8490712237358093	0.8461682485576274	0.6666231693218287	2.15331314277934	0.955600126301813	90.03053876749048	0.8603534746524595	21.56	0.9089119999999999
JUNO	IZUMO2	0.57597718208241	0.1364309379458427	0.22434018677315617	0.012188466532923421	22.954242676804935	0.16406764174726998	67.510233484962	0.11103286705670508	13.0	0.1582784
JUNO	IZUMO3	0.6023863933093004	0.15339177131652829	0.24319069571508273	0.013143317682185487	21.153926199567305	0.1871960712460147	67.5165888029268	0.1263909304334551	13.52	0.16901599999999997
JUNO	IZUMO4	0.7112681224732281	0.5876247680187225	0.6123534389096237	0.04064298798513928	12.846821394472718	0.41877818368373626	68.33326625728212	0.2934722086959084	15.08	0.4252864
JUNO	SOF1	0.6892268117134851	0.24694810092449185	0.3354038430822905	0.018638223950651595	13.259412619523879	0.366125335625692	52.023453409598005	0.19168494438992612	13.0	0.2552816
JUNO	SPACA6	0.5215092133573471	0.2114212083816528	0.27343880937679166	0.012412751820119099	24.04988627202022	0.15557234056327662	71.33355978722003	0.11005374813807554	13.8	0.1816544
JUNO	TMEM81	0.5931886722966435	0.2673173624277114	0.3324916244014979	0.10629371546066997	19.122900875233498	0.3229382461090664	72.43155888491927	0.2558334822726337	16.6	0.1210704
JUNO	TMEM95	0.6102446333719656	0.12682566374540324	0.22350945767071573	0.011283198540061403	24.826357990414945	0.14285766468050093	68.44687085905817	0.09688872371032815	13.0	0.1113296
MAIA	MAIA	0.3806821232952972	0.13198010861873624	0.18172051155404845	0.008084353079364264	7.282359400301995	0.783522836858337	20.180421377563988	0.01977736629447846	6.16	0.022408
MAIA	DCST1	0.4280231869358228	0.23993838667869563	0.27755534673012106	0.030035435388318363	13.21278817520383	0.49818805762567175	48.48782987012987	0.15107547792673354	14.04	0.1274496
MAIA	DCST2	0.3466138783804169	0.17427466988563534	0.20874251158459167	0.009342242944894472	16.51521821835088	0.44506414745513695	39.56489593650794	0.05230037172022922	11.56	0.0970256
MAIA	FIMP	0.5744448656965401	0.1961016738414764	0.27177031221248915	0.011353874736043587	22.569898234901558	0.16927322048305107	58.13241054392799	0.09776754140114859	13.0	0.16628800000000002
MAIA	IZUMO1	0.4574318759034117	0.13643756359815595	0.2006364260592071	0.010401400149288375	20.768141803793668	0.30420121890365537	59.024114032033175	0.07646106688573966	12.6	0.1653312
MAIA	IZUMO2	0.5079183079371729	0.13441586077213283	0.20911635020514086	0.00976532250302916	11.259024801240182	0.5965484352990722	34.3488935492275	0.05509396253044018	9.88	0.11150560000000001
MAIA	IZUMO3	0.5351193615459039	0.24953922510147092	0.3066552523903575	0.017409486243059703	16.583710726305302	0.29335394748028737	62.98262405459396	0.1674380328554037	13.0	0.2166416
MAIA	IZUMO4	0.488497832263742	0.16765392839908597	0.23182270917201717	0.011494576038075579	23.76310822851663	0.15261905494118164	66.42138490154112	0.10109202785457551	13.0	0.1729808
MAIA	SOF1	0.5602754571017258	0.17806328475475308	0.2545057192241476	0.014490672691438744	12.268131219862555	0.472684941515453	40.46699601651273	0.1256717470978353	12.4	0.1358512
MAIA	SPACA6	0.48331775063627547	0.21571069717407224	0.2692321078665129	0.05280042361265947	15.319436459121778	0.5054566304409334	53.06360267524099	0.1513329239740906	11.88	0.0720416
MAIA	TMEM81	0.5210059376892174	0.2411501076817512	0.2971212736832445	0.017416762590423903	20.533185515002284	0.23449743656667063	68.42711107839892	0.1598287648288162	13.0	0.1603408
MAIA	TMEM95	0.5429754124769023	0.2882431477308273	0.33918960068004234	0.02137117013763615	16.050403065708863	0.2989871215507094	64.52808298206877	0.19569072851207825	13.0	0.40126080000000003
DCST1	DCST1	0.5235876981649014	0.42938134431838987	0.4482226150876922	0.021633674001888786	12.616092697067455	0.39000243008050867	56.523243760675975	0.22025571640870012	13.0	0.5602144
DCST1	DCST2	0.6092611019645929	0.5924627256393432	0.5958224009043932	0.13226899811687612	5.318577751474816	0.7793598441068873	68.20856891654437	0.5320856494435557	17.64	0.7052896
DCST1	FIMP	0.5339383641186833	0.21584758371114726	0.2794657397926545	0.01137327992546942	22.590190755750488	0.17874809565442112	47.98876841532088	0.08917993031643963	13.0	0.10908799999999999
DCST1	SOF1	0.5283132899762216	0.2349677354097366	0.2936368463230336	0.015594130519652907	15.890764164078023	0.30734422320075366	45.057610319441075	0.14298505235800227	13.0	0.22735680000000003
DCST2	DCST2	0.40682663204798514	0.3103554797172546	0.3296497101834007	0.016815851800849105	12.638608818946759	0.3875228782557087	45.38184839775024	0.1755381135580247	13.0	0.3444576
DCST2	FIMP	0.43757006311672497	0.22029680669307705	0.26375145797780664	0.011171006298159607	19.59445380119713	0.21874419516883217	40.7126992673807	0.09122159790730755	13.72	0.1903456
DCST2	SOF1	0.4328842483759871	0.2376826876401901	0.2767229997873495	0.013208587491619747	14.792797022629234	0.33238097130436167	36.592650965664554	0.12392364368942661	14.12	0.2143168
FIMP	FIMP	0.210297823915374	0.11893561214208599	0.1372080544967436	0.013269628790245347	16.518150153247927	0.2815787408094885	38.57142109506569	0.1142152073363392	13.0	0.1954928
FIMP	SOF1	0.2077780815562171	0.10219842821359629	0.12331435888212047	0.011041216341858388	16.76121116481823	0.2811410771447951	35.996865024113596	0.09108513974330032	13.0	0.1521312
IZUMO1	DCST1	0.4907045292760611	0.30567714631557463	0.3426826229076719	0.05405180862909968	17.16884585027823	0.34065695379367544	68.96484786438455	0.2535438760855326	16.12	0.2125824
IZUMO1	DCST2	0.4012481718819736	0.1797739231586456	0.2240687729033112	0.009739967501337132	25.879638549254473	0.15741611255197513	52.032522113220324	0.06476359600520751	13.0	0.10724159999999999
IZUMO1	FIMP	0.6658207640445707	0.17222601056098935	0.2709449612577056	0.012578819594486802	19.56668761063439	0.21180418125130906	55.04057465868851	0.117599737744831	13.0	0.2175008
IZUMO1	IZUMO1	0.44696076907883375	0.10725452378392215	0.1751957728429045	0.0112004443234836	26.56479417997148	0.12424868569256825	77.45973684210526	0.0962288677782837	2.0
IZUMO1	IZUMO2	0.5291181666818483	0.12848649114370342	0.20861282625133237	0.011020403074752027	25.064819753297012	0.13818151580761284	67.08591842336206	0.0925932740896178	13.0	0.098616
IZUMO1	IZUMO3	0.6113285913662595	0.2947141200304031	0.3580370142975744	0.03616016094007512	19.5452563019792	0.2914051889683641	67.93101207174227	0.1947133610963367	13.0	0.1109056
IZUMO1	IZUMO4	0.5021881666166322	0.147857796549797	0.21872387056316406	0.011560547675254648	23.715051656774577	0.15258500418906162	66.59336927275274	0.10201426220462453	13.96	0.19158560000000002
IZUMO1	SOF1	0.6397340442411656	0.23884463548660276	0.31902251723751535	0.028070951393214725	13.754754717714142	0.3659971304335528	58.491035305685216	0.21913775157306659	13.0	0.18295999999999998
IZUMO1	SPACA6	0.689857156067213	0.5953626966476441	0.6142615885315579	0.212370948519804	7.2670796147872485	0.6768894042646323	82.27569551783363	0.561934358710772	18.28	0.589232
IZUMO1	TMEM81	0.535289225938803	0.43347003221511843	0.45383387095985533	0.04063474857401768	14.639168030158432	0.3684649993058145	77.00853080078782	0.2875085068635776	13.0	0.3278208
IZUMO1	TMEM95	0.5764127770179147	0.15063465565443035	0.2357902799271272	0.01784884382758764	24.59851442196197	0.15908733895890573	66.80118577743453	0.11009986694577542	14.0	0.1219952
IZUMO2	DCST1	0.489086338850101	0.20241313993930812	0.25974777972146673	0.010586600868113544	22.726315489065946	0.188811960483458	51.05981860353847	0.0807666551128753	13.0	0.10501279999999999
IZUMO2	DCST2	0.4137928091706358	0.2336236315965652	0.26965746711137933	0.010799744601282463	23.053916729505346	0.17052075350424556	51.302587380036485	0.08614604945103782	13.0	0.11336320000000001
IZUMO2	FIMP	0.6896103987653786	0.22179921030998226	0.31536144800106153	0.020721662350304797	12.830376661364822	0.38119616520590105	55.13062697112603	0.21120843724546787	14.0	0.23484960000000002
IZUMO2	IZUMO2	0.5486473518194874	0.2358351671695709	0.2983976040995542	0.02273048023480609	16.58041246434512	0.28007467737219655	77.20359218567982	0.217443488413674	14.0	0.20771360000000003
IZUMO2	IZUMO3	0.7904880222518811	0.6788003507256508	0.7011378850308969	0.6018195143661117	5.904206440277937	0.8058152387133667	87.32797915996031	0.7372977003796841	16.0	0.5263456
IZUMO2	IZUMO4	0.4864268325436196	0.14486966162919995	0.21318109581208386	0.01306670139849746	21.962554325993935	0.18775614570292526	64.10040487173148	0.1193194615094031	13.0	0.1188272
IZUMO2	SOF1	0.6210234148181852	0.2400847446918487	0.31627247871711606	0.03954706219421515	14.548401004765536	0.35714540588141097	55.86086290150063	0.2112425980119183	14.0	0.1638896
IZUMO2	SPACA6	0.5332489034471578	0.18156961679458614	0.2519054741251005	0.011875253694113248	24.00477954911711	0.1533392446095573	64.08544923317956	0.09996735571344177	13.56	0.1379696
IZUMO2	TMEM81	0.4736475197734035	0.13291270881891248	0.20105967100981068	0.011910128740604469	22.410424782873378	0.16956690962791673	62.63759050109018	0.106814635084237	13.0	0.1580416
IZUMO2	TMEM95	0.5322881954224469	0.12051483482122416	0.2028695069414687	0.011315623838387608	24.34475974763493	0.14824613998580266	66.46304583830226	0.0972424736329096	13.0	0.143
IZUMO3	DCST1	0.5123965421871004	0.23062898635864254	0.28698249752433413	0.013223135817651492	21.9076060833455	0.24103698106099455	55.283301277363904	0.10091874164439826	12.96	0.1327168
IZUMO3	DCST2	0.42471207969296	0.18021509051322934	0.22911448834917547	0.0088564597325519	15.618444865185891	0.47839329004689835	31.70584189744404	0.04140015175300929	11.2	0.0779536
IZUMO3	FIMP	0.6982963542663359	0.32014294505119323	0.3957736268942218	0.0857995705859394	11.763215168076798	0.47464047248479135	65.48375903745499	0.3277046781863171	15.68	0.1973824
IZUMO3	IZUMO3	0.5712224806521986	0.26259208410978313	0.32431816341826625	0.0200564150822768	17.10598592457188	0.26780521282700104	73.3547548928322	0.19702250566116153	13.0	0.5377984
IZUMO3	IZUMO4	0.5556673943231598	0.24294211119413373	0.30548716781993895	0.030188896001572946	20.841109925555646	0.2451220354419425	63.96888837407796	0.16849198045231858	14.52	0.11260479999999999
IZUMO3	SOF1	0.6433054796959139	0.30842931091785425	0.3754045446734663	0.06275718479431824	9.477381896713942	0.5408390152644665	65.4296475200228	0.36021993897987215	17.24	0.1292
IZUMO3	SPACA6	0.551914036672757	0.1962008917331695	0.267343520721087	0.013185064335667568	21.45108756870713	0.18428741426138803	68.41448303723435	0.12652861085772346	13.0	0.16390720000000003
IZUMO3	TMEM81	0.4695459078620335	0.14308726638555525	0.20837899468085092	0.014613582576672607	20.871670048094817	0.19777448070898793	67.97039924040646	0.13463023355238626	13.0	0.1957152
IZUMO3	TMEM95	0.5442450929137713	0.13764762997627256	0.21896712256377227	0.014644034451285976	21.28475385818016	0.20316341861001652	66.94042766858337	0.13328680873052048	13.0	0.152416
IZUMO4	DCST1	0.4883185484321364	0.22571966052055356	0.27823943810287016	0.011439256056951477	22.69875649886144	0.17006427080836606	57.50025474076981	0.0975823613981866	13.0	0.24647199999999997
IZUMO4	DCST2	0.40376194347599614	0.18595541238784785	0.22951671860547754	0.009764410870154236	19.94553183367045	0.31165500857025824	44.37332998924555	0.06289506888030445	12.6	0.1331728
IZUMO4	FIMP	0.6101793094480014	0.1869406962394714	0.2715884188811774	0.014696919800657819	16.487882390223717	0.276950991292818	51.83425399221226	0.14466143134542053	13.0	0.1451664
IZUMO4	IZUMO4	0.6150110827243352	0.4876718524098396	0.5131396984727388	0.025107999673015774	16.5175017890709	0.30644888804093035	56.95204879858187	0.18272183792907215	14.0	0.39095840000000004
IZUMO4	SOF1	0.5957849856193674	0.2317729669809341	0.3045753707086208	0.01747196071435132	13.435388151329532	0.3643366438881566	47.44851910744147	0.17556557954963214	13.0	0.11864480000000001
IZUMO4	SPACA6	0.4847649107322307	0.15138939738273616	0.2180645000526351	0.010450721973660992	24.464226825585	0.19546645294240314	63.108629555881016	0.07940181605011137	12.96	0.1029584
IZUMO4	TMEM81	0.4538866062641809	0.13630946964025492	0.19982489696504013	0.010695223191638981	24.582614217996458	0.14331225569213607	60.22528942599615	0.08623755222894108	13.0	0.2936848
IZUMO4	TMEM95	0.5427024042305605	0.20713619798421856	0.27424943923348694	0.01831377965269882	21.518710652001587	0.21238028703788317	60.350812451651265	0.1329332489247525	13.0	0.1348912
SOF1	SOF1	0.24634444865970223	0.16224822878837583	0.1790674727626411	0.017289474331607366	12.92311031055054	0.3893069992858487	43.36828478141219	0.1720585006090291	13.0	0.22821760000000002
SPACA6	DCST1	0.4749503795580267	0.25432642996311183	0.29845121988209483	0.01575667506439082	20.240181838254415	0.23347776790140476	58.39779427757239	0.14105095510298976	13.92	0.16754080000000002
SPACA6	DCST2	0.3882928792121585	0.16181436538696287	0.207110068152002	0.009384628864607876	23.377243228619687	0.22970360237701556	45.26123911632524	0.05660351296479146	12.88	0.08108800000000001
SPACA6	FIMP	0.6601465506353567	0.23919511079788205	0.32338539876537703	0.01981178638814761	14.015485986613715	0.34771951548175145	57.116508923833024	0.19964162474330538	13.0	0.30886399999999997
SPACA6	SOF1	0.6286920526332381	0.3754753679037094	0.4261187048496151	0.042406901973786534	10.731488075039797	0.49659043843722195	57.92277983818804	0.29493599012105115	13.88	0.20938400000000001
SPACA6	SPACA6	0.44142545454580157	0.11541293591260907	0.1806154396392476	0.010883906887365579	24.794988762607556	0.1918366845730729	72.5561035829407	0.08822383601410089	12.96	0.1471536
SPACA6	TMEM81	0.5271013655434995	0.20785378247499461	0.2717032990886956	0.03791477665321799	21.999779545646405	0.2023067904651536	69.10641600795196	0.14506012641608204	13.0	0.12198079999999999
SPACA6	TMEM95	0.5420339345336821	0.13291268020868297	0.21473693107368277	0.011333617352544647	25.151567481101992	0.13899738993590963	70.05610996738896	0.09755506576471167	13.0	0.12065440000000001
TMEM81	DCST1	0.48365224023552394	0.1900583457946777	0.24877712468284696	0.00955984433251842	18.48818727883549	0.35303811555446574	38.19876035023964	0.05771097938358485	12.4	0.11362399999999999
TMEM81	DCST2	0.40735284329742455	0.17211608767509456	0.2191634387995606	0.009005241512355633	22.336072981441454	0.26573742471907646	37.47574618388776	0.04720531117949888	12.76	0.0706768
TMEM81	FIMP	0.5882894648339907	0.1883743795752525	0.2683573966270002	0.018413920996812775	14.959134064725877	0.3284731960646605	54.25939398897913	0.18037924260624524	13.68	0.1434512
TMEM81	SOF1	0.5463862219665979	0.18475993424654003	0.2570851917905516	0.019052619127209455	13.902373842347655	0.3506054594287055	54.55594983090704	0.19170659723675887	13.0	0.1513984
TMEM81	TMEM81	0.4260281364209196	0.1367502668499946	0.19460584076417964	0.011843263353479915	22.718855337973373	0.1658786654422074	62.4172971002584	0.1048779346946349	13.0	0.20109919999999998
TMEM95	DCST1	0.5067780723438907	0.18316128373146054	0.2478846414539466	0.010128873241219211	17.232357847345096	0.3987016025788989	39.013137458778104	0.06498811732701715	12.16	0.1239504
TMEM95	DCST2	0.41870425626650515	0.18004232883453367	0.22777471432092797	0.009196868431167023	21.187415272638592	0.3025358013950087	39.40894159764895	0.050824923946861895	12.6	0.0927072
TMEM95	FIMP	0.7675865379650462	0.7624788022041321	0.763500349356315	0.4709657234006066	3.4648001970853732	0.890044312658321	85.75047298637874	0.7660276226505818	18.68	0.6241616
TMEM95	SOF1	0.5195349700380729	0.2665355309844017	0.31713541879513596	0.035632781383639796	11.488019979560105	0.45898301755151927	57.061447144567666	0.27013892930396893	13.64	0.16200959999999998
TMEM95	TMEM81	0.48201925143296337	0.16479352533817287	0.22823867055713098	0.016795342149899094	21.333182668329005	0.19628334982160214	65.40347232571297	0.1303123672057585	14.0	0.1491664
TMEM95	TMEM95	0.46494855784889055	0.12631598934531207	0.19404250304602777	0.010780861453214316	19.767776623097273	0.30378563469290437	52.33126570721281	0.08245882736300443	12.76	0.1227392
