# Supplementary material for: Deep learning insights into the architecture of the mammalian egg-sperm fusion synapse
Source: eLife. 2024 Apr 26;13:RP93131. doi: 10.7554/eLife.93131 (PMC11052572; doi:10.7554/eLife.93131)
Supplement: Figure 5—source data 1. [file elife-93131-fig5-data1.zip]

Archive with 35 entries (33 files):
- eLife-VOR-RA-2023-93131R1_figure_5-source_data/
- __MACOSX/._eLife-VOR-RA-2023-93131R1_figure_5-source_data
- eLife-VOR-RA-2023-93131R1_figure_5-source_data/.DS_Store
- __MACOSX/eLife-VOR-RA-2023-93131R1_figure_5-source_data/._.DS_Store
- eLife-VOR-RA-2023-93131R1_figure_5-source_data/figure_5bc/
- eLife-VOR-RA-2023-93131R1_figure_5-source_data/figure_5a.csv
- __MACOSX/eLife-VOR-RA-2023-93131R1_figure_5-source_data/._figure_5a.csv
- eLife-VOR-RA-2023-93131R1_figure_5-source_data/figure_5bc/JUNO_CD9_IZUMO1_SPACA6_TMEM81_ranked_2.pdb
- __MACOSX/eLife-VOR-RA-2023-93131R1_figure_5-source_data/figure_5bc/._JUNO_CD9_IZUMO1_SPACA6_TMEM81_ranked_2.pdb
- eLife-VOR-RA-2023-93131R1_figure_5-source_data/figure_5bc/JUNO_CD9_IZUMO1_SPACA6_TMEM81_ranked_3.pdb
- __MACOSX/eLife-VOR-RA-2023-93131R1_figure_5-source_data/figure_5bc/._JUNO_CD9_IZUMO1_SPACA6_TMEM81_ranked_3.pdb
- eLife-VOR-RA-2023-93131R1_figure_5-source_data/figure_5bc/JUNO_CD9_IZUMO1_SPACA6_TMEM81_ranked_1.pdb
- __MACOSX/eLife-VOR-RA-2023-93131R1_figure_5-source_data/figure_5bc/._JUNO_CD9_IZUMO1_SPACA6_TMEM81_ranked_1.pdb
- eLife-VOR-RA-2023-93131R1_figure_5-source_data/figure_5bc/JUNO_CD9_IZUMO1_SPACA6_TMEM81_ranked_0.pdb
- __MACOSX/eLife-VOR-RA-2023-93131R1_figure_5-source_data/figure_5bc/._JUNO_CD9_IZUMO1_SPACA6_TMEM81_ranked_0.pdb
- eLife-VOR-RA-2023-93131R1_figure_5-source_data/figure_5bc/JUNO_CD9_IZUMO1_SPACA6_TMEM81_ranked_4.pdb
- __MACOSX/eLife-VOR-RA-2023-93131R1_figure_5-source_data/figure_5bc/._JUNO_CD9_IZUMO1_SPACA6_TMEM81_ranked_4.pdb
- eLife-VOR-RA-2023-93131R1_figure_5-source_data/figure_5bc/JUNO_CD9_IZUMO1_SPACA6_TMEM81_ranking_debug.json
- __MACOSX/eLife-VOR-RA-2023-93131R1_figure_5-source_data/figure_5bc/._JUNO_CD9_IZUMO1_SPACA6_TMEM81_ranking_debug.json
- eLife-VOR-RA-2023-93131R1_figure_5-source_data/figure_5bc/JUNO_CD9_IZUMO1_SPACA6_TMEM81_ranked_0_renumbered.pdb
- __MACOSX/eLife-VOR-RA-2023-93131R1_figure_5-source_data/figure_5bc/._JUNO_CD9_IZUMO1_SPACA6_TMEM81_ranked_0_renumbered.pdb
- eLife-VOR-RA-2023-93131R1_figure_5-source_data/figure_5bc/JUNO_CD9_IZUMO1_SPACA6_TMEM81_ranked_5.pdb
- __MACOSX/eLife-VOR-RA-2023-93131R1_figure_5-source_data/figure_5bc/._JUNO_CD9_IZUMO1_SPACA6_TMEM81_ranked_5.pdb
- eLife-VOR-RA-2023-93131R1_figure_5-source_data/figure_5bc/JUNO_CD9_IZUMO1_SPACA6_TMEM81_ranked_7.pdb
- __MACOSX/eLife-VOR-RA-2023-93131R1_figure_5-source_data/figure_5bc/._JUNO_CD9_IZUMO1_SPACA6_TMEM81_ranked_7.pdb
- eLife-VOR-RA-2023-93131R1_figure_5-source_data/figure_5bc/JUNO_CD9_IZUMO1_SPACA6_TMEM81_ranked_6.pdb
- __MACOSX/eLife-VOR-RA-2023-93131R1_figure_5-source_data/figure_5bc/._JUNO_CD9_IZUMO1_SPACA6_TMEM81_ranked_6.pdb
- eLife-VOR-RA-2023-93131R1_figure_5-source_data/figure_5bc/JUNO_CD9_IZUMO1_SPACA6_TMEM81_ranked_8.pdb
- __MACOSX/eLife-VOR-RA-2023-93131R1_figure_5-source_data/figure_5bc/._JUNO_CD9_IZUMO1_SPACA6_TMEM81_ranked_8.pdb
- eLife-VOR-RA-2023-93131R1_figure_5-source_data/figure_5bc/JUNO_CD9_IZUMO1_SPACA6_TMEM81_ranked_9.pdb
- __MACOSX/eLife-VOR-RA-2023-93131R1_figure_5-source_data/figure_5bc/._JUNO_CD9_IZUMO1_SPACA6_TMEM81_ranked_9.pdb
- eLife-VOR-RA-2023-93131R1_figure_5-source_data/figure_5bc/JUNO_CD9_IZUMO1_SPACA6_TMEM81.fasta
- __MACOSX/eLife-VOR-RA-2023-93131R1_figure_5-source_data/figure_5bc/._JUNO_CD9_IZUMO1_SPACA6_TMEM81.fasta
- eLife-VOR-RA-2023-93131R1_figure_5-source_data/figure_5bc/JUNO_CD9_IZUMO1_SPACA6_TMEM81.com
- __MACOSX/eLife-VOR-RA-2023-93131R1_figure_5-source_data/figure_5bc/._JUNO_CD9_IZUMO1_SPACA6_TMEM81.com
