# Supplementary material for: Deep learning insights into the architecture of the mammalian egg-sperm fusion synapse
Source: eLife. 2024 Apr 26;13:RP93131. doi: 10.7554/eLife.93131 (PMC11052572; doi:10.7554/eLife.93131)
Supplement: Figure 5—source data 1. [file elife-93131-fig5-data1.zip › eLife-VOR-RA-2023-93131R1_figure_5-source_data/figure_5a.csv]

	chain	pDockQ	id	target	rankpDockq	pDockQ2	PAE	PAEnorm	pLDDT	numres	rankpDockq2	PconsDockQ	pTM	ipTM	RankConf	rank	chainid	ID
450	B	0.5877925292741699	JUNO-CD9-CD81-IZUMO1-IZUMO4-SPACA6-TMEM81-SOF1_B_1_1_v3	JUNO-CD9-CD81-IZUMO1-IZUMO4-SPACA6-TMEM81-SOF1	17.0	0.3893126769118135	3.950725833400929	0.8649902866931534	85.05833333333334	0.735746321356418	9.0	0.59824	0.5453575043503546	0.484391450881958	0.4965846615756373	2.0	JUNO	JUNO-CD9-CD81-IZUMO1-IZUMO4-SPACA6-TMEM81-SOF1_B_1_1_v3
451	C	0.4267480869523768	JUNO-CD9-CD81-IZUMO1-IZUMO4-SPACA6-TMEM81-SOF1_C_1_1_v3	JUNO-CD9-CD81-IZUMO1-IZUMO4-SPACA6-TMEM81-SOF1	72.0	0.0758797879355271	8.333250345695232	0.5901687517836318	74.54322580645163	0.4399308252811897	50.0	0.19008	0.5453575043503546	0.484391450881958	0.4965846615756373	2.0	CD9	JUNO-CD9-CD81-IZUMO1-IZUMO4-SPACA6-TMEM81-SOF1_B_1_1_v3
452	D	0.0680376906349793	JUNO-CD9-CD81-IZUMO1-IZUMO4-SPACA6-TMEM81-SOF1_D_1_1_v3	JUNO-CD9-CD81-IZUMO1-IZUMO4-SPACA6-TMEM81-SOF1	128.0	0.0123093446064781	22.79993200132985	0.1613327636972513	71.67875	0.1156413083586435	105.0	0.11364	0.5453575043503546	0.484391450881958	0.4965846615756373	2.0	CD81	JUNO-CD9-CD81-IZUMO1-IZUMO4-SPACA6-TMEM81-SOF1_D_1_1_v3
453	E	0.6524402294243737	JUNO-CD9-CD81-IZUMO1-IZUMO4-SPACA6-TMEM81-SOF1_E_1_1_v3	JUNO-CD9-CD81-IZUMO1-IZUMO4-SPACA6-TMEM81-SOF1	7.0	0.1018013310097604	7.640877159403537	0.6313808781421695	77.60740740740741	0.48999833039226	42.0	0.33864	0.5453575043503546	0.484391450881958	0.4965846615756373	2.0	IZUMO1	JUNO-CD9-CD81-IZUMO1-IZUMO4-SPACA6-TMEM81-SOF1_E_1_1_v3
454	F	0.0274669523514357	JUNO-CD9-CD81-IZUMO1-IZUMO4-SPACA6-TMEM81-SOF1_F_1_1_v3	JUNO-CD9-CD81-IZUMO1-IZUMO4-SPACA6-TMEM81-SOF1	150.0	0.0105521652545737	20.33139176481337	0.1947929920003659	42.98263157894737	0.0837271540931256	128.0	0.04852	0.5453575043503546	0.484391450881958	0.4965846615756373	2.0	IZUMO4	JUNO-CD9-CD81-IZUMO1-IZUMO4-SPACA6-TMEM81-SOF1_F_1_1_v3
455	G	0.4641585174613575	JUNO-CD9-CD81-IZUMO1-IZUMO4-SPACA6-TMEM81-SOF1_G_1_1_v3	JUNO-CD9-CD81-IZUMO1-IZUMO4-SPACA6-TMEM81-SOF1	67.0	0.0366947725404722	9.92776131244326	0.5036249801049191	62.75818181818182	0.3160658806960271	67.0	0.22264	0.5453575043503546	0.484391450881958	0.4965846615756373	2.0	SPACA6	JUNO-CD9-CD81-IZUMO1-IZUMO4-SPACA6-TMEM81-SOF1_G_1_1_v3
456	H	0.13721314467768	JUNO-CD9-CD81-IZUMO1-IZUMO4-SPACA6-TMEM81-SOF1_H_1_1_v3	JUNO-CD9-CD81-IZUMO1-IZUMO4-SPACA6-TMEM81-SOF1	106.0	0.0302688972049981	11.997505876675207	0.4099366222529394	68.94633333333334	0.2826362700339191	72.0	0.24072	0.5453575043503546	0.484391450881958	0.4965846615756373	2.0	TMEM81	JUNO-CD9-CD81-IZUMO1-IZUMO4-SPACA6-TMEM81-SOF1_H_1_1_v3
457	I	0.0237378487158415	JUNO-CD9-CD81-IZUMO1-IZUMO4-SPACA6-TMEM81-SOF1_I_1_1_v3	JUNO-CD9-CD81-IZUMO1-IZUMO4-SPACA6-TMEM81-SOF1	176.0				0.0			0.03108	0.5453575043503546	0.484391450881958	0.4965846615756373	2.0	SOF1	JUNO-CD9-CD81-IZUMO1-IZUMO4-SPACA6-TMEM81-SOF1_I_1_1_v3
458	B	0.5861590096817342	JUNO-CD9-CD81-IZUMO1-IZUMO4-SPACA6-TMEM81-SOF1_B_1_2_v3	JUNO-CD9-CD81-IZUMO1-IZUMO4-SPACA6-TMEM81-SOF1	18.0	0.5772450809320945	2.8516963854556416	0.9247941467951588	89.06954545454545	0.8237099429406898	1.0	0.52512	0.5075305657333692	0.4339596927165985	0.4486738673199527	9.0	JUNO	JUNO-CD9-CD81-IZUMO1-IZUMO4-SPACA6-TMEM81-SOF1_B_1_2_v3
459	C	0.0503961280850909	JUNO-CD9-CD81-IZUMO1-IZUMO4-SPACA6-TMEM81-SOF1_C_1_2_v3	JUNO-CD9-CD81-IZUMO1-IZUMO4-SPACA6-TMEM81-SOF1	138.0	0.0112144204772819	24.482913970947266	0.142977023676996	67.50999999999999	0.0965237886843399	122.0	0.06268	0.5075305657333692	0.4339596927165985	0.4486738673199527	9.0	CD9	JUNO-CD9-CD81-IZUMO1-IZUMO4-SPACA6-TMEM81-SOF1_B_1_2_v3
460	D	0.0369117223564627	JUNO-CD9-CD81-IZUMO1-IZUMO4-SPACA6-TMEM81-SOF1_D_1_2_v3	JUNO-CD9-CD81-IZUMO1-IZUMO4-SPACA6-TMEM81-SOF1	141.0	0.0112144204772819	24.482913970947266	0.142977023676996	67.50999999999999	0.0965237886843399	122.0	0.08356	0.5075305657333692	0.4339596927165985	0.4486738673199527	9.0	CD81	JUNO-CD9-CD81-IZUMO1-IZUMO4-SPACA6-TMEM81-SOF1_D_1_2_v3
461	E	0.6699923393613813	JUNO-CD9-CD81-IZUMO1-IZUMO4-SPACA6-TMEM81-SOF1_E_1_2_v3	JUNO-CD9-CD81-IZUMO1-IZUMO4-SPACA6-TMEM81-SOF1	5.0	0.2726504386853571	5.181357961954409	0.7883546127843781	84.40141176470588	0.6653824229021956	21.0	0.32728	0.5075305657333692	0.4339596927165985	0.4486738673199527	9.0	IZUMO1	JUNO-CD9-CD81-IZUMO1-IZUMO4-SPACA6-TMEM81-SOF1_E_1_2_v3
462	F	0.0256714583752141	JUNO-CD9-CD81-IZUMO1-IZUMO4-SPACA6-TMEM81-SOF1_F_1_2_v3	JUNO-CD9-CD81-IZUMO1-IZUMO4-SPACA6-TMEM81-SOF1	156.0	0.0086752758736775	28.92046136898909	0.1067927577819302	37.96083333333333	0.0405394207936689	147.0	0.04732	0.5075305657333692	0.4339596927165985	0.4486738673199527	9.0	IZUMO4	JUNO-CD9-CD81-IZUMO1-IZUMO4-SPACA6-TMEM81-SOF1_F_1_2_v3
463	G	0.4970170867899925	JUNO-CD9-CD81-IZUMO1-IZUMO4-SPACA6-TMEM81-SOF1_G_1_2_v3	JUNO-CD9-CD81-IZUMO1-IZUMO4-SPACA6-TMEM81-SOF1	57.0	0.1240708400634983	6.792349026744238	0.6842940574018695	76.57641025641023	0.5240078247562909	40.0	0.24548	0.5075305657333692	0.4339596927165985	0.4486738673199527	9.0	SPACA6	JUNO-CD9-CD81-IZUMO1-IZUMO4-SPACA6-TMEM81-SOF1_G_1_2_v3
464	H	0.4895865219090146	JUNO-CD9-CD81-IZUMO1-IZUMO4-SPACA6-TMEM81-SOF1_H_1_2_v3	JUNO-CD9-CD81-IZUMO1-IZUMO4-SPACA6-TMEM81-SOF1	59.0	0.1477153405774832	6.152174869166092	0.7254301051511222	76.41428571428573	0.5543322332076219	35.0	0.33888	0.5075305657333692	0.4339596927165985	0.4486738673199527	9.0	TMEM81	JUNO-CD9-CD81-IZUMO1-IZUMO4-SPACA6-TMEM81-SOF1_H_1_2_v3
465	I	0.0237331854784098	JUNO-CD9-CD81-IZUMO1-IZUMO4-SPACA6-TMEM81-SOF1_I_1_2_v3	JUNO-CD9-CD81-IZUMO1-IZUMO4-SPACA6-TMEM81-SOF1	181.0				0.0			0.00112	0.5075305657333692	0.4339596927165985	0.4486738673199527	9.0	SOF1	JUNO-CD9-CD81-IZUMO1-IZUMO4-SPACA6-TMEM81-SOF1_I_1_2_v3
466	B	0.5514332265203763	JUNO-CD9-CD81-IZUMO1-IZUMO4-SPACA6-TMEM81-SOF1_B_1_3_v3	JUNO-CD9-CD81-IZUMO1-IZUMO4-SPACA6-TMEM81-SOF1	38.0	0.4824666726216974	3.5364224814750806	0.8888392405610245	87.96363636363637	0.7818553174244067	3.0	0.54244	0.4359421307391838	0.3542425632476806	0.3705824767459813	14.0	JUNO	JUNO-CD9-CD81-IZUMO1-IZUMO4-SPACA6-TMEM81-SOF1_B_1_3_v3
467	C	0.0304441683092558	JUNO-CD9-CD81-IZUMO1-IZUMO4-SPACA6-TMEM81-SOF1_C_1_3_v3	JUNO-CD9-CD81-IZUMO1-IZUMO4-SPACA6-TMEM81-SOF1	148.0	0.0099383209494815	25.950492867601188	0.1292945040096886	54.806	0.0708611458675499	135.0	0.0612	0.4359421307391838	0.3542425632476806	0.3705824767459813	14.0	CD9	JUNO-CD9-CD81-IZUMO1-IZUMO4-SPACA6-TMEM81-SOF1_B_1_3_v3
468	D	0.0238474015298467	JUNO-CD9-CD81-IZUMO1-IZUMO4-SPACA6-TMEM81-SOF1_D_1_3_v3	JUNO-CD9-CD81-IZUMO1-IZUMO4-SPACA6-TMEM81-SOF1	169.0				0.0			0.05228	0.4359421307391838	0.3542425632476806	0.3705824767459813	14.0	CD81	JUNO-CD9-CD81-IZUMO1-IZUMO4-SPACA6-TMEM81-SOF1_D_1_3_v3
469	E	0.639418041385087	JUNO-CD9-CD81-IZUMO1-IZUMO4-SPACA6-TMEM81-SOF1_E_1_3_v3	JUNO-CD9-CD81-IZUMO1-IZUMO4-SPACA6-TMEM81-SOF1	9.0	0.061240078153175	9.632706238648952	0.5187017138354276	77.7988888888889	0.4035441700115868	56.0	0.31696	0.4359421307391838	0.3542425632476806	0.3705824767459813	14.0	IZUMO1	JUNO-CD9-CD81-IZUMO1-IZUMO4-SPACA6-TMEM81-SOF1_E_1_3_v3
470	F	0.0416217368012766	JUNO-CD9-CD81-IZUMO1-IZUMO4-SPACA6-TMEM81-SOF1_F_1_3_v3	JUNO-CD9-CD81-IZUMO1-IZUMO4-SPACA6-TMEM81-SOF1	139.0	0.0092602763256864	28.114482644270893	0.1123060305103211	49.25052631578947	0.0553113111107042	142.0	0.05832	0.4359421307391838	0.3542425632476806	0.3705824767459813	14.0	IZUMO4	JUNO-CD9-CD81-IZUMO1-IZUMO4-SPACA6-TMEM81-SOF1_F_1_3_v3
471	G	0.3739904526760812	JUNO-CD9-CD81-IZUMO1-IZUMO4-SPACA6-TMEM81-SOF1_G_1_3_v3	JUNO-CD9-CD81-IZUMO1-IZUMO4-SPACA6-TMEM81-SOF1	77.0	0.0233203815695928	13.281641556651008	0.3617918796443575	65.36222222222221	0.2364752123550997	88.0	0.20524	0.4359421307391838	0.3542425632476806	0.3705824767459813	14.0	SPACA6	JUNO-CD9-CD81-IZUMO1-IZUMO4-SPACA6-TMEM81-SOF1_G_1_3_v3
472	H	0.2227617625089143	JUNO-CD9-CD81-IZUMO1-IZUMO4-SPACA6-TMEM81-SOF1_H_1_3_v3	JUNO-CD9-CD81-IZUMO1-IZUMO4-SPACA6-TMEM81-SOF1	92.0	0.0299447610384454	12.365625857988496	0.395399600208512	71.00481481481481	0.280752753906572	74.0	0.23776	0.4359421307391838	0.3542425632476806	0.3705824767459813	14.0	TMEM81	JUNO-CD9-CD81-IZUMO1-IZUMO4-SPACA6-TMEM81-SOF1_H_1_3_v3
473	I	0.0237331854784098	JUNO-CD9-CD81-IZUMO1-IZUMO4-SPACA6-TMEM81-SOF1_I_1_3_v3	JUNO-CD9-CD81-IZUMO1-IZUMO4-SPACA6-TMEM81-SOF1	181.0				0.0			0.00292	0.4359421307391838	0.3542425632476806	0.3705824767459813	14.0	SOF1	JUNO-CD9-CD81-IZUMO1-IZUMO4-SPACA6-TMEM81-SOF1_I_1_3_v3
474	B	0.556001205195481	JUNO-CD9-CD81-IZUMO1-IZUMO4-SPACA6-TMEM81-SOF1_B_1_4_v3	JUNO-CD9-CD81-IZUMO1-IZUMO4-SPACA6-TMEM81-SOF1	36.0	0.4844790685952162	3.501703661298872	0.89077393652553	87.87727272727273	0.7827878415840033	2.0	0.54792	0.427945859073546	0.3452576398849487	0.3617952837226682	17.0	JUNO	JUNO-CD9-CD81-IZUMO1-IZUMO4-SPACA6-TMEM81-SOF1_B_1_4_v3
475	C	0.0305322710165025	JUNO-CD9-CD81-IZUMO1-IZUMO4-SPACA6-TMEM81-SOF1_C_1_4_v3	JUNO-CD9-CD81-IZUMO1-IZUMO4-SPACA6-TMEM81-SOF1	147.0				0.0			0.06844	0.427945859073546	0.3452576398849487	0.3617952837226682	17.0	CD9	JUNO-CD9-CD81-IZUMO1-IZUMO4-SPACA6-TMEM81-SOF1_B_1_4_v3
476	D	0.0261500053840351	JUNO-CD9-CD81-IZUMO1-IZUMO4-SPACA6-TMEM81-SOF1_D_1_4_v3	JUNO-CD9-CD81-IZUMO1-IZUMO4-SPACA6-TMEM81-SOF1	154.0				0.0			0.06516	0.427945859073546	0.3452576398849487	0.3617952837226682	17.0	CD81	JUNO-CD9-CD81-IZUMO1-IZUMO4-SPACA6-TMEM81-SOF1_D_1_4_v3
477	E	0.598931774776764	JUNO-CD9-CD81-IZUMO1-IZUMO4-SPACA6-TMEM81-SOF1_E_1_4_v3	JUNO-CD9-CD81-IZUMO1-IZUMO4-SPACA6-TMEM81-SOF1	13.0	0.0810846181969859	8.694357397119834	0.5695025121463622	79.2278125	0.4512043825061095	44.0	0.32628	0.427945859073546	0.3452576398849487	0.3617952837226682	17.0	IZUMO1	JUNO-CD9-CD81-IZUMO1-IZUMO4-SPACA6-TMEM81-SOF1_E_1_4_v3
478	F	0.0266427125841607	JUNO-CD9-CD81-IZUMO1-IZUMO4-SPACA6-TMEM81-SOF1_F_1_4_v3	JUNO-CD9-CD81-IZUMO1-IZUMO4-SPACA6-TMEM81-SOF1	152.0				0.0			0.06684	0.427945859073546	0.3452576398849487	0.3617952837226682	17.0	IZUMO4	JUNO-CD9-CD81-IZUMO1-IZUMO4-SPACA6-TMEM81-SOF1_F_1_4_v3
479	G	0.3827550682235748	JUNO-CD9-CD81-IZUMO1-IZUMO4-SPACA6-TMEM81-SOF1_G_1_4_v3	JUNO-CD9-CD81-IZUMO1-IZUMO4-SPACA6-TMEM81-SOF1	76.0	0.0464971257645065	11.05216996987109	0.4501453633295842	79.23733333333332	0.356683182026007	61.0	0.19496	0.427945859073546	0.3452576398849487	0.3617952837226682	17.0	SPACA6	JUNO-CD9-CD81-IZUMO1-IZUMO4-SPACA6-TMEM81-SOF1_G_1_4_v3
480	H	0.1842725023387995	JUNO-CD9-CD81-IZUMO1-IZUMO4-SPACA6-TMEM81-SOF1_H_1_4_v3	JUNO-CD9-CD81-IZUMO1-IZUMO4-SPACA6-TMEM81-SOF1	99.0	0.0372448692406288	11.247858016045088	0.441473212100669	72.17481481481481	0.3186324732906725	66.0	0.2616	0.427945859073546	0.3452576398849487	0.3617952837226682	17.0	TMEM81	JUNO-CD9-CD81-IZUMO1-IZUMO4-SPACA6-TMEM81-SOF1_H_1_4_v3
481	I	0.0237331854784098	JUNO-CD9-CD81-IZUMO1-IZUMO4-SPACA6-TMEM81-SOF1_I_1_4_v3	JUNO-CD9-CD81-IZUMO1-IZUMO4-SPACA6-TMEM81-SOF1	181.0				0.0			0.00184	0.427945859073546	0.3452576398849487	0.3617952837226682	17.0	SOF1	JUNO-CD9-CD81-IZUMO1-IZUMO4-SPACA6-TMEM81-SOF1_I_1_4_v3
482	B	0.5972029658316651	JUNO-CD9-CD81-IZUMO1-IZUMO4-SPACA6-TMEM81-SOF1_B_1_5_v3	JUNO-CD9-CD81-IZUMO1-IZUMO4-SPACA6-TMEM81-SOF1	14.0	0.4527422841800632	3.457185638994165	0.8932389024574086	85.95739130434784	0.7678048586679767	5.0	0.60428	0.5249209221845221	0.4594316482543945	0.4725295030404201	7.0	JUNO	JUNO-CD9-CD81-IZUMO1-IZUMO4-SPACA6-TMEM81-SOF1_B_1_5_v3
483	C	0.4177393435388395	JUNO-CD9-CD81-IZUMO1-IZUMO4-SPACA6-TMEM81-SOF1_C_1_5_v3	JUNO-CD9-CD81-IZUMO1-IZUMO4-SPACA6-TMEM81-SOF1	73.0	0.049322663064443	9.834038874740662	0.5083669043592512	72.141875	0.3667454166842205	60.0	0.21148	0.5249209221845221	0.4594316482543945	0.4725295030404201	7.0	CD9	JUNO-CD9-CD81-IZUMO1-IZUMO4-SPACA6-TMEM81-SOF1_B_1_5_v3
484	D	0.0852147124111462	JUNO-CD9-CD81-IZUMO1-IZUMO4-SPACA6-TMEM81-SOF1_D_1_5_v3	JUNO-CD9-CD81-IZUMO1-IZUMO4-SPACA6-TMEM81-SOF1	118.0	0.0128628295205381	22.066902307602813	0.170372792422477	73.07000000000001	0.124491399423104	104.0	0.1292	0.5249209221845221	0.4594316482543945	0.4725295030404201	7.0	CD81	JUNO-CD9-CD81-IZUMO1-IZUMO4-SPACA6-TMEM81-SOF1_D_1_5_v3
485	E	0.6355524707277598	JUNO-CD9-CD81-IZUMO1-IZUMO4-SPACA6-TMEM81-SOF1_E_1_5_v3	JUNO-CD9-CD81-IZUMO1-IZUMO4-SPACA6-TMEM81-SOF1	10.0	0.0797543671832039	8.356650640788853	0.5888116023673013	76.1520987654321	0.4483923929770707	46.0	0.32628	0.5249209221845221	0.4594316482543945	0.4725295030404201	7.0	IZUMO1	JUNO-CD9-CD81-IZUMO1-IZUMO4-SPACA6-TMEM81-SOF1_E_1_5_v3
486	F	0.0337941190870296	JUNO-CD9-CD81-IZUMO1-IZUMO4-SPACA6-TMEM81-SOF1_F_1_5_v3	JUNO-CD9-CD81-IZUMO1-IZUMO4-SPACA6-TMEM81-SOF1	145.0	0.0095095406278742	28.437269426556934	0.1100499492858284	55.61803278688525	0.0612076168757426	140.0	0.04852	0.5249209221845221	0.4594316482543945	0.4725295030404201	7.0	IZUMO4	JUNO-CD9-CD81-IZUMO1-IZUMO4-SPACA6-TMEM81-SOF1_F_1_5_v3
487	G	0.5610924543115883	JUNO-CD9-CD81-IZUMO1-IZUMO4-SPACA6-TMEM81-SOF1_G_1_5_v3	JUNO-CD9-CD81-IZUMO1-IZUMO4-SPACA6-TMEM81-SOF1	35.0	0.0123057202477032	20.78084608770404	0.1880252140783229	61.47137931034483	0.1155816925451737	106.0	0.2256	0.5249209221845221	0.4594316482543945	0.4725295030404201	7.0	SPACA6	JUNO-CD9-CD81-IZUMO1-IZUMO4-SPACA6-TMEM81-SOF1_G_1_5_v3
488	H	0.1816704440900477	JUNO-CD9-CD81-IZUMO1-IZUMO4-SPACA6-TMEM81-SOF1_H_1_5_v3	JUNO-CD9-CD81-IZUMO1-IZUMO4-SPACA6-TMEM81-SOF1	101.0	0.0265969473766603	12.692808954986871	0.3829841678892339	67.8603448275862	0.2598943769646958	82.0	0.23976	0.5249209221845221	0.4594316482543945	0.4725295030404201	7.0	TMEM81	JUNO-CD9-CD81-IZUMO1-IZUMO4-SPACA6-TMEM81-SOF1_H_1_5_v3
489	I	0.0237331854784098	JUNO-CD9-CD81-IZUMO1-IZUMO4-SPACA6-TMEM81-SOF1_I_1_5_v3	JUNO-CD9-CD81-IZUMO1-IZUMO4-SPACA6-TMEM81-SOF1	181.0				0.0			0.00732	0.5249209221845221	0.4594316482543945	0.4725295030404201	7.0	SOF1	JUNO-CD9-CD81-IZUMO1-IZUMO4-SPACA6-TMEM81-SOF1_I_1_5_v3
490	B	0.5740088095906132	JUNO-CD9-CD81-IZUMO1-IZUMO4-SPACA6-TMEM81-SOF1_B_2_1_v3	JUNO-CD9-CD81-IZUMO1-IZUMO4-SPACA6-TMEM81-SOF1	23.0	0.3929857776656918	3.802672031265831	0.8736652556760474	84.43666666666665	0.737693819717665	8.0	0.6596	0.529223713237016	0.460411787033081	0.474174172273868	6.0	JUNO	JUNO-CD9-CD81-IZUMO1-IZUMO4-SPACA6-TMEM81-SOF1_B_2_1_v3
491	C	0.3182309531798988	JUNO-CD9-CD81-IZUMO1-IZUMO4-SPACA6-TMEM81-SOF1_C_2_1_v3	JUNO-CD9-CD81-IZUMO1-IZUMO4-SPACA6-TMEM81-SOF1	83.0	0.0133316363496928	19.89090050864994	0.2017561162884543	65.23657894736843	0.131618788083662	100.0	0.20864	0.529223713237016	0.460411787033081	0.474174172273868	6.0	CD9	JUNO-CD9-CD81-IZUMO1-IZUMO4-SPACA6-TMEM81-SOF1_B_2_1_v3
492	D	0.0786193543437036	JUNO-CD9-CD81-IZUMO1-IZUMO4-SPACA6-TMEM81-SOF1_D_2_1_v3	JUNO-CD9-CD81-IZUMO1-IZUMO4-SPACA6-TMEM81-SOF1	121.0	0.0109782476936975	25.60524229642099	0.1323401762361526	69.57700000000001	0.0920783244198279	125.0	0.17032	0.529223713237016	0.460411787033081	0.474174172273868	6.0	CD81	JUNO-CD9-CD81-IZUMO1-IZUMO4-SPACA6-TMEM81-SOF1_D_2_1_v3
493	E	0.6646639233228511	JUNO-CD9-CD81-IZUMO1-IZUMO4-SPACA6-TMEM81-SOF1_E_2_1_v3	JUNO-CD9-CD81-IZUMO1-IZUMO4-SPACA6-TMEM81-SOF1	6.0	0.1432324369129106	6.641704078380286	0.6939036185432889	79.10989583333333	0.5489464298133264	36.0	0.41948	0.529223713237016	0.460411787033081	0.474174172273868	6.0	IZUMO1	JUNO-CD9-CD81-IZUMO1-IZUMO4-SPACA6-TMEM81-SOF1_E_2_1_v3
494	F	0.0237617145000436	JUNO-CD9-CD81-IZUMO1-IZUMO4-SPACA6-TMEM81-SOF1_F_2_1_v3	JUNO-CD9-CD81-IZUMO1-IZUMO4-SPACA6-TMEM81-SOF1	171.0				0.0			0.04	0.529223713237016	0.460411787033081	0.474174172273868	6.0	IZUMO4	JUNO-CD9-CD81-IZUMO1-IZUMO4-SPACA6-TMEM81-SOF1_F_2_1_v3
495	G	0.5340852678864354	JUNO-CD9-CD81-IZUMO1-IZUMO4-SPACA6-TMEM81-SOF1_G_2_1_v3	JUNO-CD9-CD81-IZUMO1-IZUMO4-SPACA6-TMEM81-SOF1	43.0	0.046031620132682	9.847725469705065	0.507671688522298	69.92020408163266	0.3549650806794613	62.0	0.31836	0.529223713237016	0.460411787033081	0.474174172273868	6.0	SPACA6	JUNO-CD9-CD81-IZUMO1-IZUMO4-SPACA6-TMEM81-SOF1_G_2_1_v3
496	H	0.5449359048956625	JUNO-CD9-CD81-IZUMO1-IZUMO4-SPACA6-TMEM81-SOF1_H_2_1_v3	JUNO-CD9-CD81-IZUMO1-IZUMO4-SPACA6-TMEM81-SOF1	39.0	0.129106620849697	6.955289187365761	0.6739632276480659	78.77169491525424	0.530892257523935	39.0	0.39836	0.529223713237016	0.460411787033081	0.474174172273868	6.0	TMEM81	JUNO-CD9-CD81-IZUMO1-IZUMO4-SPACA6-TMEM81-SOF1_H_2_1_v3
497	I	0.0237365683135141	JUNO-CD9-CD81-IZUMO1-IZUMO4-SPACA6-TMEM81-SOF1_I_2_1_v3	JUNO-CD9-CD81-IZUMO1-IZUMO4-SPACA6-TMEM81-SOF1	177.0				0.0			0.04104	0.529223713237016	0.460411787033081	0.474174172273868	6.0	SOF1	JUNO-CD9-CD81-IZUMO1-IZUMO4-SPACA6-TMEM81-SOF1_I_2_1_v3
498	B	0.5730440877441009	JUNO-CD9-CD81-IZUMO1-IZUMO4-SPACA6-TMEM81-SOF1_B_2_2_v3	JUNO-CD9-CD81-IZUMO1-IZUMO4-SPACA6-TMEM81-SOF1	25.0	0.2292785247243305	5.3587728085463935	0.7769015001348122	81.48166666666665	0.6330322906681805	24.0	0.67364	0.548061714732164	0.4828792810440063	0.4959157677816379	3.0	JUNO	JUNO-CD9-CD81-IZUMO1-IZUMO4-SPACA6-TMEM81-SOF1_B_2_2_v3
499	C	0.3534444441896012	JUNO-CD9-CD81-IZUMO1-IZUMO4-SPACA6-TMEM81-SOF1_C_2_2_v3	JUNO-CD9-CD81-IZUMO1-IZUMO4-SPACA6-TMEM81-SOF1	79.0	0.0207102180926606	14.56577444974915	0.3203467070678746	67.11930232558142	0.2150144748069314	91.0	0.2236	0.548061714732164	0.4828792810440063	0.4959157677816379	3.0	CD9	JUNO-CD9-CD81-IZUMO1-IZUMO4-SPACA6-TMEM81-SOF1_B_2_2_v3
500	D	0.0767646557758351	JUNO-CD9-CD81-IZUMO1-IZUMO4-SPACA6-TMEM81-SOF1_D_2_2_v3	JUNO-CD9-CD81-IZUMO1-IZUMO4-SPACA6-TMEM81-SOF1	122.0	0.0112182373927689	24.973359702871104	0.1381847808421059	69.9025	0.096594616428153	120.0	0.18248	0.548061714732164	0.4828792810440063	0.4959157677816379	3.0	CD81	JUNO-CD9-CD81-IZUMO1-IZUMO4-SPACA6-TMEM81-SOF1_D_2_2_v3
501	E	0.6733627564508969	JUNO-CD9-CD81-IZUMO1-IZUMO4-SPACA6-TMEM81-SOF1_E_2_2_v3	JUNO-CD9-CD81-IZUMO1-IZUMO4-SPACA6-TMEM81-SOF1	2.0	0.1829090786519387	5.9402782251549455	0.7391698384264215	80.1025	0.5920935198255244	28.0	0.4332	0.548061714732164	0.4828792810440063	0.4959157677816379	3.0	IZUMO1	JUNO-CD9-CD81-IZUMO1-IZUMO4-SPACA6-TMEM81-SOF1_E_2_2_v3
502	F	0.0237331854784098	JUNO-CD9-CD81-IZUMO1-IZUMO4-SPACA6-TMEM81-SOF1_F_2_2_v3	JUNO-CD9-CD81-IZUMO1-IZUMO4-SPACA6-TMEM81-SOF1	181.0				0.0			0.01524	0.548061714732164	0.4828792810440063	0.4959157677816379	3.0	IZUMO4	JUNO-CD9-CD81-IZUMO1-IZUMO4-SPACA6-TMEM81-SOF1_F_2_2_v3
503	G	0.5640425736671785	JUNO-CD9-CD81-IZUMO1-IZUMO4-SPACA6-TMEM81-SOF1_G_2_2_v3	JUNO-CD9-CD81-IZUMO1-IZUMO4-SPACA6-TMEM81-SOF1	32.0	0.078914098524769	7.961246318627046	0.6120646151542538	72.96489361702129	0.4465922953147321	48.0	0.3262	0.548061714732164	0.4828792810440063	0.4959157677816379	3.0	SPACA6	JUNO-CD9-CD81-IZUMO1-IZUMO4-SPACA6-TMEM81-SOF1_G_2_2_v3
504	H	0.572938186319228	JUNO-CD9-CD81-IZUMO1-IZUMO4-SPACA6-TMEM81-SOF1_H_2_2_v3	JUNO-CD9-CD81-IZUMO1-IZUMO4-SPACA6-TMEM81-SOF1	26.0	0.1748188623844551	6.108349073808324	0.7282688485972906	80.19464285714285	0.5840326021724236	29.0	0.38788	0.548061714732164	0.4828792810440063	0.4959157677816379	3.0	TMEM81	JUNO-CD9-CD81-IZUMO1-IZUMO4-SPACA6-TMEM81-SOF1_H_2_2_v3
505	I	0.0237348511691682	JUNO-CD9-CD81-IZUMO1-IZUMO4-SPACA6-TMEM81-SOF1_I_2_2_v3	JUNO-CD9-CD81-IZUMO1-IZUMO4-SPACA6-TMEM81-SOF1	178.0				0.0			0.04204	0.548061714732164	0.4828792810440063	0.4959157677816379	3.0	SOF1	JUNO-CD9-CD81-IZUMO1-IZUMO4-SPACA6-TMEM81-SOF1_I_2_2_v3
506	B	0.5762061637293487	JUNO-CD9-CD81-IZUMO1-IZUMO4-SPACA6-TMEM81-SOF1_B_2_3_v3	JUNO-CD9-CD81-IZUMO1-IZUMO4-SPACA6-TMEM81-SOF1	21.0	0.2256374675489034	5.410028997796331	0.7735841811131305	81.45068965517243	0.6300896505799629	25.0	0.66372	0.5469436253584703	0.4813795387744903	0.4944923560912864	4.0	JUNO	JUNO-CD9-CD81-IZUMO1-IZUMO4-SPACA6-TMEM81-SOF1_B_2_3_v3
507	C	0.341227215818388	JUNO-CD9-CD81-IZUMO1-IZUMO4-SPACA6-TMEM81-SOF1_C_2_3_v3	JUNO-CD9-CD81-IZUMO1-IZUMO4-SPACA6-TMEM81-SOF1	80.0	0.0188482896297667	15.177410327983251	0.302705780176848	65.32048780487804	0.197728892225079	92.0	0.21632	0.5469436253584703	0.4813795387744903	0.4944923560912864	4.0	CD9	JUNO-CD9-CD81-IZUMO1-IZUMO4-SPACA6-TMEM81-SOF1_B_2_3_v3
508	D	0.076473086334041	JUNO-CD9-CD81-IZUMO1-IZUMO4-SPACA6-TMEM81-SOF1_D_2_3_v3	JUNO-CD9-CD81-IZUMO1-IZUMO4-SPACA6-TMEM81-SOF1	123.0	0.0111395043116533	25.17480710623232	0.1362823167976264	69.80153846153846	0.0951271537757709	123.0	0.17376	0.5469436253584703	0.4813795387744903	0.4944923560912864	4.0	CD81	JUNO-CD9-CD81-IZUMO1-IZUMO4-SPACA6-TMEM81-SOF1_D_2_3_v3
509	E	0.6723150616762824	JUNO-CD9-CD81-IZUMO1-IZUMO4-SPACA6-TMEM81-SOF1_E_2_3_v3	JUNO-CD9-CD81-IZUMO1-IZUMO4-SPACA6-TMEM81-SOF1	4.0	0.1630454438661722	6.219376830596585	0.7210811409241008	79.28144230769232	0.5716835287333906	30.0	0.42516	0.5469436253584703	0.4813795387744903	0.4944923560912864	4.0	IZUMO1	JUNO-CD9-CD81-IZUMO1-IZUMO4-SPACA6-TMEM81-SOF1_E_2_3_v3
510	F	0.0237331854784098	JUNO-CD9-CD81-IZUMO1-IZUMO4-SPACA6-TMEM81-SOF1_F_2_3_v3	JUNO-CD9-CD81-IZUMO1-IZUMO4-SPACA6-TMEM81-SOF1	181.0				0.0			0.01228	0.5469436253584703	0.4813795387744903	0.4944923560912864	4.0	IZUMO4	JUNO-CD9-CD81-IZUMO1-IZUMO4-SPACA6-TMEM81-SOF1_F_2_3_v3
511	G	0.573378194014576	JUNO-CD9-CD81-IZUMO1-IZUMO4-SPACA6-TMEM81-SOF1_G_2_3_v3	JUNO-CD9-CD81-IZUMO1-IZUMO4-SPACA6-TMEM81-SOF1	24.0	0.0583107326422061	8.993247612081163	0.5528572967811222	71.48692307692308	0.3952206704750771	58.0	0.3116	0.5469436253584703	0.4813795387744903	0.4944923560912864	4.0	SPACA6	JUNO-CD9-CD81-IZUMO1-IZUMO4-SPACA6-TMEM81-SOF1_G_2_3_v3
512	H	0.5695440582080777	JUNO-CD9-CD81-IZUMO1-IZUMO4-SPACA6-TMEM81-SOF1_H_2_3_v3	JUNO-CD9-CD81-IZUMO1-IZUMO4-SPACA6-TMEM81-SOF1	29.0	0.1334383211317359	6.781068520413053	0.6850117832932268	78.3367741935484	0.5366161338776141	38.0	0.37796	0.5469436253584703	0.4813795387744903	0.4944923560912864	4.0	TMEM81	JUNO-CD9-CD81-IZUMO1-IZUMO4-SPACA6-TMEM81-SOF1_H_2_3_v3
513	I	0.0237331854784098	JUNO-CD9-CD81-IZUMO1-IZUMO4-SPACA6-TMEM81-SOF1_I_2_3_v3	JUNO-CD9-CD81-IZUMO1-IZUMO4-SPACA6-TMEM81-SOF1	181.0				0.0			0.02792	0.5469436253584703	0.4813795387744903	0.4944923560912864	4.0	SOF1	JUNO-CD9-CD81-IZUMO1-IZUMO4-SPACA6-TMEM81-SOF1_I_2_3_v3
514	B	0.5890454416699806	JUNO-CD9-CD81-IZUMO1-IZUMO4-SPACA6-TMEM81-SOF1_B_2_4_v3	JUNO-CD9-CD81-IZUMO1-IZUMO4-SPACA6-TMEM81-SOF1	16.0	0.1862430885877603	5.94327011691419	0.7389756307603853	80.56064516129034	0.5953235357252811	26.0	0.66008	0.5589851436595398	0.4954363405704498	0.5081461011882679	1.0	JUNO	JUNO-CD9-CD81-IZUMO1-IZUMO4-SPACA6-TMEM81-SOF1_B_2_4_v3
515	C	0.4443602629234232	JUNO-CD9-CD81-IZUMO1-IZUMO4-SPACA6-TMEM81-SOF1_C_2_4_v3	JUNO-CD9-CD81-IZUMO1-IZUMO4-SPACA6-TMEM81-SOF1	71.0	0.028369109319156	12.630782804028398	0.3853020013138838	70.40464285714286	0.2712704979464638	79.0	0.23828	0.5589851436595398	0.4954363405704498	0.5081461011882679	1.0	CD9	JUNO-CD9-CD81-IZUMO1-IZUMO4-SPACA6-TMEM81-SOF1_B_2_4_v3
516	D	0.0796724858200233	JUNO-CD9-CD81-IZUMO1-IZUMO4-SPACA6-TMEM81-SOF1_D_2_4_v3	JUNO-CD9-CD81-IZUMO1-IZUMO4-SPACA6-TMEM81-SOF1	120.0	0.0112603449853356	25.18735799528185	0.1361650205964877	71.51166666666667	0.0973738756455583	119.0	0.18168	0.5589851436595398	0.4954363405704498	0.5081461011882679	1.0	CD81	JUNO-CD9-CD81-IZUMO1-IZUMO4-SPACA6-TMEM81-SOF1_D_2_4_v3
517	E	0.6753166846240464	JUNO-CD9-CD81-IZUMO1-IZUMO4-SPACA6-TMEM81-SOF1_E_2_4_v3	JUNO-CD9-CD81-IZUMO1-IZUMO4-SPACA6-TMEM81-SOF1	1.0	0.1846180099689545	5.9485316115002815	0.738634110664153	80.38561904761904	0.5937556023542548	27.0	0.42624	0.5589851436595398	0.4954363405704498	0.5081461011882679	1.0	IZUMO1	JUNO-CD9-CD81-IZUMO1-IZUMO4-SPACA6-TMEM81-SOF1_E_2_4_v3
518	F	0.0237331854784098	JUNO-CD9-CD81-IZUMO1-IZUMO4-SPACA6-TMEM81-SOF1_F_2_4_v3	JUNO-CD9-CD81-IZUMO1-IZUMO4-SPACA6-TMEM81-SOF1	181.0				0.0			0.01412	0.5589851436595398	0.4954363405704498	0.5081461011882679	1.0	IZUMO4	JUNO-CD9-CD81-IZUMO1-IZUMO4-SPACA6-TMEM81-SOF1_F_2_4_v3
519	G	0.5779065448581732	JUNO-CD9-CD81-IZUMO1-IZUMO4-SPACA6-TMEM81-SOF1_G_2_4_v3	JUNO-CD9-CD81-IZUMO1-IZUMO4-SPACA6-TMEM81-SOF1	20.0	0.0919102994411974	7.486412108403731	0.640835172255142	73.73813953488373	0.472539933506109	43.0	0.31852	0.5589851436595398	0.4954363405704498	0.5081461011882679	1.0	SPACA6	JUNO-CD9-CD81-IZUMO1-IZUMO4-SPACA6-TMEM81-SOF1_G_2_4_v3
520	H	0.5634618025436583	JUNO-CD9-CD81-IZUMO1-IZUMO4-SPACA6-TMEM81-SOF1_H_2_4_v3	JUNO-CD9-CD81-IZUMO1-IZUMO4-SPACA6-TMEM81-SOF1	33.0	0.1558763457541017	6.388544013947959	0.7101592093227577	79.38545454545454	0.563763116317277	32.0	0.38068	0.5589851436595398	0.4954363405704498	0.5081461011882679	1.0	TMEM81	JUNO-CD9-CD81-IZUMO1-IZUMO4-SPACA6-TMEM81-SOF1_H_2_4_v3
521	I	0.0237417459397256	JUNO-CD9-CD81-IZUMO1-IZUMO4-SPACA6-TMEM81-SOF1_I_2_4_v3	JUNO-CD9-CD81-IZUMO1-IZUMO4-SPACA6-TMEM81-SOF1	175.0				0.0			0.05604	0.5589851436595398	0.4954363405704498	0.5081461011882679	1.0	SOF1	JUNO-CD9-CD81-IZUMO1-IZUMO4-SPACA6-TMEM81-SOF1_I_2_4_v3
522	B	0.5721726296615641	JUNO-CD9-CD81-IZUMO1-IZUMO4-SPACA6-TMEM81-SOF1_B_2_5_v3	JUNO-CD9-CD81-IZUMO1-IZUMO4-SPACA6-TMEM81-SOF1	27.0	0.2507983420808284	5.021327213176495	0.7986344821007177	81.34666666666665	0.6496625300395305	22.0	0.6646	0.5463051886721627	0.4804446697235107	0.4936167735132412	5.0	JUNO	JUNO-CD9-CD81-IZUMO1-IZUMO4-SPACA6-TMEM81-SOF1_B_2_5_v3
523	C	0.3833588125053597	JUNO-CD9-CD81-IZUMO1-IZUMO4-SPACA6-TMEM81-SOF1_C_2_5_v3	JUNO-CD9-CD81-IZUMO1-IZUMO4-SPACA6-TMEM81-SOF1	75.0	0.0237335358053876	13.559486592082433	0.3522867396432608	68.01939999999999	0.2396233265849081	86.0	0.21112	0.5463051886721627	0.4804446697235107	0.4936167735132412	5.0	CD9	JUNO-CD9-CD81-IZUMO1-IZUMO4-SPACA6-TMEM81-SOF1_B_2_5_v3
524	D	0.1077027826846914	JUNO-CD9-CD81-IZUMO1-IZUMO4-SPACA6-TMEM81-SOF1_D_2_5_v3	JUNO-CD9-CD81-IZUMO1-IZUMO4-SPACA6-TMEM81-SOF1	111.0	0.0115634380051013	24.15937757930296	0.1462682169252339	70.33133333333333	0.1028723872064093	114.0	0.18064	0.5463051886721627	0.4804446697235107	0.4936167735132412	5.0	CD81	JUNO-CD9-CD81-IZUMO1-IZUMO4-SPACA6-TMEM81-SOF1_D_2_5_v3
525	E	0.6733026065920964	JUNO-CD9-CD81-IZUMO1-IZUMO4-SPACA6-TMEM81-SOF1_E_2_5_v3	JUNO-CD9-CD81-IZUMO1-IZUMO4-SPACA6-TMEM81-SOF1	3.0	0.1513894336188974	6.444203190107158	0.7065751885404901	79.06243243243243	0.558635531024157	34.0	0.41696	0.5463051886721627	0.4804446697235107	0.4936167735132412	5.0	IZUMO1	JUNO-CD9-CD81-IZUMO1-IZUMO4-SPACA6-TMEM81-SOF1_E_2_5_v3
526	F	0.0237331854784098	JUNO-CD9-CD81-IZUMO1-IZUMO4-SPACA6-TMEM81-SOF1_F_2_5_v3	JUNO-CD9-CD81-IZUMO1-IZUMO4-SPACA6-TMEM81-SOF1	181.0				0.0			0.01316	0.5463051886721627	0.4804446697235107	0.4936167735132412	5.0	IZUMO4	JUNO-CD9-CD81-IZUMO1-IZUMO4-SPACA6-TMEM81-SOF1_F_2_5_v3
527	G	0.592695447667544	JUNO-CD9-CD81-IZUMO1-IZUMO4-SPACA6-TMEM81-SOF1_G_2_5_v3	JUNO-CD9-CD81-IZUMO1-IZUMO4-SPACA6-TMEM81-SOF1	15.0	0.0808536595731265	7.944382927751726	0.6130710921959915	73.51829787234044	0.4507194317298599	45.0	0.30312	0.5463051886721627	0.4804446697235107	0.4936167735132412	5.0	SPACA6	JUNO-CD9-CD81-IZUMO1-IZUMO4-SPACA6-TMEM81-SOF1_G_2_5_v3
528	H	0.5717678949184624	JUNO-CD9-CD81-IZUMO1-IZUMO4-SPACA6-TMEM81-SOF1_H_2_5_v3	JUNO-CD9-CD81-IZUMO1-IZUMO4-SPACA6-TMEM81-SOF1	28.0	0.1608411175957085	6.328737245360676	0.7140158411821408	79.72966101694915	0.5692824097818389	31.0	0.37188	0.5463051886721627	0.4804446697235107	0.4936167735132412	5.0	TMEM81	JUNO-CD9-CD81-IZUMO1-IZUMO4-SPACA6-TMEM81-SOF1_H_2_5_v3
529	I	0.0237422715036002	JUNO-CD9-CD81-IZUMO1-IZUMO4-SPACA6-TMEM81-SOF1_I_2_5_v3	JUNO-CD9-CD81-IZUMO1-IZUMO4-SPACA6-TMEM81-SOF1	173.0				0.0			0.03976	0.5463051886721627	0.4804446697235107	0.4936167735132412	5.0	SOF1	JUNO-CD9-CD81-IZUMO1-IZUMO4-SPACA6-TMEM81-SOF1_I_2_5_v3
530	B	0.4607316284941136	JUNO-CD9-CD81-IZUMO1-IZUMO4-SPACA6-TMEM81-SOF1_B_3_1_v3	JUNO-CD9-CD81-IZUMO1-IZUMO4-SPACA6-TMEM81-SOF1	68.0	0.2408380870831601	5.392825818999279	0.7746979298343247	82.88652173913043	0.6421201680247209	23.0	0.52096	0.3993659232031898	0.3171290159225464	0.3335763973786751	25.0	JUNO	JUNO-CD9-CD81-IZUMO1-IZUMO4-SPACA6-TMEM81-SOF1_B_3_1_v3
531	C	0.0281525345895709	JUNO-CD9-CD81-IZUMO1-IZUMO4-SPACA6-TMEM81-SOF1_C_3_1_v3	JUNO-CD9-CD81-IZUMO1-IZUMO4-SPACA6-TMEM81-SOF1	149.0				0.0			0.07352	0.3993659232031898	0.3171290159225464	0.3335763973786751	25.0	CD9	JUNO-CD9-CD81-IZUMO1-IZUMO4-SPACA6-TMEM81-SOF1_B_3_1_v3
532	D	0.0512696562520373	JUNO-CD9-CD81-IZUMO1-IZUMO4-SPACA6-TMEM81-SOF1_D_3_1_v3	JUNO-CD9-CD81-IZUMO1-IZUMO4-SPACA6-TMEM81-SOF1	137.0	0.0100838923903802	28.37623018649984	0.1104715496260684	66.99333333333334	0.0740085734794907	134.0	0.10028	0.3993659232031898	0.3171290159225464	0.3335763973786751	25.0	CD81	JUNO-CD9-CD81-IZUMO1-IZUMO4-SPACA6-TMEM81-SOF1_D_3_1_v3
533	E	0.544024333027112	JUNO-CD9-CD81-IZUMO1-IZUMO4-SPACA6-TMEM81-SOF1_E_3_1_v3	JUNO-CD9-CD81-IZUMO1-IZUMO4-SPACA6-TMEM81-SOF1	40.0	0.0234011210649241	13.878800864461228	0.3417388404616493	69.37909090909092	0.2370953007955608	87.0	0.27468	0.3993659232031898	0.3171290159225464	0.3335763973786751	25.0	IZUMO1	JUNO-CD9-CD81-IZUMO1-IZUMO4-SPACA6-TMEM81-SOF1_E_3_1_v3
534	F	0.0364488165134915	JUNO-CD9-CD81-IZUMO1-IZUMO4-SPACA6-TMEM81-SOF1_F_3_1_v3	JUNO-CD9-CD81-IZUMO1-IZUMO4-SPACA6-TMEM81-SOF1	142.0	0.009311605383906	31.35012772906038	0.0923505564381151	61.22720588235296	0.0565436653238633	141.0	0.05652	0.3993659232031898	0.3171290159225464	0.3335763973786751	25.0	IZUMO4	JUNO-CD9-CD81-IZUMO1-IZUMO4-SPACA6-TMEM81-SOF1_F_3_1_v3
535	G	0.4588727722775275	JUNO-CD9-CD81-IZUMO1-IZUMO4-SPACA6-TMEM81-SOF1_G_3_1_v3	JUNO-CD9-CD81-IZUMO1-IZUMO4-SPACA6-TMEM81-SOF1	69.0	0.0115277094025767	22.580369289481872	0.1639685431778949	62.34981651376147	0.1022340858117052	115.0	0.23944	0.3993659232031898	0.3171290159225464	0.3335763973786751	25.0	SPACA6	JUNO-CD9-CD81-IZUMO1-IZUMO4-SPACA6-TMEM81-SOF1_G_3_1_v3
536	H	0.2204957712220228	JUNO-CD9-CD81-IZUMO1-IZUMO4-SPACA6-TMEM81-SOF1_H_3_1_v3	JUNO-CD9-CD81-IZUMO1-IZUMO4-SPACA6-TMEM81-SOF1	93.0	0.0119721025223263	20.862203686325287	0.1868350275190035	58.87309859154931	0.1099955699548112	110.0	0.21332	0.3993659232031898	0.3171290159225464	0.3335763973786751	25.0	TMEM81	JUNO-CD9-CD81-IZUMO1-IZUMO4-SPACA6-TMEM81-SOF1_H_3_1_v3
537	I	0.023734551276007	JUNO-CD9-CD81-IZUMO1-IZUMO4-SPACA6-TMEM81-SOF1_I_3_1_v3	JUNO-CD9-CD81-IZUMO1-IZUMO4-SPACA6-TMEM81-SOF1	180.0				0.0			0.03584	0.3993659232031898	0.3171290159225464	0.3335763973786751	25.0	SOF1	JUNO-CD9-CD81-IZUMO1-IZUMO4-SPACA6-TMEM81-SOF1_I_3_1_v3
538	B	0.4873269548751837	JUNO-CD9-CD81-IZUMO1-IZUMO4-SPACA6-TMEM81-SOF1_B_3_2_v3	JUNO-CD9-CD81-IZUMO1-IZUMO4-SPACA6-TMEM81-SOF1	61.0	0.334437730526701	4.486164924861164	0.8324614982580559	84.6848	0.7049683548768381	16.0	0.51968	0.4413558586079986	0.3605556488037109	0.3767156907645684	13.0	JUNO	JUNO-CD9-CD81-IZUMO1-IZUMO4-SPACA6-TMEM81-SOF1_B_3_2_v3
539	C	0.0242740253903679	JUNO-CD9-CD81-IZUMO1-IZUMO4-SPACA6-TMEM81-SOF1_C_3_2_v3	JUNO-CD9-CD81-IZUMO1-IZUMO4-SPACA6-TMEM81-SOF1	162.0				0.0			0.07396	0.4413558586079986	0.3605556488037109	0.3767156907645684	13.0	CD9	JUNO-CD9-CD81-IZUMO1-IZUMO4-SPACA6-TMEM81-SOF1_B_3_2_v3
540	D	0.0242377820316029	JUNO-CD9-CD81-IZUMO1-IZUMO4-SPACA6-TMEM81-SOF1_D_3_2_v3	JUNO-CD9-CD81-IZUMO1-IZUMO4-SPACA6-TMEM81-SOF1	164.0				0.0			0.07148	0.4413558586079986	0.3605556488037109	0.3767156907645684	13.0	CD81	JUNO-CD9-CD81-IZUMO1-IZUMO4-SPACA6-TMEM81-SOF1_D_3_2_v3
541	E	0.5389619012323678	JUNO-CD9-CD81-IZUMO1-IZUMO4-SPACA6-TMEM81-SOF1_E_3_2_v3	JUNO-CD9-CD81-IZUMO1-IZUMO4-SPACA6-TMEM81-SOF1	42.0	0.0638701180688221	9.133769058750987	0.5451797633002036	75.3296923076923	0.4106822382178485	55.0	0.28748	0.4413558586079986	0.3605556488037109	0.3767156907645684	13.0	IZUMO1	JUNO-CD9-CD81-IZUMO1-IZUMO4-SPACA6-TMEM81-SOF1_E_3_2_v3
542	F	0.0239480385159627	JUNO-CD9-CD81-IZUMO1-IZUMO4-SPACA6-TMEM81-SOF1_F_3_2_v3	JUNO-CD9-CD81-IZUMO1-IZUMO4-SPACA6-TMEM81-SOF1	167.0	0.0088132336678768	30.222154363957017	0.0986798009935523	44.74058823529411	0.0441499234339329	146.0	0.05036	0.4413558586079986	0.3605556488037109	0.3767156907645684	13.0	IZUMO4	JUNO-CD9-CD81-IZUMO1-IZUMO4-SPACA6-TMEM81-SOF1_F_3_2_v3
543	G	0.3044226995379073	JUNO-CD9-CD81-IZUMO1-IZUMO4-SPACA6-TMEM81-SOF1_G_3_2_v3	JUNO-CD9-CD81-IZUMO1-IZUMO4-SPACA6-TMEM81-SOF1	84.0	0.0338136063827102	11.477336100764337	0.4315381101100287	69.96375	0.3019202445121052	68.0	0.21044	0.4413558586079986	0.3605556488037109	0.3767156907645684	13.0	SPACA6	JUNO-CD9-CD81-IZUMO1-IZUMO4-SPACA6-TMEM81-SOF1_G_3_2_v3
544	H	0.330748583452282	JUNO-CD9-CD81-IZUMO1-IZUMO4-SPACA6-TMEM81-SOF1_H_3_2_v3	JUNO-CD9-CD81-IZUMO1-IZUMO4-SPACA6-TMEM81-SOF1	82.0	0.0130370673287329	18.547448141633726	0.2252212521160918	56.46802631578947	0.1271779959136653	101.0	0.24672	0.4413558586079986	0.3605556488037109	0.3767156907645684	13.0	TMEM81	JUNO-CD9-CD81-IZUMO1-IZUMO4-SPACA6-TMEM81-SOF1_H_3_2_v3
545	I	0.0237331854784098	JUNO-CD9-CD81-IZUMO1-IZUMO4-SPACA6-TMEM81-SOF1_I_3_2_v3	JUNO-CD9-CD81-IZUMO1-IZUMO4-SPACA6-TMEM81-SOF1	181.0				0.0			0.00276	0.4413558586079986	0.3605556488037109	0.3767156907645684	13.0	SOF1	JUNO-CD9-CD81-IZUMO1-IZUMO4-SPACA6-TMEM81-SOF1_I_3_2_v3
546	B	0.5071711557522322	JUNO-CD9-CD81-IZUMO1-IZUMO4-SPACA6-TMEM81-SOF1_B_3_3_v3	JUNO-CD9-CD81-IZUMO1-IZUMO4-SPACA6-TMEM81-SOF1	51.0	0.3542935429732025	4.32125637564494	0.8426498337623487	85.02925925925928	0.7164989117975048	13.0	0.5356	0.4512498954665294	0.3715952932834625	0.3875262137200759	12.0	JUNO	JUNO-CD9-CD81-IZUMO1-IZUMO4-SPACA6-TMEM81-SOF1_B_3_3_v3
547	C	0.0347510197207637	JUNO-CD9-CD81-IZUMO1-IZUMO4-SPACA6-TMEM81-SOF1_C_3_3_v3	JUNO-CD9-CD81-IZUMO1-IZUMO4-SPACA6-TMEM81-SOF1	144.0				0.0			0.08884	0.4512498954665294	0.3715952932834625	0.3875262137200759	12.0	CD9	JUNO-CD9-CD81-IZUMO1-IZUMO4-SPACA6-TMEM81-SOF1_B_3_3_v3
548	D	0.084705206407197	JUNO-CD9-CD81-IZUMO1-IZUMO4-SPACA6-TMEM81-SOF1_D_3_3_v3	JUNO-CD9-CD81-IZUMO1-IZUMO4-SPACA6-TMEM81-SOF1	119.0	0.0102576795331025	27.19255034625332	0.1191277758261094	65.212	0.0776856051717224	130.0	0.10672	0.4512498954665294	0.3715952932834625	0.3875262137200759	12.0	CD81	JUNO-CD9-CD81-IZUMO1-IZUMO4-SPACA6-TMEM81-SOF1_D_3_3_v3
549	E	0.5540578729850735	JUNO-CD9-CD81-IZUMO1-IZUMO4-SPACA6-TMEM81-SOF1_E_3_3_v3	JUNO-CD9-CD81-IZUMO1-IZUMO4-SPACA6-TMEM81-SOF1	37.0	0.0741248954032347	8.726959305620628	0.5676663425604156	76.79810810810812	0.4359570114528913	51.0	0.29832	0.4512498954665294	0.3715952932834625	0.3875262137200759	12.0	IZUMO1	JUNO-CD9-CD81-IZUMO1-IZUMO4-SPACA6-TMEM81-SOF1_E_3_3_v3
550	F	0.0998699360033963	JUNO-CD9-CD81-IZUMO1-IZUMO4-SPACA6-TMEM81-SOF1_F_3_3_v3	JUNO-CD9-CD81-IZUMO1-IZUMO4-SPACA6-TMEM81-SOF1	114.0	0.0101592662568309	27.208854932548373	0.1190020318143739	63.53999999999999	0.0756138910148531	131.0	0.06152	0.4512498954665294	0.3715952932834625	0.3875262137200759	12.0	IZUMO4	JUNO-CD9-CD81-IZUMO1-IZUMO4-SPACA6-TMEM81-SOF1_F_3_3_v3
551	G	0.3921835873033554	JUNO-CD9-CD81-IZUMO1-IZUMO4-SPACA6-TMEM81-SOF1_G_3_3_v3	JUNO-CD9-CD81-IZUMO1-IZUMO4-SPACA6-TMEM81-SOF1	74.0	0.0497128417737287	9.761724384636674	0.5120556776759526	71.88439024390243	0.3680881016066409	59.0	0.20072	0.4512498954665294	0.3715952932834625	0.3875262137200759	12.0	SPACA6	JUNO-CD9-CD81-IZUMO1-IZUMO4-SPACA6-TMEM81-SOF1_G_3_3_v3
552	H	0.304125901806542	JUNO-CD9-CD81-IZUMO1-IZUMO4-SPACA6-TMEM81-SOF1_H_3_3_v3	JUNO-CD9-CD81-IZUMO1-IZUMO4-SPACA6-TMEM81-SOF1	85.0	0.0175963905198378	15.053523737670751	0.3061768951165826	60.40797297297297	0.184955256051513	95.0	0.28092	0.4512498954665294	0.3715952932834625	0.3875262137200759	12.0	TMEM81	JUNO-CD9-CD81-IZUMO1-IZUMO4-SPACA6-TMEM81-SOF1_H_3_3_v3
553	I	0.0237512663361962	JUNO-CD9-CD81-IZUMO1-IZUMO4-SPACA6-TMEM81-SOF1_I_3_3_v3	JUNO-CD9-CD81-IZUMO1-IZUMO4-SPACA6-TMEM81-SOF1	172.0	0.0082371418345209	29.99725008810164	0.1000165014377138	28.48615384615384	0.0284908544710878	151.0	0.05752	0.4512498954665294	0.3715952932834625	0.3875262137200759	12.0	SOF1	JUNO-CD9-CD81-IZUMO1-IZUMO4-SPACA6-TMEM81-SOF1_I_3_3_v3
554	B	0.510001076181091	JUNO-CD9-CD81-IZUMO1-IZUMO4-SPACA6-TMEM81-SOF1_B_3_4_v3	JUNO-CD9-CD81-IZUMO1-IZUMO4-SPACA6-TMEM81-SOF1	50.0	0.3738797088525168	4.175005137567454	0.8515663053730667	85.4216	0.7274215631105595	11.0	0.52656	0.4339812800710452	0.3544736504554748	0.3703751763785889	15.0	JUNO	JUNO-CD9-CD81-IZUMO1-IZUMO4-SPACA6-TMEM81-SOF1_B_3_4_v3
555	C	0.0390212882511056	JUNO-CD9-CD81-IZUMO1-IZUMO4-SPACA6-TMEM81-SOF1_C_3_4_v3	JUNO-CD9-CD81-IZUMO1-IZUMO4-SPACA6-TMEM81-SOF1	140.0	0.009791942116373	24.760428040782088	0.1402369562157539	48.22666666666667	0.0676316094176509	136.0	0.08284	0.4339812800710452	0.3544736504554748	0.3703751763785889	15.0	CD9	JUNO-CD9-CD81-IZUMO1-IZUMO4-SPACA6-TMEM81-SOF1_B_3_4_v3
556	D	0.0323505621637004	JUNO-CD9-CD81-IZUMO1-IZUMO4-SPACA6-TMEM81-SOF1_D_3_4_v3	JUNO-CD9-CD81-IZUMO1-IZUMO4-SPACA6-TMEM81-SOF1	146.0				0.0			0.10528	0.4339812800710452	0.3544736504554748	0.3703751763785889	15.0	CD81	JUNO-CD9-CD81-IZUMO1-IZUMO4-SPACA6-TMEM81-SOF1_D_3_4_v3
557	E	0.5833819925569884	JUNO-CD9-CD81-IZUMO1-IZUMO4-SPACA6-TMEM81-SOF1_E_3_4_v3	JUNO-CD9-CD81-IZUMO1-IZUMO4-SPACA6-TMEM81-SOF1	19.0	0.0308012164047648	12.28302560945745	0.3986085085231769	71.67	0.2856827180585609	71.0	0.27768	0.4339812800710452	0.3544736504554748	0.3703751763785889	15.0	IZUMO1	JUNO-CD9-CD81-IZUMO1-IZUMO4-SPACA6-TMEM81-SOF1_E_3_4_v3
558	F	0.0242392403708553	JUNO-CD9-CD81-IZUMO1-IZUMO4-SPACA6-TMEM81-SOF1_F_3_4_v3	JUNO-CD9-CD81-IZUMO1-IZUMO4-SPACA6-TMEM81-SOF1	163.0	0.0091260363407485	30.286214607467866	0.0983037882612914	52.94	0.0520420255055276	144.0	0.06264	0.4339812800710452	0.3544736504554748	0.3703751763785889	15.0	IZUMO4	JUNO-CD9-CD81-IZUMO1-IZUMO4-SPACA6-TMEM81-SOF1_F_3_4_v3
559	G	0.4514402404416684	JUNO-CD9-CD81-IZUMO1-IZUMO4-SPACA6-TMEM81-SOF1_G_3_4_v3	JUNO-CD9-CD81-IZUMO1-IZUMO4-SPACA6-TMEM81-SOF1	70.0	0.018552670920121	15.568141938134334	0.2920841883762857	66.69433962264152	0.194803620579716	94.0	0.18524	0.4339812800710452	0.3544736504554748	0.3703751763785889	15.0	SPACA6	JUNO-CD9-CD81-IZUMO1-IZUMO4-SPACA6-TMEM81-SOF1_G_3_4_v3
560	H	0.297131741435655	JUNO-CD9-CD81-IZUMO1-IZUMO4-SPACA6-TMEM81-SOF1_H_3_4_v3	JUNO-CD9-CD81-IZUMO1-IZUMO4-SPACA6-TMEM81-SOF1	87.0	0.0242741554141962	13.031620820544296	0.3706131340380729	65.74282608695653	0.2436515481660693	84.0	0.26156	0.4339812800710452	0.3544736504554748	0.3703751763785889	15.0	TMEM81	JUNO-CD9-CD81-IZUMO1-IZUMO4-SPACA6-TMEM81-SOF1_H_3_4_v3
561	I	0.0237347744501981	JUNO-CD9-CD81-IZUMO1-IZUMO4-SPACA6-TMEM81-SOF1_I_3_4_v3	JUNO-CD9-CD81-IZUMO1-IZUMO4-SPACA6-TMEM81-SOF1	179.0				0.0			0.03292	0.4339812800710452	0.3544736504554748	0.3703751763785889	15.0	SOF1	JUNO-CD9-CD81-IZUMO1-IZUMO4-SPACA6-TMEM81-SOF1_I_3_4_v3
562	B	0.4703547285295368	JUNO-CD9-CD81-IZUMO1-IZUMO4-SPACA6-TMEM81-SOF1_B_3_5_v3	JUNO-CD9-CD81-IZUMO1-IZUMO4-SPACA6-TMEM81-SOF1	65.0	0.2773149042053304	5.036295884790402	0.7976754064230431	83.81913043478261	0.6686045893559128	20.0	0.52804	0.4300040799526116	0.3472853899002075	0.3638291279106884	16.0	JUNO	JUNO-CD9-CD81-IZUMO1-IZUMO4-SPACA6-TMEM81-SOF1_B_3_5_v3
563	C	0.0265919906191355	JUNO-CD9-CD81-IZUMO1-IZUMO4-SPACA6-TMEM81-SOF1_C_3_5_v3	JUNO-CD9-CD81-IZUMO1-IZUMO4-SPACA6-TMEM81-SOF1	153.0				0.0			0.08064	0.4300040799526116	0.3472853899002075	0.3638291279106884	16.0	CD9	JUNO-CD9-CD81-IZUMO1-IZUMO4-SPACA6-TMEM81-SOF1_B_3_5_v3
564	D	0.0267749442787044	JUNO-CD9-CD81-IZUMO1-IZUMO4-SPACA6-TMEM81-SOF1_D_3_5_v3	JUNO-CD9-CD81-IZUMO1-IZUMO4-SPACA6-TMEM81-SOF1	151.0				0.0			0.08688	0.4300040799526116	0.3472853899002075	0.3638291279106884	16.0	CD81	JUNO-CD9-CD81-IZUMO1-IZUMO4-SPACA6-TMEM81-SOF1_D_3_5_v3
565	E	0.5758645386902753	JUNO-CD9-CD81-IZUMO1-IZUMO4-SPACA6-TMEM81-SOF1_E_3_5_v3	JUNO-CD9-CD81-IZUMO1-IZUMO4-SPACA6-TMEM81-SOF1	22.0	0.0272245152217169	13.14312600139608	0.3666471889045429	72.00802083333332	0.2640153841712142	81.0	0.30656	0.4300040799526116	0.3472853899002075	0.3638291279106884	16.0	IZUMO1	JUNO-CD9-CD81-IZUMO1-IZUMO4-SPACA6-TMEM81-SOF1_E_3_5_v3
566	F	0.0250880489130728	JUNO-CD9-CD81-IZUMO1-IZUMO4-SPACA6-TMEM81-SOF1_F_3_5_v3	JUNO-CD9-CD81-IZUMO1-IZUMO4-SPACA6-TMEM81-SOF1	159.0	0.0091651471567903	30.27932086483064	0.0983441527471091	53.89395833333333	0.0530015567047966	143.0	0.062	0.4300040799526116	0.3472853899002075	0.3638291279106884	16.0	IZUMO4	JUNO-CD9-CD81-IZUMO1-IZUMO4-SPACA6-TMEM81-SOF1_F_3_5_v3
567	G	0.5132927567215197	JUNO-CD9-CD81-IZUMO1-IZUMO4-SPACA6-TMEM81-SOF1_G_3_5_v3	JUNO-CD9-CD81-IZUMO1-IZUMO4-SPACA6-TMEM81-SOF1	49.0	0.0280024863958618	12.262601002208203	0.3994066680713997	67.3453846153846	0.2689819567921767	80.0	0.25824	0.4300040799526116	0.3472853899002075	0.3638291279106884	16.0	SPACA6	JUNO-CD9-CD81-IZUMO1-IZUMO4-SPACA6-TMEM81-SOF1_G_3_5_v3
568	H	0.2730421551589357	JUNO-CD9-CD81-IZUMO1-IZUMO4-SPACA6-TMEM81-SOF1_H_3_5_v3	JUNO-CD9-CD81-IZUMO1-IZUMO4-SPACA6-TMEM81-SOF1	88.0	0.0186567803236475	14.509619723295875	0.3220310477420063	60.81399999999999	0.1958399613738237	93.0	0.24916	0.4300040799526116	0.3472853899002075	0.3638291279106884	16.0	TMEM81	JUNO-CD9-CD81-IZUMO1-IZUMO4-SPACA6-TMEM81-SOF1_H_3_5_v3
569	I	0.0237419585207956	JUNO-CD9-CD81-IZUMO1-IZUMO4-SPACA6-TMEM81-SOF1_I_3_5_v3	JUNO-CD9-CD81-IZUMO1-IZUMO4-SPACA6-TMEM81-SOF1	174.0				0.0			0.04388	0.4300040799526116	0.3472853899002075	0.3638291279106884	16.0	SOF1	JUNO-CD9-CD81-IZUMO1-IZUMO4-SPACA6-TMEM81-SOF1_I_3_5_v3
570	B	0.4872752601770392	JUNO-CD9-CD81-IZUMO1-IZUMO4-SPACA6-TMEM81-SOF1_B_4_1_v3	JUNO-CD9-CD81-IZUMO1-IZUMO4-SPACA6-TMEM81-SOF1	62.0	0.295103039460785	4.931287415374048	0.8043913618105504	84.5992	0.6805086569608311	19.0	0.55208	0.4013882619192639	0.3204408288002014	0.3366303154240139	24.0	JUNO	JUNO-CD9-CD81-IZUMO1-IZUMO4-SPACA6-TMEM81-SOF1_B_4_1_v3
571	C	0.1831915379657316	JUNO-CD9-CD81-IZUMO1-IZUMO4-SPACA6-TMEM81-SOF1_C_4_1_v3	JUNO-CD9-CD81-IZUMO1-IZUMO4-SPACA6-TMEM81-SOF1	100.0	0.0118576388625533	24.259413800396366	0.145239241126359	74.3825	0.108032578530814	111.0	0.16204	0.4013882619192639	0.3204408288002014	0.3366303154240139	24.0	CD9	JUNO-CD9-CD81-IZUMO1-IZUMO4-SPACA6-TMEM81-SOF1_B_4_1_v3
572	D	0.1689054087387989	JUNO-CD9-CD81-IZUMO1-IZUMO4-SPACA6-TMEM81-SOF1_D_4_1_v3	JUNO-CD9-CD81-IZUMO1-IZUMO4-SPACA6-TMEM81-SOF1	104.0	0.0118576388625533	24.259413800396366	0.145239241126359	74.3825	0.108032578530814	111.0	0.19316	0.4013882619192639	0.3204408288002014	0.3366303154240139	24.0	CD81	JUNO-CD9-CD81-IZUMO1-IZUMO4-SPACA6-TMEM81-SOF1_D_4_1_v3
573	E	0.5400134229684148	JUNO-CD9-CD81-IZUMO1-IZUMO4-SPACA6-TMEM81-SOF1_E_4_1_v3	JUNO-CD9-CD81-IZUMO1-IZUMO4-SPACA6-TMEM81-SOF1	41.0	0.0675520359141094	8.981808714757168	0.5534864761616537	75.91779661016949	0.4201947372371984	54.0	0.32748	0.4013882619192639	0.3204408288002014	0.3366303154240139	24.0	IZUMO1	JUNO-CD9-CD81-IZUMO1-IZUMO4-SPACA6-TMEM81-SOF1_E_4_1_v3
574	F	0.0243407265258132	JUNO-CD9-CD81-IZUMO1-IZUMO4-SPACA6-TMEM81-SOF1_F_4_1_v3	JUNO-CD9-CD81-IZUMO1-IZUMO4-SPACA6-TMEM81-SOF1	161.0				0.0			0.06496	0.4013882619192639	0.3204408288002014	0.3366303154240139	24.0	IZUMO4	JUNO-CD9-CD81-IZUMO1-IZUMO4-SPACA6-TMEM81-SOF1_F_4_1_v3
575	G	0.2151404151138963	JUNO-CD9-CD81-IZUMO1-IZUMO4-SPACA6-TMEM81-SOF1_G_4_1_v3	JUNO-CD9-CD81-IZUMO1-IZUMO4-SPACA6-TMEM81-SOF1	94.0	0.0300527326263655	13.008164040564976	0.371454009428942	75.75166666666667	0.2813826030425807	73.0	0.1674	0.4013882619192639	0.3204408288002014	0.3366303154240139	24.0	SPACA6	JUNO-CD9-CD81-IZUMO1-IZUMO4-SPACA6-TMEM81-SOF1_G_4_1_v3
576	H	0.1121469588905074	JUNO-CD9-CD81-IZUMO1-IZUMO4-SPACA6-TMEM81-SOF1_H_4_1_v3	JUNO-CD9-CD81-IZUMO1-IZUMO4-SPACA6-TMEM81-SOF1	109.0	0.0312653308793731	11.376754229736056	0.4358617705955531	66.1431818181818	0.2882928434009632	69.0	0.23956	0.4013882619192639	0.3204408288002014	0.3366303154240139	24.0	TMEM81	JUNO-CD9-CD81-IZUMO1-IZUMO4-SPACA6-TMEM81-SOF1_H_4_1_v3
577	I	0.0237331854784098	JUNO-CD9-CD81-IZUMO1-IZUMO4-SPACA6-TMEM81-SOF1_I_4_1_v3	JUNO-CD9-CD81-IZUMO1-IZUMO4-SPACA6-TMEM81-SOF1	181.0				0.0			0.00144	0.4013882619192639	0.3204408288002014	0.3366303154240139	24.0	SOF1	JUNO-CD9-CD81-IZUMO1-IZUMO4-SPACA6-TMEM81-SOF1_I_4_1_v3
578	B	0.5666507787165366	JUNO-CD9-CD81-IZUMO1-IZUMO4-SPACA6-TMEM81-SOF1_B_4_2_v3	JUNO-CD9-CD81-IZUMO1-IZUMO4-SPACA6-TMEM81-SOF1	30.0	0.4725734725258092	3.382237929989404	0.8973476192470027	86.61500000000001	0.7772376404107915	4.0	0.49104	0.4740229709969059	0.398379385471344	0.4135081025764564	10.0	JUNO	JUNO-CD9-CD81-IZUMO1-IZUMO4-SPACA6-TMEM81-SOF1_B_4_2_v3
579	C	0.1100305848012845	JUNO-CD9-CD81-IZUMO1-IZUMO4-SPACA6-TMEM81-SOF1_C_4_2_v3	JUNO-CD9-CD81-IZUMO1-IZUMO4-SPACA6-TMEM81-SOF1	110.0	0.0120141226859202	23.240361620575253	0.1562220732893527	70.86714285714287	0.110710119852356	109.0	0.10688	0.4740229709969059	0.398379385471344	0.4135081025764564	10.0	CD9	JUNO-CD9-CD81-IZUMO1-IZUMO4-SPACA6-TMEM81-SOF1_B_4_2_v3
580	D	0.1031958656001561	JUNO-CD9-CD81-IZUMO1-IZUMO4-SPACA6-TMEM81-SOF1_D_4_2_v3	JUNO-CD9-CD81-IZUMO1-IZUMO4-SPACA6-TMEM81-SOF1	112.0	0.0120141226859202	23.240361620575253	0.1562220732893527	70.86714285714287	0.110710119852356	109.0	0.14532	0.4740229709969059	0.398379385471344	0.4135081025764564	10.0	CD81	JUNO-CD9-CD81-IZUMO1-IZUMO4-SPACA6-TMEM81-SOF1_D_4_2_v3
581	E	0.6432362845025484	JUNO-CD9-CD81-IZUMO1-IZUMO4-SPACA6-TMEM81-SOF1_E_4_2_v3	JUNO-CD9-CD81-IZUMO1-IZUMO4-SPACA6-TMEM81-SOF1	8.0	0.079576389514766	8.659358405105833	0.5714792273862225	78.3952688172043	0.4480126765439113	47.0	0.25604	0.4740229709969059	0.398379385471344	0.4135081025764564	10.0	IZUMO1	JUNO-CD9-CD81-IZUMO1-IZUMO4-SPACA6-TMEM81-SOF1_E_4_2_v3
582	F	0.0254335199825659	JUNO-CD9-CD81-IZUMO1-IZUMO4-SPACA6-TMEM81-SOF1_F_4_2_v3	JUNO-CD9-CD81-IZUMO1-IZUMO4-SPACA6-TMEM81-SOF1	157.0	0.0095918633547057	31.26741748998408	0.0927943863158656	68.00784615384616	0.0631074634850995	137.0	0.04376	0.4740229709969059	0.398379385471344	0.4135081025764564	10.0	IZUMO4	JUNO-CD9-CD81-IZUMO1-IZUMO4-SPACA6-TMEM81-SOF1_F_4_2_v3
583	G	0.6348887116614061	JUNO-CD9-CD81-IZUMO1-IZUMO4-SPACA6-TMEM81-SOF1_G_4_2_v3	JUNO-CD9-CD81-IZUMO1-IZUMO4-SPACA6-TMEM81-SOF1	11.0	0.0129726485259326	21.79919749973917	0.1738510582794902	72.58513157894737	0.1261900194035604	103.0	0.10192	0.4740229709969059	0.398379385471344	0.4135081025764564	10.0	SPACA6	JUNO-CD9-CD81-IZUMO1-IZUMO4-SPACA6-TMEM81-SOF1_G_4_2_v3
584	H	0.4982714873302466	JUNO-CD9-CD81-IZUMO1-IZUMO4-SPACA6-TMEM81-SOF1_H_4_2_v3	JUNO-CD9-CD81-IZUMO1-IZUMO4-SPACA6-TMEM81-SOF1	56.0	0.1354070977019102	6.632201320343291	0.6945115113300193	77.63163636363637	0.5391606509793159	37.0	0.312	0.4740229709969059	0.398379385471344	0.4135081025764564	10.0	TMEM81	JUNO-CD9-CD81-IZUMO1-IZUMO4-SPACA6-TMEM81-SOF1_H_4_2_v3
585	I	0.0237331854784098	JUNO-CD9-CD81-IZUMO1-IZUMO4-SPACA6-TMEM81-SOF1_I_4_2_v3	JUNO-CD9-CD81-IZUMO1-IZUMO4-SPACA6-TMEM81-SOF1	181.0				0.0			0.02876	0.4740229709969059	0.398379385471344	0.4135081025764564	10.0	SOF1	JUNO-CD9-CD81-IZUMO1-IZUMO4-SPACA6-TMEM81-SOF1_I_4_2_v3
586	B	0.5013509040577729	JUNO-CD9-CD81-IZUMO1-IZUMO4-SPACA6-TMEM81-SOF1_B_4_3_v3	JUNO-CD9-CD81-IZUMO1-IZUMO4-SPACA6-TMEM81-SOF1	55.0	0.3541449954706168	4.350546272541046	0.8408501633323143	85.20120000000001	0.7164144293610919	14.0	0.53328	0.4106819168911974	0.3259338438510895	0.342883458459111	22.0	JUNO	JUNO-CD9-CD81-IZUMO1-IZUMO4-SPACA6-TMEM81-SOF1_B_4_3_v3
587	C	0.0632946394028243	JUNO-CD9-CD81-IZUMO1-IZUMO4-SPACA6-TMEM81-SOF1_C_4_3_v3	JUNO-CD9-CD81-IZUMO1-IZUMO4-SPACA6-TMEM81-SOF1	131.0	0.012984635443526	22.09124059005822	0.1700614009454466	74.311	0.1263743276565709	102.0	0.07156	0.4106819168911974	0.3259338438510895	0.342883458459111	22.0	CD9	JUNO-CD9-CD81-IZUMO1-IZUMO4-SPACA6-TMEM81-SOF1_B_4_3_v3
588	D	0.0691070335642431	JUNO-CD9-CD81-IZUMO1-IZUMO4-SPACA6-TMEM81-SOF1_D_4_3_v3	JUNO-CD9-CD81-IZUMO1-IZUMO4-SPACA6-TMEM81-SOF1	127.0	0.012984635443526	22.09124059005822	0.1700614009454466	74.311	0.1263743276565709	102.0	0.0748	0.4106819168911974	0.3259338438510895	0.342883458459111	22.0	CD81	JUNO-CD9-CD81-IZUMO1-IZUMO4-SPACA6-TMEM81-SOF1_D_4_3_v3
589	E	0.531396066393819	JUNO-CD9-CD81-IZUMO1-IZUMO4-SPACA6-TMEM81-SOF1_E_4_3_v3	JUNO-CD9-CD81-IZUMO1-IZUMO4-SPACA6-TMEM81-SOF1	44.0	0.0709310278548037	8.886767607703407	0.5587383823242306	76.68694915254238	0.4284794191487205	53.0	0.2778	0.4106819168911974	0.3259338438510895	0.342883458459111	22.0	IZUMO1	JUNO-CD9-CD81-IZUMO1-IZUMO4-SPACA6-TMEM81-SOF1_E_4_3_v3
590	F	0.0359907266473431	JUNO-CD9-CD81-IZUMO1-IZUMO4-SPACA6-TMEM81-SOF1_F_4_3_v3	JUNO-CD9-CD81-IZUMO1-IZUMO4-SPACA6-TMEM81-SOF1	143.0	0.0101148566289144	23.53963037913745	0.15287850385557	48.84272727272728	0.0746700306968019	133.0	0.07448	0.4106819168911974	0.3259338438510895	0.342883458459111	22.0	IZUMO4	JUNO-CD9-CD81-IZUMO1-IZUMO4-SPACA6-TMEM81-SOF1_F_4_3_v3
591	G	0.201291833480326	JUNO-CD9-CD81-IZUMO1-IZUMO4-SPACA6-TMEM81-SOF1_G_4_3_v3	JUNO-CD9-CD81-IZUMO1-IZUMO4-SPACA6-TMEM81-SOF1	96.0	0.0169473546167357	15.959345753573846	0.2819278203862072	63.10347826086957	0.1779062608487536	96.0	0.15388	0.4106819168911974	0.3259338438510895	0.342883458459111	22.0	SPACA6	JUNO-CD9-CD81-IZUMO1-IZUMO4-SPACA6-TMEM81-SOF1_G_4_3_v3
592	H	0.1333632089383021	JUNO-CD9-CD81-IZUMO1-IZUMO4-SPACA6-TMEM81-SOF1_H_4_3_v3	JUNO-CD9-CD81-IZUMO1-IZUMO4-SPACA6-TMEM81-SOF1	107.0	0.0292986656092433	11.95766732060093	0.4115466698483796	67.29045454545455	0.2769316248076558	76.0	0.23436	0.4106819168911974	0.3259338438510895	0.342883458459111	22.0	TMEM81	JUNO-CD9-CD81-IZUMO1-IZUMO4-SPACA6-TMEM81-SOF1_H_4_3_v3
593	I	0.0237331854784098	JUNO-CD9-CD81-IZUMO1-IZUMO4-SPACA6-TMEM81-SOF1_I_4_3_v3	JUNO-CD9-CD81-IZUMO1-IZUMO4-SPACA6-TMEM81-SOF1	181.0				0.0			0.00224	0.4106819168911974	0.3259338438510895	0.342883458459111	22.0	SOF1	JUNO-CD9-CD81-IZUMO1-IZUMO4-SPACA6-TMEM81-SOF1_I_4_3_v3
594	B	0.5135315824670887	JUNO-CD9-CD81-IZUMO1-IZUMO4-SPACA6-TMEM81-SOF1_B_4_4_v3	JUNO-CD9-CD81-IZUMO1-IZUMO4-SPACA6-TMEM81-SOF1	48.0	0.4362121016226243	3.557106322027186	0.8876815994138126	85.58769230769232	0.7597461959782958	6.0	0.52452	0.4659635101274323	0.389652669429779	0.4049148375693097	11.0	JUNO	JUNO-CD9-CD81-IZUMO1-IZUMO4-SPACA6-TMEM81-SOF1_B_4_4_v3
595	C	0.0693013657017237	JUNO-CD9-CD81-IZUMO1-IZUMO4-SPACA6-TMEM81-SOF1_C_4_4_v3	JUNO-CD9-CD81-IZUMO1-IZUMO4-SPACA6-TMEM81-SOF1	125.0	0.0114998028040571	24.95638590907861	0.1383468004619996	73.53529411764704	0.1017337266220857	117.0	0.07968	0.4659635101274323	0.389652669429779	0.4049148375693097	11.0	CD9	JUNO-CD9-CD81-IZUMO1-IZUMO4-SPACA6-TMEM81-SOF1_B_4_4_v3
596	D	0.062515913304362	JUNO-CD9-CD81-IZUMO1-IZUMO4-SPACA6-TMEM81-SOF1_D_4_4_v3	JUNO-CD9-CD81-IZUMO1-IZUMO4-SPACA6-TMEM81-SOF1	132.0	0.0114998028040571	24.95638590907861	0.1383468004619996	73.53529411764707	0.1017337266220857	117.0	0.0844	0.4659635101274323	0.389652669429779	0.4049148375693097	11.0	CD81	JUNO-CD9-CD81-IZUMO1-IZUMO4-SPACA6-TMEM81-SOF1_D_4_4_v3
597	E	0.6248434451278946	JUNO-CD9-CD81-IZUMO1-IZUMO4-SPACA6-TMEM81-SOF1_E_4_4_v3	JUNO-CD9-CD81-IZUMO1-IZUMO4-SPACA6-TMEM81-SOF1	12.0	0.1546533834395512	6.5361580176855485	0.7006659609774213	80.2635	0.5623790235891125	33.0	0.28272	0.4659635101274323	0.389652669429779	0.4049148375693097	11.0	IZUMO1	JUNO-CD9-CD81-IZUMO1-IZUMO4-SPACA6-TMEM81-SOF1_E_4_4_v3
598	F	0.0238263681905478	JUNO-CD9-CD81-IZUMO1-IZUMO4-SPACA6-TMEM81-SOF1_F_4_4_v3	JUNO-CD9-CD81-IZUMO1-IZUMO4-SPACA6-TMEM81-SOF1	170.0	0.0082540024547634	29.342109731048485	0.1040626686611505	27.84090909090909	0.0289719929795248	150.0	0.04608	0.4659635101274323	0.389652669429779	0.4049148375693097	11.0	IZUMO4	JUNO-CD9-CD81-IZUMO1-IZUMO4-SPACA6-TMEM81-SOF1_F_4_4_v3
599	G	0.3041063290318532	JUNO-CD9-CD81-IZUMO1-IZUMO4-SPACA6-TMEM81-SOF1_G_4_4_v3	JUNO-CD9-CD81-IZUMO1-IZUMO4-SPACA6-TMEM81-SOF1	86.0	0.0226401470288523	12.595824033890866	0.3866156999081829	59.78894736842104	0.2311534573361561	89.0	0.15136	0.4659635101274323	0.389652669429779	0.4049148375693097	11.0	SPACA6	JUNO-CD9-CD81-IZUMO1-IZUMO4-SPACA6-TMEM81-SOF1_G_4_4_v3
600	H	0.4885146169441359	JUNO-CD9-CD81-IZUMO1-IZUMO4-SPACA6-TMEM81-SOF1_H_4_4_v3	JUNO-CD9-CD81-IZUMO1-IZUMO4-SPACA6-TMEM81-SOF1	60.0	0.1195651571972346	6.950027996215355	0.674295696964371	76.76482142857142	0.5176218876752404	41.0	0.31428	0.4659635101274323	0.389652669429779	0.4049148375693097	11.0	TMEM81	JUNO-CD9-CD81-IZUMO1-IZUMO4-SPACA6-TMEM81-SOF1_H_4_4_v3
601	I	0.0237331854784098	JUNO-CD9-CD81-IZUMO1-IZUMO4-SPACA6-TMEM81-SOF1_I_4_4_v3	JUNO-CD9-CD81-IZUMO1-IZUMO4-SPACA6-TMEM81-SOF1	181.0				0.0			0.003	0.4659635101274323	0.389652669429779	0.4049148375693097	11.0	SOF1	JUNO-CD9-CD81-IZUMO1-IZUMO4-SPACA6-TMEM81-SOF1_I_4_4_v3
602	B	0.515906509341163	JUNO-CD9-CD81-IZUMO1-IZUMO4-SPACA6-TMEM81-SOF1_B_4_5_v3	JUNO-CD9-CD81-IZUMO1-IZUMO4-SPACA6-TMEM81-SOF1	47.0	0.3798912991757355	4.115164828791093	0.8551790125639255	85.44319999999999	0.7306923140630199	10.0	0.54536	0.4157046555096026	0.3357249796390533	0.3517209148131632	19.0	JUNO	JUNO-CD9-CD81-IZUMO1-IZUMO4-SPACA6-TMEM81-SOF1_B_4_5_v3
603	C	0.0856854372955569	JUNO-CD9-CD81-IZUMO1-IZUMO4-SPACA6-TMEM81-SOF1_C_4_5_v3	JUNO-CD9-CD81-IZUMO1-IZUMO4-SPACA6-TMEM81-SOF1	117.0	0.0121271621523431	23.43742654149993	0.1540089382401832	73.12333333333333	0.1126164692724966	107.0	0.1172	0.4157046555096026	0.3357249796390533	0.3517209148131632	19.0	CD9	JUNO-CD9-CD81-IZUMO1-IZUMO4-SPACA6-TMEM81-SOF1_B_4_5_v3
604	D	0.0873309969029458	JUNO-CD9-CD81-IZUMO1-IZUMO4-SPACA6-TMEM81-SOF1_D_4_5_v3	JUNO-CD9-CD81-IZUMO1-IZUMO4-SPACA6-TMEM81-SOF1	116.0	0.0121271621523431	23.43742654149993	0.1540089382401832	73.12333333333332	0.1126164692724966	107.0	0.13932	0.4157046555096026	0.3357249796390533	0.3517209148131632	19.0	CD81	JUNO-CD9-CD81-IZUMO1-IZUMO4-SPACA6-TMEM81-SOF1_D_4_5_v3
605	E	0.5649052689234068	JUNO-CD9-CD81-IZUMO1-IZUMO4-SPACA6-TMEM81-SOF1_E_4_5_v3	JUNO-CD9-CD81-IZUMO1-IZUMO4-SPACA6-TMEM81-SOF1	31.0	0.0787064079592065	8.490777771266195	0.5810801224618791	76.77847457627118	0.4461444540921593	49.0	0.31032	0.4157046555096026	0.3357249796390533	0.3517209148131632	19.0	IZUMO1	JUNO-CD9-CD81-IZUMO1-IZUMO4-SPACA6-TMEM81-SOF1_E_4_5_v3
606	F	0.0253636700534839	JUNO-CD9-CD81-IZUMO1-IZUMO4-SPACA6-TMEM81-SOF1_F_4_5_v3	JUNO-CD9-CD81-IZUMO1-IZUMO4-SPACA6-TMEM81-SOF1	158.0	0.009538601349153	24.2813247766165	0.1450152320061203	42.672	0.0618808998016516	139.0	0.06404	0.4157046555096026	0.3357249796390533	0.3517209148131632	19.0	IZUMO4	JUNO-CD9-CD81-IZUMO1-IZUMO4-SPACA6-TMEM81-SOF1_F_4_5_v3
607	G	0.2388919652044155	JUNO-CD9-CD81-IZUMO1-IZUMO4-SPACA6-TMEM81-SOF1_G_4_5_v3	JUNO-CD9-CD81-IZUMO1-IZUMO4-SPACA6-TMEM81-SOF1	91.0	0.0297541884502769	11.860385440017415	0.4155088809725968	67.29941176470588	0.2796350327246696	75.0	0.16996	0.4157046555096026	0.3357249796390533	0.3517209148131632	19.0	SPACA6	JUNO-CD9-CD81-IZUMO1-IZUMO4-SPACA6-TMEM81-SOF1_G_4_5_v3
608	H	0.1246195303367811	JUNO-CD9-CD81-IZUMO1-IZUMO4-SPACA6-TMEM81-SOF1_H_4_5_v3	JUNO-CD9-CD81-IZUMO1-IZUMO4-SPACA6-TMEM81-SOF1	108.0	0.0286403580005322	11.985848158821684	0.4104070088577238	66.50545454545454	0.2729430467272331	78.0	0.23864	0.4157046555096026	0.3357249796390533	0.3517209148131632	19.0	TMEM81	JUNO-CD9-CD81-IZUMO1-IZUMO4-SPACA6-TMEM81-SOF1_H_4_5_v3
609	I	0.0237331854784098	JUNO-CD9-CD81-IZUMO1-IZUMO4-SPACA6-TMEM81-SOF1_I_4_5_v3	JUNO-CD9-CD81-IZUMO1-IZUMO4-SPACA6-TMEM81-SOF1	181.0				0.0			0.0028	0.4157046555096026	0.3357249796390533	0.3517209148131632	19.0	SOF1	JUNO-CD9-CD81-IZUMO1-IZUMO4-SPACA6-TMEM81-SOF1_I_4_5_v3
610	B	0.4734591465089303	JUNO-CD9-CD81-IZUMO1-IZUMO4-SPACA6-TMEM81-SOF1_B_5_1_v3	JUNO-CD9-CD81-IZUMO1-IZUMO4-SPACA6-TMEM81-SOF1	64.0	0.3311052359313208	4.352796911565848	0.8407116927067443	83.61769230769231	0.702983716402317	17.0	0.53056	0.4097043082190481	0.3259341716766357	0.3426881989851182	23.0	JUNO	JUNO-CD9-CD81-IZUMO1-IZUMO4-SPACA6-TMEM81-SOF1_B_5_1_v3
611	C	0.0533947492709237	JUNO-CD9-CD81-IZUMO1-IZUMO4-SPACA6-TMEM81-SOF1_C_5_1_v3	JUNO-CD9-CD81-IZUMO1-IZUMO4-SPACA6-TMEM81-SOF1	136.0	0.0120491240336411	21.899196507057063	0.1725402807010516	64.50833333333334	0.1113028594089034	108.0	0.11316	0.4097043082190481	0.3259341716766357	0.3426881989851182	23.0	CD9	JUNO-CD9-CD81-IZUMO1-IZUMO4-SPACA6-TMEM81-SOF1_B_5_1_v3
612	D	0.0602420883892657	JUNO-CD9-CD81-IZUMO1-IZUMO4-SPACA6-TMEM81-SOF1_D_5_1_v3	JUNO-CD9-CD81-IZUMO1-IZUMO4-SPACA6-TMEM81-SOF1	133.0	0.0101427353031256	25.854781920106088	0.1301287399309187	57.837500000000006	0.0752632099575451	132.0	0.14184	0.4097043082190481	0.3259341716766357	0.3426881989851182	23.0	CD81	JUNO-CD9-CD81-IZUMO1-IZUMO4-SPACA6-TMEM81-SOF1_D_5_1_v3
613	E	0.5015104099517184	JUNO-CD9-CD81-IZUMO1-IZUMO4-SPACA6-TMEM81-SOF1_E_5_1_v3	JUNO-CD9-CD81-IZUMO1-IZUMO4-SPACA6-TMEM81-SOF1	54.0	0.0393121007561348	10.92802916492625	0.4557431861084955	71.95552238805969	0.327932390312355	65.0	0.31836	0.4097043082190481	0.3259341716766357	0.3426881989851182	23.0	IZUMO1	JUNO-CD9-CD81-IZUMO1-IZUMO4-SPACA6-TMEM81-SOF1_E_5_1_v3
614	F	0.0259437396757844	JUNO-CD9-CD81-IZUMO1-IZUMO4-SPACA6-TMEM81-SOF1_F_5_1_v3	JUNO-CD9-CD81-IZUMO1-IZUMO4-SPACA6-TMEM81-SOF1	155.0	0.0088474208414647	29.803998174536705	0.1011860720534853	44.5041304347826	0.0450319814885162	145.0	0.08624	0.4097043082190481	0.3259341716766357	0.3426881989851182	23.0	IZUMO4	JUNO-CD9-CD81-IZUMO1-IZUMO4-SPACA6-TMEM81-SOF1_F_5_1_v3
615	G	0.1854239279938109	JUNO-CD9-CD81-IZUMO1-IZUMO4-SPACA6-TMEM81-SOF1_G_5_1_v3	JUNO-CD9-CD81-IZUMO1-IZUMO4-SPACA6-TMEM81-SOF1	98.0	0.0115029123396199	20.77789467934201	0.1880685875353085	54.123636363636365	0.1017895584318375	116.0	0.19872	0.4097043082190481	0.3259341716766357	0.3426881989851182	23.0	SPACA6	JUNO-CD9-CD81-IZUMO1-IZUMO4-SPACA6-TMEM81-SOF1_G_5_1_v3
616	H	0.2079672785451396	JUNO-CD9-CD81-IZUMO1-IZUMO4-SPACA6-TMEM81-SOF1_H_5_1_v3	JUNO-CD9-CD81-IZUMO1-IZUMO4-SPACA6-TMEM81-SOF1	95.0	0.0110144750307654	22.00000702165363	0.1712327861252564	54.17677966101695	0.0927684092465005	124.0	0.21656	0.4097043082190481	0.3259341716766357	0.3426881989851182	23.0	TMEM81	JUNO-CD9-CD81-IZUMO1-IZUMO4-SPACA6-TMEM81-SOF1_H_5_1_v3
617	I	0.0237331854784098	JUNO-CD9-CD81-IZUMO1-IZUMO4-SPACA6-TMEM81-SOF1_I_5_1_v3	JUNO-CD9-CD81-IZUMO1-IZUMO4-SPACA6-TMEM81-SOF1	181.0				0.0			0.00156	0.4097043082190481	0.3259341716766357	0.3426881989851182	23.0	SOF1	JUNO-CD9-CD81-IZUMO1-IZUMO4-SPACA6-TMEM81-SOF1_I_5_1_v3
618	B	0.4768229445580848	JUNO-CD9-CD81-IZUMO1-IZUMO4-SPACA6-TMEM81-SOF1_B_5_2_v3	JUNO-CD9-CD81-IZUMO1-IZUMO4-SPACA6-TMEM81-SOF1	63.0	0.3248023764886812	4.406844137809012	0.8373787431532651	83.4973076923077	0.6991887057206607	18.0	0.52884	0.4172881846727869	0.3351030349731445	0.351540064913073	20.0	JUNO	JUNO-CD9-CD81-IZUMO1-IZUMO4-SPACA6-TMEM81-SOF1_B_5_2_v3
619	C	0.0746489071817798	JUNO-CD9-CD81-IZUMO1-IZUMO4-SPACA6-TMEM81-SOF1_C_5_2_v3	JUNO-CD9-CD81-IZUMO1-IZUMO4-SPACA6-TMEM81-SOF1	124.0	0.0117084883903707	23.060487370814457	0.1582814239140327	66.614	0.1054375877260937	112.0	0.14828	0.4172881846727869	0.3351030349731445	0.351540064913073	20.0	CD9	JUNO-CD9-CD81-IZUMO1-IZUMO4-SPACA6-TMEM81-SOF1_B_5_2_v3
620	D	0.0692534853289459	JUNO-CD9-CD81-IZUMO1-IZUMO4-SPACA6-TMEM81-SOF1_D_5_2_v3	JUNO-CD9-CD81-IZUMO1-IZUMO4-SPACA6-TMEM81-SOF1	126.0	0.010722951867817	24.67140109473158	0.1411078028212792	61.74555555555556	0.0871277967842367	127.0	0.17072	0.4172881846727869	0.3351030349731445	0.351540064913073	20.0	CD81	JUNO-CD9-CD81-IZUMO1-IZUMO4-SPACA6-TMEM81-SOF1_D_5_2_v3
621	E	0.5225084744929697	JUNO-CD9-CD81-IZUMO1-IZUMO4-SPACA6-TMEM81-SOF1_E_5_2_v3	JUNO-CD9-CD81-IZUMO1-IZUMO4-SPACA6-TMEM81-SOF1	46.0	0.0404346772899917	10.85292020888236	0.4591665967958125	72.4725	0.3327695118628452	64.0	0.31716	0.4172881846727869	0.3351030349731445	0.351540064913073	20.0	IZUMO1	JUNO-CD9-CD81-IZUMO1-IZUMO4-SPACA6-TMEM81-SOF1_E_5_2_v3
622	F	0.0240986001822205	JUNO-CD9-CD81-IZUMO1-IZUMO4-SPACA6-TMEM81-SOF1_F_5_2_v3	JUNO-CD9-CD81-IZUMO1-IZUMO4-SPACA6-TMEM81-SOF1	165.0	0.0085400114899762	29.178225651369598	0.1051117027562159	35.121818181818185	0.0369171411298513	148.0	0.06564	0.4172881846727869	0.3351030349731445	0.351540064913073	20.0	IZUMO4	JUNO-CD9-CD81-IZUMO1-IZUMO4-SPACA6-TMEM81-SOF1_F_5_2_v3
623	G	0.2556842382690458	JUNO-CD9-CD81-IZUMO1-IZUMO4-SPACA6-TMEM81-SOF1_G_5_2_v3	JUNO-CD9-CD81-IZUMO1-IZUMO4-SPACA6-TMEM81-SOF1	90.0	0.0144005423782506	17.333609791522658	0.2497165539783812	58.771363636363645	0.1467618239988307	98.0	0.19928	0.4172881846727869	0.3351030349731445	0.351540064913073	20.0	SPACA6	JUNO-CD9-CD81-IZUMO1-IZUMO4-SPACA6-TMEM81-SOF1_G_5_2_v3
624	H	0.1743464973095374	JUNO-CD9-CD81-IZUMO1-IZUMO4-SPACA6-TMEM81-SOF1_H_5_2_v3	JUNO-CD9-CD81-IZUMO1-IZUMO4-SPACA6-TMEM81-SOF1	103.0	0.0149558258660591	17.067020194031894	0.2555693818312747	60.293703703703706	0.1540922458387359	97.0	0.20352	0.4172881846727869	0.3351030349731445	0.351540064913073	20.0	TMEM81	JUNO-CD9-CD81-IZUMO1-IZUMO4-SPACA6-TMEM81-SOF1_H_5_2_v3
625	I	0.0237331854784098	JUNO-CD9-CD81-IZUMO1-IZUMO4-SPACA6-TMEM81-SOF1_I_5_2_v3	JUNO-CD9-CD81-IZUMO1-IZUMO4-SPACA6-TMEM81-SOF1	181.0				0.0			0.0016	0.4172881846727869	0.3351030349731445	0.351540064913073	20.0	SOF1	JUNO-CD9-CD81-IZUMO1-IZUMO4-SPACA6-TMEM81-SOF1_I_5_2_v3
626	B	0.4655882005804946	JUNO-CD9-CD81-IZUMO1-IZUMO4-SPACA6-TMEM81-SOF1_B_5_3_v3	JUNO-CD9-CD81-IZUMO1-IZUMO4-SPACA6-TMEM81-SOF1	66.0	0.340447997864276	4.226610486555398	0.8484337846640785	83.50807692307693	0.7085107375386515	15.0	0.53196	0.4160411392012764	0.3346917629241943	0.3509616381796107	21.0	JUNO	JUNO-CD9-CD81-IZUMO1-IZUMO4-SPACA6-TMEM81-SOF1_B_5_3_v3
627	C	0.0663662996858787	JUNO-CD9-CD81-IZUMO1-IZUMO4-SPACA6-TMEM81-SOF1_C_5_3_v3	JUNO-CD9-CD81-IZUMO1-IZUMO4-SPACA6-TMEM81-SOF1	129.0	0.0116195057623262	23.188112760374388	0.1568163586007691	66.236	0.1038688832828054	113.0	0.12244	0.4160411392012764	0.3346917629241943	0.3509616381796107	21.0	CD9	JUNO-CD9-CD81-IZUMO1-IZUMO4-SPACA6-TMEM81-SOF1_B_5_3_v3
628	D	0.0560825719895977	JUNO-CD9-CD81-IZUMO1-IZUMO4-SPACA6-TMEM81-SOF1_D_5_3_v3	JUNO-CD9-CD81-IZUMO1-IZUMO4-SPACA6-TMEM81-SOF1	134.0	0.0102999814155784	25.34661082238489	0.1346890812674078	58.33272727272728	0.078567814441859	129.0	0.1482	0.4160411392012764	0.3346917629241943	0.3509616381796107	21.0	CD81	JUNO-CD9-CD81-IZUMO1-IZUMO4-SPACA6-TMEM81-SOF1_D_5_3_v3
629	E	0.5041872344688499	JUNO-CD9-CD81-IZUMO1-IZUMO4-SPACA6-TMEM81-SOF1_E_5_3_v3	JUNO-CD9-CD81-IZUMO1-IZUMO4-SPACA6-TMEM81-SOF1	52.0	0.0411294401901005	10.747931082183175	0.4639983181825335	72.3479411764706	0.3356932302985121	63.0	0.3142	0.4160411392012764	0.3346917629241943	0.3509616381796107	21.0	IZUMO1	JUNO-CD9-CD81-IZUMO1-IZUMO4-SPACA6-TMEM81-SOF1_E_5_3_v3
630	F	0.0246476020839191	JUNO-CD9-CD81-IZUMO1-IZUMO4-SPACA6-TMEM81-SOF1_F_5_3_v3	JUNO-CD9-CD81-IZUMO1-IZUMO4-SPACA6-TMEM81-SOF1	160.0	0.0095465125661049	27.088136684076343	0.1199375630451669	51.74666666666667	0.0620636909571057	138.0	0.05572	0.4160411392012764	0.3346917629241943	0.3509616381796107	21.0	IZUMO4	JUNO-CD9-CD81-IZUMO1-IZUMO4-SPACA6-TMEM81-SOF1_F_5_3_v3
631	G	0.3389834499069748	JUNO-CD9-CD81-IZUMO1-IZUMO4-SPACA6-TMEM81-SOF1_G_5_3_v3	JUNO-CD9-CD81-IZUMO1-IZUMO4-SPACA6-TMEM81-SOF1	81.0	0.029019955352838	13.232001267022804	0.3635228684517708	75.71875	0.2752549719558252	77.0	0.20512	0.4160411392012764	0.3346917629241943	0.3509616381796107	21.0	SPACA6	JUNO-CD9-CD81-IZUMO1-IZUMO4-SPACA6-TMEM81-SOF1_G_5_3_v3
632	H	0.1376410408544691	JUNO-CD9-CD81-IZUMO1-IZUMO4-SPACA6-TMEM81-SOF1_H_5_3_v3	JUNO-CD9-CD81-IZUMO1-IZUMO4-SPACA6-TMEM81-SOF1	105.0	0.0134308838596064	18.551827487665804	0.22513886969669	59.11346153846154	0.1330873791462799	99.0	0.1866	0.4160411392012764	0.3346917629241943	0.3509616381796107	21.0	TMEM81	JUNO-CD9-CD81-IZUMO1-IZUMO4-SPACA6-TMEM81-SOF1_H_5_3_v3
633	I	0.0237331854784098	JUNO-CD9-CD81-IZUMO1-IZUMO4-SPACA6-TMEM81-SOF1_I_5_3_v3	JUNO-CD9-CD81-IZUMO1-IZUMO4-SPACA6-TMEM81-SOF1	181.0				0.0			0.0008	0.4160411392012764	0.3346917629241943	0.3509616381796107	21.0	SOF1	JUNO-CD9-CD81-IZUMO1-IZUMO4-SPACA6-TMEM81-SOF1_I_5_3_v3
634	B	0.4926016582156356	JUNO-CD9-CD81-IZUMO1-IZUMO4-SPACA6-TMEM81-SOF1_B_5_4_v3	JUNO-CD9-CD81-IZUMO1-IZUMO4-SPACA6-TMEM81-SOF1	58.0	0.3677340057110349	4.104916283856511	0.8557955584082566	84.60423076923075	0.7240392491485484	12.0	0.5004	0.422419735302105	0.3404929637908935	0.3568783180931358	18.0	JUNO	JUNO-CD9-CD81-IZUMO1-IZUMO4-SPACA6-TMEM81-SOF1_B_5_4_v3
635	C	0.0642839193733419	JUNO-CD9-CD81-IZUMO1-IZUMO4-SPACA6-TMEM81-SOF1_C_5_4_v3	JUNO-CD9-CD81-IZUMO1-IZUMO4-SPACA6-TMEM81-SOF1	130.0	0.0113379091648744	22.88475167060725	0.160330445145398	61.62230769230769	0.0987993202319438	118.0	0.12208	0.422419735302105	0.3404929637908935	0.3568783180931358	18.0	CD9	JUNO-CD9-CD81-IZUMO1-IZUMO4-SPACA6-TMEM81-SOF1_B_5_4_v3
636	D	0.0556926687195458	JUNO-CD9-CD81-IZUMO1-IZUMO4-SPACA6-TMEM81-SOF1_D_5_4_v3	JUNO-CD9-CD81-IZUMO1-IZUMO4-SPACA6-TMEM81-SOF1	135.0	0.0113379091648744	22.88475167060725	0.160330445145398	61.62230769230769	0.0987993202319438	118.0	0.15108	0.422419735302105	0.3404929637908935	0.3568783180931358	18.0	CD81	JUNO-CD9-CD81-IZUMO1-IZUMO4-SPACA6-TMEM81-SOF1_D_5_4_v3
637	E	0.5019965814024644	JUNO-CD9-CD81-IZUMO1-IZUMO4-SPACA6-TMEM81-SOF1_E_5_4_v3	JUNO-CD9-CD81-IZUMO1-IZUMO4-SPACA6-TMEM81-SOF1	53.0	0.060438113243034	9.247035084132342	0.539061304317595	74.44535211267605	0.4013060861024178	57.0	0.28684	0.422419735302105	0.3404929637908935	0.3568783180931358	18.0	IZUMO1	JUNO-CD9-CD81-IZUMO1-IZUMO4-SPACA6-TMEM81-SOF1_E_5_4_v3
638	F	0.0238926531527961	JUNO-CD9-CD81-IZUMO1-IZUMO4-SPACA6-TMEM81-SOF1_F_5_4_v3	JUNO-CD9-CD81-IZUMO1-IZUMO4-SPACA6-TMEM81-SOF1	168.0	0.0081348337112902	30.22024887784541	0.0986910173913301	25.878125	0.0255393848443001	152.0	0.04792	0.422419735302105	0.3404929637908935	0.3568783180931358	18.0	IZUMO4	JUNO-CD9-CD81-IZUMO1-IZUMO4-SPACA6-TMEM81-SOF1_F_5_4_v3
639	G	0.1781877653399639	JUNO-CD9-CD81-IZUMO1-IZUMO4-SPACA6-TMEM81-SOF1_G_5_4_v3	JUNO-CD9-CD81-IZUMO1-IZUMO4-SPACA6-TMEM81-SOF1	102.0	0.0107312166388621	21.795416643276205	0.173900889574122	50.19555555555556	0.0872905176377837	126.0	0.18476	0.422419735302105	0.3404929637908935	0.3568783180931358	18.0	SPACA6	JUNO-CD9-CD81-IZUMO1-IZUMO4-SPACA6-TMEM81-SOF1_G_5_4_v3
640	H	0.1871574265915159	JUNO-CD9-CD81-IZUMO1-IZUMO4-SPACA6-TMEM81-SOF1_H_5_4_v3	JUNO-CD9-CD81-IZUMO1-IZUMO4-SPACA6-TMEM81-SOF1	97.0	0.0238503730921739	13.04733879580012	0.3700509620441803	64.99172413793103	0.2405025004215135	85.0	0.20876	0.422419735302105	0.3404929637908935	0.3568783180931358	18.0	TMEM81	JUNO-CD9-CD81-IZUMO1-IZUMO4-SPACA6-TMEM81-SOF1_H_5_4_v3
641	I	0.0237331854784098	JUNO-CD9-CD81-IZUMO1-IZUMO4-SPACA6-TMEM81-SOF1_I_5_4_v3	JUNO-CD9-CD81-IZUMO1-IZUMO4-SPACA6-TMEM81-SOF1	181.0				0.0			0.00212	0.422419735302105	0.3404929637908935	0.3568783180931358	18.0	SOF1	JUNO-CD9-CD81-IZUMO1-IZUMO4-SPACA6-TMEM81-SOF1_I_5_4_v3
642	B	0.5227732142091898	JUNO-CD9-CD81-IZUMO1-IZUMO4-SPACA6-TMEM81-SOF1_B_5_5_v3	JUNO-CD9-CD81-IZUMO1-IZUMO4-SPACA6-TMEM81-SOF1	45.0	0.4123034495129504	3.664203342810362	0.8816290759612931	84.81318181818182	0.7477376711570077	7.0	0.56788	0.50866211213763	0.4464374184608459	0.4588823571962028	8.0	JUNO	JUNO-CD9-CD81-IZUMO1-IZUMO4-SPACA6-TMEM81-SOF1_B_5_5_v3
643	C	0.2694518420728901	JUNO-CD9-CD81-IZUMO1-IZUMO4-SPACA6-TMEM81-SOF1_C_5_5_v3	JUNO-CD9-CD81-IZUMO1-IZUMO4-SPACA6-TMEM81-SOF1	89.0	0.0260462038527779	12.868630552547488	0.3765036818664722	68.04418604651163	0.2561888657611886	83.0	0.20792	0.50866211213763	0.4464374184608459	0.4588823571962028	8.0	CD9	JUNO-CD9-CD81-IZUMO1-IZUMO4-SPACA6-TMEM81-SOF1_B_5_5_v3
644	D	0.0910401524861224	JUNO-CD9-CD81-IZUMO1-IZUMO4-SPACA6-TMEM81-SOF1_D_5_5_v3	JUNO-CD9-CD81-IZUMO1-IZUMO4-SPACA6-TMEM81-SOF1	115.0	0.0112161895803986	23.25930854792485	0.1560073514971374	61.89235294117648	0.09655662060279	121.0	0.12632	0.50866211213763	0.4464374184608459	0.4588823571962028	8.0	CD81	JUNO-CD9-CD81-IZUMO1-IZUMO4-SPACA6-TMEM81-SOF1_D_5_5_v3
645	E	0.5628951961220159	JUNO-CD9-CD81-IZUMO1-IZUMO4-SPACA6-TMEM81-SOF1_E_5_5_v3	JUNO-CD9-CD81-IZUMO1-IZUMO4-SPACA6-TMEM81-SOF1	34.0	0.071949279835027	8.381466185416384	0.587375047367546	73.360125	0.4308990689676409	52.0	0.34108	0.50866211213763	0.4464374184608459	0.4588823571962028	8.0	IZUMO1	JUNO-CD9-CD81-IZUMO1-IZUMO4-SPACA6-TMEM81-SOF1_E_5_5_v3
646	F	0.0240265328907104	JUNO-CD9-CD81-IZUMO1-IZUMO4-SPACA6-TMEM81-SOF1_F_5_5_v3	JUNO-CD9-CD81-IZUMO1-IZUMO4-SPACA6-TMEM81-SOF1	166.0	0.0082660437922611	29.295426830297103	0.1043599463782448	28.09	0.0293147089376489	149.0	0.0504	0.50866211213763	0.4464374184608459	0.4588823571962028	8.0	IZUMO4	JUNO-CD9-CD81-IZUMO1-IZUMO4-SPACA6-TMEM81-SOF1_F_5_5_v3
647	G	0.3681505225901289	JUNO-CD9-CD81-IZUMO1-IZUMO4-SPACA6-TMEM81-SOF1_G_5_5_v3	JUNO-CD9-CD81-IZUMO1-IZUMO4-SPACA6-TMEM81-SOF1	78.0	0.0309932726138489	10.50065065222577	0.4755933480874101	60.296875	0.2867679266045805	70.0	0.21092	0.50866211213763	0.4464374184608459	0.4588823571962028	8.0	SPACA6	JUNO-CD9-CD81-IZUMO1-IZUMO4-SPACA6-TMEM81-SOF1_G_5_5_v3
648	H	0.1017394513965253	JUNO-CD9-CD81-IZUMO1-IZUMO4-SPACA6-TMEM81-SOF1_H_5_5_v3	JUNO-CD9-CD81-IZUMO1-IZUMO4-SPACA6-TMEM81-SOF1	113.0	0.0212526483288549	13.241473720735286	0.3631917821647162	60.49625	0.2197174085178221	90.0	0.21312	0.50866211213763	0.4464374184608459	0.4588823571962028	8.0	TMEM81	JUNO-CD9-CD81-IZUMO1-IZUMO4-SPACA6-TMEM81-SOF1_H_5_5_v3
649	I	0.0237331854784098	JUNO-CD9-CD81-IZUMO1-IZUMO4-SPACA6-TMEM81-SOF1_I_5_5_v3	JUNO-CD9-CD81-IZUMO1-IZUMO4-SPACA6-TMEM81-SOF1	181.0				0.0			0.00616	0.50866211213763	0.4464374184608459	0.4588823571962028	8.0	SOF1	JUNO-CD9-CD81-IZUMO1-IZUMO4-SPACA6-TMEM81-SOF1_I_5_5_v3
