# Supplementary material for: Deep learning insights into the architecture of the mammalian egg-sperm fusion synapse
Source: eLife. 2024 Apr 26;13:RP93131. doi: 10.7554/eLife.93131 (PMC11052572; doi:10.7554/eLife.93131)
Supplement: Figure 5—source data 1. [file elife-93131-fig5-data1.zip › eLife-VOR-RA-2023-93131R1_figure_5-source_data/figure_5bc/JUNO_CD9_IZUMO1_SPACA6_TMEM81_ranked_2.pdb]

ATOM      1  N   GLY A   1     -50.332  -8.628   7.404  1.00 63.39           N  
ATOM      2  H   GLY A   1     -49.905  -8.066   6.681  1.00 63.39           H  
ATOM      3  H2  GLY A   1     -49.594  -9.045   7.953  1.00 63.39           H  
ATOM      4  H3  GLY A   1     -50.886  -9.342   6.952  1.00 63.39           H  
ATOM      5  CA  GLY A   1     -51.173  -7.767   8.257  1.00 63.39           C  
ATOM      6  HA2 GLY A   1     -51.921  -7.266   7.642  1.00 63.39           H  
ATOM      7  HA3 GLY A   1     -51.665  -8.368   9.021  1.00 63.39           H  
ATOM      8  C   GLY A   1     -50.324  -6.714   8.939  1.00 63.39           C  
ATOM      9  O   GLY A   1     -49.104  -6.778   8.826  1.00 63.39           O  
ATOM     10  N   ASP A   2     -50.953  -5.784   9.663  1.00 69.76           N  
ATOM     11  H   ASP A   2     -51.962  -5.754   9.679  1.00 69.76           H  
ATOM     12  CA  ASP A   2     -50.274  -4.646  10.316  1.00 69.76           C  
ATOM     13  HA  ASP A   2     -49.784  -4.046   9.550  1.00 69.76           H  
ATOM     14  C   ASP A   2     -49.170  -5.058  11.306  1.00 69.76           C  
ATOM     15  CB  ASP A   2     -51.314  -3.762  11.031  1.00 69.76           C  
ATOM     16  HB2 ASP A   2     -51.946  -4.390  11.659  1.00 69.76           H  
ATOM     17  HB3 ASP A   2     -50.788  -3.063  11.682  1.00 69.76           H  
ATOM     18  O   ASP A   2     -48.229  -4.302  11.519  1.00 69.76           O  
ATOM     19  CG  ASP A   2     -52.184  -2.934  10.077  1.00 69.76           C  
ATOM     20  OD1 ASP A   2     -51.712  -2.637   8.956  1.00 69.76           O  
ATOM     21  OD2 ASP A   2     -53.324  -2.613  10.475  1.00 69.76           O  
ATOM     22  N   GLU A   3     -49.222  -6.282  11.842  1.00 78.49           N  
ATOM     23  H   GLU A   3     -50.054  -6.833  11.688  1.00 78.49           H  
ATOM     24  CA  GLU A   3     -48.185  -6.853  12.717  1.00 78.49           C  
ATOM     25  HA  GLU A   3     -48.041  -6.198  13.577  1.00 78.49           H  
ATOM     26  C   GLU A   3     -46.811  -7.009  12.044  1.00 78.49           C  
ATOM     27  CB  GLU A   3     -48.644  -8.231  13.219  1.00 78.49           C  
ATOM     28  HB2 GLU A   3     -48.796  -8.886  12.360  1.00 78.49           H  
ATOM     29  HB3 GLU A   3     -47.854  -8.650  13.841  1.00 78.49           H  
ATOM     30  O   GLU A   3     -45.804  -7.142  12.728  1.00 78.49           O  
ATOM     31  CG  GLU A   3     -49.936  -8.169  14.048  1.00 78.49           C  
ATOM     32  HG2 GLU A   3     -49.797  -7.446  14.852  1.00 78.49           H  
ATOM     33  HG3 GLU A   3     -50.749  -7.815  13.413  1.00 78.49           H  
ATOM     34  CD  GLU A   3     -50.336  -9.525  14.651  1.00 78.49           C  
ATOM     35  OE1 GLU A   3     -51.294  -9.525  15.457  1.00 78.49           O  
ATOM     36  OE2 GLU A   3     -49.730 -10.554  14.275  1.00 78.49           O  
ATOM     37  N   LEU A   4     -46.750  -6.988  10.708  1.00 88.96           N  
ATOM     38  H   LEU A   4     -47.609  -6.826  10.203  1.00 88.96           H  
ATOM     39  CA  LEU A   4     -45.501  -7.092   9.943  1.00 88.96           C  
ATOM     40  HA  LEU A   4     -44.767  -7.638  10.535  1.00 88.96           H  
ATOM     41  C   LEU A   4     -44.872  -5.724   9.650  1.00 88.96           C  
ATOM     42  CB  LEU A   4     -45.764  -7.870   8.642  1.00 88.96           C  
ATOM     43  HB2 LEU A   4     -44.845  -7.909   8.059  1.00 88.96           H  
ATOM     44  HB3 LEU A   4     -46.501  -7.317   8.060  1.00 88.96           H  
ATOM     45  O   LEU A   4     -43.866  -5.642   8.944  1.00 88.96           O  
ATOM     46  CG  LEU A   4     -46.262  -9.309   8.854  1.00 88.96           C  
ATOM     47  HG  LEU A   4     -47.146  -9.308   9.492  1.00 88.96           H  
ATOM     48  CD1 LEU A   4     -46.668  -9.902   7.505  1.00 88.96           C  
ATOM     49 HD11 LEU A   4     -47.086 -10.898   7.653  1.00 88.96           H  
ATOM     50 HD12 LEU A   4     -47.404  -9.263   7.016  1.00 88.96           H  
ATOM     51 HD13 LEU A   4     -45.793  -9.983   6.860  1.00 88.96           H  
ATOM     52  CD2 LEU A   4     -45.191 -10.203   9.480  1.00 88.96           C  
ATOM     53 HD21 LEU A   4     -44.950  -9.853  10.484  1.00 88.96           H  
ATOM     54 HD22 LEU A   4     -45.561 -11.225   9.561  1.00 88.96           H  
ATOM     55 HD23 LEU A   4     -44.287 -10.200   8.872  1.00 88.96           H  
ATOM     56  N   LEU A   5     -45.473  -4.640  10.136  1.00 90.41           N  
ATOM     57  H   LEU A   5     -46.257  -4.760  10.763  1.00 90.41           H  
ATOM     58  CA  LEU A   5     -45.003  -3.285   9.899  1.00 90.41           C  
ATOM     59  HA  LEU A   5     -44.241  -3.293   9.119  1.00 90.41           H  
ATOM     60  C   LEU A   5     -44.347  -2.728  11.146  1.00 90.41           C  
ATOM     61  CB  LEU A   5     -46.166  -2.393   9.445  1.00 90.41           C  
ATOM     62  HB2 LEU A   5     -45.815  -1.364   9.363  1.00 90.41           H  
ATOM     63  HB3 LEU A   5     -46.941  -2.420  10.212  1.00 90.41           H  
ATOM     64  O   LEU A   5     -44.863  -2.868  12.250  1.00 90.41           O  
ATOM     65  CG  LEU A   5     -46.770  -2.822   8.103  1.00 90.41           C  
ATOM     66  HG  LEU A   5     -47.055  -3.874   8.137  1.00 90.41           H  
ATOM     67  CD1 LEU A   5     -48.026  -2.001   7.821  1.00 90.41           C  
ATOM     68 HD11 LEU A   5     -47.777  -0.943   7.733  1.00 90.41           H  
ATOM     69 HD12 LEU A   5     -48.739  -2.134   8.634  1.00 90.41           H  
ATOM     70 HD13 LEU A   5     -48.497  -2.363   6.907  1.00 90.41           H  
ATOM     71  CD2 LEU A   5     -45.782  -2.606   6.954  1.00 90.41           C  
ATOM     72 HD21 LEU A   5     -44.885  -3.205   7.107  1.00 90.41           H  
ATOM     73 HD22 LEU A   5     -46.241  -2.968   6.034  1.00 90.41           H  
ATOM     74 HD23 LEU A   5     -45.515  -1.553   6.859  1.00 90.41           H  
ATOM     75  N   ASN A   6     -43.247  -2.008  10.937  1.00 93.86           N  
ATOM     76  H   ASN A   6     -42.846  -1.982  10.011  1.00 93.86           H  
ATOM     77  CA  ASN A   6     -42.545  -1.314  12.005  1.00 93.86           C  
ATOM     78  HA  ASN A   6     -41.626  -0.929  11.563  1.00 93.86           H  
ATOM     79  C   ASN A   6     -42.115  -2.266  13.137  1.00 93.86           C  
ATOM     80  CB  ASN A   6     -43.407  -0.121  12.458  1.00 93.86           C  
ATOM     81  HB2 ASN A   6     -43.864   0.361  11.594  1.00 93.86           H  
ATOM     82  HB3 ASN A   6     -44.199  -0.474  13.118  1.00 93.86           H  
ATOM     83  O   ASN A   6     -42.370  -2.012  14.315  1.00 93.86           O  
ATOM     84  CG  ASN A   6     -42.578   0.918  13.167  1.00 93.86           C  
ATOM     85  ND2 ASN A   6     -43.118   1.589  14.155  1.00 93.86           N  
ATOM     86 HD21 ASN A   6     -44.009   1.284  14.520  1.00 93.86           H  
ATOM     87 HD22 ASN A   6     -42.506   2.208  14.667  1.00 93.86           H  
ATOM     88  OD1 ASN A   6     -41.445   1.179  12.805  1.00 93.86           O  
ATOM     89  N   ILE A   7     -41.472  -3.371  12.757  1.00 95.04           N  
ATOM     90  H   ILE A   7     -41.229  -3.468  11.781  1.00 95.04           H  
ATOM     91  CA  ILE A   7     -40.985  -4.403  13.674  1.00 95.04           C  
ATOM     92  HA  ILE A   7     -41.123  -4.052  14.696  1.00 95.04           H  
ATOM     93  C   ILE A   7     -39.491  -4.626  13.494  1.00 95.04           C  
ATOM     94  CB  ILE A   7     -41.766  -5.730  13.546  1.00 95.04           C  
ATOM     95  HB  ILE A   7     -41.331  -6.421  14.268  1.00 95.04           H  
ATOM     96  O   ILE A   7     -38.940  -4.418  12.412  1.00 95.04           O  
ATOM     97  CG1 ILE A   7     -41.658  -6.382  12.147  1.00 95.04           C  
ATOM     98 HG12 ILE A   7     -42.229  -5.800  11.423  1.00 95.04           H  
ATOM     99 HG13 ILE A   7     -40.616  -6.401  11.825  1.00 95.04           H  
ATOM    100  CG2 ILE A   7     -43.230  -5.513  13.958  1.00 95.04           C  
ATOM    101 HG21 ILE A   7     -43.709  -6.471  14.160  1.00 95.04           H  
ATOM    102 HG22 ILE A   7     -43.782  -5.011  13.164  1.00 95.04           H  
ATOM    103 HG23 ILE A   7     -43.287  -4.910  14.864  1.00 95.04           H  
ATOM    104  CD1 ILE A   7     -42.163  -7.830  12.145  1.00 95.04           C  
ATOM    105 HD11 ILE A   7     -43.215  -7.870  12.428  1.00 95.04           H  
ATOM    106 HD12 ILE A   7     -42.067  -8.262  11.148  1.00 95.04           H  
ATOM    107 HD13 ILE A   7     -41.580  -8.427  12.846  1.00 95.04           H  
ATOM    108  N   CYS A   8     -38.849  -5.087  14.561  1.00 95.30           N  
ATOM    109  H   CYS A   8     -39.379  -5.308  15.392  1.00 95.30           H  
ATOM    110  CA  CYS A   8     -37.465  -5.525  14.530  1.00 95.30           C  
ATOM    111  HA  CYS A   8     -36.992  -5.186  13.609  1.00 95.30           H  
ATOM    112  C   CYS A   8     -37.398  -7.046  14.545  1.00 95.30           C  
ATOM    113  CB  CYS A   8     -36.706  -4.911  15.703  1.00 95.30           C  
ATOM    114  HB2 CYS A   8     -37.151  -5.269  16.631  1.00 95.30           H  
ATOM    115  HB3 CYS A   8     -35.672  -5.254  15.675  1.00 95.30           H  
ATOM    116  O   CYS A   8     -38.149  -7.702  15.263  1.00 95.30           O  
ATOM    117  SG  CYS A   8     -36.720  -3.104  15.709  1.00 95.30           S  
ATOM    118  N   MET A   9     -36.475  -7.582  13.756  1.00 91.00           N  
ATOM    119  H   MET A   9     -35.889  -6.961  13.216  1.00 91.00           H  
ATOM    120  CA  MET A   9     -36.120  -8.995  13.766  1.00 91.00           C  
ATOM    121  HA  MET A   9     -36.982  -9.604  13.493  1.00 91.00           H  
ATOM    122  C   MET A   9     -35.661  -9.432  15.153  1.00 91.00           C  
ATOM    123  CB  MET A   9     -35.005  -9.174  12.733  1.00 91.00           C  
ATOM    124  HB2 MET A   9     -34.261  -8.392  12.881  1.00 91.00           H  
ATOM    125  HB3 MET A   9     -35.442  -9.048  11.743  1.00 91.00           H  
ATOM    126  O   MET A   9     -34.866  -8.746  15.792  1.00 91.00           O  
ATOM    127  CG  MET A   9     -34.269 -10.512  12.805  1.00 91.00           C  
ATOM    128  HG2 MET A   9     -34.965 -11.312  12.555  1.00 91.00           H  
ATOM    129  HG3 MET A   9     -33.899 -10.675  13.818  1.00 91.00           H  
ATOM    130  SD  MET A   9     -32.844 -10.604  11.699  1.00 91.00           S  
ATOM    131  CE  MET A   9     -33.703 -10.392  10.134  1.00 91.00           C  
ATOM    132  HE1 MET A   9     -34.557 -11.068  10.085  1.00 91.00           H  
ATOM    133  HE2 MET A   9     -34.044  -9.361  10.048  1.00 91.00           H  
ATOM    134  HE3 MET A   9     -33.007 -10.591   9.319  1.00 91.00           H  
ATOM    135  N   ASN A  10     -36.084 -10.616  15.586  1.00 88.33           N  
ATOM    136  H   ASN A  10     -36.780 -11.117  15.053  1.00 88.33           H  
ATOM    137  CA  ASN A  10     -35.554 -11.245  16.785  1.00 88.33           C  
ATOM    138  HA  ASN A  10     -35.360 -10.466  17.521  1.00 88.33           H  
ATOM    139  C   ASN A  10     -34.212 -11.938  16.492  1.00 88.33           C  
ATOM    140  CB  ASN A  10     -36.618 -12.177  17.370  1.00 88.33           C  
ATOM    141  HB2 ASN A  10     -36.741 -13.042  16.718  1.00 88.33           H  
ATOM    142  HB3 ASN A  10     -37.573 -11.654  17.421  1.00 88.33           H  
ATOM    143  O   ASN A  10     -34.126 -13.158  16.326  1.00 88.33           O  
ATOM    144  CG  ASN A  10     -36.256 -12.647  18.764  1.00 88.33           C  
ATOM    145  ND2 ASN A  10     -36.921 -13.671  19.239  1.00 88.33           N  
ATOM    146 HD21 ASN A  10     -37.593 -14.130  18.640  1.00 88.33           H  
ATOM    147 HD22 ASN A  10     -36.602 -14.040  20.123  1.00 88.33           H  
ATOM    148  OD1 ASN A  10     -35.412 -12.106  19.463  1.00 88.33           O  
ATOM    149  N   ALA A  11     -33.153 -11.140  16.412  1.00 87.96           N  
ATOM    150  H   ALA A  11     -33.304 -10.146  16.509  1.00 87.96           H  
ATOM    151  CA  ALA A  11     -31.779 -11.604  16.266  1.00 87.96           C  
ATOM    152  HA  ALA A  11     -31.739 -12.678  16.445  1.00 87.96           H  
ATOM    153  C   ALA A  11     -30.868 -10.959  17.320  1.00 87.96           C  
ATOM    154  CB  ALA A  11     -31.326 -11.387  14.819  1.00 87.96           C  
ATOM    155  HB1 ALA A  11     -31.470 -10.346  14.529  1.00 87.96           H  
ATOM    156  HB2 ALA A  11     -30.279 -11.660  14.690  1.00 87.96           H  
ATOM    157  HB3 ALA A  11     -31.924 -12.018  14.161  1.00 87.96           H  
ATOM    158  O   ALA A  11     -31.303 -10.205  18.189  1.00 87.96           O  
ATOM    159  N   LYS A  12     -29.587 -11.332  17.298  1.00 84.10           N  
ATOM    160  H   LYS A  12     -29.298 -11.936  16.543  1.00 84.10           H  
ATOM    161  CA  LYS A  12     -28.642 -11.071  18.391  1.00 84.10           C  
ATOM    162  HA  LYS A  12     -29.062 -11.487  19.308  1.00 84.10           H  
ATOM    163  C   LYS A  12     -28.392  -9.583  18.691  1.00 84.10           C  
ATOM    164  CB  LYS A  12     -27.348 -11.817  18.050  1.00 84.10           C  
ATOM    165  HB2 LYS A  12     -26.871 -11.332  17.198  1.00 84.10           H  
ATOM    166  HB3 LYS A  12     -27.598 -12.839  17.766  1.00 84.10           H  
ATOM    167  O   LYS A  12     -28.127  -9.263  19.847  1.00 84.10           O  
ATOM    168  CG  LYS A  12     -26.367 -11.872  19.225  1.00 84.10           C  
ATOM    169  HG2 LYS A  12     -26.053 -10.863  19.493  1.00 84.10           H  
ATOM    170  HG3 LYS A  12     -26.846 -12.344  20.082  1.00 84.10           H  
ATOM    171  CD  LYS A  12     -25.139 -12.680  18.809  1.00 84.10           C  
ATOM    172  HD2 LYS A  12     -24.704 -12.220  17.922  1.00 84.10           H  
ATOM    173  HD3 LYS A  12     -25.439 -13.700  18.568  1.00 84.10           H  
ATOM    174  CE  LYS A  12     -24.112 -12.689  19.939  1.00 84.10           C  
ATOM    175  HE2 LYS A  12     -24.523 -13.241  20.784  1.00 84.10           H  
ATOM    176  HE3 LYS A  12     -23.939 -11.660  20.253  1.00 84.10           H  
ATOM    177  NZ  LYS A  12     -22.846 -13.298  19.470  1.00 84.10           N  
ATOM    178  HZ1 LYS A  12     -22.155 -13.308  20.207  1.00 84.10           H  
ATOM    179  HZ2 LYS A  12     -22.480 -12.754  18.701  1.00 84.10           H  
ATOM    180  HZ3 LYS A  12     -23.013 -14.236  19.135  1.00 84.10           H  
ATOM    181  N   HIS A  13     -28.470  -8.705  17.688  1.00 89.96           N  
ATOM    182  H   HIS A  13     -28.727  -9.046  16.772  1.00 89.96           H  
ATOM    183  CA  HIS A  13     -28.062  -7.289  17.791  1.00 89.96           C  
ATOM    184  HA  HIS A  13     -27.704  -7.090  18.802  1.00 89.96           H  
ATOM    185  C   HIS A  13     -29.185  -6.285  17.548  1.00 89.96           C  
ATOM    186  CB  HIS A  13     -26.896  -7.035  16.841  1.00 89.96           C  
ATOM    187  HB2 HIS A  13     -27.213  -7.215  15.814  1.00 89.96           H  
ATOM    188  HB3 HIS A  13     -26.573  -5.998  16.927  1.00 89.96           H  
ATOM    189  O   HIS A  13     -28.958  -5.072  17.584  1.00 89.96           O  
ATOM    190  CG  HIS A  13     -25.730  -7.913  17.171  1.00 89.96           C  
ATOM    191  CD2 HIS A  13     -25.222  -8.878  16.362  1.00 89.96           C  
ATOM    192  HD2 HIS A  13     -25.563  -9.112  15.364  1.00 89.96           H  
ATOM    193  ND1 HIS A  13     -25.001  -7.871  18.359  1.00 89.96           N  
ATOM    194  CE1 HIS A  13     -24.035  -8.780  18.220  1.00 89.96           C  
ATOM    195  HE1 HIS A  13     -23.228  -8.922  18.924  1.00 89.96           H  
ATOM    196  NE2 HIS A  13     -24.167  -9.420  17.047  1.00 89.96           N  
ATOM    197  HE2 HIS A  13     -23.477 -10.040  16.648  1.00 89.96           H  
ATOM    198  N   HIS A  14     -30.399  -6.787  17.341  1.00 92.34           N  
ATOM    199  H   HIS A  14     -30.511  -7.790  17.316  1.00 92.34           H  
ATOM    200  CA  HIS A  14     -31.583  -5.977  17.124  1.00 92.34           C  
ATOM    201  HA  HIS A  14     -31.293  -5.070  16.593  1.00 92.34           H  
ATOM    202  C   HIS A  14     -32.219  -5.578  18.451  1.00 92.34           C  
ATOM    203  CB  HIS A  14     -32.580  -6.732  16.241  1.00 92.34           C  
ATOM    204  HB2 HIS A  14     -32.794  -7.691  16.713  1.00 92.34           H  
ATOM    205  HB3 HIS A  14     -33.509  -6.166  16.178  1.00 92.34           H  
ATOM    206  O   HIS A  14     -32.235  -6.314  19.441  1.00 92.34           O  
ATOM    207  CG  HIS A  14     -32.072  -6.981  14.845  1.00 92.34           C  
ATOM    208  CD2 HIS A  14     -32.455  -6.323  13.711  1.00 92.34           C  
ATOM    209  HD2 HIS A  14     -33.176  -5.522  13.646  1.00 92.34           H  
ATOM    210  ND1 HIS A  14     -31.056  -7.876  14.526  1.00 92.34           N  
ATOM    211  CE1 HIS A  14     -30.832  -7.725  13.212  1.00 92.34           C  
ATOM    212  HE1 HIS A  14     -30.037  -8.214  12.671  1.00 92.34           H  
ATOM    213  NE2 HIS A  14     -31.681  -6.823  12.687  1.00 92.34           N  
ATOM    214  HE2 HIS A  14     -31.656  -6.495  11.732  1.00 92.34           H  
ATOM    215  N   LYS A  15     -32.816  -4.394  18.452  1.00 94.55           N  
ATOM    216  H   LYS A  15     -32.737  -3.841  17.611  1.00 94.55           H  
ATOM    217  CA  LYS A  15     -33.742  -3.959  19.490  1.00 94.55           C  
ATOM    218  HA  LYS A  15     -33.272  -4.097  20.463  1.00 94.55           H  
ATOM    219  C   LYS A  15     -35.014  -4.797  19.443  1.00 94.55           C  
ATOM    220  CB  LYS A  15     -34.077  -2.486  19.266  1.00 94.55           C  
ATOM    221  HB2 LYS A  15     -34.872  -2.187  19.950  1.00 94.55           H  
ATOM    222  HB3 LYS A  15     -34.437  -2.352  18.246  1.00 94.55           H  
ATOM    223  O   LYS A  15     -35.399  -5.314  18.402  1.00 94.55           O  
ATOM    224  CG  LYS A  15     -32.860  -1.595  19.513  1.00 94.55           C  
ATOM    225  HG2 LYS A  15     -32.605  -1.623  20.573  1.00 94.55           H  
ATOM    226  HG3 LYS A  15     -32.001  -1.921  18.927  1.00 94.55           H  
ATOM    227  CD  LYS A  15     -33.236  -0.180  19.102  1.00 94.55           C  
ATOM    228  HD2 LYS A  15     -34.199   0.093  19.535  1.00 94.55           H  
ATOM    229  HD3 LYS A  15     -33.308  -0.128  18.015  1.00 94.55           H  
ATOM    230  CE  LYS A  15     -32.176   0.783  19.595  1.00 94.55           C  
ATOM    231  HE2 LYS A  15     -32.113   0.731  20.682  1.00 94.55           H  
ATOM    232  HE3 LYS A  15     -31.207   0.517  19.174  1.00 94.55           H  
ATOM    233  NZ  LYS A  15     -32.547   2.137  19.185  1.00 94.55           N  
ATOM    234  HZ1 LYS A  15     -33.497   2.367  19.440  1.00 94.55           H  
ATOM    235  HZ2 LYS A  15     -31.931   2.799  19.634  1.00 94.55           H  
ATOM    236  HZ3 LYS A  15     -32.437   2.249  18.187  1.00 94.55           H  
ATOM    237  N   ARG A  16     -35.739  -4.842  20.564  1.00 92.31           N  
ATOM    238  H   ARG A  16     -35.354  -4.407  21.390  1.00 92.31           H  
ATOM    239  CA  ARG A  16     -37.086  -5.438  20.599  1.00 92.31           C  
ATOM    240  HA  ARG A  16     -37.058  -6.421  20.130  1.00 92.31           H  
ATOM    241  C   ARG A  16     -38.113  -4.653  19.789  1.00 92.31           C  
ATOM    242  CB  ARG A  16     -37.588  -5.549  22.041  1.00 92.31           C  
ATOM    243  HB2 ARG A  16     -38.677  -5.570  22.025  1.00 92.31           H  
ATOM    244  HB3 ARG A  16     -37.274  -4.681  22.621  1.00 92.31           H  
ATOM    245  O   ARG A  16     -39.044  -5.242  19.260  1.00 92.31           O  
ATOM    246  CG  ARG A  16     -37.110  -6.838  22.707  1.00 92.31           C  
ATOM    247  HG2 ARG A  16     -37.374  -7.688  22.077  1.00 92.31           H  
ATOM    248  HG3 ARG A  16     -36.029  -6.812  22.846  1.00 92.31           H  
ATOM    249  CD  ARG A  16     -37.816  -6.973  24.057  1.00 92.31           C  
ATOM    250  HD2 ARG A  16     -38.889  -6.867  23.898  1.00 92.31           H  
ATOM    251  HD3 ARG A  16     -37.474  -6.176  24.717  1.00 92.31           H  
ATOM    252  NE  ARG A  16     -37.549  -8.282  24.669  1.00 92.31           N  
ATOM    253  HE  ARG A  16     -36.892  -8.878  24.185  1.00 92.31           H  
ATOM    254  NH1 ARG A  16     -39.015  -8.074  26.422  1.00 92.31           N  
ATOM    255 HH11 ARG A  16     -39.264  -7.156  26.083  1.00 92.31           H  
ATOM    256 HH12 ARG A  16     -39.471  -8.464  27.234  1.00 92.31           H  
ATOM    257  NH2 ARG A  16     -37.840  -9.959  26.174  1.00 92.31           N  
ATOM    258 HH21 ARG A  16     -38.299 -10.340  26.989  1.00 92.31           H  
ATOM    259 HH22 ARG A  16     -37.183 -10.523  25.654  1.00 92.31           H  
ATOM    260  CZ  ARG A  16     -38.134  -8.763  25.749  1.00 92.31           C  
ATOM    261  N   VAL A  17     -37.990  -3.329  19.779  1.00 95.31           N  
ATOM    262  H   VAL A  17     -37.159  -2.911  20.173  1.00 95.31           H  
ATOM    263  CA  VAL A  17     -38.964  -2.420  19.172  1.00 95.31           C  
ATOM    264  HA  VAL A  17     -39.527  -2.980  18.425  1.00 95.31           H  
ATOM    265  C   VAL A  17     -38.189  -1.288  18.501  1.00 95.31           C  
ATOM    266  CB  VAL A  17     -39.963  -1.845  20.205  1.00 95.31           C  
ATOM    267  HB  VAL A  17     -39.517  -0.977  20.691  1.00 95.31           H  
ATOM    268  O   VAL A  17     -37.191  -0.845  19.084  1.00 95.31           O  
ATOM    269  CG1 VAL A  17     -41.258  -1.405  19.513  1.00 95.31           C  
ATOM    270 HG11 VAL A  17     -41.679  -2.224  18.929  1.00 95.31           H  
ATOM    271 HG12 VAL A  17     -41.990  -1.081  20.253  1.00 95.31           H  
ATOM    272 HG13 VAL A  17     -41.055  -0.552  18.865  1.00 95.31           H  
ATOM    273  CG2 VAL A  17     -40.356  -2.831  21.317  1.00 95.31           C  
ATOM    274 HG21 VAL A  17     -41.109  -2.378  21.962  1.00 95.31           H  
ATOM    275 HG22 VAL A  17     -39.488  -3.069  21.931  1.00 95.31           H  
ATOM    276 HG23 VAL A  17     -40.764  -3.741  20.876  1.00 95.31           H  
ATOM    277  N   PRO A  18     -38.611  -0.817  17.315  1.00 96.79           N  
ATOM    278  CA  PRO A  18     -37.977   0.326  16.677  1.00 96.79           C  
ATOM    279  HA  PRO A  18     -36.941   0.070  16.452  1.00 96.79           H  
ATOM    280  C   PRO A  18     -38.034   1.559  17.581  1.00 96.79           C  
ATOM    281  CB  PRO A  18     -38.740   0.557  15.374  1.00 96.79           C  
ATOM    282  HB2 PRO A  18     -38.083   0.892  14.572  1.00 96.79           H  
ATOM    283  HB3 PRO A  18     -39.545   1.272  15.541  1.00 96.79           H  
ATOM    284  O   PRO A  18     -39.055   1.827  18.219  1.00 96.79           O  
ATOM    285  CG  PRO A  18     -39.381  -0.787  15.071  1.00 96.79           C  
ATOM    286  HG2 PRO A  18     -38.683  -1.428  14.533  1.00 96.79           H  
ATOM    287  HG3 PRO A  18     -40.294  -0.652  14.490  1.00 96.79           H  
ATOM    288  CD  PRO A  18     -39.657  -1.359  16.455  1.00 96.79           C  
ATOM    289  HD2 PRO A  18     -40.638  -1.018  16.788  1.00 96.79           H  
ATOM    290  HD3 PRO A  18     -39.630  -2.448  16.406  1.00 96.79           H  
ATOM    291  N   SER A  19     -36.936   2.308  17.651  1.00 96.88           N  
ATOM    292  H   SER A  19     -36.121   2.031  17.123  1.00 96.88           H  
ATOM    293  CA  SER A  19     -36.884   3.570  18.388  1.00 96.88           C  
ATOM    294  HA  SER A  19     -37.883   4.004  18.366  1.00 96.88           H  
ATOM    295  C   SER A  19     -35.913   4.550  17.728  1.00 96.88           C  
ATOM    296  CB  SER A  19     -36.501   3.329  19.858  1.00 96.88           C  
ATOM    297  HB2 SER A  19     -37.005   2.433  20.219  1.00 96.88           H  
ATOM    298  HB3 SER A  19     -36.844   4.173  20.455  1.00 96.88           H  
ATOM    299  O   SER A  19     -34.987   4.108  17.041  1.00 96.88           O  
ATOM    300  OG  SER A  19     -35.097   3.192  20.041  1.00 96.88           O  
ATOM    301  HG  SER A  19     -34.716   4.072  19.997  1.00 96.88           H  
ATOM    302  N   PRO A  20     -36.056   5.862  17.973  1.00 96.47           N  
ATOM    303  CA  PRO A  20     -35.059   6.838  17.551  1.00 96.47           C  
ATOM    304  HA  PRO A  20     -35.006   6.824  16.462  1.00 96.47           H  
ATOM    305  C   PRO A  20     -33.669   6.533  18.138  1.00 96.47           C  
ATOM    306  CB  PRO A  20     -35.582   8.204  18.007  1.00 96.47           C  
ATOM    307  HB2 PRO A  20     -35.127   8.480  18.958  1.00 96.47           H  
ATOM    308  HB3 PRO A  20     -35.388   8.974  17.261  1.00 96.47           H  
ATOM    309  O   PRO A  20     -33.557   6.039  19.263  1.00 96.47           O  
ATOM    310  CG  PRO A  20     -37.080   7.983  18.214  1.00 96.47           C  
ATOM    311  HG2 PRO A  20     -37.484   8.646  18.979  1.00 96.47           H  
ATOM    312  HG3 PRO A  20     -37.607   8.128  17.271  1.00 96.47           H  
ATOM    313  CD  PRO A  20     -37.173   6.518  18.631  1.00 96.47           C  
ATOM    314  HD2 PRO A  20     -37.059   6.435  19.712  1.00 96.47           H  
ATOM    315  HD3 PRO A  20     -38.131   6.110  18.311  1.00 96.47           H  
ATOM    316  N   GLU A  21     -32.631   6.837  17.363  1.00 95.22           N  
ATOM    317  H   GLU A  21     -32.857   7.229  16.460  1.00 95.22           H  
ATOM    318  CA  GLU A  21     -31.200   6.801  17.687  1.00 95.22           C  
ATOM    319  HA  GLU A  21     -31.050   6.903  18.762  1.00 95.22           H  
ATOM    320  C   GLU A  21     -30.508   7.971  16.982  1.00 95.22           C  
ATOM    321  CB  GLU A  21     -30.544   5.502  17.202  1.00 95.22           C  
ATOM    322  HB2 GLU A  21     -30.915   5.273  16.203  1.00 95.22           H  
ATOM    323  HB3 GLU A  21     -29.464   5.633  17.139  1.00 95.22           H  
ATOM    324  O   GLU A  21     -30.008   7.852  15.864  1.00 95.22           O  
ATOM    325  CG  GLU A  21     -30.825   4.313  18.099  1.00 95.22           C  
ATOM    326  HG2 GLU A  21     -30.572   3.415  17.536  1.00 95.22           H  
ATOM    327  HG3 GLU A  21     -31.899   4.302  18.285  1.00 95.22           H  
ATOM    328  CD  GLU A  21     -30.049   4.274  19.425  1.00 95.22           C  
ATOM    329  OE1 GLU A  21     -30.543   3.550  20.322  1.00 95.22           O  
ATOM    330  OE2 GLU A  21     -28.925   4.814  19.505  1.00 95.22           O  
ATOM    331  N   ASP A  22     -30.441   9.123  17.641  1.00 89.34           N  
ATOM    332  H   ASP A  22     -30.988   9.219  18.484  1.00 89.34           H  
ATOM    333  CA  ASP A  22     -29.972  10.363  17.004  1.00 89.34           C  
ATOM    334  HA  ASP A  22     -30.576  10.542  16.114  1.00 89.34           H  
ATOM    335  C   ASP A  22     -28.499  10.327  16.564  1.00 89.34           C  
ATOM    336  CB  ASP A  22     -30.183  11.534  17.972  1.00 89.34           C  
ATOM    337  HB2 ASP A  22     -29.564  11.376  18.855  1.00 89.34           H  
ATOM    338  HB3 ASP A  22     -29.854  12.454  17.490  1.00 89.34           H  
ATOM    339  O   ASP A  22     -28.063  11.169  15.779  1.00 89.34           O  
ATOM    340  CG  ASP A  22     -31.641  11.714  18.401  1.00 89.34           C  
ATOM    341  OD1 ASP A  22     -32.540  11.342  17.617  1.00 89.34           O  
ATOM    342  OD2 ASP A  22     -31.830  12.221  19.528  1.00 89.34           O  
ATOM    343  N   LYS A  23     -27.719   9.369  17.079  1.00 91.97           N  
ATOM    344  H   LYS A  23     -28.182   8.676  17.649  1.00 91.97           H  
ATOM    345  CA  LYS A  23     -26.266   9.279  16.887  1.00 91.97           C  
ATOM    346  HA  LYS A  23     -25.942  10.150  16.318  1.00 91.97           H  
ATOM    347  C   LYS A  23     -25.826   8.097  16.018  1.00 91.97           C  
ATOM    348  CB  LYS A  23     -25.545   9.328  18.248  1.00 91.97           C  
ATOM    349  HB2 LYS A  23     -25.864   8.482  18.857  1.00 91.97           H  
ATOM    350  HB3 LYS A  23     -24.471   9.245  18.079  1.00 91.97           H  
ATOM    351  O   LYS A  23     -24.661   7.727  16.090  1.00 91.97           O  
ATOM    352  CG  LYS A  23     -25.802  10.640  19.004  1.00 91.97           C  
ATOM    353  HG2 LYS A  23     -25.571  11.481  18.350  1.00 91.97           H  
ATOM    354  HG3 LYS A  23     -26.851  10.696  19.295  1.00 91.97           H  
ATOM    355  CD  LYS A  23     -24.924  10.723  20.258  1.00 91.97           C  
ATOM    356  HD2 LYS A  23     -23.876  10.670  19.961  1.00 91.97           H  
ATOM    357  HD3 LYS A  23     -25.155   9.882  20.912  1.00 91.97           H  
ATOM    358  CE  LYS A  23     -25.190  12.043  20.988  1.00 91.97           C  
ATOM    359  HE2 LYS A  23     -25.019  12.863  20.291  1.00 91.97           H  
ATOM    360  HE3 LYS A  23     -26.240  12.071  21.280  1.00 91.97           H  
ATOM    361  NZ  LYS A  23     -24.316  12.193  22.179  1.00 91.97           N  
ATOM    362  HZ1 LYS A  23     -24.477  11.439  22.831  1.00 91.97           H  
ATOM    363  HZ2 LYS A  23     -23.345  12.181  21.903  1.00 91.97           H  
ATOM    364  HZ3 LYS A  23     -24.502  13.071  22.643  1.00 91.97           H  
ATOM    365  N   LEU A  24     -26.707   7.490  15.213  1.00 95.36           N  
ATOM    366  H   LEU A  24     -27.661   7.821  15.191  1.00 95.36           H  
ATOM    367  CA  LEU A  24     -26.282   6.409  14.309  1.00 95.36           C  
ATOM    368  HA  LEU A  24     -25.934   5.577  14.921  1.00 95.36           H  
ATOM    369  C   LEU A  24     -25.094   6.833  13.438  1.00 95.36           C  
ATOM    370  CB  LEU A  24     -27.422   5.918  13.405  1.00 95.36           C  
ATOM    371  HB2 LEU A  24     -27.000   5.227  12.676  1.00 95.36           H  
ATOM    372  HB3 LEU A  24     -27.828   6.770  12.860  1.00 95.36           H  
ATOM    373  O   LEU A  24     -25.008   7.968  12.975  1.00 95.36           O  
ATOM    374  CG  LEU A  24     -28.570   5.200  14.123  1.00 95.36           C  
ATOM    375  HG  LEU A  24     -29.108   5.923  14.736  1.00 95.36           H  
ATOM    376  CD1 LEU A  24     -29.533   4.646  13.081  1.00 95.36           C  
ATOM    377 HD11 LEU A  24     -29.060   3.842  12.515  1.00 95.36           H  
ATOM    378 HD12 LEU A  24     -30.419   4.263  13.586  1.00 95.36           H  
ATOM    379 HD13 LEU A  24     -29.826   5.440  12.395  1.00 95.36           H  
ATOM    380  CD2 LEU A  24     -28.124   4.039  15.014  1.00 95.36           C  
ATOM    381 HD21 LEU A  24     -28.999   3.528  15.415  1.00 95.36           H  
ATOM    382 HD22 LEU A  24     -27.535   3.330  14.431  1.00 95.36           H  
ATOM    383 HD23 LEU A  24     -27.539   4.411  15.855  1.00 95.36           H  
ATOM    384  N   TYR A  25     -24.174   5.900  13.223  1.00 94.11           N  
ATOM    385  H   TYR A  25     -24.285   4.998  13.664  1.00 94.11           H  
ATOM    386  CA  TYR A  25     -22.900   6.194  12.585  1.00 94.11           C  
ATOM    387  HA  TYR A  25     -22.611   7.208  12.863  1.00 94.11           H  
ATOM    388  C   TYR A  25     -22.987   6.136  11.050  1.00 94.11           C  
ATOM    389  CB  TYR A  25     -21.851   5.247  13.173  1.00 94.11           C  
ATOM    390  HB2 TYR A  25     -22.070   4.228  12.856  1.00 94.11           H  
ATOM    391  HB3 TYR A  25     -21.914   5.275  14.261  1.00 94.11           H  
ATOM    392  O   TYR A  25     -23.479   5.151  10.499  1.00 94.11           O  
ATOM    393  CG  TYR A  25     -20.442   5.616  12.777  1.00 94.11           C  
ATOM    394  CD1 TYR A  25     -19.792   4.875  11.783  1.00 94.11           C  
ATOM    395  HD1 TYR A  25     -20.318   4.049  11.328  1.00 94.11           H  
ATOM    396  CD2 TYR A  25     -19.801   6.723  13.360  1.00 94.11           C  
ATOM    397  HD2 TYR A  25     -20.302   7.297  14.126  1.00 94.11           H  
ATOM    398  CE1 TYR A  25     -18.504   5.229  11.350  1.00 94.11           C  
ATOM    399  HE1 TYR A  25     -18.024   4.668  10.562  1.00 94.11           H  
ATOM    400  CE2 TYR A  25     -18.519   7.100  12.917  1.00 94.11           C  
ATOM    401  HE2 TYR A  25     -18.033   7.966  13.342  1.00 94.11           H  
ATOM    402  OH  TYR A  25     -16.659   6.750  11.434  1.00 94.11           O  
ATOM    403  HH  TYR A  25     -16.483   7.646  11.732  1.00 94.11           H  
ATOM    404  CZ  TYR A  25     -17.876   6.362  11.898  1.00 94.11           C  
ATOM    405  N   GLU A  26     -22.501   7.191  10.384  1.00 93.42           N  
ATOM    406  H   GLU A  26     -22.159   7.957  10.946  1.00 93.42           H  
ATOM    407  CA  GLU A  26     -22.307   7.324   8.924  1.00 93.42           C  
ATOM    408  HA  GLU A  26     -22.377   8.384   8.678  1.00 93.42           H  
ATOM    409  C   GLU A  26     -23.396   6.668   8.057  1.00 93.42           C  
ATOM    410  CB  GLU A  26     -20.892   6.868   8.516  1.00 93.42           C  
ATOM    411  HB2 GLU A  26     -20.730   5.854   8.879  1.00 93.42           H  
ATOM    412  HB3 GLU A  26     -20.815   6.862   7.429  1.00 93.42           H  
ATOM    413  O   GLU A  26     -24.516   7.171   7.963  1.00 93.42           O  
ATOM    414  CG  GLU A  26     -19.755   7.736   9.050  1.00 93.42           C  
ATOM    415  HG2 GLU A  26     -19.803   7.751  10.138  1.00 93.42           H  
ATOM    416  HG3 GLU A  26     -18.809   7.271   8.769  1.00 93.42           H  
ATOM    417  CD  GLU A  26     -19.772   9.173   8.521  1.00 93.42           C  
ATOM    418  OE1 GLU A  26     -19.169  10.023   9.212  1.00 93.42           O  
ATOM    419  OE2 GLU A  26     -20.381   9.484   7.473  1.00 93.42           O  
ATOM    420  N   GLU A  27     -23.101   5.539   7.407  1.00 95.67           N  
ATOM    421  H   GLU A  27     -22.185   5.132   7.530  1.00 95.67           H  
ATOM    422  CA  GLU A  27     -24.018   4.877   6.485  1.00 95.67           C  
ATOM    423  HA  GLU A  27     -24.298   5.587   5.707  1.00 95.67           H  
ATOM    424  C   GLU A  27     -25.328   4.414   7.150  1.00 95.67           C  
ATOM    425  CB  GLU A  27     -23.301   3.688   5.830  1.00 95.67           C  
ATOM    426  HB2 GLU A  27     -24.061   3.042   5.392  1.00 95.67           H  
ATOM    427  HB3 GLU A  27     -22.789   3.106   6.597  1.00 95.67           H  
ATOM    428  O   GLU A  27     -26.312   4.185   6.447  1.00 95.67           O  
ATOM    429  CG  GLU A  27     -22.328   4.047   4.691  1.00 95.67           C  
ATOM    430  HG2 GLU A  27     -22.148   3.128   4.134  1.00 95.67           H  
ATOM    431  HG3 GLU A  27     -22.832   4.730   4.008  1.00 95.67           H  
ATOM    432  CD  GLU A  27     -20.942   4.613   5.060  1.00 95.67           C  
ATOM    433  OE1 GLU A  27     -20.276   5.086   4.109  1.00 95.67           O  
ATOM    434  OE2 GLU A  27     -20.480   4.493   6.211  1.00 95.67           O  
ATOM    435  N   CYS A  28     -25.380   4.313   8.481  1.00 97.37           N  
ATOM    436  H   CYS A  28     -24.545   4.544   9.001  1.00 97.37           H  
ATOM    437  CA  CYS A  28     -26.580   3.948   9.232  1.00 97.37           C  
ATOM    438  HA  CYS A  28     -27.193   3.292   8.614  1.00 97.37           H  
ATOM    439  C   CYS A  28     -27.466   5.161   9.599  1.00 97.37           C  
ATOM    440  CB  CYS A  28     -26.174   3.161  10.483  1.00 97.37           C  
ATOM    441  HB2 CYS A  28     -27.071   3.018  11.086  1.00 97.37           H  
ATOM    442  HB3 CYS A  28     -25.505   3.794  11.067  1.00 97.37           H  
ATOM    443  O   CYS A  28     -28.597   4.967  10.046  1.00 97.37           O  
ATOM    444  SG  CYS A  28     -25.389   1.516  10.326  1.00 97.37           S  
ATOM    445  N   ILE A  29     -27.012   6.404   9.376  1.00 95.60           N  
ATOM    446  H   ILE A  29     -26.085   6.506   8.988  1.00 95.60           H  
ATOM    447  CA  ILE A  29     -27.765   7.644   9.663  1.00 95.60           C  
ATOM    448  HA  ILE A  29     -27.879   7.716  10.744  1.00 95.60           H  
ATOM    449  C   ILE A  29     -29.197   7.670   9.087  1.00 95.60           C  
ATOM    450  CB  ILE A  29     -26.957   8.886   9.202  1.00 95.60           C  
ATOM    451  HB  ILE A  29     -26.617   8.720   8.179  1.00 95.60           H  
ATOM    452  O   ILE A  29     -30.078   8.187   9.779  1.00 95.60           O  
ATOM    453  CG1 ILE A  29     -25.732   9.077  10.124  1.00 95.60           C  
ATOM    454 HG12 ILE A  29     -25.217   8.125  10.250  1.00 95.60           H  
ATOM    455 HG13 ILE A  29     -26.076   9.395  11.108  1.00 95.60           H  
ATOM    456  CG2 ILE A  29     -27.785  10.187   9.216  1.00 95.60           C  
ATOM    457 HG21 ILE A  29     -28.647  10.114   8.553  1.00 95.60           H  
ATOM    458 HG22 ILE A  29     -28.117  10.397  10.232  1.00 95.60           H  
ATOM    459 HG23 ILE A  29     -27.181  11.022   8.859  1.00 95.60           H  
ATOM    460  CD1 ILE A  29     -24.705  10.097   9.616  1.00 95.60           C  
ATOM    461 HD11 ILE A  29     -25.106  11.109   9.670  1.00 95.60           H  
ATOM    462 HD12 ILE A  29     -24.425   9.870   8.588  1.00 95.60           H  
ATOM    463 HD13 ILE A  29     -23.815  10.048  10.244  1.00 95.60           H  
ATOM    464  N   PRO A  30     -29.508   7.127   7.888  1.00 96.20           N  
ATOM    465  CA  PRO A  30     -30.864   7.206   7.334  1.00 96.20           C  
ATOM    466  HA  PRO A  30     -31.115   8.257   7.191  1.00 96.20           H  
ATOM    467  C   PRO A  30     -31.966   6.573   8.201  1.00 96.20           C  
ATOM    468  CB  PRO A  30     -30.790   6.530   5.965  1.00 96.20           C  
ATOM    469  HB2 PRO A  30     -31.060   5.477   6.046  1.00 96.20           H  
ATOM    470  HB3 PRO A  30     -31.423   7.038   5.238  1.00 96.20           H  
ATOM    471  O   PRO A  30     -33.139   6.895   8.020  1.00 96.20           O  
ATOM    472  CG  PRO A  30     -29.329   6.643   5.563  1.00 96.20           C  
ATOM    473  HG2 PRO A  30     -29.058   5.822   4.899  1.00 96.20           H  
ATOM    474  HG3 PRO A  30     -29.139   7.605   5.086  1.00 96.20           H  
ATOM    475  CD  PRO A  30     -28.597   6.566   6.894  1.00 96.20           C  
ATOM    476  HD2 PRO A  30     -28.412   5.518   7.129  1.00 96.20           H  
ATOM    477  HD3 PRO A  30     -27.658   7.117   6.837  1.00 96.20           H  
ATOM    478  N   TRP A  31     -31.618   5.699   9.154  1.00 97.28           N  
ATOM    479  H   TRP A  31     -30.641   5.468   9.262  1.00 97.28           H  
ATOM    480  CA  TRP A  31     -32.575   5.089  10.086  1.00 97.28           C  
ATOM    481  HA  TRP A  31     -33.572   5.151   9.651  1.00 97.28           H  
ATOM    482  C   TRP A  31     -32.690   5.811  11.432  1.00 97.28           C  
ATOM    483  CB  TRP A  31     -32.266   3.596  10.253  1.00 97.28           C  
ATOM    484  HB2 TRP A  31     -32.912   3.176  11.025  1.00 97.28           H  
ATOM    485  HB3 TRP A  31     -31.234   3.477  10.584  1.00 97.28           H  
ATOM    486  O   TRP A  31     -33.477   5.374  12.266  1.00 97.28           O  
ATOM    487  CG  TRP A  31     -32.481   2.807   9.003  1.00 97.28           C  
ATOM    488  CD1 TRP A  31     -33.665   2.305   8.586  1.00 97.28           C  
ATOM    489  HD1 TRP A  31     -34.581   2.380   9.152  1.00 97.28           H  
ATOM    490  CD2 TRP A  31     -31.512   2.469   7.970  1.00 97.28           C  
ATOM    491  CE2 TRP A  31     -32.200   1.815   6.908  1.00 97.28           C  
ATOM    492  CE3 TRP A  31     -30.127   2.682   7.811  1.00 97.28           C  
ATOM    493  HE3 TRP A  31     -29.579   3.170   8.604  1.00 97.28           H  
ATOM    494  NE1 TRP A  31     -33.500   1.695   7.356  1.00 97.28           N  
ATOM    495  HE1 TRP A  31     -34.219   1.157   6.894  1.00 97.28           H  
ATOM    496  CH2 TRP A  31     -30.170   1.659   5.599  1.00 97.28           C  
ATOM    497  HH2 TRP A  31     -29.654   1.373   4.695  1.00 97.28           H  
ATOM    498  CZ2 TRP A  31     -31.553   1.450   5.721  1.00 97.28           C  
ATOM    499  HZ2 TRP A  31     -32.113   1.060   4.884  1.00 97.28           H  
ATOM    500  CZ3 TRP A  31     -29.460   2.275   6.641  1.00 97.28           C  
ATOM    501  HZ3 TRP A  31     -28.403   2.468   6.527  1.00 97.28           H  
ATOM    502  N   LYS A  32     -31.967   6.920  11.654  1.00 95.76           N  
ATOM    503  H   LYS A  32     -31.368   7.250  10.911  1.00 95.76           H  
ATOM    504  CA  LYS A  32     -31.857   7.587  12.967  1.00 95.76           C  
ATOM    505  HA  LYS A  32     -31.334   6.920  13.653  1.00 95.76           H  
ATOM    506  C   LYS A  32     -33.200   7.888  13.638  1.00 95.76           C  
ATOM    507  CB  LYS A  32     -31.013   8.868  12.837  1.00 95.76           C  
ATOM    508  HB2 LYS A  32     -30.073   8.634  12.336  1.00 95.76           H  
ATOM    509  HB3 LYS A  32     -30.773   9.228  13.837  1.00 95.76           H  
ATOM    510  O   LYS A  32     -33.306   7.788  14.850  1.00 95.76           O  
ATOM    511  CG  LYS A  32     -31.746   9.995  12.093  1.00 95.76           C  
ATOM    512  HG2 LYS A  32     -32.079   9.648  11.115  1.00 95.76           H  
ATOM    513  HG3 LYS A  32     -32.613  10.286  12.686  1.00 95.76           H  
ATOM    514  CD  LYS A  32     -30.868  11.233  11.913  1.00 95.76           C  
ATOM    515  HD2 LYS A  32     -30.052  10.982  11.235  1.00 95.76           H  
ATOM    516  HD3 LYS A  32     -30.443  11.534  12.871  1.00 95.76           H  
ATOM    517  CE  LYS A  32     -31.680  12.386  11.310  1.00 95.76           C  
ATOM    518  HE2 LYS A  32     -30.988  13.179  11.024  1.00 95.76           H  
ATOM    519  HE3 LYS A  32     -32.183  12.025  10.414  1.00 95.76           H  
ATOM    520  NZ  LYS A  32     -32.683  12.911  12.265  1.00 95.76           N  
ATOM    521  HZ1 LYS A  32     -32.293  13.100  13.178  1.00 95.76           H  
ATOM    522  HZ2 LYS A  32     -33.410  12.227  12.417  1.00 95.76           H  
ATOM    523  HZ3 LYS A  32     -33.178  13.714  11.903  1.00 95.76           H  
ATOM    524  N   ASP A  33     -34.235   8.226  12.869  1.00 95.00           N  
ATOM    525  H   ASP A  33     -34.084   8.312  11.874  1.00 95.00           H  
ATOM    526  CA  ASP A  33     -35.528   8.629  13.435  1.00 95.00           C  
ATOM    527  HA  ASP A  33     -35.348   9.268  14.300  1.00 95.00           H  
ATOM    528  C   ASP A  33     -36.354   7.426  13.925  1.00 95.00           C  
ATOM    529  CB  ASP A  33     -36.310   9.458  12.401  1.00 95.00           C  
ATOM    530  HB2 ASP A  33     -37.255   9.773  12.844  1.00 95.00           H  
ATOM    531  HB3 ASP A  33     -36.536   8.825  11.543  1.00 95.00           H  
ATOM    532  O   ASP A  33     -37.257   7.587  14.744  1.00 95.00           O  
ATOM    533  CG  ASP A  33     -35.560  10.714  11.927  1.00 95.00           C  
ATOM    534  OD1 ASP A  33     -34.915  11.410  12.747  1.00 95.00           O  
ATOM    535  OD2 ASP A  33     -35.575  10.984  10.709  1.00 95.00           O  
ATOM    536  N   ASN A  34     -36.066   6.217  13.428  1.00 96.48           N  
ATOM    537  H   ASN A  34     -35.246   6.128  12.845  1.00 96.48           H  
ATOM    538  CA  ASN A  34     -36.774   4.994  13.794  1.00 96.48           C  
ATOM    539  HA  ASN A  34     -36.914   4.984  14.875  1.00 96.48           H  
ATOM    540  C   ASN A  34     -35.961   3.744  13.398  1.00 96.48           C  
ATOM    541  CB  ASN A  34     -38.152   5.027  13.109  1.00 96.48           C  
ATOM    542  HB2 ASN A  34     -38.029   4.920  12.032  1.00 96.48           H  
ATOM    543  HB3 ASN A  34     -38.647   5.978  13.303  1.00 96.48           H  
ATOM    544  O   ASN A  34     -36.117   3.211  12.295  1.00 96.48           O  
ATOM    545  CG  ASN A  34     -39.060   3.947  13.641  1.00 96.48           C  
ATOM    546  ND2 ASN A  34     -39.917   3.435  12.796  1.00 96.48           N  
ATOM    547 HD21 ASN A  34     -39.909   3.730  11.830  1.00 96.48           H  
ATOM    548 HD22 ASN A  34     -40.434   2.617  13.086  1.00 96.48           H  
ATOM    549  OD1 ASN A  34     -39.019   3.575  14.800  1.00 96.48           O  
ATOM    550  N   ALA A  35     -35.081   3.291  14.294  1.00 97.72           N  
ATOM    551  H   ALA A  35     -35.012   3.760  15.186  1.00 97.72           H  
ATOM    552  CA  ALA A  35     -34.104   2.238  14.034  1.00 97.72           C  
ATOM    553  HA  ALA A  35     -34.155   1.954  12.983  1.00 97.72           H  
ATOM    554  C   ALA A  35     -34.333   0.982  14.879  1.00 97.72           C  
ATOM    555  CB  ALA A  35     -32.699   2.784  14.300  1.00 97.72           C  
ATOM    556  HB1 ALA A  35     -31.949   2.034  14.048  1.00 97.72           H  
ATOM    557  HB2 ALA A  35     -32.596   3.056  15.350  1.00 97.72           H  
ATOM    558  HB3 ALA A  35     -32.528   3.671  13.690  1.00 97.72           H  
ATOM    559  O   ALA A  35     -34.675   1.052  16.061  1.00 97.72           O  
ATOM    560  N   CYS A  36     -34.022  -0.169  14.286  1.00 97.87           N  
ATOM    561  H   CYS A  36     -33.843  -0.150  13.292  1.00 97.87           H  
ATOM    562  CA  CYS A  36     -33.891  -1.449  14.980  1.00 97.87           C  
ATOM    563  HA  CYS A  36     -34.560  -1.448  15.840  1.00 97.87           H  
ATOM    564  C   CYS A  36     -32.493  -1.720  15.546  1.00 97.87           C  
ATOM    565  CB  CYS A  36     -34.323  -2.569  14.036  1.00 97.87           C  
ATOM    566  HB2 CYS A  36     -33.837  -2.455  13.067  1.00 97.87           H  
ATOM    567  HB3 CYS A  36     -34.014  -3.526  14.457  1.00 97.87           H  
ATOM    568  O   CYS A  36     -32.326  -2.669  16.305  1.00 97.87           O  
ATOM    569  SG  CYS A  36     -36.108  -2.601  13.830  1.00 97.87           S  
ATOM    570  N   CYS A  37     -31.509  -0.881  15.232  1.00 97.59           N  
ATOM    571  H   CYS A  37     -31.725  -0.085  14.650  1.00 97.59           H  
ATOM    572  CA  CYS A  37     -30.140  -0.997  15.725  1.00 97.59           C  
ATOM    573  HA  CYS A  37     -29.995  -1.979  16.173  1.00 97.59           H  
ATOM    574  C   CYS A  37     -29.852   0.061  16.799  1.00 97.59           C  
ATOM    575  CB  CYS A  37     -29.191  -0.899  14.528  1.00 97.59           C  
ATOM    576  HB2 CYS A  37     -28.186  -1.186  14.835  1.00 97.59           H  
ATOM    577  HB3 CYS A  37     -29.508  -1.622  13.776  1.00 97.59           H  
ATOM    578  O   CYS A  37     -30.643   0.984  17.008  1.00 97.59           O  
ATOM    579  SG  CYS A  37     -29.105   0.741  13.767  1.00 97.59           S  
ATOM    580  N   THR A  38     -28.721  -0.075  17.488  1.00 96.73           N  
ATOM    581  H   THR A  38     -28.107  -0.841  17.251  1.00 96.73           H  
ATOM    582  CA  THR A  38     -28.209   0.928  18.438  1.00 96.73           C  
ATOM    583  HA  THR A  38     -28.987   1.652  18.676  1.00 96.73           H  
ATOM    584  C   THR A  38     -27.039   1.704  17.835  1.00 96.73           C  
ATOM    585  CB  THR A  38     -27.763   0.276  19.757  1.00 96.73           C  
ATOM    586  HB  THR A  38     -27.451   1.068  20.438  1.00 96.73           H  
ATOM    587  O   THR A  38     -26.439   1.260  16.850  1.00 96.73           O  
ATOM    588  CG2 THR A  38     -28.871  -0.517  20.448  1.00 96.73           C  
ATOM    589 HG21 THR A  38     -29.680   0.160  20.721  1.00 96.73           H  
ATOM    590 HG22 THR A  38     -29.248  -1.308  19.799  1.00 96.73           H  
ATOM    591 HG23 THR A  38     -28.475  -0.966  21.359  1.00 96.73           H  
ATOM    592  OG1 THR A  38     -26.656  -0.579  19.559  1.00 96.73           O  
ATOM    593  HG1 THR A  38     -26.927  -1.355  19.062  1.00 96.73           H  
ATOM    594  N   LEU A  39     -26.648   2.816  18.470  1.00 94.43           N  
ATOM    595  H   LEU A  39     -27.266   3.243  19.144  1.00 94.43           H  
ATOM    596  CA  LEU A  39     -25.364   3.473  18.202  1.00 94.43           C  
ATOM    597  HA  LEU A  39     -25.424   3.962  17.229  1.00 94.43           H  
ATOM    598  C   LEU A  39     -24.200   2.466  18.150  1.00 94.43           C  
ATOM    599  CB  LEU A  39     -25.127   4.551  19.278  1.00 94.43           C  
ATOM    600  HB2 LEU A  39     -25.337   4.116  20.255  1.00 94.43           H  
ATOM    601  HB3 LEU A  39     -25.835   5.365  19.117  1.00 94.43           H  
ATOM    602  O   LEU A  39     -23.442   2.469  17.180  1.00 94.43           O  
ATOM    603  CG  LEU A  39     -23.693   5.120  19.314  1.00 94.43           C  
ATOM    604  HG  LEU A  39     -22.985   4.312  19.500  1.00 94.43           H  
ATOM    605  CD1 LEU A  39     -23.286   5.841  18.038  1.00 94.43           C  
ATOM    606 HD11 LEU A  39     -23.555   5.273  17.147  1.00 94.43           H  
ATOM    607 HD12 LEU A  39     -22.207   5.997  18.036  1.00 94.43           H  
ATOM    608 HD13 LEU A  39     -23.773   6.816  18.026  1.00 94.43           H  
ATOM    609  CD2 LEU A  39     -23.558   6.124  20.459  1.00 94.43           C  
ATOM    610 HD21 LEU A  39     -23.753   5.619  21.406  1.00 94.43           H  
ATOM    611 HD22 LEU A  39     -24.271   6.938  20.331  1.00 94.43           H  
ATOM    612 HD23 LEU A  39     -22.543   6.522  20.477  1.00 94.43           H  
ATOM    613  N   THR A  40     -24.086   1.576  19.139  1.00 94.23           N  
ATOM    614  H   THR A  40     -24.727   1.619  19.918  1.00 94.23           H  
ATOM    615  CA  THR A  40     -23.008   0.576  19.203  1.00 94.23           C  
ATOM    616  HA  THR A  40     -22.050   1.096  19.195  1.00 94.23           H  
ATOM    617  C   THR A  40     -23.037  -0.355  17.996  1.00 94.23           C  
ATOM    618  CB  THR A  40     -23.093  -0.246  20.495  1.00 94.23           C  
ATOM    619  HB  THR A  40     -23.983  -0.874  20.477  1.00 94.23           H  
ATOM    620  O   THR A  40     -22.023  -0.498  17.320  1.00 94.23           O  
ATOM    621  CG2 THR A  40     -21.862  -1.125  20.701  1.00 94.23           C  
ATOM    622 HG21 THR A  40     -21.818  -1.887  19.923  1.00 94.23           H  
ATOM    623 HG22 THR A  40     -21.917  -1.636  21.663  1.00 94.23           H  
ATOM    624 HG23 THR A  40     -20.953  -0.526  20.658  1.00 94.23           H  
ATOM    625  OG1 THR A  40     -23.176   0.622  21.603  1.00 94.23           O  
ATOM    626  HG1 THR A  40     -23.018   0.086  22.384  1.00 94.23           H  
ATOM    627  N   THR A  41     -24.209  -0.901  17.655  1.00 96.09           N  
ATOM    628  H   THR A  41     -25.011  -0.747  18.250  1.00 96.09           H  
ATOM    629  CA  THR A  41     -24.383  -1.761  16.473  1.00 96.09           C  
ATOM    630  HA  THR A  41     -23.756  -2.644  16.594  1.00 96.09           H  
ATOM    631  C   THR A  41     -23.957  -1.035  15.194  1.00 96.09           C  
ATOM    632  CB  THR A  41     -25.851  -2.196  16.312  1.00 96.09           C  
ATOM    633  HB  THR A  41     -26.415  -1.337  15.947  1.00 96.09           H  
ATOM    634  O   THR A  41     -23.251  -1.597  14.358  1.00 96.09           O  
ATOM    635  CG2 THR A  41     -26.033  -3.346  15.325  1.00 96.09           C  
ATOM    636 HG21 THR A  41     -25.490  -4.226  15.670  1.00 96.09           H  
ATOM    637 HG22 THR A  41     -25.662  -3.065  14.339  1.00 96.09           H  
ATOM    638 HG23 THR A  41     -27.089  -3.599  15.237  1.00 96.09           H  
ATOM    639  OG1 THR A  41     -26.447  -2.590  17.532  1.00 96.09           O  
ATOM    640  HG1 THR A  41     -26.717  -3.505  17.426  1.00 96.09           H  
ATOM    641  N   SER A  42     -24.348   0.239  15.052  1.00 96.30           N  
ATOM    642  H   SER A  42     -24.935   0.646  15.766  1.00 96.30           H  
ATOM    643  CA  SER A  42     -23.999   1.041  13.877  1.00 96.30           C  
ATOM    644  HA  SER A  42     -24.278   0.471  12.991  1.00 96.30           H  
ATOM    645  C   SER A  42     -22.499   1.307  13.776  1.00 96.30           C  
ATOM    646  CB  SER A  42     -24.798   2.345  13.847  1.00 96.30           C  
ATOM    647  HB2 SER A  42     -24.711   2.777  12.850  1.00 96.30           H  
ATOM    648  HB3 SER A  42     -25.846   2.108  14.029  1.00 96.30           H  
ATOM    649  O   SER A  42     -21.932   1.188  12.696  1.00 96.30           O  
ATOM    650  OG  SER A  42     -24.355   3.319  14.776  1.00 96.30           O  
ATOM    651  HG  SER A  42     -24.140   2.902  15.614  1.00 96.30           H  
ATOM    652  N   TRP A  43     -21.827   1.591  14.892  1.00 94.33           N  
ATOM    653  H   TRP A  43     -22.335   1.652  15.763  1.00 94.33           H  
ATOM    654  CA  TRP A  43     -20.379   1.773  14.927  1.00 94.33           C  
ATOM    655  HA  TRP A  43     -20.086   2.520  14.190  1.00 94.33           H  
ATOM    656  C   TRP A  43     -19.640   0.475  14.580  1.00 94.33           C  
ATOM    657  CB  TRP A  43     -19.988   2.276  16.319  1.00 94.33           C  
ATOM    658  HB2 TRP A  43     -20.362   3.292  16.446  1.00 94.33           H  
ATOM    659  HB3 TRP A  43     -20.460   1.652  17.077  1.00 94.33           H  
ATOM    660  O   TRP A  43     -18.769   0.457  13.708  1.00 94.33           O  
ATOM    661  CG  TRP A  43     -18.515   2.272  16.560  1.00 94.33           C  
ATOM    662  CD1 TRP A  43     -17.852   1.423  17.376  1.00 94.33           C  
ATOM    663  HD1 TRP A  43     -18.321   0.656  17.975  1.00 94.33           H  
ATOM    664  CD2 TRP A  43     -17.499   3.096  15.919  1.00 94.33           C  
ATOM    665  CE2 TRP A  43     -16.221   2.690  16.406  1.00 94.33           C  
ATOM    666  CE3 TRP A  43     -17.529   4.138  14.969  1.00 94.33           C  
ATOM    667  HE3 TRP A  43     -18.480   4.475  14.582  1.00 94.33           H  
ATOM    668  NE1 TRP A  43     -16.497   1.678  17.302  1.00 94.33           N  
ATOM    669  HE1 TRP A  43     -15.812   1.166  17.840  1.00 94.33           H  
ATOM    670  CH2 TRP A  43     -15.096   4.309  15.010  1.00 94.33           C  
ATOM    671  HH2 TRP A  43     -14.198   4.781  14.639  1.00 94.33           H  
ATOM    672  CZ2 TRP A  43     -15.029   3.280  15.964  1.00 94.33           C  
ATOM    673  HZ2 TRP A  43     -14.077   2.944  16.348  1.00 94.33           H  
ATOM    674  CZ3 TRP A  43     -16.338   4.741  14.528  1.00 94.33           C  
ATOM    675  HZ3 TRP A  43     -16.369   5.551  13.815  1.00 94.33           H  
ATOM    676  N   GLU A  44     -20.032  -0.632  15.209  1.00 95.15           N  
ATOM    677  H   GLU A  44     -20.764  -0.558  15.900  1.00 95.15           H  
ATOM    678  CA  GLU A  44     -19.420  -1.946  15.010  1.00 95.15           C  
ATOM    679  HA  GLU A  44     -18.349  -1.870  15.199  1.00 95.15           H  
ATOM    680  C   GLU A  44     -19.584  -2.474  13.580  1.00 95.15           C  
ATOM    681  CB  GLU A  44     -20.020  -2.937  16.012  1.00 95.15           C  
ATOM    682  HB2 GLU A  44     -21.108  -2.885  15.966  1.00 95.15           H  
ATOM    683  HB3 GLU A  44     -19.711  -3.943  15.727  1.00 95.15           H  
ATOM    684  O   GLU A  44     -18.717  -3.205  13.094  1.00 95.15           O  
ATOM    685  CG  GLU A  44     -19.536  -2.664  17.445  1.00 95.15           C  
ATOM    686  HG2 GLU A  44     -18.447  -2.704  17.450  1.00 95.15           H  
ATOM    687  HG3 GLU A  44     -19.818  -1.656  17.750  1.00 95.15           H  
ATOM    688  CD  GLU A  44     -20.080  -3.677  18.465  1.00 95.15           C  
ATOM    689  OE1 GLU A  44     -19.655  -3.580  19.636  1.00 95.15           O  
ATOM    690  OE2 GLU A  44     -20.846  -4.581  18.064  1.00 95.15           O  
ATOM    691  N   ALA A  45     -20.642  -2.071  12.871  1.00 95.81           N  
ATOM    692  H   ALA A  45     -21.365  -1.553  13.350  1.00 95.81           H  
ATOM    693  CA  ALA A  45     -20.842  -2.382  11.456  1.00 95.81           C  
ATOM    694  HA  ALA A  45     -20.778  -3.461  11.323  1.00 95.81           H  
ATOM    695  C   ALA A  45     -19.791  -1.740  10.525  1.00 95.81           C  
ATOM    696  CB  ALA A  45     -22.256  -1.935  11.065  1.00 95.81           C  
ATOM    697  HB1 ALA A  45     -22.431  -2.157  10.013  1.00 95.81           H  
ATOM    698  HB2 ALA A  45     -22.371  -0.861  11.214  1.00 95.81           H  
ATOM    699  HB3 ALA A  45     -22.993  -2.461  11.670  1.00 95.81           H  
ATOM    700  O   ALA A  45     -19.583  -2.223   9.413  1.00 95.81           O  
ATOM    701  N   HIS A  46     -19.116  -0.667  10.956  1.00 95.53           N  
ATOM    702  H   HIS A  46     -19.301  -0.322  11.887  1.00 95.53           H  
ATOM    703  CA  HIS A  46     -18.139   0.056  10.131  1.00 95.53           C  
ATOM    704  HA  HIS A  46     -18.350  -0.147   9.081  1.00 95.53           H  
ATOM    705  C   HIS A  46     -16.691  -0.382  10.372  1.00 95.53           C  
ATOM    706  CB  HIS A  46     -18.296   1.565  10.340  1.00 95.53           C  
ATOM    707  HB2 HIS A  46     -17.489   2.081   9.819  1.00 95.53           H  
ATOM    708  HB3 HIS A  46     -18.221   1.803  11.401  1.00 95.53           H  
ATOM    709  O   HIS A  46     -15.800   0.014   9.607  1.00 95.53           O  
ATOM    710  CG  HIS A  46     -19.597   2.093   9.805  1.00 95.53           C  
ATOM    711  CD2 HIS A  46     -19.770   3.018   8.812  1.00 95.53           C  
ATOM    712  HD2 HIS A  46     -19.002   3.495   8.221  1.00 95.53           H  
ATOM    713  ND1 HIS A  46     -20.849   1.804  10.294  1.00 95.53           N  
ATOM    714  HD1 HIS A  46     -21.066   1.279  11.130  1.00 95.53           H  
ATOM    715  CE1 HIS A  46     -21.750   2.541   9.638  1.00 95.53           C  
ATOM    716  HE1 HIS A  46     -22.807   2.585   9.857  1.00 95.53           H  
ATOM    717  NE2 HIS A  46     -21.134   3.295   8.731  1.00 95.53           N  
ATOM    718  N   LEU A  47     -16.444  -1.183  11.410  1.00 94.06           N  
ATOM    719  H   LEU A  47     -17.232  -1.507  11.952  1.00 94.06           H  
ATOM    720  CA  LEU A  47     -15.123  -1.709  11.743  1.00 94.06           C  
ATOM    721  HA  LEU A  47     -14.404  -0.891  11.687  1.00 94.06           H  
ATOM    722  C   LEU A  47     -14.671  -2.768  10.730  1.00 94.06           C  
ATOM    723  CB  LEU A  47     -15.127  -2.264  13.179  1.00 94.06           C  
ATOM    724  HB2 LEU A  47     -14.149  -2.696  13.389  1.00 94.06           H  
ATOM    725  HB3 LEU A  47     -15.861  -3.068  13.236  1.00 94.06           H  
ATOM    726  O   LEU A  47     -15.479  -3.476  10.135  1.00 94.06           O  
ATOM    727  CG  LEU A  47     -15.447  -1.224  14.271  1.00 94.06           C  
ATOM    728  HG  LEU A  47     -16.448  -0.823  14.110  1.00 94.06           H  
ATOM    729  CD1 LEU A  47     -15.418  -1.896  15.643  1.00 94.06           C  
ATOM    730 HD11 LEU A  47     -16.132  -2.718  15.661  1.00 94.06           H  
ATOM    731 HD12 LEU A  47     -14.421  -2.282  15.857  1.00 94.06           H  
ATOM    732 HD13 LEU A  47     -15.707  -1.177  16.410  1.00 94.06           H  
ATOM    733  CD2 LEU A  47     -14.446  -0.065  14.282  1.00 94.06           C  
ATOM    734 HD21 LEU A  47     -14.652   0.580  15.137  1.00 94.06           H  
ATOM    735 HD22 LEU A  47     -14.562   0.537  13.381  1.00 94.06           H  
ATOM    736 HD23 LEU A  47     -13.426  -0.442  14.350  1.00 94.06           H  
ATOM    737  N   ASP A  48     -13.357  -2.871  10.534  1.00 88.76           N  
ATOM    738  H   ASP A  48     -12.750  -2.209  10.995  1.00 88.76           H  
ATOM    739  CA  ASP A  48     -12.745  -3.795   9.566  1.00 88.76           C  
ATOM    740  HA  ASP A  48     -13.116  -3.580   8.564  1.00 88.76           H  
ATOM    741  C   ASP A  48     -13.061  -5.262   9.888  1.00 88.76           C  
ATOM    742  CB  ASP A  48     -11.223  -3.598   9.595  1.00 88.76           C  
ATOM    743  HB2 ASP A  48     -10.860  -3.788  10.605  1.00 88.76           H  
ATOM    744  HB3 ASP A  48     -10.763  -4.335   8.936  1.00 88.76           H  
ATOM    745  O   ASP A  48     -13.406  -6.051   9.007  1.00 88.76           O  
ATOM    746  CG  ASP A  48     -10.758  -2.204   9.165  1.00 88.76           C  
ATOM    747  OD1 ASP A  48     -11.576  -1.430   8.610  1.00 88.76           O  
ATOM    748  OD2 ASP A  48      -9.563  -1.926   9.375  1.00 88.76           O  
ATOM    749  N   VAL A  49     -12.966  -5.594  11.177  1.00 90.77           N  
ATOM    750  H   VAL A  49     -12.713  -4.855  11.817  1.00 90.77           H  
ATOM    751  CA  VAL A  49     -13.471  -6.831  11.767  1.00 90.77           C  
ATOM    752  HA  VAL A  49     -13.827  -7.497  10.981  1.00 90.77           H  
ATOM    753  C   VAL A  49     -14.648  -6.432  12.640  1.00 90.77           C  
ATOM    754  CB  VAL A  49     -12.389  -7.567  12.580  1.00 90.77           C  
ATOM    755  HB  VAL A  49     -12.110  -6.973  13.451  1.00 90.77           H  
ATOM    756  O   VAL A  49     -14.455  -5.884  13.724  1.00 90.77           O  
ATOM    757  CG1 VAL A  49     -12.918  -8.926  13.061  1.00 90.77           C  
ATOM    758 HG11 VAL A  49     -12.152  -9.441  13.641  1.00 90.77           H  
ATOM    759 HG12 VAL A  49     -13.206  -9.544  12.209  1.00 90.77           H  
ATOM    760 HG13 VAL A  49     -13.786  -8.782  13.704  1.00 90.77           H  
ATOM    761  CG2 VAL A  49     -11.116  -7.810  11.758  1.00 90.77           C  
ATOM    762 HG21 VAL A  49     -10.646  -6.857  11.514  1.00 90.77           H  
ATOM    763 HG22 VAL A  49     -11.364  -8.325  10.829  1.00 90.77           H  
ATOM    764 HG23 VAL A  49     -10.408  -8.403  12.337  1.00 90.77           H  
ATOM    765  N   SER A  50     -15.863  -6.665  12.150  1.00 90.99           N  
ATOM    766  H   SER A  50     -15.957  -7.127  11.257  1.00 90.99           H  
ATOM    767  CA  SER A  50     -17.067  -6.303  12.887  1.00 90.99           C  
ATOM    768  HA  SER A  50     -16.935  -5.288  13.263  1.00 90.99           H  
ATOM    769  C   SER A  50     -17.288  -7.287  14.042  1.00 90.99           C  
ATOM    770  CB  SER A  50     -18.281  -6.276  11.965  1.00 90.99           C  
ATOM    771  HB2 SER A  50     -18.103  -5.587  11.139  1.00 90.99           H  
ATOM    772  HB3 SER A  50     -18.472  -7.274  11.570  1.00 90.99           H  
ATOM    773  O   SER A  50     -17.481  -8.482  13.781  1.00 90.99           O  
ATOM    774  OG  SER A  50     -19.391  -5.837  12.715  1.00 90.99           O  
ATOM    775  HG  SER A  50     -19.282  -4.892  12.845  1.00 90.99           H  
ATOM    776  N   PRO A  51     -17.281  -6.834  15.310  1.00 90.15           N  
ATOM    777  CA  PRO A  51     -17.484  -7.702  16.471  1.00 90.15           C  
ATOM    778  HA  PRO A  51     -16.820  -8.565  16.409  1.00 90.15           H  
ATOM    779  C   PRO A  51     -18.920  -8.224  16.591  1.00 90.15           C  
ATOM    780  CB  PRO A  51     -17.086  -6.861  17.685  1.00 90.15           C  
ATOM    781  HB2 PRO A  51     -17.638  -7.135  18.583  1.00 90.15           H  
ATOM    782  HB3 PRO A  51     -16.012  -6.946  17.854  1.00 90.15           H  
ATOM    783  O   PRO A  51     -19.131  -9.210  17.296  1.00 90.15           O  
ATOM    784  CG  PRO A  51     -17.420  -5.450  17.224  1.00 90.15           C  
ATOM    785  HG2 PRO A  51     -16.873  -4.690  17.782  1.00 90.15           H  
ATOM    786  HG3 PRO A  51     -18.497  -5.314  17.315  1.00 90.15           H  
ATOM    787  CD  PRO A  51     -17.051  -5.466  15.747  1.00 90.15           C  
ATOM    788  HD2 PRO A  51     -15.996  -5.216  15.633  1.00 90.15           H  
ATOM    789  HD3 PRO A  51     -17.672  -4.755  15.201  1.00 90.15           H  
ATOM    790  N   LEU A  52     -19.882  -7.652  15.847  1.00 89.37           N  
ATOM    791  H   LEU A  52     -19.664  -6.799  15.353  1.00 89.37           H  
ATOM    792  CA  LEU A  52     -21.247  -8.183  15.728  1.00 89.37           C  
ATOM    793  HA  LEU A  52     -21.786  -7.995  16.657  1.00 89.37           H  
ATOM    794  C   LEU A  52     -21.206  -9.699  15.494  1.00 89.37           C  
ATOM    795  CB  LEU A  52     -21.970  -7.495  14.546  1.00 89.37           C  
ATOM    796  HB2 LEU A  52     -22.951  -7.957  14.428  1.00 89.37           H  
ATOM    797  HB3 LEU A  52     -21.405  -7.680  13.632  1.00 89.37           H  
ATOM    798  O   LEU A  52     -21.875 -10.499  16.154  1.00 89.37           O  
ATOM    799  CG  LEU A  52     -22.174  -5.977  14.683  1.00 89.37           C  
ATOM    800  HG  LEU A  52     -21.207  -5.493  14.820  1.00 89.37           H  
ATOM    801  CD1 LEU A  52     -22.826  -5.406  13.420  1.00 89.37           C  
ATOM    802 HD11 LEU A  52     -22.195  -5.608  12.555  1.00 89.37           H  
ATOM    803 HD12 LEU A  52     -22.943  -4.328  13.527  1.00 89.37           H  
ATOM    804 HD13 LEU A  52     -23.806  -5.858  13.267  1.00 89.37           H  
ATOM    805  CD2 LEU A  52     -23.070  -5.645  15.867  1.00 89.37           C  
ATOM    806 HD21 LEU A  52     -24.049  -6.110  15.746  1.00 89.37           H  
ATOM    807 HD22 LEU A  52     -23.173  -4.562  15.934  1.00 89.37           H  
ATOM    808 HD23 LEU A  52     -22.618  -5.982  16.800  1.00 89.37           H  
ATOM    809  N   TYR A  53     -20.329 -10.106  14.588  1.00 87.27           N  
ATOM    810  H   TYR A  53     -19.786  -9.396  14.119  1.00 87.27           H  
ATOM    811  CA  TYR A  53     -20.275 -11.471  14.098  1.00 87.27           C  
ATOM    812  HA  TYR A  53     -20.768 -12.145  14.799  1.00 87.27           H  
ATOM    813  C   TYR A  53     -18.848 -11.996  13.924  1.00 87.27           C  
ATOM    814  CB  TYR A  53     -21.066 -11.452  12.805  1.00 87.27           C  
ATOM    815  HB2 TYR A  53     -20.991 -12.442  12.355  1.00 87.27           H  
ATOM    816  HB3 TYR A  53     -20.572 -10.772  12.112  1.00 87.27           H  
ATOM    817  O   TYR A  53     -18.638 -13.042  13.313  1.00 87.27           O  
ATOM    818  CG  TYR A  53     -22.530 -11.024  12.967  1.00 87.27           C  
ATOM    819  CD1 TYR A  53     -23.453 -11.798  13.708  1.00 87.27           C  
ATOM    820  HD1 TYR A  53     -23.118 -12.651  14.279  1.00 87.27           H  
ATOM    821  CD2 TYR A  53     -22.993  -9.897  12.256  1.00 87.27           C  
ATOM    822  HD2 TYR A  53     -22.306  -9.289  11.686  1.00 87.27           H  
ATOM    823  CE1 TYR A  53     -24.828 -11.484  13.681  1.00 87.27           C  
ATOM    824  HE1 TYR A  53     -25.543 -12.084  14.225  1.00 87.27           H  
ATOM    825  CE2 TYR A  53     -24.360  -9.565  12.256  1.00 87.27           C  
ATOM    826  HE2 TYR A  53     -24.716  -8.698  11.719  1.00 87.27           H  
ATOM    827  OH  TYR A  53     -26.601 -10.023  12.982  1.00 87.27           O  
ATOM    828  HH  TYR A  53     -26.762  -9.164  12.584  1.00 87.27           H  
ATOM    829  CZ  TYR A  53     -25.286 -10.363  12.956  1.00 87.27           C  
ATOM    830  N   ASN A  54     -17.864 -11.256  14.444  1.00 89.67           N  
ATOM    831  H   ASN A  54     -18.125 -10.430  14.963  1.00 89.67           H  
ATOM    832  CA  ASN A  54     -16.432 -11.464  14.221  1.00 89.67           C  
ATOM    833  HA  ASN A  54     -15.928 -10.546  14.523  1.00 89.67           H  
ATOM    834  C   ASN A  54     -16.078 -11.637  12.736  1.00 89.67           C  
ATOM    835  CB  ASN A  54     -15.928 -12.587  15.134  1.00 89.67           C  
ATOM    836  HB2 ASN A  54     -14.877 -12.774  14.917  1.00 89.67           H  
ATOM    837  HB3 ASN A  54     -16.488 -13.502  14.940  1.00 89.67           H  
ATOM    838  O   ASN A  54     -15.211 -12.433  12.366  1.00 89.67           O  
ATOM    839  CG  ASN A  54     -16.021 -12.220  16.599  1.00 89.67           C  
ATOM    840  ND2 ASN A  54     -16.135 -13.194  17.469  1.00 89.67           N  
ATOM    841 HD21 ASN A  54     -16.151 -12.909  18.438  1.00 89.67           H  
ATOM    842 HD22 ASN A  54     -16.080 -14.152  17.154  1.00 89.67           H  
ATOM    843  OD1 ASN A  54     -15.967 -11.068  16.992  1.00 89.67           O  
ATOM    844  N   PHE A  55     -16.776 -10.895  11.876  1.00 92.32           N  
ATOM    845  H   PHE A  55     -17.401 -10.197  12.253  1.00 92.32           H  
ATOM    846  CA  PHE A  55     -16.656 -11.018  10.433  1.00 92.32           C  
ATOM    847  HA  PHE A  55     -16.157 -11.960  10.208  1.00 92.32           H  
ATOM    848  C   PHE A  55     -15.798  -9.884   9.870  1.00 92.32           C  
ATOM    849  CB  PHE A  55     -18.041 -11.101   9.785  1.00 92.32           C  
ATOM    850  HB2 PHE A  55     -18.655 -11.801  10.352  1.00 92.32           H  
ATOM    851  HB3 PHE A  55     -18.525 -10.126   9.831  1.00 92.32           H  
ATOM    852  O   PHE A  55     -16.091  -8.703  10.046  1.00 92.32           O  
ATOM    853  CG  PHE A  55     -17.980 -11.575   8.347  1.00 92.32           C  
ATOM    854  CD1 PHE A  55     -17.821 -10.653   7.294  1.00 92.32           C  
ATOM    855  HD1 PHE A  55     -17.758  -9.596   7.507  1.00 92.32           H  
ATOM    856  CD2 PHE A  55     -18.057 -12.950   8.062  1.00 92.32           C  
ATOM    857  HD2 PHE A  55     -18.189 -13.661   8.864  1.00 92.32           H  
ATOM    858  CE1 PHE A  55     -17.739 -11.108   5.966  1.00 92.32           C  
ATOM    859  HE1 PHE A  55     -17.613 -10.406   5.155  1.00 92.32           H  
ATOM    860  CE2 PHE A  55     -17.989 -13.398   6.733  1.00 92.32           C  
ATOM    861  HE2 PHE A  55     -18.078 -14.454   6.524  1.00 92.32           H  
ATOM    862  CZ  PHE A  55     -17.823 -12.480   5.683  1.00 92.32           C  
ATOM    863  HZ  PHE A  55     -17.767 -12.825   4.661  1.00 92.32           H  
ATOM    864  N   SER A  56     -14.733 -10.265   9.178  1.00 92.67           N  
ATOM    865  H   SER A  56     -14.576 -11.260   9.107  1.00 92.67           H  
ATOM    866  CA  SER A  56     -13.863  -9.415   8.384  1.00 92.67           C  
ATOM    867  HA  SER A  56     -13.902  -8.401   8.781  1.00 92.67           H  
ATOM    868  C   SER A  56     -14.314  -9.401   6.929  1.00 92.67           C  
ATOM    869  CB  SER A  56     -12.416  -9.901   8.475  1.00 92.67           C  
ATOM    870  HB2 SER A  56     -12.102  -9.900   9.519  1.00 92.67           H  
ATOM    871  HB3 SER A  56     -12.345 -10.918   8.089  1.00 92.67           H  
ATOM    872  O   SER A  56     -14.359 -10.434   6.242  1.00 92.67           O  
ATOM    873  OG  SER A  56     -11.577  -9.049   7.715  1.00 92.67           O  
ATOM    874  HG  SER A  56     -10.661  -9.214   7.951  1.00 92.67           H  
ATOM    875  N   LEU A  57     -14.563  -8.194   6.429  1.00 93.77           N  
ATOM    876  H   LEU A  57     -14.492  -7.402   7.053  1.00 93.77           H  
ATOM    877  CA  LEU A  57     -14.755  -7.951   5.002  1.00 93.77           C  
ATOM    878  HA  LEU A  57     -15.454  -8.686   4.603  1.00 93.77           H  
ATOM    879  C   LEU A  57     -13.447  -8.125   4.205  1.00 93.77           C  
ATOM    880  CB  LEU A  57     -15.341  -6.538   4.816  1.00 93.77           C  
ATOM    881  HB2 LEU A  57     -14.691  -5.826   5.323  1.00 93.77           H  
ATOM    882  HB3 LEU A  57     -15.325  -6.296   3.753  1.00 93.77           H  
ATOM    883  O   LEU A  57     -13.493  -8.219   2.983  1.00 93.77           O  
ATOM    884  CG  LEU A  57     -16.784  -6.348   5.326  1.00 93.77           C  
ATOM    885  HG  LEU A  57     -16.838  -6.608   6.383  1.00 93.77           H  
ATOM    886  CD1 LEU A  57     -17.197  -4.885   5.159  1.00 93.77           C  
ATOM    887 HD11 LEU A  57     -18.204  -4.743   5.551  1.00 93.77           H  
ATOM    888 HD12 LEU A  57     -16.520  -4.249   5.729  1.00 93.77           H  
ATOM    889 HD13 LEU A  57     -17.176  -4.601   4.107  1.00 93.77           H  
ATOM    890  CD2 LEU A  57     -17.792  -7.194   4.550  1.00 93.77           C  
ATOM    891 HD21 LEU A  57     -17.730  -6.966   3.486  1.00 93.77           H  
ATOM    892 HD22 LEU A  57     -18.799  -6.982   4.907  1.00 93.77           H  
ATOM    893 HD23 LEU A  57     -17.590  -8.252   4.717  1.00 93.77           H  
ATOM    894  N   PHE A  58     -12.287  -8.187   4.872  1.00 93.22           N  
ATOM    895  H   PHE A  58     -12.317  -8.142   5.881  1.00 93.22           H  
ATOM    896  CA  PHE A  58     -10.959  -8.133   4.246  1.00 93.22           C  
ATOM    897  HA  PHE A  58     -11.089  -7.825   3.208  1.00 93.22           H  
ATOM    898  C   PHE A  58     -10.253  -9.492   4.168  1.00 93.22           C  
ATOM    899  CB  PHE A  58     -10.100  -7.063   4.931  1.00 93.22           C  
ATOM    900  HB2 PHE A  58      -9.171  -6.953   4.371  1.00 93.22           H  
ATOM    901  HB3 PHE A  58      -9.845  -7.420   5.929  1.00 93.22           H  
ATOM    902  O   PHE A  58      -9.026  -9.579   4.150  1.00 93.22           O  
ATOM    903  CG  PHE A  58     -10.718  -5.683   5.057  1.00 93.22           C  
ATOM    904  CD1 PHE A  58     -11.717  -5.226   4.170  1.00 93.22           C  
ATOM    905  HD1 PHE A  58     -12.072  -5.859   3.370  1.00 93.22           H  
ATOM    906  CD2 PHE A  58     -10.236  -4.823   6.056  1.00 93.22           C  
ATOM    907  HD2 PHE A  58      -9.436  -5.137   6.710  1.00 93.22           H  
ATOM    908  CE1 PHE A  58     -12.279  -3.949   4.327  1.00 93.22           C  
ATOM    909  HE1 PHE A  58     -13.066  -3.619   3.664  1.00 93.22           H  
ATOM    910  CE2 PHE A  58     -10.749  -3.525   6.162  1.00 93.22           C  
ATOM    911  HE2 PHE A  58     -10.296  -2.830   6.854  1.00 93.22           H  
ATOM    912  CZ  PHE A  58     -11.795  -3.101   5.334  1.00 93.22           C  
ATOM    913  HZ  PHE A  58     -12.185  -2.100   5.452  1.00 93.22           H  
ATOM    914  N   HIS A  59     -11.022 -10.579   4.102  1.00 93.26           N  
ATOM    915  H   HIS A  59     -12.023 -10.447   4.098  1.00 93.26           H  
ATOM    916  CA  HIS A  59     -10.502 -11.950   4.042  1.00 93.26           C  
ATOM    917  HA  HIS A  59      -9.834 -12.099   4.891  1.00 93.26           H  
ATOM    918  C   HIS A  59      -9.667 -12.253   2.780  1.00 93.26           C  
ATOM    919  CB  HIS A  59     -11.679 -12.926   4.192  1.00 93.26           C  
ATOM    920  HB2 HIS A  59     -12.041 -12.873   5.218  1.00 93.26           H  
ATOM    921  HB3 HIS A  59     -11.332 -13.945   4.019  1.00 93.26           H  
ATOM    922  O   HIS A  59      -8.908 -13.218   2.779  1.00 93.26           O  
ATOM    923  CG  HIS A  59     -12.835 -12.628   3.267  1.00 93.26           C  
ATOM    924  CD2 HIS A  59     -12.939 -12.975   1.947  1.00 93.26           C  
ATOM    925  HD2 HIS A  59     -12.208 -13.533   1.382  1.00 93.26           H  
ATOM    926  ND1 HIS A  59     -13.957 -11.896   3.589  1.00 93.26           N  
ATOM    927  HD1 HIS A  59     -14.167 -11.473   4.482  1.00 93.26           H  
ATOM    928  CE1 HIS A  59     -14.722 -11.811   2.489  1.00 93.26           C  
ATOM    929  HE1 HIS A  59     -15.668 -11.292   2.437  1.00 93.26           H  
ATOM    930  NE2 HIS A  59     -14.145 -12.459   1.458  1.00 93.26           N  
ATOM    931  N   CYS A  60      -9.777 -11.431   1.731  1.00 94.71           N  
ATOM    932  H   CYS A  60     -10.424 -10.660   1.812  1.00 94.71           H  
ATOM    933  CA  CYS A  60      -8.940 -11.480   0.528  1.00 94.71           C  
ATOM    934  HA  CYS A  60      -8.130 -12.190   0.695  1.00 94.71           H  
ATOM    935  C   CYS A  60      -8.247 -10.135   0.252  1.00 94.71           C  
ATOM    936  CB  CYS A  60      -9.766 -11.989  -0.655  1.00 94.71           C  
ATOM    937  HB2 CYS A  60     -10.751 -11.523  -0.617  1.00 94.71           H  
ATOM    938  HB3 CYS A  60      -9.286 -11.690  -1.586  1.00 94.71           H  
ATOM    939  O   CYS A  60      -8.136  -9.701  -0.896  1.00 94.71           O  
ATOM    940  SG  CYS A  60      -9.948 -13.783  -0.707  1.00 94.71           S  
ATOM    941  N   GLY A  61      -7.780  -9.476   1.315  1.00 93.92           N  
ATOM    942  H   GLY A  61      -7.959  -9.854   2.235  1.00 93.92           H  
ATOM    943  CA  GLY A  61      -7.219  -8.131   1.245  1.00 93.92           C  
ATOM    944  HA2 GLY A  61      -6.529  -7.984   2.076  1.00 93.92           H  
ATOM    945  HA3 GLY A  61      -6.659  -8.007   0.318  1.00 93.92           H  
ATOM    946  C   GLY A  61      -8.297  -7.050   1.309  1.00 93.92           C  
ATOM    947  O   GLY A  61      -9.487  -7.325   1.471  1.00 93.92           O  
ATOM    948  N   LEU A  62      -7.867  -5.797   1.213  1.00 95.48           N  
ATOM    949  H   LEU A  62      -6.883  -5.637   1.049  1.00 95.48           H  
ATOM    950  CA  LEU A  62      -8.750  -4.640   1.316  1.00 95.48           C  
ATOM    951  HA  LEU A  62      -9.364  -4.750   2.211  1.00 95.48           H  
ATOM    952  C   LEU A  62      -9.698  -4.541   0.120  1.00 95.48           C  
ATOM    953  CB  LEU A  62      -7.884  -3.384   1.465  1.00 95.48           C  
ATOM    954  HB2 LEU A  62      -6.998  -3.489   0.839  1.00 95.48           H  
ATOM    955  HB3 LEU A  62      -8.428  -2.508   1.110  1.00 95.48           H  
ATOM    956  O   LEU A  62      -9.270  -4.449  -1.033  1.00 95.48           O  
ATOM    957  CG  LEU A  62      -7.483  -3.189   2.937  1.00 95.48           C  
ATOM    958  HG  LEU A  62      -7.463  -4.147   3.457  1.00 95.48           H  
ATOM    959  CD1 LEU A  62      -6.106  -2.564   3.056  1.00 95.48           C  
ATOM    960 HD11 LEU A  62      -5.826  -2.508   4.108  1.00 95.48           H  
ATOM    961 HD12 LEU A  62      -5.379  -3.189   2.537  1.00 95.48           H  
ATOM    962 HD13 LEU A  62      -6.127  -1.558   2.637  1.00 95.48           H  
ATOM    963  CD2 LEU A  62      -8.483  -2.264   3.612  1.00 95.48           C  
ATOM    964 HD21 LEU A  62      -9.483  -2.695   3.561  1.00 95.48           H  
ATOM    965 HD22 LEU A  62      -8.462  -1.296   3.111  1.00 95.48           H  
ATOM    966 HD23 LEU A  62      -8.203  -2.138   4.658  1.00 95.48           H  
ATOM    967  N   LEU A  63     -10.999  -4.479   0.405  1.00 96.70           N  
ATOM    968  H   LEU A  63     -11.283  -4.576   1.369  1.00 96.70           H  
ATOM    969  CA  LEU A  63     -12.005  -4.155  -0.604  1.00 96.70           C  
ATOM    970  HA  LEU A  63     -11.881  -4.831  -1.451  1.00 96.70           H  
ATOM    971  C   LEU A  63     -11.800  -2.726  -1.118  1.00 96.70           C  
ATOM    972  CB  LEU A  63     -13.424  -4.325  -0.031  1.00 96.70           C  
ATOM    973  HB2 LEU A  63     -14.140  -4.049  -0.805  1.00 96.70           H  
ATOM    974  HB3 LEU A  63     -13.542  -3.624   0.795  1.00 96.70           H  
ATOM    975  O   LEU A  63     -11.354  -1.844  -0.378  1.00 96.70           O  
ATOM    976  CG  LEU A  63     -13.777  -5.735   0.475  1.00 96.70           C  
ATOM    977  HG  LEU A  63     -13.102  -6.006   1.287  1.00 96.70           H  
ATOM    978  CD1 LEU A  63     -15.207  -5.719   1.013  1.00 96.70           C  
ATOM    979 HD11 LEU A  63     -15.451  -6.700   1.420  1.00 96.70           H  
ATOM    980 HD12 LEU A  63     -15.300  -4.973   1.802  1.00 96.70           H  
ATOM    981 HD13 LEU A  63     -15.909  -5.486   0.212  1.00 96.70           H  
ATOM    982  CD2 LEU A  63     -13.698  -6.803  -0.616  1.00 96.70           C  
ATOM    983 HD21 LEU A  63     -14.378  -6.557  -1.431  1.00 96.70           H  
ATOM    984 HD22 LEU A  63     -13.981  -7.767  -0.193  1.00 96.70           H  
ATOM    985 HD23 LEU A  63     -12.674  -6.892  -0.978  1.00 96.70           H  
ATOM    986  N   MET A  64     -12.186  -2.485  -2.373  1.00 96.17           N  
ATOM    987  H   MET A  64     -12.551  -3.252  -2.920  1.00 96.17           H  
ATOM    988  CA  MET A  64     -12.320  -1.124  -2.899  1.00 96.17           C  
ATOM    989  HA  MET A  64     -11.331  -0.670  -2.956  1.00 96.17           H  
ATOM    990  C   MET A  64     -13.232  -0.302  -1.969  1.00 96.17           C  
ATOM    991  CB  MET A  64     -12.938  -1.168  -4.304  1.00 96.17           C  
ATOM    992  HB2 MET A  64     -13.799  -1.837  -4.293  1.00 96.17           H  
ATOM    993  HB3 MET A  64     -13.311  -0.178  -4.568  1.00 96.17           H  
ATOM    994  O   MET A  64     -14.255  -0.837  -1.528  1.00 96.17           O  
ATOM    995  CG  MET A  64     -11.958  -1.643  -5.384  1.00 96.17           C  
ATOM    996  HG2 MET A  64     -12.536  -1.865  -6.280  1.00 96.17           H  
ATOM    997  HG3 MET A  64     -11.496  -2.574  -5.054  1.00 96.17           H  
ATOM    998  SD  MET A  64     -10.643  -0.475  -5.849  1.00 96.17           S  
ATOM    999  CE  MET A  64     -11.624   0.933  -6.443  1.00 96.17           C  
ATOM   1000  HE1 MET A  64     -10.956   1.701  -6.834  1.00 96.17           H  
ATOM   1001  HE2 MET A  64     -12.184   1.376  -5.619  1.00 96.17           H  
ATOM   1002  HE3 MET A  64     -12.317   0.608  -7.220  1.00 96.17           H  
ATOM   1003  N   PRO A  65     -12.944   0.982  -1.679  1.00 95.05           N  
ATOM   1004  CA  PRO A  65     -13.761   1.755  -0.741  1.00 95.05           C  
ATOM   1005  HA  PRO A  65     -13.706   1.267   0.232  1.00 95.05           H  
ATOM   1006  C   PRO A  65     -15.240   1.854  -1.136  1.00 95.05           C  
ATOM   1007  CB  PRO A  65     -13.079   3.120  -0.634  1.00 95.05           C  
ATOM   1008  HB2 PRO A  65     -13.399   3.779  -1.441  1.00 95.05           H  
ATOM   1009  HB3 PRO A  65     -13.247   3.584   0.338  1.00 95.05           H  
ATOM   1010  O   PRO A  65     -16.098   1.713  -0.267  1.00 95.05           O  
ATOM   1011  CG  PRO A  65     -11.616   2.735  -0.832  1.00 95.05           C  
ATOM   1012  HG2 PRO A  65     -11.234   2.259   0.071  1.00 95.05           H  
ATOM   1013  HG3 PRO A  65     -11.001   3.600  -1.083  1.00 95.05           H  
ATOM   1014  CD  PRO A  65     -11.710   1.707  -1.959  1.00 95.05           C  
ATOM   1015  HD2 PRO A  65     -11.787   2.213  -2.921  1.00 95.05           H  
ATOM   1016  HD3 PRO A  65     -10.834   1.059  -1.941  1.00 95.05           H  
ATOM   1017  N   GLY A  66     -15.548   1.978  -2.434  1.00 95.75           N  
ATOM   1018  H   GLY A  66     -14.802   2.143  -3.094  1.00 95.75           H  
ATOM   1019  CA  GLY A  66     -16.926   1.899  -2.946  1.00 95.75           C  
ATOM   1020  HA2 GLY A  66     -17.526   2.697  -2.508  1.00 95.75           H  
ATOM   1021  HA3 GLY A  66     -16.922   2.028  -4.028  1.00 95.75           H  
ATOM   1022  C   GLY A  66     -17.596   0.558  -2.625  1.00 95.75           C  
ATOM   1023  O   GLY A  66     -18.671   0.519  -2.033  1.00 95.75           O  
ATOM   1024  N   CYS A  67     -16.906  -0.554  -2.888  1.00 97.35           N  
ATOM   1025  H   CYS A  67     -16.017  -0.470  -3.360  1.00 97.35           H  
ATOM   1026  CA  CYS A  67     -17.387  -1.890  -2.535  1.00 97.35           C  
ATOM   1027  HA  CYS A  67     -18.335  -2.060  -3.046  1.00 97.35           H  
ATOM   1028  C   CYS A  67     -17.627  -2.047  -1.025  1.00 97.35           C  
ATOM   1029  CB  CYS A  67     -16.366  -2.919  -3.025  1.00 97.35           C  
ATOM   1030  HB2 CYS A  67     -16.222  -2.767  -4.094  1.00 97.35           H  
ATOM   1031  HB3 CYS A  67     -15.409  -2.750  -2.531  1.00 97.35           H  
ATOM   1032  O   CYS A  67     -18.693  -2.496  -0.602  1.00 97.35           O  
ATOM   1033  SG  CYS A  67     -16.843  -4.638  -2.729  1.00 97.35           S  
ATOM   1034  N   ARG A  68     -16.662  -1.626  -0.193  1.00 96.94           N  
ATOM   1035  H   ARG A  68     -15.823  -1.246  -0.608  1.00 96.94           H  
ATOM   1036  CA  ARG A  68     -16.789  -1.648   1.272  1.00 96.94           C  
ATOM   1037  HA  ARG A  68     -16.955  -2.676   1.595  1.00 96.94           H  
ATOM   1038  C   ARG A  68     -18.009  -0.848   1.725  1.00 96.94           C  
ATOM   1039  CB  ARG A  68     -15.505  -1.109   1.925  1.00 96.94           C  
ATOM   1040  HB2 ARG A  68     -14.648  -1.674   1.561  1.00 96.94           H  
ATOM   1041  HB3 ARG A  68     -15.371  -0.065   1.639  1.00 96.94           H  
ATOM   1042  O   ARG A  68     -18.760  -1.331   2.568  1.00 96.94           O  
ATOM   1043  CG  ARG A  68     -15.556  -1.209   3.462  1.00 96.94           C  
ATOM   1044  HG2 ARG A  68     -15.570  -2.259   3.756  1.00 96.94           H  
ATOM   1045  HG3 ARG A  68     -16.461  -0.730   3.835  1.00 96.94           H  
ATOM   1046  CD  ARG A  68     -14.356  -0.509   4.108  1.00 96.94           C  
ATOM   1047  HD2 ARG A  68     -14.328   0.524   3.763  1.00 96.94           H  
ATOM   1048  HD3 ARG A  68     -13.442  -1.009   3.789  1.00 96.94           H  
ATOM   1049  NE  ARG A  68     -14.448  -0.525   5.584  1.00 96.94           N  
ATOM   1050  HE  ARG A  68     -15.189  -1.072   5.998  1.00 96.94           H  
ATOM   1051  NH1 ARG A  68     -12.538   0.682   6.059  1.00 96.94           N  
ATOM   1052 HH11 ARG A  68     -12.332   0.827   5.081  1.00 96.94           H  
ATOM   1053 HH12 ARG A  68     -11.901   1.028   6.764  1.00 96.94           H  
ATOM   1054  NH2 ARG A  68     -13.726  -0.154   7.711  1.00 96.94           N  
ATOM   1055 HH21 ARG A  68     -12.863  -0.321   8.208  1.00 96.94           H  
ATOM   1056 HH22 ARG A  68     -14.535  -0.590   8.130  1.00 96.94           H  
ATOM   1057  CZ  ARG A  68     -13.577  -0.007   6.436  1.00 96.94           C  
ATOM   1058  N   LYS A  69     -18.225   0.343   1.158  1.00 96.35           N  
ATOM   1059  H   LYS A  69     -17.558   0.678   0.478  1.00 96.35           H  
ATOM   1060  CA  LYS A  69     -19.394   1.176   1.455  1.00 96.35           C  
ATOM   1061  HA  LYS A  69     -19.402   1.419   2.517  1.00 96.35           H  
ATOM   1062  C   LYS A  69     -20.692   0.428   1.170  1.00 96.35           C  
ATOM   1063  CB  LYS A  69     -19.306   2.485   0.659  1.00 96.35           C  
ATOM   1064  HB2 LYS A  69     -18.391   3.007   0.939  1.00 96.35           H  
ATOM   1065  HB3 LYS A  69     -19.279   2.281  -0.412  1.00 96.35           H  
ATOM   1066  O   LYS A  69     -21.592   0.446   2.006  1.00 96.35           O  
ATOM   1067  CG  LYS A  69     -20.510   3.381   0.959  1.00 96.35           C  
ATOM   1068  HG2 LYS A  69     -21.426   2.900   0.616  1.00 96.35           H  
ATOM   1069  HG3 LYS A  69     -20.576   3.532   2.036  1.00 96.35           H  
ATOM   1070  CD  LYS A  69     -20.384   4.732   0.260  1.00 96.35           C  
ATOM   1071  HD2 LYS A  69     -20.393   4.592  -0.821  1.00 96.35           H  
ATOM   1072  HD3 LYS A  69     -19.455   5.212   0.570  1.00 96.35           H  
ATOM   1073  CE  LYS A  69     -21.577   5.574   0.707  1.00 96.35           C  
ATOM   1074  HE2 LYS A  69     -22.495   5.078   0.392  1.00 96.35           H  
ATOM   1075  HE3 LYS A  69     -21.572   5.607   1.797  1.00 96.35           H  
ATOM   1076  NZ  LYS A  69     -21.512   6.949   0.167  1.00 96.35           N  
ATOM   1077  HZ1 LYS A  69     -20.682   7.401   0.524  1.00 96.35           H  
ATOM   1078  HZ2 LYS A  69     -22.310   7.475   0.494  1.00 96.35           H  
ATOM   1079  HZ3 LYS A  69     -21.495   6.931  -0.843  1.00 96.35           H  
ATOM   1080  N   HIS A  70     -20.783  -0.282   0.045  1.00 97.39           N  
ATOM   1081  H   HIS A  70     -20.035  -0.233  -0.632  1.00 97.39           H  
ATOM   1082  CA  HIS A  70     -21.989  -1.047  -0.265  1.00 97.39           C  
ATOM   1083  HA  HIS A  70     -22.817  -0.338  -0.232  1.00 97.39           H  
ATOM   1084  C   HIS A  70     -22.289  -2.140   0.760  1.00 97.39           C  
ATOM   1085  CB  HIS A  70     -21.931  -1.659  -1.662  1.00 97.39           C  
ATOM   1086  HB2 HIS A  70     -22.680  -2.449  -1.711  1.00 97.39           H  
ATOM   1087  HB3 HIS A  70     -20.953  -2.104  -1.848  1.00 97.39           H  
ATOM   1088  O   HIS A  70     -23.451  -2.282   1.144  1.00 97.39           O  
ATOM   1089  CG  HIS A  70     -22.268  -0.688  -2.752  1.00 97.39           C  
ATOM   1090  CD2 HIS A  70     -21.390  -0.126  -3.620  1.00 97.39           C  
ATOM   1091  HD2 HIS A  70     -20.322  -0.282  -3.665  1.00 97.39           H  
ATOM   1092  ND1 HIS A  70     -23.559  -0.270  -3.076  1.00 97.39           N  
ATOM   1093  CE1 HIS A  70     -23.428   0.520  -4.159  1.00 97.39           C  
ATOM   1094  HE1 HIS A  70     -24.241   0.986  -4.695  1.00 97.39           H  
ATOM   1095  NE2 HIS A  70     -22.131   0.631  -4.490  1.00 97.39           N  
ATOM   1096  HE2 HIS A  70     -21.739   1.133  -5.274  1.00 97.39           H  
ATOM   1097  N   PHE A  71     -21.261  -2.850   1.230  1.00 97.36           N  
ATOM   1098  H   PHE A  71     -20.348  -2.683   0.832  1.00 97.36           H  
ATOM   1099  CA  PHE A  71     -21.389  -3.844   2.297  1.00 97.36           C  
ATOM   1100  HA  PHE A  71     -22.168  -4.555   2.019  1.00 97.36           H  
ATOM   1101  C   PHE A  71     -21.821  -3.226   3.628  1.00 97.36           C  
ATOM   1102  CB  PHE A  71     -20.068  -4.605   2.465  1.00 97.36           C  
ATOM   1103  HB2 PHE A  71     -20.028  -5.021   3.471  1.00 97.36           H  
ATOM   1104  HB3 PHE A  71     -19.224  -3.923   2.366  1.00 97.36           H  
ATOM   1105  O   PHE A  71     -22.721  -3.760   4.270  1.00 97.36           O  
ATOM   1106  CG  PHE A  71     -19.920  -5.754   1.495  1.00 97.36           C  
ATOM   1107  CD1 PHE A  71     -20.644  -6.933   1.731  1.00 97.36           C  
ATOM   1108  HD1 PHE A  71     -21.274  -7.017   2.605  1.00 97.36           H  
ATOM   1109  CD2 PHE A  71     -19.071  -5.667   0.377  1.00 97.36           C  
ATOM   1110  HD2 PHE A  71     -18.487  -4.774   0.206  1.00 97.36           H  
ATOM   1111  CE1 PHE A  71     -20.539  -8.008   0.840  1.00 97.36           C  
ATOM   1112  HE1 PHE A  71     -21.060  -8.928   1.059  1.00 97.36           H  
ATOM   1113  CE2 PHE A  71     -18.976  -6.743  -0.522  1.00 97.36           C  
ATOM   1114  HE2 PHE A  71     -18.325  -6.679  -1.381  1.00 97.36           H  
ATOM   1115  CZ  PHE A  71     -19.722  -7.912  -0.297  1.00 97.36           C  
ATOM   1116  HZ  PHE A  71     -19.646  -8.755  -0.967  1.00 97.36           H  
ATOM   1117  N   ILE A  72     -21.241  -2.090   4.024  1.00 96.93           N  
ATOM   1118  H   ILE A  72     -20.495  -1.705   3.462  1.00 96.93           H  
ATOM   1119  CA  ILE A  72     -21.647  -1.378   5.247  1.00 96.93           C  
ATOM   1120  HA  ILE A  72     -21.570  -2.056   6.096  1.00 96.93           H  
ATOM   1121  C   ILE A  72     -23.115  -0.952   5.147  1.00 96.93           C  
ATOM   1122  CB  ILE A  72     -20.720  -0.173   5.509  1.00 96.93           C  
ATOM   1123  HB  ILE A  72     -20.688   0.444   4.611  1.00 96.93           H  
ATOM   1124  O   ILE A  72     -23.889  -1.205   6.063  1.00 96.93           O  
ATOM   1125  CG1 ILE A  72     -19.289  -0.648   5.852  1.00 96.93           C  
ATOM   1126 HG12 ILE A  72     -19.304  -1.179   6.804  1.00 96.93           H  
ATOM   1127 HG13 ILE A  72     -18.943  -1.354   5.096  1.00 96.93           H  
ATOM   1128  CG2 ILE A  72     -21.245   0.688   6.665  1.00 96.93           C  
ATOM   1129 HG21 ILE A  72     -21.146   0.166   7.617  1.00 96.93           H  
ATOM   1130 HG22 ILE A  72     -22.292   0.962   6.531  1.00 96.93           H  
ATOM   1131 HG23 ILE A  72     -20.688   1.625   6.701  1.00 96.93           H  
ATOM   1132  CD1 ILE A  72     -18.260   0.488   5.935  1.00 96.93           C  
ATOM   1133 HD11 ILE A  72     -18.261   1.058   5.006  1.00 96.93           H  
ATOM   1134 HD12 ILE A  72     -17.270   0.061   6.095  1.00 96.93           H  
ATOM   1135 HD13 ILE A  72     -18.484   1.149   6.772  1.00 96.93           H  
ATOM   1136  N   GLN A  73     -23.532  -0.380   4.014  1.00 97.35           N  
ATOM   1137  H   GLN A  73     -22.847  -0.170   3.302  1.00 97.35           H  
ATOM   1138  CA  GLN A  73     -24.932  -0.017   3.787  1.00 97.35           C  
ATOM   1139  HA  GLN A  73     -25.248   0.686   4.558  1.00 97.35           H  
ATOM   1140  C   GLN A  73     -25.866  -1.234   3.866  1.00 97.35           C  
ATOM   1141  CB  GLN A  73     -25.074   0.645   2.417  1.00 97.35           C  
ATOM   1142  HB2 GLN A  73     -24.581   0.010   1.681  1.00 97.35           H  
ATOM   1143  HB3 GLN A  73     -26.134   0.712   2.172  1.00 97.35           H  
ATOM   1144  O   GLN A  73     -26.952  -1.121   4.423  1.00 97.35           O  
ATOM   1145  CG  GLN A  73     -24.477   2.057   2.349  1.00 97.35           C  
ATOM   1146  HG2 GLN A  73     -23.420   2.033   2.613  1.00 97.35           H  
ATOM   1147  HG3 GLN A  73     -24.983   2.695   3.074  1.00 97.35           H  
ATOM   1148  CD  GLN A  73     -24.607   2.662   0.957  1.00 97.35           C  
ATOM   1149  NE2 GLN A  73     -24.670   3.966   0.824  1.00 97.35           N  
ATOM   1150 HE21 GLN A  73     -24.844   4.520   1.650  1.00 97.35           H  
ATOM   1151 HE22 GLN A  73     -24.960   4.284  -0.089  1.00 97.35           H  
ATOM   1152  OE1 GLN A  73     -24.681   1.970  -0.045  1.00 97.35           O  
ATOM   1153  N   ALA A  74     -25.450  -2.399   3.355  1.00 96.87           N  
ATOM   1154  H   ALA A  74     -24.547  -2.443   2.905  1.00 96.87           H  
ATOM   1155  CA  ALA A  74     -26.227  -3.632   3.473  1.00 96.87           C  
ATOM   1156  HA  ALA A  74     -27.236  -3.444   3.105  1.00 96.87           H  
ATOM   1157  C   ALA A  74     -26.355  -4.106   4.932  1.00 96.87           C  
ATOM   1158  CB  ALA A  74     -25.589  -4.714   2.595  1.00 96.87           C  
ATOM   1159  HB1 ALA A  74     -24.602  -4.979   2.975  1.00 96.87           H  
ATOM   1160  HB2 ALA A  74     -25.492  -4.361   1.569  1.00 96.87           H  
ATOM   1161  HB3 ALA A  74     -26.220  -5.603   2.604  1.00 96.87           H  
ATOM   1162  O   ALA A  74     -27.426  -4.562   5.330  1.00 96.87           O  
ATOM   1163  N   ILE A  75     -25.295  -3.966   5.735  1.00 95.96           N  
ATOM   1164  H   ILE A  75     -24.437  -3.606   5.342  1.00 95.96           H  
ATOM   1165  CA  ILE A  75     -25.322  -4.282   7.170  1.00 95.96           C  
ATOM   1166  HA  ILE A  75     -25.763  -5.270   7.302  1.00 95.96           H  
ATOM   1167  C   ILE A  75     -26.231  -3.293   7.908  1.00 95.96           C  
ATOM   1168  CB  ILE A  75     -23.894  -4.319   7.763  1.00 95.96           C  
ATOM   1169  HB  ILE A  75     -23.404  -3.368   7.554  1.00 95.96           H  
ATOM   1170  O   ILE A  75     -27.122  -3.723   8.631  1.00 95.96           O  
ATOM   1171  CG1 ILE A  75     -23.064  -5.462   7.132  1.00 95.96           C  
ATOM   1172 HG12 ILE A  75     -23.395  -6.418   7.538  1.00 95.96           H  
ATOM   1173 HG13 ILE A  75     -23.228  -5.497   6.055  1.00 95.96           H  
ATOM   1174  CG2 ILE A  75     -23.951  -4.515   9.291  1.00 95.96           C  
ATOM   1175 HG21 ILE A  75     -22.947  -4.584   9.711  1.00 95.96           H  
ATOM   1176 HG22 ILE A  75     -24.449  -3.674   9.773  1.00 95.96           H  
ATOM   1177 HG23 ILE A  75     -24.496  -5.427   9.535  1.00 95.96           H  
ATOM   1178  CD1 ILE A  75     -21.552  -5.317   7.358  1.00 95.96           C  
ATOM   1179 HD11 ILE A  75     -21.211  -4.354   6.978  1.00 95.96           H  
ATOM   1180 HD12 ILE A  75     -21.310  -5.395   8.418  1.00 95.96           H  
ATOM   1181 HD13 ILE A  75     -21.031  -6.111   6.823  1.00 95.96           H  
ATOM   1182  N   CYS A  76     -26.088  -1.985   7.673  1.00 97.43           N  
ATOM   1183  H   CYS A  76     -25.322  -1.676   7.092  1.00 97.43           H  
ATOM   1184  CA  CYS A  76     -26.986  -0.976   8.241  1.00 97.43           C  
ATOM   1185  HA  CYS A  76     -26.913  -1.002   9.328  1.00 97.43           H  
ATOM   1186  C   CYS A  76     -28.450  -1.250   7.865  1.00 97.43           C  
ATOM   1187  CB  CYS A  76     -26.585   0.420   7.750  1.00 97.43           C  
ATOM   1188  HB2 CYS A  76     -26.550   0.412   6.661  1.00 97.43           H  
ATOM   1189  HB3 CYS A  76     -27.368   1.114   8.054  1.00 97.43           H  
ATOM   1190  O   CYS A  76     -29.327  -1.182   8.719  1.00 97.43           O  
ATOM   1191  SG  CYS A  76     -25.016   1.081   8.367  1.00 97.43           S  
ATOM   1192  N   PHE A  77     -28.725  -1.620   6.613  1.00 97.46           N  
ATOM   1193  H   PHE A  77     -27.983  -1.619   5.929  1.00 97.46           H  
ATOM   1194  CA  PHE A  77     -30.069  -1.986   6.173  1.00 97.46           C  
ATOM   1195  HA  PHE A  77     -30.741  -1.152   6.375  1.00 97.46           H  
ATOM   1196  C   PHE A  77     -30.618  -3.203   6.927  1.00 97.46           C  
ATOM   1197  CB  PHE A  77     -30.038  -2.239   4.664  1.00 97.46           C  
ATOM   1198  HB2 PHE A  77     -29.266  -2.975   4.441  1.00 97.46           H  
ATOM   1199  HB3 PHE A  77     -29.753  -1.311   4.169  1.00 97.46           H  
ATOM   1200  O   PHE A  77     -31.758  -3.169   7.384  1.00 97.46           O  
ATOM   1201  CG  PHE A  77     -31.351  -2.715   4.077  1.00 97.46           C  
ATOM   1202  CD1 PHE A  77     -31.449  -3.997   3.510  1.00 97.46           C  
ATOM   1203  HD1 PHE A  77     -30.592  -4.653   3.505  1.00 97.46           H  
ATOM   1204  CD2 PHE A  77     -32.473  -1.871   4.079  1.00 97.46           C  
ATOM   1205  HD2 PHE A  77     -32.400  -0.892   4.530  1.00 97.46           H  
ATOM   1206  CE1 PHE A  77     -32.655  -4.410   2.919  1.00 97.46           C  
ATOM   1207  HE1 PHE A  77     -32.717  -5.380   2.449  1.00 97.46           H  
ATOM   1208  CE2 PHE A  77     -33.680  -2.279   3.490  1.00 97.46           C  
ATOM   1209  HE2 PHE A  77     -34.530  -1.614   3.463  1.00 97.46           H  
ATOM   1210  CZ  PHE A  77     -33.763  -3.547   2.897  1.00 97.46           C  
ATOM   1211  HZ  PHE A  77     -34.675  -3.861   2.411  1.00 97.46           H  
ATOM   1212  N   TYR A  78     -29.815  -4.256   7.089  1.00 95.21           N  
ATOM   1213  H   TYR A  78     -28.883  -4.215   6.702  1.00 95.21           H  
ATOM   1214  CA  TYR A  78     -30.214  -5.480   7.786  1.00 95.21           C  
ATOM   1215  HA  TYR A  78     -31.157  -5.835   7.369  1.00 95.21           H  
ATOM   1216  C   TYR A  78     -30.432  -5.266   9.295  1.00 95.21           C  
ATOM   1217  CB  TYR A  78     -29.137  -6.542   7.527  1.00 95.21           C  
ATOM   1218  HB2 TYR A  78     -28.195  -6.211   7.962  1.00 95.21           H  
ATOM   1219  HB3 TYR A  78     -28.984  -6.631   6.451  1.00 95.21           H  
ATOM   1220  O   TYR A  78     -31.400  -5.765   9.868  1.00 95.21           O  
ATOM   1221  CG  TYR A  78     -29.474  -7.912   8.081  1.00 95.21           C  
ATOM   1222  CD1 TYR A  78     -29.163  -8.231   9.417  1.00 95.21           C  
ATOM   1223  HD1 TYR A  78     -28.673  -7.507  10.051  1.00 95.21           H  
ATOM   1224  CD2 TYR A  78     -30.085  -8.874   7.255  1.00 95.21           C  
ATOM   1225  HD2 TYR A  78     -30.306  -8.638   6.225  1.00 95.21           H  
ATOM   1226  CE1 TYR A  78     -29.504  -9.490   9.947  1.00 95.21           C  
ATOM   1227  HE1 TYR A  78     -29.275  -9.717  10.978  1.00 95.21           H  
ATOM   1228  CE2 TYR A  78     -30.379 -10.151   7.770  1.00 95.21           C  
ATOM   1229  HE2 TYR A  78     -30.799 -10.921   7.140  1.00 95.21           H  
ATOM   1230  OH  TYR A  78     -30.495 -11.664   9.607  1.00 95.21           O  
ATOM   1231  HH  TYR A  78     -30.359 -11.716  10.556  1.00 95.21           H  
ATOM   1232  CZ  TYR A  78     -30.127 -10.449   9.123  1.00 95.21           C  
ATOM   1233  N   GLU A  79     -29.540  -4.516   9.942  1.00 95.97           N  
ATOM   1234  H   GLU A  79     -28.743  -4.175   9.425  1.00 95.97           H  
ATOM   1235  CA  GLU A  79     -29.540  -4.316  11.396  1.00 95.97           C  
ATOM   1236  HA  GLU A  79     -29.864  -5.228  11.897  1.00 95.97           H  
ATOM   1237  C   GLU A  79     -30.506  -3.199  11.835  1.00 95.97           C  
ATOM   1238  CB  GLU A  79     -28.100  -4.032  11.864  1.00 95.97           C  
ATOM   1239  HB2 GLU A  79     -27.733  -3.148  11.342  1.00 95.97           H  
ATOM   1240  HB3 GLU A  79     -28.116  -3.792  12.927  1.00 95.97           H  
ATOM   1241  O   GLU A  79     -31.139  -3.289  12.886  1.00 95.97           O  
ATOM   1242  CG  GLU A  79     -27.105  -5.192  11.626  1.00 95.97           C  
ATOM   1243  HG2 GLU A  79     -26.112  -4.847  11.918  1.00 95.97           H  
ATOM   1244  HG3 GLU A  79     -27.065  -5.426  10.562  1.00 95.97           H  
ATOM   1245  CD  GLU A  79     -27.421  -6.479  12.407  1.00 95.97           C  
ATOM   1246  OE1 GLU A  79     -26.973  -7.570  11.975  1.00 95.97           O  
ATOM   1247  OE2 GLU A  79     -28.103  -6.386  13.444  1.00 95.97           O  
ATOM   1248  N   CYS A  80     -30.649  -2.131  11.043  1.00 97.59           N  
ATOM   1249  H   CYS A  80     -30.103  -2.085  10.195  1.00 97.59           H  
ATOM   1250  CA  CYS A  80     -31.371  -0.925  11.459  1.00 97.59           C  
ATOM   1251  HA  CYS A  80     -31.488  -0.945  12.543  1.00 97.59           H  
ATOM   1252  C   CYS A  80     -32.785  -0.791  10.880  1.00 97.59           C  
ATOM   1253  CB  CYS A  80     -30.541   0.323  11.131  1.00 97.59           C  
ATOM   1254  HB2 CYS A  80     -31.068   1.197  11.515  1.00 97.59           H  
ATOM   1255  HB3 CYS A  80     -30.492   0.436  10.048  1.00 97.59           H  
ATOM   1256  O   CYS A  80     -33.576  -0.034  11.443  1.00 97.59           O  
ATOM   1257  SG  CYS A  80     -28.849   0.365  11.787  1.00 97.59           S  
ATOM   1258  N   SER A  81     -33.135  -1.474   9.785  1.00 96.89           N  
ATOM   1259  H   SER A  81     -32.476  -2.125   9.382  1.00 96.89           H  
ATOM   1260  CA  SER A  81     -34.415  -1.245   9.100  1.00 96.89           C  
ATOM   1261  HA  SER A  81     -34.560  -0.166   9.040  1.00 96.89           H  
ATOM   1262  C   SER A  81     -35.613  -1.883   9.824  1.00 96.89           C  
ATOM   1263  CB  SER A  81     -34.347  -1.761   7.664  1.00 96.89           C  
ATOM   1264  HB2 SER A  81     -33.488  -1.315   7.162  1.00 96.89           H  
ATOM   1265  HB3 SER A  81     -34.222  -2.843   7.685  1.00 96.89           H  
ATOM   1266  O   SER A  81     -35.664  -3.107   9.939  1.00 96.89           O  
ATOM   1267  OG  SER A  81     -35.523  -1.442   6.935  1.00 96.89           O  
ATOM   1268  HG  SER A  81     -35.536  -2.063   6.203  1.00 96.89           H  
ATOM   1269  N   PRO A  82     -36.646  -1.103  10.205  1.00 97.05           N  
ATOM   1270  CA  PRO A  82     -37.889  -1.635  10.779  1.00 97.05           C  
ATOM   1271  HA  PRO A  82     -37.672  -2.486  11.424  1.00 97.05           H  
ATOM   1272  C   PRO A  82     -38.908  -2.091   9.713  1.00 97.05           C  
ATOM   1273  CB  PRO A  82     -38.415  -0.478  11.628  1.00 97.05           C  
ATOM   1274  HB2 PRO A  82     -39.485  -0.545  11.823  1.00 97.05           H  
ATOM   1275  HB3 PRO A  82     -37.859  -0.438  12.565  1.00 97.05           H  
ATOM   1276  O   PRO A  82     -40.042  -2.454  10.024  1.00 97.05           O  
ATOM   1277  CG  PRO A  82     -38.054   0.741  10.786  1.00 97.05           C  
ATOM   1278  HG2 PRO A  82     -38.008   1.647  11.391  1.00 97.05           H  
ATOM   1279  HG3 PRO A  82     -38.774   0.857   9.976  1.00 97.05           H  
ATOM   1280  CD  PRO A  82     -36.687   0.358  10.219  1.00 97.05           C  
ATOM   1281  HD2 PRO A  82     -36.570   0.768   9.216  1.00 97.05           H  
ATOM   1282  HD3 PRO A  82     -35.908   0.741  10.879  1.00 97.05           H  
ATOM   1283  N   ASN A  83     -38.526  -2.029   8.431  1.00 96.65           N  
ATOM   1284  H   ASN A  83     -37.568  -1.760   8.254  1.00 96.65           H  
ATOM   1285  CA  ASN A  83     -39.396  -2.260   7.271  1.00 96.65           C  
ATOM   1286  HA  ASN A  83     -40.436  -2.234   7.597  1.00 96.65           H  
ATOM   1287  C   ASN A  83     -39.187  -3.648   6.639  1.00 96.65           C  
ATOM   1288  CB  ASN A  83     -39.184  -1.112   6.269  1.00 96.65           C  
ATOM   1289  HB2 ASN A  83     -39.749  -1.299   5.356  1.00 96.65           H  
ATOM   1290  HB3 ASN A  83     -38.129  -1.064   6.000  1.00 96.65           H  
ATOM   1291  O   ASN A  83     -39.546  -3.867   5.486  1.00 96.65           O  
ATOM   1292  CG  ASN A  83     -39.639   0.231   6.804  1.00 96.65           C  
ATOM   1293  ND2 ASN A  83     -38.924   1.284   6.489  1.00 96.65           N  
ATOM   1294 HD21 ASN A  83     -39.243   2.166   6.864  1.00 96.65           H  
ATOM   1295 HD22 ASN A  83     -38.117   1.200   5.887  1.00 96.65           H  
ATOM   1296  OD1 ASN A  83     -40.638   0.370   7.486  1.00 96.65           O  
ATOM   1297  N   LEU A  84     -38.563  -4.572   7.370  1.00 96.54           N  
ATOM   1298  H   LEU A  84     -38.279  -4.324   8.307  1.00 96.54           H  
ATOM   1299  CA  LEU A  84     -38.202  -5.903   6.877  1.00 96.54           C  
ATOM   1300  HA  LEU A  84     -38.197  -5.893   5.787  1.00 96.54           H  
ATOM   1301  C   LEU A  84     -39.206  -7.004   7.249  1.00 96.54           C  
ATOM   1302  CB  LEU A  84     -36.784  -6.225   7.369  1.00 96.54           C  
ATOM   1303  HB2 LEU A  84     -36.600  -7.284   7.187  1.00 96.54           H  
ATOM   1304  HB3 LEU A  84     -36.738  -6.071   8.447  1.00 96.54           H  
ATOM   1305  O   LEU A  84     -39.053  -8.136   6.795  1.00 96.54           O  
ATOM   1306  CG  LEU A  84     -35.670  -5.402   6.695  1.00 96.54           C  
ATOM   1307  HG  LEU A  84     -35.829  -4.345   6.908  1.00 96.54           H  
ATOM   1308  CD1 LEU A  84     -34.305  -5.803   7.251  1.00 96.54           C  
ATOM   1309 HD11 LEU A  84     -34.288  -5.654   8.331  1.00 96.54           H  
ATOM   1310 HD12 LEU A  84     -34.084  -6.848   7.031  1.00 96.54           H  
ATOM   1311 HD13 LEU A  84     -33.527  -5.175   6.816  1.00 96.54           H  
ATOM   1312  CD2 LEU A  84     -35.638  -5.587   5.177  1.00 96.54           C  
ATOM   1313 HD21 LEU A  84     -35.649  -6.649   4.932  1.00 96.54           H  
ATOM   1314 HD22 LEU A  84     -34.726  -5.141   4.780  1.00 96.54           H  
ATOM   1315 HD23 LEU A  84     -36.494  -5.095   4.714  1.00 96.54           H  
ATOM   1316  N   GLY A  85     -40.240  -6.675   8.028  1.00 94.65           N  
ATOM   1317  H   GLY A  85     -40.312  -5.716   8.336  1.00 94.65           H  
ATOM   1318  CA  GLY A  85     -41.185  -7.633   8.605  1.00 94.65           C  
ATOM   1319  HA2 GLY A  85     -40.677  -8.175   9.402  1.00 94.65           H  
ATOM   1320  HA3 GLY A  85     -42.010  -7.085   9.062  1.00 94.65           H  
ATOM   1321  C   GLY A  85     -41.779  -8.674   7.648  1.00 94.65           C  
ATOM   1322  O   GLY A  85     -41.736  -9.855   7.990  1.00 94.65           O  
ATOM   1323  N   PRO A  86     -42.245  -8.314   6.433  1.00 94.67           N  
ATOM   1324  CA  PRO A  86     -42.820  -9.280   5.489  1.00 94.67           C  
ATOM   1325  HA  PRO A  86     -43.699  -9.729   5.951  1.00 94.67           H  
ATOM   1326  C   PRO A  86     -41.878 -10.415   5.056  1.00 94.67           C  
ATOM   1327  CB  PRO A  86     -43.258  -8.450   4.277  1.00 94.67           C  
ATOM   1328  HB2 PRO A  86     -42.452  -8.392   3.546  1.00 94.67           H  
ATOM   1329  HB3 PRO A  86     -44.157  -8.859   3.815  1.00 94.67           H  
ATOM   1330  O   PRO A  86     -42.339 -11.434   4.547  1.00 94.67           O  
ATOM   1331  CG  PRO A  86     -43.508  -7.064   4.863  1.00 94.67           C  
ATOM   1332  HG2 PRO A  86     -43.414  -6.279   4.112  1.00 94.67           H  
ATOM   1333  HG3 PRO A  86     -44.494  -7.040   5.329  1.00 94.67           H  
ATOM   1334  CD  PRO A  86     -42.434  -6.956   5.939  1.00 94.67           C  
ATOM   1335  HD2 PRO A  86     -41.506  -6.595   5.496  1.00 94.67           H  
ATOM   1336  HD3 PRO A  86     -42.763  -6.279   6.728  1.00 94.67           H  
ATOM   1337  N   TRP A  87     -40.566 -10.251   5.244  1.00 95.64           N  
ATOM   1338  H   TRP A  87     -40.252  -9.404   5.697  1.00 95.64           H  
ATOM   1339  CA  TRP A  87     -39.539 -11.209   4.822  1.00 95.64           C  
ATOM   1340  HA  TRP A  87     -40.002 -11.994   4.225  1.00 95.64           H  
ATOM   1341  C   TRP A  87     -38.846 -11.912   5.986  1.00 95.64           C  
ATOM   1342  CB  TRP A  87     -38.528 -10.485   3.934  1.00 95.64           C  
ATOM   1343  HB2 TRP A  87     -38.062  -9.692   4.518  1.00 95.64           H  
ATOM   1344  HB3 TRP A  87     -37.744 -11.179   3.631  1.00 95.64           H  
ATOM   1345  O   TRP A  87     -37.921 -12.694   5.753  1.00 95.64           O  
ATOM   1346  CG  TRP A  87     -39.134  -9.894   2.707  1.00 95.64           C  
ATOM   1347  CD1 TRP A  87     -39.405 -10.560   1.564  1.00 95.64           C  
ATOM   1348  HD1 TRP A  87     -39.172 -11.601   1.394  1.00 95.64           H  
ATOM   1349  CD2 TRP A  87     -39.624  -8.538   2.511  1.00 95.64           C  
ATOM   1350  CE2 TRP A  87     -40.189  -8.448   1.206  1.00 95.64           C  
ATOM   1351  CE3 TRP A  87     -39.671  -7.384   3.319  1.00 95.64           C  
ATOM   1352  HE3 TRP A  87     -39.266  -7.428   4.319  1.00 95.64           H  
ATOM   1353  NE1 TRP A  87     -40.039  -9.713   0.679  1.00 95.64           N  
ATOM   1354  HE1 TRP A  87     -40.348 -10.000  -0.239  1.00 95.64           H  
ATOM   1355  CH2 TRP A  87     -40.780  -6.129   1.541  1.00 95.64           C  
ATOM   1356  HH2 TRP A  87     -41.224  -5.211   1.184  1.00 95.64           H  
ATOM   1357  CZ2 TRP A  87     -40.735  -7.258   0.708  1.00 95.64           C  
ATOM   1358  HZ2 TRP A  87     -41.143  -7.222  -0.291  1.00 95.64           H  
ATOM   1359  CZ3 TRP A  87     -40.274  -6.203   2.852  1.00 95.64           C  
ATOM   1360  HZ3 TRP A  87     -40.328  -5.338   3.497  1.00 95.64           H  
ATOM   1361  N   ILE A  88     -39.258 -11.640   7.225  1.00 93.43           N  
ATOM   1362  H   ILE A  88     -40.060 -11.038   7.349  1.00 93.43           H  
ATOM   1363  CA  ILE A  88     -38.704 -12.290   8.410  1.00 93.43           C  
ATOM   1364  HA  ILE A  88     -37.618 -12.282   8.328  1.00 93.43           H  
ATOM   1365  C   ILE A  88     -39.159 -13.750   8.440  1.00 93.43           C  
ATOM   1366  CB  ILE A  88     -39.079 -11.520   9.696  1.00 93.43           C  
ATOM   1367  HB  ILE A  88     -40.164 -11.432   9.759  1.00 93.43           H  
ATOM   1368  O   ILE A  88     -40.340 -14.063   8.295  1.00 93.43           O  
ATOM   1369  CG1 ILE A  88     -38.452 -10.107   9.654  1.00 93.43           C  
ATOM   1370 HG12 ILE A  88     -37.371 -10.188   9.537  1.00 93.43           H  
ATOM   1371 HG13 ILE A  88     -38.846  -9.581   8.784  1.00 93.43           H  
ATOM   1372  CG2 ILE A  88     -38.575 -12.274  10.934  1.00 93.43           C  
ATOM   1373 HG21 ILE A  88     -38.875 -11.755  11.844  1.00 93.43           H  
ATOM   1374 HG22 ILE A  88     -37.488 -12.333  10.893  1.00 93.43           H  
ATOM   1375 HG23 ILE A  88     -39.007 -13.272  10.997  1.00 93.43           H  
ATOM   1376  CD1 ILE A  88     -38.747  -9.239  10.881  1.00 93.43           C  
ATOM   1377 HD11 ILE A  88     -38.452  -8.209  10.680  1.00 93.43           H  
ATOM   1378 HD12 ILE A  88     -39.810  -9.276  11.119  1.00 93.43           H  
ATOM   1379 HD13 ILE A  88     -38.180  -9.603  11.738  1.00 93.43           H  
ATOM   1380  N   GLN A  89     -38.205 -14.656   8.635  1.00 89.88           N  
ATOM   1381  H   GLN A  89     -37.250 -14.337   8.708  1.00 89.88           H  
ATOM   1382  CA  GLN A  89     -38.450 -16.077   8.825  1.00 89.88           C  
ATOM   1383  HA  GLN A  89     -39.518 -16.215   8.993  1.00 89.88           H  
ATOM   1384  C   GLN A  89     -37.694 -16.595  10.050  1.00 89.88           C  
ATOM   1385  CB  GLN A  89     -38.054 -16.878   7.578  1.00 89.88           C  
ATOM   1386  HB2 GLN A  89     -37.007 -16.692   7.335  1.00 89.88           H  
ATOM   1387  HB3 GLN A  89     -38.174 -17.938   7.803  1.00 89.88           H  
ATOM   1388  O   GLN A  89     -36.541 -16.208  10.275  1.00 89.88           O  
ATOM   1389  CG  GLN A  89     -38.936 -16.527   6.374  1.00 89.88           C  
ATOM   1390  HG2 GLN A  89     -39.981 -16.530   6.685  1.00 89.88           H  
ATOM   1391  HG3 GLN A  89     -38.690 -15.524   6.023  1.00 89.88           H  
ATOM   1392  CD  GLN A  89     -38.789 -17.499   5.210  1.00 89.88           C  
ATOM   1393  NE2 GLN A  89     -39.580 -17.329   4.175  1.00 89.88           N  
ATOM   1394 HE21 GLN A  89     -39.504 -18.006   3.429  1.00 89.88           H  
ATOM   1395 HE22 GLN A  89     -40.242 -16.566   4.178  1.00 89.88           H  
ATOM   1396  OE1 GLN A  89     -37.987 -18.422   5.188  1.00 89.88           O  
ATOM   1397  N   PRO A  90     -38.299 -17.517  10.818  1.00 86.21           N  
ATOM   1398  CA  PRO A  90     -37.610 -18.175  11.910  1.00 86.21           C  
ATOM   1399  HA  PRO A  90     -37.176 -17.433  12.580  1.00 86.21           H  
ATOM   1400  C   PRO A  90     -36.499 -19.066  11.354  1.00 86.21           C  
ATOM   1401  CB  PRO A  90     -38.685 -18.958  12.664  1.00 86.21           C  
ATOM   1402  HB2 PRO A  90     -39.134 -18.314  13.420  1.00 86.21           H  
ATOM   1403  HB3 PRO A  90     -38.289 -19.864  13.125  1.00 86.21           H  
ATOM   1404  O   PRO A  90     -36.691 -19.853  10.423  1.00 86.21           O  
ATOM   1405  CG  PRO A  90     -39.719 -19.271  11.583  1.00 86.21           C  
ATOM   1406  HG2 PRO A  90     -39.419 -20.164  11.036  1.00 86.21           H  
ATOM   1407  HG3 PRO A  90     -40.717 -19.396  12.003  1.00 86.21           H  
ATOM   1408  CD  PRO A  90     -39.643 -18.056  10.661  1.00 86.21           C  
ATOM   1409  HD2 PRO A  90     -39.838 -18.361   9.632  1.00 86.21           H  
ATOM   1410  HD3 PRO A  90     -40.369 -17.308  10.979  1.00 86.21           H  
ATOM   1411  N   VAL A  91     -35.323 -18.956  11.952  1.00 76.77           N  
ATOM   1412  H   VAL A  91     -35.242 -18.316  12.729  1.00 76.77           H  
ATOM   1413  CA  VAL A  91     -34.187 -19.836  11.711  1.00 76.77           C  
ATOM   1414  HA  VAL A  91     -34.348 -20.360  10.768  1.00 76.77           H  
ATOM   1415  C   VAL A  91     -34.153 -20.856  12.842  1.00 76.77           C  
ATOM   1416  CB  VAL A  91     -32.855 -19.065  11.611  1.00 76.77           C  
ATOM   1417  HB  VAL A  91     -32.442 -18.913  12.608  1.00 76.77           H  
ATOM   1418  O   VAL A  91     -34.387 -20.531  14.007  1.00 76.77           O  
ATOM   1419  CG1 VAL A  91     -31.846 -19.853  10.764  1.00 76.77           C  
ATOM   1420 HG11 VAL A  91     -32.209 -19.958   9.741  1.00 76.77           H  
ATOM   1421 HG12 VAL A  91     -30.892 -19.325  10.782  1.00 76.77           H  
ATOM   1422 HG13 VAL A  91     -31.686 -20.835  11.207  1.00 76.77           H  
ATOM   1423  CG2 VAL A  91     -33.008 -17.699  10.945  1.00 76.77           C  
ATOM   1424 HG21 VAL A  91     -32.027 -17.242  10.815  1.00 76.77           H  
ATOM   1425 HG22 VAL A  91     -33.590 -17.046  11.596  1.00 76.77           H  
ATOM   1426 HG23 VAL A  91     -33.526 -17.811   9.992  1.00 76.77           H  
ATOM   1427  N   GLY A  92     -33.863 -22.115  12.512  1.00 59.70           N  
ATOM   1428  H   GLY A  92     -33.701 -22.338  11.541  1.00 59.70           H  
ATOM   1429  CA  GLY A  92     -33.578 -23.117  13.539  1.00 59.70           C  
ATOM   1430  HA2 GLY A  92     -34.455 -23.233  14.176  1.00 59.70           H  
ATOM   1431  HA3 GLY A  92     -33.357 -24.075  13.069  1.00 59.70           H  
ATOM   1432  C   GLY A  92     -32.388 -22.708  14.418  1.00 59.70           C  
ATOM   1433  O   GLY A  92     -31.649 -21.779  14.100  1.00 59.70           O  
ATOM   1434  N   SER A  93     -32.152 -23.456  15.495  1.00 55.43           N  
ATOM   1435  H   SER A  93     -32.749 -24.253  15.667  1.00 55.43           H  
ATOM   1436  CA  SER A  93     -31.100 -23.213  16.502  1.00 55.43           C  
ATOM   1437  HA  SER A  93     -31.277 -22.240  16.960  1.00 55.43           H  
ATOM   1438  C   SER A  93     -29.649 -23.212  15.987  1.00 55.43           C  
ATOM   1439  CB  SER A  93     -31.227 -24.286  17.589  1.00 55.43           C  
ATOM   1440  HB2 SER A  93     -30.415 -24.184  18.309  1.00 55.43           H  
ATOM   1441  HB3 SER A  93     -32.172 -24.149  18.116  1.00 55.43           H  
ATOM   1442  O   SER A  93     -28.714 -23.094  16.776  1.00 55.43           O  
ATOM   1443  OG  SER A  93     -31.202 -25.584  17.007  1.00 55.43           O  
ATOM   1444  HG  SER A  93     -31.034 -26.218  17.707  1.00 55.43           H  
ATOM   1445  N   LEU A  94     -29.428 -23.381  14.684  1.00 50.12           N  
ATOM   1446  H   LEU A  94     -30.223 -23.274  14.070  1.00 50.12           H  
ATOM   1447  CA  LEU A  94     -28.115 -23.545  14.076  1.00 50.12           C  
ATOM   1448  HA  LEU A  94     -27.360 -23.668  14.853  1.00 50.12           H  
ATOM   1449  C   LEU A  94     -27.745 -22.285  13.283  1.00 50.12           C  
ATOM   1450  CB  LEU A  94     -28.130 -24.824  13.212  1.00 50.12           C  
ATOM   1451  HB2 LEU A  94     -27.213 -24.864  12.625  1.00 50.12           H  
ATOM   1452  HB3 LEU A  94     -28.965 -24.752  12.514  1.00 50.12           H  
ATOM   1453  O   LEU A  94     -28.233 -22.075  12.174  1.00 50.12           O  
ATOM   1454  CG  LEU A  94     -28.259 -26.132  14.019  1.00 50.12           C  
ATOM   1455  HG  LEU A  94     -29.082 -26.054  14.730  1.00 50.12           H  
ATOM   1456  CD1 LEU A  94     -28.563 -27.299  13.078  1.00 50.12           C  
ATOM   1457 HD11 LEU A  94     -29.496 -27.108  12.548  1.00 50.12           H  
ATOM   1458 HD12 LEU A  94     -27.755 -27.418  12.356  1.00 50.12           H  
ATOM   1459 HD13 LEU A  94     -28.673 -28.217  13.654  1.00 50.12           H  
ATOM   1460  CD2 LEU A  94     -26.973 -26.463  14.781  1.00 50.12           C  
ATOM   1461 HD21 LEU A  94     -26.777 -25.696  15.529  1.00 50.12           H  
ATOM   1462 HD22 LEU A  94     -26.130 -26.526  14.092  1.00 50.12           H  
ATOM   1463 HD23 LEU A  94     -27.088 -27.417  15.297  1.00 50.12           H  
ATOM   1464  N   GLY A  95     -26.852 -21.460  13.838  1.00 55.60           N  
ATOM   1465  H   GLY A  95     -26.598 -21.602  14.805  1.00 55.60           H  
ATOM   1466  CA  GLY A  95     -26.255 -20.325  13.133  1.00 55.60           C  
ATOM   1467  HA2 GLY A  95     -27.032 -19.791  12.586  1.00 55.60           H  
ATOM   1468  HA3 GLY A  95     -25.532 -20.703  12.410  1.00 55.60           H  
ATOM   1469  C   GLY A  95     -25.557 -19.323  14.054  1.00 55.60           C  
ATOM   1470  O   GLY A  95     -25.852 -19.226  15.238  1.00 55.60           O  
ATOM   1471  N   TRP A  96     -24.643 -18.537  13.492  1.00 56.09           N  
ATOM   1472  H   TRP A  96     -24.471 -18.627  12.501  1.00 56.09           H  
ATOM   1473  CA  TRP A  96     -24.017 -17.385  14.160  1.00 56.09           C  
ATOM   1474  HA  TRP A  96     -23.641 -17.694  15.135  1.00 56.09           H  
ATOM   1475  C   TRP A  96     -25.014 -16.236  14.419  1.00 56.09           C  
ATOM   1476  CB  TRP A  96     -22.830 -16.924  13.299  1.00 56.09           C  
ATOM   1477  HB2 TRP A  96     -22.071 -17.706  13.307  1.00 56.09           H  
ATOM   1478  HB3 TRP A  96     -22.387 -16.040  13.757  1.00 56.09           H  
ATOM   1479  O   TRP A  96     -24.740 -15.350  15.224  1.00 56.09           O  
ATOM   1480  CG  TRP A  96     -23.163 -16.610  11.867  1.00 56.09           C  
ATOM   1481  CD1 TRP A  96     -23.430 -17.514  10.896  1.00 56.09           C  
ATOM   1482  HD1 TRP A  96     -23.395 -18.587  11.011  1.00 56.09           H  
ATOM   1483  CD2 TRP A  96     -23.207 -15.316  11.193  1.00 56.09           C  
ATOM   1484  CE2 TRP A  96     -23.615 -15.506   9.842  1.00 56.09           C  
ATOM   1485  CE3 TRP A  96     -22.882 -14.005  11.557  1.00 56.09           C  
ATOM   1486  HE3 TRP A  96     -22.525 -13.846  12.564  1.00 56.09           H  
ATOM   1487  NE1 TRP A  96     -23.725 -16.867   9.718  1.00 56.09           N  
ATOM   1488  HE1 TRP A  96     -23.819 -17.351   8.836  1.00 56.09           H  
ATOM   1489  CH2 TRP A  96     -23.453 -13.162   9.326  1.00 56.09           C  
ATOM   1490  HH2 TRP A  96     -23.555 -12.332   8.642  1.00 56.09           H  
ATOM   1491  CZ2 TRP A  96     -23.766 -14.460   8.925  1.00 56.09           C  
ATOM   1492  HZ2 TRP A  96     -24.115 -14.648   7.920  1.00 56.09           H  
ATOM   1493  CZ3 TRP A  96     -22.983 -12.952  10.619  1.00 56.09           C  
ATOM   1494  HZ3 TRP A  96     -22.700 -11.931  10.830  1.00 56.09           H  
ATOM   1495  N   GLU A  97     -26.181 -16.299  13.772  1.00 57.88           N  
ATOM   1496  H   GLU A  97     -26.278 -17.028  13.079  1.00 57.88           H  
ATOM   1497  CA  GLU A  97     -27.302 -15.355  13.865  1.00 57.88           C  
ATOM   1498  HA  GLU A  97     -26.926 -14.333  13.916  1.00 57.88           H  
ATOM   1499  C   GLU A  97     -28.200 -15.583  15.100  1.00 57.88           C  
ATOM   1500  CB  GLU A  97     -28.151 -15.509  12.584  1.00 57.88           C  
ATOM   1501  HB2 GLU A  97     -28.454 -16.554  12.515  1.00 57.88           H  
ATOM   1502  HB3 GLU A  97     -29.052 -14.901  12.669  1.00 57.88           H  
ATOM   1503  O   GLU A  97     -29.058 -14.753  15.396  1.00 57.88           O  
ATOM   1504  CG  GLU A  97     -27.422 -15.108  11.284  1.00 57.88           C  
ATOM   1505  HG2 GLU A  97     -27.340 -14.021  11.248  1.00 57.88           H  
ATOM   1506  HG3 GLU A  97     -26.413 -15.518  11.299  1.00 57.88           H  
ATOM   1507  CD  GLU A  97     -28.111 -15.620  10.001  1.00 57.88           C  
ATOM   1508  OE1 GLU A  97     -27.475 -15.596   8.923  1.00 57.88           O  
ATOM   1509  OE2 GLU A  97     -29.193 -16.251  10.051  1.00 57.88           O  
ATOM   1510  N   VAL A  98     -28.054 -16.709  15.814  1.00 55.88           N  
ATOM   1511  H   VAL A  98     -27.292 -17.333  15.589  1.00 55.88           H  
ATOM   1512  CA  VAL A  98     -29.038 -17.133  16.825  1.00 55.88           C  
ATOM   1513  HA  VAL A  98     -30.017 -17.106  16.347  1.00 55.88           H  
ATOM   1514  C   VAL A  98     -29.080 -16.155  18.004  1.00 55.88           C  
ATOM   1515  CB  VAL A  98     -28.805 -18.588  17.281  1.00 55.88           C  
ATOM   1516  HB  VAL A  98     -27.806 -18.675  17.710  1.00 55.88           H  
ATOM   1517  O   VAL A  98     -28.062 -15.863  18.639  1.00 55.88           O  
ATOM   1518  CG1 VAL A  98     -29.839 -19.057  18.314  1.00 55.88           C  
ATOM   1519 HG11 VAL A  98     -29.717 -20.122  18.507  1.00 55.88           H  
ATOM   1520 HG12 VAL A  98     -30.851 -18.872  17.953  1.00 55.88           H  
ATOM   1521 HG13 VAL A  98     -29.683 -18.528  19.254  1.00 55.88           H  
ATOM   1522  CG2 VAL A  98     -28.922 -19.564  16.102  1.00 55.88           C  
ATOM   1523 HG21 VAL A  98     -28.547 -20.541  16.408  1.00 55.88           H  
ATOM   1524 HG22 VAL A  98     -28.342 -19.223  15.245  1.00 55.88           H  
ATOM   1525 HG23 VAL A  98     -29.962 -19.657  15.787  1.00 55.88           H  
ATOM   1526  N   ALA A  99     -30.285 -15.666  18.306  1.00 57.01           N  
ATOM   1527  H   ALA A  99     -31.067 -15.911  17.716  1.00 57.01           H  
ATOM   1528  CA  ALA A  99     -30.551 -14.801  19.446  1.00 57.01           C  
ATOM   1529  HA  ALA A  99     -29.880 -13.945  19.380  1.00 57.01           H  
ATOM   1530  C   ALA A  99     -30.298 -15.541  20.778  1.00 57.01           C  
ATOM   1531  CB  ALA A  99     -31.999 -14.300  19.343  1.00 57.01           C  
ATOM   1532  HB1 ALA A  99     -32.167 -13.824  18.376  1.00 57.01           H  
ATOM   1533  HB2 ALA A  99     -32.690 -15.136  19.448  1.00 57.01           H  
ATOM   1534  HB3 ALA A  99     -32.218 -13.572  20.124  1.00 57.01           H  
ATOM   1535  O   ALA A  99     -30.450 -16.765  20.844  1.00 57.01           O  
ATOM   1536  N   PRO A 100     -29.981 -14.832  21.879  1.00 54.00           N  
ATOM   1537  CA  PRO A 100     -29.758 -15.450  23.192  1.00 54.00           C  
ATOM   1538  HA  PRO A 100     -28.888 -16.105  23.129  1.00 54.00           H  
ATOM   1539  C   PRO A 100     -30.935 -16.305  23.701  1.00 54.00           C  
ATOM   1540  CB  PRO A 100     -29.436 -14.287  24.140  1.00 54.00           C  
ATOM   1541  HB2 PRO A 100     -29.899 -14.411  25.119  1.00 54.00           H  
ATOM   1542  HB3 PRO A 100     -28.355 -14.206  24.249  1.00 54.00           H  
ATOM   1543  O   PRO A 100     -30.736 -17.175  24.543  1.00 54.00           O  
ATOM   1544  CG  PRO A 100     -29.962 -13.043  23.425  1.00 54.00           C  
ATOM   1545  HG2 PRO A 100     -31.019 -12.910  23.656  1.00 54.00           H  
ATOM   1546  HG3 PRO A 100     -29.397 -12.149  23.691  1.00 54.00           H  
ATOM   1547  CD  PRO A 100     -29.809 -13.390  21.951  1.00 54.00           C  
ATOM   1548  HD2 PRO A 100     -28.806 -13.128  21.612  1.00 54.00           H  
ATOM   1549  HD3 PRO A 100     -30.552 -12.848  21.366  1.00 54.00           H  
ATOM   1550  N   SER A 101     -32.148 -16.112  23.174  1.00 53.64           N  
ATOM   1551  H   SER A 101     -32.265 -15.396  22.470  1.00 53.64           H  
ATOM   1552  CA  SER A 101     -33.324 -16.951  23.445  1.00 53.64           C  
ATOM   1553  HA  SER A 101     -33.389 -17.110  24.521  1.00 53.64           H  
ATOM   1554  C   SER A 101     -33.288 -18.349  22.806  1.00 53.64           C  
ATOM   1555  CB  SER A 101     -34.591 -16.202  23.007  1.00 53.64           C  
ATOM   1556  HB2 SER A 101     -34.781 -15.407  23.727  1.00 53.64           H  
ATOM   1557  HB3 SER A 101     -35.452 -16.871  23.005  1.00 53.64           H  
ATOM   1558  O   SER A 101     -34.204 -19.135  23.033  1.00 53.64           O  
ATOM   1559  OG  SER A 101     -34.429 -15.605  21.729  1.00 53.64           O  
ATOM   1560  HG  SER A 101     -34.631 -16.214  21.015  1.00 53.64           H  
ATOM   1561  N   GLY A 102     -32.282 -18.682  21.991  1.00 58.47           N  
ATOM   1562  H   GLY A 102     -31.575 -17.986  21.802  1.00 58.47           H  
ATOM   1563  CA  GLY A 102     -32.120 -19.995  21.348  1.00 58.47           C  
ATOM   1564  HA2 GLY A 102     -31.066 -20.134  21.106  1.00 58.47           H  
ATOM   1565  HA3 GLY A 102     -32.412 -20.774  22.053  1.00 58.47           H  
ATOM   1566  C   GLY A 102     -32.927 -20.205  20.057  1.00 58.47           C  
ATOM   1567  O   GLY A 102     -32.619 -21.116  19.289  1.00 58.47           O  
ATOM   1568  N   GLN A 103     -33.916 -19.352  19.784  1.00 64.38           N  
ATOM   1569  H   GLN A 103     -34.116 -18.644  20.477  1.00 64.38           H  
ATOM   1570  CA  GLN A 103     -34.575 -19.202  18.481  1.00 64.38           C  
ATOM   1571  HA  GLN A 103     -34.233 -19.974  17.791  1.00 64.38           H  
ATOM   1572  C   GLN A 103     -34.186 -17.840  17.907  1.00 64.38           C  
ATOM   1573  CB  GLN A 103     -36.101 -19.315  18.630  1.00 64.38           C  
ATOM   1574  HB2 GLN A 103     -36.569 -19.005  17.696  1.00 64.38           H  
ATOM   1575  HB3 GLN A 103     -36.435 -18.642  19.420  1.00 64.38           H  
ATOM   1576  O   GLN A 103     -34.325 -16.839  18.608  1.00 64.38           O  
ATOM   1577  CG  GLN A 103     -36.552 -20.748  18.945  1.00 64.38           C  
ATOM   1578  HG2 GLN A 103     -36.065 -21.092  19.857  1.00 64.38           H  
ATOM   1579  HG3 GLN A 103     -36.248 -21.402  18.127  1.00 64.38           H  
ATOM   1580  CD  GLN A 103     -38.062 -20.874  19.138  1.00 64.38           C  
ATOM   1581  NE2 GLN A 103     -38.585 -22.078  19.208  1.00 64.38           N  
ATOM   1582 HE21 GLN A 103     -38.006 -22.902  19.123  1.00 64.38           H  
ATOM   1583 HE22 GLN A 103     -39.588 -22.100  19.328  1.00 64.38           H  
ATOM   1584  OE1 GLN A 103     -38.806 -19.918  19.251  1.00 64.38           O  
ATOM   1585  N   GLY A 104     -33.669 -17.815  16.678  1.00 80.64           N  
ATOM   1586  H   GLY A 104     -33.677 -18.662  16.129  1.00 80.64           H  
ATOM   1587  CA  GLY A 104     -33.306 -16.587  15.968  1.00 80.64           C  
ATOM   1588  HA2 GLY A 104     -32.253 -16.612  15.689  1.00 80.64           H  
ATOM   1589  HA3 GLY A 104     -33.473 -15.713  16.599  1.00 80.64           H  
ATOM   1590  C   GLY A 104     -34.128 -16.426  14.698  1.00 80.64           C  
ATOM   1591  O   GLY A 104     -34.617 -17.405  14.139  1.00 80.64           O  
ATOM   1592  N   GLU A 105     -34.271 -15.199  14.233  1.00 88.93           N  
ATOM   1593  H   GLU A 105     -33.912 -14.427  14.778  1.00 88.93           H  
ATOM   1594  CA  GLU A 105     -34.925 -14.864  12.973  1.00 88.93           C  
ATOM   1595  HA  GLU A 105     -35.393 -15.748  12.539  1.00 88.93           H  
ATOM   1596  C   GLU A 105     -33.906 -14.340  11.958  1.00 88.93           C  
ATOM   1597  CB  GLU A 105     -36.025 -13.840  13.242  1.00 88.93           C  
ATOM   1598  HB2 GLU A 105     -36.349 -13.428  12.286  1.00 88.93           H  
ATOM   1599  HB3 GLU A 105     -35.610 -13.038  13.851  1.00 88.93           H  
ATOM   1600  O   GLU A 105     -32.850 -13.827  12.324  1.00 88.93           O  
ATOM   1601  CG  GLU A 105     -37.236 -14.465  13.948  1.00 88.93           C  
ATOM   1602  HG2 GLU A 105     -37.683 -15.201  13.280  1.00 88.93           H  
ATOM   1603  HG3 GLU A 105     -36.904 -14.983  14.848  1.00 88.93           H  
ATOM   1604  CD  GLU A 105     -38.293 -13.427  14.345  1.00 88.93           C  
ATOM   1605  OE1 GLU A 105     -39.388 -13.871  14.750  1.00 88.93           O  
ATOM   1606  OE2 GLU A 105     -37.989 -12.212  14.288  1.00 88.93           O  
ATOM   1607  N   ARG A 106     -34.218 -14.473  10.667  1.00 90.11           N  
ATOM   1608  H   ARG A 106     -35.089 -14.928  10.435  1.00 90.11           H  
ATOM   1609  CA  ARG A 106     -33.471 -13.827   9.582  1.00 90.11           C  
ATOM   1610  HA  ARG A 106     -32.982 -12.943   9.992  1.00 90.11           H  
ATOM   1611  C   ARG A 106     -34.422 -13.380   8.490  1.00 90.11           C  
ATOM   1612  CB  ARG A 106     -32.362 -14.739   9.035  1.00 90.11           C  
ATOM   1613  HB2 ARG A 106     -31.620 -14.114   8.539  1.00 90.11           H  
ATOM   1614  HB3 ARG A 106     -31.860 -15.230   9.868  1.00 90.11           H  
ATOM   1615  O   ARG A 106     -35.513 -13.928   8.358  1.00 90.11           O  
ATOM   1616  CG  ARG A 106     -32.867 -15.773   8.015  1.00 90.11           C  
ATOM   1617  HG2 ARG A 106     -33.730 -16.311   8.408  1.00 90.11           H  
ATOM   1618  HG3 ARG A 106     -33.173 -15.255   7.107  1.00 90.11           H  
ATOM   1619  CD  ARG A 106     -31.753 -16.752   7.652  1.00 90.11           C  
ATOM   1620  HD2 ARG A 106     -30.830 -16.190   7.506  1.00 90.11           H  
ATOM   1621  HD3 ARG A 106     -31.605 -17.417   8.503  1.00 90.11           H  
ATOM   1622  NE  ARG A 106     -32.099 -17.544   6.450  1.00 90.11           N  
ATOM   1623  HE  ARG A 106     -32.994 -18.012   6.481  1.00 90.11           H  
ATOM   1624  NH1 ARG A 106     -30.375 -16.849   5.074  1.00 90.11           N  
ATOM   1625 HH11 ARG A 106     -30.102 -16.179   5.779  1.00 90.11           H  
ATOM   1626 HH12 ARG A 106     -30.094 -16.643   4.126  1.00 90.11           H  
ATOM   1627  NH2 ARG A 106     -31.920 -18.206   4.269  1.00 90.11           N  
ATOM   1628 HH21 ARG A 106     -31.482 -18.041   3.374  1.00 90.11           H  
ATOM   1629 HH22 ARG A 106     -32.840 -18.621   4.313  1.00 90.11           H  
ATOM   1630  CZ  ARG A 106     -31.466 -17.530   5.286  1.00 90.11           C  
ATOM   1631  N   VAL A 107     -33.987 -12.451   7.651  1.00 93.26           N  
ATOM   1632  H   VAL A 107     -33.061 -12.070   7.779  1.00 93.26           H  
ATOM   1633  CA  VAL A 107     -34.735 -12.134   6.435  1.00 93.26           C  
ATOM   1634  HA  VAL A 107     -35.794 -12.288   6.644  1.00 93.26           H  
ATOM   1635  C   VAL A 107     -34.377 -13.069   5.290  1.00 93.26           C  
ATOM   1636  CB  VAL A 107     -34.608 -10.681   5.997  1.00 93.26           C  
ATOM   1637  HB  VAL A 107     -35.089 -10.611   5.021  1.00 93.26           H  
ATOM   1638  O   VAL A 107     -33.237 -13.523   5.173  1.00 93.26           O  
ATOM   1639  CG1 VAL A 107     -35.368  -9.745   6.925  1.00 93.26           C  
ATOM   1640 HG11 VAL A 107     -34.953  -9.761   7.933  1.00 93.26           H  
ATOM   1641 HG12 VAL A 107     -35.277  -8.741   6.512  1.00 93.26           H  
ATOM   1642 HG13 VAL A 107     -36.422 -10.021   6.960  1.00 93.26           H  
ATOM   1643  CG2 VAL A 107     -33.168 -10.188   5.871  1.00 93.26           C  
ATOM   1644 HG21 VAL A 107     -32.556 -10.918   5.342  1.00 93.26           H  
ATOM   1645 HG22 VAL A 107     -33.148  -9.245   5.323  1.00 93.26           H  
ATOM   1646 HG23 VAL A 107     -32.777 -10.005   6.871  1.00 93.26           H  
ATOM   1647  N   VAL A 108     -35.355 -13.351   4.433  1.00 94.46           N  
ATOM   1648  H   VAL A 108     -36.282 -13.001   4.631  1.00 94.46           H  
ATOM   1649  CA  VAL A 108     -35.176 -14.179   3.238  1.00 94.46           C  
ATOM   1650  HA  VAL A 108     -34.114 -14.224   2.996  1.00 94.46           H  
ATOM   1651  C   VAL A 108     -35.895 -13.540   2.054  1.00 94.46           C  
ATOM   1652  CB  VAL A 108     -35.667 -15.622   3.480  1.00 94.46           C  
ATOM   1653  HB  VAL A 108     -36.752 -15.625   3.585  1.00 94.46           H  
ATOM   1654  O   VAL A 108     -37.063 -13.176   2.147  1.00 94.46           O  
ATOM   1655  CG1 VAL A 108     -35.282 -16.533   2.307  1.00 94.46           C  
ATOM   1656 HG11 VAL A 108     -35.624 -17.550   2.500  1.00 94.46           H  
ATOM   1657 HG12 VAL A 108     -34.201 -16.526   2.164  1.00 94.46           H  
ATOM   1658 HG13 VAL A 108     -35.762 -16.180   1.395  1.00 94.46           H  
ATOM   1659  CG2 VAL A 108     -35.055 -16.251   4.741  1.00 94.46           C  
ATOM   1660 HG21 VAL A 108     -35.418 -15.725   5.624  1.00 94.46           H  
ATOM   1661 HG22 VAL A 108     -35.364 -17.292   4.828  1.00 94.46           H  
ATOM   1662 HG23 VAL A 108     -33.969 -16.170   4.699  1.00 94.46           H  
ATOM   1663  N   ASN A 109     -35.215 -13.472   0.910  1.00 96.16           N  
ATOM   1664  H   ASN A 109     -34.261 -13.805   0.911  1.00 96.16           H  
ATOM   1665  CA  ASN A 109     -35.729 -12.958  -0.359  1.00 96.16           C  
ATOM   1666  HA  ASN A 109     -34.877 -12.950  -1.039  1.00 96.16           H  
ATOM   1667  C   ASN A 109     -36.232 -11.504  -0.312  1.00 96.16           C  
ATOM   1668  CB  ASN A 109     -36.779 -13.926  -0.937  1.00 96.16           C  
ATOM   1669  HB2 ASN A 109     -37.622 -13.989  -0.249  1.00 96.16           H  
ATOM   1670  HB3 ASN A 109     -37.156 -13.527  -1.878  1.00 96.16           H  
ATOM   1671  O   ASN A 109     -37.210 -11.173  -0.985  1.00 96.16           O  
ATOM   1672  CG  ASN A 109     -36.247 -15.310  -1.227  1.00 96.16           C  
ATOM   1673  ND2 ASN A 109     -37.019 -16.331  -0.941  1.00 96.16           N  
ATOM   1674 HD21 ASN A 109     -36.615 -17.245  -1.085  1.00 96.16           H  
ATOM   1675 HD22 ASN A 109     -37.874 -16.177  -0.425  1.00 96.16           H  
ATOM   1676  OD1 ASN A 109     -35.178 -15.506  -1.774  1.00 96.16           O  
ATOM   1677  N   VAL A 110     -35.571 -10.633   0.452  1.00 96.98           N  
ATOM   1678  H   VAL A 110     -34.779 -10.960   0.987  1.00 96.98           H  
ATOM   1679  CA  VAL A 110     -35.886  -9.197   0.493  1.00 96.98           C  
ATOM   1680  HA  VAL A 110     -36.936  -9.082   0.760  1.00 96.98           H  
ATOM   1681  C   VAL A 110     -35.604  -8.576  -0.883  1.00 96.98           C  
ATOM   1682  CB  VAL A 110     -35.044  -8.493   1.564  1.00 96.98           C  
ATOM   1683  HB  VAL A 110     -33.989  -8.665   1.351  1.00 96.98           H  
ATOM   1684  O   VAL A 110     -34.450  -8.598  -1.315  1.00 96.98           O  
ATOM   1685  CG1 VAL A 110     -35.308  -6.993   1.635  1.00 96.98           C  
ATOM   1686 HG11 VAL A 110     -35.091  -6.506   0.684  1.00 96.98           H  
ATOM   1687 HG12 VAL A 110     -34.681  -6.547   2.407  1.00 96.98           H  
ATOM   1688 HG13 VAL A 110     -36.353  -6.850   1.911  1.00 96.98           H  
ATOM   1689  CG2 VAL A 110     -35.346  -9.042   2.952  1.00 96.98           C  
ATOM   1690 HG21 VAL A 110     -35.185 -10.120   2.956  1.00 96.98           H  
ATOM   1691 HG22 VAL A 110     -34.680  -8.579   3.680  1.00 96.98           H  
ATOM   1692 HG23 VAL A 110     -36.380  -8.827   3.221  1.00 96.98           H  
ATOM   1693  N   PRO A 111     -36.609  -8.032  -1.592  1.00 97.69           N  
ATOM   1694  CA  PRO A 111     -36.445  -7.546  -2.956  1.00 97.69           C  
ATOM   1695  HA  PRO A 111     -35.885  -8.267  -3.551  1.00 97.69           H  
ATOM   1696  C   PRO A 111     -35.706  -6.206  -2.960  1.00 97.69           C  
ATOM   1697  CB  PRO A 111     -37.870  -7.439  -3.512  1.00 97.69           C  
ATOM   1698  HB2 PRO A 111     -38.166  -8.402  -3.930  1.00 97.69           H  
ATOM   1699  HB3 PRO A 111     -37.967  -6.657  -4.264  1.00 97.69           H  
ATOM   1700  O   PRO A 111     -36.300  -5.173  -2.654  1.00 97.69           O  
ATOM   1701  CG  PRO A 111     -38.719  -7.144  -2.275  1.00 97.69           C  
ATOM   1702  HG2 PRO A 111     -39.747  -7.482  -2.401  1.00 97.69           H  
ATOM   1703  HG3 PRO A 111     -38.695  -6.078  -2.045  1.00 97.69           H  
ATOM   1704  CD  PRO A 111     -37.997  -7.925  -1.181  1.00 97.69           C  
ATOM   1705  HD2 PRO A 111     -38.420  -8.928  -1.126  1.00 97.69           H  
ATOM   1706  HD3 PRO A 111     -38.088  -7.411  -0.225  1.00 97.69           H  
ATOM   1707  N   LEU A 112     -34.426  -6.216  -3.326  1.00 98.00           N  
ATOM   1708  H   LEU A 112     -34.021  -7.092  -3.622  1.00 98.00           H  
ATOM   1709  CA  LEU A 112     -33.640  -5.000  -3.534  1.00 98.00           C  
ATOM   1710  HA  LEU A 112     -33.965  -4.241  -2.822  1.00 98.00           H  
ATOM   1711  C   LEU A 112     -33.892  -4.434  -4.929  1.00 98.00           C  
ATOM   1712  CB  LEU A 112     -32.144  -5.269  -3.316  1.00 98.00           C  
ATOM   1713  HB2 LEU A 112     -31.590  -4.387  -3.637  1.00 98.00           H  
ATOM   1714  HB3 LEU A 112     -31.840  -6.099  -3.953  1.00 98.00           H  
ATOM   1715  O   LEU A 112     -34.070  -5.195  -5.881  1.00 98.00           O  
ATOM   1716  CG  LEU A 112     -31.754  -5.580  -1.861  1.00 98.00           C  
ATOM   1717  HG  LEU A 112     -32.237  -6.503  -1.542  1.00 98.00           H  
ATOM   1718  CD1 LEU A 112     -30.237  -5.767  -1.785  1.00 98.00           C  
ATOM   1719 HD11 LEU A 112     -29.942  -6.012  -0.765  1.00 98.00           H  
ATOM   1720 HD12 LEU A 112     -29.734  -4.852  -2.098  1.00 98.00           H  
ATOM   1721 HD13 LEU A 112     -29.935  -6.579  -2.447  1.00 98.00           H  
ATOM   1722  CD2 LEU A 112     -32.142  -4.464  -0.887  1.00 98.00           C  
ATOM   1723 HD21 LEU A 112     -31.706  -4.654   0.093  1.00 98.00           H  
ATOM   1724 HD22 LEU A 112     -31.786  -3.503  -1.261  1.00 98.00           H  
ATOM   1725 HD23 LEU A 112     -33.225  -4.422  -0.778  1.00 98.00           H  
ATOM   1726  N   CYS A 113     -33.911  -3.107  -5.045  1.00 98.02           N  
ATOM   1727  H   CYS A 113     -33.762  -2.541  -4.221  1.00 98.02           H  
ATOM   1728  CA  CYS A 113     -34.070  -2.440  -6.334  1.00 98.02           C  
ATOM   1729  HA  CYS A 113     -34.983  -2.806  -6.803  1.00 98.02           H  
ATOM   1730  C   CYS A 113     -32.919  -2.773  -7.290  1.00 98.02           C  
ATOM   1731  CB  CYS A 113     -34.207  -0.929  -6.123  1.00 98.02           C  
ATOM   1732  HB2 CYS A 113     -33.320  -0.567  -5.603  1.00 98.02           H  
ATOM   1733  HB3 CYS A 113     -34.239  -0.449  -7.102  1.00 98.02           H  
ATOM   1734  O   CYS A 113     -31.788  -3.010  -6.859  1.00 98.02           O  
ATOM   1735  SG  CYS A 113     -35.681  -0.417  -5.193  1.00 98.02           S  
ATOM   1736  N   GLN A 114     -33.214  -2.758  -8.590  1.00 97.42           N  
ATOM   1737  H   GLN A 114     -34.165  -2.567  -8.870  1.00 97.42           H  
ATOM   1738  CA  GLN A 114     -32.265  -3.129  -9.640  1.00 97.42           C  
ATOM   1739  HA  GLN A 114     -32.039  -4.191  -9.539  1.00 97.42           H  
ATOM   1740  C   GLN A 114     -30.943  -2.353  -9.524  1.00 97.42           C  
ATOM   1741  CB  GLN A 114     -32.940  -2.898 -11.002  1.00 97.42           C  
ATOM   1742  HB2 GLN A 114     -33.868  -3.469 -11.046  1.00 97.42           H  
ATOM   1743  HB3 GLN A 114     -33.180  -1.841 -11.119  1.00 97.42           H  
ATOM   1744  O   GLN A 114     -29.869  -2.958  -9.524  1.00 97.42           O  
ATOM   1745  CG  GLN A 114     -32.028  -3.341 -12.152  1.00 97.42           C  
ATOM   1746  HG2 GLN A 114     -31.113  -2.749 -12.133  1.00 97.42           H  
ATOM   1747  HG3 GLN A 114     -31.757  -4.388 -12.013  1.00 97.42           H  
ATOM   1748  CD  GLN A 114     -32.638  -3.183 -13.541  1.00 97.42           C  
ATOM   1749  NE2 GLN A 114     -31.906  -3.566 -14.560  1.00 97.42           N  
ATOM   1750 HE21 GLN A 114     -32.265  -3.392 -15.488  1.00 97.42           H  
ATOM   1751 HE22 GLN A 114     -30.918  -3.699 -14.398  1.00 97.42           H  
ATOM   1752  OE1 GLN A 114     -33.745  -2.709 -13.760  1.00 97.42           O  
ATOM   1753  N   GLU A 115     -31.025  -1.030  -9.345  1.00 97.37           N  
ATOM   1754  H   GLU A 115     -31.935  -0.592  -9.344  1.00 97.37           H  
ATOM   1755  CA  GLU A 115     -29.854  -0.155  -9.259  1.00 97.37           C  
ATOM   1756  HA  GLU A 115     -29.245  -0.292 -10.153  1.00 97.37           H  
ATOM   1757  C   GLU A 115     -28.962  -0.483  -8.053  1.00 97.37           C  
ATOM   1758  CB  GLU A 115     -30.286   1.322  -9.188  1.00 97.37           C  
ATOM   1759  HB2 GLU A 115     -29.376   1.920  -9.129  1.00 97.37           H  
ATOM   1760  HB3 GLU A 115     -30.846   1.505  -8.272  1.00 97.37           H  
ATOM   1761  O   GLU A 115     -27.746  -0.354  -8.143  1.00 97.37           O  
ATOM   1762  CG  GLU A 115     -31.084   1.828 -10.407  1.00 97.37           C  
ATOM   1763  HG2 GLU A 115     -30.712   1.344 -11.310  1.00 97.37           H  
ATOM   1764  HG3 GLU A 115     -30.882   2.894 -10.505  1.00 97.37           H  
ATOM   1765  CD  GLU A 115     -32.612   1.650 -10.316  1.00 97.37           C  
ATOM   1766  OE1 GLU A 115     -33.333   2.323 -11.090  1.00 97.37           O  
ATOM   1767  OE2 GLU A 115     -33.107   0.891  -9.448  1.00 97.37           O  
ATOM   1768  N   ASP A 116     -29.530  -0.959  -6.937  1.00 97.67           N  
ATOM   1769  H   ASP A 116     -30.514  -1.187  -6.955  1.00 97.67           H  
ATOM   1770  CA  ASP A 116     -28.737  -1.306  -5.752  1.00 97.67           C  
ATOM   1771  HA  ASP A 116     -28.082  -0.469  -5.508  1.00 97.67           H  
ATOM   1772  C   ASP A 116     -27.838  -2.518  -6.007  1.00 97.67           C  
ATOM   1773  CB  ASP A 116     -29.631  -1.605  -4.539  1.00 97.67           C  
ATOM   1774  HB2 ASP A 116     -30.367  -2.364  -4.804  1.00 97.67           H  
ATOM   1775  HB3 ASP A 116     -29.006  -2.022  -3.749  1.00 97.67           H  
ATOM   1776  O   ASP A 116     -26.703  -2.544  -5.535  1.00 97.67           O  
ATOM   1777  CG  ASP A 116     -30.338  -0.385  -3.954  1.00 97.67           C  
ATOM   1778  OD1 ASP A 116     -29.821   0.750  -4.066  1.00 97.67           O  
ATOM   1779  OD2 ASP A 116     -31.376  -0.587  -3.293  1.00 97.67           O  
ATOM   1780  N   CYS A 117     -28.325  -3.518  -6.745  1.00 97.99           N  
ATOM   1781  H   CYS A 117     -29.254  -3.421  -7.130  1.00 97.99           H  
ATOM   1782  CA  CYS A 117     -27.527  -4.693  -7.089  1.00 97.99           C  
ATOM   1783  HA  CYS A 117     -26.948  -4.990  -6.215  1.00 97.99           H  
ATOM   1784  C   CYS A 117     -26.513  -4.390  -8.199  1.00 97.99           C  
ATOM   1785  CB  CYS A 117     -28.456  -5.854  -7.464  1.00 97.99           C  
ATOM   1786  HB2 CYS A 117     -27.848  -6.683  -7.826  1.00 97.99           H  
ATOM   1787  HB3 CYS A 117     -29.117  -5.533  -8.269  1.00 97.99           H  
ATOM   1788  O   CYS A 117     -25.378  -4.861  -8.127  1.00 97.99           O  
ATOM   1789  SG  CYS A 117     -29.458  -6.449  -6.074  1.00 97.99           S  
ATOM   1790  N   GLU A 118     -26.899  -3.597  -9.203  1.00 97.99           N  
ATOM   1791  H   GLU A 118     -27.843  -3.237  -9.204  1.00 97.99           H  
ATOM   1792  CA  GLU A 118     -26.017  -3.193 -10.306  1.00 97.99           C  
ATOM   1793  HA  GLU A 118     -25.563  -4.078 -10.752  1.00 97.99           H  
ATOM   1794  C   GLU A 118     -24.854  -2.317  -9.822  1.00 97.99           C  
ATOM   1795  CB  GLU A 118     -26.830  -2.475 -11.396  1.00 97.99           C  
ATOM   1796  HB2 GLU A 118     -26.139  -1.997 -12.091  1.00 97.99           H  
ATOM   1797  HB3 GLU A 118     -27.446  -1.705 -10.932  1.00 97.99           H  
ATOM   1798  O   GLU A 118     -23.697  -2.652 -10.079  1.00 97.99           O  
ATOM   1799  CG  GLU A 118     -27.714  -3.452 -12.189  1.00 97.99           C  
ATOM   1800  HG2 GLU A 118     -28.368  -3.989 -11.501  1.00 97.99           H  
ATOM   1801  HG3 GLU A 118     -27.066  -4.190 -12.663  1.00 97.99           H  
ATOM   1802  CD  GLU A 118     -28.579  -2.778 -13.269  1.00 97.99           C  
ATOM   1803  OE1 GLU A 118     -29.194  -3.535 -14.060  1.00 97.99           O  
ATOM   1804  OE2 GLU A 118     -28.671  -1.532 -13.306  1.00 97.99           O  
ATOM   1805  N   GLU A 119     -25.134  -1.250  -9.065  1.00 97.68           N  
ATOM   1806  H   GLU A 119     -26.100  -1.025  -8.872  1.00 97.68           H  
ATOM   1807  CA  GLU A 119     -24.102  -0.361  -8.511  1.00 97.68           C  
ATOM   1808  HA  GLU A 119     -23.486   0.031  -9.319  1.00 97.68           H  
ATOM   1809  C   GLU A 119     -23.172  -1.119  -7.551  1.00 97.68           C  
ATOM   1810  CB  GLU A 119     -24.751   0.818  -7.760  1.00 97.68           C  
ATOM   1811  HB2 GLU A 119     -25.452   0.415  -7.029  1.00 97.68           H  
ATOM   1812  HB3 GLU A 119     -23.969   1.342  -7.210  1.00 97.68           H  
ATOM   1813  O   GLU A 119     -21.953  -0.943  -7.590  1.00 97.68           O  
ATOM   1814  CG  GLU A 119     -25.468   1.856  -8.650  1.00 97.68           C  
ATOM   1815  HG2 GLU A 119     -24.717   2.379  -9.243  1.00 97.68           H  
ATOM   1816  HG3 GLU A 119     -26.138   1.346  -9.342  1.00 97.68           H  
ATOM   1817  CD  GLU A 119     -26.276   2.891  -7.831  1.00 97.68           C  
ATOM   1818  OE1 GLU A 119     -27.091   3.655  -8.402  1.00 97.68           O  
ATOM   1819  OE2 GLU A 119     -26.139   2.960  -6.585  1.00 97.68           O  
ATOM   1820  N   TRP A 120     -23.728  -2.003  -6.713  1.00 98.09           N  
ATOM   1821  H   TRP A 120     -24.732  -2.110  -6.715  1.00 98.09           H  
ATOM   1822  CA  TRP A 120     -22.930  -2.817  -5.795  1.00 98.09           C  
ATOM   1823  HA  TRP A 120     -22.313  -2.146  -5.197  1.00 98.09           H  
ATOM   1824  C   TRP A 120     -21.983  -3.746  -6.555  1.00 98.09           C  
ATOM   1825  CB  TRP A 120     -23.867  -3.588  -4.858  1.00 98.09           C  
ATOM   1826  HB2 TRP A 120     -24.468  -4.283  -5.445  1.00 98.09           H  
ATOM   1827  HB3 TRP A 120     -24.540  -2.858  -4.408  1.00 98.09           H  
ATOM   1828  O   TRP A 120     -20.798  -3.835  -6.221  1.00 98.09           O  
ATOM   1829  CG  TRP A 120     -23.266  -4.336  -3.707  1.00 98.09           C  
ATOM   1830  CD1 TRP A 120     -21.956  -4.424  -3.383  1.00 98.09           C  
ATOM   1831  HD1 TRP A 120     -21.153  -3.955  -3.932  1.00 98.09           H  
ATOM   1832  CD2 TRP A 120     -23.976  -5.033  -2.643  1.00 98.09           C  
ATOM   1833  CE2 TRP A 120     -23.020  -5.520  -1.704  1.00 98.09           C  
ATOM   1834  CE3 TRP A 120     -25.338  -5.271  -2.359  1.00 98.09           C  
ATOM   1835  HE3 TRP A 120     -26.084  -4.922  -3.058  1.00 98.09           H  
ATOM   1836  NE1 TRP A 120     -21.800  -5.147  -2.219  1.00 98.09           N  
ATOM   1837  HE1 TRP A 120     -20.903  -5.350  -1.801  1.00 98.09           H  
ATOM   1838  CH2 TRP A 120     -24.757  -6.431  -0.290  1.00 98.09           C  
ATOM   1839  HH2 TRP A 120     -25.064  -6.968   0.595  1.00 98.09           H  
ATOM   1840  CZ2 TRP A 120     -23.395  -6.204  -0.542  1.00 98.09           C  
ATOM   1841  HZ2 TRP A 120     -22.640  -6.560   0.143  1.00 98.09           H  
ATOM   1842  CZ3 TRP A 120     -25.726  -5.963  -1.195  1.00 98.09           C  
ATOM   1843  HZ3 TRP A 120     -26.773  -6.145  -1.006  1.00 98.09           H  
ATOM   1844  N   TRP A 121     -22.469  -4.413  -7.602  1.00 98.15           N  
ATOM   1845  H   TRP A 121     -23.435  -4.280  -7.866  1.00 98.15           H  
ATOM   1846  CA  TRP A 121     -21.631  -5.289  -8.411  1.00 98.15           C  
ATOM   1847  HA  TRP A 121     -21.127  -5.995  -7.751  1.00 98.15           H  
ATOM   1848  C   TRP A 121     -20.526  -4.527  -9.131  1.00 98.15           C  
ATOM   1849  CB  TRP A 121     -22.496  -6.086  -9.379  1.00 98.15           C  
ATOM   1850  HB2 TRP A 121     -22.970  -5.402 -10.084  1.00 98.15           H  
ATOM   1851  HB3 TRP A 121     -23.283  -6.564  -8.796  1.00 98.15           H  
ATOM   1852  O   TRP A 121     -19.374  -4.956  -9.072  1.00 98.15           O  
ATOM   1853  CG  TRP A 121     -21.751  -7.138 -10.143  1.00 98.15           C  
ATOM   1854  CD1 TRP A 121     -21.541  -8.408  -9.732  1.00 98.15           C  
ATOM   1855  HD1 TRP A 121     -21.911  -8.823  -8.806  1.00 98.15           H  
ATOM   1856  CD2 TRP A 121     -21.109  -7.036 -11.452  1.00 98.15           C  
ATOM   1857  CE2 TRP A 121     -20.531  -8.302 -11.769  1.00 98.15           C  
ATOM   1858  CE3 TRP A 121     -20.973  -6.016 -12.416  1.00 98.15           C  
ATOM   1859  HE3 TRP A 121     -21.382  -5.035 -12.224  1.00 98.15           H  
ATOM   1860  NE1 TRP A 121     -20.821  -9.096 -10.685  1.00 98.15           N  
ATOM   1861  HE1 TRP A 121     -20.590 -10.077 -10.609  1.00 98.15           H  
ATOM   1862  CH2 TRP A 121     -19.754  -7.515 -13.917  1.00 98.15           C  
ATOM   1863  HH2 TRP A 121     -19.269  -7.688 -14.867  1.00 98.15           H  
ATOM   1864  CZ2 TRP A 121     -19.863  -8.551 -12.976  1.00 98.15           C  
ATOM   1865  HZ2 TRP A 121     -19.483  -9.539 -13.189  1.00 98.15           H  
ATOM   1866  CZ3 TRP A 121     -20.309  -6.256 -13.634  1.00 98.15           C  
ATOM   1867  HZ3 TRP A 121     -20.235  -5.459 -14.358  1.00 98.15           H  
ATOM   1868  N   GLU A 122     -20.833  -3.379  -9.734  1.00 97.25           N  
ATOM   1869  H   GLU A 122     -21.794  -3.067  -9.746  1.00 97.25           H  
ATOM   1870  CA  GLU A 122     -19.845  -2.619 -10.501  1.00 97.25           C  
ATOM   1871  HA  GLU A 122     -19.372  -3.325 -11.184  1.00 97.25           H  
ATOM   1872  C   GLU A 122     -18.723  -2.063  -9.610  1.00 97.25           C  
ATOM   1873  CB  GLU A 122     -20.560  -1.531 -11.324  1.00 97.25           C  
ATOM   1874  HB2 GLU A 122     -20.823  -0.697 -10.672  1.00 97.25           H  
ATOM   1875  HB3 GLU A 122     -21.486  -1.940 -11.728  1.00 97.25           H  
ATOM   1876  O   GLU A 122     -17.538  -2.199  -9.939  1.00 97.25           O  
ATOM   1877  CG  GLU A 122     -19.720  -1.011 -12.506  1.00 97.25           C  
ATOM   1878  HG2 GLU A 122     -18.834  -0.516 -12.110  1.00 97.25           H  
ATOM   1879  HG3 GLU A 122     -20.304  -0.263 -13.043  1.00 97.25           H  
ATOM   1880  CD  GLU A 122     -19.284  -2.112 -13.497  1.00 97.25           C  
ATOM   1881  OE1 GLU A 122     -18.292  -1.917 -14.244  1.00 97.25           O  
ATOM   1882  OE2 GLU A 122     -19.861  -3.215 -13.493  1.00 97.25           O  
ATOM   1883  N   ASP A 123     -19.069  -1.559  -8.421  1.00 96.81           N  
ATOM   1884  H   ASP A 123     -20.051  -1.443  -8.218  1.00 96.81           H  
ATOM   1885  CA  ASP A 123     -18.093  -1.093  -7.430  1.00 96.81           C  
ATOM   1886  HA  ASP A 123     -17.390  -0.419  -7.919  1.00 96.81           H  
ATOM   1887  C   ASP A 123     -17.265  -2.240  -6.826  1.00 96.81           C  
ATOM   1888  CB  ASP A 123     -18.821  -0.328  -6.311  1.00 96.81           C  
ATOM   1889  HB2 ASP A 123     -19.704  -0.888  -6.002  1.00 96.81           H  
ATOM   1890  HB3 ASP A 123     -18.156  -0.268  -5.449  1.00 96.81           H  
ATOM   1891  O   ASP A 123     -16.094  -2.060  -6.461  1.00 96.81           O  
ATOM   1892  CG  ASP A 123     -19.206   1.109  -6.682  1.00 96.81           C  
ATOM   1893  OD1 ASP A 123     -18.552   1.678  -7.582  1.00 96.81           O  
ATOM   1894  OD2 ASP A 123     -20.038   1.685  -5.943  1.00 96.81           O  
ATOM   1895  N   CYS A 124     -17.845  -3.440  -6.719  1.00 97.60           N  
ATOM   1896  H   CYS A 124     -18.814  -3.517  -6.993  1.00 97.60           H  
ATOM   1897  CA  CYS A 124     -17.174  -4.611  -6.163  1.00 97.60           C  
ATOM   1898  HA  CYS A 124     -16.403  -4.275  -5.470  1.00 97.60           H  
ATOM   1899  C   CYS A 124     -16.423  -5.467  -7.178  1.00 97.60           C  
ATOM   1900  CB  CYS A 124     -18.156  -5.461  -5.357  1.00 97.60           C  
ATOM   1901  HB2 CYS A 124     -19.062  -5.618  -5.942  1.00 97.60           H  
ATOM   1902  HB3 CYS A 124     -17.700  -6.437  -5.186  1.00 97.60           H  
ATOM   1903  O   CYS A 124     -15.554  -6.225  -6.748  1.00 97.60           O  
ATOM   1904  SG  CYS A 124     -18.601  -4.803  -3.732  1.00 97.60           S  
ATOM   1905  N   ARG A 125     -16.666  -5.350  -8.491  1.00 94.30           N  
ATOM   1906  H   ARG A 125     -17.438  -4.758  -8.761  1.00 94.30           H  
ATOM   1907  CA  ARG A 125     -16.170  -6.320  -9.490  1.00 94.30           C  
ATOM   1908  HA  ARG A 125     -16.629  -7.281  -9.255  1.00 94.30           H  
ATOM   1909  C   ARG A 125     -14.654  -6.541  -9.448  1.00 94.30           C  
ATOM   1910  CB  ARG A 125     -16.659  -5.922 -10.901  1.00 94.30           C  
ATOM   1911  HB2 ARG A 125     -17.627  -5.425 -10.841  1.00 94.30           H  
ATOM   1912  HB3 ARG A 125     -16.803  -6.836 -11.477  1.00 94.30           H  
ATOM   1913  O   ARG A 125     -14.176  -7.627  -9.766  1.00 94.30           O  
ATOM   1914  CG  ARG A 125     -15.676  -5.031 -11.672  1.00 94.30           C  
ATOM   1915  HG2 ARG A 125     -15.450  -4.138 -11.088  1.00 94.30           H  
ATOM   1916  HG3 ARG A 125     -14.761  -5.596 -11.848  1.00 94.30           H  
ATOM   1917  CD  ARG A 125     -16.226  -4.602 -13.029  1.00 94.30           C  
ATOM   1918  HD2 ARG A 125     -16.915  -3.769 -12.884  1.00 94.30           H  
ATOM   1919  HD3 ARG A 125     -16.785  -5.427 -13.472  1.00 94.30           H  
ATOM   1920  NE  ARG A 125     -15.123  -4.222 -13.933  1.00 94.30           N  
ATOM   1921  HE  ARG A 125     -14.182  -4.413 -13.620  1.00 94.30           H  
ATOM   1922  NH1 ARG A 125     -16.446  -3.389 -15.615  1.00 94.30           N  
ATOM   1923 HH11 ARG A 125     -17.195  -3.201 -14.964  1.00 94.30           H  
ATOM   1924 HH12 ARG A 125     -16.574  -2.931 -16.506  1.00 94.30           H  
ATOM   1925  NH2 ARG A 125     -14.242  -3.548 -15.915  1.00 94.30           N  
ATOM   1926 HH21 ARG A 125     -13.318  -3.799 -15.592  1.00 94.30           H  
ATOM   1927 HH22 ARG A 125     -14.395  -3.160 -16.834  1.00 94.30           H  
ATOM   1928  CZ  ARG A 125     -15.281  -3.722 -15.143  1.00 94.30           C  
ATOM   1929  N   MET A 126     -13.901  -5.500  -9.075  1.00 90.31           N  
ATOM   1930  H   MET A 126     -14.402  -4.660  -8.824  1.00 90.31           H  
ATOM   1931  CA  MET A 126     -12.433  -5.513  -8.994  1.00 90.31           C  
ATOM   1932  HA  MET A 126     -12.060  -6.325  -9.617  1.00 90.31           H  
ATOM   1933  C   MET A 126     -11.883  -5.791  -7.589  1.00 90.31           C  
ATOM   1934  CB  MET A 126     -11.858  -4.202  -9.548  1.00 90.31           C  
ATOM   1935  HB2 MET A 126     -10.771  -4.245  -9.469  1.00 90.31           H  
ATOM   1936  HB3 MET A 126     -12.212  -3.356  -8.959  1.00 90.31           H  
ATOM   1937  O   MET A 126     -10.667  -5.847  -7.414  1.00 90.31           O  
ATOM   1938  CG  MET A 126     -12.223  -3.995 -11.022  1.00 90.31           C  
ATOM   1939  HG2 MET A 126     -13.068  -3.310 -11.092  1.00 90.31           H  
ATOM   1940  HG3 MET A 126     -12.533  -4.952 -11.440  1.00 90.31           H  
ATOM   1941  SD  MET A 126     -10.863  -3.396 -12.060  1.00 90.31           S  
ATOM   1942  CE  MET A 126     -10.627  -1.734 -11.386  1.00 90.31           C  
ATOM   1943  HE1 MET A 126     -11.547  -1.164 -11.515  1.00 90.31           H  
ATOM   1944  HE2 MET A 126      -9.820  -1.237 -11.924  1.00 90.31           H  
ATOM   1945  HE3 MET A 126     -10.386  -1.789 -10.324  1.00 90.31           H  
ATOM   1946  N   SER A 127     -12.755  -5.948  -6.594  1.00 95.72           N  
ATOM   1947  H   SER A 127     -13.736  -5.983  -6.832  1.00 95.72           H  
ATOM   1948  CA  SER A 127     -12.387  -6.467  -5.277  1.00 95.72           C  
ATOM   1949  HA  SER A 127     -11.419  -6.058  -4.986  1.00 95.72           H  
ATOM   1950  C   SER A 127     -12.253  -7.991  -5.333  1.00 95.72           C  
ATOM   1951  CB  SER A 127     -13.407  -6.039  -4.219  1.00 95.72           C  
ATOM   1952  HB2 SER A 127     -13.084  -6.423  -3.251  1.00 95.72           H  
ATOM   1953  HB3 SER A 127     -14.390  -6.449  -4.450  1.00 95.72           H  
ATOM   1954  O   SER A 127     -12.618  -8.616  -6.330  1.00 95.72           O  
ATOM   1955  OG  SER A 127     -13.469  -4.625  -4.150  1.00 95.72           O  
ATOM   1956  HG  SER A 127     -14.022  -4.337  -4.880  1.00 95.72           H  
ATOM   1957  N   TYR A 128     -11.710  -8.595  -4.276  1.00 94.87           N  
ATOM   1958  H   TYR A 128     -11.479  -8.053  -3.456  1.00 94.87           H  
ATOM   1959  CA  TYR A 128     -11.389 -10.022  -4.234  1.00 94.87           C  
ATOM   1960  HA  TYR A 128     -11.725 -10.493  -5.158  1.00 94.87           H  
ATOM   1961  C   TYR A 128     -12.120 -10.716  -3.088  1.00 94.87           C  
ATOM   1962  CB  TYR A 128      -9.868 -10.227  -4.143  1.00 94.87           C  
ATOM   1963  HB2 TYR A 128      -9.680 -11.262  -3.858  1.00 94.87           H  
ATOM   1964  HB3 TYR A 128      -9.461  -9.592  -3.356  1.00 94.87           H  
ATOM   1965  O   TYR A 128     -12.274 -10.159  -2.005  1.00 94.87           O  
ATOM   1966  CG  TYR A 128      -9.131  -9.953  -5.443  1.00 94.87           C  
ATOM   1967  CD1 TYR A 128      -8.553 -11.016  -6.164  1.00 94.87           C  
ATOM   1968  HD1 TYR A 128      -8.587 -12.019  -5.764  1.00 94.87           H  
ATOM   1969  CD2 TYR A 128      -9.057  -8.644  -5.958  1.00 94.87           C  
ATOM   1970  HD2 TYR A 128      -9.458  -7.813  -5.396  1.00 94.87           H  
ATOM   1971  CE1 TYR A 128      -7.958 -10.782  -7.417  1.00 94.87           C  
ATOM   1972  HE1 TYR A 128      -7.537 -11.597  -7.987  1.00 94.87           H  
ATOM   1973  CE2 TYR A 128      -8.498  -8.407  -7.225  1.00 94.87           C  
ATOM   1974  HE2 TYR A 128      -8.493  -7.405  -7.627  1.00 94.87           H  
ATOM   1975  OH  TYR A 128      -7.401  -9.259  -9.179  1.00 94.87           O  
ATOM   1976  HH  TYR A 128      -7.519  -8.352  -9.470  1.00 94.87           H  
ATOM   1977  CZ  TYR A 128      -7.962  -9.481  -7.963  1.00 94.87           C  
ATOM   1978  N   THR A 129     -12.547 -11.951  -3.325  1.00 96.10           N  
ATOM   1979  H   THR A 129     -12.363 -12.348  -4.235  1.00 96.10           H  
ATOM   1980  CA  THR A 129     -13.085 -12.860  -2.306  1.00 96.10           C  
ATOM   1981  HA  THR A 129     -12.669 -12.590  -1.336  1.00 96.10           H  
ATOM   1982  C   THR A 129     -12.635 -14.288  -2.620  1.00 96.10           C  
ATOM   1983  CB  THR A 129     -14.615 -12.737  -2.188  1.00 96.10           C  
ATOM   1984  HB  THR A 129     -14.874 -11.691  -2.025  1.00 96.10           H  
ATOM   1985  O   THR A 129     -11.994 -14.532  -3.638  1.00 96.10           O  
ATOM   1986  CG2 THR A 129     -15.361 -13.242  -3.423  1.00 96.10           C  
ATOM   1987 HG21 THR A 129     -15.150 -14.297  -3.594  1.00 96.10           H  
ATOM   1988 HG22 THR A 129     -15.078 -12.659  -4.299  1.00 96.10           H  
ATOM   1989 HG23 THR A 129     -16.433 -13.133  -3.255  1.00 96.10           H  
ATOM   1990  OG1 THR A 129     -15.068 -13.482  -1.076  1.00 96.10           O  
ATOM   1991  HG1 THR A 129     -14.899 -12.969  -0.282  1.00 96.10           H  
ATOM   1992  N   CYS A 130     -12.939 -15.237  -1.741  1.00 95.18           N  
ATOM   1993  H   CYS A 130     -13.474 -14.951  -0.933  1.00 95.18           H  
ATOM   1994  CA  CYS A 130     -12.608 -16.658  -1.889  1.00 95.18           C  
ATOM   1995  HA  CYS A 130     -12.158 -16.825  -2.867  1.00 95.18           H  
ATOM   1996  C   CYS A 130     -13.849 -17.563  -1.821  1.00 95.18           C  
ATOM   1997  CB  CYS A 130     -11.569 -17.011  -0.827  1.00 95.18           C  
ATOM   1998  HB2 CYS A 130     -11.303 -18.065  -0.903  1.00 95.18           H  
ATOM   1999  HB3 CYS A 130     -10.665 -16.440  -1.038  1.00 95.18           H  
ATOM   2000  O   CYS A 130     -13.745 -18.787  -1.665  1.00 95.18           O  
ATOM   2001  SG  CYS A 130     -12.112 -16.639   0.858  1.00 95.18           S  
ATOM   2002  N   LYS A 131     -15.047 -16.964  -1.811  1.00 93.47           N  
ATOM   2003  H   LYS A 131     -15.083 -15.957  -1.889  1.00 93.47           H  
ATOM   2004  CA  LYS A 131     -16.328 -17.676  -1.808  1.00 93.47           C  
ATOM   2005  HA  LYS A 131     -16.267 -18.456  -2.568  1.00 93.47           H  
ATOM   2006  C   LYS A 131     -17.481 -16.772  -2.212  1.00 93.47           C  
ATOM   2007  CB  LYS A 131     -16.655 -18.334  -0.450  1.00 93.47           C  
ATOM   2008  HB2 LYS A 131     -16.618 -19.406  -0.644  1.00 93.47           H  
ATOM   2009  HB3 LYS A 131     -17.689 -18.126  -0.175  1.00 93.47           H  
ATOM   2010  O   LYS A 131     -17.456 -15.573  -1.962  1.00 93.47           O  
ATOM   2011  CG  LYS A 131     -15.780 -17.957   0.770  1.00 93.47           C  
ATOM   2012  HG2 LYS A 131     -16.043 -16.947   1.085  1.00 93.47           H  
ATOM   2013  HG3 LYS A 131     -14.718 -17.961   0.527  1.00 93.47           H  
ATOM   2014  CD  LYS A 131     -15.942 -18.922   1.951  1.00 93.47           C  
ATOM   2015  HD2 LYS A 131     -15.172 -18.701   2.691  1.00 93.47           H  
ATOM   2016  HD3 LYS A 131     -16.911 -18.755   2.420  1.00 93.47           H  
ATOM   2017  CE  LYS A 131     -15.841 -20.398   1.537  1.00 93.47           C  
ATOM   2018  HE2 LYS A 131     -15.738 -21.003   2.438  1.00 93.47           H  
ATOM   2019  HE3 LYS A 131     -16.788 -20.677   1.075  1.00 93.47           H  
ATOM   2020  NZ  LYS A 131     -14.723 -20.655   0.581  1.00 93.47           N  
ATOM   2021  HZ1 LYS A 131     -13.828 -20.484   1.017  1.00 93.47           H  
ATOM   2022  HZ2 LYS A 131     -14.764 -20.036  -0.217  1.00 93.47           H  
ATOM   2023  HZ3 LYS A 131     -14.741 -21.606   0.240  1.00 93.47           H  
ATOM   2024  N   SER A 132     -18.519 -17.402  -2.753  1.00 92.98           N  
ATOM   2025  H   SER A 132     -18.447 -18.389  -2.955  1.00 92.98           H  
ATOM   2026  CA  SER A 132     -19.785 -16.757  -3.097  1.00 92.98           C  
ATOM   2027  HA  SER A 132     -19.584 -15.740  -3.432  1.00 92.98           H  
ATOM   2028  C   SER A 132     -20.761 -16.673  -1.922  1.00 92.98           C  
ATOM   2029  CB  SER A 132     -20.429 -17.510  -4.260  1.00 92.98           C  
ATOM   2030  HB2 SER A 132     -19.817 -17.375  -5.152  1.00 92.98           H  
ATOM   2031  HB3 SER A 132     -21.423 -17.107  -4.455  1.00 92.98           H  
ATOM   2032  O   SER A 132     -21.485 -15.698  -1.814  1.00 92.98           O  
ATOM   2033  OG  SER A 132     -20.508 -18.895  -3.953  1.00 92.98           O  
ATOM   2034  HG  SER A 132     -20.806 -19.353  -4.743  1.00 92.98           H  
ATOM   2035  N   ASN A 133     -20.791 -17.662  -1.025  1.00 93.20           N  
ATOM   2036  H   ASN A 133     -20.196 -18.465  -1.173  1.00 93.20           H  
ATOM   2037  CA  ASN A 133     -21.670 -17.644   0.145  1.00 93.20           C  
ATOM   2038  HA  ASN A 133     -22.426 -16.869   0.021  1.00 93.20           H  
ATOM   2039  C   ASN A 133     -20.873 -17.308   1.405  1.00 93.20           C  
ATOM   2040  CB  ASN A 133     -22.410 -18.982   0.244  1.00 93.20           C  
ATOM   2041  HB2 ASN A 133     -22.883 -19.188  -0.717  1.00 93.20           H  
ATOM   2042  HB3 ASN A 133     -21.704 -19.782   0.468  1.00 93.20           H  
ATOM   2043  O   ASN A 133     -19.986 -18.061   1.805  1.00 93.20           O  
ATOM   2044  CG  ASN A 133     -23.494 -18.977   1.306  1.00 93.20           C  
ATOM   2045  ND2 ASN A 133     -24.323 -19.992   1.304  1.00 93.20           N  
ATOM   2046 HD21 ASN A 133     -25.102 -19.932   1.945  1.00 93.20           H  
ATOM   2047 HD22 ASN A 133     -24.247 -20.717   0.605  1.00 93.20           H  
ATOM   2048  OD1 ASN A 133     -23.629 -18.089   2.138  1.00 93.20           O  
ATOM   2049  N   TRP A 134     -21.189 -16.172   2.018  1.00 93.29           N  
ATOM   2050  H   TRP A 134     -21.917 -15.595   1.623  1.00 93.29           H  
ATOM   2051  CA  TRP A 134     -20.494 -15.643   3.187  1.00 93.29           C  
ATOM   2052  HA  TRP A 134     -19.501 -16.090   3.231  1.00 93.29           H  
ATOM   2053  C   TRP A 134     -21.175 -16.000   4.505  1.00 93.29           C  
ATOM   2054  CB  TRP A 134     -20.328 -14.129   3.040  1.00 93.29           C  
ATOM   2055  HB2 TRP A 134     -21.304 -13.664   2.901  1.00 93.29           H  
ATOM   2056  HB3 TRP A 134     -19.934 -13.739   3.978  1.00 93.29           H  
ATOM   2057  O   TRP A 134     -20.614 -15.748   5.569  1.00 93.29           O  
ATOM   2058  CG  TRP A 134     -19.412 -13.650   1.953  1.00 93.29           C  
ATOM   2059  CD1 TRP A 134     -18.885 -14.365   0.929  1.00 93.29           C  
ATOM   2060  HD1 TRP A 134     -19.065 -15.411   0.728  1.00 93.29           H  
ATOM   2061  CD2 TRP A 134     -18.871 -12.309   1.808  1.00 93.29           C  
ATOM   2062  CE2 TRP A 134     -18.016 -12.280   0.666  1.00 93.29           C  
ATOM   2063  CE3 TRP A 134     -19.025 -11.113   2.538  1.00 93.29           C  
ATOM   2064  HE3 TRP A 134     -19.688 -11.096   3.390  1.00 93.29           H  
ATOM   2065  NE1 TRP A 134     -18.064 -13.562   0.166  1.00 93.29           N  
ATOM   2066  HE1 TRP A 134     -17.581 -13.892  -0.658  1.00 93.29           H  
ATOM   2067  CH2 TRP A 134     -17.502  -9.946   1.024  1.00 93.29           C  
ATOM   2068  HH2 TRP A 134     -16.999  -9.035   0.735  1.00 93.29           H  
ATOM   2069  CZ2 TRP A 134     -17.340 -11.120   0.269  1.00 93.29           C  
ATOM   2070  HZ2 TRP A 134     -16.711 -11.131  -0.608  1.00 93.29           H  
ATOM   2071  CZ3 TRP A 134     -18.344  -9.946   2.150  1.00 93.29           C  
ATOM   2072  HZ3 TRP A 134     -18.502  -9.029   2.697  1.00 93.29           H  
ATOM   2073  N   ARG A 135     -22.337 -16.656   4.475  1.00 86.54           N  
ATOM   2074  H   ARG A 135     -22.750 -16.852   3.575  1.00 86.54           H  
ATOM   2075  CA  ARG A 135     -23.032 -17.079   5.697  1.00 86.54           C  
ATOM   2076  HA  ARG A 135     -23.022 -16.243   6.398  1.00 86.54           H  
ATOM   2077  C   ARG A 135     -22.341 -18.248   6.410  1.00 86.54           C  
ATOM   2078  CB  ARG A 135     -24.485 -17.400   5.331  1.00 86.54           C  
ATOM   2079  HB2 ARG A 135     -24.872 -16.604   4.695  1.00 86.54           H  
ATOM   2080  HB3 ARG A 135     -24.514 -18.336   4.773  1.00 86.54           H  
ATOM   2081  O   ARG A 135     -22.579 -18.458   7.596  1.00 86.54           O  
ATOM   2082  CG  ARG A 135     -25.389 -17.511   6.563  1.00 86.54           C  
ATOM   2083  HG2 ARG A 135     -25.333 -16.587   7.139  1.00 86.54           H  
ATOM   2084  HG3 ARG A 135     -25.079 -18.348   7.189  1.00 86.54           H  
ATOM   2085  CD  ARG A 135     -26.833 -17.737   6.127  1.00 86.54           C  
ATOM   2086  HD2 ARG A 135     -27.146 -16.898   5.507  1.00 86.54           H  
ATOM   2087  HD3 ARG A 135     -26.882 -18.657   5.544  1.00 86.54           H  
ATOM   2088  NE  ARG A 135     -27.712 -17.807   7.300  1.00 86.54           N  
ATOM   2089  HE  ARG A 135     -27.577 -17.085   7.994  1.00 86.54           H  
ATOM   2090  NH1 ARG A 135     -29.157 -19.433   6.598  1.00 86.54           N  
ATOM   2091 HH11 ARG A 135     -29.910 -20.071   6.813  1.00 86.54           H  
ATOM   2092 HH12 ARG A 135     -28.697 -19.417   5.699  1.00 86.54           H  
ATOM   2093  NH2 ARG A 135     -29.337 -18.597   8.656  1.00 86.54           N  
ATOM   2094 HH21 ARG A 135     -29.166 -17.806   9.260  1.00 86.54           H  
ATOM   2095 HH22 ARG A 135     -30.093 -19.222   8.894  1.00 86.54           H  
ATOM   2096  CZ  ARG A 135     -28.725 -18.613   7.514  1.00 86.54           C  
ATOM   2097  N   GLY A 136     -21.510 -19.029   5.717  1.00 84.39           N  
ATOM   2098  H   GLY A 136     -21.301 -18.789   4.758  1.00 84.39           H  
ATOM   2099  CA  GLY A 136     -20.868 -20.212   6.293  1.00 84.39           C  
ATOM   2100  HA2 GLY A 136     -20.502 -19.968   7.290  1.00 84.39           H  
ATOM   2101  HA3 GLY A 136     -21.610 -21.005   6.393  1.00 84.39           H  
ATOM   2102  C   GLY A 136     -19.696 -20.750   5.476  1.00 84.39           C  
ATOM   2103  O   GLY A 136     -19.365 -20.233   4.414  1.00 84.39           O  
ATOM   2104  N   GLY A 137     -19.063 -21.810   5.987  1.00 86.82           N  
ATOM   2105  H   GLY A 137     -19.406 -22.213   6.847  1.00 86.82           H  
ATOM   2106  CA  GLY A 137     -17.924 -22.459   5.323  1.00 86.82           C  
ATOM   2107  HA2 GLY A 137     -18.145 -22.581   4.262  1.00 86.82           H  
ATOM   2108  HA3 GLY A 137     -17.782 -23.449   5.757  1.00 86.82           H  
ATOM   2109  C   GLY A 137     -16.596 -21.702   5.448  1.00 86.82           C  
ATOM   2110  O   GLY A 137     -15.722 -21.852   4.594  1.00 86.82           O  
ATOM   2111  N   TRP A 138     -16.450 -20.875   6.482  1.00 91.39           N  
ATOM   2112  H   TRP A 138     -17.210 -20.794   7.143  1.00 91.39           H  
ATOM   2113  CA  TRP A 138     -15.212 -20.162   6.797  1.00 91.39           C  
ATOM   2114  HA  TRP A 138     -14.647 -19.993   5.880  1.00 91.39           H  
ATOM   2115  C   TRP A 138     -14.321 -20.964   7.745  1.00 91.39           C  
ATOM   2116  CB  TRP A 138     -15.549 -18.796   7.394  1.00 91.39           C  
ATOM   2117  HB2 TRP A 138     -14.619 -18.281   7.635  1.00 91.39           H  
ATOM   2118  HB3 TRP A 138     -16.098 -18.936   8.325  1.00 91.39           H  
ATOM   2119  O   TRP A 138     -14.811 -21.753   8.554  1.00 91.39           O  
ATOM   2120  CG  TRP A 138     -16.349 -17.920   6.488  1.00 91.39           C  
ATOM   2121  CD1 TRP A 138     -17.670 -17.666   6.590  1.00 91.39           C  
ATOM   2122  HD1 TRP A 138     -18.326 -18.051   7.357  1.00 91.39           H  
ATOM   2123  CD2 TRP A 138     -15.878 -17.142   5.349  1.00 91.39           C  
ATOM   2124  CE2 TRP A 138     -16.979 -16.428   4.801  1.00 91.39           C  
ATOM   2125  CE3 TRP A 138     -14.616 -16.921   4.763  1.00 91.39           C  
ATOM   2126  HE3 TRP A 138     -13.759 -17.431   5.176  1.00 91.39           H  
ATOM   2127  NE1 TRP A 138     -18.046 -16.806   5.583  1.00 91.39           N  
ATOM   2128  HE1 TRP A 138     -18.970 -16.401   5.536  1.00 91.39           H  
ATOM   2129  CH2 TRP A 138     -15.557 -15.336   3.173  1.00 91.39           C  
ATOM   2130  HH2 TRP A 138     -15.433 -14.638   2.358  1.00 91.39           H  
ATOM   2131  CZ2 TRP A 138     -16.825 -15.533   3.736  1.00 91.39           C  
ATOM   2132  HZ2 TRP A 138     -17.667 -14.965   3.366  1.00 91.39           H  
ATOM   2133  CZ3 TRP A 138     -14.450 -16.029   3.689  1.00 91.39           C  
ATOM   2134  HZ3 TRP A 138     -13.468 -15.849   3.278  1.00 91.39           H  
ATOM   2135  N   ASP A 139     -13.014 -20.721   7.673  1.00 89.85           N  
ATOM   2136  H   ASP A 139     -12.679 -20.035   7.012  1.00 89.85           H  
ATOM   2137  CA  ASP A 139     -12.073 -21.136   8.709  1.00 89.85           C  
ATOM   2138  HA  ASP A 139     -12.383 -22.097   9.120  1.00 89.85           H  
ATOM   2139  C   ASP A 139     -12.090 -20.095   9.839  1.00 89.85           C  
ATOM   2140  CB  ASP A 139     -10.682 -21.330   8.081  1.00 89.85           C  
ATOM   2141  HB2 ASP A 139     -10.348 -20.394   7.635  1.00 89.85           H  
ATOM   2142  HB3 ASP A 139     -10.770 -22.068   7.284  1.00 89.85           H  
ATOM   2143  O   ASP A 139     -11.747 -18.935   9.624  1.00 89.85           O  
ATOM   2144  CG  ASP A 139      -9.618 -21.824   9.068  1.00 89.85           C  
ATOM   2145  OD1 ASP A 139      -9.883 -21.855  10.292  1.00 89.85           O  
ATOM   2146  OD2 ASP A 139      -8.515 -22.184   8.607  1.00 89.85           O  
ATOM   2147  N   TRP A 140     -12.520 -20.505  11.034  1.00 88.94           N  
ATOM   2148  H   TRP A 140     -12.788 -21.474  11.123  1.00 88.94           H  
ATOM   2149  CA  TRP A 140     -12.627 -19.651  12.225  1.00 88.94           C  
ATOM   2150  HA  TRP A 140     -12.595 -18.606  11.915  1.00 88.94           H  
ATOM   2151  C   TRP A 140     -11.467 -19.839  13.211  1.00 88.94           C  
ATOM   2152  CB  TRP A 140     -13.984 -19.888  12.898  1.00 88.94           C  
ATOM   2153  HB2 TRP A 140     -14.067 -20.939  13.174  1.00 88.94           H  
ATOM   2154  HB3 TRP A 140     -14.030 -19.305  13.818  1.00 88.94           H  
ATOM   2155  O   TRP A 140     -11.520 -19.324  14.328  1.00 88.94           O  
ATOM   2156  CG  TRP A 140     -15.167 -19.500  12.074  1.00 88.94           C  
ATOM   2157  CD1 TRP A 140     -15.930 -20.335  11.335  1.00 88.94           C  
ATOM   2158  HD1 TRP A 140     -15.765 -21.398  11.237  1.00 88.94           H  
ATOM   2159  CD2 TRP A 140     -15.735 -18.168  11.890  1.00 88.94           C  
ATOM   2160  CE2 TRP A 140     -16.862 -18.275  11.021  1.00 88.94           C  
ATOM   2161  CE3 TRP A 140     -15.421 -16.885  12.385  1.00 88.94           C  
ATOM   2162  HE3 TRP A 140     -14.593 -16.769  13.068  1.00 88.94           H  
ATOM   2163  NE1 TRP A 140     -16.946 -19.621  10.734  1.00 88.94           N  
ATOM   2164  HE1 TRP A 140     -17.665 -20.049  10.168  1.00 88.94           H  
ATOM   2165  CH2 TRP A 140     -17.301 -15.902  11.168  1.00 88.94           C  
ATOM   2166  HH2 TRP A 140     -17.905 -15.038  10.938  1.00 88.94           H  
ATOM   2167  CZ2 TRP A 140     -17.635 -17.165  10.650  1.00 88.94           C  
ATOM   2168  HZ2 TRP A 140     -18.496 -17.278  10.008  1.00 88.94           H  
ATOM   2169  CZ3 TRP A 140     -16.201 -15.767  12.032  1.00 88.94           C  
ATOM   2170  HZ3 TRP A 140     -15.978 -14.798  12.454  1.00 88.94           H  
ATOM   2171  N   SER A 141     -10.416 -20.572  12.827  1.00 84.03           N  
ATOM   2172  H   SER A 141     -10.409 -20.945  11.888  1.00 84.03           H  
ATOM   2173  CA  SER A 141      -9.301 -20.955  13.709  1.00 84.03           C  
ATOM   2174  HA  SER A 141      -9.687 -21.613  14.488  1.00 84.03           H  
ATOM   2175  C   SER A 141      -8.616 -19.784  14.416  1.00 84.03           C  
ATOM   2176  CB  SER A 141      -8.241 -21.727  12.915  1.00 84.03           C  
ATOM   2177  HB2 SER A 141      -7.380 -21.921  13.555  1.00 84.03           H  
ATOM   2178  HB3 SER A 141      -8.657 -22.683  12.597  1.00 84.03           H  
ATOM   2179  O   SER A 141      -8.066 -19.965  15.497  1.00 84.03           O  
ATOM   2180  OG  SER A 141      -7.828 -21.003  11.771  1.00 84.03           O  
ATOM   2181  HG  SER A 141      -8.414 -21.291  11.067  1.00 84.03           H  
ATOM   2182  N   GLN A 142      -8.667 -18.582  13.838  1.00 83.92           N  
ATOM   2183  H   GLN A 142      -9.140 -18.522  12.947  1.00 83.92           H  
ATOM   2184  CA  GLN A 142      -8.062 -17.373  14.404  1.00 83.92           C  
ATOM   2185  HA  GLN A 142      -7.494 -17.656  15.291  1.00 83.92           H  
ATOM   2186  C   GLN A 142      -9.093 -16.358  14.921  1.00 83.92           C  
ATOM   2187  CB  GLN A 142      -7.050 -16.776  13.418  1.00 83.92           C  
ATOM   2188  HB2 GLN A 142      -6.563 -15.936  13.914  1.00 83.92           H  
ATOM   2189  HB3 GLN A 142      -7.565 -16.410  12.530  1.00 83.92           H  
ATOM   2190  O   GLN A 142      -8.830 -15.158  14.937  1.00 83.92           O  
ATOM   2191  CG  GLN A 142      -5.989 -17.818  13.020  1.00 83.92           C  
ATOM   2192  HG2 GLN A 142      -6.390 -18.463  12.238  1.00 83.92           H  
ATOM   2193  HG3 GLN A 142      -5.754 -18.441  13.883  1.00 83.92           H  
ATOM   2194  CD  GLN A 142      -4.679 -17.214  12.542  1.00 83.92           C  
ATOM   2195  NE2 GLN A 142      -3.757 -18.014  12.056  1.00 83.92           N  
ATOM   2196 HE21 GLN A 142      -3.904 -19.013  12.090  1.00 83.92           H  
ATOM   2197 HE22 GLN A 142      -2.839 -17.609  11.942  1.00 83.92           H  
ATOM   2198  OE1 GLN A 142      -4.438 -16.023  12.584  1.00 83.92           O  
ATOM   2199  N   GLY A 143     -10.288 -16.818  15.300  1.00 87.08           N  
ATOM   2200  H   GLY A 143     -10.473 -17.807  15.208  1.00 87.08           H  
ATOM   2201  CA  GLY A 143     -11.330 -15.990  15.924  1.00 87.08           C  
ATOM   2202  HA2 GLY A 143     -10.869 -15.341  16.668  1.00 87.08           H  
ATOM   2203  HA3 GLY A 143     -12.037 -16.644  16.434  1.00 87.08           H  
ATOM   2204  C   GLY A 143     -12.126 -15.103  14.964  1.00 87.08           C  
ATOM   2205  O   GLY A 143     -13.094 -14.477  15.382  1.00 87.08           O  
ATOM   2206  N   LYS A 144     -11.764 -15.085  13.681  1.00 89.31           N  
ATOM   2207  H   LYS A 144     -10.973 -15.656  13.421  1.00 89.31           H  
ATOM   2208  CA  LYS A 144     -12.495 -14.419  12.598  1.00 89.31           C  
ATOM   2209  HA  LYS A 144     -13.523 -14.244  12.914  1.00 89.31           H  
ATOM   2210  C   LYS A 144     -12.545 -15.305  11.368  1.00 89.31           C  
ATOM   2211  CB  LYS A 144     -11.864 -13.063  12.274  1.00 89.31           C  
ATOM   2212  HB2 LYS A 144     -11.889 -12.453  13.177  1.00 89.31           H  
ATOM   2213  HB3 LYS A 144     -12.468 -12.562  11.517  1.00 89.31           H  
ATOM   2214  O   LYS A 144     -11.752 -16.240  11.250  1.00 89.31           O  
ATOM   2215  CG  LYS A 144     -10.418 -13.181  11.770  1.00 89.31           C  
ATOM   2216  HG2 LYS A 144     -10.369 -13.773  10.856  1.00 89.31           H  
ATOM   2217  HG3 LYS A 144      -9.803 -13.648  12.539  1.00 89.31           H  
ATOM   2218  CD  LYS A 144      -9.904 -11.776  11.489  1.00 89.31           C  
ATOM   2219  HD2 LYS A 144     -10.339 -11.395  10.565  1.00 89.31           H  
ATOM   2220  HD3 LYS A 144     -10.203 -11.127  12.312  1.00 89.31           H  
ATOM   2221  CE  LYS A 144      -8.389 -11.782  11.394  1.00 89.31           C  
ATOM   2222  HE2 LYS A 144      -8.076 -12.160  10.421  1.00 89.31           H  
ATOM   2223  HE3 LYS A 144      -7.985 -12.410  12.188  1.00 89.31           H  
ATOM   2224  NZ  LYS A 144      -7.917 -10.406  11.576  1.00 89.31           N  
ATOM   2225  HZ1 LYS A 144      -6.909 -10.354  11.601  1.00 89.31           H  
ATOM   2226  HZ2 LYS A 144      -8.297  -9.921  12.376  1.00 89.31           H  
ATOM   2227  HZ3 LYS A 144      -8.057  -9.875  10.728  1.00 89.31           H  
ATOM   2228  N   ASN A 145     -13.438 -14.977  10.443  1.00 89.33           N  
ATOM   2229  H   ASN A 145     -14.011 -14.158  10.587  1.00 89.33           H  
ATOM   2230  CA  ASN A 145     -13.535 -15.676   9.173  1.00 89.33           C  
ATOM   2231  HA  ASN A 145     -13.694 -16.731   9.392  1.00 89.33           H  
ATOM   2232  C   ASN A 145     -12.233 -15.542   8.374  1.00 89.33           C  
ATOM   2233  CB  ASN A 145     -14.738 -15.175   8.354  1.00 89.33           C  
ATOM   2234  HB2 ASN A 145     -15.655 -15.274   8.936  1.00 89.33           H  
ATOM   2235  HB3 ASN A 145     -14.831 -15.788   7.458  1.00 89.33           H  
ATOM   2236  O   ASN A 145     -11.715 -14.454   8.115  1.00 89.33           O  
ATOM   2237  CG  ASN A 145     -14.584 -13.728   7.935  1.00 89.33           C  
ATOM   2238  ND2 ASN A 145     -14.769 -13.382   6.684  1.00 89.33           N  
ATOM   2239 HD21 ASN A 145     -14.735 -12.389   6.503  1.00 89.33           H  
ATOM   2240 HD22 ASN A 145     -15.082 -14.050   5.994  1.00 89.33           H  
ATOM   2241  OD1 ASN A 145     -14.283 -12.884   8.752  1.00 89.33           O  
ATOM   2242  N   ARG A 146     -11.731 -16.685   7.931  1.00 91.14           N  
ATOM   2243  H   ARG A 146     -12.082 -17.542   8.335  1.00 91.14           H  
ATOM   2244  CA  ARG A 146     -10.649 -16.796   6.965  1.00 91.14           C  
ATOM   2245  HA  ARG A 146     -10.431 -15.815   6.545  1.00 91.14           H  
ATOM   2246  C   ARG A 146     -11.081 -17.690   5.830  1.00 91.14           C  
ATOM   2247  CB  ARG A 146      -9.393 -17.335   7.651  1.00 91.14           C  
ATOM   2248  HB2 ARG A 146      -8.629 -17.525   6.897  1.00 91.14           H  
ATOM   2249  HB3 ARG A 146      -9.614 -18.268   8.169  1.00 91.14           H  
ATOM   2250  O   ARG A 146     -11.908 -18.589   6.008  1.00 91.14           O  
ATOM   2251  CG  ARG A 146      -8.870 -16.302   8.648  1.00 91.14           C  
ATOM   2252  HG2 ARG A 146      -9.598 -16.129   9.441  1.00 91.14           H  
ATOM   2253  HG3 ARG A 146      -8.689 -15.367   8.119  1.00 91.14           H  
ATOM   2254  CD  ARG A 146      -7.574 -16.794   9.269  1.00 91.14           C  
ATOM   2255  HD2 ARG A 146      -6.943 -17.199   8.478  1.00 91.14           H  
ATOM   2256  HD3 ARG A 146      -7.792 -17.582   9.990  1.00 91.14           H  
ATOM   2257  NE  ARG A 146      -6.901 -15.667   9.926  1.00 91.14           N  
ATOM   2258  HE  ARG A 146      -7.489 -14.921  10.269  1.00 91.14           H  
ATOM   2259  NH1 ARG A 146      -4.765 -16.431   9.674  1.00 91.14           N  
ATOM   2260 HH11 ARG A 146      -3.777 -16.277   9.821  1.00 91.14           H  
ATOM   2261 HH12 ARG A 146      -5.118 -17.305   9.312  1.00 91.14           H  
ATOM   2262  NH2 ARG A 146      -5.123 -14.403  10.547  1.00 91.14           N  
ATOM   2263 HH21 ARG A 146      -5.715 -13.628  10.806  1.00 91.14           H  
ATOM   2264 HH22 ARG A 146      -4.181 -14.412  10.911  1.00 91.14           H  
ATOM   2265  CZ  ARG A 146      -5.603 -15.504  10.047  1.00 91.14           C  
ATOM   2266  N   CYS A 147     -10.516 -17.433   4.657  1.00 92.95           N  
ATOM   2267  H   CYS A 147      -9.847 -16.680   4.582  1.00 92.95           H  
ATOM   2268  CA  CYS A 147     -10.717 -18.297   3.510  1.00 92.95           C  
ATOM   2269  HA  CYS A 147     -11.760 -18.206   3.207  1.00 92.95           H  
ATOM   2270  C   CYS A 147     -10.406 -19.742   3.908  1.00 92.95           C  
ATOM   2271  CB  CYS A 147      -9.827 -17.822   2.365  1.00 92.95           C  
ATOM   2272  HB2 CYS A 147      -8.794 -17.761   2.706  1.00 92.95           H  
ATOM   2273  HB3 CYS A 147      -9.867 -18.535   1.541  1.00 92.95           H  
ATOM   2274  O   CYS A 147      -9.340 -19.994   4.475  1.00 92.95           O  
ATOM   2275  SG  CYS A 147     -10.355 -16.207   1.768  1.00 92.95           S  
ATOM   2276  N   PRO A 148     -11.331 -20.686   3.670  1.00 89.58           N  
ATOM   2277  CA  PRO A 148     -11.062 -22.075   3.982  1.00 89.58           C  
ATOM   2278  HA  PRO A 148     -10.819 -22.176   5.039  1.00 89.58           H  
ATOM   2279  C   PRO A 148      -9.880 -22.566   3.154  1.00 89.58           C  
ATOM   2280  CB  PRO A 148     -12.345 -22.840   3.680  1.00 89.58           C  
ATOM   2281  HB2 PRO A 148     -12.156 -23.857   3.335  1.00 89.58           H  
ATOM   2282  HB3 PRO A 148     -12.979 -22.848   4.567  1.00 89.58           H  
ATOM   2283  O   PRO A 148      -9.593 -22.043   2.073  1.00 89.58           O  
ATOM   2284  CG  PRO A 148     -12.987 -21.986   2.605  1.00 89.58           C  
ATOM   2285  HG2 PRO A 148     -14.064 -22.156   2.604  1.00 89.58           H  
ATOM   2286  HG3 PRO A 148     -12.552 -22.246   1.640  1.00 89.58           H  
ATOM   2287  CD  PRO A 148     -12.603 -20.554   2.990  1.00 89.58           C  
ATOM   2288  HD2 PRO A 148     -12.511 -19.930   2.101  1.00 89.58           H  
ATOM   2289  HD3 PRO A 148     -13.339 -20.143   3.681  1.00 89.58           H  
ATOM   2290  N   LYS A 149      -9.199 -23.584   3.677  1.00 78.02           N  
ATOM   2291  H   LYS A 149      -9.498 -23.944   4.572  1.00 78.02           H  
ATOM   2292  CA  LYS A 149      -8.009 -24.157   3.048  1.00 78.02           C  
ATOM   2293  HA  LYS A 149      -7.217 -23.408   3.076  1.00 78.02           H  
ATOM   2294  C   LYS A 149      -8.272 -24.495   1.576  1.00 78.02           C  
ATOM   2295  CB  LYS A 149      -7.549 -25.400   3.820  1.00 78.02           C  
ATOM   2296  HB2 LYS A 149      -8.373 -26.111   3.892  1.00 78.02           H  
ATOM   2297  HB3 LYS A 149      -6.743 -25.871   3.258  1.00 78.02           H  
ATOM   2298  O   LYS A 149      -9.293 -25.094   1.250  1.00 78.02           O  
ATOM   2299  CG  LYS A 149      -7.031 -25.062   5.228  1.00 78.02           C  
ATOM   2300  HG2 LYS A 149      -7.848 -24.684   5.843  1.00 78.02           H  
ATOM   2301  HG3 LYS A 149      -6.262 -24.293   5.151  1.00 78.02           H  
ATOM   2302  CD  LYS A 149      -6.426 -26.308   5.894  1.00 78.02           C  
ATOM   2303  HD2 LYS A 149      -7.197 -27.072   5.997  1.00 78.02           H  
ATOM   2304  HD3 LYS A 149      -5.629 -26.694   5.258  1.00 78.02           H  
ATOM   2305  CE  LYS A 149      -5.849 -25.965   7.274  1.00 78.02           C  
ATOM   2306  HE2 LYS A 149      -5.179 -25.112   7.166  1.00 78.02           H  
ATOM   2307  HE3 LYS A 149      -6.666 -25.654   7.925  1.00 78.02           H  
ATOM   2308  NZ  LYS A 149      -5.110 -27.111   7.876  1.00 78.02           N  
ATOM   2309  HZ1 LYS A 149      -4.770 -26.872   8.797  1.00 78.02           H  
ATOM   2310  HZ2 LYS A 149      -4.295 -27.362   7.334  1.00 78.02           H  
ATOM   2311  HZ3 LYS A 149      -5.698 -27.928   7.960  1.00 78.02           H  
ATOM   2312  N   GLY A 150      -7.341 -24.096   0.713  1.00 75.09           N  
ATOM   2313  H   GLY A 150      -6.547 -23.583   1.066  1.00 75.09           H  
ATOM   2314  CA  GLY A 150      -7.417 -24.295  -0.737  1.00 75.09           C  
ATOM   2315  HA2 GLY A 150      -7.835 -25.280  -0.946  1.00 75.09           H  
ATOM   2316  HA3 GLY A 150      -6.411 -24.265  -1.157  1.00 75.09           H  
ATOM   2317  C   GLY A 150      -8.266 -23.267  -1.491  1.00 75.09           C  
ATOM   2318  O   GLY A 150      -8.150 -23.174  -2.704  1.00 75.09           O  
ATOM   2319  N   ALA A 151      -9.084 -22.448  -0.822  1.00 85.33           N  
ATOM   2320  H   ALA A 151      -9.144 -22.494   0.185  1.00 85.33           H  
ATOM   2321  CA  ALA A 151      -9.860 -21.435  -1.530  1.00 85.33           C  
ATOM   2322  HA  ALA A 151     -10.311 -21.910  -2.402  1.00 85.33           H  
ATOM   2323  C   ALA A 151      -8.960 -20.295  -2.032  1.00 85.33           C  
ATOM   2324  CB  ALA A 151     -11.001 -20.938  -0.643  1.00 85.33           C  
ATOM   2325  HB1 ALA A 151     -11.600 -21.793  -0.329  1.00 85.33           H  
ATOM   2326  HB2 ALA A 151     -10.598 -20.421   0.228  1.00 85.33           H  
ATOM   2327  HB3 ALA A 151     -11.628 -20.258  -1.220  1.00 85.33           H  
ATOM   2328  O   ALA A 151      -8.269 -19.641  -1.249  1.00 85.33           O  
ATOM   2329  N   GLN A 152      -9.011 -20.023  -3.336  1.00 83.39           N  
ATOM   2330  H   GLN A 152      -9.535 -20.645  -3.935  1.00 83.39           H  
ATOM   2331  CA  GLN A 152      -8.239 -18.952  -3.960  1.00 83.39           C  
ATOM   2332  HA  GLN A 152      -7.286 -18.861  -3.440  1.00 83.39           H  
ATOM   2333  C   GLN A 152      -8.961 -17.607  -3.878  1.00 83.39           C  
ATOM   2334  CB  GLN A 152      -7.942 -19.282  -5.426  1.00 83.39           C  
ATOM   2335  HB2 GLN A 152      -8.879 -19.432  -5.962  1.00 83.39           H  
ATOM   2336  HB3 GLN A 152      -7.425 -18.431  -5.869  1.00 83.39           H  
ATOM   2337  O   GLN A 152     -10.154 -17.504  -4.180  1.00 83.39           O  
ATOM   2338  CG  GLN A 152      -7.059 -20.524  -5.589  1.00 83.39           C  
ATOM   2339  HG2 GLN A 152      -6.159 -20.413  -4.984  1.00 83.39           H  
ATOM   2340  HG3 GLN A 152      -7.596 -21.408  -5.244  1.00 83.39           H  
ATOM   2341  CD  GLN A 152      -6.644 -20.742  -7.041  1.00 83.39           C  
ATOM   2342  NE2 GLN A 152      -5.717 -21.627  -7.287  1.00 83.39           N  
ATOM   2343 HE21 GLN A 152      -5.667 -21.913  -8.254  1.00 83.39           H  
ATOM   2344 HE22 GLN A 152      -5.689 -22.356  -6.589  1.00 83.39           H  
ATOM   2345  OE1 GLN A 152      -7.123 -20.123  -7.982  1.00 83.39           O  
ATOM   2346  N   CYS A 153      -8.214 -16.554  -3.550  1.00 91.06           N  
ATOM   2347  H   CYS A 153      -7.247 -16.701  -3.300  1.00 91.06           H  
ATOM   2348  CA  CYS A 153      -8.696 -15.184  -3.670  1.00 91.06           C  
ATOM   2349  HA  CYS A 153      -9.710 -15.137  -3.273  1.00 91.06           H  
ATOM   2350  C   CYS A 153      -8.730 -14.765  -5.143  1.00 91.06           C  
ATOM   2351  CB  CYS A 153      -7.828 -14.250  -2.825  1.00 91.06           C  
ATOM   2352  HB2 CYS A 153      -8.075 -13.218  -3.075  1.00 91.06           H  
ATOM   2353  HB3 CYS A 153      -6.779 -14.411  -3.075  1.00 91.06           H  
ATOM   2354  O   CYS A 153      -7.689 -14.548  -5.763  1.00 91.06           O  
ATOM   2355  SG  CYS A 153      -8.053 -14.462  -1.042  1.00 91.06           S  
ATOM   2356  N   LEU A 154      -9.934 -14.630  -5.692  1.00 92.36           N  
ATOM   2357  H   LEU A 154     -10.738 -14.737  -5.090  1.00 92.36           H  
ATOM   2358  CA  LEU A 154     -10.185 -14.237  -7.078  1.00 92.36           C  
ATOM   2359  HA  LEU A 154      -9.240 -13.938  -7.533  1.00 92.36           H  
ATOM   2360  C   LEU A 154     -11.105 -13.010  -7.118  1.00 92.36           C  
ATOM   2361  CB  LEU A 154     -10.754 -15.436  -7.870  1.00 92.36           C  
ATOM   2362  HB2 LEU A 154     -11.041 -15.115  -8.872  1.00 92.36           H  
ATOM   2363  HB3 LEU A 154     -11.665 -15.781  -7.382  1.00 92.36           H  
ATOM   2364  O   LEU A 154     -11.764 -12.710  -6.115  1.00 92.36           O  
ATOM   2365  CG  LEU A 154      -9.775 -16.617  -8.004  1.00 92.36           C  
ATOM   2366  HG  LEU A 154      -9.398 -16.901  -7.021  1.00 92.36           H  
ATOM   2367  CD1 LEU A 154     -10.472 -17.836  -8.603  1.00 92.36           C  
ATOM   2368 HD11 LEU A 154     -11.298 -18.132  -7.957  1.00 92.36           H  
ATOM   2369 HD12 LEU A 154      -9.759 -18.660  -8.651  1.00 92.36           H  
ATOM   2370 HD13 LEU A 154     -10.837 -17.603  -9.603  1.00 92.36           H  
ATOM   2371  CD2 LEU A 154      -8.592 -16.271  -8.911  1.00 92.36           C  
ATOM   2372 HD21 LEU A 154      -8.944 -15.950  -9.891  1.00 92.36           H  
ATOM   2373 HD22 LEU A 154      -7.954 -17.148  -9.024  1.00 92.36           H  
ATOM   2374 HD23 LEU A 154      -7.990 -15.483  -8.457  1.00 92.36           H  
ATOM   2375  N   PRO A 155     -11.151 -12.283  -8.250  1.00 92.80           N  
ATOM   2376  CA  PRO A 155     -12.045 -11.145  -8.397  1.00 92.80           C  
ATOM   2377  HA  PRO A 155     -11.728 -10.372  -7.698  1.00 92.80           H  
ATOM   2378  C   PRO A 155     -13.500 -11.533  -8.136  1.00 92.80           C  
ATOM   2379  CB  PRO A 155     -11.862 -10.638  -9.829  1.00 92.80           C  
ATOM   2380  HB2 PRO A 155     -11.940  -9.553  -9.885  1.00 92.80           H  
ATOM   2381  HB3 PRO A 155     -12.591 -11.108 -10.489  1.00 92.80           H  
ATOM   2382  O   PRO A 155     -13.913 -12.662  -8.419  1.00 92.80           O  
ATOM   2383  CG  PRO A 155     -10.467 -11.128 -10.204  1.00 92.80           C  
ATOM   2384  HG2 PRO A 155     -10.360 -11.260 -11.281  1.00 92.80           H  
ATOM   2385  HG3 PRO A 155      -9.723 -10.425  -9.830  1.00 92.80           H  
ATOM   2386  CD  PRO A 155     -10.356 -12.454  -9.457  1.00 92.80           C  
ATOM   2387  HD2 PRO A 155      -9.310 -12.669  -9.238  1.00 92.80           H  
ATOM   2388  HD3 PRO A 155     -10.788 -13.247 -10.069  1.00 92.80           H  
ATOM   2389  N   PHE A 156     -14.298 -10.584  -7.653  1.00 96.52           N  
ATOM   2390  H   PHE A 156     -13.893  -9.691  -7.411  1.00 96.52           H  
ATOM   2391  CA  PHE A 156     -15.727 -10.798  -7.416  1.00 96.52           C  
ATOM   2392  HA  PHE A 156     -15.854 -11.553  -6.641  1.00 96.52           H  
ATOM   2393  C   PHE A 156     -16.450 -11.322  -8.659  1.00 96.52           C  
ATOM   2394  CB  PHE A 156     -16.373  -9.495  -6.941  1.00 96.52           C  
ATOM   2395  HB2 PHE A 156     -17.390  -9.450  -7.331  1.00 96.52           H  
ATOM   2396  HB3 PHE A 156     -15.836  -8.649  -7.368  1.00 96.52           H  
ATOM   2397  O   PHE A 156     -17.299 -12.191  -8.518  1.00 96.52           O  
ATOM   2398  CG  PHE A 156     -16.443  -9.338  -5.435  1.00 96.52           C  
ATOM   2399  CD1 PHE A 156     -17.673  -9.026  -4.834  1.00 96.52           C  
ATOM   2400  HD1 PHE A 156     -18.557  -8.901  -5.442  1.00 96.52           H  
ATOM   2401  CD2 PHE A 156     -15.300  -9.491  -4.628  1.00 96.52           C  
ATOM   2402  HD2 PHE A 156     -14.357  -9.773  -5.072  1.00 96.52           H  
ATOM   2403  CE1 PHE A 156     -17.758  -8.843  -3.445  1.00 96.52           C  
ATOM   2404  HE1 PHE A 156     -18.709  -8.592  -2.999  1.00 96.52           H  
ATOM   2405  CE2 PHE A 156     -15.379  -9.277  -3.241  1.00 96.52           C  
ATOM   2406  HE2 PHE A 156     -14.500  -9.357  -2.618  1.00 96.52           H  
ATOM   2407  CZ  PHE A 156     -16.608  -8.955  -2.649  1.00 96.52           C  
ATOM   2408  HZ  PHE A 156     -16.670  -8.786  -1.584  1.00 96.52           H  
ATOM   2409  N   SER A 157     -16.062 -10.896  -9.864  1.00 93.34           N  
ATOM   2410  H   SER A 157     -15.324 -10.208  -9.924  1.00 93.34           H  
ATOM   2411  CA  SER A 157     -16.645 -11.385 -11.122  1.00 93.34           C  
ATOM   2412  HA  SER A 157     -17.712 -11.161 -11.118  1.00 93.34           H  
ATOM   2413  C   SER A 157     -16.507 -12.898 -11.345  1.00 93.34           C  
ATOM   2414  CB  SER A 157     -16.014 -10.644 -12.303  1.00 93.34           C  
ATOM   2415  HB2 SER A 157     -16.433 -11.030 -13.232  1.00 93.34           H  
ATOM   2416  HB3 SER A 157     -16.254  -9.584 -12.227  1.00 93.34           H  
ATOM   2417  O   SER A 157     -17.287 -13.472 -12.099  1.00 93.34           O  
ATOM   2418  OG  SER A 157     -14.604 -10.807 -12.309  1.00 93.34           O  
ATOM   2419  HG  SER A 157     -14.270 -10.430 -13.126  1.00 93.34           H  
ATOM   2420  N   HIS A 158     -15.549 -13.567 -10.691  1.00 89.08           N  
ATOM   2421  H   HIS A 158     -14.945 -13.054 -10.065  1.00 89.08           H  
ATOM   2422  CA  HIS A 158     -15.413 -15.023 -10.761  1.00 89.08           C  
ATOM   2423  HA  HIS A 158     -15.574 -15.342 -11.790  1.00 89.08           H  
ATOM   2424  C   HIS A 158     -16.452 -15.747  -9.894  1.00 89.08           C  
ATOM   2425  CB  HIS A 158     -13.992 -15.424 -10.342  1.00 89.08           C  
ATOM   2426  HB2 HIS A 158     -13.833 -15.166  -9.295  1.00 89.08           H  
ATOM   2427  HB3 HIS A 158     -13.272 -14.866 -10.941  1.00 89.08           H  
ATOM   2428  O   HIS A 158     -17.036 -16.737 -10.322  1.00 89.08           O  
ATOM   2429  CG  HIS A 158     -13.726 -16.897 -10.528  1.00 89.08           C  
ATOM   2430  CD2 HIS A 158     -13.587 -17.848  -9.551  1.00 89.08           C  
ATOM   2431  HD2 HIS A 158     -13.647 -17.673  -8.486  1.00 89.08           H  
ATOM   2432  ND1 HIS A 158     -13.625 -17.545 -11.735  1.00 89.08           N  
ATOM   2433  HD1 HIS A 158     -13.812 -17.138 -12.641  1.00 89.08           H  
ATOM   2434  CE1 HIS A 158     -13.424 -18.849 -11.496  1.00 89.08           C  
ATOM   2435  HE1 HIS A 158     -13.374 -19.610 -12.261  1.00 89.08           H  
ATOM   2436  NE2 HIS A 158     -13.335 -19.081 -10.176  1.00 89.08           N  
ATOM   2437  N   TYR A 159     -16.682 -15.256  -8.673  1.00 93.81           N  
ATOM   2438  H   TYR A 159     -16.207 -14.406  -8.406  1.00 93.81           H  
ATOM   2439  CA  TYR A 159     -17.622 -15.861  -7.720  1.00 93.81           C  
ATOM   2440  HA  TYR A 159     -17.647 -16.938  -7.882  1.00 93.81           H  
ATOM   2441  C   TYR A 159     -19.063 -15.363  -7.901  1.00 93.81           C  
ATOM   2442  CB  TYR A 159     -17.121 -15.601  -6.294  1.00 93.81           C  
ATOM   2443  HB2 TYR A 159     -17.909 -15.868  -5.590  1.00 93.81           H  
ATOM   2444  HB3 TYR A 159     -16.925 -14.536  -6.166  1.00 93.81           H  
ATOM   2445  O   TYR A 159     -20.010 -16.071  -7.553  1.00 93.81           O  
ATOM   2446  CG  TYR A 159     -15.884 -16.401  -5.929  1.00 93.81           C  
ATOM   2447  CD1 TYR A 159     -16.003 -17.782  -5.677  1.00 93.81           C  
ATOM   2448  HD1 TYR A 159     -16.965 -18.265  -5.775  1.00 93.81           H  
ATOM   2449  CD2 TYR A 159     -14.622 -15.781  -5.847  1.00 93.81           C  
ATOM   2450  HD2 TYR A 159     -14.516 -14.727  -6.056  1.00 93.81           H  
ATOM   2451  CE1 TYR A 159     -14.868 -18.540  -5.327  1.00 93.81           C  
ATOM   2452  HE1 TYR A 159     -14.945 -19.603  -5.150  1.00 93.81           H  
ATOM   2453  CE2 TYR A 159     -13.491 -16.539  -5.484  1.00 93.81           C  
ATOM   2454  HE2 TYR A 159     -12.522 -16.068  -5.405  1.00 93.81           H  
ATOM   2455  OH  TYR A 159     -12.524 -18.649  -4.860  1.00 93.81           O  
ATOM   2456  HH  TYR A 159     -11.723 -18.130  -4.754  1.00 93.81           H  
ATOM   2457  CZ  TYR A 159     -13.609 -17.917  -5.224  1.00 93.81           C  
ATOM   2458  N   PHE A 160     -19.217 -14.166  -8.465  1.00 96.69           N  
ATOM   2459  H   PHE A 160     -18.379 -13.643  -8.676  1.00 96.69           H  
ATOM   2460  CA  PHE A 160     -20.471 -13.475  -8.740  1.00 96.69           C  
ATOM   2461  HA  PHE A 160     -21.309 -14.158  -8.600  1.00 96.69           H  
ATOM   2462  C   PHE A 160     -20.471 -12.985 -10.197  1.00 96.69           C  
ATOM   2463  CB  PHE A 160     -20.639 -12.312  -7.754  1.00 96.69           C  
ATOM   2464  HB2 PHE A 160     -19.936 -11.517  -8.001  1.00 96.69           H  
ATOM   2465  HB3 PHE A 160     -21.643 -11.904  -7.875  1.00 96.69           H  
ATOM   2466  O   PHE A 160     -20.136 -11.828 -10.461  1.00 96.69           O  
ATOM   2467  CG  PHE A 160     -20.434 -12.680  -6.302  1.00 96.69           C  
ATOM   2468  CD1 PHE A 160     -21.398 -13.447  -5.629  1.00 96.69           C  
ATOM   2469  HD1 PHE A 160     -22.278 -13.794  -6.151  1.00 96.69           H  
ATOM   2470  CD2 PHE A 160     -19.294 -12.222  -5.616  1.00 96.69           C  
ATOM   2471  HD2 PHE A 160     -18.553 -11.631  -6.133  1.00 96.69           H  
ATOM   2472  CE1 PHE A 160     -21.253 -13.701  -4.257  1.00 96.69           C  
ATOM   2473  HE1 PHE A 160     -22.035 -14.221  -3.724  1.00 96.69           H  
ATOM   2474  CE2 PHE A 160     -19.146 -12.485  -4.244  1.00 96.69           C  
ATOM   2475  HE2 PHE A 160     -18.308 -12.072  -3.702  1.00 96.69           H  
ATOM   2476  CZ  PHE A 160     -20.132 -13.216  -3.562  1.00 96.69           C  
ATOM   2477  HZ  PHE A 160     -20.051 -13.374  -2.497  1.00 96.69           H  
ATOM   2478  N   PRO A 161     -20.814 -13.854 -11.163  1.00 94.99           N  
ATOM   2479  CA  PRO A 161     -20.803 -13.495 -12.581  1.00 94.99           C  
ATOM   2480  HA  PRO A 161     -19.792 -13.200 -12.862  1.00 94.99           H  
ATOM   2481  C   PRO A 161     -21.766 -12.360 -12.938  1.00 94.99           C  
ATOM   2482  CB  PRO A 161     -21.181 -14.779 -13.325  1.00 94.99           C  
ATOM   2483  HB2 PRO A 161     -22.260 -14.830 -13.469  1.00 94.99           H  
ATOM   2484  HB3 PRO A 161     -20.666 -14.853 -14.283  1.00 94.99           H  
ATOM   2485  O   PRO A 161     -21.493 -11.598 -13.863  1.00 94.99           O  
ATOM   2486  CG  PRO A 161     -20.756 -15.888 -12.368  1.00 94.99           C  
ATOM   2487  HG2 PRO A 161     -21.323 -16.805 -12.529  1.00 94.99           H  
ATOM   2488  HG3 PRO A 161     -19.686 -16.072 -12.471  1.00 94.99           H  
ATOM   2489  CD  PRO A 161     -21.040 -15.282 -11.000  1.00 94.99           C  
ATOM   2490  HD2 PRO A 161     -20.368 -15.728 -10.267  1.00 94.99           H  
ATOM   2491  HD3 PRO A 161     -22.077 -15.463 -10.719  1.00 94.99           H  
ATOM   2492  N   THR A 162     -22.883 -12.244 -12.214  1.00 96.52           N  
ATOM   2493  H   THR A 162     -23.080 -12.947 -11.516  1.00 96.52           H  
ATOM   2494  CA  THR A 162     -23.910 -11.223 -12.446  1.00 96.52           C  
ATOM   2495  HA  THR A 162     -23.552 -10.549 -13.224  1.00 96.52           H  
ATOM   2496  C   THR A 162     -24.193 -10.385 -11.193  1.00 96.52           C  
ATOM   2497  CB  THR A 162     -25.218 -11.853 -12.953  1.00 96.52           C  
ATOM   2498  HB  THR A 162     -25.900 -11.048 -13.226  1.00 96.52           H  
ATOM   2499  O   THR A 162     -23.942 -10.841 -10.071  1.00 96.52           O  
ATOM   2500  CG2 THR A 162     -25.028 -12.742 -14.180  1.00 96.52           C  
ATOM   2501 HG21 THR A 162     -24.459 -13.635 -13.919  1.00 96.52           H  
ATOM   2502 HG22 THR A 162     -26.004 -13.044 -14.559  1.00 96.52           H  
ATOM   2503 HG23 THR A 162     -24.498 -12.189 -14.956  1.00 96.52           H  
ATOM   2504  OG1 THR A 162     -25.834 -12.618 -11.945  1.00 96.52           O  
ATOM   2505  HG1 THR A 162     -25.326 -13.424 -11.832  1.00 96.52           H  
ATOM   2506  N   PRO A 163     -24.789  -9.187 -11.344  1.00 97.49           N  
ATOM   2507  CA  PRO A 163     -25.267  -8.401 -10.207  1.00 97.49           C  
ATOM   2508  HA  PRO A 163     -24.407  -8.123  -9.597  1.00 97.49           H  
ATOM   2509  C   PRO A 163     -26.266  -9.146  -9.314  1.00 97.49           C  
ATOM   2510  CB  PRO A 163     -25.893  -7.147 -10.825  1.00 97.49           C  
ATOM   2511  HB2 PRO A 163     -25.760  -6.278 -10.179  1.00 97.49           H  
ATOM   2512  HB3 PRO A 163     -26.951  -7.307 -11.029  1.00 97.49           H  
ATOM   2513  O   PRO A 163     -26.211  -9.040  -8.088  1.00 97.49           O  
ATOM   2514  CG  PRO A 163     -25.145  -6.978 -12.144  1.00 97.49           C  
ATOM   2515  HG2 PRO A 163     -24.188  -6.486 -11.966  1.00 97.49           H  
ATOM   2516  HG3 PRO A 163     -25.732  -6.422 -12.875  1.00 97.49           H  
ATOM   2517  CD  PRO A 163     -24.911  -8.421 -12.580  1.00 97.49           C  
ATOM   2518  HD2 PRO A 163     -24.003  -8.473 -13.180  1.00 97.49           H  
ATOM   2519  HD3 PRO A 163     -25.770  -8.775 -13.151  1.00 97.49           H  
ATOM   2520  N   ALA A 164     -27.139  -9.957  -9.920  1.00 97.28           N  
ATOM   2521  H   ALA A 164     -27.120 -10.030 -10.927  1.00 97.28           H  
ATOM   2522  CA  ALA A 164     -28.091 -10.783  -9.186  1.00 97.28           C  
ATOM   2523  HA  ALA A 164     -28.659 -10.139  -8.514  1.00 97.28           H  
ATOM   2524  C   ALA A 164     -27.382 -11.831  -8.317  1.00 97.28           C  
ATOM   2525  CB  ALA A 164     -29.061 -11.427 -10.182  1.00 97.28           C  
ATOM   2526  HB1 ALA A 164     -29.800 -12.014  -9.637  1.00 97.28           H  
ATOM   2527  HB2 ALA A 164     -29.578 -10.655 -10.752  1.00 97.28           H  
ATOM   2528  HB3 ALA A 164     -28.520 -12.084 -10.863  1.00 97.28           H  
ATOM   2529  O   ALA A 164     -27.739 -12.004  -7.154  1.00 97.28           O  
ATOM   2530  N   ASP A 165     -26.322 -12.463  -8.835  1.00 96.99           N  
ATOM   2531  H   ASP A 165     -26.067 -12.276  -9.794  1.00 96.99           H  
ATOM   2532  CA  ASP A 165     -25.527 -13.421  -8.064  1.00 96.99           C  
ATOM   2533  HA  ASP A 165     -26.174 -14.236  -7.742  1.00 96.99           H  
ATOM   2534  C   ASP A 165     -24.920 -12.789  -6.810  1.00 96.99           C  
ATOM   2535  CB  ASP A 165     -24.381 -13.997  -8.906  1.00 96.99           C  
ATOM   2536  HB2 ASP A 165     -23.780 -13.192  -9.329  1.00 96.99           H  
ATOM   2537  HB3 ASP A 165     -23.723 -14.571  -8.254  1.00 96.99           H  
ATOM   2538  O   ASP A 165     -24.916 -13.426  -5.758  1.00 96.99           O  
ATOM   2539  CG  ASP A 165     -24.856 -14.926 -10.011  1.00 96.99           C  
ATOM   2540  OD1 ASP A 165     -25.550 -15.911  -9.680  1.00 96.99           O  
ATOM   2541  OD2 ASP A 165     -24.411 -14.734 -11.162  1.00 96.99           O  
ATOM   2542  N   LEU A 166     -24.418 -11.553  -6.904  1.00 97.73           N  
ATOM   2543  H   LEU A 166     -24.472 -11.078  -7.793  1.00 97.73           H  
ATOM   2544  CA  LEU A 166     -23.849 -10.854  -5.752  1.00 97.73           C  
ATOM   2545  HA  LEU A 166     -23.098 -11.501  -5.298  1.00 97.73           H  
ATOM   2546  C   LEU A 166     -24.913 -10.591  -4.685  1.00 97.73           C  
ATOM   2547  CB  LEU A 166     -23.166  -9.557  -6.213  1.00 97.73           C  
ATOM   2548  HB2 LEU A 166     -23.900  -8.931  -6.720  1.00 97.73           H  
ATOM   2549  HB3 LEU A 166     -22.384  -9.815  -6.927  1.00 97.73           H  
ATOM   2550  O   LEU A 166     -24.713 -10.950  -3.525  1.00 97.73           O  
ATOM   2551  CG  LEU A 166     -22.538  -8.748  -5.062  1.00 97.73           C  
ATOM   2552  HG  LEU A 166     -23.287  -8.526  -4.302  1.00 97.73           H  
ATOM   2553  CD1 LEU A 166     -21.367  -9.489  -4.418  1.00 97.73           C  
ATOM   2554 HD11 LEU A 166     -20.935  -8.871  -3.631  1.00 97.73           H  
ATOM   2555 HD12 LEU A 166     -20.616  -9.723  -5.173  1.00 97.73           H  
ATOM   2556 HD13 LEU A 166     -21.707 -10.422  -3.969  1.00 97.73           H  
ATOM   2557  CD2 LEU A 166     -21.997  -7.429  -5.598  1.00 97.73           C  
ATOM   2558 HD21 LEU A 166     -21.220  -7.621  -6.337  1.00 97.73           H  
ATOM   2559 HD22 LEU A 166     -22.809  -6.861  -6.052  1.00 97.73           H  
ATOM   2560 HD23 LEU A 166     -21.583  -6.838  -4.781  1.00 97.73           H  
ATOM   2561  N   CYS A 167     -26.046 -10.005  -5.069  1.00 96.83           N  
ATOM   2562  H   CYS A 167     -26.153  -9.740  -6.037  1.00 96.83           H  
ATOM   2563  CA  CYS A 167     -27.131  -9.717  -4.132  1.00 96.83           C  
ATOM   2564  HA  CYS A 167     -26.750  -9.080  -3.334  1.00 96.83           H  
ATOM   2565  C   CYS A 167     -27.676 -10.990  -3.465  1.00 96.83           C  
ATOM   2566  CB  CYS A 167     -28.235  -8.957  -4.876  1.00 96.83           C  
ATOM   2567  HB2 CYS A 167     -29.201  -9.217  -4.442  1.00 96.83           H  
ATOM   2568  HB3 CYS A 167     -28.251  -9.260  -5.924  1.00 96.83           H  
ATOM   2569  O   CYS A 167     -27.876 -11.020  -2.250  1.00 96.83           O  
ATOM   2570  SG  CYS A 167     -28.063  -7.161  -4.771  1.00 96.83           S  
ATOM   2571  N   GLU A 168     -27.887 -12.053  -4.240  1.00 96.69           N  
ATOM   2572  H   GLU A 168     -27.721 -11.969  -5.232  1.00 96.69           H  
ATOM   2573  CA  GLU A 168     -28.560 -13.262  -3.764  1.00 96.69           C  
ATOM   2574  HA  GLU A 168     -29.336 -12.981  -3.052  1.00 96.69           H  
ATOM   2575  C   GLU A 168     -27.612 -14.201  -3.012  1.00 96.69           C  
ATOM   2576  CB  GLU A 168     -29.247 -13.963  -4.949  1.00 96.69           C  
ATOM   2577  HB2 GLU A 168     -29.654 -14.914  -4.606  1.00 96.69           H  
ATOM   2578  HB3 GLU A 168     -28.525 -14.155  -5.743  1.00 96.69           H  
ATOM   2579  O   GLU A 168     -27.890 -14.613  -1.883  1.00 96.69           O  
ATOM   2580  CG  GLU A 168     -30.397 -13.088  -5.467  1.00 96.69           C  
ATOM   2581  HG2 GLU A 168     -31.058 -12.929  -4.614  1.00 96.69           H  
ATOM   2582  HG3 GLU A 168     -30.022 -12.115  -5.784  1.00 96.69           H  
ATOM   2583  CD  GLU A 168     -31.239 -13.689  -6.596  1.00 96.69           C  
ATOM   2584  OE1 GLU A 168     -32.156 -12.953  -7.036  1.00 96.69           O  
ATOM   2585  OE2 GLU A 168     -31.043 -14.873  -6.954  1.00 96.69           O  
ATOM   2586  N   LYS A 169     -26.452 -14.529  -3.590  1.00 95.26           N  
ATOM   2587  H   LYS A 169     -26.207 -14.090  -4.466  1.00 95.26           H  
ATOM   2588  CA  LYS A 169     -25.605 -15.612  -3.066  1.00 95.26           C  
ATOM   2589  HA  LYS A 169     -26.261 -16.416  -2.734  1.00 95.26           H  
ATOM   2590  C   LYS A 169     -24.802 -15.206  -1.836  1.00 95.26           C  
ATOM   2591  CB  LYS A 169     -24.694 -16.175  -4.166  1.00 95.26           C  
ATOM   2592  HB2 LYS A 169     -24.049 -15.388  -4.556  1.00 95.26           H  
ATOM   2593  HB3 LYS A 169     -24.053 -16.941  -3.729  1.00 95.26           H  
ATOM   2594  O   LYS A 169     -24.615 -16.053  -0.958  1.00 95.26           O  
ATOM   2595  CG  LYS A 169     -25.510 -16.814  -5.301  1.00 95.26           C  
ATOM   2596  HG2 LYS A 169     -26.224 -16.094  -5.703  1.00 95.26           H  
ATOM   2597  HG3 LYS A 169     -26.062 -17.664  -4.899  1.00 95.26           H  
ATOM   2598  CD  LYS A 169     -24.605 -17.285  -6.443  1.00 95.26           C  
ATOM   2599  HD2 LYS A 169     -24.172 -16.407  -6.923  1.00 95.26           H  
ATOM   2600  HD3 LYS A 169     -23.805 -17.913  -6.053  1.00 95.26           H  
ATOM   2601  CE  LYS A 169     -25.441 -18.077  -7.453  1.00 95.26           C  
ATOM   2602  HE2 LYS A 169     -25.705 -19.041  -7.018  1.00 95.26           H  
ATOM   2603  HE3 LYS A 169     -26.362 -17.524  -7.641  1.00 95.26           H  
ATOM   2604  NZ  LYS A 169     -24.734 -18.253  -8.742  1.00 95.26           N  
ATOM   2605  HZ1 LYS A 169     -25.228 -18.888  -9.352  1.00 95.26           H  
ATOM   2606  HZ2 LYS A 169     -24.789 -17.366  -9.223  1.00 95.26           H  
ATOM   2607  HZ3 LYS A 169     -23.763 -18.509  -8.638  1.00 95.26           H  
ATOM   2608  N   THR A 170     -24.386 -13.939  -1.737  1.00 94.60           N  
ATOM   2609  H   THR A 170     -24.588 -13.318  -2.507  1.00 94.60           H  
ATOM   2610  CA  THR A 170     -23.505 -13.448  -0.659  1.00 94.60           C  
ATOM   2611  HA  THR A 170     -22.518 -13.896  -0.763  1.00 94.60           H  
ATOM   2612  C   THR A 170     -24.027 -13.820   0.723  1.00 94.60           C  
ATOM   2613  CB  THR A 170     -23.310 -11.933  -0.749  1.00 94.60           C  
ATOM   2614  HB  THR A 170     -24.268 -11.421  -0.649  1.00 94.60           H  
ATOM   2615  O   THR A 170     -23.301 -14.406   1.521  1.00 94.60           O  
ATOM   2616  CG2 THR A 170     -22.332 -11.397   0.286  1.00 94.60           C  
ATOM   2617 HG21 THR A 170     -22.700 -11.567   1.298  1.00 94.60           H  
ATOM   2618 HG22 THR A 170     -21.357 -11.868   0.164  1.00 94.60           H  
ATOM   2619 HG23 THR A 170     -22.245 -10.324   0.115  1.00 94.60           H  
ATOM   2620  OG1 THR A 170     -22.735 -11.623  -1.985  1.00 94.60           O  
ATOM   2621  HG1 THR A 170     -23.440 -11.330  -2.567  1.00 94.60           H  
ATOM   2622  N   TRP A 171     -25.312 -13.575   0.988  1.00 92.96           N  
ATOM   2623  H   TRP A 171     -25.867 -13.127   0.273  1.00 92.96           H  
ATOM   2624  CA  TRP A 171     -25.933 -13.841   2.288  1.00 92.96           C  
ATOM   2625  HA  TRP A 171     -25.163 -14.195   2.975  1.00 92.96           H  
ATOM   2626  C   TRP A 171     -26.963 -14.976   2.241  1.00 92.96           C  
ATOM   2627  CB  TRP A 171     -26.456 -12.531   2.887  1.00 92.96           C  
ATOM   2628  HB2 TRP A 171     -27.222 -12.122   2.228  1.00 92.96           H  
ATOM   2629  HB3 TRP A 171     -26.919 -12.740   3.852  1.00 92.96           H  
ATOM   2630  O   TRP A 171     -27.955 -14.947   2.960  1.00 92.96           O  
ATOM   2631  CG  TRP A 171     -25.398 -11.494   3.115  1.00 92.96           C  
ATOM   2632  CD1 TRP A 171     -25.313 -10.306   2.476  1.00 92.96           C  
ATOM   2633  HD1 TRP A 171     -26.007  -9.963   1.723  1.00 92.96           H  
ATOM   2634  CD2 TRP A 171     -24.251 -11.544   4.022  1.00 92.96           C  
ATOM   2635  CE2 TRP A 171     -23.517 -10.327   3.884  1.00 92.96           C  
ATOM   2636  CE3 TRP A 171     -23.750 -12.493   4.943  1.00 92.96           C  
ATOM   2637  HE3 TRP A 171     -24.286 -13.419   5.090  1.00 92.96           H  
ATOM   2638  NE1 TRP A 171     -24.213  -9.608   2.936  1.00 92.96           N  
ATOM   2639  HE1 TRP A 171     -23.964  -8.684   2.614  1.00 92.96           H  
ATOM   2640  CH2 TRP A 171     -21.880 -11.030   5.523  1.00 92.96           C  
ATOM   2641  HH2 TRP A 171     -20.988 -10.844   6.103  1.00 92.96           H  
ATOM   2642  CZ2 TRP A 171     -22.351 -10.062   4.619  1.00 92.96           C  
ATOM   2643  HZ2 TRP A 171     -21.829  -9.125   4.497  1.00 92.96           H  
ATOM   2644  CZ3 TRP A 171     -22.576 -12.242   5.680  1.00 92.96           C  
ATOM   2645  HZ3 TRP A 171     -22.211 -12.976   6.383  1.00 92.96           H  
ATOM   2646  N   SER A 172     -26.750 -16.010   1.416  1.00 90.35           N  
ATOM   2647  H   SER A 172     -25.951 -15.973   0.800  1.00 90.35           H  
ATOM   2648  CA  SER A 172     -27.677 -17.157   1.318  1.00 90.35           C  
ATOM   2649  HA  SER A 172     -27.380 -17.755   0.456  1.00 90.35           H  
ATOM   2650  C   SER A 172     -29.142 -16.744   1.087  1.00 90.35           C  
ATOM   2651  CB  SER A 172     -27.591 -18.047   2.566  1.00 90.35           C  
ATOM   2652  HB2 SER A 172     -27.843 -17.457   3.448  1.00 90.35           H  
ATOM   2653  HB3 SER A 172     -28.318 -18.854   2.480  1.00 90.35           H  
ATOM   2654  O   SER A 172     -30.040 -17.139   1.848  1.00 90.35           O  
ATOM   2655  OG  SER A 172     -26.323 -18.630   2.744  1.00 90.35           O  
ATOM   2656  HG  SER A 172     -25.646 -17.974   2.561  1.00 90.35           H  
ATOM   2657  N   ASN A 173     -29.370 -15.938   0.051  1.00 93.28           N  
ATOM   2658  H   ASN A 173     -28.591 -15.665  -0.532  1.00 93.28           H  
ATOM   2659  CA  ASN A 173     -30.669 -15.432  -0.392  1.00 93.28           C  
ATOM   2660  HA  ASN A 173     -30.470 -14.746  -1.216  1.00 93.28           H  
ATOM   2661  C   ASN A 173     -31.407 -14.583   0.656  1.00 93.28           C  
ATOM   2662  CB  ASN A 173     -31.515 -16.580  -0.975  1.00 93.28           C  
ATOM   2663  HB2 ASN A 173     -32.417 -16.162  -1.423  1.00 93.28           H  
ATOM   2664  HB3 ASN A 173     -31.819 -17.246  -0.168  1.00 93.28           H  
ATOM   2665  O   ASN A 173     -32.637 -14.582   0.691  1.00 93.28           O  
ATOM   2666  CG  ASN A 173     -30.804 -17.380  -2.051  1.00 93.28           C  
ATOM   2667  ND2 ASN A 173     -31.108 -18.650  -2.175  1.00 93.28           N  
ATOM   2668 HD21 ASN A 173     -31.865 -19.045  -1.635  1.00 93.28           H  
ATOM   2669 HD22 ASN A 173     -30.668 -19.113  -2.957  1.00 93.28           H  
ATOM   2670  OD1 ASN A 173     -29.954 -16.913  -2.783  1.00 93.28           O  
ATOM   2671  N   SER A 174     -30.690 -13.865   1.529  1.00 93.30           N  
ATOM   2672  H   SER A 174     -29.691 -14.000   1.591  1.00 93.30           H  
ATOM   2673  CA  SER A 174     -31.314 -12.823   2.362  1.00 93.30           C  
ATOM   2674  HA  SER A 174     -32.124 -13.265   2.943  1.00 93.30           H  
ATOM   2675  C   SER A 174     -31.911 -11.714   1.496  1.00 93.30           C  
ATOM   2676  CB  SER A 174     -30.315 -12.207   3.342  1.00 93.30           C  
ATOM   2677  HB2 SER A 174     -29.461 -11.804   2.798  1.00 93.30           H  
ATOM   2678  HB3 SER A 174     -30.801 -11.394   3.882  1.00 93.30           H  
ATOM   2679  O   SER A 174     -33.031 -11.271   1.742  1.00 93.30           O  
ATOM   2680  OG  SER A 174     -29.880 -13.180   4.270  1.00 93.30           O  
ATOM   2681  HG  SER A 174     -29.352 -12.743   4.942  1.00 93.30           H  
ATOM   2682  N   PHE A 175     -31.195 -11.324   0.440  1.00 96.63           N  
ATOM   2683  H   PHE A 175     -30.313 -11.781   0.254  1.00 96.63           H  
ATOM   2684  CA  PHE A 175     -31.665 -10.384  -0.571  1.00 96.63           C  
ATOM   2685  HA  PHE A 175     -32.570  -9.893  -0.212  1.00 96.63           H  
ATOM   2686  C   PHE A 175     -32.025 -11.115  -1.861  1.00 96.63           C  
ATOM   2687  CB  PHE A 175     -30.613  -9.294  -0.811  1.00 96.63           C  
ATOM   2688  HB2 PHE A 175     -29.776  -9.730  -1.357  1.00 96.63           H  
ATOM   2689  HB3 PHE A 175     -31.052  -8.529  -1.452  1.00 96.63           H  
ATOM   2690  O   PHE A 175     -31.530 -12.210  -2.129  1.00 96.63           O  
ATOM   2691  CG  PHE A 175     -30.092  -8.633   0.453  1.00 96.63           C  
ATOM   2692  CD1 PHE A 175     -30.993  -8.060   1.367  1.00 96.63           C  
ATOM   2693  HD1 PHE A 175     -32.048  -8.037   1.134  1.00 96.63           H  
ATOM   2694  CD2 PHE A 175     -28.712  -8.605   0.730  1.00 96.63           C  
ATOM   2695  HD2 PHE A 175     -28.013  -9.027   0.023  1.00 96.63           H  
ATOM   2696  CE1 PHE A 175     -30.535  -7.507   2.573  1.00 96.63           C  
ATOM   2697  HE1 PHE A 175     -31.236  -7.090   3.281  1.00 96.63           H  
ATOM   2698  CE2 PHE A 175     -28.249  -8.019   1.923  1.00 96.63           C  
ATOM   2699  HE2 PHE A 175     -27.190  -7.981   2.136  1.00 96.63           H  
ATOM   2700  CZ  PHE A 175     -29.159  -7.481   2.850  1.00 96.63           C  
ATOM   2701  HZ  PHE A 175     -28.800  -7.037   3.767  1.00 96.63           H  
ATOM   2702  N   LYS A 176     -32.892 -10.489  -2.651  1.00 97.32           N  
ATOM   2703  H   LYS A 176     -33.267  -9.608  -2.329  1.00 97.32           H  
ATOM   2704  CA  LYS A 176     -33.305 -10.934  -3.977  1.00 97.32           C  
ATOM   2705  HA  LYS A 176     -32.622 -11.710  -4.322  1.00 97.32           H  
ATOM   2706  C   LYS A 176     -33.206  -9.776  -4.955  1.00 97.32           C  
ATOM   2707  CB  LYS A 176     -34.709 -11.533  -3.892  1.00 97.32           C  
ATOM   2708  HB2 LYS A 176     -34.734 -12.210  -3.039  1.00 97.32           H  
ATOM   2709  HB3 LYS A 176     -35.452 -10.749  -3.743  1.00 97.32           H  
ATOM   2710  O   LYS A 176     -33.633  -8.672  -4.621  1.00 97.32           O  
ATOM   2711  CG  LYS A 176     -35.023 -12.340  -5.151  1.00 97.32           C  
ATOM   2712  HG2 LYS A 176     -34.178 -12.991  -5.374  1.00 97.32           H  
ATOM   2713  HG3 LYS A 176     -35.192 -11.668  -5.992  1.00 97.32           H  
ATOM   2714  CD  LYS A 176     -36.251 -13.219  -4.925  1.00 97.32           C  
ATOM   2715  HD2 LYS A 176     -36.076 -13.853  -4.056  1.00 97.32           H  
ATOM   2716  HD3 LYS A 176     -37.127 -12.592  -4.758  1.00 97.32           H  
ATOM   2717  CE  LYS A 176     -36.435 -14.091  -6.163  1.00 97.32           C  
ATOM   2718  HE2 LYS A 176     -35.487 -14.588  -6.372  1.00 97.32           H  
ATOM   2719  HE3 LYS A 176     -36.658 -13.448  -7.015  1.00 97.32           H  
ATOM   2720  NZ  LYS A 176     -37.506 -15.089  -5.951  1.00 97.32           N  
ATOM   2721  HZ1 LYS A 176     -37.261 -15.676  -5.166  1.00 97.32           H  
ATOM   2722  HZ2 LYS A 176     -37.601 -15.664  -6.776  1.00 97.32           H  
ATOM   2723  HZ3 LYS A 176     -38.381 -14.621  -5.762  1.00 97.32           H  
ATOM   2724  N   ALA A 177     -32.656 -10.017  -6.141  1.00 97.56           N  
ATOM   2725  H   ALA A 177     -32.399 -10.959  -6.399  1.00 97.56           H  
ATOM   2726  CA  ALA A 177     -32.536  -8.970  -7.146  1.00 97.56           C  
ATOM   2727  HA  ALA A 177     -32.227  -8.043  -6.664  1.00 97.56           H  
ATOM   2728  C   ALA A 177     -33.899  -8.731  -7.811  1.00 97.56           C  
ATOM   2729  CB  ALA A 177     -31.436  -9.362  -8.134  1.00 97.56           C  
ATOM   2730  HB1 ALA A 177     -31.331  -8.589  -8.894  1.00 97.56           H  
ATOM   2731  HB2 ALA A 177     -31.684 -10.309  -8.612  1.00 97.56           H  
ATOM   2732  HB3 ALA A 177     -30.495  -9.464  -7.593  1.00 97.56           H  
ATOM   2733  O   ALA A 177     -34.430  -9.602  -8.503  1.00 97.56           O  
ATOM   2734  N   SER A 178     -34.493  -7.562  -7.572  1.00 96.90           N  
ATOM   2735  H   SER A 178     -34.023  -6.868  -7.008  1.00 96.90           H  
ATOM   2736  CA  SER A 178     -35.741  -7.167  -8.223  1.00 96.90           C  
ATOM   2737  HA  SER A 178     -36.352  -8.059  -8.362  1.00 96.90           H  
ATOM   2738  C   SER A 178     -35.457  -6.512  -9.578  1.00 96.90           C  
ATOM   2739  CB  SER A 178     -36.528  -6.200  -7.341  1.00 96.90           C  
ATOM   2740  HB2 SER A 178     -36.599  -6.602  -6.330  1.00 96.90           H  
ATOM   2741  HB3 SER A 178     -36.024  -5.234  -7.314  1.00 96.90           H  
ATOM   2742  O   SER A 178     -34.517  -5.726  -9.678  1.00 96.90           O  
ATOM   2743  OG  SER A 178     -37.823  -6.024  -7.874  1.00 96.90           O  
ATOM   2744  HG  SER A 178     -38.313  -5.423  -7.307  1.00 96.90           H  
ATOM   2745  N   PRO A 179     -36.285  -6.754 -10.613  1.00 96.54           N  
ATOM   2746  CA  PRO A 179     -36.248  -5.972 -11.850  1.00 96.54           C  
ATOM   2747  HA  PRO A 179     -35.221  -5.845 -12.193  1.00 96.54           H  
ATOM   2748  C   PRO A 179     -36.875  -4.575 -11.684  1.00 96.54           C  
ATOM   2749  CB  PRO A 179     -37.030  -6.823 -12.853  1.00 96.54           C  
ATOM   2750  HB2 PRO A 179     -37.476  -6.226 -13.648  1.00 96.54           H  
ATOM   2751  HB3 PRO A 179     -36.371  -7.582 -13.274  1.00 96.54           H  
ATOM   2752  O   PRO A 179     -36.874  -3.777 -12.617  1.00 96.54           O  
ATOM   2753  CG  PRO A 179     -38.090  -7.495 -11.980  1.00 96.54           C  
ATOM   2754  HG2 PRO A 179     -38.453  -8.422 -12.424  1.00 96.54           H  
ATOM   2755  HG3 PRO A 179     -38.915  -6.804 -11.807  1.00 96.54           H  
ATOM   2756  CD  PRO A 179     -37.349  -7.748 -10.668  1.00 96.54           C  
ATOM   2757  HD2 PRO A 179     -36.907  -8.744 -10.681  1.00 96.54           H  
ATOM   2758  HD3 PRO A 179     -38.039  -7.653  -9.830  1.00 96.54           H  
ATOM   2759  N   GLU A 180     -37.478  -4.294 -10.527  1.00 96.93           N  
ATOM   2760  H   GLU A 180     -37.432  -4.976  -9.784  1.00 96.93           H  
ATOM   2761  CA  GLU A 180     -38.104  -3.009 -10.231  1.00 96.93           C  
ATOM   2762  HA  GLU A 180     -38.650  -2.674 -11.113  1.00 96.93           H  
ATOM   2763  C   GLU A 180     -37.041  -1.953  -9.896  1.00 96.93           C  
ATOM   2764  CB  GLU A 180     -39.113  -3.168  -9.085  1.00 96.93           C  
ATOM   2765  HB2 GLU A 180     -38.580  -3.551  -8.214  1.00 96.93           H  
ATOM   2766  HB3 GLU A 180     -39.507  -2.190  -8.810  1.00 96.93           H  
ATOM   2767  O   GLU A 180     -36.054  -2.225  -9.207  1.00 96.93           O  
ATOM   2768  CG  GLU A 180     -40.286  -4.124  -9.394  1.00 96.93           C  
ATOM   2769  HG2 GLU A 180     -40.737  -4.404  -8.442  1.00 96.93           H  
ATOM   2770  HG3 GLU A 180     -39.908  -5.044  -9.841  1.00 96.93           H  
ATOM   2771  CD  GLU A 180     -41.388  -3.530 -10.294  1.00 96.93           C  
ATOM   2772  OE1 GLU A 180     -42.393  -4.243 -10.549  1.00 96.93           O  
ATOM   2773  OE2 GLU A 180     -41.291  -2.336 -10.656  1.00 96.93           O  
ATOM   2774  N   ARG A 181     -37.273  -0.725 -10.364  1.00 96.20           N  
ATOM   2775  H   ARG A 181     -38.119  -0.584 -10.897  1.00 96.20           H  
ATOM   2776  CA  ARG A 181     -36.356   0.409 -10.186  1.00 96.20           C  
ATOM   2777  HA  ARG A 181     -35.333   0.035 -10.153  1.00 96.20           H  
ATOM   2778  C   ARG A 181     -36.569   1.148  -8.872  1.00 96.20           C  
ATOM   2779  CB  ARG A 181     -36.475   1.368 -11.374  1.00 96.20           C  
ATOM   2780  HB2 ARG A 181     -35.895   2.266 -11.159  1.00 96.20           H  
ATOM   2781  HB3 ARG A 181     -37.514   1.663 -11.521  1.00 96.20           H  
ATOM   2782  O   ARG A 181     -37.667   1.099  -8.300  1.00 96.20           O  
ATOM   2783  CG  ARG A 181     -35.928   0.712 -12.646  1.00 96.20           C  
ATOM   2784  HG2 ARG A 181     -34.981   0.221 -12.425  1.00 96.20           H  
ATOM   2785  HG3 ARG A 181     -36.636  -0.031 -13.015  1.00 96.20           H  
ATOM   2786  CD  ARG A 181     -35.684   1.779 -13.709  1.00 96.20           C  
ATOM   2787  HD2 ARG A 181     -34.959   2.486 -13.307  1.00 96.20           H  
ATOM   2788  HD3 ARG A 181     -36.619   2.298 -13.919  1.00 96.20           H  
ATOM   2789  NE  ARG A 181     -35.162   1.167 -14.941  1.00 96.20           N  
ATOM   2790  HE  ARG A 181     -35.168   0.157 -14.964  1.00 96.20           H  
ATOM   2791  NH1 ARG A 181     -34.334   3.087 -15.876  1.00 96.20           N  
ATOM   2792 HH11 ARG A 181     -34.545   3.548 -15.002  1.00 96.20           H  
ATOM   2793 HH12 ARG A 181     -33.739   3.535 -16.558  1.00 96.20           H  
ATOM   2794  NH2 ARG A 181     -34.083   1.133 -16.937  1.00 96.20           N  
ATOM   2795 HH21 ARG A 181     -33.529   1.599 -17.641  1.00 96.20           H  
ATOM   2796 HH22 ARG A 181     -34.106   0.125 -16.895  1.00 96.20           H  
ATOM   2797  CZ  ARG A 181     -34.535   1.799 -15.912  1.00 96.20           C  
ATOM   2798  N   ARG A 182     -35.562   1.906  -8.426  1.00 94.60           N  
ATOM   2799  H   ARG A 182     -34.683   1.833  -8.918  1.00 94.60           H  
ATOM   2800  CA  ARG A 182     -35.703   2.845  -7.297  1.00 94.60           C  
ATOM   2801  HA  ARG A 182     -35.863   2.255  -6.395  1.00 94.60           H  
ATOM   2802  C   ARG A 182     -36.937   3.733  -7.489  1.00 94.60           C  
ATOM   2803  CB  ARG A 182     -34.443   3.706  -7.095  1.00 94.60           C  
ATOM   2804  HB2 ARG A 182     -34.134   4.129  -8.051  1.00 94.60           H  
ATOM   2805  HB3 ARG A 182     -34.697   4.529  -6.427  1.00 94.60           H  
ATOM   2806  O   ARG A 182     -37.261   4.171  -8.590  1.00 94.60           O  
ATOM   2807  CG  ARG A 182     -33.264   2.942  -6.467  1.00 94.60           C  
ATOM   2808  HG2 ARG A 182     -33.599   2.397  -5.584  1.00 94.60           H  
ATOM   2809  HG3 ARG A 182     -32.878   2.223  -7.190  1.00 94.60           H  
ATOM   2810  CD  ARG A 182     -32.144   3.915  -6.062  1.00 94.60           C  
ATOM   2811  HD2 ARG A 182     -32.502   4.546  -5.248  1.00 94.60           H  
ATOM   2812  HD3 ARG A 182     -31.925   4.555  -6.916  1.00 94.60           H  
ATOM   2813  NE  ARG A 182     -30.912   3.222  -5.619  1.00 94.60           N  
ATOM   2814  HE  ARG A 182     -30.996   2.468  -4.952  1.00 94.60           H  
ATOM   2815  NH1 ARG A 182     -29.325   4.376  -6.857  1.00 94.60           N  
ATOM   2816 HH11 ARG A 182     -30.047   4.835  -7.392  1.00 94.60           H  
ATOM   2817 HH12 ARG A 182     -28.417   4.255  -7.283  1.00 94.60           H  
ATOM   2818  NH2 ARG A 182     -28.696   2.767  -5.494  1.00 94.60           N  
ATOM   2819 HH21 ARG A 182     -28.932   1.971  -4.919  1.00 94.60           H  
ATOM   2820 HH22 ARG A 182     -27.761   2.871  -5.861  1.00 94.60           H  
ATOM   2821  CZ  ARG A 182     -29.663   3.469  -5.987  1.00 94.60           C  
ATOM   2822  N   ASN A 183     -37.635   3.994  -6.386  1.00 89.87           N  
ATOM   2823  H   ASN A 183     -37.234   3.680  -5.514  1.00 89.87           H  
ATOM   2824  CA  ASN A 183     -38.884   4.766  -6.331  1.00 89.87           C  
ATOM   2825  HA  ASN A 183     -39.196   4.765  -5.286  1.00 89.87           H  
ATOM   2826  C   ASN A 183     -40.090   4.163  -7.088  1.00 89.87           C  
ATOM   2827  CB  ASN A 183     -38.604   6.240  -6.691  1.00 89.87           C  
ATOM   2828  HB2 ASN A 183     -39.503   6.832  -6.518  1.00 89.87           H  
ATOM   2829  HB3 ASN A 183     -38.355   6.315  -7.750  1.00 89.87           H  
ATOM   2830  O   ASN A 183     -41.122   4.819  -7.186  1.00 89.87           O  
ATOM   2831  CG  ASN A 183     -37.488   6.851  -5.864  1.00 89.87           C  
ATOM   2832  ND2 ASN A 183     -36.735   7.771  -6.418  1.00 89.87           N  
ATOM   2833 HD21 ASN A 183     -36.005   8.160  -5.838  1.00 89.87           H  
ATOM   2834 HD22 ASN A 183     -36.881   8.045  -7.379  1.00 89.87           H  
ATOM   2835  OD1 ASN A 183     -37.273   6.504  -4.713  1.00 89.87           O  
ATOM   2836  N   SER A 184     -40.024   2.906  -7.548  1.00 92.79           N  
ATOM   2837  H   SER A 184     -39.136   2.426  -7.546  1.00 92.79           H  
ATOM   2838  CA  SER A 184     -41.191   2.175  -8.088  1.00 92.79           C  
ATOM   2839  HA  SER A 184     -41.657   2.773  -8.871  1.00 92.79           H  
ATOM   2840  C   SER A 184     -42.263   1.850  -7.037  1.00 92.79           C  
ATOM   2841  CB  SER A 184     -40.736   0.844  -8.695  1.00 92.79           C  
ATOM   2842  HB2 SER A 184     -41.598   0.300  -9.081  1.00 92.79           H  
ATOM   2843  HB3 SER A 184     -40.040   1.026  -9.513  1.00 92.79           H  
ATOM   2844  O   SER A 184     -43.407   1.558  -7.379  1.00 92.79           O  
ATOM   2845  OG  SER A 184     -40.103   0.073  -7.686  1.00 92.79           O  
ATOM   2846  HG  SER A 184     -39.160   0.161  -7.840  1.00 92.79           H  
ATOM   2847  N   GLY A 185     -41.888   1.840  -5.752  1.00 93.36           N  
ATOM   2848  H   GLY A 185     -40.927   2.079  -5.552  1.00 93.36           H  
ATOM   2849  CA  GLY A 185     -42.740   1.375  -4.655  1.00 93.36           C  
ATOM   2850  HA2 GLY A 185     -42.332   1.740  -3.712  1.00 93.36           H  
ATOM   2851  HA3 GLY A 185     -43.742   1.786  -4.774  1.00 93.36           H  
ATOM   2852  C   GLY A 185     -42.869  -0.151  -4.558  1.00 93.36           C  
ATOM   2853  O   GLY A 185     -43.671  -0.632  -3.762  1.00 93.36           O  
ATOM   2854  N   ARG A 186     -42.093  -0.916  -5.339  1.00 95.47           N  
ATOM   2855  H   ARG A 186     -41.506  -0.448  -6.016  1.00 95.47           H  
ATOM   2856  CA  ARG A 186     -42.157  -2.392  -5.401  1.00 95.47           C  
ATOM   2857  HA  ARG A 186     -42.909  -2.760  -4.703  1.00 95.47           H  
ATOM   2858  C   ARG A 186     -40.863  -3.106  -5.015  1.00 95.47           C  
ATOM   2859  CB  ARG A 186     -42.571  -2.801  -6.814  1.00 95.47           C  
ATOM   2860  HB2 ARG A 186     -42.517  -3.886  -6.897  1.00 95.47           H  
ATOM   2861  HB3 ARG A 186     -41.881  -2.360  -7.533  1.00 95.47           H  
ATOM   2862  O   ARG A 186     -40.822  -4.332  -4.971  1.00 95.47           O  
ATOM   2863  CG  ARG A 186     -43.999  -2.362  -7.138  1.00 95.47           C  
ATOM   2864  HG2 ARG A 186     -44.687  -2.793  -6.410  1.00 95.47           H  
ATOM   2865  HG3 ARG A 186     -44.082  -1.275  -7.127  1.00 95.47           H  
ATOM   2866  CD  ARG A 186     -44.327  -2.883  -8.529  1.00 95.47           C  
ATOM   2867  HD2 ARG A 186     -44.092  -3.946  -8.563  1.00 95.47           H  
ATOM   2868  HD3 ARG A 186     -43.699  -2.365  -9.254  1.00 95.47           H  
ATOM   2869  NE  ARG A 186     -45.740  -2.674  -8.867  1.00 95.47           N  
ATOM   2870  HE  ARG A 186     -46.243  -1.980  -8.334  1.00 95.47           H  
ATOM   2871  NH1 ARG A 186     -45.733  -4.189 -10.577  1.00 95.47           N  
ATOM   2872 HH11 ARG A 186     -44.730  -4.250 -10.479  1.00 95.47           H  
ATOM   2873 HH12 ARG A 186     -46.177  -4.669 -11.347  1.00 95.47           H  
ATOM   2874  NH2 ARG A 186     -47.625  -3.089 -10.060  1.00 95.47           N  
ATOM   2875 HH21 ARG A 186     -48.096  -3.596 -10.797  1.00 95.47           H  
ATOM   2876 HH22 ARG A 186     -48.120  -2.426  -9.481  1.00 95.47           H  
ATOM   2877  CZ  ARG A 186     -46.361  -3.319  -9.831  1.00 95.47           C  
ATOM   2878  N   CYS A 187     -39.815  -2.350  -4.725  1.00 97.16           N  
ATOM   2879  H   CYS A 187     -39.917  -1.347  -4.774  1.00 97.16           H  
ATOM   2880  CA  CYS A 187     -38.534  -2.847  -4.248  1.00 97.16           C  
ATOM   2881  HA  CYS A 187     -38.646  -3.863  -3.869  1.00 97.16           H  
ATOM   2882  C   CYS A 187     -38.046  -1.968  -3.103  1.00 97.16           C  
ATOM   2883  CB  CYS A 187     -37.528  -2.867  -5.399  1.00 97.16           C  
ATOM   2884  HB2 CYS A 187     -37.890  -3.564  -6.155  1.00 97.16           H  
ATOM   2885  HB3 CYS A 187     -36.576  -3.249  -5.031  1.00 97.16           H  
ATOM   2886  O   CYS A 187     -38.367  -0.781  -3.033  1.00 97.16           O  
ATOM   2887  SG  CYS A 187     -37.252  -1.258  -6.193  1.00 97.16           S  
ATOM   2888  N   LEU A 188     -37.285  -2.569  -2.201  1.00 97.71           N  
ATOM   2889  H   LEU A 188     -36.996  -3.522  -2.370  1.00 97.71           H  
ATOM   2890  CA  LEU A 188     -36.642  -1.876  -1.100  1.00 97.71           C  
ATOM   2891  HA  LEU A 188     -37.271  -1.047  -0.776  1.00 97.71           H  
ATOM   2892  C   LEU A 188     -35.307  -1.310  -1.568  1.00 97.71           C  
ATOM   2893  CB  LEU A 188     -36.456  -2.852   0.064  1.00 97.71           C  
ATOM   2894  HB2 LEU A 188     -35.837  -2.384   0.829  1.00 97.71           H  
ATOM   2895  HB3 LEU A 188     -35.921  -3.726  -0.308  1.00 97.71           H  
ATOM   2896  O   LEU A 188     -34.569  -1.957  -2.308  1.00 97.71           O  
ATOM   2897  CG  LEU A 188     -37.790  -3.289   0.687  1.00 97.71           C  
ATOM   2898  HG  LEU A 188     -38.544  -3.464  -0.080  1.00 97.71           H  
ATOM   2899  CD1 LEU A 188     -37.575  -4.587   1.429  1.00 97.71           C  
ATOM   2900 HD11 LEU A 188     -37.433  -5.380   0.694  1.00 97.71           H  
ATOM   2901 HD12 LEU A 188     -38.454  -4.809   2.034  1.00 97.71           H  
ATOM   2902 HD13 LEU A 188     -36.717  -4.513   2.097  1.00 97.71           H  
ATOM   2903  CD2 LEU A 188     -38.319  -2.268   1.686  1.00 97.71           C  
ATOM   2904 HD21 LEU A 188     -39.270  -2.608   2.095  1.00 97.71           H  
ATOM   2905 HD22 LEU A 188     -38.477  -1.319   1.173  1.00 97.71           H  
ATOM   2906 HD23 LEU A 188     -37.598  -2.154   2.496  1.00 97.71           H  
ATOM   2907  N   GLN A 189     -34.997  -0.110  -1.095  1.00 97.32           N  
ATOM   2908  H   GLN A 189     -35.653   0.344  -0.476  1.00 97.32           H  
ATOM   2909  CA  GLN A 189     -33.711   0.530  -1.312  1.00 97.32           C  
ATOM   2910  HA  GLN A 189     -33.285   0.143  -2.237  1.00 97.32           H  
ATOM   2911  C   GLN A 189     -32.773   0.180  -0.161  1.00 97.32           C  
ATOM   2912  CB  GLN A 189     -33.875   2.045  -1.491  1.00 97.32           C  
ATOM   2913  HB2 GLN A 189     -32.891   2.484  -1.656  1.00 97.32           H  
ATOM   2914  HB3 GLN A 189     -34.314   2.485  -0.596  1.00 97.32           H  
ATOM   2915  O   GLN A 189     -33.103   0.418   1.007  1.00 97.32           O  
ATOM   2916  CG  GLN A 189     -34.765   2.335  -2.706  1.00 97.32           C  
ATOM   2917  HG2 GLN A 189     -35.764   1.940  -2.520  1.00 97.32           H  
ATOM   2918  HG3 GLN A 189     -34.359   1.814  -3.573  1.00 97.32           H  
ATOM   2919  CD  GLN A 189     -34.887   3.813  -3.050  1.00 97.32           C  
ATOM   2920  NE2 GLN A 189     -36.068   4.236  -3.450  1.00 97.32           N  
ATOM   2921 HE21 GLN A 189     -36.163   5.217  -3.670  1.00 97.32           H  
ATOM   2922 HE22 GLN A 189     -36.868   3.630  -3.336  1.00 97.32           H  
ATOM   2923  OE1 GLN A 189     -33.954   4.593  -2.999  1.00 97.32           O  
ATOM   2924  N   LYS A 190     -31.597  -0.357  -0.495  1.00 96.32           N  
ATOM   2925  H   LYS A 190     -31.443  -0.522  -1.479  1.00 96.32           H  
ATOM   2926  CA  LYS A 190     -30.523  -0.676   0.459  1.00 96.32           C  
ATOM   2927  HA  LYS A 190     -30.879  -1.411   1.182  1.00 96.32           H  
ATOM   2928  C   LYS A 190     -30.080   0.552   1.248  1.00 96.32           C  
ATOM   2929  CB  LYS A 190     -29.346  -1.259  -0.337  1.00 96.32           C  
ATOM   2930  HB2 LYS A 190     -29.654  -2.219  -0.750  1.00 96.32           H  
ATOM   2931  HB3 LYS A 190     -29.116  -0.591  -1.168  1.00 96.32           H  
ATOM   2932  O   LYS A 190     -29.706   0.444   2.410  1.00 96.32           O  
ATOM   2933  CG  LYS A 190     -28.075  -1.448   0.508  1.00 96.32           C  
ATOM   2934  HG2 LYS A 190     -28.327  -2.038   1.390  1.00 96.32           H  
ATOM   2935  HG3 LYS A 190     -27.681  -0.485   0.832  1.00 96.32           H  
ATOM   2936  CD  LYS A 190     -26.991  -2.189  -0.279  1.00 96.32           C  
ATOM   2937  HD2 LYS A 190     -27.438  -3.060  -0.759  1.00 96.32           H  
ATOM   2938  HD3 LYS A 190     -26.234  -2.557   0.414  1.00 96.32           H  
ATOM   2939  CE  LYS A 190     -26.318  -1.332  -1.351  1.00 96.32           C  
ATOM   2940  HE2 LYS A 190     -27.047  -0.692  -1.847  1.00 96.32           H  
ATOM   2941  HE3 LYS A 190     -25.911  -2.003  -2.108  1.00 96.32           H  
ATOM   2942  NZ  LYS A 190     -25.213  -0.547  -0.785  1.00 96.32           N  
ATOM   2943  HZ1 LYS A 190     -25.517   0.307  -0.339  1.00 96.32           H  
ATOM   2944  HZ2 LYS A 190     -24.664  -1.109  -0.150  1.00 96.32           H  
ATOM   2945  HZ3 LYS A 190     -24.620  -0.245  -1.544  1.00 96.32           H  
ATOM   2946  N   TRP A 191     -30.084   1.716   0.611  1.00 96.79           N  
ATOM   2947  H   TRP A 191     -30.417   1.740  -0.342  1.00 96.79           H  
ATOM   2948  CA  TRP A 191     -29.713   2.983   1.223  1.00 96.79           C  
ATOM   2949  HA  TRP A 191     -29.987   2.967   2.278  1.00 96.79           H  
ATOM   2950  C   TRP A 191     -30.472   4.122   0.549  1.00 96.79           C  
ATOM   2951  CB  TRP A 191     -28.198   3.169   1.107  1.00 96.79           C  
ATOM   2952  HB2 TRP A 191     -27.943   3.417   0.077  1.00 96.79           H  
ATOM   2953  HB3 TRP A 191     -27.709   2.225   1.346  1.00 96.79           H  
ATOM   2954  O   TRP A 191     -30.883   4.001  -0.601  1.00 96.79           O  
ATOM   2955  CG  TRP A 191     -27.634   4.207   2.019  1.00 96.79           C  
ATOM   2956  CD1 TRP A 191     -27.293   4.003   3.309  1.00 96.79           C  
ATOM   2957  HD1 TRP A 191     -27.399   3.072   3.845  1.00 96.79           H  
ATOM   2958  CD2 TRP A 191     -27.383   5.621   1.757  1.00 96.79           C  
ATOM   2959  CE2 TRP A 191     -26.859   6.213   2.946  1.00 96.79           C  
ATOM   2960  CE3 TRP A 191     -27.569   6.465   0.640  1.00 96.79           C  
ATOM   2961  HE3 TRP A 191     -27.993   6.061  -0.267  1.00 96.79           H  
ATOM   2962  NE1 TRP A 191     -26.792   5.169   3.844  1.00 96.79           N  
ATOM   2963  HE1 TRP A 191     -26.550   5.236   4.823  1.00 96.79           H  
ATOM   2964  CH2 TRP A 191     -26.764   8.395   1.909  1.00 96.79           C  
ATOM   2965  HH2 TRP A 191     -26.576   9.457   1.961  1.00 96.79           H  
ATOM   2966  CZ2 TRP A 191     -26.545   7.576   3.031  1.00 96.79           C  
ATOM   2967  HZ2 TRP A 191     -26.175   7.998   3.953  1.00 96.79           H  
ATOM   2968  CZ3 TRP A 191     -27.269   7.839   0.720  1.00 96.79           C  
ATOM   2969  HZ3 TRP A 191     -27.464   8.493  -0.117  1.00 96.79           H  
ATOM   2970  N   PHE A 192     -30.664   5.222   1.265  1.00 95.40           N  
ATOM   2971  H   PHE A 192     -30.260   5.292   2.188  1.00 95.40           H  
ATOM   2972  CA  PHE A 192     -31.382   6.398   0.787  1.00 95.40           C  
ATOM   2973  HA  PHE A 192     -31.191   6.529  -0.278  1.00 95.40           H  
ATOM   2974  C   PHE A 192     -30.864   7.637   1.513  1.00 95.40           C  
ATOM   2975  CB  PHE A 192     -32.896   6.212   0.992  1.00 95.40           C  
ATOM   2976  HB2 PHE A 192     -33.242   5.432   0.314  1.00 95.40           H  
ATOM   2977  HB3 PHE A 192     -33.410   7.130   0.706  1.00 95.40           H  
ATOM   2978  O   PHE A 192     -30.327   7.547   2.617  1.00 95.40           O  
ATOM   2979  CG  PHE A 192     -33.299   5.838   2.407  1.00 95.40           C  
ATOM   2980  CD1 PHE A 192     -33.322   4.483   2.794  1.00 95.40           C  
ATOM   2981  HD1 PHE A 192     -33.079   3.713   2.078  1.00 95.40           H  
ATOM   2982  CD2 PHE A 192     -33.622   6.837   3.343  1.00 95.40           C  
ATOM   2983  HD2 PHE A 192     -33.611   7.877   3.052  1.00 95.40           H  
ATOM   2984  CE1 PHE A 192     -33.624   4.134   4.122  1.00 95.40           C  
ATOM   2985  HE1 PHE A 192     -33.599   3.098   4.425  1.00 95.40           H  
ATOM   2986  CE2 PHE A 192     -33.938   6.485   4.668  1.00 95.40           C  
ATOM   2987  HE2 PHE A 192     -34.149   7.257   5.394  1.00 95.40           H  
ATOM   2988  CZ  PHE A 192     -33.917   5.137   5.062  1.00 95.40           C  
ATOM   2989  HZ  PHE A 192     -34.102   4.878   6.094  1.00 95.40           H  
ATOM   2990  N   GLU A 193     -31.037   8.801   0.894  1.00 91.68           N  
ATOM   2991  H   GLU A 193     -31.520   8.830   0.008  1.00 91.68           H  
ATOM   2992  CA  GLU A 193     -30.599  10.056   1.492  1.00 91.68           C  
ATOM   2993  HA  GLU A 193     -29.571   9.908   1.823  1.00 91.68           H  
ATOM   2994  C   GLU A 193     -31.512  10.415   2.680  1.00 91.68           C  
ATOM   2995  CB  GLU A 193     -30.602  11.162   0.426  1.00 91.68           C  
ATOM   2996  HB2 GLU A 193     -30.243  10.759  -0.522  1.00 91.68           H  
ATOM   2997  HB3 GLU A 193     -31.623  11.508   0.264  1.00 91.68           H  
ATOM   2998  O   GLU A 193     -32.730  10.503   2.488  1.00 91.68           O  
ATOM   2999  CG  GLU A 193     -29.723  12.355   0.820  1.00 91.68           C  
ATOM   3000  HG2 GLU A 193     -30.082  12.759   1.767  1.00 91.68           H  
ATOM   3001  HG3 GLU A 193     -29.841  13.132   0.065  1.00 91.68           H  
ATOM   3002  CD  GLU A 193     -28.234  11.981   0.926  1.00 91.68           C  
ATOM   3003  OE1 GLU A 193     -27.586  12.491   1.863  1.00 91.68           O  
ATOM   3004  OE2 GLU A 193     -27.757  11.188   0.083  1.00 91.68           O  
ATOM   3005  N   PRO A 194     -30.977  10.684   3.888  1.00 89.36           N  
ATOM   3006  CA  PRO A 194     -31.798  10.957   5.071  1.00 89.36           C  
ATOM   3007  HA  PRO A 194     -32.335  10.048   5.343  1.00 89.36           H  
ATOM   3008  C   PRO A 194     -32.810  12.092   4.857  1.00 89.36           C  
ATOM   3009  CB  PRO A 194     -30.803  11.317   6.181  1.00 89.36           C  
ATOM   3010  HB2 PRO A 194     -31.139  10.955   7.153  1.00 89.36           H  
ATOM   3011  HB3 PRO A 194     -30.649  12.396   6.215  1.00 89.36           H  
ATOM   3012  O   PRO A 194     -33.945  12.027   5.323  1.00 89.36           O  
ATOM   3013  CG  PRO A 194     -29.499  10.649   5.754  1.00 89.36           C  
ATOM   3014  HG2 PRO A 194     -29.483   9.622   6.121  1.00 89.36           H  
ATOM   3015  HG3 PRO A 194     -28.627  11.192   6.119  1.00 89.36           H  
ATOM   3016  CD  PRO A 194     -29.562  10.648   4.231  1.00 89.36           C  
ATOM   3017  HD2 PRO A 194     -29.069  11.539   3.843  1.00 89.36           H  
ATOM   3018  HD3 PRO A 194     -29.075   9.751   3.850  1.00 89.36           H  
ATOM   3019  N   ALA A 195     -32.420  13.121   4.098  1.00 87.79           N  
ATOM   3020  H   ALA A 195     -31.484  13.095   3.718  1.00 87.79           H  
ATOM   3021  CA  ALA A 195     -33.254  14.285   3.812  1.00 87.79           C  
ATOM   3022  HA  ALA A 195     -33.638  14.673   4.755  1.00 87.79           H  
ATOM   3023  C   ALA A 195     -34.478  13.987   2.922  1.00 87.79           C  
ATOM   3024  CB  ALA A 195     -32.356  15.354   3.177  1.00 87.79           C  
ATOM   3025  HB1 ALA A 195     -32.942  16.253   2.983  1.00 87.79           H  
ATOM   3026  HB2 ALA A 195     -31.945  14.987   2.236  1.00 87.79           H  
ATOM   3027  HB3 ALA A 195     -31.540  15.603   3.855  1.00 87.79           H  
ATOM   3028  O   ALA A 195     -35.401  14.797   2.877  1.00 87.79           O  
ATOM   3029  N   GLN A 196     -34.500  12.856   2.208  1.00 89.40           N  
ATOM   3030  H   GLN A 196     -33.755  12.186   2.332  1.00 89.40           H  
ATOM   3031  CA  GLN A 196     -35.598  12.479   1.305  1.00 89.40           C  
ATOM   3032  HA  GLN A 196     -36.126  13.381   0.995  1.00 89.40           H  
ATOM   3033  C   GLN A 196     -36.657  11.592   1.980  1.00 89.40           C  
ATOM   3034  CB  GLN A 196     -35.028  11.822   0.039  1.00 89.40           C  
ATOM   3035  HB2 GLN A 196     -35.855  11.484  -0.585  1.00 89.40           H  
ATOM   3036  HB3 GLN A 196     -34.428  10.955   0.314  1.00 89.40           H  
ATOM   3037  O   GLN A 196     -37.666  11.256   1.359  1.00 89.40           O  
ATOM   3038  CG  GLN A 196     -34.176  12.808  -0.776  1.00 89.40           C  
ATOM   3039  HG2 GLN A 196     -34.776  13.685  -1.017  1.00 89.40           H  
ATOM   3040  HG3 GLN A 196     -33.322  13.134  -0.181  1.00 89.40           H  
ATOM   3041  CD  GLN A 196     -33.651  12.217  -2.081  1.00 89.40           C  
ATOM   3042  NE2 GLN A 196     -32.791  12.926  -2.780  1.00 89.40           N  
ATOM   3043 HE21 GLN A 196     -32.432  12.469  -3.606  1.00 89.40           H  
ATOM   3044 HE22 GLN A 196     -32.434  13.800  -2.423  1.00 89.40           H  
ATOM   3045  OE1 GLN A 196     -33.991  11.132  -2.517  1.00 89.40           O  
ATOM   3046  N   GLY A 197     -36.459  11.242   3.253  1.00 89.03           N  
ATOM   3047  H   GLY A 197     -35.607  11.543   3.705  1.00 89.03           H  
ATOM   3048  CA  GLY A 197     -37.313  10.299   3.966  1.00 89.03           C  
ATOM   3049  HA2 GLY A 197     -37.104  10.375   5.033  1.00 89.03           H  
ATOM   3050  HA3 GLY A 197     -38.360  10.553   3.799  1.00 89.03           H  
ATOM   3051  C   GLY A 197     -37.086   8.850   3.527  1.00 89.03           C  
ATOM   3052  O   GLY A 197     -36.363   8.562   2.578  1.00 89.03           O  
ATOM   3053  N   ASN A 198     -37.698   7.913   4.252  1.00 93.93           N  
ATOM   3054  H   ASN A 198     -38.295   8.203   5.013  1.00 93.93           H  
ATOM   3055  CA  ASN A 198     -37.482   6.484   4.042  1.00 93.93           C  
ATOM   3056  HA  ASN A 198     -36.465   6.346   3.673  1.00 93.93           H  
ATOM   3057  C   ASN A 198     -38.477   5.909   3.008  1.00 93.93           C  
ATOM   3058  CB  ASN A 198     -37.546   5.792   5.412  1.00 93.93           C  
ATOM   3059  HB2 ASN A 198     -36.869   6.308   6.092  1.00 93.93           H  
ATOM   3060  HB3 ASN A 198     -38.556   5.854   5.817  1.00 93.93           H  
ATOM   3061  O   ASN A 198     -39.655   5.731   3.341  1.00 93.93           O  
ATOM   3062  CG  ASN A 198     -37.132   4.336   5.356  1.00 93.93           C  
ATOM   3063  ND2 ASN A 198     -36.751   3.776   6.480  1.00 93.93           N  
ATOM   3064 HD21 ASN A 198     -36.323   2.864   6.420  1.00 93.93           H  
ATOM   3065 HD22 ASN A 198     -36.649   4.351   7.305  1.00 93.93           H  
ATOM   3066  OD1 ASN A 198     -37.159   3.676   4.331  1.00 93.93           O  
ATOM   3067  N   PRO A 199     -38.040   5.555   1.783  1.00 95.07           N  
ATOM   3068  CA  PRO A 199     -38.932   5.045   0.740  1.00 95.07           C  
ATOM   3069  HA  PRO A 199     -39.783   5.715   0.617  1.00 95.07           H  
ATOM   3070  C   PRO A 199     -39.467   3.637   1.051  1.00 95.07           C  
ATOM   3071  CB  PRO A 199     -38.084   5.064  -0.538  1.00 95.07           C  
ATOM   3072  HB2 PRO A 199     -38.384   4.292  -1.246  1.00 95.07           H  
ATOM   3073  HB3 PRO A 199     -38.151   6.048  -1.002  1.00 95.07           H  
ATOM   3074  O   PRO A 199     -40.487   3.218   0.503  1.00 95.07           O  
ATOM   3075  CG  PRO A 199     -36.660   4.844  -0.028  1.00 95.07           C  
ATOM   3076  HG2 PRO A 199     -36.486   3.780   0.137  1.00 95.07           H  
ATOM   3077  HG3 PRO A 199     -35.915   5.256  -0.708  1.00 95.07           H  
ATOM   3078  CD  PRO A 199     -36.661   5.579   1.307  1.00 95.07           C  
ATOM   3079  HD2 PRO A 199     -35.989   5.077   2.003  1.00 95.07           H  
ATOM   3080  HD3 PRO A 199     -36.341   6.608   1.143  1.00 95.07           H  
ATOM   3081  N   ASN A 200     -38.818   2.907   1.962  1.00 96.19           N  
ATOM   3082  H   ASN A 200     -38.021   3.321   2.424  1.00 96.19           H  
ATOM   3083  CA  ASN A 200     -39.110   1.501   2.236  1.00 96.19           C  
ATOM   3084  HA  ASN A 200     -39.251   0.989   1.285  1.00 96.19           H  
ATOM   3085  C   ASN A 200     -40.404   1.287   3.031  1.00 96.19           C  
ATOM   3086  CB  ASN A 200     -37.890   0.884   2.942  1.00 96.19           C  
ATOM   3087  HB2 ASN A 200     -37.667   1.427   3.860  1.00 96.19           H  
ATOM   3088  HB3 ASN A 200     -38.127  -0.136   3.244  1.00 96.19           H  
ATOM   3089  O   ASN A 200     -40.936   0.180   3.033  1.00 96.19           O  
ATOM   3090  CG  ASN A 200     -36.660   0.855   2.047  1.00 96.19           C  
ATOM   3091  ND2 ASN A 200     -35.476   0.786   2.607  1.00 96.19           N  
ATOM   3092 HD21 ASN A 200     -34.676   0.738   1.993  1.00 96.19           H  
ATOM   3093 HD22 ASN A 200     -35.363   0.846   3.608  1.00 96.19           H  
ATOM   3094  OD1 ASN A 200     -36.757   0.881   0.834  1.00 96.19           O  
ATOM   3095  N   VAL A 201     -40.945   2.330   3.672  1.00 93.94           N  
ATOM   3096  H   VAL A 201     -40.465   3.217   3.619  1.00 93.94           H  
ATOM   3097  CA  VAL A 201     -42.196   2.242   4.448  1.00 93.94           C  
ATOM   3098  HA  VAL A 201     -42.098   1.447   5.188  1.00 93.94           H  
ATOM   3099  C   VAL A 201     -43.381   1.888   3.546  1.00 93.94           C  
ATOM   3100  CB  VAL A 201     -42.472   3.567   5.188  1.00 93.94           C  
ATOM   3101  HB  VAL A 201     -42.551   4.372   4.457  1.00 93.94           H  
ATOM   3102  O   VAL A 201     -44.195   1.028   3.884  1.00 93.94           O  
ATOM   3103  CG1 VAL A 201     -43.780   3.514   5.991  1.00 93.94           C  
ATOM   3104 HG11 VAL A 201     -43.905   4.441   6.550  1.00 93.94           H  
ATOM   3105 HG12 VAL A 201     -44.634   3.398   5.325  1.00 93.94           H  
ATOM   3106 HG13 VAL A 201     -43.749   2.678   6.689  1.00 93.94           H  
ATOM   3107  CG2 VAL A 201     -41.337   3.911   6.162  1.00 93.94           C  
ATOM   3108 HG21 VAL A 201     -41.555   4.852   6.666  1.00 93.94           H  
ATOM   3109 HG22 VAL A 201     -40.396   4.028   5.623  1.00 93.94           H  
ATOM   3110 HG23 VAL A 201     -41.237   3.122   6.907  1.00 93.94           H  
ATOM   3111  N   ALA A 202     -43.475   2.534   2.380  1.00 93.24           N  
ATOM   3112  H   ALA A 202     -42.747   3.186   2.125  1.00 93.24           H  
ATOM   3113  CA  ALA A 202     -44.547   2.275   1.420  1.00 93.24           C  
ATOM   3114  HA  ALA A 202     -45.508   2.354   1.928  1.00 93.24           H  
ATOM   3115  C   ALA A 202     -44.450   0.858   0.835  1.00 93.24           C  
ATOM   3116  CB  ALA A 202     -44.482   3.346   0.325  1.00 93.24           C  
ATOM   3117  HB1 ALA A 202     -44.602   4.336   0.763  1.00 93.24           H  
ATOM   3118  HB2 ALA A 202     -43.524   3.297  -0.193  1.00 93.24           H  
ATOM   3119  HB3 ALA A 202     -45.282   3.178  -0.396  1.00 93.24           H  
ATOM   3120  O   ALA A 202     -45.464   0.181   0.677  1.00 93.24           O  
ATOM   3121  N   VAL A 203     -43.223   0.400   0.577  1.00 95.54           N  
ATOM   3122  H   VAL A 203     -42.442   1.017   0.745  1.00 95.54           H  
ATOM   3123  CA  VAL A 203     -42.941  -0.934   0.038  1.00 95.54           C  
ATOM   3124  HA  VAL A 203     -43.550  -1.092  -0.853  1.00 95.54           H  
ATOM   3125  C   VAL A 203     -43.317  -2.006   1.058  1.00 95.54           C  
ATOM   3126  CB  VAL A 203     -41.460  -1.063  -0.356  1.00 95.54           C  
ATOM   3127  HB  VAL A 203     -40.850  -1.025   0.547  1.00 95.54           H  
ATOM   3128  O   VAL A 203     -44.060  -2.923   0.732  1.00 95.54           O  
ATOM   3129  CG1 VAL A 203     -41.199  -2.392  -1.071  1.00 95.54           C  
ATOM   3130 HG11 VAL A 203     -40.160  -2.434  -1.398  1.00 95.54           H  
ATOM   3131 HG12 VAL A 203     -41.850  -2.476  -1.941  1.00 95.54           H  
ATOM   3132 HG13 VAL A 203     -41.380  -3.229  -0.397  1.00 95.54           H  
ATOM   3133  CG2 VAL A 203     -40.999   0.073  -1.278  1.00 95.54           C  
ATOM   3134 HG21 VAL A 203     -39.912   0.039  -1.360  1.00 95.54           H  
ATOM   3135 HG22 VAL A 203     -41.252   1.053  -0.874  1.00 95.54           H  
ATOM   3136 HG23 VAL A 203     -41.444  -0.039  -2.267  1.00 95.54           H  
ATOM   3137  N   ALA A 204     -42.887  -1.868   2.315  1.00 95.00           N  
ATOM   3138  H   ALA A 204     -42.273  -1.100   2.548  1.00 95.00           H  
ATOM   3139  CA  ALA A 204     -43.236  -2.816   3.371  1.00 95.00           C  
ATOM   3140  HA  ALA A 204     -42.862  -3.802   3.092  1.00 95.00           H  
ATOM   3141  C   ALA A 204     -44.756  -2.943   3.560  1.00 95.00           C  
ATOM   3142  CB  ALA A 204     -42.538  -2.390   4.662  1.00 95.00           C  
ATOM   3143  HB1 ALA A 204     -42.871  -1.398   4.968  1.00 95.00           H  
ATOM   3144  HB2 ALA A 204     -41.462  -2.376   4.488  1.00 95.00           H  
ATOM   3145  HB3 ALA A 204     -42.757  -3.107   5.452  1.00 95.00           H  
ATOM   3146  O   ALA A 204     -45.251  -4.058   3.703  1.00 95.00           O  
ATOM   3147  N   ARG A 205     -45.513  -1.835   3.478  1.00 93.63           N  
ATOM   3148  H   ARG A 205     -45.042  -0.948   3.370  1.00 93.63           H  
ATOM   3149  CA  ARG A 205     -46.991  -1.873   3.480  1.00 93.63           C  
ATOM   3150  HA  ARG A 205     -47.348  -2.379   4.377  1.00 93.63           H  
ATOM   3151  C   ARG A 205     -47.562  -2.707   2.345  1.00 93.63           C  
ATOM   3152  CB  ARG A 205     -47.591  -0.465   3.418  1.00 93.63           C  
ATOM   3153  HB2 ARG A 205     -46.906   0.217   2.915  1.00 93.63           H  
ATOM   3154  HB3 ARG A 205     -48.521  -0.493   2.851  1.00 93.63           H  
ATOM   3155  O   ARG A 205     -48.454  -3.504   2.599  1.00 93.63           O  
ATOM   3156  CG  ARG A 205     -47.915   0.052   4.817  1.00 93.63           C  
ATOM   3157  HG2 ARG A 205     -48.572  -0.648   5.332  1.00 93.63           H  
ATOM   3158  HG3 ARG A 205     -46.984   0.164   5.373  1.00 93.63           H  
ATOM   3159  CD  ARG A 205     -48.626   1.399   4.701  1.00 93.63           C  
ATOM   3160  HD2 ARG A 205     -48.145   1.973   3.908  1.00 93.63           H  
ATOM   3161  HD3 ARG A 205     -49.670   1.231   4.436  1.00 93.63           H  
ATOM   3162  NE  ARG A 205     -48.530   2.147   5.962  1.00 93.63           N  
ATOM   3163  HE  ARG A 205     -48.294   1.611   6.785  1.00 93.63           H  
ATOM   3164  NH1 ARG A 205     -49.075   4.204   5.112  1.00 93.63           N  
ATOM   3165 HH11 ARG A 205     -49.184   5.201   5.230  1.00 93.63           H  
ATOM   3166 HH12 ARG A 205     -49.322   3.752   4.243  1.00 93.63           H  
ATOM   3167  NH2 ARG A 205     -48.398   4.024   7.235  1.00 93.63           N  
ATOM   3168 HH21 ARG A 205     -48.507   5.021   7.350  1.00 93.63           H  
ATOM   3169 HH22 ARG A 205     -48.102   3.458   8.018  1.00 93.63           H  
ATOM   3170  CZ  ARG A 205     -48.669   3.451   6.098  1.00 93.63           C  
ATOM   3171  N   LEU A 206     -47.044  -2.529   1.132  1.00 93.52           N  
ATOM   3172  H   LEU A 206     -46.291  -1.865   1.021  1.00 93.52           H  
ATOM   3173  CA  LEU A 206     -47.516  -3.243  -0.052  1.00 93.52           C  
ATOM   3174  HA  LEU A 206     -48.581  -3.052  -0.180  1.00 93.52           H  
ATOM   3175  C   LEU A 206     -47.335  -4.764   0.073  1.00 93.52           C  
ATOM   3176  CB  LEU A 206     -46.740  -2.713  -1.270  1.00 93.52           C  
ATOM   3177  HB2 LEU A 206     -46.631  -1.630  -1.204  1.00 93.52           H  
ATOM   3178  HB3 LEU A 206     -45.738  -3.141  -1.250  1.00 93.52           H  
ATOM   3179  O   LEU A 206     -48.173  -5.519  -0.399  1.00 93.52           O  
ATOM   3180  CG  LEU A 206     -47.419  -3.073  -2.603  1.00 93.52           C  
ATOM   3181  HG  LEU A 206     -47.942  -4.026  -2.523  1.00 93.52           H  
ATOM   3182  CD1 LEU A 206     -48.425  -1.991  -3.004  1.00 93.52           C  
ATOM   3183 HD11 LEU A 206     -48.918  -2.279  -3.933  1.00 93.52           H  
ATOM   3184 HD12 LEU A 206     -47.917  -1.036  -3.139  1.00 93.52           H  
ATOM   3185 HD13 LEU A 206     -49.181  -1.895  -2.225  1.00 93.52           H  
ATOM   3186  CD2 LEU A 206     -46.379  -3.209  -3.714  1.00 93.52           C  
ATOM   3187 HD21 LEU A 206     -45.827  -2.275  -3.825  1.00 93.52           H  
ATOM   3188 HD22 LEU A 206     -45.684  -4.009  -3.459  1.00 93.52           H  
ATOM   3189 HD23 LEU A 206     -46.875  -3.462  -4.652  1.00 93.52           H  
ATOM   3190  N   PHE A 207     -46.242  -5.213   0.695  1.00 93.56           N  
ATOM   3191  H   PHE A 207     -45.563  -4.537   1.016  1.00 93.56           H  
ATOM   3192  CA  PHE A 207     -45.961  -6.641   0.888  1.00 93.56           C  
ATOM   3193  HA  PHE A 207     -46.424  -7.206   0.080  1.00 93.56           H  
ATOM   3194  C   PHE A 207     -46.560  -7.216   2.180  1.00 93.56           C  
ATOM   3195  CB  PHE A 207     -44.446  -6.872   0.812  1.00 93.56           C  
ATOM   3196  HB2 PHE A 207     -43.935  -6.147   1.445  1.00 93.56           H  
ATOM   3197  HB3 PHE A 207     -44.219  -7.860   1.212  1.00 93.56           H  
ATOM   3198  O   PHE A 207     -46.617  -8.433   2.337  1.00 93.56           O  
ATOM   3199  CG  PHE A 207     -43.888  -6.807  -0.599  1.00 93.56           C  
ATOM   3200  CD1 PHE A 207     -43.895  -7.954  -1.414  1.00 93.56           C  
ATOM   3201  HD1 PHE A 207     -44.321  -8.873  -1.039  1.00 93.56           H  
ATOM   3202  CD2 PHE A 207     -43.339  -5.614  -1.101  1.00 93.56           C  
ATOM   3203  HD2 PHE A 207     -43.307  -4.733  -0.477  1.00 93.56           H  
ATOM   3204  CE1 PHE A 207     -43.353  -7.904  -2.712  1.00 93.56           C  
ATOM   3205  HE1 PHE A 207     -43.367  -8.786  -3.335  1.00 93.56           H  
ATOM   3206  CE2 PHE A 207     -42.805  -5.558  -2.399  1.00 93.56           C  
ATOM   3207  HE2 PHE A 207     -42.381  -4.639  -2.775  1.00 93.56           H  
ATOM   3208  CZ  PHE A 207     -42.807  -6.706  -3.205  1.00 93.56           C  
ATOM   3209  HZ  PHE A 207     -42.390  -6.662  -4.200  1.00 93.56           H  
ATOM   3210  N   ALA A 208     -46.989  -6.362   3.113  1.00 90.39           N  
ATOM   3211  H   ALA A 208     -46.858  -5.373   2.958  1.00 90.39           H  
ATOM   3212  CA  ALA A 208     -47.681  -6.778   4.328  1.00 90.39           C  
ATOM   3213  HA  ALA A 208     -47.284  -7.740   4.651  1.00 90.39           H  
ATOM   3214  C   ALA A 208     -49.195  -6.958   4.127  1.00 90.39           C  
ATOM   3215  CB  ALA A 208     -47.396  -5.747   5.427  1.00 90.39           C  
ATOM   3216  HB1 ALA A 208     -46.323  -5.661   5.594  1.00 90.39           H  
ATOM   3217  HB2 ALA A 208     -47.872  -6.053   6.359  1.00 90.39           H  
ATOM   3218  HB3 ALA A 208     -47.792  -4.775   5.133  1.00 90.39           H  
ATOM   3219  O   ALA A 208     -49.814  -7.671   4.924  1.00 90.39           O  
ATOM   3220  N   SER A 209     -49.790  -6.285   3.137  1.00 81.20           N  
ATOM   3221  H   SER A 209     -49.220  -5.709   2.535  1.00 81.20           H  
ATOM   3222  CA  SER A 209     -51.205  -6.412   2.756  1.00 81.20           C  
ATOM   3223  HA  SER A 209     -51.820  -6.530   3.648  1.00 81.20           H  
ATOM   3224  C   SER A 209     -51.452  -7.643   1.902  1.00 81.20           C  
ATOM   3225  CB  SER A 209     -51.652  -5.162   2.002  1.00 81.20           C  
ATOM   3226  HB2 SER A 209     -51.539  -4.290   2.647  1.00 81.20           H  
ATOM   3227  HB3 SER A 209     -52.696  -5.275   1.710  1.00 81.20           H  
ATOM   3228  O   SER A 209     -52.414  -8.377   2.213  1.00 81.20           O  
ATOM   3229  OG  SER A 209     -50.854  -5.004   0.851  1.00 81.20           O  
ATOM   3230  HG  SER A 209     -50.564  -5.889   0.615  1.00 81.20           H  
ATOM   3231  OXT SER A 209     -50.689  -7.762   0.922  1.00 81.20           O  
TER    3232      SER A 209                                                       
ATOM   3232  N   PRO B   1     -17.608 -80.132 -18.716  1.00 57.37           N  
ATOM   3233  H2  PRO B   1     -17.356 -80.089 -17.738  1.00 57.37           H  
ATOM   3234  H3  PRO B   1     -18.558 -79.804 -18.810  1.00 57.37           H  
ATOM   3235  CA  PRO B   1     -16.662 -79.291 -19.480  1.00 57.37           C  
ATOM   3236  HA  PRO B   1     -16.312 -78.473 -18.850  1.00 57.37           H  
ATOM   3237  C   PRO B   1     -17.326 -78.661 -20.708  1.00 57.37           C  
ATOM   3238  CB  PRO B   1     -15.471 -80.186 -19.873  1.00 57.37           C  
ATOM   3239  HB2 PRO B   1     -14.595 -79.914 -19.285  1.00 57.37           H  
ATOM   3240  HB3 PRO B   1     -15.242 -80.084 -20.934  1.00 57.37           H  
ATOM   3241  O   PRO B   1     -17.861 -79.371 -21.563  1.00 57.37           O  
ATOM   3242  CG  PRO B   1     -15.909 -81.622 -19.542  1.00 57.37           C  
ATOM   3243  HG2 PRO B   1     -15.397 -81.969 -18.644  1.00 57.37           H  
ATOM   3244  HG3 PRO B   1     -15.718 -82.310 -20.366  1.00 57.37           H  
ATOM   3245  CD  PRO B   1     -17.404 -81.490 -19.260  1.00 57.37           C  
ATOM   3246  HD2 PRO B   1     -17.950 -81.582 -20.199  1.00 57.37           H  
ATOM   3247  HD3 PRO B   1     -17.745 -82.260 -18.568  1.00 57.37           H  
ATOM   3248  N   VAL B   2     -17.294 -77.331 -20.789  1.00 64.30           N  
ATOM   3249  H   VAL B   2     -16.877 -76.813 -20.029  1.00 64.30           H  
ATOM   3250  CA  VAL B   2     -17.739 -76.581 -21.978  1.00 64.30           C  
ATOM   3251  HA  VAL B   2     -18.788 -76.828 -22.142  1.00 64.30           H  
ATOM   3252  C   VAL B   2     -16.977 -77.047 -23.232  1.00 64.30           C  
ATOM   3253  CB  VAL B   2     -17.639 -75.045 -21.789  1.00 64.30           C  
ATOM   3254  HB  VAL B   2     -17.168 -74.612 -22.671  1.00 64.30           H  
ATOM   3255  O   VAL B   2     -15.766 -77.281 -23.189  1.00 64.30           O  
ATOM   3256  CG1 VAL B   2     -19.040 -74.437 -21.664  1.00 64.30           C  
ATOM   3257 HG11 VAL B   2     -19.555 -74.852 -20.797  1.00 64.30           H  
ATOM   3258 HG12 VAL B   2     -19.620 -74.647 -22.563  1.00 64.30           H  
ATOM   3259 HG13 VAL B   2     -18.966 -73.357 -21.537  1.00 64.30           H  
ATOM   3260  CG2 VAL B   2     -16.837 -74.603 -20.559  1.00 64.30           C  
ATOM   3261 HG21 VAL B   2     -17.355 -74.883 -19.642  1.00 64.30           H  
ATOM   3262 HG22 VAL B   2     -16.728 -73.518 -20.572  1.00 64.30           H  
ATOM   3263 HG23 VAL B   2     -15.841 -75.045 -20.580  1.00 64.30           H  
ATOM   3264  N   LYS B   3     -17.694 -77.243 -24.348  1.00 68.29           N  
ATOM   3265  H   LYS B   3     -18.656 -76.937 -24.348  1.00 68.29           H  
ATOM   3266  CA  LYS B   3     -17.170 -77.805 -25.610  1.00 68.29           C  
ATOM   3267  HA  LYS B   3     -16.128 -78.094 -25.466  1.00 68.29           H  
ATOM   3268  C   LYS B   3     -17.190 -76.760 -26.733  1.00 68.29           C  
ATOM   3269  CB  LYS B   3     -17.969 -79.061 -26.026  1.00 68.29           C  
ATOM   3270  HB2 LYS B   3     -19.026 -78.801 -26.094  1.00 68.29           H  
ATOM   3271  HB3 LYS B   3     -17.638 -79.360 -27.021  1.00 68.29           H  
ATOM   3272  O   LYS B   3     -18.035 -75.875 -26.740  1.00 68.29           O  
ATOM   3273  CG  LYS B   3     -17.806 -80.273 -25.088  1.00 68.29           C  
ATOM   3274  HG2 LYS B   3     -18.225 -80.030 -24.111  1.00 68.29           H  
ATOM   3275  HG3 LYS B   3     -16.746 -80.498 -24.973  1.00 68.29           H  
ATOM   3276  CD  LYS B   3     -18.531 -81.510 -25.654  1.00 68.29           C  
ATOM   3277  HD2 LYS B   3     -18.115 -81.749 -26.632  1.00 68.29           H  
ATOM   3278  HD3 LYS B   3     -19.588 -81.272 -25.774  1.00 68.29           H  
ATOM   3279  CE  LYS B   3     -18.389 -82.731 -24.730  1.00 68.29           C  
ATOM   3280  HE2 LYS B   3     -18.782 -82.466 -23.749  1.00 68.29           H  
ATOM   3281  HE3 LYS B   3     -17.330 -82.962 -24.614  1.00 68.29           H  
ATOM   3282  NZ  LYS B   3     -19.115 -83.921 -25.256  1.00 68.29           N  
ATOM   3283  HZ1 LYS B   3     -19.022 -84.710 -24.632  1.00 68.29           H  
ATOM   3284  HZ2 LYS B   3     -18.764 -84.198 -26.162  1.00 68.29           H  
ATOM   3285  HZ3 LYS B   3     -20.102 -83.728 -25.348  1.00 68.29           H  
ATOM   3286  N   GLY B   4     -16.297 -76.894 -27.716  1.00 63.18           N  
ATOM   3287  H   GLY B   4     -15.618 -77.640 -27.656  1.00 63.18           H  
ATOM   3288  CA  GLY B   4     -16.279 -76.045 -28.915  1.00 63.18           C  
ATOM   3289  HA2 GLY B   4     -17.262 -76.077 -29.384  1.00 63.18           H  
ATOM   3290  HA3 GLY B   4     -15.555 -76.436 -29.631  1.00 63.18           H  
ATOM   3291  C   GLY B   4     -15.914 -74.585 -28.624  1.00 63.18           C  
ATOM   3292  O   GLY B   4     -14.984 -74.317 -27.864  1.00 63.18           O  
ATOM   3293  N   GLY B   5     -16.654 -73.641 -29.213  1.00 67.15           N  
ATOM   3294  H   GLY B   5     -17.403 -73.928 -29.826  1.00 67.15           H  
ATOM   3295  CA  GLY B   5     -16.376 -72.201 -29.107  1.00 67.15           C  
ATOM   3296  HA2 GLY B   5     -17.128 -71.654 -29.675  1.00 67.15           H  
ATOM   3297  HA3 GLY B   5     -15.400 -71.991 -29.546  1.00 67.15           H  
ATOM   3298  C   GLY B   5     -16.383 -71.656 -27.675  1.00 67.15           C  
ATOM   3299  O   GLY B   5     -15.551 -70.823 -27.327  1.00 67.15           O  
ATOM   3300  N   THR B   6     -17.227 -72.190 -26.790  1.00 75.21           N  
ATOM   3301  H   THR B   6     -17.868 -72.916 -27.077  1.00 75.21           H  
ATOM   3302  CA  THR B   6     -17.242 -71.804 -25.368  1.00 75.21           C  
ATOM   3303  HA  THR B   6     -17.258 -70.715 -25.307  1.00 75.21           H  
ATOM   3304  C   THR B   6     -15.996 -72.247 -24.613  1.00 75.21           C  
ATOM   3305  CB  THR B   6     -18.493 -72.330 -24.658  1.00 75.21           C  
ATOM   3306  HB  THR B   6     -18.305 -72.441 -23.590  1.00 75.21           H  
ATOM   3307  O   THR B   6     -15.633 -71.617 -23.624  1.00 75.21           O  
ATOM   3308  CG2 THR B   6     -19.649 -71.358 -24.841  1.00 75.21           C  
ATOM   3309 HG21 THR B   6     -19.576 -70.564 -24.098  1.00 75.21           H  
ATOM   3310 HG22 THR B   6     -20.604 -71.872 -24.735  1.00 75.21           H  
ATOM   3311 HG23 THR B   6     -19.620 -70.914 -25.837  1.00 75.21           H  
ATOM   3312  OG1 THR B   6     -18.901 -73.566 -25.192  1.00 75.21           O  
ATOM   3313  HG1 THR B   6     -19.836 -73.669 -25.000  1.00 75.21           H  
ATOM   3314  N   LYS B   7     -15.276 -73.266 -25.101  1.00 77.14           N  
ATOM   3315  H   LYS B   7     -15.591 -73.711 -25.950  1.00 77.14           H  
ATOM   3316  CA  LYS B   7     -13.957 -73.623 -24.564  1.00 77.14           C  
ATOM   3317  HA  LYS B   7     -14.026 -73.632 -23.477  1.00 77.14           H  
ATOM   3318  C   LYS B   7     -12.905 -72.567 -24.927  1.00 77.14           C  
ATOM   3319  CB  LYS B   7     -13.570 -75.030 -25.047  1.00 77.14           C  
ATOM   3320  HB2 LYS B   7     -13.149 -74.970 -26.051  1.00 77.14           H  
ATOM   3321  HB3 LYS B   7     -14.460 -75.658 -25.081  1.00 77.14           H  
ATOM   3322  O   LYS B   7     -12.047 -72.269 -24.106  1.00 77.14           O  
ATOM   3323  CG  LYS B   7     -12.559 -75.684 -24.097  1.00 77.14           C  
ATOM   3324  HG2 LYS B   7     -11.691 -75.032 -24.001  1.00 77.14           H  
ATOM   3325  HG3 LYS B   7     -13.019 -75.803 -23.116  1.00 77.14           H  
ATOM   3326  CD  LYS B   7     -12.106 -77.056 -24.616  1.00 77.14           C  
ATOM   3327  HD2 LYS B   7     -12.981 -77.687 -24.774  1.00 77.14           H  
ATOM   3328  HD3 LYS B   7     -11.587 -76.916 -25.564  1.00 77.14           H  
ATOM   3329  CE  LYS B   7     -11.169 -77.726 -23.600  1.00 77.14           C  
ATOM   3330  HE2 LYS B   7     -11.738 -77.951 -22.698  1.00 77.14           H  
ATOM   3331  HE3 LYS B   7     -10.389 -77.018 -23.318  1.00 77.14           H  
ATOM   3332  NZ  LYS B   7     -10.542 -78.959 -24.141  1.00 77.14           N  
ATOM   3333  HZ1 LYS B   7      -9.906 -79.353 -23.462  1.00 77.14           H  
ATOM   3334  HZ2 LYS B   7     -11.237 -79.653 -24.377  1.00 77.14           H  
ATOM   3335  HZ3 LYS B   7     -10.000 -78.745 -24.966  1.00 77.14           H  
ATOM   3336  N   CYS B   8     -13.003 -71.959 -26.111  1.00 73.62           N  
ATOM   3337  H   CYS B   8     -13.759 -72.220 -26.728  1.00 73.62           H  
ATOM   3338  CA  CYS B   8     -12.146 -70.835 -26.498  1.00 73.62           C  
ATOM   3339  HA  CYS B   8     -11.103 -71.107 -26.332  1.00 73.62           H  
ATOM   3340  C   CYS B   8     -12.436 -69.603 -25.629  1.00 73.62           C  
ATOM   3341  CB  CYS B   8     -12.338 -70.544 -27.992  1.00 73.62           C  
ATOM   3342  HB2 CYS B   8     -13.281 -70.026 -28.162  1.00 73.62           H  
ATOM   3343  HB3 CYS B   8     -12.327 -71.475 -28.559  1.00 73.62           H  
ATOM   3344  O   CYS B   8     -11.519 -69.029 -25.051  1.00 73.62           O  
ATOM   3345  SG  CYS B   8     -10.964 -69.508 -28.556  1.00 73.62           S  
ATOM   3346  HG  CYS B   8     -11.381 -69.285 -29.806  1.00 73.62           H  
ATOM   3347  N   ILE B   9     -13.720 -69.281 -25.434  1.00 77.51           N  
ATOM   3348  H   ILE B   9     -14.419 -69.767 -25.977  1.00 77.51           H  
ATOM   3349  CA  ILE B   9     -14.155 -68.195 -24.542  1.00 77.51           C  
ATOM   3350  HA  ILE B   9     -13.708 -67.262 -24.887  1.00 77.51           H  
ATOM   3351  C   ILE B   9     -13.651 -68.421 -23.112  1.00 77.51           C  
ATOM   3352  CB  ILE B   9     -15.690 -68.038 -24.593  1.00 77.51           C  
ATOM   3353  HB  ILE B   9     -16.154 -68.998 -24.367  1.00 77.51           H  
ATOM   3354  O   ILE B   9     -13.150 -67.489 -22.497  1.00 77.51           O  
ATOM   3355  CG1 ILE B   9     -16.113 -67.582 -26.009  1.00 77.51           C  
ATOM   3356 HG12 ILE B   9     -15.729 -68.283 -26.750  1.00 77.51           H  
ATOM   3357 HG13 ILE B   9     -15.674 -66.607 -26.222  1.00 77.51           H  
ATOM   3358  CG2 ILE B   9     -16.175 -67.016 -23.556  1.00 77.51           C  
ATOM   3359 HG21 ILE B   9     -15.897 -67.301 -22.541  1.00 77.51           H  
ATOM   3360 HG22 ILE B   9     -15.718 -66.056 -23.798  1.00 77.51           H  
ATOM   3361 HG23 ILE B   9     -17.260 -66.916 -23.572  1.00 77.51           H  
ATOM   3362  CD1 ILE B   9     -17.627 -67.491 -26.216  1.00 77.51           C  
ATOM   3363 HD11 ILE B   9     -17.834 -67.313 -27.271  1.00 77.51           H  
ATOM   3364 HD12 ILE B   9     -18.042 -66.661 -25.644  1.00 77.51           H  
ATOM   3365 HD13 ILE B   9     -18.101 -68.425 -25.914  1.00 77.51           H  
ATOM   3366  N   LYS B  10     -13.708 -69.659 -22.602  1.00 78.55           N  
ATOM   3367  H   LYS B  10     -14.190 -70.368 -23.137  1.00 78.55           H  
ATOM   3368  CA  LYS B  10     -13.165 -70.023 -21.285  1.00 78.55           C  
ATOM   3369  HA  LYS B  10     -13.688 -69.451 -20.519  1.00 78.55           H  
ATOM   3370  C   LYS B  10     -11.685 -69.657 -21.149  1.00 78.55           C  
ATOM   3371  CB  LYS B  10     -13.391 -71.524 -21.035  1.00 78.55           C  
ATOM   3372  HB2 LYS B  10     -14.457 -71.747 -21.094  1.00 78.55           H  
ATOM   3373  HB3 LYS B  10     -12.886 -72.105 -21.807  1.00 78.55           H  
ATOM   3374  O   LYS B  10     -11.301 -69.036 -20.163  1.00 78.55           O  
ATOM   3375  CG  LYS B  10     -12.850 -71.977 -19.675  1.00 78.55           C  
ATOM   3376  HG2 LYS B  10     -11.768 -71.846 -19.658  1.00 78.55           H  
ATOM   3377  HG3 LYS B  10     -13.290 -71.354 -18.896  1.00 78.55           H  
ATOM   3378  CD  LYS B  10     -13.167 -73.452 -19.390  1.00 78.55           C  
ATOM   3379  HD2 LYS B  10     -14.234 -73.550 -19.191  1.00 78.55           H  
ATOM   3380  HD3 LYS B  10     -12.894 -74.070 -20.245  1.00 78.55           H  
ATOM   3381  CE  LYS B  10     -12.362 -73.889 -18.162  1.00 78.55           C  
ATOM   3382  HE2 LYS B  10     -12.470 -73.112 -17.405  1.00 78.55           H  
ATOM   3383  HE3 LYS B  10     -11.303 -73.936 -18.413  1.00 78.55           H  
ATOM   3384  NZ  LYS B  10     -12.825 -75.168 -17.577  1.00 78.55           N  
ATOM   3385  HZ1 LYS B  10     -13.809 -75.320 -17.749  1.00 78.55           H  
ATOM   3386  HZ2 LYS B  10     -12.709 -75.139 -16.574  1.00 78.55           H  
ATOM   3387  HZ3 LYS B  10     -12.337 -75.968 -17.953  1.00 78.55           H  
ATOM   3388  N   TYR B  11     -10.859 -70.048 -22.119  1.00 78.12           N  
ATOM   3389  H   TYR B  11     -11.233 -70.547 -22.913  1.00 78.12           H  
ATOM   3390  CA  TYR B  11      -9.420 -69.781 -22.059  1.00 78.12           C  
ATOM   3391  HA  TYR B  11      -9.076 -69.980 -21.044  1.00 78.12           H  
ATOM   3392  C   TYR B  11      -9.073 -68.317 -22.334  1.00 78.12           C  
ATOM   3393  CB  TYR B  11      -8.661 -70.719 -22.999  1.00 78.12           C  
ATOM   3394  HB2 TYR B  11      -7.627 -70.381 -23.064  1.00 78.12           H  
ATOM   3395  HB3 TYR B  11      -9.090 -70.648 -23.999  1.00 78.12           H  
ATOM   3396  O   TYR B  11      -8.164 -67.799 -21.694  1.00 78.12           O  
ATOM   3397  CG  TYR B  11      -8.640 -72.163 -22.535  1.00 78.12           C  
ATOM   3398  CD1 TYR B  11      -8.029 -72.506 -21.312  1.00 78.12           C  
ATOM   3399  HD1 TYR B  11      -7.574 -71.737 -20.705  1.00 78.12           H  
ATOM   3400  CD2 TYR B  11      -9.187 -73.170 -23.348  1.00 78.12           C  
ATOM   3401  HD2 TYR B  11      -9.612 -72.909 -24.306  1.00 78.12           H  
ATOM   3402  CE1 TYR B  11      -7.986 -73.849 -20.890  1.00 78.12           C  
ATOM   3403  HE1 TYR B  11      -7.504 -74.100 -19.957  1.00 78.12           H  
ATOM   3404  CE2 TYR B  11      -9.139 -74.512 -22.935  1.00 78.12           C  
ATOM   3405  HE2 TYR B  11      -9.502 -75.288 -23.593  1.00 78.12           H  
ATOM   3406  OH  TYR B  11      -8.519 -76.159 -21.315  1.00 78.12           O  
ATOM   3407  HH  TYR B  11      -7.975 -76.258 -20.530  1.00 78.12           H  
ATOM   3408  CZ  TYR B  11      -8.551 -74.855 -21.702  1.00 78.12           C  
ATOM   3409  N   LEU B  12      -9.818 -67.635 -23.209  1.00 77.31           N  
ATOM   3410  H   LEU B  12     -10.523 -68.127 -23.739  1.00 77.31           H  
ATOM   3411  CA  LEU B  12      -9.693 -66.190 -23.407  1.00 77.31           C  
ATOM   3412  HA  LEU B  12      -8.654 -65.954 -23.640  1.00 77.31           H  
ATOM   3413  C   LEU B  12     -10.030 -65.424 -22.126  1.00 77.31           C  
ATOM   3414  CB  LEU B  12     -10.592 -65.745 -24.574  1.00 77.31           C  
ATOM   3415  HB2 LEU B  12     -11.490 -66.363 -24.590  1.00 77.31           H  
ATOM   3416  HB3 LEU B  12     -10.915 -64.716 -24.414  1.00 77.31           H  
ATOM   3417  O   LEU B  12      -9.244 -64.577 -21.715  1.00 77.31           O  
ATOM   3418  CG  LEU B  12      -9.874 -65.820 -25.932  1.00 77.31           C  
ATOM   3419  HG  LEU B  12      -9.273 -66.728 -25.980  1.00 77.31           H  
ATOM   3420  CD1 LEU B  12     -10.896 -65.863 -27.067  1.00 77.31           C  
ATOM   3421 HD11 LEU B  12     -11.522 -64.971 -27.040  1.00 77.31           H  
ATOM   3422 HD12 LEU B  12     -10.377 -65.911 -28.024  1.00 77.31           H  
ATOM   3423 HD13 LEU B  12     -11.520 -66.750 -26.962  1.00 77.31           H  
ATOM   3424  CD2 LEU B  12      -8.973 -64.599 -26.141  1.00 77.31           C  
ATOM   3425 HD21 LEU B  12      -8.461 -64.680 -27.100  1.00 77.31           H  
ATOM   3426 HD22 LEU B  12      -8.222 -64.543 -25.353  1.00 77.31           H  
ATOM   3427 HD23 LEU B  12      -9.566 -63.685 -26.132  1.00 77.31           H  
ATOM   3428  N   LEU B  13     -11.136 -65.764 -21.451  1.00 80.11           N  
ATOM   3429  H   LEU B  13     -11.764 -66.447 -21.850  1.00 80.11           H  
ATOM   3430  CA  LEU B  13     -11.482 -65.155 -20.164  1.00 80.11           C  
ATOM   3431  HA  LEU B  13     -11.558 -64.077 -20.311  1.00 80.11           H  
ATOM   3432  C   LEU B  13     -10.403 -65.390 -19.123  1.00 80.11           C  
ATOM   3433  CB  LEU B  13     -12.786 -65.731 -19.577  1.00 80.11           C  
ATOM   3434  HB2 LEU B  13     -12.566 -66.214 -18.625  1.00 80.11           H  
ATOM   3435  HB3 LEU B  13     -13.192 -66.519 -20.210  1.00 80.11           H  
ATOM   3436  O   LEU B  13     -10.081 -64.483 -18.365  1.00 80.11           O  
ATOM   3437  CG  LEU B  13     -13.823 -64.633 -19.310  1.00 80.11           C  
ATOM   3438  HG  LEU B  13     -13.377 -63.642 -19.384  1.00 80.11           H  
ATOM   3439  CD1 LEU B  13     -14.896 -64.772 -20.357  1.00 80.11           C  
ATOM   3440 HD11 LEU B  13     -14.392 -64.881 -21.318  1.00 80.11           H  
ATOM   3441 HD12 LEU B  13     -15.486 -63.856 -20.329  1.00 80.11           H  
ATOM   3442 HD13 LEU B  13     -15.524 -65.643 -20.170  1.00 80.11           H  
ATOM   3443  CD2 LEU B  13     -14.485 -64.752 -17.943  1.00 80.11           C  
ATOM   3444 HD21 LEU B  13     -13.736 -64.686 -17.154  1.00 80.11           H  
ATOM   3445 HD22 LEU B  13     -15.205 -63.945 -17.811  1.00 80.11           H  
ATOM   3446 HD23 LEU B  13     -14.997 -65.710 -17.861  1.00 80.11           H  
ATOM   3447  N   PHE B  14      -9.886 -66.616 -19.059  1.00 79.96           N  
ATOM   3448  H   PHE B  14     -10.245 -67.333 -19.673  1.00 79.96           H  
ATOM   3449  CA  PHE B  14      -8.849 -66.952 -18.103  1.00 79.96           C  
ATOM   3450  HA  PHE B  14      -9.190 -66.674 -17.106  1.00 79.96           H  
ATOM   3451  C   PHE B  14      -7.577 -66.148 -18.373  1.00 79.96           C  
ATOM   3452  CB  PHE B  14      -8.591 -68.458 -18.123  1.00 79.96           C  
ATOM   3453  HB2 PHE B  14      -9.492 -68.980 -17.802  1.00 79.96           H  
ATOM   3454  HB3 PHE B  14      -8.362 -68.773 -19.141  1.00 79.96           H  
ATOM   3455  O   PHE B  14      -7.100 -65.474 -17.472  1.00 79.96           O  
ATOM   3456  CG  PHE B  14      -7.447 -68.846 -17.212  1.00 79.96           C  
ATOM   3457  CD1 PHE B  14      -6.215 -69.260 -17.750  1.00 79.96           C  
ATOM   3458  HD1 PHE B  14      -6.076 -69.311 -18.820  1.00 79.96           H  
ATOM   3459  CD2 PHE B  14      -7.589 -68.712 -15.821  1.00 79.96           C  
ATOM   3460  HD2 PHE B  14      -8.516 -68.346 -15.406  1.00 79.96           H  
ATOM   3461  CE1 PHE B  14      -5.149 -69.581 -16.892  1.00 79.96           C  
ATOM   3462  HE1 PHE B  14      -4.195 -69.880 -17.302  1.00 79.96           H  
ATOM   3463  CE2 PHE B  14      -6.531 -69.052 -14.962  1.00 79.96           C  
ATOM   3464  HE2 PHE B  14      -6.641 -68.946 -13.893  1.00 79.96           H  
ATOM   3465  CZ  PHE B  14      -5.311 -69.491 -15.499  1.00 79.96           C  
ATOM   3466  HZ  PHE B  14      -4.484 -69.720 -14.843  1.00 79.96           H  
ATOM   3467  N   GLY B  15      -7.063 -66.155 -19.606  1.00 80.12           N  
ATOM   3468  H   GLY B  15      -7.524 -66.692 -20.327  1.00 80.12           H  
ATOM   3469  CA  GLY B  15      -5.841 -65.427 -19.953  1.00 80.12           C  
ATOM   3470  HA2 GLY B  15      -5.018 -65.784 -19.334  1.00 80.12           H  
ATOM   3471  HA3 GLY B  15      -5.601 -65.611 -21.000  1.00 80.12           H  
ATOM   3472  C   GLY B  15      -5.975 -63.918 -19.751  1.00 80.12           C  
ATOM   3473  O   GLY B  15      -5.098 -63.294 -19.160  1.00 80.12           O  
ATOM   3474  N   PHE B  16      -7.098 -63.339 -20.176  1.00 78.10           N  
ATOM   3475  H   PHE B  16      -7.797 -63.899 -20.644  1.00 78.10           H  
ATOM   3476  CA  PHE B  16      -7.335 -61.904 -20.055  1.00 78.10           C  
ATOM   3477  HA  PHE B  16      -6.478 -61.378 -20.476  1.00 78.10           H  
ATOM   3478  C   PHE B  16      -7.462 -61.466 -18.594  1.00 78.10           C  
ATOM   3479  CB  PHE B  16      -8.582 -61.537 -20.863  1.00 78.10           C  
ATOM   3480  HB2 PHE B  16      -9.484 -61.811 -20.315  1.00 78.10           H  
ATOM   3481  HB3 PHE B  16      -8.579 -62.094 -21.799  1.00 78.10           H  
ATOM   3482  O   PHE B  16      -6.771 -60.551 -18.150  1.00 78.10           O  
ATOM   3483  CG  PHE B  16      -8.608 -60.076 -21.220  1.00 78.10           C  
ATOM   3484  CD1 PHE B  16      -9.376 -59.161 -20.479  1.00 78.10           C  
ATOM   3485  HD1 PHE B  16      -9.979 -59.491 -19.646  1.00 78.10           H  
ATOM   3486  CD2 PHE B  16      -7.814 -59.638 -22.294  1.00 78.10           C  
ATOM   3487  HD2 PHE B  16      -7.221 -60.344 -22.857  1.00 78.10           H  
ATOM   3488  CE1 PHE B  16      -9.344 -57.802 -20.826  1.00 78.10           C  
ATOM   3489  HE1 PHE B  16      -9.926 -57.089 -20.259  1.00 78.10           H  
ATOM   3490  CE2 PHE B  16      -7.756 -58.277 -22.616  1.00 78.10           C  
ATOM   3491  HE2 PHE B  16      -7.119 -57.931 -23.417  1.00 78.10           H  
ATOM   3492  CZ  PHE B  16      -8.505 -57.363 -21.870  1.00 78.10           C  
ATOM   3493  HZ  PHE B  16      -8.400 -56.314 -22.101  1.00 78.10           H  
ATOM   3494  N   ASN B  17      -8.280 -62.174 -17.813  1.00 81.88           N  
ATOM   3495  H   ASN B  17      -8.800 -62.948 -18.200  1.00 81.88           H  
ATOM   3496  CA  ASN B  17      -8.426 -61.866 -16.396  1.00 81.88           C  
ATOM   3497  HA  ASN B  17      -8.598 -60.795 -16.293  1.00 81.88           H  
ATOM   3498  C   ASN B  17      -7.157 -62.174 -15.599  1.00 81.88           C  
ATOM   3499  CB  ASN B  17      -9.650 -62.589 -15.834  1.00 81.88           C  
ATOM   3500  HB2 ASN B  17      -9.669 -62.458 -14.752  1.00 81.88           H  
ATOM   3501  HB3 ASN B  17      -9.595 -63.657 -16.048  1.00 81.88           H  
ATOM   3502  O   ASN B  17      -6.956 -61.571 -14.549  1.00 81.88           O  
ATOM   3503  CG  ASN B  17     -10.928 -61.982 -16.360  1.00 81.88           C  
ATOM   3504  ND2 ASN B  17     -11.867 -62.787 -16.787  1.00 81.88           N  
ATOM   3505 HD21 ASN B  17     -12.725 -62.341 -17.078  1.00 81.88           H  
ATOM   3506 HD22 ASN B  17     -11.629 -63.752 -16.964  1.00 81.88           H  
ATOM   3507  OD1 ASN B  17     -11.099 -60.780 -16.390  1.00 81.88           O  
ATOM   3508  N   PHE B  18      -6.291 -63.072 -16.083  1.00 81.30           N  
ATOM   3509  H   PHE B  18      -6.552 -63.622 -16.888  1.00 81.30           H  
ATOM   3510  CA  PHE B  18      -5.037 -63.401 -15.405  1.00 81.30           C  
ATOM   3511  HA  PHE B  18      -5.227 -63.525 -14.339  1.00 81.30           H  
ATOM   3512  C   PHE B  18      -4.044 -62.254 -15.539  1.00 81.30           C  
ATOM   3513  CB  PHE B  18      -4.479 -64.720 -15.948  1.00 81.30           C  
ATOM   3514  HB2 PHE B  18      -5.236 -65.496 -15.834  1.00 81.30           H  
ATOM   3515  HB3 PHE B  18      -4.256 -64.618 -17.010  1.00 81.30           H  
ATOM   3516  O   PHE B  18      -3.397 -61.878 -14.565  1.00 81.30           O  
ATOM   3517  CG  PHE B  18      -3.247 -65.194 -15.214  1.00 81.30           C  
ATOM   3518  CD1 PHE B  18      -1.972 -65.044 -15.787  1.00 81.30           C  
ATOM   3519  HD1 PHE B  18      -1.863 -64.584 -16.759  1.00 81.30           H  
ATOM   3520  CD2 PHE B  18      -3.382 -65.776 -13.940  1.00 81.30           C  
ATOM   3521  HD2 PHE B  18      -4.361 -65.876 -13.494  1.00 81.30           H  
ATOM   3522  CE1 PHE B  18      -0.834 -65.484 -15.089  1.00 81.30           C  
ATOM   3523  HE1 PHE B  18       0.146 -65.368 -15.527  1.00 81.30           H  
ATOM   3524  CE2 PHE B  18      -2.244 -66.207 -13.239  1.00 81.30           C  
ATOM   3525  HE2 PHE B  18      -2.348 -66.636 -12.253  1.00 81.30           H  
ATOM   3526  CZ  PHE B  18      -0.969 -66.059 -13.813  1.00 81.30           C  
ATOM   3527  HZ  PHE B  18      -0.092 -66.379 -13.270  1.00 81.30           H  
ATOM   3528  N   ILE B  19      -4.003 -61.624 -16.715  1.00 79.87           N  
ATOM   3529  H   ILE B  19      -4.560 -61.987 -17.475  1.00 79.87           H  
ATOM   3530  CA  ILE B  19      -3.255 -60.383 -16.922  1.00 79.87           C  
ATOM   3531  HA  ILE B  19      -2.222 -60.542 -16.612  1.00 79.87           H  
ATOM   3532  C   ILE B  19      -3.819 -59.269 -16.032  1.00 79.87           C  
ATOM   3533  CB  ILE B  19      -3.254 -60.000 -18.418  1.00 79.87           C  
ATOM   3534  HB  ILE B  19      -4.285 -59.956 -18.769  1.00 79.87           H  
ATOM   3535  O   ILE B  19      -3.047 -58.590 -15.363  1.00 79.87           O  
ATOM   3536  CG1 ILE B  19      -2.490 -61.066 -19.239  1.00 79.87           C  
ATOM   3537 HG12 ILE B  19      -2.822 -62.065 -18.955  1.00 79.87           H  
ATOM   3538 HG13 ILE B  19      -1.425 -61.001 -19.016  1.00 79.87           H  
ATOM   3539  CG2 ILE B  19      -2.614 -58.614 -18.624  1.00 79.87           C  
ATOM   3540 HG21 ILE B  19      -3.195 -57.842 -18.119  1.00 79.87           H  
ATOM   3541 HG22 ILE B  19      -1.597 -58.605 -18.232  1.00 79.87           H  
ATOM   3542 HG23 ILE B  19      -2.592 -58.353 -19.682  1.00 79.87           H  
ATOM   3543  CD1 ILE B  19      -2.694 -60.938 -20.753  1.00 79.87           C  
ATOM   3544 HD11 ILE B  19      -3.759 -60.948 -20.986  1.00 79.87           H  
ATOM   3545 HD12 ILE B  19      -2.245 -60.018 -21.127  1.00 79.87           H  
ATOM   3546 HD13 ILE B  19      -2.217 -61.782 -21.251  1.00 79.87           H  
ATOM   3547  N   PHE B  20      -5.145 -59.111 -15.952  1.00 80.73           N  
ATOM   3548  H   PHE B  20      -5.737 -59.662 -16.556  1.00 80.73           H  
ATOM   3549  CA  PHE B  20      -5.765 -58.121 -15.058  1.00 80.73           C  
ATOM   3550  HA  PHE B  20      -5.329 -57.145 -15.267  1.00 80.73           H  
ATOM   3551  C   PHE B  20      -5.498 -58.394 -13.575  1.00 80.73           C  
ATOM   3552  CB  PHE B  20      -7.273 -58.034 -15.321  1.00 80.73           C  
ATOM   3553  HB2 PHE B  20      -7.791 -57.811 -14.388  1.00 80.73           H  
ATOM   3554  HB3 PHE B  20      -7.652 -58.991 -15.678  1.00 80.73           H  
ATOM   3555  O   PHE B  20      -5.295 -57.456 -12.809  1.00 80.73           O  
ATOM   3556  CG  PHE B  20      -7.614 -56.944 -16.309  1.00 80.73           C  
ATOM   3557  CD1 PHE B  20      -7.823 -55.632 -15.846  1.00 80.73           C  
ATOM   3558  HD1 PHE B  20      -7.822 -55.429 -14.785  1.00 80.73           H  
ATOM   3559  CD2 PHE B  20      -7.636 -57.205 -17.688  1.00 80.73           C  
ATOM   3560  HD2 PHE B  20      -7.439 -58.199 -18.063  1.00 80.73           H  
ATOM   3561  CE1 PHE B  20      -8.058 -54.586 -16.753  1.00 80.73           C  
ATOM   3562  HE1 PHE B  20      -8.227 -53.582 -16.392  1.00 80.73           H  
ATOM   3563  CE2 PHE B  20      -7.835 -56.148 -18.591  1.00 80.73           C  
ATOM   3564  HE2 PHE B  20      -7.738 -56.315 -19.653  1.00 80.73           H  
ATOM   3565  CZ  PHE B  20      -8.070 -54.845 -18.131  1.00 80.73           C  
ATOM   3566  HZ  PHE B  20      -8.223 -54.038 -18.831  1.00 80.73           H  
ATOM   3567  N   TRP B  21      -5.447 -59.663 -13.169  1.00 83.73           N  
ATOM   3568  H   TRP B  21      -5.682 -60.388 -13.831  1.00 83.73           H  
ATOM   3569  CA  TRP B  21      -5.089 -60.057 -11.811  1.00 83.73           C  
ATOM   3570  HA  TRP B  21      -5.724 -59.519 -11.108  1.00 83.73           H  
ATOM   3571  C   TRP B  21      -3.639 -59.681 -11.488  1.00 83.73           C  
ATOM   3572  CB  TRP B  21      -5.334 -61.559 -11.645  1.00 83.73           C  
ATOM   3573  HB2 TRP B  21      -4.744 -62.105 -12.381  1.00 83.73           H  
ATOM   3574  HB3 TRP B  21      -6.384 -61.772 -11.846  1.00 83.73           H  
ATOM   3575  O   TRP B  21      -3.387 -59.063 -10.456  1.00 83.73           O  
ATOM   3576  CG  TRP B  21      -5.004 -62.096 -10.292  1.00 83.73           C  
ATOM   3577  CD1 TRP B  21      -5.606 -61.730  -9.144  1.00 83.73           C  
ATOM   3578  HD1 TRP B  21      -6.396 -60.997  -9.087  1.00 83.73           H  
ATOM   3579  CD2 TRP B  21      -3.964 -63.042  -9.908  1.00 83.73           C  
ATOM   3580  CE2 TRP B  21      -4.036 -63.238  -8.496  1.00 83.73           C  
ATOM   3581  CE3 TRP B  21      -2.954 -63.737 -10.607  1.00 83.73           C  
ATOM   3582  HE3 TRP B  21      -2.854 -63.592 -11.672  1.00 83.73           H  
ATOM   3583  NE1 TRP B  21      -5.050 -62.405  -8.079  1.00 83.73           N  
ATOM   3584  HE1 TRP B  21      -5.314 -62.244  -7.117  1.00 83.73           H  
ATOM   3585  CH2 TRP B  21      -2.164 -64.764  -8.532  1.00 83.73           C  
ATOM   3586  HH2 TRP B  21      -1.463 -65.405  -8.018  1.00 83.73           H  
ATOM   3587  CZ2 TRP B  21      -3.163 -64.091  -7.809  1.00 83.73           C  
ATOM   3588  HZ2 TRP B  21      -3.235 -64.199  -6.737  1.00 83.73           H  
ATOM   3589  CZ3 TRP B  21      -2.060 -64.584  -9.924  1.00 83.73           C  
ATOM   3590  HZ3 TRP B  21      -1.275 -65.085 -10.471  1.00 83.73           H  
ATOM   3591  N   LEU B  22      -2.701 -59.965 -12.399  1.00 81.44           N  
ATOM   3592  H   LEU B  22      -2.975 -60.476 -13.225  1.00 81.44           H  
ATOM   3593  CA  LEU B  22      -1.296 -59.569 -12.259  1.00 81.44           C  
ATOM   3594  HA  LEU B  22      -0.922 -59.921 -11.297  1.00 81.44           H  
ATOM   3595  C   LEU B  22      -1.118 -58.048 -12.258  1.00 81.44           C  
ATOM   3596  CB  LEU B  22      -0.469 -60.190 -13.396  1.00 81.44           C  
ATOM   3597  HB2 LEU B  22      -0.958 -59.971 -14.345  1.00 81.44           H  
ATOM   3598  HB3 LEU B  22       0.509 -59.708 -13.412  1.00 81.44           H  
ATOM   3599  O   LEU B  22      -0.374 -57.521 -11.436  1.00 81.44           O  
ATOM   3600  CG  LEU B  22      -0.250 -61.707 -13.284  1.00 81.44           C  
ATOM   3601  HG  LEU B  22      -1.207 -62.224 -13.218  1.00 81.44           H  
ATOM   3602  CD1 LEU B  22       0.483 -62.186 -14.537  1.00 81.44           C  
ATOM   3603 HD11 LEU B  22       1.424 -61.648 -14.651  1.00 81.44           H  
ATOM   3604 HD12 LEU B  22       0.689 -63.254 -14.454  1.00 81.44           H  
ATOM   3605 HD13 LEU B  22      -0.145 -62.014 -15.411  1.00 81.44           H  
ATOM   3606  CD2 LEU B  22       0.591 -62.084 -12.062  1.00 81.44           C  
ATOM   3607 HD21 LEU B  22       0.797 -63.154 -12.074  1.00 81.44           H  
ATOM   3608 HD22 LEU B  22       0.043 -61.861 -11.146  1.00 81.44           H  
ATOM   3609 HD23 LEU B  22       1.532 -61.534 -12.066  1.00 81.44           H  
ATOM   3610  N   ALA B  23      -1.821 -57.335 -13.137  1.00 82.39           N  
ATOM   3611  H   ALA B  23      -2.380 -57.824 -13.822  1.00 82.39           H  
ATOM   3612  CA  ALA B  23      -1.808 -55.878 -13.165  1.00 82.39           C  
ATOM   3613  HA  ALA B  23      -0.775 -55.537 -13.239  1.00 82.39           H  
ATOM   3614  C   ALA B  23      -2.398 -55.291 -11.875  1.00 82.39           C  
ATOM   3615  CB  ALA B  23      -2.564 -55.402 -14.410  1.00 82.39           C  
ATOM   3616  HB1 ALA B  23      -3.602 -55.731 -14.367  1.00 82.39           H  
ATOM   3617  HB2 ALA B  23      -2.533 -54.314 -14.460  1.00 82.39           H  
ATOM   3618  HB3 ALA B  23      -2.096 -55.811 -15.305  1.00 82.39           H  
ATOM   3619  O   ALA B  23      -1.847 -54.342 -11.329  1.00 82.39           O  
ATOM   3620  N   GLY B  24      -3.468 -55.885 -11.341  1.00 81.53           N  
ATOM   3621  H   GLY B  24      -3.906 -56.640 -11.849  1.00 81.53           H  
ATOM   3622  CA  GLY B  24      -4.056 -55.487 -10.064  1.00 81.53           C  
ATOM   3623  HA2 GLY B  24      -4.350 -54.438 -10.103  1.00 81.53           H  
ATOM   3624  HA3 GLY B  24      -4.938 -56.099  -9.872  1.00 81.53           H  
ATOM   3625  C   GLY B  24      -3.083 -55.677  -8.905  1.00 81.53           C  
ATOM   3626  O   GLY B  24      -2.920 -54.770  -8.094  1.00 81.53           O  
ATOM   3627  N   ILE B  25      -2.363 -56.804  -8.877  1.00 82.10           N  
ATOM   3628  H   ILE B  25      -2.560 -57.517  -9.566  1.00 82.10           H  
ATOM   3629  CA  ILE B  25      -1.280 -57.040  -7.913  1.00 82.10           C  
ATOM   3630  HA  ILE B  25      -1.680 -56.923  -6.906  1.00 82.10           H  
ATOM   3631  C   ILE B  25      -0.176 -55.992  -8.072  1.00 82.10           C  
ATOM   3632  CB  ILE B  25      -0.717 -58.473  -8.046  1.00 82.10           C  
ATOM   3633  HB  ILE B  25      -0.481 -58.667  -9.093  1.00 82.10           H  
ATOM   3634  O   ILE B  25       0.284 -55.455  -7.071  1.00 82.10           O  
ATOM   3635  CG1 ILE B  25      -1.773 -59.492  -7.574  1.00 82.10           C  
ATOM   3636 HG12 ILE B  25      -1.870 -59.433  -6.490  1.00 82.10           H  
ATOM   3637 HG13 ILE B  25      -2.745 -59.245  -8.001  1.00 82.10           H  
ATOM   3638  CG2 ILE B  25       0.573 -58.648  -7.215  1.00 82.10           C  
ATOM   3639 HG21 ILE B  25       1.366 -58.005  -7.596  1.00 82.10           H  
ATOM   3640 HG22 ILE B  25       0.384 -58.398  -6.171  1.00 82.10           H  
ATOM   3641 HG23 ILE B  25       0.945 -59.671  -7.278  1.00 82.10           H  
ATOM   3642  CD1 ILE B  25      -1.456 -60.937  -7.967  1.00 82.10           C  
ATOM   3643 HD11 ILE B  25      -2.228 -61.577  -7.539  1.00 82.10           H  
ATOM   3644 HD12 ILE B  25      -0.495 -61.261  -7.567  1.00 82.10           H  
ATOM   3645 HD13 ILE B  25      -1.459 -61.039  -9.052  1.00 82.10           H  
ATOM   3646  N   ALA B  26       0.234 -55.672  -9.301  1.00 83.41           N  
ATOM   3647  H   ALA B  26      -0.155 -56.171 -10.089  1.00 83.41           H  
ATOM   3648  CA  ALA B  26       1.278 -54.683  -9.552  1.00 83.41           C  
ATOM   3649  HA  ALA B  26       2.160 -54.959  -8.975  1.00 83.41           H  
ATOM   3650  C   ALA B  26       0.860 -53.275  -9.098  1.00 83.41           C  
ATOM   3651  CB  ALA B  26       1.651 -54.720 -11.038  1.00 83.41           C  
ATOM   3652  HB1 ALA B  26       1.962 -55.727 -11.317  1.00 83.41           H  
ATOM   3653  HB2 ALA B  26       0.799 -54.424 -11.650  1.00 83.41           H  
ATOM   3654  HB3 ALA B  26       2.475 -54.031 -11.222  1.00 83.41           H  
ATOM   3655  O   ALA B  26       1.615 -52.611  -8.395  1.00 83.41           O  
ATOM   3656  N   VAL B  27      -0.355 -52.833  -9.433  1.00 84.26           N  
ATOM   3657  H   VAL B  27      -0.930 -53.421 -10.020  1.00 84.26           H  
ATOM   3658  CA  VAL B  27      -0.891 -51.528  -9.011  1.00 84.26           C  
ATOM   3659  HA  VAL B  27      -0.176 -50.749  -9.275  1.00 84.26           H  
ATOM   3660  C   VAL B  27      -1.068 -51.475  -7.496  1.00 84.26           C  
ATOM   3661  CB  VAL B  27      -2.220 -51.226  -9.729  1.00 84.26           C  
ATOM   3662  HB  VAL B  27      -2.902 -52.065  -9.590  1.00 84.26           H  
ATOM   3663  O   VAL B  27      -0.704 -50.480  -6.875  1.00 84.26           O  
ATOM   3664  CG1 VAL B  27      -2.896 -49.954  -9.205  1.00 84.26           C  
ATOM   3665 HG11 VAL B  27      -3.800 -49.750  -9.779  1.00 84.26           H  
ATOM   3666 HG12 VAL B  27      -2.216 -49.107  -9.295  1.00 84.26           H  
ATOM   3667 HG13 VAL B  27      -3.185 -50.070  -8.160  1.00 84.26           H  
ATOM   3668  CG2 VAL B  27      -1.987 -51.017 -11.231  1.00 84.26           C  
ATOM   3669 HG21 VAL B  27      -1.487 -51.879 -11.672  1.00 84.26           H  
ATOM   3670 HG22 VAL B  27      -2.945 -50.881 -11.735  1.00 84.26           H  
ATOM   3671 HG23 VAL B  27      -1.368 -50.135 -11.394  1.00 84.26           H  
ATOM   3672  N   LEU B  28      -1.564 -52.552  -6.882  1.00 84.11           N  
ATOM   3673  H   LEU B  28      -1.857 -53.340  -7.440  1.00 84.11           H  
ATOM   3674  CA  LEU B  28      -1.671 -52.655  -5.430  1.00 84.11           C  
ATOM   3675  HA  LEU B  28      -2.256 -51.808  -5.070  1.00 84.11           H  
ATOM   3676  C   LEU B  28      -0.288 -52.584  -4.775  1.00 84.11           C  
ATOM   3677  CB  LEU B  28      -2.391 -53.967  -5.074  1.00 84.11           C  
ATOM   3678  HB2 LEU B  28      -1.781 -54.801  -5.423  1.00 84.11           H  
ATOM   3679  HB3 LEU B  28      -3.345 -54.010  -5.600  1.00 84.11           H  
ATOM   3680  O   LEU B  28      -0.117 -51.863  -3.798  1.00 84.11           O  
ATOM   3681  CG  LEU B  28      -2.651 -54.140  -3.569  1.00 84.11           C  
ATOM   3682  HG  LEU B  28      -1.729 -53.970  -3.012  1.00 84.11           H  
ATOM   3683  CD1 LEU B  28      -3.721 -53.172  -3.072  1.00 84.11           C  
ATOM   3684 HD11 LEU B  28      -3.369 -52.146  -3.178  1.00 84.11           H  
ATOM   3685 HD12 LEU B  28      -4.632 -53.297  -3.657  1.00 84.11           H  
ATOM   3686 HD13 LEU B  28      -3.933 -53.359  -2.019  1.00 84.11           H  
ATOM   3687  CD2 LEU B  28      -3.109 -55.567  -3.277  1.00 84.11           C  
ATOM   3688 HD21 LEU B  28      -3.281 -55.688  -2.207  1.00 84.11           H  
ATOM   3689 HD22 LEU B  28      -4.028 -55.784  -3.822  1.00 84.11           H  
ATOM   3690 HD23 LEU B  28      -2.336 -56.269  -3.588  1.00 84.11           H  
ATOM   3691  N   ALA B  29       0.701 -53.291  -5.322  1.00 81.86           N  
ATOM   3692  H   ALA B  29       0.494 -53.883  -6.114  1.00 81.86           H  
ATOM   3693  CA  ALA B  29       2.070 -53.276  -4.826  1.00 81.86           C  
ATOM   3694  HA  ALA B  29       2.058 -53.530  -3.766  1.00 81.86           H  
ATOM   3695  C   ALA B  29       2.701 -51.887  -4.953  1.00 81.86           C  
ATOM   3696  CB  ALA B  29       2.891 -54.338  -5.564  1.00 81.86           C  
ATOM   3697  HB1 ALA B  29       2.917 -54.122  -6.632  1.00 81.86           H  
ATOM   3698  HB2 ALA B  29       2.450 -55.322  -5.406  1.00 81.86           H  
ATOM   3699  HB3 ALA B  29       3.911 -54.341  -5.178  1.00 81.86           H  
ATOM   3700  O   ALA B  29       3.329 -51.438  -4.005  1.00 81.86           O  
ATOM   3701  N   ILE B  30       2.486 -51.179  -6.066  1.00 79.66           N  
ATOM   3702  H   ILE B  30       1.997 -51.623  -6.829  1.00 79.66           H  
ATOM   3703  CA  ILE B  30       2.955 -49.798  -6.244  1.00 79.66           C  
ATOM   3704  HA  ILE B  30       4.016 -49.752  -5.998  1.00 79.66           H  
ATOM   3705  C   ILE B  30       2.233 -48.855  -5.282  1.00 79.66           C  
ATOM   3706  CB  ILE B  30       2.787 -49.344  -7.710  1.00 79.66           C  
ATOM   3707  HB  ILE B  30       1.763 -49.551  -8.021  1.00 79.66           H  
ATOM   3708  O   ILE B  30       2.877 -48.018  -4.665  1.00 79.66           O  
ATOM   3709  CG1 ILE B  30       3.760 -50.127  -8.619  1.00 79.66           C  
ATOM   3710 HG12 ILE B  30       4.777 -49.770  -8.458  1.00 79.66           H  
ATOM   3711 HG13 ILE B  30       3.745 -51.186  -8.359  1.00 79.66           H  
ATOM   3712  CG2 ILE B  30       3.043 -47.830  -7.861  1.00 79.66           C  
ATOM   3713 HG21 ILE B  30       2.976 -47.528  -8.907  1.00 79.66           H  
ATOM   3714 HG22 ILE B  30       2.295 -47.253  -7.317  1.00 79.66           H  
ATOM   3715 HG23 ILE B  30       4.033 -47.575  -7.482  1.00 79.66           H  
ATOM   3716  CD1 ILE B  30       3.420 -50.017 -10.111  1.00 79.66           C  
ATOM   3717 HD11 ILE B  30       4.079 -50.675 -10.677  1.00 79.66           H  
ATOM   3718 HD12 ILE B  30       3.564 -48.997 -10.467  1.00 79.66           H  
ATOM   3719 HD13 ILE B  30       2.388 -50.323 -10.280  1.00 79.66           H  
ATOM   3720  N   GLY B  31       0.918 -48.990  -5.108  1.00 77.07           N  
ATOM   3721  H   GLY B  31       0.424 -49.673  -5.665  1.00 77.07           H  
ATOM   3722  CA  GLY B  31       0.154 -48.161  -4.176  1.00 77.07           C  
ATOM   3723  HA2 GLY B  31       0.284 -47.109  -4.429  1.00 77.07           H  
ATOM   3724  HA3 GLY B  31      -0.902 -48.419  -4.258  1.00 77.07           H  
ATOM   3725  C   GLY B  31       0.598 -48.373  -2.731  1.00 77.07           C  
ATOM   3726  O   GLY B  31       0.806 -47.411  -1.997  1.00 77.07           O  
ATOM   3727  N   LEU B  32       0.805 -49.629  -2.331  1.00 79.24           N  
ATOM   3728  H   LEU B  32       0.617 -50.374  -2.986  1.00 79.24           H  
ATOM   3729  CA  LEU B  32       1.343 -49.982  -1.019  1.00 79.24           C  
ATOM   3730  HA  LEU B  32       0.773 -49.460  -0.250  1.00 79.24           H  
ATOM   3731  C   LEU B  32       2.798 -49.533  -0.870  1.00 79.24           C  
ATOM   3732  CB  LEU B  32       1.230 -51.499  -0.799  1.00 79.24           C  
ATOM   3733  HB2 LEU B  32       1.802 -51.769   0.088  1.00 79.24           H  
ATOM   3734  HB3 LEU B  32       1.688 -52.002  -1.651  1.00 79.24           H  
ATOM   3735  O   LEU B  32       3.165 -49.043   0.192  1.00 79.24           O  
ATOM   3736  CG  LEU B  32      -0.210 -52.012  -0.622  1.00 79.24           C  
ATOM   3737  HG  LEU B  32      -0.851 -51.632  -1.418  1.00 79.24           H  
ATOM   3738  CD1 LEU B  32      -0.204 -53.540  -0.671  1.00 79.24           C  
ATOM   3739 HD11 LEU B  32       0.421 -53.942   0.126  1.00 79.24           H  
ATOM   3740 HD12 LEU B  32      -1.222 -53.916  -0.563  1.00 79.24           H  
ATOM   3741 HD13 LEU B  32       0.192 -53.868  -1.632  1.00 79.24           H  
ATOM   3742  CD2 LEU B  32      -0.828 -51.603   0.715  1.00 79.24           C  
ATOM   3743 HD21 LEU B  32      -0.771 -50.523   0.850  1.00 79.24           H  
ATOM   3744 HD22 LEU B  32      -1.876 -51.899   0.729  1.00 79.24           H  
ATOM   3745 HD23 LEU B  32      -0.306 -52.115   1.523  1.00 79.24           H  
ATOM   3746  N   TRP B  33       3.609 -49.655  -1.918  1.00 76.60           N  
ATOM   3747  H   TRP B  33       3.272 -50.105  -2.757  1.00 76.60           H  
ATOM   3748  CA  TRP B  33       4.977 -49.157  -1.915  1.00 76.60           C  
ATOM   3749  HA  TRP B  33       5.496 -49.564  -1.047  1.00 76.60           H  
ATOM   3750  C   TRP B  33       4.978 -47.644  -1.747  1.00 76.60           C  
ATOM   3751  CB  TRP B  33       5.740 -49.609  -3.160  1.00 76.60           C  
ATOM   3752  HB2 TRP B  33       5.194 -49.297  -4.050  1.00 76.60           H  
ATOM   3753  HB3 TRP B  33       5.803 -50.697  -3.165  1.00 76.60           H  
ATOM   3754  O   TRP B  33       5.495 -47.182  -0.752  1.00 76.60           O  
ATOM   3755  CG  TRP B  33       7.125 -49.053  -3.238  1.00 76.60           C  
ATOM   3756  CD1 TRP B  33       8.168 -49.406  -2.450  1.00 76.60           C  
ATOM   3757  HD1 TRP B  33       8.131 -50.147  -1.666  1.00 76.60           H  
ATOM   3758  CD2 TRP B  33       7.607 -47.958  -4.075  1.00 76.60           C  
ATOM   3759  CE2 TRP B  33       8.968 -47.703  -3.737  1.00 76.60           C  
ATOM   3760  CE3 TRP B  33       7.018 -47.133  -5.058  1.00 76.60           C  
ATOM   3761  HE3 TRP B  33       5.983 -47.288  -5.327  1.00 76.60           H  
ATOM   3762  NE1 TRP B  33       9.257 -48.605  -2.737  1.00 76.60           N  
ATOM   3763  HE1 TRP B  33      10.083 -48.542  -2.159  1.00 76.60           H  
ATOM   3764  CH2 TRP B  33       9.098 -45.876  -5.314  1.00 76.60           C  
ATOM   3765  HH2 TRP B  33       9.652 -45.062  -5.758  1.00 76.60           H  
ATOM   3766  CZ2 TRP B  33       9.709 -46.680  -4.339  1.00 76.60           C  
ATOM   3767  HZ2 TRP B  33      10.716 -46.472  -4.008  1.00 76.60           H  
ATOM   3768  CZ3 TRP B  33       7.757 -46.104  -5.674  1.00 76.60           C  
ATOM   3769  HZ3 TRP B  33       7.291 -45.468  -6.412  1.00 76.60           H  
ATOM   3770  N   LEU B  34       4.275 -46.869  -2.571  1.00 72.26           N  
ATOM   3771  H   LEU B  34       3.824 -47.296  -3.367  1.00 72.26           H  
ATOM   3772  CA  LEU B  34       4.144 -45.421  -2.374  1.00 72.26           C  
ATOM   3773  HA  LEU B  34       5.125 -44.959  -2.488  1.00 72.26           H  
ATOM   3774  C   LEU B  34       3.651 -45.083  -0.965  1.00 72.26           C  
ATOM   3775  CB  LEU B  34       3.166 -44.850  -3.413  1.00 72.26           C  
ATOM   3776  HB2 LEU B  34       2.258 -45.453  -3.401  1.00 72.26           H  
ATOM   3777  HB3 LEU B  34       2.895 -43.835  -3.123  1.00 72.26           H  
ATOM   3778  O   LEU B  34       4.123 -44.128  -0.358  1.00 72.26           O  
ATOM   3779  CG  LEU B  34       3.730 -44.809  -4.842  1.00 72.26           C  
ATOM   3780  HG  LEU B  34       4.154 -45.777  -5.107  1.00 72.26           H  
ATOM   3781  CD1 LEU B  34       2.598 -44.497  -5.820  1.00 72.26           C  
ATOM   3782 HD11 LEU B  34       2.171 -43.518  -5.601  1.00 72.26           H  
ATOM   3783 HD12 LEU B  34       1.826 -45.262  -5.734  1.00 72.26           H  
ATOM   3784 HD13 LEU B  34       2.986 -44.503  -6.839  1.00 72.26           H  
ATOM   3785  CD2 LEU B  34       4.807 -43.738  -5.006  1.00 72.26           C  
ATOM   3786 HD21 LEU B  34       5.153 -43.721  -6.039  1.00 72.26           H  
ATOM   3787 HD22 LEU B  34       4.409 -42.756  -4.748  1.00 72.26           H  
ATOM   3788 HD23 LEU B  34       5.665 -43.965  -4.373  1.00 72.26           H  
ATOM   3789  N   ARG B  35       2.734 -45.876  -0.412  1.00 73.59           N  
ATOM   3790  H   ARG B  35       2.364 -46.631  -0.973  1.00 73.59           H  
ATOM   3791  CA  ARG B  35       2.193 -45.651   0.926  1.00 73.59           C  
ATOM   3792  HA  ARG B  35       1.927 -44.595   0.980  1.00 73.59           H  
ATOM   3793  C   ARG B  35       3.187 -45.896   2.063  1.00 73.59           C  
ATOM   3794  CB  ARG B  35       0.948 -46.536   1.074  1.00 73.59           C  
ATOM   3795  HB2 ARG B  35       0.230 -46.244   0.308  1.00 73.59           H  
ATOM   3796  HB3 ARG B  35       1.221 -47.579   0.913  1.00 73.59           H  
ATOM   3797  O   ARG B  35       3.097 -45.219   3.088  1.00 73.59           O  
ATOM   3798  CG  ARG B  35       0.271 -46.438   2.436  1.00 73.59           C  
ATOM   3799  HG2 ARG B  35       0.947 -46.775   3.223  1.00 73.59           H  
ATOM   3800  HG3 ARG B  35      -0.613 -47.076   2.443  1.00 73.59           H  
ATOM   3801  CD  ARG B  35      -0.144 -44.994   2.665  1.00 73.59           C  
ATOM   3802  HD2 ARG B  35       0.706 -44.321   2.556  1.00 73.59           H  
ATOM   3803  HD3 ARG B  35      -0.903 -44.734   1.927  1.00 73.59           H  
ATOM   3804  NE  ARG B  35      -0.650 -44.820   4.017  1.00 73.59           N  
ATOM   3805  HE  ARG B  35      -0.362 -45.492   4.714  1.00 73.59           H  
ATOM   3806  NH1 ARG B  35      -1.609 -42.826   3.546  1.00 73.59           N  
ATOM   3807 HH11 ARG B  35      -1.220 -42.871   2.615  1.00 73.59           H  
ATOM   3808 HH12 ARG B  35      -2.209 -42.052   3.794  1.00 73.59           H  
ATOM   3809  NH2 ARG B  35      -1.695 -43.700   5.638  1.00 73.59           N  
ATOM   3810 HH21 ARG B  35      -1.442 -44.417   6.302  1.00 73.59           H  
ATOM   3811 HH22 ARG B  35      -2.239 -42.901   5.931  1.00 73.59           H  
ATOM   3812  CZ  ARG B  35      -1.321 -43.768   4.399  1.00 73.59           C  
ATOM   3813  N   PHE B  36       4.054 -46.891   1.927  1.00 69.02           N  
ATOM   3814  H   PHE B  36       4.049 -47.406   1.058  1.00 69.02           H  
ATOM   3815  CA  PHE B  36       4.936 -47.359   3.001  1.00 69.02           C  
ATOM   3816  HA  PHE B  36       4.698 -46.828   3.922  1.00 69.02           H  
ATOM   3817  C   PHE B  36       6.417 -47.083   2.753  1.00 69.02           C  
ATOM   3818  CB  PHE B  36       4.695 -48.856   3.237  1.00 69.02           C  
ATOM   3819  HB2 PHE B  36       4.848 -49.393   2.301  1.00 69.02           H  
ATOM   3820  HB3 PHE B  36       5.438 -49.223   3.945  1.00 69.02           H  
ATOM   3821  O   PHE B  36       7.212 -47.196   3.686  1.00 69.02           O  
ATOM   3822  CG  PHE B  36       3.328 -49.180   3.806  1.00 69.02           C  
ATOM   3823  CD1 PHE B  36       2.958 -48.670   5.064  1.00 69.02           C  
ATOM   3824  HD1 PHE B  36       3.647 -48.047   5.614  1.00 69.02           H  
ATOM   3825  CD2 PHE B  36       2.434 -50.009   3.104  1.00 69.02           C  
ATOM   3826  HD2 PHE B  36       2.722 -50.432   2.153  1.00 69.02           H  
ATOM   3827  CE1 PHE B  36       1.701 -48.977   5.614  1.00 69.02           C  
ATOM   3828  HE1 PHE B  36       1.430 -48.593   6.586  1.00 69.02           H  
ATOM   3829  CE2 PHE B  36       1.175 -50.307   3.651  1.00 69.02           C  
ATOM   3830  HE2 PHE B  36       0.493 -50.953   3.117  1.00 69.02           H  
ATOM   3831  CZ  PHE B  36       0.806 -49.794   4.904  1.00 69.02           C  
ATOM   3832  HZ  PHE B  36      -0.156 -50.042   5.327  1.00 69.02           H  
ATOM   3833  N   ASP B  37       6.788 -46.730   1.530  1.00 59.98           N  
ATOM   3834  H   ASP B  37       6.091 -46.648   0.803  1.00 59.98           H  
ATOM   3835  CA  ASP B  37       8.154 -46.438   1.142  1.00 59.98           C  
ATOM   3836  HA  ASP B  37       8.774 -47.280   1.449  1.00 59.98           H  
ATOM   3837  C   ASP B  37       8.642 -45.197   1.863  1.00 59.98           C  
ATOM   3838  CB  ASP B  37       8.299 -46.271  -0.373  1.00 59.98           C  
ATOM   3839  HB2 ASP B  37       7.702 -45.427  -0.721  1.00 59.98           H  
ATOM   3840  HB3 ASP B  37       7.951 -47.182  -0.860  1.00 59.98           H  
ATOM   3841  O   ASP B  37       7.915 -44.221   2.011  1.00 59.98           O  
ATOM   3842  CG  ASP B  37       9.766 -46.075  -0.737  1.00 59.98           C  
ATOM   3843  OD1 ASP B  37      10.592 -46.803  -0.139  1.00 59.98           O  
ATOM   3844  OD2 ASP B  37      10.069 -45.179  -1.546  1.00 59.98           O  
ATOM   3845  N   SER B  38       9.881 -45.241   2.333  1.00 57.30           N  
ATOM   3846  H   SER B  38      10.488 -45.970   1.986  1.00 57.30           H  
ATOM   3847  CA  SER B  38      10.435 -44.228   3.226  1.00 57.30           C  
ATOM   3848  HA  SER B  38       9.784 -44.138   4.096  1.00 57.30           H  
ATOM   3849  C   SER B  38      10.526 -42.849   2.571  1.00 57.30           C  
ATOM   3850  CB  SER B  38      11.812 -44.684   3.704  1.00 57.30           C  
ATOM   3851  HB2 SER B  38      12.242 -43.927   4.360  1.00 57.30           H  
ATOM   3852  HB3 SER B  38      11.706 -45.617   4.258  1.00 57.30           H  
ATOM   3853  O   SER B  38      10.332 -41.837   3.249  1.00 57.30           O  
ATOM   3854  OG  SER B  38      12.663 -44.894   2.595  1.00 57.30           O  
ATOM   3855  HG  SER B  38      13.442 -45.389   2.861  1.00 57.30           H  
ATOM   3856  N   GLN B  39      10.773 -42.792   1.259  1.00 54.08           N  
ATOM   3857  H   GLN B  39      10.899 -43.655   0.750  1.00 54.08           H  
ATOM   3858  CA  GLN B  39      10.918 -41.527   0.544  1.00 54.08           C  
ATOM   3859  HA  GLN B  39      11.604 -40.885   1.097  1.00 54.08           H  
ATOM   3860  C   GLN B  39       9.588 -40.782   0.453  1.00 54.08           C  
ATOM   3861  CB  GLN B  39      11.499 -41.761  -0.851  1.00 54.08           C  
ATOM   3862  HB2 GLN B  39      11.458 -40.816  -1.394  1.00 54.08           H  
ATOM   3863  HB3 GLN B  39      10.900 -42.494  -1.392  1.00 54.08           H  
ATOM   3864  O   GLN B  39       9.490 -39.630   0.882  1.00 54.08           O  
ATOM   3865  CG  GLN B  39      12.960 -42.226  -0.796  1.00 54.08           C  
ATOM   3866  HG2 GLN B  39      13.516 -41.583  -0.114  1.00 54.08           H  
ATOM   3867  HG3 GLN B  39      13.006 -43.250  -0.426  1.00 54.08           H  
ATOM   3868  CD  GLN B  39      13.632 -42.164  -2.164  1.00 54.08           C  
ATOM   3869  NE2 GLN B  39      14.941 -42.270  -2.224  1.00 54.08           N  
ATOM   3870 HE21 GLN B  39      15.496 -42.415  -1.393  1.00 54.08           H  
ATOM   3871 HE22 GLN B  39      15.333 -42.200  -3.152  1.00 54.08           H  
ATOM   3872  OE1 GLN B  39      13.018 -41.988  -3.199  1.00 54.08           O  
ATOM   3873  N   THR B  40       8.534 -41.448  -0.013  1.00 53.55           N  
ATOM   3874  H   THR B  40       8.642 -42.397  -0.342  1.00 53.55           H  
ATOM   3875  CA  THR B  40       7.178 -40.890   0.006  1.00 53.55           C  
ATOM   3876  HA  THR B  40       7.203 -39.881  -0.406  1.00 53.55           H  
ATOM   3877  C   THR B  40       6.636 -40.780   1.417  1.00 53.55           C  
ATOM   3878  CB  THR B  40       6.206 -41.724  -0.827  1.00 53.55           C  
ATOM   3879  HB  THR B  40       5.184 -41.541  -0.496  1.00 53.55           H  
ATOM   3880  O   THR B  40       5.856 -39.869   1.677  1.00 53.55           O  
ATOM   3881  CG2 THR B  40       6.299 -41.373  -2.306  1.00 53.55           C  
ATOM   3882 HG21 THR B  40       7.306 -41.575  -2.673  1.00 53.55           H  
ATOM   3883 HG22 THR B  40       5.586 -41.983  -2.861  1.00 53.55           H  
ATOM   3884 HG23 THR B  40       6.059 -40.321  -2.458  1.00 53.55           H  
ATOM   3885  OG1 THR B  40       6.515 -43.083  -0.684  1.00 53.55           O  
ATOM   3886  HG1 THR B  40       5.699 -43.557  -0.511  1.00 53.55           H  
ATOM   3887  N   LYS B  41       7.073 -41.621   2.362  1.00 55.51           N  
ATOM   3888  H   LYS B  41       7.625 -42.416   2.071  1.00 55.51           H  
ATOM   3889  CA  LYS B  41       6.696 -41.504   3.773  1.00 55.51           C  
ATOM   3890  HA  LYS B  41       5.616 -41.644   3.828  1.00 55.51           H  
ATOM   3891  C   LYS B  41       7.038 -40.126   4.328  1.00 55.51           C  
ATOM   3892  CB  LYS B  41       7.326 -42.605   4.626  1.00 55.51           C  
ATOM   3893  HB2 LYS B  41       7.241 -43.564   4.114  1.00 55.51           H  
ATOM   3894  HB3 LYS B  41       8.374 -42.379   4.817  1.00 55.51           H  
ATOM   3895  O   LYS B  41       6.264 -39.608   5.116  1.00 55.51           O  
ATOM   3896  CG  LYS B  41       6.576 -42.784   5.943  1.00 55.51           C  
ATOM   3897  HG2 LYS B  41       5.547 -43.076   5.736  1.00 55.51           H  
ATOM   3898  HG3 LYS B  41       6.582 -41.851   6.506  1.00 55.51           H  
ATOM   3899  CD  LYS B  41       7.266 -43.870   6.765  1.00 55.51           C  
ATOM   3900  HD2 LYS B  41       8.273 -43.529   7.006  1.00 55.51           H  
ATOM   3901  HD3 LYS B  41       7.330 -44.793   6.188  1.00 55.51           H  
ATOM   3902  CE  LYS B  41       6.454 -44.118   8.034  1.00 55.51           C  
ATOM   3903  HE2 LYS B  41       5.657 -43.376   8.079  1.00 55.51           H  
ATOM   3904  HE3 LYS B  41       6.002 -45.110   7.988  1.00 55.51           H  
ATOM   3905  NZ  LYS B  41       7.296 -43.957   9.234  1.00 55.51           N  
ATOM   3906  HZ1 LYS B  41       8.187 -44.424   9.149  1.00 55.51           H  
ATOM   3907  HZ2 LYS B  41       6.807 -44.217  10.079  1.00 55.51           H  
ATOM   3908  HZ3 LYS B  41       7.464 -42.966   9.330  1.00 55.51           H  
ATOM   3909  N   SER B  42       8.125 -39.495   3.880  1.00 51.98           N  
ATOM   3910  H   SER B  42       8.746 -39.997   3.262  1.00 51.98           H  
ATOM   3911  CA  SER B  42       8.449 -38.116   4.277  1.00 51.98           C  
ATOM   3912  HA  SER B  42       8.442 -38.069   5.366  1.00 51.98           H  
ATOM   3913  C   SER B  42       7.417 -37.094   3.776  1.00 51.98           C  
ATOM   3914  CB  SER B  42       9.861 -37.740   3.813  1.00 51.98           C  
ATOM   3915  HB2 SER B  42      10.558 -38.532   4.087  1.00 51.98           H  
ATOM   3916  HB3 SER B  42      10.160 -36.831   4.334  1.00 51.98           H  
ATOM   3917  O   SER B  42       7.014 -36.200   4.523  1.00 51.98           O  
ATOM   3918  OG  SER B  42       9.939 -37.498   2.417  1.00 51.98           O  
ATOM   3919  HG  SER B  42       9.851 -38.322   1.932  1.00 51.98           H  
ATOM   3920  N   ILE B  43       6.930 -37.267   2.543  1.00 50.91           N  
ATOM   3921  H   ILE B  43       7.290 -38.040   2.001  1.00 50.91           H  
ATOM   3922  CA  ILE B  43       5.847 -36.462   1.961  1.00 50.91           C  
ATOM   3923  HA  ILE B  43       6.102 -35.407   2.062  1.00 50.91           H  
ATOM   3924  C   ILE B  43       4.566 -36.708   2.764  1.00 50.91           C  
ATOM   3925  CB  ILE B  43       5.661 -36.783   0.454  1.00 50.91           C  
ATOM   3926  HB  ILE B  43       5.343 -37.820   0.350  1.00 50.91           H  
ATOM   3927  O   ILE B  43       3.917 -35.767   3.210  1.00 50.91           O  
ATOM   3928  CG1 ILE B  43       6.992 -36.609  -0.321  1.00 50.91           C  
ATOM   3929 HG12 ILE B  43       7.328 -35.576  -0.238  1.00 50.91           H  
ATOM   3930 HG13 ILE B  43       7.756 -37.247   0.123  1.00 50.91           H  
ATOM   3931  CG2 ILE B  43       4.550 -35.904  -0.148  1.00 50.91           C  
ATOM   3932 HG21 ILE B  43       4.837 -34.853  -0.119  1.00 50.91           H  
ATOM   3933 HG22 ILE B  43       3.614 -36.031   0.396  1.00 50.91           H  
ATOM   3934 HG23 ILE B  43       4.352 -36.194  -1.180  1.00 50.91           H  
ATOM   3935  CD1 ILE B  43       6.917 -36.987  -1.805  1.00 50.91           C  
ATOM   3936 HD11 ILE B  43       6.301 -36.273  -2.352  1.00 50.91           H  
ATOM   3937 HD12 ILE B  43       6.500 -37.988  -1.914  1.00 50.91           H  
ATOM   3938 HD13 ILE B  43       7.920 -36.972  -2.232  1.00 50.91           H  
ATOM   3939  N   PHE B  44       4.269 -37.978   3.038  1.00 52.81           N  
ATOM   3940  H   PHE B  44       4.863 -38.686   2.629  1.00 52.81           H  
ATOM   3941  CA  PHE B  44       3.130 -38.430   3.823  1.00 52.81           C  
ATOM   3942  HA  PHE B  44       2.222 -38.038   3.365  1.00 52.81           H  
ATOM   3943  C   PHE B  44       3.144 -37.937   5.268  1.00 52.81           C  
ATOM   3944  CB  PHE B  44       3.099 -39.966   3.798  1.00 52.81           C  
ATOM   3945  HB2 PHE B  44       4.119 -40.346   3.862  1.00 52.81           H  
ATOM   3946  HB3 PHE B  44       2.569 -40.326   4.680  1.00 52.81           H  
ATOM   3947  O   PHE B  44       2.109 -37.506   5.754  1.00 52.81           O  
ATOM   3948  CG  PHE B  44       2.410 -40.541   2.586  1.00 52.81           C  
ATOM   3949  CD1 PHE B  44       1.048 -40.314   2.498  1.00 52.81           C  
ATOM   3950  HD1 PHE B  44       0.625 -39.735   3.306  1.00 52.81           H  
ATOM   3951  CD2 PHE B  44       3.046 -41.282   1.580  1.00 52.81           C  
ATOM   3952  HD2 PHE B  44       4.095 -41.527   1.653  1.00 52.81           H  
ATOM   3953  CE1 PHE B  44       0.291 -40.803   1.432  1.00 52.81           C  
ATOM   3954  HE1 PHE B  44      -0.778 -40.652   1.413  1.00 52.81           H  
ATOM   3955  CE2 PHE B  44       2.308 -41.705   0.460  1.00 52.81           C  
ATOM   3956  HE2 PHE B  44       2.801 -42.209  -0.358  1.00 52.81           H  
ATOM   3957  CZ  PHE B  44       0.930 -41.470   0.388  1.00 52.81           C  
ATOM   3958  HZ  PHE B  44       0.357 -41.797  -0.467  1.00 52.81           H  
ATOM   3959  N   GLU B  45       4.264 -37.994   5.982  1.00 51.41           N  
ATOM   3960  H   GLU B  45       5.083 -38.398   5.552  1.00 51.41           H  
ATOM   3961  CA  GLU B  45       4.378 -37.552   7.375  1.00 51.41           C  
ATOM   3962  HA  GLU B  45       3.561 -37.977   7.959  1.00 51.41           H  
ATOM   3963  C   GLU B  45       4.236 -36.031   7.472  1.00 51.41           C  
ATOM   3964  CB  GLU B  45       5.705 -38.035   7.993  1.00 51.41           C  
ATOM   3965  HB2 GLU B  45       5.924 -37.430   8.872  1.00 51.41           H  
ATOM   3966  HB3 GLU B  45       6.512 -37.900   7.273  1.00 51.41           H  
ATOM   3967  O   GLU B  45       3.506 -35.543   8.337  1.00 51.41           O  
ATOM   3968  CG  GLU B  45       5.632 -39.508   8.443  1.00 51.41           C  
ATOM   3969  HG2 GLU B  45       4.872 -39.593   9.220  1.00 51.41           H  
ATOM   3970  HG3 GLU B  45       5.304 -40.123   7.605  1.00 51.41           H  
ATOM   3971  CD  GLU B  45       6.958 -40.072   8.989  1.00 51.41           C  
ATOM   3972  OE1 GLU B  45       6.965 -41.278   9.364  1.00 51.41           O  
ATOM   3973  OE2 GLU B  45       7.968 -39.340   9.026  1.00 51.41           O  
ATOM   3974  N   GLN B  46       4.827 -35.273   6.541  1.00 46.71           N  
ATOM   3975  H   GLN B  46       5.405 -35.712   5.839  1.00 46.71           H  
ATOM   3976  CA  GLN B  46       4.577 -33.831   6.459  1.00 46.71           C  
ATOM   3977  HA  GLN B  46       4.757 -33.393   7.441  1.00 46.71           H  
ATOM   3978  C   GLN B  46       3.120 -33.510   6.117  1.00 46.71           C  
ATOM   3979  CB  GLN B  46       5.514 -33.174   5.438  1.00 46.71           C  
ATOM   3980  HB2 GLN B  46       5.052 -32.259   5.068  1.00 46.71           H  
ATOM   3981  HB3 GLN B  46       5.681 -33.840   4.592  1.00 46.71           H  
ATOM   3982  O   GLN B  46       2.553 -32.563   6.665  1.00 46.71           O  
ATOM   3983  CG  GLN B  46       6.840 -32.794   6.103  1.00 46.71           C  
ATOM   3984  HG2 GLN B  46       6.637 -32.158   6.965  1.00 46.71           H  
ATOM   3985  HG3 GLN B  46       7.341 -33.696   6.454  1.00 46.71           H  
ATOM   3986  CD  GLN B  46       7.782 -32.054   5.165  1.00 46.71           C  
ATOM   3987  NE2 GLN B  46       8.699 -31.269   5.687  1.00 46.71           N  
ATOM   3988 HE21 GLN B  46       8.808 -31.237   6.691  1.00 46.71           H  
ATOM   3989 HE22 GLN B  46       9.418 -30.905   5.077  1.00 46.71           H  
ATOM   3990  OE1 GLN B  46       7.716 -32.137   3.949  1.00 46.71           O  
ATOM   3991  N   GLU B  47       2.494 -34.295   5.245  1.00 47.85           N  
ATOM   3992  H   GLU B  47       3.024 -34.997   4.748  1.00 47.85           H  
ATOM   3993  CA  GLU B  47       1.088 -34.121   4.892  1.00 47.85           C  
ATOM   3994  HA  GLU B  47       0.867 -33.055   4.833  1.00 47.85           H  
ATOM   3995  C   GLU B  47       0.111 -34.680   5.924  1.00 47.85           C  
ATOM   3996  CB  GLU B  47       0.809 -34.731   3.522  1.00 47.85           C  
ATOM   3997  HB2 GLU B  47       1.269 -35.717   3.450  1.00 47.85           H  
ATOM   3998  HB3 GLU B  47      -0.269 -34.851   3.412  1.00 47.85           H  
ATOM   3999  O   GLU B  47      -1.026 -34.230   5.965  1.00 47.85           O  
ATOM   4000  CG  GLU B  47       1.314 -33.801   2.413  1.00 47.85           C  
ATOM   4001  HG2 GLU B  47       0.909 -32.803   2.582  1.00 47.85           H  
ATOM   4002  HG3 GLU B  47       2.401 -33.726   2.451  1.00 47.85           H  
ATOM   4003  CD  GLU B  47       0.879 -34.288   1.035  1.00 47.85           C  
ATOM   4004  OE1 GLU B  47       0.496 -33.422   0.217  1.00 47.85           O  
ATOM   4005  OE2 GLU B  47       0.812 -35.523   0.833  1.00 47.85           O  
ATOM   4006  N   THR B  48       0.509 -35.591   6.810  1.00 44.85           N  
ATOM   4007  H   THR B  48       1.443 -35.966   6.721  1.00 44.85           H  
ATOM   4008  CA  THR B  48      -0.404 -36.127   7.833  1.00 44.85           C  
ATOM   4009  HA  THR B  48      -1.305 -36.484   7.334  1.00 44.85           H  
ATOM   4010  C   THR B  48      -0.839 -35.023   8.800  1.00 44.85           C  
ATOM   4011  CB  THR B  48       0.210 -37.311   8.596  1.00 44.85           C  
ATOM   4012  HB  THR B  48       1.076 -36.978   9.167  1.00 44.85           H  
ATOM   4013  O   THR B  48      -1.977 -35.016   9.257  1.00 44.85           O  
ATOM   4014  CG2 THR B  48      -0.799 -37.986   9.525  1.00 44.85           C  
ATOM   4015 HG21 THR B  48      -1.694 -38.265   8.969  1.00 44.85           H  
ATOM   4016 HG22 THR B  48      -1.075 -37.309  10.333  1.00 44.85           H  
ATOM   4017 HG23 THR B  48      -0.351 -38.878   9.965  1.00 44.85           H  
ATOM   4018  OG1 THR B  48       0.601 -38.335   7.711  1.00 44.85           O  
ATOM   4019  HG1 THR B  48       1.154 -37.946   7.030  1.00 44.85           H  
ATOM   4020  N   ASN B  49       0.015 -34.024   9.048  1.00 43.15           N  
ATOM   4021  H   ASN B  49       0.940 -34.070   8.647  1.00 43.15           H  
ATOM   4022  CA  ASN B  49      -0.387 -32.825   9.791  1.00 43.15           C  
ATOM   4023  HA  ASN B  49      -0.986 -33.134  10.647  1.00 43.15           H  
ATOM   4024  C   ASN B  49      -1.302 -31.873   8.989  1.00 43.15           C  
ATOM   4025  CB  ASN B  49       0.875 -32.112  10.310  1.00 43.15           C  
ATOM   4026  HB2 ASN B  49       0.636 -31.069  10.521  1.00 43.15           H  
ATOM   4027  HB3 ASN B  49       1.653 -32.132   9.547  1.00 43.15           H  
ATOM   4028  O   ASN B  49      -1.910 -30.976   9.570  1.00 43.15           O  
ATOM   4029  CG  ASN B  49       1.407 -32.701  11.605  1.00 43.15           C  
ATOM   4030  ND2 ASN B  49       2.639 -32.410  11.944  1.00 43.15           N  
ATOM   4031 HD21 ASN B  49       3.232 -31.879  11.323  1.00 43.15           H  
ATOM   4032 HD22 ASN B  49       2.971 -32.843  12.794  1.00 43.15           H  
ATOM   4033  OD1 ASN B  49       0.734 -33.391  12.350  1.00 43.15           O  
ATOM   4034  N   ASN B  50      -1.435 -32.045   7.670  1.00 41.87           N  
ATOM   4035  H   ASN B  50      -0.983 -32.848   7.255  1.00 41.87           H  
ATOM   4036  CA  ASN B  50      -2.366 -31.312   6.810  1.00 41.87           C  
ATOM   4037  HA  ASN B  50      -3.022 -30.704   7.434  1.00 41.87           H  
ATOM   4038  C   ASN B  50      -3.302 -32.290   6.063  1.00 41.87           C  
ATOM   4039  CB  ASN B  50      -1.573 -30.364   5.880  1.00 41.87           C  
ATOM   4040  HB2 ASN B  50      -0.609 -30.813   5.643  1.00 41.87           H  
ATOM   4041  HB3 ASN B  50      -2.110 -30.242   4.939  1.00 41.87           H  
ATOM   4042  O   ASN B  50      -3.138 -32.532   4.874  1.00 41.87           O  
ATOM   4043  CG  ASN B  50      -1.379 -28.963   6.440  1.00 41.87           C  
ATOM   4044  ND2 ASN B  50      -0.299 -28.312   6.074  1.00 41.87           N  
ATOM   4045 HD21 ASN B  50      -0.159 -27.393   6.470  1.00 41.87           H  
ATOM   4046 HD22 ASN B  50       0.416 -28.791   5.545  1.00 41.87           H  
ATOM   4047  OD1 ASN B  50      -2.226 -28.397   7.125  1.00 41.87           O  
ATOM   4048  N   ASN B  51      -4.325 -32.793   6.770  1.00 42.27           N  
ATOM   4049  H   ASN B  51      -4.272 -32.638   7.767  1.00 42.27           H  
ATOM   4050  CA  ASN B  51      -5.358 -33.767   6.351  1.00 42.27           C  
ATOM   4051  HA  ASN B  51      -5.048 -34.753   6.697  1.00 42.27           H  
ATOM   4052  C   ASN B  51      -5.674 -33.942   4.846  1.00 42.27           C  
ATOM   4053  CB  ASN B  51      -6.686 -33.386   7.047  1.00 42.27           C  
ATOM   4054  HB2 ASN B  51      -7.511 -33.856   6.511  1.00 42.27           H  
ATOM   4055  HB3 ASN B  51      -6.837 -32.307   7.001  1.00 42.27           H  
ATOM   4056  O   ASN B  51      -5.810 -35.073   4.390  1.00 42.27           O  
ATOM   4057  CG  ASN B  51      -6.808 -33.852   8.485  1.00 42.27           C  
ATOM   4058  ND2 ASN B  51      -7.843 -33.438   9.178  1.00 42.27           N  
ATOM   4059 HD21 ASN B  51      -7.902 -33.806  10.116  1.00 42.27           H  
ATOM   4060 HD22 ASN B  51      -8.579 -32.902   8.741  1.00 42.27           H  
ATOM   4061  OD1 ASN B  51      -6.001 -34.588   9.012  1.00 42.27           O  
ATOM   4062  N   ASN B  52      -5.890 -32.861   4.088  1.00 46.12           N  
ATOM   4063  H   ASN B  52      -5.641 -31.962   4.475  1.00 46.12           H  
ATOM   4064  CA  ASN B  52      -6.403 -32.908   2.707  1.00 46.12           C  
ATOM   4065  HA  ASN B  52      -7.013 -33.804   2.596  1.00 46.12           H  
ATOM   4066  C   ASN B  52      -5.284 -33.076   1.670  1.00 46.12           C  
ATOM   4067  CB  ASN B  52      -7.306 -31.683   2.424  1.00 46.12           C  
ATOM   4068  HB2 ASN B  52      -6.976 -30.819   3.001  1.00 46.12           H  
ATOM   4069  HB3 ASN B  52      -7.249 -31.409   1.370  1.00 46.12           H  
ATOM   4070  O   ASN B  52      -5.178 -32.301   0.721  1.00 46.12           O  
ATOM   4071  CG  ASN B  52      -8.776 -31.928   2.680  1.00 46.12           C  
ATOM   4072  ND2 ASN B  52      -9.620 -31.043   2.207  1.00 46.12           N  
ATOM   4073 HD21 ASN B  52     -10.598 -31.275   2.307  1.00 46.12           H  
ATOM   4074 HD22 ASN B  52      -9.298 -30.310   1.591  1.00 46.12           H  
ATOM   4075  OD1 ASN B  52      -9.194 -32.883   3.308  1.00 46.12           O  
ATOM   4076  N   SER B  53      -4.420 -34.068   1.837  1.00 51.78           N  
ATOM   4077  H   SER B  53      -4.525 -34.691   2.625  1.00 51.78           H  
ATOM   4078  CA  SER B  53      -3.446 -34.357   0.791  1.00 51.78           C  
ATOM   4079  HA  SER B  53      -3.049 -33.416   0.412  1.00 51.78           H  
ATOM   4080  C   SER B  53      -4.108 -35.084  -0.384  1.00 51.78           C  
ATOM   4081  CB  SER B  53      -2.251 -35.084   1.365  1.00 51.78           C  
ATOM   4082  HB2 SER B  53      -2.572 -35.777   2.143  1.00 51.78           H  
ATOM   4083  HB3 SER B  53      -1.587 -34.339   1.802  1.00 51.78           H  
ATOM   4084  O   SER B  53      -4.593 -36.217  -0.280  1.00 51.78           O  
ATOM   4085  OG  SER B  53      -1.612 -35.784   0.324  1.00 51.78           O  
ATOM   4086  HG  SER B  53      -0.666 -35.697   0.460  1.00 51.78           H  
ATOM   4087  N   SER B  54      -4.104 -34.422  -1.537  1.00 56.74           N  
ATOM   4088  H   SER B  54      -3.692 -33.500  -1.557  1.00 56.74           H  
ATOM   4089  CA  SER B  54      -4.484 -34.990  -2.832  1.00 56.74           C  
ATOM   4090  HA  SER B  54      -5.511 -35.352  -2.785  1.00 56.74           H  
ATOM   4091  C   SER B  54      -3.587 -36.165  -3.215  1.00 56.74           C  
ATOM   4092  CB  SER B  54      -4.402 -33.898  -3.901  1.00 56.74           C  
ATOM   4093  HB2 SER B  54      -4.436 -34.340  -4.897  1.00 56.74           H  
ATOM   4094  HB3 SER B  54      -5.252 -33.226  -3.783  1.00 56.74           H  
ATOM   4095  O   SER B  54      -4.076 -37.124  -3.805  1.00 56.74           O  
ATOM   4096  OG  SER B  54      -3.207 -33.157  -3.732  1.00 56.74           O  
ATOM   4097  HG  SER B  54      -3.283 -32.344  -4.236  1.00 56.74           H  
ATOM   4098  N   PHE B  55      -2.315 -36.163  -2.807  1.00 56.67           N  
ATOM   4099  H   PHE B  55      -1.968 -35.362  -2.299  1.00 56.67           H  
ATOM   4100  CA  PHE B  55      -1.422 -37.304  -3.001  1.00 56.67           C  
ATOM   4101  HA  PHE B  55      -1.475 -37.611  -4.046  1.00 56.67           H  
ATOM   4102  C   PHE B  55      -1.844 -38.506  -2.147  1.00 56.67           C  
ATOM   4103  CB  PHE B  55       0.019 -36.883  -2.700  1.00 56.67           C  
ATOM   4104  HB2 PHE B  55       0.247 -35.972  -3.253  1.00 56.67           H  
ATOM   4105  HB3 PHE B  55       0.124 -36.658  -1.639  1.00 56.67           H  
ATOM   4106  O   PHE B  55      -1.882 -39.630  -2.635  1.00 56.67           O  
ATOM   4107  CG  PHE B  55       1.025 -37.942  -3.097  1.00 56.67           C  
ATOM   4108  CD1 PHE B  55       1.626 -38.762  -2.124  1.00 56.67           C  
ATOM   4109  HD1 PHE B  55       1.391 -38.626  -1.079  1.00 56.67           H  
ATOM   4110  CD2 PHE B  55       1.353 -38.109  -4.456  1.00 56.67           C  
ATOM   4111  HD2 PHE B  55       0.898 -37.477  -5.204  1.00 56.67           H  
ATOM   4112  CE1 PHE B  55       2.561 -39.739  -2.513  1.00 56.67           C  
ATOM   4113  HE1 PHE B  55       3.051 -40.344  -1.765  1.00 56.67           H  
ATOM   4114  CE2 PHE B  55       2.282 -39.091  -4.842  1.00 56.67           C  
ATOM   4115  HE2 PHE B  55       2.543 -39.209  -5.883  1.00 56.67           H  
ATOM   4116  CZ  PHE B  55       2.887 -39.904  -3.869  1.00 56.67           C  
ATOM   4117  HZ  PHE B  55       3.619 -40.641  -4.163  1.00 56.67           H  
ATOM   4118  N   TYR B  56      -2.259 -38.276  -0.900  1.00 60.48           N  
ATOM   4119  H   TYR B  56      -2.178 -37.333  -0.548  1.00 60.48           H  
ATOM   4120  CA  TYR B  56      -2.800 -39.301  -0.002  1.00 60.48           C  
ATOM   4121  HA  TYR B  56      -2.062 -40.099   0.086  1.00 60.48           H  
ATOM   4122  C   TYR B  56      -4.058 -39.927  -0.565  1.00 60.48           C  
ATOM   4123  CB  TYR B  56      -3.121 -38.657   1.358  1.00 60.48           C  
ATOM   4124  HB2 TYR B  56      -4.140 -38.270   1.369  1.00 60.48           H  
ATOM   4125  HB3 TYR B  56      -2.474 -37.787   1.465  1.00 60.48           H  
ATOM   4126  O   TYR B  56      -4.206 -41.149  -0.594  1.00 60.48           O  
ATOM   4127  CG  TYR B  56      -2.899 -39.476   2.607  1.00 60.48           C  
ATOM   4128  CD1 TYR B  56      -3.915 -40.246   3.195  1.00 60.48           C  
ATOM   4129  HD1 TYR B  56      -4.878 -40.316   2.711  1.00 60.48           H  
ATOM   4130  CD2 TYR B  56      -1.717 -39.247   3.318  1.00 60.48           C  
ATOM   4131  HD2 TYR B  56      -1.009 -38.534   2.924  1.00 60.48           H  
ATOM   4132  CE1 TYR B  56      -3.713 -40.782   4.488  1.00 60.48           C  
ATOM   4133  HE1 TYR B  56      -4.515 -41.220   5.064  1.00 60.48           H  
ATOM   4134  CE2 TYR B  56      -1.477 -39.861   4.558  1.00 60.48           C  
ATOM   4135  HE2 TYR B  56      -0.568 -39.656   5.106  1.00 60.48           H  
ATOM   4136  OH  TYR B  56      -2.297 -41.168   6.371  1.00 60.48           O  
ATOM   4137  HH  TYR B  56      -1.544 -40.763   6.808  1.00 60.48           H  
ATOM   4138  CZ  TYR B  56      -2.492 -40.612   5.154  1.00 60.48           C  
ATOM   4139  N   THR B  57      -4.940 -39.063  -1.054  1.00 65.06           N  
ATOM   4140  H   THR B  57      -4.727 -38.080  -0.964  1.00 65.06           H  
ATOM   4141  CA  THR B  57      -6.174 -39.467  -1.713  1.00 65.06           C  
ATOM   4142  HA  THR B  57      -6.731 -40.123  -1.044  1.00 65.06           H  
ATOM   4143  C   THR B  57      -5.841 -40.254  -2.978  1.00 65.06           C  
ATOM   4144  CB  THR B  57      -7.051 -38.248  -2.025  1.00 65.06           C  
ATOM   4145  HB  THR B  57      -6.658 -37.715  -2.890  1.00 65.06           H  
ATOM   4146  O   THR B  57      -6.378 -41.337  -3.172  1.00 65.06           O  
ATOM   4147  CG2 THR B  57      -8.492 -38.676  -2.293  1.00 65.06           C  
ATOM   4148 HG21 THR B  57      -8.903 -39.186  -1.422  1.00 65.06           H  
ATOM   4149 HG22 THR B  57      -9.095 -37.793  -2.505  1.00 65.06           H  
ATOM   4150 HG23 THR B  57      -8.527 -39.341  -3.156  1.00 65.06           H  
ATOM   4151  OG1 THR B  57      -7.096 -37.375  -0.916  1.00 65.06           O  
ATOM   4152  HG1 THR B  57      -6.228 -36.998  -0.761  1.00 65.06           H  
ATOM   4153  N   GLY B  58      -4.877 -39.789  -3.775  1.00 67.41           N  
ATOM   4154  H   GLY B  58      -4.480 -38.884  -3.570  1.00 67.41           H  
ATOM   4155  CA  GLY B  58      -4.395 -40.465  -4.976  1.00 67.41           C  
ATOM   4156  HA2 GLY B  58      -5.218 -40.579  -5.682  1.00 67.41           H  
ATOM   4157  HA3 GLY B  58      -3.625 -39.848  -5.438  1.00 67.41           H  
ATOM   4158  C   GLY B  58      -3.797 -41.842  -4.695  1.00 67.41           C  
ATOM   4159  O   GLY B  58      -4.155 -42.805  -5.364  1.00 67.41           O  
ATOM   4160  N   VAL B  59      -2.955 -41.982  -3.670  1.00 74.09           N  
ATOM   4161  H   VAL B  59      -2.670 -41.150  -3.174  1.00 74.09           H  
ATOM   4162  CA  VAL B  59      -2.355 -43.270  -3.291  1.00 74.09           C  
ATOM   4163  HA  VAL B  59      -1.954 -43.740  -4.188  1.00 74.09           H  
ATOM   4164  C   VAL B  59      -3.401 -44.230  -2.740  1.00 74.09           C  
ATOM   4165  CB  VAL B  59      -1.188 -43.065  -2.309  1.00 74.09           C  
ATOM   4166  HB  VAL B  59      -1.505 -42.391  -1.513  1.00 74.09           H  
ATOM   4167  O   VAL B  59      -3.362 -45.414  -3.067  1.00 74.09           O  
ATOM   4168  CG1 VAL B  59      -0.699 -44.371  -1.669  1.00 74.09           C  
ATOM   4169 HG11 VAL B  59      -0.468 -45.102  -2.445  1.00 74.09           H  
ATOM   4170 HG12 VAL B  59      -1.461 -44.779  -1.005  1.00 74.09           H  
ATOM   4171 HG13 VAL B  59       0.202 -44.186  -1.084  1.00 74.09           H  
ATOM   4172  CG2 VAL B  59      -0.004 -42.449  -3.071  1.00 74.09           C  
ATOM   4173 HG21 VAL B  59       0.245 -43.064  -3.935  1.00 74.09           H  
ATOM   4174 HG22 VAL B  59      -0.253 -41.446  -3.418  1.00 74.09           H  
ATOM   4175 HG23 VAL B  59       0.886 -42.381  -2.445  1.00 74.09           H  
ATOM   4176  N   TYR B  60      -4.378 -43.758  -1.968  1.00 75.19           N  
ATOM   4177  H   TYR B  60      -4.382 -42.783  -1.701  1.00 75.19           H  
ATOM   4178  CA  TYR B  60      -5.474 -44.626  -1.540  1.00 75.19           C  
ATOM   4179  HA  TYR B  60      -5.045 -45.563  -1.184  1.00 75.19           H  
ATOM   4180  C   TYR B  60      -6.418 -45.008  -2.666  1.00 75.19           C  
ATOM   4181  CB  TYR B  60      -6.273 -43.986  -0.418  1.00 75.19           C  
ATOM   4182  HB2 TYR B  60      -6.439 -42.933  -0.646  1.00 75.19           H  
ATOM   4183  HB3 TYR B  60      -7.251 -44.464  -0.361  1.00 75.19           H  
ATOM   4184  O   TYR B  60      -6.880 -46.148  -2.691  1.00 75.19           O  
ATOM   4185  CG  TYR B  60      -5.632 -44.149   0.931  1.00 75.19           C  
ATOM   4186  CD1 TYR B  60      -5.264 -45.424   1.411  1.00 75.19           C  
ATOM   4187  HD1 TYR B  60      -5.385 -46.296   0.785  1.00 75.19           H  
ATOM   4188  CD2 TYR B  60      -5.544 -43.032   1.762  1.00 75.19           C  
ATOM   4189  HD2 TYR B  60      -5.901 -42.071   1.420  1.00 75.19           H  
ATOM   4190  CE1 TYR B  60      -4.760 -45.578   2.714  1.00 75.19           C  
ATOM   4191  HE1 TYR B  60      -4.476 -46.555   3.074  1.00 75.19           H  
ATOM   4192  CE2 TYR B  60      -5.151 -43.215   3.089  1.00 75.19           C  
ATOM   4193  HE2 TYR B  60      -5.353 -42.426   3.798  1.00 75.19           H  
ATOM   4194  OH  TYR B  60      -4.338 -44.597   4.859  1.00 75.19           O  
ATOM   4195  HH  TYR B  60      -4.225 -45.523   5.086  1.00 75.19           H  
ATOM   4196  CZ  TYR B  60      -4.706 -44.458   3.562  1.00 75.19           C  
ATOM   4197  N   ILE B  61      -6.666 -44.106  -3.613  1.00 76.10           N  
ATOM   4198  H   ILE B  61      -6.307 -43.168  -3.504  1.00 76.10           H  
ATOM   4199  CA  ILE B  61      -7.363 -44.443  -4.852  1.00 76.10           C  
ATOM   4200  HA  ILE B  61      -8.327 -44.889  -4.606  1.00 76.10           H  
ATOM   4201  C   ILE B  61      -6.561 -45.508  -5.601  1.00 76.10           C  
ATOM   4202  CB  ILE B  61      -7.622 -43.175  -5.695  1.00 76.10           C  
ATOM   4203  HB  ILE B  61      -6.702 -42.593  -5.752  1.00 76.10           H  
ATOM   4204  O   ILE B  61      -7.147 -46.483  -6.058  1.00 76.10           O  
ATOM   4205  CG1 ILE B  61      -8.722 -42.317  -5.027  1.00 76.10           C  
ATOM   4206 HG12 ILE B  61      -9.686 -42.811  -5.145  1.00 76.10           H  
ATOM   4207 HG13 ILE B  61      -8.539 -42.235  -3.956  1.00 76.10           H  
ATOM   4208  CG2 ILE B  61      -8.051 -43.540  -7.128  1.00 76.10           C  
ATOM   4209 HG21 ILE B  61      -8.942 -44.167  -7.109  1.00 76.10           H  
ATOM   4210 HG22 ILE B  61      -8.260 -42.640  -7.707  1.00 76.10           H  
ATOM   4211 HG23 ILE B  61      -7.250 -44.068  -7.647  1.00 76.10           H  
ATOM   4212  CD1 ILE B  61      -8.821 -40.896  -5.598  1.00 76.10           C  
ATOM   4213 HD11 ILE B  61      -7.856 -40.394  -5.524  1.00 76.10           H  
ATOM   4214 HD12 ILE B  61      -9.561 -40.332  -5.030  1.00 76.10           H  
ATOM   4215 HD13 ILE B  61      -9.141 -40.918  -6.640  1.00 76.10           H  
ATOM   4216  N   LEU B  62      -5.231 -45.394  -5.654  1.00 76.05           N  
ATOM   4217  H   LEU B  62      -4.812 -44.542  -5.310  1.00 76.05           H  
ATOM   4218  CA  LEU B  62      -4.364 -46.378  -6.299  1.00 76.05           C  
ATOM   4219  HA  LEU B  62      -4.718 -46.501  -7.323  1.00 76.05           H  
ATOM   4220  C   LEU B  62      -4.436 -47.749  -5.612  1.00 76.05           C  
ATOM   4221  CB  LEU B  62      -2.912 -45.862  -6.322  1.00 76.05           C  
ATOM   4222  HB2 LEU B  62      -2.377 -46.257  -5.458  1.00 76.05           H  
ATOM   4223  HB3 LEU B  62      -2.888 -44.776  -6.241  1.00 76.05           H  
ATOM   4224  O   LEU B  62      -4.599 -48.768  -6.279  1.00 76.05           O  
ATOM   4225  CG  LEU B  62      -2.189 -46.273  -7.616  1.00 76.05           C  
ATOM   4226  HG  LEU B  62      -2.676 -47.144  -8.054  1.00 76.05           H  
ATOM   4227  CD1 LEU B  62      -2.222 -45.128  -8.628  1.00 76.05           C  
ATOM   4228 HD11 LEU B  62      -1.683 -44.264  -8.238  1.00 76.05           H  
ATOM   4229 HD12 LEU B  62      -3.255 -44.844  -8.828  1.00 76.05           H  
ATOM   4230 HD13 LEU B  62      -1.759 -45.448  -9.562  1.00 76.05           H  
ATOM   4231  CD2 LEU B  62      -0.736 -46.642  -7.344  1.00 76.05           C  
ATOM   4232 HD21 LEU B  62      -0.711 -47.548  -6.738  1.00 76.05           H  
ATOM   4233 HD22 LEU B  62      -0.223 -46.846  -8.283  1.00 76.05           H  
ATOM   4234 HD23 LEU B  62      -0.232 -45.827  -6.824  1.00 76.05           H  
ATOM   4235  N   ILE B  63      -4.365 -47.782  -4.277  1.00 80.87           N  
ATOM   4236  H   ILE B  63      -4.192 -46.908  -3.801  1.00 80.87           H  
ATOM   4237  CA  ILE B  63      -4.506 -49.009  -3.479  1.00 80.87           C  
ATOM   4238  HA  ILE B  63      -3.777 -49.740  -3.830  1.00 80.87           H  
ATOM   4239  C   ILE B  63      -5.894 -49.621  -3.691  1.00 80.87           C  
ATOM   4240  CB  ILE B  63      -4.232 -48.720  -1.983  1.00 80.87           C  
ATOM   4241  HB  ILE B  63      -4.818 -47.848  -1.689  1.00 80.87           H  
ATOM   4242  O   ILE B  63      -6.003 -50.821  -3.938  1.00 80.87           O  
ATOM   4243  CG1 ILE B  63      -2.735 -48.414  -1.765  1.00 80.87           C  
ATOM   4244 HG12 ILE B  63      -2.395 -47.689  -2.504  1.00 80.87           H  
ATOM   4245 HG13 ILE B  63      -2.157 -49.327  -1.915  1.00 80.87           H  
ATOM   4246  CG2 ILE B  63      -4.646 -49.901  -1.079  1.00 80.87           C  
ATOM   4247 HG21 ILE B  63      -5.710 -50.116  -1.181  1.00 80.87           H  
ATOM   4248 HG22 ILE B  63      -4.474 -49.662  -0.030  1.00 80.87           H  
ATOM   4249 HG23 ILE B  63      -4.075 -50.792  -1.340  1.00 80.87           H  
ATOM   4250  CD1 ILE B  63      -2.410 -47.844  -0.380  1.00 80.87           C  
ATOM   4251 HD11 ILE B  63      -2.628 -48.567   0.406  1.00 80.87           H  
ATOM   4252 HD12 ILE B  63      -2.975 -46.927  -0.211  1.00 80.87           H  
ATOM   4253 HD13 ILE B  63      -1.344 -47.619  -0.342  1.00 80.87           H  
ATOM   4254  N   GLY B  64      -6.951 -48.809  -3.624  1.00 83.07           N  
ATOM   4255  H   GLY B  64      -6.794 -47.831  -3.429  1.00 83.07           H  
ATOM   4256  CA  GLY B  64      -8.329 -49.250  -3.831  1.00 83.07           C  
ATOM   4257  HA2 GLY B  64      -8.579 -50.023  -3.104  1.00 83.07           H  
ATOM   4258  HA3 GLY B  64      -8.995 -48.399  -3.691  1.00 83.07           H  
ATOM   4259  C   GLY B  64      -8.553 -49.807  -5.237  1.00 83.07           C  
ATOM   4260  O   GLY B  64      -9.110 -50.893  -5.384  1.00 83.07           O  
ATOM   4261  N   ALA B  65      -8.051 -49.115  -6.262  1.00 82.62           N  
ATOM   4262  H   ALA B  65      -7.611 -48.226  -6.073  1.00 82.62           H  
ATOM   4263  CA  ALA B  65      -8.117 -49.546  -7.654  1.00 82.62           C  
ATOM   4264  HA  ALA B  65      -9.157 -49.748  -7.910  1.00 82.62           H  
ATOM   4265  C   ALA B  65      -7.323 -50.839  -7.887  1.00 82.62           C  
ATOM   4266  CB  ALA B  65      -7.612 -48.407  -8.548  1.00 82.62           C  
ATOM   4267  HB1 ALA B  65      -8.230 -47.521  -8.405  1.00 82.62           H  
ATOM   4268  HB2 ALA B  65      -7.669 -48.710  -9.593  1.00 82.62           H  
ATOM   4269  HB3 ALA B  65      -6.577 -48.165  -8.303  1.00 82.62           H  
ATOM   4270  O   ALA B  65      -7.834 -51.763  -8.519  1.00 82.62           O  
ATOM   4271  N   GLY B  66      -6.116 -50.952  -7.323  1.00 83.94           N  
ATOM   4272  H   GLY B  66      -5.733 -50.149  -6.846  1.00 83.94           H  
ATOM   4273  CA  GLY B  66      -5.302 -52.166  -7.395  1.00 83.94           C  
ATOM   4274  HA2 GLY B  66      -5.106 -52.414  -8.438  1.00 83.94           H  
ATOM   4275  HA3 GLY B  66      -4.352 -51.982  -6.893  1.00 83.94           H  
ATOM   4276  C   GLY B  66      -5.976 -53.364  -6.722  1.00 83.94           C  
ATOM   4277  O   GLY B  66      -6.065 -54.442  -7.311  1.00 83.94           O  
ATOM   4278  N   ALA B  67      -6.528 -53.170  -5.520  1.00 85.89           N  
ATOM   4279  H   ALA B  67      -6.430 -52.264  -5.085  1.00 85.89           H  
ATOM   4280  CA  ALA B  67      -7.261 -54.208  -4.794  1.00 85.89           C  
ATOM   4281  HA  ALA B  67      -6.614 -55.077  -4.675  1.00 85.89           H  
ATOM   4282  C   ALA B  67      -8.514 -54.657  -5.559  1.00 85.89           C  
ATOM   4283  CB  ALA B  67      -7.636 -53.679  -3.403  1.00 85.89           C  
ATOM   4284  HB1 ALA B  67      -8.273 -52.799  -3.498  1.00 85.89           H  
ATOM   4285  HB2 ALA B  67      -8.174 -54.451  -2.852  1.00 85.89           H  
ATOM   4286  HB3 ALA B  67      -6.742 -53.407  -2.844  1.00 85.89           H  
ATOM   4287  O   ALA B  67      -8.784 -55.856  -5.660  1.00 85.89           O  
ATOM   4288  N   LEU B  68      -9.254 -53.707  -6.137  1.00 85.78           N  
ATOM   4289  H   LEU B  68      -9.000 -52.740  -5.990  1.00 85.78           H  
ATOM   4290  CA  LEU B  68     -10.436 -53.990  -6.943  1.00 85.78           C  
ATOM   4291  HA  LEU B  68     -11.097 -54.629  -6.357  1.00 85.78           H  
ATOM   4292  C   LEU B  68     -10.067 -54.755  -8.221  1.00 85.78           C  
ATOM   4293  CB  LEU B  68     -11.153 -52.665  -7.249  1.00 85.78           C  
ATOM   4294  HB2 LEU B  68     -11.215 -52.067  -6.339  1.00 85.78           H  
ATOM   4295  HB3 LEU B  68     -10.560 -52.107  -7.972  1.00 85.78           H  
ATOM   4296  O   LEU B  68     -10.682 -55.778  -8.515  1.00 85.78           O  
ATOM   4297  CG  LEU B  68     -12.577 -52.853  -7.793  1.00 85.78           C  
ATOM   4298  HG  LEU B  68     -12.585 -53.627  -8.561  1.00 85.78           H  
ATOM   4299  CD1 LEU B  68     -13.560 -53.237  -6.682  1.00 85.78           C  
ATOM   4300 HD11 LEU B  68     -14.561 -53.343  -7.102  1.00 85.78           H  
ATOM   4301 HD12 LEU B  68     -13.272 -54.189  -6.237  1.00 85.78           H  
ATOM   4302 HD13 LEU B  68     -13.575 -52.466  -5.912  1.00 85.78           H  
ATOM   4303  CD2 LEU B  68     -13.056 -51.546  -8.415  1.00 85.78           C  
ATOM   4304 HD21 LEU B  68     -14.104 -51.634  -8.702  1.00 85.78           H  
ATOM   4305 HD22 LEU B  68     -12.462 -51.318  -9.301  1.00 85.78           H  
ATOM   4306 HD23 LEU B  68     -12.955 -50.730  -7.700  1.00 85.78           H  
ATOM   4307  N   MET B  69      -9.023 -54.328  -8.939  1.00 85.27           N  
ATOM   4308  H   MET B  69      -8.564 -53.472  -8.661  1.00 85.27           H  
ATOM   4309  CA  MET B  69      -8.511 -55.038 -10.117  1.00 85.27           C  
ATOM   4310  HA  MET B  69      -9.307 -55.122 -10.857  1.00 85.27           H  
ATOM   4311  C   MET B  69      -8.062 -56.460  -9.778  1.00 85.27           C  
ATOM   4312  CB  MET B  69      -7.330 -54.281 -10.738  1.00 85.27           C  
ATOM   4313  HB2 MET B  69      -6.709 -53.838  -9.959  1.00 85.27           H  
ATOM   4314  HB3 MET B  69      -6.723 -54.995 -11.294  1.00 85.27           H  
ATOM   4315  O   MET B  69      -8.370 -57.392 -10.522  1.00 85.27           O  
ATOM   4316  CG  MET B  69      -7.784 -53.202 -11.722  1.00 85.27           C  
ATOM   4317  HG2 MET B  69      -8.395 -52.475 -11.187  1.00 85.27           H  
ATOM   4318  HG3 MET B  69      -8.404 -53.665 -12.489  1.00 85.27           H  
ATOM   4319  SD  MET B  69      -6.432 -52.309 -12.545  1.00 85.27           S  
ATOM   4320  CE  MET B  69      -5.534 -53.650 -13.371  1.00 85.27           C  
ATOM   4321  HE1 MET B  69      -4.852 -53.225 -14.108  1.00 85.27           H  
ATOM   4322  HE2 MET B  69      -6.233 -54.321 -13.869  1.00 85.27           H  
ATOM   4323  HE3 MET B  69      -4.958 -54.205 -12.630  1.00 85.27           H  
ATOM   4324  N   MET B  70      -7.384 -56.651  -8.643  1.00 86.77           N  
ATOM   4325  H   MET B  70      -7.126 -55.844  -8.093  1.00 86.77           H  
ATOM   4326  CA  MET B  70      -6.983 -57.978  -8.180  1.00 86.77           C  
ATOM   4327  HA  MET B  70      -6.404 -58.457  -8.969  1.00 86.77           H  
ATOM   4328  C   MET B  70      -8.211 -58.854  -7.894  1.00 86.77           C  
ATOM   4329  CB  MET B  70      -6.091 -57.843  -6.938  1.00 86.77           C  
ATOM   4330  HB2 MET B  70      -5.250 -57.186  -7.162  1.00 86.77           H  
ATOM   4331  HB3 MET B  70      -6.667 -57.400  -6.126  1.00 86.77           H  
ATOM   4332  O   MET B  70      -8.274 -59.995  -8.350  1.00 86.77           O  
ATOM   4333  CG  MET B  70      -5.542 -59.205  -6.498  1.00 86.77           C  
ATOM   4334  HG2 MET B  70      -6.353 -59.932  -6.445  1.00 86.77           H  
ATOM   4335  HG3 MET B  70      -4.837 -59.548  -7.255  1.00 86.77           H  
ATOM   4336  SD  MET B  70      -4.706 -59.206  -4.892  1.00 86.77           S  
ATOM   4337  CE  MET B  70      -6.140 -59.114  -3.784  1.00 86.77           C  
ATOM   4338  HE1 MET B  70      -5.798 -59.145  -2.749  1.00 86.77           H  
ATOM   4339  HE2 MET B  70      -6.805 -59.957  -3.970  1.00 86.77           H  
ATOM   4340  HE3 MET B  70      -6.679 -58.181  -3.952  1.00 86.77           H  
ATOM   4341  N   LEU B  71      -9.212 -58.340  -7.177  1.00 85.85           N  
ATOM   4342  H   LEU B  71      -9.123 -57.398  -6.823  1.00 85.85           H  
ATOM   4343  CA  LEU B  71     -10.424 -59.098  -6.866  1.00 85.85           C  
ATOM   4344  HA  LEU B  71     -10.136 -60.009  -6.341  1.00 85.85           H  
ATOM   4345  C   LEU B  71     -11.172 -59.509  -8.144  1.00 85.85           C  
ATOM   4346  CB  LEU B  71     -11.318 -58.243  -5.953  1.00 85.85           C  
ATOM   4347  HB2 LEU B  71     -10.738 -57.885  -5.103  1.00 85.85           H  
ATOM   4348  HB3 LEU B  71     -11.647 -57.369  -6.515  1.00 85.85           H  
ATOM   4349  O   LEU B  71     -11.528 -60.677  -8.314  1.00 85.85           O  
ATOM   4350  CG  LEU B  71     -12.555 -59.003  -5.437  1.00 85.85           C  
ATOM   4351  HG  LEU B  71     -13.001 -59.590  -6.240  1.00 85.85           H  
ATOM   4352  CD1 LEU B  71     -12.189 -59.942  -4.285  1.00 85.85           C  
ATOM   4353 HD11 LEU B  71     -11.735 -59.376  -3.471  1.00 85.85           H  
ATOM   4354 HD12 LEU B  71     -13.088 -60.438  -3.918  1.00 85.85           H  
ATOM   4355 HD13 LEU B  71     -11.490 -60.702  -4.632  1.00 85.85           H  
ATOM   4356  CD2 LEU B  71     -13.614 -58.017  -4.953  1.00 85.85           C  
ATOM   4357 HD21 LEU B  71     -13.924 -57.375  -5.778  1.00 85.85           H  
ATOM   4358 HD22 LEU B  71     -13.213 -57.398  -4.150  1.00 85.85           H  
ATOM   4359 HD23 LEU B  71     -14.489 -58.558  -4.592  1.00 85.85           H  
ATOM   4360  N   VAL B  72     -11.385 -58.560  -9.056  1.00 85.95           N  
ATOM   4361  H   VAL B  72     -11.058 -57.626  -8.854  1.00 85.95           H  
ATOM   4362  CA  VAL B  72     -12.122 -58.783 -10.305  1.00 85.95           C  
ATOM   4363  HA  VAL B  72     -13.068 -59.270 -10.068  1.00 85.95           H  
ATOM   4364  C   VAL B  72     -11.364 -59.739 -11.224  1.00 85.95           C  
ATOM   4365  CB  VAL B  72     -12.440 -57.435 -10.979  1.00 85.95           C  
ATOM   4366  HB  VAL B  72     -11.528 -56.848 -11.081  1.00 85.95           H  
ATOM   4367  O   VAL B  72     -11.951 -60.707 -11.711  1.00 85.95           O  
ATOM   4368  CG1 VAL B  72     -13.076 -57.594 -12.363  1.00 85.95           C  
ATOM   4369 HG11 VAL B  72     -13.976 -58.207 -12.303  1.00 85.95           H  
ATOM   4370 HG12 VAL B  72     -12.360 -58.043 -13.051  1.00 85.95           H  
ATOM   4371 HG13 VAL B  72     -13.343 -56.614 -12.760  1.00 85.95           H  
ATOM   4372  CG2 VAL B  72     -13.443 -56.675 -10.104  1.00 85.95           C  
ATOM   4373 HG21 VAL B  72     -14.314 -57.304  -9.920  1.00 85.95           H  
ATOM   4374 HG22 VAL B  72     -13.002 -56.407  -9.144  1.00 85.95           H  
ATOM   4375 HG23 VAL B  72     -13.752 -55.759 -10.608  1.00 85.95           H  
ATOM   4376  N   GLY B  73     -10.052 -59.554 -11.389  1.00 83.28           N  
ATOM   4377  H   GLY B  73      -9.612 -58.750 -10.963  1.00 83.28           H  
ATOM   4378  CA  GLY B  73      -9.208 -60.474 -12.152  1.00 83.28           C  
ATOM   4379  HA2 GLY B  73      -9.539 -60.499 -13.190  1.00 83.28           H  
ATOM   4380  HA3 GLY B  73      -8.180 -60.114 -12.123  1.00 83.28           H  
ATOM   4381  C   GLY B  73      -9.240 -61.898 -11.585  1.00 83.28           C  
ATOM   4382  O   GLY B  73      -9.408 -62.862 -12.334  1.00 83.28           O  
ATOM   4383  N   PHE B  74      -9.176 -62.052 -10.259  1.00 83.21           N  
ATOM   4384  H   PHE B  74      -9.054 -61.234  -9.679  1.00 83.21           H  
ATOM   4385  CA  PHE B  74      -9.253 -63.362  -9.607  1.00 83.21           C  
ATOM   4386  HA  PHE B  74      -8.482 -64.005 -10.032  1.00 83.21           H  
ATOM   4387  C   PHE B  74     -10.606 -64.052  -9.838  1.00 83.21           C  
ATOM   4388  CB  PHE B  74      -8.970 -63.206  -8.109  1.00 83.21           C  
ATOM   4389  HB2 PHE B  74      -7.986 -62.756  -7.977  1.00 83.21           H  
ATOM   4390  HB3 PHE B  74      -9.701 -62.526  -7.670  1.00 83.21           H  
ATOM   4391  O   PHE B  74     -10.647 -65.221 -10.233  1.00 83.21           O  
ATOM   4392  CG  PHE B  74      -9.001 -64.521  -7.361  1.00 83.21           C  
ATOM   4393  CD1 PHE B  74     -10.146 -64.899  -6.632  1.00 83.21           C  
ATOM   4394  HD1 PHE B  74     -11.000 -64.239  -6.588  1.00 83.21           H  
ATOM   4395  CD2 PHE B  74      -7.890 -65.382  -7.416  1.00 83.21           C  
ATOM   4396  HD2 PHE B  74      -7.012 -65.097  -7.977  1.00 83.21           H  
ATOM   4397  CE1 PHE B  74     -10.175 -66.132  -5.956  1.00 83.21           C  
ATOM   4398  HE1 PHE B  74     -11.049 -66.416  -5.388  1.00 83.21           H  
ATOM   4399  CE2 PHE B  74      -7.919 -66.612  -6.737  1.00 83.21           C  
ATOM   4400  HE2 PHE B  74      -7.062 -67.269  -6.778  1.00 83.21           H  
ATOM   4401  CZ  PHE B  74      -9.061 -66.987  -6.007  1.00 83.21           C  
ATOM   4402  HZ  PHE B  74      -9.079 -67.931  -5.483  1.00 83.21           H  
ATOM   4403  N   LEU B  75     -11.716 -63.328  -9.649  1.00 83.21           N  
ATOM   4404  H   LEU B  75     -11.614 -62.373  -9.337  1.00 83.21           H  
ATOM   4405  CA  LEU B  75     -13.068 -63.850  -9.880  1.00 83.21           C  
ATOM   4406  HA  LEU B  75     -13.218 -64.731  -9.255  1.00 83.21           H  
ATOM   4407  C   LEU B  75     -13.260 -64.300 -11.333  1.00 83.21           C  
ATOM   4408  CB  LEU B  75     -14.107 -62.777  -9.509  1.00 83.21           C  
ATOM   4409  HB2 LEU B  75     -13.824 -61.843  -9.994  1.00 83.21           H  
ATOM   4410  HB3 LEU B  75     -15.077 -63.073  -9.910  1.00 83.21           H  
ATOM   4411  O   LEU B  75     -13.800 -65.382 -11.572  1.00 83.21           O  
ATOM   4412  CG  LEU B  75     -14.268 -62.532  -7.999  1.00 83.21           C  
ATOM   4413  HG  LEU B  75     -13.295 -62.381  -7.532  1.00 83.21           H  
ATOM   4414  CD1 LEU B  75     -15.118 -61.283  -7.781  1.00 83.21           C  
ATOM   4415 HD11 LEU B  75     -16.088 -61.397  -8.265  1.00 83.21           H  
ATOM   4416 HD12 LEU B  75     -15.255 -61.106  -6.715  1.00 83.21           H  
ATOM   4417 HD13 LEU B  75     -14.606 -60.419  -8.205  1.00 83.21           H  
ATOM   4418  CD2 LEU B  75     -14.961 -63.707  -7.304  1.00 83.21           C  
ATOM   4419 HD21 LEU B  75     -15.144 -63.456  -6.260  1.00 83.21           H  
ATOM   4420 HD22 LEU B  75     -15.909 -63.929  -7.794  1.00 83.21           H  
ATOM   4421 HD23 LEU B  75     -14.309 -64.581  -7.333  1.00 83.21           H  
ATOM   4422  N   GLY B  76     -12.767 -63.515 -12.293  1.00 80.37           N  
ATOM   4423  H   GLY B  76     -12.354 -62.632 -12.026  1.00 80.37           H  
ATOM   4424  CA  GLY B  76     -12.822 -63.848 -13.713  1.00 80.37           C  
ATOM   4425  HA2 GLY B  76     -12.447 -62.990 -14.271  1.00 80.37           H  
ATOM   4426  HA3 GLY B  76     -13.856 -64.027 -14.008  1.00 80.37           H  
ATOM   4427  C   GLY B  76     -11.982 -65.078 -14.072  1.00 80.37           C  
ATOM   4428  O   GLY B  76     -12.465 -65.976 -14.766  1.00 80.37           O  
ATOM   4429  N   CYS B  77     -10.754 -65.173 -13.553  1.00 79.84           N  
ATOM   4430  H   CYS B  77     -10.406 -64.406 -12.996  1.00 79.84           H  
ATOM   4431  CA  CYS B  77      -9.867 -66.318 -13.784  1.00 79.84           C  
ATOM   4432  HA  CYS B  77      -9.722 -66.453 -14.856  1.00 79.84           H  
ATOM   4433  C   CYS B  77     -10.421 -67.616 -13.209  1.00 79.84           C  
ATOM   4434  CB  CYS B  77      -8.513 -66.082 -13.116  1.00 79.84           C  
ATOM   4435  HB2 CYS B  77      -7.919 -66.995 -13.152  1.00 79.84           H  
ATOM   4436  HB3 CYS B  77      -8.637 -65.780 -12.076  1.00 79.84           H  
ATOM   4437  O   CYS B  77     -10.602 -68.608 -13.921  1.00 79.84           O  
ATOM   4438  SG  CYS B  77      -7.637 -64.815 -14.001  1.00 79.84           S  
ATOM   4439  HG  CYS B  77      -8.252 -63.761 -13.457  1.00 79.84           H  
ATOM   4440  N   CYS B  78     -10.671 -67.620 -11.900  1.00 78.36           N  
ATOM   4441  H   CYS B  78     -10.512 -66.777 -11.368  1.00 78.36           H  
ATOM   4442  CA  CYS B  78     -11.111 -68.810 -11.191  1.00 78.36           C  
ATOM   4443  HA  CYS B  78     -10.464 -69.646 -11.456  1.00 78.36           H  
ATOM   4444  C   CYS B  78     -12.529 -69.200 -11.608  1.00 78.36           C  
ATOM   4445  CB  CYS B  78     -10.989 -68.558  -9.689  1.00 78.36           C  
ATOM   4446  HB2 CYS B  78     -11.321 -67.544  -9.464  1.00 78.36           H  
ATOM   4447  HB3 CYS B  78     -11.597 -69.277  -9.140  1.00 78.36           H  
ATOM   4448  O   CYS B  78     -12.796 -70.389 -11.780  1.00 78.36           O  
ATOM   4449  SG  CYS B  78      -9.265 -68.724  -9.167  1.00 78.36           S  
ATOM   4450  HG  CYS B  78      -9.144 -70.044  -9.334  1.00 78.36           H  
ATOM   4451  N   GLY B  79     -13.404 -68.224 -11.873  1.00 78.95           N  
ATOM   4452  H   GLY B  79     -13.137 -67.261 -11.725  1.00 78.95           H  
ATOM   4453  CA  GLY B  79     -14.734 -68.479 -12.415  1.00 78.95           C  
ATOM   4454  HA2 GLY B  79     -15.264 -67.532 -12.522  1.00 78.95           H  
ATOM   4455  HA3 GLY B  79     -15.281 -69.126 -11.730  1.00 78.95           H  
ATOM   4456  C   GLY B  79     -14.689 -69.169 -13.775  1.00 78.95           C  
ATOM   4457  O   GLY B  79     -15.401 -70.154 -13.983  1.00 78.95           O  
ATOM   4458  N   ALA B  80     -13.801 -68.726 -14.670  1.00 79.15           N  
ATOM   4459  H   ALA B  80     -13.258 -67.899 -14.463  1.00 79.15           H  
ATOM   4460  CA  ALA B  80     -13.620 -69.364 -15.966  1.00 79.15           C  
ATOM   4461  HA  ALA B  80     -14.599 -69.450 -16.438  1.00 79.15           H  
ATOM   4462  C   ALA B  80     -13.054 -70.784 -15.832  1.00 79.15           C  
ATOM   4463  CB  ALA B  80     -12.746 -68.470 -16.847  1.00 79.15           C  
ATOM   4464  HB1 ALA B  80     -13.214 -67.488 -16.924  1.00 79.15           H  
ATOM   4465  HB2 ALA B  80     -12.657 -68.902 -17.843  1.00 79.15           H  
ATOM   4466  HB3 ALA B  80     -11.754 -68.354 -16.411  1.00 79.15           H  
ATOM   4467  O   ALA B  80     -13.629 -71.723 -16.382  1.00 79.15           O  
ATOM   4468  N   VAL B  81     -11.963 -70.974 -15.080  1.00 78.80           N  
ATOM   4469  H   VAL B  81     -11.546 -70.166 -14.640  1.00 78.80           H  
ATOM   4470  CA  VAL B  81     -11.288 -72.280 -14.953  1.00 78.80           C  
ATOM   4471  HA  VAL B  81     -11.087 -72.659 -15.955  1.00 78.80           H  
ATOM   4472  C   VAL B  81     -12.166 -73.317 -14.265  1.00 78.80           C  
ATOM   4473  CB  VAL B  81      -9.932 -72.152 -14.239  1.00 78.80           C  
ATOM   4474  HB  VAL B  81     -10.048 -71.556 -13.334  1.00 78.80           H  
ATOM   4475  O   VAL B  81     -12.322 -74.416 -14.810  1.00 78.80           O  
ATOM   4476  CG1 VAL B  81      -9.299 -73.501 -13.869  1.00 78.80           C  
ATOM   4477 HG11 VAL B  81      -8.301 -73.336 -13.463  1.00 78.80           H  
ATOM   4478 HG12 VAL B  81      -9.224 -74.141 -14.748  1.00 78.80           H  
ATOM   4479 HG13 VAL B  81      -9.889 -74.001 -13.101  1.00 78.80           H  
ATOM   4480  CG2 VAL B  81      -8.963 -71.459 -15.190  1.00 78.80           C  
ATOM   4481 HG21 VAL B  81      -8.772 -72.072 -16.070  1.00 78.80           H  
ATOM   4482 HG22 VAL B  81      -8.020 -71.277 -14.674  1.00 78.80           H  
ATOM   4483 HG23 VAL B  81      -9.390 -70.507 -15.508  1.00 78.80           H  
ATOM   4484  N   GLN B  82     -12.762 -72.969 -13.122  1.00 79.76           N  
ATOM   4485  H   GLN B  82     -12.635 -72.033 -12.763  1.00 79.76           H  
ATOM   4486  CA  GLN B  82     -13.613 -73.879 -12.353  1.00 79.76           C  
ATOM   4487  HA  GLN B  82     -13.154 -74.868 -12.358  1.00 79.76           H  
ATOM   4488  C   GLN B  82     -15.008 -74.062 -12.958  1.00 79.76           C  
ATOM   4489  CB  GLN B  82     -13.723 -73.423 -10.889  1.00 79.76           C  
ATOM   4490  HB2 GLN B  82     -14.432 -74.079 -10.385  1.00 79.76           H  
ATOM   4491  HB3 GLN B  82     -14.118 -72.408 -10.840  1.00 79.76           H  
ATOM   4492  O   GLN B  82     -15.771 -74.882 -12.458  1.00 79.76           O  
ATOM   4493  CG  GLN B  82     -12.390 -73.511 -10.129  1.00 79.76           C  
ATOM   4494  HG2 GLN B  82     -11.710 -72.738 -10.486  1.00 79.76           H  
ATOM   4495  HG3 GLN B  82     -11.937 -74.484 -10.315  1.00 79.76           H  
ATOM   4496  CD  GLN B  82     -12.572 -73.351  -8.621  1.00 79.76           C  
ATOM   4497  NE2 GLN B  82     -11.565 -73.651  -7.830  1.00 79.76           N  
ATOM   4498 HE21 GLN B  82     -11.736 -73.522  -6.843  1.00 79.76           H  
ATOM   4499 HE22 GLN B  82     -10.681 -73.975  -8.195  1.00 79.76           H  
ATOM   4500  OE1 GLN B  82     -13.615 -72.968  -8.119  1.00 79.76           O  
ATOM   4501  N   GLU B  83     -15.354 -73.329 -14.023  1.00 77.80           N  
ATOM   4502  H   GLU B  83     -14.695 -72.651 -14.378  1.00 77.80           H  
ATOM   4503  CA  GLU B  83     -16.712 -73.324 -14.585  1.00 77.80           C  
ATOM   4504  HA  GLU B  83     -16.754 -72.494 -15.290  1.00 77.80           H  
ATOM   4505  C   GLU B  83     -17.758 -72.982 -13.501  1.00 77.80           C  
ATOM   4506  CB  GLU B  83     -16.998 -74.623 -15.387  1.00 77.80           C  
ATOM   4507  HB2 GLU B  83     -16.883 -75.495 -14.743  1.00 77.80           H  
ATOM   4508  HB3 GLU B  83     -18.025 -74.602 -15.750  1.00 77.80           H  
ATOM   4509  O   GLU B  83     -18.862 -73.524 -13.460  1.00 77.80           O  
ATOM   4510  CG  GLU B  83     -16.059 -74.759 -16.599  1.00 77.80           C  
ATOM   4511  HG2 GLU B  83     -16.221 -73.905 -17.257  1.00 77.80           H  
ATOM   4512  HG3 GLU B  83     -15.032 -74.702 -16.241  1.00 77.80           H  
ATOM   4513  CD  GLU B  83     -16.190 -76.051 -17.438  1.00 77.80           C  
ATOM   4514  OE1 GLU B  83     -15.239 -76.302 -18.223  1.00 77.80           O  
ATOM   4515  OE2 GLU B  83     -17.200 -76.790 -17.410  1.00 77.80           O  
ATOM   4516  N   SER B  84     -17.396 -72.065 -12.597  1.00 79.16           N  
ATOM   4517  H   SER B  84     -16.513 -71.597 -12.741  1.00 79.16           H  
ATOM   4518  CA  SER B  84     -18.253 -71.614 -11.503  1.00 79.16           C  
ATOM   4519  HA  SER B  84     -18.875 -72.446 -11.173  1.00 79.16           H  
ATOM   4520  C   SER B  84     -19.155 -70.485 -11.987  1.00 79.16           C  
ATOM   4521  CB  SER B  84     -17.403 -71.180 -10.307  1.00 79.16           C  
ATOM   4522  HB2 SER B  84     -16.959 -72.062  -9.845  1.00 79.16           H  
ATOM   4523  HB3 SER B  84     -16.599 -70.529 -10.650  1.00 79.16           H  
ATOM   4524  O   SER B  84     -18.705 -69.363 -12.226  1.00 79.16           O  
ATOM   4525  OG  SER B  84     -18.185 -70.480  -9.354  1.00 79.16           O  
ATOM   4526  HG  SER B  84     -17.642 -70.413  -8.565  1.00 79.16           H  
ATOM   4527  N   GLN B  85     -20.454 -70.765 -12.092  1.00 76.58           N  
ATOM   4528  H   GLN B  85     -20.750 -71.722 -11.963  1.00 76.58           H  
ATOM   4529  CA  GLN B  85     -21.446 -69.746 -12.448  1.00 76.58           C  
ATOM   4530  HA  GLN B  85     -21.185 -69.308 -13.412  1.00 76.58           H  
ATOM   4531  C   GLN B  85     -21.517 -68.609 -11.432  1.00 76.58           C  
ATOM   4532  CB  GLN B  85     -22.836 -70.369 -12.541  1.00 76.58           C  
ATOM   4533  HB2 GLN B  85     -23.556 -69.571 -12.723  1.00 76.58           H  
ATOM   4534  HB3 GLN B  85     -23.093 -70.855 -11.600  1.00 76.58           H  
ATOM   4535  O   GLN B  85     -21.723 -67.464 -11.816  1.00 76.58           O  
ATOM   4536  CG  GLN B  85     -22.930 -71.374 -13.679  1.00 76.58           C  
ATOM   4537  HG2 GLN B  85     -22.403 -72.292 -13.419  1.00 76.58           H  
ATOM   4538  HG3 GLN B  85     -22.486 -70.953 -14.581  1.00 76.58           H  
ATOM   4539  CD  GLN B  85     -24.385 -71.694 -13.931  1.00 76.58           C  
ATOM   4540  NE2 GLN B  85     -24.862 -71.439 -15.110  1.00 76.58           N  
ATOM   4541 HE21 GLN B  85     -25.841 -71.651 -15.240  1.00 76.58           H  
ATOM   4542 HE22 GLN B  85     -24.309 -70.981 -15.820  1.00 76.58           H  
ATOM   4543  OE1 GLN B  85     -25.125 -72.151 -13.079  1.00 76.58           O  
ATOM   4544  N   CYS B  86     -21.327 -68.913 -10.145  1.00 74.64           N  
ATOM   4545  H   CYS B  86     -21.111 -69.868  -9.898  1.00 74.64           H  
ATOM   4546  CA  CYS B  86     -21.368 -67.906  -9.089  1.00 74.64           C  
ATOM   4547  HA  CYS B  86     -22.293 -67.334  -9.174  1.00 74.64           H  
ATOM   4548  C   CYS B  86     -20.209 -66.913  -9.242  1.00 74.64           C  
ATOM   4549  CB  CYS B  86     -21.359 -68.623  -7.732  1.00 74.64           C  
ATOM   4550  HB2 CYS B  86     -22.144 -69.378  -7.710  1.00 74.64           H  
ATOM   4551  HB3 CYS B  86     -20.392 -69.096  -7.560  1.00 74.64           H  
ATOM   4552  O   CYS B  86     -20.420 -65.705  -9.225  1.00 74.64           O  
ATOM   4553  SG  CYS B  86     -21.688 -67.412  -6.425  1.00 74.64           S  
ATOM   4554  HG  CYS B  86     -21.637 -68.236  -5.375  1.00 74.64           H  
ATOM   4555  N   MET B  87     -18.995 -67.413  -9.494  1.00 80.41           N  
ATOM   4556  H   MET B  87     -18.880 -68.413  -9.572  1.00 80.41           H  
ATOM   4557  CA  MET B  87     -17.825 -66.553  -9.682  1.00 80.41           C  
ATOM   4558  HA  MET B  87     -17.783 -65.826  -8.871  1.00 80.41           H  
ATOM   4559  C   MET B  87     -17.885 -65.756 -10.988  1.00 80.41           C  
ATOM   4560  CB  MET B  87     -16.551 -67.390  -9.640  1.00 80.41           C  
ATOM   4561  HB2 MET B  87     -16.646 -68.215 -10.346  1.00 80.41           H  
ATOM   4562  HB3 MET B  87     -15.711 -66.763  -9.938  1.00 80.41           H  
ATOM   4563  O   MET B  87     -17.540 -64.580 -10.984  1.00 80.41           O  
ATOM   4564  CG  MET B  87     -16.279 -67.950  -8.244  1.00 80.41           C  
ATOM   4565  HG2 MET B  87     -17.094 -68.612  -7.952  1.00 80.41           H  
ATOM   4566  HG3 MET B  87     -16.249 -67.127  -7.529  1.00 80.41           H  
ATOM   4567  SD  MET B  87     -14.725 -68.866  -8.142  1.00 80.41           S  
ATOM   4568  CE  MET B  87     -13.600 -67.449  -8.142  1.00 80.41           C  
ATOM   4569  HE1 MET B  87     -12.622 -67.764  -7.779  1.00 80.41           H  
ATOM   4570  HE2 MET B  87     -13.521 -67.023  -9.142  1.00 80.41           H  
ATOM   4571  HE3 MET B  87     -13.975 -66.695  -7.449  1.00 80.41           H  
ATOM   4572  N   LEU B  88     -18.369 -66.352 -12.085  1.00 79.61           N  
ATOM   4573  H   LEU B  88     -18.607 -67.333 -12.040  1.00 79.61           H  
ATOM   4574  CA  LEU B  88     -18.578 -65.634 -13.351  1.00 79.61           C  
ATOM   4575  HA  LEU B  88     -17.663 -65.101 -13.610  1.00 79.61           H  
ATOM   4576  C   LEU B  88     -19.683 -64.575 -13.245  1.00 79.61           C  
ATOM   4577  CB  LEU B  88     -18.911 -66.642 -14.464  1.00 79.61           C  
ATOM   4578  HB2 LEU B  88     -19.661 -67.338 -14.089  1.00 79.61           H  
ATOM   4579  HB3 LEU B  88     -19.345 -66.113 -15.312  1.00 79.61           H  
ATOM   4580  O   LEU B  88     -19.548 -63.488 -13.806  1.00 79.61           O  
ATOM   4581  CG  LEU B  88     -17.680 -67.417 -14.957  1.00 79.61           C  
ATOM   4582  HG  LEU B  88     -17.091 -67.743 -14.100  1.00 79.61           H  
ATOM   4583  CD1 LEU B  88     -18.120 -68.658 -15.731  1.00 79.61           C  
ATOM   4584 HD11 LEU B  88     -17.243 -69.244 -16.006  1.00 79.61           H  
ATOM   4585 HD12 LEU B  88     -18.751 -69.276 -15.092  1.00 79.61           H  
ATOM   4586 HD13 LEU B  88     -18.674 -68.366 -16.623  1.00 79.61           H  
ATOM   4587  CD2 LEU B  88     -16.802 -66.560 -15.871  1.00 79.61           C  
ATOM   4588 HD21 LEU B  88     -17.363 -66.255 -16.754  1.00 79.61           H  
ATOM   4589 HD22 LEU B  88     -16.464 -65.667 -15.346  1.00 79.61           H  
ATOM   4590 HD23 LEU B  88     -15.920 -67.129 -16.167  1.00 79.61           H  
ATOM   4591  N   GLY B  89     -20.755 -64.869 -12.505  1.00 80.33           N  
ATOM   4592  H   GLY B  89     -20.828 -65.793 -12.105  1.00 80.33           H  
ATOM   4593  CA  GLY B  89     -21.825 -63.917 -12.213  1.00 80.33           C  
ATOM   4594  HA2 GLY B  89     -22.619 -64.431 -11.672  1.00 80.33           H  
ATOM   4595  HA3 GLY B  89     -22.230 -63.521 -13.145  1.00 80.33           H  
ATOM   4596  C   GLY B  89     -21.343 -62.747 -11.356  1.00 80.33           C  
ATOM   4597  O   GLY B  89     -21.628 -61.599 -11.682  1.00 80.33           O  
ATOM   4598  N   LEU B  90     -20.548 -63.020 -10.316  1.00 80.89           N  
ATOM   4599  H   LEU B  90     -20.390 -63.987 -10.071  1.00 80.89           H  
ATOM   4600  CA  LEU B  90     -19.890 -61.989  -9.506  1.00 80.89           C  
ATOM   4601  HA  LEU B  90     -20.645 -61.300  -9.126  1.00 80.89           H  
ATOM   4602  C   LEU B  90     -18.917 -61.149 -10.337  1.00 80.89           C  
ATOM   4603  CB  LEU B  90     -19.168 -62.656  -8.321  1.00 80.89           C  
ATOM   4604  HB2 LEU B  90     -18.800 -63.635  -8.630  1.00 80.89           H  
ATOM   4605  HB3 LEU B  90     -18.297 -62.062  -8.043  1.00 80.89           H  
ATOM   4606  O   LEU B  90     -18.947 -59.927 -10.247  1.00 80.89           O  
ATOM   4607  CG  LEU B  90     -20.071 -62.793  -7.084  1.00 80.89           C  
ATOM   4608  HG  LEU B  90     -21.091 -63.018  -7.396  1.00 80.89           H  
ATOM   4609  CD1 LEU B  90     -19.582 -63.927  -6.186  1.00 80.89           C  
ATOM   4610 HD11 LEU B  90     -18.558 -63.738  -5.866  1.00 80.89           H  
ATOM   4611 HD12 LEU B  90     -19.627 -64.870  -6.732  1.00 80.89           H  
ATOM   4612 HD13 LEU B  90     -20.227 -64.003  -5.311  1.00 80.89           H  
ATOM   4613  CD2 LEU B  90     -20.060 -61.498  -6.268  1.00 80.89           C  
ATOM   4614 HD21 LEU B  90     -19.059 -61.300  -5.884  1.00 80.89           H  
ATOM   4615 HD22 LEU B  90     -20.375 -60.659  -6.888  1.00 80.89           H  
ATOM   4616 HD23 LEU B  90     -20.750 -61.587  -5.429  1.00 80.89           H  
ATOM   4617  N   PHE B  91     -18.100 -61.781 -11.182  1.00 83.37           N  
ATOM   4618  H   PHE B  91     -18.086 -62.791 -11.174  1.00 83.37           H  
ATOM   4619  CA  PHE B  91     -17.200 -61.085 -12.104  1.00 83.37           C  
ATOM   4620  HA  PHE B  91     -16.508 -60.467 -11.533  1.00 83.37           H  
ATOM   4621  C   PHE B  91     -17.963 -60.150 -13.051  1.00 83.37           C  
ATOM   4622  CB  PHE B  91     -16.397 -62.127 -12.890  1.00 83.37           C  
ATOM   4623  HB2 PHE B  91     -15.723 -62.643 -12.207  1.00 83.37           H  
ATOM   4624  HB3 PHE B  91     -17.078 -62.873 -13.300  1.00 83.37           H  
ATOM   4625  O   PHE B  91     -17.599 -58.986 -13.194  1.00 83.37           O  
ATOM   4626  CG  PHE B  91     -15.585 -61.540 -14.023  1.00 83.37           C  
ATOM   4627  CD1 PHE B  91     -15.974 -61.744 -15.357  1.00 83.37           C  
ATOM   4628  HD1 PHE B  91     -16.858 -62.328 -15.563  1.00 83.37           H  
ATOM   4629  CD2 PHE B  91     -14.452 -60.765 -13.740  1.00 83.37           C  
ATOM   4630  HD2 PHE B  91     -14.166 -60.583 -12.715  1.00 83.37           H  
ATOM   4631  CE1 PHE B  91     -15.225 -61.193 -16.411  1.00 83.37           C  
ATOM   4632  HE1 PHE B  91     -15.528 -61.331 -17.438  1.00 83.37           H  
ATOM   4633  CE2 PHE B  91     -13.693 -60.225 -14.789  1.00 83.37           C  
ATOM   4634  HE2 PHE B  91     -12.806 -59.646 -14.579  1.00 83.37           H  
ATOM   4635  CZ  PHE B  91     -14.077 -60.443 -16.122  1.00 83.37           C  
ATOM   4636  HZ  PHE B  91     -13.489 -60.014 -16.920  1.00 83.37           H  
ATOM   4637  N   PHE B  92     -19.055 -60.636 -13.649  1.00 80.99           N  
ATOM   4638  H   PHE B  92     -19.313 -61.597 -13.476  1.00 80.99           H  
ATOM   4639  CA  PHE B  92     -19.927 -59.820 -14.491  1.00 80.99           C  
ATOM   4640  HA  PHE B  92     -19.339 -59.388 -15.301  1.00 80.99           H  
ATOM   4641  C   PHE B  92     -20.533 -58.649 -13.705  1.00 80.99           C  
ATOM   4642  CB  PHE B  92     -21.018 -60.713 -15.096  1.00 80.99           C  
ATOM   4643  HB2 PHE B  92     -21.560 -61.216 -14.294  1.00 80.99           H  
ATOM   4644  HB3 PHE B  92     -20.545 -61.484 -15.704  1.00 80.99           H  
ATOM   4645  O   PHE B  92     -20.509 -57.519 -14.182  1.00 80.99           O  
ATOM   4646  CG  PHE B  92     -22.013 -59.958 -15.951  1.00 80.99           C  
ATOM   4647  CD1 PHE B  92     -23.176 -59.411 -15.374  1.00 80.99           C  
ATOM   4648  HD1 PHE B  92     -23.365 -59.530 -14.317  1.00 80.99           H  
ATOM   4649  CD2 PHE B  92     -21.767 -59.781 -17.324  1.00 80.99           C  
ATOM   4650  HD2 PHE B  92     -20.878 -60.199 -17.771  1.00 80.99           H  
ATOM   4651  CE1 PHE B  92     -24.081 -58.683 -16.165  1.00 80.99           C  
ATOM   4652  HE1 PHE B  92     -24.961 -58.246 -15.718  1.00 80.99           H  
ATOM   4653  CE2 PHE B  92     -22.681 -59.066 -18.118  1.00 80.99           C  
ATOM   4654  HE2 PHE B  92     -22.505 -58.946 -19.177  1.00 80.99           H  
ATOM   4655  CZ  PHE B  92     -23.831 -58.507 -17.537  1.00 80.99           C  
ATOM   4656  HZ  PHE B  92     -24.523 -57.943 -18.144  1.00 80.99           H  
ATOM   4657  N   GLY B  93     -21.025 -58.902 -12.489  1.00 83.40           N  
ATOM   4658  H   GLY B  93     -21.024 -59.855 -12.155  1.00 83.40           H  
ATOM   4659  CA  GLY B  93     -21.590 -57.868 -11.623  1.00 83.40           C  
ATOM   4660  HA2 GLY B  93     -22.442 -57.405 -12.120  1.00 83.40           H  
ATOM   4661  HA3 GLY B  93     -21.928 -58.328 -10.695  1.00 83.40           H  
ATOM   4662  C   GLY B  93     -20.582 -56.772 -11.273  1.00 83.40           C  
ATOM   4663  O   GLY B  93     -20.895 -55.593 -11.409  1.00 83.40           O  
ATOM   4664  N   PHE B  94     -19.357 -57.139 -10.890  1.00 83.10           N  
ATOM   4665  H   PHE B  94     -19.149 -58.122 -10.784  1.00 83.10           H  
ATOM   4666  CA  PHE B  94     -18.308 -56.162 -10.592  1.00 83.10           C  
ATOM   4667  HA  PHE B  94     -18.702 -55.433  -9.884  1.00 83.10           H  
ATOM   4668  C   PHE B  94     -17.872 -55.366 -11.823  1.00 83.10           C  
ATOM   4669  CB  PHE B  94     -17.092 -56.843  -9.960  1.00 83.10           C  
ATOM   4670  HB2 PHE B  94     -16.879 -57.779 -10.476  1.00 83.10           H  
ATOM   4671  HB3 PHE B  94     -16.238 -56.183 -10.108  1.00 83.10           H  
ATOM   4672  O   PHE B  94     -17.730 -54.150 -11.720  1.00 83.10           O  
ATOM   4673  CG  PHE B  94     -17.208 -57.069  -8.468  1.00 83.10           C  
ATOM   4674  CD1 PHE B  94     -17.229 -55.960  -7.601  1.00 83.10           C  
ATOM   4675  HD1 PHE B  94     -17.174 -54.959  -8.002  1.00 83.10           H  
ATOM   4676  CD2 PHE B  94     -17.256 -58.370  -7.936  1.00 83.10           C  
ATOM   4677  HD2 PHE B  94     -17.216 -59.224  -8.596  1.00 83.10           H  
ATOM   4678  CE1 PHE B  94     -17.315 -56.151  -6.212  1.00 83.10           C  
ATOM   4679  HE1 PHE B  94     -17.330 -55.297  -5.551  1.00 83.10           H  
ATOM   4680  CE2 PHE B  94     -17.342 -58.562  -6.546  1.00 83.10           C  
ATOM   4681  HE2 PHE B  94     -17.375 -59.562  -6.139  1.00 83.10           H  
ATOM   4682  CZ  PHE B  94     -17.374 -57.452  -5.684  1.00 83.10           C  
ATOM   4683  HZ  PHE B  94     -17.436 -57.597  -4.616  1.00 83.10           H  
ATOM   4684  N   LEU B  95     -17.697 -56.010 -12.982  1.00 81.91           N  
ATOM   4685  H   LEU B  95     -17.811 -57.013 -13.016  1.00 81.91           H  
ATOM   4686  CA  LEU B  95     -17.378 -55.290 -14.219  1.00 81.91           C  
ATOM   4687  HA  LEU B  95     -16.478 -54.696 -14.059  1.00 81.91           H  
ATOM   4688  C   LEU B  95     -18.474 -54.296 -14.600  1.00 81.91           C  
ATOM   4689  CB  LEU B  95     -17.168 -56.271 -15.380  1.00 81.91           C  
ATOM   4690  HB2 LEU B  95     -17.432 -55.755 -16.303  1.00 81.91           H  
ATOM   4691  HB3 LEU B  95     -17.852 -57.113 -15.270  1.00 81.91           H  
ATOM   4692  O   LEU B  95     -18.164 -53.197 -15.045  1.00 81.91           O  
ATOM   4693  CG  LEU B  95     -15.734 -56.786 -15.550  1.00 81.91           C  
ATOM   4694  HG  LEU B  95     -15.409 -57.309 -14.651  1.00 81.91           H  
ATOM   4695  CD1 LEU B  95     -15.729 -57.752 -16.733  1.00 81.91           C  
ATOM   4696 HD11 LEU B  95     -16.113 -57.254 -17.624  1.00 81.91           H  
ATOM   4697 HD12 LEU B  95     -14.705 -58.064 -16.936  1.00 81.91           H  
ATOM   4698 HD13 LEU B  95     -16.346 -58.619 -16.498  1.00 81.91           H  
ATOM   4699  CD2 LEU B  95     -14.744 -55.666 -15.886  1.00 81.91           C  
ATOM   4700 HD21 LEU B  95     -15.105 -55.088 -16.737  1.00 81.91           H  
ATOM   4701 HD22 LEU B  95     -13.767 -56.085 -16.123  1.00 81.91           H  
ATOM   4702 HD23 LEU B  95     -14.617 -54.996 -15.036  1.00 81.91           H  
ATOM   4703  N   LEU B  96     -19.741 -54.654 -14.396  1.00 84.27           N  
ATOM   4704  H   LEU B  96     -19.936 -55.593 -14.077  1.00 84.27           H  
ATOM   4705  CA  LEU B  96     -20.865 -53.774 -14.696  1.00 84.27           C  
ATOM   4706  HA  LEU B  96     -20.738 -53.408 -15.716  1.00 84.27           H  
ATOM   4707  C   LEU B  96     -20.884 -52.546 -13.775  1.00 84.27           C  
ATOM   4708  CB  LEU B  96     -22.145 -54.620 -14.637  1.00 84.27           C  
ATOM   4709  HB2 LEU B  96     -22.376 -54.885 -13.605  1.00 84.27           H  
ATOM   4710  HB3 LEU B  96     -21.939 -55.547 -15.172  1.00 84.27           H  
ATOM   4711  O   LEU B  96     -21.154 -51.438 -14.235  1.00 84.27           O  
ATOM   4712  CG  LEU B  96     -23.354 -53.942 -15.306  1.00 84.27           C  
ATOM   4713  HG  LEU B  96     -23.015 -53.182 -16.010  1.00 84.27           H  
ATOM   4714  CD1 LEU B  96     -24.159 -54.981 -16.089  1.00 84.27           C  
ATOM   4715 HD11 LEU B  96     -25.015 -54.500 -16.562  1.00 84.27           H  
ATOM   4716 HD12 LEU B  96     -24.505 -55.766 -15.415  1.00 84.27           H  
ATOM   4717 HD13 LEU B  96     -23.531 -55.418 -16.864  1.00 84.27           H  
ATOM   4718  CD2 LEU B  96     -24.285 -53.294 -14.280  1.00 84.27           C  
ATOM   4719 HD21 LEU B  96     -24.663 -54.044 -13.585  1.00 84.27           H  
ATOM   4720 HD22 LEU B  96     -23.740 -52.531 -13.725  1.00 84.27           H  
ATOM   4721 HD23 LEU B  96     -25.120 -52.816 -14.792  1.00 84.27           H  
ATOM   4722  N   VAL B  97     -20.531 -52.724 -12.498  1.00 83.39           N  
ATOM   4723  H   VAL B  97     -20.339 -53.665 -12.186  1.00 83.39           H  
ATOM   4724  CA  VAL B  97     -20.371 -51.615 -11.545  1.00 83.39           C  
ATOM   4725  HA  VAL B  97     -21.257 -50.982 -11.597  1.00 83.39           H  
ATOM   4726  C   VAL B  97     -19.183 -50.724 -11.920  1.00 83.39           C  
ATOM   4727  CB  VAL B  97     -20.251 -52.143 -10.103  1.00 83.39           C  
ATOM   4728  HB  VAL B  97     -19.474 -52.906 -10.059  1.00 83.39           H  
ATOM   4729  O   VAL B  97     -19.339 -49.507 -11.957  1.00 83.39           O  
ATOM   4730  CG1 VAL B  97     -19.900 -51.038  -9.097  1.00 83.39           C  
ATOM   4731 HG11 VAL B  97     -19.933 -51.433  -8.081  1.00 83.39           H  
ATOM   4732 HG12 VAL B  97     -20.605 -50.211  -9.185  1.00 83.39           H  
ATOM   4733 HG13 VAL B  97     -18.892 -50.669  -9.281  1.00 83.39           H  
ATOM   4734  CG2 VAL B  97     -21.577 -52.766  -9.644  1.00 83.39           C  
ATOM   4735 HG21 VAL B  97     -21.896 -53.543 -10.339  1.00 83.39           H  
ATOM   4736 HG22 VAL B  97     -21.452 -53.215  -8.658  1.00 83.39           H  
ATOM   4737 HG23 VAL B  97     -22.351 -52.001  -9.597  1.00 83.39           H  
ATOM   4738  N   ILE B  98     -18.019 -51.300 -12.239  1.00 81.65           N  
ATOM   4739  H   ILE B  98     -17.950 -52.307 -12.200  1.00 81.65           H  
ATOM   4740  CA  ILE B  98     -16.829 -50.529 -12.644  1.00 81.65           C  
ATOM   4741  HA  ILE B  98     -16.608 -49.791 -11.873  1.00 81.65           H  
ATOM   4742  C   ILE B  98     -17.107 -49.748 -13.929  1.00 81.65           C  
ATOM   4743  CB  ILE B  98     -15.598 -51.450 -12.796  1.00 81.65           C  
ATOM   4744  HB  ILE B  98     -15.862 -52.283 -13.448  1.00 81.65           H  
ATOM   4745  O   ILE B  98     -16.844 -48.554 -13.983  1.00 81.65           O  
ATOM   4746  CG1 ILE B  98     -15.196 -51.994 -11.409  1.00 81.65           C  
ATOM   4747 HG12 ILE B  98     -14.789 -51.175 -10.817  1.00 81.65           H  
ATOM   4748 HG13 ILE B  98     -16.072 -52.374 -10.885  1.00 81.65           H  
ATOM   4749  CG2 ILE B  98     -14.402 -50.701 -13.416  1.00 81.65           C  
ATOM   4750 HG21 ILE B  98     -14.639 -50.331 -14.414  1.00 81.65           H  
ATOM   4751 HG22 ILE B  98     -14.116 -49.850 -12.798  1.00 81.65           H  
ATOM   4752 HG23 ILE B  98     -13.543 -51.361 -13.534  1.00 81.65           H  
ATOM   4753  CD1 ILE B  98     -14.171 -53.131 -11.467  1.00 81.65           C  
ATOM   4754 HD11 ILE B  98     -13.210 -52.770 -11.833  1.00 81.65           H  
ATOM   4755 HD12 ILE B  98     -14.537 -53.928 -12.114  1.00 81.65           H  
ATOM   4756 HD13 ILE B  98     -14.032 -53.524 -10.459  1.00 81.65           H  
ATOM   4757  N   PHE B  99     -17.720 -50.384 -14.926  1.00 82.86           N  
ATOM   4758  H   PHE B  99     -17.891 -51.375 -14.831  1.00 82.86           H  
ATOM   4759  CA  PHE B  99     -18.110 -49.742 -16.178  1.00 82.86           C  
ATOM   4760  HA  PHE B  99     -17.222 -49.341 -16.667  1.00 82.86           H  
ATOM   4761  C   PHE B  99     -19.077 -48.572 -15.959  1.00 82.86           C  
ATOM   4762  CB  PHE B  99     -18.734 -50.816 -17.072  1.00 82.86           C  
ATOM   4763  HB2 PHE B  99     -19.555 -51.292 -16.535  1.00 82.86           H  
ATOM   4764  HB3 PHE B  99     -17.984 -51.582 -17.267  1.00 82.86           H  
ATOM   4765  O   PHE B  99     -18.914 -47.513 -16.563  1.00 82.86           O  
ATOM   4766  CG  PHE B  99     -19.251 -50.314 -18.400  1.00 82.86           C  
ATOM   4767  CD1 PHE B  99     -20.634 -50.183 -18.622  1.00 82.86           C  
ATOM   4768  HD1 PHE B  99     -21.330 -50.388 -17.822  1.00 82.86           H  
ATOM   4769  CD2 PHE B  99     -18.351 -50.026 -19.438  1.00 82.86           C  
ATOM   4770  HD2 PHE B  99     -17.287 -50.104 -19.272  1.00 82.86           H  
ATOM   4771  CE1 PHE B  99     -21.110 -49.799 -19.887  1.00 82.86           C  
ATOM   4772  HE1 PHE B  99     -22.171 -49.696 -20.056  1.00 82.86           H  
ATOM   4773  CE2 PHE B  99     -18.826 -49.659 -20.704  1.00 82.86           C  
ATOM   4774  HE2 PHE B  99     -18.132 -49.489 -21.514  1.00 82.86           H  
ATOM   4775  CZ  PHE B  99     -20.205 -49.553 -20.933  1.00 82.86           C  
ATOM   4776  HZ  PHE B  99     -20.571 -49.259 -21.905  1.00 82.86           H  
ATOM   4777  N   ALA B 100     -20.057 -48.726 -15.064  1.00 83.25           N  
ATOM   4778  H   ALA B 100     -20.166 -49.617 -14.601  1.00 83.25           H  
ATOM   4779  CA  ALA B 100     -20.968 -47.640 -14.715  1.00 83.25           C  
ATOM   4780  HA  ALA B 100     -21.418 -47.258 -15.631  1.00 83.25           H  
ATOM   4781  C   ALA B 100     -20.237 -46.463 -14.044  1.00 83.25           C  
ATOM   4782  CB  ALA B 100     -22.083 -48.203 -13.827  1.00 83.25           C  
ATOM   4783  HB1 ALA B 100     -21.664 -48.595 -12.900  1.00 83.25           H  
ATOM   4784  HB2 ALA B 100     -22.604 -49.004 -14.351  1.00 83.25           H  
ATOM   4785  HB3 ALA B 100     -22.793 -47.411 -13.590  1.00 83.25           H  
ATOM   4786  O   ALA B 100     -20.521 -45.308 -14.360  1.00 83.25           O  
ATOM   4787  N   ILE B 101     -19.275 -46.746 -13.158  1.00 81.46           N  
ATOM   4788  H   ILE B 101     -19.088 -47.717 -12.948  1.00 81.46           H  
ATOM   4789  CA  ILE B 101     -18.452 -45.722 -12.499  1.00 81.46           C  
ATOM   4790  HA  ILE B 101     -19.110 -44.956 -12.090  1.00 81.46           H  
ATOM   4791  C   ILE B 101     -17.542 -45.021 -13.511  1.00 81.46           C  
ATOM   4792  CB  ILE B 101     -17.646 -46.336 -11.331  1.00 81.46           C  
ATOM   4793  HB  ILE B 101     -17.108 -47.209 -11.700  1.00 81.46           H  
ATOM   4794  O   ILE B 101     -17.455 -43.797 -13.493  1.00 81.46           O  
ATOM   4795  CG1 ILE B 101     -18.602 -46.778 -10.199  1.00 81.46           C  
ATOM   4796 HG12 ILE B 101     -19.010 -45.896  -9.704  1.00 81.46           H  
ATOM   4797 HG13 ILE B 101     -19.443 -47.331 -10.618  1.00 81.46           H  
ATOM   4798  CG2 ILE B 101     -16.612 -45.334 -10.776  1.00 81.46           C  
ATOM   4799 HG21 ILE B 101     -16.070 -45.763  -9.933  1.00 81.46           H  
ATOM   4800 HG22 ILE B 101     -15.870 -45.089 -11.535  1.00 81.46           H  
ATOM   4801 HG23 ILE B 101     -17.108 -44.417 -10.457  1.00 81.46           H  
ATOM   4802  CD1 ILE B 101     -17.938 -47.679  -9.150  1.00 81.46           C  
ATOM   4803 HD11 ILE B 101     -17.470 -48.533  -9.638  1.00 81.46           H  
ATOM   4804 HD12 ILE B 101     -18.698 -48.041  -8.457  1.00 81.46           H  
ATOM   4805 HD13 ILE B 101     -17.190 -47.126  -8.583  1.00 81.46           H  
ATOM   4806  N   GLU B 102     -16.900 -45.761 -14.415  1.00 79.52           N  
ATOM   4807  H   GLU B 102     -16.968 -46.767 -14.362  1.00 79.52           H  
ATOM   4808  CA  GLU B 102     -16.044 -45.179 -15.450  1.00 79.52           C  
ATOM   4809  HA  GLU B 102     -15.285 -44.553 -14.981  1.00 79.52           H  
ATOM   4810  C   GLU B 102     -16.829 -44.277 -16.401  1.00 79.52           C  
ATOM   4811  CB  GLU B 102     -15.339 -46.269 -16.261  1.00 79.52           C  
ATOM   4812  HB2 GLU B 102     -16.046 -47.053 -16.533  1.00 79.52           H  
ATOM   4813  HB3 GLU B 102     -14.975 -45.801 -17.175  1.00 79.52           H  
ATOM   4814  O   GLU B 102     -16.370 -43.180 -16.711  1.00 79.52           O  
ATOM   4815  CG  GLU B 102     -14.139 -46.873 -15.517  1.00 79.52           C  
ATOM   4816  HG2 GLU B 102     -14.496 -47.443 -14.658  1.00 79.52           H  
ATOM   4817  HG3 GLU B 102     -13.514 -46.061 -15.145  1.00 79.52           H  
ATOM   4818  CD  GLU B 102     -13.284 -47.772 -16.422  1.00 79.52           C  
ATOM   4819  OE1 GLU B 102     -12.416 -48.489 -15.879  1.00 79.52           O  
ATOM   4820  OE2 GLU B 102     -13.491 -47.741 -17.658  1.00 79.52           O  
ATOM   4821  N   ILE B 103     -18.034 -44.679 -16.817  1.00 81.09           N  
ATOM   4822  H   ILE B 103     -18.347 -45.605 -16.563  1.00 81.09           H  
ATOM   4823  CA  ILE B 103     -18.906 -43.820 -17.626  1.00 81.09           C  
ATOM   4824  HA  ILE B 103     -18.346 -43.481 -18.498  1.00 81.09           H  
ATOM   4825  C   ILE B 103     -19.295 -42.566 -16.847  1.00 81.09           C  
ATOM   4826  CB  ILE B 103     -20.147 -44.594 -18.115  1.00 81.09           C  
ATOM   4827  HB  ILE B 103     -20.574 -45.148 -17.279  1.00 81.09           H  
ATOM   4828  O   ILE B 103     -19.222 -41.467 -17.393  1.00 81.09           O  
ATOM   4829  CG1 ILE B 103     -19.704 -45.580 -19.212  1.00 81.09           C  
ATOM   4830 HG12 ILE B 103     -19.348 -45.016 -20.074  1.00 81.09           H  
ATOM   4831 HG13 ILE B 103     -18.875 -46.191 -18.855  1.00 81.09           H  
ATOM   4832  CG2 ILE B 103     -21.225 -43.637 -18.671  1.00 81.09           C  
ATOM   4833 HG21 ILE B 103     -22.101 -44.183 -19.022  1.00 81.09           H  
ATOM   4834 HG22 ILE B 103     -20.814 -43.040 -19.485  1.00 81.09           H  
ATOM   4835 HG23 ILE B 103     -21.586 -42.975 -17.883  1.00 81.09           H  
ATOM   4836  CD1 ILE B 103     -20.813 -46.523 -19.676  1.00 81.09           C  
ATOM   4837 HD11 ILE B 103     -20.420 -47.102 -20.511  1.00 81.09           H  
ATOM   4838 HD12 ILE B 103     -21.681 -45.980 -20.051  1.00 81.09           H  
ATOM   4839 HD13 ILE B 103     -21.109 -47.179 -18.858  1.00 81.09           H  
ATOM   4840  N   ALA B 104     -19.691 -42.705 -15.580  1.00 82.00           N  
ATOM   4841  H   ALA B 104     -19.730 -43.628 -15.172  1.00 82.00           H  
ATOM   4842  CA  ALA B 104     -20.064 -41.560 -14.758  1.00 82.00           C  
ATOM   4843  HA  ALA B 104     -20.865 -41.017 -15.259  1.00 82.00           H  
ATOM   4844  C   ALA B 104     -18.889 -40.582 -14.588  1.00 82.00           C  
ATOM   4845  CB  ALA B 104     -20.595 -42.070 -13.415  1.00 82.00           C  
ATOM   4846  HB1 ALA B 104     -19.822 -42.638 -12.896  1.00 82.00           H  
ATOM   4847  HB2 ALA B 104     -20.892 -41.225 -12.795  1.00 82.00           H  
ATOM   4848  HB3 ALA B 104     -21.460 -42.713 -13.580  1.00 82.00           H  
ATOM   4849  O   ALA B 104     -19.067 -39.378 -14.766  1.00 82.00           O  
ATOM   4850  N   ALA B 105     -17.683 -41.092 -14.324  1.00 78.10           N  
ATOM   4851  H   ALA B 105     -17.605 -42.089 -14.184  1.00 78.10           H  
ATOM   4852  CA  ALA B 105     -16.469 -40.293 -14.198  1.00 78.10           C  
ATOM   4853  HA  ALA B 105     -16.650 -39.487 -13.487  1.00 78.10           H  
ATOM   4854  C   ALA B 105     -16.054 -39.650 -15.530  1.00 78.10           C  
ATOM   4855  CB  ALA B 105     -15.358 -41.188 -13.641  1.00 78.10           C  
ATOM   4856  HB1 ALA B 105     -14.449 -40.602 -13.506  1.00 78.10           H  
ATOM   4857  HB2 ALA B 105     -15.157 -42.009 -14.329  1.00 78.10           H  
ATOM   4858  HB3 ALA B 105     -15.661 -41.597 -12.676  1.00 78.10           H  
ATOM   4859  O   ALA B 105     -15.661 -38.486 -15.549  1.00 78.10           O  
ATOM   4860  N   ALA B 106     -16.183 -40.365 -16.651  1.00 76.40           N  
ATOM   4861  H   ALA B 106     -16.454 -41.335 -16.580  1.00 76.40           H  
ATOM   4862  CA  ALA B 106     -15.886 -39.833 -17.976  1.00 76.40           C  
ATOM   4863  HA  ALA B 106     -14.886 -39.400 -17.963  1.00 76.40           H  
ATOM   4864  C   ALA B 106     -16.864 -38.720 -18.369  1.00 76.40           C  
ATOM   4865  CB  ALA B 106     -15.904 -40.979 -18.992  1.00 76.40           C  
ATOM   4866  HB1 ALA B 106     -15.667 -40.594 -19.984  1.00 76.40           H  
ATOM   4867  HB2 ALA B 106     -16.888 -41.448 -19.014  1.00 76.40           H  
ATOM   4868  HB3 ALA B 106     -15.160 -41.727 -18.716  1.00 76.40           H  
ATOM   4869  O   ALA B 106     -16.435 -37.673 -18.847  1.00 76.40           O  
ATOM   4870  N   ILE B 107     -18.166 -38.907 -18.127  1.00 78.13           N  
ATOM   4871  H   ILE B 107     -18.458 -39.793 -17.741  1.00 78.13           H  
ATOM   4872  CA  ILE B 107     -19.182 -37.873 -18.362  1.00 78.13           C  
ATOM   4873  HA  ILE B 107     -19.104 -37.526 -19.393  1.00 78.13           H  
ATOM   4874  C   ILE B 107     -18.914 -36.669 -17.465  1.00 78.13           C  
ATOM   4875  CB  ILE B 107     -20.605 -38.431 -18.137  1.00 78.13           C  
ATOM   4876  HB  ILE B 107     -20.635 -38.928 -17.167  1.00 78.13           H  
ATOM   4877  O   ILE B 107     -18.931 -35.536 -17.942  1.00 78.13           O  
ATOM   4878  CG1 ILE B 107     -20.952 -39.458 -19.238  1.00 78.13           C  
ATOM   4879 HG12 ILE B 107     -21.054 -38.944 -20.194  1.00 78.13           H  
ATOM   4880 HG13 ILE B 107     -20.141 -40.178 -19.345  1.00 78.13           H  
ATOM   4881  CG2 ILE B 107     -21.655 -37.299 -18.134  1.00 78.13           C  
ATOM   4882 HG21 ILE B 107     -21.604 -36.735 -19.065  1.00 78.13           H  
ATOM   4883 HG22 ILE B 107     -21.487 -36.619 -17.298  1.00 78.13           H  
ATOM   4884 HG23 ILE B 107     -22.660 -37.702 -18.010  1.00 78.13           H  
ATOM   4885  CD1 ILE B 107     -22.238 -40.244 -18.955  1.00 78.13           C  
ATOM   4886 HD11 ILE B 107     -22.203 -40.666 -17.951  1.00 78.13           H  
ATOM   4887 HD12 ILE B 107     -22.333 -41.050 -19.682  1.00 78.13           H  
ATOM   4888 HD13 ILE B 107     -23.113 -39.600 -19.050  1.00 78.13           H  
ATOM   4889  N   TRP B 108     -18.635 -36.903 -16.182  1.00 81.49           N  
ATOM   4890  H   TRP B 108     -18.652 -37.851 -15.835  1.00 81.49           H  
ATOM   4891  CA  TRP B 108     -18.354 -35.827 -15.244  1.00 81.49           C  
ATOM   4892  HA  TRP B 108     -19.186 -35.124 -15.267  1.00 81.49           H  
ATOM   4893  C   TRP B 108     -17.100 -35.045 -15.641  1.00 81.49           C  
ATOM   4894  CB  TRP B 108     -18.254 -36.381 -13.824  1.00 81.49           C  
ATOM   4895  HB2 TRP B 108     -17.453 -37.119 -13.776  1.00 81.49           H  
ATOM   4896  HB3 TRP B 108     -19.189 -36.879 -13.565  1.00 81.49           H  
ATOM   4897  O   TRP B 108     -17.174 -33.825 -15.749  1.00 81.49           O  
ATOM   4898  CG  TRP B 108     -17.985 -35.314 -12.817  1.00 81.49           C  
ATOM   4899  CD1 TRP B 108     -18.912 -34.505 -12.257  1.00 81.49           C  
ATOM   4900  HD1 TRP B 108     -19.975 -34.552 -12.446  1.00 81.49           H  
ATOM   4901  CD2 TRP B 108     -16.692 -34.852 -12.319  1.00 81.49           C  
ATOM   4902  CE2 TRP B 108     -16.918 -33.737 -11.460  1.00 81.49           C  
ATOM   4903  CE3 TRP B 108     -15.351 -35.246 -12.531  1.00 81.49           C  
ATOM   4904  HE3 TRP B 108     -15.138 -36.083 -13.179  1.00 81.49           H  
ATOM   4905  NE1 TRP B 108     -18.284 -33.564 -11.465  1.00 81.49           N  
ATOM   4906  HE1 TRP B 108     -18.748 -32.773 -11.044  1.00 81.49           H  
ATOM   4907  CH2 TRP B 108     -14.549 -33.464 -11.060  1.00 81.49           C  
ATOM   4908  HH2 TRP B 108     -13.731 -32.935 -10.594  1.00 81.49           H  
ATOM   4909  CZ2 TRP B 108     -15.871 -33.045 -10.839  1.00 81.49           C  
ATOM   4910  HZ2 TRP B 108     -16.071 -32.183 -10.219  1.00 81.49           H  
ATOM   4911  CZ3 TRP B 108     -14.293 -34.561 -11.903  1.00 81.49           C  
ATOM   4912  HZ3 TRP B 108     -13.271 -34.868 -12.070  1.00 81.49           H  
ATOM   4913  N   GLY B 109     -15.993 -35.724 -15.946  1.00 75.35           N  
ATOM   4914  H   GLY B 109     -15.997 -36.727 -15.830  1.00 75.35           H  
ATOM   4915  CA  GLY B 109     -14.744 -35.087 -16.362  1.00 75.35           C  
ATOM   4916  HA2 GLY B 109     -14.457 -34.342 -15.620  1.00 75.35           H  
ATOM   4917  HA3 GLY B 109     -13.963 -35.845 -16.417  1.00 75.35           H  
ATOM   4918  C   GLY B 109     -14.839 -34.398 -17.725  1.00 75.35           C  
ATOM   4919  O   GLY B 109     -14.179 -33.389 -17.945  1.00 75.35           O  
ATOM   4920  N   TYR B 110     -15.689 -34.892 -18.632  1.00 75.71           N  
ATOM   4921  H   TYR B 110     -16.158 -35.764 -18.435  1.00 75.71           H  
ATOM   4922  CA  TYR B 110     -15.977 -34.214 -19.898  1.00 75.71           C  
ATOM   4923  HA  TYR B 110     -15.035 -33.895 -20.344  1.00 75.71           H  
ATOM   4924  C   TYR B 110     -16.817 -32.951 -19.679  1.00 75.71           C  
ATOM   4925  CB  TYR B 110     -16.660 -35.191 -20.868  1.00 75.71           C  
ATOM   4926  HB2 TYR B 110     -17.692 -35.357 -20.560  1.00 75.71           H  
ATOM   4927  HB3 TYR B 110     -16.143 -36.149 -20.816  1.00 75.71           H  
ATOM   4928  O   TYR B 110     -16.532 -31.905 -20.255  1.00 75.71           O  
ATOM   4929  CG  TYR B 110     -16.628 -34.739 -22.314  1.00 75.71           C  
ATOM   4930  CD1 TYR B 110     -17.533 -33.770 -22.787  1.00 75.71           C  
ATOM   4931  HD1 TYR B 110     -18.280 -33.358 -22.124  1.00 75.71           H  
ATOM   4932  CD2 TYR B 110     -15.657 -35.271 -23.184  1.00 75.71           C  
ATOM   4933  HD2 TYR B 110     -14.978 -36.030 -22.824  1.00 75.71           H  
ATOM   4934  CE1 TYR B 110     -17.434 -33.300 -24.110  1.00 75.71           C  
ATOM   4935  HE1 TYR B 110     -18.110 -32.539 -24.472  1.00 75.71           H  
ATOM   4936  CE2 TYR B 110     -15.529 -34.778 -24.495  1.00 75.71           C  
ATOM   4937  HE2 TYR B 110     -14.760 -35.169 -25.145  1.00 75.71           H
[truncated: 1,085,250 more chars]
