# Supplementary material for: Deep learning insights into the architecture of the mammalian egg-sperm fusion synapse
Source: eLife. 2024 Apr 26;13:RP93131. doi: 10.7554/eLife.93131 (PMC11052572; doi:10.7554/eLife.93131)
Supplement: Figure 5—source data 1. [file elife-93131-fig5-data1.zip › eLife-VOR-RA-2023-93131R1_figure_5-source_data/figure_5bc/JUNO_CD9_IZUMO1_SPACA6_TMEM81_ranked_3.pdb]

ATOM      1  N   GLY A   1     -47.213   5.325 -19.195  1.00 69.01           N  
ATOM      2  H   GLY A   1     -47.643   4.759 -19.912  1.00 69.01           H  
ATOM      3  H2  GLY A   1     -46.939   4.757 -18.406  1.00 69.01           H  
ATOM      4  H3  GLY A   1     -46.379   5.741 -19.586  1.00 69.01           H  
ATOM      5  CA  GLY A   1     -48.123   6.398 -18.753  1.00 69.01           C  
ATOM      6  HA2 GLY A   1     -49.038   5.968 -18.346  1.00 69.01           H  
ATOM      7  HA3 GLY A   1     -48.360   7.042 -19.600  1.00 69.01           H  
ATOM      8  C   GLY A   1     -47.459   7.238 -17.680  1.00 69.01           C  
ATOM      9  O   GLY A   1     -46.399   6.848 -17.197  1.00 69.01           O  
ATOM     10  N   ASP A   2     -48.086   8.351 -17.292  1.00 73.75           N  
ATOM     11  H   ASP A   2     -48.927   8.644 -17.767  1.00 73.75           H  
ATOM     12  CA  ASP A   2     -47.537   9.319 -16.321  1.00 73.75           C  
ATOM     13  HA  ASP A   2     -46.607   9.726 -16.719  1.00 73.75           H  
ATOM     14  C   ASP A   2     -47.189   8.708 -14.952  1.00 73.75           C  
ATOM     15  CB  ASP A   2     -48.530  10.483 -16.134  1.00 73.75           C  
ATOM     16  HB2 ASP A   2     -49.515  10.078 -15.905  1.00 73.75           H  
ATOM     17  HB3 ASP A   2     -48.209  11.081 -15.281  1.00 73.75           H  
ATOM     18  O   ASP A   2     -46.315   9.220 -14.260  1.00 73.75           O  
ATOM     19  CG  ASP A   2     -48.621  11.420 -17.344  1.00 73.75           C  
ATOM     20  OD1 ASP A   2     -47.624  11.510 -18.096  1.00 73.75           O  
ATOM     21  OD2 ASP A   2     -49.696  12.033 -17.515  1.00 73.75           O  
ATOM     22  N   GLU A   3     -47.794   7.571 -14.593  1.00 80.10           N  
ATOM     23  H   GLU A   3     -48.551   7.234 -15.169  1.00 80.10           H  
ATOM     24  CA  GLU A   3     -47.488   6.809 -13.370  1.00 80.10           C  
ATOM     25  HA  GLU A   3     -47.638   7.449 -12.501  1.00 80.10           H  
ATOM     26  C   GLU A   3     -46.041   6.293 -13.296  1.00 80.10           C  
ATOM     27  CB  GLU A   3     -48.440   5.606 -13.268  1.00 80.10           C  
ATOM     28  HB2 GLU A   3     -48.300   4.973 -14.144  1.00 80.10           H  
ATOM     29  HB3 GLU A   3     -48.178   5.032 -12.379  1.00 80.10           H  
ATOM     30  O   GLU A   3     -45.564   5.959 -12.218  1.00 80.10           O  
ATOM     31  CG  GLU A   3     -49.918   6.014 -13.165  1.00 80.10           C  
ATOM     32  HG2 GLU A   3     -50.206   6.539 -14.075  1.00 80.10           H  
ATOM     33  HG3 GLU A   3     -50.030   6.702 -12.327  1.00 80.10           H  
ATOM     34  CD  GLU A   3     -50.864   4.817 -12.969  1.00 80.10           C  
ATOM     35  OE1 GLU A   3     -52.061   5.079 -12.712  1.00 80.10           O  
ATOM     36  OE2 GLU A   3     -50.412   3.660 -13.126  1.00 80.10           O  
ATOM     37  N   LEU A   4     -45.325   6.231 -14.423  1.00 88.33           N  
ATOM     38  H   LEU A   4     -45.761   6.557 -15.274  1.00 88.33           H  
ATOM     39  CA  LEU A   4     -43.922   5.800 -14.478  1.00 88.33           C  
ATOM     40  HA  LEU A   4     -43.728   5.121 -13.648  1.00 88.33           H  
ATOM     41  C   LEU A   4     -42.935   6.962 -14.305  1.00 88.33           C  
ATOM     42  CB  LEU A   4     -43.674   5.047 -15.797  1.00 88.33           C  
ATOM     43  HB2 LEU A   4     -43.879   5.730 -16.621  1.00 88.33           H  
ATOM     44  HB3 LEU A   4     -42.622   4.766 -15.853  1.00 88.33           H  
ATOM     45  O   LEU A   4     -41.722   6.763 -14.387  1.00 88.33           O  
ATOM     46  CG  LEU A   4     -44.524   3.778 -15.969  1.00 88.33           C  
ATOM     47  HG  LEU A   4     -45.582   4.023 -15.868  1.00 88.33           H  
ATOM     48  CD1 LEU A   4     -44.314   3.221 -17.378  1.00 88.33           C  
ATOM     49 HD11 LEU A   4     -43.276   2.914 -17.502  1.00 88.33           H  
ATOM     50 HD12 LEU A   4     -44.548   3.983 -18.122  1.00 88.33           H  
ATOM     51 HD13 LEU A   4     -44.957   2.354 -17.528  1.00 88.33           H  
ATOM     52  CD2 LEU A   4     -44.162   2.694 -14.953  1.00 88.33           C  
ATOM     53 HD21 LEU A   4     -44.743   1.793 -15.148  1.00 88.33           H  
ATOM     54 HD22 LEU A   4     -43.101   2.453 -15.014  1.00 88.33           H  
ATOM     55 HD23 LEU A   4     -44.396   3.032 -13.944  1.00 88.33           H  
ATOM     56  N   LEU A   5     -43.434   8.183 -14.112  1.00 89.70           N  
ATOM     57  H   LEU A   5     -44.430   8.285 -13.986  1.00 89.70           H  
ATOM     58  CA  LEU A   5     -42.613   9.375 -13.968  1.00 89.70           C  
ATOM     59  HA  LEU A   5     -41.595   9.155 -14.289  1.00 89.70           H  
ATOM     60  C   LEU A   5     -42.525   9.788 -12.510  1.00 89.70           C  
ATOM     61  CB  LEU A   5     -43.164  10.515 -14.838  1.00 89.70           C  
ATOM     62  HB2 LEU A   5     -42.544  11.399 -14.689  1.00 89.70           H  
ATOM     63  HB3 LEU A   5     -44.173  10.754 -14.501  1.00 89.70           H  
ATOM     64  O   LEU A   5     -43.525   9.829 -11.802  1.00 89.70           O  
ATOM     65  CG  LEU A   5     -43.206  10.183 -16.337  1.00 89.70           C  
ATOM     66  HG  LEU A   5     -43.835   9.309 -16.507  1.00 89.70           H  
ATOM     67  CD1 LEU A   5     -43.800  11.359 -17.112  1.00 89.70           C  
ATOM     68 HD11 LEU A   5     -44.807  11.560 -16.745  1.00 89.70           H  
ATOM     69 HD12 LEU A   5     -43.181  12.247 -16.990  1.00 89.70           H  
ATOM     70 HD13 LEU A   5     -43.879  11.093 -18.166  1.00 89.70           H  
ATOM     71  CD2 LEU A   5     -41.806   9.903 -16.887  1.00 89.70           C  
ATOM     72 HD21 LEU A   5     -41.363   9.042 -16.386  1.00 89.70           H  
ATOM     73 HD22 LEU A   5     -41.160  10.774 -16.775  1.00 89.70           H  
ATOM     74 HD23 LEU A   5     -41.896   9.626 -17.937  1.00 89.70           H  
ATOM     75  N   ASN A   6     -41.321  10.181 -12.099  1.00 93.52           N  
ATOM     76  H   ASN A   6     -40.533  10.065 -12.720  1.00 93.52           H  
ATOM     77  CA  ASN A   6     -41.067  10.689 -10.760  1.00 93.52           C  
ATOM     78  HA  ASN A   6     -39.985  10.798 -10.675  1.00 93.52           H  
ATOM     79  C   ASN A   6     -41.490   9.699  -9.658  1.00 93.52           C  
ATOM     80  CB  ASN A   6     -41.696  12.087 -10.634  1.00 93.52           C  
ATOM     81  HB2 ASN A   6     -42.779  11.994 -10.563  1.00 93.52           H  
ATOM     82  HB3 ASN A   6     -41.452  12.689 -11.510  1.00 93.52           H  
ATOM     83  O   ASN A   6     -42.201  10.059  -8.718  1.00 93.52           O  
ATOM     84  CG  ASN A   6     -41.170  12.810  -9.419  1.00 93.52           C  
ATOM     85  ND2 ASN A   6     -42.007  13.486  -8.671  1.00 93.52           N  
ATOM     86 HD21 ASN A   6     -41.631  13.877  -7.819  1.00 93.52           H  
ATOM     87 HD22 ASN A   6     -42.999  13.366  -8.821  1.00 93.52           H  
ATOM     88  OD1 ASN A   6     -39.983  12.804  -9.149  1.00 93.52           O  
ATOM     89  N   ILE A   7     -41.050   8.447  -9.790  1.00 94.80           N  
ATOM     90  H   ILE A   7     -40.411   8.242 -10.545  1.00 94.80           H  
ATOM     91  CA  ILE A   7     -41.333   7.373  -8.836  1.00 94.80           C  
ATOM     92  HA  ILE A   7     -41.865   7.795  -7.983  1.00 94.80           H  
ATOM     93  C   ILE A   7     -40.042   6.786  -8.283  1.00 94.80           C  
ATOM     94  CB  ILE A   7     -42.244   6.275  -9.428  1.00 94.80           C  
ATOM     95  HB  ILE A   7     -42.391   5.531  -8.645  1.00 94.80           H  
ATOM     96  O   ILE A   7     -39.012   6.763  -8.958  1.00 94.80           O  
ATOM     97  CG1 ILE A   7     -41.629   5.557 -10.652  1.00 94.80           C  
ATOM     98 HG12 ILE A   7     -40.604   5.259 -10.430  1.00 94.80           H  
ATOM     99 HG13 ILE A   7     -41.610   6.234 -11.506  1.00 94.80           H  
ATOM    100  CG2 ILE A   7     -43.623   6.870  -9.751  1.00 94.80           C  
ATOM    101 HG21 ILE A   7     -43.578   7.475 -10.657  1.00 94.80           H  
ATOM    102 HG22 ILE A   7     -43.974   7.493  -8.929  1.00 94.80           H  
ATOM    103 HG23 ILE A   7     -44.349   6.071  -9.903  1.00 94.80           H  
ATOM    104  CD1 ILE A   7     -42.399   4.286 -11.033  1.00 94.80           C  
ATOM    105 HD11 ILE A   7     -42.410   3.593 -10.191  1.00 94.80           H  
ATOM    106 HD12 ILE A   7     -41.921   3.799 -11.883  1.00 94.80           H  
ATOM    107 HD13 ILE A   7     -43.424   4.528 -11.313  1.00 94.80           H  
ATOM    108  N   CYS A   8     -40.117   6.284  -7.055  1.00 95.48           N  
ATOM    109  H   CYS A   8     -41.013   6.266  -6.590  1.00 95.48           H  
ATOM    110  CA  CYS A   8     -39.042   5.517  -6.448  1.00 95.48           C  
ATOM    111  HA  CYS A   8     -38.112   5.699  -6.987  1.00 95.48           H  
ATOM    112  C   CYS A   8     -39.343   4.030  -6.547  1.00 95.48           C  
ATOM    113  CB  CYS A   8     -38.842   5.951  -5.001  1.00 95.48           C  
ATOM    114  HB2 CYS A   8     -38.038   5.359  -4.564  1.00 95.48           H  
ATOM    115  HB3 CYS A   8     -39.753   5.738  -4.441  1.00 95.48           H  
ATOM    116  O   CYS A   8     -40.483   3.604  -6.378  1.00 95.48           O  
ATOM    117  SG  CYS A   8     -38.437   7.699  -4.813  1.00 95.48           S  
ATOM    118  N   MET A   9     -38.298   3.253  -6.805  1.00 90.92           N  
ATOM    119  H   MET A   9     -37.385   3.677  -6.894  1.00 90.92           H  
ATOM    120  CA  MET A   9     -38.377   1.801  -6.823  1.00 90.92           C  
ATOM    121  HA  MET A   9     -39.154   1.486  -7.519  1.00 90.92           H  
ATOM    122  C   MET A   9     -38.739   1.262  -5.442  1.00 90.92           C  
ATOM    123  CB  MET A   9     -37.019   1.280  -7.285  1.00 90.92           C  
ATOM    124  HB2 MET A   9     -36.266   1.542  -6.542  1.00 90.92           H  
ATOM    125  HB3 MET A   9     -36.769   1.775  -8.224  1.00 90.92           H  
ATOM    126  O   MET A   9     -38.206   1.723  -4.433  1.00 90.92           O  
ATOM    127  CG  MET A   9     -36.991  -0.229  -7.502  1.00 90.92           C  
ATOM    128  HG2 MET A   9     -37.638  -0.483  -8.342  1.00 90.92           H  
ATOM    129  HG3 MET A   9     -37.364  -0.730  -6.609  1.00 90.92           H  
ATOM    130  SD  MET A   9     -35.326  -0.856  -7.811  1.00 90.92           S  
ATOM    131  CE  MET A   9     -34.807   0.195  -9.178  1.00 90.92           C  
ATOM    132  HE1 MET A   9     -35.577   0.175  -9.950  1.00 90.92           H  
ATOM    133  HE2 MET A   9     -34.656   1.215  -8.825  1.00 90.92           H  
ATOM    134  HE3 MET A   9     -33.862  -0.178  -9.572  1.00 90.92           H  
ATOM    135  N   ASN A  10     -39.604   0.252  -5.392  1.00 87.78           N  
ATOM    136  H   ASN A  10     -40.046  -0.069  -6.242  1.00 87.78           H  
ATOM    137  CA  ASN A  10     -39.913  -0.451  -4.157  1.00 87.78           C  
ATOM    138  HA  ASN A  10     -39.954   0.277  -3.347  1.00 87.78           H  
ATOM    139  C   ASN A  10     -38.801  -1.456  -3.812  1.00 87.78           C  
ATOM    140  CB  ASN A  10     -41.301  -1.080  -4.284  1.00 87.78           C  
ATOM    141  HB2 ASN A  10     -42.014  -0.329  -4.623  1.00 87.78           H  
ATOM    142  HB3 ASN A  10     -41.267  -1.875  -5.029  1.00 87.78           H  
ATOM    143  O   ASN A  10     -38.914  -2.664  -4.042  1.00 87.78           O  
ATOM    144  CG  ASN A  10     -41.797  -1.655  -2.975  1.00 87.78           C  
ATOM    145  ND2 ASN A  10     -42.822  -2.469  -3.042  1.00 87.78           N  
ATOM    146 HD21 ASN A  10     -43.117  -2.902  -2.179  1.00 87.78           H  
ATOM    147 HD22 ASN A  10     -43.187  -2.711  -3.952  1.00 87.78           H  
ATOM    148  OD1 ASN A  10     -41.321  -1.374  -1.884  1.00 87.78           O  
ATOM    149  N   ALA A  11     -37.704  -0.935  -3.270  1.00 86.75           N  
ATOM    150  H   ALA A  11     -37.661   0.069  -3.173  1.00 86.75           H  
ATOM    151  CA  ALA A  11     -36.567  -1.703  -2.782  1.00 86.75           C  
ATOM    152  HA  ALA A  11     -36.863  -2.746  -2.672  1.00 86.75           H  
ATOM    153  C   ALA A  11     -36.136  -1.226  -1.383  1.00 86.75           C  
ATOM    154  CB  ALA A  11     -35.459  -1.661  -3.841  1.00 86.75           C  
ATOM    155  HB1 ALA A  11     -35.248  -0.630  -4.126  1.00 86.75           H  
ATOM    156  HB2 ALA A  11     -35.791  -2.194  -4.732  1.00 86.75           H  
ATOM    157  HB3 ALA A  11     -34.548  -2.134  -3.472  1.00 86.75           H  
ATOM    158  O   ALA A  11     -36.667  -0.264  -0.830  1.00 86.75           O  
ATOM    159  N   LYS A  12     -35.212  -1.965  -0.759  1.00 82.51           N  
ATOM    160  H   LYS A  12     -34.788  -2.710  -1.293  1.00 82.51           H  
ATOM    161  CA  LYS A  12     -34.918  -1.876   0.683  1.00 82.51           C  
ATOM    162  HA  LYS A  12     -35.840  -2.075   1.229  1.00 82.51           H  
ATOM    163  C   LYS A  12     -34.445  -0.494   1.162  1.00 82.51           C  
ATOM    164  CB  LYS A  12     -33.888  -2.967   1.017  1.00 82.51           C  
ATOM    165  HB2 LYS A  12     -34.261  -3.924   0.653  1.00 82.51           H  
ATOM    166  HB3 LYS A  12     -32.958  -2.742   0.494  1.00 82.51           H  
ATOM    167  O   LYS A  12     -34.729  -0.146   2.306  1.00 82.51           O  
ATOM    168  CG  LYS A  12     -33.602  -3.091   2.520  1.00 82.51           C  
ATOM    169  HG2 LYS A  12     -33.189  -2.155   2.895  1.00 82.51           H  
ATOM    170  HG3 LYS A  12     -34.524  -3.319   3.054  1.00 82.51           H  
ATOM    171  CD  LYS A  12     -32.576  -4.200   2.763  1.00 82.51           C  
ATOM    172  HD2 LYS A  12     -31.694  -3.994   2.157  1.00 82.51           H  
ATOM    173  HD3 LYS A  12     -32.995  -5.160   2.463  1.00 82.51           H  
ATOM    174  CE  LYS A  12     -32.183  -4.230   4.241  1.00 82.51           C  
ATOM    175  HE2 LYS A  12     -33.040  -4.558   4.830  1.00 82.51           H  
ATOM    176  HE3 LYS A  12     -31.931  -3.214   4.546  1.00 82.51           H  
ATOM    177  NZ  LYS A  12     -31.017  -5.122   4.451  1.00 82.51           N  
ATOM    178  HZ1 LYS A  12     -31.228  -6.062   4.146  1.00 82.51           H  
ATOM    179  HZ2 LYS A  12     -30.737  -5.128   5.421  1.00 82.51           H  
ATOM    180  HZ3 LYS A  12     -30.236  -4.788   3.906  1.00 82.51           H  
ATOM    181  N   HIS A  13     -33.733   0.258   0.324  1.00 88.71           N  
ATOM    182  H   HIS A  13     -33.583  -0.079  -0.616  1.00 88.71           H  
ATOM    183  CA  HIS A  13     -33.051   1.505   0.710  1.00 88.71           C  
ATOM    184  HA  HIS A  13     -33.180   1.671   1.780  1.00 88.71           H  
ATOM    185  C   HIS A  13     -33.610   2.756   0.034  1.00 88.71           C  
ATOM    186  CB  HIS A  13     -31.554   1.347   0.461  1.00 88.71           C  
ATOM    187  HB2 HIS A  13     -31.376   1.185  -0.602  1.00 88.71           H  
ATOM    188  HB3 HIS A  13     -31.036   2.257   0.763  1.00 88.71           H  
ATOM    189  O   HIS A  13     -33.073   3.855   0.212  1.00 88.71           O  
ATOM    190  CG  HIS A  13     -30.985   0.204   1.245  1.00 88.71           C  
ATOM    191  CD2 HIS A  13     -30.414  -0.909   0.713  1.00 88.71           C  
ATOM    192  HD2 HIS A  13     -30.273  -1.105  -0.340  1.00 88.71           H  
ATOM    193  ND1 HIS A  13     -30.928   0.130   2.638  1.00 88.71           N  
ATOM    194  CE1 HIS A  13     -30.270  -0.998   2.913  1.00 88.71           C  
ATOM    195  HE1 HIS A  13     -29.950  -1.287   3.903  1.00 88.71           H  
ATOM    196  NE2 HIS A  13     -29.985  -1.657   1.778  1.00 88.71           N  
ATOM    197  HE2 HIS A  13     -29.362  -2.449   1.707  1.00 88.71           H  
ATOM    198  N   HIS A  14     -34.714   2.592  -0.692  1.00 92.02           N  
ATOM    199  H   HIS A  14     -35.089   1.660  -0.795  1.00 92.02           H  
ATOM    200  CA  HIS A  14     -35.415   3.663  -1.378  1.00 92.02           C  
ATOM    201  HA  HIS A  14     -34.693   4.437  -1.638  1.00 92.02           H  
ATOM    202  C   HIS A  14     -36.486   4.281  -0.483  1.00 92.02           C  
ATOM    203  CB  HIS A  14     -36.025   3.146  -2.687  1.00 92.02           C  
ATOM    204  HB2 HIS A  14     -36.632   3.932  -3.136  1.00 92.02           H  
ATOM    205  HB3 HIS A  14     -36.678   2.304  -2.456  1.00 92.02           H  
ATOM    206  O   HIS A  14     -37.168   3.626   0.310  1.00 92.02           O  
ATOM    207  CG  HIS A  14     -34.997   2.698  -3.695  1.00 92.02           C  
ATOM    208  CD2 HIS A  14     -34.646   3.353  -4.841  1.00 92.02           C  
ATOM    209  HD2 HIS A  14     -35.042   4.295  -5.188  1.00 92.02           H  
ATOM    210  ND1 HIS A  14     -34.192   1.571  -3.554  1.00 92.02           N  
ATOM    211  CE1 HIS A  14     -33.358   1.583  -4.602  1.00 92.02           C  
ATOM    212  HE1 HIS A  14     -32.541   0.888  -4.735  1.00 92.02           H  
ATOM    213  NE2 HIS A  14     -33.627   2.621  -5.412  1.00 92.02           N  
ATOM    214  HE2 HIS A  14     -33.076   2.881  -6.217  1.00 92.02           H  
ATOM    215  N   LYS A  15     -36.678   5.582  -0.659  1.00 94.72           N  
ATOM    216  H   LYS A  15     -36.069   6.040  -1.321  1.00 94.72           H  
ATOM    217  CA  LYS A  15     -37.833   6.320  -0.159  1.00 94.72           C  
ATOM    218  HA  LYS A  15     -37.964   6.083   0.897  1.00 94.72           H  
ATOM    219  C   LYS A  15     -39.080   5.868  -0.911  1.00 94.72           C  
ATOM    220  CB  LYS A  15     -37.582   7.826  -0.330  1.00 94.72           C  
ATOM    221  HB2 LYS A  15     -38.487   8.379  -0.081  1.00 94.72           H  
ATOM    222  HB3 LYS A  15     -37.329   8.031  -1.370  1.00 94.72           H  
ATOM    223  O   LYS A  15     -39.016   5.428  -2.051  1.00 94.72           O  
ATOM    224  CG  LYS A  15     -36.441   8.293   0.588  1.00 94.72           C  
ATOM    225  HG2 LYS A  15     -36.790   8.297   1.621  1.00 94.72           H  
ATOM    226  HG3 LYS A  15     -35.597   7.607   0.521  1.00 94.72           H  
ATOM    227  CD  LYS A  15     -35.918   9.680   0.226  1.00 94.72           C  
ATOM    228  HD2 LYS A  15     -35.101   9.915   0.907  1.00 94.72           H  
ATOM    229  HD3 LYS A  15     -35.517   9.658  -0.787  1.00 94.72           H  
ATOM    230  CE  LYS A  15     -36.963  10.783   0.325  1.00 94.72           C  
ATOM    231  HE2 LYS A  15     -37.714  10.646  -0.453  1.00 94.72           H  
ATOM    232  HE3 LYS A  15     -37.443  10.747   1.303  1.00 94.72           H  
ATOM    233  NZ  LYS A  15     -36.280  12.076   0.153  1.00 94.72           N  
ATOM    234  HZ1 LYS A  15     -35.753  12.115  -0.707  1.00 94.72           H  
ATOM    235  HZ2 LYS A  15     -36.942  12.839   0.139  1.00 94.72           H  
ATOM    236  HZ3 LYS A  15     -35.644  12.256   0.916  1.00 94.72           H  
ATOM    237  N   ARG A  16     -40.248   6.039  -0.289  1.00 92.62           N  
ATOM    238  H   ARG A  16     -40.228   6.397   0.655  1.00 92.62           H  
ATOM    239  CA  ARG A  16     -41.534   5.726  -0.938  1.00 92.62           C  
ATOM    240  HA  ARG A  16     -41.472   4.743  -1.406  1.00 92.62           H  
ATOM    241  C   ARG A  16     -41.873   6.688  -2.074  1.00 92.62           C  
ATOM    242  CB  ARG A  16     -42.665   5.738   0.091  1.00 92.62           C  
ATOM    243  HB2 ARG A  16     -42.675   6.693   0.615  1.00 92.62           H  
ATOM    244  HB3 ARG A  16     -43.611   5.628  -0.440  1.00 92.62           H  
ATOM    245  O   ARG A  16     -42.498   6.290  -3.047  1.00 92.62           O  
ATOM    246  CG  ARG A  16     -42.539   4.593   1.097  1.00 92.62           C  
ATOM    247  HG2 ARG A  16     -41.630   4.709   1.688  1.00 92.62           H  
ATOM    248  HG3 ARG A  16     -42.502   3.644   0.563  1.00 92.62           H  
ATOM    249  CD  ARG A  16     -43.757   4.614   2.020  1.00 92.62           C  
ATOM    250  HD2 ARG A  16     -43.780   5.567   2.548  1.00 92.62           H  
ATOM    251  HD3 ARG A  16     -44.656   4.523   1.410  1.00 92.62           H  
ATOM    252  NE  ARG A  16     -43.706   3.507   2.990  1.00 92.62           N  
ATOM    253  HE  ARG A  16     -42.910   2.890   2.922  1.00 92.62           H  
ATOM    254  NH1 ARG A  16     -45.690   3.961   4.044  1.00 92.62           N  
ATOM    255 HH11 ARG A  16     -46.400   3.724   4.722  1.00 92.62           H  
ATOM    256 HH12 ARG A  16     -45.815   4.748   3.423  1.00 92.62           H  
ATOM    257  NH2 ARG A  16     -44.460   2.218   4.706  1.00 92.62           N  
ATOM    258 HH21 ARG A  16     -45.150   2.017   5.416  1.00 92.62           H  
ATOM    259 HH22 ARG A  16     -43.645   1.629   4.613  1.00 92.62           H  
ATOM    260  CZ  ARG A  16     -44.615   3.235   3.908  1.00 92.62           C  
ATOM    261  N   VAL A  17     -41.514   7.959  -1.909  1.00 95.49           N  
ATOM    262  H   VAL A  17     -40.930   8.195  -1.119  1.00 95.49           H  
ATOM    263  CA  VAL A  17     -41.805   9.040  -2.855  1.00 95.49           C  
ATOM    264  HA  VAL A  17     -42.031   8.594  -3.824  1.00 95.49           H  
ATOM    265  C   VAL A  17     -40.555   9.915  -2.961  1.00 95.49           C  
ATOM    266  CB  VAL A  17     -43.029   9.875  -2.418  1.00 95.49           C  
ATOM    267  HB  VAL A  17     -42.789  10.400  -1.493  1.00 95.49           H  
ATOM    268  O   VAL A  17     -39.902  10.135  -1.930  1.00 95.49           O  
ATOM    269  CG1 VAL A  17     -43.437  10.908  -3.473  1.00 95.49           C  
ATOM    270 HG11 VAL A  17     -42.639  11.635  -3.623  1.00 95.49           H  
ATOM    271 HG12 VAL A  17     -44.318  11.456  -3.138  1.00 95.49           H  
ATOM    272 HG13 VAL A  17     -43.668  10.414  -4.417  1.00 95.49           H  
ATOM    273  CG2 VAL A  17     -44.262   8.996  -2.161  1.00 95.49           C  
ATOM    274 HG21 VAL A  17     -44.480   8.396  -3.045  1.00 95.49           H  
ATOM    275 HG22 VAL A  17     -44.089   8.336  -1.311  1.00 95.49           H  
ATOM    276 HG23 VAL A  17     -45.125   9.621  -1.932  1.00 95.49           H  
ATOM    277  N   PRO A  18     -40.211  10.415  -4.161  1.00 96.91           N  
ATOM    278  CA  PRO A  18     -39.108  11.348  -4.319  1.00 96.91           C  
ATOM    279  HA  PRO A  18     -38.184  10.859  -4.010  1.00 96.91           H  
ATOM    280  C   PRO A  18     -39.346  12.614  -3.492  1.00 96.91           C  
ATOM    281  CB  PRO A  18     -39.043  11.667  -5.813  1.00 96.91           C  
ATOM    282  HB2 PRO A  18     -38.017  11.771  -6.164  1.00 96.91           H  
ATOM    283  HB3 PRO A  18     -39.617  12.571  -6.021  1.00 96.91           H  
ATOM    284  O   PRO A  18     -40.455  13.151  -3.468  1.00 96.91           O  
ATOM    285  CG  PRO A  18     -39.769  10.514  -6.489  1.00 96.91           C  
ATOM    286  HG2 PRO A  18     -40.225  10.839  -7.424  1.00 96.91           H  
ATOM    287  HG3 PRO A  18     -39.086   9.685  -6.674  1.00 96.91           H  
ATOM    288  CD  PRO A  18     -40.811  10.113  -5.457  1.00 96.91           C  
ATOM    289  HD2 PRO A  18     -41.706  10.719  -5.604  1.00 96.91           H  
ATOM    290  HD3 PRO A  18     -41.042   9.054  -5.574  1.00 96.91           H  
ATOM    291  N   SER A  19     -38.318  13.098  -2.799  1.00 96.90           N  
ATOM    292  H   SER A  19     -37.427  12.626  -2.859  1.00 96.90           H  
ATOM    293  CA  SER A  19     -38.366  14.414  -2.154  1.00 96.90           C  
ATOM    294  HA  SER A  19     -38.937  15.068  -2.813  1.00 96.90           H  
ATOM    295  C   SER A  19     -36.962  15.007  -2.022  1.00 96.90           C  
ATOM    296  CB  SER A  19     -39.104  14.354  -0.803  1.00 96.90           C  
ATOM    297  HB2 SER A  19     -39.958  13.682  -0.893  1.00 96.90           H  
ATOM    298  HB3 SER A  19     -39.495  15.344  -0.570  1.00 96.90           H  
ATOM    299  O   SER A  19     -35.986  14.254  -2.121  1.00 96.90           O  
ATOM    300  OG  SER A  19     -38.291  13.934   0.275  1.00 96.90           O  
ATOM    301  HG  SER A  19     -37.861  14.704   0.655  1.00 96.90           H  
ATOM    302  N   PRO A  20     -36.838  16.325  -1.782  1.00 96.38           N  
ATOM    303  CA  PRO A  20     -35.541  16.959  -1.583  1.00 96.38           C  
ATOM    304  HA  PRO A  20     -34.961  16.837  -2.498  1.00 96.38           H  
ATOM    305  C   PRO A  20     -34.769  16.349  -0.405  1.00 96.38           C  
ATOM    306  CB  PRO A  20     -35.820  18.449  -1.368  1.00 96.38           C  
ATOM    307  HB2 PRO A  20     -35.071  19.069  -1.861  1.00 96.38           H  
ATOM    308  HB3 PRO A  20     -35.849  18.674  -0.301  1.00 96.38           H  
ATOM    309  O   PRO A  20     -35.360  15.978   0.611  1.00 96.38           O  
ATOM    310  CG  PRO A  20     -37.211  18.664  -1.963  1.00 96.38           C  
ATOM    311  HG2 PRO A  20     -37.133  18.874  -3.029  1.00 96.38           H  
ATOM    312  HG3 PRO A  20     -37.742  19.472  -1.459  1.00 96.38           H  
ATOM    313  CD  PRO A  20     -37.901  17.320  -1.750  1.00 96.38           C  
ATOM    314  HD2 PRO A  20     -38.637  17.161  -2.538  1.00 96.38           H  
ATOM    315  HD3 PRO A  20     -38.378  17.310  -0.770  1.00 96.38           H  
ATOM    316  N   GLU A  21     -33.453  16.265  -0.562  1.00 95.49           N  
ATOM    317  H   GLU A  21     -33.090  16.618  -1.436  1.00 95.49           H  
ATOM    318  CA  GLU A  21     -32.444  15.795   0.387  1.00 95.49           C  
ATOM    319  HA  GLU A  21     -32.806  15.896   1.410  1.00 95.49           H  
ATOM    320  C   GLU A  21     -31.185  16.660   0.216  1.00 95.49           C  
ATOM    321  CB  GLU A  21     -32.100  14.322   0.122  1.00 95.49           C  
ATOM    322  HB2 GLU A  21     -31.873  14.206  -0.938  1.00 95.49           H  
ATOM    323  HB3 GLU A  21     -31.207  14.050   0.684  1.00 95.49           H  
ATOM    324  O   GLU A  21     -30.232  16.295  -0.469  1.00 95.49           O  
ATOM    325  CG  GLU A  21     -33.218  13.342   0.467  1.00 95.49           C  
ATOM    326  HG2 GLU A  21     -32.941  12.391   0.012  1.00 95.49           H  
ATOM    327  HG3 GLU A  21     -34.143  13.658  -0.016  1.00 95.49           H  
ATOM    328  CD  GLU A  21     -33.452  13.095   1.962  1.00 95.49           C  
ATOM    329  OE1 GLU A  21     -34.582  12.633   2.261  1.00 95.49           O  
ATOM    330  OE2 GLU A  21     -32.505  13.244   2.770  1.00 95.49           O  
ATOM    331  N   ASP A  22     -31.161  17.842   0.831  1.00 89.90           N  
ATOM    332  H   ASP A  22     -32.007  18.163   1.281  1.00 89.90           H  
ATOM    333  CA  ASP A  22     -30.106  18.841   0.582  1.00 89.90           C  
ATOM    334  HA  ASP A  22     -30.098  19.082  -0.481  1.00 89.90           H  
ATOM    335  C   ASP A  22     -28.688  18.378   0.952  1.00 89.90           C  
ATOM    336  CB  ASP A  22     -30.427  20.119   1.368  1.00 89.90           C  
ATOM    337  HB2 ASP A  22     -29.598  20.819   1.262  1.00 89.90           H  
ATOM    338  HB3 ASP A  22     -30.524  19.872   2.425  1.00 89.90           H  
ATOM    339  O   ASP A  22     -27.704  18.947   0.481  1.00 89.90           O  
ATOM    340  CG  ASP A  22     -31.693  20.815   0.876  1.00 89.90           C  
ATOM    341  OD1 ASP A  22     -31.915  20.818  -0.355  1.00 89.90           O  
ATOM    342  OD2 ASP A  22     -32.412  21.354   1.744  1.00 89.90           O  
ATOM    343  N   LYS A  23     -28.576  17.353   1.804  1.00 91.61           N  
ATOM    344  H   LYS A  23     -29.438  16.897   2.068  1.00 91.61           H  
ATOM    345  CA  LYS A  23     -27.309  16.846   2.343  1.00 91.61           C  
ATOM    346  HA  LYS A  23     -26.527  17.568   2.112  1.00 91.61           H  
ATOM    347  C   LYS A  23     -26.828  15.557   1.668  1.00 91.61           C  
ATOM    348  CB  LYS A  23     -27.386  16.727   3.878  1.00 91.61           C  
ATOM    349  HB2 LYS A  23     -26.433  16.345   4.247  1.00 91.61           H  
ATOM    350  HB3 LYS A  23     -28.167  16.016   4.147  1.00 91.61           H  
ATOM    351  O   LYS A  23     -26.032  14.847   2.270  1.00 91.61           O  
ATOM    352  CG  LYS A  23     -27.653  18.074   4.569  1.00 91.61           C  
ATOM    353  HG2 LYS A  23     -28.657  18.419   4.322  1.00 91.61           H  
ATOM    354  HG3 LYS A  23     -26.930  18.807   4.213  1.00 91.61           H  
ATOM    355  CD  LYS A  23     -27.523  17.940   6.092  1.00 91.61           C  
ATOM    356  HD2 LYS A  23     -26.518  17.591   6.331  1.00 91.61           H  
ATOM    357  HD3 LYS A  23     -28.250  17.212   6.452  1.00 91.61           H  
ATOM    358  CE  LYS A  23     -27.768  19.299   6.760  1.00 91.61           C  
ATOM    359  HE2 LYS A  23     -28.787  19.617   6.535  1.00 91.61           H  
ATOM    360  HE3 LYS A  23     -27.091  20.027   6.313  1.00 91.61           H  
ATOM    361  NZ  LYS A  23     -27.555  19.243   8.229  1.00 91.61           N  
ATOM    362  HZ1 LYS A  23     -26.604  18.972   8.436  1.00 91.61           H  
ATOM    363  HZ2 LYS A  23     -27.712  20.150   8.645  1.00 91.61           H  
ATOM    364  HZ3 LYS A  23     -28.181  18.577   8.658  1.00 91.61           H  
ATOM    365  N   LEU A  24     -27.297  15.209   0.464  1.00 95.61           N  
ATOM    366  H   LEU A  24     -27.972  15.804   0.006  1.00 95.61           H  
ATOM    367  CA  LEU A  24     -26.759  14.033  -0.236  1.00 95.61           C  
ATOM    368  HA  LEU A  24     -26.947  13.158   0.385  1.00 95.61           H  
ATOM    369  C   LEU A  24     -25.238  14.126  -0.398  1.00 95.61           C  
ATOM    370  CB  LEU A  24     -27.407  13.815  -1.610  1.00 95.61           C  
ATOM    371  HB2 LEU A  24     -26.835  13.045  -2.127  1.00 95.61           H  
ATOM    372  HB3 LEU A  24     -27.324  14.734  -2.189  1.00 95.61           H  
ATOM    373  O   LEU A  24     -24.688  15.187  -0.682  1.00 95.61           O  
ATOM    374  CG  LEU A  24     -28.876  13.372  -1.591  1.00 95.61           C  
ATOM    375  HG  LEU A  24     -29.498  14.209  -1.272  1.00 95.61           H  
ATOM    376  CD1 LEU A  24     -29.287  12.994  -3.008  1.00 95.61           C  
ATOM    377 HD11 LEU A  24     -30.354  12.771  -3.022  1.00 95.61           H  
ATOM    378 HD12 LEU A  24     -28.735  12.114  -3.341  1.00 95.61           H  
ATOM    379 HD13 LEU A  24     -29.081  13.824  -3.683  1.00 95.61           H  
ATOM    380  CD2 LEU A  24     -29.175  12.183  -0.677  1.00 95.61           C  
ATOM    381 HD21 LEU A  24     -30.221  11.894  -0.784  1.00 95.61           H  
ATOM    382 HD22 LEU A  24     -29.012  12.458   0.364  1.00 95.61           H  
ATOM    383 HD23 LEU A  24     -28.542  11.337  -0.947  1.00 95.61           H  
ATOM    384  N   TYR A  25     -24.569  12.993  -0.216  1.00 94.57           N  
ATOM    385  H   TYR A  25     -25.086  12.167   0.050  1.00 94.57           H  
ATOM    386  CA  TYR A  25     -23.117  12.938  -0.132  1.00 94.57           C  
ATOM    387  HA  TYR A  25     -22.766  13.874   0.303  1.00 94.57           H  
ATOM    388  C   TYR A  25     -22.454  12.786  -1.512  1.00 94.57           C  
ATOM    389  CB  TYR A  25     -22.758  11.819   0.849  1.00 94.57           C  
ATOM    390  HB2 TYR A  25     -23.080  10.864   0.435  1.00 94.57           H  
ATOM    391  HB3 TYR A  25     -23.304  11.974   1.779  1.00 94.57           H  
ATOM    392  O   TYR A  25     -22.855  11.926  -2.298  1.00 94.57           O  
ATOM    393  CG  TYR A  25     -21.287  11.760   1.175  1.00 94.57           C  
ATOM    394  CD1 TYR A  25     -20.495  10.772   0.578  1.00 94.57           C  
ATOM    395  HD1 TYR A  25     -20.959  10.072  -0.102  1.00 94.57           H  
ATOM    396  CD2 TYR A  25     -20.703  12.704   2.038  1.00 94.57           C  
ATOM    397  HD2 TYR A  25     -21.311  13.479   2.483  1.00 94.57           H  
ATOM    398  CE1 TYR A  25     -19.114  10.724   0.816  1.00 94.57           C  
ATOM    399  HE1 TYR A  25     -18.512   9.976   0.322  1.00 94.57           H  
ATOM    400  CE2 TYR A  25     -19.318  12.663   2.286  1.00 94.57           C  
ATOM    401  HE2 TYR A  25     -18.869  13.398   2.938  1.00 94.57           H  
ATOM    402  OH  TYR A  25     -17.173  11.664   1.834  1.00 94.57           O  
ATOM    403  HH  TYR A  25     -16.914  12.428   2.354  1.00 94.57           H  
ATOM    404  CZ  TYR A  25     -18.519  11.685   1.653  1.00 94.57           C  
ATOM    405  N   GLU A  26     -21.446  13.626  -1.783  1.00 93.92           N  
ATOM    406  H   GLU A  26     -21.222  14.298  -1.064  1.00 93.92           H  
ATOM    407  CA  GLU A  26     -20.567  13.629  -2.971  1.00 93.92           C  
ATOM    408  HA  GLU A  26     -20.249  14.658  -3.140  1.00 93.92           H  
ATOM    409  C   GLU A  26     -21.240  13.225  -4.295  1.00 93.92           C  
ATOM    410  CB  GLU A  26     -19.289  12.806  -2.720  1.00 93.92           C  
ATOM    411  HB2 GLU A  26     -18.707  12.763  -3.641  1.00 93.92           H  
ATOM    412  HB3 GLU A  26     -19.571  11.791  -2.439  1.00 93.92           H  
ATOM    413  O   GLU A  26     -21.997  13.997  -4.883  1.00 93.92           O  
ATOM    414  CG  GLU A  26     -18.369  13.335  -1.629  1.00 93.92           C  
ATOM    415  HG2 GLU A  26     -18.908  13.322  -0.682  1.00 93.92           H  
ATOM    416  HG3 GLU A  26     -17.520  12.658  -1.531  1.00 93.92           H  
ATOM    417  CD  GLU A  26     -17.849  14.748  -1.902  1.00 93.92           C  
ATOM    418  OE1 GLU A  26     -17.587  15.425  -0.891  1.00 93.92           O  
ATOM    419  OE2 GLU A  26     -17.707  15.203  -3.058  1.00 93.92           O  
ATOM    420  N   GLU A  27     -20.976  12.016  -4.798  1.00 96.05           N  
ATOM    421  H   GLU A  27     -20.379  11.394  -4.273  1.00 96.05           H  
ATOM    422  CA  GLU A  27     -21.456  11.558  -6.099  1.00 96.05           C  
ATOM    423  HA  GLU A  27     -21.122  12.262  -6.861  1.00 96.05           H  
ATOM    424  C   GLU A  27     -22.992  11.498  -6.192  1.00 96.05           C  
ATOM    425  CB  GLU A  27     -20.847  10.180  -6.395  1.00 96.05           C  
ATOM    426  HB2 GLU A  27     -20.958   9.544  -5.516  1.00 96.05           H  
ATOM    427  HB3 GLU A  27     -21.426   9.723  -7.197  1.00 96.05           H  
ATOM    428  O   GLU A  27     -23.532  11.488  -7.299  1.00 96.05           O  
ATOM    429  CG  GLU A  27     -19.381  10.186  -6.863  1.00 96.05           C  
ATOM    430  HG2 GLU A  27     -19.301  10.861  -7.715  1.00 96.05           H  
ATOM    431  HG3 GLU A  27     -19.162   9.186  -7.236  1.00 96.05           H  
ATOM    432  CD  GLU A  27     -18.290  10.533  -5.829  1.00 96.05           C  
ATOM    433  OE1 GLU A  27     -17.209  10.963  -6.293  1.00 96.05           O  
ATOM    434  OE2 GLU A  27     -18.444  10.262  -4.625  1.00 96.05           O  
ATOM    435  N   CYS A  28     -23.705  11.501  -5.064  1.00 97.42           N  
ATOM    436  H   CYS A  28     -23.201  11.538  -4.190  1.00 97.42           H  
ATOM    437  CA  CYS A  28     -25.165  11.508  -5.019  1.00 97.42           C  
ATOM    438  HA  CYS A  28     -25.549  11.004  -5.906  1.00 97.42           H  
ATOM    439  C   CYS A  28     -25.769  12.932  -5.027  1.00 97.42           C  
ATOM    440  CB  CYS A  28     -25.628  10.708  -3.795  1.00 97.42           C  
ATOM    441  HB2 CYS A  28     -25.177  11.167  -2.915  1.00 97.42           H  
ATOM    442  HB3 CYS A  28     -26.705  10.846  -3.700  1.00 97.42           H  
ATOM    443  O   CYS A  28     -26.980  13.069  -5.205  1.00 97.42           O  
ATOM    444  SG  CYS A  28     -25.324   8.906  -3.706  1.00 97.42           S  
ATOM    445  N   ILE A  29     -24.960  13.996  -4.900  1.00 95.82           N  
ATOM    446  H   ILE A  29     -23.971  13.828  -4.782  1.00 95.82           H  
ATOM    447  CA  ILE A  29     -25.409  15.405  -4.903  1.00 95.82           C  
ATOM    448  HA  ILE A  29     -26.003  15.560  -4.002  1.00 95.82           H  
ATOM    449  C   ILE A  29     -26.330  15.779  -6.084  1.00 95.82           C  
ATOM    450  CB  ILE A  29     -24.190  16.364  -4.817  1.00 95.82           C  
ATOM    451  HB  ILE A  29     -23.454  16.059  -5.561  1.00 95.82           H  
ATOM    452  O   ILE A  29     -27.273  16.538  -5.850  1.00 95.82           O  
ATOM    453  CG1 ILE A  29     -23.558  16.281  -3.410  1.00 95.82           C  
ATOM    454 HG12 ILE A  29     -23.430  15.236  -3.128  1.00 95.82           H  
ATOM    455 HG13 ILE A  29     -24.239  16.733  -2.688  1.00 95.82           H  
ATOM    456  CG2 ILE A  29     -24.558  17.836  -5.102  1.00 95.82           C  
ATOM    457 HG21 ILE A  29     -25.279  18.181  -4.361  1.00 95.82           H  
ATOM    458 HG22 ILE A  29     -23.668  18.463  -5.054  1.00 95.82           H  
ATOM    459 HG23 ILE A  29     -24.975  17.952  -6.102  1.00 95.82           H  
ATOM    460  CD1 ILE A  29     -22.191  16.967  -3.279  1.00 95.82           C  
ATOM    461 HD11 ILE A  29     -22.293  18.050  -3.346  1.00 95.82           H  
ATOM    462 HD12 ILE A  29     -21.763  16.724  -2.306  1.00 95.82           H  
ATOM    463 HD13 ILE A  29     -21.517  16.614  -4.060  1.00 95.82           H  
ATOM    464  N   PRO A  30     -26.156  15.284  -7.331  1.00 96.43           N  
ATOM    465  CA  PRO A  30     -27.011  15.695  -8.452  1.00 96.43           C  
ATOM    466  HA  PRO A  30     -26.896  16.769  -8.598  1.00 96.43           H  
ATOM    467  C   PRO A  30     -28.510  15.411  -8.275  1.00 96.43           C  
ATOM    468  CB  PRO A  30     -26.462  14.969  -9.680  1.00 96.43           C  
ATOM    469  HB2 PRO A  30     -26.990  14.028  -9.831  1.00 96.43           H  
ATOM    470  HB3 PRO A  30     -26.523  15.595 -10.571  1.00 96.43           H  
ATOM    471  O   PRO A  30     -29.330  16.023  -8.959  1.00 96.43           O  
ATOM    472  CG  PRO A  30     -25.012  14.679  -9.330  1.00 96.43           C  
ATOM    473  HG2 PRO A  30     -24.671  13.791  -9.863  1.00 96.43           H  
ATOM    474  HG3 PRO A  30     -24.384  15.538  -9.567  1.00 96.43           H  
ATOM    475  CD  PRO A  30     -25.054  14.463  -7.824  1.00 96.43           C  
ATOM    476  HD2 PRO A  30     -24.099  14.745  -7.379  1.00 96.43           H  
ATOM    477  HD3 PRO A  30     -25.271  13.413  -7.626  1.00 96.43           H  
ATOM    478  N   TRP A  31     -28.890  14.515  -7.359  1.00 97.22           N  
ATOM    479  H   TRP A  31     -28.177  14.046  -6.818  1.00 97.22           H  
ATOM    480  CA  TRP A  31     -30.293  14.216  -7.052  1.00 97.22           C  
ATOM    481  HA  TRP A  31     -30.909  14.529  -7.895  1.00 97.22           H  
ATOM    482  C   TRP A  31     -30.846  14.989  -5.853  1.00 97.22           C  
ATOM    483  CB  TRP A  31     -30.486  12.702  -6.911  1.00 97.22           C  
ATOM    484  HB2 TRP A  31     -29.803  12.322  -6.151  1.00 97.22           H  
ATOM    485  HB3 TRP A  31     -31.502  12.497  -6.573  1.00 97.22           H  
ATOM    486  O   TRP A  31     -32.018  14.810  -5.537  1.00 97.22           O  
ATOM    487  CG  TRP A  31     -30.271  11.958  -8.189  1.00 97.22           C  
ATOM    488  CD1 TRP A  31     -31.205  11.754  -9.145  1.00 97.22           C  
ATOM    489  HD1 TRP A  31     -32.233  12.073  -9.057  1.00 97.22           H  
ATOM    490  CD2 TRP A  31     -29.044  11.353  -8.687  1.00 97.22           C  
ATOM    491  CE2 TRP A  31     -29.296  10.833  -9.991  1.00 97.22           C  
ATOM    492  CE3 TRP A  31     -27.740  11.210  -8.172  1.00 97.22           C  
ATOM    493  HE3 TRP A  31     -27.523  11.589  -7.184  1.00 97.22           H  
ATOM    494  NE1 TRP A  31     -30.640  11.067 -10.205  1.00 97.22           N  
ATOM    495  HE1 TRP A  31     -31.170  10.696 -10.980  1.00 97.22           H  
ATOM    496  CH2 TRP A  31     -27.001  10.099 -10.212  1.00 97.22           C  
ATOM    497  HH2 TRP A  31     -26.213   9.633 -10.784  1.00 97.22           H  
ATOM    498  CZ2 TRP A  31     -28.286  10.241 -10.762  1.00 97.22           C  
ATOM    499  HZ2 TRP A  31     -28.472   9.920 -11.776  1.00 97.22           H  
ATOM    500  CZ3 TRP A  31     -26.729  10.583  -8.922  1.00 97.22           C  
ATOM    501  HZ3 TRP A  31     -25.733  10.492  -8.514  1.00 97.22           H  
ATOM    502  N   LYS A  32     -30.061  15.866  -5.208  1.00 95.79           N  
ATOM    503  H   LYS A  32     -29.118  15.998  -5.545  1.00 95.79           H  
ATOM    504  CA  LYS A  32     -30.431  16.527  -3.941  1.00 95.79           C  
ATOM    505  HA  LYS A  32     -30.503  15.766  -3.164  1.00 95.79           H  
ATOM    506  C   LYS A  32     -31.799  17.215  -3.968  1.00 95.79           C  
ATOM    507  CB  LYS A  32     -29.327  17.513  -3.515  1.00 95.79           C  
ATOM    508  HB2 LYS A  32     -29.521  17.818  -2.487  1.00 95.79           H  
ATOM    509  HB3 LYS A  32     -28.359  17.013  -3.533  1.00 95.79           H  
ATOM    510  O   LYS A  32     -32.495  17.212  -2.965  1.00 95.79           O  
ATOM    511  CG  LYS A  32     -29.287  18.778  -4.388  1.00 95.79           C  
ATOM    512  HG2 LYS A  32     -30.253  19.276  -4.306  1.00 95.79           H  
ATOM    513  HG3 LYS A  32     -29.117  18.514  -5.432  1.00 95.79           H  
ATOM    514  CD  LYS A  32     -28.215  19.770  -3.932  1.00 95.79           C  
ATOM    515  HD2 LYS A  32     -28.266  19.899  -2.851  1.00 95.79           H  
ATOM    516  HD3 LYS A  32     -27.234  19.368  -4.186  1.00 95.79           H  
ATOM    517  CE  LYS A  32     -28.404  21.128  -4.620  1.00 95.79           C  
ATOM    518  HE2 LYS A  32     -28.420  20.976  -5.700  1.00 95.79           H  
ATOM    519  HE3 LYS A  32     -27.551  21.758  -4.371  1.00 95.79           H  
ATOM    520  NZ  LYS A  32     -29.663  21.791  -4.191  1.00 95.79           N  
ATOM    521  HZ1 LYS A  32     -29.788  21.791  -3.188  1.00 95.79           H  
ATOM    522  HZ2 LYS A  32     -29.768  22.722  -4.567  1.00 95.79           H  
ATOM    523  HZ3 LYS A  32     -30.467  21.299  -4.552  1.00 95.79           H  
ATOM    524  N   ASP A  33     -32.217  17.775  -5.103  1.00 95.17           N  
ATOM    525  H   ASP A  33     -31.594  17.768  -5.897  1.00 95.17           H  
ATOM    526  CA  ASP A  33     -33.480  18.520  -5.191  1.00 95.17           C  
ATOM    527  HA  ASP A  33     -33.600  19.122  -4.291  1.00 95.17           H  
ATOM    528  C   ASP A  33     -34.706  17.598  -5.282  1.00 95.17           C  
ATOM    529  CB  ASP A  33     -33.434  19.477  -6.393  1.00 95.17           C  
ATOM    530  HB2 ASP A  33     -34.383  20.008  -6.460  1.00 95.17           H  
ATOM    531  HB3 ASP A  33     -33.309  18.893  -7.305  1.00 95.17           H  
ATOM    532  O   ASP A  33     -35.825  18.021  -5.000  1.00 95.17           O  
ATOM    533  CG  ASP A  33     -32.310  20.514  -6.289  1.00 95.17           C  
ATOM    534  OD1 ASP A  33     -32.043  21.024  -5.177  1.00 95.17           O  
ATOM    535  OD2 ASP A  33     -31.656  20.783  -7.316  1.00 95.17           O  
ATOM    536  N   ASN A  34     -34.520  16.340  -5.691  1.00 96.47           N  
ATOM    537  H   ASN A  34     -33.572  16.012  -5.807  1.00 96.47           H  
ATOM    538  CA  ASN A  34     -35.601  15.375  -5.845  1.00 96.47           C  
ATOM    539  HA  ASN A  34     -36.275  15.474  -4.994  1.00 96.47           H  
ATOM    540  C   ASN A  34     -35.053  13.937  -5.856  1.00 96.47           C  
ATOM    541  CB  ASN A  34     -36.371  15.719  -7.131  1.00 96.47           C  
ATOM    542  HB2 ASN A  34     -36.636  16.776  -7.140  1.00 96.47           H  
ATOM    543  HB3 ASN A  34     -35.745  15.514  -8.000  1.00 96.47           H  
ATOM    544  O   ASN A  34     -34.820  13.354  -6.920  1.00 96.47           O  
ATOM    545  CG  ASN A  34     -37.660  14.941  -7.218  1.00 96.47           C  
ATOM    546  ND2 ASN A  34     -38.085  14.634  -8.417  1.00 96.47           N  
ATOM    547 HD21 ASN A  34     -37.532  14.873  -9.228  1.00 96.47           H  
ATOM    548 HD22 ASN A  34     -38.874  14.007  -8.480  1.00 96.47           H  
ATOM    549  OD1 ASN A  34     -38.292  14.622  -6.226  1.00 96.47           O  
ATOM    550  N   ALA A  35     -34.821  13.384  -4.664  1.00 97.69           N  
ATOM    551  H   ALA A  35     -35.046  13.910  -3.831  1.00 97.69           H  
ATOM    552  CA  ALA A  35     -34.118  12.122  -4.472  1.00 97.69           C  
ATOM    553  HA  ALA A  35     -33.672  11.815  -5.418  1.00 97.69           H  
ATOM    554  C   ALA A  35     -35.031  10.997  -3.979  1.00 97.69           C  
ATOM    555  CB  ALA A  35     -32.982  12.335  -3.472  1.00 97.69           C  
ATOM    556  HB1 ALA A  35     -32.370  13.185  -3.776  1.00 97.69           H  
ATOM    557  HB2 ALA A  35     -33.391  12.545  -2.484  1.00 97.69           H  
ATOM    558  HB3 ALA A  35     -32.359  11.442  -3.417  1.00 97.69           H  
ATOM    559  O   ALA A  35     -35.870  11.188  -3.091  1.00 97.69           O  
ATOM    560  N   CYS A  36     -34.770   9.795  -4.490  1.00 97.92           N  
ATOM    561  H   CYS A  36     -34.133   9.745  -5.272  1.00 97.92           H  
ATOM    562  CA  CYS A  36     -35.298   8.536  -3.967  1.00 97.92           C  
ATOM    563  HA  CYS A  36     -36.270   8.730  -3.511  1.00 97.92           H  
ATOM    564  C   CYS A  36     -34.444   7.901  -2.867  1.00 97.92           C  
ATOM    565  CB  CYS A  36     -35.494   7.558  -5.124  1.00 97.92           C  
ATOM    566  HB2 CYS A  36     -35.664   6.559  -4.721  1.00 97.92           H  
ATOM    567  HB3 CYS A  36     -34.597   7.520  -5.741  1.00 97.92           H  
ATOM    568  O   CYS A  36     -34.883   6.934  -2.257  1.00 97.92           O  
ATOM    569  SG  CYS A  36     -36.913   7.998  -6.132  1.00 97.92           S  
ATOM    570  N   CYS A  37     -33.266   8.443  -2.570  1.00 97.65           N  
ATOM    571  H   CYS A  37     -32.987   9.285  -3.054  1.00 97.65           H  
ATOM    572  CA  CYS A  37     -32.390   7.972  -1.500  1.00 97.65           C  
ATOM    573  HA  CYS A  37     -32.751   7.018  -1.115  1.00 97.65           H  
ATOM    574  C   CYS A  37     -32.370   8.977  -0.345  1.00 97.65           C  
ATOM    575  CB  CYS A  37     -30.998   7.735  -2.088  1.00 97.65           C  
ATOM    576  HB2 CYS A  37     -31.095   7.086  -2.958  1.00 97.65           H  
ATOM    577  HB3 CYS A  37     -30.382   7.202  -1.365  1.00 97.65           H  
ATOM    578  O   CYS A  37     -32.855  10.095  -0.493  1.00 97.65           O  
ATOM    579  SG  CYS A  37     -30.129   9.247  -2.569  1.00 97.65           S  
ATOM    580  N   THR A  38     -31.812   8.589   0.798  1.00 96.54           N  
ATOM    581  H   THR A  38     -31.399   7.668   0.842  1.00 96.54           H  
ATOM    582  CA  THR A  38     -31.595   9.484   1.950  1.00 96.54           C  
ATOM    583  HA  THR A  38     -32.166  10.404   1.824  1.00 96.54           H  
ATOM    584  C   THR A  38     -30.122   9.872   2.072  1.00 96.54           C  
ATOM    585  CB  THR A  38     -32.064   8.823   3.255  1.00 96.54           C  
ATOM    586  HB  THR A  38     -31.926   9.537   4.068  1.00 96.54           H  
ATOM    587  O   THR A  38     -29.260   9.242   1.449  1.00 96.54           O  
ATOM    588  CG2 THR A  38     -33.539   8.425   3.227  1.00 96.54           C  
ATOM    589 HG21 THR A  38     -33.725   7.680   2.454  1.00 96.54           H  
ATOM    590 HG22 THR A  38     -34.145   9.311   3.036  1.00 96.54           H  
ATOM    591 HG23 THR A  38     -33.817   8.012   4.197  1.00 96.54           H  
ATOM    592  OG1 THR A  38     -31.288   7.676   3.545  1.00 96.54           O  
ATOM    593  HG1 THR A  38     -31.526   6.968   2.941  1.00 96.54           H  
ATOM    594  N   LEU A  39     -29.805  10.846   2.937  1.00 93.93           N  
ATOM    595  H   LEU A  39     -30.544  11.423   3.311  1.00 93.93           H  
ATOM    596  CA  LEU A  39     -28.419  11.111   3.352  1.00 93.93           C  
ATOM    597  HA  LEU A  39     -27.878  11.515   2.497  1.00 93.93           H  
ATOM    598  C   LEU A  39     -27.700   9.819   3.783  1.00 93.93           C  
ATOM    599  CB  LEU A  39     -28.400  12.171   4.473  1.00 93.93           C  
ATOM    600  HB2 LEU A  39     -29.183  11.926   5.191  1.00 93.93           H  
ATOM    601  HB3 LEU A  39     -28.637  13.141   4.036  1.00 93.93           H  
ATOM    602  O   LEU A  39     -26.599   9.559   3.303  1.00 93.93           O  
ATOM    603  CG  LEU A  39     -27.067  12.274   5.250  1.00 93.93           C  
ATOM    604  HG  LEU A  39     -26.860  11.313   5.721  1.00 93.93           H  
ATOM    605  CD1 LEU A  39     -25.852  12.662   4.411  1.00 93.93           C  
ATOM    606 HD11 LEU A  39     -25.886  12.220   3.415  1.00 93.93           H  
ATOM    607 HD12 LEU A  39     -24.947  12.321   4.912  1.00 93.93           H  
ATOM    608 HD13 LEU A  39     -25.790  13.748   4.330  1.00 93.93           H  
ATOM    609  CD2 LEU A  39     -27.198  13.303   6.373  1.00 93.93           C  
ATOM    610 HD21 LEU A  39     -27.986  12.993   7.059  1.00 93.93           H  
ATOM    611 HD22 LEU A  39     -27.441  14.281   5.956  1.00 93.93           H  
ATOM    612 HD23 LEU A  39     -26.258  13.362   6.922  1.00 93.93           H  
ATOM    613  N   THR A  40     -28.324   8.988   4.624  1.00 94.10           N  
ATOM    614  H   THR A  40     -29.229   9.244   4.992  1.00 94.10           H  
ATOM    615  CA  THR A  40     -27.724   7.732   5.099  1.00 94.10           C  
ATOM    616  HA  THR A  40     -26.781   7.961   5.596  1.00 94.10           H  
ATOM    617  C   THR A  40     -27.410   6.794   3.941  1.00 94.10           C  
ATOM    618  CB  THR A  40     -28.635   7.030   6.112  1.00 94.10           C  
ATOM    619  HB  THR A  40     -29.575   6.750   5.636  1.00 94.10           H  
ATOM    620  O   THR A  40     -26.272   6.348   3.824  1.00 94.10           O  
ATOM    621  CG2 THR A  40     -27.993   5.790   6.728  1.00 94.10           C  
ATOM    622 HG21 THR A  40     -27.861   5.022   5.966  1.00 94.10           H  
ATOM    623 HG22 THR A  40     -27.018   6.032   7.152  1.00 94.10           H  
ATOM    624 HG23 THR A  40     -28.638   5.377   7.504  1.00 94.10           H  
ATOM    625  OG1 THR A  40     -28.905   7.915   7.174  1.00 94.10           O  
ATOM    626  HG1 THR A  40     -28.775   7.414   7.982  1.00 94.10           H  
ATOM    627  N   THR A  41     -28.364   6.577   3.029  1.00 96.08           N  
ATOM    628  H   THR A  41     -29.284   6.966   3.178  1.00 96.08           H  
ATOM    629  CA  THR A  41     -28.147   5.751   1.831  1.00 96.08           C  
ATOM    630  HA  THR A  41     -27.900   4.740   2.152  1.00 96.08           H  
ATOM    631  C   THR A  41     -26.982   6.288   0.995  1.00 96.08           C  
ATOM    632  CB  THR A  41     -29.402   5.704   0.943  1.00 96.08           C  
ATOM    633  HB  THR A  41     -29.519   6.680   0.472  1.00 96.08           H  
ATOM    634  O   THR A  41     -26.115   5.525   0.568  1.00 96.08           O  
ATOM    635  CG2 THR A  41     -29.311   4.645  -0.154  1.00 96.08           C  
ATOM    636 HG21 THR A  41     -28.505   4.885  -0.847  1.00 96.08           H  
ATOM    637 HG22 THR A  41     -30.245   4.604  -0.714  1.00 96.08           H  
ATOM    638 HG23 THR A  41     -29.120   3.666   0.285  1.00 96.08           H  
ATOM    639  OG1 THR A  41     -30.582   5.455   1.681  1.00 96.08           O  
ATOM    640  HG1 THR A  41     -31.050   4.744   1.237  1.00 96.08           H  
ATOM    641  N   SER A  42     -26.923   7.611   0.797  1.00 96.17           N  
ATOM    642  H   SER A  42     -27.664   8.189   1.164  1.00 96.17           H  
ATOM    643  CA  SER A  42     -25.848   8.237   0.024  1.00 96.17           C  
ATOM    644  HA  SER A  42     -25.786   7.720  -0.933  1.00 96.17           H  
ATOM    645  C   SER A  42     -24.486   8.086   0.695  1.00 96.17           C  
ATOM    646  CB  SER A  42     -26.159   9.703  -0.277  1.00 96.17           C  
ATOM    647  HB2 SER A  42     -27.169   9.761  -0.684  1.00 96.17           H  
ATOM    648  HB3 SER A  42     -25.461  10.051  -1.039  1.00 96.17           H  
ATOM    649  O   SER A  42     -23.520   7.749   0.024  1.00 96.17           O  
ATOM    650  OG  SER A  42     -26.036  10.564   0.840  1.00 96.17           O  
ATOM    651  HG  SER A  42     -26.354  10.123   1.631  1.00 96.17           H  
ATOM    652  N   TRP A  43     -24.394   8.248   2.014  1.00 94.91           N  
ATOM    653  H   TRP A  43     -25.224   8.494   2.534  1.00 94.91           H  
ATOM    654  CA  TRP A  43     -23.151   8.052   2.755  1.00 94.91           C  
ATOM    655  HA  TRP A  43     -22.363   8.662   2.314  1.00 94.91           H  
ATOM    656  C   TRP A  43     -22.687   6.593   2.699  1.00 94.91           C  
ATOM    657  CB  TRP A  43     -23.370   8.498   4.201  1.00 94.91           C  
ATOM    658  HB2 TRP A  43     -23.506   9.579   4.222  1.00 94.91           H  
ATOM    659  HB3 TRP A  43     -24.280   8.041   4.589  1.00 94.91           H  
ATOM    660  O   TRP A  43     -21.539   6.305   2.355  1.00 94.91           O  
ATOM    661  CG  TRP A  43     -22.239   8.136   5.105  1.00 94.91           C  
ATOM    662  CD1 TRP A  43     -22.254   7.149   6.030  1.00 94.91           C  
ATOM    663  HD1 TRP A  43     -23.103   6.513   6.235  1.00 94.91           H  
ATOM    664  CD2 TRP A  43     -20.891   8.688   5.121  1.00 94.91           C  
ATOM    665  CE2 TRP A  43     -20.147   8.012   6.130  1.00 94.91           C  
ATOM    666  CE3 TRP A  43     -20.219   9.695   4.392  1.00 94.91           C  
ATOM    667  HE3 TRP A  43     -20.750  10.225   3.615  1.00 94.91           H  
ATOM    668  NE1 TRP A  43     -21.018   7.073   6.641  1.00 94.91           N  
ATOM    669  HE1 TRP A  43     -20.783   6.379   7.335  1.00 94.91           H  
ATOM    670  CH2 TRP A  43     -18.191   9.380   5.717  1.00 94.91           C  
ATOM    671  HH2 TRP A  43     -17.182   9.673   5.966  1.00 94.91           H  
ATOM    672  CZ2 TRP A  43     -18.823   8.353   6.429  1.00 94.91           C  
ATOM    673  HZ2 TRP A  43     -18.298   7.848   7.227  1.00 94.91           H  
ATOM    674  CZ3 TRP A  43     -18.888  10.043   4.697  1.00 94.91           C  
ATOM    675  HZ3 TRP A  43     -18.403  10.848   4.166  1.00 94.91           H  
ATOM    676  N   GLU A  44     -23.595   5.658   2.975  1.00 95.34           N  
ATOM    677  H   GLU A  44     -24.528   5.954   3.225  1.00 95.34           H  
ATOM    678  CA  GLU A  44     -23.314   4.224   2.991  1.00 95.34           C  
ATOM    679  HA  GLU A  44     -22.482   4.035   3.669  1.00 95.34           H  
ATOM    680  C   GLU A  44     -22.898   3.686   1.616  1.00 95.34           C  
ATOM    681  CB  GLU A  44     -24.545   3.477   3.512  1.00 95.34           C  
ATOM    682  HB2 GLU A  44     -24.410   2.413   3.318  1.00 95.34           H  
ATOM    683  HB3 GLU A  44     -25.430   3.812   2.970  1.00 95.34           H  
ATOM    684  O   GLU A  44     -22.105   2.745   1.542  1.00 95.34           O  
ATOM    685  CG  GLU A  44     -24.737   3.688   5.024  1.00 95.34           C  
ATOM    686  HG2 GLU A  44     -24.879   4.747   5.238  1.00 95.34           H  
ATOM    687  HG3 GLU A  44     -23.821   3.381   5.529  1.00 95.34           H  
ATOM    688  CD  GLU A  44     -25.917   2.890   5.602  1.00 95.34           C  
ATOM    689  OE1 GLU A  44     -26.061   2.918   6.844  1.00 95.34           O  
ATOM    690  OE2 GLU A  44     -26.619   2.204   4.827  1.00 95.34           O  
ATOM    691  N   ALA A  45     -23.354   4.305   0.523  1.00 95.88           N  
ATOM    692  H   ALA A  45     -24.069   5.010   0.637  1.00 95.88           H  
ATOM    693  CA  ALA A  45     -22.911   3.991  -0.836  1.00 95.88           C  
ATOM    694  HA  ALA A  45     -23.053   2.925  -1.013  1.00 95.88           H  
ATOM    695  C   ALA A  45     -21.421   4.303  -1.088  1.00 95.88           C  
ATOM    696  CB  ALA A  45     -23.798   4.761  -1.821  1.00 95.88           C  
ATOM    697  HB1 ALA A  45     -23.710   5.835  -1.656  1.00 95.88           H  
ATOM    698  HB2 ALA A  45     -24.839   4.464  -1.696  1.00 95.88           H  
ATOM    699  HB3 ALA A  45     -23.485   4.544  -2.842  1.00 95.88           H  
ATOM    700  O   ALA A  45     -20.821   3.729  -1.997  1.00 95.88           O  
ATOM    701  N   HIS A  46     -20.806   5.190  -0.296  1.00 96.06           N  
ATOM    702  H   HIS A  46     -21.333   5.616   0.453  1.00 96.06           H  
ATOM    703  CA  HIS A  46     -19.410   5.599  -0.481  1.00 96.06           C  
ATOM    704  HA  HIS A  46     -19.122   5.398  -1.512  1.00 96.06           H  
ATOM    705  C   HIS A  46     -18.424   4.823   0.399  1.00 96.06           C  
ATOM    706  CB  HIS A  46     -19.268   7.109  -0.265  1.00 96.06           C  
ATOM    707  HB2 HIS A  46     -19.647   7.379   0.721  1.00 96.06           H  
ATOM    708  HB3 HIS A  46     -18.211   7.371  -0.307  1.00 96.06           H  
ATOM    709  O   HIS A  46     -17.210   4.940   0.190  1.00 96.06           O  
ATOM    710  CG  HIS A  46     -19.978   7.926  -1.308  1.00 96.06           C  
ATOM    711  CD2 HIS A  46     -19.428   8.832  -2.171  1.00 96.06           C  
ATOM    712  HD2 HIS A  46     -18.384   9.084  -2.277  1.00 96.06           H  
ATOM    713  ND1 HIS A  46     -21.336   7.971  -1.509  1.00 96.06           N  
ATOM    714  HD1 HIS A  46     -22.045   7.543  -0.932  1.00 96.06           H  
ATOM    715  CE1 HIS A  46     -21.610   8.889  -2.441  1.00 96.06           C  
ATOM    716  HE1 HIS A  46     -22.598   9.199  -2.749  1.00 96.06           H  
ATOM    717  NE2 HIS A  46     -20.476   9.438  -2.864  1.00 96.06           N  
ATOM    718  N   LEU A  47     -18.909   4.038   1.365  1.00 94.62           N  
ATOM    719  H   LEU A  47     -19.912   3.952   1.445  1.00 94.62           H  
ATOM    720  CA  LEU A  47     -18.075   3.232   2.257  1.00 94.62           C  
ATOM    721  HA  LEU A  47     -17.260   3.858   2.620  1.00 94.62           H  
ATOM    722  C   LEU A  47     -17.425   2.049   1.519  1.00 94.62           C  
ATOM    723  CB  LEU A  47     -18.905   2.765   3.469  1.00 94.62           C  
ATOM    724  HB2 LEU A  47     -19.747   2.176   3.104  1.00 94.62           H  
ATOM    725  HB3 LEU A  47     -18.288   2.110   4.083  1.00 94.62           H  
ATOM    726  O   LEU A  47     -17.962   1.522   0.549  1.00 94.62           O  
ATOM    727  CG  LEU A  47     -19.447   3.901   4.361  1.00 94.62           C  
ATOM    728  HG  LEU A  47     -20.109   4.539   3.776  1.00 94.62           H  
ATOM    729  CD1 LEU A  47     -20.254   3.307   5.515  1.00 94.62           C  
ATOM    730 HD11 LEU A  47     -21.068   2.699   5.118  1.00 94.62           H  
ATOM    731 HD12 LEU A  47     -19.616   2.688   6.145  1.00 94.62           H  
ATOM    732 HD13 LEU A  47     -20.687   4.110   6.111  1.00 94.62           H  
ATOM    733  CD2 LEU A  47     -18.325   4.762   4.951  1.00 94.62           C  
ATOM    734 HD21 LEU A  47     -18.745   5.472   5.663  1.00 94.62           H  
ATOM    735 HD22 LEU A  47     -17.841   5.335   4.160  1.00 94.62           H  
ATOM    736 HD23 LEU A  47     -17.593   4.139   5.464  1.00 94.62           H  
ATOM    737  N   ASP A  48     -16.249   1.628   1.988  1.00 89.78           N  
ATOM    738  H   ASP A  48     -15.831   2.139   2.753  1.00 89.78           H  
ATOM    739  CA  ASP A  48     -15.441   0.562   1.363  1.00 89.78           C  
ATOM    740  HA  ASP A  48     -15.211   0.830   0.332  1.00 89.78           H  
ATOM    741  C   ASP A  48     -16.149  -0.801   1.358  1.00 89.78           C  
ATOM    742  CB  ASP A  48     -14.131   0.414   2.151  1.00 89.78           C  
ATOM    743  HB2 ASP A  48     -13.569  -0.425   1.738  1.00 89.78           H  
ATOM    744  HB3 ASP A  48     -14.367   0.173   3.187  1.00 89.78           H  
ATOM    745  O   ASP A  48     -16.019  -1.601   0.425  1.00 89.78           O  
ATOM    746  CG  ASP A  48     -13.233   1.653   2.125  1.00 89.78           C  
ATOM    747  OD1 ASP A  48     -13.472   2.566   1.295  1.00 89.78           O  
ATOM    748  OD2 ASP A  48     -12.283   1.672   2.928  1.00 89.78           O  
ATOM    749  N   VAL A  49     -16.903  -1.052   2.426  1.00 90.91           N  
ATOM    750  H   VAL A  49     -16.950  -0.324   3.125  1.00 90.91           H  
ATOM    751  CA  VAL A  49     -17.891  -2.120   2.531  1.00 90.91           C  
ATOM    752  HA  VAL A  49     -17.940  -2.677   1.596  1.00 90.91           H  
ATOM    753  C   VAL A  49     -19.219  -1.417   2.755  1.00 90.91           C  
ATOM    754  CB  VAL A  49     -17.569  -3.098   3.678  1.00 90.91           C  
ATOM    755  HB  VAL A  49     -17.681  -2.593   4.637  1.00 90.91           H  
ATOM    756  O   VAL A  49     -19.485  -0.938   3.856  1.00 90.91           O  
ATOM    757  CG1 VAL A  49     -18.533  -4.292   3.635  1.00 90.91           C  
ATOM    758 HG11 VAL A  49     -18.317  -4.973   4.458  1.00 90.91           H  
ATOM    759 HG12 VAL A  49     -19.560  -3.945   3.748  1.00 90.91           H  
ATOM    760 HG13 VAL A  49     -18.439  -4.824   2.688  1.00 90.91           H  
ATOM    761  CG2 VAL A  49     -16.131  -3.633   3.612  1.00 90.91           C  
ATOM    762 HG21 VAL A  49     -15.947  -4.109   2.649  1.00 90.91           H  
ATOM    763 HG22 VAL A  49     -15.425  -2.813   3.742  1.00 90.91           H  
ATOM    764 HG23 VAL A  49     -15.974  -4.348   4.420  1.00 90.91           H  
ATOM    765  N   SER A  50     -20.022  -1.300   1.702  1.00 91.04           N  
ATOM    766  H   SER A  50     -19.758  -1.727   0.826  1.00 91.04           H  
ATOM    767  CA  SER A  50     -21.304  -0.610   1.791  1.00 91.04           C  
ATOM    768  HA  SER A  50     -21.135   0.349   2.281  1.00 91.04           H  
ATOM    769  C   SER A  50     -22.291  -1.465   2.593  1.00 91.04           C  
ATOM    770  CB  SER A  50     -21.861  -0.315   0.402  1.00 91.04           C  
ATOM    771  HB2 SER A  50     -22.045  -1.247  -0.132  1.00 91.04           H  
ATOM    772  HB3 SER A  50     -21.150   0.290  -0.161  1.00 91.04           H  
ATOM    773  O   SER A  50     -22.607  -2.577   2.154  1.00 91.04           O  
ATOM    774  OG  SER A  50     -23.069   0.396   0.553  1.00 91.04           O  
ATOM    775  HG  SER A  50     -22.833   1.283   0.835  1.00 91.04           H  
ATOM    776  N   PRO A  51     -22.802  -0.988   3.744  1.00 90.00           N  
ATOM    777  CA  PRO A  51     -23.752  -1.740   4.565  1.00 90.00           C  
ATOM    778  HA  PRO A  51     -23.365  -2.741   4.755  1.00 90.00           H  
ATOM    779  C   PRO A  51     -25.130  -1.886   3.905  1.00 90.00           C  
ATOM    780  CB  PRO A  51     -23.831  -0.983   5.892  1.00 90.00           C  
ATOM    781  HB2 PRO A  51     -24.804  -1.085   6.374  1.00 90.00           H  
ATOM    782  HB3 PRO A  51     -23.036  -1.321   6.557  1.00 90.00           H  
ATOM    783  O   PRO A  51     -25.901  -2.749   4.323  1.00 90.00           O  
ATOM    784  CG  PRO A  51     -23.562   0.451   5.461  1.00 90.00           C  
ATOM    785  HG2 PRO A  51     -23.214   1.074   6.285  1.00 90.00           H  
ATOM    786  HG3 PRO A  51     -24.479   0.843   5.021  1.00 90.00           H  
ATOM    787  CD  PRO A  51     -22.517   0.298   4.364  1.00 90.00           C  
ATOM    788  HD2 PRO A  51     -21.522   0.279   4.809  1.00 90.00           H  
ATOM    789  HD3 PRO A  51     -22.600   1.119   3.652  1.00 90.00           H  
ATOM    790  N   LEU A  52     -25.413  -1.135   2.828  1.00 88.90           N  
ATOM    791  H   LEU A  52     -24.770  -0.400   2.570  1.00 88.90           H  
ATOM    792  CA  LEU A  52     -26.621  -1.308   2.012  1.00 88.90           C  
ATOM    793  HA  LEU A  52     -27.485  -0.988   2.594  1.00 88.90           H  
ATOM    794  C   LEU A  52     -26.814  -2.786   1.645  1.00 88.90           C  
ATOM    795  CB  LEU A  52     -26.514  -0.454   0.728  1.00 88.90           C  
ATOM    796  HB2 LEU A  52     -27.403  -0.635   0.123  1.00 88.90           H  
ATOM    797  HB3 LEU A  52     -25.650  -0.789   0.153  1.00 88.90           H  
ATOM    798  O   LEU A  52     -27.887  -3.370   1.818  1.00 88.90           O  
ATOM    799  CG  LEU A  52     -26.385   1.063   0.947  1.00 88.90           C  
ATOM    800  HG  LEU A  52     -25.490   1.270   1.535  1.00 88.90           H  
ATOM    801  CD1 LEU A  52     -26.255   1.782  -0.398  1.00 88.90           C  
ATOM    802 HD11 LEU A  52     -27.143   1.605  -1.005  1.00 88.90           H  
ATOM    803 HD12 LEU A  52     -26.147   2.853  -0.229  1.00 88.90           H  
ATOM    804 HD13 LEU A  52     -25.375   1.417  -0.928  1.00 88.90           H  
ATOM    805  CD2 LEU A  52     -27.594   1.634   1.676  1.00 88.90           C  
ATOM    806 HD21 LEU A  52     -28.504   1.451   1.105  1.00 88.90           H  
ATOM    807 HD22 LEU A  52     -27.451   2.706   1.813  1.00 88.90           H  
ATOM    808 HD23 LEU A  52     -27.689   1.196   2.670  1.00 88.90           H  
ATOM    809  N   TYR A  53     -25.727  -3.423   1.222  1.00 86.47           N  
ATOM    810  H   TYR A  53     -24.876  -2.884   1.145  1.00 86.47           H  
ATOM    811  CA  TYR A  53     -25.739  -4.799   0.744  1.00 86.47           C  
ATOM    812  HA  TYR A  53     -26.654  -5.295   1.070  1.00 86.47           H  
ATOM    813  C   TYR A  53     -24.580  -5.641   1.291  1.00 86.47           C  
ATOM    814  CB  TYR A  53     -25.751  -4.741  -0.778  1.00 86.47           C  
ATOM    815  HB2 TYR A  53     -24.827  -4.270  -1.114  1.00 86.47           H  
ATOM    816  HB3 TYR A  53     -25.732  -5.767  -1.146  1.00 86.47           H  
ATOM    817  O   TYR A  53     -24.304  -6.724   0.777  1.00 86.47           O  
ATOM    818  CG  TYR A  53     -26.939  -3.994  -1.379  1.00 86.47           C  
ATOM    819  CD1 TYR A  53     -28.244  -4.531  -1.318  1.00 86.47           C  
ATOM    820  HD1 TYR A  53     -28.419  -5.487  -0.848  1.00 86.47           H  
ATOM    821  CD2 TYR A  53     -26.730  -2.753  -2.013  1.00 86.47           C  
ATOM    822  HD2 TYR A  53     -25.738  -2.328  -2.068  1.00 86.47           H  
ATOM    823  CE1 TYR A  53     -29.327  -3.825  -1.886  1.00 86.47           C  
ATOM    824  HE1 TYR A  53     -30.327  -4.231  -1.851  1.00 86.47           H  
ATOM    825  CE2 TYR A  53     -27.811  -2.044  -2.572  1.00 86.47           C  
ATOM    826  HE2 TYR A  53     -27.659  -1.085  -3.044  1.00 86.47           H  
ATOM    827  OH  TYR A  53     -30.164  -1.873  -3.017  1.00 86.47           O  
ATOM    828  HH  TYR A  53     -29.911  -1.001  -3.329  1.00 86.47           H  
ATOM    829  CZ  TYR A  53     -29.114  -2.575  -2.510  1.00 86.47           C  
ATOM    830  N   ASN A  54     -23.873  -5.133   2.306  1.00 89.27           N  
ATOM    831  H   ASN A  54     -24.177  -4.251   2.693  1.00 89.27           H  
ATOM    832  CA  ASN A  54     -22.603  -5.669   2.807  1.00 89.27           C  
ATOM    833  HA  ASN A  54     -22.136  -4.881   3.399  1.00 89.27           H  
ATOM    834  C   ASN A  54     -21.600  -5.971   1.679  1.00 89.27           C  
ATOM    835  CB  ASN A  54     -22.872  -6.848   3.748  1.00 89.27           C  
ATOM    836  HB2 ASN A  54     -23.414  -7.630   3.215  1.00 89.27           H  
ATOM    837  HB3 ASN A  54     -21.920  -7.258   4.083  1.00 89.27           H  
ATOM    838  O   ASN A  54     -20.884  -6.975   1.698  1.00 89.27           O  
ATOM    839  CG  ASN A  54     -23.637  -6.432   4.986  1.00 89.27           C  
ATOM    840  ND2 ASN A  54     -24.463  -7.298   5.521  1.00 89.27           N  
ATOM    841 HD21 ASN A  54     -24.528  -8.229   5.134  1.00 89.27           H  
ATOM    842 HD22 ASN A  54     -24.928  -6.993   6.364  1.00 89.27           H  
ATOM    843  OD1 ASN A  54     -23.494  -5.339   5.506  1.00 89.27           O  
ATOM    844  N   PHE A  55     -21.575  -5.103   0.665  1.00 91.86           N  
ATOM    845  H   PHE A  55     -22.122  -4.259   0.755  1.00 91.86           H  
ATOM    846  CA  PHE A  55     -20.812  -5.316  -0.556  1.00 91.86           C  
ATOM    847  HA  PHE A  55     -20.493  -6.358  -0.589  1.00 91.86           H  
ATOM    848  C   PHE A  55     -19.563  -4.439  -0.568  1.00 91.86           C  
ATOM    849  CB  PHE A  55     -21.695  -5.096  -1.788  1.00 91.86           C  
ATOM    850  HB2 PHE A  55     -21.913  -4.034  -1.896  1.00 91.86           H  
ATOM    851  HB3 PHE A  55     -22.643  -5.612  -1.638  1.00 91.86           H  
ATOM    852  O   PHE A  55     -19.631  -3.217  -0.441  1.00 91.86           O  
ATOM    853  CG  PHE A  55     -21.064  -5.620  -3.065  1.00 91.86           C  
ATOM    854  CD1 PHE A  55     -20.226  -4.798  -3.844  1.00 91.86           C  
ATOM    855  HD1 PHE A  55     -20.036  -3.779  -3.541  1.00 91.86           H  
ATOM    856  CD2 PHE A  55     -21.308  -6.945  -3.469  1.00 91.86           C  
ATOM    857  HD2 PHE A  55     -21.961  -7.575  -2.883  1.00 91.86           H  
ATOM    858  CE1 PHE A  55     -19.636  -5.306  -5.017  1.00 91.86           C  
ATOM    859  HE1 PHE A  55     -18.992  -4.681  -5.618  1.00 91.86           H  
ATOM    860  CE2 PHE A  55     -20.732  -7.443  -4.649  1.00 91.86           C  
ATOM    861  HE2 PHE A  55     -20.956  -8.450  -4.967  1.00 91.86           H  
ATOM    862  CZ  PHE A  55     -19.889  -6.626  -5.422  1.00 91.86           C  
ATOM    863  HZ  PHE A  55     -19.446  -7.007  -6.330  1.00 91.86           H  
ATOM    864  N   SER A  56     -18.413  -5.072  -0.748  1.00 92.03           N  
ATOM    865  H   SER A  56     -18.450  -6.078  -0.835  1.00 92.03           H  
ATOM    866  CA  SER A  56     -17.130  -4.441  -0.970  1.00 92.03           C  
ATOM    867  HA  SER A  56     -17.204  -3.407  -0.632  1.00 92.03           H  
ATOM    868  C   SER A  56     -16.756  -4.440  -2.445  1.00 92.03           C  
ATOM    869  CB  SER A  56     -16.032  -5.114  -0.158  1.00 92.03           C  
ATOM    870  HB2 SER A  56     -16.359  -5.231   0.875  1.00 92.03           H  
ATOM    871  HB3 SER A  56     -15.810  -6.098  -0.572  1.00 92.03           H  
ATOM    872  O   SER A  56     -16.687  -5.476  -3.123  1.00 92.03           O  
ATOM    873  OG  SER A  56     -14.885  -4.287  -0.217  1.00 92.03           O  
ATOM    874  HG  SER A  56     -15.102  -3.437   0.171  1.00 92.03           H  
ATOM    875  N   LEU A  57     -16.410  -3.245  -2.911  1.00 92.81           N  
ATOM    876  H   LEU A  57     -16.494  -2.455  -2.288  1.00 92.81           H  
ATOM    877  CA  LEU A  57     -15.792  -3.033  -4.213  1.00 92.81           C  
ATOM    878  HA  LEU A  57     -16.341  -3.594  -4.968  1.00 92.81           H  
ATOM    879  C   LEU A  57     -14.340  -3.552  -4.258  1.00 92.81           C  
ATOM    880  CB  LEU A  57     -15.870  -1.529  -4.540  1.00 92.81           C  
ATOM    881  HB2 LEU A  57     -15.319  -1.354  -5.464  1.00 92.81           H  
ATOM    882  HB3 LEU A  57     -15.365  -0.978  -3.747  1.00 92.81           H  
ATOM    883  O   LEU A  57     -13.776  -3.650  -5.343  1.00 92.81           O  
ATOM    884  CG  LEU A  57     -17.292  -0.956  -4.715  1.00 92.81           C  
ATOM    885  HG  LEU A  57     -17.871  -1.124  -3.807  1.00 92.81           H  
ATOM    886  CD1 LEU A  57     -17.215   0.549  -4.972  1.00 92.81           C  
ATOM    887 HD11 LEU A  57     -16.659   0.752  -5.887  1.00 92.81           H  
ATOM    888 HD12 LEU A  57     -18.222   0.957  -5.064  1.00 92.81           H  
ATOM    889 HD13 LEU A  57     -16.728   1.038  -4.128  1.00 92.81           H  
ATOM    890  CD2 LEU A  57     -18.025  -1.578  -5.898  1.00 92.81           C  
ATOM    891 HD21 LEU A  57     -19.003  -1.111  -6.011  1.00 92.81           H  
ATOM    892 HD22 LEU A  57     -18.176  -2.642  -5.714  1.00 92.81           H  
ATOM    893 HD23 LEU A  57     -17.447  -1.428  -6.810  1.00 92.81           H  
ATOM    894  N   PHE A  58     -13.733  -3.897  -3.113  1.00 92.39           N  
ATOM    895  H   PHE A  58     -14.254  -3.825  -2.252  1.00 92.39           H  
ATOM    896  CA  PHE A  58     -12.294  -4.181  -2.987  1.00 92.39           C  
ATOM    897  HA  PHE A  58     -11.810  -3.880  -3.916  1.00 92.39           H  
ATOM    898  C   PHE A  58     -11.952  -5.666  -2.840  1.00 92.39           C  
ATOM    899  CB  PHE A  58     -11.686  -3.332  -1.866  1.00 92.39           C  
ATOM    900  HB2 PHE A  58     -10.603  -3.454  -1.885  1.00 92.39           H  
ATOM    901  HB3 PHE A  58     -12.048  -3.715  -0.912  1.00 92.39           H  
ATOM    902  O   PHE A  58     -10.904  -6.036  -2.315  1.00 92.39           O  
ATOM    903  CG  PHE A  58     -11.975  -1.847  -1.935  1.00 92.39           C  
ATOM    904  CD1 PHE A  58     -12.199  -1.194  -3.166  1.00 92.39           C  
ATOM    905  HD1 PHE A  58     -12.171  -1.747  -4.094  1.00 92.39           H  
ATOM    906  CD2 PHE A  58     -11.967  -1.104  -0.745  1.00 92.39           C  
ATOM    907  HD2 PHE A  58     -11.747  -1.580   0.199  1.00 92.39           H  
ATOM    908  CE1 PHE A  58     -12.476   0.181  -3.202  1.00 92.39           C  
ATOM    909  HE1 PHE A  58     -12.673   0.671  -4.144  1.00 92.39           H  
ATOM    910  CE2 PHE A  58     -12.181   0.279  -0.792  1.00 92.39           C  
ATOM    911  HE2 PHE A  58     -12.070   0.866   0.108  1.00 92.39           H  
ATOM    912  CZ  PHE A  58     -12.469   0.914  -2.006  1.00 92.39           C  
ATOM    913  HZ  PHE A  58     -12.643   1.980  -2.015  1.00 92.39           H  
ATOM    914  N   HIS A  59     -12.819  -6.540  -3.347  1.00 92.13           N  
ATOM    915  H   HIS A  59     -13.650  -6.175  -3.789  1.00 92.13           H  
ATOM    916  CA  HIS A  59     -12.640  -7.994  -3.297  1.00 92.13           C  
ATOM    917  HA  HIS A  59     -12.517  -8.287  -2.254  1.00 92.13           H  
ATOM    918  C   HIS A  59     -11.388  -8.502  -4.042  1.00 92.13           C  
ATOM    919  CB  HIS A  59     -13.919  -8.652  -3.832  1.00 92.13           C  
ATOM    920  HB2 HIS A  59     -13.761  -9.726  -3.926  1.00 92.13           H  
ATOM    921  HB3 HIS A  59     -14.716  -8.498  -3.105  1.00 92.13           H  
ATOM    922  O   HIS A  59     -10.973  -9.633  -3.813  1.00 92.13           O  
ATOM    923  CG  HIS A  59     -14.371  -8.091  -5.159  1.00 92.13           C  
ATOM    924  CD2 HIS A  59     -13.875  -8.407  -6.396  1.00 92.13           C  
ATOM    925  HD2 HIS A  59     -13.090  -9.121  -6.596  1.00 92.13           H  
ATOM    926  ND1 HIS A  59     -15.324  -7.112  -5.337  1.00 92.13           N  
ATOM    927  HD1 HIS A  59     -15.851  -6.643  -4.615  1.00 92.13           H  
ATOM    928  CE1 HIS A  59     -15.401  -6.848  -6.652  1.00 92.13           C  
ATOM    929  HE1 HIS A  59     -16.062  -6.115  -7.090  1.00 92.13           H  
ATOM    930  NE2 HIS A  59     -14.544  -7.624  -7.343  1.00 92.13           N  
ATOM    931  N   CYS A  60     -10.784  -7.683  -4.909  1.00 93.73           N  
ATOM    932  H   CYS A  60     -11.183  -6.763  -5.035  1.00 93.73           H  
ATOM    933  CA  CYS A  60      -9.509  -7.955  -5.580  1.00 93.73           C  
ATOM    934  HA  CYS A  60      -9.061  -8.841  -5.130  1.00 93.73           H  
ATOM    935  C   CYS A  60      -8.483  -6.833  -5.359  1.00 93.73           C  
ATOM    936  CB  CYS A  60      -9.765  -8.256  -7.058  1.00 93.73           C  
ATOM    937  HB2 CYS A  60      -8.843  -8.113  -7.620  1.00 93.73           H  
ATOM    938  HB3 CYS A  60     -10.507  -7.552  -7.435  1.00 93.73           H  
ATOM    939  O   CYS A  60      -7.739  -6.463  -6.271  1.00 93.73           O  
ATOM    940  SG  CYS A  60     -10.316  -9.942  -7.362  1.00 93.73           S  
ATOM    941  N   GLY A  61      -8.449  -6.293  -4.139  1.00 92.28           N  
ATOM    942  H   GLY A  61      -9.127  -6.600  -3.456  1.00 92.28           H  
ATOM    943  CA  GLY A  61      -7.648  -5.124  -3.798  1.00 92.28           C  
ATOM    944  HA2 GLY A  61      -6.688  -5.164  -4.312  1.00 92.28           H  
ATOM    945  HA3 GLY A  61      -7.458  -5.117  -2.725  1.00 92.28           H  
ATOM    946  C   GLY A  61      -8.349  -3.821  -4.173  1.00 92.28           C  
ATOM    947  O   GLY A  61      -9.502  -3.801  -4.610  1.00 92.28           O  
ATOM    948  N   LEU A  62      -7.653  -2.708  -3.971  1.00 94.52           N  
ATOM    949  H   LEU A  62      -6.701  -2.784  -3.641  1.00 94.52           H  
ATOM    950  CA  LEU A  62      -8.219  -1.383  -4.191  1.00 94.52           C  
ATOM    951  HA  LEU A  62      -9.203  -1.356  -3.723  1.00 94.52           H  
ATOM    952  C   LEU A  62      -8.420  -1.084  -5.677  1.00 94.52           C  
ATOM    953  CB  LEU A  62      -7.316  -0.343  -3.521  1.00 94.52           C  
ATOM    954  HB2 LEU A  62      -7.497   0.640  -3.957  1.00 94.52           H  
ATOM    955  HB3 LEU A  62      -6.276  -0.603  -3.718  1.00 94.52           H  
ATOM    956  O   LEU A  62      -7.482  -1.137  -6.476  1.00 94.52           O  
ATOM    957  CG  LEU A  62      -7.568  -0.279  -2.007  1.00 94.52           C  
ATOM    958  HG  LEU A  62      -7.674  -1.283  -1.596  1.00 94.52           H  
ATOM    959  CD1 LEU A  62      -6.395   0.396  -1.327  1.00 94.52           C  
ATOM    960 HD11 LEU A  62      -6.208   1.381  -1.754  1.00 94.52           H  
ATOM    961 HD12 LEU A  62      -6.589   0.482  -0.258  1.00 94.52           H  
ATOM    962 HD13 LEU A  62      -5.532  -0.257  -1.459  1.00 94.52           H  
ATOM    963  CD2 LEU A  62      -8.829   0.521  -1.718  1.00 94.52           C  
ATOM    964 HD21 LEU A  62      -8.971   0.614  -0.641  1.00 94.52           H  
ATOM    965 HD22 LEU A  62      -8.737   1.507  -2.175  1.00 94.52           H  
ATOM    966 HD23 LEU A  62      -9.700   0.010  -2.130  1.00 94.52           H  
ATOM    967  N   LEU A  63      -9.640  -0.684  -6.033  1.00 95.97           N  
ATOM    968  H   LEU A  63     -10.364  -0.672  -5.329  1.00 95.97           H  
ATOM    969  CA  LEU A  63      -9.928  -0.138  -7.357  1.00 95.97           C  
ATOM    970  HA  LEU A  63      -9.557  -0.831  -8.112  1.00 95.97           H  
ATOM    971  C   LEU A  63      -9.197   1.195  -7.549  1.00 95.97           C  
ATOM    972  CB  LEU A  63     -11.443   0.053  -7.552  1.00 95.97           C  
ATOM    973  HB2 LEU A  63     -11.608   0.470  -8.545  1.00 95.97           H  
ATOM    974  HB3 LEU A  63     -11.791   0.786  -6.824  1.00 95.97           H  
ATOM    975  O   LEU A  63      -9.010   1.954  -6.595  1.00 95.97           O  
ATOM    976  CG  LEU A  63     -12.303  -1.215  -7.411  1.00 95.97           C  
ATOM    977  HG  LEU A  63     -12.212  -1.601  -6.396  1.00 95.97           H  
ATOM    978  CD1 LEU A  63     -13.763  -0.842  -7.665  1.00 95.97           C  
ATOM    979 HD11 LEU A  63     -14.079  -0.073  -6.959  1.00 95.97           H  
ATOM    980 HD12 LEU A  63     -13.887  -0.469  -8.681  1.00 95.97           H  
ATOM    981 HD13 LEU A  63     -14.389  -1.726  -7.538  1.00 95.97           H  
ATOM    982  CD2 LEU A  63     -11.923  -2.316  -8.400  1.00 95.97           C  
ATOM    983 HD21 LEU A  63     -12.028  -1.954  -9.422  1.00 95.97           H  
ATOM    984 HD22 LEU A  63     -10.904  -2.655  -8.210  1.00 95.97           H  
ATOM    985 HD23 LEU A  63     -12.583  -3.171  -8.254  1.00 95.97           H  
ATOM    986  N   MET A  64      -8.851   1.508  -8.799  1.00 95.41           N  
ATOM    987  H   MET A  64      -9.044   0.844  -9.535  1.00 95.41           H  
ATOM    988  CA  MET A  64      -8.407   2.855  -9.165  1.00 95.41           C  
ATOM    989  HA  MET A  64      -7.458   3.053  -8.668  1.00 95.41           H  
ATOM    990  C   MET A  64      -9.466   3.881  -8.720  1.00 95.41           C  
ATOM    991  CB  MET A  64      -8.210   2.951 -10.686  1.00 95.41           C  
ATOM    992  HB2 MET A  64      -9.114   2.606 -11.187  1.00 95.41           H  
ATOM    993  HB3 MET A  64      -8.065   3.995 -10.964  1.00 95.41           H  
ATOM    994  O   MET A  64     -10.657   3.612  -8.904  1.00 95.41           O  
ATOM    995  CG  MET A  64      -7.020   2.128 -11.199  1.00 95.41           C  
ATOM    996  HG2 MET A  64      -7.176   1.083 -10.934  1.00 95.41           H  
ATOM    997  HG3 MET A  64      -7.018   2.192 -12.287  1.00 95.41           H  
ATOM    998  SD  MET A  64      -5.372   2.616 -10.605  1.00 95.41           S  
ATOM    999  CE  MET A  64      -5.306   4.351 -11.126  1.00 95.41           C  
ATOM   1000  HE1 MET A  64      -4.323   4.761 -10.897  1.00 95.41           H  
ATOM   1001  HE2 MET A  64      -5.502   4.431 -12.196  1.00 95.41           H  
ATOM   1002  HE3 MET A  64      -6.052   4.929 -10.581  1.00 95.41           H  
ATOM   1003  N   PRO A  65      -9.097   5.059  -8.183  1.00 94.15           N  
ATOM   1004  CA  PRO A  65     -10.085   6.024  -7.695  1.00 94.15           C  
ATOM   1005  HA  PRO A  65     -10.623   5.562  -6.868  1.00 94.15           H  
ATOM   1006  C   PRO A  65     -11.119   6.451  -8.747  1.00 94.15           C  
ATOM   1007  CB  PRO A  65      -9.270   7.196  -7.143  1.00 94.15           C  
ATOM   1008  HB2 PRO A  65      -8.994   7.886  -7.940  1.00 94.15           H  
ATOM   1009  HB3 PRO A  65      -9.797   7.717  -6.344  1.00 94.15           H  
ATOM   1010  O   PRO A  65     -12.302   6.523  -8.422  1.00 94.15           O  
ATOM   1011  CG  PRO A  65      -8.027   6.477  -6.627  1.00 94.15           C  
ATOM   1012  HG2 PRO A  65      -8.259   5.961  -5.696  1.00 94.15           H  
ATOM   1013  HG3 PRO A  65      -7.193   7.162  -6.473  1.00 94.15           H  
ATOM   1014  CD  PRO A  65      -7.766   5.454  -7.732  1.00 94.15           C  
ATOM   1015  HD2 PRO A  65      -7.200   4.616  -7.327  1.00 94.15           H  
ATOM   1016  HD3 PRO A  65      -7.221   5.921  -8.552  1.00 94.15           H  
ATOM   1017  N   GLY A  66     -10.715   6.617 -10.014  1.00 94.72           N  
ATOM   1018  H   GLY A  66      -9.725   6.597 -10.212  1.00 94.72           H  
ATOM   1019  CA  GLY A  66     -11.646   6.853 -11.129  1.00 94.72           C  
ATOM   1020  HA2 GLY A  66     -12.205   7.771 -10.951  1.00 94.72           H  
ATOM   1021  HA3 GLY A  66     -11.084   6.970 -12.056  1.00 94.72           H  
ATOM   1022  C   GLY A  66     -12.647   5.707 -11.319  1.00 94.72           C  
ATOM   1023  O   GLY A  66     -13.854   5.929 -11.363  1.00 94.72           O  
ATOM   1024  N   CYS A  67     -12.171   4.460 -11.299  1.00 97.14           N  
ATOM   1025  H   CYS A  67     -11.173   4.325 -11.219  1.00 97.14           H  
ATOM   1026  CA  CYS A  67     -13.035   3.281 -11.361  1.00 97.14           C  
ATOM   1027  HA  CYS A  67     -13.615   3.328 -12.282  1.00 97.14           H  
ATOM   1028  C   CYS A  67     -14.021   3.223 -10.184  1.00 97.14           C  
ATOM   1029  CB  CYS A  67     -12.157   2.027 -11.388  1.00 97.14           C  
ATOM   1030  HB2 CYS A  67     -11.471   2.115 -12.231  1.00 97.14           H  
ATOM   1031  HB3 CYS A  67     -11.561   1.978 -10.477  1.00 97.14           H  
ATOM   1032  O   CYS A  67     -15.223   3.047 -10.383  1.00 97.14           O  
ATOM   1033  SG  CYS A  67     -13.080   0.478 -11.529  1.00 97.14           S  
ATOM   1034  N   ARG A  68     -13.532   3.427  -8.950  1.00 96.63           N  
ATOM   1035  H   ARG A  68     -12.540   3.594  -8.863  1.00 96.63           H  
ATOM   1036  CA  ARG A  68     -14.376   3.472  -7.745  1.00 96.63           C  
ATOM   1037  HA  ARG A  68     -14.899   2.521  -7.647  1.00 96.63           H  
ATOM   1038  C   ARG A  68     -15.456   4.546  -7.875  1.00 96.63           C  
ATOM   1039  CB  ARG A  68     -13.511   3.709  -6.495  1.00 96.63           C  
ATOM   1040  HB2 ARG A  68     -13.020   4.678  -6.578  1.00 96.63           H  
ATOM   1041  HB3 ARG A  68     -12.739   2.940  -6.439  1.00 96.63           H  
ATOM   1042  O   ARG A  68     -16.610   4.267  -7.564  1.00 96.63           O  
ATOM   1043  CG  ARG A  68     -14.345   3.675  -5.200  1.00 96.63           C  
ATOM   1044  HG2 ARG A  68     -14.755   2.675  -5.060  1.00 96.63           H  
ATOM   1045  HG3 ARG A  68     -15.170   4.385  -5.273  1.00 96.63           H  
ATOM   1046  CD  ARG A  68     -13.501   4.061  -3.980  1.00 96.63           C  
ATOM   1047  HD2 ARG A  68     -12.687   3.343  -3.877  1.00 96.63           H  
ATOM   1048  HD3 ARG A  68     -13.075   5.049  -4.150  1.00 96.63           H  
ATOM   1049  NE  ARG A  68     -14.309   4.089  -2.741  1.00 96.63           N  
ATOM   1050  HE  ARG A  68     -15.291   3.865  -2.819  1.00 96.63           H  
ATOM   1051  NH1 ARG A  68     -12.616   4.531  -1.234  1.00 96.63           N  
ATOM   1052 HH11 ARG A  68     -11.930   4.651  -1.966  1.00 96.63           H  
ATOM   1053 HH12 ARG A  68     -12.349   4.626  -0.264  1.00 96.63           H  
ATOM   1054  NH2 ARG A  68     -14.645   4.165  -0.488  1.00 96.63           N  
ATOM   1055 HH21 ARG A  68     -15.648   4.066  -0.555  1.00 96.63           H  
ATOM   1056 HH22 ARG A  68     -14.221   3.810   0.357  1.00 96.63           H  
ATOM   1057  CZ  ARG A  68     -13.858   4.257  -1.508  1.00 96.63           C  
ATOM   1058  N   LYS A  69     -15.100   5.741  -8.357  1.00 96.06           N  
ATOM   1059  H   LYS A  69     -14.128   5.898  -8.581  1.00 96.06           H  
ATOM   1060  CA  LYS A  69     -16.048   6.837  -8.585  1.00 96.06           C  
ATOM   1061  HA  LYS A  69     -16.521   7.103  -7.639  1.00 96.06           H  
ATOM   1062  C   LYS A  69     -17.171   6.412  -9.525  1.00 96.06           C  
ATOM   1063  CB  LYS A  69     -15.296   8.069  -9.109  1.00 96.06           C  
ATOM   1064  HB2 LYS A  69     -14.542   8.358  -8.376  1.00 96.06           H  
ATOM   1065  HB3 LYS A  69     -14.797   7.837 -10.050  1.00 96.06           H  
ATOM   1066  O   LYS A  69     -18.336   6.643  -9.213  1.00 96.06           O  
ATOM   1067  CG  LYS A  69     -16.252   9.246  -9.335  1.00 96.06           C  
ATOM   1068  HG2 LYS A  69     -16.808   9.429  -8.416  1.00 96.06           H  
ATOM   1069  HG3 LYS A  69     -16.958   9.001 -10.128  1.00 96.06           H  
ATOM   1070  CD  LYS A  69     -15.497  10.516  -9.730  1.00 96.06           C  
ATOM   1071  HD2 LYS A  69     -14.777  10.764  -8.950  1.00 96.06           H  
ATOM   1072  HD3 LYS A  69     -14.980  10.358 -10.677  1.00 96.06           H  
ATOM   1073  CE  LYS A  69     -16.522  11.645  -9.862  1.00 96.06           C  
ATOM   1074  HE2 LYS A  69     -17.053  11.726  -8.914  1.00 96.06           H  
ATOM   1075  HE3 LYS A  69     -17.247  11.368 -10.628  1.00 96.06           H  
ATOM   1076  NZ  LYS A  69     -15.889  12.942 -10.195  1.00 96.06           N  
ATOM   1077  HZ1 LYS A  69     -16.598  13.657 -10.277  1.00 96.06           H  
ATOM   1078  HZ2 LYS A  69     -15.377  12.885 -11.063  1.00 96.06           H  
ATOM   1079  HZ3 LYS A  69     -15.270  13.216  -9.445  1.00 96.06           H  
ATOM   1080  N   HIS A  70     -16.860   5.726 -10.626  1.00 97.38           N  
ATOM   1081  H   HIS A  70     -15.887   5.593 -10.864  1.00 97.38           H  
ATOM   1082  CA  HIS A  70     -17.899   5.259 -11.544  1.00 97.38           C  
ATOM   1083  HA  HIS A  70     -18.472   6.134 -11.850  1.00 97.38           H  
ATOM   1084  C   HIS A  70     -18.877   4.275 -10.904  1.00 97.38           C  
ATOM   1085  CB  HIS A  70     -17.293   4.624 -12.789  1.00 97.38           C  
ATOM   1086  HB2 HIS A  70     -18.069   4.028 -13.271  1.00 97.38           H  
ATOM   1087  HB3 HIS A  70     -16.465   3.966 -12.525  1.00 97.38           H  
ATOM   1088  O   HIS A  70     -20.080   4.392 -11.148  1.00 97.38           O  
ATOM   1089  CG  HIS A  70     -16.850   5.634 -13.798  1.00 97.38           C  
ATOM   1090  CD2 HIS A  70     -15.564   5.949 -14.095  1.00 97.38           C  
ATOM   1091  HD2 HIS A  70     -14.669   5.533 -13.656  1.00 97.38           H  
ATOM   1092  ND1 HIS A  70     -17.714   6.364 -14.616  1.00 97.38           N  
ATOM   1093  CE1 HIS A  70     -16.905   7.089 -15.418  1.00 97.38           C  
ATOM   1094  HE1 HIS A  70     -17.242   7.752 -16.202  1.00 97.38           H  
ATOM   1095  NE2 HIS A  70     -15.613   6.865 -15.113  1.00 97.38           N  
ATOM   1096  HE2 HIS A  70     -14.797   7.256 -15.561  1.00 97.38           H  
ATOM   1097  N   PHE A  71     -18.384   3.358 -10.068  1.00 97.28           N  
ATOM   1098  H   PHE A  71     -17.382   3.312  -9.947  1.00 97.28           H  
ATOM   1099  CA  PHE A  71     -19.230   2.440  -9.304  1.00 97.28           C  
ATOM   1100  HA  PHE A  71     -19.904   1.931  -9.993  1.00 97.28           H  
ATOM   1101  C   PHE A  71     -20.117   3.168  -8.291  1.00 97.28           C  
ATOM   1102  CB  PHE A  71     -18.362   1.388  -8.601  1.00 97.28           C  
ATOM   1103  HB2 PHE A  71     -17.447   1.845  -8.223  1.00 97.28           H  
ATOM   1104  HB3 PHE A  71     -18.907   1.002  -7.740  1.00 97.28           H  
ATOM   1105  O   PHE A  71     -21.309   2.880  -8.223  1.00 97.28           O  
ATOM   1106  CG  PHE A  71     -18.025   0.213  -9.488  1.00 97.28           C  
ATOM   1107  CD1 PHE A  71     -19.004  -0.768  -9.710  1.00 97.28           C  
ATOM   1108  HD1 PHE A  71     -19.971  -0.688  -9.234  1.00 97.28           H  
ATOM   1109  CD2 PHE A  71     -16.755   0.081 -10.078  1.00 97.28           C  
ATOM   1110  HD2 PHE A  71     -15.987   0.815  -9.887  1.00 97.28           H  
ATOM   1111  CE1 PHE A  71     -18.720  -1.863 -10.535  1.00 97.28           C  
ATOM   1112  HE1 PHE A  71     -19.458  -2.643 -10.652  1.00 97.28           H  
ATOM   1113  CE2 PHE A  71     -16.477  -1.013 -10.917  1.00 97.28           C  
ATOM   1114  HE2 PHE A  71     -15.502  -1.118 -11.370  1.00 97.28           H  
ATOM   1115  CZ  PHE A  71     -17.467  -1.982 -11.152  1.00 97.28           C  
ATOM   1116  HZ  PHE A  71     -17.269  -2.844 -11.772  1.00 97.28           H  
ATOM   1117  N   ILE A  72     -19.577   4.137  -7.549  1.00 96.70           N  
ATOM   1118  H   ILE A  72     -18.589   4.326  -7.640  1.00 96.70           H  
ATOM   1119  CA  ILE A  72     -20.364   4.939  -6.600  1.00 96.70           C  
ATOM   1120  HA  ILE A  72     -20.878   4.271  -5.909  1.00 96.70           H  
ATOM   1121  C   ILE A  72     -21.445   5.731  -7.340  1.00 96.70           C  
ATOM   1122  CB  ILE A  72     -19.445   5.862  -5.776  1.00 96.70           C  
ATOM   1123  HB  ILE A  72     -18.838   6.451  -6.463  1.00 96.70           H  
ATOM   1124  O   ILE A  72     -22.602   5.701  -6.941  1.00 96.70           O  
ATOM   1125  CG1 ILE A  72     -18.519   5.033  -4.857  1.00 96.70           C  
ATOM   1126 HG12 ILE A  72     -19.123   4.514  -4.112  1.00 96.70           H  
ATOM   1127 HG13 ILE A  72     -18.001   4.272  -5.440  1.00 96.70           H  
ATOM   1128  CG2 ILE A  72     -20.267   6.824  -4.909  1.00 96.70           C  
ATOM   1129 HG21 ILE A  72     -21.036   7.344  -5.480  1.00 96.70           H  
ATOM   1130 HG22 ILE A  72     -20.748   6.295  -4.087  1.00 96.70           H  
ATOM   1131 HG23 ILE A  72     -19.607   7.597  -4.516  1.00 96.70           H  
ATOM   1132  CD1 ILE A  72     -17.455   5.869  -4.132  1.00 96.70           C  
ATOM   1133 HD11 ILE A  72     -16.804   5.203  -3.565  1.00 96.70           H  
ATOM   1134 HD12 ILE A  72     -16.862   6.424  -4.858  1.00 96.70           H  
ATOM   1135 HD13 ILE A  72     -17.921   6.563  -3.433  1.00 96.70           H  
ATOM   1136  N   GLN A  73     -21.111   6.369  -8.463  1.00 97.33           N  
ATOM   1137  H   GLN A  73     -20.137   6.401  -8.727  1.00 97.33           H  
ATOM   1138  CA  GLN A  73     -22.098   7.053  -9.300  1.00 97.33           C  
ATOM   1139  HA  GLN A  73     -22.580   7.843  -8.724  1.00 97.33           H  
ATOM   1140  C   GLN A  73     -23.195   6.101  -9.801  1.00 97.33           C  
ATOM   1141  CB  GLN A  73     -21.396   7.665 -10.507  1.00 97.33           C  
ATOM   1142  HB2 GLN A  73     -20.759   6.895 -10.942  1.00 97.33           H  
ATOM   1143  HB3 GLN A  73     -22.149   7.954 -11.240  1.00 97.33           H  
ATOM   1144  O   GLN A  73     -24.352   6.497  -9.857  1.00 97.33           O  
ATOM   1145  CG  GLN A  73     -20.536   8.895 -10.195  1.00 97.33           C  
ATOM   1146  HG2 GLN A  73     -19.776   8.654  -9.451  1.00 97.33           H  
ATOM   1147  HG3 GLN A  73     -21.164   9.682  -9.778  1.00 97.33           H  
ATOM   1148  CD  GLN A  73     -19.840   9.398 -11.454  1.00 97.33           C  
ATOM   1149  NE2 GLN A  73     -19.441  10.648 -11.504  1.00 97.33           N  
ATOM   1150 HE21 GLN A  73     -19.799  11.293 -10.814  1.00 97.33           H  
ATOM   1151 HE22 GLN A  73     -19.152  10.965 -12.419  1.00 97.33           H  
ATOM   1152  OE1 GLN A  73     -19.671   8.675 -12.426  1.00 97.33           O  
ATOM   1153  N   ALA A  74     -22.859   4.850 -10.139  1.00 96.73           N  
ATOM   1154  H   ALA A  74     -21.893   4.563 -10.062  1.00 96.73           H  
ATOM   1155  CA  ALA A  74     -23.852   3.846 -10.525  1.00 96.73           C  
ATOM   1156  HA  ALA A  74     -24.459   4.249 -11.335  1.00 96.73           H  
ATOM   1157  C   ALA A  74     -24.799   3.500  -9.365  1.00 96.73           C  
ATOM   1158  CB  ALA A  74     -23.140   2.583 -11.026  1.00 96.73           C  
ATOM   1159  HB1 ALA A  74     -22.334   2.834 -11.715  1.00 96.73           H  
ATOM   1160  HB2 ALA A  74     -23.862   1.943 -11.533  1.00 96.73           H  
ATOM   1161  HB3 ALA A  74     -22.715   2.031 -10.187  1.00 96.73           H  
ATOM   1162  O   ALA A  74     -26.002   3.366  -9.578  1.00 96.73           O  
ATOM   1163  N   ILE A  75     -24.264   3.388  -8.144  1.00 95.75           N  
ATOM   1164  H   ILE A  75     -23.265   3.496  -8.046  1.00 95.75           H  
ATOM   1165  CA  ILE A  75     -25.056   3.143  -6.933  1.00 95.75           C  
ATOM   1166  HA  ILE A  75     -25.727   2.305  -7.118  1.00 95.75           H  
ATOM   1167  C   ILE A  75     -25.940   4.358  -6.635  1.00 95.75           C  
ATOM   1168  CB  ILE A  75     -24.147   2.767  -5.739  1.00 95.75           C  
ATOM   1169  HB  ILE A  75     -23.410   3.557  -5.596  1.00 95.75           H  
ATOM   1170  O   ILE A  75     -27.143   4.198  -6.480  1.00 95.75           O  
ATOM   1171  CG1 ILE A  75     -23.409   1.433  -6.008  1.00 95.75           C  
ATOM   1172 HG12 ILE A  75     -23.021   1.418  -7.027  1.00 95.75           H  
ATOM   1173 HG13 ILE A  75     -24.112   0.605  -5.920  1.00 95.75           H  
ATOM   1174  CG2 ILE A  75     -24.983   2.638  -4.451  1.00 95.75           C  
ATOM   1175 HG21 ILE A  75     -25.774   1.901  -4.585  1.00 95.75           H  
ATOM   1176 HG22 ILE A  75     -25.440   3.592  -4.188  1.00 95.75           H  
ATOM   1177 HG23 ILE A  75     -24.357   2.334  -3.611  1.00 95.75           H  
ATOM   1178  CD1 ILE A  75     -22.222   1.188  -5.067  1.00 95.75           C  
ATOM   1179 HD11 ILE A  75     -22.562   1.067  -4.038  1.00 95.75           H  
ATOM   1180 HD12 ILE A  75     -21.705   0.277  -5.370  1.00 95.75           H  
ATOM   1181 HD13 ILE A  75     -21.525   2.024  -5.122  1.00 95.75           H  
ATOM   1182  N   CYS A  76     -25.393   5.577  -6.651  1.00 97.45           N  
ATOM   1183  H   CYS A  76     -24.392   5.658  -6.755  1.00 97.45           H  
ATOM   1184  CA  CYS A  76     -26.180   6.803  -6.506  1.00 97.45           C  
ATOM   1185  HA  CYS A  76     -26.658   6.808  -5.527  1.00 97.45           H  
ATOM   1186  C   CYS A  76     -27.288   6.891  -7.565  1.00 97.45           C  
ATOM   1187  CB  CYS A  76     -25.263   8.028  -6.616  1.00 97.45           C  
ATOM   1188  HB2 CYS A  76     -24.684   7.952  -7.536  1.00 97.45           H  
ATOM   1189  HB3 CYS A  76     -25.893   8.914  -6.694  1.00 97.45           H  
ATOM   1190  O   CYS A  76     -28.421   7.225  -7.239  1.00 97.45           O  
ATOM   1191  SG  CYS A  76     -24.121   8.296  -5.237  1.00 97.45           S  
ATOM   1192  N   PHE A  77     -27.004   6.540  -8.821  1.00 97.33           N  
ATOM   1193  H   PHE A  77     -26.050   6.315  -9.066  1.00 97.33           H  
ATOM   1194  CA  PHE A  77     -28.014   6.524  -9.875  1.00 97.33           C  
ATOM   1195  HA  PHE A  77     -28.472   7.513  -9.912  1.00 97.33           H  
ATOM   1196  C   PHE A  77     -29.132   5.514  -9.594  1.00 97.33           C  
ATOM   1197  CB  PHE A  77     -27.338   6.237 -11.220  1.00 97.33           C  
ATOM   1198  HB2 PHE A  77     -26.595   7.015 -11.400  1.00 97.33           H  
ATOM   1199  HB3 PHE A  77     -26.806   5.288 -11.153  1.00 97.33           H  
ATOM   1200  O   PHE A  77     -30.304   5.850  -9.744  1.00 97.33           O  
ATOM   1201  CG  PHE A  77     -28.275   6.191 -12.412  1.00 97.33           C  
ATOM   1202  CD1 PHE A  77     -28.196   5.133 -13.335  1.00 97.33           C  
ATOM   1203  HD1 PHE A  77     -27.475   4.342 -13.191  1.00 97.33           H  
ATOM   1204  CD2 PHE A  77     -29.221   7.214 -12.613  1.00 97.33           C  
ATOM   1205  HD2 PHE A  77     -29.311   8.010 -11.889  1.00 97.33           H  
ATOM   1206  CE1 PHE A  77     -29.042   5.113 -14.457  1.00 97.33           C  
ATOM   1207  HE1 PHE A  77     -28.971   4.307 -15.172  1.00 97.33           H  
ATOM   1208  CE2 PHE A  77     -30.056   7.206 -13.741  1.00 97.33           C  
ATOM   1209  HE2 PHE A  77     -30.762   8.006 -13.904  1.00 97.33           H  
ATOM   1210  CZ  PHE A  77     -29.958   6.157 -14.666  1.00 97.33           C  
ATOM   1211  HZ  PHE A  77     -30.590   6.148 -15.542  1.00 97.33           H  
ATOM   1212  N   TYR A  78     -28.783   4.304  -9.153  1.00 94.92           N  
ATOM   1213  H   TYR A  78     -27.801   4.100  -9.037  1.00 94.92           H  
ATOM   1214  CA  TYR A  78     -29.744   3.248  -8.830  1.00 94.92           C  
ATOM   1215  HA  TYR A  78     -30.423   3.119  -9.673  1.00 94.92           H  
ATOM   1216  C   TYR A  78     -30.601   3.580  -7.596  1.00 94.92           C  
ATOM   1217  CB  TYR A  78     -28.964   1.941  -8.630  1.00 94.92           C  
ATOM   1218  HB2 TYR A  78     -28.314   1.784  -9.491  1.00 94.92           H  
ATOM   1219  HB3 TYR A  78     -28.323   2.034  -7.752  1.00 94.92           H  
ATOM   1220  O   TYR A  78     -31.813   3.363  -7.599  1.00 94.92           O  
ATOM   1221  CG  TYR A  78     -29.842   0.718  -8.465  1.00 94.92           C  
ATOM   1222  CD1 TYR A  78     -30.352   0.376  -7.197  1.00 94.92           C  
ATOM   1223  HD1 TYR A  78     -30.103   0.971  -6.330  1.00 94.92           H  
ATOM   1224  CD2 TYR A  78     -30.143  -0.086  -9.581  1.00 94.92           C  
ATOM   1225  HD2 TYR A  78     -29.737   0.163 -10.550  1.00 94.92           H  
ATOM   1226  CE1 TYR A  78     -31.204  -0.734  -7.048  1.00 94.92           C  
ATOM   1227  HE1 TYR A  78     -31.604  -0.976  -6.074  1.00 94.92           H  
ATOM   1228  CE2 TYR A  78     -30.956  -1.225  -9.424  1.00 94.92           C  
ATOM   1229  HE2 TYR A  78     -31.166  -1.878 -10.257  1.00 94.92           H  
ATOM   1230  OH  TYR A  78     -32.360  -2.590  -8.068  1.00 94.92           O  
ATOM   1231  HH  TYR A  78     -32.750  -2.651  -7.194  1.00 94.92           H  
ATOM   1232  CZ  TYR A  78     -31.518  -1.529  -8.169  1.00 94.92           C  
ATOM   1233  N   GLU A  79     -29.984   4.119  -6.544  1.00 95.96           N  
ATOM   1234  H   GLU A  79     -28.981   4.227  -6.592  1.00 95.96           H  
ATOM   1235  CA  GLU A  79     -30.628   4.384  -5.253  1.00 95.96           C  
ATOM   1236  HA  GLU A  79     -31.360   3.606  -5.036  1.00 95.96           H  
ATOM   1237  C   GLU A  79     -31.386   5.726  -5.236  1.00 95.96           C  
ATOM   1238  CB  GLU A  79     -29.569   4.316  -4.135  1.00 95.96           C  
ATOM   1239  HB2 GLU A  79     -28.801   5.062  -4.340  1.00 95.96           H  
ATOM   1240  HB3 GLU A  79     -30.038   4.590  -3.190  1.00 95.96           H  
ATOM   1241  O   GLU A  79     -32.449   5.845  -4.628  1.00 95.96           O  
ATOM   1242  CG  GLU A  79     -28.883   2.938  -3.973  1.00 95.96           C  
ATOM   1243  HG2 GLU A  79     -28.105   3.040  -3.216  1.00 95.96           H  
ATOM   1244  HG3 GLU A  79     -28.390   2.662  -4.905  1.00 95.96           H  
ATOM   1245  CD  GLU A  79     -29.820   1.792  -3.556  1.00 95.96           C  
ATOM   1246  OE1 GLU A  79     -29.478   0.609  -3.810  1.00 95.96           O  
ATOM   1247  OE2 GLU A  79     -30.881   2.083  -2.975  1.00 95.96           O  
ATOM   1248  N   CYS A  80     -30.871   6.761  -5.910  1.00 97.49           N  
ATOM   1249  H   CYS A  80     -29.991   6.629  -6.388  1.00 97.49           H  
ATOM   1250  CA  CYS A  80     -31.381   8.130  -5.782  1.00 97.49           C  
ATOM   1251  HA  CYS A  80     -31.999   8.190  -4.886  1.00 97.49           H  
ATOM   1252  C   CYS A  80     -32.264   8.603  -6.944  1.00 97.49           C  
ATOM   1253  CB  CYS A  80     -30.213   9.105  -5.579  1.00 97.49           C  
ATOM   1254  HB2 CYS A  80     -30.621  10.100  -5.401  1.00 97.49           H  
ATOM   1255  HB3 CYS A  80     -29.638   9.161  -6.503  1.00 97.49           H  
ATOM   1256  O   CYS A  80     -33.005   9.570  -6.761  1.00 97.49           O  
ATOM   1257  SG  CYS A  80     -29.076   8.721  -4.219  1.00 97.49           S  
ATOM   1258  N   SER A  81     -32.209   7.980  -8.126  1.00 96.80           N  
ATOM   1259  H   SER A  81     -31.628   7.159  -8.219  1.00 96.80           H  
ATOM   1260  CA  SER A  81     -32.888   8.509  -9.317  1.00 96.80           C  
ATOM   1261  HA  SER A  81     -32.719   9.586  -9.331  1.00 96.80           H  
ATOM   1262  C   SER A  81     -34.398   8.230  -9.333  1.00 96.80           C  
ATOM   1263  CB  SER A  81     -32.251   7.944 -10.583  1.00 96.80           C  
ATOM   1264  HB2 SER A  81     -32.419   6.867 -10.610  1.00 96.80           H  
ATOM   1265  HB3 SER A  81     -31.179   8.134 -10.557  1.00 96.80           H  
ATOM   1266  O   SER A  81     -34.793   7.065  -9.362  1.00 96.80           O  
ATOM   1267  OG  SER A  81     -32.800   8.530 -11.755  1.00 96.80           O  
ATOM   1268  HG  SER A  81     -32.655   7.879 -12.446  1.00 96.80           H  
ATOM   1269  N   PRO A  82     -35.257   9.265  -9.451  1.00 96.98           N  
ATOM   1270  CA  PRO A  82     -36.702   9.090  -9.623  1.00 96.98           C  
ATOM   1271  HA  PRO A  82     -37.048   8.238  -9.037  1.00 96.98           H  
ATOM   1272  C   PRO A  82     -37.120   8.865 -11.092  1.00 96.98           C  
ATOM   1273  CB  PRO A  82     -37.287  10.375  -9.039  1.00 96.98           C  
ATOM   1274  HB2 PRO A  82     -38.294  10.588  -9.399  1.00 96.98           H  
ATOM   1275  HB3 PRO A  82     -37.278  10.313  -7.951  1.00 96.98           H  
ATOM   1276  O   PRO A  82     -38.305   8.792 -11.416  1.00 96.98           O  
ATOM   1277  CG  PRO A  82     -36.278  11.430  -9.476  1.00 96.98           C  
ATOM   1278  HG2 PRO A  82     -36.326  12.317  -8.846  1.00 96.98           H  
ATOM   1279  HG3 PRO A  82     -36.443  11.690 -10.522  1.00 96.98           H  
ATOM   1280  CD  PRO A  82     -34.949  10.689  -9.323  1.00 96.98           C  
ATOM   1281  HD2 PRO A  82     -34.250  11.015 -10.093  1.00 96.98           H  
ATOM   1282  HD3 PRO A  82     -34.541  10.887  -8.332  1.00 96.98           H  
ATOM   1283  N   ASN A  83     -36.145   8.800 -12.009  1.00 96.48           N  
ATOM   1284  H   ASN A  83     -35.195   8.833 -11.667  1.00 96.48           H  
ATOM   1285  CA  ASN A  83     -36.346   8.740 -13.464  1.00 96.48           C  
ATOM   1286  HA  ASN A  83     -37.375   9.019 -13.691  1.00 96.48           H  
ATOM   1287  C   ASN A  83     -36.162   7.322 -14.036  1.00 96.48           C  
ATOM   1288  CB  ASN A  83     -35.421   9.775 -14.131  1.00 96.48           C  
ATOM   1289  HB2 ASN A  83     -34.390   9.575 -13.838  1.00 96.48           H  
ATOM   1290  HB3 ASN A  83     -35.480   9.689 -15.216  1.00 96.48           H  
ATOM   1291  O   ASN A  83     -35.915   7.158 -15.229  1.00 96.48           O  
ATOM   1292  CG  ASN A  83     -35.787  11.205 -13.784  1.00 96.48           C  
ATOM   1293  ND2 ASN A  83     -34.807  12.049 -13.561  1.00 96.48           N  
ATOM   1294 HD21 ASN A  83     -33.843  11.760 -13.651  1.00 96.48           H  
ATOM   1295 HD22 ASN A  83     -35.078  12.992 -13.325  1.00 96.48           H  
ATOM   1296  OD1 ASN A  83     -36.937  11.599 -13.728  1.00 96.48           O  
ATOM   1297  N   LEU A  84     -36.233   6.299 -13.183  1.00 96.33           N  
ATOM   1298  H   LEU A  84     -36.423   6.501 -12.212  1.00 96.33           H  
ATOM   1299  CA  LEU A  84     -36.008   4.901 -13.560  1.00 96.33           C  
ATOM   1300  HA  LEU A  84     -35.469   4.866 -14.507  1.00 96.33           H  
ATOM   1301  C   LEU A  84     -37.296   4.110 -13.828  1.00 96.33           C  
ATOM   1302  CB  LEU A  84     -35.133   4.247 -12.478  1.00 96.33           C  
ATOM   1303  HB2 LEU A  84     -35.167   3.166 -12.617  1.00 96.33           H  
ATOM   1304  HB3 LEU A  84     -35.565   4.453 -11.498  1.00 96.33           H  
ATOM   1305  O   LEU A  84     -37.214   2.969 -14.278  1.00 96.33           O  
ATOM   1306  CG  LEU A  84     -33.662   4.704 -12.483  1.00 96.33           C  
ATOM   1307  HG  LEU A  84     -33.619   5.772 -12.271  1.00 96.33           H  
ATOM   1308  CD1 LEU A  84     -32.882   3.966 -11.397  1.00 96.33           C  
ATOM   1309 HD11 LEU A  84     -32.875   2.892 -11.587  1.00 96.33           H  
ATOM   1310 HD12 LEU A  84     -33.336   4.154 -10.424  1.00 96.33           H  
ATOM   1311 HD13 LEU A  84     -31.855   4.330 -11.363  1.00 96.33           H  
ATOM   1312  CD2 LEU A  84     -32.963   4.454 -13.823  1.00 96.33           C  
ATOM   1313 HD21 LEU A  84     -33.319   5.159 -14.575  1.00 96.33           H  
ATOM   1314 HD22 LEU A  84     -31.888   4.588 -13.703  1.00 96.33           H  
ATOM   1315 HD23 LEU A  84     -33.154   3.435 -14.159  1.00 96.33           H  
ATOM   1316  N   GLY A  85     -38.468   4.715 -13.611  1.00 94.14           N  
ATOM   1317  H   GLY A  85     -38.449   5.666 -13.271  1.00 94.14           H  
ATOM   1318  CA  GLY A  85     -39.777   4.059 -13.667  1.00 94.14           C  
ATOM   1319  HA2 GLY A  85     -39.893   3.446 -12.774  1.00 94.14           H  
ATOM   1320  HA3 GLY A  85     -40.556   4.821 -13.640  1.00 94.14           H  
ATOM   1321  C   GLY A  85     -40.041   3.159 -14.881  1.00 94.14           C  
ATOM   1322  O   GLY A  85     -40.435   2.013 -14.667  1.00 94.14           O  
ATOM   1323  N   PRO A  86     -39.763   3.583 -16.133  1.00 94.34           N  
ATOM   1324  CA  PRO A  86     -40.007   2.755 -17.322  1.00 94.34           C  
ATOM   1325  HA  PRO A  86     -41.076   2.547 -17.381  1.00 94.34           H  
ATOM   1326  C   PRO A  86     -39.262   1.411 -17.352  1.00 94.34           C  
ATOM   1327  CB  PRO A  86     -39.602   3.627 -18.516  1.00 94.34           C  
ATOM   1328  HB2 PRO A  86     -38.553   3.465 -18.765  1.00 94.34           H  
ATOM   1329  HB3 PRO A  86     -40.230   3.433 -19.385  1.00 94.34           H  
ATOM   1330  O   PRO A  86     -39.630   0.523 -18.118  1.00 94.34           O  
ATOM   1331  CG  PRO A  86     -39.785   5.050 -17.997  1.00 94.34           C  
ATOM   1332  HG2 PRO A  86     -39.163   5.765 -18.536  1.00 94.34           H  
ATOM   1333  HG3 PRO A  86     -40.837   5.325 -18.062  1.00 94.34           H  
ATOM   1334  CD  PRO A  86     -39.379   4.932 -16.531  1.00 94.34           C  
ATOM   1335  HD2 PRO A  86     -39.892   5.690 -15.939  1.00 94.34           H  
ATOM   1336  HD3 PRO A  86     -38.299   5.047 -16.439  1.00 94.34           H  
ATOM   1337  N   TRP A  87     -38.219   1.254 -16.533  1.00 95.46           N  
ATOM   1338  H   TRP A  87     -37.988   2.009 -15.904  1.00 95.46           H  
ATOM   1339  CA  TRP A  87     -37.374   0.058 -16.486  1.00 95.46           C  
ATOM   1340  HA  TRP A  87     -37.661  -0.620 -17.289  1.00 95.46           H  
ATOM   1341  C   TRP A  87     -37.514  -0.739 -15.191  1.00 95.46           C  
ATOM   1342  CB  TRP A  87     -35.924   0.475 -16.729  1.00 95.46           C  
ATOM   1343  HB2 TRP A  87     -35.275  -0.397 -16.653  1.00 95.46           H  
ATOM   1344  HB3 TRP A  87     -35.630   1.176 -15.949  1.00 95.46           H  
ATOM   1345  O   TRP A  87     -36.811  -1.737 -15.023  1.00 95.46           O  
ATOM   1346  CG  TRP A  87     -35.708   1.107 -18.064  1.00 95.46           C  
ATOM   1347  CD1 TRP A  87     -35.536   0.444 -19.227  1.00 95.46           C  
ATOM   1348  HD1 TRP A  87     -35.496  -0.632 -19.317  1.00 95.46           H  
ATOM   1349  CD2 TRP A  87     -35.716   2.523 -18.402  1.00 95.46           C  
ATOM   1350  CE2 TRP A  87     -35.540   2.649 -19.811  1.00 95.46           C  
ATOM   1351  CE3 TRP A  87     -35.884   3.710 -17.661  1.00 95.46           C  
ATOM   1352  HE3 TRP A  87     -36.043   3.645 -16.594  1.00 95.46           H  
ATOM   1353  NE1 TRP A  87     -35.446   1.351 -20.263  1.00 95.46           N  
ATOM   1354  HE1 TRP A  87     -35.318   1.078 -21.227  1.00 95.46           H  
ATOM   1355  CH2 TRP A  87     -35.661   5.060 -19.684  1.00 95.46           C  
ATOM   1356  HH2 TRP A  87     -35.651   6.028 -20.163  1.00 95.46           H  
ATOM   1357  CZ2 TRP A  87     -35.488   3.895 -20.450  1.00 95.46           C  
ATOM   1358  HZ2 TRP A  87     -35.347   3.958 -21.519  1.00 95.46           H  
ATOM   1359  CZ3 TRP A  87     -35.888   4.963 -18.300  1.00 95.46           C  
ATOM   1360  HZ3 TRP A  87     -36.052   5.857 -17.717  1.00 95.46           H  
ATOM   1361  N   ILE A  88     -38.391  -0.320 -14.277  1.00 92.93           N  
ATOM   1362  H   ILE A  88     -38.987   0.465 -14.500  1.00 92.93           H  
ATOM   1363  CA  ILE A  88     -38.650  -1.038 -13.029  1.00 92.93           C  
ATOM   1364  HA  ILE A  88     -37.692  -1.322 -12.594  1.00 92.93           H  
ATOM   1365  C   ILE A  88     -39.421  -2.325 -13.337  1.00 92.93           C  
ATOM   1366  CB  ILE A  88     -39.374  -0.137 -12.005  1.00 92.93           C  
ATOM   1367  HB  ILE A  88     -40.302   0.231 -12.443  1.00 92.93           H  
ATOM   1368  O   ILE A  88     -40.421  -2.322 -14.053  1.00 92.93           O  
ATOM   1369  CG1 ILE A  88     -38.470   1.063 -11.639  1.00 92.93           C  
ATOM   1370 HG12 ILE A  88     -38.278   1.634 -12.547  1.00 92.93           H  
ATOM   1371 HG13 ILE A  88     -37.515   0.700 -11.259  1.00 92.93           H  
ATOM   1372  CG2 ILE A  88     -39.710  -0.936 -10.740  1.00 92.93           C  
ATOM   1373 HG21 ILE A  88     -40.360  -1.781 -10.963  1.00 92.93           H  
ATOM   1374 HG22 ILE A  88     -40.254  -0.314 -10.029  1.00 92.93           H  
ATOM   1375 HG23 ILE A  88     -38.782  -1.281 -10.284  1.00 92.93           H  
ATOM   1376  CD1 ILE A  88     -39.065   2.035 -10.616  1.00 92.93           C  
ATOM   1377 HD11 ILE A  88     -38.461   2.941 -10.577  1.00 92.93           H  
ATOM   1378 HD12 ILE A  88     -40.089   2.291 -10.889  1.00 92.93           H  
ATOM   1379 HD13 ILE A  88     -39.066   1.573  -9.628  1.00 92.93           H  
ATOM   1380  N   GLN A  89     -38.944  -3.441 -12.791  1.00 88.43           N  
ATOM   1381  H   GLN A  89     -38.095  -3.380 -12.248  1.00 88.43           H  
ATOM   1382  CA  GLN A  89     -39.576  -4.749 -12.894  1.00 88.43           C  
ATOM   1383  HA  GLN A  89     -40.594  -4.605 -13.255  1.00 88.43           H  
ATOM   1384  C   GLN A  89     -39.628  -5.432 -11.522  1.00 88.43           C  
ATOM   1385  CB  GLN A  89     -38.828  -5.643 -13.894  1.00 88.43           C  
ATOM   1386  HB2 GLN A  89     -39.304  -6.623 -13.903  1.00 88.43           H  
ATOM   1387  HB3 GLN A  89     -37.794  -5.764 -13.572  1.00 88.43           H  
ATOM   1388  O   GLN A  89     -38.665  -5.342 -10.752  1.00 88.43           O  
ATOM   1389  CG  GLN A  89     -38.854  -5.069 -15.317  1.00 88.43           C  
ATOM   1390  HG2 GLN A  89     -39.884  -4.836 -15.590  1.00 88.43           H  
ATOM   1391  HG3 GLN A  89     -38.280  -4.143 -15.345  1.00 88.43           H  
ATOM   1392  CD  GLN A  89     -38.284  -6.014 -16.367  1.00 88.43           C  
ATOM   1393  NE2 GLN A  89     -38.224  -5.578 -17.606  1.00 88.43           N  
ATOM   1394 HE21 GLN A  89     -37.873  -6.223 -18.299  1.00 88.43           H  
ATOM   1395 HE22 GLN A  89     -38.530  -4.638 -17.814  1.00 88.43           H  
ATOM   1396  OE1 GLN A  89     -37.885  -7.145 -16.125  1.00 88.43           O  
ATOM   1397  N   PRO A  90     -40.707  -6.172 -11.221  1.00 85.18           N  
ATOM   1398  CA  PRO A  90     -40.787  -6.958 -10.001  1.00 85.18           C  
ATOM   1399  HA  PRO A  90     -40.588  -6.323  -9.138  1.00 85.18           H  
ATOM   1400  C   PRO A  90     -39.761  -8.101 -10.025  1.00 85.18           C  
ATOM   1401  CB  PRO A  90     -42.236  -7.447  -9.928  1.00 85.18           C  
ATOM   1402  HB2 PRO A  90     -42.837  -6.707  -9.399  1.00 85.18           H  
ATOM   1403  HB3 PRO A  90     -42.319  -8.419  -9.442  1.00 85.18           H  
ATOM   1404  O   PRO A  90     -39.594  -8.808 -11.021  1.00 85.18           O  
ATOM   1405  CG  PRO A  90     -42.673  -7.500 -11.392  1.00 85.18           C  
ATOM   1406  HG2 PRO A  90     -42.351  -8.442 -11.836  1.00 85.18           H  
ATOM   1407  HG3 PRO A  90     -43.750  -7.375 -11.498  1.00 85.18           H  
ATOM   1408  CD  PRO A  90     -41.905  -6.347 -12.031  1.00 85.18           C  
ATOM   1409  HD2 PRO A  90     -41.660  -6.593 -13.065  1.00 85.18           H  
ATOM   1410  HD3 PRO A  90     -42.503  -5.437 -11.990  1.00 85.18           H  
ATOM   1411  N   VAL A  91     -39.075  -8.296  -8.904  1.00 75.57           N  
ATOM   1412  H   VAL A  91     -39.275  -7.689  -8.122  1.00 75.57           H  
ATOM   1413  CA  VAL A  91     -38.124  -9.383  -8.658  1.00 75.57           C  
ATOM   1414  HA  VAL A  91     -37.817  -9.793  -9.619  1.00 75.57           H  
ATOM   1415  C   VAL A  91     -38.824 -10.474  -7.857  1.00 75.57           C  
ATOM   1416  CB  VAL A  91     -36.858  -8.898  -7.917  1.00 75.57           C  
ATOM   1417  HB  VAL A  91     -37.086  -8.713  -6.867  1.00 75.57           H  
ATOM   1418  O   VAL A  91     -39.569 -10.204  -6.916  1.00 75.57           O  
ATOM   1419  CG1 VAL A  91     -35.719  -9.927  -8.008  1.00 75.57           C  
ATOM   1420 HG11 VAL A  91     -34.849  -9.543  -7.476  1.00 75.57           H  
ATOM   1421 HG12 VAL A  91     -35.469 -10.118  -9.052  1.00 75.57           H  
ATOM   1422 HG13 VAL A  91     -36.019 -10.857  -7.525  1.00 75.57           H  
ATOM   1423  CG2 VAL A  91     -36.312  -7.618  -8.534  1.00 75.57           C  
ATOM   1424 HG21 VAL A  91     -37.020  -6.806  -8.371  1.00 75.57           H  
ATOM   1425 HG22 VAL A  91     -36.179  -7.763  -9.606  1.00 75.57           H  
ATOM   1426 HG23 VAL A  91     -35.376  -7.343  -8.047  1.00 75.57           H  
ATOM   1427  N   GLY A  92     -38.572 -11.734  -8.215  1.00 61.22           N  
ATOM   1428  H   GLY A  92     -37.979 -11.894  -9.017  1.00 61.22           H  
ATOM   1429  CA  GLY A  92     -38.978 -12.873  -7.390  1.00 61.22           C  
ATOM   1430  HA2 GLY A  92     -38.784 -13.801  -7.928  1.00 61.22           H  
ATOM   1431  HA3 GLY A  92     -40.049 -12.806  -7.198  1.00 61.22           H  
ATOM   1432  C   GLY A  92     -38.248 -12.926  -6.037  1.00 61.22           C  
ATOM   1433  O   GLY A  92     -37.310 -12.176  -5.778  1.00 61.22           O  
ATOM   1434  N   SER A  93     -38.636 -13.878  -5.189  1.00 55.45           N  
ATOM   1435  H   SER A  93     -39.350 -14.523  -5.496  1.00 55.45           H  
ATOM   1436  CA  SER A  93     -38.267 -13.971  -3.762  1.00 55.45           C  
ATOM   1437  HA  SER A  93     -38.609 -13.065  -3.262  1.00 55.45           H  
ATOM   1438  C   SER A  93     -36.781 -14.143  -3.399  1.00 55.45           C  
ATOM   1439  CB  SER A  93     -39.018 -15.163  -3.157  1.00 55.45           C  
ATOM   1440  HB2 SER A  93     -40.091 -14.986  -3.225  1.00 55.45           H  
ATOM   1441  HB3 SER A  93     -38.752 -15.268  -2.105  1.00 55.45           H  
ATOM   1442  O   SER A  93     -36.454 -14.072  -2.220  1.00 55.45           O  
ATOM   1443  OG  SER A  93     -38.692 -16.356  -3.858  1.00 55.45           O  
ATOM   1444  HG  SER A  93     -38.953 -17.101  -3.313  1.00 55.45           H  
ATOM   1445  N   LEU A  94     -35.877 -14.425  -4.344  1.00 51.50           N  
ATOM   1446  H   LEU A  94     -36.193 -14.407  -5.304  1.00 51.50           H  
ATOM   1447  CA  LEU A  94     -34.518 -14.921  -4.046  1.00 51.50           C  
ATOM   1448  HA  LEU A  94     -34.474 -15.188  -2.990  1.00 51.50           H  
ATOM   1449  C   LEU A  94     -33.385 -13.883  -4.205  1.00 51.50           C  
ATOM   1450  CB  LEU A  94     -34.267 -16.213  -4.857  1.00 51.50           C  
ATOM   1451  HB2 LEU A  94     -33.200 -16.432  -4.885  1.00 51.50           H  
ATOM   1452  HB3 LEU A  94     -34.587 -16.039  -5.885  1.00 51.50           H  
ATOM   1453  O   LEU A  94     -32.213 -14.252  -4.172  1.00 51.50           O  
ATOM   1454  CG  LEU A  94     -34.983 -17.459  -4.299  1.00 51.50           C  
ATOM   1455  HG  LEU A  94     -36.023 -17.220  -4.080  1.00 51.50           H  
ATOM   1456  CD1 LEU A  94     -34.958 -18.578  -5.342  1.00 51.50           C  
ATOM   1457 HD11 LEU A  94     -33.928 -18.839  -5.586  1.00 51.50           H  
ATOM   1458 HD12 LEU A  94     -35.471 -19.456  -4.950  1.00 51.50           H  
ATOM   1459 HD13 LEU A  94     -35.473 -18.249  -6.245  1.00 51.50           H  
ATOM   1460  CD2 LEU A  94     -34.310 -17.990  -3.029  1.00 51.50           C  
ATOM   1461 HD21 LEU A  94     -33.263 -18.221  -3.225  1.00 51.50           H  
ATOM   1462 HD22 LEU A  94     -34.369 -17.245  -2.236  1.00 51.50           H  
ATOM   1463 HD23 LEU A  94     -34.821 -18.891  -2.690  1.00 51.50           H  
ATOM   1464  N   GLY A  95     -33.689 -12.598  -4.405  1.00 53.70           N  
ATOM   1465  H   GLY A  95     -34.658 -12.321  -4.349  1.00 53.70           H  
ATOM   1466  CA  GLY A  95     -32.666 -11.556  -4.568  1.00 53.70           C  
ATOM   1467  HA2 GLY A  95     -33.079 -10.752  -5.177  1.00 53.70           H  
ATOM   1468  HA3 GLY A  95     -31.809 -11.968  -5.101  1.00 53.70           H  
ATOM   1469  C   GLY A  95     -32.181 -10.937  -3.249  1.00 53.70           C  
ATOM   1470  O   GLY A  95     -32.967 -10.646  -2.360  1.00 53.70           O  
ATOM   1471  N   TRP A  96     -30.892 -10.607  -3.158  1.00 54.43           N  
ATOM   1472  H   TRP A  96     -30.255 -10.967  -3.854  1.00 54.43           H  
ATOM   1473  CA  TRP A  96     -30.332  -9.645  -2.188  1.00 54.43           C  
ATOM   1474  HA  TRP A  96     -30.426 -10.059  -1.184  1.00 54.43           H  
ATOM   1475  C   TRP A  96     -31.050  -8.270  -2.172  1.00 54.43           C  
ATOM   1476  CB  TRP A  96     -28.838  -9.475  -2.520  1.00 54.43           C  
ATOM   1477  HB2 TRP A  96     -28.390  -8.854  -1.744  1.00 54.43           H  
ATOM   1478  HB3 TRP A  96     -28.352 -10.449  -2.474  1.00 54.43           H  
ATOM   1479  O   TRP A  96     -30.953  -7.531  -1.197  1.00 54.43           O  
ATOM   1480  CG  TRP A  96     -28.532  -8.854  -3.859  1.00 54.43           C  
ATOM   1481  CD1 TRP A  96     -28.999  -9.255  -5.068  1.00 54.43           C  
ATOM   1482  HD1 TRP A  96     -29.645 -10.098  -5.260  1.00 54.43           H  
ATOM   1483  CD2 TRP A  96     -27.728  -7.667  -4.145  1.00 54.43           C  
ATOM   1484  CE2 TRP A  96     -27.819  -7.372  -5.533  1.00 54.43           C  
ATOM   1485  CE3 TRP A  96     -26.937  -6.799  -3.378  1.00 54.43           C  
ATOM   1486  HE3 TRP A  96     -26.841  -7.009  -2.323  1.00 54.43           H  
ATOM   1487  NE1 TRP A  96     -28.659  -8.328  -6.025  1.00 54.43           N  
ATOM   1488  HE1 TRP A  96     -29.189  -8.162  -6.869  1.00 54.43           H  
ATOM   1489  CH2 TRP A  96     -26.449  -5.405  -5.332  1.00 54.43           C  
ATOM   1490  HH2 TRP A  96     -25.992  -4.524  -5.758  1.00 54.43           H  
ATOM   1491  CZ2 TRP A  96     -27.218  -6.260  -6.129  1.00 54.43           C  
ATOM   1492  HZ2 TRP A  96     -27.384  -6.038  -7.173  1.00 54.43           H  
ATOM   1493  CZ3 TRP A  96     -26.287  -5.693  -3.970  1.00 54.43           C  
ATOM   1494  HZ3 TRP A  96     -25.659  -5.038  -3.385  1.00 54.43           H  
ATOM   1495  N   GLU A  97     -31.800  -7.962  -3.236  1.00 54.50           N  
ATOM   1496  H   GLU A  97     -31.751  -8.596  -4.021  1.00 54.50           H  
ATOM   1497  CA  GLU A  97     -32.652  -6.775  -3.413  1.00 54.50           C  
ATOM   1498  HA  GLU A  97     -32.165  -5.898  -2.985  1.00 54.50           H  
ATOM   1499  C   GLU A  97     -34.047  -6.899  -2.762  1.00 54.50           C  
ATOM   1500  CB  GLU A  97     -32.838  -6.559  -4.928  1.00 54.50           C  
ATOM   1501  HB2 GLU A  97     -33.207  -7.499  -5.338  1.00 54.50           H  
ATOM   1502  HB3 GLU A  97     -33.601  -5.800  -5.103  1.00 54.50           H  
ATOM   1503  O   GLU A  97     -34.789  -5.919  -2.729  1.00 54.50           O  
ATOM   1504  CG  GLU A  97     -31.564  -6.129  -5.687  1.00 54.50           C  
ATOM   1505  HG2 GLU A  97     -31.470  -5.045  -5.637  1.00 54.50           H  
ATOM   1506  HG3 GLU A  97     -30.692  -6.560  -5.194  1.00 54.50           H  
ATOM   1507  CD  GLU A  97     -31.567  -6.585  -7.158  1.00 54.50           C  
ATOM   1508  OE1 GLU A  97     -30.483  -6.883  -7.716  1.00 54.50           O  
ATOM   1509  OE2 GLU A  97     -32.629  -6.925  -7.724  1.00 54.50           O  
ATOM   1510  N   VAL A  98     -34.458  -8.087  -2.291  1.00 52.52           N  
ATOM   1511  H   VAL A  98     -33.805  -8.858  -2.259  1.00 52.52           H  
ATOM   1512  CA  VAL A  98     -35.850  -8.327  -1.867  1.00 52.52           C  
ATOM   1513  HA  VAL A  98     -36.499  -8.011  -2.684  1.00 52.52           H  
ATOM   1514  C   VAL A  98     -36.180  -7.462  -0.648  1.00 52.52           C  
ATOM   1515  CB  VAL A  98     -36.139  -9.821  -1.616  1.00 52.52           C  
ATOM   1516  HB  VAL A  98     -35.477 -10.185  -0.830  1.00 52.52           H  
ATOM   1517  O   VAL A  98     -35.543  -7.559   0.403  1.00 52.52           O  
ATOM   1518  CG1 VAL A  98     -37.597 -10.082  -1.211  1.00 52.52           C  
ATOM   1519 HG11 VAL A  98     -38.281  -9.646  -1.939  1.00 52.52           H  
ATOM   1520 HG12 VAL A  98     -37.788  -9.647  -0.230  1.00 52.52           H  
ATOM   1521 HG13 VAL A  98     -37.777 -11.155  -1.143  1.00 52.52           H  
ATOM   1522  CG2 VAL A  98     -35.917 -10.662  -2.880  1.00 52.52           C  
ATOM   1523 HG21 VAL A  98     -35.105 -10.262  -3.487  1.00 52.52           H  
ATOM   1524 HG22 VAL A  98     -35.677 -11.682  -2.578  1.00 52.52           H  
ATOM   1525 HG23 VAL A  98     -36.809 -10.663  -3.505  1.00 52.52           H  
ATOM   1526  N   ALA A  99     -37.190  -6.602  -0.796  1.00 54.32           N  
ATOM   1527  H   ALA A  99     -37.643  -6.531  -1.696  1.00 54.32           H  
ATOM   1528  CA  ALA A  99     -37.681  -5.754   0.281  1.00 54.32           C  
ATOM   1529  HA  ALA A  99     -36.822  -5.213   0.678  1.00 54.32           H  
ATOM   1530  C   ALA A  99     -38.309  -6.604   1.411  1.00 54.32           C  
ATOM   1531  CB  ALA A  99     -38.664  -4.734  -0.309  1.00 54.32           C  
ATOM   1532  HB1 ALA A  99     -38.923  -3.979   0.433  1.00 54.32           H  
ATOM   1533  HB2 ALA A  99     -38.219  -4.232  -1.169  1.00 54.32           H  
ATOM   1534  HB3 ALA A  99     -39.577  -5.238  -0.625  1.00 54.32           H  
ATOM   1535  O   ALA A  99     -38.759  -7.727   1.162  1.00 54.32           O  
ATOM   1536  N   PRO A 100     -38.408  -6.088   2.655  1.00 52.91           N  
ATOM   1537  CA  PRO A 100     -38.966  -6.828   3.797  1.00 52.91           C  
ATOM   1538  HA  PRO A 100     -38.297  -7.653   4.042  1.00 52.91           H  
ATOM   1539  C   PRO A 100     -40.378  -7.387   3.564  1.00 52.91           C  
ATOM   1540  CB  PRO A 100     -38.998  -5.825   4.955  1.00 52.91           C  
ATOM   1541  HB2 PRO A 100     -39.963  -5.321   4.992  1.00 52.91           H  
ATOM   1542  HB3 PRO A 100     -38.789  -6.309   5.909  1.00 52.91           H  
ATOM   1543  O   PRO A 100     -40.760  -8.381   4.175  1.00 52.91           O  
ATOM   1544  CG  PRO A 100     -37.922  -4.805   4.594  1.00 52.91           C  
ATOM   1545  HG2 PRO A 100     -38.129  -3.825   5.026  1.00 52.91           H  
ATOM   1546  HG3 PRO A 100     -36.949  -5.170   4.923  1.00 52.91           H  
ATOM   1547  CD  PRO A 100     -37.959  -4.768   3.070  1.00 52.91           C  
ATOM   1548  HD2 PRO A 100     -38.678  -4.019   2.741  1.00 52.91           H  
ATOM   1549  HD3 PRO A 100     -36.967  -4.534   2.686  1.00 52.91           H  
ATOM   1550  N   SER A 101     -41.153  -6.758   2.679  1.00 54.11           N  
ATOM   1551  H   SER A 101     -40.764  -5.983   2.160  1.00 54.11           H  
ATOM   1552  CA  SER A 101     -42.493  -7.188   2.266  1.00 54.11           C  
ATOM   1553  HA  SER A 101     -43.090  -7.381   3.157  1.00 54.11           H  
ATOM   1554  C   SER A 101     -42.512  -8.476   1.429  1.00 54.11           C  
ATOM   1555  CB  SER A 101     -43.156  -6.052   1.474  1.00 54.11           C  
ATOM   1556  HB2 SER A 101     -43.413  -5.240   2.154  1.00 54.11           H  
ATOM   1557  HB3 SER A 101     -44.065  -6.409   0.991  1.00 54.11           H  
ATOM   1558  O   SER A 101     -43.591  -8.950   1.083  1.00 54.11           O  
ATOM   1559  OG  SER A 101     -42.243  -5.566   0.506  1.00 54.11           O  
ATOM   1560  HG  SER A 101     -42.685  -5.359  -0.321  1.00 54.11           H  
ATOM   1561  N   GLY A 102     -41.357  -9.045   1.066  1.00 57.87           N  
ATOM   1562  H   GLY A 102     -40.499  -8.588   1.339  1.00 57.87           H  
ATOM   1563  CA  GLY A 102     -41.238 -10.259   0.250  1.00 57.87           C  
ATOM   1564  HA2 GLY A 102     -42.005 -10.970   0.555  1.00 57.87           H  
ATOM   1565  HA3 GLY A 102     -40.261 -10.707   0.433  1.00 57.87           H  
ATOM   1566  C   GLY A 102     -41.377 -10.035  -1.263  1.00 57.87           C  
ATOM   1567  O   GLY A 102     -41.005 -10.914  -2.038  1.00 57.87           O  
ATOM   1568  N   GLN A 103     -41.862  -8.865  -1.689  1.00 62.11           N  
ATOM   1569  H   GLN A 103     -42.126  -8.191  -0.984  1.00 62.11           H  
ATOM   1570  CA  GLN A 103     -41.823  -8.384  -3.074  1.00 62.11           C  
ATOM   1571  HA  GLN A 103     -41.508  -9.182  -3.747  1.00 62.11           H  
ATOM   1572  C   GLN A 103     -40.798  -7.250  -3.154  1.00 62.11           C  
ATOM   1573  CB  GLN A 103     -43.213  -7.888  -3.513  1.00 62.11           C  
ATOM   1574  HB2 GLN A 103     -43.580  -7.163  -2.787  1.00 62.11           H  
ATOM   1575  HB3 GLN A 103     -43.113  -7.385  -4.475  1.00 62.11           H  
ATOM   1576  O   GLN A 103     -40.954  -6.253  -2.455  1.00 62.11           O  
ATOM   1577  CG  GLN A 103     -44.240  -9.020  -3.666  1.00 62.11           C  
ATOM   1578  HG2 GLN A 103     -44.359  -9.537  -2.714  1.00 62.11           H  
ATOM   1579  HG3 GLN A 103     -43.870  -9.735  -4.401  1.00 62.11           H  
ATOM   1580  CD  GLN A 103     -45.615  -8.524  -4.115  1.00 62.11           C  
ATOM   1581  NE2 GLN A 103     -46.504  -9.410  -4.507  1.00 62.11           N  
ATOM   1582 HE21 GLN A 103     -46.281 -10.395  -4.528  1.00 62.11           H  
ATOM   1583 HE22 GLN A 103     -47.387  -9.023  -4.809  1.00 62.11           H  
ATOM   1584  OE1 GLN A 103     -45.938  -7.350  -4.114  1.00 62.11           O  
ATOM   1585  N   GLY A 104     -39.753  -7.407  -3.967  1.00 77.89           N  
ATOM   1586  H   GLY A 104     -39.721  -8.223  -4.561  1.00 77.89           H  
ATOM   1587  CA  GLY A 104     -38.794  -6.341  -4.270  1.00 77.89           C  
ATOM   1588  HA2 GLY A 104     -39.027  -5.435  -3.711  1.00 77.89           H  
ATOM   1589  HA3 GLY A 104     -37.782  -6.653  -4.012  1.00 77.89           H  
ATOM   1590  C   GLY A 104     -38.825  -6.011  -5.754  1.00 77.89           C  
ATOM   1591  O   GLY A 104     -39.162  -6.866  -6.567  1.00 77.89           O  
ATOM   1592  N   GLU A 105     -38.479  -4.787  -6.113  1.00 88.33           N  
ATOM   1593  H   GLU A 105     -38.283  -4.102  -5.397  1.00 88.33           H  
ATOM   1594  CA  GLU A 105     -38.329  -4.355  -7.500  1.00 88.33           C  
ATOM   1595  HA  GLU A 105     -38.712  -5.118  -8.178  1.00 88.33           H  
ATOM   1596  C   GLU A 105     -36.853  -4.139  -7.850  1.00 88.33           C  
ATOM   1597  CB  GLU A 105     -39.150  -3.089  -7.727  1.00 88.33           C  
ATOM   1598  HB2 GLU A 105     -38.884  -2.684  -8.704  1.00 88.33           H  
ATOM   1599  HB3 GLU A 105     -38.888  -2.364  -6.956  1.00 88.33           H  
ATOM   1600  O   GLU A 105     -36.013  -3.936  -6.974  1.00 88.33           O  
ATOM   1601  CG  GLU A 105     -40.661  -3.356  -7.705  1.00 88.33           C  
ATOM   1602  HG2 GLU A 105     -40.905  -4.026  -8.529  1.00 88.33           H  
ATOM   1603  HG3 GLU A 105     -40.928  -3.856  -6.774  1.00 88.33           H  
ATOM   1604  CD  GLU A 105     -41.490  -2.071  -7.822  1.00 88.33           C  
ATOM   1605  OE1 GLU A 105     -42.698  -2.211  -8.111  1.00 88.33           O  
ATOM   1606  OE2 GLU A 105     -40.932  -0.974  -7.577  1.00 88.33           O  
ATOM   1607  N   ARG A 106     -36.531  -4.201  -9.144  1.00 90.06           N  
ATOM   1608  H   ARG A 106     -37.266  -4.409  -9.804  1.00 90.06           H  
ATOM   1609  CA  ARG A 106     -35.224  -3.807  -9.683  1.00 90.06           C  
ATOM   1610  HA  ARG A 106     -34.777  -3.082  -9.003  1.00 90.06           H  
ATOM   1611  C   ARG A 106     -35.382  -3.146 -11.033  1.00 90.06           C  
ATOM   1612  CB  ARG A 106     -34.263  -4.996  -9.747  1.00 90.06           C  
ATOM   1613  HB2 ARG A 106     -34.358  -5.552  -8.814  1.00 90.06           H  
ATOM   1614  HB3 ARG A 106     -33.243  -4.616  -9.798  1.00 90.06           H  
ATOM   1615  O   ARG A 106     -36.352  -3.418 -11.737  1.00 90.06           O  
ATOM   1616  CG  ARG A 106     -34.490  -5.920 -10.952  1.00 90.06           C  
ATOM   1617  HG2 ARG A 106     -34.224  -5.390 -11.867  1.00 90.06           H  
ATOM   1618  HG3 ARG A 106     -35.538  -6.215 -11.017  1.00 90.06           H  
ATOM   1619  CD  ARG A 106     -33.590  -7.145 -10.824  1.00 90.06           C  
ATOM   1620  HD2 ARG A 106     -32.577  -6.805 -10.609  1.00 90.06           H  
ATOM   1621  HD3 ARG A 106     -33.938  -7.717  -9.963  1.00 90.06           H  
ATOM   1622  NE  ARG A 106     -33.636  -7.989 -12.037  1.00 90.06           N  
ATOM   1623  HE  ARG A 106     -34.561  -8.194 -12.386  1.00 90.06           H  
ATOM   1624  NH1 ARG A 106     -31.383  -7.965 -12.556  1.00 90.06           N  
ATOM   1625 HH11 ARG A 106     -31.249  -7.268 -11.838  1.00 90.06           H  
ATOM   1626 HH12 ARG A 106     -30.698  -7.973 -13.299  1.00 90.06           H  
ATOM   1627  NH2 ARG A 106     -32.805  -9.009 -13.897  1.00 90.06           N  
ATOM   1628 HH21 ARG A 106     -33.749  -9.170 -14.220  1.00 90.06           H  
ATOM   1629 HH22 ARG A 106     -32.032  -9.102 -14.540  1.00 90.06           H  
ATOM   1630  CZ  ARG A 106     -32.613  -8.316 -12.811  1.00 90.06           C  
ATOM   1631  N   VAL A 107     -34.391  -2.368 -11.452  1.00 92.89           N  
ATOM   1632  H   VAL A 107     -33.604  -2.206 -10.841  1.00 92.89           H  
ATOM   1633  CA  VAL A 107     -34.326  -1.958 -12.857  1.00 92.89           C  
ATOM   1634  HA  VAL A 107     -35.349  -1.811 -13.202  1.00 92.89           H  
ATOM   1635  C   VAL A 107     -33.723  -3.035 -13.753  1.00 92.89           C  
ATOM   1636  CB  VAL A 107     -33.614  -0.632 -13.097  1.00 92.89           C  
ATOM   1637  HB  VAL A 107     -33.492  -0.564 -14.178  1.00 92.89           H  
ATOM   1638  O   VAL A 107     -32.820  -3.768 -13.347  1.00 92.89           O  
ATOM   1639  CG1 VAL A 107     -34.455   0.571 -12.692  1.00 92.89           C  
ATOM   1640 HG11 VAL A 107     -34.076   1.429 -13.247  1.00 92.89           H  
ATOM   1641 HG12 VAL A 107     -34.366   0.782 -11.627  1.00 92.89           H  
ATOM   1642 HG13 VAL A 107     -35.501   0.424 -12.962  1.00 92.89           H  
ATOM   1643  CG2 VAL A 107     -32.231  -0.523 -12.461  1.00 92.89           C  
ATOM   1644 HG21 VAL A 107     -32.350  -0.362 -11.390  1.00 92.89           H  
ATOM   1645 HG22 VAL A 107     -31.703   0.335 -12.877  1.00 92.89           H  
ATOM   1646 HG23 VAL A 107     -31.652  -1.425 -12.654  1.00 92.89           H  
ATOM   1647  N   VAL A 108     -34.207  -3.108 -14.992  1.00 94.03           N  
ATOM   1648  H   VAL A 108     -34.995  -2.522 -15.229  1.00 94.03           H  
ATOM   1649  CA  VAL A 108     -33.681  -3.996 -16.032  1.00 94.03           C  
ATOM   1650  HA  VAL A 108     -32.675  -4.310 -15.755  1.00 94.03           H  
ATOM   1651  C   VAL A 108     -33.585  -3.245 -17.360  1.00 94.03           C  
ATOM   1652  CB  VAL A 108     -34.549  -5.264 -16.171  1.00 94.03           C  
ATOM   1653  HB  VAL A 108     -35.527  -4.989 -16.567  1.00 94.03           H  
ATOM   1654  O   VAL A 108     -34.538  -2.603 -17.793  1.00 94.03           O  
ATOM   1655  CG1 VAL A 108     -33.899  -6.278 -17.120  1.00 94.03           C  
ATOM   1656 HG11 VAL A 108     -33.807  -5.841 -18.115  1.00 94.03           H  
ATOM   1657 HG12 VAL A 108     -32.907  -6.549 -16.759  1.00 94.03           H  
ATOM   1658 HG13 VAL A 108     -34.524  -7.168 -17.197  1.00 94.03           H  
ATOM   1659  CG2 VAL A 108     -34.753  -5.991 -14.833  1.00 94.03           C  
ATOM   1660 HG21 VAL A 108     -33.785  -6.190 -14.373  1.00 94.03           H  
ATOM   1661 HG22 VAL A 108     -35.345  -5.366 -14.165  1.00 94.03           H  
ATOM   1662 HG23 VAL A 108     -35.304  -6.918 -14.991  1.00 94.03           H  
ATOM   1663  N   ASN A 109     -32.452  -3.389 -18.047  1.00 96.08           N  
ATOM   1664  H   ASN A 109     -31.722  -3.944 -17.625  1.00 96.08           H  
ATOM   1665  CA  ASN A 109     -32.161  -2.820 -19.364  1.00 96.08           C  
ATOM   1666  HA  ASN A 109     -31.117  -3.061 -19.565  1.00 96.08           H  
ATOM   1667  C   ASN A 109     -32.244  -1.284 -19.443  1.00 96.08           C  
ATOM   1668  CB  ASN A 109     -33.010  -3.514 -20.446  1.00 96.08           C  
ATOM   1669  HB2 ASN A 109     -32.766  -3.091 -21.421  1.00 96.08           H  
ATOM   1670  HB3 ASN A 109     -34.064  -3.310 -20.256  1.00 96.08           H  
ATOM   1671  O   ASN A 109     -32.659  -0.749 -20.472  1.00 96.08           O  
ATOM   1672  CG  ASN A 109     -32.785  -5.005 -20.548  1.00 96.08           C  
ATOM   1673  ND2 ASN A 109     -33.837  -5.766 -20.742  1.00 96.08           N  
ATOM   1674 HD21 ASN A 109     -34.759  -5.355 -20.706  1.00 96.08           H  
ATOM   1675 HD22 ASN A 109     -33.668  -6.761 -20.768  1.00 96.08           H  
ATOM   1676  OD1 ASN A 109     -31.678  -5.509 -20.521  1.00 96.08           O  
ATOM   1677  N   VAL A 110     -31.838  -0.571 -18.390  1.00 96.96           N  
ATOM   1678  H   VAL A 110     -31.512  -1.061 -17.569  1.00 96.96           H  
ATOM   1679  CA  VAL A 110     -31.763   0.900 -18.391  1.00 96.96           C  
ATOM   1680  HA  VAL A 110     -32.745   1.297 -18.651  1.00 96.96           H  
ATOM   1681  C   VAL A 110     -30.711   1.356 -19.413  1.00 96.96           C  
ATOM   1682  CB  VAL A 110     -31.398   1.416 -16.992  1.00 96.96           C  
ATOM   1683  HB  VAL A 110     -30.483   0.922 -16.666  1.00 96.96           H  
ATOM   1684  O   VAL A 110     -29.536   1.027 -19.233  1.00 96.96           O  
ATOM   1685  CG1 VAL A 110     -31.208   2.931 -16.935  1.00 96.96           C  
ATOM   1686 HG11 VAL A 110     -30.409   3.255 -17.601  1.00 96.96           H  
ATOM   1687 HG12 VAL A 110     -32.152   3.398 -17.216  1.00 96.96           H  
ATOM   1688 HG13 VAL A 110     -30.956   3.229 -15.917  1.00 96.96           H  
ATOM   1689  CG2 VAL A 110     -32.497   1.086 -15.990  1.00 96.96           C  
ATOM   1690 HG21 VAL A 110     -32.719   0.020 -16.040  1.00 96.96           H  
ATOM   1691 HG22 VAL A 110     -32.157   1.337 -14.985  1.00 96.96           H  
ATOM   1692 HG23 VAL A 110     -33.398   1.654 -16.221  1.00 96.96           H  
ATOM   1693  N   PRO A 111     -31.079   2.092 -20.479  1.00 97.56           N  
ATOM   1694  CA  PRO A 111     -30.163   2.449 -21.555  1.00 97.56           C  
ATOM   1695  HA  PRO A 111     -29.572   1.584 -21.853  1.00 97.56           H  
ATOM   1696  C   PRO A 111     -29.224   3.574 -21.110  1.00 97.56           C  
ATOM   1697  CB  PRO A 111     -31.067   2.861 -22.724  1.00 97.56           C  
ATOM   1698  HB2 PRO A 111     -31.344   1.975 -23.295  1.00 97.56           H  
ATOM   1699  HB3 PRO A 111     -30.595   3.596 -23.377  1.00 97.56           H  
ATOM   1700  O   PRO A 111     -29.626   4.737 -21.067  1.00 97.56           O  
ATOM   1701  CG  PRO A 111     -32.308   3.429 -22.036  1.00 97.56           C  
ATOM   1702  HG2 PRO A 111     -33.193   3.345 -22.666  1.00 97.56           H  
ATOM   1703  HG3 PRO A 111     -32.142   4.469 -21.752  1.00 97.56           H  
ATOM   1704  CD  PRO A 111     -32.419   2.562 -20.785  1.00 97.56           C  
ATOM   1705  HD2 PRO A 111     -33.047   1.700 -21.009  1.00 97.56           H  
ATOM   1706  HD3 PRO A 111     -32.832   3.140 -19.958  1.00 97.56           H  
ATOM   1707  N   LEU A 112     -27.974   3.236 -20.800  1.00 97.91           N  
ATOM   1708  H   LEU A 112     -27.698   2.272 -20.916  1.00 97.91           H  
ATOM   1709  CA  LEU A 112     -26.928   4.212 -20.494  1.00 97.91           C  
ATOM   1710  HA  LEU A 112     -27.369   5.041 -19.940  1.00 97.91           H  
ATOM   1711  C   LEU A 112     -26.340   4.795 -21.777  1.00 97.91           C  
ATOM   1712  CB  LEU A 112     -25.826   3.579 -19.629  1.00 97.91           C  
ATOM   1713  HB2 LEU A 112     -25.446   2.692 -20.137  1.00 97.91           H  
ATOM   1714  HB3 LEU A 112     -25.005   4.292 -19.553  1.00 97.91           H  
ATOM   1715  O   LEU A 112     -26.191   4.080 -22.770  1.00 97.91           O  
ATOM   1716  CG  LEU A 112     -26.264   3.197 -18.206  1.00 97.91           C  
ATOM   1717  HG  LEU A 112     -27.023   2.416 -18.257  1.00 97.91           H  
ATOM   1718  CD1 LEU A 112     -25.052   2.661 -17.441  1.00 97.91           C  
ATOM   1719 HD11 LEU A 112     -24.282   3.430 -17.383  1.00 97.91           H  
ATOM   1720 HD12 LEU A 112     -24.647   1.794 -17.961  1.00 97.91           H  
ATOM   1721 HD13 LEU A 112     -25.347   2.366 -16.433  1.00 97.91           H  
ATOM   1722  CD2 LEU A 112     -26.836   4.379 -17.420  1.00 97.91           C  
ATOM   1723 HD21 LEU A 112     -26.946   4.109 -16.369  1.00 97.91           H  
ATOM   1724 HD22 LEU A 112     -27.815   4.651 -17.814  1.00 97.91           H  
ATOM   1725 HD23 LEU A 112     -26.170   5.238 -17.504  1.00 97.91           H  
ATOM   1726  N   CYS A 113     -26.007   6.085 -21.754  1.00 98.02           N  
ATOM   1727  H   CYS A 113     -26.160   6.613 -20.906  1.00 98.02           H  
ATOM   1728  CA  CYS A 113     -25.346   6.744 -22.878  1.00 98.02           C  
ATOM   1729  HA  CYS A 113     -25.956   6.606 -23.771  1.00 98.02           H  
ATOM   1730  C   CYS A 113     -23.981   6.116 -23.175  1.00 98.02           C  
ATOM   1731  CB  CYS A 113     -25.218   8.246 -22.603  1.00 98.02           C  
ATOM   1732  HB2 CYS A 113     -24.647   8.694 -23.417  1.00 98.02           H  
ATOM   1733  HB3 CYS A 113     -24.650   8.384 -21.683  1.00 98.02           H  
ATOM   1734  O   CYS A 113     -23.297   5.634 -22.270  1.00 98.02           O  
ATOM   1735  SG  CYS A 113     -26.791   9.141 -22.457  1.00 98.02           S  
ATOM   1736  N   GLN A 114     -23.579   6.151 -24.446  1.00 97.35           N  
ATOM   1737  H   GLN A 114     -24.191   6.559 -25.138  1.00 97.35           H  
ATOM   1738  CA  GLN A 114     -22.348   5.519 -24.920  1.00 97.35           C  
ATOM   1739  HA  GLN A 114     -22.452   4.439 -24.811  1.00 97.35           H  
ATOM   1740  C   GLN A 114     -21.120   5.957 -24.104  1.00 97.35           C  
ATOM   1741  CB  GLN A 114     -22.184   5.849 -26.412  1.00 97.35           C  
ATOM   1742  HB2 GLN A 114     -22.092   6.927 -26.542  1.00 97.35           H  
ATOM   1743  HB3 GLN A 114     -23.067   5.510 -26.955  1.00 97.35           H  
ATOM   1744  O   GLN A 114     -20.348   5.114 -23.643  1.00 97.35           O  
ATOM   1745  CG  GLN A 114     -20.944   5.162 -26.998  1.00 97.35           C  
ATOM   1746  HG2 GLN A 114     -20.055   5.530 -26.486  1.00 97.35           H  
ATOM   1747  HG3 GLN A 114     -21.013   4.087 -26.830  1.00 97.35           H  
ATOM   1748  CD  GLN A 114     -20.741   5.403 -28.489  1.00 97.35           C  
ATOM   1749  NE2 GLN A 114     -19.659   4.904 -29.035  1.00 97.35           N  
ATOM   1750 HE21 GLN A 114     -18.927   4.578 -28.420  1.00 97.35           H  
ATOM   1751 HE22 GLN A 114     -19.480   5.109 -30.008  1.00 97.35           H  
ATOM   1752  OE1 GLN A 114     -21.511   6.040 -29.196  1.00 97.35           O  
ATOM   1753  N   GLU A 115     -20.982   7.263 -23.863  1.00 97.19           N  
ATOM   1754  H   GLU A 115     -21.656   7.902 -24.261  1.00 97.19           H  
ATOM   1755  CA  GLU A 115     -19.847   7.841 -23.142  1.00 97.19           C  
ATOM   1756  HA  GLU A 115     -18.925   7.537 -23.638  1.00 97.19           H  
ATOM   1757  C   GLU A 115     -19.760   7.351 -21.688  1.00 97.19           C  
ATOM   1758  CB  GLU A 115     -19.924   9.379 -23.162  1.00 97.19           C  
ATOM   1759  HB2 GLU A 115     -19.048   9.752 -22.630  1.00 97.19           H  
ATOM   1760  HB3 GLU A 115     -20.801   9.712 -22.606  1.00 97.19           H  
ATOM   1761  O   GLU A 115     -18.660   7.205 -21.163  1.00 97.19           O  
ATOM   1762  CG  GLU A 115     -19.920  10.021 -24.564  1.00 97.19           C  
ATOM   1763  HG2 GLU A 115     -19.433  10.993 -24.474  1.00 97.19           H  
ATOM   1764  HG3 GLU A 115     -19.315   9.418 -25.241  1.00 97.19           H  
ATOM   1765  CD  GLU A 115     -21.316  10.249 -25.173  1.00 97.19           C  
ATOM   1766  OE1 GLU A 115     -21.467  11.182 -25.995  1.00 97.19           O  
ATOM   1767  OE2 GLU A 115     -22.284   9.541 -24.809  1.00 97.19           O  
ATOM   1768  N   ASP A 116     -20.890   7.039 -21.039  1.00 97.44           N  
ATOM   1769  H   ASP A 116     -21.759   7.040 -21.553  1.00 97.44           H  
ATOM   1770  CA  ASP A 116     -20.882   6.544 -19.656  1.00 97.44           C  
ATOM   1771  HA  ASP A 116     -20.289   7.219 -19.039  1.00 97.44           H  
ATOM   1772  C   ASP A 116     -20.243   5.157 -19.560  1.00 97.44           C  
ATOM   1773  CB  ASP A 116     -22.301   6.457 -19.076  1.00 97.44           C  
ATOM   1774  HB2 ASP A 116     -22.247   5.937 -18.119  1.00 97.44           H  
ATOM   1775  HB3 ASP A 116     -22.927   5.852 -19.732  1.00 97.44           H  
ATOM   1776  O   ASP A 116     -19.495   4.887 -18.622  1.00 97.44           O  
ATOM   1777  CG  ASP A 116     -22.975   7.801 -18.819  1.00 97.44           C  
ATOM   1778  OD1 ASP A 116     -22.283   8.828 -18.640  1.00 97.44           O  
ATOM   1779  OD2 ASP A 116     -24.216   7.794 -18.710  1.00 97.44           O  
ATOM   1780  N   CYS A 117     -20.531   4.275 -20.519  1.00 97.87           N  
ATOM   1781  H   CYS A 117     -21.126   4.571 -21.280  1.00 97.87           H  
ATOM   1782  CA  CYS A 117     -19.947   2.937 -20.546  1.00 97.87           C  
ATOM   1783  HA  CYS A 117     -19.965   2.530 -19.535  1.00 97.87           H  
ATOM   1784  C   CYS A 117     -18.475   2.971 -20.970  1.00 97.87           C  
ATOM   1785  CB  CYS A 117     -20.791   2.026 -21.447  1.00 97.87           C  
ATOM   1786  HB2 CYS A 117     -20.886   2.485 -22.431  1.00 97.87           H  
ATOM   1787  HB3 CYS A 117     -20.276   1.071 -21.558  1.00 97.87           H  
ATOM   1788  O   CYS A 117     -17.658   2.256 -20.389  1.00 97.87           O  
ATOM   1789  SG  CYS A 117     -22.443   1.705 -20.774  1.00 97.87           S  
ATOM   1790  N   GLU A 118     -18.126   3.809 -21.951  1.00 97.79           N  
ATOM   1791  H   GLU A 118     -18.841   4.378 -22.380  1.00 97.79           H  
ATOM   1792  CA  GLU A 118     -16.748   3.965 -22.431  1.00 97.79           C  
ATOM   1793  HA  GLU A 118     -16.342   2.987 -22.689  1.00 97.79           H  
ATOM   1794  C   GLU A 118     -15.819   4.539 -21.353  1.00 97.79           C  
ATOM   1795  CB  GLU A 118     -16.726   4.839 -23.695  1.00 97.79           C  
ATOM   1796  HB2 GLU A 118     -17.297   5.749 -23.513  1.00 97.79           H  
ATOM   1797  HB3 GLU A 118     -15.693   5.113 -23.913  1.00 97.79           H  
ATOM   1798  O   GLU A 118     -14.778   3.942 -21.070  1.00 97.79           O  
ATOM   1799  CG  GLU A 118     -17.295   4.093 -24.914  1.00 97.79           C  
ATOM   1800  HG2 GLU A 118     -16.689   3.203 -25.080  1.00 97.79           H  
ATOM   1801  HG3 GLU A 118     -18.309   3.759 -24.694  1.00 97.79           H  
ATOM   1802  CD  GLU A 118     -17.317   4.930 -26.204  1.00 97.79           C  
ATOM   1803  OE1 GLU A 118     -17.629   4.333 -27.264  1.00 97.79           O  
ATOM   1804  OE2 GLU A 118     -17.048   6.150 -26.160  1.00 97.79           O  
ATOM   1805  N   GLU A 119     -16.204   5.642 -20.702  1.00 97.56           N  
ATOM   1806  H   GLU A 119     -17.070   6.090 -20.965  1.00 97.56           H  
ATOM   1807  CA  GLU A 119     -15.411   6.260 -19.631  1.00 97.56           C  
ATOM   1808  HA  GLU A 119     -14.405   6.468 -19.996  1.00 97.56           H  
ATOM   1809  C   GLU A 119     -15.271   5.327 -18.422  1.00 97.56           C  
ATOM   1810  CB  GLU A 119     -16.060   7.581 -19.186  1.00 97.56           C  
ATOM   1811  HB2 GLU A 119     -17.111   7.394 -18.968  1.00 97.56           H  
ATOM   1812  HB3 GLU A 119     -15.580   7.909 -18.263  1.00 97.56           H  
ATOM   1813  O   GLU A 119     -14.181   5.189 -17.864  1.00 97.56           O  
ATOM   1814  CG  GLU A 119     -15.936   8.718 -20.216  1.00 97.56           C  
ATOM   1815  HG2 GLU A 119     -16.278   8.369 -21.190  1.00 97.56           H  
ATOM   1816  HG3 GLU A 119     -14.884   8.985 -20.313  1.00 97.56           H  
ATOM   1817  CD  GLU A 119     -16.750   9.967 -19.819  1.00 97.56           C  
ATOM   1818  OE1 GLU A 119     -16.873  10.910 -20.636  1.00 97.56           O  
ATOM   1819  OE2 GLU A 119     -17.310  10.029 -18.699  1.00 97.56           O  
ATOM   1820  N   TRP A 120     -16.350   4.631 -18.043  1.00 97.80           N  
ATOM   1821  H   TRP A 120     -17.223   4.783 -18.529  1.00 97.80           H  
ATOM   1822  CA  TRP A 120     -16.309   3.666 -16.945  1.00 97.80           C  
ATOM   1823  HA  TRP A 120     -15.951   4.181 -16.053  1.00 97.80           H  
ATOM   1824  C   TRP A 120     -15.325   2.532 -17.242  1.00 97.80           C  
ATOM   1825  CB  TRP A 120     -17.727   3.148 -16.677  1.00 97.80           C  
ATOM   1826  HB2 TRP A 120     -18.374   4.019 -16.568  1.00 97.80           H  
ATOM   1827  HB3 TRP A 120     -18.073   2.584 -17.544  1.00 97.80           H  
ATOM   1828  O   TRP A 120     -14.503   2.174 -16.393  1.00 97.80           O  
ATOM   1829  CG  TRP A 120     -17.958   2.320 -15.448  1.00 97.80           C  
ATOM   1830  CD1 TRP A 120     -17.033   1.914 -14.547  1.00 97.80           C  
ATOM   1831  HD1 TRP A 120     -15.978   2.138 -14.602  1.00 97.80           H  
ATOM   1832  CD2 TRP A 120     -19.238   1.868 -14.920  1.00 97.80           C  
ATOM   1833  CE2 TRP A 120     -19.005   1.191 -13.686  1.00 97.80           C  
ATOM   1834  CE3 TRP A 120     -20.578   1.991 -15.346  1.00 97.80           C  
ATOM   1835  HE3 TRP A 120     -20.782   2.483 -16.286  1.00 97.80           H  
ATOM   1836  NE1 TRP A 120     -17.641   1.223 -13.520  1.00 97.80           N  
ATOM   1837  HE1 TRP A 120     -17.137   0.814 -12.746  1.00 97.80           H  
ATOM   1838  CH2 TRP A 120     -21.368   0.792 -13.370  1.00 97.80           C  
ATOM   1839  HH2 TRP A 120     -22.183   0.372 -12.799  1.00 97.80           H  
ATOM   1840  CZ2 TRP A 120     -20.046   0.663 -12.915  1.00 97.80           C  
ATOM   1841  HZ2 TRP A 120     -19.828   0.148 -11.991  1.00 97.80           H  
ATOM   1842  CZ3 TRP A 120     -21.632   1.458 -14.580  1.00 97.80           C  
ATOM   1843  HZ3 TRP A 120     -22.648   1.544 -14.936  1.00 97.80           H  
ATOM   1844  N   TRP A 121     -15.358   1.986 -18.458  1.00 97.91           N  
ATOM   1845  H   TRP A 121     -16.023   2.335 -19.134  1.00 97.91           H  
ATOM   1846  CA  TRP A 121     -14.451   0.913 -18.846  1.00 97.91           C  
ATOM   1847  HA  TRP A 121     -14.499   0.129 -18.090  1.00 97.91           H  
ATOM   1848  C   TRP A 121     -12.993   1.370 -18.893  1.00 97.91           C  
ATOM   1849  CB  TRP A 121     -14.915   0.315 -20.168  1.00 97.91           C  
ATOM   1850  HB2 TRP A 121     -14.819   1.063 -20.955  1.00 97.91           H  
ATOM   1851  HB3 TRP A 121     -15.972   0.069 -20.067  1.00 97.91           H  
ATOM   1852  O   TRP A 121     -12.131   0.684 -18.343  1.00 97.91           O  
ATOM   1853  CG  TRP A 121     -14.170  -0.919 -20.570  1.00 97.91           C  
ATOM   1854  CD1 TRP A 121     -14.537  -2.188 -20.286  1.00 97.91           C  
ATOM   1855  HD1 TRP A 121     -15.436  -2.467 -19.756  1.00 97.91           H  
ATOM   1856  CD2 TRP A 121     -12.922  -1.024 -21.321  1.00 97.91           C  
ATOM   1857  CE2 TRP A 121     -12.595  -2.406 -21.456  1.00 97.91           C  
ATOM   1858  CE3 TRP A 121     -12.040  -0.095 -21.912  1.00 97.91           C  
ATOM   1859  HE3 TRP A 121     -12.254   0.961 -21.836  1.00 97.91           H  
ATOM   1860  NE1 TRP A 121     -13.611  -3.066 -20.805  1.00 97.91           N  
ATOM   1861  HE1 TRP A 121     -13.699  -4.070 -20.742  1.00 97.91           H  
ATOM   1862  CH2 TRP A 121     -10.606  -1.897 -22.732  1.00 97.91           C  
ATOM   1863  HH2 TRP A 121      -9.741  -2.219 -23.293  1.00 97.91           H  
ATOM   1864  CZ2 TRP A 121     -11.462  -2.849 -22.152  1.00 97.91           C  
ATOM   1865  HZ2 TRP A 121     -11.282  -3.907 -22.269  1.00 97.91           H  
ATOM   1866  CZ3 TRP A 121     -10.893  -0.525 -22.605  1.00 97.91           C  
ATOM   1867  HZ3 TRP A 121     -10.245   0.214 -23.054  1.00 97.91           H  
ATOM   1868  N   GLU A 122     -12.708   2.537 -19.471  1.00 97.07           N  
ATOM   1869  H   GLU A 122     -13.459   3.072 -19.884  1.00 97.07           H  
ATOM   1870  CA  GLU A 122     -11.344   3.067 -19.574  1.00 97.07           C  
ATOM   1871  HA  GLU A 122     -10.726   2.309 -20.056  1.00 97.07           H  
ATOM   1872  C   GLU A 122     -10.724   3.349 -18.194  1.00 97.07           C  
ATOM   1873  CB  GLU A 122     -11.368   4.307 -20.482  1.00 97.07           C  
ATOM   1874  HB2 GLU A 122     -12.028   5.054 -20.039  1.00 97.07           H  
ATOM   1875  HB3 GLU A 122     -11.789   4.024 -21.447  1.00 97.07           H  
ATOM   1876  O   GLU A 122      -9.560   3.005 -17.954  1.00 97.07           O  
ATOM   1877  CG  GLU A 122     -10.000   4.963 -20.726  1.00 97.07           C  
ATOM   1878  HG2 GLU A 122      -9.637   5.365 -19.781  1.00 97.07           H  
ATOM   1879  HG3 GLU A 122     -10.144   5.808 -21.399  1.00 97.07           H  
ATOM   1880  CD  GLU A 122      -8.920   4.046 -21.325  1.00 97.07           C  
ATOM   1881  OE1 GLU A 122      -7.722   4.383 -21.141  1.00 97.07           O  
ATOM   1882  OE2 GLU A 122      -9.219   2.989 -21.928  1.00 97.07           O  
ATOM   1883  N   ASP A 123     -11.511   3.873 -17.249  1.00 96.67           N  
ATOM   1884  H   ASP A 123     -12.433   4.189 -17.513  1.00 96.67           H  
ATOM   1885  CA  ASP A 123     -11.065   4.114 -15.872  1.00 96.67           C  
ATOM   1886  HA  ASP A 123     -10.082   4.586 -15.900  1.00 96.67           H  
ATOM   1887  C   ASP A 123     -10.911   2.816 -15.060  1.00 96.67           C  
ATOM   1888  CB  ASP A 123     -12.045   5.068 -15.171  1.00 96.67           C  
ATOM   1889  HB2 ASP A 123     -13.067   4.737 -15.353  1.00 96.67           H  
ATOM   1890  HB3 ASP A 123     -11.868   5.011 -14.097  1.00 96.67           H  
ATOM   1891  O   ASP A 123     -10.054   2.721 -14.170  1.00 96.67           O  
ATOM   1892  CG  ASP A 123     -11.885   6.539 -15.577  1.00 96.67           C  
ATOM   1893  OD1 ASP A 123     -10.776   6.910 -16.025  1.00 96.67           O  
ATOM   1894  OD2 ASP A 123     -12.829   7.312 -15.292  1.00 96.67           O  
ATOM   1895  N   CYS A 124     -11.713   1.789 -15.359  1.00 97.32           N  
ATOM   1896  H   CYS A 124     -12.429   1.944 -16.054  1.00 97.32           H  
ATOM   1897  CA  CYS A 124     -11.671   0.503 -14.665  1.00 97.32           C  
ATOM   1898  HA  CYS A 124     -11.292   0.664 -13.656  1.00 97.32           H  
ATOM   1899  C   CYS A 124     -10.716  -0.526 -15.265  1.00 97.32           C  
ATOM   1900  CB  CYS A 124     -13.079  -0.076 -14.524  1.00 97.32           C  
ATOM   1901  HB2 CYS A 124     -13.588  -0.024 -15.487  1.00 97.32           H  
ATOM   1902  HB3 CYS A 124     -12.990  -1.127 -14.251  1.00 97.32           H  
ATOM   1903  O   CYS A 124     -10.340  -1.447 -14.543  1.00 97.32           O  
ATOM   1904  SG  CYS A 124     -14.110   0.710 -13.263  1.00 97.32           S  
ATOM   1905  N   ARG A 125     -10.262  -0.388 -16.517  1.00 93.53           N  
ATOM   1906  H   ARG A 125     -10.675   0.349 -17.070  1.00 93.53           H  
ATOM   1907  CA  ARG A 125      -9.508  -1.438 -17.237  1.00 93.53           C  
ATOM   1908  HA  ARG A 125     -10.177  -2.288 -17.373  1.00 93.53           H  
ATOM   1909  C   ARG A 125      -8.277  -1.973 -16.496  1.00 93.53           C  
ATOM   1910  CB  ARG A 125      -9.132  -0.925 -18.638  1.00 93.53           C  
ATOM   1911  HB2 ARG A 125      -8.814  -1.771 -19.247  1.00 93.53           H  
ATOM   1912  HB3 ARG A 125     -10.012  -0.494 -19.113  1.00 93.53           H  
ATOM   1913  O   ARG A 125      -7.941  -3.145 -16.636  1.00 93.53           O  
ATOM   1914  CG  ARG A 125      -8.000   0.110 -18.611  1.00 93.53           C  
ATOM   1915  HG2 ARG A 125      -8.218   0.885 -17.876  1.00 93.53           H  
ATOM   1916  HG3 ARG A 125      -7.069  -0.391 -18.346  1.00 93.53           H  
ATOM   1917  CD  ARG A 125      -7.813   0.743 -19.982  1.00 93.53           C  
ATOM   1918  HD2 ARG A 125      -8.762   1.177 -20.297  1.00 93.53           H  
ATOM   1919  HD3 ARG A 125      -7.540  -0.040 -20.690  1.00 93.53           H  
ATOM   1920  NE  ARG A 125      -6.793   1.802 -19.938  1.00 93.53           N  
ATOM   1921  HE  ARG A 125      -6.960   2.529 -19.256  1.00 93.53           H  
ATOM   1922  NH1 ARG A 125      -6.000   1.526 -22.073  1.00 93.53           N  
ATOM   1923 HH11 ARG A 125      -6.808   0.933 -22.194  1.00 93.53           H  
ATOM   1924 HH12 ARG A 125      -5.684   2.026 -22.892  1.00 93.53           H  
ATOM   1925  NH2 ARG A 125      -5.325   3.257 -20.854  1.00 93.53           N  
ATOM   1926 HH21 ARG A 125      -6.001   3.976 -20.638  1.00 93.53           H  
ATOM   1927 HH22 ARG A 125      -4.759   3.497 -21.656  1.00 93.53           H  
ATOM   1928  CZ  ARG A 125      -6.017   2.163 -20.940  1.00 93.53           C  
ATOM   1929  N   MET A 126      -7.621  -1.119 -15.704  1.00 88.37           N  
ATOM   1930  H   MET A 126      -8.002  -0.185 -15.647  1.00 88.37           H  
ATOM   1931  CA  MET A 126      -6.423  -1.455 -14.918  1.00 88.37           C  
ATOM   1932  HA  MET A 126      -5.926  -2.306 -15.384  1.00 88.37           H  
ATOM   1933  C   MET A 126      -6.727  -1.877 -13.473  1.00 88.37           C  
ATOM   1934  CB  MET A 126      -5.442  -0.270 -14.910  1.00 88.37           C  
ATOM   1935  HB2 MET A 126      -4.573  -0.538 -14.309  1.00 88.37           H  
ATOM   1936  HB3 MET A 126      -5.924   0.586 -14.439  1.00 88.37           H  
ATOM   1937  O   MET A 126      -5.807  -2.224 -12.734  1.00 88.37           O  
ATOM   1938  CG  MET A 126      -4.945   0.148 -16.297  1.00 88.37           C  
ATOM   1939  HG2 MET A 126      -4.244   0.974 -16.175  1.00 88.37           H  
ATOM   1940  HG3 MET A 126      -5.792   0.532 -16.866  1.00 88.37           H  
ATOM   1941  SD  MET A 126      -4.129  -1.146 -17.274  1.00 88.37           S  
ATOM   1942  CE  MET A 126      -2.590  -1.369 -16.341  1.00 88.37           C  
ATOM   1943  HE1 MET A 126      -2.057  -0.421 -16.272  1.00 88.37           H  
ATOM   1944  HE2 MET A 126      -2.813  -1.745 -15.342  1.00 88.37           H  
ATOM   1945  HE3 MET A 126      -1.961  -2.095 -16.856  1.00 88.37           H  
ATOM   1946  N   SER A 127      -7.989  -1.812 -13.052  1.00 94.81           N  
ATOM   1947  H   SER A 127      -8.704  -1.623 -13.740  1.00 94.81           H  
ATOM   1948  CA  SER A 127      -8.444  -2.369 -11.778  1.00 94.81           C  
ATOM   1949  HA  SER A 127      -7.676  -2.207 -11.021  1.00 94.81           H  
ATOM   1950  C   SER A 127      -8.657  -3.877 -11.913  1.00 94.81           C  
ATOM   1951  CB  SER A 127      -9.721  -1.677 -11.297  1.00 94.81           C  
ATOM   1952  HB2 SER A 127      -9.996  -2.095 -10.329  1.00 94.81           H  
ATOM   1953  HB3 SER A 127     -10.535  -1.851 -12.001  1.00 94.81           H  
ATOM   1954  O   SER A 127      -8.654  -4.415 -13.021  1.00 94.81           O  
ATOM   1955  OG  SER A 127      -9.499  -0.286 -11.144  1.00 94.81           O  
ATOM   1956  HG  SER A 127      -9.548   0.099 -12.022  1.00 94.81           H  
ATOM   1957  N   TYR A 128      -8.829  -4.567 -10.786  1.00 94.40           N  
ATOM   1958  H   TYR A 128      -8.891  -4.076  -9.906  1.00 94.40           H  
ATOM   1959  CA  TYR A 128      -8.920  -6.024 -10.739  1.00 94.40           C  
ATOM   1960  HA  TYR A 128      -8.864  -6.420 -11.754  1.00 94.40           H  
ATOM   1961  C   TYR A 128     -10.262  -6.470 -10.164  1.00 94.40           C  
ATOM   1962  CB  TYR A 128      -7.731  -6.606  -9.958  1.00 94.40           C  
ATOM   1963  HB2 TYR A 128      -7.614  -6.067  -9.018  1.00 94.40           H  
ATOM   1964  HB3 TYR A 128      -7.957  -7.644  -9.714  1.00 94.40           H  
ATOM   1965  O   TYR A 128     -10.788  -5.861  -9.237  1.00 94.40           O  
ATOM   1966  CG  TYR A 128      -6.419  -6.572 -10.726  1.00 94.40           C  
ATOM   1967  CD1 TYR A 128      -5.859  -7.769 -11.209  1.00 94.40           C  
ATOM   1968  HD1 TYR A 128      -6.350  -8.707 -10.996  1.00 94.40           H  
ATOM   1969  CD2 TYR A 128      -5.789  -5.347 -11.016  1.00 94.40           C  
ATOM   1970  HD2 TYR A 128      -6.192  -4.419 -10.639  1.00 94.40           H  
ATOM   1971  CE1 TYR A 128      -4.709  -7.746 -12.021  1.00 94.40           C  
ATOM   1972  HE1 TYR A 128      -4.313  -8.669 -12.420  1.00 94.40           H  
ATOM   1973  CE2 TYR A 128      -4.659  -5.312 -11.850  1.00 94.40           C  
ATOM   1974  HE2 TYR A 128      -4.210  -4.367 -12.118  1.00 94.40           H  
ATOM   1975  OH  TYR A 128      -3.016  -6.466 -13.150  1.00 94.40           O  
ATOM   1976  HH  TYR A 128      -2.768  -7.320 -13.511  1.00 94.40           H  
ATOM   1977  CZ  TYR A 128      -4.121  -6.509 -12.361  1.00 94.40           C  
ATOM   1978  N   THR A 129     -10.802  -7.556 -10.706  1.00 95.10           N  
ATOM   1979  H   THR A 129     -10.297  -8.012 -11.452  1.00 95.10           H  
ATOM   1980  CA  THR A 129     -11.968  -8.270 -10.173  1.00 95.10           C  
ATOM   1981  HA  THR A 129     -12.035  -8.088  -9.101  1.00 95.10           H  
ATOM   1982  C   THR A 129     -11.766  -9.772 -10.374  1.00 95.10           C  
ATOM   1983  CB  THR A 129     -13.280  -7.768 -10.800  1.00 95.10           C  
ATOM   1984  HB  THR A 129     -13.337  -6.686 -10.681  1.00 95.10           H  
ATOM   1985  O   THR A 129     -10.790 -10.194 -10.988  1.00 95.10           O  
ATOM   1986  CG2 THR A 129     -13.413  -8.109 -12.284  1.00 95.10           C  
ATOM   1987 HG21 THR A 129     -13.412  -9.189 -12.432  1.00 95.10           H  
ATOM   1988 HG22 THR A 129     -14.360  -7.716 -12.653  1.00 95.10           H  
ATOM   1989 HG23 THR A 129     -12.598  -7.657 -12.849  1.00 95.10           H  
ATOM   1990  OG1 THR A 129     -14.381  -8.342 -10.123  1.00 95.10           O  
ATOM   1991  HG1 THR A 129     -14.487  -7.884  -9.286  1.00 95.10           H  
ATOM   1992  N   CYS A 130     -12.664 -10.587  -9.834  1.00 94.27           N  
ATOM   1993  H   CYS A 130     -13.452 -10.155  -9.373  1.00 94.27           H  
ATOM   1994  CA  CYS A 130     -12.618 -12.047  -9.929  1.00 94.27           C  
ATOM   1995  HA  CYS A 130     -11.806 -12.340 -10.595  1.00 94.27           H  
ATOM   1996  C   CYS A 130     -13.885 -12.652 -10.537  1.00 94.27           C  
ATOM   1997  CB  CYS A 130     -12.318 -12.620  -8.545  1.00 94.27           C  
ATOM   1998  HB2 CYS A 130     -11.315 -12.304  -8.258  1.00 94.27           H  
ATOM   1999  HB3 CYS A 130     -12.296 -13.709  -8.593  1.00 94.27           H  
ATOM   2000  O   CYS A 130     -14.084 -13.860 -10.454  1.00 94.27           O  
ATOM   2001  SG  CYS A 130     -13.491 -12.088  -7.275  1.00 94.27           S  
ATOM   2002  N   LYS A 131     -14.795 -11.824 -11.064  1.00 91.57           N  
ATOM   2003  H   LYS A 131     -14.589 -10.835 -11.091  1.00 91.57           H  
ATOM   2004  CA  LYS A 131     -15.988 -12.274 -11.788  1.00 91.57           C  
ATOM   2005  HA  LYS A 131     -15.667 -13.006 -12.530  1.00 91.57           H  
ATOM   2006  C   LYS A 131     -16.646 -11.129 -12.548  1.00 91.57           C  
ATOM   2007  CB  LYS A 131     -16.988 -12.967 -10.845  1.00 91.57           C  
ATOM   2008  HB2 LYS A 131     -17.885 -13.223 -11.409  1.00 91.57           H  
ATOM   2009  HB3 LYS A 131     -16.556 -13.909 -10.508  1.00 91.57           H  
ATOM   2010  O   LYS A 131     -16.505  -9.966 -12.177  1.00 91.57           O  
ATOM   2011  CG  LYS A 131     -17.398 -12.139  -9.625  1.00 91.57           C  
ATOM   2012  HG2 LYS A 131     -16.530 -11.720  -9.117  1.00 91.57           H  
ATOM   2013  HG3 LYS A 131     -18.014 -11.308  -9.969  1.00 91.57           H  
ATOM   2014  CD  LYS A 131     -18.238 -13.001  -8.672  1.00 91.57           C  
ATOM   2015  HD2 LYS A 131     -18.824 -12.349  -8.024  1.00 91.57           H  
ATOM   2016  HD3 LYS A 131     -18.957 -13.587  -9.243  1.00 91.57           H  
ATOM   2017  CE  LYS A 131     -17.395 -13.932  -7.816  1.00 91.57           C  
ATOM   2018  HE2 LYS A 131     -18.070 -14.499  -7.175  1.00 91.57           H  
ATOM   2019  HE3 LYS A 131     -16.859 -14.633  -8.456  1.00 91.57           H  
ATOM   2020  NZ  LYS A 131     -16.456 -13.136  -7.004  1.00 91.57           N  
ATOM   2021  HZ1 LYS A 131     -16.055 -13.687  -6.259  1.00 91.57           H  
ATOM   2022  HZ2 LYS A 131     -15.723 -12.756  -7.586  1.00 91.57           H  
ATOM   2023  HZ3 LYS A 131     -16.948 -12.357  -6.590  1.00 91.57           H  
ATOM   2024  N   SER A 132     -17.396 -11.488 -13.585  1.00 92.14           N  
ATOM   2025  H   SER A 132     -17.444 -12.464 -13.837  1.00 92.14           H  
ATOM   2026  CA  SER A 132     -18.128 -10.549 -14.437  1.00 92.14           C  
ATOM   2027  HA  SER A 132     -17.555  -9.625 -14.518  1.00 92.14           H  
ATOM   2028  C   SER A 132     -19.508 -10.188 -13.887  1.00 92.14           C  
ATOM   2029  CB  SER A 132     -18.258 -11.136 -15.842  1.00 92.14           C  
ATOM   2030  HB2 SER A 132     -18.875 -10.482 -16.459  1.00 92.14           H  
ATOM   2031  HB3 SER A 132     -17.268 -11.208 -16.292  1.00 92.14           H  
ATOM   2032  O   SER A 132     -19.914  -9.041 -13.982  1.00 92.14           O  
ATOM   2033  OG  SER A 132     -18.834 -12.432 -15.771  1.00 92.14           O  
ATOM   2034  HG  SER A 132     -18.744 -12.845 -16.633  1.00 92.14           H  
ATOM   2035  N   ASN A 133     -20.232 -11.133 -13.283  1.00 92.15           N  
ATOM   2036  H   ASN A 133     -19.868 -12.075 -13.259  1.00 92.15           H  
ATOM   2037  CA  ASN A 133     -21.537 -10.863 -12.682  1.00 92.15           C  
ATOM   2038  HA  ASN A 133     -21.931  -9.928 -13.080  1.00 92.15           H  
ATOM   2039  C   ASN A 133     -21.401 -10.691 -11.168  1.00 92.15           C  
ATOM   2040  CB  ASN A 133     -22.522 -11.967 -13.084  1.00 92.15           C  
ATOM   2041  HB2 ASN A 133     -22.486 -12.087 -14.167  1.00 92.15           H  
ATOM   2042  HB3 ASN A 133     -22.237 -12.909 -12.615  1.00 92.15           H  
ATOM   2043  O   ASN A 133     -21.043 -11.629 -10.457  1.00 92.15           O  
ATOM   2044  CG  ASN A 133     -23.952 -11.638 -12.696  1.00 92.15           C  
ATOM   2045  ND2 ASN A 133     -24.896 -12.386 -13.212  1.00 92.15           N  
ATOM   2046 HD21 ASN A 133     -24.667 -13.135 -13.850  1.00 92.15           H  
ATOM   2047 HD22 ASN A 133     -25.844 -12.103 -13.012  1.00 92.15           H  
ATOM   2048  OD1 ASN A 133     -24.256 -10.721 -11.943  1.00 92.15           O  
ATOM   2049  N   TRP A 134     -21.675  -9.486 -10.678  1.00 91.67           N  
ATOM   2050  H   TRP A 134     -21.972  -8.759 -11.313  1.00 91.67           H  
ATOM   2051  CA  TRP A 134     -21.540  -9.122  -9.270  1.00 91.67           C  
ATOM   2052  HA  TRP A 134     -20.805  -9.783  -8.810  1.00 91.67           H  
ATOM   2053  C   TRP A 134     -22.828  -9.310  -8.473  1.00 91.67           C  
ATOM   2054  CB  TRP A 134     -21.018  -7.688  -9.156  1.00 91.67           C  
ATOM   2055  HB2 TRP A 134     -21.093  -7.380  -8.113  1.00 91.67           H  
ATOM   2056  HB3 TRP A 134     -21.660  -7.015  -9.724  1.00 91.67           H  
ATOM   2057  O   TRP A 134     -22.806  -9.198  -7.251  1.00 91.67           O  
ATOM   2058  CG  TRP A 134     -19.595  -7.464  -9.571  1.00 91.67           C  
ATOM   2059  CD1 TRP A 134     -18.803  -8.283 -10.305  1.00 91.67           C  
ATOM   2060  HD1 TRP A 134     -19.096  -9.231 -10.733  1.00 91.67           H  
ATOM   2061  CD2 TRP A 134     -18.769  -6.313  -9.248  1.00 91.67           C  
ATOM   2062  CE2 TRP A 134     -17.471  -6.507  -9.808  1.00 91.67           C  
ATOM   2063  CE3 TRP A 134     -19.005  -5.114  -8.549  1.00 91.67           C  
ATOM   2064  HE3 TRP A 134     -19.989  -4.922  -8.145  1.00 91.67           H  
ATOM   2065  NE1 TRP A 134     -17.546  -7.732 -10.434  1.00 91.67           N  
ATOM   2066  HE1 TRP A 134     -16.806  -8.171 -10.963  1.00 91.67           H  
ATOM   2067  CH2 TRP A 134     -16.713  -4.372  -8.966  1.00 91.67           C  
ATOM   2068  HH2 TRP A 134     -15.951  -3.614  -8.869  1.00 91.67           H  
ATOM   2069  CZ2 TRP A 134     -16.451  -5.557  -9.674  1.00 91.67           C  
ATOM   2070  HZ2 TRP A 134     -15.485  -5.729 -10.126  1.00 91.67           H  
ATOM   2071  CZ3 TRP A 134     -17.988  -4.155  -8.415  1.00 91.67           C  
ATOM   2072  HZ3 TRP A 134     -18.208  -3.215  -7.931  1.00 91.67           H  
ATOM   2073  N   ARG A 135     -23.937  -9.673  -9.120  1.00 85.18           N  
ATOM   2074  H   ARG A 135     -23.895  -9.762 -10.125  1.00 85.18           H  
ATOM   2075  CA  ARG A 135     -25.211  -9.909  -8.431  1.00 85.18           C  
ATOM   2076  HA  ARG A 135     -25.367  -9.097  -7.720  1.00 85.18           H  
ATOM   2077  C   ARG A 135     -25.223 -11.204  -7.607  1.00 85.18           C  
ATOM   2078  CB  ARG A 135     -26.330  -9.875  -9.480  1.00 85.18           C  
ATOM   2079  HB2 ARG A 135     -26.108  -9.102 -10.216  1.00 85.18           H  
ATOM   2080  HB3 ARG A 135     -26.381 -10.838  -9.989  1.00 85.18           H  
ATOM   2081  O   ARG A 135     -26.033 -11.343  -6.697  1.00 85.18           O  
ATOM   2082  CG  ARG A 135     -27.683  -9.544  -8.849  1.00 85.18           C  
ATOM   2083  HG2 ARG A 135     -27.601  -8.571  -8.363  1.00 85.18           H  
ATOM   2084  HG3 ARG A 135     -27.956 -10.304  -8.117  1.00 85.18           H  
ATOM   2085  CD  ARG A 135     -28.772  -9.454  -9.915  1.00 85.18           C  
ATOM   2086  HD2 ARG A 135     -28.807 -10.402 -10.451  1.00 85.18           H  
ATOM   2087  HD3 ARG A 135     -28.509  -8.659 -10.613  1.00 85.18           H  
ATOM   2088  NE  ARG A 135     -30.079  -9.136  -9.313  1.00 85.18           N  
ATOM   2089  HE  ARG A 135     -30.118  -8.362  -8.665  1.00 85.18           H  
ATOM   2090  NH1 ARG A 135     -31.399 -10.389 -10.682  1.00 85.18           N  
ATOM   2091 HH11 ARG A 135     -32.305 -10.779 -10.897  1.00 85.18           H  
ATOM   2092 HH12 ARG A 135     -30.582 -10.574 -11.247  1.00 85.18           H  
ATOM   2093  NH2 ARG A 135     -32.309  -9.341  -8.951  1.00 85.18           N  
ATOM   2094 HH21 ARG A 135     -32.271  -8.522  -8.360  1.00 85.18           H  
ATOM   2095 HH22 ARG A 135     -33.229  -9.687  -9.183  1.00 85.18           H  
ATOM   2096  CZ  ARG A 135     -31.251  -9.625  -9.643  1.00 85.18           C  
ATOM   2097  N   GLY A 136     -24.351 -12.169  -7.914  1.00 82.58           N  
ATOM   2098  H   GLY A 136     -23.665 -11.991  -8.633  1.00 82.58           H  
ATOM   2099  CA  GLY A 136     -24.336 -13.475  -7.249  1.00 82.58           C  
ATOM   2100  HA2 GLY A 136     -25.136 -14.090  -7.661  1.00 82.58           H  
ATOM   2101  HA3 GLY A 136     -24.532 -13.338  -6.186  1.00 82.58           H  
ATOM   2102  C   GLY A 136     -23.018 -14.236  -7.394  1.00 82.58           C  
ATOM   2103  O   GLY A 136     -22.096 -13.789  -8.067  1.00 82.58           O  
ATOM   2104  N   GLY A 137     -22.931 -15.400  -6.742  1.00 83.87           N  
ATOM   2105  H   GLY A 137     -23.736 -15.726  -6.225  1.00 83.87           H  
ATOM   2106  CA  GLY A 137     -21.749 -16.274  -6.808  1.00 83.87           C  
ATOM   2107  HA2 GLY A 137     -21.413 -16.349  -7.842  1.00 83.87           H  
ATOM   2108  HA3 GLY A 137     -22.030 -17.271  -6.469  1.00 83.87           H  
ATOM   2109  C   GLY A 137     -20.560 -15.813  -5.957  1.00 83.87           C  
ATOM   2110  O   GLY A 137     -19.416 -16.155  -6.253  1.00 83.87           O  
ATOM   2111  N   TRP A 138     -20.807 -15.010  -4.922  1.00 89.43           N  
ATOM   2112  H   TRP A 138     -21.766 -14.772  -4.717  1.00 89.43           H  
ATOM   2113  CA  TRP A 138     -19.785 -14.592  -3.960  1.00 89.43           C  
ATOM   2114  HA  TRP A 138     -18.813 -14.574  -4.452  1.00 89.43           H  
ATOM   2115  C   TRP A 138     -19.682 -15.563  -2.788  1.00 89.43           C  
ATOM   2116  CB  TRP A 138     -20.077 -13.176  -3.464  1.00 89.43           C  
ATOM   2117  HB2 TRP A 138     -21.040 -13.167  -2.952  1.00 89.43           H  
ATOM   2118  HB3 TRP A 138     -19.315 -12.899  -2.735  1.00 89.43           H  
ATOM   2119  O   TRP A 138     -20.665 -16.198  -2.405  1.00 89.43           O  
ATOM   2120  CG  TRP A 138     -20.094 -12.149  -4.546  1.00 89.43           C  
ATOM   2121  CD1 TRP A 138     -21.194 -11.681  -5.171  1.00 89.43           C  
ATOM   2122  HD1 TRP A 138     -22.212 -11.965  -4.947  1.00 89.43           H  
ATOM   2123  CD2 TRP A 138     -18.967 -11.446  -5.143  1.00 89.43           C  
ATOM   2124  CE2 TRP A 138     -19.455 -10.605  -6.180  1.00 89.43           C  
ATOM   2125  CE3 TRP A 138     -17.586 -11.382  -4.867  1.00 89.43           C  
ATOM   2126  HE3 TRP A 138     -17.213 -11.905  -3.998  1.00 89.43           H  
ATOM   2127  NE1 TRP A 138     -20.818 -10.774  -6.134  1.00 89.43           N  
ATOM   2128  HE1 TRP A 138     -21.494 -10.222  -6.643  1.00 89.43           H  
ATOM   2129  CH2 TRP A 138     -17.220  -9.845  -6.717  1.00 89.43           C  
ATOM   2130  HH2 TRP A 138     -16.565  -9.237  -7.324  1.00 89.43           H  
ATOM   2131  CZ2 TRP A 138     -18.599  -9.826  -6.965  1.00 89.43           C  
ATOM   2132  HZ2 TRP A 138     -18.995  -9.191  -7.743  1.00 89.43           H  
ATOM   2133  CZ3 TRP A 138     -16.717 -10.590  -5.639  1.00 89.43           C  
ATOM   2134  HZ3 TRP A 138     -15.667 -10.532  -5.391  1.00 89.43           H  
ATOM   2135  N   ASP A 139     -18.496 -15.631  -2.191  1.00 88.87           N  
ATOM   2136  H   ASP A 139     -17.733 -15.073  -2.548  1.00 88.87           H  
ATOM   2137  CA  ASP A 139     -18.309 -16.229  -0.873  1.00 88.87           C  
ATOM   2138  HA  ASP A 139     -18.981 -17.080  -0.764  1.00 88.87           H  
ATOM   2139  C   ASP A 139     -18.667 -15.189   0.203  1.00 88.87           C  
ATOM   2140  CB  ASP A 139     -16.871 -16.762  -0.768  1.00 88.87           C  
ATOM   2141  HB2 ASP A 139     -16.708 -17.464  -1.587  1.00 88.87           H  
ATOM   2142  HB3 ASP A 139     -16.164 -15.941  -0.892  1.00 88.87           H  
ATOM   2143  O   ASP A 139     -18.034 -14.139   0.286  1.00 88.87           O  
ATOM   2144  CG  ASP A 139     -16.579 -17.484   0.553  1.00 88.87           C  
ATOM   2145  OD1 ASP A 139     -17.435 -17.453   1.469  1.00 88.87           O  
ATOM   2146  OD2 ASP A 139     -15.489 -18.081   0.669  1.00 88.87           O  
ATOM   2147  N   TRP A 140     -19.705 -15.466   0.996  1.00 87.31           N  
ATOM   2148  H   TRP A 140     -20.174 -16.349   0.853  1.00 87.31           H  
ATOM   2149  CA  TRP A 140     -20.223 -14.585   2.055  1.00 87.31           C  
ATOM   2150  HA  TRP A 140     -19.831 -13.579   1.905  1.00 87.31           H  
ATOM   2151  C   TRP A 140     -19.779 -15.005   3.464  1.00 87.31           C  
ATOM   2152  CB  TRP A 140     -21.751 -14.502   1.943  1.00 87.31           C  
ATOM   2153  HB2 TRP A 140     -22.175 -15.500   2.054  1.00 87.31           H  
ATOM   2154  HB3 TRP A 140     -22.134 -13.895   2.764  1.00 87.31           H  
ATOM   2155  O   TRP A 140     -20.258 -14.451   4.454  1.00 87.31           O  
ATOM   2156  CG  TRP A 140     -22.257 -13.890   0.677  1.00 87.31           C  
ATOM   2157  CD1 TRP A 140     -22.717 -14.559  -0.404  1.00 87.31           C  
ATOM   2158  HD1 TRP A 140     -22.763 -15.635  -0.491  1.00 87.31           H  
ATOM   2159  CD2 TRP A 140     -22.360 -12.473   0.346  1.00 87.31           C  
ATOM   2160  CE2 TRP A 140     -22.917 -12.354  -0.963  1.00 87.31           C  
ATOM   2161  CE3 TRP A 140     -22.053 -11.276   1.028  1.00 87.31           C  
ATOM   2162  HE3 TRP A 140     -21.652 -11.326   2.029  1.00 87.31           H  
ATOM   2163  NE1 TRP A 140     -23.130 -13.657  -1.364  1.00 87.31           N  
ATOM   2164  HE1 TRP A 140     -23.564 -13.934  -2.233  1.00 87.31           H  
ATOM   2165  CH2 TRP A 140     -22.857  -9.940  -0.854  1.00 87.31           C  
ATOM   2166  HH2 TRP A 140     -23.077  -8.970  -1.275  1.00 87.31           H  
ATOM   2167  CZ2 TRP A 140     -23.158 -11.112  -1.568  1.00 87.31           C  
ATOM   2168  HZ2 TRP A 140     -23.604 -11.051  -2.550  1.00 87.31           H  
ATOM   2169  CZ3 TRP A 140     -22.303 -10.024   0.435  1.00 87.31           C  
ATOM   2170  HZ3 TRP A 140     -22.102  -9.116   0.985  1.00 87.31           H  
ATOM   2171  N   SER A 141     -18.869 -15.979   3.580  1.00 82.72           N  
ATOM   2172  H   SER A 141     -18.497 -16.386   2.733  1.00 82.72           H  
ATOM   2173  CA  SER A 141     -18.443 -16.583   4.854  1.00 82.72           C  
ATOM   2174  HA  SER A 141     -19.295 -17.099   5.297  1.00 82.72           H  
ATOM   2175  C   SER A 141     -17.942 -15.596   5.910  1.00 82.72           C  
ATOM   2176  CB  SER A 141     -17.340 -17.616   4.606  1.00 82.72           C  
ATOM   2177  HB2 SER A 141     -17.766 -18.472   4.083  1.00 82.72           H  
ATOM   2178  HB3 SER A 141     -16.958 -17.952   5.570  1.00 82.72           H  
ATOM   2179  O   SER A 141     -18.047 -15.882   7.099  1.00 82.72           O  
ATOM   2180  OG  SER A 141     -16.267 -17.076   3.853  1.00 82.72           O  
ATOM   2181  HG  SER A 141     -16.471 -17.236   2.928  1.00 82.72           H  
ATOM   2182  N   GLN A 142     -17.425 -14.433   5.504  1.00 80.50           N  
ATOM   2183  H   GLN A 142     -17.416 -14.254   4.510  1.00 80.50           H  
ATOM   2184  CA  GLN A 142     -16.936 -13.397   6.422  1.00 80.50           C  
ATOM   2185  HA  GLN A 142     -17.018 -13.774   7.442  1.00 80.50           H  
ATOM   2186  C   GLN A 142     -17.818 -12.141   6.428  1.00 80.50           C  
ATOM   2187  CB  GLN A 142     -15.442 -13.123   6.195  1.00 80.50           C  
ATOM   2188  HB2 GLN A 142     -15.133 -12.378   6.928  1.00 80.50           H  
ATOM   2189  HB3 GLN A 142     -15.275 -12.723   5.195  1.00 80.50           H  
ATOM   2190  O   GLN A 142     -17.333 -11.036   6.655  1.00 80.50           O  
ATOM   2191  CG  GLN A 142     -14.596 -14.395   6.402  1.00 80.50           C  
ATOM   2192  HG2 GLN A 142     -14.644 -15.014   5.506  1.00 80.50           H  
ATOM   2193  HG3 GLN A 142     -15.008 -14.972   7.229  1.00 80.50           H  
ATOM   2194  CD  GLN A 142     -13.136 -14.112   6.737  1.00 80.50           C  
ATOM   2195  NE2 GLN A 142     -12.285 -15.112   6.793  1.00 80.50           N  
ATOM   2196 HE21 GLN A 142     -11.389 -14.902   7.209  1.00 80.50           H  
ATOM   2197 HE22 GLN A 142     -12.626 -16.060   6.724  1.00 80.50           H  
ATOM   2198  OE1 GLN A 142     -12.686 -12.995   6.910  1.00 80.50           O  
ATOM   2199  N   GLY A 143     -19.114 -12.292   6.141  1.00 84.65           N  
ATOM   2200  H   GLY A 143     -19.445 -13.210   5.881  1.00 84.65           H  
ATOM   2201  CA  GLY A 143     -20.113 -11.223   6.251  1.00 84.65           C  
ATOM   2202  HA2 GLY A 143     -21.105 -11.674   6.297  1.00 84.65           H  
ATOM   2203  HA3 GLY A 143     -19.944 -10.677   7.179  1.00 84.65           H  
ATOM   2204  C   GLY A 143     -20.111 -10.209   5.105  1.00 84.65           C  
ATOM   2205  O   GLY A 143     -21.048  -9.426   4.990  1.00 84.65           O  
ATOM   2206  N   LYS A 144     -19.109 -10.259   4.226  1.00 87.68           N  
ATOM   2207  H   LYS A 144     -18.382 -10.939   4.398  1.00 87.68           H  
ATOM   2208  CA  LYS A 144     -19.042  -9.500   2.975  1.00 87.68           C  
ATOM   2209  HA  LYS A 144     -20.030  -9.092   2.758  1.00 87.68           H  
ATOM   2210  C   LYS A 144     -18.673 -10.398   1.811  1.00 87.68           C  
ATOM   2211  CB  LYS A 144     -18.074  -8.321   3.108  1.00 87.68           C  
ATOM   2212  HB2 LYS A 144     -18.417  -7.689   3.928  1.00 87.68           H  
ATOM   2213  HB3 LYS A 144     -18.113  -7.728   2.194  1.00 87.68           H  
ATOM   2214  O   LYS A 144     -18.145 -11.493   2.010  1.00 87.68           O  
ATOM   2215  CG  LYS A 144     -16.624  -8.754   3.366  1.00 87.68           C  
ATOM   2216  HG2 LYS A 144     -16.258  -9.390   2.560  1.00 87.68           H  
ATOM   2217  HG3 LYS A 144     -16.569  -9.296   4.311  1.00 87.68           H  
ATOM   2218  CD  LYS A 144     -15.766  -7.497   3.447  1.00 87.68           C  
ATOM   2219  HD2 LYS A 144     -15.647  -7.067   2.453  1.00 87.68           H  
ATOM   2220  HD3 LYS A 144     -16.264  -6.773   4.092  1.00 87.68           H  
ATOM   2221  CE  LYS A 144     -14.409  -7.823   4.042  1.00 87.68           C  
ATOM   2222  HE2 LYS A 144     -13.830  -8.427   3.343  1.00 87.68           H  
ATOM   2223  HE3 LYS A 144     -14.548  -8.378   4.970  1.00 87.68           H  
ATOM   2224  NZ  LYS A 144     -13.685  -6.574   4.318  1.00 87.68           N  
ATOM   2225  HZ1 LYS A 144     -14.209  -5.865   4.811  1.00 87.68           H  
ATOM   2226  HZ2 LYS A 144     -12.834  -6.801   4.812  1.00 87.68           H  
ATOM   2227  HZ3 LYS A 144     -13.277  -6.235   3.459  1.00 87.68           H  
ATOM   2228  N   ASN A 145     -18.920  -9.910   0.604  1.00 89.18           N  
ATOM   2229  H   ASN A 145     -19.298  -8.976   0.528  1.00 89.18           H  
ATOM   2230  CA  ASN A 145     -18.572 -10.613  -0.617  1.00 89.18           C  
ATOM   2231  HA  ASN A 145     -19.046 -11.594  -0.575  1.00 89.18           H  
ATOM   2232  C   ASN A 145     -17.056 -10.815  -0.734  1.00 89.18           C  
ATOM   2233  CB  ASN A 145     -19.130  -9.867  -1.841  1.00 89.18           C  
ATOM   2234  HB2 ASN A 145     -20.203  -9.713  -1.730  1.00 89.18           H  
ATOM   2235  HB3 ASN A 145     -18.965 -10.478  -2.729  1.00 89.18           H  
ATOM   2236  O   ASN A 145     -16.251  -9.886  -0.654  1.00 89.18           O  
ATOM   2237  CG  ASN A 145     -18.468  -8.522  -2.045  1.00 89.18           C  
ATOM   2238  ND2 ASN A 145     -17.942  -8.206  -3.204  1.00 89.18           N  
ATOM   2239 HD21 ASN A 145     -17.598  -7.259  -3.268  1.00 89.18           H  
ATOM   2240 HD22 ASN A 145     -18.045  -8.805  -4.011  1.00 89.18           H  
ATOM   2241  OD1 ASN A 145     -18.412  -7.731  -1.129  1.00 89.18           O  
ATOM   2242  N   ARG A 146     -16.673 -12.056  -1.002  1.00 89.73           N  
ATOM   2243  H   ARG A 146     -17.347 -12.793  -0.854  1.00 89.73           H  
ATOM   2244  CA  ARG A 146     -15.312 -12.446  -1.346  1.00 89.73           C  
ATOM   2245  HA  ARG A 146     -14.712 -11.554  -1.525  1.00 89.73           H  
ATOM   2246  C   ARG A 146     -15.301 -13.248  -2.626  1.00 89.73           C  
ATOM   2247  CB  ARG A 146     -14.692 -13.225  -0.186  1.00 89.73           C  
ATOM   2248  HB2 ARG A 146     -13.730 -13.631  -0.500  1.00 89.73           H  
ATOM   2249  HB3 ARG A 146     -15.341 -14.048   0.110  1.00 89.73           H  
ATOM   2250  O   ARG A 146     -16.309 -13.839  -3.031  1.00 89.73           O  
ATOM   2251  CG  ARG A 146     -14.478 -12.283   0.997  1.00 89.73           C  
ATOM   2252  HG2 ARG A 146     -13.869 -11.439   0.671  1.00 89.73           H  
ATOM   2253  HG3 ARG A 146     -15.431 -11.913   1.376  1.00 89.73           H  
ATOM   2254  CD  ARG A 146     -13.760 -13.024   2.109  1.00 89.73           C  
ATOM   2255  HD2 ARG A 146     -12.938 -13.595   1.676  1.00 89.73           H  
ATOM   2256  HD3 ARG A 146     -14.457 -13.707   2.594  1.00 89.73           H  
ATOM   2257  NE  ARG A 146     -13.224 -12.061   3.075  1.00 89.73           N  
ATOM   2258  HE  ARG A 146     -13.510 -11.096   2.988  1.00 89.73           H  
ATOM   2259  NH1 ARG A 146     -11.950 -13.567   4.194  1.00 89.73           N  
ATOM   2260 HH11 ARG A 146     -12.245 -14.290   3.553  1.00 89.73           H  
ATOM   2261 HH12 ARG A 146     -11.384 -13.771   5.006  1.00 89.73           H  
ATOM   2262  NH2 ARG A 146     -11.976 -11.425   4.859  1.00 89.73           N  
ATOM   2263 HH21 ARG A 146     -12.117 -10.439   4.691  1.00 89.73           H  
ATOM   2264 HH22 ARG A 146     -11.636 -11.713   5.765  1.00 89.73           H  
ATOM   2265  CZ  ARG A 146     -12.386 -12.349   4.040  1.00 89.73           C  
ATOM   2266  N   CYS A 147     -14.159 -13.231  -3.300  1.00 91.08           N  
ATOM   2267  H   CYS A 147     -13.361 -12.747  -2.915  1.00 91.08           H  
ATOM   2268  CA  CYS A 147     -13.969 -14.063  -4.473  1.00 91.08           C  
ATOM   2269  HA  CYS A 147     -14.676 -13.719  -5.227  1.00 91.08           H  
ATOM   2270  C   CYS A 147     -14.272 -15.524  -4.117  1.00 91.08           C  
ATOM   2271  CB  CYS A 147     -12.562 -13.854  -5.023  1.00 91.08           C  
ATOM   2272  HB2 CYS A 147     -11.830 -14.063  -4.243  1.00 91.08           H  
ATOM   2273  HB3 CYS A 147     -12.374 -14.541  -5.848  1.00 91.08           H  
ATOM   2274  O   CYS A 147     -13.771 -16.006  -3.101  1.00 91.08           O  
ATOM   2275  SG  CYS A 147     -12.349 -12.158  -5.603  1.00 91.08           S  
ATOM   2276  N   PRO A 148     -15.132 -16.211  -4.892  1.00 87.39           N  
ATOM   2277  CA  PRO A 148     -15.391 -17.612  -4.685  1.00 87.39           C  
ATOM   2278  HA  PRO A 148     -15.767 -17.784  -3.676  1.00 87.39           H  
ATOM   2279  C   PRO A 148     -14.073 -18.337  -4.868  1.00 87.39           C  
ATOM   2280  CB  PRO A 148     -16.443 -18.032  -5.713  1.00 87.39           C  
ATOM   2281  HB2 PRO A 148     -17.440 -17.845  -5.312  1.00 87.39           H  
ATOM   2282  HB3 PRO A 148     -16.341 -19.075  -6.012  1.00 87.39           H  
ATOM   2283  O   PRO A 148     -13.170 -17.889  -5.582  1.00 87.39           O  
ATOM   2284  CG  PRO A 148     -16.168 -17.084  -6.868  1.00 87.39           C  
ATOM   2285  HG2 PRO A 148     -17.049 -16.930  -7.490  1.00 87.39           H  
ATOM   2286  HG3 PRO A 148     -15.339 -17.474  -7.459  1.00 87.39           H  
ATOM   2287  CD  PRO A 148     -15.752 -15.819  -6.128  1.00 87.39           C  
ATOM   2288  HD2 PRO A 148     -16.658 -15.286  -5.839  1.00 87.39           H  
ATOM   2289  HD3 PRO A 148     -15.070 -15.241  -6.751  1.00 87.39           H  
ATOM   2290  N   LYS A 149     -13.961 -19.458  -4.178  1.00 75.76           N  
ATOM   2291  H   LYS A 149     -14.746 -19.768  -3.624  1.00 75.76           H  
ATOM   2292  CA  LYS A 149     -12.721 -20.216  -4.145  1.00 75.76           C  
ATOM   2293  HA  LYS A 149     -11.939 -19.568  -3.749  1.00 75.76           H  
ATOM   2294  C   LYS A 149     -12.313 -20.616  -5.566  1.00 75.76           C  
ATOM   2295  CB  LYS A 149     -12.894 -21.405  -3.206  1.00 75.76           C  
ATOM   2296  HB2 LYS A 149     -11.952 -21.951  -3.165  1.00 75.76           H  
ATOM   2297  HB3 LYS A 149     -13.663 -22.072  -3.598  1.00 75.76           H  
ATOM   2298  O   LYS A 149     -13.158 -21.025  -6.358  1.00 75.76           O  
ATOM   2299  CG  LYS A 149     -13.281 -20.934  -1.787  1.00 75.76           C  
ATOM   2300  HG2 LYS A 149     -14.281 -20.501  -1.787  1.00 75.76           H  
ATOM   2301  HG3 LYS A 149     -12.564 -20.194  -1.431  1.00 75.76           H  
ATOM   2302  CD  LYS A 149     -13.263 -22.140  -0.865  1.00 75.76           C  
ATOM   2303  HD2 LYS A 149     -13.926 -22.882  -1.308  1.00 75.76           H  
ATOM   2304  HD3 LYS A 149     -12.233 -22.496  -0.837  1.00 75.76           H  
ATOM   2305  CE  LYS A 149     -13.718 -21.870   0.571  1.00 75.76           C  
ATOM   2306  HE2 LYS A 149     -14.724 -21.451   0.548  1.00 75.76           H  
ATOM   2307  HE3 LYS A 149     -13.066 -21.113   1.007  1.00 75.76           H  
ATOM   2308  NZ  LYS A 149     -13.689 -23.114   1.392  1.00 75.76           N  
ATOM   2309  HZ1 LYS A 149     -14.009 -22.926   2.332  1.00 75.76           H  
ATOM   2310  HZ2 LYS A 149     -14.280 -23.829   0.994  1.00 75.76           H  
ATOM   2311  HZ3 LYS A 149     -12.752 -23.484   1.463  1.00 75.76           H  
ATOM   2312  N   GLY A 150     -11.032 -20.437  -5.878  1.00 73.30           N  
ATOM   2313  H   GLY A 150     -10.408 -20.085  -5.166  1.00 73.30           H  
ATOM   2314  CA  GLY A 150     -10.459 -20.675  -7.206  1.00 73.30           C  
ATOM   2315  HA2 GLY A 150      -9.394 -20.883  -7.102  1.00 73.30           H  
ATOM   2316  HA3 GLY A 150     -10.924 -21.559  -7.643  1.00 73.30           H  
ATOM   2317  C   GLY A 150     -10.617 -19.522  -8.207  1.00 73.30           C  
ATOM   2318  O   GLY A 150      -9.924 -19.513  -9.220  1.00 73.30           O  
ATOM   2319  N   ALA A 151     -11.468 -18.520  -7.950  1.00 83.94           N  
ATOM   2320  H   ALA A 151     -12.007 -18.516  -7.096  1.00 83.94           H  
ATOM   2321  CA  ALA A 151     -11.574 -17.377  -8.855  1.00 83.94           C  
ATOM   2322  HA  ALA A 151     -11.602 -17.759  -9.875  1.00 83.94           H  
ATOM   2323  C   ALA A 151     -10.357 -16.454  -8.734  1.00 83.94           C  
ATOM   2324  CB  ALA A 151     -12.885 -16.630  -8.625  1.00 83.94           C  
ATOM   2325  HB1 ALA A 151     -12.936 -15.789  -9.317  1.00 83.94           H  
ATOM   2326  HB2 ALA A 151     -13.711 -17.307  -8.845  1.00 83.94           H  
ATOM   2327  HB3 ALA A 151     -12.940 -16.267  -7.599  1.00 83.94           H  
ATOM   2328  O   ALA A 151     -10.038 -15.954  -7.654  1.00 83.94           O  
ATOM   2329  N   GLN A 152      -9.710 -16.186  -9.867  1.00 83.00           N  
ATOM   2330  H   GLN A 152     -10.009 -16.649 -10.713  1.00 83.00           H  
ATOM   2331  CA  GLN A 152      -8.513 -15.356  -9.924  1.00 83.00           C  
ATOM   2332  HA  GLN A 152      -7.927 -15.514  -9.019  1.00 83.00           H  
ATOM   2333  C   GLN A 152      -8.852 -13.875 -10.039  1.00 83.00           C  
ATOM   2334  CB  GLN A 152      -7.651 -15.748 -11.120  1.00 83.00           C  
ATOM   2335  HB2 GLN A 152      -8.255 -15.688 -12.025  1.00 83.00           H  
ATOM   2336  HB3 GLN A 152      -6.831 -15.035 -11.210  1.00 83.00           H  
ATOM   2337  O   GLN A 152      -9.698 -13.470 -10.842  1.00 83.00           O  
ATOM   2338  CG  GLN A 152      -7.054 -17.151 -11.005  1.00 83.00           C  
ATOM   2339  HG2 GLN A 152      -7.839 -17.876 -10.789  1.00 83.00           H  
ATOM   2340  HG3 GLN A 152      -6.317 -17.185 -10.203  1.00 83.00           H  
ATOM   2341  CD  GLN A 152      -6.384 -17.524 -12.319  1.00 83.00           C  
ATOM   2342  NE2 GLN A 152      -6.485 -18.759 -12.728  1.00 83.00           N  
ATOM   2343 HE21 GLN A 152      -6.849 -19.455 -12.093  1.00 83.00           H  
ATOM   2344 HE22 GLN A 152      -5.871 -19.010 -13.489  1.00 83.00           H  
ATOM   2345  OE1 GLN A 152      -5.854 -16.703 -13.056  1.00 83.00           O  
ATOM   2346  N   CYS A 153      -8.116 -13.054  -9.296  1.00 89.69           N  
ATOM   2347  H   CYS A 153      -7.440 -13.455  -8.662  1.00 89.69           H  
ATOM   2348  CA  CYS A 153      -8.135 -11.611  -9.469  1.00 89.69           C  
ATOM   2349  HA  CYS A 153      -9.169 -11.289  -9.596  1.00 89.69           H  
ATOM   2350  C   CYS A 153      -7.353 -11.216 -10.725  1.00 89.69           C  
ATOM   2351  CB  CYS A 153      -7.595 -10.942  -8.205  1.00 89.69           C  
ATOM   2352  HB2 CYS A 153      -7.429  -9.884  -8.409  1.00 89.69           H  
ATOM   2353  HB3 CYS A 153      -6.636 -11.389  -7.944  1.00 89.69           H  
ATOM   2354  O   CYS A 153      -6.122 -11.158 -10.713  1.00 89.69           O  
ATOM   2355  SG  CYS A 153      -8.718 -11.073  -6.794  1.00 89.69           S  
ATOM   2356  N   LEU A 154      -8.079 -10.896 -11.794  1.00 89.99           N  
ATOM   2357  H   LEU A 154      -9.084 -10.886 -11.686  1.00 89.99           H  
ATOM   2358  CA  LEU A 154      -7.540 -10.479 -13.087  1.00 89.99           C  
ATOM   2359  HA  LEU A 154      -6.452 -10.446 -13.017  1.00 89.99           H  
ATOM   2360  C   LEU A 154      -8.009  -9.059 -13.433  1.00 89.99           C  
ATOM   2361  CB  LEU A 154      -7.924 -11.507 -14.171  1.00 89.99           C  
ATOM   2362  HB2 LEU A 154      -7.604 -11.150 -15.150  1.00 89.99           H  
ATOM   2363  HB3 LEU A 154      -9.010 -11.590 -14.210  1.00 89.99           H  
ATOM   2364  O   LEU A 154      -8.968  -8.566 -12.828  1.00 89.99           O  
ATOM   2365  CG  LEU A 154      -7.322 -12.907 -13.952  1.00 89.99           C  
ATOM   2366  HG  LEU A 154      -7.589 -13.274 -12.961  1.00 89.99           H  
ATOM   2367  CD1 LEU A 154      -7.883 -13.877 -14.985  1.00 89.99           C  
ATOM   2368 HD11 LEU A 154      -7.474 -14.872 -14.810  1.00 89.99           H  
ATOM   2369 HD12 LEU A 154      -8.967 -13.939 -14.885  1.00 89.99           H  
ATOM   2370 HD13 LEU A 154      -7.626 -13.554 -15.994  1.00 89.99           H  
ATOM   2371  CD2 LEU A 154      -5.797 -12.899 -14.089  1.00 89.99           C  
ATOM   2372 HD21 LEU A 154      -5.430 -13.921 -13.997  1.00 89.99           H  
ATOM   2373 HD22 LEU A 154      -5.503 -12.496 -15.058  1.00 89.99           H  
ATOM   2374 HD23 LEU A 154      -5.350 -12.318 -13.283  1.00 89.99           H  
ATOM   2375  N   PRO A 155      -7.338  -8.374 -14.379  1.00 91.88           N  
ATOM   2376  CA  PRO A 155      -7.764  -7.055 -14.822  1.00 91.88           C  
ATOM   2377  HA  PRO A 155      -7.658  -6.364 -13.986  1.00 91.88           H  
ATOM   2378  C   PRO A 155      -9.208  -7.070 -15.323  1.00 91.88           C  
ATOM   2379  CB  PRO A 155      -6.802  -6.645 -15.939  1.00 91.88           C  
ATOM   2380  HB2 PRO A 155      -6.586  -5.577 -15.911  1.00 91.88           H  
ATOM   2381  HB3 PRO A 155      -7.213  -6.926 -16.909  1.00 91.88           H  
ATOM   2382  O   PRO A 155      -9.669  -8.070 -15.880  1.00 91.88           O  
ATOM   2383  CG  PRO A 155      -5.559  -7.483 -15.666  1.00 91.88           C  
ATOM   2384  HG2 PRO A 155      -4.986  -7.663 -16.576  1.00 91.88           H  
ATOM   2385  HG3 PRO A 155      -4.943  -6.981 -14.919  1.00 91.88           H  
ATOM   2386  CD  PRO A 155      -6.133  -8.775 -15.093  1.00 91.88           C  
ATOM   2387  HD2 PRO A 155      -6.402  -9.442 -15.912  1.00 91.88           H  
ATOM   2388  HD3 PRO A 155      -5.404  -9.254 -14.439  1.00 91.88           H  
ATOM   2389  N   PHE A 156      -9.907  -5.946 -15.191  1.00 95.57           N  
ATOM   2390  H   PHE A 156      -9.486  -5.170 -14.700  1.00 95.57           H  
ATOM   2391  CA  PHE A 156     -11.280  -5.811 -15.684  1.00 95.57           C  
ATOM   2392  HA  PHE A 156     -11.927  -6.498 -15.137  1.00 95.57           H  
ATOM   2393  C   PHE A 156     -11.412  -6.174 -17.165  1.00 95.57           C  
ATOM   2394  CB  PHE A 156     -11.772  -4.383 -15.448  1.00 95.57           C  
ATOM   2395  HB2 PHE A 156     -10.924  -3.698 -15.485  1.00 95.57           H  
ATOM   2396  HB3 PHE A 156     -12.434  -4.102 -16.268  1.00 95.57           H  
ATOM   2397  O   PHE A 156     -12.399  -6.799 -17.531  1.00 95.57           O  
ATOM   2398  CG  PHE A 156     -12.525  -4.186 -14.149  1.00 95.57           C  
ATOM   2399  CD1 PHE A 156     -13.817  -3.640 -14.181  1.00 95.57           C  
ATOM   2400  HD1 PHE A 156     -14.263  -3.364 -15.125  1.00 95.57           H  
ATOM   2401  CD2 PHE A 156     -11.956  -4.535 -12.910  1.00 95.57           C  
ATOM   2402  HD2 PHE A 156     -10.983  -5.002 -12.874  1.00 95.57           H  
ATOM   2403  CE1 PHE A 156     -14.525  -3.425 -12.990  1.00 95.57           C  
ATOM   2404  HE1 PHE A 156     -15.515  -2.996 -13.035  1.00 95.57           H  
ATOM   2405  CE2 PHE A 156     -12.651  -4.287 -11.713  1.00 95.57           C  
ATOM   2406  HE2 PHE A 156     -12.206  -4.521 -10.758  1.00 95.57           H  
ATOM   2407  CZ  PHE A 156     -13.940  -3.736 -11.753  1.00 95.57           C  
ATOM   2408  HZ  PHE A 156     -14.479  -3.545 -10.837  1.00 95.57           H  
ATOM   2409  N   SER A 157     -10.405  -5.885 -17.995  1.00 91.93           N  
ATOM   2410  H   SER A 157      -9.590  -5.416 -17.626  1.00 91.93           H  
ATOM   2411  CA  SER A 157     -10.398  -6.244 -19.422  1.00 91.93           C  
ATOM   2412  HA  SER A 157     -11.254  -5.770 -19.902  1.00 91.93           H  
ATOM   2413  C   SER A 157     -10.506  -7.750 -19.697  1.00 91.93           C  
ATOM   2414  CB  SER A 157      -9.129  -5.700 -20.079  1.00 91.93           C  
ATOM   2415  HB2 SER A 157      -9.112  -5.992 -21.129  1.00 91.93           H  
ATOM   2416  HB3 SER A 157      -9.139  -4.612 -20.020  1.00 91.93           H  
ATOM   2417  O   SER A 157     -10.912  -8.141 -20.787  1.00 91.93           O  
ATOM   2418  OG  SER A 157      -7.969  -6.193 -19.425  1.00 91.93           O  
ATOM   2419  HG  SER A 157      -7.202  -5.815 -19.861  1.00 91.93           H  
ATOM   2420  N   HIS A 158     -10.174  -8.607 -18.726  1.00 87.53           N  
ATOM   2421  H   HIS A 158      -9.865  -8.234 -17.839  1.00 87.53           H  
ATOM   2422  CA  HIS A 158     -10.343 -10.053 -18.851  1.00 87.53           C  
ATOM   2423  HA  HIS A 158     -10.022 -10.363 -19.845  1.00 87.53           H  
ATOM   2424  C   HIS A 158     -11.808 -10.480 -18.690  1.00 87.53           C  
ATOM   2425  CB  HIS A 158      -9.458 -10.749 -17.812  1.00 87.53           C  
ATOM   2426  HB2 HIS A 158      -9.795 -10.490 -16.808  1.00 87.53           H  
ATOM   2427  HB3 HIS A 158      -8.430 -10.405 -17.925  1.00 87.53           H  
ATOM   2428  O   HIS A 158     -12.317 -11.265 -19.484  1.00 87.53           O  
ATOM   2429  CG  HIS A 158      -9.486 -12.244 -17.952  1.00 87.53           C  
ATOM   2430  CD2 HIS A 158     -10.298 -13.122 -17.284  1.00 87.53           C  
ATOM   2431  HD2 HIS A 158     -11.047 -12.869 -16.548  1.00 87.53           H  
ATOM   2432  ND1 HIS A 158      -8.694 -12.979 -18.800  1.00 87.53           N  
ATOM   2433  HD1 HIS A 158      -7.991 -12.603 -19.420  1.00 87.53           H  
ATOM   2434  CE1 HIS A 158      -8.998 -14.273 -18.620  1.00 87.53           C  
ATOM   2435  HE1 HIS A 158      -8.496 -15.104 -19.093  1.00 87.53           H  
ATOM   2436  NE2 HIS A 158      -9.971 -14.411 -17.715  1.00 87.53           N  
ATOM   2437  N   TYR A 159     -12.488  -9.960 -17.664  1.00 92.33           N  
ATOM   2438  H   TYR A 159     -12.020  -9.283 -17.078  1.00 92.33           H  
ATOM   2439  CA  TYR A 159     -13.885 -10.300 -17.361  1.00 92.33           C  
ATOM   2440  HA  TYR A 159     -14.063 -11.340 -17.632  1.00 92.33           H  
ATOM   2441  C   TYR A 159     -14.892  -9.462 -18.161  1.00 92.33           C  
ATOM   2442  CB  TYR A 159     -14.117 -10.150 -15.852  1.00 92.33           C  
ATOM   2443  HB2 TYR A 159     -13.789  -9.161 -15.532  1.00 92.33           H  
ATOM   2444  HB3 TYR A 159     -15.187 -10.210 -15.654  1.00 92.33           H  
ATOM   2445  O   TYR A 159     -16.023  -9.900 -18.384  1.00 92.33           O  
ATOM   2446  CG  TYR A 159     -13.430 -11.218 -15.021  1.00 92.33           C  
ATOM   2447  CD1 TYR A 159     -13.961 -12.523 -14.989  1.00 92.33           C  
ATOM   2448  HD1 TYR A 159     -14.834 -12.765 -15.578  1.00 92.33           H  
ATOM   2449  CD2 TYR A 159     -12.265 -10.919 -14.287  1.00 92.33           C  
ATOM   2450  HD2 TYR A 159     -11.839  -9.927 -14.317  1.00 92.33           H  
ATOM   2451  CE1 TYR A 159     -13.340 -13.522 -14.214  1.00 92.33           C  
ATOM   2452  HE1 TYR A 159     -13.728 -14.530 -14.192  1.00 92.33           H  
ATOM   2453  CE2 TYR A 159     -11.654 -11.917 -13.502  1.00 92.33           C  
ATOM   2454  HE2 TYR A 159     -10.772 -11.692 -12.921  1.00 92.33           H  
ATOM   2455  OH  TYR A 159     -11.610 -14.178 -12.690  1.00 92.33           O  
ATOM   2456  HH  TYR A 159     -10.862 -13.863 -12.178  1.00 92.33           H  
ATOM   2457  CZ  TYR A 159     -12.186 -13.220 -13.463  1.00 92.33           C  
ATOM   2458  N   PHE A 160     -14.469  -8.281 -18.608  1.00 96.15           N  
ATOM   2459  H   PHE A 160     -13.544  -7.983 -18.331  1.00 96.15           H  
ATOM   2460  CA  PHE A 160     -15.230  -7.322 -19.399  1.00 96.15           C  
ATOM   2461  HA  PHE A 160     -16.150  -7.785 -19.756  1.00 96.15           H  
ATOM   2462  C   PHE A 160     -14.395  -6.890 -20.613  1.00 96.15           C  
ATOM   2463  CB  PHE A 160     -15.612  -6.126 -18.517  1.00 96.15           C  
ATOM   2464  HB2 PHE A 160     -14.726  -5.527 -18.308  1.00 96.15           H  
ATOM   2465  HB3 PHE A 160     -16.303  -5.495 -19.076  1.00 96.15           H  
ATOM   2466  O   PHE A 160     -13.737  -5.848 -20.570  1.00 96.15           O  
ATOM   2467  CG  PHE A 160     -16.247  -6.494 -17.196  1.00 96.15           C  
ATOM   2468  CD1 PHE A 160     -17.560  -6.992 -17.160  1.00 96.15           C  
ATOM   2469  HD1 PHE A 160     -18.111  -7.135 -18.078  1.00 96.15           H  
ATOM   2470  CD2 PHE A 160     -15.531  -6.312 -15.998  1.00 96.15           C  
ATOM   2471  HD2 PHE A 160     -14.520  -5.934 -16.024  1.00 96.15           H  
ATOM   2472  CE1 PHE A 160     -18.177  -7.246 -15.927  1.00 96.15           C  
ATOM   2473  HE1 PHE A 160     -19.210  -7.561 -15.896  1.00 96.15           H  
ATOM   2474  CE2 PHE A 160     -16.149  -6.572 -14.764  1.00 96.15           C  
ATOM   2475  HE2 PHE A 160     -15.626  -6.365 -13.842  1.00 96.15           H  
ATOM   2476  CZ  PHE A 160     -17.477  -7.028 -14.728  1.00 96.15           C  
ATOM   2477  HZ  PHE A 160     -17.972  -7.179 -13.781  1.00 96.15           H  
ATOM   2478  N   PRO A 161     -14.378  -7.682 -21.698  1.00 94.20           N  
ATOM   2479  CA  PRO A 161     -13.594  -7.359 -22.890  1.00 94.20           C  
ATOM   2480  HA  PRO A 161     -12.541  -7.311 -22.614  1.00 94.20           H  
ATOM   2481  C   PRO A 161     -13.988  -6.032 -23.548  1.00 94.20           C  
ATOM   2482  CB  PRO A 161     -13.811  -8.535 -23.845  1.00 94.20           C  
ATOM   2483  HB2 PRO A 161     -14.674  -8.348 -24.484  1.00 94.20           H  
ATOM   2484  HB3 PRO A 161     -12.925  -8.731 -24.448  1.00 94.20           H  
ATOM   2485  O   PRO A 161     -13.134  -5.367 -24.131  1.00 94.20           O  
ATOM   2486  CG  PRO A 161     -14.128  -9.698 -22.907  1.00 94.20           C  
ATOM   2487  HG2 PRO A 161     -14.703 -10.478 -23.407  1.00 94.20           H  
ATOM   2488  HG3 PRO A 161     -13.204 -10.100 -22.494  1.00 94.20           H  
ATOM   2489  CD  PRO A 161     -14.931  -9.024 -21.802  1.00 94.20           C  
ATOM   2490  HD2 PRO A 161     -14.815  -9.593 -20.879  1.00 94.20           H  
ATOM   2491  HD3 PRO A 161     -15.983  -8.970 -22.083  1.00 94.20           H  
ATOM   2492  N   THR A 162     -15.263  -5.640 -23.450  1.00 96.15           N  
ATOM   2493  H   THR A 162     -15.929  -6.271 -23.028  1.00 96.15           H  
ATOM   2494  CA  THR A 162     -15.790  -4.400 -24.035  1.00 96.15           C  
ATOM   2495  HA  THR A 162     -14.956  -3.852 -24.476  1.00 96.15           H  
ATOM   2496  C   THR A 162     -16.450  -3.485 -22.993  1.00 96.15           C  
ATOM   2497  CB  THR A 162     -16.787  -4.696 -25.168  1.00 96.15           C  
ATOM   2498  HB  THR A 162     -17.034  -3.754 -25.658  1.00 96.15           H  
ATOM   2499  O   THR A 162     -16.887  -3.958 -21.938  1.00 96.15           O  
ATOM   2500  CG2 THR A 162     -16.237  -5.646 -26.230  1.00 96.15           C  
ATOM   2501 HG21 THR A 162     -16.940  -5.699 -27.062  1.00 96.15           H  
ATOM   2502 HG22 THR A 162     -15.278  -5.277 -26.594  1.00 96.15           H  
ATOM   2503 HG23 THR A 162     -16.107  -6.646 -25.815  1.00 96.15           H  
ATOM   2504  OG1 THR A 162     -17.978  -5.245 -24.659  1.00 96.15           O  
ATOM   2505  HG1 THR A 162     -17.787  -6.139 -24.368  1.00 96.15           H  
ATOM   2506  N   PRO A 163     -16.608  -2.180 -23.292  1.00 97.18           N  
ATOM   2507  CA  PRO A 163     -17.390  -1.271 -22.453  1.00 97.18           C  
ATOM   2508  HA  PRO A 163     -16.902  -1.191 -21.481  1.00 97.18           H  
ATOM   2509  C   PRO A 163     -18.838  -1.724 -22.225  1.00 97.18           C  
ATOM   2510  CB  PRO A 163     -17.333   0.079 -23.172  1.00 97.18           C  
ATOM   2511  HB2 PRO A 163     -17.347   0.909 -22.465  1.00 97.18           H  
ATOM   2512  HB3 PRO A 163     -18.158   0.173 -23.879  1.00 97.18           H  
ATOM   2513  O   PRO A 163     -19.364  -1.596 -21.118  1.00 97.18           O  
ATOM   2514  CG  PRO A 163     -16.015   0.028 -23.938  1.00 97.18           C  
ATOM   2515  HG2 PRO A 163     -16.021   0.694 -24.801  1.00 97.18           H  
ATOM   2516  HG3 PRO A 163     -15.188   0.270 -23.270  1.00 97.18           H  
ATOM   2517  CD  PRO A 163     -15.933  -1.438 -24.351  1.00 97.18           C  
ATOM   2518  HD2 PRO A 163     -14.886  -1.728 -24.445  1.00 97.18           H  
ATOM   2519  HD3 PRO A 163     -16.457  -1.582 -25.296  1.00 97.18           H  
ATOM   2520  N   ALA A 164     -19.466  -2.312 -23.249  1.00 96.98           N  
ATOM   2521  H   ALA A 164     -18.976  -2.423 -24.125  1.00 96.98           H  
ATOM   2522  CA  ALA A 164     -20.817  -2.853 -23.142  1.00 96.98           C  
ATOM   2523  HA  ALA A 164     -21.474  -2.069 -22.767  1.00 96.98           H  
ATOM   2524  C   ALA A 164     -20.883  -4.014 -22.141  1.00 96.98           C  
ATOM   2525  CB  ALA A 164     -21.299  -3.271 -24.535  1.00 96.98           C  
ATOM   2526  HB1 ALA A 164     -21.294  -2.411 -25.204  1.00 96.98           H  
ATOM   2527  HB2 ALA A 164     -22.317  -3.654 -24.464  1.00 96.98           H  
ATOM   2528  HB3 ALA A 164     -20.655  -4.052 -24.939  1.00 96.98           H  
ATOM   2529  O   ALA A 164     -21.790  -4.054 -21.313  1.00 96.98           O  
ATOM   2530  N   ASP A 165     -19.880  -4.902 -22.142  1.00 96.64           N  
ATOM   2531  H   ASP A 165     -19.156  -4.813 -22.840  1.00 96.64           H  
ATOM   2532  CA  ASP A 165     -19.803  -6.000 -21.176  1.00 96.64           C  
ATOM   2533  HA  ASP A 165     -20.687  -6.628 -21.288  1.00 96.64           H  
ATOM   2534  C   ASP A 165     -19.771  -5.495 -19.733  1.00 96.64           C  
ATOM   2535  CB  ASP A 165     -18.552  -6.857 -21.406  1.00 96.64           C  
ATOM   2536  HB2 ASP A 165     -18.464  -7.571 -20.586  1.00 96.64           H  
ATOM   2537  HB3 ASP A 165     -17.658  -6.235 -21.376  1.00 96.64           H  
ATOM   2538  O   ASP A 165     -20.437  -6.074 -18.877  1.00 96.64           O  
ATOM   2539  CG  ASP A 165     -18.589  -7.650 -22.702  1.00 96.64           C  
ATOM   2540  OD1 ASP A 165     -19.552  -8.426 -22.881  1.00 96.64           O  
ATOM   2541  OD2 ASP A 165     -17.591  -7.581 -23.451  1.00 96.64           O  
ATOM   2542  N   LEU A 166     -19.016  -4.427 -19.451  1.00 97.34           N  
ATOM   2543  H   LEU A 166     -18.510  -3.986 -20.205  1.00 97.34           H  
ATOM   2544  CA  LEU A 166     -18.940  -3.857 -18.105  1.00 97.34           C  
ATOM   2545  HA  LEU A 166     -18.680  -4.655 -17.410  1.00 97.34           H  
ATOM   2546  C   LEU A 166     -20.294  -3.302 -17.658  1.00 97.34           C  
ATOM   2547  CB  LEU A 166     -17.838  -2.786 -18.057  1.00 97.34           C  
ATOM   2548  HB2 LEU A 166     -16.891  -3.257 -18.319  1.00 97.34           H  
ATOM   2549  HB3 LEU A 166     -18.057  -2.020 -18.800  1.00 97.34           H  
ATOM   2550  O   LEU A 166     -20.763  -3.641 -16.572  1.00 97.34           O  
ATOM   2551  CG  LEU A 166     -17.689  -2.108 -16.681  1.00 97.34           C  
ATOM   2552  HG  LEU A 166     -18.633  -1.657 -16.376  1.00 97.34           H  
ATOM   2553  CD1 LEU A 166     -17.228  -3.092 -15.609  1.00 97.34           C  
ATOM   2554 HD11 LEU A 166     -17.980  -3.866 -15.456  1.00 97.34           H  
ATOM   2555 HD12 LEU A 166     -17.090  -2.563 -14.666  1.00 97.34           H  
ATOM   2556 HD13 LEU A 166     -16.300  -3.571 -15.920  1.00 97.34           H  
ATOM   2557  CD2 LEU A 166     -16.638  -1.008 -16.769  1.00 97.34           C  
ATOM   2558 HD21 LEU A 166     -16.954  -0.263 -17.499  1.00 97.34           H  
ATOM   2559 HD22 LEU A 166     -15.678  -1.432 -17.064  1.00 97.34           H  
ATOM   2560 HD23 LEU A 166     -16.535  -0.516 -15.801  1.00 97.34           H  
ATOM   2561  N   CYS A 167     -20.937  -2.490 -18.495  1.00 96.27           N  
ATOM   2562  H   CYS A 167     -20.501  -2.253 -19.375  1.00 96.27           H  
ATOM   2563  CA  CYS A 167     -22.248  -1.924 -18.184  1.00 96.27           C  
ATOM   2564  HA  CYS A 167     -22.182  -1.367 -17.249  1.00 96.27           H  
ATOM   2565  C   CYS A 167     -23.320  -3.007 -17.986  1.00 96.27           C  
ATOM   2566  CB  CYS A 167     -22.637  -0.952 -19.304  1.00 96.27           C  
ATOM   2567  HB2 CYS A 167     -23.724  -0.893 -19.360  1.00 96.27           H  
ATOM   2568  HB3 CYS A 167     -22.274  -1.328 -20.260  1.00 96.27           H  
ATOM   2569  O   CYS A 167     -24.095  -2.947 -17.031  1.00 96.27           O  
ATOM   2570  SG  CYS A 167     -22.019   0.725 -19.037  1.00 96.27           S  
ATOM   2571  N   GLU A 168     -23.352  -4.010 -18.861  1.00 96.54           N  
ATOM   2572  H   GLU A 168     -22.702  -3.995 -19.634  1.00 96.54           H  
ATOM   2573  CA  GLU A 168     -24.424  -5.007 -18.902  1.00 96.54           C  
ATOM   2574  HA  GLU A 168     -25.368  -4.533 -18.634  1.00 96.54           H  
ATOM   2575  C   GLU A 168     -24.215  -6.139 -17.893  1.00 96.54           C  
ATOM   2576  CB  GLU A 168     -24.555  -5.543 -20.340  1.00 96.54           C  
ATOM   2577  HB2 GLU A 168     -23.582  -5.861 -20.714  1.00 96.54           H  
ATOM   2578  HB3 GLU A 168     -25.224  -6.403 -20.341  1.00 96.54           H  
ATOM   2579  O   GLU A 168     -25.104  -6.457 -17.097  1.00 96.54           O  
ATOM   2580  CG  GLU A 168     -25.153  -4.451 -21.234  1.00 96.54           C  
ATOM   2581  HG2 GLU A 168     -24.553  -3.543 -21.173  1.00 96.54           H  
ATOM   2582  HG3 GLU A 168     -26.139  -4.240 -20.819  1.00 96.54           H  
ATOM   2583  CD  GLU A 168     -25.349  -4.822 -22.707  1.00 96.54           C  
ATOM   2584  OE1 GLU A 168     -25.662  -3.872 -23.466  1.00 96.54           O  
ATOM   2585  OE2 GLU A 168     -25.288  -6.022 -23.057  1.00 96.54           O  
ATOM   2586  N   LYS A 169     -23.027  -6.750 -17.871  1.00 94.92           N  
ATOM   2587  H   LYS A 169     -22.290  -6.395 -18.463  1.00 94.92           H  
ATOM   2588  CA  LYS A 169     -22.811  -8.001 -17.128  1.00 94.92           C  
ATOM   2589  HA  LYS A 169     -23.708  -8.611 -17.237  1.00 94.92           H  
ATOM   2590  C   LYS A 169     -22.647  -7.785 -15.629  1.00 94.92           C  
ATOM   2591  CB  LYS A 169     -21.637  -8.794 -17.718  1.00 94.92           C  
ATOM   2592  HB2 LYS A 169     -20.723  -8.201 -17.671  1.00 94.92           H  
ATOM   2593  HB3 LYS A 169     -21.482  -9.687 -17.113  1.00 94.92           H  
ATOM   2594  O   LYS A 169     -23.110  -8.635 -14.866  1.00 94.92           O  
ATOM   2595  CG  LYS A 169     -21.919  -9.229 -19.165  1.00 94.92           C  
ATOM   2596  HG2 LYS A 169     -22.780  -9.897 -19.168  1.00 94.92           H  
ATOM   2597  HG3 LYS A 169     -22.149  -8.359 -19.781  1.00 94.92           H  
ATOM   2598  CD  LYS A 169     -20.714  -9.948 -19.776  1.00 94.92           C  
ATOM   2599  HD2 LYS A 169     -19.902  -9.229 -19.885  1.00 94.92           H  
ATOM   2600  HD3 LYS A 169     -20.389 -10.758 -19.123  1.00 94.92           H  
ATOM   2601  CE  LYS A 169     -21.103 -10.511 -21.147  1.00 94.92           C  
ATOM   2602  HE2 LYS A 169     -21.650  -9.740 -21.689  1.00 94.92           H  
ATOM   2603  HE3 LYS A 169     -21.766 -11.364 -21.006  1.00 94.92           H  
ATOM   2604  NZ  LYS A 169     -19.916 -10.889 -21.948  1.00 94.92           N  
ATOM   2605  HZ1 LYS A 169     -19.221 -11.395 -21.418  1.00 94.92           H  
ATOM   2606  HZ2 LYS A 169     -19.510 -10.029 -22.288  1.00 94.92           H  
ATOM   2607  HZ3 LYS A 169     -20.180 -11.385 -22.787  1.00 94.92           H  
ATOM   2608  N   THR A 170     -22.067  -6.657 -15.205  1.00 93.87           N  
ATOM   2609  H   THR A 170     -21.715  -6.019 -15.905  1.00 93.87           H  
ATOM   2610  CA  THR A 170     -21.767  -6.372 -13.788  1.00 93.87           C  
ATOM   2611  HA  THR A 170     -20.995  -7.055 -13.433  1.00 93.87           H  
ATOM   2612  C   THR A 170     -22.987  -6.561 -12.895  1.00 93.87           C  
ATOM   2613  CB  THR A 170     -21.217  -4.956 -13.615  1.00 93.87           C  
ATOM   2614  HB  THR A 170     -21.951  -4.225 -13.954  1.00 93.87           H  
ATOM   2615  O   THR A 170     -22.932  -7.305 -11.919  1.00 93.87           O  
ATOM   2616  CG2 THR A 170     -20.811  -4.641 -12.182  1.00 93.87           C  
ATOM   2617 HG21 THR A 170     -20.009  -5.306 -11.861  1.00 93.87           H  
ATOM   2618 HG22 THR A 170     -20.464  -3.608 -12.174  1.00 93.87           H  
ATOM   2619 HG23 THR A 170     -21.658  -4.731 -11.502  1.00 93.87           H  
ATOM   2620  OG1 THR A 170     -20.044  -4.830 -14.365  1.00 93.87           O  
ATOM   2621  HG1 THR A 170     -20.268  -4.362 -15.173  1.00 93.87           H  
ATOM   2622  N   TRP A 171     -24.120  -5.962 -13.265  1.00 91.74           N  
ATOM   2623  H   TRP A 171     -24.107  -5.398 -14.102  1.00 91.74           H  
ATOM   2624  CA  TRP A 171     -25.355  -6.012 -12.479  1.00 91.74           C  
ATOM   2625  HA  TRP A 171     -25.152  -6.530 -11.542  1.00 91.74           H  
ATOM   2626  C   TRP A 171     -26.455  -6.838 -13.154  1.00 91.74           C  
ATOM   2627  CB  TRP A 171     -25.776  -4.589 -12.089  1.00 91.74           C  
ATOM   2628  HB2 TRP A 171     -25.974  -4.018 -12.996  1.00 91.74           H  
ATOM   2629  HB3 TRP A 171     -26.701  -4.637 -11.515  1.00 91.74           H  
ATOM   2630  O   TRP A 171     -27.633  -6.526 -13.028  1.00 91.74           O  
ATOM   2631  CG  TRP A 171     -24.772  -3.854 -11.254  1.00 91.74           C  
ATOM   2632  CD1 TRP A 171     -24.072  -2.763 -11.643  1.00 91.74           C  
ATOM   2633  HD1 TRP A 171     -24.161  -2.287 -12.608  1.00 91.74           H  
ATOM   2634  CD2 TRP A 171     -24.326  -4.150  -9.892  1.00 91.74           C  
ATOM   2635  CE2 TRP A 171     -23.354  -3.173  -9.515  1.00 91.74           C  
ATOM   2636  CE3 TRP A 171     -24.635  -5.147  -8.939  1.00 91.74           C  
ATOM   2637  HE3 TRP A 171     -25.371  -5.900  -9.179  1.00 91.74           H  
ATOM   2638  NE1 TRP A 171     -23.242  -2.354 -10.618  1.00 91.74           N  
ATOM   2639  HE1 TRP A 171     -22.643  -1.543 -10.675  1.00 91.74           H  
ATOM   2640  CH2 TRP A 171     -23.058  -4.184  -7.336  1.00 91.74           C  
ATOM   2641  HH2 TRP A 171     -22.592  -4.205  -6.362  1.00 91.74           H  
ATOM   2642  CZ2 TRP A 171     -22.730  -3.176  -8.258  1.00 91.74           C  
ATOM   2643  HZ2 TRP A 171     -22.012  -2.412  -8.002  1.00 91.74           H  
ATOM   2644  CZ3 TRP A 171     -24.000  -5.170  -7.682  1.00 91.74           C  
ATOM   2645  HZ3 TRP A 171     -24.242  -5.946  -6.970  1.00 91.74           H  
ATOM   2646  N   SER A 172     -26.107  -7.918 -13.868  1.00 89.41           N  
ATOM   2647  H   SER A 172     -25.124  -8.110 -13.994  1.00 89.41           H  
ATOM   2648  CA  SER A 172     -27.095  -8.810 -14.511  1.00 89.41           C  
ATOM   2649  HA  SER A 172     -26.555  -9.479 -15.181  1.00 89.41           H  
ATOM   2650  C   SER A 172     -28.135  -8.066 -15.373  1.00 89.41           C  
ATOM   2651  CB  SER A 172     -27.821  -9.666 -13.465  1.00 89.41           C  
ATOM   2652  HB2 SER A 172     -28.368  -9.009 -12.788  1.00 89.41           H  
ATOM   2653  HB3 SER A 172     -28.542 -10.309 -13.970  1.00 89.41           H  
ATOM   2654  O   SER A 172     -29.348  -8.243 -15.185  1.00 89.41           O  
ATOM   2655  OG  SER A 172     -26.959 -10.489 -12.714  1.00 89.41           O  
ATOM   2656  HG  SER A 172     -26.149 -10.013 -12.519  1.00 89.41           H  
ATOM   2657  N   ASN A 173     -27.656  -7.231 -16.296  1.00 93.21           N  
ATOM   2658  H   ASN A 173     -26.654  -7.152 -16.399  1.00 93.21           H  
ATOM   2659  CA  ASN A 173     -28.438  -6.416 -17.227  1.00 93.21           C  
ATOM   2660  HA  ASN A 173     -27.720  -5.811 -17.782  1.00 93.21           H  
ATOM   2661  C   ASN A 173     -29.372  -5.395 -16.556  1.00 93.21           C  
ATOM   2662  CB  ASN A 173     -29.145  -7.311 -18.263  1.00 93.21           C  
ATOM   2663  HB2 ASN A 173     -29.618  -6.679 -19.015  1.00 93.21           H  
ATOM   2664  HB3 ASN A 173     -29.926  -7.888 -17.769  1.00 93.21           H  
ATOM   2665  O   ASN A 173     -30.423  -5.074 -17.106  1.00 93.21           O  
ATOM   2666  CG  ASN A 173     -28.199  -8.242 -18.994  1.00 93.21           C  
ATOM   2667  ND2 ASN A 173     -28.598  -9.468 -19.237  1.00 93.21           N  
ATOM   2668 HD21 ASN A 173     -27.956 -10.011 -19.797  1.00 93.21           H  
ATOM   2669 HD22 ASN A 173     -29.545  -9.746 -19.025  1.00 93.21           H  
ATOM   2670  OD1 ASN A 173     -27.088  -7.911 -19.348  1.00 93.21           O  
ATOM   2671  N   SER A 174     -29.025  -4.872 -15.373  1.00 92.78           N  
ATOM   2672  H   SER A 174     -28.259  -5.271 -14.850  1.00 92.78           H  
ATOM   2673  CA  SER A 174     -29.706  -3.680 -14.836  1.00 92.78           C  
ATOM   2674  HA  SER A 174     -30.775  -3.883 -14.758  1.00 92.78           H  
ATOM   2675  C   SER A 174     -29.525  -2.479 -15.766  1.00 92.78           C  
ATOM   2676  CB  SER A 174     -29.195  -3.317 -13.440  1.00 92.78           C  
ATOM   2677  HB2 SER A 174     -28.114  -3.180 -13.464  1.00 92.78           H  
ATOM   2678  HB3 SER A 174     -29.657  -2.381 -13.125  1.00 92.78           H  
ATOM   2679  O   SER A 174     -30.484  -1.766 -16.059  1.00 92.78           O  
ATOM   2680  OG  SER A 174     -29.534  -4.330 -12.516  1.00 92.78           O  
ATOM   2681  HG  SER A 174     -29.363  -4.003 -11.630  1.00 92.78           H  
ATOM   2682  N   PHE A 175     -28.310  -2.309 -16.292  1.00 96.49           N  
ATOM   2683  H   PHE A 175     -27.590  -2.980 -16.067  1.00 96.49           H  
ATOM   2684  CA  PHE A 175     -27.980  -1.323 -17.313  1.00 96.49           C  
ATOM   2685  HA  PHE A 175     -28.807  -0.621 -17.419  1.00 96.49           H  
ATOM   2686  C   PHE A 175     -27.774  -2.002 -18.666  1.00 96.49           C  
ATOM   2687  CB  PHE A 175     -26.742  -0.525 -16.888  1.00 96.49           C  
ATOM   2688  HB2 PHE A 175     -26.580   0.273 -17.613  1.00 96.49           H  
ATOM   2689  HB3 PHE A 175     -25.872  -1.181 -16.931  1.00 96.49           H  
ATOM   2690  O   PHE A 175     -27.424  -3.180 -18.732  1.00 96.49           O  
ATOM   2691  CG  PHE A 175     -26.836   0.082 -15.499  1.00 96.49           C  
ATOM   2692  CD1 PHE A 175     -27.882   0.969 -15.188  1.00 96.49           C  
ATOM   2693  HD1 PHE A 175     -28.568   1.277 -15.963  1.00 96.49           H  
ATOM   2694  CD2 PHE A 175     -25.896  -0.257 -14.507  1.00 96.49           C  
ATOM   2695  HD2 PHE A 175     -25.082  -0.925 -14.746  1.00 96.49           H  
ATOM   2696  CE1 PHE A 175     -28.028   1.472 -13.884  1.00 96.49           C  
ATOM   2697  HE1 PHE A 175     -28.844   2.138 -13.648  1.00 96.49           H  
ATOM   2698  CE2 PHE A 175     -26.022   0.271 -13.209  1.00 96.49           C  
ATOM   2699  HE2 PHE A 175     -25.306   0.011 -12.444  1.00 96.49           H  
ATOM   2700  CZ  PHE A 175     -27.094   1.126 -12.894  1.00 96.49           C  
ATOM   2701  HZ  PHE A 175     -27.192   1.525 -11.895  1.00 96.49           H  
ATOM   2702  N   LYS A 176     -27.995  -1.245 -19.739  1.00 96.98           N  
ATOM   2703  H   LYS A 176     -28.303  -0.296 -19.585  1.00 96.98           H  
ATOM   2704  CA  LYS A 176     -27.765  -1.646 -21.124  1.00 96.98           C  
ATOM   2705  HA  LYS A 176     -27.168  -2.558 -21.140  1.00 96.98           H  
ATOM   2706  C   LYS A 176     -26.963  -0.575 -21.843  1.00 96.98           C  
ATOM   2707  CB  LYS A 176     -29.108  -1.940 -21.797  1.00 96.98           C  
ATOM   2708  HB2 LYS A 176     -29.660  -2.643 -21.172  1.00 96.98           H  
ATOM   2709  HB3 LYS A 176     -29.687  -1.023 -21.899  1.00 96.98           H  
ATOM   2710  O   LYS A 176     -27.268   0.607 -21.686  1.00 96.98           O  
ATOM   2711  CG  LYS A 176     -28.886  -2.583 -23.167  1.00 96.98           C  
ATOM   2712  HG2 LYS A 176     -28.419  -1.867 -23.842  1.00 96.98           H  
ATOM   2713  HG3 LYS A 176     -28.230  -3.445 -23.049  1.00 96.98           H  
ATOM   2714  CD  LYS A 176     -30.207  -3.056 -23.765  1.00 96.98           C  
ATOM   2715  HD2 LYS A 176     -30.682  -3.755 -23.077  1.00 96.98           H  
ATOM   2716  HD3 LYS A 176     -30.860  -2.200 -23.936  1.00 96.98           H  
ATOM   2717  CE  LYS A 176     -29.881  -3.756 -25.083  1.00 96.98           C  
ATOM   2718  HE2 LYS A 176     -29.141  -4.531 -24.881  1.00 96.98           H  
ATOM   2719  HE3 LYS A 176     -29.416  -3.034 -25.754  1.00 96.98           H  
ATOM   2720  NZ  LYS A 176     -31.095  -4.343 -25.691  1.00 96.98           N  
ATOM   2721  HZ1 LYS A 176     -31.769  -3.615 -25.883  1.00 96.98           H  
ATOM   2722  HZ2 LYS A 176     -30.849  -4.809 -26.552  1.00 96.98           H  
ATOM   2723  HZ3 LYS A 176     -31.498  -5.016 -25.054  1.00 96.98           H  
ATOM   2724  N   ALA A 177     -25.964  -0.966 -22.629  1.00 97.27           N  
ATOM   2725  H   ALA A 177     -25.813  -1.948 -22.807  1.00 97.27           H  
ATOM   2726  CA  ALA A 177     -25.185  -0.001 -23.391  1.00 97.27           C  
ATOM   2727  HA  ALA A 177     -24.957   0.854 -22.755  1.00 97.27           H  
ATOM   2728  C   ALA A 177     -26.004   0.503 -24.591  1.00 97.27           C  
ATOM   2729  CB  ALA A 177     -23.857  -0.644 -23.791  1.00 97.27           C  
ATOM   2730  HB1 ALA A 177     -23.252   0.073 -24.346  1.00 97.27           H  
ATOM   2731  HB2 ALA A 177     -23.322  -0.941 -22.889  1.00 97.27           H  
ATOM   2732  HB3 ALA A 177     -24.039  -1.521 -24.411  1.00 97.27           H  
ATOM   2733  O   ALA A 177     -26.458  -0.284 -25.425  1.00 97.27           O  
ATOM   2734  N   SER A 178     -26.220   1.817 -24.672  1.00 96.59           N  
ATOM   2735  H   SER A 178     -25.853   2.426 -23.954  1.00 96.59           H  
ATOM   2736  CA  SER A 178     -26.876   2.457 -25.814  1.00 96.59           C  
ATOM   2737  HA  SER A 178     -27.498   1.717 -26.318  1.00 96.59           H  
ATOM   2738  C   SER A 178     -25.836   3.012 -26.793  1.00 96.59           C  
ATOM   2739  CB  SER A 178     -27.795   3.583 -25.337  1.00 96.59           C  
ATOM   2740  HB2 SER A 178     -27.195   4.423 -24.989  1.00 96.59           H  
ATOM   2741  HB3 SER A 178     -28.420   3.222 -24.520  1.00 96.59           H  
ATOM   2742  O   SER A 178     -24.831   3.562 -26.346  1.00 96.59           O  
ATOM   2743  OG  SER A 178     -28.616   4.014 -26.403  1.00 96.59           O  
ATOM   2744  HG  SER A 178     -29.196   4.709 -26.083  1.00 96.59           H  
ATOM   2745  N   PRO A 179     -26.068   2.945 -28.119  1.00 96.11           N  
ATOM   2746  CA  PRO A 179     -25.249   3.665 -29.099  1.00 96.11           C  
ATOM   2747  HA  PRO A 179     -24.189   3.525 -28.887  1.00 96.11           H  
ATOM   2748  C   PRO A 179     -25.540   5.178 -29.119  1.00 96.11           C  
ATOM   2749  CB  PRO A 179     -25.604   3.010 -30.436  1.00 96.11           C  
ATOM   2750  HB2 PRO A 179     -25.018   2.099 -30.561  1.00 96.11           H  
ATOM   2751  HB3 PRO A 179     -25.448   3.679 -31.283  1.00 96.11           H  
ATOM   2752  O   PRO A 179     -24.917   5.924 -29.872  1.00 96.11           O  
ATOM   2753  CG  PRO A 179     -27.079   2.652 -30.257  1.00 96.11           C  
ATOM   2754  HG2 PRO A 179     -27.695   3.537 -30.418  1.00 96.11           H  
ATOM   2755  HG3 PRO A 179     -27.384   1.844 -30.923  1.00 96.11           H  
ATOM   2756  CD  PRO A 179     -27.152   2.234 -28.789  1.00 96.11           C  
ATOM   2757  HD2 PRO A 179     -26.983   1.161 -28.702  1.00 96.11           H  
ATOM   2758  HD3 PRO A 179     -28.127   2.495 -28.379  1.00 96.11           H  
ATOM   2759  N   GLU A 180     -26.534   5.634 -28.354  1.00 96.76           N  
ATOM   2760  H   GLU A 180     -27.004   4.981 -27.744  1.00 96.76           H  
ATOM   2761  CA  GLU A 180     -26.927   7.037 -28.273  1.00 96.76           C  
ATOM   2762  HA  GLU A 180     -26.897   7.470 -29.273  1.00 96.76           H  
ATOM   2763  C   GLU A 180     -25.953   7.824 -27.381  1.00 96.76           C  
ATOM   2764  CB  GLU A 180     -28.370   7.140 -27.756  1.00 96.76           C  
ATOM   2765  HB2 GLU A 180     -28.637   8.189 -27.627  1.00 96.76           H  
ATOM   2766  HB3 GLU A 180     -28.406   6.676 -26.771  1.00 96.76           H  
ATOM   2767  O   GLU A 180     -25.532   7.356 -26.319  1.00 96.76           O  
ATOM   2768  CG  GLU A 180     -29.426   6.450 -28.647  1.00 96.76           C  
ATOM   2769  HG2 GLU A 180     -30.335   6.349 -28.054  1.00 96.76           H  
ATOM   2770  HG3 GLU A 180     -29.102   5.440 -28.896  1.00 96.76           H  
ATOM   2771  CD  GLU A 180     -29.779   7.206 -29.943  1.00 96.76           C  
ATOM   2772  OE1 GLU A 180     -30.638   6.703 -30.712  1.00 96.76           O  
ATOM   2773  OE2 GLU A 180     -29.278   8.336 -30.139  1.00 96.76           O  
ATOM   2774  N   ARG A 181     -25.622   9.045 -27.807  1.00 95.64           N  
ATOM   2775  H   ARG A 181     -26.034   9.362 -28.673  1.00 95.64           H  
ATOM   2776  CA  ARG A 181     -24.683   9.937 -27.109  1.00 95.64           C  
ATOM   2777  HA  ARG A 181     -23.915   9.333 -26.626  1.00 95.64           H  
ATOM   2778  C   ARG A 181     -25.345  10.739 -25.996  1.00 95.64           C  
ATOM   2779  CB  ARG A 181     -24.001  10.872 -28.114  1.00 95.64           C  
ATOM   2780  HB2 ARG A 181     -24.753  11.375 -28.721  1.00 95.64           H  
ATOM   2781  HB3 ARG A 181     -23.440  11.633 -27.570  1.00 95.64           H  
ATOM   2782  O   ARG A 181     -26.560  10.977 -26.033  1.00 95.64           O  
ATOM   2783  CG  ARG A 181     -23.034  10.094 -29.011  1.00 95.64           C  
ATOM   2784  HG2 ARG A 181     -23.592   9.423 -29.664  1.00 95.64           H  
ATOM   2785  HG3 ARG A 181     -22.358   9.506 -28.390  1.00 95.64           H  
ATOM   2786  CD  ARG A 181     -22.214  11.073 -29.848  1.00 95.64           C  
ATOM   2787  HD2 ARG A 181     -22.889  11.688 -30.442  1.00 95.64           H  
ATOM   2788  HD3 ARG A 181     -21.651  11.708 -29.164  1.00 95.64           H  
ATOM   2789  NE  ARG A 181     -21.288  10.349 -30.732  1.00 95.64           N  
ATOM   2790  HE  ARG A 181     -21.359   9.342 -30.708  1.00 95.64           H  
ATOM   2791  NH1 ARG A 181     -20.078  12.167 -31.426  1.00 95.64           N  
ATOM   2792 HH11 ARG A 181     -19.276  12.554 -31.902  1.00 95.64           H  
ATOM   2793 HH12 ARG A 181     -20.634  12.730 -30.798  1.00 95.64           H  
ATOM   2794  NH2 ARG A 181     -19.524  10.122 -32.143  1.00 95.64           N  
ATOM   2795 HH21 ARG A 181     -19.643   9.121 -32.080  1.00 95.64           H  
ATOM   2796 HH22 ARG A 181     -18.723  10.510 -32.620  1.00 95.64           H  
ATOM   2797  CZ  ARG A 181     -20.306  10.882 -31.430  1.00 95.64           C  
ATOM   2798  N   ARG A 182     -24.546  11.242 -25.052  1.00 94.19           N  
ATOM   2799  H   ARG A 182     -23.577  10.959 -25.083  1.00 94.19           H  
ATOM   2800  CA  ARG A 182     -24.994  12.213 -24.040  1.00 94.19           C  
ATOM   2801  HA  ARG A 182     -25.707  11.709 -23.388  1.00 94.19           H  
ATOM   2802  C   ARG A 182     -25.724  13.384 -24.712  1.00 94.19           C  
ATOM   2803  CB  ARG A 182     -23.814  12.699 -23.180  1.00 94.19           C  
ATOM   2804  HB2 ARG A 182     -24.133  13.574 -22.613  1.00 94.19           H  
ATOM   2805  HB3 ARG A 182     -22.993  12.998 -23.831  1.00 94.19           H  
ATOM   2806  O   ARG A 182     -25.339  13.869 -25.772  1.00 94.19           O  
ATOM   2807  CG  ARG A 182     -23.318  11.639 -22.176  1.00 94.19           C  
ATOM   2808  HG2 ARG A 182     -24.139  11.334 -21.527  1.00 94.19           H  
ATOM   2809  HG3 ARG A 182     -22.953  10.762 -22.710  1.00 94.19           H  
ATOM   2810  CD  ARG A 182     -22.185  12.217 -21.317  1.00 94.19           C  
ATOM   2811  HD2 ARG A 182     -21.385  12.514 -21.995  1.00 94.19           H  
ATOM   2812  HD3 ARG A 182     -22.547  13.103 -20.794  1.00 94.19           H  
ATOM   2813  NE  ARG A 182     -21.651  11.264 -20.316  1.00 94.19           N  
ATOM   2814  HE  ARG A 182     -22.272  10.597 -19.880  1.00 94.19           H  
ATOM   2815  NH1 ARG A 182     -19.449  11.935 -20.391  1.00 94.19           N  
ATOM   2816 HH11 ARG A 182     -18.502  11.593 -20.305  1.00 94.19           H  
ATOM   2817 HH12 ARG A 182     -19.664  12.609 -21.112  1.00 94.19           H  
ATOM   2818  NH2 ARG A 182     -20.053  10.314 -19.018  1.00 94.19           N  
ATOM   2819 HH21 ARG A 182     -19.077  10.196 -18.785  1.00 94.19           H  
ATOM   2820 HH22 ARG A 182     -20.765   9.688 -18.671  1.00 94.19           H  
ATOM   2821  CZ  ARG A 182     -20.394  11.181 -19.912  1.00 94.19           C  
ATOM   2822  N   ASN A 183     -26.808  13.832 -24.080  1.00 88.97           N  
ATOM   2823  H   ASN A 183     -26.997  13.432 -23.173  1.00 88.97           H  
ATOM   2824  CA  ASN A 183     -27.714  14.885 -24.568  1.00 88.97           C  
ATOM   2825  HA  ASN A 183     -28.486  14.993 -23.806  1.00 88.97           H  
ATOM   2826  C   ASN A 183     -28.499  14.570 -25.864  1.00 88.97           C  
ATOM   2827  CB  ASN A 183     -26.976  16.239 -24.616  1.00 88.97           C  
ATOM   2828  HB2 ASN A 183     -27.691  17.035 -24.821  1.00 88.97           H  
ATOM   2829  HB3 ASN A 183     -26.248  16.230 -25.426  1.00 88.97           H  
ATOM   2830  O   ASN A 183     -29.178  15.452 -26.382  1.00 88.97           O  
ATOM   2831  CG  ASN A 183     -26.280  16.569 -23.309  1.00 88.97           C  
ATOM   2832  ND2 ASN A 183     -25.099  17.136 -23.358  1.00 88.97           N  
ATOM   2833 HD21 ASN A 183     -24.651  17.316 -24.245  1.00 88.97           H  
ATOM   2834 HD22 ASN A 183     -24.666  17.341 -22.469  1.00 88.97           H  
ATOM   2835  OD1 ASN A 183     -26.778  16.296 -22.229  1.00 88.97           O  
ATOM   2836  N   SER A 184     -28.499  13.324 -26.355  1.00 92.91           N  
ATOM   2837  H   SER A 184     -27.858  12.644 -25.972  1.00 92.91           H  
ATOM   2838  CA  SER A 184     -29.391  12.879 -27.450  1.00 92.91           C  
ATOM   2839  HA  SER A 184     -29.279  13.553 -28.299  1.00 92.91           H  
ATOM   2840  C   SER A 184     -30.878  12.847 -27.070  1.00 92.91           C  
ATOM   2841  CB  SER A 184     -29.008  11.463 -27.890  1.00 92.91           C  
ATOM   2842  HB2 SER A 184     -27.980  11.451 -28.254  1.00 92.91           H  
ATOM   2843  HB3 SER A 184     -29.668  11.135 -28.693  1.00 92.91           H  
ATOM   2844  O   SER A 184     -31.745  12.801 -27.941  1.00 92.91           O  
ATOM   2845  OG  SER A 184     -29.138  10.588 -26.782  1.00 92.91           O  
ATOM   2846  HG  SER A 184     -28.251  10.449 -26.444  1.00 92.91           H  
ATOM   2847  N   GLY A 185     -31.184  12.809 -25.768  1.00 93.17           N  
ATOM   2848  H   GLY A 185     -30.417  12.834 -25.112  1.00 93.17           H  
ATOM   2849  CA  GLY A 185     -32.541  12.613 -25.253  1.00 93.17           C  
ATOM   2850  HA2 GLY A 185     -32.564  12.897 -24.201  1.00 93.17           H  
ATOM   2851  HA3 GLY A 185     -33.229  13.261 -25.796  1.00 93.17           H  
ATOM   2852  C   GLY A 185     -33.058  11.171 -25.367  1.00 93.17           C  
ATOM   2853  O   GLY A 185     -34.230  10.934 -25.091  1.00 93.17           O  
ATOM   2854  N   ARG A 186     -32.209  10.208 -25.756  1.00 95.16           N  
ATOM   2855  H   ARG A 186     -31.277  10.491 -26.026  1.00 95.16           H  
ATOM   2856  CA  ARG A 186     -32.580   8.792 -25.967  1.00 95.16           C  
ATOM   2857  HA  ARG A 186     -33.639   8.651 -25.754  1.00 95.16           H  
ATOM   2858  C   ARG A 186     -31.851   7.800 -25.062  1.00 95.16           C  
ATOM   2859  CB  ARG A 186     -32.333   8.431 -27.431  1.00 95.16           C  
ATOM   2860  HB2 ARG A 186     -32.516   7.366 -27.572  1.00 95.16           H  
ATOM   2861  HB3 ARG A 186     -31.292   8.639 -27.681  1.00 95.16           H  
ATOM   2862  O   ARG A 186     -32.133   6.606 -25.101  1.00 95.16           O  
ATOM   2863  CG  ARG A 186     -33.252   9.205 -28.376  1.00 95.16           C  
ATOM   2864  HG2 ARG A 186     -33.072  10.277 -28.295  1.00 95.16           H  
ATOM   2865  HG3 ARG A 186     -34.293   8.985 -28.139  1.00 95.16           H  
ATOM   2866  CD  ARG A 186     -32.931   8.745 -29.789  1.00 95.16           C  
ATOM   2867  HD2 ARG A 186     -33.037   7.661 -29.835  1.00 95.16           H  
ATOM   2868  HD3 ARG A 186     -31.896   9.001 -30.015  1.00 95.16           H  
ATOM   2869  NE  ARG A 186     -33.810   9.379 -30.778  1.00 95.16           N  
ATOM   2870  HE  ARG A 186     -34.315  10.203 -30.485  1.00 95.16           H  
ATOM   2871  NH1 ARG A 186     -33.243   7.938 -32.458  1.00 95.16           N  
ATOM   2872 HH11 ARG A 186     -33.282   7.624 -33.417  1.00 95.16           H  
ATOM   2873 HH12 ARG A 186     -32.534   7.551 -31.852  1.00 95.16           H  
ATOM   2874  NH2 ARG A 186     -34.722   9.590 -32.844  1.00 95.16           N  
ATOM   2875 HH21 ARG A 186     -35.257  10.378 -32.510  1.00 95.16           H  
ATOM   2876 HH22 ARG A 186     -34.799   9.271 -33.800  1.00 95.16           H  
ATOM   2877  CZ  ARG A 186     -33.924   8.965 -32.022  1.00 95.16           C  
ATOM   2878  N   CYS A 187     -30.927   8.287 -24.247  1.00 97.25           N  
ATOM   2879  H   CYS A 187     -30.755   9.282 -24.257  1.00 97.25           H  
ATOM   2880  CA  CYS A 187     -30.193   7.513 -23.259  1.00 97.25           C  
ATOM   2881  HA  CYS A 187     -30.697   6.563 -23.080  1.00 97.25           H  
ATOM   2882  C   CYS A 187     -30.150   8.276 -21.942  1.00 97.25           C  
ATOM   2883  CB  CYS A 187     -28.786   7.219 -23.778  1.00 97.25           C  
ATOM   2884  HB2 CYS A 187     -28.254   6.625 -23.035  1.00 97.25           H  
ATOM   2885  HB3 CYS A 187     -28.877   6.613 -24.679  1.00 97.25           H  
ATOM   2886  O   CYS A 187     -30.177   9.508 -21.922  1.00 97.25           O  
ATOM   2887  SG  CYS A 187     -27.800   8.692 -24.173  1.00 97.25           S  
ATOM   2888  N   LEU A 188     -30.097   7.530 -20.848  1.00 97.46           N  
ATOM   2889  H   LEU A 188     -29.992   6.531 -20.950  1.00 97.46           H  
ATOM   2890  CA  LEU A 188     -29.938   8.073 -19.512  1.00 97.46           C  
ATOM   2891  HA  LEU A 188     -30.419   9.050 -19.456  1.00 97.46           H  
ATOM   2892  C   LEU A 188     -28.454   8.262 -19.209  1.00 97.46           C  
ATOM   2893  CB  LEU A 188     -30.604   7.125 -18.509  1.00 97.46           C  
ATOM   2894  HB2 LEU A 188     -30.217   6.120 -18.675  1.00 97.46           H  
ATOM   2895  HB3 LEU A 188     -30.323   7.427 -17.499  1.00 97.46           H  
ATOM   2896  O   LEU A 188     -27.629   7.417 -19.554  1.00 97.46           O  
ATOM   2897  CG  LEU A 188     -32.138   7.111 -18.623  1.00 97.46           C  
ATOM   2898  HG  LEU A 188     -32.451   7.079 -19.666  1.00 97.46           H  
ATOM   2899  CD1 LEU A 188     -32.682   5.878 -17.928  1.00 97.46           C  
ATOM   2900 HD11 LEU A 188     -32.154   5.698 -16.992  1.00 97.46           H  
ATOM   2901 HD12 LEU A 188     -32.575   5.027 -18.601  1.00 97.46           H  
ATOM   2902 HD13 LEU A 188     -33.736   6.021 -17.691  1.00 97.46           H  
ATOM   2903  CD2 LEU A 188     -32.766   8.321 -17.946  1.00 97.46           C  
ATOM   2904 HD21 LEU A 188     -33.849   8.295 -18.068  1.00 97.46           H  
ATOM   2905 HD22 LEU A 188     -32.522   8.293 -16.884  1.00 97.46           H  
ATOM   2906 HD23 LEU A 188     -32.385   9.232 -18.406  1.00 97.46           H  
ATOM   2907  N   GLN A 189     -28.134   9.360 -18.535  1.00 97.09           N  
ATOM   2908  H   GLN A 189     -28.878   9.988 -18.267  1.00 97.09           H  
ATOM   2909  CA  GLN A 189     -26.799   9.633 -18.024  1.00 97.09           C  
ATOM   2910  HA  GLN A 189     -26.077   9.124 -18.662  1.00 97.09           H  
ATOM   2911  C   GLN A 189     -26.674   9.083 -16.605  1.00 97.09           C  
ATOM   2912  CB  GLN A 189     -26.477  11.133 -18.091  1.00 97.09           C  
ATOM   2913  HB2 GLN A 189     -25.478  11.292 -17.685  1.00 97.09           H  
ATOM   2914  HB3 GLN A 189     -27.194  11.699 -17.496  1.00 97.09           H  
ATOM   2915  O   GLN A 189     -27.474   9.434 -15.731  1.00 97.09           O  
ATOM   2916  CG  GLN A 189     -26.507  11.622 -19.546  1.00 97.09           C  
ATOM   2917  HG2 GLN A 189     -25.843  10.995 -20.140  1.00 97.09           H  
ATOM   2918  HG3 GLN A 189     -27.517  11.507 -19.941  1.00 97.09           H  
ATOM   2919  CD  GLN A 189     -26.076  13.074 -19.720  1.00 97.09           C  
ATOM   2920  NE2 GLN A 189     -26.721  13.791 -20.618  1.00 97.09           N  
ATOM   2921 HE21 GLN A 189     -27.571  13.423 -21.021  1.00 97.09           H  
ATOM   2922 HE22 GLN A 189     -26.454  14.760 -20.719  1.00 97.09           H  
ATOM   2923  OE1 GLN A 189     -25.166  13.583 -19.093  1.00 97.09           O  
ATOM   2924  N   LYS A 190     -25.660   8.248 -16.362  1.00 96.48           N  
ATOM   2925  H   LYS A 190     -25.081   7.998 -17.151  1.00 96.48           H  
ATOM   2926  CA  LYS A 190     -25.353   7.685 -15.037  1.00 96.48           C  
ATOM   2927  HA  LYS A 190     -26.226   7.147 -14.669  1.00 96.48           H  
ATOM   2928  C   LYS A 190     -25.042   8.775 -14.012  1.00 96.48           C  
ATOM   2929  CB  LYS A 190     -24.169   6.715 -15.181  1.00 96.48           C  
ATOM   2930  HB2 LYS A 190     -23.321   7.253 -15.606  1.00 96.48           H  
ATOM   2931  HB3 LYS A 190     -24.451   5.923 -15.874  1.00 96.48           H  
ATOM   2932  O   LYS A 190     -25.325   8.612 -12.832  1.00 96.48           O  
ATOM   2933  CG  LYS A 190     -23.749   6.090 -13.839  1.00 96.48           C  
ATOM   2934  HG2 LYS A 190     -23.363   6.859 -13.170  1.00 96.48           H  
ATOM   2935  HG3 LYS A 190     -24.623   5.634 -13.374  1.00 96.48           H  
ATOM   2936  CD  LYS A 190     -22.672   5.014 -14.011  1.00 96.48           C  
ATOM   2937  HD2 LYS A 190     -22.541   4.498 -13.060  1.00 96.48           H  
ATOM   2938  HD3 LYS A 190     -23.027   4.282 -14.737  1.00 96.48           H  
ATOM   2939  CE  LYS A 190     -21.306   5.533 -14.474  1.00 96.48           C  
ATOM   2940  HE2 LYS A 190     -21.433   6.222 -15.309  1.00 96.48           H  
ATOM   2941  HE3 LYS A 190     -20.741   4.680 -14.850  1.00 96.48           H  
ATOM   2942  NZ  LYS A 190     -20.522   6.168 -13.394  1.00 96.48           N  
ATOM   2943  HZ1 LYS A 190     -19.588   6.345 -13.736  1.00 96.48           H  
ATOM   2944  HZ2 LYS A 190     -20.463   5.565 -12.586  1.00 96.48           H  
ATOM   2945  HZ3 LYS A 190     -20.872   7.079 -13.132  1.00 96.48           H  
ATOM   2946  N   TRP A 191     -24.437   9.874 -14.447  1.00 96.71           N  
ATOM   2947  H   TRP A 191     -24.246   9.960 -15.435  1.00 96.71           H  
ATOM   2948  CA  TRP A 191     -24.125  11.023 -13.606  1.00 96.71           C  
ATOM   2949  HA  TRP A 191     -24.885  11.120 -12.831  1.00 96.71           H  
ATOM   2950  C   TRP A 191     -24.136  12.296 -14.450  1.00 96.71           C  
ATOM   2951  CB  TRP A 191     -22.766  10.799 -12.939  1.00 96.71           C  
ATOM   2952  HB2 TRP A 191     -21.977  10.915 -13.681  1.00 96.71           H  
ATOM   2953  HB3 TRP A 191     -22.721   9.774 -12.572  1.00 96.71           H  
ATOM   2954  O   TRP A 191     -23.909  12.238 -15.655  1.00 96.71           O  
ATOM   2955  CG  TRP A 191     -22.492  11.702 -11.782  1.00 96.71           C  
ATOM   2956  CD1 TRP A 191     -22.900  11.487 -10.514  1.00 96.71           C  
ATOM   2957  HD1 TRP A 191     -23.486  10.643 -10.178  1.00 96.71           H  
ATOM   2958  CD2 TRP A 191     -21.795  12.984 -11.767  1.00 96.71           C  
ATOM   2959  CE2 TRP A 191     -21.800  13.482 -10.429  1.00 96.71           C  
ATOM   2960  CE3 TRP A 191     -21.177  13.781 -12.755  1.00 96.71           C  
ATOM   2961  HE3 TRP A 191     -21.171  13.447 -13.782  1.00 96.71           H  
ATOM   2962  NE1 TRP A 191     -22.449  12.505  -9.705  1.00 96.71           N  
ATOM   2963  HE1 TRP A 191     -22.701  12.553  -8.728  1.00 96.71           H  
ATOM   2964  CH2 TRP A 191     -20.646  15.499 -11.098  1.00 96.71           C  
ATOM   2965  HH2 TRP A 191     -20.235  16.471 -10.869  1.00 96.71           H  
ATOM   2966  CZ2 TRP A 191     -21.236  14.718 -10.087  1.00 96.71           C  
ATOM   2967  HZ2 TRP A 191     -21.278  15.080  -9.070  1.00 96.71           H  
ATOM   2968  CZ3 TRP A 191     -20.611  15.026 -12.422  1.00 96.71           C  
ATOM   2969  HZ3 TRP A 191     -20.165  15.645 -13.186  1.00 96.71           H  
ATOM   2970  N   PHE A 192     -24.412  13.436 -13.829  1.00 95.70           N  
ATOM   2971  H   PHE A 192     -24.528  13.442 -12.825  1.00 95.70           H  
ATOM   2972  CA  PHE A 192     -24.489  14.734 -14.492  1.00 95.70           C  
ATOM   2973  HA  PHE A 192     -23.780  14.758 -15.320  1.00 95.70           H  
ATOM   2974  C   PHE A 192     -24.098  15.837 -13.508  1.00 95.70           C  
ATOM   2975  CB  PHE A 192     -25.904  14.957 -15.056  1.00 95.70           C  
ATOM   2976  HB2 PHE A 192     -26.079  14.228 -15.848  1.00 95.70           H  
ATOM   2977  HB3 PHE A 192     -25.950  15.943 -15.518  1.00 95.70           H  
ATOM   2978  O   PHE A 192     -24.222  15.669 -12.295  1.00 95.70           O  
ATOM   2979  CG  PHE A 192     -27.019  14.838 -14.031  1.00 95.70           C  
ATOM   2980  CD1 PHE A 192     -27.575  13.576 -13.741  1.00 95.70           C  
ATOM   2981  HD1 PHE A 192     -27.224  12.699 -14.264  1.00 95.70           H  
ATOM   2982  CD2 PHE A 192     -27.483  15.978 -13.348  1.00 95.70           C  
ATOM   2983  HD2 PHE A 192     -27.064  16.949 -13.566  1.00 95.70           H  
ATOM   2984  CE1 PHE A 192     -28.559  13.450 -12.745  1.00 95.70           C  
ATOM   2985  HE1 PHE A 192     -28.949  12.475 -12.495  1.00 95.70           H  
ATOM   2986  CE2 PHE A 192     -28.475  15.852 -12.359  1.00 95.70           C  
ATOM   2987  HE2 PHE A 192     -28.799  16.722 -11.807  1.00 95.70           H  
ATOM   2988  CZ  PHE A 192     -28.999  14.586 -12.045  1.00 95.70           C  
ATOM   2989  HZ  PHE A 192     -29.717  14.487 -11.245  1.00 95.70           H  
ATOM   2990  N   GLU A 193     -23.645  16.974 -14.032  1.00 92.35           N  
ATOM   2991  H   GLU A 193     -23.597  17.076 -15.036  1.00 92.35           H  
ATOM   2992  CA  GLU A 193     -23.302  18.119 -13.194  1.00 92.35           C  
ATOM   2993  HA  GLU A 193     -22.671  17.752 -12.384  1.00 92.35           H  
ATOM   2994  C   GLU A 193     -24.569  18.760 -12.607  1.00 92.35           C  
ATOM   2995  CB  GLU A 193     -22.502  19.160 -13.992  1.00 92.35           C  
ATOM   2996  HB2 GLU A 193     -22.510  20.111 -13.459  1.00 92.35           H  
ATOM   2997  HB3 GLU A 193     -22.985  19.322 -14.956  1.00 92.35           H  
ATOM   2998  O   GLU A 193     -25.442  19.168 -13.381  1.00 92.35           O  
ATOM   2999  CG  GLU A 193     -21.044  18.737 -14.226  1.00 92.35           C  
ATOM   3000  HG2 GLU A 193     -20.582  19.477 -14.881  1.00 92.35           H  
ATOM   3001  HG3 GLU A 193     -21.033  17.782 -14.751  1.00 92.35           H  
ATOM   3002  CD  GLU A 193     -20.210  18.630 -12.936  1.00 92.35           C  
ATOM   3003  OE1 GLU A 193     -19.055  18.161 -13.044  1.00 92.35           O  
ATOM   3004  OE2 GLU A 193     -20.718  19.018 -11.859  1.00 92.35           O  
ATOM   3005  N   PRO A 194     -24.674  18.932 -11.273  1.00 90.04           N  
ATOM   3006  CA  PRO A 194     -25.875  19.484 -10.640  1.00 90.04           C  
ATOM   3007  HA  PRO A 194     -26.692  18.773 -10.759  1.00 90.04           H  
ATOM   3008  C   PRO A 194     -26.297  20.839 -11.228  1.00 90.04           C  
ATOM   3009  CB  PRO A 194     -25.524  19.619  -9.153  1.00 90.04           C  
ATOM   3010  HB2 PRO A 194     -26.387  19.412  -8.519  1.00 90.04           H  
ATOM   3011  HB3 PRO A 194     -25.138  20.617  -8.945  1.00 90.04           H  
ATOM   3012  O   PRO A 194     -27.482  21.111 -11.405  1.00 90.04           O  
ATOM   3013  CG  PRO A 194     -24.408  18.602  -8.927  1.00 90.04           C  
ATOM   3014  HG2 PRO A 194     -23.733  18.912  -8.130  1.00 90.04           H  
ATOM   3015  HG3 PRO A 194     -24.840  17.628  -8.697  1.00 90.04           H  
ATOM   3016  CD  PRO A 194     -23.692  18.538 -10.270  1.00 90.04           C  
ATOM   3017  HD2 PRO A 194     -22.859  19.241 -10.280  1.00 90.04           H  
ATOM   3018  HD3 PRO A 194     -23.327  17.524 -10.435  1.00 90.04           H  
ATOM   3019  N   ALA A 195     -25.322  21.676 -11.593  1.00 89.48           N  
ATOM   3020  H   ALA A 195     -24.368  21.373 -11.460  1.00 89.48           H  
ATOM   3021  CA  ALA A 195     -25.559  23.008 -12.146  1.00 89.48           C  
ATOM   3022  HA  ALA A 195     -26.244  23.537 -11.484  1.00 89.48           H  
ATOM   3023  C   ALA A 195     -26.208  23.008 -13.546  1.00 89.48           C  
ATOM   3024  CB  ALA A 195     -24.220  23.754 -12.155  1.00 89.48           C  
ATOM   3025  HB1 ALA A 195     -23.812  23.794 -11.145  1.00 89.48           H  
ATOM   3026  HB2 ALA A 195     -24.372  24.772 -12.514  1.00 89.48           H  
ATOM   3027  HB3 ALA A 195     -23.512  23.247 -12.811  1.00 89.48           H  
ATOM   3028  O   ALA A 195     -26.732  24.038 -13.963  1.00 89.48           O  
ATOM   3029  N   GLN A 196     -26.176  21.890 -14.279  1.00 89.84           N  
ATOM   3030  H   GLN A 196     -25.796  21.049 -13.869  1.00 89.84           H  
ATOM   3031  CA  GLN A 196     -26.747  21.782 -15.630  1.00 89.84           C  
ATOM   3032  HA  GLN A 196     -26.811  22.779 -16.066  1.00 89.84           H  
ATOM   3033  C   GLN A 196     -28.183  21.235 -15.637  1.00 89.84           C  
ATOM   3034  CB  GLN A 196     -25.815  20.952 -16.526  1.00 89.84           C  
ATOM   3035  HB2 GLN A 196     -26.277  20.845 -17.508  1.00 89.84           H  
ATOM   3036  HB3 GLN A 196     -25.681  19.959 -16.097  1.00 89.84           H  
ATOM   3037  O   GLN A 196     -28.805  21.145 -16.696  1.00 89.84           O  
ATOM   3038  CG  GLN A 196     -24.446  21.629 -16.704  1.00 89.84           C  
ATOM   3039  HG2 GLN A 196     -24.593  22.646 -17.067  1.00 89.84           H  
ATOM   3040  HG3 GLN A 196     -23.938  21.680 -15.741  1.00 89.84           H  
ATOM   3041  CD  GLN A 196     -23.532  20.901 -17.684  1.00 89.84           C  
ATOM   3042  NE2 GLN A 196     -22.303  21.344 -17.827  1.00 89.84           N  
ATOM   3043 HE21 GLN A 196     -21.715  20.788 -18.431  1.00 89.84           H  
ATOM   3044 HE22 GLN A 196     -21.958  22.095 -17.246  1.00 89.84           H  
ATOM   3045  OE1 GLN A 196     -23.879  19.940 -18.348  1.00 89.84           O  
ATOM   3046  N   GLY A 197     -28.730  20.903 -14.464  1.00 89.30           N  
ATOM   3047  H   GLY A 197     -28.167  20.994 -13.631  1.00 89.30           H  
ATOM   3048  CA  GLY A 197     -30.024  20.241 -14.341  1.00 89.30           C  
ATOM   3049  HA2 GLY A 197     -30.359  20.319 -13.307  1.00 89.30           H  
ATOM   3050  HA3 GLY A 197     -30.754  20.740 -14.979  1.00 89.30           H  
ATOM   3051  C   GLY A 197     -29.968  18.760 -14.725  1.00 89.30           C  
ATOM   3052  O   GLY A 197     -28.971  18.256 -15.234  1.00 89.30           O  
ATOM   3053  N   ASN A 198     -31.055  18.039 -14.451  1.00 93.46           N  
ATOM   3054  H   ASN A 198     -31.855  18.506 -14.048  1.00 93.46           H  
ATOM   3055  CA  ASN A 198     -31.115  16.592 -14.640  1.00 93.46           C  
ATOM   3056  HA  ASN A 198     -30.118  16.187 -14.468  1.00 93.46           H  
ATOM   3057  C   ASN A 198     -31.567  16.228 -16.073  1.00 93.46           C  
ATOM   3058  CB  ASN A 198     -32.020  16.012 -13.542  1.00 93.46           C  
ATOM   3059  HB2 ASN A 198     -31.677  16.389 -12.578  1.00 93.46           H  
ATOM   3060  HB3 ASN A 198     -33.050  16.335 -13.692  1.00 93.46           H  
ATOM   3061  O   ASN A 198     -32.755  16.380 -16.386  1.00 93.46           O  
ATOM   3062  CG  ASN A 198     -31.984  14.498 -13.490  1.00 93.46           C  
ATOM   3063  ND2 ASN A 198     -32.334  13.926 -12.361  1.00 93.46           N  
ATOM   3064 HD21 ASN A 198     -32.506  14.507 -11.553  1.00 93.46           H  
ATOM   3065 HD22 ASN A 198     -32.120  12.944 -12.260  1.00 93.46           H  
ATOM   3066  OD1 ASN A 198     -31.665  13.808 -14.443  1.00 93.46           O  
ATOM   3067  N   PRO A 199     -30.683  15.699 -16.942  1.00 94.83           N  
ATOM   3068  CA  PRO A 199     -31.029  15.376 -18.328  1.00 94.83           C  
ATOM   3069  HA  PRO A 199     -31.506  16.232 -18.804  1.00 94.83           H  
ATOM   3070  C   PRO A 199     -31.979  14.171 -18.437  1.00 94.83           C  
ATOM   3071  CB  PRO A 199     -29.683  15.102 -19.009  1.00 94.83           C  
ATOM   3072  HB2 PRO A 199     -29.255  16.042 -19.359  1.00 94.83           H  
ATOM   3073  HB3 PRO A 199     -29.772  14.397 -19.836  1.00 94.83           H  
ATOM   3074  O   PRO A 199     -32.654  13.994 -19.451  1.00 94.83           O  
ATOM   3075  CG  PRO A 199     -28.819  14.544 -17.879  1.00 94.83           C  
ATOM   3076  HG2 PRO A 199     -27.756  14.705 -18.059  1.00 94.83           H  
ATOM   3077  HG3 PRO A 199     -29.031  13.484 -17.738  1.00 94.83           H  
ATOM   3078  CD  PRO A 199     -29.297  15.332 -16.666  1.00 94.83           C  
ATOM   3079  HD2 PRO A 199     -29.221  14.713 -15.772  1.00 94.83           H  
ATOM   3080  HD3 PRO A 199     -28.688  16.229 -16.561  1.00 94.83           H  
ATOM   3081  N   ASN A 200     -32.077  13.355 -17.383  1.00 96.04           N  
ATOM   3082  H   ASN A 200     -31.540  13.577 -16.557  1.00 96.04           H  
ATOM   3083  CA  ASN A 200     -32.811  12.092 -17.400  1.00 96.04           C  
ATOM   3084  HA  ASN A 200     -32.597  11.585 -18.342  1.00 96.04           H  
ATOM   3085  C   ASN A 200     -34.333  12.267 -17.349  1.00 96.04           C  
ATOM   3086  CB  ASN A 200     -32.290  11.215 -16.249  1.00 96.04           C  
ATOM   3087  HB2 ASN A 200     -32.400  11.734 -15.296  1.00 96.04           H  
ATOM   3088  HB3 ASN A 200     -32.903  10.317 -16.176  1.00 96.04           H  
ATOM   3089  O   ASN A 200     -35.061  11.339 -17.694  1.00 96.04           O  
ATOM   3090  CG  ASN A 200     -30.839  10.803 -16.448  1.00 96.04           C  
ATOM   3091  ND2 ASN A 200     -30.145  10.427 -15.402  1.00 96.04           N  
ATOM   3092 HD21 ASN A 200     -29.193  10.129 -15.560  1.00 96.04           H  
ATOM   3093 HD22 ASN A 200     -30.521  10.492 -14.466  1.00 96.04           H  
ATOM   3094  OD1 ASN A 200     -30.323  10.803 -17.552  1.00 96.04           O  
ATOM   3095  N   VAL A 201     -34.831  13.449 -16.968  1.00 93.92           N  
ATOM   3096  H   VAL A 201     -34.179  14.176 -16.712  1.00 93.92           H  
ATOM   3097  CA  VAL A 201     -36.277  13.728 -16.895  1.00 93.92           C  
ATOM   3098  HA  VAL A 201     -36.751  12.972 -16.270  1.00 93.92           H  
ATOM   3099  C   VAL A 201     -36.924  13.650 -18.281  1.00 93.92           C  
ATOM   3100  CB  VAL A 201     -36.534  15.112 -16.264  1.00 93.92           C  
ATOM   3101  HB  VAL A 201     -36.045  15.875 -16.870  1.00 93.92           H  
ATOM   3102  O   VAL A 201     -37.980  13.041 -18.447  1.00 93.92           O  
ATOM   3103  CG1 VAL A 201     -38.032  15.438 -16.191  1.00 93.92           C  
ATOM   3104 HG11 VAL A 201     -38.553  14.654 -15.642  1.00 93.92           H  
ATOM   3105 HG12 VAL A 201     -38.456  15.520 -17.192  1.00 93.92           H  
ATOM   3106 HG13 VAL A 201     -38.177  16.389 -15.678  1.00 93.92           H  
ATOM   3107  CG2 VAL A 201     -35.967  15.189 -14.841  1.00 93.92           C  
ATOM   3108 HG21 VAL A 201     -34.890  15.020 -14.850  1.00 93.92           H  
ATOM   3109 HG22 VAL A 201     -36.149  16.179 -14.424  1.00 93.92           H  
ATOM   3110 HG23 VAL A 201     -36.450  14.442 -14.210  1.00 93.92           H  
ATOM   3111  N   ALA A 202     -36.281  14.240 -19.294  1.00 92.61           N  
ATOM   3112  H   ALA A 202     -35.386  14.673 -19.116  1.00 92.61           H  
ATOM   3113  CA  ALA A 202     -36.789  14.219 -20.665  1.00 92.61           C  
ATOM   3114  HA  ALA A 202     -37.823  14.563 -20.667  1.00 92.61           H  
ATOM   3115  C   ALA A 202     -36.778  12.799 -21.252  1.00 92.61           C  
ATOM   3116  CB  ALA A 202     -35.949  15.185 -21.508  1.00 92.61           C  
ATOM   3117  HB1 ALA A 202     -36.014  16.192 -21.097  1.00 92.61           H  
ATOM   3118  HB2 ALA A 202     -36.322  15.195 -22.532  1.00 92.61           H  
ATOM   3119  HB3 ALA A 202     -34.906  14.867 -21.515  1.00 92.61           H  
ATOM   3120  O   ALA A 202     -37.720  12.404 -21.937  1.00 92.61           O  
ATOM   3121  N   VAL A 203     -35.742  12.022 -20.927  1.00 95.20           N  
ATOM   3122  H   VAL A 203     -35.014  12.418 -20.348  1.00 95.20           H  
ATOM   3123  CA  VAL A 203     -35.579  10.638 -21.385  1.00 95.20           C  
ATOM   3124  HA  VAL A 203     -35.719  10.607 -22.465  1.00 95.20           H  
ATOM   3125  C   VAL A 203     -36.637   9.740 -20.748  1.00 95.20           C  
ATOM   3126  CB  VAL A 203     -34.168  10.118 -21.064  1.00 95.20           C  
ATOM   3127  HB  VAL A 203     -34.061  10.034 -19.983  1.00 95.20           H  
ATOM   3128  O   VAL A 203     -37.331   9.019 -21.455  1.00 95.20           O  
ATOM   3129  CG1 VAL A 203     -33.936   8.741 -21.695  1.00 95.20           C  
ATOM   3130 HG11 VAL A 203     -34.110   8.790 -22.770  1.00 95.20           H  
ATOM   3131 HG12 VAL A 203     -34.604   8.002 -21.252  1.00 95.20           H  
ATOM   3132 HG13 VAL A 203     -32.908   8.424 -21.516  1.00 95.20           H  
ATOM   3133  CG2 VAL A 203     -33.071  11.063 -21.569  1.00 95.20           C  
ATOM   3134 HG21 VAL A 203     -32.113  10.738 -21.164  1.00 95.20           H  
ATOM   3135 HG22 VAL A 203     -33.227  12.085 -21.225  1.00 95.20           H  
ATOM   3136 HG23 VAL A 203     -33.034  11.047 -22.659  1.00 95.20           H  
ATOM   3137  N   ALA A 204     -36.841   9.827 -19.431  1.00 94.64           N  
ATOM   3138  H   ALA A 204     -36.249  10.426 -18.873  1.00 94.64           H  
ATOM   3139  CA  ALA A 204     -37.885   9.061 -18.753  1.00 94.64           C  
ATOM   3140  HA  ALA A 204     -37.696   7.999 -18.909  1.00 94.64           H  
ATOM   3141  C   ALA A 204     -39.280   9.367 -19.320  1.00 94.64           C  
ATOM   3142  CB  ALA A 204     -37.808   9.345 -17.252  1.00 94.64           C  
ATOM   3143  HB1 ALA A 204     -36.827   9.046 -16.884  1.00 94.64           H  
ATOM   3144  HB2 ALA A 204     -38.570   8.766 -16.730  1.00 94.64           H  
ATOM   3145  HB3 ALA A 204     -37.963  10.406 -17.055  1.00 94.64           H  
ATOM   3146  O   ALA A 204     -40.053   8.442 -19.556  1.00 94.64           O  
ATOM   3147  N   ARG A 205     -39.580  10.642 -19.624  1.00 93.78           N  
ATOM   3148  H   ARG A 205     -38.904  11.355 -19.388  1.00 93.78           H  
ATOM   3149  CA  ARG A 205     -40.841  11.038 -20.276  1.00 93.78           C  
ATOM   3150  HA  ARG A 205     -41.675  10.650 -19.691  1.00 93.78           H  
ATOM   3151  C   ARG A 205     -41.016  10.403 -21.658  1.00 93.78           C  
ATOM   3152  CB  ARG A 205     -40.960  12.568 -20.309  1.00 93.78           C  
ATOM   3153  HB2 ARG A 205     -40.250  12.974 -21.029  1.00 93.78           H  
ATOM   3154  HB3 ARG A 205     -40.714  12.958 -19.321  1.00 93.78           H  
ATOM   3155  O   ARG A 205     -42.123   9.980 -21.967  1.00 93.78           O  
ATOM   3156  CG  ARG A 205     -42.387  13.010 -20.678  1.00 93.78           C  
ATOM   3157  HG2 ARG A 205     -42.635  12.632 -21.670  1.00 93.78           H  
ATOM   3158  HG3 ARG A 205     -43.100  12.593 -19.967  1.00 93.78           H  
ATOM   3159  CD  ARG A 205     -42.530  14.535 -20.707  1.00 93.78           C  
ATOM   3160  HD2 ARG A 205     -41.772  14.933 -21.381  1.00 93.78           H  
ATOM   3161  HD3 ARG A 205     -43.514  14.776 -21.110  1.00 93.78           H  
ATOM   3162  NE  ARG A 205     -42.405  15.131 -19.361  1.00 93.78           N  
ATOM   3163  HE  ARG A 205     -42.696  14.544 -18.592  1.00 93.78           H  
ATOM   3164  NH1 ARG A 205     -41.633  17.199 -19.996  1.00 93.78           N  
ATOM   3165 HH11 ARG A 205     -41.329  18.131 -19.755  1.00 93.78           H  
ATOM   3166 HH12 ARG A 205     -41.691  16.902 -20.959  1.00 93.78           H  
ATOM   3167  NH2 ARG A 205     -41.938  16.750 -17.831  1.00 93.78           N  
ATOM   3168 HH21 ARG A 205     -42.224  16.121 -17.094  1.00 93.78           H  
ATOM   3169 HH22 ARG A 205     -41.632  17.685 -17.601  1.00 93.78           H  
ATOM   3170  CZ  ARG A 205     -41.993  16.352 -19.070  1.00 93.78           C  
ATOM   3171  N   LEU A 206     -39.947  10.301 -22.450  1.00 92.95           N  
ATOM   3172  H   LEU A 206     -39.069  10.674 -22.117  1.00 92.95           H  
ATOM   3173  CA  LEU A 206     -39.971   9.666 -23.774  1.00 92.95           C  
ATOM   3174  HA  LEU A 206     -40.785  10.103 -24.353  1.00 92.95           H  
ATOM   3175  C   LEU A 206     -40.237   8.154 -23.704  1.00 92.95           C  
ATOM   3176  CB  LEU A 206     -38.631   9.953 -24.481  1.00 92.95           C  
ATOM   3177  HB2 LEU A 206     -38.495  11.031 -24.563  1.00 92.95           H  
ATOM   3178  HB3 LEU A 206     -37.822   9.563 -23.863  1.00 92.95           H  
ATOM   3179  O   LEU A 206     -40.948   7.623 -24.546  1.00 92.95           O  
ATOM   3180  CG  LEU A 206     -38.496   9.320 -25.880  1.00 92.95           C  
ATOM   3181  HG  LEU A 206     -38.672   8.246 -25.829  1.00 92.95           H  
ATOM   3182  CD1 LEU A 206     -39.472   9.941 -26.881  1.00 92.95           C  
ATOM   3183 HD11 LEU A 206     -39.312   9.506 -27.868  1.00 92.95           H  
ATOM   3184 HD12 LEU A 206     -39.332  11.021 -26.925  1.00 92.95           H  
ATOM   3185 HD13 LEU A 206     -40.495   9.717 -26.579  1.00 92.95           H  
ATOM   3186  CD2 LEU A 206     -37.073   9.519 -26.401  1.00 92.95           C  
ATOM   3187 HD21 LEU A 206     -36.842  10.582 -26.470  1.00 92.95           H  
ATOM   3188 HD22 LEU A 206     -36.368   9.049 -25.715  1.00 92.95           H  
ATOM   3189 HD23 LEU A 206     -36.971   9.053 -27.381  1.00 92.95           H  
ATOM   3190  N   PHE A 207     -39.658   7.453 -22.728  1.00 92.77           N  
ATOM   3191  H   PHE A 207     -39.037   7.932 -22.092  1.00 92.77           H  
ATOM   3192  CA  PHE A 207     -39.844   6.001 -22.586  1.00 92.77           C  
ATOM   3193  HA  PHE A 207     -39.979   5.564 -23.575  1.00 92.77           H  
ATOM   3194  C   PHE A 207     -41.106   5.617 -21.801  1.00 92.77           C  
ATOM   3195  CB  PHE A 207     -38.583   5.377 -21.978  1.00 92.77           C  
ATOM   3196  HB2 PHE A 207     -38.829   4.387 -21.593  1.00 92.77           H  
ATOM   3197  HB3 PHE A 207     -38.250   5.975 -21.130  1.00 92.77           H  
ATOM   3198  O   PHE A 207     -41.519   4.461 -21.839  1.00 92.77           O  
ATOM   3199  CG  PHE A 207     -37.447   5.213 -22.972  1.00 92.77           C  
ATOM   3200  CD1 PHE A 207     -37.345   4.037 -23.737  1.00 92.77           C  
ATOM   3201  HD1 PHE A 207     -38.090   3.262 -23.629  1.00 92.77           H  
ATOM   3202  CD2 PHE A 207     -36.481   6.221 -23.128  1.00 92.77           C  
ATOM   3203  HD2 PHE A 207     -36.546   7.126 -22.542  1.00 92.77           H  
ATOM   3204  CE1 PHE A 207     -36.277   3.870 -24.638  1.00 92.77           C  
ATOM   3205  HE1 PHE A 207     -36.204   2.965 -25.224  1.00 92.77           H  
ATOM   3206  CE2 PHE A 207     -35.416   6.060 -24.029  1.00 92.77           C  
ATOM   3207  HE2 PHE A 207     -34.672   6.836 -24.136  1.00 92.77           H  
ATOM   3208  CZ  PHE A 207     -35.310   4.881 -24.782  1.00 92.77           C  
ATOM   3209  HZ  PHE A 207     -34.486   4.757 -25.470  1.00 92.77           H  
ATOM   3210  N   ALA A 208     -41.720   6.563 -21.087  1.00 90.55           N  
ATOM   3211  H   ALA A 208     -41.283   7.471 -21.011  1.00 90.55           H  
ATOM   3212  CA  ALA A 208     -42.997   6.359 -20.412  1.00 90.55           C  
ATOM   3213  HA  ALA A 208     -43.046   5.330 -20.054  1.00 90.55           H  
ATOM   3214  C   ALA A 208     -44.217   6.589 -21.321  1.00 90.55           C  
ATOM   3215  CB  ALA A 208     -43.058   7.294 -19.199  1.00 90.55           C  
ATOM   3216  HB1 ALA A 208     -43.983   7.127 -18.647  1.00 90.55           H  
ATOM   3217  HB2 ALA A 208     -43.035   8.329 -19.539  1.00 90.55           H  
ATOM   3218  HB3 ALA A 208     -42.213   7.113 -18.535  1.00 90.55           H  
ATOM   3219  O   ALA A 208     -45.308   6.139 -20.953  1.00 90.55           O  
ATOM   3220  N   SER A 209     -44.067   7.327 -22.430  1.00 82.61           N  
ATOM   3221  H   SER A 209     -43.141   7.634 -22.688  1.00 82.61           H  
ATOM   3222  CA  SER A 209     -45.160   7.687 -23.348  1.00 82.61           C  
ATOM   3223  HA  SER A 209     -46.052   7.907 -22.761  1.00 82.61           H  
ATOM   3224  C   SER A 209     -45.559   6.556 -24.280  1.00 82.61           C  
ATOM   3225  CB  SER A 209     -44.815   8.938 -24.153  1.00 82.61           C  
ATOM   3226  HB2 SER A 209     -45.670   9.209 -24.772  1.00 82.61           H  
ATOM   3227  HB3 SER A 209     -44.578   9.762 -23.480  1.00 82.61           H  
ATOM   3228  O   SER A 209     -44.639   5.965 -24.887  1.00 82.61           O  
ATOM   3229  OG  SER A 209     -43.710   8.656 -24.977  1.00 82.61           O  
ATOM   3230  HG  SER A 209     -43.706   7.703 -25.090  1.00 82.61           H  
ATOM   3231  OXT SER A 209     -46.786   6.373 -24.396  1.00 82.61           O  
TER    3232      SER A 209                                                       
ATOM   3232  N   PRO B   1     -23.832 -72.907 -28.926  1.00 64.24           N  
ATOM   3233  H2  PRO B   1     -24.593 -72.519 -29.465  1.00 64.24           H  
ATOM   3234  H3  PRO B   1     -24.044 -72.787 -27.946  1.00 64.24           H  
ATOM   3235  CA  PRO B   1     -22.556 -72.219 -29.216  1.00 64.24           C  
ATOM   3236  HA  PRO B   1     -22.437 -71.373 -28.538  1.00 64.24           H  
ATOM   3237  C   PRO B   1     -22.520 -71.664 -30.642  1.00 64.24           C  
ATOM   3238  CB  PRO B   1     -21.426 -73.235 -28.969  1.00 64.24           C  
ATOM   3239  HB2 PRO B   1     -20.728 -73.248 -29.806  1.00 64.24           H  
ATOM   3240  HB3 PRO B   1     -20.891 -72.974 -28.056  1.00 64.24           H  
ATOM   3241  O   PRO B   1     -22.731 -72.409 -31.602  1.00 64.24           O  
ATOM   3242  CG  PRO B   1     -22.121 -74.597 -28.810  1.00 64.24           C  
ATOM   3243  HG2 PRO B   1     -22.106 -74.902 -27.764  1.00 64.24           H  
ATOM   3244  HG3 PRO B   1     -21.659 -75.368 -29.427  1.00 64.24           H  
ATOM   3245  CD  PRO B   1     -23.560 -74.324 -29.244  1.00 64.24           C  
ATOM   3246  HD2 PRO B   1     -24.259 -74.993 -28.742  1.00 64.24           H  
ATOM   3247  HD3 PRO B   1     -23.636 -74.465 -30.322  1.00 64.24           H  
ATOM   3248  N   VAL B   2     -22.255 -70.363 -30.778  1.00 67.99           N  
ATOM   3249  H   VAL B   2     -22.117 -69.810 -29.944  1.00 67.99           H  
ATOM   3250  CA  VAL B   2     -22.014 -69.729 -32.088  1.00 67.99           C  
ATOM   3251  HA  VAL B   2     -22.916 -69.853 -32.688  1.00 67.99           H  
ATOM   3252  C   VAL B   2     -20.883 -70.443 -32.850  1.00 67.99           C  
ATOM   3253  CB  VAL B   2     -21.740 -68.212 -31.974  1.00 67.99           C  
ATOM   3254  HB  VAL B   2     -21.104 -67.923 -32.810  1.00 67.99           H  
ATOM   3255  O   VAL B   2     -19.861 -70.820 -32.272  1.00 67.99           O  
ATOM   3256  CG1 VAL B   2     -23.043 -67.411 -32.094  1.00 67.99           C  
ATOM   3257 HG11 VAL B   2     -23.526 -67.618 -33.049  1.00 67.99           H  
ATOM   3258 HG12 VAL B   2     -22.827 -66.345 -32.038  1.00 67.99           H  
ATOM   3259 HG13 VAL B   2     -23.722 -67.673 -31.283  1.00 67.99           H  
ATOM   3260  CG2 VAL B   2     -21.034 -67.799 -30.677  1.00 67.99           C  
ATOM   3261 HG21 VAL B   2     -20.673 -66.775 -30.778  1.00 67.99           H  
ATOM   3262 HG22 VAL B   2     -20.180 -68.449 -30.491  1.00 67.99           H  
ATOM   3263 HG23 VAL B   2     -21.723 -67.842 -29.833  1.00 67.99           H  
ATOM   3264  N   LYS B   3     -21.087 -70.680 -34.154  1.00 69.99           N  
ATOM   3265  H   LYS B   3     -21.898 -70.261 -34.585  1.00 69.99           H  
ATOM   3266  CA  LYS B   3     -20.169 -71.423 -35.043  1.00 69.99           C  
ATOM   3267  HA  LYS B   3     -19.334 -71.803 -34.454  1.00 69.99           H  
ATOM   3268  C   LYS B   3     -19.571 -70.495 -36.111  1.00 69.99           C  
ATOM   3269  CB  LYS B   3     -20.894 -72.626 -35.691  1.00 69.99           C  
ATOM   3270  HB2 LYS B   3     -20.214 -73.088 -36.407  1.00 69.99           H  
ATOM   3271  HB3 LYS B   3     -21.760 -72.261 -36.243  1.00 69.99           H  
ATOM   3272  O   LYS B   3     -20.140 -69.454 -36.412  1.00 69.99           O  
ATOM   3273  CG  LYS B   3     -21.352 -73.714 -34.699  1.00 69.99           C  
ATOM   3274  HG2 LYS B   3     -22.117 -73.300 -34.041  1.00 69.99           H  
ATOM   3275  HG3 LYS B   3     -20.502 -74.033 -34.095  1.00 69.99           H  
ATOM   3276  CD  LYS B   3     -21.934 -74.933 -35.440  1.00 69.99           C  
ATOM   3277  HD2 LYS B   3     -21.170 -75.349 -36.097  1.00 69.99           H  
ATOM   3278  HD3 LYS B   3     -22.774 -74.601 -36.051  1.00 69.99           H  
ATOM   3279  CE  LYS B   3     -22.417 -76.021 -34.467  1.00 69.99           C  
ATOM   3280  HE2 LYS B   3     -21.572 -76.354 -33.865  1.00 69.99           H  
ATOM   3281  HE3 LYS B   3     -23.152 -75.577 -33.795  1.00 69.99           H  
ATOM   3282  NZ  LYS B   3     -23.026 -77.179 -35.178  1.00 69.99           N  
ATOM   3283  HZ1 LYS B   3     -23.824 -76.886 -35.724  1.00 69.99           H  
ATOM   3284  HZ2 LYS B   3     -22.367 -77.619 -35.804  1.00 69.99           H  
ATOM   3285  HZ3 LYS B   3     -23.353 -77.879 -34.526  1.00 69.99           H  
ATOM   3286  N   GLY B   4     -18.442 -70.885 -36.709  1.00 68.25           N  
ATOM   3287  H   GLY B   4     -18.011 -71.748 -36.412  1.00 68.25           H  
ATOM   3288  CA  GLY B   4     -17.819 -70.155 -37.823  1.00 68.25           C  
ATOM   3289  HA2 GLY B   4     -18.571 -69.981 -38.592  1.00 68.25           H  
ATOM   3290  HA3 GLY B   4     -17.028 -70.762 -38.263  1.00 68.25           H  
ATOM   3291  C   GLY B   4     -17.210 -68.806 -37.418  1.00 68.25           C  
ATOM   3292  O   GLY B   4     -16.617 -68.689 -36.346  1.00 68.25           O  
ATOM   3293  N   GLY B   5     -17.365 -67.784 -38.267  1.00 71.39           N  
ATOM   3294  H   GLY B   5     -17.862 -67.947 -39.131  1.00 71.39           H  
ATOM   3295  CA  GLY B   5     -16.780 -66.450 -38.062  1.00 71.39           C  
ATOM   3296  HA2 GLY B   5     -17.052 -65.812 -38.904  1.00 71.39           H  
ATOM   3297  HA3 GLY B   5     -15.693 -66.533 -38.038  1.00 71.39           H  
ATOM   3298  C   GLY B   5     -17.236 -65.750 -36.777  1.00 71.39           C  
ATOM   3299  O   GLY B   5     -16.444 -65.076 -36.122  1.00 71.39           O  
ATOM   3300  N   THR B   6     -18.466 -65.992 -36.319  1.00 77.67           N  
ATOM   3301  H   THR B   6     -19.108 -66.566 -36.848  1.00 77.67           H  
ATOM   3302  CA  THR B   6     -18.950 -65.452 -35.039  1.00 77.67           C  
ATOM   3303  HA  THR B   6     -18.701 -64.391 -35.017  1.00 77.67           H  
ATOM   3304  C   THR B   6     -18.253 -66.049 -33.825  1.00 77.67           C  
ATOM   3305  CB  THR B   6     -20.467 -65.621 -34.864  1.00 77.67           C  
ATOM   3306  HB  THR B   6     -20.678 -65.938 -33.843  1.00 77.67           H  
ATOM   3307  O   THR B   6     -18.203 -65.403 -32.781  1.00 77.67           O  
ATOM   3308  CG2 THR B   6     -21.201 -64.303 -35.092  1.00 77.67           C  
ATOM   3309 HG21 THR B   6     -20.535 -63.447 -34.983  1.00 77.67           H  
ATOM   3310 HG22 THR B   6     -21.660 -64.264 -36.080  1.00 77.67           H  
ATOM   3311 HG23 THR B   6     -21.951 -64.192 -34.309  1.00 77.67           H  
ATOM   3312  OG1 THR B   6     -20.992 -66.583 -35.754  1.00 77.67           O  
ATOM   3313  HG1 THR B   6     -21.944 -66.462 -35.786  1.00 77.67           H  
ATOM   3314  N   LYS B   7     -17.651 -67.238 -33.950  1.00 79.65           N  
ATOM   3315  H   LYS B   7     -17.683 -67.702 -34.846  1.00 79.65           H  
ATOM   3316  CA  LYS B   7     -16.795 -67.793 -32.896  1.00 79.65           C  
ATOM   3317  HA  LYS B   7     -17.322 -67.701 -31.946  1.00 79.65           H  
ATOM   3318  C   LYS B   7     -15.500 -66.982 -32.757  1.00 79.65           C  
ATOM   3319  CB  LYS B   7     -16.538 -69.282 -33.175  1.00 79.65           C  
ATOM   3320  HB2 LYS B   7     -17.462 -69.744 -33.521  1.00 79.65           H  
ATOM   3321  HB3 LYS B   7     -15.782 -69.385 -33.954  1.00 79.65           H  
ATOM   3322  O   LYS B   7     -15.035 -66.778 -31.643  1.00 79.65           O  
ATOM   3323  CG  LYS B   7     -16.080 -70.018 -31.909  1.00 79.65           C  
ATOM   3324  HG2 LYS B   7     -16.862 -69.942 -31.153  1.00 79.65           H  
ATOM   3325  HG3 LYS B   7     -15.176 -69.540 -31.532  1.00 79.65           H  
ATOM   3326  CD  LYS B   7     -15.785 -71.499 -32.189  1.00 79.65           C  
ATOM   3327  HD2 LYS B   7     -14.942 -71.561 -32.878  1.00 79.65           H  
ATOM   3328  HD3 LYS B   7     -16.659 -71.956 -32.654  1.00 79.65           H  
ATOM   3329  CE  LYS B   7     -15.453 -72.245 -30.887  1.00 79.65           C  
ATOM   3330  HE2 LYS B   7     -14.697 -71.685 -30.336  1.00 79.65           H  
ATOM   3331  HE3 LYS B   7     -16.346 -72.271 -30.261  1.00 79.65           H  
ATOM   3332  NZ  LYS B   7     -14.946 -73.619 -31.132  1.00 79.65           N  
ATOM   3333  HZ1 LYS B   7     -14.697 -74.060 -30.258  1.00 79.65           H  
ATOM   3334  HZ2 LYS B   7     -14.111 -73.589 -31.700  1.00 79.65           H  
ATOM   3335  HZ3 LYS B   7     -15.637 -74.191 -31.597  1.00 79.65           H  
ATOM   3336  N   CYS B   8     -14.957 -66.471 -33.864  1.00 76.83           N  
ATOM   3337  H   CYS B   8     -15.423 -66.624 -34.747  1.00 76.83           H  
ATOM   3338  CA  CYS B   8     -13.796 -65.579 -33.841  1.00 76.83           C  
ATOM   3339  HA  CYS B   8     -13.015 -66.030 -33.230  1.00 76.83           H  
ATOM   3340  C   CYS B   8     -14.149 -64.234 -33.190  1.00 76.83           C  
ATOM   3341  CB  CYS B   8     -13.262 -65.419 -35.270  1.00 76.83           C  
ATOM   3342  HB2 CYS B   8     -13.960 -64.838 -35.873  1.00 76.83           H  
ATOM   3343  HB3 CYS B   8     -13.126 -66.398 -35.730  1.00 76.83           H  
ATOM   3344  O   CYS B   8     -13.453 -63.803 -32.277  1.00 76.83           O  
ATOM   3345  SG  CYS B   8     -11.666 -64.562 -35.242  1.00 76.83           S  
ATOM   3346  HG  CYS B   8     -10.970 -65.431 -34.504  1.00 76.83           H  
ATOM   3347  N   ILE B   9     -15.292 -63.645 -33.561  1.00 80.34           N  
ATOM   3348  H   ILE B   9     -15.790 -64.026 -34.353  1.00 80.34           H  
ATOM   3349  CA  ILE B   9     -15.794 -62.407 -32.941  1.00 80.34           C  
ATOM   3350  HA  ILE B   9     -15.035 -61.633 -33.053  1.00 80.34           H  
ATOM   3351  C   ILE B   9     -16.012 -62.596 -31.437  1.00 80.34           C  
ATOM   3352  CB  ILE B   9     -17.079 -61.917 -33.647  1.00 80.34           C  
ATOM   3353  HB  ILE B   9     -17.816 -62.720 -33.634  1.00 80.34           H  
ATOM   3354  O   ILE B   9     -15.615 -61.739 -30.658  1.00 80.34           O  
ATOM   3355  CG1 ILE B   9     -16.749 -61.557 -35.115  1.00 80.34           C  
ATOM   3356 HG12 ILE B   9     -16.027 -60.741 -35.134  1.00 80.34           H  
ATOM   3357 HG13 ILE B   9     -16.293 -62.415 -35.609  1.00 80.34           H  
ATOM   3358  CG2 ILE B   9     -17.682 -60.699 -32.923  1.00 80.34           C  
ATOM   3359 HG21 ILE B   9     -18.599 -60.366 -33.410  1.00 80.34           H  
ATOM   3360 HG22 ILE B   9     -17.943 -60.934 -31.892  1.00 80.34           H  
ATOM   3361 HG23 ILE B   9     -16.959 -59.883 -32.930  1.00 80.34           H  
ATOM   3362  CD1 ILE B   9     -17.966 -61.153 -35.954  1.00 80.34           C  
ATOM   3363 HD11 ILE B   9     -18.349 -60.187 -35.628  1.00 80.34           H  
ATOM   3364 HD12 ILE B   9     -18.744 -61.911 -35.870  1.00 80.34           H  
ATOM   3365 HD13 ILE B   9     -17.667 -61.066 -36.999  1.00 80.34           H  
ATOM   3366  N   LYS B  10     -16.568 -63.736 -31.006  1.00 81.17           N  
ATOM   3367  H   LYS B  10     -16.926 -64.381 -31.696  1.00 81.17           H  
ATOM   3368  CA  LYS B  10     -16.739 -64.058 -29.582  1.00 81.17           C  
ATOM   3369  HA  LYS B  10     -17.363 -63.292 -29.123  1.00 81.17           H  
ATOM   3370  C   LYS B  10     -15.412 -64.021 -28.817  1.00 81.17           C  
ATOM   3371  CB  LYS B  10     -17.447 -65.417 -29.452  1.00 81.17           C  
ATOM   3372  HB2 LYS B  10     -16.886 -66.174 -30.000  1.00 81.17           H  
ATOM   3373  HB3 LYS B  10     -18.440 -65.342 -29.893  1.00 81.17           H  
ATOM   3374  O   LYS B  10     -15.349 -63.410 -27.754  1.00 81.17           O  
ATOM   3375  CG  LYS B  10     -17.576 -65.873 -27.992  1.00 81.17           C  
ATOM   3376  HG2 LYS B  10     -18.076 -65.093 -27.418  1.00 81.17           H  
ATOM   3377  HG3 LYS B  10     -16.581 -66.030 -27.576  1.00 81.17           H  
ATOM   3378  CD  LYS B  10     -18.363 -67.185 -27.863  1.00 81.17           C  
ATOM   3379  HD2 LYS B  10     -17.958 -67.937 -28.540  1.00 81.17           H  
ATOM   3380  HD3 LYS B  10     -19.408 -66.994 -28.109  1.00 81.17           H  
ATOM   3381  CE  LYS B  10     -18.247 -67.673 -26.415  1.00 81.17           C  
ATOM   3382  HE2 LYS B  10     -18.443 -66.819 -25.766  1.00 81.17           H  
ATOM   3383  HE3 LYS B  10     -17.224 -67.992 -26.215  1.00 81.17           H  
ATOM   3384  NZ  LYS B  10     -19.211 -68.745 -26.080  1.00 81.17           N  
ATOM   3385  HZ1 LYS B  10     -20.039 -68.691 -26.654  1.00 81.17           H  
ATOM   3386  HZ2 LYS B  10     -18.827 -69.670 -26.215  1.00 81.17           H  
ATOM   3387  HZ3 LYS B  10     -19.515 -68.642 -25.122  1.00 81.17           H  
ATOM   3388  N   TYR B  11     -14.364 -64.661 -29.336  1.00 82.12           N  
ATOM   3389  H   TYR B  11     -14.468 -65.143 -30.218  1.00 82.12           H  
ATOM   3390  CA  TYR B  11     -13.067 -64.688 -28.653  1.00 82.12           C  
ATOM   3391  HA  TYR B  11     -13.245 -64.852 -27.590  1.00 82.12           H  
ATOM   3392  C   TYR B  11     -12.308 -63.364 -28.746  1.00 82.12           C  
ATOM   3393  CB  TYR B  11     -12.209 -65.847 -29.160  1.00 82.12           C  
ATOM   3394  HB2 TYR B  11     -12.139 -65.790 -30.246  1.00 82.12           H  
ATOM   3395  HB3 TYR B  11     -11.201 -65.733 -28.761  1.00 82.12           H  
ATOM   3396  O   TYR B  11     -11.657 -62.991 -27.775  1.00 82.12           O  
ATOM   3397  CG  TYR B  11     -12.712 -67.211 -28.735  1.00 82.12           C  
ATOM   3398  CD1 TYR B  11     -12.806 -67.544 -27.368  1.00 82.12           C  
ATOM   3399  HD1 TYR B  11     -12.519 -66.822 -26.617  1.00 82.12           H  
ATOM   3400  CD2 TYR B  11     -13.033 -68.167 -29.710  1.00 82.12           C  
ATOM   3401  HD2 TYR B  11     -12.917 -67.924 -30.756  1.00 82.12           H  
ATOM   3402  CE1 TYR B  11     -13.249 -68.822 -26.975  1.00 82.12           C  
ATOM   3403  HE1 TYR B  11     -13.307 -69.069 -25.925  1.00 82.12           H  
ATOM   3404  CE2 TYR B  11     -13.454 -69.448 -29.323  1.00 82.12           C  
ATOM   3405  HE2 TYR B  11     -13.619 -70.200 -30.080  1.00 82.12           H  
ATOM   3406  OH  TYR B  11     -14.006 -71.022 -27.607  1.00 82.12           O  
ATOM   3407  HH  TYR B  11     -13.917 -71.147 -26.660  1.00 82.12           H  
ATOM   3408  CZ  TYR B  11     -13.583 -69.778 -27.959  1.00 82.12           C  
ATOM   3409  N   LEU B  12     -12.431 -62.629 -29.855  1.00 80.12           N  
ATOM   3410  H   LEU B  12     -12.945 -63.006 -30.639  1.00 80.12           H  
ATOM   3411  CA  LEU B  12     -11.894 -61.272 -29.973  1.00 80.12           C  
ATOM   3412  HA  LEU B  12     -10.833 -61.286 -29.722  1.00 80.12           H  
ATOM   3413  C   LEU B  12     -12.562 -60.328 -28.970  1.00 80.12           C  
ATOM   3414  CB  LEU B  12     -12.075 -60.762 -31.414  1.00 80.12           C  
ATOM   3415  HB2 LEU B  12     -13.040 -61.099 -31.790  1.00 80.12           H  
ATOM   3416  HB3 LEU B  12     -12.094 -59.672 -31.410  1.00 80.12           H  
ATOM   3417  O   LEU B  12     -11.861 -59.644 -28.231  1.00 80.12           O  
ATOM   3418  CG  LEU B  12     -10.954 -61.219 -32.362  1.00 80.12           C  
ATOM   3419  HG  LEU B  12     -10.736 -62.274 -32.192  1.00 80.12           H  
ATOM   3420  CD1 LEU B  12     -11.400 -61.048 -33.814  1.00 80.12           C  
ATOM   3421 HD11 LEU B  12     -12.285 -61.656 -34.001  1.00 80.12           H  
ATOM   3422 HD12 LEU B  12     -10.604 -61.375 -34.483  1.00 80.12           H  
ATOM   3423 HD13 LEU B  12     -11.630 -60.001 -34.014  1.00 80.12           H  
ATOM   3424  CD2 LEU B  12      -9.680 -60.396 -32.153  1.00 80.12           C  
ATOM   3425 HD21 LEU B  12      -8.907 -60.734 -32.843  1.00 80.12           H  
ATOM   3426 HD22 LEU B  12      -9.878 -59.339 -32.334  1.00 80.12           H  
ATOM   3427 HD23 LEU B  12      -9.309 -60.518 -31.136  1.00 80.12           H  
ATOM   3428  N   LEU B  13     -13.897 -60.345 -28.881  1.00 82.94           N  
ATOM   3429  H   LEU B  13     -14.419 -60.914 -29.532  1.00 82.94           H  
ATOM   3430  CA  LEU B  13     -14.645 -59.529 -27.923  1.00 82.94           C  
ATOM   3431  HA  LEU B  13     -14.362 -58.488 -28.076  1.00 82.94           H  
ATOM   3432  C   LEU B  13     -14.289 -59.902 -26.480  1.00 82.94           C  
ATOM   3433  CB  LEU B  13     -16.163 -59.686 -28.156  1.00 82.94           C  
ATOM   3434  HB2 LEU B  13     -16.513 -60.583 -27.644  1.00 82.94           H  
ATOM   3435  HB3 LEU B  13     -16.370 -59.805 -29.219  1.00 82.94           H  
ATOM   3436  O   LEU B  13     -14.149 -59.027 -25.632  1.00 82.94           O  
ATOM   3437  CG  LEU B  13     -16.928 -58.452 -27.645  1.00 82.94           C  
ATOM   3438  HG  LEU B  13     -16.343 -57.968 -26.863  1.00 82.94           H  
ATOM   3439  CD1 LEU B  13     -17.124 -57.448 -28.765  1.00 82.94           C  
ATOM   3440 HD11 LEU B  13     -17.831 -57.866 -29.482  1.00 82.94           H  
ATOM   3441 HD12 LEU B  13     -16.167 -57.235 -29.242  1.00 82.94           H  
ATOM   3442 HD13 LEU B  13     -17.527 -56.518 -28.365  1.00 82.94           H  
ATOM   3443  CD2 LEU B  13     -18.311 -58.777 -27.087  1.00 82.94           C  
ATOM   3444 HD21 LEU B  13     -18.205 -59.234 -26.103  1.00 82.94           H  
ATOM   3445 HD22 LEU B  13     -18.851 -59.439 -27.764  1.00 82.94           H  
ATOM   3446 HD23 LEU B  13     -18.883 -57.859 -26.950  1.00 82.94           H  
ATOM   3447  N   PHE B  14     -14.113 -61.197 -26.202  1.00 83.96           N  
ATOM   3448  H   PHE B  14     -14.292 -61.878 -26.926  1.00 83.96           H  
ATOM   3449  CA  PHE B  14     -13.672 -61.660 -24.892  1.00 83.96           C  
ATOM   3450  HA  PHE B  14     -14.344 -61.250 -24.138  1.00 83.96           H  
ATOM   3451  C   PHE B  14     -12.268 -61.155 -24.549  1.00 83.96           C  
ATOM   3452  CB  PHE B  14     -13.742 -63.188 -24.814  1.00 83.96           C  
ATOM   3453  HB2 PHE B  14     -13.192 -63.617 -25.652  1.00 83.96           H  
ATOM   3454  HB3 PHE B  14     -14.783 -63.502 -24.899  1.00 83.96           H  
ATOM   3455  O   PHE B  14     -12.103 -60.528 -23.509  1.00 83.96           O  
ATOM   3456  CG  PHE B  14     -13.168 -63.727 -23.520  1.00 83.96           C  
ATOM   3457  CD1 PHE B  14     -11.941 -64.416 -23.508  1.00 83.96           C  
ATOM   3458  HD1 PHE B  14     -11.397 -64.577 -24.427  1.00 83.96           H  
ATOM   3459  CD2 PHE B  14     -13.827 -63.468 -22.307  1.00 83.96           C  
ATOM   3460  HD2 PHE B  14     -14.750 -62.905 -22.310  1.00 83.96           H  
ATOM   3461  CE1 PHE B  14     -11.402 -64.871 -22.291  1.00 83.96           C  
ATOM   3462  HE1 PHE B  14     -10.451 -65.383 -22.277  1.00 83.96           H  
ATOM   3463  CE2 PHE B  14     -13.298 -63.931 -21.091  1.00 83.96           C  
ATOM   3464  HE2 PHE B  14     -13.809 -63.724 -20.162  1.00 83.96           H  
ATOM   3465  CZ  PHE B  14     -12.085 -64.638 -21.084  1.00 83.96           C  
ATOM   3466  HZ  PHE B  14     -11.660 -64.971 -20.149  1.00 83.96           H  
ATOM   3467  N   GLY B  15     -11.274 -61.385 -25.414  1.00 82.31           N  
ATOM   3468  H   GLY B  15     -11.478 -61.874 -26.274  1.00 82.31           H  
ATOM   3469  CA  GLY B  15      -9.888 -60.989 -25.153  1.00 82.31           C  
ATOM   3470  HA2 GLY B  15      -9.544 -61.450 -24.227  1.00 82.31           H  
ATOM   3471  HA3 GLY B  15      -9.258 -61.332 -25.974  1.00 82.31           H  
ATOM   3472  C   GLY B  15      -9.728 -59.476 -25.028  1.00 82.31           C  
ATOM   3473  O   GLY B  15      -9.074 -58.991 -24.110  1.00 82.31           O  
ATOM   3474  N   PHE B  16     -10.396 -58.725 -25.901  1.00 80.60           N  
ATOM   3475  H   PHE B  16     -10.926 -59.177 -26.633  1.00 80.60           H  
ATOM   3476  CA  PHE B  16     -10.369 -57.271 -25.882  1.00 80.60           C  
ATOM   3477  HA  PHE B  16      -9.332 -56.937 -25.896  1.00 80.60           H  
ATOM   3478  C   PHE B  16     -11.010 -56.699 -24.607  1.00 80.60           C  
ATOM   3479  CB  PHE B  16     -11.053 -56.783 -27.160  1.00 80.60           C  
ATOM   3480  HB2 PHE B  16     -12.095 -57.102 -27.165  1.00 80.60           H  
ATOM   3481  HB3 PHE B  16     -10.560 -57.228 -28.024  1.00 80.60           H  
ATOM   3482  O   PHE B  16     -10.379 -55.928 -23.886  1.00 80.60           O  
ATOM   3483  CG  PHE B  16     -10.985 -55.292 -27.289  1.00 80.60           C  
ATOM   3484  CD1 PHE B  16     -12.065 -54.518 -26.829  1.00 80.60           C  
ATOM   3485  HD1 PHE B  16     -12.957 -54.984 -26.439  1.00 80.60           H  
ATOM   3486  CD2 PHE B  16      -9.805 -54.690 -27.765  1.00 80.60           C  
ATOM   3487  HD2 PHE B  16      -8.975 -55.294 -28.101  1.00 80.60           H  
ATOM   3488  CE1 PHE B  16     -11.951 -53.128 -26.808  1.00 80.60           C  
ATOM   3489  HE1 PHE B  16     -12.741 -52.518 -26.394  1.00 80.60           H  
ATOM   3490  CE2 PHE B  16      -9.691 -53.295 -27.743  1.00 80.60           C  
ATOM   3491  HE2 PHE B  16      -8.777 -52.809 -28.050  1.00 80.60           H  
ATOM   3492  CZ  PHE B  16     -10.761 -52.541 -27.237  1.00 80.60           C  
ATOM   3493  HZ  PHE B  16     -10.650 -51.483 -27.050  1.00 80.60           H  
ATOM   3494  N   ASN B  17     -12.223 -57.140 -24.257  1.00 85.03           N  
ATOM   3495  H   ASN B  17     -12.708 -57.792 -24.858  1.00 85.03           H  
ATOM   3496  CA  ASN B  17     -12.885 -56.679 -23.035  1.00 85.03           C  
ATOM   3497  HA  ASN B  17     -12.843 -55.590 -23.004  1.00 85.03           H  
ATOM   3498  C   ASN B  17     -12.197 -57.171 -21.760  1.00 85.03           C  
ATOM   3499  CB  ASN B  17     -14.353 -57.105 -23.057  1.00 85.03           C  
ATOM   3500  HB2 ASN B  17     -14.788 -56.922 -22.075  1.00 85.03           H  
ATOM   3501  HB3 ASN B  17     -14.434 -58.170 -23.274  1.00 85.03           H  
ATOM   3502  O   ASN B  17     -12.275 -56.504 -20.733  1.00 85.03           O  
ATOM   3503  CG  ASN B  17     -15.161 -56.292 -24.041  1.00 85.03           C  
ATOM   3504  ND2 ASN B  17     -16.131 -56.890 -24.679  1.00 85.03           N  
ATOM   3505 HD21 ASN B  17     -16.224 -57.895 -24.631  1.00 85.03           H  
ATOM   3506 HD22 ASN B  17     -16.708 -56.293 -25.253  1.00 85.03           H  
ATOM   3507  OD1 ASN B  17     -14.958 -55.109 -24.233  1.00 85.03           O  
ATOM   3508  N   PHE B  18     -11.493 -58.304 -21.814  1.00 85.41           N  
ATOM   3509  H   PHE B  18     -11.504 -58.852 -22.663  1.00 85.41           H  
ATOM   3510  CA  PHE B  18     -10.672 -58.770 -20.702  1.00 85.41           C  
ATOM   3511  HA  PHE B  18     -11.281 -58.766 -19.798  1.00 85.41           H  
ATOM   3512  C   PHE B  18      -9.484 -57.834 -20.443  1.00 85.41           C  
ATOM   3513  CB  PHE B  18     -10.227 -60.211 -20.969  1.00 85.41           C  
ATOM   3514  HB2 PHE B  18      -9.582 -60.242 -21.847  1.00 85.41           H  
ATOM   3515  HB3 PHE B  18     -11.108 -60.820 -21.175  1.00 85.41           H  
ATOM   3516  O   PHE B  18      -9.210 -57.508 -19.291  1.00 85.41           O  
ATOM   3517  CG  PHE B  18      -9.513 -60.834 -19.793  1.00 85.41           C  
ATOM   3518  CD1 PHE B  18      -8.116 -61.000 -19.811  1.00 85.41           C  
ATOM   3519  HD1 PHE B  18      -7.542 -60.686 -20.670  1.00 85.41           H  
ATOM   3520  CD2 PHE B  18     -10.253 -61.221 -18.661  1.00 85.41           C  
ATOM   3521  HD2 PHE B  18     -11.324 -61.079 -18.637  1.00 85.41           H  
ATOM   3522  CE1 PHE B  18      -7.464 -61.563 -18.700  1.00 85.41           C  
ATOM   3523  HE1 PHE B  18      -6.391 -61.686 -18.709  1.00 85.41           H  
ATOM   3524  CE2 PHE B  18      -9.600 -61.773 -17.547  1.00 85.41           C  
ATOM   3525  HE2 PHE B  18     -10.166 -62.050 -16.671  1.00 85.41           H  
ATOM   3526  CZ  PHE B  18      -8.205 -61.944 -17.567  1.00 85.41           C  
ATOM   3527  HZ  PHE B  18      -7.699 -62.358 -16.707  1.00 85.41           H  
ATOM   3528  N   ILE B  19      -8.834 -57.319 -21.494  1.00 83.18           N  
ATOM   3529  H   ILE B  19      -9.091 -57.622 -22.422  1.00 83.18           H  
ATOM   3530  CA  ILE B  19      -7.788 -56.291 -21.354  1.00 83.18           C  
ATOM   3531  HA  ILE B  19      -7.044 -56.647 -20.642  1.00 83.18           H  
ATOM   3532  C   ILE B  19      -8.374 -55.001 -20.766  1.00 83.18           C  
ATOM   3533  CB  ILE B  19      -7.074 -56.039 -22.703  1.00 83.18           C  
ATOM   3534  HB  ILE B  19      -7.826 -55.825 -23.462  1.00 83.18           H  
ATOM   3535  O   ILE B  19      -7.794 -54.442 -19.839  1.00 83.18           O  
ATOM   3536  CG1 ILE B  19      -6.279 -57.295 -23.127  1.00 83.18           C  
ATOM   3537 HG12 ILE B  19      -6.897 -58.184 -23.004  1.00 83.18           H  
ATOM   3538 HG13 ILE B  19      -5.410 -57.411 -22.479  1.00 83.18           H  
ATOM   3539  CG2 ILE B  19      -6.126 -54.826 -22.613  1.00 83.18           C  
ATOM   3540 HG21 ILE B  19      -5.602 -54.674 -23.557  1.00 83.18           H  
ATOM   3541 HG22 ILE B  19      -6.685 -53.913 -22.411  1.00 83.18           H  
ATOM   3542 HG23 ILE B  19      -5.394 -54.977 -21.819  1.00 83.18           H  
ATOM   3543  CD1 ILE B  19      -5.812 -57.264 -24.589  1.00 83.18           C  
ATOM   3544 HD11 ILE B  19      -5.361 -58.224 -24.840  1.00 83.18           H  
ATOM   3545 HD12 ILE B  19      -5.068 -56.483 -24.742  1.00 83.18           H  
ATOM   3546 HD13 ILE B  19      -6.665 -57.093 -25.246  1.00 83.18           H  
ATOM   3547  N   PHE B  20      -9.542 -54.553 -21.236  1.00 82.12           N  
ATOM   3548  H   PHE B  20      -9.959 -55.024 -22.026  1.00 82.12           H  
ATOM   3549  CA  PHE B  20     -10.214 -53.372 -20.674  1.00 82.12           C  
ATOM   3550  HA  PHE B  20      -9.510 -52.539 -20.677  1.00 82.12           H  
ATOM   3551  C   PHE B  20     -10.640 -53.560 -19.219  1.00 82.12           C  
ATOM   3552  CB  PHE B  20     -11.418 -52.977 -21.535  1.00 82.12           C  
ATOM   3553  HB2 PHE B  20     -11.867 -53.859 -21.993  1.00 82.12           H  
ATOM   3554  HB3 PHE B  20     -12.178 -52.514 -20.906  1.00 82.12           H  
ATOM   3555  O   PHE B  20     -10.551 -52.622 -18.432  1.00 82.12           O  
ATOM   3556  CG  PHE B  20     -11.022 -51.985 -22.600  1.00 82.12           C  
ATOM   3557  CD1 PHE B  20     -11.173 -50.605 -22.369  1.00 82.12           C  
ATOM   3558  HD1 PHE B  20     -11.652 -50.253 -21.467  1.00 82.12           H  
ATOM   3559  CD2 PHE B  20     -10.364 -52.429 -23.755  1.00 82.12           C  
ATOM   3560  HD2 PHE B  20     -10.188 -53.482 -23.918  1.00 82.12           H  
ATOM   3561  CE1 PHE B  20     -10.711 -49.673 -23.315  1.00 82.12           C  
ATOM   3562  HE1 PHE B  20     -10.850 -48.616 -23.147  1.00 82.12           H  
ATOM   3563  CE2 PHE B  20      -9.823 -51.491 -24.644  1.00 82.12           C  
ATOM   3564  HE2 PHE B  20      -9.184 -51.827 -25.447  1.00 82.12           H  
ATOM   3565  CZ  PHE B  20     -10.039 -50.118 -24.462  1.00 82.12           C  
ATOM   3566  HZ  PHE B  20      -9.637 -49.402 -25.164  1.00 82.12           H  
ATOM   3567  N   TRP B  21     -11.052 -54.768 -18.839  1.00 87.02           N  
ATOM   3568  H   TRP B  21     -11.163 -55.484 -19.544  1.00 87.02           H  
ATOM   3569  CA  TRP B  21     -11.363 -55.102 -17.454  1.00 87.02           C  
ATOM   3570  HA  TRP B  21     -12.092 -54.386 -17.074  1.00 87.02           H  
ATOM   3571  C   TRP B  21     -10.121 -54.995 -16.560  1.00 87.02           C  
ATOM   3572  CB  TRP B  21     -11.984 -56.500 -17.412  1.00 87.02           C  
ATOM   3573  HB2 TRP B  21     -12.879 -56.509 -18.036  1.00 87.02           H  
ATOM   3574  HB3 TRP B  21     -11.283 -57.221 -17.832  1.00 87.02           H  
ATOM   3575  O   TRP B  21     -10.181 -54.356 -15.511  1.00 87.02           O  
ATOM   3576  CG  TRP B  21     -12.365 -56.963 -16.048  1.00 87.02           C  
ATOM   3577  CD1 TRP B  21     -13.360 -56.444 -15.303  1.00 87.02           C  
ATOM   3578  HD1 TRP B  21     -13.993 -55.631 -15.627  1.00 87.02           H  
ATOM   3579  CD2 TRP B  21     -11.750 -57.995 -15.225  1.00 87.02           C  
ATOM   3580  CE2 TRP B  21     -12.464 -58.067 -13.991  1.00 87.02           C  
ATOM   3581  CE3 TRP B  21     -10.655 -58.870 -15.392  1.00 87.02           C  
ATOM   3582  HE3 TRP B  21     -10.080 -58.828 -16.306  1.00 87.02           H  
ATOM   3583  NE1 TRP B  21     -13.427 -57.087 -14.087  1.00 87.02           N  
ATOM   3584  HE1 TRP B  21     -14.069 -56.826 -13.352  1.00 87.02           H  
ATOM   3585  CH2 TRP B  21     -11.024 -59.825 -13.172  1.00 87.02           C  
ATOM   3586  HH2 TRP B  21     -10.729 -60.511 -12.392  1.00 87.02           H  
ATOM   3587  CZ2 TRP B  21     -12.123 -58.972 -12.977  1.00 87.02           C  
ATOM   3588  HZ2 TRP B  21     -12.676 -58.988 -12.050  1.00 87.02           H  
ATOM   3589  CZ3 TRP B  21     -10.294 -59.772 -14.374  1.00 87.02           C  
ATOM   3590  HZ3 TRP B  21      -9.439 -60.417 -14.510  1.00 87.02           H  
ATOM   3591  N   LEU B  22      -8.976 -55.526 -17.006  1.00 87.03           N  
ATOM   3592  H   LEU B  22      -8.990 -56.035 -17.878  1.00 87.03           H  
ATOM   3593  CA  LEU B  22      -7.699 -55.386 -16.295  1.00 87.03           C  
ATOM   3594  HA  LEU B  22      -7.832 -55.712 -15.264  1.00 87.03           H  
ATOM   3595  C   LEU B  22      -7.228 -53.928 -16.224  1.00 87.03           C  
ATOM   3596  CB  LEU B  22      -6.625 -56.255 -16.972  1.00 87.03           C  
ATOM   3597  HB2 LEU B  22      -6.596 -56.012 -18.034  1.00 87.03           H  
ATOM   3598  HB3 LEU B  22      -5.656 -55.991 -16.549  1.00 87.03           H  
ATOM   3599  O   LEU B  22      -6.785 -53.480 -15.169  1.00 87.03           O  
ATOM   3600  CG  LEU B  22      -6.817 -57.772 -16.813  1.00 87.03           C  
ATOM   3601  HG  LEU B  22      -7.789 -58.071 -17.207  1.00 87.03           H  
ATOM   3602  CD1 LEU B  22      -5.726 -58.493 -17.606  1.00 87.03           C  
ATOM   3603 HD11 LEU B  22      -4.742 -58.195 -17.246  1.00 87.03           H  
ATOM   3604 HD12 LEU B  22      -5.841 -59.571 -17.490  1.00 87.03           H  
ATOM   3605 HD13 LEU B  22      -5.820 -58.241 -18.663  1.00 87.03           H  
ATOM   3606  CD2 LEU B  22      -6.727 -58.223 -15.353  1.00 87.03           C  
ATOM   3607 HD21 LEU B  22      -7.568 -57.825 -14.786  1.00 87.03           H  
ATOM   3608 HD22 LEU B  22      -6.773 -59.311 -15.301  1.00 87.03           H  
ATOM   3609 HD23 LEU B  22      -5.793 -57.879 -14.910  1.00 87.03           H  
ATOM   3610  N   ALA B  23      -7.362 -53.169 -17.313  1.00 85.21           N  
ATOM   3611  H   ALA B  23      -7.686 -53.600 -18.167  1.00 85.21           H  
ATOM   3612  CA  ALA B  23      -7.043 -51.745 -17.330  1.00 85.21           C  
ATOM   3613  HA  ALA B  23      -6.020 -51.612 -16.977  1.00 85.21           H  
ATOM   3614  C   ALA B  23      -7.963 -50.949 -16.391  1.00 85.21           C  
ATOM   3615  CB  ALA B  23      -7.126 -51.234 -18.772  1.00 85.21           C  
ATOM   3616  HB1 ALA B  23      -6.453 -51.808 -19.408  1.00 85.21           H  
ATOM   3617  HB2 ALA B  23      -6.833 -50.184 -18.803  1.00 85.21           H  
ATOM   3618  HB3 ALA B  23      -8.145 -51.330 -19.146  1.00 85.21           H  
ATOM   3619  O   ALA B  23      -7.492 -50.068 -15.681  1.00 85.21           O  
ATOM   3620  N   GLY B  24      -9.253 -51.287 -16.328  1.00 85.80           N  
ATOM   3621  H   GLY B  24      -9.596 -51.991 -16.966  1.00 85.80           H  
ATOM   3622  CA  GLY B  24     -10.206 -50.688 -15.394  1.00 85.80           C  
ATOM   3623  HA2 GLY B  24     -10.248 -49.609 -15.546  1.00 85.80           H  
ATOM   3624  HA3 GLY B  24     -11.194 -51.112 -15.571  1.00 85.80           H  
ATOM   3625  C   GLY B  24      -9.825 -50.950 -13.941  1.00 85.80           C  
ATOM   3626  O   GLY B  24      -9.817 -50.022 -13.138  1.00 85.80           O  
ATOM   3627  N   ILE B  25      -9.411 -52.182 -13.622  1.00 86.77           N  
ATOM   3628  H   ILE B  25      -9.458 -52.904 -14.327  1.00 86.77           H  
ATOM   3629  CA  ILE B  25      -8.865 -52.522 -12.300  1.00 86.77           C  
ATOM   3630  HA  ILE B  25      -9.596 -52.242 -11.542  1.00 86.77           H  
ATOM   3631  C   ILE B  25      -7.599 -51.709 -12.011  1.00 86.77           C  
ATOM   3632  CB  ILE B  25      -8.608 -54.043 -12.180  1.00 86.77           C  
ATOM   3633  HB  ILE B  25      -8.018 -54.370 -13.037  1.00 86.77           H  
ATOM   3634  O   ILE B  25      -7.467 -51.185 -10.910  1.00 86.77           O  
ATOM   3635  CG1 ILE B  25      -9.952 -54.799 -12.180  1.00 86.77           C  
ATOM   3636 HG12 ILE B  25     -10.470 -54.612 -11.239  1.00 86.77           H  
ATOM   3637 HG13 ILE B  25     -10.590 -54.425 -12.981  1.00 86.77           H  
ATOM   3638  CG2 ILE B  25      -7.826 -54.379 -10.893  1.00 86.77           C  
ATOM   3639 HG21 ILE B  25      -6.837 -53.921 -10.912  1.00 86.77           H  
ATOM   3640 HG22 ILE B  25      -7.670 -55.454 -10.800  1.00 86.77           H  
ATOM   3641 HG23 ILE B  25      -8.367 -54.017 -10.019  1.00 86.77           H  
ATOM   3642  CD1 ILE B  25      -9.813 -56.310 -12.378  1.00 86.77           C  
ATOM   3643 HD11 ILE B  25     -10.811 -56.746 -12.345  1.00 86.77           H  
ATOM   3644 HD12 ILE B  25      -9.221 -56.765 -11.584  1.00 86.77           H  
ATOM   3645 HD13 ILE B  25      -9.358 -56.520 -13.346  1.00 86.77           H  
ATOM   3646  N   ALA B  26      -6.693 -51.559 -12.981  1.00 87.00           N  
ATOM   3647  H   ALA B  26      -6.836 -52.041 -13.857  1.00 87.00           H  
ATOM   3648  CA  ALA B  26      -5.464 -50.789 -12.802  1.00 87.00           C  
ATOM   3649  HA  ALA B  26      -4.954 -51.158 -11.913  1.00 87.00           H  
ATOM   3650  C   ALA B  26      -5.738 -49.291 -12.576  1.00 87.00           C  
ATOM   3651  CB  ALA B  26      -4.547 -51.028 -14.007  1.00 87.00           C  
ATOM   3652  HB1 ALA B  26      -4.355 -52.095 -14.119  1.00 87.00           H  
ATOM   3653  HB2 ALA B  26      -5.011 -50.648 -14.917  1.00 87.00           H  
ATOM   3654  HB3 ALA B  26      -3.600 -50.511 -13.850  1.00 87.00           H  
ATOM   3655  O   ALA B  26      -5.206 -48.709 -11.635  1.00 87.00           O  
ATOM   3656  N   VAL B  27      -6.604 -48.670 -13.381  1.00 86.71           N  
ATOM   3657  H   VAL B  27      -7.006 -49.197 -14.143  1.00 86.71           H  
ATOM   3658  CA  VAL B  27      -6.992 -47.257 -13.227  1.00 86.71           C  
ATOM   3659  HA  VAL B  27      -6.091 -46.644 -13.194  1.00 86.71           H  
ATOM   3660  C   VAL B  27      -7.728 -47.037 -11.908  1.00 86.71           C  
ATOM   3661  CB  VAL B  27      -7.850 -46.787 -14.418  1.00 86.71           C  
ATOM   3662  HB  VAL B  27      -8.685 -47.475 -14.551  1.00 86.71           H  
ATOM   3663  O   VAL B  27      -7.445 -46.069 -11.207  1.00 86.71           O  
ATOM   3664  CG1 VAL B  27      -8.409 -45.372 -14.222  1.00 86.71           C  
ATOM   3665 HG11 VAL B  27      -7.593 -44.670 -14.050  1.00 86.71           H  
ATOM   3666 HG12 VAL B  27      -8.965 -45.066 -15.108  1.00 86.71           H  
ATOM   3667 HG13 VAL B  27      -9.092 -45.338 -13.373  1.00 86.71           H  
ATOM   3668  CG2 VAL B  27      -7.019 -46.758 -15.707  1.00 86.71           C  
ATOM   3669 HG21 VAL B  27      -6.576 -47.734 -15.906  1.00 86.71           H  
ATOM   3670 HG22 VAL B  27      -7.658 -46.492 -16.549  1.00 86.71           H  
ATOM   3671 HG23 VAL B  27      -6.219 -46.023 -15.619  1.00 86.71           H  
ATOM   3672  N   LEU B  28      -8.622 -47.953 -11.526  1.00 86.53           N  
ATOM   3673  H   LEU B  28      -8.827 -48.725 -12.144  1.00 86.53           H  
ATOM   3674  CA  LEU B  28      -9.299 -47.902 -10.234  1.00 86.53           C  
ATOM   3675  HA  LEU B  28      -9.778 -46.927 -10.143  1.00 86.53           H  
ATOM   3676  C   LEU B  28      -8.299 -48.039  -9.081  1.00 86.53           C  
ATOM   3677  CB  LEU B  28     -10.375 -49.001 -10.190  1.00 86.53           C  
ATOM   3678  HB2 LEU B  28      -9.888 -49.969 -10.307  1.00 86.53           H  
ATOM   3679  HB3 LEU B  28     -11.055 -48.863 -11.031  1.00 86.53           H  
ATOM   3680  O   LEU B  28      -8.384 -47.287  -8.118  1.00 86.53           O  
ATOM   3681  CG  LEU B  28     -11.198 -49.022  -8.891  1.00 86.53           C  
ATOM   3682  HG  LEU B  28     -10.531 -49.159  -8.040  1.00 86.53           H  
ATOM   3683  CD1 LEU B  28     -11.999 -47.734  -8.698  1.00 86.53           C  
ATOM   3684 HD11 LEU B  28     -12.604 -47.530  -9.581  1.00 86.53           H  
ATOM   3685 HD12 LEU B  28     -11.318 -46.899  -8.531  1.00 86.53           H  
ATOM   3686 HD13 LEU B  28     -12.645 -47.826  -7.826  1.00 86.53           H  
ATOM   3687  CD2 LEU B  28     -12.168 -50.201  -8.916  1.00 86.53           C  
ATOM   3688 HD21 LEU B  28     -11.611 -51.131  -9.029  1.00 86.53           H  
ATOM   3689 HD22 LEU B  28     -12.727 -50.239  -7.980  1.00 86.53           H  
ATOM   3690 HD23 LEU B  28     -12.862 -50.096  -9.750  1.00 86.53           H  
ATOM   3691  N   ALA B  29      -7.329 -48.949  -9.188  1.00 83.89           N  
ATOM   3692  H   ALA B  29      -7.320 -49.561  -9.991  1.00 83.89           H  
ATOM   3693  CA  ALA B  29      -6.285 -49.124  -8.186  1.00 83.89           C  
ATOM   3694  HA  ALA B  29      -6.758 -49.286  -7.217  1.00 83.89           H  
ATOM   3695  C   ALA B  29      -5.407 -47.874  -8.057  1.00 83.89           C  
ATOM   3696  CB  ALA B  29      -5.457 -50.367  -8.526  1.00 83.89           C  
ATOM   3697  HB1 ALA B  29      -4.975 -50.248  -9.496  1.00 83.89           H  
ATOM   3698  HB2 ALA B  29      -4.690 -50.513  -7.765  1.00 83.89           H  
ATOM   3699  HB3 ALA B  29      -6.101 -51.246  -8.550  1.00 83.89           H  
ATOM   3700  O   ALA B  29      -5.137 -47.452  -6.940  1.00 83.89           O  
ATOM   3701  N   ILE B  30      -5.027 -47.237  -9.170  1.00 81.26           N  
ATOM   3702  H   ILE B  30      -5.252 -47.656 -10.061  1.00 81.26           H  
ATOM   3703  CA  ILE B  30      -4.270 -45.977  -9.159  1.00 81.26           C  
ATOM   3704  HA  ILE B  30      -3.405 -46.095  -8.506  1.00 81.26           H  
ATOM   3705  C   ILE B  30      -5.117 -44.845  -8.574  1.00 81.26           C  
ATOM   3706  CB  ILE B  30      -3.754 -45.632 -10.574  1.00 81.26           C  
ATOM   3707  HB  ILE B  30      -4.593 -45.674 -11.268  1.00 81.26           H  
ATOM   3708  O   ILE B  30      -4.622 -44.088  -7.750  1.00 81.26           O  
ATOM   3709  CG1 ILE B  30      -2.684 -46.659 -11.014  1.00 81.26           C  
ATOM   3710 HG12 ILE B  30      -1.763 -46.485 -10.458  1.00 81.26           H  
ATOM   3711 HG13 ILE B  30      -3.018 -47.670 -10.779  1.00 81.26           H  
ATOM   3712  CG2 ILE B  30      -3.155 -44.211 -10.618  1.00 81.26           C  
ATOM   3713 HG21 ILE B  30      -2.360 -44.114  -9.879  1.00 81.26           H  
ATOM   3714 HG22 ILE B  30      -2.749 -43.993 -11.606  1.00 81.26           H  
ATOM   3715 HG23 ILE B  30      -3.921 -43.462 -10.417  1.00 81.26           H  
ATOM   3716  CD1 ILE B  30      -2.378 -46.618 -12.517  1.00 81.26           C  
ATOM   3717 HD11 ILE B  30      -1.700 -47.434 -12.765  1.00 81.26           H  
ATOM   3718 HD12 ILE B  30      -3.300 -46.741 -13.086  1.00 81.26           H  
ATOM   3719 HD13 ILE B  30      -1.901 -45.677 -12.790  1.00 81.26           H  
ATOM   3720  N   GLY B  31      -6.395 -44.736  -8.942  1.00 77.29           N  
ATOM   3721  H   GLY B  31      -6.749 -45.365  -9.648  1.00 77.29           H  
ATOM   3722  CA  GLY B  31      -7.293 -43.716  -8.397  1.00 77.29           C  
ATOM   3723  HA2 GLY B  31      -8.259 -43.795  -8.895  1.00 77.29           H  
ATOM   3724  HA3 GLY B  31      -6.879 -42.725  -8.584  1.00 77.29           H  
ATOM   3725  C   GLY B  31      -7.506 -43.876  -6.893  1.00 77.29           C  
ATOM   3726  O   GLY B  31      -7.426 -42.904  -6.145  1.00 77.29           O  
ATOM   3727  N   LEU B  32      -7.715 -45.110  -6.429  1.00 80.85           N  
ATOM   3728  H   LEU B  32      -7.768 -45.868  -7.095  1.00 80.85           H  
ATOM   3729  CA  LEU B  32      -7.825 -45.429  -5.006  1.00 80.85           C  
ATOM   3730  HA  LEU B  32      -8.543 -44.749  -4.548  1.00 80.85           H  
ATOM   3731  C   LEU B  32      -6.497 -45.213  -4.280  1.00 80.85           C  
ATOM   3732  CB  LEU B  32      -8.307 -46.879  -4.829  1.00 80.85           C  
ATOM   3733  HB2 LEU B  32      -8.205 -47.157  -3.780  1.00 80.85           H  
ATOM   3734  HB3 LEU B  32      -7.652 -47.530  -5.408  1.00 80.85           H  
ATOM   3735  O   LEU B  32      -6.501 -44.679  -3.176  1.00 80.85           O  
ATOM   3736  CG  LEU B  32      -9.767 -47.122  -5.254  1.00 80.85           C  
ATOM   3737  HG  LEU B  32      -9.942 -46.730  -6.256  1.00 80.85           H  
ATOM   3738  CD1 LEU B  32     -10.045 -48.626  -5.252  1.00 80.85           C  
ATOM   3739 HD11 LEU B  32     -11.070 -48.812  -5.570  1.00 80.85           H  
ATOM   3740 HD12 LEU B  32      -9.366 -49.118  -5.949  1.00 80.85           H  
ATOM   3741 HD13 LEU B  32      -9.890 -49.039  -4.255  1.00 80.85           H  
ATOM   3742  CD2 LEU B  32     -10.782 -46.473  -4.314  1.00 80.85           C  
ATOM   3743 HD21 LEU B  32     -10.743 -46.969  -3.345  1.00 80.85           H  
ATOM   3744 HD22 LEU B  32     -11.782 -46.593  -4.732  1.00 80.85           H  
ATOM   3745 HD23 LEU B  32     -10.580 -45.408  -4.205  1.00 80.85           H  
ATOM   3746  N   TRP B  33      -5.368 -45.566  -4.895  1.00 75.54           N  
ATOM   3747  H   TRP B  33      -5.416 -46.035  -5.788  1.00 75.54           H  
ATOM   3748  CA  TRP B  33      -4.051 -45.291  -4.336  1.00 75.54           C  
ATOM   3749  HA  TRP B  33      -4.008 -45.695  -3.324  1.00 75.54           H  
ATOM   3750  C   TRP B  33      -3.825 -43.786  -4.210  1.00 75.54           C  
ATOM   3751  CB  TRP B  33      -2.960 -45.980  -5.156  1.00 75.54           C  
ATOM   3752  HB2 TRP B  33      -3.120 -47.058  -5.124  1.00 75.54           H  
ATOM   3753  HB3 TRP B  33      -3.037 -45.660  -6.195  1.00 75.54           H  
ATOM   3754  O   TRP B  33      -3.593 -43.323  -3.109  1.00 75.54           O  
ATOM   3755  CG  TRP B  33      -1.575 -45.693  -4.675  1.00 75.54           C  
ATOM   3756  CD1 TRP B  33      -1.024 -46.146  -3.524  1.00 75.54           C  
ATOM   3757  HD1 TRP B  33      -1.520 -46.782  -2.806  1.00 75.54           H  
ATOM   3758  CD2 TRP B  33      -0.578 -44.815  -5.280  1.00 75.54           C  
ATOM   3759  CE2 TRP B  33       0.566 -44.786  -4.431  1.00 75.54           C  
ATOM   3760  CE3 TRP B  33      -0.539 -44.020  -6.447  1.00 75.54           C  
ATOM   3761  HE3 TRP B  33      -1.395 -44.005  -7.104  1.00 75.54           H  
ATOM   3762  NE1 TRP B  33       0.241 -45.609  -3.376  1.00 75.54           N  
ATOM   3763  HE1 TRP B  33       0.799 -45.683  -2.538  1.00 75.54           H  
ATOM   3764  CH2 TRP B  33       1.706 -43.230  -5.886  1.00 75.54           C  
ATOM   3765  HH2 TRP B  33       2.558 -42.603  -6.102  1.00 75.54           H  
ATOM   3766  CZ2 TRP B  33       1.693 -44.009  -4.719  1.00 75.54           C  
ATOM   3767  HZ2 TRP B  33       2.514 -43.963  -4.019  1.00 75.54           H  
ATOM   3768  CZ3 TRP B  33       0.594 -43.239  -6.749  1.00 75.54           C  
ATOM   3769  HZ3 TRP B  33       0.606 -42.624  -7.637  1.00 75.54           H  
ATOM   3770  N   LEU B  34      -4.044 -42.984  -5.251  1.00 71.21           N  
ATOM   3771  H   LEU B  34      -4.258 -43.401  -6.146  1.00 71.21           H  
ATOM   3772  CA  LEU B  34      -3.954 -41.523  -5.153  1.00 71.21           C  
ATOM   3773  HA  LEU B  34      -2.941 -41.258  -4.847  1.00 71.21           H  
ATOM   3774  C   LEU B  34      -4.899 -40.952  -4.084  1.00 71.21           C  
ATOM   3775  CB  LEU B  34      -4.263 -40.892  -6.520  1.00 71.21           C  
ATOM   3776  HB2 LEU B  34      -5.209 -41.297  -6.879  1.00 71.21           H  
ATOM   3777  HB3 LEU B  34      -4.393 -39.818  -6.389  1.00 71.21           H  
ATOM   3778  O   LEU B  34      -4.551 -39.975  -3.426  1.00 71.21           O  
ATOM   3779  CG  LEU B  34      -3.179 -41.117  -7.589  1.00 71.21           C  
ATOM   3780  HG  LEU B  34      -2.941 -42.178  -7.667  1.00 71.21           H  
ATOM   3781  CD1 LEU B  34      -3.707 -40.641  -8.943  1.00 71.21           C  
ATOM   3782 HD11 LEU B  34      -2.957 -40.823  -9.712  1.00 71.21           H  
ATOM   3783 HD12 LEU B  34      -4.609 -41.200  -9.194  1.00 71.21           H  
ATOM   3784 HD13 LEU B  34      -3.935 -39.576  -8.904  1.00 71.21           H  
ATOM   3785  CD2 LEU B  34      -1.889 -40.355  -7.288  1.00 71.21           C  
ATOM   3786 HD21 LEU B  34      -2.091 -39.289  -7.187  1.00 71.21           H  
ATOM   3787 HD22 LEU B  34      -1.176 -40.508  -8.098  1.00 71.21           H  
ATOM   3788 HD23 LEU B  34      -1.435 -40.736  -6.373  1.00 71.21           H  
ATOM   3789  N   ARG B  35      -6.077 -41.551  -3.876  1.00 73.86           N  
ATOM   3790  H   ARG B  35      -6.324 -42.316  -4.488  1.00 73.86           H  
ATOM   3791  CA  ARG B  35      -7.038 -41.119  -2.850  1.00 73.86           C  
ATOM   3792  HA  ARG B  35      -7.077 -40.030  -2.875  1.00 73.86           H  
ATOM   3793  C   ARG B  35      -6.630 -41.481  -1.419  1.00 73.86           C  
ATOM   3794  CB  ARG B  35      -8.422 -41.683  -3.212  1.00 73.86           C  
ATOM   3795  HB2 ARG B  35      -8.694 -41.300  -4.195  1.00 73.86           H  
ATOM   3796  HB3 ARG B  35      -8.359 -42.770  -3.276  1.00 73.86           H  
ATOM   3797  O   ARG B  35      -6.953 -40.720  -0.507  1.00 73.86           O  
ATOM   3798  CG  ARG B  35      -9.547 -41.331  -2.229  1.00 73.86           C  
ATOM   3799  HG2 ARG B  35     -10.476 -41.759  -2.604  1.00 73.86           H  
ATOM   3800  HG3 ARG B  35      -9.339 -41.776  -1.256  1.00 73.86           H  
ATOM   3801  CD  ARG B  35      -9.722 -39.816  -2.078  1.00 73.86           C  
ATOM   3802  HD2 ARG B  35      -8.787 -39.385  -1.718  1.00 73.86           H  
ATOM   3803  HD3 ARG B  35      -9.950 -39.386  -3.053  1.00 73.86           H  
ATOM   3804  NE  ARG B  35     -10.802 -39.495  -1.130  1.00 73.86           N  
ATOM   3805  HE  ARG B  35     -11.506 -40.205  -0.990  1.00 73.86           H  
ATOM   3806  NH1 ARG B  35     -10.141 -37.357  -0.656  1.00 73.86           N  
ATOM   3807 HH11 ARG B  35      -9.366 -37.465  -1.294  1.00 73.86           H  
ATOM   3808 HH12 ARG B  35     -10.213 -36.512  -0.107  1.00 73.86           H  
ATOM   3809  NH2 ARG B  35     -11.930 -38.183   0.357  1.00 73.86           N  
ATOM   3810 HH21 ARG B  35     -12.576 -38.940   0.530  1.00 73.86           H  
ATOM   3811 HH22 ARG B  35     -12.031 -37.303   0.841  1.00 73.86           H  
ATOM   3812  CZ  ARG B  35     -10.948 -38.356  -0.481  1.00 73.86           C  
ATOM   3813  N   PHE B  36      -5.995 -42.632  -1.213  1.00 70.33           N  
ATOM   3814  H   PHE B  36      -5.789 -43.206  -2.019  1.00 70.33           H  
ATOM   3815  CA  PHE B  36      -5.708 -43.185   0.117  1.00 70.33           C  
ATOM   3816  HA  PHE B  36      -6.183 -42.560   0.873  1.00 70.33           H  
ATOM   3817  C   PHE B  36      -4.225 -43.201   0.494  1.00 70.33           C  
ATOM   3818  CB  PHE B  36      -6.306 -44.595   0.230  1.00 70.33           C  
ATOM   3819  HB2 PHE B  36      -5.973 -45.043   1.166  1.00 70.33           H  
ATOM   3820  HB3 PHE B  36      -5.915 -45.214  -0.578  1.00 70.33           H  
ATOM   3821  O   PHE B  36      -3.915 -43.403   1.669  1.00 70.33           O  
ATOM   3822  CG  PHE B  36      -7.822 -44.635   0.227  1.00 70.33           C  
ATOM   3823  CD1 PHE B  36      -8.539 -44.019   1.270  1.00 70.33           C  
ATOM   3824  HD1 PHE B  36      -8.005 -43.517   2.063  1.00 70.33           H  
ATOM   3825  CD2 PHE B  36      -8.522 -45.306  -0.792  1.00 70.33           C  
ATOM   3826  HD2 PHE B  36      -7.981 -45.809  -1.580  1.00 70.33           H  
ATOM   3827  CE1 PHE B  36      -9.944 -44.061   1.288  1.00 70.33           C  
ATOM   3828  HE1 PHE B  36     -10.487 -43.593   2.096  1.00 70.33           H  
ATOM   3829  CE2 PHE B  36      -9.926 -45.340  -0.776  1.00 70.33           C  
ATOM   3830  HE2 PHE B  36     -10.465 -45.859  -1.555  1.00 70.33           H  
ATOM   3831  CZ  PHE B  36     -10.639 -44.720   0.261  1.00 70.33           C  
ATOM   3832  HZ  PHE B  36     -11.718 -44.763   0.276  1.00 70.33           H  
ATOM   3833  N   ASP B  37      -3.317 -42.996  -0.456  1.00 63.26           N  
ATOM   3834  H   ASP B  37      -3.611 -42.838  -1.409  1.00 63.26           H  
ATOM   3835  CA  ASP B  37      -1.885 -42.967  -0.200  1.00 63.26           C  
ATOM   3836  HA  ASP B  37      -1.629 -43.882   0.336  1.00 63.26           H  
ATOM   3837  C   ASP B  37      -1.540 -41.784   0.692  1.00 63.26           C  
ATOM   3838  CB  ASP B  37      -1.056 -42.945  -1.490  1.00 63.26           C  
ATOM   3839  HB2 ASP B  37      -1.281 -42.044  -2.060  1.00 63.26           H  
ATOM   3840  HB3 ASP B  37      -1.324 -43.815  -2.088  1.00 63.26           H  
ATOM   3841  O   ASP B  37      -2.054 -40.684   0.535  1.00 63.26           O  
ATOM   3842  CG  ASP B  37       0.447 -43.006  -1.193  1.00 63.26           C  
ATOM   3843  OD1 ASP B  37       0.815 -43.512  -0.103  1.00 63.26           O  
ATOM   3844  OD2 ASP B  37       1.232 -42.504  -2.016  1.00 63.26           O  
ATOM   3845  N   SER B  38      -0.653 -42.019   1.648  1.00 59.87           N  
ATOM   3846  H   SER B  38      -0.137 -42.882   1.556  1.00 59.87           H  
ATOM   3847  CA  SER B  38      -0.281 -41.055   2.677  1.00 59.87           C  
ATOM   3848  HA  SER B  38      -1.187 -40.746   3.198  1.00 59.87           H  
ATOM   3849  C   SER B  38       0.370 -39.790   2.106  1.00 59.87           C  
ATOM   3850  CB  SER B  38       0.642 -41.740   3.681  1.00 59.87           C  
ATOM   3851  HB2 SER B  38       0.113 -42.575   4.140  1.00 59.87           H  
ATOM   3852  HB3 SER B  38       0.910 -41.032   4.465  1.00 59.87           H  
ATOM   3853  O   SER B  38       0.142 -38.701   2.638  1.00 59.87           O  
ATOM   3854  OG  SER B  38       1.820 -42.213   3.051  1.00 59.87           O  
ATOM   3855  HG  SER B  38       1.605 -42.720   2.265  1.00 59.87           H  
ATOM   3856  N   GLN B  39       1.122 -39.901   1.004  1.00 53.88           N  
ATOM   3857  H   GLN B  39       1.253 -40.812   0.588  1.00 53.88           H  
ATOM   3858  CA  GLN B  39       1.782 -38.749   0.386  1.00 53.88           C  
ATOM   3859  HA  GLN B  39       2.296 -38.182   1.162  1.00 53.88           H  
ATOM   3860  C   GLN B  39       0.769 -37.802  -0.261  1.00 53.88           C  
ATOM   3861  CB  GLN B  39       2.826 -39.205  -0.639  1.00 53.88           C  
ATOM   3862  HB2 GLN B  39       2.364 -39.847  -1.390  1.00 53.88           H  
ATOM   3863  HB3 GLN B  39       3.206 -38.313  -1.137  1.00 53.88           H  
ATOM   3864  O   GLN B  39       0.738 -36.608   0.057  1.00 53.88           O  
ATOM   3865  CG  GLN B  39       4.007 -39.943   0.011  1.00 53.88           C  
ATOM   3866  HG2 GLN B  39       3.693 -40.945   0.304  1.00 53.88           H  
ATOM   3867  HG3 GLN B  39       4.322 -39.404   0.905  1.00 53.88           H  
ATOM   3868  CD  GLN B  39       5.213 -40.054  -0.919  1.00 53.88           C  
ATOM   3869  NE2 GLN B  39       6.329 -40.555  -0.439  1.00 53.88           N  
ATOM   3870 HE21 GLN B  39       6.378 -40.919   0.502  1.00 53.88           H  
ATOM   3871 HE22 GLN B  39       7.095 -40.606  -1.095  1.00 53.88           H  
ATOM   3872  OE1 GLN B  39       5.202 -39.660  -2.071  1.00 53.88           O  
ATOM   3873  N   THR B  40      -0.124 -38.328  -1.102  1.00 55.88           N  
ATOM   3874  H   THR B  40      -0.084 -39.313  -1.322  1.00 55.88           H  
ATOM   3875  CA  THR B  40      -1.217 -37.551  -1.700  1.00 55.88           C  
ATOM   3876  HA  THR B  40      -0.820 -36.605  -2.068  1.00 55.88           H  
ATOM   3877  C   THR B  40      -2.307 -37.222  -0.697  1.00 55.88           C  
ATOM   3878  CB  THR B  40      -1.863 -38.282  -2.874  1.00 55.88           C  
ATOM   3879  HB  THR B  40      -2.799 -37.790  -3.142  1.00 55.88           H  
ATOM   3880  O   THR B  40      -2.992 -36.225  -0.889  1.00 55.88           O  
ATOM   3881  CG2 THR B  40      -0.957 -38.302  -4.097  1.00 55.88           C  
ATOM   3882 HG21 THR B  40      -0.730 -37.284  -4.413  1.00 55.88           H  
ATOM   3883 HG22 THR B  40      -0.030 -38.828  -3.870  1.00 55.88           H  
ATOM   3884 HG23 THR B  40      -1.468 -38.822  -4.908  1.00 55.88           H  
ATOM   3885  OG1 THR B  40      -2.118 -39.603  -2.490  1.00 55.88           O  
ATOM   3886  HG1 THR B  40      -2.997 -39.833  -2.800  1.00 55.88           H  
ATOM   3887  N   LYS B  41      -2.444 -37.967   0.408  1.00 57.19           N  
ATOM   3888  H   LYS B  41      -1.966 -38.856   0.437  1.00 57.19           H  
ATOM   3889  CA  LYS B  41      -3.352 -37.620   1.505  1.00 57.19           C  
ATOM   3890  HA  LYS B  41      -4.367 -37.605   1.107  1.00 57.19           H  
ATOM   3891  C   LYS B  41      -3.043 -36.234   2.054  1.00 57.19           C  
ATOM   3892  CB  LYS B  41      -3.304 -38.668   2.622  1.00 57.19           C  
ATOM   3893  HB2 LYS B  41      -3.334 -39.670   2.193  1.00 57.19           H  
ATOM   3894  HB3 LYS B  41      -2.393 -38.549   3.208  1.00 57.19           H  
ATOM   3895  O   LYS B  41      -3.975 -35.508   2.358  1.00 57.19           O  
ATOM   3896  CG  LYS B  41      -4.531 -38.569   3.525  1.00 57.19           C  
ATOM   3897  HG2 LYS B  41      -4.605 -37.566   3.946  1.00 57.19           H  
ATOM   3898  HG3 LYS B  41      -5.426 -38.782   2.942  1.00 57.19           H  
ATOM   3899  CD  LYS B  41      -4.405 -39.576   4.666  1.00 57.19           C  
ATOM   3900  HD2 LYS B  41      -4.231 -40.579   4.274  1.00 57.19           H  
ATOM   3901  HD3 LYS B  41      -3.561 -39.276   5.287  1.00 57.19           H  
ATOM   3902  CE  LYS B  41      -5.702 -39.550   5.469  1.00 57.19           C  
ATOM   3903  HE2 LYS B  41      -6.163 -38.571   5.335  1.00 57.19           H  
ATOM   3904  HE3 LYS B  41      -6.384 -40.308   5.083  1.00 57.19           H  
ATOM   3905  NZ  LYS B  41      -5.431 -39.729   6.906  1.00 57.19           N  
ATOM   3906  HZ1 LYS B  41      -6.294 -39.767   7.430  1.00 57.19           H  
ATOM   3907  HZ2 LYS B  41      -4.852 -40.537   7.080  1.00 57.19           H  
ATOM   3908  HZ3 LYS B  41      -4.960 -38.888   7.208  1.00 57.19           H  
ATOM   3909  N   SER B  42      -1.773 -35.825   2.103  1.00 54.06           N  
ATOM   3910  H   SER B  42      -1.050 -36.488   1.862  1.00 54.06           H  
ATOM   3911  CA  SER B  42      -1.409 -34.459   2.507  1.00 54.06           C  
ATOM   3912  HA  SER B  42      -1.903 -34.250   3.455  1.00 54.06           H  
ATOM   3913  C   SER B  42      -1.892 -33.395   1.508  1.00 54.06           C  
ATOM   3914  CB  SER B  42       0.101 -34.355   2.749  1.00 54.06           C  
ATOM   3915  HB2 SER B  42       0.296 -33.430   3.291  1.00 54.06           H  
ATOM   3916  HB3 SER B  42       0.427 -35.188   3.372  1.00 54.06           H  
ATOM   3917  O   SER B  42      -2.397 -32.350   1.919  1.00 54.06           O  
ATOM   3918  OG  SER B  42       0.856 -34.335   1.549  1.00 54.06           O  
ATOM   3919  HG  SER B  42       0.831 -35.195   1.121  1.00 54.06           H  
ATOM   3920  N   ILE B  43      -1.811 -33.686   0.202  1.00 51.93           N  
ATOM   3921  H   ILE B  43      -1.398 -34.570  -0.059  1.00 51.93           H  
ATOM   3922  CA  ILE B  43      -2.352 -32.835  -0.869  1.00 51.93           C  
ATOM   3923  HA  ILE B  43      -1.985 -31.818  -0.726  1.00 51.93           H  
ATOM   3924  C   ILE B  43      -3.877 -32.790  -0.757  1.00 51.93           C  
ATOM   3925  CB  ILE B  43      -1.893 -33.325  -2.267  1.00 51.93           C  
ATOM   3926  HB  ILE B  43      -2.260 -34.339  -2.424  1.00 51.93           H  
ATOM   3927  O   ILE B  43      -4.463 -31.714  -0.781  1.00 51.93           O  
ATOM   3928  CG1 ILE B  43      -0.347 -33.352  -2.355  1.00 51.93           C  
ATOM   3929 HG12 ILE B  43       0.050 -33.976  -1.554  1.00 51.93           H  
ATOM   3930 HG13 ILE B  43       0.042 -32.343  -2.218  1.00 51.93           H  
ATOM   3931  CG2 ILE B  43      -2.492 -32.437  -3.376  1.00 51.93           C  
ATOM   3932 HG21 ILE B  43      -2.132 -31.413  -3.279  1.00 51.93           H  
ATOM   3933 HG22 ILE B  43      -2.222 -32.820  -4.360  1.00 51.93           H  
ATOM   3934 HG23 ILE B  43      -3.581 -32.436  -3.332  1.00 51.93           H  
ATOM   3935  CD1 ILE B  43       0.205 -33.920  -3.669  1.00 51.93           C  
ATOM   3936 HD11 ILE B  43      -0.241 -34.894  -3.871  1.00 51.93           H  
ATOM   3937 HD12 ILE B  43       1.285 -34.037  -3.585  1.00 51.93           H  
ATOM   3938 HD13 ILE B  43      -0.003 -33.243  -4.498  1.00 51.93           H  
ATOM   3939  N   PHE B  44      -4.510 -33.943  -0.538  1.00 56.25           N  
ATOM   3940  H   PHE B  44      -3.951 -34.784  -0.541  1.00 56.25           H  
ATOM   3941  CA  PHE B  44      -5.945 -34.092  -0.350  1.00 56.25           C  
ATOM   3942  HA  PHE B  44      -6.452 -33.634  -1.200  1.00 56.25           H  
ATOM   3943  C   PHE B  44      -6.452 -33.390   0.901  1.00 56.25           C  
ATOM   3944  CB  PHE B  44      -6.315 -35.577  -0.285  1.00 56.25           C  
ATOM   3945  HB2 PHE B  44      -5.456 -36.162   0.044  1.00 56.25           H  
ATOM   3946  HB3 PHE B  44      -7.096 -35.725   0.461  1.00 56.25           H  
ATOM   3947  O   PHE B  44      -7.440 -32.687   0.805  1.00 56.25           O  
ATOM   3948  CG  PHE B  44      -6.834 -36.127  -1.586  1.00 56.25           C  
ATOM   3949  CD1 PHE B  44      -8.118 -35.751  -2.003  1.00 56.25           C  
ATOM   3950  HD1 PHE B  44      -8.667 -35.034  -1.411  1.00 56.25           H  
ATOM   3951  CD2 PHE B  44      -6.073 -37.017  -2.359  1.00 56.25           C  
ATOM   3952  HD2 PHE B  44      -5.076 -37.301  -2.055  1.00 56.25           H  
ATOM   3953  CE1 PHE B  44      -8.685 -36.331  -3.147  1.00 56.25           C  
ATOM   3954  HE1 PHE B  44      -9.690 -36.089  -3.461  1.00 56.25           H  
ATOM   3955  CE2 PHE B  44      -6.619 -37.546  -3.539  1.00 56.25           C  
ATOM   3956  HE2 PHE B  44      -6.035 -38.209  -4.160  1.00 56.25           H  
ATOM   3957  CZ  PHE B  44      -7.934 -37.230  -3.904  1.00 56.25           C  
ATOM   3958  HZ  PHE B  44      -8.382 -37.682  -4.776  1.00 56.25           H  
ATOM   3959  N   GLU B  45      -5.842 -33.550   2.071  1.00 53.99           N  
ATOM   3960  H   GLU B  45      -5.043 -34.166   2.117  1.00 53.99           H  
ATOM   3961  CA  GLU B  45      -6.270 -32.892   3.310  1.00 53.99           C  
ATOM   3962  HA  GLU B  45      -7.330 -33.083   3.476  1.00 53.99           H  
ATOM   3963  C   GLU B  45      -6.114 -31.369   3.185  1.00 53.99           C  
ATOM   3964  CB  GLU B  45      -5.489 -33.455   4.517  1.00 53.99           C  
ATOM   3965  HB2 GLU B  45      -4.431 -33.512   4.261  1.00 53.99           H  
ATOM   3966  HB3 GLU B  45      -5.602 -32.766   5.354  1.00 53.99           H  
ATOM   3967  O   GLU B  45      -7.024 -30.626   3.561  1.00 53.99           O  
ATOM   3968  CG  GLU B  45      -6.007 -34.842   4.962  1.00 53.99           C  
ATOM   3969  HG2 GLU B  45      -7.040 -34.729   5.293  1.00 53.99           H  
ATOM   3970  HG3 GLU B  45      -6.018 -35.511   4.101  1.00 53.99           H  
ATOM   3971  CD  GLU B  45      -5.190 -35.503   6.095  1.00 53.99           C  
ATOM   3972  OE1 GLU B  45      -5.529 -36.661   6.471  1.00 53.99           O  
ATOM   3973  OE2 GLU B  45      -4.220 -34.880   6.576  1.00 53.99           O  
ATOM   3974  N   GLN B  46      -5.029 -30.891   2.560  1.00 49.61           N  
ATOM   3975  H   GLN B  46      -4.315 -31.536   2.254  1.00 49.61           H  
ATOM   3976  CA  GLN B  46      -4.873 -29.467   2.254  1.00 49.61           C  
ATOM   3977  HA  GLN B  46      -5.074 -28.902   3.165  1.00 49.61           H  
ATOM   3978  C   GLN B  46      -5.890 -28.965   1.220  1.00 49.61           C  
ATOM   3979  CB  GLN B  46      -3.441 -29.148   1.795  1.00 49.61           C  
ATOM   3980  HB2 GLN B  46      -3.446 -28.163   1.327  1.00 49.61           H  
ATOM   3981  HB3 GLN B  46      -3.107 -29.874   1.053  1.00 49.61           H  
ATOM   3982  O   GLN B  46      -6.442 -27.880   1.401  1.00 49.61           O  
ATOM   3983  CG  GLN B  46      -2.463 -29.097   2.976  1.00 49.61           C  
ATOM   3984  HG2 GLN B  46      -2.285 -30.104   3.354  1.00 49.61           H  
ATOM   3985  HG3 GLN B  46      -2.916 -28.515   3.779  1.00 49.61           H  
ATOM   3986  CD  GLN B  46      -1.126 -28.456   2.615  1.00 49.61           C  
ATOM   3987  NE2 GLN B  46      -0.557 -27.666   3.503  1.00 49.61           N  
ATOM   3988 HE21 GLN B  46       0.196 -27.066   3.200  1.00 49.61           H  
ATOM   3989 HE22 GLN B  46      -1.008 -27.529   4.397  1.00 49.61           H  
ATOM   3990  OE1 GLN B  46      -0.549 -28.618   1.549  1.00 49.61           O  
ATOM   3991  N   GLU B  47      -6.170 -29.719   0.155  1.00 50.92           N  
ATOM   3992  H   GLU B  47      -5.645 -30.568   0.003  1.00 50.92           H  
ATOM   3993  CA  GLU B  47      -7.187 -29.357  -0.840  1.00 50.92           C  
ATOM   3994  HA  GLU B  47      -7.043 -28.320  -1.145  1.00 50.92           H  
ATOM   3995  C   GLU B  47      -8.607 -29.445  -0.295  1.00 50.92           C  
ATOM   3996  CB  GLU B  47      -7.117 -30.242  -2.089  1.00 50.92           C  
ATOM   3997  HB2 GLU B  47      -8.101 -30.213  -2.557  1.00 50.92           H  
ATOM   3998  HB3 GLU B  47      -6.911 -31.276  -1.814  1.00 50.92           H  
ATOM   3999  O   GLU B  47      -9.414 -28.573  -0.593  1.00 50.92           O  
ATOM   4000  CG  GLU B  47      -6.105 -29.743  -3.124  1.00 50.92           C  
ATOM   4001  HG2 GLU B  47      -6.179 -28.658  -3.196  1.00 50.92           H  
ATOM   4002  HG3 GLU B  47      -5.094 -29.984  -2.794  1.00 50.92           H  
ATOM   4003  CD  GLU B  47      -6.370 -30.349  -4.511  1.00 50.92           C  
ATOM   4004  OE1 GLU B  47      -5.804 -29.792  -5.480  1.00 50.92           O  
ATOM   4005  OE2 GLU B  47      -7.132 -31.347  -4.608  1.00 50.92           O  
ATOM   4006  N   THR B  48      -8.920 -30.450   0.524  1.00 50.03           N  
ATOM   4007  H   THR B  48      -8.195 -31.121   0.733  1.00 50.03           H  
ATOM   4008  CA  THR B  48     -10.249 -30.618   1.126  1.00 50.03           C  
ATOM   4009  HA  THR B  48     -10.991 -30.591   0.328  1.00 50.03           H  
ATOM   4010  C   THR B  48     -10.530 -29.440   2.055  1.00 50.03           C  
ATOM   4011  CB  THR B  48     -10.413 -31.949   1.891  1.00 50.03           C  
ATOM   4012  HB  THR B  48      -9.892 -31.892   2.847  1.00 50.03           H  
ATOM   4013  O   THR B  48     -11.622 -28.883   2.012  1.00 50.03           O  
ATOM   4014  CG2 THR B  48     -11.885 -32.284   2.120  1.00 50.03           C  
ATOM   4015 HG21 THR B  48     -12.404 -32.358   1.164  1.00 50.03           H  
ATOM   4016 HG22 THR B  48     -12.352 -31.504   2.721  1.00 50.03           H  
ATOM   4017 HG23 THR B  48     -11.966 -33.230   2.655  1.00 50.03           H  
ATOM   4018  OG1 THR B  48      -9.931 -33.065   1.178  1.00 50.03           O  
ATOM   4019  HG1 THR B  48      -8.997 -32.906   1.022  1.00 50.03           H  
ATOM   4020  N   ASN B  49      -9.531 -28.984   2.823  1.00 46.81           N  
ATOM   4021  H   ASN B  49      -8.660 -29.494   2.854  1.00 46.81           H  
ATOM   4022  CA  ASN B  49      -9.662 -27.764   3.622  1.00 46.81           C  
ATOM   4023  HA  ASN B  49     -10.602 -27.808   4.173  1.00 46.81           H  
ATOM   4024  C   ASN B  49      -9.750 -26.494   2.760  1.00 46.81           C  
ATOM   4025  CB  ASN B  49      -8.501 -27.686   4.630  1.00 46.81           C  
ATOM   4026  HB2 ASN B  49      -8.389 -26.654   4.962  1.00 46.81           H  
ATOM   4027  HB3 ASN B  49      -7.570 -27.991   4.153  1.00 46.81           H  
ATOM   4028  O   ASN B  49     -10.548 -25.603   3.056  1.00 46.81           O  
ATOM   4029  CG  ASN B  49      -8.737 -28.524   5.875  1.00 46.81           C  
ATOM   4030  ND2 ASN B  49      -7.726 -28.702   6.692  1.00 46.81           N  
ATOM   4031 HD21 ASN B  49      -7.908 -29.293   7.490  1.00 46.81           H  
ATOM   4032 HD22 ASN B  49      -6.805 -28.368   6.447  1.00 46.81           H  
ATOM   4033  OD1 ASN B  49      -9.824 -28.994   6.164  1.00 46.81           O  
ATOM   4034  N   ASN B  50      -8.975 -26.400   1.674  1.00 45.26           N  
ATOM   4035  H   ASN B  50      -8.316 -27.143   1.486  1.00 45.26           H  
ATOM   4036  CA  ASN B  50      -8.971 -25.215   0.810  1.00 45.26           C  
ATOM   4037  HA  ASN B  50      -9.375 -24.386   1.390  1.00 45.26           H  
ATOM   4038  C   ASN B  50      -9.942 -25.278  -0.382  1.00 45.26           C  
ATOM   4039  CB  ASN B  50      -7.524 -24.811   0.459  1.00 45.26           C  
ATOM   4040  HB2 ASN B  50      -7.530 -24.136  -0.397  1.00 45.26           H  
ATOM   4041  HB3 ASN B  50      -6.942 -25.693   0.191  1.00 45.26           H  
ATOM   4042  O   ASN B  50      -9.887 -24.390  -1.228  1.00 45.26           O  
ATOM   4043  CG  ASN B  50      -6.837 -24.061   1.593  1.00 45.26           C  
ATOM   4044  ND2 ASN B  50      -5.560 -23.788   1.471  1.00 45.26           N  
ATOM   4045 HD21 ASN B  50      -5.158 -23.259   2.232  1.00 45.26           H  
ATOM   4046 HD22 ASN B  50      -5.038 -24.095   0.662  1.00 45.26           H  
ATOM   4047  OD1 ASN B  50      -7.425 -23.663   2.583  1.00 45.26           O  
ATOM   4048  N   ASN B  51     -10.867 -26.247  -0.440  1.00 43.29           N  
ATOM   4049  H   ASN B  51     -10.789 -26.985   0.245  1.00 43.29           H  
ATOM   4050  CA  ASN B  51     -11.890 -26.452  -1.488  1.00 43.29           C  
ATOM   4051  HA  ASN B  51     -12.308 -27.448  -1.343  1.00 43.29           H  
ATOM   4052  C   ASN B  51     -11.395 -26.437  -2.949  1.00 43.29           C  
ATOM   4053  CB  ASN B  51     -13.015 -25.417  -1.307  1.00 43.29           C  
ATOM   4054  HB2 ASN B  51     -12.548 -24.551  -0.838  1.00 43.29           H  
ATOM   4055  HB3 ASN B  51     -13.418 -25.110  -2.272  1.00 43.29           H  
ATOM   4056  O   ASN B  51     -12.230 -26.488  -3.854  1.00 43.29           O  
ATOM   4057  CG  ASN B  51     -14.183 -25.823  -0.441  1.00 43.29           C  
ATOM   4058  ND2 ASN B  51     -15.232 -25.031  -0.423  1.00 43.29           N  
ATOM   4059 HD21 ASN B  51     -16.021 -25.453   0.047  1.00 43.29           H  
ATOM   4060 HD22 ASN B  51     -15.380 -24.415  -1.209  1.00 43.29           H  
ATOM   4061  OD1 ASN B  51     -14.173 -26.775   0.301  1.00 43.29           O  
ATOM   4062  N   ASN B  52     -10.091 -26.330  -3.215  1.00 49.10           N  
ATOM   4063  H   ASN B  52      -9.443 -26.298  -2.441  1.00 49.10           H  
ATOM   4064  CA  ASN B  52      -9.574 -26.273  -4.577  1.00 49.10           C  
ATOM   4065  HA  ASN B  52     -10.245 -25.640  -5.157  1.00 49.10           H  
ATOM   4066  C   ASN B  52      -9.672 -27.689  -5.135  1.00 49.10           C  
ATOM   4067  CB  ASN B  52      -8.158 -25.661  -4.612  1.00 49.10           C  
ATOM   4068  HB2 ASN B  52      -7.412 -26.450  -4.702  1.00 49.10           H  
ATOM   4069  HB3 ASN B  52      -7.971 -25.116  -3.686  1.00 49.10           H  
ATOM   4070  O   ASN B  52      -8.825 -28.532  -4.869  1.00 49.10           O  
ATOM   4071  CG  ASN B  52      -7.977 -24.658  -5.745  1.00 49.10           C  
ATOM   4072  ND2 ASN B  52      -6.753 -24.464  -6.174  1.00 49.10           N  
ATOM   4073 HD21 ASN B  52      -6.016 -25.136  -6.015  1.00 49.10           H  
ATOM   4074 HD22 ASN B  52      -6.548 -23.699  -6.801  1.00 49.10           H  
ATOM   4075  OD1 ASN B  52      -8.911 -24.007  -6.179  1.00 49.10           O  
ATOM   4076  N   SER B  53     -10.802 -27.967  -5.782  1.00 54.67           N  
ATOM   4077  H   SER B  53     -11.478 -27.220  -5.850  1.00 54.67           H  
ATOM   4078  CA  SER B  53     -11.272 -29.327  -6.011  1.00 54.67           C  
ATOM   4079  HA  SER B  53     -10.992 -29.919  -5.140  1.00 54.67           H  
ATOM   4080  C   SER B  53     -10.616 -29.993  -7.210  1.00 54.67           C  
ATOM   4081  CB  SER B  53     -12.806 -29.370  -6.116  1.00 54.67           C  
ATOM   4082  HB2 SER B  53     -13.139 -30.368  -5.831  1.00 54.67           H  
ATOM   4083  HB3 SER B  53     -13.247 -28.656  -5.420  1.00 54.67           H  
ATOM   4084  O   SER B  53     -11.047 -31.070  -7.567  1.00 54.67           O  
ATOM   4085  OG  SER B  53     -13.270 -29.121  -7.431  1.00 54.67           O  
ATOM   4086  HG  SER B  53     -13.047 -28.225  -7.695  1.00 54.67           H  
ATOM   4087  N   SER B  54      -9.642 -29.396  -7.892  1.00 57.86           N  
ATOM   4088  H   SER B  54      -9.307 -28.487  -7.604  1.00 57.86           H  
ATOM   4089  CA  SER B  54      -9.212 -29.906  -9.197  1.00 57.86           C  
ATOM   4090  HA  SER B  54     -10.098 -30.036  -9.819  1.00 57.86           H  
ATOM   4091  C   SER B  54      -8.529 -31.267  -9.097  1.00 57.86           C  
ATOM   4092  CB  SER B  54      -8.308 -28.903  -9.911  1.00 57.86           C  
ATOM   4093  HB2 SER B  54      -7.335 -28.868  -9.422  1.00 57.86           H  
ATOM   4094  HB3 SER B  54      -8.179 -29.206 -10.950  1.00 57.86           H  
ATOM   4095  O   SER B  54      -8.898 -32.170  -9.844  1.00 57.86           O  
ATOM   4096  OG  SER B  54      -8.905 -27.622  -9.852  1.00 57.86           O  
ATOM   4097  HG  SER B  54      -8.550 -27.073 -10.555  1.00 57.86           H  
ATOM   4098  N   PHE B  55      -7.594 -31.467  -8.159  1.00 58.00           N  
ATOM   4099  H   PHE B  55      -7.341 -30.732  -7.513  1.00 58.00           H  
ATOM   4100  CA  PHE B  55      -6.996 -32.790  -7.968  1.00 58.00           C  
ATOM   4101  HA  PHE B  55      -6.789 -33.220  -8.948  1.00 58.00           H  
ATOM   4102  C   PHE B  55      -7.978 -33.740  -7.283  1.00 58.00           C  
ATOM   4103  CB  PHE B  55      -5.652 -32.675  -7.249  1.00 58.00           C  
ATOM   4104  HB2 PHE B  55      -5.766 -32.145  -6.303  1.00 58.00           H  
ATOM   4105  HB3 PHE B  55      -4.982 -32.077  -7.865  1.00 58.00           H  
ATOM   4106  O   PHE B  55      -8.106 -34.880  -7.718  1.00 58.00           O  
ATOM   4107  CG  PHE B  55      -4.978 -33.989  -6.946  1.00 58.00           C  
ATOM   4108  CD1 PHE B  55      -5.094 -34.581  -5.674  1.00 58.00           C  
ATOM   4109  HD1 PHE B  55      -5.689 -34.104  -4.909  1.00 58.00           H  
ATOM   4110  CD2 PHE B  55      -4.187 -34.594  -7.936  1.00 58.00           C  
ATOM   4111  HD2 PHE B  55      -4.091 -34.133  -8.908  1.00 58.00           H  
ATOM   4112  CE1 PHE B  55      -4.399 -35.771  -5.393  1.00 58.00           C  
ATOM   4113  HE1 PHE B  55      -4.451 -36.205  -4.406  1.00 58.00           H  
ATOM   4114  CE2 PHE B  55      -3.507 -35.791  -7.659  1.00 58.00           C  
ATOM   4115  HE2 PHE B  55      -2.893 -36.252  -8.418  1.00 58.00           H  
ATOM   4116  CZ  PHE B  55      -3.612 -36.378  -6.387  1.00 58.00           C  
ATOM   4117  HZ  PHE B  55      -3.076 -37.290  -6.167  1.00 58.00           H  
ATOM   4118  N   TYR B  56      -8.767 -33.261  -6.315  1.00 61.91           N  
ATOM   4119  H   TYR B  56      -8.502 -32.382  -5.892  1.00 61.91           H  
ATOM   4120  CA  TYR B  56      -9.881 -34.031  -5.752  1.00 61.91           C  
ATOM   4121  HA  TYR B  56      -9.449 -34.890  -5.239  1.00 61.91           H  
ATOM   4122  C   TYR B  56     -10.813 -34.578  -6.849  1.00 61.91           C  
ATOM   4123  CB  TYR B  56     -10.640 -33.167  -4.727  1.00 61.91           C  
ATOM   4124  HB2 TYR B  56      -9.907 -32.672  -4.090  1.00 61.91           H  
ATOM   4125  HB3 TYR B  56     -11.186 -32.378  -5.245  1.00 61.91           H  
ATOM   4126  O   TYR B  56     -10.945 -35.784  -7.026  1.00 61.91           O  
ATOM   4127  CG  TYR B  56     -11.611 -33.928  -3.841  1.00 61.91           C  
ATOM   4128  CD1 TYR B  56     -12.917 -34.229  -4.275  1.00 61.91           C  
ATOM   4129  HD1 TYR B  56     -13.238 -33.927  -5.260  1.00 61.91           H  
ATOM   4130  CD2 TYR B  56     -11.219 -34.279  -2.539  1.00 61.91           C  
ATOM   4131  HD2 TYR B  56     -10.264 -33.930  -2.174  1.00 61.91           H  
ATOM   4132  CE1 TYR B  56     -13.801 -34.929  -3.428  1.00 61.91           C  
ATOM   4133  HE1 TYR B  56     -14.789 -35.184  -3.784  1.00 61.91           H  
ATOM   4134  CE2 TYR B  56     -12.082 -35.005  -1.700  1.00 61.91           C  
ATOM   4135  HE2 TYR B  56     -11.793 -35.229  -0.684  1.00 61.91           H  
ATOM   4136  OH  TYR B  56     -14.165 -36.124  -1.364  1.00 61.91           O  
ATOM   4137  HH  TYR B  56     -15.035 -36.218  -1.760  1.00 61.91           H  
ATOM   4138  CZ  TYR B  56     -13.373 -35.343  -2.147  1.00 61.91           C  
ATOM   4139  N   THR B  57     -11.408 -33.697  -7.639  1.00 68.42           N  
ATOM   4140  H   THR B  57     -11.218 -32.723  -7.451  1.00 68.42           H  
ATOM   4141  CA  THR B  57     -12.293 -33.979  -8.771  1.00 68.42           C  
ATOM   4142  HA  THR B  57     -13.148 -34.552  -8.414  1.00 68.42           H  
ATOM   4143  C   THR B  57     -11.579 -34.817  -9.817  1.00 68.42           C  
ATOM   4144  CB  THR B  57     -12.823 -32.673  -9.390  1.00 68.42           C  
ATOM   4145  HB  THR B  57     -11.995 -32.070  -9.762  1.00 68.42           H  
ATOM   4146  O   THR B  57     -12.156 -35.792 -10.275  1.00 68.42           O  
ATOM   4147  CG2 THR B  57     -13.819 -32.908 -10.520  1.00 68.42           C  
ATOM   4148 HG21 THR B  57     -14.278 -31.962 -10.807  1.00 68.42           H  
ATOM   4149 HG22 THR B  57     -14.594 -33.605 -10.202  1.00 68.42           H  
ATOM   4150 HG23 THR B  57     -13.291 -33.309 -11.385  1.00 68.42           H  
ATOM   4151  OG1 THR B  57     -13.528 -31.953  -8.408  1.00 68.42           O  
ATOM   4152  HG1 THR B  57     -13.001 -31.184  -8.180  1.00 68.42           H  
ATOM   4153  N   GLY B  58     -10.314 -34.534 -10.132  1.00 68.67           N  
ATOM   4154  H   GLY B  58      -9.888 -33.708  -9.738  1.00 68.67           H  
ATOM   4155  CA  GLY B  58      -9.504 -35.335 -11.048  1.00 68.67           C  
ATOM   4156  HA2 GLY B  58      -8.512 -34.889 -11.118  1.00 68.67           H  
ATOM   4157  HA3 GLY B  58      -9.962 -35.332 -12.037  1.00 68.67           H  
ATOM   4158  C   GLY B  58      -9.349 -36.781 -10.580  1.00 68.67           C  
ATOM   4159  O   GLY B  58      -9.577 -37.705 -11.354  1.00 68.67           O  
ATOM   4160  N   VAL B  59      -9.054 -37.003  -9.299  1.00 74.01           N  
ATOM   4161  H   VAL B  59      -8.875 -36.206  -8.706  1.00 74.01           H  
ATOM   4162  CA  VAL B  59      -8.938 -38.345  -8.715  1.00 74.01           C  
ATOM   4163  HA  VAL B  59      -8.319 -38.961  -9.368  1.00 74.01           H  
ATOM   4164  C   VAL B  59     -10.299 -39.031  -8.610  1.00 74.01           C  
ATOM   4165  CB  VAL B  59      -8.252 -38.276  -7.346  1.00 74.01           C  
ATOM   4166  HB  VAL B  59      -8.785 -37.527  -6.760  1.00 74.01           H  
ATOM   4167  O   VAL B  59     -10.389 -40.222  -8.892  1.00 74.01           O  
ATOM   4168  CG1 VAL B  59      -8.276 -39.627  -6.610  1.00 74.01           C  
ATOM   4169 HG11 VAL B  59      -7.918 -40.415  -7.273  1.00 74.01           H  
ATOM   4170 HG12 VAL B  59      -7.628 -39.600  -5.735  1.00 74.01           H  
ATOM   4171 HG13 VAL B  59      -9.289 -39.865  -6.285  1.00 74.01           H  
ATOM   4172  CG2 VAL B  59      -6.781 -37.862  -7.473  1.00 74.01           C  
ATOM   4173 HG21 VAL B  59      -6.345 -37.718  -6.485  1.00 74.01           H  
ATOM   4174 HG22 VAL B  59      -6.220 -38.630  -8.006  1.00 74.01           H  
ATOM   4175 HG23 VAL B  59      -6.686 -36.924  -8.020  1.00 74.01           H  
ATOM   4176  N   TYR B  60     -11.377 -38.322  -8.265  1.00 75.30           N  
ATOM   4177  H   TYR B  60     -11.261 -37.348  -8.025  1.00 75.30           H  
ATOM   4178  CA  TYR B  60     -12.722 -38.912  -8.263  1.00 75.30           C  
ATOM   4179  HA  TYR B  60     -12.673 -39.867  -7.739  1.00 75.30           H  
ATOM   4180  C   TYR B  60     -13.222 -39.234  -9.673  1.00 75.30           C  
ATOM   4181  CB  TYR B  60     -13.719 -38.027  -7.511  1.00 75.30           C  
ATOM   4182  HB2 TYR B  60     -13.503 -36.976  -7.702  1.00 75.30           H  
ATOM   4183  HB3 TYR B  60     -14.723 -38.224  -7.886  1.00 75.30           H  
ATOM   4184  O   TYR B  60     -13.868 -40.264  -9.858  1.00 75.30           O  
ATOM   4185  CG  TYR B  60     -13.722 -38.304  -6.023  1.00 75.30           C  
ATOM   4186  CD1 TYR B  60     -14.474 -39.372  -5.494  1.00 75.30           C  
ATOM   4187  HD1 TYR B  60     -15.071 -39.984  -6.154  1.00 75.30           H  
ATOM   4188  CD2 TYR B  60     -12.928 -37.534  -5.164  1.00 75.30           C  
ATOM   4189  HD2 TYR B  60     -12.337 -36.717  -5.550  1.00 75.30           H  
ATOM   4190  CE1 TYR B  60     -14.481 -39.612  -4.105  1.00 75.30           C  
ATOM   4191  HE1 TYR B  60     -15.101 -40.391  -3.686  1.00 75.30           H  
ATOM   4192  CE2 TYR B  60     -12.872 -37.817  -3.797  1.00 75.30           C  
ATOM   4193  HE2 TYR B  60     -12.187 -37.264  -3.172  1.00 75.30           H  
ATOM   4194  OH  TYR B  60     -13.779 -38.935  -1.903  1.00 75.30           O  
ATOM   4195  HH  TYR B  60     -13.476 -38.117  -1.502  1.00 75.30           H  
ATOM   4196  CZ  TYR B  60     -13.703 -38.807  -3.251  1.00 75.30           C  
ATOM   4197  N   ILE B  61     -12.876 -38.421 -10.673  1.00 76.94           N  
ATOM   4198  H   ILE B  61     -12.389 -37.565 -10.452  1.00 76.94           H  
ATOM   4199  CA  ILE B  61     -13.076 -38.744 -12.088  1.00 76.94           C  
ATOM   4200  HA  ILE B  61     -14.123 -39.002 -12.247  1.00 76.94           H  
ATOM   4201  C   ILE B  61     -12.255 -39.983 -12.443  1.00 76.94           C  
ATOM   4202  CB  ILE B  61     -12.736 -37.533 -12.991  1.00 76.94           C  
ATOM   4203  HB  ILE B  61     -11.783 -37.112 -12.672  1.00 76.94           H  
ATOM   4204  O   ILE B  61     -12.789 -40.879 -13.086  1.00 76.94           O  
ATOM   4205  CG1 ILE B  61     -13.834 -36.453 -12.863  1.00 76.94           C  
ATOM   4206 HG12 ILE B  61     -14.060 -36.274 -11.811  1.00 76.94           H  
ATOM   4207 HG13 ILE B  61     -14.751 -36.814 -13.329  1.00 76.94           H  
ATOM   4208  CG2 ILE B  61     -12.600 -37.954 -14.469  1.00 76.94           C  
ATOM   4209 HG21 ILE B  61     -11.770 -38.648 -14.599  1.00 76.94           H  
ATOM   4210 HG22 ILE B  61     -12.381 -37.090 -15.097  1.00 76.94           H  
ATOM   4211 HG23 ILE B  61     -13.521 -38.424 -14.815  1.00 76.94           H  
ATOM   4212  CD1 ILE B  61     -13.452 -35.110 -13.499  1.00 76.94           C  
ATOM   4213 HD11 ILE B  61     -14.223 -34.374 -13.270  1.00 76.94           H  
ATOM   4214 HD12 ILE B  61     -13.385 -35.199 -14.583  1.00 76.94           H  
ATOM   4215 HD13 ILE B  61     -12.496 -34.768 -13.102  1.00 76.94           H  
ATOM   4216  N   LEU B  62     -11.007 -40.093 -11.977  1.00 77.42           N  
ATOM   4217  H   LEU B  62     -10.597 -39.297 -11.511  1.00 77.42           H  
ATOM   4218  CA  LEU B  62     -10.163 -41.264 -12.222  1.00 77.42           C  
ATOM   4219  HA  LEU B  62     -10.110 -41.409 -13.301  1.00 77.42           H  
ATOM   4220  C   LEU B  62     -10.760 -42.541 -11.608  1.00 77.42           C  
ATOM   4221  CB  LEU B  62      -8.743 -41.015 -11.677  1.00 77.42           C  
ATOM   4222  HB2 LEU B  62      -8.688 -41.372 -10.648  1.00 77.42           H  
ATOM   4223  HB3 LEU B  62      -8.520 -39.948 -11.658  1.00 77.42           H  
ATOM   4224  O   LEU B  62     -10.832 -43.572 -12.273  1.00 77.42           O  
ATOM   4225  CG  LEU B  62      -7.678 -41.720 -12.533  1.00 77.42           C  
ATOM   4226  HG  LEU B  62      -8.118 -42.582 -13.034  1.00 77.42           H  
ATOM   4227  CD1 LEU B  62      -7.121 -40.762 -13.587  1.00 77.42           C  
ATOM   4228 HD11 LEU B  62      -6.604 -39.931 -13.107  1.00 77.42           H  
ATOM   4229 HD12 LEU B  62      -6.424 -41.293 -14.235  1.00 77.42           H  
ATOM   4230 HD13 LEU B  62      -7.937 -40.370 -14.195  1.00 77.42           H  
ATOM   4231  CD2 LEU B  62      -6.521 -42.218 -11.675  1.00 77.42           C  
ATOM   4232 HD21 LEU B  62      -6.108 -41.398 -11.088  1.00 77.42           H  
ATOM   4233 HD22 LEU B  62      -5.742 -42.639 -12.311  1.00 77.42           H  
ATOM   4234 HD23 LEU B  62      -6.885 -43.006 -11.015  1.00 77.42           H  
ATOM   4235  N   ILE B  63     -11.241 -42.468 -10.362  1.00 82.72           N  
ATOM   4236  H   ILE B  63     -11.111 -41.596  -9.870  1.00 82.72           H  
ATOM   4237  CA  ILE B  63     -11.926 -43.571  -9.672  1.00 82.72           C  
ATOM   4238  HA  ILE B  63     -11.285 -44.451  -9.694  1.00 82.72           H  
ATOM   4239  C   ILE B  63     -13.215 -43.938 -10.414  1.00 82.72           C  
ATOM   4240  CB  ILE B  63     -12.201 -43.199  -8.193  1.00 82.72           C  
ATOM   4241  HB  ILE B  63     -12.662 -42.212  -8.167  1.00 82.72           H  
ATOM   4242  O   ILE B  63     -13.459 -45.117 -10.667  1.00 82.72           O  
ATOM   4243  CG1 ILE B  63     -10.876 -43.154  -7.398  1.00 82.72           C  
ATOM   4244 HG12 ILE B  63     -10.482 -44.165  -7.299  1.00 82.72           H  
ATOM   4245 HG13 ILE B  63     -10.139 -42.567  -7.946  1.00 82.72           H  
ATOM   4246  CG2 ILE B  63     -13.166 -44.196  -7.516  1.00 82.72           C  
ATOM   4247 HG21 ILE B  63     -12.738 -45.198  -7.527  1.00 82.72           H  
ATOM   4248 HG22 ILE B  63     -14.128 -44.212  -8.027  1.00 82.72           H  
ATOM   4249 HG23 ILE B  63     -13.362 -43.901  -6.486  1.00 82.72           H  
ATOM   4250  CD1 ILE B  63     -11.009 -42.533  -6.002  1.00 82.72           C  
ATOM   4251 HD11 ILE B  63     -10.016 -42.465  -5.557  1.00 82.72           H  
ATOM   4252 HD12 ILE B  63     -11.628 -43.154  -5.354  1.00 82.72           H  
ATOM   4253 HD13 ILE B  63     -11.436 -41.533  -6.076  1.00 82.72           H  
ATOM   4254  N   GLY B  64     -14.027 -42.946 -10.795  1.00 85.52           N  
ATOM   4255  H   GLY B  64     -13.770 -41.998 -10.558  1.00 85.52           H  
ATOM   4256  CA  GLY B  64     -15.267 -43.153 -11.541  1.00 85.52           C  
ATOM   4257  HA2 GLY B  64     -15.934 -43.799 -10.970  1.00 85.52           H  
ATOM   4258  HA3 GLY B  64     -15.751 -42.187 -11.691  1.00 85.52           H  
ATOM   4259  C   GLY B  64     -15.027 -43.785 -12.912  1.00 85.52           C  
ATOM   4260  O   GLY B  64     -15.697 -44.753 -13.268  1.00 85.52           O  
ATOM   4261  N   ALA B  65     -14.025 -43.302 -13.648  1.00 83.82           N  
ATOM   4262  H   ALA B  65     -13.518 -42.500 -13.300  1.00 83.82           H  
ATOM   4263  CA  ALA B  65     -13.615 -43.840 -14.939  1.00 83.82           C  
ATOM   4264  HA  ALA B  65     -14.484 -43.875 -15.597  1.00 83.82           H  
ATOM   4265  C   ALA B  65     -13.076 -45.271 -14.806  1.00 83.82           C  
ATOM   4266  CB  ALA B  65     -12.577 -42.899 -15.561  1.00 83.82           C  
ATOM   4267  HB1 ALA B  65     -13.007 -41.905 -15.688  1.00 83.82           H  
ATOM   4268  HB2 ALA B  65     -11.698 -42.828 -14.920  1.00 83.82           H  
ATOM   4269  HB3 ALA B  65     -12.276 -43.279 -16.537  1.00 83.82           H  
ATOM   4270  O   ALA B  65     -13.493 -46.148 -15.559  1.00 83.82           O  
ATOM   4271  N   GLY B  66     -12.225 -45.541 -13.811  1.00 85.62           N  
ATOM   4272  H   GLY B  66     -11.896 -44.776 -13.239  1.00 85.62           H  
ATOM   4273  CA  GLY B  66     -11.709 -46.883 -13.535  1.00 85.62           C  
ATOM   4274  HA2 GLY B  66     -11.015 -46.827 -12.696  1.00 85.62           H  
ATOM   4275  HA3 GLY B  66     -11.173 -47.255 -14.409  1.00 85.62           H  
ATOM   4276  C   GLY B  66     -12.816 -47.878 -13.176  1.00 85.62           C  
ATOM   4277  O   GLY B  66     -12.881 -48.971 -13.743  1.00 85.62           O  
ATOM   4278  N   ALA B  67     -13.742 -47.486 -12.296  1.00 88.12           N  
ATOM   4279  H   ALA B  67     -13.646 -46.576 -11.867  1.00 88.12           H  
ATOM   4280  CA  ALA B  67     -14.891 -48.310 -11.921  1.00 88.12           C  
ATOM   4281  HA  ALA B  67     -14.526 -49.272 -11.562  1.00 88.12           H  
ATOM   4282  C   ALA B  67     -15.820 -48.584 -13.116  1.00 88.12           C  
ATOM   4283  CB  ALA B  67     -15.645 -47.616 -10.780  1.00 88.12           C  
ATOM   4284  HB1 ALA B  67     -16.000 -46.639 -11.107  1.00 88.12           H  
ATOM   4285  HB2 ALA B  67     -14.984 -47.484  -9.924  1.00 88.12           H  
ATOM   4286  HB3 ALA B  67     -16.497 -48.226 -10.480  1.00 88.12           H  
ATOM   4287  O   ALA B  67     -16.266 -49.718 -13.308  1.00 88.12           O  
ATOM   4288  N   LEU B  68     -16.077 -47.572 -13.950  1.00 87.38           N  
ATOM   4289  H   LEU B  68     -15.711 -46.656 -13.731  1.00 87.38           H  
ATOM   4290  CA  LEU B  68     -16.889 -47.719 -15.154  1.00 87.38           C  
ATOM   4291  HA  LEU B  68     -17.825 -48.196 -14.866  1.00 87.38           H  
ATOM   4292  C   LEU B  68     -16.206 -48.629 -16.185  1.00 87.38           C  
ATOM   4293  CB  LEU B  68     -17.193 -46.320 -15.714  1.00 87.38           C  
ATOM   4294  HB2 LEU B  68     -16.257 -45.852 -16.016  1.00 87.38           H  
ATOM   4295  HB3 LEU B  68     -17.631 -45.713 -14.922  1.00 87.38           H  
ATOM   4296  O   LEU B  68     -16.848 -49.534 -16.716  1.00 87.38           O  
ATOM   4297  CG  LEU B  68     -18.155 -46.322 -16.913  1.00 87.38           C  
ATOM   4298  HG  LEU B  68     -17.737 -46.940 -17.708  1.00 87.38           H  
ATOM   4299  CD1 LEU B  68     -19.547 -46.849 -16.551  1.00 87.38           C  
ATOM   4300 HD11 LEU B  68     -20.207 -46.760 -17.414  1.00 87.38           H  
ATOM   4301 HD12 LEU B  68     -19.958 -46.276 -15.721  1.00 87.38           H  
ATOM   4302 HD13 LEU B  68     -19.489 -47.903 -16.280  1.00 87.38           H  
ATOM   4303  CD2 LEU B  68     -18.308 -44.894 -17.431  1.00 87.38           C  
ATOM   4304 HD21 LEU B  68     -18.617 -44.231 -16.622  1.00 87.38           H  
ATOM   4305 HD22 LEU B  68     -19.062 -44.860 -18.217  1.00 87.38           H  
ATOM   4306 HD23 LEU B  68     -17.356 -44.545 -17.834  1.00 87.38           H  
ATOM   4307  N   MET B  69     -14.901 -48.461 -16.414  1.00 87.10           N  
ATOM   4308  H   MET B  69     -14.431 -47.688 -15.965  1.00 87.10           H  
ATOM   4309  CA  MET B  69     -14.108 -49.337 -17.283  1.00 87.10           C  
ATOM   4310  HA  MET B  69     -14.528 -49.323 -18.289  1.00 87.10           H  
ATOM   4311  C   MET B  69     -14.127 -50.790 -16.800  1.00 87.10           C  
ATOM   4312  CB  MET B  69     -12.656 -48.851 -17.344  1.00 87.10           C  
ATOM   4313  HB2 MET B  69     -12.040 -49.671 -17.713  1.00 87.10           H  
ATOM   4314  HB3 MET B  69     -12.312 -48.586 -16.344  1.00 87.10           H  
ATOM   4315  O   MET B  69     -14.279 -51.704 -17.611  1.00 87.10           O  
ATOM   4316  CG  MET B  69     -12.460 -47.658 -18.282  1.00 87.10           C  
ATOM   4317  HG2 MET B  69     -13.164 -46.870 -18.015  1.00 87.10           H  
ATOM   4318  HG3 MET B  69     -12.681 -47.974 -19.302  1.00 87.10           H  
ATOM   4319  SD  MET B  69     -10.786 -46.952 -18.246  1.00 87.10           S  
ATOM   4320  CE  MET B  69      -9.756 -48.417 -18.529  1.00 87.10           C  
ATOM   4321  HE1 MET B  69      -9.837 -49.096 -17.680  1.00 87.10           H  
ATOM   4322  HE2 MET B  69     -10.076 -48.922 -19.440  1.00 87.10           H  
ATOM   4323  HE3 MET B  69      -8.716 -48.108 -18.634  1.00 87.10           H  
ATOM   4324  N   MET B  70     -14.031 -51.019 -15.486  1.00 88.46           N  
ATOM   4325  H   MET B  70     -13.865 -50.234 -14.872  1.00 88.46           H  
ATOM   4326  CA  MET B  70     -14.140 -52.358 -14.908  1.00 88.46           C  
ATOM   4327  HA  MET B  70     -13.407 -53.002 -15.393  1.00 88.46           H  
ATOM   4328  C   MET B  70     -15.533 -52.957 -15.155  1.00 88.46           C  
ATOM   4329  CB  MET B  70     -13.814 -52.300 -13.409  1.00 88.46           C  
ATOM   4330  HB2 MET B  70     -12.845 -51.823 -13.264  1.00 88.46           H  
ATOM   4331  HB3 MET B  70     -14.570 -51.706 -12.895  1.00 88.46           H  
ATOM   4332  O   MET B  70     -15.642 -54.099 -15.600  1.00 88.46           O  
ATOM   4333  CG  MET B  70     -13.762 -53.704 -12.793  1.00 88.46           C  
ATOM   4334  HG2 MET B  70     -12.901 -54.224 -13.212  1.00 88.46           H  
ATOM   4335  HG3 MET B  70     -14.656 -54.262 -13.069  1.00 88.46           H  
ATOM   4336  SD  MET B  70     -13.628 -53.736 -10.986  1.00 88.46           S  
ATOM   4337  CE  MET B  70     -15.339 -53.352 -10.523  1.00 88.46           C  
ATOM   4338  HE1 MET B  70     -15.429 -53.360  -9.437  1.00 88.46           H  
ATOM   4339  HE2 MET B  70     -16.012 -54.098 -10.946  1.00 88.46           H  
ATOM   4340  HE3 MET B  70     -15.610 -52.364 -10.895  1.00 88.46           H  
ATOM   4341  N   LEU B  71     -16.609 -52.204 -14.915  1.00 87.95           N  
ATOM   4342  H   LEU B  71     -16.478 -51.271 -14.550  1.00 87.95           H  
ATOM   4343  CA  LEU B  71     -17.973 -52.696 -15.128  1.00 87.95           C  
ATOM   4344  HA  LEU B  71     -18.100 -53.610 -14.547  1.00 87.95           H  
ATOM   4345  C   LEU B  71     -18.229 -53.046 -16.602  1.00 87.95           C  
ATOM   4346  CB  LEU B  71     -18.968 -51.637 -14.624  1.00 87.95           C  
ATOM   4347  HB2 LEU B  71     -18.774 -51.441 -13.569  1.00 87.95           H  
ATOM   4348  HB3 LEU B  71     -18.794 -50.710 -15.170  1.00 87.95           H  
ATOM   4349  O   LEU B  71     -18.731 -54.129 -16.909  1.00 87.95           O  
ATOM   4350  CG  LEU B  71     -20.445 -52.040 -14.799  1.00 87.95           C  
ATOM   4351  HG  LEU B  71     -20.643 -52.281 -15.844  1.00 87.95           H  
ATOM   4352  CD1 LEU B  71     -20.819 -53.246 -13.935  1.00 87.95           C  
ATOM   4353 HD11 LEU B  71     -21.885 -53.452 -14.037  1.00 87.95           H  
ATOM   4354 HD12 LEU B  71     -20.590 -53.041 -12.889  1.00 87.95           H  
ATOM   4355 HD13 LEU B  71     -20.268 -54.127 -14.265  1.00 87.95           H  
ATOM   4356  CD2 LEU B  71     -21.347 -50.868 -14.422  1.00 87.95           C  
ATOM   4357 HD21 LEU B  71     -21.120 -50.012 -15.057  1.00 87.95           H  
ATOM   4358 HD22 LEU B  71     -21.189 -50.592 -13.379  1.00 87.95           H  
ATOM   4359 HD23 LEU B  71     -22.392 -51.141 -14.572  1.00 87.95           H  
ATOM   4360  N   VAL B  72     -17.862 -52.146 -17.514  1.00 87.11           N  
ATOM   4361  H   VAL B  72     -17.453 -51.280 -17.193  1.00 87.11           H  
ATOM   4362  CA  VAL B  72     -18.064 -52.331 -18.956  1.00 87.11           C  
ATOM   4363  HA  VAL B  72     -19.101 -52.620 -19.126  1.00 87.11           H  
ATOM   4364  C   VAL B  72     -17.205 -53.478 -19.482  1.00 87.11           C  
ATOM   4365  CB  VAL B  72     -17.812 -51.009 -19.703  1.00 87.11           C  
ATOM   4366  HB  VAL B  72     -16.833 -50.613 -19.437  1.00 87.11           H  
ATOM   4367  O   VAL B  72     -17.721 -54.343 -20.191  1.00 87.11           O  
ATOM   4368  CG1 VAL B  72     -17.880 -51.163 -21.226  1.00 87.11           C  
ATOM   4369 HG11 VAL B  72     -17.752 -50.188 -21.698  1.00 87.11           H  
ATOM   4370 HG12 VAL B  72     -17.070 -51.804 -21.574  1.00 87.11           H  
ATOM   4371 HG13 VAL B  72     -18.842 -51.578 -21.526  1.00 87.11           H  
ATOM   4372  CG2 VAL B  72     -18.898 -50.007 -19.302  1.00 87.11           C  
ATOM   4373 HG21 VAL B  72     -18.815 -49.109 -19.914  1.00 87.11           H  
ATOM   4374 HG22 VAL B  72     -18.799 -49.722 -18.255  1.00 87.11           H  
ATOM   4375 HG23 VAL B  72     -19.881 -50.455 -19.449  1.00 87.11           H  
ATOM   4376  N   GLY B  73     -15.938 -53.562 -19.065  1.00 84.13           N  
ATOM   4377  H   GLY B  73     -15.563 -52.825 -18.485  1.00 84.13           H  
ATOM   4378  CA  GLY B  73     -15.063 -54.688 -19.390  1.00 84.13           C  
ATOM   4379  HA2 GLY B  73     -14.882 -54.713 -20.464  1.00 84.13           H  
ATOM   4380  HA3 GLY B  73     -14.110 -54.553 -18.878  1.00 84.13           H  
ATOM   4381  C   GLY B  73     -15.667 -56.026 -18.956  1.00 84.13           C  
ATOM   4382  O   GLY B  73     -15.754 -56.944 -19.771  1.00 84.13           O  
ATOM   4383  N   PHE B  74     -16.177 -56.118 -17.721  1.00 85.44           N  
ATOM   4384  H   PHE B  74     -16.108 -55.314 -17.113  1.00 85.44           H  
ATOM   4385  CA  PHE B  74     -16.809 -57.332 -17.187  1.00 85.44           C  
ATOM   4386  HA  PHE B  74     -16.098 -58.155 -17.260  1.00 85.44           H  
ATOM   4387  C   PHE B  74     -18.068 -57.742 -17.966  1.00 85.44           C  
ATOM   4388  CB  PHE B  74     -17.132 -57.137 -15.701  1.00 85.44           C  
ATOM   4389  HB2 PHE B  74     -16.211 -56.901 -15.166  1.00 85.44           H  
ATOM   4390  HB3 PHE B  74     -17.803 -56.286 -15.584  1.00 85.44           H  
ATOM   4391  O   PHE B  74     -18.210 -58.902 -18.358  1.00 85.44           O  
ATOM   4392  CG  PHE B  74     -17.760 -58.359 -15.059  1.00 85.44           C  
ATOM   4393  CD1 PHE B  74     -19.155 -58.424 -14.869  1.00 85.44           C  
ATOM   4394  HD1 PHE B  74     -19.778 -57.595 -15.168  1.00 85.44           H  
ATOM   4395  CD2 PHE B  74     -16.951 -59.442 -14.669  1.00 85.44           C  
ATOM   4396  HD2 PHE B  74     -15.882 -59.400 -14.821  1.00 85.44           H  
ATOM   4397  CE1 PHE B  74     -19.735 -59.565 -14.287  1.00 85.44           C  
ATOM   4398  HE1 PHE B  74     -20.804 -59.610 -14.135  1.00 85.44           H  
ATOM   4399  CE2 PHE B  74     -17.531 -60.578 -14.079  1.00 85.44           C  
ATOM   4400  HE2 PHE B  74     -16.905 -61.406 -13.779  1.00 85.44           H  
ATOM   4401  CZ  PHE B  74     -18.923 -60.641 -13.889  1.00 85.44           C  
ATOM   4402  HZ  PHE B  74     -19.365 -61.515 -13.435  1.00 85.44           H  
ATOM   4403  N   LEU B  75     -18.976 -56.796 -18.237  1.00 86.14           N  
ATOM   4404  H   LEU B  75     -18.804 -55.859 -17.900  1.00 86.14           H  
ATOM   4405  CA  LEU B  75     -20.192 -57.061 -19.015  1.00 86.14           C  
ATOM   4406  HA  LEU B  75     -20.760 -57.851 -18.523  1.00 86.14           H  
ATOM   4407  C   LEU B  75     -19.862 -57.566 -20.424  1.00 86.14           C  
ATOM   4408  CB  LEU B  75     -21.049 -55.785 -19.095  1.00 86.14           C  
ATOM   4409  HB2 LEU B  75     -20.411 -54.960 -19.413  1.00 86.14           H  
ATOM   4410  HB3 LEU B  75     -21.813 -55.924 -19.860  1.00 86.14           H  
ATOM   4411  O   LEU B  75     -20.498 -58.504 -20.910  1.00 86.14           O  
ATOM   4412  CG  LEU B  75     -21.752 -55.401 -17.782  1.00 86.14           C  
ATOM   4413  HG  LEU B  75     -21.030 -55.351 -16.967  1.00 86.14           H  
ATOM   4414  CD1 LEU B  75     -22.401 -54.028 -17.947  1.00 86.14           C  
ATOM   4415 HD11 LEU B  75     -23.114 -54.043 -18.771  1.00 86.14           H  
ATOM   4416 HD12 LEU B  75     -21.629 -53.286 -18.152  1.00 86.14           H  
ATOM   4417 HD13 LEU B  75     -22.907 -53.743 -17.025  1.00 86.14           H  
ATOM   4418  CD2 LEU B  75     -22.845 -56.404 -17.404  1.00 86.14           C  
ATOM   4419 HD21 LEU B  75     -22.388 -57.357 -17.137  1.00 86.14           H  
ATOM   4420 HD22 LEU B  75     -23.538 -56.538 -18.235  1.00 86.14           H  
ATOM   4421 HD23 LEU B  75     -23.391 -56.037 -16.535  1.00 86.14           H  
ATOM   4422  N   GLY B  76     -18.840 -56.987 -21.053  1.00 82.80           N  
ATOM   4423  H   GLY B  76     -18.371 -56.216 -20.597  1.00 82.80           H  
ATOM   4424  CA  GLY B  76     -18.385 -57.374 -22.379  1.00 82.80           C  
ATOM   4425  HA2 GLY B  76     -17.644 -56.639 -22.691  1.00 82.80           H  
ATOM   4426  HA3 GLY B  76     -19.222 -57.342 -23.078  1.00 82.80           H  
ATOM   4427  C   GLY B  76     -17.751 -58.766 -22.424  1.00 82.80           C  
ATOM   4428  O   GLY B  76     -18.097 -59.574 -23.290  1.00 82.80           O  
ATOM   4429  N   CYS B  77     -16.844 -59.089 -21.495  1.00 81.61           N  
ATOM   4430  H   CYS B  77     -16.593 -58.411 -20.790  1.00 81.61           H  
ATOM   4431  CA  CYS B  77     -16.161 -60.384 -21.498  1.00 81.61           C  
ATOM   4432  HA  CYS B  77     -15.938 -60.628 -22.537  1.00 81.61           H  
ATOM   4433  C   CYS B  77     -17.071 -61.528 -21.004  1.00 81.61           C  
ATOM   4434  CB  CYS B  77     -14.796 -60.261 -20.796  1.00 81.61           C  
ATOM   4435  HB2 CYS B  77     -14.204 -59.507 -21.315  1.00 81.61           H  
ATOM   4436  HB3 CYS B  77     -14.253 -61.204 -20.853  1.00 81.61           H  
ATOM   4437  O   CYS B  77     -17.160 -62.562 -21.676  1.00 81.61           O  
ATOM   4438  SG  CYS B  77     -14.942 -59.772 -19.064  1.00 81.61           S  
ATOM   4439  HG  CYS B  77     -13.791 -59.101 -18.966  1.00 81.61           H  
ATOM   4440  N   CYS B  78     -17.839 -61.344 -19.924  1.00 81.70           N  
ATOM   4441  H   CYS B  78     -17.736 -60.495 -19.386  1.00 81.70           H  
ATOM   4442  CA  CYS B  78     -18.815 -62.345 -19.477  1.00 81.70           C  
ATOM   4443  HA  CYS B  78     -18.320 -63.315 -19.428  1.00 81.70           H  
ATOM   4444  C   CYS B  78     -19.980 -62.504 -20.461  1.00 81.70           C  
ATOM   4445  CB  CYS B  78     -19.326 -62.000 -18.076  1.00 81.70           C  
ATOM   4446  HB2 CYS B  78     -20.241 -62.556 -17.871  1.00 81.70           H  
ATOM   4447  HB3 CYS B  78     -19.534 -60.932 -18.006  1.00 81.70           H  
ATOM   4448  O   CYS B  78     -20.386 -63.636 -20.737  1.00 81.70           O  
ATOM   4449  SG  CYS B  78     -18.086 -62.452 -16.839  1.00 81.70           S  
ATOM   4450  HG  CYS B  78     -18.062 -63.768 -17.069  1.00 81.70           H  
ATOM   4451  N   GLY B  79     -20.468 -61.409 -21.053  1.00 82.28           N  
ATOM   4452  H   GLY B  79     -20.111 -60.502 -20.789  1.00 82.28           H  
ATOM   4453  CA  GLY B  79     -21.510 -61.455 -22.078  1.00 82.28           C  
ATOM   4454  HA2 GLY B  79     -22.400 -61.927 -21.663  1.00 82.28           H  
ATOM   4455  HA3 GLY B  79     -21.752 -60.437 -22.384  1.00 82.28           H  
ATOM   4456  C   GLY B  79     -21.082 -62.243 -23.316  1.00 82.28           C  
ATOM   4457  O   GLY B  79     -21.857 -63.061 -23.819  1.00 82.28           O  
ATOM   4458  N   ALA B  80     -19.829 -62.077 -23.758  1.00 81.86           N  
ATOM   4459  H   ALA B  80     -19.253 -61.362 -23.337  1.00 81.86           H  
ATOM   4460  CA  ALA B  80     -19.272 -62.855 -24.861  1.00 81.86           C  
ATOM   4461  HA  ALA B  80     -19.939 -62.757 -25.717  1.00 81.86           H  
ATOM   4462  C   ALA B  80     -19.169 -64.346 -24.521  1.00 81.86           C  
ATOM   4463  CB  ALA B  80     -17.900 -62.294 -25.250  1.00 81.86           C  
ATOM   4464  HB1 ALA B  80     -17.494 -62.854 -26.092  1.00 81.86           H  
ATOM   4465  HB2 ALA B  80     -17.208 -62.358 -24.409  1.00 81.86           H  
ATOM   4466  HB3 ALA B  80     -18.001 -61.249 -25.540  1.00 81.86           H  
ATOM   4467  O   ALA B  80     -19.651 -65.183 -25.285  1.00 81.86           O  
ATOM   4468  N   VAL B  81     -18.562 -64.698 -23.381  1.00 81.58           N  
ATOM   4469  H   VAL B  81     -18.200 -63.965 -22.787  1.00 81.58           H  
ATOM   4470  CA  VAL B  81     -18.306 -66.102 -23.009  1.00 81.58           C  
ATOM   4471  HA  VAL B  81     -17.806 -66.591 -23.844  1.00 81.58           H  
ATOM   4472  C   VAL B  81     -19.599 -66.868 -22.764  1.00 81.58           C  
ATOM   4473  CB  VAL B  81     -17.360 -66.203 -21.799  1.00 81.58           C  
ATOM   4474  HB  VAL B  81     -17.711 -65.546 -21.003  1.00 81.58           H  
ATOM   4475  O   VAL B  81     -19.757 -67.958 -23.326  1.00 81.58           O  
ATOM   4476  CG1 VAL B  81     -17.228 -67.630 -21.247  1.00 81.58           C  
ATOM   4477 HG11 VAL B  81     -16.469 -67.650 -20.465  1.00 81.58           H  
ATOM   4478 HG12 VAL B  81     -18.169 -67.954 -20.803  1.00 81.58           H  
ATOM   4479 HG13 VAL B  81     -16.941 -68.321 -22.040  1.00 81.58           H  
ATOM   4480  CG2 VAL B  81     -15.966 -65.774 -22.243  1.00 81.58           C  
ATOM   4481 HG21 VAL B  81     -15.559 -66.467 -22.978  1.00 81.58           H  
ATOM   4482 HG22 VAL B  81     -15.305 -65.745 -21.377  1.00 81.58           H  
ATOM   4483 HG23 VAL B  81     -16.018 -64.779 -22.686  1.00 81.58           H  
ATOM   4484  N   GLN B  82     -20.525 -66.290 -21.994  1.00 83.25           N  
ATOM   4485  H   GLN B  82     -20.340 -65.375 -21.609  1.00 83.25           H  
ATOM   4486  CA  GLN B  82     -21.807 -66.916 -21.657  1.00 83.25           C  
ATOM   4487  HA  GLN B  82     -21.635 -67.974 -21.461  1.00 83.25           H  
ATOM   4488  C   GLN B  82     -22.837 -66.855 -22.791  1.00 83.25           C  
ATOM   4489  CB  GLN B  82     -22.387 -66.290 -20.379  1.00 83.25           C  
ATOM   4490  HB2 GLN B  82     -23.372 -66.721 -20.204  1.00 83.25           H  
ATOM   4491  HB3 GLN B  82     -22.510 -65.216 -20.516  1.00 83.25           H  
ATOM   4492  O   GLN B  82     -23.902 -67.451 -22.663  1.00 83.25           O  
ATOM   4493  CG  GLN B  82     -21.528 -66.564 -19.134  1.00 83.25           C  
ATOM   4494  HG2 GLN B  82     -21.330 -67.634 -19.064  1.00 83.25           H  
ATOM   4495  HG3 GLN B  82     -20.575 -66.041 -19.220  1.00 83.25           H  
ATOM   4496  CD  GLN B  82     -22.212 -66.119 -17.844  1.00 83.25           C  
ATOM   4497  NE2 GLN B  82     -21.638 -66.407 -16.697  1.00 83.25           N  
ATOM   4498 HE21 GLN B  82     -20.760 -66.904 -16.652  1.00 83.25           H  
ATOM   4499 HE22 GLN B  82     -22.126 -66.081 -15.875  1.00 83.25           H  
ATOM   4500  OE1 GLN B  82     -23.272 -65.517 -17.833  1.00 83.25           O  
ATOM   4501  N   GLU B  83     -22.542 -66.162 -23.898  1.00 82.16           N  
ATOM   4502  H   GLU B  83     -21.662 -65.668 -23.935  1.00 82.16           H  
ATOM   4503  CA  GLU B  83     -23.502 -65.937 -24.989  1.00 82.16           C  
ATOM   4504  HA  GLU B  83     -23.062 -65.180 -25.638  1.00 82.16           H  
ATOM   4505  C   GLU B  83     -24.812 -65.303 -24.468  1.00 82.16           C  
ATOM   4506  CB  GLU B  83     -23.693 -67.218 -25.848  1.00 82.16           C  
ATOM   4507  HB2 GLU B  83     -24.445 -67.027 -26.614  1.00 82.16           H  
ATOM   4508  HB3 GLU B  83     -24.046 -68.038 -25.223  1.00 82.16           H  
ATOM   4509  O   GLU B  83     -25.913 -65.633 -24.910  1.00 82.16           O  
ATOM   4510  CG  GLU B  83     -22.390 -67.638 -26.550  1.00 82.16           C  
ATOM   4511  HG2 GLU B  83     -22.078 -66.830 -27.212  1.00 82.16           H  
ATOM   4512  HG3 GLU B  83     -21.617 -67.751 -25.790  1.00 82.16           H  
ATOM   4513  CD  GLU B  83     -22.434 -68.948 -27.368  1.00 82.16           C  
ATOM   4514  OE1 GLU B  83     -21.323 -69.428 -27.712  1.00 82.16           O  
ATOM   4515  OE2 GLU B  83     -23.499 -69.502 -27.723  1.00 82.16           O  
ATOM   4516  N   SER B  84     -24.695 -64.376 -23.509  1.00 82.12           N  
ATOM   4517  H   SER B  84     -23.763 -64.090 -23.246  1.00 82.12           H  
ATOM   4518  CA  SER B  84     -25.838 -63.692 -22.897  1.00 82.12           C  
ATOM   4519  HA  SER B  84     -26.699 -64.359 -22.921  1.00 82.12           H  
ATOM   4520  C   SER B  84     -26.184 -62.424 -23.671  1.00 82.12           C  
ATOM   4521  CB  SER B  84     -25.564 -63.380 -21.423  1.00 82.12           C  
ATOM   4522  HB2 SER B  84     -24.650 -62.792 -21.336  1.00 82.12           H  
ATOM   4523  HB3 SER B  84     -25.430 -64.315 -20.880  1.00 82.12           H  
ATOM   4524  O   SER B  84     -25.455 -61.431 -23.629  1.00 82.12           O  
ATOM   4525  OG  SER B  84     -26.649 -62.657 -20.862  1.00 82.12           O  
ATOM   4526  HG  SER B  84     -26.536 -62.694 -19.909  1.00 82.12           H  
ATOM   4527  N   GLN B  85     -27.335 -62.427 -24.347  1.00 78.82           N  
ATOM   4528  H   GLN B  85     -27.856 -63.291 -24.399  1.00 78.82           H  
ATOM   4529  CA  GLN B  85     -27.834 -61.247 -25.064  1.00 78.82           C  
ATOM   4530  HA  GLN B  85     -27.099 -60.940 -25.808  1.00 78.82           H  
ATOM   4531  C   GLN B  85     -28.075 -60.049 -24.146  1.00 78.82           C  
ATOM   4532  CB  GLN B  85     -29.153 -61.570 -25.765  1.00 78.82           C  
ATOM   4533  HB2 GLN B  85     -29.563 -60.645 -26.170  1.00 78.82           H  
ATOM   4534  HB3 GLN B  85     -29.866 -61.977 -25.048  1.00 78.82           H  
ATOM   4535  O   GLN B  85     -27.849 -58.916 -24.556  1.00 78.82           O  
ATOM   4536  CG  GLN B  85     -28.956 -62.550 -26.915  1.00 78.82           C  
ATOM   4537  HG2 GLN B  85     -28.721 -63.541 -26.528  1.00 78.82           H  
ATOM   4538  HG3 GLN B  85     -28.132 -62.213 -27.544  1.00 78.82           H  
ATOM   4539  CD  GLN B  85     -30.222 -62.632 -27.743  1.00 78.82           C  
ATOM   4540  NE2 GLN B  85     -30.117 -62.485 -29.031  1.00 78.82           N  
ATOM   4541 HE21 GLN B  85     -30.984 -62.539 -29.547  1.00 78.82           H  
ATOM   4542 HE22 GLN B  85     -29.241 -62.230 -29.463  1.00 78.82           H  
ATOM   4543  OE1 GLN B  85     -31.323 -62.828 -27.261  1.00 78.82           O  
ATOM   4544  N   CYS B  86     -28.507 -60.292 -22.906  1.00 78.57           N  
ATOM   4545  H   CYS B  86     -28.628 -61.251 -22.613  1.00 78.57           H  
ATOM   4546  CA  CYS B  86     -28.762 -59.225 -21.943  1.00 78.57           C  
ATOM   4547  HA  CYS B  86     -29.418 -58.482 -22.394  1.00 78.57           H  
ATOM   4548  C   CYS B  86     -27.459 -58.505 -21.568  1.00 78.57           C  
ATOM   4549  CB  CYS B  86     -29.474 -59.832 -20.727  1.00 78.57           C  
ATOM   4550  HB2 CYS B  86     -28.811 -60.523 -20.206  1.00 78.57           H  
ATOM   4551  HB3 CYS B  86     -30.368 -60.363 -21.054  1.00 78.57           H  
ATOM   4552  O   CYS B  86     -27.389 -57.280 -21.626  1.00 78.57           O  
ATOM   4553  SG  CYS B  86     -29.967 -58.498 -19.604  1.00 78.57           S  
ATOM   4554  HG  CYS B  86     -30.561 -59.240 -18.665  1.00 78.57           H  
ATOM   4555  N   MET B  87     -26.394 -59.260 -21.278  1.00 84.62           N  
ATOM   4556  H   MET B  87     -26.481 -60.266 -21.311  1.00 84.62           H  
ATOM   4557  CA  MET B  87     -25.096 -58.672 -20.933  1.00 84.62           C  
ATOM   4558  HA  MET B  87     -25.241 -57.921 -20.157  1.00 84.62           H  
ATOM   4559  C   MET B  87     -24.447 -57.961 -22.123  1.00 84.62           C  
ATOM   4560  CB  MET B  87     -24.152 -59.746 -20.392  1.00 84.62           C  
ATOM   4561  HB2 MET B  87     -24.078 -60.557 -21.116  1.00 84.62           H  
ATOM   4562  HB3 MET B  87     -23.165 -59.305 -20.257  1.00 84.62           H  
ATOM   4563  O   MET B  87     -23.898 -56.879 -21.948  1.00 84.62           O  
ATOM   4564  CG  MET B  87     -24.627 -60.305 -19.050  1.00 84.62           C  
ATOM   4565  HG2 MET B  87     -24.781 -59.483 -18.351  1.00 84.62           H  
ATOM   4566  HG3 MET B  87     -25.583 -60.808 -19.194  1.00 84.62           H  
ATOM   4567  SD  MET B  87     -23.470 -61.485 -18.311  1.00 84.62           S  
ATOM   4568  CE  MET B  87     -22.228 -60.322 -17.687  1.00 84.62           C  
ATOM   4569  HE1 MET B  87     -22.724 -59.535 -17.118  1.00 84.62           H  
ATOM   4570  HE2 MET B  87     -21.672 -59.886 -18.517  1.00 84.62           H  
ATOM   4571  HE3 MET B  87     -21.545 -60.844 -17.016  1.00 84.62           H  
ATOM   4572  N   LEU B  88     -24.555 -58.517 -23.336  1.00 83.21           N  
ATOM   4573  H   LEU B  88     -24.994 -59.423 -23.416  1.00 83.21           H  
ATOM   4574  CA  LEU B  88     -24.054 -57.868 -24.555  1.00 83.21           C  
ATOM   4575  HA  LEU B  88     -23.024 -57.552 -24.389  1.00 83.21           H  
ATOM   4576  C   LEU B  88     -24.842 -56.598 -24.908  1.00 83.21           C  
ATOM   4577  CB  LEU B  88     -24.091 -58.874 -25.718  1.00 83.21           C  
ATOM   4578  HB2 LEU B  88     -25.080 -59.331 -25.748  1.00 83.21           H  
ATOM   4579  HB3 LEU B  88     -23.950 -58.338 -26.657  1.00 83.21           H  
ATOM   4580  O   LEU B  88     -24.253 -55.612 -25.351  1.00 83.21           O  
ATOM   4581  CG  LEU B  88     -23.019 -59.973 -25.623  1.00 83.21           C  
ATOM   4582  HG  LEU B  88     -23.046 -60.427 -24.632  1.00 83.21           H  
ATOM   4583  CD1 LEU B  88     -23.315 -61.060 -26.656  1.00 83.21           C  
ATOM   4584 HD11 LEU B  88     -22.589 -61.866 -26.550  1.00 83.21           H  
ATOM   4585 HD12 LEU B  88     -23.267 -60.641 -27.661  1.00 83.21           H  
ATOM   4586 HD13 LEU B  88     -24.309 -61.468 -26.474  1.00 83.21           H  
ATOM   4587  CD2 LEU B  88     -21.610 -59.433 -25.883  1.00 83.21           C  
ATOM   4588 HD21 LEU B  88     -21.332 -58.712 -25.115  1.00 83.21           H  
ATOM   4589 HD22 LEU B  88     -20.887 -60.249 -25.854  1.00 83.21           H  
ATOM   4590 HD23 LEU B  88     -21.569 -58.946 -26.857  1.00 83.21           H  
ATOM   4591  N   GLY B  89     -26.159 -56.600 -24.681  1.00 82.51           N  
ATOM   4592  H   GLY B  89     -26.593 -57.453 -24.359  1.00 82.51           H  
ATOM   4593  CA  GLY B  89     -27.013 -55.423 -24.843  1.00 82.51           C  
ATOM   4594  HA2 GLY B  89     -28.052 -55.717 -24.697  1.00 82.51           H  
ATOM   4595  HA3 GLY B  89     -26.897 -55.022 -25.850  1.00 82.51           H  
ATOM   4596  C   GLY B  89     -26.683 -54.319 -23.838  1.00 82.51           C  
ATOM   4597  O   GLY B  89     -26.531 -53.166 -24.231  1.00 82.51           O  
ATOM   4598  N   LEU B  90     -26.490 -54.670 -22.561  1.00 86.16           N  
ATOM   4599  H   LEU B  90     -26.666 -55.627 -22.291  1.00 86.16           H  
ATOM   4600  CA  LEU B  90     -26.026 -53.735 -21.528  1.00 86.16           C  
ATOM   4601  HA  LEU B  90     -26.695 -52.875 -21.502  1.00 86.16           H  
ATOM   4602  C   LEU B  90     -24.630 -53.187 -21.846  1.00 86.16           C  
ATOM   4603  CB  LEU B  90     -26.041 -54.436 -20.157  1.00 86.16           C  
ATOM   4604  HB2 LEU B  90     -25.696 -55.462 -20.283  1.00 86.16           H  
ATOM   4605  HB3 LEU B  90     -25.338 -53.937 -19.490  1.00 86.16           H  
ATOM   4606  O   LEU B  90     -24.419 -51.983 -21.756  1.00 86.16           O  
ATOM   4607  CG  LEU B  90     -27.425 -54.424 -19.487  1.00 86.16           C  
ATOM   4608  HG  LEU B  90     -28.198 -54.612 -20.232  1.00 86.16           H  
ATOM   4609  CD1 LEU B  90     -27.504 -55.519 -18.424  1.00 86.16           C  
ATOM   4610 HD11 LEU B  90     -26.732 -55.367 -17.669  1.00 86.16           H  
ATOM   4611 HD12 LEU B  90     -27.370 -56.494 -18.894  1.00 86.16           H  
ATOM   4612 HD13 LEU B  90     -28.485 -55.496 -17.948  1.00 86.16           H  
ATOM   4613  CD2 LEU B  90     -27.691 -53.078 -18.805  1.00 86.16           C  
ATOM   4614 HD21 LEU B  90     -26.953 -52.896 -18.024  1.00 86.16           H  
ATOM   4615 HD22 LEU B  90     -27.642 -52.270 -19.534  1.00 86.16           H  
ATOM   4616 HD23 LEU B  90     -28.686 -53.083 -18.361  1.00 86.16           H  
ATOM   4617  N   PHE B  91     -23.700 -54.043 -22.276  1.00 87.31           N  
ATOM   4618  H   PHE B  91     -23.920 -55.029 -22.284  1.00 87.31           H  
ATOM   4619  CA  PHE B  91     -22.364 -53.636 -22.717  1.00 87.31           C  
ATOM   4620  HA  PHE B  91     -21.845 -53.148 -21.892  1.00 87.31           H  
ATOM   4621  C   PHE B  91     -22.425 -52.628 -23.871  1.00 87.31           C  
ATOM   4622  CB  PHE B  91     -21.575 -54.886 -23.124  1.00 87.31           C  
ATOM   4623  HB2 PHE B  91     -22.182 -55.489 -23.800  1.00 87.31           H  
ATOM   4624  HB3 PHE B  91     -21.387 -55.489 -22.235  1.00 87.31           H  
ATOM   4625  O   PHE B  91     -21.773 -51.588 -23.813  1.00 87.31           O  
ATOM   4626  CG  PHE B  91     -20.251 -54.595 -23.798  1.00 87.31           C  
ATOM   4627  CD1 PHE B  91     -20.097 -54.799 -25.180  1.00 87.31           C  
ATOM   4628  HD1 PHE B  91     -20.942 -55.141 -25.759  1.00 87.31           H  
ATOM   4629  CD2 PHE B  91     -19.173 -54.113 -23.044  1.00 87.31           C  
ATOM   4630  HD2 PHE B  91     -19.297 -53.929 -21.987  1.00 87.31           H  
ATOM   4631  CE1 PHE B  91     -18.860 -54.555 -25.802  1.00 87.31           C  
ATOM   4632  HE1 PHE B  91     -18.740 -54.693 -26.867  1.00 87.31           H  
ATOM   4633  CE2 PHE B  91     -17.933 -53.879 -23.660  1.00 87.31           C  
ATOM   4634  HE2 PHE B  91     -17.093 -53.530 -23.077  1.00 87.31           H  
ATOM   4635  CZ  PHE B  91     -17.775 -54.107 -25.035  1.00 87.31           C  
ATOM   4636  HZ  PHE B  91     -16.823 -53.907 -25.504  1.00 87.31           H  
ATOM   4637  N   PHE B  92     -23.251 -52.899 -24.886  1.00 85.60           N  
ATOM   4638  H   PHE B  92     -23.771 -53.765 -24.870  1.00 85.60           H  
ATOM   4639  CA  PHE B  92     -23.474 -51.970 -25.993  1.00 85.60           C  
ATOM   4640  HA  PHE B  92     -22.517 -51.743 -26.464  1.00 85.60           H  
ATOM   4641  C   PHE B  92     -24.056 -50.636 -25.503  1.00 85.60           C  
ATOM   4642  CB  PHE B  92     -24.385 -52.637 -27.033  1.00 85.60           C  
ATOM   4643  HB2 PHE B  92     -23.902 -53.545 -27.393  1.00 85.60           H  
ATOM   4644  HB3 PHE B  92     -25.322 -52.930 -26.559  1.00 85.60           H  
ATOM   4645  O   PHE B  92     -23.574 -49.580 -25.898  1.00 85.60           O  
ATOM   4646  CG  PHE B  92     -24.703 -51.749 -28.219  1.00 85.60           C  
ATOM   4647  CD1 PHE B  92     -25.806 -50.873 -28.173  1.00 85.60           C  
ATOM   4648  HD1 PHE B  92     -26.433 -50.834 -27.294  1.00 85.60           H  
ATOM   4649  CD2 PHE B  92     -23.884 -51.779 -29.362  1.00 85.60           C  
ATOM   4650  HD2 PHE B  92     -23.039 -52.451 -29.406  1.00 85.60           H  
ATOM   4651  CE1 PHE B  92     -26.076 -50.020 -29.257  1.00 85.60           C  
ATOM   4652  HE1 PHE B  92     -26.905 -49.330 -29.210  1.00 85.60           H  
ATOM   4653  CE2 PHE B  92     -24.168 -50.941 -30.454  1.00 85.60           C  
ATOM   4654  HE2 PHE B  92     -23.554 -50.976 -31.342  1.00 85.60           H  
ATOM   4655  CZ  PHE B  92     -25.255 -50.052 -30.397  1.00 85.60           C  
ATOM   4656  HZ  PHE B  92     -25.458 -49.395 -31.229  1.00 85.60           H  
ATOM   4657  N   GLY B  93     -25.050 -50.677 -24.610  1.00 87.18           N  
ATOM   4658  H   GLY B  93     -25.408 -51.578 -24.327  1.00 87.18           H  
ATOM   4659  CA  GLY B  93     -25.662 -49.478 -24.038  1.00 87.18           C  
ATOM   4660  HA2 GLY B  93     -26.452 -49.777 -23.349  1.00 87.18           H  
ATOM   4661  HA3 GLY B  93     -26.099 -48.878 -24.836  1.00 87.18           H  
ATOM   4662  C   GLY B  93     -24.667 -48.604 -23.270  1.00 87.18           C  
ATOM   4663  O   GLY B  93     -24.613 -47.399 -23.498  1.00 87.18           O  
ATOM   4664  N   PHE B  94     -23.836 -49.196 -22.408  1.00 87.28           N  
ATOM   4665  H   PHE B  94     -23.923 -50.189 -22.245  1.00 87.28           H  
ATOM   4666  CA  PHE B  94     -22.817 -48.444 -21.671  1.00 87.28           C  
ATOM   4667  HA  PHE B  94     -23.294 -47.590 -21.190  1.00 87.28           H  
ATOM   4668  C   PHE B  94     -21.730 -47.868 -22.582  1.00 87.28           C  
ATOM   4669  CB  PHE B  94     -22.180 -49.315 -20.585  1.00 87.28           C  
ATOM   4670  HB2 PHE B  94     -21.244 -48.838 -20.296  1.00 87.28           H  
ATOM   4671  HB3 PHE B  94     -21.941 -50.297 -20.993  1.00 87.28           H  
ATOM   4672  O   PHE B  94     -21.355 -46.712 -22.404  1.00 87.28           O  
ATOM   4673  CG  PHE B  94     -23.004 -49.450 -19.322  1.00 87.28           C  
ATOM   4674  CD1 PHE B  94     -23.194 -48.325 -18.497  1.00 87.28           C  
ATOM   4675  HD1 PHE B  94     -22.763 -47.374 -18.771  1.00 87.28           H  
ATOM   4676  CD2 PHE B  94     -23.547 -50.691 -18.942  1.00 87.28           C  
ATOM   4677  HD2 PHE B  94     -23.377 -51.564 -19.555  1.00 87.28           H  
ATOM   4678  CE1 PHE B  94     -23.939 -48.437 -17.311  1.00 87.28           C  
ATOM   4679  HE1 PHE B  94     -24.082 -47.571 -16.681  1.00 87.28           H  
ATOM   4680  CE2 PHE B  94     -24.298 -50.802 -17.758  1.00 87.28           C  
ATOM   4681  HE2 PHE B  94     -24.714 -51.757 -17.470  1.00 87.28           H  
ATOM   4682  CZ  PHE B  94     -24.495 -49.674 -16.943  1.00 87.28           C  
ATOM   4683  HZ  PHE B  94     -25.066 -49.758 -16.031  1.00 87.28           H  
ATOM   4684  N   LEU B  95     -21.251 -48.627 -23.573  1.00 86.60           N  
ATOM   4685  H   LEU B  95     -21.582 -49.576 -23.673  1.00 86.60           H  
ATOM   4686  CA  LEU B  95     -20.281 -48.113 -24.546  1.00 86.60           C  
ATOM   4687  HA  LEU B  95     -19.413 -47.730 -24.008  1.00 86.60           H  
ATOM   4688  C   LEU B  95     -20.837 -46.941 -25.353  1.00 86.60           C  
ATOM   4689  CB  LEU B  95     -19.850 -49.227 -25.509  1.00 86.60           C  
ATOM   4690  HB2 LEU B  95     -19.665 -48.790 -26.490  1.00 86.60           H  
ATOM   4691  HB3 LEU B  95     -20.665 -49.942 -25.623  1.00 86.60           H  
ATOM   4692  O   LEU B  95     -20.116 -45.977 -25.585  1.00 86.60           O  
ATOM   4693  CG  LEU B  95     -18.568 -49.950 -25.083  1.00 86.60           C  
ATOM   4694  HG  LEU B  95     -18.650 -50.285 -24.049  1.00 86.60           H  
ATOM   4695  CD1 LEU B  95     -18.387 -51.157 -25.993  1.00 86.60           C  
ATOM   4696 HD11 LEU B  95     -19.215 -51.848 -25.836  1.00 86.60           H  
ATOM   4697 HD12 LEU B  95     -17.440 -51.639 -25.751  1.00 86.60           H  
ATOM   4698 HD13 LEU B  95     -18.362 -50.841 -27.036  1.00 86.60           H  
ATOM   4699  CD2 LEU B  95     -17.325 -49.074 -25.256  1.00 86.60           C  
ATOM   4700 HD21 LEU B  95     -17.381 -48.194 -24.616  1.00 86.60           H  
ATOM   4701 HD22 LEU B  95     -16.432 -49.634 -24.979  1.00 86.60           H  
ATOM   4702 HD23 LEU B  95     -17.239 -48.747 -26.292  1.00 86.60           H  
ATOM   4703  N   LEU B  96     -22.113 -46.998 -25.745  1.00 88.19           N  
ATOM   4704  H   LEU B  96     -22.638 -47.843 -25.573  1.00 88.19           H  
ATOM   4705  CA  LEU B  96     -22.770 -45.901 -26.453  1.00 88.19           C  
ATOM   4706  HA  LEU B  96     -22.207 -45.688 -27.362  1.00 88.19           H  
ATOM   4707  C   LEU B  96     -22.795 -44.624 -25.599  1.00 88.19           C  
ATOM   4708  CB  LEU B  96     -24.194 -46.342 -26.829  1.00 88.19           C  
ATOM   4709  HB2 LEU B  96     -24.789 -46.396 -25.917  1.00 88.19           H  
ATOM   4710  HB3 LEU B  96     -24.163 -47.344 -27.256  1.00 88.19           H  
ATOM   4711  O   LEU B  96     -22.525 -43.536 -26.102  1.00 88.19           O  
ATOM   4712  CG  LEU B  96     -24.860 -45.379 -27.831  1.00 88.19           C  
ATOM   4713  HG  LEU B  96     -24.355 -44.414 -27.832  1.00 88.19           H  
ATOM   4714  CD1 LEU B  96     -24.803 -45.955 -29.247  1.00 88.19           C  
ATOM   4715 HD11 LEU B  96     -25.345 -46.900 -29.293  1.00 88.19           H  
ATOM   4716 HD12 LEU B  96     -23.762 -46.126 -29.523  1.00 88.19           H  
ATOM   4717 HD13 LEU B  96     -25.240 -45.246 -29.950  1.00 88.19           H  
ATOM   4718  CD2 LEU B  96     -26.323 -45.138 -27.460  1.00 88.19           C  
ATOM   4719 HD21 LEU B  96     -26.373 -44.678 -26.473  1.00 88.19           H  
ATOM   4720 HD22 LEU B  96     -26.867 -46.082 -27.450  1.00 88.19           H  
ATOM   4721 HD23 LEU B  96     -26.777 -44.460 -28.183  1.00 88.19           H  
ATOM   4722  N   VAL B  97     -23.085 -44.759 -24.301  1.00 87.93           N  
ATOM   4723  H   VAL B  97     -23.305 -45.682 -23.956  1.00 87.93           H  
ATOM   4724  CA  VAL B  97     -23.088 -43.630 -23.359  1.00 87.93           C  
ATOM   4725  HA  VAL B  97     -23.680 -42.822 -23.788  1.00 87.93           H  
ATOM   4726  C   VAL B  97     -21.678 -43.071 -23.157  1.00 87.93           C  
ATOM   4727  CB  VAL B  97     -23.739 -44.034 -22.022  1.00 87.93           C  
ATOM   4728  HB  VAL B  97     -23.265 -44.940 -21.645  1.00 87.93           H  
ATOM   4729  O   VAL B  97     -21.503 -41.857 -23.219  1.00 87.93           O  
ATOM   4730  CG1 VAL B  97     -23.612 -42.942 -20.952  1.00 87.93           C  
ATOM   4731 HG11 VAL B  97     -24.167 -43.227 -20.059  1.00 87.93           H  
ATOM   4732 HG12 VAL B  97     -22.568 -42.810 -20.671  1.00 87.93           H  
ATOM   4733 HG13 VAL B  97     -24.001 -41.996 -21.332  1.00 87.93           H  
ATOM   4734  CG2 VAL B  97     -25.239 -44.306 -22.213  1.00 87.93           C  
ATOM   4735 HG21 VAL B  97     -25.396 -45.064 -22.979  1.00 87.93           H  
ATOM   4736 HG22 VAL B  97     -25.747 -43.391 -22.517  1.00 87.93           H  
ATOM   4737 HG23 VAL B  97     -25.670 -44.664 -21.278  1.00 87.93           H  
ATOM   4738  N   ILE B  98     -20.666 -43.924 -22.971  1.00 85.95           N  
ATOM   4739  H   ILE B  98     -20.868 -44.913 -22.934  1.00 85.95           H  
ATOM   4740  CA  ILE B  98     -19.266 -43.487 -22.820  1.00 85.95           C  
ATOM   4741  HA  ILE B  98     -19.207 -42.763 -22.008  1.00 85.95           H  
ATOM   4742  C   ILE B  98     -18.790 -42.770 -24.082  1.00 85.95           C  
ATOM   4743  CB  ILE B  98     -18.350 -44.680 -22.474  1.00 85.95           C  
ATOM   4744  HB  ILE B  98     -18.520 -45.474 -23.201  1.00 85.95           H  
ATOM   4745  O   ILE B  98     -18.255 -41.671 -23.994  1.00 85.95           O  
ATOM   4746  CG1 ILE B  98     -18.700 -45.193 -21.064  1.00 85.95           C  
ATOM   4747 HG12 ILE B  98     -19.780 -45.291 -20.955  1.00 85.95           H  
ATOM   4748 HG13 ILE B  98     -18.360 -44.461 -20.331  1.00 85.95           H  
ATOM   4749  CG2 ILE B  98     -16.861 -44.285 -22.518  1.00 85.95           C  
ATOM   4750 HG21 ILE B  98     -16.659 -43.463 -21.831  1.00 85.95           H  
ATOM   4751 HG22 ILE B  98     -16.563 -43.972 -23.518  1.00 85.95           H  
ATOM   4752 HG23 ILE B  98     -16.222 -45.130 -22.259  1.00 85.95           H  
ATOM   4753  CD1 ILE B  98     -18.081 -46.554 -20.742  1.00 85.95           C  
ATOM   4754 HD11 ILE B  98     -17.001 -46.472 -20.625  1.00 85.95           H  
ATOM   4755 HD12 ILE B  98     -18.315 -47.266 -21.534  1.00 85.95           H  
ATOM   4756 HD13 ILE B  98     -18.511 -46.912 -19.806  1.00 85.95           H  
ATOM   4757  N   PHE B  99     -19.062 -43.335 -25.257  1.00 87.22           N  
ATOM   4758  H   PHE B  99     -19.494 -44.248 -25.266  1.00 87.22           H  
ATOM   4759  CA  PHE B  99     -18.721 -42.726 -26.540  1.00 87.22           C  
ATOM   4760  HA  PHE B  99     -17.642 -42.578 -26.588  1.00 87.22           H  
ATOM   4761  C   PHE B  99     -19.376 -41.351 -26.723  1.00 87.22           C  
ATOM   4762  CB  PHE B  99     -19.143 -43.702 -27.641  1.00 87.22           C  
ATOM   4763  HB2 PHE B  99     -20.200 -43.938 -27.520  1.00 87.22           H  
ATOM   4764  HB3 PHE B  99     -18.586 -44.630 -27.513  1.00 87.22           H  
ATOM   4765  O   PHE B  99     -18.727 -40.411 -27.180  1.00 87.22           O  
ATOM   4766  CG  PHE B  99     -18.915 -43.202 -29.049  1.00 87.22           C  
ATOM   4767  CD1 PHE B  99     -20.000 -42.768 -29.831  1.00 87.22           C  
ATOM   4768  HD1 PHE B  99     -20.994 -42.746 -29.410  1.00 87.22           H  
ATOM   4769  CD2 PHE B  99     -17.620 -43.199 -29.595  1.00 87.22           C  
ATOM   4770  HD2 PHE B  99     -16.772 -43.495 -28.995  1.00 87.22           H  
ATOM   4771  CE1 PHE B  99     -19.792 -42.375 -31.165  1.00 87.22           C  
ATOM   4772  HE1 PHE B  99     -20.626 -42.040 -31.764  1.00 87.22           H  
ATOM   4773  CE2 PHE B  99     -17.417 -42.824 -30.929  1.00 87.22           C  
ATOM   4774  HE2 PHE B  99     -16.428 -42.865 -31.361  1.00 87.22           H  
ATOM   4775  CZ  PHE B  99     -18.503 -42.421 -31.719  1.00 87.22           C  
ATOM   4776  HZ  PHE B  99     -18.344 -42.122 -32.744  1.00 87.22           H  
ATOM   4777  N   ALA B 100     -20.642 -41.199 -26.320  1.00 87.44           N  
ATOM   4778  H   ALA B 100     -21.143 -42.001 -25.966  1.00 87.44           H  
ATOM   4779  CA  ALA B 100     -21.320 -39.907 -26.360  1.00 87.44           C  
ATOM   4780  HA  ALA B 100     -21.244 -39.509 -27.372  1.00 87.44           H  
ATOM   4781  C   ALA B 100     -20.668 -38.877 -25.419  1.00 87.44           C  
ATOM   4782  CB  ALA B 100     -22.803 -40.121 -26.037  1.00 87.44           C  
ATOM   4783  HB1 ALA B 100     -22.914 -40.515 -25.026  1.00 87.44           H  
ATOM   4784  HB2 ALA B 100     -23.237 -40.825 -26.746  1.00 87.44           H  
ATOM   4785  HB3 ALA B 100     -23.331 -39.170 -26.108  1.00 87.44           H  
ATOM   4786  O   ALA B 100     -20.502 -37.719 -25.804  1.00 87.44           O  
ATOM   4787  N   ILE B 101     -20.263 -39.292 -24.214  1.00 84.98           N  
ATOM   4788  H   ILE B 101     -20.420 -40.258 -23.963  1.00 84.98           H  
ATOM   4789  CA  ILE B 101     -19.567 -38.428 -23.249  1.00 84.98           C  
ATOM   4790  HA  ILE B 101     -20.130 -37.501 -23.143  1.00 84.98           H  
ATOM   4791  C   ILE B 101     -18.179 -38.037 -23.767  1.00 84.98           C  
ATOM   4792  CB  ILE B 101     -19.497 -39.106 -21.860  1.00 84.98           C  
ATOM   4793  HB  ILE B 101     -19.092 -40.111 -21.984  1.00 84.98           H  
ATOM   4794  O   ILE B 101     -17.810 -36.869 -23.677  1.00 84.98           O  
ATOM   4795  CG1 ILE B 101     -20.915 -39.209 -21.251  1.00 84.98           C  
ATOM   4796 HG12 ILE B 101     -21.261 -38.215 -20.969  1.00 84.98           H  
ATOM   4797 HG13 ILE B 101     -21.610 -39.595 -21.997  1.00 84.98           H  
ATOM   4798  CG2 ILE B 101     -18.574 -38.330 -20.899  1.00 84.98           C  
ATOM   4799 HG21 ILE B 101     -18.915 -37.299 -20.799  1.00 84.98           H  
ATOM   4800 HG22 ILE B 101     -18.553 -38.801 -19.917  1.00 84.98           H  
ATOM   4801 HG23 ILE B 101     -17.549 -38.330 -21.270  1.00 84.98           H  
ATOM   4802  CD1 ILE B 101     -20.998 -40.134 -20.030  1.00 84.98           C  
ATOM   4803 HD11 ILE B 101     -22.042 -40.243 -19.735  1.00 84.98           H  
ATOM   4804 HD12 ILE B 101     -20.598 -41.116 -20.282  1.00 84.98           H  
ATOM   4805 HD13 ILE B 101     -20.444 -39.717 -19.189  1.00 84.98           H  
ATOM   4806  N   GLU B 102     -17.426 -38.973 -24.346  1.00 82.78           N  
ATOM   4807  H   GLU B 102     -17.754 -39.928 -24.354  1.00 82.78           H  
ATOM   4808  CA  GLU B 102     -16.105 -38.689 -24.914  1.00 82.78           C  
ATOM   4809  HA  GLU B 102     -15.474 -38.233 -24.152  1.00 82.78           H  
ATOM   4810  C   GLU B 102     -16.182 -37.695 -26.073  1.00 82.78           C  
ATOM   4811  CB  GLU B 102     -15.430 -39.976 -25.397  1.00 82.78           C  
ATOM   4812  HB2 GLU B 102     -14.600 -39.680 -26.040  1.00 82.78           H  
ATOM   4813  HB3 GLU B 102     -16.129 -40.570 -25.986  1.00 82.78           H  
ATOM   4814  O   GLU B 102     -15.394 -36.751 -26.121  1.00 82.78           O  
ATOM   4815  CG  GLU B 102     -14.870 -40.816 -24.239  1.00 82.78           C  
ATOM   4816  HG2 GLU B 102     -14.270 -40.169 -23.598  1.00 82.78           H  
ATOM   4817  HG3 GLU B 102     -15.695 -41.206 -23.642  1.00 82.78           H  
ATOM   4818  CD  GLU B 102     -13.987 -41.973 -24.728  1.00 82.78           C  
ATOM   4819  OE1 GLU B 102     -13.661 -42.846 -23.895  1.00 82.78           O  
ATOM   4820  OE2 GLU B 102     -13.634 -41.985 -25.930  1.00 82.78           O  
ATOM   4821  N   ILE B 103     -17.161 -37.842 -26.972  1.00 84.49           N  
ATOM   4822  H   ILE B 103     -17.761 -38.652 -26.903  1.00 84.49           H  
ATOM   4823  CA  ILE B 103     -17.382 -36.871 -28.050  1.00 84.49           C  
ATOM   4824  HA  ILE B 103     -16.443 -36.735 -28.587  1.00 84.49           H  
ATOM   4825  C   ILE B 103     -17.751 -35.503 -27.476  1.00 84.49           C  
ATOM   4826  CB  ILE B 103     -18.441 -37.384 -29.049  1.00 84.49           C  
ATOM   4827  HB  ILE B 103     -19.300 -37.762 -28.495  1.00 84.49           H  
ATOM   4828  O   ILE B 103     -17.203 -34.493 -27.915  1.00 84.49           O  
ATOM   4829  CG1 ILE B 103     -17.819 -38.529 -29.871  1.00 84.49           C  
ATOM   4830 HG12 ILE B 103     -17.438 -39.300 -29.201  1.00 84.49           H  
ATOM   4831 HG13 ILE B 103     -16.974 -38.141 -30.440  1.00 84.49           H  
ATOM   4832  CG2 ILE B 103     -18.923 -36.256 -29.987  1.00 84.49           C  
ATOM   4833 HG21 ILE B 103     -19.680 -36.619 -30.683  1.00 84.49           H  
ATOM   4834 HG22 ILE B 103     -18.081 -35.843 -30.542  1.00 84.49           H  
ATOM   4835 HG23 ILE B 103     -19.403 -35.463 -29.413  1.00 84.49           H  
ATOM   4836  CD1 ILE B 103     -18.789 -39.199 -30.844  1.00 84.49           C  
ATOM   4837 HD11 ILE B 103     -19.608 -39.663 -30.294  1.00 84.49           H  
ATOM   4838 HD12 ILE B 103     -19.181 -38.492 -31.576  1.00 84.49           H  
ATOM   4839 HD13 ILE B 103     -18.229 -39.950 -31.401  1.00 84.49           H  
ATOM   4840  N   ALA B 104     -18.649 -35.451 -26.490  1.00 84.92           N  
ATOM   4841  H   ALA B 104     -19.068 -36.308 -26.158  1.00 84.92           H  
ATOM   4842  CA  ALA B 104     -19.044 -34.191 -25.870  1.00 84.92           C  
ATOM   4843  HA  ALA B 104     -19.415 -33.523 -26.647  1.00 84.92           H  
ATOM   4844  C   ALA B 104     -17.850 -33.489 -25.198  1.00 84.92           C  
ATOM   4845  CB  ALA B 104     -20.186 -34.463 -24.886  1.00 84.92           C  
ATOM   4846  HB1 ALA B 104     -20.517 -33.524 -24.442  1.00 84.92           H  
ATOM   4847  HB2 ALA B 104     -19.849 -35.131 -24.094  1.00 84.92           H  
ATOM   4848  HB3 ALA B 104     -21.024 -34.924 -25.410  1.00 84.92           H  
ATOM   4849  O   ALA B 104     -17.650 -32.292 -25.402  1.00 84.92           O  
ATOM   4850  N   ALA B 105     -17.018 -34.234 -24.466  1.00 81.39           N  
ATOM   4851  H   ALA B 105     -17.238 -35.210 -24.331  1.00 81.39           H  
ATOM   4852  CA  ALA B 105     -15.810 -33.716 -23.830  1.00 81.39           C  
ATOM   4853  HA  ALA B 105     -16.075 -32.845 -23.230  1.00 81.39           H  
ATOM   4854  C   ALA B 105     -14.758 -33.268 -24.856  1.00 81.39           C  
ATOM   4855  CB  ALA B 105     -15.257 -34.796 -22.894  1.00 81.39           C  
ATOM   4856  HB1 ALA B 105     -14.373 -34.417 -22.381  1.00 81.39           H  
ATOM   4857  HB2 ALA B 105     -16.010 -35.064 -22.153  1.00 81.39           H  
ATOM   4858  HB3 ALA B 105     -14.987 -35.684 -23.465  1.00 81.39           H  
ATOM   4859  O   ALA B 105     -14.130 -32.227 -24.674  1.00 81.39           O  
ATOM   4860  N   ALA B 106     -14.593 -34.003 -25.959  1.00 79.67           N  
ATOM   4861  H   ALA B 106     -15.088 -34.881 -26.035  1.00 79.67           H  
ATOM   4862  CA  ALA B 106     -13.672 -33.639 -27.031  1.00 79.67           C  
ATOM   4863  HA  ALA B 106     -12.691 -33.448 -26.597  1.00 79.67           H  
ATOM   4864  C   ALA B 106     -14.112 -32.358 -27.756  1.00 79.67           C  
ATOM   4865  CB  ALA B 106     -13.550 -34.820 -28.000  1.00 79.67           C  
ATOM   4866  HB1 ALA B 106     -13.189 -35.698 -27.465  1.00 79.67           H  
ATOM   4867  HB2 ALA B 106     -14.520 -35.047 -28.442  1.00 79.67           H  
ATOM   4868  HB3 ALA B 106     -12.843 -34.573 -28.792  1.00 79.67           H  
ATOM   4869  O   ALA B 106     -13.290 -31.474 -27.991  1.00 79.67           O  
ATOM   4870  N   ILE B 107     -15.406 -32.225 -28.068  1.00 82.44           N  
ATOM   4871  H   ILE B 107     -16.029 -32.992 -27.860  1.00 82.44           H  
ATOM   4872  CA  ILE B 107     -15.961 -31.008 -28.679  1.00 82.44           C  
ATOM   4873  HA  ILE B 107     -15.390 -30.772 -29.577  1.00 82.44           H  
ATOM   4874  C   ILE B 107     -15.801 -29.826 -27.725  1.00 82.44           C  
ATOM   4875  CB  ILE B 107     -17.440 -31.217 -29.078  1.00 82.44           C  
ATOM   4876  HB  ILE B 107     -17.980 -31.612 -28.217  1.00 82.44           H  
ATOM   4877  O   ILE B 107     -15.360 -28.754 -28.140  1.00 82.44           O  
ATOM   4878  CG1 ILE B 107     -17.539 -32.229 -30.242  1.00 82.44           C  
ATOM   4879 HG12 ILE B 107     -17.124 -31.784 -31.146  1.00 82.44           H  
ATOM   4880 HG13 ILE B 107     -16.944 -33.114 -30.016  1.00 82.44           H  
ATOM   4881  CG2 ILE B 107     -18.100 -29.885 -29.495  1.00 82.44           C  
ATOM   4882 HG21 ILE B 107     -17.551 -29.436 -30.324  1.00 82.44           H  
ATOM   4883 HG22 ILE B 107     -19.136 -30.042 -29.792  1.00 82.44           H  
ATOM   4884 HG23 ILE B 107     -18.117 -29.184 -28.660  1.00 82.44           H  
ATOM   4885  CD1 ILE B 107     -18.972 -32.696 -30.529  1.00 82.44           C  
ATOM   4886 HD11 ILE B 107     -19.436 -33.056 -29.611  1.00 82.44           H  
ATOM   4887 HD12 ILE B 107     -18.945 -33.506 -31.258  1.00 82.44           H  
ATOM   4888 HD13 ILE B 107     -19.567 -31.883 -30.946  1.00 82.44           H  
ATOM   4889  N   TRP B 108     -16.119 -30.019 -26.444  1.00 83.50           N  
ATOM   4890  H   TRP B 108     -16.494 -30.911 -26.155  1.00 83.50           H  
ATOM   4891  CA  TRP B 108     -15.989 -28.964 -25.448  1.00 83.50           C  
ATOM   4892  HA  TRP B 108     -16.534 -28.088 -25.801  1.00 83.50           H  
ATOM   4893  C   TRP B 108     -14.531 -28.530 -25.263  1.00 83.50           C  
ATOM   4894  CB  TRP B 108     -16.627 -29.407 -24.132  1.00 83.50           C  
ATOM   4895  HB2 TRP B 108     -16.127 -30.306 -23.771  1.00 83.50           H  
ATOM   4896  HB3 TRP B 108     -17.675 -29.651 -24.305  1.00 83.50           H  
ATOM   4897  O   TRP B 108     -14.250 -27.337 -25.353  1.00 83.50           O  
ATOM   4898  CG  TRP B 108     -16.548 -28.355 -23.076  1.00 83.50           C  
ATOM   4899  CD1 TRP B 108     -17.370 -27.287 -22.961  1.00 83.50           C  
ATOM   4900  HD1 TRP B 108     -18.212 -27.077 -23.605  1.00 83.50           H  
ATOM   4901  CD2 TRP B 108     -15.536 -28.198 -22.035  1.00 83.50           C  
ATOM   4902  CE2 TRP B 108     -15.808 -26.991 -21.326  1.00 83.50           C  
ATOM   4903  CE3 TRP B 108     -14.401 -28.941 -21.639  1.00 83.50           C  
ATOM   4904  HE3 TRP B 108     -14.156 -29.856 -22.158  1.00 83.50           H  
ATOM   4905  NE1 TRP B 108     -16.926 -26.472 -21.938  1.00 83.50           N  
ATOM   4906  HE1 TRP B 108     -17.295 -25.552 -21.743  1.00 83.50           H  
ATOM   4907  CH2 TRP B 108     -13.885 -27.305 -19.895  1.00 83.50           C  
ATOM   4908  HH2 TRP B 108     -13.248 -26.965 -19.092  1.00 83.50           H  
ATOM   4909  CZ2 TRP B 108     -15.001 -26.541 -20.274  1.00 83.50           C  
ATOM   4910  HZ2 TRP B 108     -15.214 -25.606 -19.777  1.00 83.50           H  
ATOM   4911  CZ3 TRP B 108     -13.587 -28.500 -20.577  1.00 83.50           C  
ATOM   4912  HZ3 TRP B 108     -12.720 -29.073 -20.282  1.00 83.50           H  
ATOM   4913  N   GLY B 109     -13.602 -29.477 -25.107  1.00 76.76           N  
ATOM   4914  H   GLY B 109     -13.904 -30.438 -25.037  1.00 76.76           H  
ATOM   4915  CA  GLY B 109     -12.173 -29.197 -24.956  1.00 76.76           C  
ATOM   4916  HA2 GLY B 109     -12.028 -28.507 -24.125  1.00 76.76           H  
ATOM   4917  HA3 GLY B 109     -11.656 -30.130 -24.728  1.00 76.76           H  
ATOM   4918  C   GLY B 109     -11.534 -28.589 -26.207  1.00 76.76           C  
ATOM   4919  O   GLY B 109     -10.604 -27.796 -26.096  1.00 76.76           O  
ATOM   4920  N   TYR B 110     -12.052 -28.902 -27.400  1.00 78.63           N  
ATOM   4921  H   TYR B 110     -12.767 -29.615 -27.448  1.00 78.63           H  
ATOM   4922  CA  TYR B 110     -11.652 -28.231 -28.638  1.00 78.63           C  
ATOM   4923  HA  TYR B 110     -10.564 -28.181 -28.682  1.00 78.63           H  
ATOM   4924  C   TYR B 110     -12.157 -26.786 -28.681  1.00 78.63           C  
ATOM   4925  CB  TYR B 110     -12.140 -29.032 -29.855  1.00 78.63           C  
ATOM   4926  HB2 TYR B 110     -11.833 -30.071 -29.736  1.00 78.63           H  
ATOM   4927  HB3 TYR B 110     -13.229 -29.013 -29.896  1.00 78.63           H  
ATOM   4928  O   TYR B 110     -11.396 -25.872 -28.988  1.00 78.63           O  
ATOM   4929  CG  TYR B 110     -11.576 -28.514 -31.164  1.00 78.63           C  
ATOM   4930  CD1 TYR B 110     -12.227 -27.488 -31.875  1.00 78.63           C  
ATOM   4931  HD1 TYR B 110     -13.157 -27.081 -31.508  1.00 78.63           H  
ATOM   4932  CD2 TYR B 110     -10.366 -29.038 -31.650  1.00 78.63           C  
ATOM   4933  HD2 TYR B 110      -9.911 -29.870 -31.133  1.00 78.63           H  
ATOM   4934  CE1 TYR B 110     -11.642 -26.959 -33.042  1.00 78.63           C  
ATOM   4935  HE1 TYR B 110     -12.124 -26.157 -33.581  1.00 78.63           H  
ATOM   4936  CE2 TYR B 110      -9.753 -28.485 -32.790  1.00 78.63           C  
ATOM   4937  HE2 TYR B 110      -8.812 -28.879 -33.145  1.00 78.63           H
[truncated: 1,085,250 more chars]
