# Supplementary material for: Deep learning insights into the architecture of the mammalian egg-sperm fusion synapse
Source: eLife. 2024 Apr 26;13:RP93131. doi: 10.7554/eLife.93131 (PMC11052572; doi:10.7554/eLife.93131)
Supplement: Figure 5—source data 1. [file elife-93131-fig5-data1.zip › eLife-VOR-RA-2023-93131R1_figure_5-source_data/figure_5bc/JUNO_CD9_IZUMO1_SPACA6_TMEM81_ranked_1.pdb]

ATOM      1  N   GLY A   1      50.724   7.702  -9.702  1.00 63.71           N  
ATOM      2  H   GLY A   1      51.403   6.985  -9.914  1.00 63.71           H  
ATOM      3  H2  GLY A   1      50.043   7.780 -10.443  1.00 63.71           H  
ATOM      4  H3  GLY A   1      50.243   7.428  -8.857  1.00 63.71           H  
ATOM      5  CA  GLY A   1      51.385   9.001  -9.479  1.00 63.71           C  
ATOM      6  HA2 GLY A   1      51.931   9.299 -10.374  1.00 63.71           H  
ATOM      7  HA3 GLY A   1      52.072   8.917  -8.637  1.00 63.71           H  
ATOM      8  C   GLY A   1      50.357  10.067  -9.158  1.00 63.71           C  
ATOM      9  O   GLY A   1      49.166   9.773  -9.205  1.00 63.71           O  
ATOM     10  N   ASP A   2      50.807  11.291  -8.872  1.00 68.81           N  
ATOM     11  H   ASP A   2      51.800  11.455  -8.793  1.00 68.81           H  
ATOM     12  CA  ASP A   2      49.944  12.410  -8.445  1.00 68.81           C  
ATOM     13  HA  ASP A   2      49.443  12.127  -7.519  1.00 68.81           H  
ATOM     14  C   ASP A   2      48.828  12.764  -9.442  1.00 68.81           C  
ATOM     15  CB  ASP A   2      50.810  13.653  -8.164  1.00 68.81           C  
ATOM     16  HB2 ASP A   2      51.464  13.833  -9.018  1.00 68.81           H  
ATOM     17  HB3 ASP A   2      50.155  14.518  -8.058  1.00 68.81           H  
ATOM     18  O   ASP A   2      47.790  13.276  -9.041  1.00 68.81           O  
ATOM     19  CG  ASP A   2      51.644  13.548  -6.882  1.00 68.81           C  
ATOM     20  OD1 ASP A   2      51.259  12.759  -5.990  1.00 68.81           O  
ATOM     21  OD2 ASP A   2      52.672  14.255  -6.809  1.00 68.81           O  
ATOM     22  N   GLU A   3      48.986  12.412 -10.721  1.00 77.31           N  
ATOM     23  H   GLU A   3      49.887  12.058 -11.009  1.00 77.31           H  
ATOM     24  CA  GLU A   3      47.958  12.573 -11.761  1.00 77.31           C  
ATOM     25  HA  GLU A   3      47.659  13.620 -11.813  1.00 77.31           H  
ATOM     26  C   GLU A   3      46.678  11.758 -11.508  1.00 77.31           C  
ATOM     27  CB  GLU A   3      48.540  12.158 -13.120  1.00 77.31           C  
ATOM     28  HB2 GLU A   3      47.760  12.258 -13.874  1.00 77.31           H  
ATOM     29  HB3 GLU A   3      48.843  11.112 -13.068  1.00 77.31           H  
ATOM     30  O   GLU A   3      45.644  12.038 -12.103  1.00 77.31           O  
ATOM     31  CG  GLU A   3      49.742  13.015 -13.546  1.00 77.31           C  
ATOM     32  HG2 GLU A   3      50.553  12.869 -12.833  1.00 77.31           H  
ATOM     33  HG3 GLU A   3      49.448  14.064 -13.516  1.00 77.31           H  
ATOM     34  CD  GLU A   3      50.256  12.674 -14.954  1.00 77.31           C  
ATOM     35  OE1 GLU A   3      51.137  13.423 -15.431  1.00 77.31           O  
ATOM     36  OE2 GLU A   3      49.811  11.653 -15.527  1.00 77.31           O  
ATOM     37  N   LEU A   4      46.725  10.751 -10.631  1.00 86.22           N  
ATOM     38  H   LEU A   4      47.596  10.593 -10.144  1.00 86.22           H  
ATOM     39  CA  LEU A   4      45.567   9.923 -10.268  1.00 86.22           C  
ATOM     40  HA  LEU A   4      44.860   9.916 -11.098  1.00 86.22           H  
ATOM     41  C   LEU A   4      44.797  10.480  -9.064  1.00 86.22           C  
ATOM     42  CB  LEU A   4      46.036   8.483 -10.003  1.00 86.22           C  
ATOM     43  HB2 LEU A   4      46.747   8.504  -9.178  1.00 86.22           H  
ATOM     44  HB3 LEU A   4      45.182   7.883  -9.688  1.00 86.22           H  
ATOM     45  O   LEU A   4      43.837   9.863  -8.602  1.00 86.22           O  
ATOM     46  CG  LEU A   4      46.687   7.798 -11.216  1.00 86.22           C  
ATOM     47  HG  LEU A   4      47.497   8.415 -11.604  1.00 86.22           H  
ATOM     48  CD1 LEU A   4      47.294   6.466 -10.773  1.00 86.22           C  
ATOM     49 HD11 LEU A   4      47.988   6.622  -9.946  1.00 86.22           H  
ATOM     50 HD12 LEU A   4      47.817   6.005 -11.611  1.00 86.22           H  
ATOM     51 HD13 LEU A   4      46.503   5.794 -10.440  1.00 86.22           H  
ATOM     52  CD2 LEU A   4      45.680   7.528 -12.335  1.00 86.22           C  
ATOM     53 HD21 LEU A   4      46.167   6.995 -13.151  1.00 86.22           H  
ATOM     54 HD22 LEU A   4      45.297   8.470 -12.729  1.00 86.22           H  
ATOM     55 HD23 LEU A   4      44.848   6.929 -11.965  1.00 86.22           H  
ATOM     56  N   LEU A   5      45.229  11.614  -8.516  1.00 89.06           N  
ATOM     57  H   LEU A   5      45.979  12.117  -8.970  1.00 89.06           H  
ATOM     58  CA  LEU A   5      44.608  12.236  -7.358  1.00 89.06           C  
ATOM     59  HA  LEU A   5      43.917  11.532  -6.895  1.00 89.06           H  
ATOM     60  C   LEU A   5      43.790  13.440  -7.776  1.00 89.06           C  
ATOM     61  CB  LEU A   5      45.679  12.631  -6.333  1.00 89.06           C  
ATOM     62  HB2 LEU A   5      45.227  13.248  -5.556  1.00 89.06           H  
ATOM     63  HB3 LEU A   5      46.435  13.235  -6.836  1.00 89.06           H  
ATOM     64  O   LEU A   5      44.222  14.252  -8.587  1.00 89.06           O  
ATOM     65  CG  LEU A   5      46.345  11.416  -5.680  1.00 89.06           C  
ATOM     66  HG  LEU A   5      46.655  10.701  -6.441  1.00 89.06           H  
ATOM     67  CD1 LEU A   5      47.586  11.854  -4.907  1.00 89.06           C  
ATOM     68 HD11 LEU A   5      47.311  12.521  -4.090  1.00 89.06           H  
ATOM     69 HD12 LEU A   5      48.268  12.378  -5.577  1.00 89.06           H  
ATOM     70 HD13 LEU A   5      48.107  10.974  -4.531  1.00 89.06           H  
ATOM     71  CD2 LEU A   5      45.385  10.732  -4.704  1.00 89.06           C  
ATOM     72 HD21 LEU A   5      45.097  11.407  -3.898  1.00 89.06           H  
ATOM     73 HD22 LEU A   5      44.496  10.379  -5.227  1.00 89.06           H  
ATOM     74 HD23 LEU A   5      45.885   9.851  -4.303  1.00 89.06           H  
ATOM     75  N   ASN A   6      42.637  13.592  -7.129  1.00 92.77           N  
ATOM     76  H   ASN A   6      42.319  12.858  -6.512  1.00 92.77           H  
ATOM     77  CA  ASN A   6      41.774  14.746  -7.321  1.00 92.77           C  
ATOM     78  HA  ASN A   6      40.858  14.533  -6.770  1.00 92.77           H  
ATOM     79  C   ASN A   6      41.363  14.927  -8.794  1.00 92.77           C  
ATOM     80  CB  ASN A   6      42.456  15.971  -6.684  1.00 92.77           C  
ATOM     81  HB2 ASN A   6      42.947  15.684  -5.754  1.00 92.77           H  
ATOM     82  HB3 ASN A   6      43.211  16.362  -7.366  1.00 92.77           H  
ATOM     83  O   ASN A   6      41.475  16.017  -9.358  1.00 92.77           O  
ATOM     84  CG  ASN A   6      41.463  17.053  -6.349  1.00 92.77           C  
ATOM     85  ND2 ASN A   6      41.853  18.303  -6.405  1.00 92.77           N  
ATOM     86 HD21 ASN A   6      41.144  19.008  -6.257  1.00 92.77           H  
ATOM     87 HD22 ASN A   6      42.750  18.518  -6.815  1.00 92.77           H  
ATOM     88  OD1 ASN A   6      40.336  16.787  -5.972  1.00 92.77           O  
ATOM     89  N   ILE A   7      40.903  13.836  -9.409  1.00 94.15           N  
ATOM     90  H   ILE A   7      40.769  13.000  -8.859  1.00 94.15           H  
ATOM     91  CA  ILE A   7      40.455  13.806 -10.802  1.00 94.15           C  
ATOM     92  HA  ILE A   7      40.480  14.824 -11.193  1.00 94.15           H  
ATOM     93  C   ILE A   7      39.009  13.345 -10.894  1.00 94.15           C  
ATOM     94  CB  ILE A   7      41.373  12.964 -11.715  1.00 94.15           C  
ATOM     95  HB  ILE A   7      41.023  13.124 -12.734  1.00 94.15           H  
ATOM     96  O   ILE A   7      38.524  12.590 -10.051  1.00 94.15           O  
ATOM     97  CG1 ILE A   7      41.317  11.443 -11.439  1.00 94.15           C  
ATOM     98 HG12 ILE A   7      40.281  11.109 -11.373  1.00 94.15           H  
ATOM     99 HG13 ILE A   7      41.808  11.223 -10.491  1.00 94.15           H  
ATOM    100  CG2 ILE A   7      42.813  13.494 -11.642  1.00 94.15           C  
ATOM    101 HG21 ILE A   7      43.314  13.130 -10.745  1.00 94.15           H  
ATOM    102 HG22 ILE A   7      43.375  13.161 -12.515  1.00 94.15           H  
ATOM    103 HG23 ILE A   7      42.821  14.584 -11.633  1.00 94.15           H  
ATOM    104  CD1 ILE A   7      41.979  10.629 -12.558  1.00 94.15           C  
ATOM    105 HD11 ILE A   7      41.469  10.812 -13.504  1.00 94.15           H  
ATOM    106 HD12 ILE A   7      41.930   9.565 -12.328  1.00 94.15           H  
ATOM    107 HD13 ILE A   7      43.031  10.899 -12.656  1.00 94.15           H  
ATOM    108  N   CYS A   8      38.339  13.774 -11.957  1.00 95.04           N  
ATOM    109  H   CYS A   8      38.825  14.327 -12.649  1.00 95.04           H  
ATOM    110  CA  CYS A   8      37.014  13.296 -12.306  1.00 95.04           C  
ATOM    111  HA  CYS A   8      36.587  12.747 -11.466  1.00 95.04           H  
ATOM    112  C   CYS A   8      37.098  12.332 -13.481  1.00 95.04           C  
ATOM    113  CB  CYS A   8      36.106  14.484 -12.602  1.00 95.04           C  
ATOM    114  HB2 CYS A   8      35.117  14.117 -12.875  1.00 95.04           H  
ATOM    115  HB3 CYS A   8      36.509  15.026 -13.457  1.00 95.04           H  
ATOM    116  O   CYS A   8      37.886  12.529 -14.404  1.00 95.04           O  
ATOM    117  SG  CYS A   8      35.937  15.627 -11.214  1.00 95.04           S  
ATOM    118  N   MET A   9      36.267  11.297 -13.434  1.00 91.47           N  
ATOM    119  H   MET A   9      35.624  11.226 -12.658  1.00 91.47           H  
ATOM    120  CA  MET A   9      36.137  10.332 -14.518  1.00 91.47           C  
ATOM    121  HA  MET A   9      37.111   9.899 -14.742  1.00 91.47           H  
ATOM    122  C   MET A   9      35.623  11.005 -15.784  1.00 91.47           C  
ATOM    123  CB  MET A   9      35.172   9.244 -14.050  1.00 91.47           C  
ATOM    124  HB2 MET A   9      35.532   8.873 -13.089  1.00 91.47           H  
ATOM    125  HB3 MET A   9      34.186   9.685 -13.906  1.00 91.47           H  
ATOM    126  O   MET A   9      34.705  11.820 -15.729  1.00 91.47           O  
ATOM    127  CG  MET A   9      35.045   8.064 -15.015  1.00 91.47           C  
ATOM    128  HG2 MET A   9      34.842   8.434 -16.021  1.00 91.47           H  
ATOM    129  HG3 MET A   9      35.995   7.530 -15.034  1.00 91.47           H  
ATOM    130  SD  MET A   9      33.721   6.898 -14.589  1.00 91.47           S  
ATOM    131  CE  MET A   9      33.842   6.855 -12.781  1.00 91.47           C  
ATOM    132  HE1 MET A   9      33.273   6.012 -12.390  1.00 91.47           H  
ATOM    133  HE2 MET A   9      34.888   6.763 -12.487  1.00 91.47           H  
ATOM    134  HE3 MET A   9      33.431   7.774 -12.364  1.00 91.47           H  
ATOM    135  N   ASN A  10      36.159  10.618 -16.937  1.00 88.16           N  
ATOM    136  H   ASN A  10      36.955   9.997 -16.931  1.00 88.16           H  
ATOM    137  CA  ASN A  10      35.657  11.073 -18.224  1.00 88.16           C  
ATOM    138  HA  ASN A  10      35.370  12.119 -18.120  1.00 88.16           H  
ATOM    139  C   ASN A  10      34.395  10.292 -18.628  1.00 88.16           C  
ATOM    140  CB  ASN A  10      36.790  11.008 -19.246  1.00 88.16           C  
ATOM    141  HB2 ASN A  10      36.988   9.969 -19.508  1.00 88.16           H  
ATOM    142  HB3 ASN A  10      37.698  11.423 -18.809  1.00 88.16           H  
ATOM    143  O   ASN A  10      34.415   9.357 -19.440  1.00 88.16           O  
ATOM    144  CG  ASN A  10      36.478  11.787 -20.505  1.00 88.16           C  
ATOM    145  ND2 ASN A  10      37.322  11.649 -21.498  1.00 88.16           N  
ATOM    146 HD21 ASN A  10      37.126  12.167 -22.342  1.00 88.16           H  
ATOM    147 HD22 ASN A  10      38.128  11.056 -21.364  1.00 88.16           H  
ATOM    148  OD1 ASN A  10      35.520  12.535 -20.626  1.00 88.16           O  
ATOM    149  N   ALA A  11      33.280  10.677 -18.019  1.00 87.95           N  
ATOM    150  H   ALA A  11      33.354  11.411 -17.328  1.00 87.95           H  
ATOM    151  CA  ALA A  11      31.954  10.156 -18.298  1.00 87.95           C  
ATOM    152  HA  ALA A  11      31.966   9.659 -19.268  1.00 87.95           H  
ATOM    153  C   ALA A  11      30.931  11.297 -18.417  1.00 87.95           C  
ATOM    154  CB  ALA A  11      31.614   9.100 -17.239  1.00 87.95           C  
ATOM    155  HB1 ALA A  11      31.805   9.499 -16.242  1.00 87.95           H  
ATOM    156  HB2 ALA A  11      32.259   8.232 -17.375  1.00 87.95           H  
ATOM    157  HB3 ALA A  11      30.572   8.790 -17.312  1.00 87.95           H  
ATOM    158  O   ALA A  11      31.230  12.471 -18.213  1.00 87.95           O  
ATOM    159  N   LYS A  12      29.715  10.943 -18.836  1.00 84.63           N  
ATOM    160  H   LYS A  12      29.538   9.955 -18.943  1.00 84.63           H  
ATOM    161  CA  LYS A  12      28.723  11.885 -19.372  1.00 84.63           C  
ATOM    162  HA  LYS A  12      29.197  12.443 -20.180  1.00 84.63           H  
ATOM    163  C   LYS A  12      28.229  12.940 -18.370  1.00 84.63           C  
ATOM    164  CB  LYS A  12      27.563  11.054 -19.937  1.00 84.63           C  
ATOM    165  HB2 LYS A  12      26.896  10.767 -19.125  1.00 84.63           H  
ATOM    166  HB3 LYS A  12      27.965  10.147 -20.387  1.00 84.63           H  
ATOM    167  O   LYS A  12      27.834  14.018 -18.803  1.00 84.63           O  
ATOM    168  CG  LYS A  12      26.775  11.800 -21.019  1.00 84.63           C  
ATOM    169  HG2 LYS A  12      26.324  12.699 -20.600  1.00 84.63           H  
ATOM    170  HG3 LYS A  12      27.449  12.077 -21.830  1.00 84.63           H  
ATOM    171  CD  LYS A  12      25.674  10.883 -21.559  1.00 84.63           C  
ATOM    172  HD2 LYS A  12      26.121   9.957 -21.921  1.00 84.63           H  
ATOM    173  HD3 LYS A  12      24.983  10.652 -20.749  1.00 84.63           H  
ATOM    174  CE  LYS A  12      24.924  11.566 -22.701  1.00 84.63           C  
ATOM    175  HE2 LYS A  12      25.633  11.796 -23.497  1.00 84.63           H  
ATOM    176  HE3 LYS A  12      24.514  12.506 -22.331  1.00 84.63           H  
ATOM    177  NZ  LYS A  12      23.839  10.691 -23.206  1.00 84.63           N  
ATOM    178  HZ1 LYS A  12      23.188  10.491 -22.461  1.00 84.63           H  
ATOM    179  HZ2 LYS A  12      24.225   9.818 -23.537  1.00 84.63           H  
ATOM    180  HZ3 LYS A  12      23.336  11.141 -23.958  1.00 84.63           H  
ATOM    181  N   HIS A  13      28.251  12.625 -17.075  1.00 89.91           N  
ATOM    182  H   HIS A  13      28.632  11.729 -16.806  1.00 89.91           H  
ATOM    183  CA  HIS A  13      27.673  13.452 -16.003  1.00 89.91           C  
ATOM    184  HA  HIS A  13      27.177  14.320 -16.437  1.00 89.91           H  
ATOM    185  C   HIS A  13      28.714  14.008 -15.031  1.00 89.91           C  
ATOM    186  CB  HIS A  13      26.603  12.637 -15.278  1.00 89.91           C  
ATOM    187  HB2 HIS A  13      26.121  13.266 -14.529  1.00 89.91           H  
ATOM    188  HB3 HIS A  13      27.066  11.791 -14.771  1.00 89.91           H  
ATOM    189  O   HIS A  13      28.382  14.732 -14.093  1.00 89.91           O  
ATOM    190  CG  HIS A  13      25.550  12.142 -16.229  1.00 89.91           C  
ATOM    191  CD2 HIS A  13      25.232  10.837 -16.452  1.00 89.91           C  
ATOM    192  HD2 HIS A  13      25.660   9.987 -15.942  1.00 89.91           H  
ATOM    193  ND1 HIS A  13      24.738  12.952 -17.024  1.00 89.91           N  
ATOM    194  CE1 HIS A  13      23.907  12.124 -17.661  1.00 89.91           C  
ATOM    195  HE1 HIS A  13      23.077  12.445 -18.272  1.00 89.91           H  
ATOM    196  NE2 HIS A  13      24.206  10.850 -17.365  1.00 89.91           N  
ATOM    197  HE2 HIS A  13      23.628  10.057 -17.603  1.00 89.91           H  
ATOM    198  N   HIS A  14      29.987  13.717 -15.283  1.00 93.01           N  
ATOM    199  H   HIS A  14      30.208  13.146 -16.086  1.00 93.01           H  
ATOM    200  CA  HIS A  14      31.097  14.212 -14.489  1.00 93.01           C  
ATOM    201  HA  HIS A  14      30.764  14.336 -13.459  1.00 93.01           H  
ATOM    202  C   HIS A  14      31.566  15.566 -15.014  1.00 93.01           C  
ATOM    203  CB  HIS A  14      32.234  13.187 -14.492  1.00 93.01           C  
ATOM    204  HB2 HIS A  14      32.504  12.983 -15.528  1.00 93.01           H  
ATOM    205  HB3 HIS A  14      33.103  13.613 -13.990  1.00 93.01           H  
ATOM    206  O   HIS A  14      31.615  15.835 -16.218  1.00 93.01           O  
ATOM    207  CG  HIS A  14      31.878  11.886 -13.817  1.00 93.01           C  
ATOM    208  CD2 HIS A  14      32.249  11.498 -12.561  1.00 93.01           C  
ATOM    209  HD2 HIS A  14      32.840  12.072 -11.862  1.00 93.01           H  
ATOM    210  ND1 HIS A  14      31.027  10.920 -14.352  1.00 93.01           N  
ATOM    211  CE1 HIS A  14      30.879   9.994 -13.394  1.00 93.01           C  
ATOM    212  HE1 HIS A  14      30.182   9.170 -13.448  1.00 93.01           H  
ATOM    213  NE2 HIS A  14      31.630  10.292 -12.321  1.00 93.01           N  
ATOM    214  HE2 HIS A  14      31.605   9.795 -11.442  1.00 93.01           H  
ATOM    215  N   LYS A  15      31.984  16.429 -14.094  1.00 94.63           N  
ATOM    216  H   LYS A  15      31.893  16.150 -13.127  1.00 94.63           H  
ATOM    217  CA  LYS A  15      32.767  17.620 -14.417  1.00 94.63           C  
ATOM    218  HA  LYS A  15      32.238  18.188 -15.183  1.00 94.63           H  
ATOM    219  C   LYS A  15      34.132  17.210 -14.968  1.00 94.63           C  
ATOM    220  CB  LYS A  15      32.955  18.476 -13.164  1.00 94.63           C  
ATOM    221  HB2 LYS A  15      33.466  17.873 -12.413  1.00 94.63           H  
ATOM    222  HB3 LYS A  15      33.598  19.321 -13.408  1.00 94.63           H  
ATOM    223  O   LYS A  15      34.645  16.138 -14.669  1.00 94.63           O  
ATOM    224  CG  LYS A  15      31.645  19.019 -12.581  1.00 94.63           C  
ATOM    225  HG2 LYS A  15      31.151  19.674 -13.298  1.00 94.63           H  
ATOM    226  HG3 LYS A  15      30.977  18.200 -12.315  1.00 94.63           H  
ATOM    227  CD  LYS A  15      32.020  19.801 -11.323  1.00 94.63           C  
ATOM    228  HD2 LYS A  15      32.670  19.171 -10.716  1.00 94.63           H  
ATOM    229  HD3 LYS A  15      32.577  20.699 -11.591  1.00 94.63           H  
ATOM    230  CE  LYS A  15      30.805  20.184 -10.492  1.00 94.63           C  
ATOM    231  HE2 LYS A  15      30.321  21.066 -10.910  1.00 94.63           H  
ATOM    232  HE3 LYS A  15      30.091  19.360 -10.516  1.00 94.63           H  
ATOM    233  NZ  LYS A  15      31.243  20.438  -9.105  1.00 94.63           N  
ATOM    234  HZ1 LYS A  15      31.744  19.646  -8.730  1.00 94.63           H  
ATOM    235  HZ2 LYS A  15      30.448  20.610  -8.507  1.00 94.63           H  
ATOM    236  HZ3 LYS A  15      31.867  21.230  -9.056  1.00 94.63           H  
ATOM    237  N   ARG A  16      34.783  18.120 -15.696  1.00 92.46           N  
ATOM    238  H   ARG A  16      34.297  18.978 -15.916  1.00 92.46           H  
ATOM    239  CA  ARG A  16      36.185  17.934 -16.117  1.00 92.46           C  
ATOM    240  HA  ARG A  16      36.299  16.945 -16.561  1.00 92.46           H  
ATOM    241  C   ARG A  16      37.173  17.954 -14.956  1.00 92.46           C  
ATOM    242  CB  ARG A  16      36.596  19.016 -17.120  1.00 92.46           C  
ATOM    243  HB2 ARG A  16      37.680  19.122 -17.087  1.00 92.46           H  
ATOM    244  HB3 ARG A  16      36.154  19.974 -16.847  1.00 92.46           H  
ATOM    245  O   ARG A  16      38.195  17.285 -15.019  1.00 92.46           O  
ATOM    246  CG  ARG A  16      36.212  18.638 -18.549  1.00 92.46           C  
ATOM    247  HG2 ARG A  16      36.614  17.652 -18.782  1.00 92.46           H  
ATOM    248  HG3 ARG A  16      35.127  18.621 -18.654  1.00 92.46           H  
ATOM    249  CD  ARG A  16      36.821  19.670 -19.499  1.00 92.46           C  
ATOM    250  HD2 ARG A  16      36.350  20.636 -19.319  1.00 92.46           H  
ATOM    251  HD3 ARG A  16      37.887  19.749 -19.290  1.00 92.46           H  
ATOM    252  NE  ARG A  16      36.636  19.276 -20.903  1.00 92.46           N  
ATOM    253  HE  ARG A  16      36.119  18.424 -21.066  1.00 92.46           H  
ATOM    254  NH1 ARG A  16      37.816  21.009 -21.834  1.00 92.46           N  
ATOM    255 HH11 ARG A  16      37.995  21.364 -20.905  1.00 92.46           H  
ATOM    256 HH12 ARG A  16      38.194  21.477 -22.645  1.00 92.46           H  
ATOM    257  NH2 ARG A  16      36.918  19.444 -23.151  1.00 92.46           N  
ATOM    258 HH21 ARG A  16      37.301  19.919 -23.956  1.00 92.46           H  
ATOM    259 HH22 ARG A  16      36.399  18.586 -23.271  1.00 92.46           H  
ATOM    260  CZ  ARG A  16      37.122  19.910 -21.953  1.00 92.46           C  
ATOM    261  N   VAL A  17      36.907  18.786 -13.954  1.00 94.85           N  
ATOM    262  H   VAL A  17      36.013  19.255 -13.932  1.00 94.85           H  
ATOM    263  CA  VAL A  17      37.808  19.025 -12.825  1.00 94.85           C  
ATOM    264  HA  VAL A  17      38.493  18.181 -12.753  1.00 94.85           H  
ATOM    265  C   VAL A  17      36.954  19.114 -11.563  1.00 94.85           C  
ATOM    266  CB  VAL A  17      38.646  20.313 -13.002  1.00 94.85           C  
ATOM    267  HB  VAL A  17      38.038  21.177 -12.735  1.00 94.85           H  
ATOM    268  O   VAL A  17      35.866  19.702 -11.636  1.00 94.85           O  
ATOM    269  CG1 VAL A  17      39.883  20.284 -12.098  1.00 94.85           C  
ATOM    270 HG11 VAL A  17      39.575  20.323 -11.053  1.00 94.85           H  
ATOM    271 HG12 VAL A  17      40.470  19.384 -12.279  1.00 94.85           H  
ATOM    272 HG13 VAL A  17      40.505  21.160 -12.284  1.00 94.85           H  
ATOM    273  CG2 VAL A  17      39.141  20.532 -14.441  1.00 94.85           C  
ATOM    274 HG21 VAL A  17      39.701  19.659 -14.776  1.00 94.85           H  
ATOM    275 HG22 VAL A  17      39.789  21.408 -14.480  1.00 94.85           H  
ATOM    276 HG23 VAL A  17      38.296  20.709 -15.106  1.00 94.85           H  
ATOM    277  N   PRO A  18      37.404  18.550 -10.428  1.00 96.37           N  
ATOM    278  CA  PRO A  18      36.699  18.701  -9.166  1.00 96.37           C  
ATOM    279  HA  PRO A  18      35.721  18.227  -9.246  1.00 96.37           H  
ATOM    280  C   PRO A  18      36.544  20.179  -8.804  1.00 96.37           C  
ATOM    281  CB  PRO A  18      37.541  17.963  -8.128  1.00 96.37           C  
ATOM    282  HB2 PRO A  18      38.246  18.656  -7.668  1.00 96.37           H  
ATOM    283  HB3 PRO A  18      36.925  17.475  -7.373  1.00 96.37           H  
ATOM    284  O   PRO A  18      37.470  20.975  -8.979  1.00 96.37           O  
ATOM    285  CG  PRO A  18      38.357  16.971  -8.938  1.00 96.37           C  
ATOM    286  HG2 PRO A  18      37.788  16.056  -9.103  1.00 96.37           H  
ATOM    287  HG3 PRO A  18      39.296  16.746  -8.431  1.00 96.37           H  
ATOM    288  CD  PRO A  18      38.575  17.698 -10.257  1.00 96.37           C  
ATOM    289  HD2 PRO A  18      38.675  16.967 -11.059  1.00 96.37           H  
ATOM    290  HD3 PRO A  18      39.477  18.304 -10.180  1.00 96.37           H  
ATOM    291  N   SER A  19      35.365  20.554  -8.318  1.00 96.36           N  
ATOM    292  H   SER A  19      34.640  19.860  -8.203  1.00 96.36           H  
ATOM    293  CA  SER A  19      35.098  21.909  -7.840  1.00 96.36           C  
ATOM    294  HA  SER A  19      36.038  22.320  -7.470  1.00 96.36           H  
ATOM    295  C   SER A  19      34.086  21.890  -6.696  1.00 96.36           C  
ATOM    296  CB  SER A  19      34.598  22.805  -8.986  1.00 96.36           C  
ATOM    297  HB2 SER A  19      34.773  23.848  -8.723  1.00 96.36           H  
ATOM    298  HB3 SER A  19      35.167  22.583  -9.889  1.00 96.36           H  
ATOM    299  O   SER A  19      33.273  20.959  -6.635  1.00 96.36           O  
ATOM    300  OG  SER A  19      33.209  22.631  -9.241  1.00 96.36           O  
ATOM    301  HG  SER A  19      32.730  23.196  -8.629  1.00 96.36           H  
ATOM    302  N   PRO A  20      34.062  22.925  -5.843  1.00 96.05           N  
ATOM    303  CA  PRO A  20      32.996  23.095  -4.864  1.00 96.05           C  
ATOM    304  HA  PRO A  20      33.029  22.252  -4.174  1.00 96.05           H  
ATOM    305  C   PRO A  20      31.615  23.161  -5.537  1.00 96.05           C  
ATOM    306  CB  PRO A  20      33.316  24.381  -4.096  1.00 96.05           C  
ATOM    307  HB2 PRO A  20      33.119  24.268  -3.030  1.00 96.05           H  
ATOM    308  HB3 PRO A  20      32.734  25.211  -4.496  1.00 96.05           H  
ATOM    309  O   PRO A  20      31.483  23.682  -6.648  1.00 96.05           O  
ATOM    310  CG  PRO A  20      34.799  24.630  -4.372  1.00 96.05           C  
ATOM    311  HG2 PRO A  20      35.037  25.694  -4.363  1.00 96.05           H  
ATOM    312  HG3 PRO A  20      35.402  24.101  -3.634  1.00 96.05           H  
ATOM    313  CD  PRO A  20      35.021  24.013  -5.748  1.00 96.05           C  
ATOM    314  HD2 PRO A  20      36.049  23.657  -5.824  1.00 96.05           H  
ATOM    315  HD3 PRO A  20      34.811  24.753  -6.521  1.00 96.05           H  
ATOM    316  N   GLU A  21      30.612  22.615  -4.857  1.00 94.72           N  
ATOM    317  H   GLU A  21      30.857  22.215  -3.962  1.00 94.72           H  
ATOM    318  CA  GLU A  21      29.177  22.633  -5.158  1.00 94.72           C  
ATOM    319  HA  GLU A  21      28.921  23.518  -5.740  1.00 94.72           H  
ATOM    320  C   GLU A  21      28.403  22.696  -3.836  1.00 94.72           C  
ATOM    321  CB  GLU A  21      28.760  21.377  -5.940  1.00 94.72           C  
ATOM    322  HB2 GLU A  21      27.716  21.136  -5.739  1.00 94.72           H  
ATOM    323  HB3 GLU A  21      29.365  20.532  -5.614  1.00 94.72           H  
ATOM    324  O   GLU A  21      28.008  21.685  -3.258  1.00 94.72           O  
ATOM    325  CG  GLU A  21      28.907  21.545  -7.448  1.00 94.72           C  
ATOM    326  HG2 GLU A  21      29.869  22.009  -7.668  1.00 94.72           H  
ATOM    327  HG3 GLU A  21      28.904  20.541  -7.874  1.00 94.72           H  
ATOM    328  CD  GLU A  21      27.797  22.336  -8.145  1.00 94.72           C  
ATOM    329  OE1 GLU A  21      27.841  22.330  -9.397  1.00 94.72           O  
ATOM    330  OE2 GLU A  21      26.874  22.842  -7.470  1.00 94.72           O  
ATOM    331  N   ASP A  22      28.174  23.904  -3.334  1.00 89.01           N  
ATOM    332  H   ASP A  22      28.668  24.680  -3.749  1.00 89.01           H  
ATOM    333  CA  ASP A  22      27.644  24.116  -1.980  1.00 89.01           C  
ATOM    334  HA  ASP A  22      28.315  23.635  -1.268  1.00 89.01           H  
ATOM    335  C   ASP A  22      26.232  23.548  -1.763  1.00 89.01           C  
ATOM    336  CB  ASP A  22      27.619  25.622  -1.683  1.00 89.01           C  
ATOM    337  HB2 ASP A  22      26.879  26.092  -2.331  1.00 89.01           H  
ATOM    338  HB3 ASP A  22      27.303  25.771  -0.651  1.00 89.01           H  
ATOM    339  O   ASP A  22      25.803  23.358  -0.624  1.00 89.01           O  
ATOM    340  CG  ASP A  22      28.965  26.326  -1.881  1.00 89.01           C  
ATOM    341  OD1 ASP A  22      30.007  25.638  -1.877  1.00 89.01           O  
ATOM    342  OD2 ASP A  22      28.921  27.562  -2.056  1.00 89.01           O  
ATOM    343  N   LYS A  23      25.496  23.301  -2.853  1.00 91.54           N  
ATOM    344  H   LYS A  23      25.961  23.417  -3.742  1.00 91.54           H  
ATOM    345  CA  LYS A  23      24.082  22.909  -2.838  1.00 91.54           C  
ATOM    346  HA  LYS A  23      23.716  22.998  -1.815  1.00 91.54           H  
ATOM    347  C   LYS A  23      23.838  21.435  -3.177  1.00 91.54           C  
ATOM    348  CB  LYS A  23      23.255  23.875  -3.707  1.00 91.54           C  
ATOM    349  HB2 LYS A  23      22.221  23.531  -3.729  1.00 91.54           H  
ATOM    350  HB3 LYS A  23      23.642  23.873  -4.726  1.00 91.54           H  
ATOM    351  O   LYS A  23      22.695  21.092  -3.461  1.00 91.54           O  
ATOM    352  CG  LYS A  23      23.262  25.309  -3.158  1.00 91.54           C  
ATOM    353  HG2 LYS A  23      24.255  25.742  -3.274  1.00 91.54           H  
ATOM    354  HG3 LYS A  23      23.007  25.288  -2.098  1.00 91.54           H  
ATOM    355  CD  LYS A  23      22.235  26.173  -3.900  1.00 91.54           C  
ATOM    356  HD2 LYS A  23      21.247  25.727  -3.785  1.00 91.54           H  
ATOM    357  HD3 LYS A  23      22.492  26.205  -4.959  1.00 91.54           H  
ATOM    358  CE  LYS A  23      22.232  27.590  -3.318  1.00 91.54           C  
ATOM    359  HE2 LYS A  23      22.073  27.520  -2.242  1.00 91.54           H  
ATOM    360  HE3 LYS A  23      23.215  28.032  -3.479  1.00 91.54           H  
ATOM    361  NZ  LYS A  23      21.175  28.431  -3.935  1.00 91.54           N  
ATOM    362  HZ1 LYS A  23      21.320  28.504  -4.932  1.00 91.54           H  
ATOM    363  HZ2 LYS A  23      20.265  28.027  -3.769  1.00 91.54           H  
ATOM    364  HZ3 LYS A  23      21.186  29.359  -3.537  1.00 91.54           H  
ATOM    365  N   LEU A  24      24.857  20.564  -3.159  1.00 94.81           N  
ATOM    366  H   LEU A  24      25.780  20.900  -2.925  1.00 94.81           H  
ATOM    367  CA  LEU A  24      24.645  19.131  -3.421  1.00 94.81           C  
ATOM    368  HA  LEU A  24      24.337  19.024  -4.461  1.00 94.81           H  
ATOM    369  C   LEU A  24      23.509  18.557  -2.569  1.00 94.81           C  
ATOM    370  CB  LEU A  24      25.911  18.294  -3.186  1.00 94.81           C  
ATOM    371  HB2 LEU A  24      26.278  18.492  -2.179  1.00 94.81           H  
ATOM    372  HB3 LEU A  24      25.632  17.242  -3.236  1.00 94.81           H  
ATOM    373  O   LEU A  24      23.349  18.891  -1.397  1.00 94.81           O  
ATOM    374  CG  LEU A  24      27.056  18.520  -4.181  1.00 94.81           C  
ATOM    375  HG  LEU A  24      27.467  19.517  -4.029  1.00 94.81           H  
ATOM    376  CD1 LEU A  24      28.157  17.506  -3.899  1.00 94.81           C  
ATOM    377 HD11 LEU A  24      28.428  17.543  -2.844  1.00 94.81           H  
ATOM    378 HD12 LEU A  24      27.821  16.499  -4.148  1.00 94.81           H  
ATOM    379 HD13 LEU A  24      29.027  17.761  -4.505  1.00 94.81           H  
ATOM    380  CD2 LEU A  24      26.659  18.381  -5.650  1.00 94.81           C  
ATOM    381 HD21 LEU A  24      26.228  17.395  -5.824  1.00 94.81           H  
ATOM    382 HD22 LEU A  24      25.948  19.159  -5.926  1.00 94.81           H  
ATOM    383 HD23 LEU A  24      27.541  18.497  -6.279  1.00 94.81           H  
ATOM    384  N   TYR A  25      22.719  17.686  -3.181  1.00 93.46           N  
ATOM    385  H   TYR A  25      22.888  17.479  -4.155  1.00 93.46           H  
ATOM    386  CA  TYR A  25      21.476  17.216  -2.594  1.00 93.46           C  
ATOM    387  HA  TYR A  25      21.050  18.033  -2.013  1.00 93.46           H  
ATOM    388  C   TYR A  25      21.693  16.026  -1.644  1.00 93.46           C  
ATOM    389  CB  TYR A  25      20.506  16.914  -3.738  1.00 93.46           C  
ATOM    390  HB2 TYR A  25      20.487  17.760  -4.425  1.00 93.46           H  
ATOM    391  HB3 TYR A  25      20.863  16.046  -4.293  1.00 93.46           H  
ATOM    392  O   TYR A  25      22.336  15.048  -2.023  1.00 93.46           O  
ATOM    393  CG  TYR A  25      19.097  16.673  -3.258  1.00 93.46           C  
ATOM    394  CD1 TYR A  25      18.597  15.366  -3.215  1.00 93.46           C  
ATOM    395  HD1 TYR A  25      19.235  14.557  -3.539  1.00 93.46           H  
ATOM    396  CD2 TYR A  25      18.306  17.744  -2.808  1.00 93.46           C  
ATOM    397  HD2 TYR A  25      18.691  18.753  -2.842  1.00 93.46           H  
ATOM    398  CE1 TYR A  25      17.313  15.105  -2.710  1.00 93.46           C  
ATOM    399  HE1 TYR A  25      16.946  14.092  -2.650  1.00 93.46           H  
ATOM    400  CE2 TYR A  25      17.026  17.492  -2.282  1.00 93.46           C  
ATOM    401  HE2 TYR A  25      16.421  18.307  -1.914  1.00 93.46           H  
ATOM    402  OH  TYR A  25      15.321  15.918  -1.657  1.00 93.46           O  
ATOM    403  HH  TYR A  25      15.045  16.686  -1.151  1.00 93.46           H  
ATOM    404  CZ  TYR A  25      16.536  16.168  -2.213  1.00 93.46           C  
ATOM    405  N   GLU A  26      21.147  16.127  -0.425  1.00 93.03           N  
ATOM    406  H   GLU A  26      20.676  16.995  -0.216  1.00 93.03           H  
ATOM    407  CA  GLU A  26      21.056  15.075   0.609  1.00 93.03           C  
ATOM    408  HA  GLU A  26      21.013  15.567   1.580  1.00 93.03           H  
ATOM    409  C   GLU A  26      22.282  14.149   0.708  1.00 93.03           C  
ATOM    410  CB  GLU A  26      19.746  14.276   0.460  1.00 93.03           C  
ATOM    411  HB2 GLU A  26      19.688  13.884  -0.556  1.00 93.03           H  
ATOM    412  HB3 GLU A  26      19.754  13.436   1.154  1.00 93.03           H  
ATOM    413  O   GLU A  26      23.336  14.545   1.206  1.00 93.03           O  
ATOM    414  CG  GLU A  26      18.467  15.067   0.716  1.00 93.03           C  
ATOM    415  HG2 GLU A  26      18.438  15.920   0.038  1.00 93.03           H  
ATOM    416  HG3 GLU A  26      17.617  14.429   0.479  1.00 93.03           H  
ATOM    417  CD  GLU A  26      18.320  15.561   2.158  1.00 93.03           C  
ATOM    418  OE1 GLU A  26      17.521  16.506   2.334  1.00 93.03           O  
ATOM    419  OE2 GLU A  26      18.990  15.076   3.097  1.00 93.03           O  
ATOM    420  N   GLU A  27      22.175  12.903   0.239  1.00 95.38           N  
ATOM    421  H   GLU A  27      21.307  12.620  -0.193  1.00 95.38           H  
ATOM    422  CA  GLU A  27      23.230  11.902   0.357  1.00 95.38           C  
ATOM    423  HA  GLU A  27      23.486  11.790   1.411  1.00 95.38           H  
ATOM    424  C   GLU A  27      24.528  12.295  -0.374  1.00 95.38           C  
ATOM    425  CB  GLU A  27      22.707  10.559  -0.170  1.00 95.38           C  
ATOM    426  HB2 GLU A  27      23.567   9.913  -0.348  1.00 95.38           H  
ATOM    427  HB3 GLU A  27      22.219  10.713  -1.133  1.00 95.38           H  
ATOM    428  O   GLU A  27      25.586  11.753  -0.053  1.00 95.38           O  
ATOM    429  CG  GLU A  27      21.774   9.789   0.785  1.00 95.38           C  
ATOM    430  HG2 GLU A  27      21.726   8.764   0.417  1.00 95.38           H  
ATOM    431  HG3 GLU A  27      22.248   9.745   1.766  1.00 95.38           H  
ATOM    432  CD  GLU A  27      20.317  10.271   0.935  1.00 95.38           C  
ATOM    433  OE1 GLU A  27      19.678   9.793   1.900  1.00 95.38           O  
ATOM    434  OE2 GLU A  27      19.782  10.987   0.069  1.00 95.38           O  
ATOM    435  N   CYS A  28      24.480  13.247  -1.309  1.00 97.13           N  
ATOM    436  H   CYS A  28      23.583  13.671  -1.499  1.00 97.13           H  
ATOM    437  CA  CYS A  28      25.646  13.756  -2.029  1.00 97.13           C  
ATOM    438  HA  CYS A  28      26.381  12.956  -2.115  1.00 97.13           H  
ATOM    439  C   CYS A  28      26.351  14.927  -1.305  1.00 97.13           C  
ATOM    440  CB  CYS A  28      25.230  14.157  -3.450  1.00 97.13           C  
ATOM    441  HB2 CYS A  28      24.439  14.902  -3.361  1.00 97.13           H  
ATOM    442  HB3 CYS A  28      26.080  14.661  -3.910  1.00 97.13           H  
ATOM    443  O   CYS A  28      27.451  15.309  -1.709  1.00 97.13           O  
ATOM    444  SG  CYS A  28      24.673  12.891  -4.647  1.00 97.13           S  
ATOM    445  N   ILE A  29      25.783  15.475  -0.221  1.00 95.36           N  
ATOM    446  H   ILE A  29      24.888  15.116   0.080  1.00 95.36           H  
ATOM    447  CA  ILE A  29      26.371  16.580   0.567  1.00 95.36           C  
ATOM    448  HA  ILE A  29      26.387  17.464  -0.070  1.00 95.36           H  
ATOM    449  C   ILE A  29      27.834  16.347   1.000  1.00 95.36           C  
ATOM    450  CB  ILE A  29      25.477  16.913   1.791  1.00 95.36           C  
ATOM    451  HB  ILE A  29      25.244  15.986   2.316  1.00 95.36           H  
ATOM    452  O   ILE A  29      28.591  17.320   0.979  1.00 95.36           O  
ATOM    453  CG1 ILE A  29      24.164  17.571   1.311  1.00 95.36           C  
ATOM    454 HG12 ILE A  29      24.386  18.569   0.934  1.00 95.36           H  
ATOM    455 HG13 ILE A  29      23.748  16.993   0.487  1.00 95.36           H  
ATOM    456  CG2 ILE A  29      26.165  17.863   2.796  1.00 95.36           C  
ATOM    457 HG21 ILE A  29      25.499  18.075   3.633  1.00 95.36           H  
ATOM    458 HG22 ILE A  29      27.064  17.406   3.211  1.00 95.36           H  
ATOM    459 HG23 ILE A  29      26.427  18.796   2.298  1.00 95.36           H  
ATOM    460  CD1 ILE A  29      23.076  17.689   2.386  1.00 95.36           C  
ATOM    461 HD11 ILE A  29      22.149  18.019   1.917  1.00 95.36           H  
ATOM    462 HD12 ILE A  29      22.907  16.722   2.859  1.00 95.36           H  
ATOM    463 HD13 ILE A  29      23.356  18.422   3.143  1.00 95.36           H  
ATOM    464  N   PRO A  30      28.301  15.131   1.364  1.00 95.97           N  
ATOM    465  CA  PRO A  30      29.678  14.943   1.834  1.00 95.97           C  
ATOM    466  HA  PRO A  30      29.815  15.534   2.739  1.00 95.97           H  
ATOM    467  C   PRO A  30      30.773  15.346   0.833  1.00 95.97           C  
ATOM    468  CB  PRO A  30      29.794  13.461   2.194  1.00 95.97           C  
ATOM    469  HB2 PRO A  30      30.413  13.316   3.079  1.00 95.97           H  
ATOM    470  HB3 PRO A  30      30.185  12.895   1.349  1.00 95.97           H  
ATOM    471  O   PRO A  30      31.914  15.563   1.236  1.00 95.97           O  
ATOM    472  CG  PRO A  30      28.365  13.023   2.471  1.00 95.97           C  
ATOM    473  HG2 PRO A  30      28.250  11.961   2.252  1.00 95.97           H  
ATOM    474  HG3 PRO A  30      28.097  13.237   3.505  1.00 95.97           H  
ATOM    475  CD  PRO A  30      27.547  13.893   1.528  1.00 95.97           C  
ATOM    476  HD2 PRO A  30      26.555  14.065   1.946  1.00 95.97           H  
ATOM    477  HD3 PRO A  30      27.474  13.388   0.565  1.00 95.97           H  
ATOM    478  N   TRP A  31      30.451  15.470  -0.460  1.00 97.00           N  
ATOM    479  H   TRP A  31      29.498  15.282  -0.739  1.00 97.00           H  
ATOM    480  CA  TRP A  31      31.395  15.911  -1.494  1.00 97.00           C  
ATOM    481  HA  TRP A  31      32.410  15.752  -1.129  1.00 97.00           H  
ATOM    482  C   TRP A  31      31.318  17.407  -1.812  1.00 97.00           C  
ATOM    483  CB  TRP A  31      31.240  15.040  -2.747  1.00 97.00           C  
ATOM    484  HB2 TRP A  31      30.211  15.101  -3.100  1.00 97.00           H  
ATOM    485  HB3 TRP A  31      31.885  15.426  -3.536  1.00 97.00           H  
ATOM    486  O   TRP A  31      32.087  17.864  -2.652  1.00 97.00           O  
ATOM    487  CG  TRP A  31      31.602  13.606  -2.523  1.00 97.00           C  
ATOM    488  CD1 TRP A  31      32.853  13.097  -2.567  1.00 97.00           C  
ATOM    489  HD1 TRP A  31      33.730  13.677  -2.817  1.00 97.00           H  
ATOM    490  CD2 TRP A  31      30.729  12.498  -2.158  1.00 97.00           C  
ATOM    491  CE2 TRP A  31      31.535  11.342  -1.941  1.00 97.00           C  
ATOM    492  CE3 TRP A  31      29.341  12.365  -1.957  1.00 97.00           C  
ATOM    493  HE3 TRP A  31      28.707  13.224  -2.118  1.00 97.00           H  
ATOM    494  NE1 TRP A  31      32.817  11.752  -2.245  1.00 97.00           N  
ATOM    495  HE1 TRP A  31      33.623  11.144  -2.275  1.00 97.00           H  
ATOM    496  CH2 TRP A  31      29.601  10.024  -1.323  1.00 97.00           C  
ATOM    497  HH2 TRP A  31      29.164   9.094  -0.992  1.00 97.00           H  
ATOM    498  CZ2 TRP A  31      30.989  10.127  -1.503  1.00 97.00           C  
ATOM    499  HZ2 TRP A  31      31.620   9.284  -1.263  1.00 97.00           H  
ATOM    500  CZ3 TRP A  31      28.782  11.142  -1.543  1.00 97.00           C  
ATOM    501  HZ3 TRP A  31      27.719  11.066  -1.364  1.00 97.00           H  
ATOM    502  N   LYS A  32      30.448  18.182  -1.148  1.00 95.43           N  
ATOM    503  H   LYS A  32      29.879  17.752  -0.432  1.00 95.43           H  
ATOM    504  CA  LYS A  32      30.150  19.582  -1.507  1.00 95.43           C  
ATOM    505  HA  LYS A  32      29.656  19.595  -2.478  1.00 95.43           H  
ATOM    506  C   LYS A  32      31.388  20.469  -1.669  1.00 95.43           C  
ATOM    507  CB  LYS A  32      29.173  20.195  -0.487  1.00 95.43           C  
ATOM    508  HB2 LYS A  32      28.294  19.557  -0.387  1.00 95.43           H  
ATOM    509  HB3 LYS A  32      28.842  21.160  -0.872  1.00 95.43           H  
ATOM    510  O   LYS A  32      31.406  21.321  -2.544  1.00 95.43           O  
ATOM    511  CG  LYS A  32      29.820  20.422   0.886  1.00 95.43           C  
ATOM    512  HG2 LYS A  32      30.703  21.049   0.756  1.00 95.43           H  
ATOM    513  HG3 LYS A  32      30.123  19.474   1.329  1.00 95.43           H  
ATOM    514  CD  LYS A  32      28.915  21.179   1.847  1.00 95.43           C  
ATOM    515  HD2 LYS A  32      28.543  22.072   1.343  1.00 95.43           H  
ATOM    516  HD3 LYS A  32      28.078  20.553   2.157  1.00 95.43           H  
ATOM    517  CE  LYS A  32      29.786  21.572   3.043  1.00 95.43           C  
ATOM    518  HE2 LYS A  32      30.778  21.835   2.675  1.00 95.43           H  
ATOM    519  HE3 LYS A  32      29.908  20.711   3.700  1.00 95.43           H  
ATOM    520  NZ  LYS A  32      29.215  22.732   3.753  1.00 95.43           N  
ATOM    521  HZ1 LYS A  32      29.830  22.992   4.511  1.00 95.43           H  
ATOM    522  HZ2 LYS A  32      29.174  23.506   3.105  1.00 95.43           H  
ATOM    523  HZ3 LYS A  32      28.286  22.524   4.091  1.00 95.43           H  
ATOM    524  N   ASP A  33      32.435  20.260  -0.870  1.00 94.65           N  
ATOM    525  H   ASP A  33      32.348  19.567  -0.141  1.00 94.65           H  
ATOM    526  CA  ASP A  33      33.611  21.137  -0.876  1.00 94.65           C  
ATOM    527  HA  ASP A  33      33.279  22.174  -0.932  1.00 94.65           H  
ATOM    528  C   ASP A  33      34.515  20.877  -2.091  1.00 94.65           C  
ATOM    529  CB  ASP A  33      34.395  20.963   0.435  1.00 94.65           C  
ATOM    530  HB2 ASP A  33      35.257  21.630   0.419  1.00 94.65           H  
ATOM    531  HB3 ASP A  33      34.767  19.940   0.487  1.00 94.65           H  
ATOM    532  O   ASP A  33      35.301  21.738  -2.481  1.00 94.65           O  
ATOM    533  CG  ASP A  33      33.572  21.270   1.695  1.00 94.65           C  
ATOM    534  OD1 ASP A  33      32.800  22.256   1.703  1.00 94.65           O  
ATOM    535  OD2 ASP A  33      33.685  20.486   2.660  1.00 94.65           O  
ATOM    536  N   ASN A  34      34.424  19.686  -2.694  1.00 96.03           N  
ATOM    537  H   ASN A  34      33.690  19.059  -2.396  1.00 96.03           H  
ATOM    538  CA  ASN A  34      35.234  19.293  -3.840  1.00 96.03           C  
ATOM    539  HA  ASN A  34      35.274  20.133  -4.534  1.00 96.03           H  
ATOM    540  C   ASN A  34      34.610  18.090  -4.574  1.00 96.03           C  
ATOM    541  CB  ASN A  34      36.655  18.998  -3.328  1.00 96.03           C  
ATOM    542  HB2 ASN A  34      37.000  19.805  -2.681  1.00 96.03           H  
ATOM    543  HB3 ASN A  34      36.654  18.075  -2.749  1.00 96.03           H  
ATOM    544  O   ASN A  34      34.962  16.935  -4.314  1.00 96.03           O  
ATOM    545  CG  ASN A  34      37.641  18.903  -4.463  1.00 96.03           C  
ATOM    546  ND2 ASN A  34      38.671  18.119  -4.276  1.00 96.03           N  
ATOM    547 HD21 ASN A  34      39.231  17.883  -5.082  1.00 96.03           H  
ATOM    548 HD22 ASN A  34      38.739  17.579  -3.425  1.00 96.03           H  
ATOM    549  OD1 ASN A  34      37.502  19.528  -5.500  1.00 96.03           O  
ATOM    550  N   ALA A  35      33.667  18.361  -5.478  1.00 97.34           N  
ATOM    551  H   ALA A  35      33.432  19.329  -5.650  1.00 97.34           H  
ATOM    552  CA  ALA A  35      32.853  17.350  -6.146  1.00 97.34           C  
ATOM    553  HA  ALA A  35      33.063  16.375  -5.706  1.00 97.34           H  
ATOM    554  C   ALA A  35      33.111  17.261  -7.649  1.00 97.34           C  
ATOM    555  CB  ALA A  35      31.372  17.652  -5.908  1.00 97.34           C  
ATOM    556  HB1 ALA A  35      31.119  18.638  -6.297  1.00 97.34           H  
ATOM    557  HB2 ALA A  35      31.165  17.630  -4.838  1.00 97.34           H  
ATOM    558  HB3 ALA A  35      30.751  16.901  -6.395  1.00 97.34           H  
ATOM    559  O   ALA A  35      33.224  18.275  -8.346  1.00 97.34           O  
ATOM    560  N   CYS A  36      33.057  16.033  -8.160  1.00 97.67           N  
ATOM    561  H   CYS A  36      33.028  15.257  -7.515  1.00 97.67           H  
ATOM    562  CA  CYS A  36      33.004  15.732  -9.589  1.00 97.67           C  
ATOM    563  HA  CYS A  36      33.591  16.480 -10.122  1.00 97.67           H  
ATOM    564  C   CYS A  36      31.601  15.793 -10.201  1.00 97.67           C  
ATOM    565  CB  CYS A  36      33.638  14.363  -9.824  1.00 97.67           C  
ATOM    566  HB2 CYS A  36      33.409  14.036 -10.839  1.00 97.67           H  
ATOM    567  HB3 CYS A  36      33.222  13.630  -9.133  1.00 97.67           H  
ATOM    568  O   CYS A  36      31.484  15.771 -11.421  1.00 97.67           O  
ATOM    569  SG  CYS A  36      35.426  14.427  -9.648  1.00 97.67           S  
ATOM    570  N   CYS A  37      30.554  15.923  -9.388  1.00 97.37           N  
ATOM    571  H   CYS A  37      30.721  15.975  -8.393  1.00 97.37           H  
ATOM    572  CA  CYS A  37      29.168  16.027  -9.834  1.00 97.37           C  
ATOM    573  HA  CYS A  37      29.099  15.757 -10.888  1.00 97.37           H  
ATOM    574  C   CYS A  37      28.646  17.457  -9.664  1.00 97.37           C  
ATOM    575  CB  CYS A  37      28.325  15.024  -9.045  1.00 97.37           C  
ATOM    576  HB2 CYS A  37      28.797  14.044  -9.110  1.00 97.37           H  
ATOM    577  HB3 CYS A  37      27.342  14.933  -9.507  1.00 97.37           H  
ATOM    578  O   CYS A  37      29.200  18.241  -8.890  1.00 97.37           O  
ATOM    579  SG  CYS A  37      28.095  15.464  -7.303  1.00 97.37           S  
ATOM    580  N   THR A  38      27.581  17.799 -10.384  1.00 96.40           N  
ATOM    581  H   THR A  38      27.184  17.112 -11.008  1.00 96.40           H  
ATOM    582  CA  THR A  38      26.865  19.079 -10.243  1.00 96.40           C  
ATOM    583  HA  THR A  38      27.527  19.828  -9.808  1.00 96.40           H  
ATOM    584  C   THR A  38      25.655  18.950  -9.321  1.00 96.40           C  
ATOM    585  CB  THR A  38      26.405  19.605 -11.611  1.00 96.40           C  
ATOM    586  HB  THR A  38      25.880  20.550 -11.474  1.00 96.40           H  
ATOM    587  O   THR A  38      25.193  17.839  -9.042  1.00 96.40           O  
ATOM    588  CG2 THR A  38      27.579  19.846 -12.560  1.00 96.40           C  
ATOM    589 HG21 THR A  38      28.271  20.551 -12.101  1.00 96.40           H  
ATOM    590 HG22 THR A  38      28.098  18.912 -12.777  1.00 96.40           H  
ATOM    591 HG23 THR A  38      27.213  20.277 -13.492  1.00 96.40           H  
ATOM    592  OG1 THR A  38      25.529  18.681 -12.228  1.00 96.40           O  
ATOM    593  HG1 THR A  38      25.459  18.942 -13.149  1.00 96.40           H  
ATOM    594  N   LEU A  39      25.074  20.089  -8.929  1.00 94.10           N  
ATOM    595  H   LEU A  39      25.562  20.962  -9.072  1.00 94.10           H  
ATOM    596  CA  LEU A  39      23.760  20.137  -8.280  1.00 94.10           C  
ATOM    597  HA  LEU A  39      23.863  19.760  -7.262  1.00 94.10           H  
ATOM    598  C   LEU A  39      22.722  19.268  -9.011  1.00 94.10           C  
ATOM    599  CB  LEU A  39      23.291  21.602  -8.233  1.00 94.10           C  
ATOM    600  HB2 LEU A  39      23.996  22.179  -7.634  1.00 94.10           H  
ATOM    601  HB3 LEU A  39      23.309  22.008  -9.245  1.00 94.10           H  
ATOM    602  O   LEU A  39      22.082  18.422  -8.388  1.00 94.10           O  
ATOM    603  CG  LEU A  39      21.869  21.782  -7.666  1.00 94.10           C  
ATOM    604  HG  LEU A  39      21.151  21.187  -8.230  1.00 94.10           H  
ATOM    605  CD1 LEU A  39      21.818  21.380  -6.205  1.00 94.10           C  
ATOM    606 HD11 LEU A  39      22.016  20.315  -6.086  1.00 94.10           H  
ATOM    607 HD12 LEU A  39      22.578  21.957  -5.679  1.00 94.10           H  
ATOM    608 HD13 LEU A  39      20.836  21.593  -5.782  1.00 94.10           H  
ATOM    609  CD2 LEU A  39      21.440  23.244  -7.758  1.00 94.10           C  
ATOM    610 HD21 LEU A  39      20.431  23.355  -7.360  1.00 94.10           H  
ATOM    611 HD22 LEU A  39      22.130  23.870  -7.192  1.00 94.10           H  
ATOM    612 HD23 LEU A  39      21.441  23.557  -8.802  1.00 94.10           H  
ATOM    613  N   THR A  40      22.595  19.437 -10.330  1.00 93.74           N  
ATOM    614  H   THR A  40      23.111  20.180 -10.779  1.00 93.74           H  
ATOM    615  CA  THR A  40      21.627  18.702 -11.156  1.00 93.74           C  
ATOM    616  HA  THR A  40      20.623  18.902 -10.783  1.00 93.74           H  
ATOM    617  C   THR A  40      21.861  17.198 -11.083  1.00 93.74           C  
ATOM    618  CB  THR A  40      21.703  19.150 -12.623  1.00 93.74           C  
ATOM    619  HB  THR A  40      22.568  18.694 -13.104  1.00 93.74           H  
ATOM    620  O   THR A  40      20.928  16.447 -10.823  1.00 93.74           O  
ATOM    621  CG2 THR A  40      20.445  18.777 -13.400  1.00 93.74           C  
ATOM    622 HG21 THR A  40      20.312  17.696 -13.387  1.00 93.74           H  
ATOM    623 HG22 THR A  40      20.537  19.090 -14.440  1.00 93.74           H  
ATOM    624 HG23 THR A  40      19.568  19.245 -12.952  1.00 93.74           H  
ATOM    625  OG1 THR A  40      21.840  20.551 -12.702  1.00 93.74           O  
ATOM    626  HG1 THR A  40      21.504  20.811 -13.563  1.00 93.74           H  
ATOM    627  N   THR A  41      23.119  16.768 -11.204  1.00 95.89           N  
ATOM    628  H   THR A  41      23.846  17.453 -11.351  1.00 95.89           H  
ATOM    629  CA  THR A  41      23.500  15.348 -11.115  1.00 95.89           C  
ATOM    630  HA  THR A  41      22.967  14.790 -11.884  1.00 95.89           H  
ATOM    631  C   THR A  41      23.128  14.767  -9.751  1.00 95.89           C  
ATOM    632  CB  THR A  41      25.012  15.178 -11.331  1.00 95.89           C  
ATOM    633  HB  THR A  41      25.535  15.582 -10.464  1.00 95.89           H  
ATOM    634  O   THR A  41      22.565  13.676  -9.664  1.00 95.89           O  
ATOM    635  CG2 THR A  41      25.436  13.723 -11.524  1.00 95.89           C  
ATOM    636 HG21 THR A  41      26.515  13.674 -11.663  1.00 95.89           H  
ATOM    637 HG22 THR A  41      25.163  13.122 -10.658  1.00 95.89           H  
ATOM    638 HG23 THR A  41      24.960  13.314 -12.416  1.00 95.89           H  
ATOM    639  OG1 THR A  41      25.449  15.889 -12.466  1.00 95.89           O  
ATOM    640  HG1 THR A  41      25.378  16.833 -12.308  1.00 95.89           H  
ATOM    641  N   SER A  42      23.386  15.520  -8.674  1.00 95.92           N  
ATOM    642  H   SER A  42      23.860  16.402  -8.801  1.00 95.92           H  
ATOM    643  CA  SER A  42      23.035  15.090  -7.319  1.00 95.92           C  
ATOM    644  HA  SER A  42      23.453  14.094  -7.169  1.00 95.92           H  
ATOM    645  C   SER A  42      21.527  14.971  -7.120  1.00 95.92           C  
ATOM    646  CB  SER A  42      23.661  16.008  -6.270  1.00 95.92           C  
ATOM    647  HB2 SER A  42      23.616  15.505  -5.304  1.00 95.92           H  
ATOM    648  HB3 SER A  42      24.709  16.158  -6.533  1.00 95.92           H  
ATOM    649  O   SER A  42      21.069  13.994  -6.540  1.00 95.92           O  
ATOM    650  OG  SER A  42      23.012  17.259  -6.131  1.00 95.92           O  
ATOM    651  HG  SER A  42      22.794  17.616  -6.995  1.00 95.92           H  
ATOM    652  N   TRP A  43      20.738  15.904  -7.652  1.00 93.57           N  
ATOM    653  H   TRP A  43      21.162  16.679  -8.141  1.00 93.57           H  
ATOM    654  CA  TRP A  43      19.280  15.842  -7.590  1.00 93.57           C  
ATOM    655  HA  TRP A  43      18.964  15.715  -6.555  1.00 93.57           H  
ATOM    656  C   TRP A  43      18.731  14.649  -8.383  1.00 93.57           C  
ATOM    657  CB  TRP A  43      18.717  17.166  -8.115  1.00 93.57           C  
ATOM    658  HB2 TRP A  43      19.180  17.403  -9.073  1.00 93.57           H  
ATOM    659  HB3 TRP A  43      18.974  17.961  -7.416  1.00 93.57           H  
ATOM    660  O   TRP A  43      17.946  13.852  -7.864  1.00 93.57           O  
ATOM    661  CG  TRP A  43      17.237  17.148  -8.300  1.00 93.57           C  
ATOM    662  CD1 TRP A  43      16.592  17.103  -9.487  1.00 93.57           C  
ATOM    663  HD1 TRP A  43      17.081  17.099 -10.451  1.00 93.57           H  
ATOM    664  CD2 TRP A  43      16.204  17.087  -7.275  1.00 93.57           C  
ATOM    665  CE2 TRP A  43      14.935  17.004  -7.923  1.00 93.57           C  
ATOM    666  CE3 TRP A  43      16.211  17.084  -5.865  1.00 93.57           C  
ATOM    667  HE3 TRP A  43      17.152  17.151  -5.339  1.00 93.57           H  
ATOM    668  NE1 TRP A  43      15.231  17.034  -9.269  1.00 93.57           N  
ATOM    669  HE1 TRP A  43      14.555  16.994 -10.019  1.00 93.57           H  
ATOM    670  CH2 TRP A  43      13.776  16.902  -5.806  1.00 93.57           C  
ATOM    671  HH2 TRP A  43      12.871  16.824  -5.223  1.00 93.57           H  
ATOM    672  CZ2 TRP A  43      13.733  16.907  -7.209  1.00 93.57           C  
ATOM    673  HZ2 TRP A  43      12.791  16.832  -7.732  1.00 93.57           H  
ATOM    674  CZ3 TRP A  43      15.006  17.006  -5.143  1.00 93.57           C  
ATOM    675  HZ3 TRP A  43      15.012  17.032  -4.063  1.00 93.57           H  
ATOM    676  N   GLU A  44      19.196  14.473  -9.619  1.00 94.66           N  
ATOM    677  H   GLU A  44      19.852  15.148  -9.985  1.00 94.66           H  
ATOM    678  CA  GLU A  44      18.768  13.397 -10.515  1.00 94.66           C  
ATOM    679  HA  GLU A  44      17.683  13.431 -10.619  1.00 94.66           H  
ATOM    680  C   GLU A  44      19.121  11.999  -9.991  1.00 94.66           C  
ATOM    681  CB  GLU A  44      19.397  13.611 -11.894  1.00 94.66           C  
ATOM    682  HB2 GLU A  44      20.469  13.771 -11.780  1.00 94.66           H  
ATOM    683  HB3 GLU A  44      19.245  12.709 -12.486  1.00 94.66           H  
ATOM    684  O   GLU A  44      18.411  11.035 -10.288  1.00 94.66           O  
ATOM    685  CG  GLU A  44      18.761  14.796 -12.639  1.00 94.66           C  
ATOM    686  HG2 GLU A  44      17.693  14.599 -12.740  1.00 94.66           H  
ATOM    687  HG3 GLU A  44      18.860  15.708 -12.051  1.00 94.66           H  
ATOM    688  CD  GLU A  44      19.366  15.016 -14.034  1.00 94.66           C  
ATOM    689  OE1 GLU A  44      18.837  15.899 -14.744  1.00 94.66           O  
ATOM    690  OE2 GLU A  44      20.297  14.270 -14.411  1.00 94.66           O  
ATOM    691  N   ALA A  45      20.170  11.873  -9.174  1.00 95.29           N  
ATOM    692  H   ALA A  45      20.773  12.673  -9.046  1.00 95.29           H  
ATOM    693  CA  ALA A  45      20.525  10.628  -8.492  1.00 95.29           C  
ATOM    694  HA  ALA A  45      20.595   9.832  -9.233  1.00 95.29           H  
ATOM    695  C   ALA A  45      19.487  10.186  -7.439  1.00 95.29           C  
ATOM    696  CB  ALA A  45      21.905  10.812  -7.852  1.00 95.29           C  
ATOM    697  HB1 ALA A  45      22.196   9.895  -7.339  1.00 95.29           H  
ATOM    698  HB2 ALA A  45      21.882  11.622  -7.123  1.00 95.29           H  
ATOM    699  HB3 ALA A  45      22.644  11.043  -8.620  1.00 95.29           H  
ATOM    700  O   ALA A  45      19.435   9.007  -7.088  1.00 95.29           O  
ATOM    701  N   HIS A  46      18.655  11.103  -6.932  1.00 95.08           N  
ATOM    702  H   HIS A  46      18.718  12.052  -7.270  1.00 95.08           H  
ATOM    703  CA  HIS A  46      17.674  10.810  -5.879  1.00 95.08           C  
ATOM    704  HA  HIS A  46      17.997   9.919  -5.339  1.00 95.08           H  
ATOM    705  C   HIS A  46      16.272  10.503  -6.415  1.00 95.08           C  
ATOM    706  CB  HIS A  46      17.642  11.961  -4.869  1.00 95.08           C  
ATOM    707  HB2 HIS A  46      17.464  12.904  -5.385  1.00 95.08           H  
ATOM    708  HB3 HIS A  46      16.820  11.800  -4.171  1.00 95.08           H  
ATOM    709  O   HIS A  46      15.417  10.047  -5.642  1.00 95.08           O  
ATOM    710  CG  HIS A  46      18.910  12.063  -4.071  1.00 95.08           C  
ATOM    711  CD2 HIS A  46      19.055  11.927  -2.719  1.00 95.08           C  
ATOM    712  HD2 HIS A  46      18.286  11.691  -1.998  1.00 95.08           H  
ATOM    713  ND1 HIS A  46      20.144  12.415  -4.564  1.00 95.08           N  
ATOM    714  HD1 HIS A  46      20.349  12.744  -5.496  1.00 95.08           H  
ATOM    715  CE1 HIS A  46      21.006  12.511  -3.547  1.00 95.08           C  
ATOM    716  HE1 HIS A  46      22.029  12.848  -3.619  1.00 95.08           H  
ATOM    717  NE2 HIS A  46      20.382  12.222  -2.409  1.00 95.08           N  
ATOM    718  N   LEU A  47      16.032  10.739  -7.707  1.00 93.13           N  
ATOM    719  H   LEU A  47      16.803  11.058  -8.276  1.00 93.13           H  
ATOM    720  CA  LEU A  47      14.761  10.473  -8.376  1.00 93.13           C  
ATOM    721  HA  LEU A  47      13.955  10.847  -7.744  1.00 93.13           H  
ATOM    722  C   LEU A  47      14.521   8.967  -8.559  1.00 93.13           C  
ATOM    723  CB  LEU A  47      14.714  11.219  -9.724  1.00 93.13           C  
ATOM    724  HB2 LEU A  47      13.779  10.971 -10.227  1.00 93.13           H  
ATOM    725  HB3 LEU A  47      15.529  10.853 -10.349  1.00 93.13           H  
ATOM    726  O   LEU A  47      15.452   8.175  -8.673  1.00 93.13           O  
ATOM    727  CG  LEU A  47      14.822  12.753  -9.625  1.00 93.13           C  
ATOM    728  HG  LEU A  47      15.777  13.022  -9.173  1.00 93.13           H  
ATOM    729  CD1 LEU A  47      14.769  13.365 -11.025  1.00 93.13           C  
ATOM    730 HD11 LEU A  47      14.919  14.442 -10.961  1.00 93.13           H  
ATOM    731 HD12 LEU A  47      13.808  13.154 -11.494  1.00 93.13           H  
ATOM    732 HD13 LEU A  47      15.565  12.944 -11.639  1.00 93.13           H  
ATOM    733  CD2 LEU A  47      13.693  13.367  -8.791  1.00 93.13           C  
ATOM    734 HD21 LEU A  47      13.763  14.454  -8.831  1.00 93.13           H  
ATOM    735 HD22 LEU A  47      12.722  13.052  -9.173  1.00 93.13           H  
ATOM    736 HD23 LEU A  47      13.793  13.069  -7.748  1.00 93.13           H  
ATOM    737  N   ASP A  48      13.248   8.573  -8.590  1.00 87.74           N  
ATOM    738  H   ASP A  48      12.531   9.262  -8.411  1.00 87.74           H  
ATOM    739  CA  ASP A  48      12.819   7.169  -8.705  1.00 87.74           C  
ATOM    740  HA  ASP A  48      13.235   6.584  -7.885  1.00 87.74           H  
ATOM    741  C   ASP A  48      13.256   6.522 -10.026  1.00 87.74           C  
ATOM    742  CB  ASP A  48      11.286   7.123  -8.633  1.00 87.74           C  
ATOM    743  HB2 ASP A  48      10.872   7.758  -9.416  1.00 87.74           H  
ATOM    744  HB3 ASP A  48      10.961   6.101  -8.831  1.00 87.74           H  
ATOM    745  O   ASP A  48      13.654   5.355 -10.076  1.00 87.74           O  
ATOM    746  CG  ASP A  48      10.700   7.557  -7.288  1.00 87.74           C  
ATOM    747  OD1 ASP A  48      11.478   7.799  -6.333  1.00 87.74           O  
ATOM    748  OD2 ASP A  48       9.460   7.590  -7.202  1.00 87.74           O  
ATOM    749  N   VAL A  49      13.177   7.309 -11.100  1.00 90.10           N  
ATOM    750  H   VAL A  49      12.852   8.253 -10.944  1.00 90.10           H  
ATOM    751  CA  VAL A  49      13.766   7.024 -12.405  1.00 90.10           C  
ATOM    752  HA  VAL A  49      14.254   6.050 -12.388  1.00 90.10           H  
ATOM    753  C   VAL A  49      14.819   8.094 -12.625  1.00 90.10           C  
ATOM    754  CB  VAL A  49      12.714   7.028 -13.532  1.00 90.10           C  
ATOM    755  HB  VAL A  49      12.306   8.031 -13.655  1.00 90.10           H  
ATOM    756  O   VAL A  49      14.485   9.237 -12.934  1.00 90.10           O  
ATOM    757  CG1 VAL A  49      13.356   6.590 -14.856  1.00 90.10           C  
ATOM    758 HG11 VAL A  49      12.610   6.598 -15.651  1.00 90.10           H  
ATOM    759 HG12 VAL A  49      14.149   7.284 -15.135  1.00 90.10           H  
ATOM    760 HG13 VAL A  49      13.774   5.588 -14.763  1.00 90.10           H  
ATOM    761  CG2 VAL A  49      11.542   6.084 -13.232  1.00 90.10           C  
ATOM    762 HG21 VAL A  49      11.909   5.076 -13.042  1.00 90.10           H  
ATOM    763 HG22 VAL A  49      10.998   6.434 -12.355  1.00 90.10           H  
ATOM    764 HG23 VAL A  49      10.853   6.073 -14.077  1.00 90.10           H  
ATOM    765  N   SER A  50      16.083   7.739 -12.418  1.00 90.77           N  
ATOM    766  H   SER A  50      16.299   6.781 -12.181  1.00 90.77           H  
ATOM    767  CA  SER A  50      17.174   8.691 -12.575  1.00 90.77           C  
ATOM    768  HA  SER A  50      16.898   9.608 -12.054  1.00 90.77           H  
ATOM    769  C   SER A  50      17.413   8.961 -14.065  1.00 90.77           C  
ATOM    770  CB  SER A  50      18.447   8.172 -11.918  1.00 90.77           C  
ATOM    771  HB2 SER A  50      18.266   7.983 -10.859  1.00 90.77           H  
ATOM    772  HB3 SER A  50      18.765   7.248 -12.400  1.00 90.77           H  
ATOM    773  O   SER A  50      17.775   8.024 -14.788  1.00 90.77           O  
ATOM    774  OG  SER A  50      19.445   9.156 -12.060  1.00 90.77           O  
ATOM    775  HG  SER A  50      19.229   9.857 -11.440  1.00 90.77           H  
ATOM    776  N   PRO A  51      17.248  10.206 -14.550  1.00 89.58           N  
ATOM    777  CA  PRO A  51      17.485  10.549 -15.953  1.00 89.58           C  
ATOM    778  HA  PRO A  51      16.927   9.867 -16.594  1.00 89.58           H  
ATOM    779  C   PRO A  51      18.965  10.457 -16.353  1.00 89.58           C  
ATOM    780  CB  PRO A  51      16.919  11.960 -16.132  1.00 89.58           C  
ATOM    781  HB2 PRO A  51      17.467  12.537 -16.876  1.00 89.58           H  
ATOM    782  HB3 PRO A  51      15.863  11.899 -16.397  1.00 89.58           H  
ATOM    783  O   PRO A  51      19.256  10.382 -17.546  1.00 89.58           O  
ATOM    784  CG  PRO A  51      17.059  12.557 -14.739  1.00 89.58           C  
ATOM    785  HG2 PRO A  51      16.367  13.381 -14.568  1.00 89.58           H  
ATOM    786  HG3 PRO A  51      18.095  12.876 -14.618  1.00 89.58           H  
ATOM    787  CD  PRO A  51      16.802  11.378 -13.813  1.00 89.58           C  
ATOM    788  HD2 PRO A  51      17.356  11.510 -12.883  1.00 89.58           H  
ATOM    789  HD3 PRO A  51      15.733  11.303 -13.611  1.00 89.58           H  
ATOM    790  N   LEU A  52      19.892  10.354 -15.387  1.00 89.61           N  
ATOM    791  H   LEU A  52      19.600  10.483 -14.429  1.00 89.61           H  
ATOM    792  CA  LEU A  52      21.317  10.106 -15.641  1.00 89.61           C  
ATOM    793  HA  LEU A  52      21.747  10.986 -16.118  1.00 89.61           H  
ATOM    794  C   LEU A  52      21.513   8.912 -16.588  1.00 89.61           C  
ATOM    795  CB  LEU A  52      22.044   9.827 -14.306  1.00 89.61           C  
ATOM    796  HB2 LEU A  52      21.576   8.967 -13.827  1.00 89.61           H  
ATOM    797  HB3 LEU A  52      23.078   9.560 -14.525  1.00 89.61           H  
ATOM    798  O   LEU A  52      22.249   8.983 -17.574  1.00 89.61           O  
ATOM    799  CG  LEU A  52      22.054  10.995 -13.304  1.00 89.61           C  
ATOM    800  HG  LEU A  52      21.031  11.324 -13.121  1.00 89.61           H  
ATOM    801  CD1 LEU A  52      22.660  10.548 -11.972  1.00 89.61           C  
ATOM    802 HD11 LEU A  52      22.636  11.378 -11.267  1.00 89.61           H  
ATOM    803 HD12 LEU A  52      22.085   9.719 -11.559  1.00 89.61           H  
ATOM    804 HD13 LEU A  52      23.695  10.236 -12.116  1.00 89.61           H  
ATOM    805  CD2 LEU A  52      22.874  12.167 -13.826  1.00 89.61           C  
ATOM    806 HD21 LEU A  52      22.456  12.544 -14.760  1.00 89.61           H  
ATOM    807 HD22 LEU A  52      23.912  11.872 -13.977  1.00 89.61           H  
ATOM    808 HD23 LEU A  52      22.816  12.984 -13.108  1.00 89.61           H  
ATOM    809  N   TYR A  53      20.803   7.818 -16.323  1.00 87.27           N  
ATOM    810  H   TYR A  53      20.194   7.844 -15.517  1.00 87.27           H  
ATOM    811  CA  TYR A  53      20.902   6.586 -17.108  1.00 87.27           C  
ATOM    812  HA  TYR A  53      21.396   6.805 -18.054  1.00 87.27           H  
ATOM    813  C   TYR A  53      19.528   6.013 -17.488  1.00 87.27           C  
ATOM    814  CB  TYR A  53      21.787   5.584 -16.346  1.00 87.27           C  
ATOM    815  HB2 TYR A  53      21.276   5.293 -15.428  1.00 87.27           H  
ATOM    816  HB3 TYR A  53      21.906   4.686 -16.953  1.00 87.27           H  
ATOM    817  O   TYR A  53      19.441   4.857 -17.895  1.00 87.27           O  
ATOM    818  CG  TYR A  53      23.175   6.107 -15.998  1.00 87.27           C  
ATOM    819  CD1 TYR A  53      24.153   6.232 -17.004  1.00 87.27           C  
ATOM    820  HD1 TYR A  53      23.915   5.954 -18.020  1.00 87.27           H  
ATOM    821  CD2 TYR A  53      23.481   6.495 -14.678  1.00 87.27           C  
ATOM    822  HD2 TYR A  53      22.734   6.423 -13.902  1.00 87.27           H  
ATOM    823  CE1 TYR A  53      25.434   6.733 -16.689  1.00 87.27           C  
ATOM    824  HE1 TYR A  53      26.185   6.840 -17.458  1.00 87.27           H  
ATOM    825  CE2 TYR A  53      24.759   7.003 -14.363  1.00 87.27           C  
ATOM    826  HE2 TYR A  53      24.995   7.317 -13.357  1.00 87.27           H  
ATOM    827  OH  TYR A  53      26.981   7.606 -15.077  1.00 87.27           O  
ATOM    828  HH  TYR A  53      27.039   7.946 -14.181  1.00 87.27           H  
ATOM    829  CZ  TYR A  53      25.742   7.120 -15.366  1.00 87.27           C  
ATOM    830  N   ASN A  54      18.453   6.796 -17.322  1.00 89.60           N  
ATOM    831  H   ASN A  54      18.607   7.751 -17.029  1.00 89.60           H  
ATOM    832  CA  ASN A  54      17.057   6.341 -17.371  1.00 89.60           C  
ATOM    833  HA  ASN A  54      16.455   7.096 -16.866  1.00 89.60           H  
ATOM    834  C   ASN A  54      16.819   5.057 -16.559  1.00 89.60           C  
ATOM    835  CB  ASN A  54      16.573   6.263 -18.826  1.00 89.60           C  
ATOM    836  HB2 ASN A  54      15.626   5.725 -18.858  1.00 89.60           H  
ATOM    837  HB3 ASN A  54      17.295   5.715 -19.432  1.00 89.60           H  
ATOM    838  O   ASN A  54      16.075   4.159 -16.960  1.00 89.60           O  
ATOM    839  CG  ASN A  54      16.309   7.622 -19.436  1.00 89.60           C  
ATOM    840  ND2 ASN A  54      16.162   7.680 -20.736  1.00 89.60           N  
ATOM    841 HD21 ASN A  54      15.924   8.589 -21.107  1.00 89.60           H  
ATOM    842 HD22 ASN A  54      16.107   6.820 -21.263  1.00 89.60           H  
ATOM    843  OD1 ASN A  54      16.184   8.635 -18.771  1.00 89.60           O  
ATOM    844  N   PHE A  55      17.489   4.961 -15.412  1.00 92.05           N  
ATOM    845  H   PHE A  55      18.000   5.772 -15.093  1.00 92.05           H  
ATOM    846  CA  PHE A  55      17.496   3.761 -14.594  1.00 92.05           C  
ATOM    847  HA  PHE A  55      17.117   2.931 -15.192  1.00 92.05           H  
ATOM    848  C   PHE A  55      16.572   3.937 -13.392  1.00 92.05           C  
ATOM    849  CB  PHE A  55      18.927   3.388 -14.202  1.00 92.05           C  
ATOM    850  HB2 PHE A  55      19.561   3.452 -15.086  1.00 92.05           H  
ATOM    851  HB3 PHE A  55      19.305   4.103 -13.472  1.00 92.05           H  
ATOM    852  O   PHE A  55      16.731   4.852 -12.585  1.00 92.05           O  
ATOM    853  CG  PHE A  55      19.030   1.982 -13.642  1.00 92.05           C  
ATOM    854  CD1 PHE A  55      18.857   1.745 -12.265  1.00 92.05           C  
ATOM    855  HD1 PHE A  55      18.664   2.569 -11.595  1.00 92.05           H  
ATOM    856  CD2 PHE A  55      19.270   0.902 -14.510  1.00 92.05           C  
ATOM    857  HD2 PHE A  55      19.399   1.077 -15.568  1.00 92.05           H  
ATOM    858  CE1 PHE A  55      18.921   0.432 -11.763  1.00 92.05           C  
ATOM    859  HE1 PHE A  55      18.774   0.245 -10.709  1.00 92.05           H  
ATOM    860  CE2 PHE A  55      19.347  -0.405 -14.003  1.00 92.05           C  
ATOM    861  HE2 PHE A  55      19.543  -1.226 -14.677  1.00 92.05           H  
ATOM    862  CZ  PHE A  55      19.166  -0.644 -12.631  1.00 92.05           C  
ATOM    863  HZ  PHE A  55      19.207  -1.651 -12.243  1.00 92.05           H  
ATOM    864  N   SER A  56      15.609   3.034 -13.273  1.00 91.95           N  
ATOM    865  H   SER A  56      15.547   2.330 -13.995  1.00 91.95           H  
ATOM    866  CA  SER A  56      14.747   2.865 -12.122  1.00 91.95           C  
ATOM    867  HA  SER A  56      14.694   3.818 -11.596  1.00 91.95           H  
ATOM    868  C   SER A  56      15.298   1.808 -11.175  1.00 91.95           C  
ATOM    869  CB  SER A  56      13.332   2.485 -12.545  1.00 91.95           C  
ATOM    870  HB2 SER A  56      13.334   1.489 -12.988  1.00 91.95           H  
ATOM    871  HB3 SER A  56      12.958   3.198 -13.280  1.00 91.95           H  
ATOM    872  O   SER A  56      15.508   0.638 -11.529  1.00 91.95           O  
ATOM    873  OG  SER A  56      12.513   2.496 -11.392  1.00 91.95           O  
ATOM    874  HG  SER A  56      12.396   3.404 -11.105  1.00 91.95           H  
ATOM    875  N   LEU A  57      15.439   2.217  -9.918  1.00 93.10           N  
ATOM    876  H   LEU A  57      15.238   3.185  -9.712  1.00 93.10           H  
ATOM    877  CA  LEU A  57      15.707   1.310  -8.808  1.00 93.10           C  
ATOM    878  HA  LEU A  57      16.514   0.631  -9.084  1.00 93.10           H  
ATOM    879  C   LEU A  57      14.494   0.421  -8.474  1.00 93.10           C  
ATOM    880  CB  LEU A  57      16.142   2.155  -7.596  1.00 93.10           C  
ATOM    881  HB2 LEU A  57      15.386   2.920  -7.419  1.00 93.10           H  
ATOM    882  HB3 LEU A  57      16.167   1.512  -6.716  1.00 93.10           H  
ATOM    883  O   LEU A  57      14.645  -0.544  -7.733  1.00 93.10           O  
ATOM    884  CG  LEU A  57      17.521   2.833  -7.732  1.00 93.10           C  
ATOM    885  HG  LEU A  57      17.548   3.434  -8.640  1.00 93.10           H  
ATOM    886  CD1 LEU A  57      17.765   3.752  -6.535  1.00 93.10           C  
ATOM    887 HD11 LEU A  57      16.986   4.513  -6.496  1.00 93.10           H  
ATOM    888 HD12 LEU A  57      18.725   4.255  -6.649  1.00 93.10           H  
ATOM    889 HD13 LEU A  57      17.766   3.177  -5.609  1.00 93.10           H  
ATOM    890  CD2 LEU A  57      18.660   1.815  -7.771  1.00 93.10           C  
ATOM    891 HD21 LEU A  57      18.624   1.175  -6.890  1.00 93.10           H  
ATOM    892 HD22 LEU A  57      19.617   2.337  -7.799  1.00 93.10           H  
ATOM    893 HD23 LEU A  57      18.577   1.210  -8.674  1.00 93.10           H  
ATOM    894  N   PHE A  58      13.304   0.715  -9.015  1.00 92.30           N  
ATOM    895  H   PHE A  58      13.247   1.492  -9.658  1.00 92.30           H  
ATOM    896  CA  PHE A  58      12.029   0.103  -8.615  1.00 92.30           C  
ATOM    897  HA  PHE A  58      12.203  -0.471  -7.705  1.00 92.30           H  
ATOM    898  C   PHE A  58      11.482  -0.913  -9.624  1.00 92.30           C  
ATOM    899  CB  PHE A  58      11.009   1.195  -8.273  1.00 92.30           C  
ATOM    900  HB2 PHE A  58      10.711   1.685  -9.200  1.00 92.30           H  
ATOM    901  HB3 PHE A  58      10.125   0.718  -7.850  1.00 92.30           H  
ATOM    902  O   PHE A  58      10.279  -1.161  -9.699  1.00 92.30           O  
ATOM    903  CG  PHE A  58      11.462   2.254  -7.289  1.00 92.30           C  
ATOM    904  CD1 PHE A  58      12.455   1.997  -6.318  1.00 92.30           C  
ATOM    905  HD1 PHE A  58      12.928   1.027  -6.261  1.00 92.30           H  
ATOM    906  CD2 PHE A  58      10.819   3.501  -7.306  1.00 92.30           C  
ATOM    907  HD2 PHE A  58      10.016   3.695  -8.002  1.00 92.30           H  
ATOM    908  CE1 PHE A  58      12.851   3.000  -5.420  1.00 92.30           C  
ATOM    909  HE1 PHE A  58      13.629   2.804  -4.697  1.00 92.30           H  
ATOM    910  CE2 PHE A  58      11.162   4.469  -6.355  1.00 92.30           C  
ATOM    911  HE2 PHE A  58      10.572   5.371  -6.280  1.00 92.30           H  
ATOM    912  CZ  PHE A  58      12.201   4.242  -5.445  1.00 92.30           C  
ATOM    913  HZ  PHE A  58      12.450   5.012  -4.730  1.00 92.30           H  
ATOM    914  N   HIS A  59      12.369  -1.544 -10.394  1.00 92.51           N  
ATOM    915  H   HIS A  59      13.345  -1.313 -10.271  1.00 92.51           H  
ATOM    916  CA  HIS A  59      12.014  -2.534 -11.417  1.00 92.51           C  
ATOM    917  HA  HIS A  59      11.303  -2.074 -12.103  1.00 92.51           H  
ATOM    918  C   HIS A  59      11.322  -3.795 -10.857  1.00 92.51           C  
ATOM    919  CB  HIS A  59      13.279  -2.890 -12.212  1.00 92.51           C  
ATOM    920  HB2 HIS A  59      13.567  -2.024 -12.809  1.00 92.51           H  
ATOM    921  HB3 HIS A  59      13.055  -3.703 -12.903  1.00 92.51           H  
ATOM    922  O   HIS A  59      10.669  -4.507 -11.613  1.00 92.51           O  
ATOM    923  CG  HIS A  59      14.453  -3.282 -11.347  1.00 92.51           C  
ATOM    924  CD2 HIS A  59      14.690  -4.512 -10.795  1.00 92.51           C  
ATOM    925  HD2 HIS A  59      14.071  -5.388 -10.918  1.00 92.51           H  
ATOM    926  ND1 HIS A  59      15.457  -2.440 -10.919  1.00 92.51           N  
ATOM    927  HD1 HIS A  59      15.559  -1.461 -11.144  1.00 92.51           H  
ATOM    928  CE1 HIS A  59      16.281  -3.150 -10.129  1.00 92.51           C  
ATOM    929  HE1 HIS A  59      17.160  -2.754  -9.642  1.00 92.51           H  
ATOM    930  NE2 HIS A  59      15.858  -4.425 -10.027  1.00 92.51           N  
ATOM    931  N   CYS A  60      11.436  -4.057  -9.551  1.00 94.27           N  
ATOM    932  H   CYS A  60      11.991  -3.421  -8.996  1.00 94.27           H  
ATOM    933  CA  CYS A  60      10.709  -5.110  -8.834  1.00 94.27           C  
ATOM    934  HA  CYS A  60       9.972  -5.545  -9.509  1.00 94.27           H  
ATOM    935  C   CYS A  60       9.897  -4.551  -7.651  1.00 94.27           C  
ATOM    936  CB  CYS A  60      11.677  -6.226  -8.432  1.00 94.27           C  
ATOM    937  HB2 CYS A  60      12.598  -5.772  -8.066  1.00 94.27           H  
ATOM    938  HB3 CYS A  60      11.240  -6.805  -7.619  1.00 94.27           H  
ATOM    939  O   CYS A  60       9.824  -5.164  -6.585  1.00 94.27           O  
ATOM    940  SG  CYS A  60      12.062  -7.388  -9.758  1.00 94.27           S  
ATOM    941  N   GLY A  61       9.284  -3.381  -7.848  1.00 93.32           N  
ATOM    942  H   GLY A  61       9.436  -2.897  -8.722  1.00 93.32           H  
ATOM    943  CA  GLY A  61       8.576  -2.652  -6.801  1.00 93.32           C  
ATOM    944  HA2 GLY A  61       8.069  -3.351  -6.136  1.00 93.32           H  
ATOM    945  HA3 GLY A  61       7.821  -2.012  -7.257  1.00 93.32           H  
ATOM    946  C   GLY A  61       9.510  -1.776  -5.967  1.00 93.32           C  
ATOM    947  O   GLY A  61      10.707  -1.661  -6.235  1.00 93.32           O  
ATOM    948  N   LEU A  62       8.946  -1.123  -4.956  1.00 94.97           N  
ATOM    949  H   LEU A  62       7.967  -1.285  -4.765  1.00 94.97           H  
ATOM    950  CA  LEU A  62       9.680  -0.196  -4.103  1.00 94.97           C  
ATOM    951  HA  LEU A  62      10.235   0.492  -4.741  1.00 94.97           H  
ATOM    952  C   LEU A  62      10.707  -0.912  -3.226  1.00 94.97           C  
ATOM    953  CB  LEU A  62       8.673   0.610  -3.269  1.00 94.97           C  
ATOM    954  HB2 LEU A  62       7.808  -0.014  -3.042  1.00 94.97           H  
ATOM    955  HB3 LEU A  62       9.122   0.889  -2.315  1.00 94.97           H  
ATOM    956  O   LEU A  62      10.372  -1.786  -2.424  1.00 94.97           O  
ATOM    957  CG  LEU A  62       8.247   1.872  -4.036  1.00 94.97           C  
ATOM    958  HG  LEU A  62       8.494   1.777  -5.094  1.00 94.97           H  
ATOM    959  CD1 LEU A  62       6.754   2.137  -3.941  1.00 94.97           C  
ATOM    960 HD11 LEU A  62       6.503   2.448  -2.927  1.00 94.97           H  
ATOM    961 HD12 LEU A  62       6.197   1.239  -4.210  1.00 94.97           H  
ATOM    962 HD13 LEU A  62       6.484   2.936  -4.631  1.00 94.97           H  
ATOM    963  CD2 LEU A  62       8.969   3.076  -3.459  1.00 94.97           C  
ATOM    964 HD21 LEU A  62       8.679   3.207  -2.416  1.00 94.97           H  
ATOM    965 HD22 LEU A  62      10.047   2.940  -3.546  1.00 94.97           H  
ATOM    966 HD23 LEU A  62       8.666   3.949  -4.037  1.00 94.97           H  
ATOM    967  N   LEU A  63      11.961  -0.473  -3.325  1.00 96.37           N  
ATOM    968  H   LEU A  63      12.167   0.234  -4.016  1.00 96.37           H  
ATOM    969  CA  LEU A  63      13.007  -0.876  -2.389  1.00 96.37           C  
ATOM    970  HA  LEU A  63      13.049  -1.965  -2.355  1.00 96.37           H  
ATOM    971  C   LEU A  63      12.675  -0.378  -0.977  1.00 96.37           C  
ATOM    972  CB  LEU A  63      14.374  -0.332  -2.841  1.00 96.37           C  
ATOM    973  HB2 LEU A  63      14.315   0.756  -2.860  1.00 96.37           H  
ATOM    974  HB3 LEU A  63      15.118  -0.611  -2.095  1.00 96.37           H  
ATOM    975  O   LEU A  63      12.074   0.686  -0.807  1.00 96.37           O  
ATOM    976  CG  LEU A  63      14.863  -0.817  -4.218  1.00 96.37           C  
ATOM    977  HG  LEU A  63      14.147  -0.514  -4.983  1.00 96.37           H  
ATOM    978  CD1 LEU A  63      16.207  -0.156  -4.518  1.00 96.37           C  
ATOM    979 HD11 LEU A  63      16.951  -0.470  -3.785  1.00 96.37           H  
ATOM    980 HD12 LEU A  63      16.543  -0.456  -5.511  1.00 96.37           H  
ATOM    981 HD13 LEU A  63      16.105   0.928  -4.484  1.00 96.37           H  
ATOM    982  CD2 LEU A  63      15.059  -2.330  -4.287  1.00 96.37           C  
ATOM    983 HD21 LEU A  63      14.099  -2.833  -4.165  1.00 96.37           H  
ATOM    984 HD22 LEU A  63      15.766  -2.654  -3.524  1.00 96.37           H  
ATOM    985 HD23 LEU A  63      15.444  -2.598  -5.271  1.00 96.37           H  
ATOM    986  N   MET A  64      13.127  -1.122   0.034  1.00 95.65           N  
ATOM    987  H   MET A  64      13.614  -1.980  -0.182  1.00 95.65           H  
ATOM    988  CA  MET A  64      13.160  -0.632   1.416  1.00 95.65           C  
ATOM    989  HA  MET A  64      12.138  -0.523   1.779  1.00 95.65           H  
ATOM    990  C   MET A  64      13.894   0.722   1.471  1.00 95.65           C  
ATOM    991  CB  MET A  64      13.909  -1.643   2.296  1.00 95.65           C  
ATOM    992  HB2 MET A  64      14.251  -1.151   3.206  1.00 95.65           H  
ATOM    993  HB3 MET A  64      14.803  -1.976   1.768  1.00 95.65           H  
ATOM    994  O   MET A  64      14.915   0.862   0.789  1.00 95.65           O  
ATOM    995  CG  MET A  64      13.070  -2.874   2.665  1.00 95.65           C  
ATOM    996  HG2 MET A  64      13.758  -3.649   3.003  1.00 95.65           H  
ATOM    997  HG3 MET A  64      12.572  -3.246   1.770  1.00 95.65           H  
ATOM    998  SD  MET A  64      11.827  -2.643   3.974  1.00 95.65           S  
ATOM    999  CE  MET A  64      12.875  -2.076   5.348  1.00 95.65           C  
ATOM   1000  HE1 MET A  64      12.271  -1.983   6.251  1.00 95.65           H  
ATOM   1001  HE2 MET A  64      13.694  -2.776   5.513  1.00 95.65           H  
ATOM   1002  HE3 MET A  64      13.278  -1.087   5.131  1.00 95.65           H  
ATOM   1003  N   PRO A  65      13.457   1.708   2.278  1.00 94.76           N  
ATOM   1004  CA  PRO A  65      14.104   3.022   2.300  1.00 94.76           C  
ATOM   1005  HA  PRO A  65      14.009   3.460   1.307  1.00 94.76           H  
ATOM   1006  C   PRO A  65      15.592   2.974   2.661  1.00 94.76           C  
ATOM   1007  CB  PRO A  65      13.293   3.868   3.281  1.00 94.76           C  
ATOM   1008  HB2 PRO A  65      13.645   3.723   4.302  1.00 94.76           H  
ATOM   1009  HB3 PRO A  65      13.304   4.925   3.014  1.00 94.76           H  
ATOM   1010  O   PRO A  65      16.379   3.659   2.011  1.00 94.76           O  
ATOM   1011  CG  PRO A  65      11.903   3.264   3.133  1.00 94.76           C  
ATOM   1012  HG2 PRO A  65      11.278   3.528   3.986  1.00 94.76           H  
ATOM   1013  HG3 PRO A  65      11.445   3.611   2.207  1.00 94.76           H  
ATOM   1014  CD  PRO A  65      12.211   1.769   3.033  1.00 94.76           C  
ATOM   1015  HD2 PRO A  65      11.392   1.255   2.531  1.00 94.76           H  
ATOM   1016  HD3 PRO A  65      12.362   1.356   4.030  1.00 94.76           H  
ATOM   1017  N   GLY A  66      15.997   2.108   3.601  1.00 95.41           N  
ATOM   1018  H   GLY A  66      15.297   1.630   4.150  1.00 95.41           H  
ATOM   1019  CA  GLY A  66      17.414   1.845   3.903  1.00 95.41           C  
ATOM   1020  HA2 GLY A  66      17.493   1.088   4.682  1.00 95.41           H  
ATOM   1021  HA3 GLY A  66      17.889   2.756   4.266  1.00 95.41           H  
ATOM   1022  C   GLY A  66      18.186   1.352   2.674  1.00 95.41           C  
ATOM   1023  O   GLY A  66      19.161   1.969   2.250  1.00 95.41           O  
ATOM   1024  N   CYS A  67      17.665   0.332   1.989  1.00 97.12           N  
ATOM   1025  H   CYS A  67      16.861  -0.142   2.375  1.00 97.12           H  
ATOM   1026  CA  CYS A  67      18.252  -0.172   0.746  1.00 97.12           C  
ATOM   1027  HA  CYS A  67      19.256  -0.534   0.967  1.00 97.12           H  
ATOM   1028  C   CYS A  67      18.366   0.912  -0.339  1.00 97.12           C  
ATOM   1029  CB  CYS A  67      17.400  -1.341   0.246  1.00 97.12           C  
ATOM   1030  HB2 CYS A  67      16.389  -0.992   0.038  1.00 97.12           H  
ATOM   1031  HB3 CYS A  67      17.341  -2.080   1.046  1.00 97.12           H  
ATOM   1032  O   CYS A  67      19.428   1.093  -0.940  1.00 97.12           O  
ATOM   1033  SG  CYS A  67      18.037  -2.136  -1.249  1.00 97.12           S  
ATOM   1034  N   ARG A  68      17.292   1.684  -0.567  1.00 96.64           N  
ATOM   1035  H   ARG A  68      16.462   1.500  -0.022  1.00 96.64           H  
ATOM   1036  CA  ARG A  68      17.289   2.807  -1.518  1.00 96.64           C  
ATOM   1037  HA  ARG A  68      17.541   2.427  -2.508  1.00 96.64           H  
ATOM   1038  C   ARG A  68      18.363   3.831  -1.156  1.00 96.64           C  
ATOM   1039  CB  ARG A  68      15.897   3.461  -1.562  1.00 96.64           C  
ATOM   1040  HB2 ARG A  68      15.669   3.883  -0.583  1.00 96.64           H  
ATOM   1041  HB3 ARG A  68      15.147   2.703  -1.790  1.00 96.64           H  
ATOM   1042  O   ARG A  68      19.095   4.268  -2.040  1.00 96.64           O  
ATOM   1043  CG  ARG A  68      15.824   4.575  -2.622  1.00 96.64           C  
ATOM   1044  HG2 ARG A  68      15.938   4.137  -3.614  1.00 96.64           H  
ATOM   1045  HG3 ARG A  68      16.628   5.292  -2.462  1.00 96.64           H  
ATOM   1046  CD  ARG A  68      14.497   5.339  -2.548  1.00 96.64           C  
ATOM   1047  HD2 ARG A  68      13.679   4.647  -2.749  1.00 96.64           H  
ATOM   1048  HD3 ARG A  68      14.379   5.737  -1.541  1.00 96.64           H  
ATOM   1049  NE  ARG A  68      14.466   6.452  -3.520  1.00 96.64           N  
ATOM   1050  HE  ARG A  68      15.239   6.526  -4.166  1.00 96.64           H  
ATOM   1051  NH1 ARG A  68      12.356   7.265  -3.052  1.00 96.64           N  
ATOM   1052 HH11 ARG A  68      11.627   7.923  -3.286  1.00 96.64           H  
ATOM   1053 HH12 ARG A  68      12.232   6.627  -2.279  1.00 96.64           H  
ATOM   1054  NH2 ARG A  68      13.523   8.153  -4.695  1.00 96.64           N  
ATOM   1055 HH21 ARG A  68      14.350   8.309  -5.254  1.00 96.64           H  
ATOM   1056 HH22 ARG A  68      12.650   8.330  -5.171  1.00 96.64           H  
ATOM   1057  CZ  ARG A  68      13.457   7.278  -3.747  1.00 96.64           C  
ATOM   1058  N   LYS A  69      18.482   4.189   0.125  1.00 96.12           N  
ATOM   1059  H   LYS A  69      17.845   3.786   0.797  1.00 96.12           H  
ATOM   1060  CA  LYS A  69      19.516   5.105   0.617  1.00 96.12           C  
ATOM   1061  HA  LYS A  69      19.417   6.064   0.108  1.00 96.12           H  
ATOM   1062  C   LYS A  69      20.910   4.577   0.298  1.00 96.12           C  
ATOM   1063  CB  LYS A  69      19.322   5.330   2.123  1.00 96.12           C  
ATOM   1064  HB2 LYS A  69      19.466   4.400   2.672  1.00 96.12           H  
ATOM   1065  HB3 LYS A  69      18.306   5.686   2.298  1.00 96.12           H  
ATOM   1066  O   LYS A  69      21.748   5.336  -0.185  1.00 96.12           O  
ATOM   1067  CG  LYS A  69      20.310   6.374   2.648  1.00 96.12           C  
ATOM   1068  HG2 LYS A  69      21.331   6.009   2.535  1.00 96.12           H  
ATOM   1069  HG3 LYS A  69      20.198   7.287   2.063  1.00 96.12           H  
ATOM   1070  CD  LYS A  69      20.060   6.679   4.125  1.00 96.12           C  
ATOM   1071  HD2 LYS A  69      20.249   5.785   4.720  1.00 96.12           H  
ATOM   1072  HD3 LYS A  69      19.028   7.003   4.257  1.00 96.12           H  
ATOM   1073  CE  LYS A  69      21.013   7.805   4.528  1.00 96.12           C  
ATOM   1074  HE2 LYS A  69      22.037   7.475   4.355  1.00 96.12           H  
ATOM   1075  HE3 LYS A  69      20.821   8.655   3.874  1.00 96.12           H  
ATOM   1076  NZ  LYS A  69      20.827   8.203   5.942  1.00 96.12           N  
ATOM   1077  HZ1 LYS A  69      19.888   8.552   6.070  1.00 96.12           H  
ATOM   1078  HZ2 LYS A  69      21.467   8.952   6.168  1.00 96.12           H  
ATOM   1079  HZ3 LYS A  69      20.994   7.420   6.557  1.00 96.12           H  
ATOM   1080  N   HIS A  70      21.149   3.278   0.480  1.00 97.20           N  
ATOM   1081  H   HIS A  70      20.443   2.705   0.920  1.00 97.20           H  
ATOM   1082  CA  HIS A  70      22.443   2.697   0.149  1.00 97.20           C  
ATOM   1083  HA  HIS A  70      23.169   3.288   0.707  1.00 97.20           H  
ATOM   1084  C   HIS A  70      22.798   2.831  -1.338  1.00 97.20           C  
ATOM   1085  CB  HIS A  70      22.556   1.240   0.608  1.00 97.20           C  
ATOM   1086  HB2 HIS A  70      21.608   0.716   0.483  1.00 97.20           H  
ATOM   1087  HB3 HIS A  70      23.301   0.756  -0.024  1.00 97.20           H  
ATOM   1088  O   HIS A  70      23.939   3.190  -1.639  1.00 97.20           O  
ATOM   1089  CG  HIS A  70      23.036   1.102   2.026  1.00 97.20           C  
ATOM   1090  CD2 HIS A  70      22.282   1.188   3.164  1.00 97.20           C  
ATOM   1091  HD2 HIS A  70      21.214   1.335   3.238  1.00 97.20           H  
ATOM   1092  ND1 HIS A  70      24.341   0.874   2.420  1.00 97.20           N  
ATOM   1093  HD1 HIS A  70      25.044   0.396   1.875  1.00 97.20           H  
ATOM   1094  CE1 HIS A  70      24.372   0.871   3.764  1.00 97.20           C  
ATOM   1095  HE1 HIS A  70      25.228   0.632   4.378  1.00 97.20           H  
ATOM   1096  NE2 HIS A  70      23.149   1.085   4.245  1.00 97.20           N  
ATOM   1097  N   PHE A  71      21.832   2.609  -2.235  1.00 97.10           N  
ATOM   1098  H   PHE A  71      20.938   2.283  -1.897  1.00 97.10           H  
ATOM   1099  CA  PHE A  71      22.002   2.813  -3.675  1.00 97.10           C  
ATOM   1100  HA  PHE A  71      22.880   2.258  -4.005  1.00 97.10           H  
ATOM   1101  C   PHE A  71      22.252   4.277  -4.044  1.00 97.10           C  
ATOM   1102  CB  PHE A  71      20.774   2.278  -4.426  1.00 97.10           C  
ATOM   1103  HB2 PHE A  71      19.863   2.510  -3.874  1.00 97.10           H  
ATOM   1104  HB3 PHE A  71      20.704   2.782  -5.390  1.00 97.10           H  
ATOM   1105  O   PHE A  71      23.161   4.550  -4.822  1.00 97.10           O  
ATOM   1106  CG  PHE A  71      20.853   0.795  -4.697  1.00 97.10           C  
ATOM   1107  CD1 PHE A  71      21.728   0.341  -5.695  1.00 97.10           C  
ATOM   1108  HD1 PHE A  71      22.316   1.045  -6.266  1.00 97.10           H  
ATOM   1109  CD2 PHE A  71      20.079  -0.128  -3.970  1.00 97.10           C  
ATOM   1110  HD2 PHE A  71      19.385   0.215  -3.219  1.00 97.10           H  
ATOM   1111  CE1 PHE A  71      21.856  -1.031  -5.942  1.00 97.10           C  
ATOM   1112  HE1 PHE A  71      22.528  -1.361  -6.721  1.00 97.10           H  
ATOM   1113  CE2 PHE A  71      20.210  -1.506  -4.219  1.00 97.10           C  
ATOM   1114  HE2 PHE A  71      19.619  -2.217  -3.661  1.00 97.10           H  
ATOM   1115  CZ  PHE A  71      21.111  -1.959  -5.198  1.00 97.10           C  
ATOM   1116  HZ  PHE A  71      21.220  -3.013  -5.407  1.00 97.10           H  
ATOM   1117  N   ILE A  72      21.507   5.221  -3.463  1.00 96.57           N  
ATOM   1118  H   ILE A  72      20.760   4.936  -2.845  1.00 96.57           H  
ATOM   1119  CA  ILE A  72      21.715   6.658  -3.705  1.00 96.57           C  
ATOM   1120  HA  ILE A  72      21.648   6.853  -4.775  1.00 96.57           H  
ATOM   1121  C   ILE A  72      23.121   7.071  -3.263  1.00 96.57           C  
ATOM   1122  CB  ILE A  72      20.630   7.494  -2.996  1.00 96.57           C  
ATOM   1123  HB  ILE A  72      20.598   7.203  -1.946  1.00 96.57           H  
ATOM   1124  O   ILE A  72      23.843   7.699  -4.030  1.00 96.57           O  
ATOM   1125  CG1 ILE A  72      19.247   7.242  -3.638  1.00 96.57           C  
ATOM   1126 HG12 ILE A  72      19.245   7.631  -4.656  1.00 96.57           H  
ATOM   1127 HG13 ILE A  72      19.057   6.171  -3.704  1.00 96.57           H  
ATOM   1128  CG2 ILE A  72      20.946   8.994  -3.073  1.00 96.57           C  
ATOM   1129 HG21 ILE A  72      21.957   9.219  -2.734  1.00 96.57           H  
ATOM   1130 HG22 ILE A  72      20.836   9.364  -4.092  1.00 96.57           H  
ATOM   1131 HG23 ILE A  72      20.277   9.542  -2.410  1.00 96.57           H  
ATOM   1132  CD1 ILE A  72      18.084   7.876  -2.865  1.00 96.57           C  
ATOM   1133 HD11 ILE A  72      18.091   7.527  -1.832  1.00 96.57           H  
ATOM   1134 HD12 ILE A  72      17.145   7.587  -3.337  1.00 96.57           H  
ATOM   1135 HD13 ILE A  72      18.159   8.963  -2.885  1.00 96.57           H  
ATOM   1136  N   GLN A  73      23.556   6.660  -2.071  1.00 97.15           N  
ATOM   1137  H   GLN A  73      22.912   6.172  -1.465  1.00 97.15           H  
ATOM   1138  CA  GLN A  73      24.917   6.925  -1.597  1.00 97.15           C  
ATOM   1139  HA  GLN A  73      25.082   8.001  -1.547  1.00 97.15           H  
ATOM   1140  C   GLN A  73      25.980   6.333  -2.535  1.00 97.15           C  
ATOM   1141  CB  GLN A  73      25.088   6.321  -0.205  1.00 97.15           C  
ATOM   1142  HB2 GLN A  73      26.150   6.305   0.041  1.00 97.15           H  
ATOM   1143  HB3 GLN A  73      24.717   5.297  -0.244  1.00 97.15           H  
ATOM   1144  O   GLN A  73      27.001   6.968  -2.771  1.00 97.15           O  
ATOM   1145  CG  GLN A  73      24.347   7.078   0.904  1.00 97.15           C  
ATOM   1146  HG2 GLN A  73      24.723   8.100   0.956  1.00 97.15           H  
ATOM   1147  HG3 GLN A  73      23.282   7.128   0.679  1.00 97.15           H  
ATOM   1148  CD  GLN A  73      24.516   6.403   2.261  1.00 97.15           C  
ATOM   1149  NE2 GLN A  73      24.362   7.110   3.355  1.00 97.15           N  
ATOM   1150 HE21 GLN A  73      24.346   8.117   3.283  1.00 97.15           H  
ATOM   1151 HE22 GLN A  73      24.653   6.651   4.207  1.00 97.15           H  
ATOM   1152  OE1 GLN A  73      24.811   5.223   2.361  1.00 97.15           O  
ATOM   1153  N   ALA A  74      25.739   5.145  -3.098  1.00 96.69           N  
ATOM   1154  H   ALA A  74      24.875   4.668  -2.886  1.00 96.69           H  
ATOM   1155  CA  ALA A  74      26.646   4.533  -4.065  1.00 96.69           C  
ATOM   1156  HA  ALA A  74      27.652   4.532  -3.645  1.00 96.69           H  
ATOM   1157  C   ALA A  74      26.705   5.316  -5.392  1.00 96.69           C  
ATOM   1158  CB  ALA A  74      26.211   3.079  -4.272  1.00 96.69           C  
ATOM   1159  HB1 ALA A  74      26.963   2.558  -4.865  1.00 96.69           H  
ATOM   1160  HB2 ALA A  74      26.115   2.559  -3.319  1.00 96.69           H  
ATOM   1161  HB3 ALA A  74      25.245   3.035  -4.774  1.00 96.69           H  
ATOM   1162  O   ALA A  74      27.782   5.443  -5.974  1.00 96.69           O  
ATOM   1163  N   ILE A  75      25.578   5.877  -5.846  1.00 95.72           N  
ATOM   1164  H   ILE A  75      24.723   5.715  -5.334  1.00 95.72           H  
ATOM   1165  CA  ILE A  75      25.523   6.760  -7.022  1.00 95.72           C  
ATOM   1166  HA  ILE A  75      26.061   6.284  -7.841  1.00 95.72           H  
ATOM   1167  C   ILE A  75      26.246   8.078  -6.724  1.00 95.72           C  
ATOM   1168  CB  ILE A  75      24.064   6.994  -7.483  1.00 95.72           C  
ATOM   1169  HB  ILE A  75      23.491   7.390  -6.645  1.00 95.72           H  
ATOM   1170  O   ILE A  75      27.115   8.472  -7.494  1.00 95.72           O  
ATOM   1171  CG1 ILE A  75      23.412   5.673  -7.957  1.00 95.72           C  
ATOM   1172 HG12 ILE A  75      23.822   5.391  -8.927  1.00 95.72           H  
ATOM   1173 HG13 ILE A  75      23.650   4.869  -7.261  1.00 95.72           H  
ATOM   1174  CG2 ILE A  75      24.020   8.020  -8.633  1.00 95.72           C  
ATOM   1175 HG21 ILE A  75      23.000   8.161  -8.989  1.00 95.72           H  
ATOM   1176 HG22 ILE A  75      24.641   7.685  -9.464  1.00 95.72           H  
ATOM   1177 HG23 ILE A  75      24.383   8.993  -8.299  1.00 95.72           H  
ATOM   1178  CD1 ILE A  75      21.882   5.743  -8.056  1.00 95.72           C  
ATOM   1179 HD11 ILE A  75      21.576   6.445  -8.832  1.00 95.72           H  
ATOM   1180 HD12 ILE A  75      21.461   6.053  -7.100  1.00 95.72           H  
ATOM   1181 HD13 ILE A  75      21.493   4.757  -8.308  1.00 95.72           H  
ATOM   1182  N   CYS A  76      25.971   8.721  -5.584  1.00 97.20           N  
ATOM   1183  H   CYS A  76      25.224   8.375  -4.999  1.00 97.20           H  
ATOM   1184  CA  CYS A  76      26.690   9.922  -5.155  1.00 97.20           C  
ATOM   1185  HA  CYS A  76      26.527  10.716  -5.884  1.00 97.20           H  
ATOM   1186  C   CYS A  76      28.202   9.670  -5.069  1.00 97.20           C  
ATOM   1187  CB  CYS A  76      26.171  10.390  -3.791  1.00 97.20           C  
ATOM   1188  HB2 CYS A  76      26.228   9.558  -3.088  1.00 97.20           H  
ATOM   1189  HB3 CYS A  76      26.842  11.172  -3.437  1.00 97.20           H  
ATOM   1190  O   CYS A  76      28.989  10.481  -5.544  1.00 97.20           O  
ATOM   1191  SG  CYS A  76      24.495  11.070  -3.742  1.00 97.20           S  
ATOM   1192  N   PHE A  77      28.628   8.526  -4.531  1.00 97.13           N  
ATOM   1193  H   PHE A  77      27.955   7.910  -4.098  1.00 97.13           H  
ATOM   1194  CA  PHE A  77      30.039   8.152  -4.487  1.00 97.13           C  
ATOM   1195  HA  PHE A  77      30.589   8.937  -3.968  1.00 97.13           H  
ATOM   1196  C   PHE A  77      30.651   8.020  -5.886  1.00 97.13           C  
ATOM   1197  CB  PHE A  77      30.177   6.847  -3.701  1.00 97.13           C  
ATOM   1198  HB2 PHE A  77      29.836   7.028  -2.681  1.00 97.13           H  
ATOM   1199  HB3 PHE A  77      29.515   6.098  -4.135  1.00 97.13           H  
ATOM   1200  O   PHE A  77      31.734   8.548  -6.126  1.00 97.13           O  
ATOM   1201  CG  PHE A  77      31.583   6.285  -3.645  1.00 97.13           C  
ATOM   1202  CD1 PHE A  77      31.854   5.009  -4.169  1.00 97.13           C  
ATOM   1203  HD1 PHE A  77      31.064   4.431  -4.625  1.00 97.13           H  
ATOM   1204  CD2 PHE A  77      32.621   7.029  -3.056  1.00 97.13           C  
ATOM   1205  HD2 PHE A  77      32.423   8.021  -2.678  1.00 97.13           H  
ATOM   1206  CE1 PHE A  77      33.146   4.469  -4.068  1.00 97.13           C  
ATOM   1207  HE1 PHE A  77      33.341   3.472  -4.435  1.00 97.13           H  
ATOM   1208  CE2 PHE A  77      33.914   6.490  -2.951  1.00 97.13           C  
ATOM   1209  HE2 PHE A  77      34.703   7.049  -2.470  1.00 97.13           H  
ATOM   1210  CZ  PHE A  77      34.170   5.203  -3.446  1.00 97.13           C  
ATOM   1211  HZ  PHE A  77      35.153   4.768  -3.344  1.00 97.13           H  
ATOM   1212  N   TYR A  78      29.959   7.359  -6.815  1.00 94.83           N  
ATOM   1213  H   TYR A  78      29.065   6.963  -6.560  1.00 94.83           H  
ATOM   1214  CA  TYR A  78      30.433   7.160  -8.186  1.00 94.83           C  
ATOM   1215  HA  TYR A  78      31.442   6.748  -8.155  1.00 94.83           H  
ATOM   1216  C   TYR A  78      30.496   8.469  -8.996  1.00 94.83           C  
ATOM   1217  CB  TYR A  78      29.509   6.136  -8.860  1.00 94.83           C  
ATOM   1218  HB2 TYR A  78      28.503   6.550  -8.927  1.00 94.83           H  
ATOM   1219  HB3 TYR A  78      29.452   5.248  -8.232  1.00 94.83           H  
ATOM   1220  O   TYR A  78      31.448   8.700  -9.743  1.00 94.83           O  
ATOM   1221  CG  TYR A  78      29.954   5.718 -10.247  1.00 94.83           C  
ATOM   1222  CD1 TYR A  78      29.613   6.501 -11.367  1.00 94.83           C  
ATOM   1223  HD1 TYR A  78      29.023   7.397 -11.242  1.00 94.83           H  
ATOM   1224  CD2 TYR A  78      30.695   4.535 -10.422  1.00 94.83           C  
ATOM   1225  HD2 TYR A  78      30.937   3.922  -9.567  1.00 94.83           H  
ATOM   1226  CE1 TYR A  78      30.056   6.140 -12.653  1.00 94.83           C  
ATOM   1227  HE1 TYR A  78      29.805   6.768 -13.495  1.00 94.83           H  
ATOM   1228  CE2 TYR A  78      31.087   4.140 -11.716  1.00 94.83           C  
ATOM   1229  HE2 TYR A  78      31.610   3.209 -11.873  1.00 94.83           H  
ATOM   1230  OH  TYR A  78      31.282   4.605 -14.050  1.00 94.83           O  
ATOM   1231  HH  TYR A  78      31.142   5.315 -14.680  1.00 94.83           H  
ATOM   1232  CZ  TYR A  78      30.808   4.960 -12.826  1.00 94.83           C  
ATOM   1233  N   GLU A  79      29.487   9.328  -8.856  1.00 95.79           N  
ATOM   1234  H   GLU A  79      28.709   9.058  -8.271  1.00 95.79           H  
ATOM   1235  CA  GLU A  79      29.349  10.562  -9.639  1.00 95.79           C  
ATOM   1236  HA  GLU A  79      29.746  10.410 -10.643  1.00 95.79           H  
ATOM   1237  C   GLU A  79      30.140  11.735  -9.028  1.00 95.79           C  
ATOM   1238  CB  GLU A  79      27.855  10.900  -9.801  1.00 95.79           C  
ATOM   1239  HB2 GLU A  79      27.764  11.862 -10.306  1.00 95.79           H  
ATOM   1240  HB3 GLU A  79      27.415  11.015  -8.810  1.00 95.79           H  
ATOM   1241  O   GLU A  79      30.714  12.552  -9.748  1.00 95.79           O  
ATOM   1242  CG  GLU A  79      27.036   9.846 -10.585  1.00 95.79           C  
ATOM   1243  HG2 GLU A  79      25.991  10.157 -10.574  1.00 95.79           H  
ATOM   1244  HG3 GLU A  79      27.092   8.888 -10.069  1.00 95.79           H  
ATOM   1245  CD  GLU A  79      27.468   9.646 -12.049  1.00 95.79           C  
ATOM   1246  OE1 GLU A  79      27.182   8.566 -12.626  1.00 95.79           O  
ATOM   1247  OE2 GLU A  79      28.105  10.555 -12.611  1.00 95.79           O  
ATOM   1248  N   CYS A  80      30.211  11.834  -7.697  1.00 97.26           N  
ATOM   1249  H   CYS A  80      29.721  11.150  -7.138  1.00 97.26           H  
ATOM   1250  CA  CYS A  80      30.752  13.012  -7.014  1.00 97.26           C  
ATOM   1251  HA  CYS A  80      30.775  13.843  -7.719  1.00 97.26           H  
ATOM   1252  C   CYS A  80      32.186  12.849  -6.493  1.00 97.26           C  
ATOM   1253  CB  CYS A  80      29.814  13.429  -5.873  1.00 97.26           C  
ATOM   1254  HB2 CYS A  80      29.858  12.673  -5.090  1.00 97.26           H  
ATOM   1255  HB3 CYS A  80      30.191  14.355  -5.439  1.00 97.26           H  
ATOM   1256  O   CYS A  80      32.844  13.865  -6.268  1.00 97.26           O  
ATOM   1257  SG  CYS A  80      28.075  13.691  -6.319  1.00 97.26           S  
ATOM   1258  N   SER A  81      32.692  11.628  -6.285  1.00 96.42           N  
ATOM   1259  H   SER A  81      32.134  10.821  -6.526  1.00 96.42           H  
ATOM   1260  CA  SER A  81      33.996  11.421  -5.638  1.00 96.42           C  
ATOM   1261  HA  SER A  81      34.024  12.062  -4.757  1.00 96.42           H  
ATOM   1262  C   SER A  81      35.184  11.752  -6.557  1.00 96.42           C  
ATOM   1263  CB  SER A  81      34.126   9.981  -5.146  1.00 96.42           C  
ATOM   1264  HB2 SER A  81      33.293   9.751  -4.481  1.00 96.42           H  
ATOM   1265  HB3 SER A  81      34.090   9.314  -6.007  1.00 96.42           H  
ATOM   1266  O   SER A  81      35.359  11.086  -7.577  1.00 96.42           O  
ATOM   1267  OG  SER A  81      35.346   9.766  -4.455  1.00 96.42           O  
ATOM   1268  HG  SER A  81      35.491   8.818  -4.494  1.00 96.42           H  
ATOM   1269  N   PRO A  82      36.083  12.679  -6.165  1.00 96.42           N  
ATOM   1270  CA  PRO A  82      37.324  12.957  -6.897  1.00 96.42           C  
ATOM   1271  HA  PRO A  82      37.152  12.889  -7.971  1.00 96.42           H  
ATOM   1272  C   PRO A  82      38.474  11.994  -6.535  1.00 96.42           C  
ATOM   1273  CB  PRO A  82      37.642  14.404  -6.524  1.00 96.42           C  
ATOM   1274  HB2 PRO A  82      37.007  15.074  -7.104  1.00 96.42           H  
ATOM   1275  HB3 PRO A  82      38.692  14.659  -6.664  1.00 96.42           H  
ATOM   1276  O   PRO A  82      39.606  12.143  -6.994  1.00 96.42           O  
ATOM   1277  CG  PRO A  82      37.222  14.466  -5.059  1.00 96.42           C  
ATOM   1278  HG2 PRO A  82      37.991  14.009  -4.436  1.00 96.42           H  
ATOM   1279  HG3 PRO A  82      37.031  15.490  -4.738  1.00 96.42           H  
ATOM   1280  CD  PRO A  82      35.959  13.604  -5.041  1.00 96.42           C  
ATOM   1281  HD2 PRO A  82      35.089  14.245  -5.185  1.00 96.42           H  
ATOM   1282  HD3 PRO A  82      35.885  13.072  -4.092  1.00 96.42           H  
ATOM   1283  N   ASN A  83      38.198  11.014  -5.666  1.00 95.90           N  
ATOM   1284  H   ASN A  83      37.240  10.931  -5.359  1.00 95.90           H  
ATOM   1285  CA  ASN A  83      39.183  10.102  -5.076  1.00 95.90           C  
ATOM   1286  HA  ASN A  83      40.183  10.503  -5.240  1.00 95.90           H  
ATOM   1287  C   ASN A  83      39.170   8.714  -5.739  1.00 95.90           C  
ATOM   1288  CB  ASN A  83      38.938  10.040  -3.558  1.00 95.90           C  
ATOM   1289  HB2 ASN A  83      37.912   9.720  -3.375  1.00 95.90           H  
ATOM   1290  HB3 ASN A  83      39.600   9.306  -3.098  1.00 95.90           H  
ATOM   1291  O   ASN A  83      39.630   7.744  -5.146  1.00 95.90           O  
ATOM   1292  CG  ASN A  83      39.190  11.362  -2.861  1.00 95.90           C  
ATOM   1293  ND2 ASN A  83      38.463  11.640  -1.805  1.00 95.90           N  
ATOM   1294 HD21 ASN A  83      37.802  10.970  -1.438  1.00 95.90           H  
ATOM   1295 HD22 ASN A  83      38.650  12.527  -1.358  1.00 95.90           H  
ATOM   1296  OD1 ASN A  83      40.037  12.157  -3.225  1.00 95.90           O  
ATOM   1297  N   LEU A  84      38.600   8.601  -6.940  1.00 95.71           N  
ATOM   1298  H   LEU A  84      38.221   9.435  -7.365  1.00 95.71           H  
ATOM   1299  CA  LEU A  84      38.443   7.332  -7.656  1.00 95.71           C  
ATOM   1300  HA  LEU A  84      38.534   6.509  -6.947  1.00 95.71           H  
ATOM   1301  C   LEU A  84      39.533   7.064  -8.705  1.00 95.71           C  
ATOM   1302  CB  LEU A  84      37.035   7.288  -8.270  1.00 95.71           C  
ATOM   1303  HB2 LEU A  84      36.999   6.460  -8.978  1.00 95.71           H  
ATOM   1304  HB3 LEU A  84      36.866   8.204  -8.836  1.00 95.71           H  
ATOM   1305  O   LEU A  84      39.557   5.978  -9.280  1.00 95.71           O  
ATOM   1306  CG  LEU A  84      35.900   7.112  -7.246  1.00 95.71           C  
ATOM   1307  HG  LEU A  84      35.914   7.948  -6.547  1.00 95.71           H  
ATOM   1308  CD1 LEU A  84      34.547   7.103  -7.957  1.00 95.71           C  
ATOM   1309 HD11 LEU A  84      34.477   6.264  -8.650  1.00 95.71           H  
ATOM   1310 HD12 LEU A  84      33.744   7.031  -7.223  1.00 95.71           H  
ATOM   1311 HD13 LEU A  84      34.414   8.034  -8.507  1.00 95.71           H  
ATOM   1312  CD2 LEU A  84      36.026   5.812  -6.447  1.00 95.71           C  
ATOM   1313 HD21 LEU A  84      36.852   5.878  -5.739  1.00 95.71           H  
ATOM   1314 HD22 LEU A  84      35.105   5.639  -5.890  1.00 95.71           H  
ATOM   1315 HD23 LEU A  84      36.191   4.974  -7.124  1.00 95.71           H  
ATOM   1316  N   GLY A  85      40.443   8.016  -8.929  1.00 93.54           N  
ATOM   1317  H   GLY A  85      40.377   8.869  -8.394  1.00 93.54           H  
ATOM   1318  CA  GLY A  85      41.438   7.978 -10.005  1.00 93.54           C  
ATOM   1319  HA2 GLY A  85      40.922   8.153 -10.949  1.00 93.54           H  
ATOM   1320  HA3 GLY A  85      42.144   8.796  -9.866  1.00 93.54           H  
ATOM   1321  C   GLY A  85      42.239   6.678 -10.155  1.00 93.54           C  
ATOM   1322  O   GLY A  85      42.313   6.181 -11.278  1.00 93.54           O  
ATOM   1323  N   PRO A  86      42.759   6.052  -9.077  1.00 93.43           N  
ATOM   1324  CA  PRO A  86      43.525   4.802  -9.179  1.00 93.43           C  
ATOM   1325  HA  PRO A  86      44.416   4.991  -9.777  1.00 93.43           H  
ATOM   1326  C   PRO A  86      42.765   3.623  -9.807  1.00 93.43           C  
ATOM   1327  CB  PRO A  86      43.944   4.465  -7.743  1.00 93.43           C  
ATOM   1328  HB2 PRO A  86      43.202   3.820  -7.273  1.00 93.43           H  
ATOM   1329  HB3 PRO A  86      44.926   3.992  -7.713  1.00 93.43           H  
ATOM   1330  O   PRO A  86      43.381   2.659 -10.256  1.00 93.43           O  
ATOM   1331  CG  PRO A  86      43.951   5.818  -7.038  1.00 93.43           C  
ATOM   1332  HG2 PRO A  86      44.888   6.332  -7.251  1.00 93.43           H  
ATOM   1333  HG3 PRO A  86      43.798   5.719  -5.963  1.00 93.43           H  
ATOM   1334  CD  PRO A  86      42.800   6.557  -7.712  1.00 93.43           C  
ATOM   1335  HD2 PRO A  86      42.979   7.632  -7.682  1.00 93.43           H  
ATOM   1336  HD3 PRO A  86      41.866   6.317  -7.205  1.00 93.43           H  
ATOM   1337  N   TRP A  87      41.432   3.686  -9.838  1.00 94.64           N  
ATOM   1338  H   TRP A  87      40.987   4.519  -9.482  1.00 94.64           H  
ATOM   1339  CA  TRP A  87      40.559   2.613 -10.323  1.00 94.64           C  
ATOM   1340  HA  TRP A  87      41.155   1.722 -10.517  1.00 94.64           H  
ATOM   1341  C   TRP A  87      39.853   2.950 -11.635  1.00 94.64           C  
ATOM   1342  CB  TRP A  87      39.555   2.273  -9.224  1.00 94.64           C  
ATOM   1343  HB2 TRP A  87      38.949   3.158  -9.030  1.00 94.64           H  
ATOM   1344  HB3 TRP A  87      38.888   1.483  -9.569  1.00 94.64           H  
ATOM   1345  O   TRP A  87      39.030   2.158 -12.100  1.00 94.64           O  
ATOM   1346  CG  TRP A  87      40.191   1.832  -7.947  1.00 94.64           C  
ATOM   1347  CD1 TRP A  87      40.664   0.593  -7.689  1.00 94.64           C  
ATOM   1348  HD1 TRP A  87      40.596  -0.241  -8.371  1.00 94.64           H  
ATOM   1349  CD2 TRP A  87      40.511   2.637  -6.778  1.00 94.64           C  
ATOM   1350  CE2 TRP A  87      41.191   1.814  -5.835  1.00 94.64           C  
ATOM   1351  CE3 TRP A  87      40.324   3.991  -6.435  1.00 94.64           C  
ATOM   1352  HE3 TRP A  87      39.822   4.642  -7.136  1.00 94.64           H  
ATOM   1353  NE1 TRP A  87      41.264   0.581  -6.446  1.00 94.64           N  
ATOM   1354  HE1 TRP A  87      41.712  -0.235  -6.054  1.00 94.64           H  
ATOM   1355  CH2 TRP A  87      41.465   3.659  -4.300  1.00 94.64           C  
ATOM   1356  HH2 TRP A  87      41.833   4.059  -3.367  1.00 94.64           H  
ATOM   1357  CZ2 TRP A  87      41.636   2.298  -4.599  1.00 94.64           C  
ATOM   1358  HZ2 TRP A  87      42.139   1.641  -3.904  1.00 94.64           H  
ATOM   1359  CZ3 TRP A  87      40.826   4.504  -5.226  1.00 94.64           C  
ATOM   1360  HZ3 TRP A  87      40.705   5.552  -4.993  1.00 94.64           H  
ATOM   1361  N   ILE A  88      40.140   4.111 -12.227  1.00 92.81           N  
ATOM   1362  H   ILE A  88      40.865   4.691 -11.830  1.00 92.81           H  
ATOM   1363  CA  ILE A  88      39.563   4.522 -13.506  1.00 92.81           C  
ATOM   1364  HA  ILE A  88      38.502   4.274 -13.493  1.00 92.81           H  
ATOM   1365  C   ILE A  88      40.215   3.723 -14.636  1.00 92.81           C  
ATOM   1366  CB  ILE A  88      39.676   6.049 -13.709  1.00 92.81           C  
ATOM   1367  HB  ILE A  88      40.723   6.345 -13.641  1.00 92.81           H  
ATOM   1368  O   ILE A  88      41.436   3.626 -14.740  1.00 92.81           O  
ATOM   1369  CG1 ILE A  88      38.868   6.773 -12.608  1.00 92.81           C  
ATOM   1370 HG12 ILE A  88      39.302   6.514 -11.642  1.00 92.81           H  
ATOM   1371 HG13 ILE A  88      37.836   6.424 -12.619  1.00 92.81           H  
ATOM   1372  CG2 ILE A  88      39.143   6.444 -15.093  1.00 92.81           C  
ATOM   1373 HG21 ILE A  88      39.707   5.958 -15.889  1.00 92.81           H  
ATOM   1374 HG22 ILE A  88      38.088   6.177 -15.161  1.00 92.81           H  
ATOM   1375 HG23 ILE A  88      39.256   7.516 -15.250  1.00 92.81           H  
ATOM   1376  CD1 ILE A  88      38.867   8.300 -12.704  1.00 92.81           C  
ATOM   1377 HD11 ILE A  88      39.879   8.666 -12.877  1.00 92.81           H  
ATOM   1378 HD12 ILE A  88      38.230   8.612 -13.533  1.00 92.81           H  
ATOM   1379 HD13 ILE A  88      38.475   8.726 -11.781  1.00 92.81           H  
ATOM   1380  N   GLN A  89      39.384   3.147 -15.500  1.00 89.11           N  
ATOM   1381  H   GLN A  89      38.392   3.241 -15.337  1.00 89.11           H  
ATOM   1382  CA  GLN A  89      39.799   2.430 -16.697  1.00 89.11           C  
ATOM   1383  HA  GLN A  89      40.836   2.696 -16.904  1.00 89.11           H  
ATOM   1384  C   GLN A  89      38.941   2.835 -17.902  1.00 89.11           C  
ATOM   1385  CB  GLN A  89      39.724   0.912 -16.482  1.00 89.11           C  
ATOM   1386  HB2 GLN A  89      39.970   0.422 -17.424  1.00 89.11           H  
ATOM   1387  HB3 GLN A  89      38.709   0.628 -16.203  1.00 89.11           H  
ATOM   1388  O   GLN A  89      37.734   3.054 -17.759  1.00 89.11           O  
ATOM   1389  CG  GLN A  89      40.708   0.434 -15.405  1.00 89.11           C  
ATOM   1390  HG2 GLN A  89      40.365   0.765 -14.425  1.00 89.11           H  
ATOM   1391  HG3 GLN A  89      41.686   0.879 -15.590  1.00 89.11           H  
ATOM   1392  CD  GLN A  89      40.880  -1.079 -15.374  1.00 89.11           C  
ATOM   1393  NE2 GLN A  89      41.741  -1.580 -14.517  1.00 89.11           N  
ATOM   1394 HE21 GLN A  89      42.249  -0.963 -13.899  1.00 89.11           H  
ATOM   1395 HE22 GLN A  89      41.873  -2.581 -14.544  1.00 89.11           H  
ATOM   1396  OE1 GLN A  89      40.274  -1.843 -16.110  1.00 89.11           O  
ATOM   1397  N   PRO A  90      39.525   2.891 -19.111  1.00 84.64           N  
ATOM   1398  CA  PRO A  90      38.768   3.147 -20.329  1.00 84.64           C  
ATOM   1399  HA  PRO A  90      38.201   4.071 -20.218  1.00 84.64           H  
ATOM   1400  C   PRO A  90      37.799   1.992 -20.614  1.00 84.64           C  
ATOM   1401  CB  PRO A  90      39.817   3.342 -21.427  1.00 84.64           C  
ATOM   1402  HB2 PRO A  90      40.067   4.400 -21.496  1.00 84.64           H  
ATOM   1403  HB3 PRO A  90      39.475   2.972 -22.393  1.00 84.64           H  
ATOM   1404  O   PRO A  90      38.152   0.823 -20.487  1.00 84.64           O  
ATOM   1405  CG  PRO A  90      41.035   2.570 -20.921  1.00 84.64           C  
ATOM   1406  HG2 PRO A  90      40.948   1.524 -21.214  1.00 84.64           H  
ATOM   1407  HG3 PRO A  90      41.967   2.994 -21.296  1.00 84.64           H  
ATOM   1408  CD  PRO A  90      40.935   2.683 -19.404  1.00 84.64           C  
ATOM   1409  HD2 PRO A  90      41.315   1.773 -18.939  1.00 84.64           H  
ATOM   1410  HD3 PRO A  90      41.504   3.548 -19.062  1.00 84.64           H  
ATOM   1411  N   VAL A  91      36.568   2.294 -21.031  1.00 75.73           N  
ATOM   1412  H   VAL A  91      36.325   3.268 -21.136  1.00 75.73           H  
ATOM   1413  CA  VAL A  91      35.525   1.264 -21.214  1.00 75.73           C  
ATOM   1414  HA  VAL A  91      35.480   0.674 -20.299  1.00 75.73           H  
ATOM   1415  C   VAL A  91      35.875   0.285 -22.343  1.00 75.73           C  
ATOM   1416  CB  VAL A  91      34.137   1.904 -21.434  1.00 75.73           C  
ATOM   1417  HB  VAL A  91      34.146   2.484 -22.356  1.00 75.73           H  
ATOM   1418  O   VAL A  91      35.583  -0.903 -22.233  1.00 75.73           O  
ATOM   1419  CG1 VAL A  91      33.028   0.845 -21.515  1.00 75.73           C  
ATOM   1420 HG11 VAL A  91      32.055   1.332 -21.581  1.00 75.73           H  
ATOM   1421 HG12 VAL A  91      33.060   0.200 -20.637  1.00 75.73           H  
ATOM   1422 HG13 VAL A  91      33.160   0.232 -22.407  1.00 75.73           H  
ATOM   1423  CG2 VAL A  91      33.756   2.825 -20.268  1.00 75.73           C  
ATOM   1424 HG21 VAL A  91      33.736   2.268 -19.331  1.00 75.73           H  
ATOM   1425 HG22 VAL A  91      32.778   3.270 -20.448  1.00 75.73           H  
ATOM   1426 HG23 VAL A  91      34.474   3.640 -20.178  1.00 75.73           H  
ATOM   1427  N   GLY A  92      36.546   0.751 -23.403  1.00 60.09           N  
ATOM   1428  H   GLY A  92      36.776   1.734 -23.419  1.00 60.09           H  
ATOM   1429  CA  GLY A  92      36.895  -0.081 -24.561  1.00 60.09           C  
ATOM   1430  HA2 GLY A  92      37.286   0.563 -25.349  1.00 60.09           H  
ATOM   1431  HA3 GLY A  92      35.993  -0.565 -24.934  1.00 60.09           H  
ATOM   1432  C   GLY A  92      37.937  -1.176 -24.294  1.00 60.09           C  
ATOM   1433  O   GLY A  92      37.978  -2.158 -25.030  1.00 60.09           O  
ATOM   1434  N   SER A  93      38.773  -1.053 -23.258  1.00 50.05           N  
ATOM   1435  H   SER A  93      38.648  -0.304 -22.593  1.00 50.05           H  
ATOM   1436  CA  SER A  93      39.846  -2.029 -22.996  1.00 50.05           C  
ATOM   1437  HA  SER A  93      40.333  -2.282 -23.938  1.00 50.05           H  
ATOM   1438  C   SER A  93      39.345  -3.333 -22.383  1.00 50.05           C  
ATOM   1439  CB  SER A  93      40.900  -1.433 -22.064  1.00 50.05           C  
ATOM   1440  HB2 SER A  93      41.320  -0.534 -22.516  1.00 50.05           H  
ATOM   1441  HB3 SER A  93      41.698  -2.159 -21.908  1.00 50.05           H  
ATOM   1442  O   SER A  93      39.985  -4.370 -22.536  1.00 50.05           O  
ATOM   1443  OG  SER A  93      40.303  -1.111 -20.827  1.00 50.05           O  
ATOM   1444  HG  SER A  93      40.973  -0.848 -20.192  1.00 50.05           H  
ATOM   1445  N   LEU A  94      38.202  -3.308 -21.697  1.00 47.29           N  
ATOM   1446  H   LEU A  94      37.730  -2.421 -21.590  1.00 47.29           H  
ATOM   1447  CA  LEU A  94      37.697  -4.479 -20.981  1.00 47.29           C  
ATOM   1448  HA  LEU A  94      38.553  -5.015 -20.570  1.00 47.29           H  
ATOM   1449  C   LEU A  94      37.015  -5.498 -21.900  1.00 47.29           C  
ATOM   1450  CB  LEU A  94      36.822  -4.013 -19.805  1.00 47.29           C  
ATOM   1451  HB2 LEU A  94      36.254  -4.852 -19.404  1.00 47.29           H  
ATOM   1452  HB3 LEU A  94      36.112  -3.275 -20.179  1.00 47.29           H  
ATOM   1453  O   LEU A  94      36.473  -6.479 -21.404  1.00 47.29           O  
ATOM   1454  CG  LEU A  94      37.679  -3.410 -18.677  1.00 47.29           C  
ATOM   1455  HG  LEU A  94      38.442  -2.756 -19.099  1.00 47.29           H  
ATOM   1456  CD1 LEU A  94      36.798  -2.559 -17.773  1.00 47.29           C  
ATOM   1457 HD11 LEU A  94      36.112  -3.184 -17.202  1.00 47.29           H  
ATOM   1458 HD12 LEU A  94      36.256  -1.840 -18.387  1.00 47.29           H  
ATOM   1459 HD13 LEU A  94      37.456  -1.995 -17.111  1.00 47.29           H  
ATOM   1460  CD2 LEU A  94      38.360  -4.490 -17.829  1.00 47.29           C  
ATOM   1461 HD21 LEU A  94      37.618  -5.173 -17.415  1.00 47.29           H  
ATOM   1462 HD22 LEU A  94      39.071  -5.050 -18.437  1.00 47.29           H  
ATOM   1463 HD23 LEU A  94      38.911  -4.014 -17.018  1.00 47.29           H  
ATOM   1464  N   GLY A  95      37.025  -5.286 -23.223  1.00 42.58           N  
ATOM   1465  H   GLY A  95      37.519  -4.474 -23.565  1.00 42.58           H  
ATOM   1466  CA  GLY A  95      36.408  -6.179 -24.212  1.00 42.58           C  
ATOM   1467  HA2 GLY A  95      36.867  -7.165 -24.139  1.00 42.58           H  
ATOM   1468  HA3 GLY A  95      36.590  -5.781 -25.210  1.00 42.58           H  
ATOM   1469  C   GLY A  95      34.896  -6.346 -24.042  1.00 42.58           C  
ATOM   1470  O   GLY A  95      34.286  -7.190 -24.691  1.00 42.58           O  
ATOM   1471  N   TRP A  96      34.291  -5.586 -23.134  1.00 44.28           N  
ATOM   1472  H   TRP A  96      34.843  -4.898 -22.641  1.00 44.28           H  
ATOM   1473  CA  TRP A  96      32.870  -5.660 -22.864  1.00 44.28           C  
ATOM   1474  HA  TRP A  96      32.572  -6.708 -22.857  1.00 44.28           H  
ATOM   1475  C   TRP A  96      32.079  -4.996 -23.982  1.00 44.28           C  
ATOM   1476  CB  TRP A  96      32.572  -5.074 -21.485  1.00 44.28           C  
ATOM   1477  HB2 TRP A  96      31.498  -4.903 -21.410  1.00 44.28           H  
ATOM   1478  HB3 TRP A  96      33.064  -4.107 -21.389  1.00 44.28           H  
ATOM   1479  O   TRP A  96      32.594  -4.151 -24.715  1.00 44.28           O  
ATOM   1480  CG  TRP A  96      32.963  -5.942 -20.328  1.00 44.28           C  
ATOM   1481  CD1 TRP A  96      33.765  -7.033 -20.356  1.00 44.28           C  
ATOM   1482  HD1 TRP A  96      34.252  -7.425 -21.236  1.00 44.28           H  
ATOM   1483  CD2 TRP A  96      32.529  -5.824 -18.952  1.00 44.28           C  
ATOM   1484  CE2 TRP A  96      33.170  -6.838 -18.181  1.00 44.28           C  
ATOM   1485  CE3 TRP A  96      31.637  -4.963 -18.291  1.00 44.28           C  
ATOM   1486  HE3 TRP A  96      31.101  -4.223 -18.867  1.00 44.28           H  
ATOM   1487  NE1 TRP A  96      33.908  -7.550 -19.089  1.00 44.28           N  
ATOM   1488  HE1 TRP A  96      34.510  -8.335 -18.884  1.00 44.28           H  
ATOM   1489  CH2 TRP A  96      32.136  -6.055 -16.167  1.00 44.28           C  
ATOM   1490  HH2 TRP A  96      32.036  -6.148 -15.096  1.00 44.28           H  
ATOM   1491  CZ2 TRP A  96      32.996  -6.952 -16.803  1.00 44.28           C  
ATOM   1492  HZ2 TRP A  96      33.519  -7.715 -16.245  1.00 44.28           H  
ATOM   1493  CZ3 TRP A  96      31.421  -5.096 -16.915  1.00 44.28           C  
ATOM   1494  HZ3 TRP A  96      30.712  -4.425 -16.453  1.00 44.28           H  
ATOM   1495  N   GLU A  97      30.821  -5.421 -24.094  1.00 43.30           N  
ATOM   1496  H   GLU A  97      30.504  -6.138 -23.457  1.00 43.30           H  
ATOM   1497  CA  GLU A  97      29.844  -4.923 -25.058  1.00 43.30           C  
ATOM   1498  HA  GLU A  97      30.134  -5.250 -26.057  1.00 43.30           H  
ATOM   1499  C   GLU A  97      29.713  -3.394 -25.085  1.00 43.30           C  
ATOM   1500  CB  GLU A  97      28.458  -5.498 -24.720  1.00 43.30           C  
ATOM   1501  HB2 GLU A  97      28.253  -5.329 -23.663  1.00 43.30           H  
ATOM   1502  HB3 GLU A  97      27.699  -4.969 -25.297  1.00 43.30           H  
ATOM   1503  O   GLU A  97      30.196  -2.683 -24.201  1.00 43.30           O  
ATOM   1504  CG  GLU A  97      28.295  -6.984 -25.046  1.00 43.30           C  
ATOM   1505  HG2 GLU A  97      28.610  -7.149 -26.076  1.00 43.30           H  
ATOM   1506  HG3 GLU A  97      28.942  -7.567 -24.389  1.00 43.30           H  
ATOM   1507  CD  GLU A  97      26.834  -7.438 -24.876  1.00 43.30           C  
ATOM   1508  OE1 GLU A  97      26.498  -8.498 -25.445  1.00 43.30           O  
ATOM   1509  OE2 GLU A  97      26.065  -6.734 -24.179  1.00 43.30           O  
ATOM   1510  N   VAL A  98      28.973  -2.939 -26.106  1.00 44.29           N  
ATOM   1511  H   VAL A  98      28.617  -3.652 -26.726  1.00 44.29           H  
ATOM   1512  CA  VAL A  98      28.480  -1.582 -26.369  1.00 44.29           C  
ATOM   1513  HA  VAL A  98      29.128  -1.130 -27.120  1.00 44.29           H  
ATOM   1514  C   VAL A  98      28.518  -0.703 -25.120  1.00 44.29           C  
ATOM   1515  CB  VAL A  98      27.044  -1.630 -26.952  1.00 44.29           C  
ATOM   1516  HB  VAL A  98      26.341  -1.952 -26.184  1.00 44.29           H  
ATOM   1517  O   VAL A  98      27.590  -0.689 -24.309  1.00 44.29           O  
ATOM   1518  CG1 VAL A  98      26.613  -0.250 -27.472  1.00 44.29           C  
ATOM   1519 HG11 VAL A  98      27.302   0.096 -28.243  1.00 44.29           H  
ATOM   1520 HG12 VAL A  98      26.599   0.470 -26.654  1.00 44.29           H  
ATOM   1521 HG13 VAL A  98      25.606  -0.308 -27.886  1.00 44.29           H  
ATOM   1522  CG2 VAL A  98      26.927  -2.614 -28.128  1.00 44.29           C  
ATOM   1523 HG21 VAL A  98      27.055  -3.639 -27.781  1.00 44.29           H  
ATOM   1524 HG22 VAL A  98      27.675  -2.386 -28.888  1.00 44.29           H  
ATOM   1525 HG23 VAL A  98      25.933  -2.543 -28.571  1.00 44.29           H  
ATOM   1526  N   ALA A  99      29.606   0.059 -24.981  1.00 48.35           N  
ATOM   1527  H   ALA A  99      30.384  -0.077 -25.611  1.00 48.35           H  
ATOM   1528  CA  ALA A  99      29.636   1.178 -24.058  1.00 48.35           C  
ATOM   1529  HA  ALA A  99      29.608   0.791 -23.040  1.00 48.35           H  
ATOM   1530  C   ALA A  99      28.396   2.035 -24.357  1.00 48.35           C  
ATOM   1531  CB  ALA A  99      30.932   1.974 -24.259  1.00 48.35           C  
ATOM   1532  HB1 ALA A  99      30.978   2.790 -23.537  1.00 48.35           H  
ATOM   1533  HB2 ALA A  99      31.794   1.322 -24.120  1.00 48.35           H  
ATOM   1534  HB3 ALA A  99      30.962   2.392 -25.265  1.00 48.35           H  
ATOM   1535  O   ALA A  99      28.199   2.404 -25.523  1.00 48.35           O  
ATOM   1536  N   PRO A 100      27.544   2.346 -23.363  1.00 50.88           N  
ATOM   1537  CA  PRO A 100      26.477   3.306 -23.575  1.00 50.88           C  
ATOM   1538  HA  PRO A 100      25.736   2.873 -24.246  1.00 50.88           H  
ATOM   1539  C   PRO A 100      27.092   4.565 -24.186  1.00 50.88           C  
ATOM   1540  CB  PRO A 100      25.855   3.568 -22.201  1.00 50.88           C  
ATOM   1541  HB2 PRO A 100      24.773   3.683 -22.264  1.00 50.88           H  
ATOM   1542  HB3 PRO A 100      26.304   4.449 -21.743  1.00 50.88           H  
ATOM   1543  O   PRO A 100      28.135   5.042 -23.728  1.00 50.88           O  
ATOM   1544  CG  PRO A 100      26.243   2.334 -21.387  1.00 50.88           C  
ATOM   1545  HG2 PRO A 100      25.510   1.545 -21.553  1.00 50.88           H  
ATOM   1546  HG3 PRO A 100      26.327   2.561 -20.324  1.00 50.88           H  
ATOM   1547  CD  PRO A 100      27.584   1.910 -21.980  1.00 50.88           C  
ATOM   1548  HD2 PRO A 100      27.699   0.828 -21.906  1.00 50.88           H  
ATOM   1549  HD3 PRO A 100      28.396   2.420 -21.462  1.00 50.88           H  
ATOM   1550  N   SER A 101      26.486   5.071 -25.256  1.00 50.04           N  
ATOM   1551  H   SER A 101      25.645   4.625 -25.593  1.00 50.04           H  
ATOM   1552  CA  SER A 101      27.026   6.189 -26.029  1.00 50.04           C  
ATOM   1553  HA  SER A 101      27.918   5.848 -26.555  1.00 50.04           H  
ATOM   1554  C   SER A 101      27.405   7.366 -25.115  1.00 50.04           C  
ATOM   1555  CB  SER A 101      25.988   6.621 -27.072  1.00 50.04           C  
ATOM   1556  HB2 SER A 101      26.335   7.518 -27.584  1.00 50.04           H  
ATOM   1557  HB3 SER A 101      25.851   5.826 -27.804  1.00 50.04           H  
ATOM   1558  O   SER A 101      26.524   8.003 -24.528  1.00 50.04           O  
ATOM   1559  OG  SER A 101      24.755   6.881 -26.428  1.00 50.04           O  
ATOM   1560  HG  SER A 101      24.972   7.321 -25.603  1.00 50.04           H  
ATOM   1561  N   GLY A 102      28.710   7.646 -25.009  1.00 58.17           N  
ATOM   1562  H   GLY A 102      29.360   7.012 -25.451  1.00 58.17           H  
ATOM   1563  CA  GLY A 102      29.272   8.768 -24.246  1.00 58.17           C  
ATOM   1564  HA2 GLY A 102      28.475   9.456 -23.965  1.00 58.17           H  
ATOM   1565  HA3 GLY A 102      29.960   9.312 -24.894  1.00 58.17           H  
ATOM   1566  C   GLY A 102      30.041   8.419 -22.963  1.00 58.17           C  
ATOM   1567  O   GLY A 102      30.586   9.333 -22.355  1.00 58.17           O  
ATOM   1568  N   GLN A 103      30.122   7.151 -22.539  1.00 62.03           N  
ATOM   1569  H   GLN A 103      29.620   6.426 -23.032  1.00 62.03           H  
ATOM   1570  CA  GLN A 103      30.973   6.752 -21.402  1.00 62.03           C  
ATOM   1571  HA  GLN A 103      31.145   7.622 -20.769  1.00 62.03           H  
ATOM   1572  C   GLN A 103      32.358   6.296 -21.892  1.00 62.03           C  
ATOM   1573  CB  GLN A 103      30.253   5.696 -20.536  1.00 62.03           C  
ATOM   1574  HB2 GLN A 103      30.855   4.790 -20.464  1.00 62.03           H  
ATOM   1575  HB3 GLN A 103      29.301   5.427 -20.994  1.00 62.03           H  
ATOM   1576  O   GLN A 103      32.509   5.181 -22.392  1.00 62.03           O  
ATOM   1577  CG  GLN A 103      29.991   6.220 -19.113  1.00 62.03           C  
ATOM   1578  HG2 GLN A 103      29.448   7.163 -19.175  1.00 62.03           H  
ATOM   1579  HG3 GLN A 103      30.944   6.401 -18.617  1.00 62.03           H  
ATOM   1580  CD  GLN A 103      29.174   5.255 -18.255  1.00 62.03           C  
ATOM   1581  NE2 GLN A 103      28.754   5.668 -17.077  1.00 62.03           N  
ATOM   1582 HE21 GLN A 103      28.159   5.045 -16.551  1.00 62.03           H  
ATOM   1583 HE22 GLN A 103      28.917   6.607 -16.744  1.00 62.03           H  
ATOM   1584  OE1 GLN A 103      28.884   4.125 -18.623  1.00 62.03           O  
ATOM   1585  N   GLY A 104      33.362   7.172 -21.783  1.00 73.34           N  
ATOM   1586  H   GLY A 104      33.185   8.073 -21.360  1.00 73.34           H  
ATOM   1587  CA  GLY A 104      34.744   6.864 -22.173  1.00 73.34           C  
ATOM   1588  HA2 GLY A 104      34.753   6.312 -23.112  1.00 73.34           H  
ATOM   1589  HA3 GLY A 104      35.286   7.800 -22.309  1.00 73.34           H  
ATOM   1590  C   GLY A 104      35.487   6.047 -21.117  1.00 73.34           C  
ATOM   1591  O   GLY A 104      36.229   5.122 -21.449  1.00 73.34           O  
ATOM   1592  N   GLU A 105      35.228   6.347 -19.847  1.00 87.88           N  
ATOM   1593  H   GLU A 105      34.640   7.145 -19.656  1.00 87.88           H  
ATOM   1594  CA  GLU A 105      35.860   5.722 -18.688  1.00 87.88           C  
ATOM   1595  HA  GLU A 105      36.496   4.896 -19.008  1.00 87.88           H  
ATOM   1596  C   GLU A 105      34.827   5.141 -17.712  1.00 87.88           C  
ATOM   1597  CB  GLU A 105      36.752   6.757 -17.998  1.00 87.88           C  
ATOM   1598  HB2 GLU A 105      37.066   6.356 -17.035  1.00 87.88           H  
ATOM   1599  HB3 GLU A 105      36.164   7.659 -17.828  1.00 87.88           H  
ATOM   1600  O   GLU A 105      33.648   5.502 -17.718  1.00 87.88           O  
ATOM   1601  CG  GLU A 105      38.005   7.090 -18.824  1.00 87.88           C  
ATOM   1602  HG2 GLU A 105      37.711   7.338 -19.844  1.00 87.88           H  
ATOM   1603  HG3 GLU A 105      38.639   6.205 -18.864  1.00 87.88           H  
ATOM   1604  CD  GLU A 105      38.801   8.273 -18.259  1.00 87.88           C  
ATOM   1605  OE1 GLU A 105      39.828   8.602 -18.888  1.00 87.88           O  
ATOM   1606  OE2 GLU A 105      38.342   8.880 -17.263  1.00 87.88           O  
ATOM   1607  N   ARG A 106      35.278   4.202 -16.878  1.00 88.88           N  
ATOM   1608  H   ARG A 106      36.247   3.933 -16.967  1.00 88.88           H  
ATOM   1609  CA  ARG A 106      34.536   3.630 -15.748  1.00 88.88           C  
ATOM   1610  HA  ARG A 106      33.813   4.363 -15.391  1.00 88.88           H  
ATOM   1611  C   ARG A 106      35.494   3.317 -14.609  1.00 88.88           C  
ATOM   1612  CB  ARG A 106      33.777   2.365 -16.172  1.00 88.88           C  
ATOM   1613  HB2 ARG A 106      33.089   2.616 -16.979  1.00 88.88           H  
ATOM   1614  HB3 ARG A 106      33.188   2.022 -15.322  1.00 88.88           H  
ATOM   1615  O   ARG A 106      36.673   3.085 -14.852  1.00 88.88           O  
ATOM   1616  CG  ARG A 106      34.722   1.237 -16.631  1.00 88.88           C  
ATOM   1617  HG2 ARG A 106      35.516   1.068 -15.905  1.00 88.88           H  
ATOM   1618  HG3 ARG A 106      35.188   1.522 -17.574  1.00 88.88           H  
ATOM   1619  CD  ARG A 106      33.991  -0.086 -16.823  1.00 88.88           C  
ATOM   1620  HD2 ARG A 106      34.675  -0.763 -17.334  1.00 88.88           H  
ATOM   1621  HD3 ARG A 106      33.127   0.076 -17.467  1.00 88.88           H  
ATOM   1622  NE  ARG A 106      33.592  -0.693 -15.535  1.00 88.88           N  
ATOM   1623  HE  ARG A 106      33.848  -0.207 -14.688  1.00 88.88           H  
ATOM   1624  NH1 ARG A 106      32.901  -2.682 -16.403  1.00 88.88           N  
ATOM   1625 HH11 ARG A 106      32.660  -3.652 -16.255  1.00 88.88           H  
ATOM   1626 HH12 ARG A 106      33.256  -2.400 -17.305  1.00 88.88           H  
ATOM   1627  NH2 ARG A 106      32.805  -2.347 -14.191  1.00 88.88           N  
ATOM   1628 HH21 ARG A 106      32.509  -3.296 -14.013  1.00 88.88           H  
ATOM   1629 HH22 ARG A 106      32.874  -1.733 -13.392  1.00 88.88           H  
ATOM   1630  CZ  ARG A 106      33.109  -1.911 -15.377  1.00 88.88           C  
ATOM   1631  N   VAL A 107      34.981   3.174 -13.394  1.00 92.73           N  
ATOM   1632  H   VAL A 107      34.007   3.391 -13.238  1.00 92.73           H  
ATOM   1633  CA  VAL A 107      35.755   2.523 -12.329  1.00 92.73           C  
ATOM   1634  HA  VAL A 107      36.809   2.729 -12.517  1.00 92.73           H  
ATOM   1635  C   VAL A 107      35.620   1.003 -12.347  1.00 92.73           C  
ATOM   1636  CB  VAL A 107      35.481   3.087 -10.936  1.00 92.73           C  
ATOM   1637  HB  VAL A 107      35.925   2.401 -10.215  1.00 92.73           H  
ATOM   1638  O   VAL A 107      34.608   0.448 -12.802  1.00 92.73           O  
ATOM   1639  CG1 VAL A 107      36.163   4.437 -10.753  1.00 92.73           C  
ATOM   1640 HG11 VAL A 107      35.823   5.146 -11.509  1.00 92.73           H  
ATOM   1641 HG12 VAL A 107      37.244   4.325 -10.829  1.00 92.73           H  
ATOM   1642 HG13 VAL A 107      35.917   4.809  -9.758  1.00 92.73           H  
ATOM   1643  CG2 VAL A 107      33.999   3.224 -10.614  1.00 92.73           C  
ATOM   1644 HG21 VAL A 107      33.479   2.295 -10.848  1.00 92.73           H  
ATOM   1645 HG22 VAL A 107      33.592   4.060 -11.183  1.00 92.73           H  
ATOM   1646 HG23 VAL A 107      33.876   3.440  -9.552  1.00 92.73           H  
ATOM   1647  N   VAL A 108      36.665   0.334 -11.862  1.00 93.57           N  
ATOM   1648  H   VAL A 108      37.488   0.862 -11.606  1.00 93.57           H  
ATOM   1649  CA  VAL A 108      36.742  -1.123 -11.726  1.00 93.57           C  
ATOM   1650  HA  VAL A 108      35.733  -1.534 -11.690  1.00 93.57           H  
ATOM   1651  C   VAL A 108      37.461  -1.486 -10.430  1.00 93.57           C  
ATOM   1652  CB  VAL A 108      37.486  -1.764 -12.914  1.00 93.57           C  
ATOM   1653  HB  VAL A 108      38.551  -1.546 -12.833  1.00 93.57           H  
ATOM   1654  O   VAL A 108      38.533  -0.962 -10.141  1.00 93.57           O  
ATOM   1655  CG1 VAL A 108      37.292  -3.287 -12.924  1.00 93.57           C  
ATOM   1656 HG11 VAL A 108      37.824  -3.721 -13.770  1.00 93.57           H  
ATOM   1657 HG12 VAL A 108      37.695  -3.722 -12.009  1.00 93.57           H  
ATOM   1658 HG13 VAL A 108      36.232  -3.532 -12.996  1.00 93.57           H  
ATOM   1659  CG2 VAL A 108      37.010  -1.258 -14.277  1.00 93.57           C  
ATOM   1660 HG21 VAL A 108      37.614  -1.749 -15.041  1.00 93.57           H  
ATOM   1661 HG22 VAL A 108      35.955  -1.490 -14.422  1.00 93.57           H  
ATOM   1662 HG23 VAL A 108      37.180  -0.185 -14.368  1.00 93.57           H  
ATOM   1663  N   ASN A 109      36.913  -2.445  -9.687  1.00 94.99           N  
ATOM   1664  H   ASN A 109      36.040  -2.844 -10.001  1.00 94.99           H  
ATOM   1665  CA  ASN A 109      37.493  -3.011  -8.470  1.00 94.99           C  
ATOM   1666  HA  ASN A 109      36.724  -3.657  -8.047  1.00 94.99           H  
ATOM   1667  C   ASN A 109      37.816  -1.983  -7.371  1.00 94.99           C  
ATOM   1668  CB  ASN A 109      38.703  -3.893  -8.830  1.00 94.99           C  
ATOM   1669  HB2 ASN A 109      39.164  -4.267  -7.916  1.00 94.99           H  
ATOM   1670  HB3 ASN A 109      39.448  -3.286  -9.346  1.00 94.99           H  
ATOM   1671  O   ASN A 109      38.800  -2.146  -6.650  1.00 94.99           O  
ATOM   1672  CG  ASN A 109      38.353  -5.100  -9.669  1.00 94.99           C  
ATOM   1673  ND2 ASN A 109      39.230  -5.497 -10.560  1.00 94.99           N  
ATOM   1674 HD21 ASN A 109      38.936  -6.254 -11.161  1.00 94.99           H  
ATOM   1675 HD22 ASN A 109      40.038  -4.922 -10.754  1.00 94.99           H  
ATOM   1676  OD1 ASN A 109      37.336  -5.747  -9.505  1.00 94.99           O  
ATOM   1677  N   VAL A 110      36.996  -0.942  -7.226  1.00 96.23           N  
ATOM   1678  H   VAL A 110      36.207  -0.853  -7.851  1.00 96.23           H  
ATOM   1679  CA  VAL A 110      37.139   0.047  -6.149  1.00 96.23           C  
ATOM   1680  HA  VAL A 110      38.144   0.466  -6.189  1.00 96.23           H  
ATOM   1681  C   VAL A 110      36.886  -0.645  -4.800  1.00 96.23           C  
ATOM   1682  CB  VAL A 110      36.143   1.191  -6.357  1.00 96.23           C  
ATOM   1683  HB  VAL A 110      35.152   0.746  -6.443  1.00 96.23           H  
ATOM   1684  O   VAL A 110      35.780  -1.148  -4.590  1.00 96.23           O  
ATOM   1685  CG1 VAL A 110      36.141   2.218  -5.233  1.00 96.23           C  
ATOM   1686 HG11 VAL A 110      35.384   2.977  -5.431  1.00 96.23           H  
ATOM   1687 HG12 VAL A 110      37.121   2.695  -5.222  1.00 96.23           H  
ATOM   1688 HG13 VAL A 110      35.925   1.754  -4.270  1.00 96.23           H  
ATOM   1689  CG2 VAL A 110      36.417   1.963  -7.643  1.00 96.23           C  
ATOM   1690 HG21 VAL A 110      35.595   2.653  -7.835  1.00 96.23           H  
ATOM   1691 HG22 VAL A 110      37.345   2.527  -7.544  1.00 96.23           H  
ATOM   1692 HG23 VAL A 110      36.505   1.268  -8.478  1.00 96.23           H  
ATOM   1693  N   PRO A 111      37.870  -0.706  -3.887  1.00 97.31           N  
ATOM   1694  CA  PRO A 111      37.758  -1.461  -2.646  1.00 97.31           C  
ATOM   1695  HA  PRO A 111      37.330  -2.445  -2.839  1.00 97.31           H  
ATOM   1696  C   PRO A 111      36.873  -0.717  -1.642  1.00 97.31           C  
ATOM   1697  CB  PRO A 111      39.201  -1.635  -2.157  1.00 97.31           C  
ATOM   1698  HB2 PRO A 111      39.628  -2.530  -2.609  1.00 97.31           H  
ATOM   1699  HB3 PRO A 111      39.269  -1.694  -1.071  1.00 97.31           H  
ATOM   1700  O   PRO A 111      37.315   0.255  -1.031  1.00 97.31           O  
ATOM   1701  CG  PRO A 111      39.922  -0.402  -2.704  1.00 97.31           C  
ATOM   1702  HG2 PRO A 111      39.773   0.447  -2.035  1.00 97.31           H  
ATOM   1703  HG3 PRO A 111      40.986  -0.586  -2.851  1.00 97.31           H  
ATOM   1704  CD  PRO A 111      39.203  -0.148  -4.024  1.00 97.31           C  
ATOM   1705  HD2 PRO A 111      39.164   0.921  -4.233  1.00 97.31           H  
ATOM   1706  HD3 PRO A 111      39.726  -0.680  -4.819  1.00 97.31           H  
ATOM   1707  N   LEU A 112      35.638  -1.182  -1.456  1.00 97.68           N  
ATOM   1708  H   LEU A 112      35.368  -2.022  -1.947  1.00 97.68           H  
ATOM   1709  CA  LEU A 112      34.735  -0.685  -0.417  1.00 97.68           C  
ATOM   1710  HA  LEU A 112      34.901   0.384  -0.284  1.00 97.68           H  
ATOM   1711  C   LEU A 112      35.043  -1.348   0.923  1.00 97.68           C  
ATOM   1712  CB  LEU A 112      33.268  -0.918  -0.813  1.00 97.68           C  
ATOM   1713  HB2 LEU A 112      32.649  -0.817   0.078  1.00 97.68           H  
ATOM   1714  HB3 LEU A 112      33.160  -1.942  -1.172  1.00 97.68           H  
ATOM   1715  O   LEU A 112      35.385  -2.531   0.961  1.00 97.68           O  
ATOM   1716  CG  LEU A 112      32.735   0.057  -1.876  1.00 97.68           C  
ATOM   1717  HG  LEU A 112      33.338  -0.017  -2.781  1.00 97.68           H  
ATOM   1718  CD1 LEU A 112      31.292  -0.315  -2.219  1.00 97.68           C  
ATOM   1719 HD11 LEU A 112      31.252  -1.345  -2.575  1.00 97.68           H  
ATOM   1720 HD12 LEU A 112      30.666  -0.226  -1.331  1.00 97.68           H  
ATOM   1721 HD13 LEU A 112      30.915   0.346  -2.999  1.00 97.68           H  
ATOM   1722  CD2 LEU A 112      32.741   1.510  -1.389  1.00 97.68           C  
ATOM   1723 HD21 LEU A 112      33.764   1.883  -1.329  1.00 97.68           H  
ATOM   1724 HD22 LEU A 112      32.191   2.145  -2.084  1.00 97.68           H  
ATOM   1725 HD23 LEU A 112      32.290   1.573  -0.398  1.00 97.68           H  
ATOM   1726  N   CYS A 113      34.924  -0.589   2.011  1.00 97.77           N  
ATOM   1727  H   CYS A 113      34.645   0.376   1.907  1.00 97.77           H  
ATOM   1728  CA  CYS A 113      35.114  -1.120   3.358  1.00 97.77           C  
ATOM   1729  HA  CYS A 113      36.100  -1.580   3.415  1.00 97.77           H  
ATOM   1730  C   CYS A 113      34.096  -2.218   3.686  1.00 97.77           C  
ATOM   1731  CB  CYS A 113      35.052   0.021   4.379  1.00 97.77           C  
ATOM   1732  HB2 CYS A 113      34.088   0.522   4.287  1.00 97.77           H  
ATOM   1733  HB3 CYS A 113      35.109  -0.410   5.379  1.00 97.77           H  
ATOM   1734  O   CYS A 113      32.967  -2.202   3.189  1.00 97.77           O  
ATOM   1735  SG  CYS A 113      36.371   1.260   4.225  1.00 97.77           S  
ATOM   1736  N   GLN A 114      34.495  -3.150   4.552  1.00 97.06           N  
ATOM   1737  H   GLN A 114      35.441  -3.113   4.905  1.00 97.06           H  
ATOM   1738  CA  GLN A 114      33.683  -4.309   4.917  1.00 97.06           C  
ATOM   1739  HA  GLN A 114      33.558  -4.934   4.033  1.00 97.06           H  
ATOM   1740  C   GLN A 114      32.283  -3.901   5.404  1.00 97.06           C  
ATOM   1741  CB  GLN A 114      34.438  -5.117   5.984  1.00 97.06           C  
ATOM   1742  HB2 GLN A 114      35.424  -5.384   5.604  1.00 97.06           H  
ATOM   1743  HB3 GLN A 114      34.565  -4.511   6.881  1.00 97.06           H  
ATOM   1744  O   GLN A 114      31.285  -4.428   4.907  1.00 97.06           O  
ATOM   1745  CG  GLN A 114      33.678  -6.401   6.342  1.00 97.06           C  
ATOM   1746  HG2 GLN A 114      33.530  -6.995   5.440  1.00 97.06           H  
ATOM   1747  HG3 GLN A 114      32.698  -6.142   6.742  1.00 97.06           H  
ATOM   1748  CD  GLN A 114      34.374  -7.272   7.381  1.00 97.06           C  
ATOM   1749  NE2 GLN A 114      33.761  -8.373   7.745  1.00 97.06           N  
ATOM   1750 HE21 GLN A 114      34.180  -8.925   8.480  1.00 97.06           H  
ATOM   1751 HE22 GLN A 114      32.785  -8.476   7.507  1.00 97.06           H  
ATOM   1752  OE1 GLN A 114      35.448  -6.997   7.901  1.00 97.06           O  
ATOM   1753  N   GLU A 115      32.205  -2.919   6.311  1.00 97.17           N  
ATOM   1754  H   GLU A 115      33.053  -2.516   6.682  1.00 97.17           H  
ATOM   1755  CA  GLU A 115      30.932  -2.464   6.878  1.00 97.17           C  
ATOM   1756  HA  GLU A 115      30.422  -3.317   7.325  1.00 97.17           H  
ATOM   1757  C   GLU A 115      29.988  -1.886   5.812  1.00 97.17           C  
ATOM   1758  CB  GLU A 115      31.164  -1.412   7.979  1.00 97.17           C  
ATOM   1759  HB2 GLU A 115      31.624  -0.519   7.555  1.00 97.17           H  
ATOM   1760  HB3 GLU A 115      30.182  -1.115   8.347  1.00 97.17           H  
ATOM   1761  O   GLU A 115      28.779  -2.058   5.914  1.00 97.17           O  
ATOM   1762  CG  GLU A 115      31.976  -1.904   9.196  1.00 97.17           C  
ATOM   1763  HG2 GLU A 115      31.784  -2.965   9.356  1.00 97.17           H  
ATOM   1764  HG3 GLU A 115      31.603  -1.372  10.071  1.00 97.17           H  
ATOM   1765  CD  GLU A 115      33.493  -1.656   9.113  1.00 97.17           C  
ATOM   1766  OE1 GLU A 115      34.162  -1.691  10.173  1.00 97.17           O  
ATOM   1767  OE2 GLU A 115      34.021  -1.397   8.004  1.00 97.17           O  
ATOM   1768  N   ASP A 116      30.511  -1.252   4.754  1.00 97.38           N  
ATOM   1769  H   ASP A 116      31.514  -1.258   4.634  1.00 97.38           H  
ATOM   1770  CA  ASP A 116      29.666  -0.676   3.702  1.00 97.38           C  
ATOM   1771  HA  ASP A 116      28.908  -0.045   4.165  1.00 97.38           H  
ATOM   1772  C   ASP A 116      28.931  -1.752   2.902  1.00 97.38           C  
ATOM   1773  CB  ASP A 116      30.485   0.171   2.717  1.00 97.38           C  
ATOM   1774  HB2 ASP A 116      29.854   0.408   1.861  1.00 97.38           H  
ATOM   1775  HB3 ASP A 116      31.329  -0.410   2.345  1.00 97.38           H  
ATOM   1776  O   ASP A 116      27.777  -1.546   2.527  1.00 97.38           O  
ATOM   1777  CG  ASP A 116      30.985   1.496   3.279  1.00 97.38           C  
ATOM   1778  OD1 ASP A 116      30.339   2.077   4.178  1.00 97.38           O  
ATOM   1779  OD2 ASP A 116      31.980   2.006   2.729  1.00 97.38           O  
ATOM   1780  N   CYS A 117      29.586  -2.883   2.627  1.00 97.77           N  
ATOM   1781  H   CYS A 117      30.520  -2.995   2.995  1.00 97.77           H  
ATOM   1782  CA  CYS A 117      28.966  -3.997   1.912  1.00 97.77           C  
ATOM   1783  HA  CYS A 117      28.350  -3.597   1.107  1.00 97.77           H  
ATOM   1784  C   CYS A 117      28.029  -4.801   2.820  1.00 97.77           C  
ATOM   1785  CB  CYS A 117      30.052  -4.879   1.285  1.00 97.77           C  
ATOM   1786  HB2 CYS A 117      29.579  -5.765   0.861  1.00 97.77           H  
ATOM   1787  HB3 CYS A 117      30.742  -5.199   2.066  1.00 97.77           H  
ATOM   1788  O   CYS A 117      26.953  -5.197   2.373  1.00 97.77           O  
ATOM   1789  SG  CYS A 117      30.991  -4.053  -0.030  1.00 97.77           S  
ATOM   1790  N   GLU A 118      28.407  -5.020   4.084  1.00 97.82           N  
ATOM   1791  H   GLU A 118      29.298  -4.662   4.396  1.00 97.82           H  
ATOM   1792  CA  GLU A 118      27.577  -5.728   5.068  1.00 97.82           C  
ATOM   1793  HA  GLU A 118      27.263  -6.687   4.656  1.00 97.82           H  
ATOM   1794  C   GLU A 118      26.286  -4.964   5.388  1.00 97.82           C  
ATOM   1795  CB  GLU A 118      28.385  -6.005   6.347  1.00 97.82           C  
ATOM   1796  HB2 GLU A 118      28.882  -5.088   6.664  1.00 97.82           H  
ATOM   1797  HB3 GLU A 118      27.698  -6.318   7.133  1.00 97.82           H  
ATOM   1798  O   GLU A 118      25.202  -5.529   5.244  1.00 97.82           O  
ATOM   1799  CG  GLU A 118      29.420  -7.123   6.139  1.00 97.82           C  
ATOM   1800  HG2 GLU A 118      30.085  -6.850   5.320  1.00 97.82           H  
ATOM   1801  HG3 GLU A 118      28.891  -8.028   5.841  1.00 97.82           H  
ATOM   1802  CD  GLU A 118      30.269  -7.429   7.386  1.00 97.82           C  
ATOM   1803  OE1 GLU A 118      31.024  -8.432   7.332  1.00 97.82           O  
ATOM   1804  OE2 GLU A 118      30.219  -6.668   8.376  1.00 97.82           O  
ATOM   1805  N   GLU A 119      26.377  -3.675   5.737  1.00 97.55           N  
ATOM   1806  H   GLU A 119      27.290  -3.255   5.835  1.00 97.55           H  
ATOM   1807  CA  GLU A 119      25.204  -2.832   6.017  1.00 97.55           C  
ATOM   1808  HA  GLU A 119      24.612  -3.280   6.815  1.00 97.55           H  
ATOM   1809  C   GLU A 119      24.294  -2.724   4.784  1.00 97.55           C  
ATOM   1810  CB  GLU A 119      25.646  -1.421   6.458  1.00 97.55           C  
ATOM   1811  HB2 GLU A 119      26.340  -1.031   5.712  1.00 97.55           H  
ATOM   1812  HB3 GLU A 119      24.768  -0.774   6.461  1.00 97.55           H  
ATOM   1813  O   GLU A 119      23.074  -2.852   4.891  1.00 97.55           O  
ATOM   1814  CG  GLU A 119      26.291  -1.337   7.858  1.00 97.55           C  
ATOM   1815  HG2 GLU A 119      27.072  -2.092   7.943  1.00 97.55           H  
ATOM   1816  HG3 GLU A 119      25.529  -1.565   8.604  1.00 97.55           H  
ATOM   1817  CD  GLU A 119      26.902   0.054   8.162  1.00 97.55           C  
ATOM   1818  OE1 GLU A 119      27.597   0.229   9.192  1.00 97.55           O  
ATOM   1819  OE2 GLU A 119      26.742   1.007   7.362  1.00 97.55           O  
ATOM   1820  N   TRP A 120      24.878  -2.562   3.588  1.00 97.93           N  
ATOM   1821  H   TRP A 120      25.886  -2.508   3.551  1.00 97.93           H  
ATOM   1822  CA  TRP A 120      24.105  -2.504   2.345  1.00 97.93           C  
ATOM   1823  HA  TRP A 120      23.364  -1.712   2.445  1.00 97.93           H  
ATOM   1824  C   TRP A 120      23.339  -3.804   2.098  1.00 97.93           C  
ATOM   1825  CB  TRP A 120      25.045  -2.188   1.175  1.00 97.93           C  
ATOM   1826  HB2 TRP A 120      25.727  -3.026   1.026  1.00 97.93           H  
ATOM   1827  HB3 TRP A 120      25.643  -1.322   1.459  1.00 97.93           H  
ATOM   1828  O   TRP A 120      22.156  -3.773   1.748  1.00 97.93           O  
ATOM   1829  CG  TRP A 120      24.439  -1.828  -0.146  1.00 97.93           C  
ATOM   1830  CD1 TRP A 120      23.125  -1.807  -0.465  1.00 97.93           C  
ATOM   1831  HD1 TRP A 120      22.320  -2.054   0.212  1.00 97.93           H  
ATOM   1832  CD2 TRP A 120      25.135  -1.347  -1.333  1.00 97.93           C  
ATOM   1833  CE2 TRP A 120      24.165  -1.052  -2.336  1.00 97.93           C  
ATOM   1834  CE3 TRP A 120      26.488  -1.100  -1.651  1.00 97.93           C  
ATOM   1835  HE3 TRP A 120      27.248  -1.330  -0.919  1.00 97.93           H  
ATOM   1836  NE1 TRP A 120      22.957  -1.377  -1.764  1.00 97.93           N  
ATOM   1837  HE1 TRP A 120      22.058  -1.310  -2.219  1.00 97.93           H  
ATOM   1838  CH2 TRP A 120      25.873  -0.313  -3.881  1.00 97.93           C  
ATOM   1839  HH2 TRP A 120      26.157   0.062  -4.853  1.00 97.93           H  
ATOM   1840  CZ2 TRP A 120      24.520  -0.537  -3.586  1.00 97.93           C  
ATOM   1841  HZ2 TRP A 120      23.760  -0.328  -4.325  1.00 97.93           H  
ATOM   1842  CZ3 TRP A 120      26.854  -0.590  -2.913  1.00 97.93           C  
ATOM   1843  HZ3 TRP A 120      27.897  -0.430  -3.143  1.00 97.93           H  
ATOM   1844  N   TRP A 121      23.988  -4.950   2.291  1.00 97.99           N  
ATOM   1845  H   TRP A 121      24.943  -4.931   2.620  1.00 97.99           H  
ATOM   1846  CA  TRP A 121      23.335  -6.237   2.105  1.00 97.99           C  
ATOM   1847  HA  TRP A 121      22.865  -6.250   1.122  1.00 97.99           H  
ATOM   1848  C   TRP A 121      22.211  -6.457   3.110  1.00 97.99           C  
ATOM   1849  CB  TRP A 121      24.370  -7.353   2.146  1.00 97.99           C  
ATOM   1850  HB2 TRP A 121      24.807  -7.404   3.143  1.00 97.99           H  
ATOM   1851  HB3 TRP A 121      25.161  -7.093   1.444  1.00 97.99           H  
ATOM   1852  O   TRP A 121      21.120  -6.847   2.695  1.00 97.99           O  
ATOM   1853  CG  TRP A 121      23.822  -8.699   1.783  1.00 97.99           C  
ATOM   1854  CD1 TRP A 121      23.743  -9.206   0.534  1.00 97.99           C  
ATOM   1855  HD1 TRP A 121      24.095  -8.705  -0.356  1.00 97.99           H  
ATOM   1856  CD2 TRP A 121      23.260  -9.722   2.660  1.00 97.99           C  
ATOM   1857  CE2 TRP A 121      22.862 -10.833   1.859  1.00 97.99           C  
ATOM   1858  CE3 TRP A 121      23.061  -9.839   4.051  1.00 97.99           C  
ATOM   1859  HE3 TRP A 121      23.342  -9.026   4.703  1.00 97.99           H  
ATOM   1860  NE1 TRP A 121      23.177 -10.462   0.574  1.00 97.99           N  
ATOM   1861  HE1 TRP A 121      23.054 -11.046  -0.241  1.00 97.99           H  
ATOM   1862  CH2 TRP A 121      22.128 -12.086   3.790  1.00 97.99           C  
ATOM   1863  HH2 TRP A 121      21.729 -12.985   4.236  1.00 97.99           H  
ATOM   1864  CZ2 TRP A 121      22.305 -12.000   2.400  1.00 97.99           C  
ATOM   1865  HZ2 TRP A 121      22.062 -12.832   1.755  1.00 97.99           H  
ATOM   1866  CZ3 TRP A 121      22.507 -11.008   4.606  1.00 97.99           C  
ATOM   1867  HZ3 TRP A 121      22.386 -11.075   5.677  1.00 97.99           H  
ATOM   1868  N   GLU A 122      22.425  -6.144   4.387  1.00 97.06           N  
ATOM   1869  H   GLU A 122      23.337  -5.814   4.671  1.00 97.06           H  
ATOM   1870  CA  GLU A 122      21.417  -6.379   5.422  1.00 97.06           C  
ATOM   1871  HA  GLU A 122      21.097  -7.415   5.315  1.00 97.06           H  
ATOM   1872  C   GLU A 122      20.165  -5.512   5.216  1.00 97.06           C  
ATOM   1873  CB  GLU A 122      22.049  -6.197   6.816  1.00 97.06           C  
ATOM   1874  HB2 GLU A 122      22.082  -5.137   7.067  1.00 97.06           H  
ATOM   1875  HB3 GLU A 122      23.075  -6.564   6.797  1.00 97.06           H  
ATOM   1876  O   GLU A 122      19.038  -6.019   5.281  1.00 97.06           O  
ATOM   1877  CG  GLU A 122      21.293  -6.965   7.920  1.00 97.06           C  
ATOM   1878  HG2 GLU A 122      20.288  -6.551   8.005  1.00 97.06           H  
ATOM   1879  HG3 GLU A 122      21.802  -6.800   8.869  1.00 97.06           H  
ATOM   1880  CD  GLU A 122      21.195  -8.484   7.660  1.00 97.06           C  
ATOM   1881  OE1 GLU A 122      20.247  -9.148   8.156  1.00 97.06           O  
ATOM   1882  OE2 GLU A 122      22.015  -9.021   6.895  1.00 97.06           O  
ATOM   1883  N   ASP A 123      20.346  -4.243   4.838  1.00 96.60           N  
ATOM   1884  H   ASP A 123      21.284  -3.869   4.850  1.00 96.60           H  
ATOM   1885  CA  ASP A 123      19.246  -3.330   4.509  1.00 96.60           C  
ATOM   1886  HA  ASP A 123      18.508  -3.361   5.311  1.00 96.60           H  
ATOM   1887  C   ASP A 123      18.513  -3.721   3.216  1.00 96.60           C  
ATOM   1888  CB  ASP A 123      19.791  -1.896   4.383  1.00 96.60           C  
ATOM   1889  HB2 ASP A 123      19.127  -1.340   3.722  1.00 96.60           H  
ATOM   1890  HB3 ASP A 123      20.773  -1.907   3.909  1.00 96.60           H  
ATOM   1891  O   ASP A 123      17.299  -3.513   3.080  1.00 96.60           O  
ATOM   1892  CG  ASP A 123      19.849  -1.123   5.706  1.00 96.60           C  
ATOM   1893  OD1 ASP A 123      19.478  -1.692   6.758  1.00 96.60           O  
ATOM   1894  OD2 ASP A 123      20.087   0.101   5.612  1.00 96.60           O  
ATOM   1895  N   CYS A 124      19.227  -4.300   2.246  1.00 97.37           N  
ATOM   1896  H   CYS A 124      20.220  -4.406   2.395  1.00 97.37           H  
ATOM   1897  CA  CYS A 124      18.654  -4.705   0.967  1.00 97.37           C  
ATOM   1898  HA  CYS A 124      17.792  -4.073   0.754  1.00 97.37           H  
ATOM   1899  C   CYS A 124      18.099  -6.126   0.935  1.00 97.37           C  
ATOM   1900  CB  CYS A 124      19.655  -4.488  -0.167  1.00 97.37           C  
ATOM   1901  HB2 CYS A 124      20.619  -4.909   0.119  1.00 97.37           H  
ATOM   1902  HB3 CYS A 124      19.302  -5.036  -1.041  1.00 97.37           H  
ATOM   1903  O   CYS A 124      17.285  -6.398   0.053  1.00 97.37           O  
ATOM   1904  SG  CYS A 124      19.882  -2.770  -0.683  1.00 97.37           S  
ATOM   1905  N   ARG A 125      18.450  -7.022   1.867  1.00 94.34           N  
ATOM   1906  H   ARG A 125      19.165  -6.743   2.522  1.00 94.34           H  
ATOM   1907  CA  ARG A 125      18.166  -8.468   1.744  1.00 94.34           C  
ATOM   1908  HA  ARG A 125      18.713  -8.828   0.872  1.00 94.34           H  
ATOM   1909  C   ARG A 125      16.689  -8.797   1.500  1.00 94.34           C  
ATOM   1910  CB  ARG A 125      18.729  -9.219   2.972  1.00 94.34           C  
ATOM   1911  HB2 ARG A 125      19.616  -8.715   3.355  1.00 94.34           H  
ATOM   1912  HB3 ARG A 125      19.040 -10.212   2.647  1.00 94.34           H  
ATOM   1913  O   ARG A 125      16.374  -9.796   0.859  1.00 94.34           O  
ATOM   1914  CG  ARG A 125      17.714  -9.391   4.109  1.00 94.34           C  
ATOM   1915  HG2 ARG A 125      16.915 -10.043   3.755  1.00 94.34           H  
ATOM   1916  HG3 ARG A 125      17.304  -8.422   4.391  1.00 94.34           H  
ATOM   1917  CD  ARG A 125      18.328 -10.038   5.345  1.00 94.34           C  
ATOM   1918  HD2 ARG A 125      18.849  -9.275   5.923  1.00 94.34           H  
ATOM   1919  HD3 ARG A 125      19.059 -10.786   5.037  1.00 94.34           H  
ATOM   1920  NE  ARG A 125      17.279 -10.686   6.157  1.00 94.34           N  
ATOM   1921  HE  ARG A 125      16.329 -10.632   5.820  1.00 94.34           H  
ATOM   1922  NH1 ARG A 125      18.690 -11.437   7.796  1.00 94.34           N  
ATOM   1923 HH11 ARG A 125      18.870 -11.911   8.670  1.00 94.34           H  
ATOM   1924 HH12 ARG A 125      19.343 -10.692   7.595  1.00 94.34           H  
ATOM   1925  NH2 ARG A 125      16.540 -12.055   7.811  1.00 94.34           N  
ATOM   1926 HH21 ARG A 125      15.611 -12.033   7.416  1.00 94.34           H  
ATOM   1927 HH22 ARG A 125      16.743 -12.567   8.658  1.00 94.34           H  
ATOM   1928  CZ  ARG A 125      17.511 -11.387   7.248  1.00 94.34           C  
ATOM   1929  N   MET A 126      15.789  -7.966   2.038  1.00 90.10           N  
ATOM   1930  H   MET A 126      16.167  -7.170   2.533  1.00 90.10           H  
ATOM   1931  CA  MET A 126      14.331  -8.126   1.948  1.00 90.10           C  
ATOM   1932  HA  MET A 126      14.110  -9.168   1.716  1.00 90.10           H  
ATOM   1933  C   MET A 126      13.683  -7.307   0.823  1.00 90.10           C  
ATOM   1934  CB  MET A 126      13.680  -7.805   3.302  1.00 90.10           C  
ATOM   1935  HB2 MET A 126      12.601  -7.915   3.201  1.00 90.10           H  
ATOM   1936  HB3 MET A 126      13.895  -6.774   3.582  1.00 90.10           H  
ATOM   1937  O   MET A 126      12.472  -7.398   0.628  1.00 90.10           O  
ATOM   1938  CG  MET A 126      14.168  -8.750   4.408  1.00 90.10           C  
ATOM   1939  HG2 MET A 126      14.742  -9.555   3.948  1.00 90.10           H  
ATOM   1940  HG3 MET A 126      14.834  -8.208   5.079  1.00 90.10           H  
ATOM   1941  SD  MET A 126      12.857  -9.546   5.373  1.00 90.10           S  
ATOM   1942  CE  MET A 126      12.265  -8.149   6.359  1.00 90.10           C  
ATOM   1943  HE1 MET A 126      11.915  -7.351   5.705  1.00 90.10           H  
ATOM   1944  HE2 MET A 126      13.079  -7.775   6.980  1.00 90.10           H  
ATOM   1945  HE3 MET A 126      11.452  -8.482   7.004  1.00 90.10           H  
ATOM   1946  N   SER A 127      14.465  -6.508   0.099  1.00 95.32           N  
ATOM   1947  H   SER A 127      15.461  -6.557   0.259  1.00 95.32           H  
ATOM   1948  CA  SER A 127      14.039  -5.879  -1.152  1.00 95.32           C  
ATOM   1949  HA  SER A 127      13.009  -5.538  -1.049  1.00 95.32           H  
ATOM   1950  C   SER A 127      14.086  -6.895  -2.295  1.00 95.32           C  
ATOM   1951  CB  SER A 127      14.905  -4.656  -1.467  1.00 95.32           C  
ATOM   1952  HB2 SER A 127      14.547  -4.211  -2.396  1.00 95.32           H  
ATOM   1953  HB3 SER A 127      15.946  -4.950  -1.599  1.00 95.32           H  
ATOM   1954  O   SER A 127      14.618  -7.995  -2.132  1.00 95.32           O  
ATOM   1955  OG  SER A 127      14.794  -3.696  -0.431  1.00 95.32           O  
ATOM   1956  HG  SER A 127      15.381  -3.978   0.275  1.00 95.32           H  
ATOM   1957  N   TYR A 128      13.518  -6.543  -3.449  1.00 94.68           N  
ATOM   1958  H   TYR A 128      13.145  -5.611  -3.557  1.00 94.68           H  
ATOM   1959  CA  TYR A 128      13.357  -7.453  -4.584  1.00 94.68           C  
ATOM   1960  HA  TYR A 128      13.815  -8.412  -4.342  1.00 94.68           H  
ATOM   1961  C   TYR A 128      14.068  -6.923  -5.826  1.00 94.68           C  
ATOM   1962  CB  TYR A 128      11.866  -7.717  -4.851  1.00 94.68           C  
ATOM   1963  HB2 TYR A 128      11.769  -8.172  -5.837  1.00 94.68           H  
ATOM   1964  HB3 TYR A 128      11.324  -6.772  -4.870  1.00 94.68           H  
ATOM   1965  O   TYR A 128      14.082  -5.723  -6.088  1.00 94.68           O  
ATOM   1966  CG  TYR A 128      11.226  -8.646  -3.835  1.00 94.68           C  
ATOM   1967  CD1 TYR A 128      10.863  -9.954  -4.209  1.00 94.68           C  
ATOM   1968  HD1 TYR A 128      10.986 -10.275  -5.233  1.00 94.68           H  
ATOM   1969  CD2 TYR A 128      11.046  -8.227  -2.503  1.00 94.68           C  
ATOM   1970  HD2 TYR A 128      11.286  -7.215  -2.211  1.00 94.68           H  
ATOM   1971  CE1 TYR A 128      10.376 -10.857  -3.245  1.00 94.68           C  
ATOM   1972  HE1 TYR A 128      10.129 -11.871  -3.520  1.00 94.68           H  
ATOM   1973  CE2 TYR A 128      10.601  -9.134  -1.527  1.00 94.68           C  
ATOM   1974  HE2 TYR A 128      10.517  -8.813  -0.499  1.00 94.68           H  
ATOM   1975  OH  TYR A 128       9.825 -11.330  -0.965  1.00 94.68           O  
ATOM   1976  HH  TYR A 128       9.868 -10.965  -0.078  1.00 94.68           H  
ATOM   1977  CZ  TYR A 128      10.281 -10.456  -1.897  1.00 94.68           C  
ATOM   1978  N   THR A 129      14.638  -7.833  -6.606  1.00 95.93           N  
ATOM   1979  H   THR A 129      14.558  -8.803  -6.336  1.00 95.93           H  
ATOM   1980  CA  THR A 129      15.213  -7.570  -7.930  1.00 95.93           C  
ATOM   1981  HA  THR A 129      14.704  -6.716  -8.377  1.00 95.93           H  
ATOM   1982  C   THR A 129      14.964  -8.783  -8.826  1.00 95.93           C  
ATOM   1983  CB  THR A 129      16.706  -7.212  -7.831  1.00 95.93           C  
ATOM   1984  HB  THR A 129      16.824  -6.395  -7.120  1.00 95.93           H  
ATOM   1985  O   THR A 129      14.446  -9.799  -8.370  1.00 95.93           O  
ATOM   1986  CG2 THR A 129      17.578  -8.385  -7.384  1.00 95.93           C  
ATOM   1987 HG21 THR A 129      17.203  -8.800  -6.448  1.00 95.93           H  
ATOM   1988 HG22 THR A 129      18.596  -8.028  -7.228  1.00 95.93           H  
ATOM   1989 HG23 THR A 129      17.598  -9.160  -8.150  1.00 95.93           H  
ATOM   1990  OG1 THR A 129      17.182  -6.775  -9.089  1.00 95.93           O  
ATOM   1991  HG1 THR A 129      16.833  -5.895  -9.250  1.00 95.93           H  
ATOM   1992  N   CYS A 130      15.300  -8.679 -10.107  1.00 95.07           N  
ATOM   1993  H   CYS A 130      15.714  -7.809 -10.406  1.00 95.07           H  
ATOM   1994  CA  CYS A 130      15.139  -9.752 -11.091  1.00 95.07           C  
ATOM   1995  HA  CYS A 130      14.777 -10.655 -10.598  1.00 95.07           H  
ATOM   1996  C   CYS A 130      16.456 -10.143 -11.773  1.00 95.07           C  
ATOM   1997  CB  CYS A 130      14.079  -9.312 -12.096  1.00 95.07           C  
ATOM   1998  HB2 CYS A 130      13.131  -9.225 -11.566  1.00 95.07           H  
ATOM   1999  HB3 CYS A 130      13.948 -10.085 -12.854  1.00 95.07           H  
ATOM   2000  O   CYS A 130      16.469 -11.023 -12.638  1.00 95.07           O  
ATOM   2001  SG  CYS A 130      14.447  -7.732 -12.897  1.00 95.07           S  
ATOM   2002  N   LYS A 131      17.568  -9.478 -11.426  1.00 93.43           N  
ATOM   2003  H   LYS A 131      17.501  -8.791 -10.689  1.00 93.43           H  
ATOM   2004  CA  LYS A 131      18.907  -9.762 -11.956  1.00 93.43           C  
ATOM   2005  HA  LYS A 131      18.983 -10.832 -12.147  1.00 93.43           H  
ATOM   2006  C   LYS A 131      19.983  -9.388 -10.939  1.00 93.43           C  
ATOM   2007  CB  LYS A 131      19.165  -8.986 -13.263  1.00 93.43           C  
ATOM   2008  HB2 LYS A 131      20.168  -9.233 -13.613  1.00 93.43           H  
ATOM   2009  HB3 LYS A 131      19.144  -7.918 -13.050  1.00 93.43           H  
ATOM   2010  O   LYS A 131      19.821  -8.448 -10.169  1.00 93.43           O  
ATOM   2011  CG  LYS A 131      18.169  -9.277 -14.398  1.00 93.43           C  
ATOM   2012  HG2 LYS A 131      18.045 -10.353 -14.521  1.00 93.43           H  
ATOM   2013  HG3 LYS A 131      17.206  -8.837 -14.139  1.00 93.43           H  
ATOM   2014  CD  LYS A 131      18.633  -8.656 -15.722  1.00 93.43           C  
ATOM   2015  HD2 LYS A 131      19.158  -7.723 -15.516  1.00 93.43           H  
ATOM   2016  HD3 LYS A 131      17.765  -8.387 -16.324  1.00 93.43           H  
ATOM   2017  CE  LYS A 131      19.561  -9.578 -16.528  1.00 93.43           C  
ATOM   2018  HE2 LYS A 131      20.383  -9.887 -15.882  1.00 93.43           H  
ATOM   2019  HE3 LYS A 131      19.985  -8.990 -17.341  1.00 93.43           H  
ATOM   2020  NZ  LYS A 131      18.854 -10.763 -17.081  1.00 93.43           N  
ATOM   2021  HZ1 LYS A 131      19.508 -11.396 -17.518  1.00 93.43           H  
ATOM   2022  HZ2 LYS A 131      18.197 -10.458 -17.786  1.00 93.43           H  
ATOM   2023  HZ3 LYS A 131      18.353 -11.250 -16.352  1.00 93.43           H  
ATOM   2024  N   SER A 132      21.118 -10.079 -11.016  1.00 92.78           N  
ATOM   2025  H   SER A 132      21.172 -10.870 -11.641  1.00 92.78           H  
ATOM   2026  CA  SER A 132      22.315  -9.786 -10.220  1.00 92.78           C  
ATOM   2027  HA  SER A 132      22.010  -9.418  -9.240  1.00 92.78           H  
ATOM   2028  C   SER A 132      23.223  -8.726 -10.848  1.00 92.78           C  
ATOM   2029  CB  SER A 132      23.104 -11.076 -10.005  1.00 92.78           C  
ATOM   2030  HB2 SER A 132      24.054 -10.850  -9.520  1.00 92.78           H  
ATOM   2031  HB3 SER A 132      22.532 -11.739  -9.356  1.00 92.78           H  
ATOM   2032  O   SER A 132      23.887  -7.990 -10.134  1.00 92.78           O  
ATOM   2033  OG  SER A 132      23.327 -11.722 -11.252  1.00 92.78           O  
ATOM   2034  HG  SER A 132      23.756 -12.561 -11.070  1.00 92.78           H  
ATOM   2035  N   ASN A 133      23.261  -8.618 -12.178  1.00 93.04           N  
ATOM   2036  H   ASN A 133      22.705  -9.257 -12.728  1.00 93.04           H  
ATOM   2037  CA  ASN A 133      24.042  -7.595 -12.868  1.00 93.04           C  
ATOM   2038  HA  ASN A 133      24.693  -7.088 -12.156  1.00 93.04           H  
ATOM   2039  C   ASN A 133      23.109  -6.541 -13.463  1.00 93.04           C  
ATOM   2040  CB  ASN A 133      24.951  -8.257 -13.913  1.00 93.04           C  
ATOM   2041  HB2 ASN A 133      25.542  -9.032 -13.424  1.00 93.04           H  
ATOM   2042  HB3 ASN A 133      24.348  -8.712 -14.698  1.00 93.04           H  
ATOM   2043  O   ASN A 133      22.295  -6.848 -14.332  1.00 93.04           O  
ATOM   2044  CG  ASN A 133      25.905  -7.263 -14.544  1.00 93.04           C  
ATOM   2045  ND2 ASN A 133      26.867  -7.731 -15.303  1.00 93.04           N  
ATOM   2046 HD21 ASN A 133      26.953  -8.722 -15.477  1.00 93.04           H  
ATOM   2047 HD22 ASN A 133      27.492  -7.053 -15.714  1.00 93.04           H  
ATOM   2048  OD1 ASN A 133      25.821  -6.057 -14.364  1.00 93.04           O  
ATOM   2049  N   TRP A 134      23.230  -5.305 -12.984  1.00 92.85           N  
ATOM   2050  H   TRP A 134      23.915  -5.131 -12.264  1.00 92.85           H  
ATOM   2051  CA  TRP A 134      22.370  -4.189 -13.365  1.00 92.85           C  
ATOM   2052  HA  TRP A 134      21.439  -4.594 -13.762  1.00 92.85           H  
ATOM   2053  C   TRP A 134      22.954  -3.319 -14.472  1.00 92.85           C  
ATOM   2054  CB  TRP A 134      22.045  -3.348 -12.129  1.00 92.85           C  
ATOM   2055  HB2 TRP A 134      22.970  -2.993 -11.675  1.00 92.85           H  
ATOM   2056  HB3 TRP A 134      21.502  -2.461 -12.455  1.00 92.85           H  
ATOM   2057  O   TRP A 134      22.298  -2.385 -14.925  1.00 92.85           O  
ATOM   2058  CG  TRP A 134      21.211  -3.992 -11.065  1.00 92.85           C  
ATOM   2059  CD1 TRP A 134      20.856  -5.296 -10.958  1.00 92.85           C  
ATOM   2060  HD1 TRP A 134      21.140  -6.089 -11.633  1.00 92.85           H  
ATOM   2061  CD2 TRP A 134      20.564  -3.319  -9.950  1.00 92.85           C  
ATOM   2062  CE2 TRP A 134      19.829  -4.283  -9.199  1.00 92.85           C  
ATOM   2063  CE3 TRP A 134      20.528  -1.981  -9.508  1.00 92.85           C  
ATOM   2064  HE3 TRP A 134      21.088  -1.229 -10.044  1.00 92.85           H  
ATOM   2065  NE1 TRP A 134      20.047  -5.474  -9.857  1.00 92.85           N  
ATOM   2066  HE1 TRP A 134      19.658  -6.369  -9.596  1.00 92.85           H  
ATOM   2067  CH2 TRP A 134      19.060  -2.592  -7.655  1.00 92.85           C  
ATOM   2068  HH2 TRP A 134      18.499  -2.297  -6.780  1.00 92.85           H  
ATOM   2069  CZ2 TRP A 134      19.084  -3.935  -8.067  1.00 92.85           C  
ATOM   2070  HZ2 TRP A 134      18.543  -4.693  -7.520  1.00 92.85           H  
ATOM   2071  CZ3 TRP A 134      19.787  -1.625  -8.369  1.00 92.85           C  
ATOM   2072  HZ3 TRP A 134      19.804  -0.605  -8.014  1.00 92.85           H  
ATOM   2073  N   ARG A 135      24.160  -3.614 -14.956  1.00 86.18           N  
ATOM   2074  H   ARG A 135      24.663  -4.392 -14.555  1.00 86.18           H  
ATOM   2075  CA  ARG A 135      24.774  -2.841 -16.040  1.00 86.18           C  
ATOM   2076  HA  ARG A 135      24.614  -1.780 -15.849  1.00 86.18           H  
ATOM   2077  C   ARG A 135      24.144  -3.128 -17.408  1.00 86.18           C  
ATOM   2078  CB  ARG A 135      26.275  -3.130 -16.018  1.00 86.18           C  
ATOM   2079  HB2 ARG A 135      26.632  -3.066 -14.990  1.00 86.18           H  
ATOM   2080  HB3 ARG A 135      26.438  -4.145 -16.382  1.00 86.18           H  
ATOM   2081  O   ARG A 135      24.206  -2.277 -18.288  1.00 86.18           O  
ATOM   2082  CG  ARG A 135      27.087  -2.149 -16.867  1.00 86.18           C  
ATOM   2083  HG2 ARG A 135      26.743  -2.181 -17.901  1.00 86.18           H  
ATOM   2084  HG3 ARG A 135      26.975  -1.137 -16.479  1.00 86.18           H  
ATOM   2085  CD  ARG A 135      28.556  -2.567 -16.826  1.00 86.18           C  
ATOM   2086  HD2 ARG A 135      28.620  -3.619 -17.104  1.00 86.18           H  
ATOM   2087  HD3 ARG A 135      28.931  -2.471 -15.807  1.00 86.18           H  
ATOM   2088  NE  ARG A 135      29.352  -1.787 -17.790  1.00 86.18           N  
ATOM   2089  HE  ARG A 135      29.121  -1.921 -18.764  1.00 86.18           H  
ATOM   2090  NH1 ARG A 135      30.599  -0.593 -16.295  1.00 86.18           N  
ATOM   2091 HH11 ARG A 135      30.136  -1.075 -15.538  1.00 86.18           H  
ATOM   2092 HH12 ARG A 135      31.223   0.175 -16.091  1.00 86.18           H  
ATOM   2093  NH2 ARG A 135      30.821  -0.204 -18.486  1.00 86.18           N  
ATOM   2094 HH21 ARG A 135      31.328   0.646 -18.281  1.00 86.18           H  
ATOM   2095 HH22 ARG A 135      30.542  -0.374 -19.442  1.00 86.18           H  
ATOM   2096  CZ  ARG A 135      30.258  -0.872 -17.519  1.00 86.18           C  
ATOM   2097  N   GLY A 136      23.543  -4.304 -17.600  1.00 83.89           N  
ATOM   2098  H   GLY A 136      23.457  -4.942 -16.822  1.00 83.89           H  
ATOM   2099  CA  GLY A 136      23.014  -4.725 -18.898  1.00 83.89           C  
ATOM   2100  HA2 GLY A 136      23.839  -5.068 -19.523  1.00 83.89           H  
ATOM   2101  HA3 GLY A 136      22.556  -3.869 -19.395  1.00 83.89           H  
ATOM   2102  C   GLY A 136      21.972  -5.840 -18.821  1.00 83.89           C  
ATOM   2103  O   GLY A 136      21.664  -6.362 -17.752  1.00 83.89           O  
ATOM   2104  N   GLY A 137      21.421  -6.203 -19.982  1.00 86.67           N  
ATOM   2105  H   GLY A 137      21.767  -5.782 -20.833  1.00 86.67           H  
ATOM   2106  CA  GLY A 137      20.411  -7.262 -20.098  1.00 86.67           C  
ATOM   2107  HA2 GLY A 137      20.311  -7.532 -21.149  1.00 86.67           H  
ATOM   2108  HA3 GLY A 137      20.749  -8.142 -19.551  1.00 86.67           H  
ATOM   2109  C   GLY A 137      19.020  -6.875 -19.583  1.00 86.67           C  
ATOM   2110  O   GLY A 137      18.282  -7.749 -19.121  1.00 86.67           O  
ATOM   2111  N   TRP A 138      18.682  -5.586 -19.631  1.00 91.32           N  
ATOM   2112  H   TRP A 138      19.346  -4.939 -20.034  1.00 91.32           H  
ATOM   2113  CA  TRP A 138      17.358  -5.053 -19.305  1.00 91.32           C  
ATOM   2114  HA  TRP A 138      16.860  -5.719 -18.600  1.00 91.32           H  
ATOM   2115  C   TRP A 138      16.473  -4.941 -20.547  1.00 91.32           C  
ATOM   2116  CB  TRP A 138      17.506  -3.685 -18.637  1.00 91.32           C  
ATOM   2117  HB2 TRP A 138      16.512  -3.291 -18.425  1.00 91.32           H  
ATOM   2118  HB3 TRP A 138      17.989  -2.998 -19.333  1.00 91.32           H  
ATOM   2119  O   TRP A 138      16.973  -4.776 -21.660  1.00 91.32           O  
ATOM   2120  CG  TRP A 138      18.279  -3.705 -17.362  1.00 91.32           C  
ATOM   2121  CD1 TRP A 138      19.551  -3.284 -17.198  1.00 91.32           C  
ATOM   2122  HD1 TRP A 138      20.175  -2.861 -17.971  1.00 91.32           H  
ATOM   2123  CD2 TRP A 138      17.828  -4.142 -16.047  1.00 91.32           C  
ATOM   2124  CE2 TRP A 138      18.885  -3.947 -15.116  1.00 91.32           C  
ATOM   2125  CE3 TRP A 138      16.610  -4.633 -15.537  1.00 91.32           C  
ATOM   2126  HE3 TRP A 138      15.783  -4.776 -16.217  1.00 91.32           H  
ATOM   2127  NE1 TRP A 138      19.913  -3.439 -15.879  1.00 91.32           N  
ATOM   2128  HE1 TRP A 138      20.783  -3.081 -15.514  1.00 91.32           H  
ATOM   2129  CH2 TRP A 138      17.508  -4.712 -13.275  1.00 91.32           C  
ATOM   2130  HH2 TRP A 138      17.381  -4.917 -12.222  1.00 91.32           H  
ATOM   2131  CZ2 TRP A 138      18.729  -4.213 -13.749  1.00 91.32           C  
ATOM   2132  HZ2 TRP A 138      19.526  -4.009 -13.050  1.00 91.32           H  
ATOM   2133  CZ3 TRP A 138      16.446  -4.913 -14.170  1.00 91.32           C  
ATOM   2134  HZ3 TRP A 138      15.494  -5.262 -13.798  1.00 91.32           H  
ATOM   2135  N   ASP A 139      15.159  -4.983 -20.344  1.00 90.32           N  
ATOM   2136  H   ASP A 139      14.810  -5.085 -19.402  1.00 90.32           H  
ATOM   2137  CA  ASP A 139      14.186  -4.577 -21.356  1.00 90.32           C  
ATOM   2138  HA  ASP A 139      14.558  -4.838 -22.347  1.00 90.32           H  
ATOM   2139  C   ASP A 139      14.004  -3.051 -21.294  1.00 90.32           C  
ATOM   2140  CB  ASP A 139      12.877  -5.353 -21.135  1.00 90.32           C  
ATOM   2141  HB2 ASP A 139      13.100  -6.419 -21.174  1.00 90.32           H  
ATOM   2142  HB3 ASP A 139      12.485  -5.132 -20.142  1.00 90.32           H  
ATOM   2143  O   ASP A 139      13.569  -2.518 -20.277  1.00 90.32           O  
ATOM   2144  CG  ASP A 139      11.794  -5.053 -22.178  1.00 90.32           C  
ATOM   2145  OD1 ASP A 139      11.969  -4.119 -22.994  1.00 90.32           O  
ATOM   2146  OD2 ASP A 139      10.766  -5.760 -22.172  1.00 90.32           O  
ATOM   2147  N   TRP A 140      14.361  -2.351 -22.373  1.00 88.90           N  
ATOM   2148  H   TRP A 140      14.713  -2.867 -23.166  1.00 88.90           H  
ATOM   2149  CA  TRP A 140      14.279  -0.888 -22.487  1.00 88.90           C  
ATOM   2150  HA  TRP A 140      14.164  -0.462 -21.490  1.00 88.90           H  
ATOM   2151  C   TRP A 140      13.066  -0.408 -23.296  1.00 88.90           C  
ATOM   2152  CB  TRP A 140      15.589  -0.348 -23.070  1.00 88.90           C  
ATOM   2153  HB2 TRP A 140      15.752  -0.790 -24.053  1.00 88.90           H  
ATOM   2154  HB3 TRP A 140      15.500   0.730 -23.206  1.00 88.90           H  
ATOM   2155  O   TRP A 140      12.974   0.775 -23.624  1.00 88.90           O  
ATOM   2156  CG  TRP A 140      16.795  -0.584 -22.220  1.00 88.90           C  
ATOM   2157  CD1 TRP A 140      17.700  -1.574 -22.384  1.00 88.90           C  
ATOM   2158  HD1 TRP A 140      17.656  -2.331 -23.152  1.00 88.90           H  
ATOM   2159  CD2 TRP A 140      17.239   0.180 -21.058  1.00 88.90           C  
ATOM   2160  CE2 TRP A 140      18.443  -0.407 -20.568  1.00 88.90           C  
ATOM   2161  CE3 TRP A 140      16.754   1.320 -20.382  1.00 88.90           C  
ATOM   2162  HE3 TRP A 140      15.859   1.806 -20.741  1.00 88.90           H  
ATOM   2163  NE1 TRP A 140      18.687  -1.458 -21.427  1.00 88.90           N  
ATOM   2164  HE1 TRP A 140      19.496  -2.062 -21.394  1.00 88.90           H  
ATOM   2165  CH2 TRP A 140      18.626   1.244 -18.811  1.00 88.90           C  
ATOM   2166  HH2 TRP A 140      19.155   1.683 -17.979  1.00 88.90           H  
ATOM   2167  CZ2 TRP A 140      19.130   0.102 -19.456  1.00 88.90           C  
ATOM   2168  HZ2 TRP A 140      20.051  -0.353 -19.121  1.00 88.90           H  
ATOM   2169  CZ3 TRP A 140      17.444   1.848 -19.274  1.00 88.90           C  
ATOM   2170  HZ3 TRP A 140      17.084   2.744 -18.790  1.00 88.90           H  
ATOM   2171  N   SER A 141      12.131  -1.303 -23.631  1.00 84.03           N  
ATOM   2172  H   SER A 141      12.241  -2.254 -23.310  1.00 84.03           H  
ATOM   2173  CA  SER A 141      10.985  -1.021 -24.513  1.00 84.03           C  
ATOM   2174  HA  SER A 141      11.364  -0.796 -25.510  1.00 84.03           H  
ATOM   2175  C   SER A 141      10.126   0.171 -24.084  1.00 84.03           C  
ATOM   2176  CB  SER A 141      10.085  -2.257 -24.614  1.00 84.03           C  
ATOM   2177  HB2 SER A 141       9.190  -2.007 -25.183  1.00 84.03           H  
ATOM   2178  HB3 SER A 141      10.619  -3.048 -25.140  1.00 84.03           H  
ATOM   2179  O   SER A 141       9.496   0.802 -24.927  1.00 84.03           O  
ATOM   2180  OG  SER A 141       9.717  -2.728 -23.331  1.00 84.03           O  
ATOM   2181  HG  SER A 141      10.389  -3.372 -23.095  1.00 84.03           H  
ATOM   2182  N   GLN A 142      10.116   0.508 -22.793  1.00 83.30           N  
ATOM   2183  H   GLN A 142      10.660  -0.068 -22.165  1.00 83.30           H  
ATOM   2184  CA  GLN A 142       9.363   1.639 -22.245  1.00 83.30           C  
ATOM   2185  HA  GLN A 142       8.731   2.049 -23.032  1.00 83.30           H  
ATOM   2186  C   GLN A 142      10.243   2.820 -21.809  1.00 83.30           C  
ATOM   2187  CB  GLN A 142       8.426   1.155 -21.137  1.00 83.30           C  
ATOM   2188  HB2 GLN A 142       7.881   2.025 -20.771  1.00 83.30           H  
ATOM   2189  HB3 GLN A 142       8.999   0.729 -20.314  1.00 83.30           H  
ATOM   2190  O   GLN A 142       9.856   3.598 -20.941  1.00 83.30           O  
ATOM   2191  CG  GLN A 142       7.415   0.125 -21.664  1.00 83.30           C  
ATOM   2192  HG2 GLN A 142       7.088   0.416 -22.663  1.00 83.30           H  
ATOM   2193  HG3 GLN A 142       7.885  -0.856 -21.729  1.00 83.30           H  
ATOM   2194  CD  GLN A 142       6.180   0.037 -20.785  1.00 83.30           C  
ATOM   2195  NE2 GLN A 142       5.199  -0.761 -21.146  1.00 83.30           N  
ATOM   2196 HE21 GLN A 142       4.327  -0.613 -20.659  1.00 83.30           H  
ATOM   2197 HE22 GLN A 142       5.243  -1.226 -22.041  1.00 83.30           H  
ATOM   2198  OE1 GLN A 142       6.060   0.680 -19.761  1.00 83.30           O  
ATOM   2199  N   GLY A 143      11.450   2.946 -22.365  1.00 86.67           N  
ATOM   2200  H   GLY A 143      11.748   2.250 -23.034  1.00 86.67           H  
ATOM   2201  CA  GLY A 143      12.352   4.076 -22.108  1.00 86.67           C  
ATOM   2202  HA2 GLY A 143      11.778   5.002 -22.133  1.00 86.67           H  
ATOM   2203  HA3 GLY A 143      13.096   4.114 -22.904  1.00 86.67           H  
ATOM   2204  C   GLY A 143      13.099   4.026 -20.773  1.00 86.67           C  
ATOM   2205  O   GLY A 143      13.962   4.865 -20.533  1.00 86.67           O  
ATOM   2206  N   LYS A 144      12.819   3.026 -19.936  1.00 88.88           N  
ATOM   2207  H   LYS A 144      12.109   2.371 -20.229  1.00 88.88           H  
ATOM   2208  CA  LYS A 144      13.543   2.711 -18.700  1.00 88.88           C  
ATOM   2209  HA  LYS A 144      14.517   3.198 -18.722  1.00 88.88           H  
ATOM   2210  C   LYS A 144      13.788   1.217 -18.594  1.00 88.88           C  
ATOM   2211  CB  LYS A 144      12.781   3.234 -17.479  1.00 88.88           C  
ATOM   2212  HB2 LYS A 144      13.378   3.054 -16.585  1.00 88.88           H  
ATOM   2213  HB3 LYS A 144      12.661   4.311 -17.589  1.00 88.88           H  
ATOM   2214  O   LYS A 144      13.120   0.434 -19.272  1.00 88.88           O  
ATOM   2215  CG  LYS A 144      11.404   2.575 -17.308  1.00 88.88           C  
ATOM   2216  HG2 LYS A 144      11.500   1.498 -17.170  1.00 88.88           H  
ATOM   2217  HG3 LYS A 144      10.794   2.775 -18.190  1.00 88.88           H  
ATOM   2218  CD  LYS A 144      10.739   3.183 -16.082  1.00 88.88           C  
ATOM   2219  HD2 LYS A 144      11.201   2.797 -15.173  1.00 88.88           H  
ATOM   2220  HD3 LYS A 144      10.872   4.264 -16.114  1.00 88.88           H  
ATOM   2221  CE  LYS A 144       9.253   2.870 -16.088  1.00 88.88           C  
ATOM   2222  HE2 LYS A 144       9.087   1.845 -15.758  1.00 88.88           H  
ATOM   2223  HE3 LYS A 144       8.861   3.001 -17.097  1.00 88.88           H  
ATOM   2224  NZ  LYS A 144       8.588   3.807 -15.178  1.00 88.88           N  
ATOM   2225  HZ1 LYS A 144       7.585   3.685 -15.187  1.00 88.88           H  
ATOM   2226  HZ2 LYS A 144       8.753   3.539 -14.219  1.00 88.88           H  
ATOM   2227  HZ3 LYS A 144       8.807   4.782 -15.327  1.00 88.88           H  
ATOM   2228  N   ASN A 145      14.707   0.831 -17.719  1.00 89.38           N  
ATOM   2229  H   ASN A 145      15.166   1.530 -17.153  1.00 89.38           H  
ATOM   2230  CA  ASN A 145      14.980  -0.570 -17.443  1.00 89.38           C  
ATOM   2231  HA  ASN A 145      15.226  -1.049 -18.392  1.00 89.38           H  
ATOM   2232  C   ASN A 145      13.743  -1.264 -16.863  1.00 89.38           C  
ATOM   2233  CB  ASN A 145      16.191  -0.728 -16.507  1.00 89.38           C  
ATOM   2234  HB2 ASN A 145      16.416  -1.789 -16.398  1.00 89.38           H  
ATOM   2235  HB3 ASN A 145      17.063  -0.234 -16.936  1.00 89.38           H  
ATOM   2236  O   ASN A 145      13.151  -0.848 -15.866  1.00 89.38           O  
ATOM   2237  CG  ASN A 145      15.934  -0.143 -15.134  1.00 89.38           C  
ATOM   2238  ND2 ASN A 145      16.168  -0.858 -14.060  1.00 89.38           N  
ATOM   2239 HD21 ASN A 145      16.555  -1.789 -14.121  1.00 89.38           H  
ATOM   2240 HD22 ASN A 145      16.030  -0.378 -13.182  1.00 89.38           H  
ATOM   2241  OD1 ASN A 145      15.509   0.988 -15.020  1.00 89.38           O  
ATOM   2242  N   ARG A 146      13.394  -2.382 -17.478  1.00 90.95           N  
ATOM   2243  H   ARG A 146      13.797  -2.567 -18.385  1.00 90.95           H  
ATOM   2244  CA  ARG A 146      12.416  -3.335 -16.977  1.00 90.95           C  
ATOM   2245  HA  ARG A 146      12.126  -3.062 -15.962  1.00 90.95           H  
ATOM   2246  C   ARG A 146      13.042  -4.707 -16.915  1.00 90.95           C  
ATOM   2247  CB  ARG A 146      11.175  -3.317 -17.872  1.00 90.95           C  
ATOM   2248  HB2 ARG A 146      10.524  -4.144 -17.589  1.00 90.95           H  
ATOM   2249  HB3 ARG A 146      11.461  -3.440 -18.916  1.00 90.95           H  
ATOM   2250  O   ARG A 146      13.959  -5.025 -17.679  1.00 90.95           O  
ATOM   2251  CG  ARG A 146      10.416  -2.000 -17.695  1.00 90.95           C  
ATOM   2252  HG2 ARG A 146      11.032  -1.153 -17.997  1.00 90.95           H  
ATOM   2253  HG3 ARG A 146      10.157  -1.892 -16.641  1.00 90.95           H  
ATOM   2254  CD  ARG A 146       9.144  -2.015 -18.535  1.00 90.95           C  
ATOM   2255  HD2 ARG A 146       9.381  -1.707 -19.554  1.00 90.95           H  
ATOM   2256  HD3 ARG A 146       8.758  -3.034 -18.559  1.00 90.95           H  
ATOM   2257  NE  ARG A 146       8.137  -1.120 -17.944  1.00 90.95           N  
ATOM   2258  HE  ARG A 146       8.477  -0.344 -17.393  1.00 90.95           H  
ATOM   2259  NH1 ARG A 146       6.291  -2.233 -18.696  1.00 90.95           N  
ATOM   2260 HH11 ARG A 146       6.889  -2.801 -19.279  1.00 90.95           H  
ATOM   2261 HH12 ARG A 146       5.285  -2.320 -18.725  1.00 90.95           H  
ATOM   2262  NH2 ARG A 146       6.046  -0.531 -17.259  1.00 90.95           N  
ATOM   2263 HH21 ARG A 146       6.413   0.262 -16.753  1.00 90.95           H  
ATOM   2264 HH22 ARG A 146       5.043  -0.588 -17.363  1.00 90.95           H  
ATOM   2265  CZ  ARG A 146       6.831  -1.295 -17.968  1.00 90.95           C  
ATOM   2266  N   CYS A 147      12.542  -5.518 -15.990  1.00 92.71           N  
ATOM   2267  H   CYS A 147      11.794  -5.195 -15.394  1.00 92.71           H  
ATOM   2268  CA  CYS A 147      12.959  -6.903 -15.892  1.00 92.71           C  
ATOM   2269  HA  CYS A 147      14.008  -6.904 -15.597  1.00 92.71           H  
ATOM   2270  C   CYS A 147      12.793  -7.588 -17.252  1.00 92.71           C  
ATOM   2271  CB  CYS A 147      12.151  -7.604 -14.805  1.00 92.71           C  
ATOM   2272  HB2 CYS A 147      11.087  -7.450 -14.983  1.00 92.71           H  
ATOM   2273  HB3 CYS A 147      12.348  -8.676 -14.830  1.00 92.71           H  
ATOM   2274  O   CYS A 147      11.733  -7.465 -17.870  1.00 92.71           O  
ATOM   2275  SG  CYS A 147      12.588  -6.970 -13.178  1.00 92.71           S  
ATOM   2276  N   PRO A 148      13.835  -8.271 -17.746  1.00 89.68           N  
ATOM   2277  CA  PRO A 148      13.738  -8.971 -19.011  1.00 89.68           C  
ATOM   2278  HA  PRO A 148      13.459  -8.269 -19.797  1.00 89.68           H  
ATOM   2279  C   PRO A 148      12.673 -10.059 -18.918  1.00 89.68           C  
ATOM   2280  CB  PRO A 148      15.129  -9.526 -19.296  1.00 89.68           C  
ATOM   2281  HB2 PRO A 148      15.098 -10.487 -19.810  1.00 89.68           H  
ATOM   2282  HB3 PRO A 148      15.691  -8.799 -19.882  1.00 89.68           H  
ATOM   2283  O   PRO A 148      12.398 -10.597 -17.842  1.00 89.68           O  
ATOM   2284  CG  PRO A 148      15.746  -9.644 -17.910  1.00 89.68           C  
ATOM   2285  HG2 PRO A 148      16.827  -9.524 -17.980  1.00 89.68           H  
ATOM   2286  HG3 PRO A 148      15.484 -10.608 -17.473  1.00 89.68           H  
ATOM   2287  CD  PRO A 148      15.113  -8.514 -17.108  1.00 89.68           C  
ATOM   2288  HD2 PRO A 148      15.725  -7.614 -17.183  1.00 89.68           H  
ATOM   2289  HD3 PRO A 148      14.996  -8.816 -16.068  1.00 89.68           H  
ATOM   2290  N   LYS A 149      12.081 -10.392 -20.065  1.00 78.76           N  
ATOM   2291  H   LYS A 149      12.349  -9.892 -20.900  1.00 78.76           H  
ATOM   2292  CA  LYS A 149      11.015 -11.394 -20.149  1.00 78.76           C  
ATOM   2293  HA  LYS A 149      10.144 -11.004 -19.624  1.00 78.76           H  
ATOM   2294  C   LYS A 149      11.430 -12.699 -19.458  1.00 78.76           C  
ATOM   2295  CB  LYS A 149      10.642 -11.654 -21.615  1.00 78.76           C  
ATOM   2296  HB2 LYS A 149      11.536 -11.931 -22.173  1.00 78.76           H  
ATOM   2297  HB3 LYS A 149       9.951 -12.497 -21.645  1.00 78.76           H  
ATOM   2298  O   LYS A 149      12.525 -13.205 -19.687  1.00 78.76           O  
ATOM   2299  CG  LYS A 149       9.964 -10.447 -22.285  1.00 78.76           C  
ATOM   2300  HG2 LYS A 149      10.662  -9.611 -22.336  1.00 78.76           H  
ATOM   2301  HG3 LYS A 149       9.096 -10.150 -21.698  1.00 78.76           H  
ATOM   2302  CD  LYS A 149       9.511 -10.820 -23.705  1.00 78.76           C  
ATOM   2303  HD2 LYS A 149       8.835 -11.674 -23.644  1.00 78.76           H  
ATOM   2304  HD3 LYS A 149      10.381 -11.103 -24.297  1.00 78.76           H  
ATOM   2305  CE  LYS A 149       8.784  -9.656 -24.391  1.00 78.76           C  
ATOM   2306  HE2 LYS A 149       7.973  -9.326 -23.741  1.00 78.76           H  
ATOM   2307  HE3 LYS A 149       9.476  -8.822 -24.503  1.00 78.76           H  
ATOM   2308  NZ  LYS A 149       8.232 -10.063 -25.713  1.00 78.76           N  
ATOM   2309  HZ1 LYS A 149       7.705  -9.315 -26.142  1.00 78.76           H  
ATOM   2310  HZ2 LYS A 149       8.955 -10.345 -26.358  1.00 78.76           H  
ATOM   2311  HZ3 LYS A 149       7.601 -10.845 -25.613  1.00 78.76           H  
ATOM   2312  N   GLY A 150      10.540 -13.224 -18.620  1.00 76.23           N  
ATOM   2313  H   GLY A 150       9.683 -12.716 -18.455  1.00 76.23           H  
ATOM   2314  CA  GLY A 150      10.746 -14.460 -17.860  1.00 76.23           C  
ATOM   2315  HA2 GLY A 150       9.777 -14.888 -17.602  1.00 76.23           H  
ATOM   2316  HA3 GLY A 150      11.273 -15.182 -18.484  1.00 76.23           H  
ATOM   2317  C   GLY A 150      11.546 -14.303 -16.562  1.00 76.23           C  
ATOM   2318  O   GLY A 150      11.516 -15.208 -15.735  1.00 76.23           O  
ATOM   2319  N   ALA A 151      12.220 -13.172 -16.327  1.00 86.02           N  
ATOM   2320  H   ALA A 151      12.192 -12.413 -16.994  1.00 86.02           H  
ATOM   2321  CA  ALA A 151      12.904 -12.953 -15.057  1.00 86.02           C  
ATOM   2322  HA  ALA A 151      13.476 -13.852 -14.824  1.00 86.02           H  
ATOM   2323  C   ALA A 151      11.888 -12.734 -13.927  1.00 86.02           C  
ATOM   2324  CB  ALA A 151      13.898 -11.799 -15.190  1.00 86.02           C  
ATOM   2325  HB1 ALA A 151      14.474 -11.713 -14.269  1.00 86.02           H  
ATOM   2326  HB2 ALA A 151      13.366 -10.866 -15.378  1.00 86.02           H  
ATOM   2327  HB3 ALA A 151      14.580 -12.013 -16.013  1.00 86.02           H  
ATOM   2328  O   ALA A 151      10.998 -11.889 -14.031  1.00 86.02           O  
ATOM   2329  N   GLN A 152      12.033 -13.488 -12.838  1.00 85.62           N  
ATOM   2330  H   GLN A 152      12.783 -14.164 -12.806  1.00 85.62           H  
ATOM   2331  CA  GLN A 152      11.164 -13.383 -11.669  1.00 85.62           C  
ATOM   2332  HA  GLN A 152      10.184 -13.030 -11.988  1.00 85.62           H  
ATOM   2333  C   GLN A 152      11.717 -12.367 -10.671  1.00 85.62           C  
ATOM   2334  CB  GLN A 152      10.972 -14.757 -11.014  1.00 85.62           C  
ATOM   2335  HB2 GLN A 152      10.418 -14.626 -10.085  1.00 85.62           H  
ATOM   2336  HB3 GLN A 152      11.943 -15.192 -10.779  1.00 85.62           H  
ATOM   2337  O   GLN A 152      12.917 -12.311 -10.424  1.00 85.62           O  
ATOM   2338  CG  GLN A 152      10.183 -15.709 -11.927  1.00 85.62           C  
ATOM   2339  HG2 GLN A 152      10.743 -15.880 -12.847  1.00 85.62           H  
ATOM   2340  HG3 GLN A 152       9.231 -15.249 -12.192  1.00 85.62           H  
ATOM   2341  CD  GLN A 152       9.896 -17.063 -11.287  1.00 85.62           C  
ATOM   2342  NE2 GLN A 152       9.303 -17.974 -12.025  1.00 85.62           N  
ATOM   2343 HE21 GLN A 152       9.176 -17.809 -13.013  1.00 85.62           H  
ATOM   2344 HE22 GLN A 152       9.318 -18.912 -11.651  1.00 85.62           H  
ATOM   2345  OE1 GLN A 152      10.189 -17.336 -10.134  1.00 85.62           O  
ATOM   2346  N   CYS A 153      10.835 -11.581 -10.059  1.00 91.62           N  
ATOM   2347  H   CYS A 153       9.856 -11.657 -10.297  1.00 91.62           H  
ATOM   2348  CA  CYS A 153      11.217 -10.719  -8.950  1.00 91.62           C  
ATOM   2349  HA  CYS A 153      12.184 -10.266  -9.170  1.00 91.62           H  
ATOM   2350  C   CYS A 153      11.357 -11.553  -7.674  1.00 91.62           C  
ATOM   2351  CB  CYS A 153      10.202  -9.586  -8.798  1.00 91.62           C  
ATOM   2352  HB2 CYS A 153      10.377  -9.082  -7.847  1.00 91.62           H  
ATOM   2353  HB3 CYS A 153       9.197 -10.007  -8.771  1.00 91.62           H  
ATOM   2354  O   CYS A 153      10.361 -12.002  -7.103  1.00 91.62           O  
ATOM   2355  SG  CYS A 153      10.293  -8.344 -10.113  1.00 91.62           S  
ATOM   2356  N   LEU A 154      12.593 -11.730  -7.214  1.00 92.82           N  
ATOM   2357  H   LEU A 154      13.347 -11.274  -7.707  1.00 92.82           H  
ATOM   2358  CA  LEU A 154      12.935 -12.482  -6.007  1.00 92.82           C  
ATOM   2359  HA  LEU A 154      12.014 -12.787  -5.512  1.00 92.82           H  
ATOM   2360  C   LEU A 154      13.698 -11.590  -5.018  1.00 92.82           C  
ATOM   2361  CB  LEU A 154      13.728 -13.750  -6.388  1.00 92.82           C  
ATOM   2362  HB2 LEU A 154      14.617 -13.454  -6.944  1.00 92.82           H  
ATOM   2363  HB3 LEU A 154      14.077 -14.253  -5.486  1.00 92.82           H  
ATOM   2364  O   LEU A 154      14.212 -10.537  -5.411  1.00 92.82           O  
ATOM   2365  CG  LEU A 154      12.928 -14.766  -7.224  1.00 92.82           C  
ATOM   2366  HG  LEU A 154      12.508 -14.277  -8.104  1.00 92.82           H  
ATOM   2367  CD1 LEU A 154      13.845 -15.887  -7.699  1.00 92.82           C  
ATOM   2368 HD11 LEU A 154      14.655 -15.469  -8.298  1.00 92.82           H  
ATOM   2369 HD12 LEU A 154      13.283 -16.578  -8.327  1.00 92.82           H  
ATOM   2370 HD13 LEU A 154      14.255 -16.430  -6.848  1.00 92.82           H  
ATOM   2371  CD2 LEU A 154      11.794 -15.400  -6.414  1.00 92.82           C  
ATOM   2372 HD21 LEU A 154      11.050 -14.647  -6.157  1.00 92.82           H  
ATOM   2373 HD22 LEU A 154      12.186 -15.863  -5.509  1.00 92.82           H  
ATOM   2374 HD23 LEU A 154      11.300 -16.159  -7.022  1.00 92.82           H  
ATOM   2375  N   PRO A 155      13.769 -11.982  -3.733  1.00 93.25           N  
ATOM   2376  CA  PRO A 155      14.536 -11.240  -2.745  1.00 93.25           C  
ATOM   2377  HA  PRO A 155      14.070 -10.263  -2.621  1.00 93.25           H  
ATOM   2378  C   PRO A 155      15.997 -11.085  -3.166  1.00 93.25           C  
ATOM   2379  CB  PRO A 155      14.425 -12.024  -1.436  1.00 93.25           C  
ATOM   2380  HB2 PRO A 155      15.267 -12.709  -1.338  1.00 93.25           H  
ATOM   2381  HB3 PRO A 155      14.370 -11.360  -0.573  1.00 93.25           H  
ATOM   2382  O   PRO A 155      16.564 -11.967  -3.818  1.00 93.25           O  
ATOM   2383  CG  PRO A 155      13.145 -12.834  -1.611  1.00 93.25           C  
ATOM   2384  HG2 PRO A 155      12.288 -12.220  -1.338  1.00 93.25           H  
ATOM   2385  HG3 PRO A 155      13.162 -13.751  -1.021  1.00 93.25           H  
ATOM   2386  CD  PRO A 155      13.122 -13.126  -3.108  1.00 93.25           C  
ATOM   2387  HD2 PRO A 155      13.703 -14.027  -3.307  1.00 93.25           H  
ATOM   2388  HD3 PRO A 155      12.093 -13.256  -3.444  1.00 93.25           H  
ATOM   2389  N   PHE A 156      16.633  -9.998  -2.736  1.00 96.45           N  
ATOM   2390  H   PHE A 156      16.105  -9.298  -2.234  1.00 96.45           H  
ATOM   2391  CA  PHE A 156      18.053  -9.760  -2.999  1.00 96.45           C  
ATOM   2392  HA  PHE A 156      18.205  -9.646  -4.072  1.00 96.45           H  
ATOM   2393  C   PHE A 156      18.931 -10.931  -2.552  1.00 96.45           C  
ATOM   2394  CB  PHE A 156      18.501  -8.477  -2.300  1.00 96.45           C  
ATOM   2395  HB2 PHE A 156      17.915  -8.340  -1.391  1.00 96.45           H  
ATOM   2396  HB3 PHE A 156      19.539  -8.595  -1.989  1.00 96.45           H  
ATOM   2397  O   PHE A 156      19.872 -11.260  -3.261  1.00 96.45           O  
ATOM   2398  CG  PHE A 156      18.409  -7.226  -3.151  1.00 96.45           C  
ATOM   2399  CD1 PHE A 156      19.537  -6.400  -3.280  1.00 96.45           C  
ATOM   2400  HD1 PHE A 156      20.457  -6.661  -2.779  1.00 96.45           H  
ATOM   2401  CD2 PHE A 156      17.214  -6.867  -3.801  1.00 96.45           C  
ATOM   2402  HD2 PHE A 156      16.352  -7.516  -3.750  1.00 96.45           H  
ATOM   2403  CE1 PHE A 156      19.467  -5.217  -4.029  1.00 96.45           C  
ATOM   2404  HE1 PHE A 156      20.340  -4.585  -4.109  1.00 96.45           H  
ATOM   2405  CE2 PHE A 156      17.134  -5.662  -4.519  1.00 96.45           C  
ATOM   2406  HE2 PHE A 156      16.209  -5.358  -4.986  1.00 96.45           H  
ATOM   2407  CZ  PHE A 156      18.260  -4.837  -4.634  1.00 96.45           C  
ATOM   2408  HZ  PHE A 156      18.196  -3.907  -5.179  1.00 96.45           H  
ATOM   2409  N   SER A 157      18.591 -11.619  -1.458  1.00 94.25           N  
ATOM   2410  H   SER A 157      17.779 -11.329  -0.933  1.00 94.25           H  
ATOM   2411  CA  SER A 157      19.329 -12.799  -0.983  1.00 94.25           C  
ATOM   2412  HA  SER A 157      20.359 -12.503  -0.783  1.00 94.25           H  
ATOM   2413  C   SER A 157      19.385 -13.964  -1.983  1.00 94.25           C  
ATOM   2414  CB  SER A 157      18.718 -13.288   0.331  1.00 94.25           C  
ATOM   2415  HB2 SER A 157      19.251 -14.177   0.666  1.00 94.25           H  
ATOM   2416  HB3 SER A 157      18.832 -12.509   1.085  1.00 94.25           H  
ATOM   2417  O   SER A 157      20.279 -14.800  -1.891  1.00 94.25           O  
ATOM   2418  OG  SER A 157      17.340 -13.585   0.169  1.00 94.25           O  
ATOM   2419  HG  SER A 157      17.014 -13.932   1.003  1.00 94.25           H  
ATOM   2420  N   HIS A 158      18.464 -14.031  -2.952  1.00 90.78           N  
ATOM   2421  H   HIS A 158      17.759 -13.309  -2.998  1.00 90.78           H  
ATOM   2422  CA  HIS A 158      18.494 -15.046  -4.005  1.00 90.78           C  
ATOM   2423  HA  HIS A 158      18.783 -16.001  -3.566  1.00 90.78           H  
ATOM   2424  C   HIS A 158      19.524 -14.720  -5.097  1.00 90.78           C  
ATOM   2425  CB  HIS A 158      17.090 -15.193  -4.604  1.00 90.78           C  
ATOM   2426  HB2 HIS A 158      16.820 -14.282  -5.140  1.00 90.78           H  
ATOM   2427  HB3 HIS A 158      16.369 -15.339  -3.799  1.00 90.78           H  
ATOM   2428  O   HIS A 158      20.259 -15.596  -5.545  1.00 90.78           O  
ATOM   2429  CG  HIS A 158      16.996 -16.363  -5.546  1.00 90.78           C  
ATOM   2430  CD2 HIS A 158      17.031 -16.329  -6.915  1.00 90.78           C  
ATOM   2431  HD2 HIS A 158      17.112 -15.443  -7.526  1.00 90.78           H  
ATOM   2432  ND1 HIS A 158      16.922 -17.684  -5.173  1.00 90.78           N  
ATOM   2433  HD1 HIS A 158      16.940 -18.035  -4.226  1.00 90.78           H  
ATOM   2434  CE1 HIS A 158      16.897 -18.428  -6.289  1.00 90.78           C  
ATOM   2435  HE1 HIS A 158      16.855 -19.507  -6.314  1.00 90.78           H  
ATOM   2436  NE2 HIS A 158      16.951 -17.648  -7.378  1.00 90.78           N  
ATOM   2437  N   TYR A 159      19.587 -13.454  -5.520  1.00 94.41           N  
ATOM   2438  H   TYR A 159      18.981 -12.777  -5.080  1.00 94.41           H  
ATOM   2439  CA  TYR A 159      20.513 -12.991  -6.562  1.00 94.41           C  
ATOM   2440  HA  TYR A 159      20.663 -13.794  -7.284  1.00 94.41           H  
ATOM   2441  C   TYR A 159      21.902 -12.630  -6.019  1.00 94.41           C  
ATOM   2442  CB  TYR A 159      19.883 -11.798  -7.290  1.00 94.41           C  
ATOM   2443  HB2 TYR A 159      19.540 -11.064  -6.561  1.00 94.41           H  
ATOM   2444  HB3 TYR A 159      20.646 -11.312  -7.898  1.00 94.41           H  
ATOM   2445  O   TYR A 159      22.893 -12.721  -6.747  1.00 94.41           O  
ATOM   2446  CG  TYR A 159      18.744 -12.196  -8.205  1.00 94.41           C  
ATOM   2447  CD1 TYR A 159      19.034 -12.863  -9.411  1.00 94.41           C  
ATOM   2448  HD1 TYR A 159      20.059 -13.092  -9.663  1.00 94.41           H  
ATOM   2449  CD2 TYR A 159      17.407 -11.924  -7.854  1.00 94.41           C  
ATOM   2450  HD2 TYR A 159      17.172 -11.423  -6.926  1.00 94.41           H  
ATOM   2451  CE1 TYR A 159      17.993 -13.263 -10.269  1.00 94.41           C  
ATOM   2452  HE1 TYR A 159      18.211 -13.796 -11.183  1.00 94.41           H  
ATOM   2453  CE2 TYR A 159      16.368 -12.309  -8.721  1.00 94.41           C  
ATOM   2454  HE2 TYR A 159      15.336 -12.094  -8.485  1.00 94.41           H  
ATOM   2455  OH  TYR A 159      15.648 -13.373 -10.737  1.00 94.41           O  
ATOM   2456  HH  TYR A 159      15.964 -13.795 -11.539  1.00 94.41           H  
ATOM   2457  CZ  TYR A 159      16.656 -12.987  -9.919  1.00 94.41           C  
ATOM   2458  N   PHE A 160      21.963 -12.249  -4.745  1.00 96.90           N  
ATOM   2459  H   PHE A 160      21.089 -12.169  -4.245  1.00 96.90           H  
ATOM   2460  CA  PHE A 160      23.148 -11.845  -4.000  1.00 96.90           C  
ATOM   2461  HA  PHE A 160      24.044 -12.062  -4.581  1.00 96.90           H  
ATOM   2462  C   PHE A 160      23.207 -12.631  -2.682  1.00 96.90           C  
ATOM   2463  CB  PHE A 160      23.104 -10.332  -3.755  1.00 96.90           C  
ATOM   2464  HB2 PHE A 160      22.329 -10.101  -3.024  1.00 96.90           H  
ATOM   2465  HB3 PHE A 160      24.057 -10.027  -3.322  1.00 96.90           H  
ATOM   2466  O   PHE A 160      22.760 -12.137  -1.645  1.00 96.90           O  
ATOM   2467  CG  PHE A 160      22.842  -9.504  -4.991  1.00 96.90           C  
ATOM   2468  CD1 PHE A 160      23.841  -9.373  -5.970  1.00 96.90           C  
ATOM   2469  HD1 PHE A 160      24.787  -9.880  -5.851  1.00 96.90           H  
ATOM   2470  CD2 PHE A 160      21.613  -8.836  -5.146  1.00 96.90           C  
ATOM   2471  HD2 PHE A 160      20.845  -8.936  -4.394  1.00 96.90           H  
ATOM   2472  CE1 PHE A 160      23.633  -8.527  -7.068  1.00 96.90           C  
ATOM   2473  HE1 PHE A 160      24.433  -8.364  -7.775  1.00 96.90           H  
ATOM   2474  CE2 PHE A 160      21.405  -7.995  -6.251  1.00 96.90           C  
ATOM   2475  HE2 PHE A 160      20.492  -7.423  -6.333  1.00 96.90           H  
ATOM   2476  CZ  PHE A 160      22.420  -7.832  -7.207  1.00 96.90           C  
ATOM   2477  HZ  PHE A 160      22.285  -7.143  -8.028  1.00 96.90           H  
ATOM   2478  N   PRO A 161      23.730 -13.868  -2.700  1.00 95.65           N  
ATOM   2479  CA  PRO A 161      23.798 -14.714  -1.509  1.00 95.65           C  
ATOM   2480  HA  PRO A 161      22.788 -14.882  -1.135  1.00 95.65           H  
ATOM   2481  C   PRO A 161      24.652 -14.123  -0.385  1.00 95.65           C  
ATOM   2482  CB  PRO A 161      24.396 -16.041  -1.985  1.00 95.65           C  
ATOM   2483  HB2 PRO A 161      23.952 -16.889  -1.463  1.00 95.65           H  
ATOM   2484  HB3 PRO A 161      25.477 -16.038  -1.851  1.00 95.65           H  
ATOM   2485  O   PRO A 161      24.388 -14.386   0.785  1.00 95.65           O  
ATOM   2486  CG  PRO A 161      24.086 -16.074  -3.478  1.00 95.65           C  
ATOM   2487  HG2 PRO A 161      24.813 -16.670  -4.030  1.00 95.65           H  
ATOM   2488  HG3 PRO A 161      23.077 -16.457  -3.632  1.00 95.65           H  
ATOM   2489  CD  PRO A 161      24.136 -14.608  -3.882  1.00 95.65           C  
ATOM   2490  HD2 PRO A 161      25.152 -14.330  -4.164  1.00 95.65           H  
ATOM   2491  HD3 PRO A 161      23.458 -14.449  -4.721  1.00 95.65           H  
ATOM   2492  N   THR A 162      25.677 -13.342  -0.738  1.00 96.64           N  
ATOM   2493  H   THR A 162      25.868 -13.212  -1.721  1.00 96.64           H  
ATOM   2494  CA  THR A 162      26.612 -12.734   0.213  1.00 96.64           C  
ATOM   2495  HA  THR A 162      26.257 -12.946   1.221  1.00 96.64           H  
ATOM   2496  C   THR A 162      26.693 -11.211   0.054  1.00 96.64           C  
ATOM   2497  CB  THR A 162      28.017 -13.345   0.083  1.00 96.64           C  
ATOM   2498  HB  THR A 162      28.640 -12.935   0.878  1.00 96.64           H  
ATOM   2499  O   THR A 162      26.396 -10.682  -1.024  1.00 96.64           O  
ATOM   2500  CG2 THR A 162      28.031 -14.867   0.217  1.00 96.64           C  
ATOM   2501 HG21 THR A 162      29.064 -15.214   0.252  1.00 96.64           H  
ATOM   2502 HG22 THR A 162      27.533 -15.328  -0.636  1.00 96.64           H  
ATOM   2503 HG23 THR A 162      27.524 -15.160   1.136  1.00 96.64           H  
ATOM   2504  OG1 THR A 162      28.609 -13.001  -1.147  1.00 96.64           O  
ATOM   2505  HG1 THR A 162      28.189 -13.511  -1.843  1.00 96.64           H  
ATOM   2506  N   PRO A 163      27.168 -10.485   1.084  1.00 97.29           N  
ATOM   2507  CA  PRO A 163      27.447  -9.054   0.970  1.00 97.29           C  
ATOM   2508  HA  PRO A 163      26.511  -8.535   0.762  1.00 97.29           H  
ATOM   2509  C   PRO A 163      28.443  -8.709  -0.142  1.00 97.29           C  
ATOM   2510  CB  PRO A 163      27.977  -8.639   2.346  1.00 97.29           C  
ATOM   2511  HB2 PRO A 163      27.672  -7.624   2.600  1.00 97.29           H  
ATOM   2512  HB3 PRO A 163      29.063  -8.726   2.380  1.00 97.29           H  
ATOM   2513  O   PRO A 163      28.276  -7.715  -0.851  1.00 97.29           O  
ATOM   2514  CG  PRO A 163      27.362  -9.658   3.300  1.00 97.29           C  
ATOM   2515  HG2 PRO A 163      26.343  -9.362   3.549  1.00 97.29           H  
ATOM   2516  HG3 PRO A 163      27.957  -9.780   4.205  1.00 97.29           H  
ATOM   2517  CD  PRO A 163      27.336 -10.931   2.462  1.00 97.29           C  
ATOM   2518  HD2 PRO A 163      28.283 -11.459   2.569  1.00 97.29           H  
ATOM   2519  HD3 PRO A 163      26.507 -11.558   2.791  1.00 97.29           H  
ATOM   2520  N   ALA A 164      29.451  -9.565  -0.342  1.00 97.00           N  
ATOM   2521  H   ALA A 164      29.526 -10.377   0.255  1.00 97.00           H  
ATOM   2522  CA  ALA A 164      30.423  -9.407  -1.417  1.00 97.00           C  
ATOM   2523  HA  ALA A 164      30.858  -8.410  -1.344  1.00 97.00           H  
ATOM   2524  C   ALA A 164      29.765  -9.510  -2.798  1.00 97.00           C  
ATOM   2525  CB  ALA A 164      31.537 -10.443  -1.234  1.00 97.00           C  
ATOM   2526  HB1 ALA A 164      32.282 -10.313  -2.019  1.00 97.00           H  
ATOM   2527  HB2 ALA A 164      31.128 -11.452  -1.298  1.00 97.00           H  
ATOM   2528  HB3 ALA A 164      32.018 -10.305  -0.266  1.00 97.00           H  
ATOM   2529  O   ALA A 164      30.035  -8.683  -3.666  1.00 97.00           O  
ATOM   2530  N   ASP A 165      28.834 -10.454  -2.982  1.00 96.97           N  
ATOM   2531  H   ASP A 165      28.646 -11.104  -2.233  1.00 96.97           H  
ATOM   2532  CA  ASP A 165      28.092 -10.583  -4.238  1.00 96.97           C  
ATOM   2533  HA  ASP A 165      28.802 -10.760  -5.046  1.00 96.97           H  
ATOM   2534  C   ASP A 165      27.312  -9.314  -4.582  1.00 96.97           C  
ATOM   2535  CB  ASP A 165      27.103 -11.752  -4.179  1.00 96.97           C  
ATOM   2536  HB2 ASP A 165      26.449 -11.700  -5.049  1.00 96.97           H  
ATOM   2537  HB3 ASP A 165      26.466 -11.668  -3.298  1.00 96.97           H  
ATOM   2538  O   ASP A 165      27.287  -8.921  -5.747  1.00 96.97           O  
ATOM   2539  CG  ASP A 165      27.784 -13.110  -4.205  1.00 96.97           C  
ATOM   2540  OD1 ASP A 165      28.550 -13.355  -5.162  1.00 96.97           O  
ATOM   2541  OD2 ASP A 165      27.432 -13.955  -3.354  1.00 96.97           O  
ATOM   2542  N   LEU A 166      26.685  -8.666  -3.594  1.00 97.43           N  
ATOM   2543  H   LEU A 166      26.759  -9.034  -2.656  1.00 97.43           H  
ATOM   2544  CA  LEU A 166      25.945  -7.424  -3.819  1.00 97.43           C  
ATOM   2545  HA  LEU A 166      25.235  -7.591  -4.629  1.00 97.43           H  
ATOM   2546  C   LEU A 166      26.877  -6.296  -4.265  1.00 97.43           C  
ATOM   2547  CB  LEU A 166      25.164  -7.047  -2.551  1.00 97.43           C  
ATOM   2548  HB2 LEU A 166      24.487  -7.866  -2.307  1.00 97.43           H  
ATOM   2549  HB3 LEU A 166      25.866  -6.926  -1.726  1.00 97.43           H  
ATOM   2550  O   LEU A 166      26.629  -5.671  -5.296  1.00 97.43           O  
ATOM   2551  CG  LEU A 166      24.342  -5.752  -2.693  1.00 97.43           C  
ATOM   2552  HG  LEU A 166      24.978  -4.930  -3.020  1.00 97.43           H  
ATOM   2553  CD1 LEU A 166      23.188  -5.926  -3.678  1.00 97.43           C  
ATOM   2554 HD11 LEU A 166      22.594  -5.013  -3.709  1.00 97.43           H  
ATOM   2555 HD12 LEU A 166      22.571  -6.773  -3.377  1.00 97.43           H  
ATOM   2556 HD13 LEU A 166      23.570  -6.118  -4.681  1.00 97.43           H  
ATOM   2557  CD2 LEU A 166      23.737  -5.378  -1.346  1.00 97.43           C  
ATOM   2558 HD21 LEU A 166      24.531  -5.240  -0.612  1.00 97.43           H  
ATOM   2559 HD22 LEU A 166      23.061  -6.167  -1.016  1.00 97.43           H  
ATOM   2560 HD23 LEU A 166      23.185  -4.442  -1.434  1.00 97.43           H  
ATOM   2561  N   CYS A 167      27.956  -6.053  -3.522  1.00 96.42           N  
ATOM   2562  H   CYS A 167      28.108  -6.605  -2.690  1.00 96.42           H  
ATOM   2563  CA  CYS A 167      28.914  -5.000  -3.858  1.00 96.42           C  
ATOM   2564  HA  CYS A 167      28.390  -4.045  -3.904  1.00 96.42           H  
ATOM   2565  C   CYS A 167      29.561  -5.223  -5.233  1.00 96.42           C  
ATOM   2566  CB  CYS A 167      29.973  -4.926  -2.751  1.00 96.42           C  
ATOM   2567  HB2 CYS A 167      30.930  -4.647  -3.192  1.00 96.42           H  
ATOM   2568  HB3 CYS A 167      30.096  -5.907  -2.291  1.00 96.42           H  
ATOM   2569  O   CYS A 167      29.690  -4.286  -6.022  1.00 96.42           O  
ATOM   2570  SG  CYS A 167      29.594  -3.704  -1.473  1.00 96.42           S  
ATOM   2571  N   GLU A 168      29.941  -6.461  -5.541  1.00 96.16           N  
ATOM   2572  H   GLU A 168      29.835  -7.189  -4.849  1.00 96.16           H  
ATOM   2573  CA  GLU A 168      30.698  -6.777  -6.750  1.00 96.16           C  
ATOM   2574  HA  GLU A 168      31.376  -5.954  -6.970  1.00 96.16           H  
ATOM   2575  C   GLU A 168      29.790  -6.919  -7.971  1.00 96.16           C  
ATOM   2576  CB  GLU A 168      31.555  -8.032  -6.509  1.00 96.16           C  
ATOM   2577  HB2 GLU A 168      32.038  -8.312  -7.445  1.00 96.16           H  
ATOM   2578  HB3 GLU A 168      30.931  -8.859  -6.171  1.00 96.16           H  
ATOM   2579  O   GLU A 168      29.982  -6.240  -8.980  1.00 96.16           O  
ATOM   2580  CG  GLU A 168      32.637  -7.709  -5.468  1.00 96.16           C  
ATOM   2581  HG2 GLU A 168      32.182  -7.398  -4.528  1.00 96.16           H  
ATOM   2582  HG3 GLU A 168      33.189  -6.859  -5.868  1.00 96.16           H  
ATOM   2583  CD  GLU A 168      33.648  -8.824  -5.185  1.00 96.16           C  
ATOM   2584  OE1 GLU A 168      34.506  -8.562  -4.306  1.00 96.16           O  
ATOM   2585  OE2 GLU A 168      33.634  -9.865  -5.881  1.00 96.16           O  
ATOM   2586  N   LYS A 169      28.748  -7.752  -7.910  1.00 94.97           N  
ATOM   2587  H   LYS A 169      28.538  -8.202  -7.030  1.00 94.97           H  
ATOM   2588  CA  LYS A 169      28.002  -8.143  -9.117  1.00 94.97           C  
ATOM   2589  HA  LYS A 169      28.725  -8.300  -9.917  1.00 94.97           H  
ATOM   2590  C   LYS A 169      27.059  -7.058  -9.624  1.00 94.97           C  
ATOM   2591  CB  LYS A 169      27.264  -9.469  -8.890  1.00 94.97           C  
ATOM   2592  HB2 LYS A 169      26.680  -9.701  -9.781  1.00 94.97           H  
ATOM   2593  HB3 LYS A 169      26.569  -9.372  -8.056  1.00 94.97           H  
ATOM   2594  O   LYS A 169      26.899  -6.944 -10.843  1.00 94.97           O  
ATOM   2595  CG  LYS A 169      28.249 -10.621  -8.637  1.00 94.97           C  
ATOM   2596  HG2 LYS A 169      28.853 -10.769  -9.532  1.00 94.97           H  
ATOM   2597  HG3 LYS A 169      28.910 -10.376  -7.806  1.00 94.97           H  
ATOM   2598  CD  LYS A 169      27.512 -11.918  -8.296  1.00 94.97           C  
ATOM   2599  HD2 LYS A 169      27.031 -11.796  -7.325  1.00 94.97           H  
ATOM   2600  HD3 LYS A 169      26.754 -12.131  -9.050  1.00 94.97           H  
ATOM   2601  CE  LYS A 169      28.524 -13.067  -8.238  1.00 94.97           C  
ATOM   2602  HE2 LYS A 169      29.386 -12.731  -7.661  1.00 94.97           H  
ATOM   2603  HE3 LYS A 169      28.860 -13.297  -9.249  1.00 94.97           H  
ATOM   2604  NZ  LYS A 169      27.962 -14.266  -7.577  1.00 94.97           N  
ATOM   2605  HZ1 LYS A 169      27.024 -14.489  -7.878  1.00 94.97           H  
ATOM   2606  HZ2 LYS A 169      27.948 -14.064  -6.587  1.00 94.97           H  
ATOM   2607  HZ3 LYS A 169      28.585 -15.057  -7.655  1.00 94.97           H  
ATOM   2608  N   THR A 170      26.496  -6.233  -8.736  1.00 94.14           N  
ATOM   2609  H   THR A 170      26.688  -6.396  -7.758  1.00 94.14           H  
ATOM   2610  CA  THR A 170      25.447  -5.255  -9.085  1.00 94.14           C  
ATOM   2611  HA  THR A 170      24.558  -5.797  -9.406  1.00 94.14           H  
ATOM   2612  C   THR A 170      25.858  -4.338 -10.230  1.00 94.14           C  
ATOM   2613  CB  THR A 170      25.044  -4.414  -7.871  1.00 94.14           C  
ATOM   2614  HB  THR A 170      25.889  -3.829  -7.508  1.00 94.14           H  
ATOM   2615  O   THR A 170      25.131  -4.210 -11.214  1.00 94.14           O  
ATOM   2616  CG2 THR A 170      23.868  -3.495  -8.174  1.00 94.14           C  
ATOM   2617 HG21 THR A 170      23.081  -4.050  -8.685  1.00 94.14           H  
ATOM   2618 HG22 THR A 170      23.475  -3.131  -7.224  1.00 94.14           H  
ATOM   2619 HG23 THR A 170      24.187  -2.650  -8.784  1.00 94.14           H  
ATOM   2620  OG1 THR A 170      24.595  -5.267  -6.859  1.00 94.14           O  
ATOM   2621  HG1 THR A 170      25.319  -5.392  -6.240  1.00 94.14           H  
ATOM   2622  N   TRP A 171      27.061  -3.764 -10.168  1.00 92.42           N  
ATOM   2623  H   TRP A 171      27.619  -3.923  -9.341  1.00 92.42           H  
ATOM   2624  CA  TRP A 171      27.613  -2.924 -11.238  1.00 92.42           C  
ATOM   2625  HA  TRP A 171      26.878  -2.847 -12.039  1.00 92.42           H  
ATOM   2626  C   TRP A 171      28.811  -3.560 -11.930  1.00 92.42           C  
ATOM   2627  CB  TRP A 171      27.850  -1.500 -10.734  1.00 92.42           C  
ATOM   2628  HB2 TRP A 171      28.344  -0.919 -11.513  1.00 92.42           H  
ATOM   2629  HB3 TRP A 171      28.511  -1.535  -9.868  1.00 92.42           H  
ATOM   2630  O   TRP A 171      29.733  -2.873 -12.364  1.00 92.42           O  
ATOM   2631  CG  TRP A 171      26.603  -0.761 -10.367  1.00 92.42           C  
ATOM   2632  CD1 TRP A 171      25.396  -0.876 -10.971  1.00 92.42           C  
ATOM   2633  HD1 TRP A 171      25.165  -1.537 -11.793  1.00 92.42           H  
ATOM   2634  CD2 TRP A 171      26.430   0.250  -9.333  1.00 92.42           C  
ATOM   2635  CE2 TRP A 171      25.069   0.676  -9.342  1.00 92.42           C  
ATOM   2636  CE3 TRP A 171      27.297   0.893  -8.428  1.00 92.42           C  
ATOM   2637  HE3 TRP A 171      28.346   0.639  -8.425  1.00 92.42           H  
ATOM   2638  NE1 TRP A 171      24.488  -0.037 -10.363  1.00 92.42           N  
ATOM   2639  HE1 TRP A 171      23.527   0.060 -10.658  1.00 92.42           H  
ATOM   2640  CH2 TRP A 171      25.464   2.287  -7.598  1.00 92.42           C  
ATOM   2641  HH2 TRP A 171      25.119   3.102  -6.978  1.00 92.42           H  
ATOM   2642  CZ2 TRP A 171      24.574   1.654  -8.472  1.00 92.42           C  
ATOM   2643  HZ2 TRP A 171      23.539   1.961  -8.519  1.00 92.42           H  
ATOM   2644  CZ3 TRP A 171      26.819   1.927  -7.600  1.00 92.42           C  
ATOM   2645  HZ3 TRP A 171      27.504   2.508  -7.000  1.00 92.42           H  
ATOM   2646  N   SER A 172      28.777  -4.886 -12.069  1.00 89.68           N  
ATOM   2647  H   SER A 172      28.012  -5.391 -11.647  1.00 89.68           H  
ATOM   2648  CA  SER A 172      29.781  -5.648 -12.806  1.00 89.68           C  
ATOM   2649  HA  SER A 172      29.611  -6.704 -12.594  1.00 89.68           H  
ATOM   2650  C   SER A 172      31.224  -5.323 -12.368  1.00 89.68           C  
ATOM   2651  CB  SER A 172      29.621  -5.437 -14.309  1.00 89.68           C  
ATOM   2652  HB2 SER A 172      30.177  -4.533 -14.559  1.00 89.68           H  
ATOM   2653  HB3 SER A 172      30.032  -6.314 -14.809  1.00 89.68           H  
ATOM   2654  O   SER A 172      32.050  -4.845 -13.150  1.00 89.68           O  
ATOM   2655  OG  SER A 172      28.334  -5.245 -14.832  1.00 89.68           O  
ATOM   2656  HG  SER A 172      27.662  -5.542 -14.214  1.00 89.68           H  
ATOM   2657  N   ASN A 173      31.516  -5.542 -11.095  1.00 92.32           N  
ATOM   2658  H   ASN A 173      30.800  -5.939 -10.504  1.00 92.32           H  
ATOM   2659  CA  ASN A 173      32.812  -5.348 -10.447  1.00 92.32           C  
ATOM   2660  HA  ASN A 173      32.659  -5.547  -9.387  1.00 92.32           H  
ATOM   2661  C   ASN A 173      33.337  -3.905 -10.512  1.00 92.32           C  
ATOM   2662  CB  ASN A 173      33.816  -6.401 -10.951  1.00 92.32           C  
ATOM   2663  HB2 ASN A 173      34.069  -6.190 -11.990  1.00 92.32           H  
ATOM   2664  HB3 ASN A 173      34.729  -6.327 -10.361  1.00 92.32           H  
ATOM   2665  O   ASN A 173      34.544  -3.682 -10.546  1.00 92.32           O  
ATOM   2666  CG  ASN A 173      33.318  -7.831 -10.842  1.00 92.32           C  
ATOM   2667  ND2 ASN A 173      33.894  -8.735 -11.597  1.00 92.32           N  
ATOM   2668 HD21 ASN A 173      34.705  -8.492 -12.148  1.00 92.32           H  
ATOM   2669 HD22 ASN A 173      33.592  -9.684 -11.429  1.00 92.32           H  
ATOM   2670  OD1 ASN A 173      32.399  -8.172 -10.123  1.00 92.32           O  
ATOM   2671  N   SER A 174      32.455  -2.899 -10.550  1.00 92.43           N  
ATOM   2672  H   SER A 174      31.472  -3.110 -10.652  1.00 92.43           H  
ATOM   2673  CA  SER A 174      32.869  -1.510 -10.292  1.00 92.43           C  
ATOM   2674  HA  SER A 174      33.675  -1.237 -10.973  1.00 92.43           H  
ATOM   2675  C   SER A 174      33.398  -1.351  -8.866  1.00 92.43           C  
ATOM   2676  CB  SER A 174      31.714  -0.537 -10.516  1.00 92.43           C  
ATOM   2677  HB2 SER A 174      32.010   0.459 -10.188  1.00 92.43           H  
ATOM   2678  HB3 SER A 174      30.848  -0.857  -9.938  1.00 92.43           H  
ATOM   2679  O   SER A 174      34.409  -0.682  -8.660  1.00 92.43           O  
ATOM   2680  OG  SER A 174      31.389  -0.492 -11.894  1.00 92.43           O  
ATOM   2681  HG  SER A 174      30.525  -0.079 -11.964  1.00 92.43           H  
ATOM   2682  N   PHE A 175      32.763  -2.024  -7.906  1.00 95.93           N  
ATOM   2683  H   PHE A 175      31.977  -2.609  -8.152  1.00 95.93           H  
ATOM   2684  CA  PHE A 175      33.239  -2.131  -6.532  1.00 95.93           C  
ATOM   2685  HA  PHE A 175      34.062  -1.433  -6.379  1.00 95.93           H  
ATOM   2686  C   PHE A 175      33.775  -3.528  -6.250  1.00 95.93           C  
ATOM   2687  CB  PHE A 175      32.128  -1.761  -5.545  1.00 95.93           C  
ATOM   2688  HB2 PHE A 175      31.397  -2.570  -5.527  1.00 95.93           H  
ATOM   2689  HB3 PHE A 175      32.565  -1.698  -4.549  1.00 95.93           H  
ATOM   2690  O   PHE A 175      33.447  -4.487  -6.949  1.00 95.93           O  
ATOM   2691  CG  PHE A 175      31.415  -0.457  -5.833  1.00 95.93           C  
ATOM   2692  CD1 PHE A 175      32.143   0.704  -6.138  1.00 95.93           C  
ATOM   2693  HD1 PHE A 175      33.222   0.661  -6.166  1.00 95.93           H  
ATOM   2694  CD2 PHE A 175      30.018  -0.389  -5.747  1.00 95.93           C  
ATOM   2695  HD2 PHE A 175      29.446  -1.267  -5.486  1.00 95.93           H  
ATOM   2696  CE1 PHE A 175      31.500   1.924  -6.389  1.00 95.93           C  
ATOM   2697  HE1 PHE A 175      32.075   2.808  -6.624  1.00 95.93           H  
ATOM   2698  CE2 PHE A 175      29.375   0.842  -5.935  1.00 95.93           C  
ATOM   2699  HE2 PHE A 175      28.306   0.885  -5.784  1.00 95.93           H  
ATOM   2700  CZ  PHE A 175      30.105   1.996  -6.278  1.00 95.93           C  
ATOM   2701  HZ  PHE A 175      29.606   2.944  -6.418  1.00 95.93           H  
ATOM   2702  N   LYS A 176      34.603  -3.615  -5.213  1.00 96.85           N  
ATOM   2703  H   LYS A 176      34.833  -2.761  -4.725  1.00 96.85           H  
ATOM   2704  CA  LYS A 176      35.162  -4.848  -4.675  1.00 96.85           C  
ATOM   2705  HA  LYS A 176      34.604  -5.696  -5.072  1.00 96.85           H  
ATOM   2706  C   LYS A 176      34.998  -4.862  -3.165  1.00 96.85           C  
ATOM   2707  CB  LYS A 176      36.618  -4.973  -5.122  1.00 96.85           C  
ATOM   2708  HB2 LYS A 176      37.261  -4.331  -4.520  1.00 96.85           H  
ATOM   2709  HB3 LYS A 176      36.685  -4.658  -6.164  1.00 96.85           H  
ATOM   2710  O   LYS A 176      35.254  -3.841  -2.527  1.00 96.85           O  
ATOM   2711  CG  LYS A 176      37.075  -6.428  -5.040  1.00 96.85           C  
ATOM   2712  HG2 LYS A 176      36.339  -7.061  -5.534  1.00 96.85           H  
ATOM   2713  HG3 LYS A 176      37.167  -6.731  -3.996  1.00 96.85           H  
ATOM   2714  CD  LYS A 176      38.412  -6.598  -5.756  1.00 96.85           C  
ATOM   2715  HD2 LYS A 176      38.309  -6.252  -6.785  1.00 96.85           H  
ATOM   2716  HD3 LYS A 176      39.180  -6.019  -5.243  1.00 96.85           H  
ATOM   2717  CE  LYS A 176      38.761  -8.084  -5.752  1.00 96.85           C  
ATOM   2718  HE2 LYS A 176      37.916  -8.634  -6.166  1.00 96.85           H  
ATOM   2719  HE3 LYS A 176      38.885  -8.410  -4.720  1.00 96.85           H  
ATOM   2720  NZ  LYS A 176      39.986  -8.340  -6.543  1.00 96.85           N  
ATOM   2721  HZ1 LYS A 176      40.193  -9.329  -6.532  1.00 96.85           H  
ATOM   2722  HZ2 LYS A 176      40.763  -7.830  -6.148  1.00 96.85           H  
ATOM   2723  HZ3 LYS A 176      39.837  -8.044  -7.497  1.00 96.85           H  
ATOM   2724  N   ALA A 177      34.578  -5.989  -2.601  1.00 97.21           N  
ATOM   2725  H   ALA A 177      34.465  -6.823  -3.159  1.00 97.21           H  
ATOM   2726  CA  ALA A 177      34.418  -6.094  -1.156  1.00 97.21           C  
ATOM   2727  HA  ALA A 177      33.968  -5.177  -0.776  1.00 97.21           H  
ATOM   2728  C   ALA A 177      35.793  -6.259  -0.495  1.00 97.21           C  
ATOM   2729  CB  ALA A 177      33.452  -7.239  -0.851  1.00 97.21           C  
ATOM   2730  HB1 ALA A 177      33.330  -7.340   0.228  1.00 97.21           H  
ATOM   2731  HB2 ALA A 177      32.486  -7.012  -1.302  1.00 97.21           H  
ATOM   2732  HB3 ALA A 177      33.837  -8.173  -1.260  1.00 97.21           H  
ATOM   2733  O   ALA A 177      36.477  -7.264  -0.696  1.00 97.21           O  
ATOM   2734  N   SER A 178      36.224  -5.253   0.267  1.00 96.49           N  
ATOM   2735  H   SER A 178      35.630  -4.451   0.419  1.00 96.49           H  
ATOM   2736  CA  SER A 178      37.469  -5.324   1.029  1.00 96.49           C  
ATOM   2737  HA  SER A 178      38.190  -5.903   0.452  1.00 96.49           H  
ATOM   2738  C   SER A 178      37.231  -5.985   2.390  1.00 96.49           C  
ATOM   2739  CB  SER A 178      38.057  -3.930   1.235  1.00 96.49           C  
ATOM   2740  HB2 SER A 178      38.089  -3.401   0.282  1.00 96.49           H  
ATOM   2741  HB3 SER A 178      37.442  -3.372   1.942  1.00 96.49           H  
ATOM   2742  O   SER A 178      36.220  -5.696   3.028  1.00 96.49           O  
ATOM   2743  OG  SER A 178      39.363  -4.040   1.761  1.00 96.49           O  
ATOM   2744  HG  SER A 178      39.725  -3.159   1.875  1.00 96.49           H  
ATOM   2745  N   PRO A 179      38.169  -6.810   2.891  1.00 96.05           N  
ATOM   2746  CA  PRO A 179      38.154  -7.270   4.281  1.00 96.05           C  
ATOM   2747  HA  PRO A 179      37.152  -7.591   4.566  1.00 96.05           H  
ATOM   2748  C   PRO A 179      38.606  -6.180   5.271  1.00 96.05           C  
ATOM   2749  CB  PRO A 179      39.105  -8.469   4.289  1.00 96.05           C  
ATOM   2750  HB2 PRO A 179      38.566  -9.358   3.961  1.00 96.05           H  
ATOM   2751  HB3 PRO A 179      39.554  -8.639   5.267  1.00 96.05           H  
ATOM   2752  O   PRO A 179      38.606  -6.397   6.479  1.00 96.05           O  
ATOM   2753  CG  PRO A 179      40.150  -8.088   3.239  1.00 96.05           C  
ATOM   2754  HG2 PRO A 179      40.639  -8.966   2.817  1.00 96.05           H  
ATOM   2755  HG3 PRO A 179      40.885  -7.416   3.682  1.00 96.05           H  
ATOM   2756  CD  PRO A 179      39.335  -7.335   2.191  1.00 96.05           C  
ATOM   2757  HD2 PRO A 179      39.939  -6.540   1.754  1.00 96.05           H  
ATOM   2758  HD3 PRO A 179      39.004  -8.026   1.415  1.00 96.05           H  
ATOM   2759  N   GLU A 180      39.059  -5.028   4.772  1.00 96.56           N  
ATOM   2760  H   GLU A 180      39.022  -4.891   3.772  1.00 96.56           H  
ATOM   2761  CA  GLU A 180      39.501  -3.906   5.595  1.00 96.56           C  
ATOM   2762  HA  GLU A 180      40.069  -4.292   6.442  1.00 96.56           H  
ATOM   2763  C   GLU A 180      38.296  -3.128   6.147  1.00 96.56           C  
ATOM   2764  CB  GLU A 180      40.433  -2.994   4.782  1.00 96.56           C  
ATOM   2765  HB2 GLU A 180      39.892  -2.655   3.899  1.00 96.56           H  
ATOM   2766  HB3 GLU A 180      40.670  -2.105   5.366  1.00 96.56           H  
ATOM   2767  O   GLU A 180      37.304  -2.895   5.450  1.00 96.56           O  
ATOM   2768  CG  GLU A 180      41.746  -3.668   4.323  1.00 96.56           C  
ATOM   2769  HG2 GLU A 180      42.149  -3.070   3.505  1.00 96.56           H  
ATOM   2770  HG3 GLU A 180      41.533  -4.654   3.910  1.00 96.56           H  
ATOM   2771  CD  GLU A 180      42.832  -3.788   5.411  1.00 96.56           C  
ATOM   2772  OE1 GLU A 180      43.949  -4.271   5.085  1.00 96.56           O  
ATOM   2773  OE2 GLU A 180      42.600  -3.317   6.547  1.00 96.56           O  
ATOM   2774  N   ARG A 181      38.406  -2.692   7.404  1.00 95.93           N  
ATOM   2775  H   ARG A 181      39.263  -2.902   7.895  1.00 95.93           H  
ATOM   2776  CA  ARG A 181      37.355  -1.945   8.112  1.00 95.93           C  
ATOM   2777  HA  ARG A 181      36.380  -2.286   7.764  1.00 95.93           H  
ATOM   2778  C   ARG A 181      37.395  -0.449   7.829  1.00 95.93           C  
ATOM   2779  CB  ARG A 181      37.443  -2.210   9.620  1.00 95.93           C  
ATOM   2780  HB2 ARG A 181      36.765  -1.529  10.133  1.00 95.93           H  
ATOM   2781  HB3 ARG A 181      38.454  -2.016   9.978  1.00 95.93           H  
ATOM   2782  O   ARG A 181      38.447   0.089   7.455  1.00 95.93           O  
ATOM   2783  CG  ARG A 181      37.034  -3.649   9.946  1.00 95.93           C  
ATOM   2784  HG2 ARG A 181      36.113  -3.893   9.418  1.00 95.93           H  
ATOM   2785  HG3 ARG A 181      37.818  -4.339   9.634  1.00 95.93           H  
ATOM   2786  CD  ARG A 181      36.784  -3.778  11.447  1.00 95.93           C  
ATOM   2787  HD2 ARG A 181      37.692  -3.510  11.986  1.00 95.93           H  
ATOM   2788  HD3 ARG A 181      35.986  -3.085  11.713  1.00 95.93           H  
ATOM   2789  NE  ARG A 181      36.383  -5.151  11.790  1.00 95.93           N  
ATOM   2790  HE  ARG A 181      36.382  -5.811  11.025  1.00 95.93           H  
ATOM   2791  NH1 ARG A 181      35.708  -4.709  13.933  1.00 95.93           N  
ATOM   2792 HH11 ARG A 181      35.222  -4.994  14.771  1.00 95.93           H  
ATOM   2793 HH12 ARG A 181      35.867  -3.731  13.735  1.00 95.93           H  
ATOM   2794  NH2 ARG A 181      35.507  -6.779  13.108  1.00 95.93           N  
ATOM   2795 HH21 ARG A 181      35.525  -7.393  12.306  1.00 95.93           H  
ATOM   2796 HH22 ARG A 181      35.025  -7.061  13.950  1.00 95.93           H  
ATOM   2797  CZ  ARG A 181      35.874  -5.540  12.941  1.00 95.93           C  
ATOM   2798  N   ARG A 182      36.283   0.248   8.086  1.00 94.03           N  
ATOM   2799  H   ARG A 182      35.458  -0.282   8.329  1.00 94.03           H  
ATOM   2800  CA  ARG A 182      36.230   1.720   8.085  1.00 94.03           C  
ATOM   2801  HA  ARG A 182      36.380   2.057   7.059  1.00 94.03           H  
ATOM   2802  C   ARG A 182      37.372   2.291   8.930  1.00 94.03           C  
ATOM   2803  CB  ARG A 182      34.871   2.253   8.579  1.00 94.03           C  
ATOM   2804  HB2 ARG A 182      34.586   1.731   9.493  1.00 94.03           H  
ATOM   2805  HB3 ARG A 182      34.985   3.310   8.817  1.00 94.03           H  
ATOM   2806  O   ARG A 182      37.739   1.764   9.977  1.00 94.03           O  
ATOM   2807  CG  ARG A 182      33.738   2.130   7.543  1.00 94.03           C  
ATOM   2808  HG2 ARG A 182      33.495   1.077   7.401  1.00 94.03           H  
ATOM   2809  HG3 ARG A 182      34.063   2.541   6.587  1.00 94.03           H  
ATOM   2810  CD  ARG A 182      32.481   2.885   8.012  1.00 94.03           C  
ATOM   2811  HD2 ARG A 182      32.696   3.953   8.031  1.00 94.03           H  
ATOM   2812  HD3 ARG A 182      32.255   2.565   9.029  1.00 94.03           H  
ATOM   2813  NE  ARG A 182      31.306   2.648   7.139  1.00 94.03           N  
ATOM   2814  HE  ARG A 182      31.432   2.709   6.139  1.00 94.03           H  
ATOM   2815  NH1 ARG A 182      29.683   2.181   8.736  1.00 94.03           N  
ATOM   2816 HH11 ARG A 182      30.375   2.163   9.472  1.00 94.03           H  
ATOM   2817 HH12 ARG A 182      28.816   1.681   8.874  1.00 94.03           H  
ATOM   2818  NH2 ARG A 182      29.153   2.167   6.607  1.00 94.03           N  
ATOM   2819 HH21 ARG A 182      29.433   2.154   5.636  1.00 94.03           H  
ATOM   2820 HH22 ARG A 182      28.249   1.808   6.879  1.00 94.03           H  
ATOM   2821  CZ  ARG A 182      30.066   2.348   7.504  1.00 94.03           C  
ATOM   2822  N   ASN A 183      37.942   3.392   8.450  1.00 88.93           N  
ATOM   2823  H   ASN A 183      37.501   3.814   7.646  1.00 88.93           H  
ATOM   2824  CA  ASN A 183      39.087   4.090   9.051  1.00 88.93           C  
ATOM   2825  HA  ASN A 183      39.303   4.934   8.397  1.00 88.93           H  
ATOM   2826  C   ASN A 183      40.414   3.297   9.103  1.00 88.93           C  
ATOM   2827  CB  ASN A 183      38.677   4.698  10.408  1.00 88.93           C  
ATOM   2828  HB2 ASN A 183      39.488   5.323  10.783  1.00 88.93           H  
ATOM   2829  HB3 ASN A 183      38.513   3.900  11.132  1.00 88.93           H  
ATOM   2830  O   ASN A 183      41.375   3.781   9.692  1.00 88.93           O  
ATOM   2831  CG  ASN A 183      37.432   5.562  10.322  1.00 88.93           C  
ATOM   2832  ND2 ASN A 183      36.690   5.690  11.395  1.00 88.93           N  
ATOM   2833 HD21 ASN A 183      36.923   5.197  12.245  1.00 88.93           H  
ATOM   2834 HD22 ASN A 183      35.873   6.277  11.304  1.00 88.93           H  
ATOM   2835  OD1 ASN A 183      37.105   6.129   9.292  1.00 88.93           O  
ATOM   2836  N   SER A 184      40.525   2.142   8.433  1.00 92.39           N  
ATOM   2837  H   SER A 184      39.695   1.715   8.046  1.00 92.39           H  
ATOM   2838  CA  SER A 184      41.809   1.432   8.239  1.00 92.39           C  
ATOM   2839  HA  SER A 184      42.283   1.274   9.208  1.00 92.39           H  
ATOM   2840  C   SER A 184      42.805   2.184   7.344  1.00 92.39           C  
ATOM   2841  CB  SER A 184      41.559   0.068   7.587  1.00 92.39           C  
ATOM   2842  HB2 SER A 184      42.507  -0.449   7.436  1.00 92.39           H  
ATOM   2843  HB3 SER A 184      40.926  -0.543   8.230  1.00 92.39           H  
ATOM   2844  O   SER A 184      44.002   1.905   7.369  1.00 92.39           O  
ATOM   2845  OG  SER A 184      40.924   0.270   6.334  1.00 92.39           O  
ATOM   2846  HG  SER A 184      39.995   0.070   6.475  1.00 92.39           H  
ATOM   2847  N   GLY A 185      42.313   3.101   6.503  1.00 92.93           N  
ATOM   2848  H   GLY A 185      41.317   3.264   6.531  1.00 92.93           H  
ATOM   2849  CA  GLY A 185      43.107   3.771   5.469  1.00 92.93           C  
ATOM   2850  HA2 GLY A 185      42.575   4.663   5.138  1.00 92.93           H  
ATOM   2851  HA3 GLY A 185      44.062   4.080   5.894  1.00 92.93           H  
ATOM   2852  C   GLY A 185      43.397   2.905   4.236  1.00 92.93           C  
ATOM   2853  O   GLY A 185      44.162   3.328   3.374  1.00 92.93           O  
ATOM   2854  N   ARG A 186      42.792   1.713   4.129  1.00 95.06           N  
ATOM   2855  H   ARG A 186      42.226   1.407   4.908  1.00 95.06           H  
ATOM   2856  CA  ARG A 186      43.026   0.748   3.035  1.00 95.06           C  
ATOM   2857  HA  ARG A 186      43.747   1.156   2.328  1.00 95.06           H  
ATOM   2858  C   ARG A 186      41.790   0.414   2.202  1.00 95.06           C  
ATOM   2859  CB  ARG A 186      43.606  -0.531   3.635  1.00 95.06           C  
ATOM   2860  HB2 ARG A 186      42.948  -0.890   4.426  1.00 95.06           H  
ATOM   2861  HB3 ARG A 186      43.664  -1.292   2.857  1.00 95.06           H  
ATOM   2862  O   ARG A 186      41.884  -0.322   1.224  1.00 95.06           O  
ATOM   2863  CG  ARG A 186      45.011  -0.308   4.194  1.00 95.06           C  
ATOM   2864  HG2 ARG A 186      45.669   0.038   3.397  1.00 95.06           H  
ATOM   2865  HG3 ARG A 186      44.997   0.420   5.005  1.00 95.06           H  
ATOM   2866  CD  ARG A 186      45.497  -1.648   4.722  1.00 95.06           C  
ATOM   2867  HD2 ARG A 186      45.340  -2.400   3.948  1.00 95.06           H  
ATOM   2868  HD3 ARG A 186      44.901  -1.918   5.594  1.00 95.06           H  
ATOM   2869  NE  ARG A 186      46.916  -1.613   5.089  1.00 95.06           N  
ATOM   2870  HE  ARG A 186      47.340  -0.705   5.217  1.00 95.06           H  
ATOM   2871  NH1 ARG A 186      47.114  -3.887   5.167  1.00 95.06           N  
ATOM   2872 HH11 ARG A 186      46.111  -3.954   5.069  1.00 95.06           H  
ATOM   2873 HH12 ARG A 186      47.636  -4.734   5.343  1.00 95.06           H  
ATOM   2874  NH2 ARG A 186      48.906  -2.588   5.579  1.00 95.06           N  
ATOM   2875 HH21 ARG A 186      49.456  -3.425   5.712  1.00 95.06           H  
ATOM   2876 HH22 ARG A 186      49.321  -1.671   5.659  1.00 95.06           H  
ATOM   2877  CZ  ARG A 186      47.641  -2.696   5.276  1.00 95.06           C  
ATOM   2878  N   CYS A 187      40.642   0.956   2.576  1.00 96.77           N  
ATOM   2879  H   CYS A 187      40.637   1.559   3.386  1.00 96.77           H  
ATOM   2880  CA  CYS A 187      39.385   0.826   1.857  1.00 96.77           C  
ATOM   2881  HA  CYS A 187      39.571   0.485   0.839  1.00 96.77           H  
ATOM   2882  C   CYS A 187      38.703   2.186   1.781  1.00 96.77           C  
ATOM   2883  CB  CYS A 187      38.499  -0.205   2.557  1.00 96.77           C  
ATOM   2884  HB2 CYS A 187      39.011  -1.167   2.532  1.00 96.77           H  
ATOM   2885  HB3 CYS A 187      37.570  -0.311   1.997  1.00 96.77           H  
ATOM   2886  O   CYS A 187      38.888   3.038   2.652  1.00 96.77           O  
ATOM   2887  SG  CYS A 187      38.106   0.183   4.286  1.00 96.77           S  
ATOM   2888  N   LEU A 188      37.931   2.385   0.723  1.00 97.30           N  
ATOM   2889  H   LEU A 188      37.765   1.614   0.093  1.00 97.30           H  
ATOM   2890  CA  LEU A 188      37.127   3.577   0.533  1.00 97.30           C  
ATOM   2891  HA  LEU A 188      37.631   4.435   0.979  1.00 97.30           H  
ATOM   2892  C   LEU A 188      35.781   3.395   1.222  1.00 97.30           C  
ATOM   2893  CB  LEU A 188      36.938   3.827  -0.962  1.00 97.30           C  
ATOM   2894  HB2 LEU A 188      36.504   2.927  -1.397  1.00 97.30           H  
ATOM   2895  HB3 LEU A 188      36.225   4.639  -1.106  1.00 97.30           H  
ATOM   2896  O   LEU A 188      35.188   2.318   1.176  1.00 97.30           O  
ATOM   2897  CG  LEU A 188      38.256   4.171  -1.671  1.00 97.30           C  
ATOM   2898  HG  LEU A 188      39.089   3.604  -1.256  1.00 97.30           H  
ATOM   2899  CD1 LEU A 188      38.115   3.779  -3.120  1.00 97.30           C  
ATOM   2900 HD11 LEU A 188      37.266   4.291  -3.573  1.00 97.30           H  
ATOM   2901 HD12 LEU A 188      38.001   2.697  -3.176  1.00 97.30           H  
ATOM   2902 HD13 LEU A 188      39.018   4.066  -3.660  1.00 97.30           H  
ATOM   2903  CD2 LEU A 188      38.578   5.659  -1.604  1.00 97.30           C  
ATOM   2904 HD21 LEU A 188      37.771   6.229  -2.066  1.00 97.30           H  
ATOM   2905 HD22 LEU A 188      39.509   5.859  -2.134  1.00 97.30           H  
ATOM   2906 HD23 LEU A 188      38.701   5.940  -0.558  1.00 97.30           H  
ATOM   2907  N   GLN A 189      35.295   4.475   1.815  1.00 96.92           N  
ATOM   2908  H   GLN A 189      35.842   5.324   1.788  1.00 96.92           H  
ATOM   2909  CA  GLN A 189      33.964   4.543   2.388  1.00 96.92           C  
ATOM   2910  HA  GLN A 189      33.668   3.535   2.680  1.00 96.92           H  
ATOM   2911  C   GLN A 189      32.987   5.056   1.337  1.00 96.92           C  
ATOM   2912  CB  GLN A 189      33.954   5.396   3.661  1.00 96.92           C  
ATOM   2913  HB2 GLN A 189      32.943   5.401   4.068  1.00 96.92           H  
ATOM   2914  HB3 GLN A 189      34.251   6.420   3.431  1.00 96.92           H  
ATOM   2915  O   GLN A 189      33.196   6.129   0.758  1.00 96.92           O  
ATOM   2916  CG  GLN A 189      34.914   4.797   4.697  1.00 96.92           C  
ATOM   2917  HG2 GLN A 189      35.932   4.853   4.313  1.00 96.92           H  
ATOM   2918  HG3 GLN A 189      34.669   3.744   4.838  1.00 96.92           H  
ATOM   2919  CD  GLN A 189      34.877   5.485   6.053  1.00 96.92           C  
ATOM   2920  NE2 GLN A 189      36.012   5.551   6.716  1.00 96.92           N  
ATOM   2921 HE21 GLN A 189      36.871   5.320   6.237  1.00 96.92           H  
ATOM   2922 HE22 GLN A 189      36.004   6.011   7.615  1.00 96.92           H  
ATOM   2923  OE1 GLN A 189      33.865   5.947   6.545  1.00 96.92           O  
ATOM   2924  N   LYS A 190      31.908   4.305   1.113  1.00 95.87           N  
ATOM   2925  H   LYS A 190      31.853   3.436   1.626  1.00 95.87           H  
ATOM   2926  CA  LYS A 190      30.803   4.681   0.219  1.00 95.87           C  
ATOM   2927  HA  LYS A 190      31.178   4.799  -0.798  1.00 95.87           H  
ATOM   2928  C   LYS A 190      30.170   6.009   0.627  1.00 95.87           C  
ATOM   2929  CB  LYS A 190      29.761   3.556   0.269  1.00 95.87           C  
ATOM   2930  HB2 LYS A 190      30.201   2.658  -0.165  1.00 95.87           H  
ATOM   2931  HB3 LYS A 190      29.515   3.344   1.310  1.00 95.87           H  
ATOM   2932  O   LYS A 190      29.719   6.769  -0.222  1.00 95.87           O  
ATOM   2933  CG  LYS A 190      28.467   3.903  -0.484  1.00 95.87           C  
ATOM   2934  HG2 LYS A 190      27.944   4.727   0.001  1.00 95.87           H  
ATOM   2935  HG3 LYS A 190      28.728   4.201  -1.500  1.00 95.87           H  
ATOM   2936  CD  LYS A 190      27.535   2.693  -0.554  1.00 95.87           C  
ATOM   2937  HD2 LYS A 190      28.112   1.817  -0.850  1.00 95.87           H  
ATOM   2938  HD3 LYS A 190      26.790   2.869  -1.330  1.00 95.87           H  
ATOM   2939  CE  LYS A 190      26.814   2.394   0.758  1.00 95.87           C  
ATOM   2940  HE2 LYS A 190      27.472   2.584   1.605  1.00 95.87           H  
ATOM   2941  HE3 LYS A 190      26.576   1.330   0.759  1.00 95.87           H  
ATOM   2942  NZ  LYS A 190      25.570   3.172   0.861  1.00 95.87           N  
ATOM   2943  HZ1 LYS A 190      25.067   3.174  -0.015  1.00 95.87           H  
ATOM   2944  HZ2 LYS A 190      25.743   4.122   1.157  1.00 95.87           H  
ATOM   2945  HZ3 LYS A 190      24.982   2.800   1.593  1.00 95.87           H  
ATOM   2946  N   TRP A 191      30.091   6.266   1.925  1.00 96.53           N  
ATOM   2947  H   TRP A 191      30.498   5.607   2.573  1.00 96.53           H  
ATOM   2948  CA  TRP A 191      29.518   7.480   2.487  1.00 96.53           C  
ATOM   2949  HA  TRP A 191      29.709   8.315   1.812  1.00 96.53           H  
ATOM   2950  C   TRP A 191      30.181   7.785   3.827  1.00 96.53           C  
ATOM   2951  CB  TRP A 191      28.006   7.296   2.634  1.00 96.53           C  
ATOM   2952  HB2 TRP A 191      27.618   6.834   1.726  1.00 96.53           H  
ATOM   2953  HB3 TRP A 191      27.805   6.613   3.459  1.00 96.53           H  
ATOM   2954  O   TRP A 191      30.709   6.886   4.476  1.00 96.53           O  
ATOM   2955  CG  TRP A 191      27.251   8.564   2.849  1.00 96.53           C  
ATOM   2956  CD1 TRP A 191      26.843   9.404   1.874  1.00 96.53           C  
ATOM   2957  HD1 TRP A 191      27.022   9.271   0.817  1.00 96.53           H  
ATOM   2958  CD2 TRP A 191      26.845   9.182   4.107  1.00 96.53           C  
ATOM   2959  CE2 TRP A 191      26.164  10.401   3.809  1.00 96.53           C  
ATOM   2960  CE3 TRP A 191      27.003   8.840   5.466  1.00 96.53           C  
ATOM   2961  HE3 TRP A 191      27.537   7.939   5.733  1.00 96.53           H  
ATOM   2962  NE1 TRP A 191      26.161  10.463   2.431  1.00 96.53           N  
ATOM   2963  HE1 TRP A 191      25.828  11.231   1.866  1.00 96.53           H  
ATOM   2964  CH2 TRP A 191      25.855  10.884   6.159  1.00 96.53           C  
ATOM   2965  HH2 TRP A 191      25.510  11.527   6.955  1.00 96.53           H  
ATOM   2966  CZ2 TRP A 191      25.670  11.246   4.813  1.00 96.53           C  
ATOM   2967  HZ2 TRP A 191      25.175  12.171   4.557  1.00 96.53           H  
ATOM   2968  CZ3 TRP A 191      26.516   9.685   6.480  1.00 96.53           C  
ATOM   2969  HZ3 TRP A 191      26.673   9.432   7.518  1.00 96.53           H  
ATOM   2970  N   PHE A 192      30.171   9.050   4.228  1.00 95.03           N  
ATOM   2971  H   PHE A 192      29.677   9.741   3.682  1.00 95.03           H  
ATOM   2972  CA  PHE A 192      30.780   9.524   5.466  1.00 95.03           C  
ATOM   2973  HA  PHE A 192      30.658   8.767   6.241  1.00 95.03           H  
ATOM   2974  C   PHE A 192      30.066  10.792   5.932  1.00 95.03           C  
ATOM   2975  CB  PHE A 192      32.286   9.768   5.253  1.00 95.03           C  
ATOM   2976  HB2 PHE A 192      32.706  10.209   6.157  1.00 95.03           H  
ATOM   2977  HB3 PHE A 192      32.774   8.804   5.116  1.00 95.03           H  
ATOM   2978  O   PHE A 192      29.477  11.519   5.129  1.00 95.03           O  
ATOM   2979  CG  PHE A 192      32.626  10.653   4.065  1.00 95.03           C  
ATOM   2980  CD1 PHE A 192      32.788  10.081   2.787  1.00 95.03           C  
ATOM   2981  HD1 PHE A 192      32.693   9.013   2.659  1.00 95.03           H  
ATOM   2982  CD2 PHE A 192      32.757  12.045   4.226  1.00 95.03           C  
ATOM   2983  HD2 PHE A 192      32.639  12.489   5.204  1.00 95.03           H  
ATOM   2984  CE1 PHE A 192      33.036  10.901   1.672  1.00 95.03           C  
ATOM   2985  HE1 PHE A 192      33.116  10.462   0.688  1.00 95.03           H  
ATOM   2986  CE2 PHE A 192      33.019  12.863   3.112  1.00 95.03           C  
ATOM   2987  HE2 PHE A 192      33.082  13.934   3.235  1.00 95.03           H  
ATOM   2988  CZ  PHE A 192      33.139  12.293   1.833  1.00 95.03           C  
ATOM   2989  HZ  PHE A 192      33.283  12.933   0.974  1.00 95.03           H  
ATOM   2990  N   GLU A 193      30.137  11.073   7.231  1.00 91.67           N  
ATOM   2991  H   GLU A 193      30.614  10.437   7.854  1.00 91.67           H  
ATOM   2992  CA  GLU A 193      29.537  12.277   7.794  1.00 91.67           C  
ATOM   2993  HA  GLU A 193      28.498  12.291   7.465  1.00 91.67           H  
ATOM   2994  C   GLU A 193      30.289  13.523   7.286  1.00 91.67           C  
ATOM   2995  CB  GLU A 193      29.557  12.221   9.333  1.00 91.67           C  
ATOM   2996  HB2 GLU A 193      29.834  11.225   9.679  1.00 91.67           H  
ATOM   2997  HB3 GLU A 193      30.316  12.906   9.712  1.00 91.67           H  
ATOM   2998  O   GLU A 193      31.506  13.609   7.484  1.00 91.67           O  
ATOM   2999  CG  GLU A 193      28.209  12.621   9.948  1.00 91.67           C  
ATOM   3000  HG2 GLU A 193      28.353  12.755  11.020  1.00 91.67           H  
ATOM   3001  HG3 GLU A 193      27.908  13.584   9.535  1.00 91.67           H  
ATOM   3002  CD  GLU A 193      27.107  11.571   9.727  1.00 91.67           C  
ATOM   3003  OE1 GLU A 193      25.941  11.987   9.554  1.00 91.67           O  
ATOM   3004  OE2 GLU A 193      27.427  10.362   9.752  1.00 91.67           O  
ATOM   3005  N   PRO A 194      29.609  14.532   6.707  1.00 89.21           N  
ATOM   3006  CA  PRO A 194      30.276  15.719   6.163  1.00 89.21           C  
ATOM   3007  HA  PRO A 194      30.882  15.422   5.307  1.00 89.21           H  
ATOM   3008  C   PRO A 194      31.169  16.428   7.192  1.00 89.21           C  
ATOM   3009  CB  PRO A 194      29.145  16.645   5.698  1.00 89.21           C  
ATOM   3010  HB2 PRO A 194      29.415  17.175   4.784  1.00 89.21           H  
ATOM   3011  HB3 PRO A 194      28.893  17.358   6.483  1.00 89.21           H  
ATOM   3012  O   PRO A 194      32.243  16.925   6.867  1.00 89.21           O  
ATOM   3013  CG  PRO A 194      27.954  15.717   5.475  1.00 89.21           C  
ATOM   3014  HG2 PRO A 194      27.984  15.335   4.454  1.00 89.21           H  
ATOM   3015  HG3 PRO A 194      27.006  16.223   5.658  1.00 89.21           H  
ATOM   3016  CD  PRO A 194      28.176  14.571   6.455  1.00 89.21           C  
ATOM   3017  HD2 PRO A 194      27.645  14.769   7.386  1.00 89.21           H  
ATOM   3018  HD3 PRO A 194      27.821  13.642   6.008  1.00 89.21           H  
ATOM   3019  N   ALA A 195      30.744  16.435   8.459  1.00 87.52           N  
ATOM   3020  H   ALA A 195      29.871  15.971   8.665  1.00 87.52           H  
ATOM   3021  CA  ALA A 195      31.460  17.081   9.554  1.00 87.52           C  
ATOM   3022  HA  ALA A 195      31.714  18.096   9.249  1.00 87.52           H  
ATOM   3023  C   ALA A 195      32.783  16.389   9.942  1.00 87.52           C  
ATOM   3024  CB  ALA A 195      30.505  17.159  10.752  1.00 87.52           C  
ATOM   3025  HB1 ALA A 195      30.235  16.156  11.081  1.00 87.52           H  
ATOM   3026  HB2 ALA A 195      30.993  17.684  11.573  1.00 87.52           H  
ATOM   3027  HB3 ALA A 195      29.603  17.705  10.473  1.00 87.52           H  
ATOM   3028  O   ALA A 195      33.606  17.008  10.611  1.00 87.52           O  
ATOM   3029  N   GLN A 196      32.999  15.127   9.551  1.00 88.92           N  
ATOM   3030  H   GLN A 196      32.332  14.681   8.938  1.00 88.92           H  
ATOM   3031  CA  GLN A 196      34.215  14.369   9.884  1.00 88.92           C  
ATOM   3032  HA  GLN A 196      34.654  14.787  10.791  1.00 88.92           H  
ATOM   3033  C   GLN A 196      35.313  14.478   8.814  1.00 88.92           C  
ATOM   3034  CB  GLN A 196      33.857  12.905  10.183  1.00 88.92           C  
ATOM   3035  HB2 GLN A 196      33.322  12.474   9.337  1.00 88.92           H  
ATOM   3036  HB3 GLN A 196      34.780  12.343  10.329  1.00 88.92           H  
ATOM   3037  O   GLN A 196      36.411  13.953   9.000  1.00 88.92           O  
ATOM   3038  CG  GLN A 196      33.007  12.776  11.458  1.00 88.92           C  
ATOM   3039  HG2 GLN A 196      32.041  13.257  11.303  1.00 88.92           H  
ATOM   3040  HG3 GLN A 196      33.513  13.285  12.278  1.00 88.92           H  
ATOM   3041  CD  GLN A 196      32.767  11.328  11.879  1.00 88.92           C  
ATOM   3042  NE2 GLN A 196      31.951  11.101  12.884  1.00 88.92           N  
ATOM   3043 HE21 GLN A 196      31.766  10.125  13.067  1.00 88.92           H  
ATOM   3044 HE22 GLN A 196      31.423  11.854  13.301  1.00 88.92           H  
ATOM   3045  OE1 GLN A 196      33.304  10.374  11.346  1.00 88.92           O  
ATOM   3046  N   GLY A 197      35.045  15.187   7.714  1.00 88.46           N  
ATOM   3047  H   GLY A 197      34.124  15.589   7.616  1.00 88.46           H  
ATOM   3048  CA  GLY A 197      35.945  15.253   6.567  1.00 88.46           C  
ATOM   3049  HA2 GLY A 197      35.635  16.078   5.926  1.00 88.46           H  
ATOM   3050  HA3 GLY A 197      36.962  15.444   6.910  1.00 88.46           H  
ATOM   3051  C   GLY A 197      35.940  13.964   5.742  1.00 88.46           C  
ATOM   3052  O   GLY A 197      35.334  12.961   6.106  1.00 88.46           O  
ATOM   3053  N   ASN A 198      36.606  14.000   4.587  1.00 93.55           N  
ATOM   3054  H   ASN A 198      37.101  14.845   4.343  1.00 93.55           H  
ATOM   3055  CA  ASN A 198      36.577  12.906   3.621  1.00 93.55           C  
ATOM   3056  HA  ASN A 198      35.618  12.397   3.712  1.00 93.55           H  
ATOM   3057  C   ASN A 198      37.715  11.891   3.879  1.00 93.55           C  
ATOM   3058  CB  ASN A 198      36.609  13.523   2.215  1.00 93.55           C  
ATOM   3059  HB2 ASN A 198      35.805  14.256   2.141  1.00 93.55           H  
ATOM   3060  HB3 ASN A 198      37.558  14.035   2.051  1.00 93.55           H  
ATOM   3061  O   ASN A 198      38.872  12.187   3.557  1.00 93.55           O  
ATOM   3062  CG  ASN A 198      36.413  12.504   1.111  1.00 93.55           C  
ATOM   3063  ND2 ASN A 198      36.046  12.958  -0.064  1.00 93.55           N  
ATOM   3064 HD21 ASN A 198      35.812  13.936  -0.160  1.00 93.55           H  
ATOM   3065 HD22 ASN A 198      35.800  12.282  -0.773  1.00 93.55           H  
ATOM   3066  OD1 ASN A 198      36.606  11.309   1.263  1.00 93.55           O  
ATOM   3067  N   PRO A 199      37.424  10.679   4.392  1.00 94.55           N  
ATOM   3068  CA  PRO A 199      38.450   9.682   4.702  1.00 94.55           C  
ATOM   3069  HA  PRO A 199      39.231  10.130   5.316  1.00 94.55           H  
ATOM   3070  C   PRO A 199      39.109   9.094   3.442  1.00 94.55           C  
ATOM   3071  CB  PRO A 199      37.718   8.611   5.521  1.00 94.55           C  
ATOM   3072  HB2 PRO A 199      38.152   7.620   5.389  1.00 94.55           H  
ATOM   3073  HB3 PRO A 199      37.730   8.890   6.574  1.00 94.55           H  
ATOM   3074  O   PRO A 199      40.218   8.563   3.505  1.00 94.55           O  
ATOM   3075  CG  PRO A 199      36.283   8.674   5.000  1.00 94.55           C  
ATOM   3076  HG2 PRO A 199      36.197   8.093   4.081  1.00 94.55           H  
ATOM   3077  HG3 PRO A 199      35.564   8.329   5.743  1.00 94.55           H  
ATOM   3078  CD  PRO A 199      36.096  10.154   4.692  1.00 94.55           C  
ATOM   3079  HD2 PRO A 199      35.691  10.646   5.576  1.00 94.55           H  
ATOM   3080  HD3 PRO A 199      35.419  10.271   3.846  1.00 94.55           H  
ATOM   3081  N   ASN A 200      38.467   9.223   2.278  1.00 95.67           N  
ATOM   3082  H   ASN A 200      37.588   9.721   2.271  1.00 95.67           H  
ATOM   3083  CA  ASN A 200      38.904   8.591   1.034  1.00 95.67           C  
ATOM   3084  HA  ASN A 200      39.195   7.564   1.256  1.00 95.67           H  
ATOM   3085  C   ASN A 200      40.136   9.258   0.407  1.00 95.67           C  
ATOM   3086  CB  ASN A 200      37.712   8.553   0.060  1.00 95.67           C  
ATOM   3087  HB2 ASN A 200      37.341   9.561  -0.130  1.00 95.67           H  
ATOM   3088  HB3 ASN A 200      38.044   8.164  -0.903  1.00 95.67           H  
ATOM   3089  O   ASN A 200      40.787   8.649  -0.438  1.00 95.67           O  
ATOM   3090  CG  ASN A 200      36.576   7.681   0.568  1.00 95.67           C  
ATOM   3091  ND2 ASN A 200      35.373   7.875   0.085  1.00 95.67           N  
ATOM   3092 HD21 ASN A 200      35.173   8.642  -0.541  1.00 95.67           H  
ATOM   3093 HD22 ASN A 200      34.636   7.268   0.416  1.00 95.67           H  
ATOM   3094  OD1 ASN A 200      36.768   6.806   1.393  1.00 95.67           O  
ATOM   3095  N   VAL A 201      40.489  10.479   0.827  1.00 93.40           N  
ATOM   3096  H   VAL A 201      39.920  10.918   1.535  1.00 93.40           H  
ATOM   3097  CA  VAL A 201      41.665  11.202   0.306  1.00 93.40           C  
ATOM   3098  HA  VAL A 201      41.597  11.253  -0.780  1.00 93.40           H  
ATOM   3099  C   VAL A 201      42.961  10.465   0.651  1.00 93.40           C  
ATOM   3100  CB  VAL A 201      41.711  12.641   0.861  1.00 93.40           C  
ATOM   3101  HB  VAL A 201      41.763  12.601   1.949  1.00 93.40           H  
ATOM   3102  O   VAL A 201      43.837  10.301  -0.199  1.00 93.40           O  
ATOM   3103  CG1 VAL A 201      42.934  13.415   0.347  1.00 93.40           C  
ATOM   3104 HG11 VAL A 201      42.938  13.418  -0.743  1.00 93.40           H  
ATOM   3105 HG12 VAL A 201      42.896  14.443   0.707  1.00 93.40           H  
ATOM   3106 HG13 VAL A 201      43.856  12.960   0.709  1.00 93.40           H  
ATOM   3107  CG2 VAL A 201      40.458  13.433   0.467  1.00 93.40           C  
ATOM   3108 HG21 VAL A 201      39.564  12.951   0.862  1.00 93.40           H  
ATOM   3109 HG22 VAL A 201      40.391  13.503  -0.619  1.00 93.40           H  
ATOM   3110 HG23 VAL A 201      40.511  14.438   0.886  1.00 93.40           H  
ATOM   3111  N   ALA A 202      43.082   9.989   1.894  1.00 92.71           N  
ATOM   3112  H   ALA A 202      42.309  10.099   2.535  1.00 92.71           H  
ATOM   3113  CA  ALA A 202      44.258   9.245   2.342  1.00 92.71           C  
ATOM   3114  HA  ALA A 202      45.155   9.819   2.110  1.00 92.71           H  
ATOM   3115  C   ALA A 202      44.378   7.893   1.622  1.00 92.71           C  
ATOM   3116  CB  ALA A 202      44.167   9.069   3.862  1.00 92.71           C  
ATOM   3117  HB1 ALA A 202      43.270   8.507   4.123  1.00 92.71           H  
ATOM   3118  HB2 ALA A 202      44.134  10.043   4.349  1.00 92.71           H  
ATOM   3119  HB3 ALA A 202      45.041   8.524   4.218  1.00 92.71           H  
ATOM   3120  O   ALA A 202      45.472   7.496   1.225  1.00 92.71           O  
ATOM   3121  N   VAL A 203      43.241   7.229   1.402  1.00 95.04           N  
ATOM   3122  H   VAL A 203      42.383   7.628   1.755  1.00 95.04           H  
ATOM   3123  CA  VAL A 203      43.166   5.935   0.716  1.00 95.04           C  
ATOM   3124  HA  VAL A 203      43.863   5.244   1.189  1.00 95.04           H  
ATOM   3125  C   VAL A 203      43.576   6.090  -0.746  1.00 95.04           C  
ATOM   3126  CB  VAL A 203      41.748   5.344   0.815  1.00 95.04           C  
ATOM   3127  HB  VAL A 203      41.064   5.967   0.238  1.00 95.04           H  
ATOM   3128  O   VAL A 203      44.452   5.373  -1.215  1.00 95.04           O  
ATOM   3129  CG1 VAL A 203      41.710   3.920   0.253  1.00 95.04           C  
ATOM   3130 HG11 VAL A 203      40.717   3.495   0.397  1.00 95.04           H  
ATOM   3131 HG12 VAL A 203      42.441   3.300   0.771  1.00 95.04           H  
ATOM   3132 HG13 VAL A 203      41.928   3.926  -0.815  1.00 95.04           H  
ATOM   3133  CG2 VAL A 203      41.233   5.299   2.258  1.00 95.04           C  
ATOM   3134 HG21 VAL A 203      41.328   6.264   2.755  1.00 95.04           H  
ATOM   3135 HG22 VAL A 203      40.170   5.057   2.244  1.00 95.04           H  
ATOM   3136 HG23 VAL A 203      41.772   4.542   2.827  1.00 95.04           H  
ATOM   3137  N   ALA A 204      43.021   7.071  -1.463  1.00 94.40           N  
ATOM   3138  H   ALA A 204      42.302   7.645  -1.046  1.00 94.40           H  
ATOM   3139  CA  ALA A 204      43.387   7.323  -2.854  1.00 94.40           C  
ATOM   3140  HA  ALA A 204      43.168   6.430  -3.439  1.00 94.40           H  
ATOM   3141  C   ALA A 204      44.887   7.615  -3.018  1.00 94.40           C  
ATOM   3142  CB  ALA A 204      42.525   8.466  -3.388  1.00 94.40           C  
ATOM   3143  HB1 ALA A 204      41.477   8.179  -3.305  1.00 94.40           H  
ATOM   3144  HB2 ALA A 204      42.758   8.642  -4.438  1.00 94.40           H  
ATOM   3145  HB3 ALA A 204      42.702   9.378  -2.817  1.00 94.40           H  
ATOM   3146  O   ALA A 204      45.495   7.113  -3.958  1.00 94.40           O  
ATOM   3147  N   ARG A 205      45.509   8.352  -2.081  1.00 92.96           N  
ATOM   3148  H   ARG A 205      44.948   8.747  -1.340  1.00 92.96           H  
ATOM   3149  CA  ARG A 205      46.972   8.561  -2.068  1.00 92.96           C  
ATOM   3150  HA  ARG A 205      47.296   8.974  -3.023  1.00 92.96           H  
ATOM   3151  C   ARG A 205      47.750   7.262  -1.955  1.00 92.96           C  
ATOM   3152  CB  ARG A 205      47.391   9.501  -0.931  1.00 92.96           C  
ATOM   3153  HB2 ARG A 205      48.334   9.160  -0.503  1.00 92.96           H  
ATOM   3154  HB3 ARG A 205      46.639   9.498  -0.142  1.00 92.96           H  
ATOM   3155  O   ARG A 205      48.711   7.091  -2.692  1.00 92.96           O  
ATOM   3156  CG  ARG A 205      47.601  10.920  -1.453  1.00 92.96           C  
ATOM   3157  HG2 ARG A 205      48.347  10.918  -2.247  1.00 92.96           H  
ATOM   3158  HG3 ARG A 205      46.651  11.293  -1.837  1.00 92.96           H  
ATOM   3159  CD  ARG A 205      48.093  11.814  -0.318  1.00 92.96           C  
ATOM   3160  HD2 ARG A 205      49.153  11.626  -0.149  1.00 92.96           H  
ATOM   3161  HD3 ARG A 205      47.536  11.560   0.584  1.00 92.96           H  
ATOM   3162  NE  ARG A 205      47.869  13.231  -0.641  1.00 92.96           N  
ATOM   3163  HE  ARG A 205      47.736  13.452  -1.617  1.00 92.96           H  
ATOM   3164  NH1 ARG A 205      48.048  14.044   1.494  1.00 92.96           N  
ATOM   3165 HH11 ARG A 205      48.364  13.131   1.791  1.00 92.96           H  
ATOM   3166 HH12 ARG A 205      47.984  14.811   2.148  1.00 92.96           H  
ATOM   3167  NH2 ARG A 205      47.416  15.405  -0.163  1.00 92.96           N  
ATOM   3168 HH21 ARG A 205      47.352  16.168   0.495  1.00 92.96           H  
ATOM   3169 HH22 ARG A 205      47.222  15.567  -1.140  1.00 92.96           H  
ATOM   3170  CZ  ARG A 205      47.780  14.217   0.229  1.00 92.96           C  
ATOM   3171  N   LEU A 206      47.326   6.371  -1.063  1.00 92.90           N  
ATOM   3172  H   LEU A 206      46.512   6.594  -0.509  1.00 92.90           H  
ATOM   3173  CA  LEU A 206      47.988   5.088  -0.836  1.00 92.90           C  
ATOM   3174  HA  LEU A 206      49.030   5.270  -0.575  1.00 92.90           H  
ATOM   3175  C   LEU A 206      47.976   4.195  -2.088  1.00 92.90           C  
ATOM   3176  CB  LEU A 206      47.271   4.381   0.328  1.00 92.90           C  
ATOM   3177  HB2 LEU A 206      47.058   5.094   1.125  1.00 92.90           H  
ATOM   3178  HB3 LEU A 206      46.315   4.005  -0.038  1.00 92.90           H  
ATOM   3179  O   LEU A 206      48.938   3.485  -2.341  1.00 92.90           O  
ATOM   3180  CG  LEU A 206      48.084   3.208   0.905  1.00 92.90           C  
ATOM   3181  HG  LEU A 206      48.642   2.703   0.117  1.00 92.90           H  
ATOM   3182  CD1 LEU A 206      49.065   3.703   1.971  1.00 92.90           C  
ATOM   3183 HD11 LEU A 206      49.647   2.862   2.348  1.00 92.90           H  
ATOM   3184 HD12 LEU A 206      48.524   4.174   2.792  1.00 92.90           H  
ATOM   3185 HD13 LEU A 206      49.749   4.425   1.524  1.00 92.90           H  
ATOM   3186  CD2 LEU A 206      47.150   2.178   1.540  1.00 92.90           C  
ATOM   3187 HD21 LEU A 206      47.736   1.353   1.944  1.00 92.90           H  
ATOM   3188 HD22 LEU A 206      46.566   2.644   2.334  1.00 92.90           H  
ATOM   3189 HD23 LEU A 206      46.474   1.788   0.780  1.00 92.90           H  
ATOM   3190  N   PHE A 207      46.886   4.218  -2.860  1.00 92.65           N  
ATOM   3191  H   PHE A 207      46.104   4.784  -2.563  1.00 92.65           H  
ATOM   3192  CA  PHE A 207      46.757   3.420  -4.086  1.00 92.65           C  
ATOM   3193  HA  PHE A 207      47.360   2.517  -3.987  1.00 92.65           H  
ATOM   3194  C   PHE A 207      47.285   4.129  -5.341  1.00 92.65           C  
ATOM   3195  CB  PHE A 207      45.294   2.988  -4.256  1.00 92.65           C  
ATOM   3196  HB2 PHE A 207      44.643   3.853  -4.129  1.00 92.65           H  
ATOM   3197  HB3 PHE A 207      45.149   2.626  -5.273  1.00 92.65           H  
ATOM   3198  O   PHE A 207      47.450   3.490  -6.378  1.00 92.65           O  
ATOM   3199  CG  PHE A 207      44.872   1.880  -3.309  1.00 92.65           C  
ATOM   3200  CD1 PHE A 207      45.118   0.536  -3.644  1.00 92.65           C  
ATOM   3201  HD1 PHE A 207      45.628   0.300  -4.566  1.00 92.65           H  
ATOM   3202  CD2 PHE A 207      44.217   2.178  -2.102  1.00 92.65           C  
ATOM   3203  HD2 PHE A 207      44.000   3.206  -1.850  1.00 92.65           H  
ATOM   3204  CE1 PHE A 207      44.706  -0.495  -2.779  1.00 92.65           C  
ATOM   3205  HE1 PHE A 207      44.902  -1.525  -3.038  1.00 92.65           H  
ATOM   3206  CE2 PHE A 207      43.814   1.153  -1.232  1.00 92.65           C  
ATOM   3207  HE2 PHE A 207      43.307   1.391  -0.309  1.00 92.65           H  
ATOM   3208  CZ  PHE A 207      44.055  -0.186  -1.572  1.00 92.65           C  
ATOM   3209  HZ  PHE A 207      43.736  -0.973  -0.904  1.00 92.65           H  
ATOM   3210  N   ALA A 208      47.528   5.439  -5.272  1.00 89.51           N  
ATOM   3211  H   ALA A 208      47.308   5.925  -4.414  1.00 89.51           H  
ATOM   3212  CA  ALA A 208      48.141   6.203  -6.353  1.00 89.51           C  
ATOM   3213  HA  ALA A 208      47.823   5.782  -7.307  1.00 89.51           H  
ATOM   3214  C   ALA A 208      49.679   6.160  -6.325  1.00 89.51           C  
ATOM   3215  CB  ALA A 208      47.639   7.651  -6.278  1.00 89.51           C  
ATOM   3216  HB1 ALA A 208      48.071   8.235  -7.090  1.00 89.51           H  
ATOM   3217  HB2 ALA A 208      47.934   8.096  -5.327  1.00 89.51           H  
ATOM   3218  HB3 ALA A 208      46.553   7.679  -6.364  1.00 89.51           H  
ATOM   3219  O   ALA A 208      50.294   6.402  -7.369  1.00 89.51           O  
ATOM   3220  N   SER A 209      50.288   5.925  -5.158  1.00 79.92           N  
ATOM   3221  H   SER A 209      49.716   5.750  -4.344  1.00 79.92           H  
ATOM   3222  CA  SER A 209      51.738   5.752  -4.975  1.00 79.92           C  
ATOM   3223  HA  SER A 209      52.279   6.459  -5.604  1.00 79.92           H  
ATOM   3224  C   SER A 209      52.201   4.367  -5.394  1.00 79.92           C  
ATOM   3225  CB  SER A 209      52.112   6.002  -3.515  1.00 79.92           C  
ATOM   3226  HB2 SER A 209      51.859   7.025  -3.236  1.00 79.92           H  
ATOM   3227  HB3 SER A 209      53.183   5.846  -3.388  1.00 79.92           H  
ATOM   3228  O   SER A 209      53.206   4.294  -6.132  1.00 79.92           O  
ATOM   3229  OG  SER A 209      51.401   5.096  -2.701  1.00 79.92           O  
ATOM   3230  HG  SER A 209      51.244   4.322  -3.247  1.00 79.92           H  
ATOM   3231  OXT SER A 209      51.548   3.424  -4.903  1.00 79.92           O  
TER    3232      SER A 209                                                       
ATOM   3232  N   PRO B   1      21.825 -62.358 -55.195  1.00 56.87           N  
ATOM   3233  H2  PRO B   1      22.778 -62.253 -54.877  1.00 56.87           H  
ATOM   3234  H3  PRO B   1      21.567 -61.514 -55.687  1.00 56.87           H  
ATOM   3235  CA  PRO B   1      20.890 -62.545 -54.066  1.00 56.87           C  
ATOM   3236  HA  PRO B   1      20.559 -61.571 -53.704  1.00 56.87           H  
ATOM   3237  C   PRO B   1      21.555 -63.262 -52.886  1.00 56.87           C  
ATOM   3238  CB  PRO B   1      19.683 -63.333 -54.608  1.00 56.87           C  
ATOM   3239  HB2 PRO B   1      19.414 -64.146 -53.933  1.00 56.87           H  
ATOM   3240  HB3 PRO B   1      18.831 -62.662 -54.725  1.00 56.87           H  
ATOM   3241  O   PRO B   1      22.047 -64.383 -53.032  1.00 56.87           O  
ATOM   3242  CG  PRO B   1      20.124 -63.873 -55.978  1.00 56.87           C  
ATOM   3243  HG2 PRO B   1      19.944 -64.944 -56.073  1.00 56.87           H  
ATOM   3244  HG3 PRO B   1      19.603 -63.339 -56.773  1.00 56.87           H  
ATOM   3245  CD  PRO B   1      21.617 -63.555 -56.037  1.00 56.87           C  
ATOM   3246  HD2 PRO B   1      22.172 -64.390 -55.611  1.00 56.87           H  
ATOM   3247  HD3 PRO B   1      21.946 -63.390 -57.063  1.00 56.87           H  
ATOM   3248  N   VAL B   2      21.570 -62.610 -51.723  1.00 64.08           N  
ATOM   3249  H   VAL B   2      21.176 -61.681 -51.688  1.00 64.08           H  
ATOM   3250  CA  VAL B   2      22.004 -63.226 -50.454  1.00 64.08           C  
ATOM   3251  HA  VAL B   2      23.044 -63.529 -50.574  1.00 64.08           H  
ATOM   3252  C   VAL B   2      21.201 -64.507 -50.165  1.00 64.08           C  
ATOM   3253  CB  VAL B   2      21.935 -62.240 -49.262  1.00 64.08           C  
ATOM   3254  HB  VAL B   2      21.594 -62.784 -48.381  1.00 64.08           H  
ATOM   3255  O   VAL B   2      19.985 -64.556 -50.366  1.00 64.08           O  
ATOM   3256  CG1 VAL B   2      23.327 -61.682 -48.945  1.00 64.08           C  
ATOM   3257 HG11 VAL B   2      23.720 -61.138 -49.804  1.00 64.08           H  
ATOM   3258 HG12 VAL B   2      24.008 -62.495 -48.691  1.00 64.08           H  
ATOM   3259 HG13 VAL B   2      23.269 -60.999 -48.097  1.00 64.08           H  
ATOM   3260  CG2 VAL B   2      20.987 -61.053 -49.478  1.00 64.08           C  
ATOM   3261 HG21 VAL B   2      20.861 -60.520 -48.536  1.00 64.08           H  
ATOM   3262 HG22 VAL B   2      21.400 -60.361 -50.212  1.00 64.08           H  
ATOM   3263 HG23 VAL B   2      20.009 -61.405 -49.805  1.00 64.08           H  
ATOM   3264  N   LYS B   3      21.890 -65.576 -49.741  1.00 67.87           N  
ATOM   3265  H   LYS B   3      22.862 -65.442 -49.504  1.00 67.87           H  
ATOM   3266  CA  LYS B   3      21.324 -66.921 -49.509  1.00 67.87           C  
ATOM   3267  HA  LYS B   3      20.275 -66.923 -49.805  1.00 67.87           H  
ATOM   3268  C   LYS B   3      21.366 -67.290 -48.020  1.00 67.87           C  
ATOM   3269  CB  LYS B   3      22.071 -67.981 -50.349  1.00 67.87           C  
ATOM   3270  HB2 LYS B   3      21.741 -68.967 -50.024  1.00 67.87           H  
ATOM   3271  HB3 LYS B   3      23.139 -67.907 -50.144  1.00 67.87           H  
ATOM   3272  O   LYS B   3      22.241 -66.837 -47.294  1.00 67.87           O  
ATOM   3273  CG  LYS B   3      21.838 -67.883 -51.869  1.00 67.87           C  
ATOM   3274  HG2 LYS B   3      20.767 -67.914 -52.070  1.00 67.87           H  
ATOM   3275  HG3 LYS B   3      22.240 -66.940 -52.237  1.00 67.87           H  
ATOM   3276  CD  LYS B   3      22.527 -69.049 -52.606  1.00 67.87           C  
ATOM   3277  HD2 LYS B   3      22.142 -69.992 -52.218  1.00 67.87           H  
ATOM   3278  HD3 LYS B   3      23.598 -69.003 -52.408  1.00 67.87           H  
ATOM   3279  CE  LYS B   3      22.288 -68.992 -54.124  1.00 67.87           C  
ATOM   3280  HE2 LYS B   3      21.215 -69.039 -54.311  1.00 67.87           H  
ATOM   3281  HE3 LYS B   3      22.651 -68.032 -54.493  1.00 67.87           H  
ATOM   3282  NZ  LYS B   3      22.979 -70.100 -54.841  1.00 67.87           N  
ATOM   3283  HZ1 LYS B   3      22.817 -70.047 -55.837  1.00 67.87           H  
ATOM   3284  HZ2 LYS B   3      23.978 -70.055 -54.698  1.00 67.87           H  
ATOM   3285  HZ3 LYS B   3      22.658 -71.003 -54.522  1.00 67.87           H  
ATOM   3286  N   GLY B   4      20.456 -68.159 -47.577  1.00 62.38           N  
ATOM   3287  H   GLY B   4      19.751 -68.493 -48.219  1.00 62.38           H  
ATOM   3288  CA  GLY B   4      20.446 -68.697 -46.210  1.00 62.38           C  
ATOM   3289  HA2 GLY B   4      21.429 -69.114 -45.988  1.00 62.38           H  
ATOM   3290  HA3 GLY B   4      19.717 -69.504 -46.138  1.00 62.38           H  
ATOM   3291  C   GLY B   4      20.097 -67.649 -45.148  1.00 62.38           C  
ATOM   3292  O   GLY B   4      19.185 -66.846 -45.342  1.00 62.38           O  
ATOM   3293  N   GLY B   5      20.829 -67.646 -44.029  1.00 66.19           N  
ATOM   3294  H   GLY B   5      21.563 -68.333 -43.934  1.00 66.19           H  
ATOM   3295  CA  GLY B   5      20.558 -66.773 -42.876  1.00 66.19           C  
ATOM   3296  HA2 GLY B   5      19.573 -67.007 -42.472  1.00 66.19           H  
ATOM   3297  HA3 GLY B   5      21.296 -66.974 -42.100  1.00 66.19           H  
ATOM   3298  C   GLY B   5      20.603 -65.273 -43.189  1.00 66.19           C  
ATOM   3299  O   GLY B   5      19.791 -64.510 -42.672  1.00 66.19           O  
ATOM   3300  N   THR B   6      21.457 -64.839 -44.118  1.00 74.53           N  
ATOM   3301  H   THR B   6      22.076 -65.493 -44.576  1.00 74.53           H  
ATOM   3302  CA  THR B   6      21.507 -63.435 -44.566  1.00 74.53           C  
ATOM   3303  HA  THR B   6      21.550 -62.791 -43.688  1.00 74.53           H  
ATOM   3304  C   THR B   6      20.264 -63.013 -45.339  1.00 74.53           C  
ATOM   3305  CB  THR B   6      22.757 -63.159 -45.409  1.00 74.53           C  
ATOM   3306  HB  THR B   6      22.607 -62.285 -46.042  1.00 74.53           H  
ATOM   3307  O   THR B   6      19.911 -61.837 -45.322  1.00 74.53           O  
ATOM   3308  CG2 THR B   6      23.954 -62.897 -44.505  1.00 74.53           C  
ATOM   3309 HG21 THR B   6      24.885 -63.071 -45.045  1.00 74.53           H  
ATOM   3310 HG22 THR B   6      23.935 -63.564 -43.643  1.00 74.53           H  
ATOM   3311 HG23 THR B   6      23.926 -61.866 -44.154  1.00 74.53           H  
ATOM   3312  OG1 THR B   6      23.076 -64.269 -46.213  1.00 74.53           O  
ATOM   3313  HG1 THR B   6      24.020 -64.241 -46.385  1.00 74.53           H  
ATOM   3314  N   LYS B   7      19.532 -63.957 -45.945  1.00 75.99           N  
ATOM   3315  H   LYS B   7      19.839 -64.916 -45.874  1.00 75.99           H  
ATOM   3316  CA  LYS B   7      18.219 -63.674 -46.536  1.00 75.99           C  
ATOM   3317  HA  LYS B   7      18.305 -62.763 -47.129  1.00 75.99           H  
ATOM   3318  C   LYS B   7      17.171 -63.389 -45.453  1.00 75.99           C  
ATOM   3319  CB  LYS B   7      17.807 -64.830 -47.460  1.00 75.99           C  
ATOM   3320  HB2 LYS B   7      18.690 -65.228 -47.960  1.00 75.99           H  
ATOM   3321  HB3 LYS B   7      17.354 -65.627 -46.869  1.00 75.99           H  
ATOM   3322  O   LYS B   7      16.325 -62.526 -45.648  1.00 75.99           O  
ATOM   3323  CG  LYS B   7      16.824 -64.352 -48.537  1.00 75.99           C  
ATOM   3324  HG2 LYS B   7      15.977 -63.864 -48.054  1.00 75.99           H  
ATOM   3325  HG3 LYS B   7      17.326 -63.626 -49.177  1.00 75.99           H  
ATOM   3326  CD  LYS B   7      16.313 -65.519 -49.394  1.00 75.99           C  
ATOM   3327  HD2 LYS B   7      17.163 -66.050 -49.822  1.00 75.99           H  
ATOM   3328  HD3 LYS B   7      15.748 -66.198 -48.756  1.00 75.99           H  
ATOM   3329  CE  LYS B   7      15.414 -64.994 -50.524  1.00 75.99           C  
ATOM   3330  HE2 LYS B   7      16.027 -64.411 -51.211  1.00 75.99           H  
ATOM   3331  HE3 LYS B   7      14.674 -64.315 -50.100  1.00 75.99           H  
ATOM   3332  NZ  LYS B   7      14.722 -66.091 -51.248  1.00 75.99           N  
ATOM   3333  HZ1 LYS B   7      15.381 -66.722 -51.680  1.00 75.99           H  
ATOM   3334  HZ2 LYS B   7      14.118 -65.710 -51.963  1.00 75.99           H  
ATOM   3335  HZ3 LYS B   7      14.135 -66.615 -50.614  1.00 75.99           H  
ATOM   3336  N   CYS B   8      17.255 -64.058 -44.302  1.00 70.56           N  
ATOM   3337  H   CYS B   8      18.003 -64.727 -44.186  1.00 70.56           H  
ATOM   3338  CA  CYS B   8      16.394 -63.768 -43.153  1.00 70.56           C  
ATOM   3339  HA  CYS B   8      15.355 -63.754 -43.481  1.00 70.56           H  
ATOM   3340  C   CYS B   8      16.702 -62.380 -42.574  1.00 70.56           C  
ATOM   3341  CB  CYS B   8      16.556 -64.881 -42.109  1.00 70.56           C  
ATOM   3342  HB2 CYS B   8      16.543 -65.855 -42.597  1.00 70.56           H  
ATOM   3343  HB3 CYS B   8      17.492 -64.759 -41.564  1.00 70.56           H  
ATOM   3344  O   CYS B   8      15.798 -61.568 -42.410  1.00 70.56           O  
ATOM   3345  SG  CYS B   8      15.161 -64.796 -40.956  1.00 70.56           S  
ATOM   3346  HG  CYS B   8      15.537 -65.762 -40.114  1.00 70.56           H  
ATOM   3347  N   ILE B   9      17.990 -62.066 -42.392  1.00 76.45           N  
ATOM   3348  H   ILE B   9      18.677 -62.798 -42.505  1.00 76.45           H  
ATOM   3349  CA  ILE B   9      18.448 -60.740 -41.948  1.00 76.45           C  
ATOM   3350  HA  ILE B   9      17.998 -60.522 -40.979  1.00 76.45           H  
ATOM   3351  C   ILE B   9      17.974 -59.641 -42.906  1.00 76.45           C  
ATOM   3352  CB  ILE B   9      19.984 -60.742 -41.773  1.00 76.45           C  
ATOM   3353  HB  ILE B   9      20.441 -61.123 -42.686  1.00 76.45           H  
ATOM   3354  O   ILE B   9      17.496 -58.609 -42.450  1.00 76.45           O  
ATOM   3355  CG1 ILE B   9      20.366 -61.664 -40.593  1.00 76.45           C  
ATOM   3356 HG12 ILE B   9      19.932 -62.652 -40.748  1.00 76.45           H  
ATOM   3357 HG13 ILE B   9      19.949 -61.262 -39.670  1.00 76.45           H  
ATOM   3358  CG2 ILE B   9      20.519 -59.323 -41.538  1.00 76.45           C  
ATOM   3359 HG21 ILE B   9      20.358 -58.705 -42.421  1.00 76.45           H  
ATOM   3360 HG22 ILE B   9      21.593 -59.324 -41.350  1.00 76.45           H  
ATOM   3361 HG23 ILE B   9      20.001 -58.889 -40.683  1.00 76.45           H  
ATOM   3362  CD1 ILE B   9      21.874 -61.857 -40.410  1.00 76.45           C  
ATOM   3363 HD11 ILE B   9      22.047 -62.639 -39.671  1.00 76.45           H  
ATOM   3364 HD12 ILE B   9      22.330 -62.155 -41.354  1.00 76.45           H  
ATOM   3365 HD13 ILE B   9      22.337 -60.940 -40.046  1.00 76.45           H  
ATOM   3366  N   LYS B  10      18.028 -59.877 -44.225  1.00 76.75           N  
ATOM   3367  H   LYS B  10      18.490 -60.720 -44.534  1.00 76.75           H  
ATOM   3368  CA  LYS B  10      17.503 -58.952 -45.240  1.00 76.75           C  
ATOM   3369  HA  LYS B  10      18.037 -58.005 -45.164  1.00 76.75           H  
ATOM   3370  C   LYS B  10      16.028 -58.620 -45.015  1.00 76.75           C  
ATOM   3371  CB  LYS B  10      17.731 -59.546 -46.641  1.00 76.75           C  
ATOM   3372  HB2 LYS B  10      18.798 -59.704 -46.798  1.00 76.75           H  
ATOM   3373  HB3 LYS B  10      17.237 -60.515 -46.714  1.00 76.75           H  
ATOM   3374  O   LYS B  10      15.662 -57.448 -45.024  1.00 76.75           O  
ATOM   3375  CG  LYS B  10      17.181 -58.652 -47.758  1.00 76.75           C  
ATOM   3376  HG2 LYS B  10      16.096 -58.597 -47.669  1.00 76.75           H  
ATOM   3377  HG3 LYS B  10      17.592 -57.649 -47.645  1.00 76.75           H  
ATOM   3378  CD  LYS B  10      17.528 -59.194 -49.153  1.00 76.75           C  
ATOM   3379  HD2 LYS B  10      18.592 -59.040 -49.333  1.00 76.75           H  
ATOM   3380  HD3 LYS B  10      17.297 -60.257 -49.215  1.00 76.75           H  
ATOM   3381  CE  LYS B  10      16.704 -58.428 -50.194  1.00 76.75           C  
ATOM   3382  HE2 LYS B  10      16.748 -57.370 -49.935  1.00 76.75           H  
ATOM   3383  HE3 LYS B  10      15.658 -58.723 -50.123  1.00 76.75           H  
ATOM   3384  NZ  LYS B  10      17.208 -58.592 -51.577  1.00 76.75           N  
ATOM   3385  HZ1 LYS B  10      17.148 -57.710 -52.066  1.00 76.75           H  
ATOM   3386  HZ2 LYS B  10      18.181 -58.865 -51.594  1.00 76.75           H  
ATOM   3387  HZ3 LYS B  10      16.700 -59.294 -52.096  1.00 76.75           H  
ATOM   3388  N   TYR B  11      15.184 -59.633 -44.828  1.00 77.15           N  
ATOM   3389  H   TYR B  11      15.542 -60.578 -44.818  1.00 77.15           H  
ATOM   3390  CA  TYR B  11      13.748 -59.413 -44.641  1.00 77.15           C  
ATOM   3391  HA  TYR B  11      13.421 -58.660 -45.358  1.00 77.15           H  
ATOM   3392  C   TYR B  11      13.408 -58.844 -43.261  1.00 77.15           C  
ATOM   3393  CB  TYR B  11      12.967 -60.697 -44.929  1.00 77.15           C  
ATOM   3394  HB2 TYR B  11      11.935 -60.552 -44.611  1.00 77.15           H  
ATOM   3395  HB3 TYR B  11      13.382 -61.509 -44.331  1.00 77.15           H  
ATOM   3396  O   TYR B  11      12.509 -58.015 -43.171  1.00 77.15           O  
ATOM   3397  CG  TYR B  11      12.942 -61.083 -46.396  1.00 77.15           C  
ATOM   3398  CD1 TYR B  11      12.345 -60.228 -47.344  1.00 77.15           C  
ATOM   3399  HD1 TYR B  11      11.905 -59.295 -47.024  1.00 77.15           H  
ATOM   3400  CD2 TYR B  11      13.470 -62.319 -46.807  1.00 77.15           C  
ATOM   3401  HD2 TYR B  11      13.885 -62.992 -46.071  1.00 77.15           H  
ATOM   3402  CE1 TYR B  11      12.297 -60.595 -48.704  1.00 77.15           C  
ATOM   3403  HE1 TYR B  11      11.826 -59.936 -49.419  1.00 77.15           H  
ATOM   3404  CE2 TYR B  11      13.417 -62.694 -48.160  1.00 77.15           C  
ATOM   3405  HE2 TYR B  11      13.769 -63.670 -48.460  1.00 77.15           H  
ATOM   3406  OH  TYR B  11      12.803 -62.207 -50.421  1.00 77.15           O  
ATOM   3407  HH  TYR B  11      12.270 -61.589 -50.927  1.00 77.15           H  
ATOM   3408  CZ  TYR B  11      12.842 -61.831 -49.114  1.00 77.15           C  
ATOM   3409  N   LEU B  12      14.151 -59.216 -42.214  1.00 76.83           N  
ATOM   3410  H   LEU B  12      14.845 -59.938 -42.343  1.00 76.83           H  
ATOM   3411  CA  LEU B  12      14.031 -58.610 -40.885  1.00 76.83           C  
ATOM   3412  HA  LEU B  12      12.993 -58.675 -40.560  1.00 76.83           H  
ATOM   3413  C   LEU B  12      14.374 -57.118 -40.917  1.00 76.83           C  
ATOM   3414  CB  LEU B  12      14.926 -59.373 -39.888  1.00 76.83           C  
ATOM   3415  HB2 LEU B  12      15.743 -59.854 -40.426  1.00 76.83           H  
ATOM   3416  HB3 LEU B  12      15.382 -58.672 -39.188  1.00 76.83           H  
ATOM   3417  O   LEU B  12      13.575 -56.309 -40.462  1.00 76.83           O  
ATOM   3418  CG  LEU B  12      14.130 -60.417 -39.088  1.00 76.83           C  
ATOM   3419  HG  LEU B  12      13.377 -60.874 -39.730  1.00 76.83           H  
ATOM   3420  CD1 LEU B  12      15.044 -61.526 -38.575  1.00 76.83           C  
ATOM   3421 HD11 LEU B  12      15.784 -61.115 -37.888  1.00 76.83           H  
ATOM   3422 HD12 LEU B  12      15.549 -62.003 -39.415  1.00 76.83           H  
ATOM   3423 HD13 LEU B  12      14.447 -62.275 -38.055  1.00 76.83           H  
ATOM   3424  CD2 LEU B  12      13.447 -59.754 -37.889  1.00 76.83           C  
ATOM   3425 HD21 LEU B  12      12.779 -58.963 -38.230  1.00 76.83           H  
ATOM   3426 HD22 LEU B  12      12.863 -60.493 -37.340  1.00 76.83           H  
ATOM   3427 HD23 LEU B  12      14.191 -59.323 -37.219  1.00 76.83           H  
ATOM   3428  N   LEU B  13      15.506 -56.745 -41.521  1.00 79.45           N  
ATOM   3429  H   LEU B  13      16.131 -57.463 -41.858  1.00 79.45           H  
ATOM   3430  CA  LEU B  13      15.882 -55.342 -41.730  1.00 79.45           C  
ATOM   3431  HA  LEU B  13      15.978 -54.839 -40.768  1.00 79.45           H  
ATOM   3432  C   LEU B  13      14.839 -54.583 -42.533  1.00 79.45           C  
ATOM   3433  CB  LEU B  13      17.203 -55.269 -42.504  1.00 79.45           C  
ATOM   3434  HB2 LEU B  13      17.154 -54.476 -43.250  1.00 79.45           H  
ATOM   3435  HB3 LEU B  13      17.344 -56.194 -43.063  1.00 79.45           H  
ATOM   3436  O   LEU B  13      14.529 -53.446 -42.198  1.00 79.45           O  
ATOM   3437  CG  LEU B  13      18.402 -54.984 -41.602  1.00 79.45           C  
ATOM   3438  HG  LEU B  13      18.273 -55.453 -40.626  1.00 79.45           H  
ATOM   3439  CD1 LEU B  13      19.614 -55.586 -42.277  1.00 79.45           C  
ATOM   3440 HD11 LEU B  13      19.731 -55.173 -43.279  1.00 79.45           H  
ATOM   3441 HD12 LEU B  13      19.506 -56.669 -42.327  1.00 79.45           H  
ATOM   3442 HD13 LEU B  13      20.499 -55.333 -41.693  1.00 79.45           H  
ATOM   3443  CD2 LEU B  13      18.657 -53.488 -41.440  1.00 79.45           C  
ATOM   3444 HD21 LEU B  13      17.837 -53.063 -40.859  1.00 79.45           H  
ATOM   3445 HD22 LEU B  13      18.738 -52.993 -42.407  1.00 79.45           H  
ATOM   3446 HD23 LEU B  13      19.575 -53.332 -40.874  1.00 79.45           H  
ATOM   3447  N   PHE B  14      14.317 -55.191 -43.597  1.00 78.92           N  
ATOM   3448  H   PHE B  14      14.657 -56.106 -43.859  1.00 78.92           H  
ATOM   3449  CA  PHE B  14      13.292 -54.553 -44.408  1.00 78.92           C  
ATOM   3450  HA  PHE B  14      13.654 -53.573 -44.718  1.00 78.92           H  
ATOM   3451  C   PHE B  14      12.015 -54.310 -43.600  1.00 78.92           C  
ATOM   3452  CB  PHE B  14      13.021 -55.384 -45.662  1.00 78.92           C  
ATOM   3453  HB2 PHE B  14      13.924 -55.414 -46.273  1.00 78.92           H  
ATOM   3454  HB3 PHE B  14      12.775 -56.406 -45.373  1.00 78.92           H  
ATOM   3455  O   PHE B  14      11.558 -53.177 -43.536  1.00 78.92           O  
ATOM   3456  CG  PHE B  14      11.888 -54.814 -46.487  1.00 78.92           C  
ATOM   3457  CD1 PHE B  14      10.642 -55.465 -46.535  1.00 78.92           C  
ATOM   3458  HD1 PHE B  14      10.485 -56.384 -45.990  1.00 78.92           H  
ATOM   3459  CD2 PHE B  14      12.055 -53.582 -47.142  1.00 78.92           C  
ATOM   3460  HD2 PHE B  14      12.994 -53.055 -47.065  1.00 78.92           H  
ATOM   3461  CE1 PHE B  14       9.584 -54.901 -47.271  1.00 78.92           C  
ATOM   3462  HE1 PHE B  14       8.620 -55.388 -47.293  1.00 78.92           H  
ATOM   3463  CE2 PHE B  14      11.005 -53.027 -47.892  1.00 78.92           C  
ATOM   3464  HE2 PHE B  14      11.135 -52.079 -48.392  1.00 78.92           H  
ATOM   3465  CZ  PHE B  14       9.770 -53.690 -47.960  1.00 78.92           C  
ATOM   3466  HZ  PHE B  14       8.950 -53.251 -48.509  1.00 78.92           H  
ATOM   3467  N   GLY B  15      11.469 -55.335 -42.939  1.00 79.21           N  
ATOM   3468  H   GLY B  15      11.911 -56.242 -42.987  1.00 79.21           H  
ATOM   3469  CA  GLY B  15      10.242 -55.198 -42.153  1.00 79.21           C  
ATOM   3470  HA2 GLY B  15       9.969 -56.171 -41.743  1.00 79.21           H  
ATOM   3471  HA3 GLY B  15       9.434 -54.846 -42.795  1.00 79.21           H  
ATOM   3472  C   GLY B  15      10.395 -54.217 -40.991  1.00 79.21           C  
ATOM   3473  O   GLY B  15       9.535 -53.366 -40.779  1.00 79.21           O  
ATOM   3474  N   PHE B  16      11.521 -54.284 -40.280  1.00 77.24           N  
ATOM   3475  H   PHE B  16      12.201 -54.996 -40.503  1.00 77.24           H  
ATOM   3476  CA  PHE B  16      11.793 -53.414 -39.141  1.00 77.24           C  
ATOM   3477  HA  PHE B  16      10.953 -53.474 -38.450  1.00 77.24           H  
ATOM   3478  C   PHE B  16      11.939 -51.948 -39.555  1.00 77.24           C  
ATOM   3479  CB  PHE B  16      13.053 -53.918 -38.433  1.00 77.24           C  
ATOM   3480  HB2 PHE B  16      12.999 -55.002 -38.332  1.00 77.24           H  
ATOM   3481  HB3 PHE B  16      13.941 -53.678 -39.018  1.00 77.24           H  
ATOM   3482  O   PHE B  16      11.268 -51.069 -39.014  1.00 77.24           O  
ATOM   3483  CG  PHE B  16      13.167 -53.344 -37.050  1.00 77.24           C  
ATOM   3484  CD1 PHE B  16      13.965 -52.213 -36.798  1.00 77.24           C  
ATOM   3485  HD1 PHE B  16      14.549 -51.759 -37.584  1.00 77.24           H  
ATOM   3486  CD2 PHE B  16      12.388 -53.920 -36.032  1.00 77.24           C  
ATOM   3487  HD2 PHE B  16      11.769 -54.781 -36.239  1.00 77.24           H  
ATOM   3488  CE1 PHE B  16      13.962 -51.650 -35.513  1.00 77.24           C  
ATOM   3489  HE1 PHE B  16      14.542 -50.763 -35.306  1.00 77.24           H  
ATOM   3490  CE2 PHE B  16      12.367 -53.345 -34.760  1.00 77.24           C  
ATOM   3491  HE2 PHE B  16      11.735 -53.750 -33.984  1.00 77.24           H  
ATOM   3492  CZ  PHE B  16      13.134 -52.204 -34.519  1.00 77.24           C  
ATOM   3493  HZ  PHE B  16      13.019 -51.719 -33.561  1.00 77.24           H  
ATOM   3494  N   ASN B  17      12.758 -51.684 -40.574  1.00 81.41           N  
ATOM   3495  H   ASN B  17      13.265 -52.437 -41.016  1.00 81.41           H  
ATOM   3496  CA  ASN B  17      12.932 -50.329 -41.079  1.00 81.41           C  
ATOM   3497  HA  ASN B  17      13.132 -49.667 -40.236  1.00 81.41           H  
ATOM   3498  C   ASN B  17      11.667 -49.797 -41.754  1.00 81.41           C  
ATOM   3499  CB  ASN B  17      14.140 -50.285 -42.013  1.00 81.41           C  
ATOM   3500  HB2 ASN B  17      14.049 -51.046 -42.788  1.00 81.41           H  
ATOM   3501  HB3 ASN B  17      14.173 -49.308 -42.496  1.00 81.41           H  
ATOM   3502  O   ASN B  17      11.481 -48.584 -41.795  1.00 81.41           O  
ATOM   3503  CG  ASN B  17      15.437 -50.426 -41.255  1.00 81.41           C  
ATOM   3504  ND2 ASN B  17      16.388 -51.146 -41.793  1.00 81.41           N  
ATOM   3505 HD21 ASN B  17      17.268 -51.148 -41.298  1.00 81.41           H  
ATOM   3506 HD22 ASN B  17      16.170 -51.747 -42.575  1.00 81.41           H  
ATOM   3507  OD1 ASN B  17      15.623 -49.878 -40.187  1.00 81.41           O  
ATOM   3508  N   PHE B  18      10.788 -50.671 -42.259  1.00 80.38           N  
ATOM   3509  H   PHE B  18      11.035 -51.650 -42.298  1.00 80.38           H  
ATOM   3510  CA  PHE B  18       9.537 -50.253 -42.888  1.00 80.38           C  
ATOM   3511  HA  PHE B  18       9.739 -49.425 -43.567  1.00 80.38           H  
ATOM   3512  C   PHE B  18       8.556 -49.733 -41.842  1.00 80.38           C  
ATOM   3513  CB  PHE B  18       8.954 -51.409 -43.708  1.00 80.38           C  
ATOM   3514  HB2 PHE B  18       9.700 -51.740 -44.430  1.00 80.38           H  
ATOM   3515  HB3 PHE B  18       8.725 -52.248 -43.050  1.00 80.38           H  
ATOM   3516  O   PHE B  18       7.926 -48.698 -42.045  1.00 80.38           O  
ATOM   3517  CG  PHE B  18       7.718 -51.022 -44.484  1.00 80.38           C  
ATOM   3518  CD1 PHE B  18       6.442 -51.412 -44.038  1.00 80.38           C  
ATOM   3519  HD1 PHE B  18       6.337 -51.996 -43.135  1.00 80.38           H  
ATOM   3520  CD2 PHE B  18       7.848 -50.242 -45.647  1.00 80.38           C  
ATOM   3521  HD2 PHE B  18       8.826 -49.927 -45.979  1.00 80.38           H  
ATOM   3522  CE1 PHE B  18       5.300 -51.029 -44.762  1.00 80.38           C  
ATOM   3523  HE1 PHE B  18       4.319 -51.325 -44.419  1.00 80.38           H  
ATOM   3524  CE2 PHE B  18       6.705 -49.851 -46.365  1.00 80.38           C  
ATOM   3525  HE2 PHE B  18       6.805 -49.234 -47.246  1.00 80.38           H  
ATOM   3526  CZ  PHE B  18       5.430 -50.244 -45.922  1.00 80.38           C  
ATOM   3527  HZ  PHE B  18       4.550 -49.936 -46.466  1.00 80.38           H  
ATOM   3528  N   ILE B  19       8.502 -50.387 -40.680  1.00 78.69           N  
ATOM   3529  H   ILE B  19       9.042 -51.235 -40.579  1.00 78.69           H  
ATOM   3530  CA  ILE B  19       7.758 -49.884 -39.522  1.00 78.69           C  
ATOM   3531  HA  ILE B  19       6.729 -49.690 -39.826  1.00 78.69           H  
ATOM   3532  C   ILE B  19       8.343 -48.544 -39.057  1.00 78.69           C  
ATOM   3533  CB  ILE B  19       7.737 -50.940 -38.397  1.00 78.69           C  
ATOM   3534  HB  ILE B  19       8.762 -51.236 -38.175  1.00 78.69           H  
ATOM   3535  O   ILE B  19       7.587 -47.602 -38.838  1.00 78.69           O  
ATOM   3536  CG1 ILE B  19       6.944 -52.186 -38.855  1.00 78.69           C  
ATOM   3537 HG12 ILE B  19       7.273 -52.494 -39.848  1.00 78.69           H  
ATOM   3538 HG13 ILE B  19       5.885 -51.936 -38.927  1.00 78.69           H  
ATOM   3539  CG2 ILE B  19       7.114 -50.358 -37.114  1.00 78.69           C  
ATOM   3540 HG21 ILE B  19       7.079 -51.111 -36.326  1.00 78.69           H  
ATOM   3541 HG22 ILE B  19       6.103 -50.001 -37.313  1.00 78.69           H  
ATOM   3542 HG23 ILE B  19       7.714 -49.531 -36.734  1.00 78.69           H  
ATOM   3543  CD1 ILE B  19       7.110 -53.398 -37.930  1.00 78.69           C  
ATOM   3544 HD11 ILE B  19       6.616 -54.260 -38.378  1.00 78.69           H  
ATOM   3545 HD12 ILE B  19       6.656 -53.207 -36.957  1.00 78.69           H  
ATOM   3546 HD13 ILE B  19       8.169 -53.625 -37.803  1.00 78.69           H  
ATOM   3547  N   PHE B  20       9.671 -48.416 -38.970  1.00 79.61           N  
ATOM   3548  H   PHE B  20      10.249 -49.231 -39.115  1.00 79.61           H  
ATOM   3549  CA  PHE B  20      10.313 -47.142 -38.612  1.00 79.61           C  
ATOM   3550  HA  PHE B  20       9.880 -46.790 -37.675  1.00 79.61           H  
ATOM   3551  C   PHE B  20      10.067 -46.030 -39.633  1.00 79.61           C  
ATOM   3552  CB  PHE B  20      11.816 -47.345 -38.396  1.00 79.61           C  
ATOM   3553  HB2 PHE B  20      12.172 -48.198 -38.974  1.00 79.61           H  
ATOM   3554  HB3 PHE B  20      12.358 -46.468 -38.749  1.00 79.61           H  
ATOM   3555  O   PHE B  20       9.891 -44.877 -39.250  1.00 79.61           O  
ATOM   3556  CG  PHE B  20      12.147 -47.538 -36.937  1.00 79.61           C  
ATOM   3557  CD1 PHE B  20      12.360 -46.413 -36.120  1.00 79.61           C  
ATOM   3558  HD1 PHE B  20      12.341 -45.420 -36.546  1.00 79.61           H  
ATOM   3559  CD2 PHE B  20      12.141 -48.823 -36.370  1.00 79.61           C  
ATOM   3560  HD2 PHE B  20      11.929 -49.691 -36.977  1.00 79.61           H  
ATOM   3561  CE1 PHE B  20      12.601 -46.569 -34.745  1.00 79.61           C  
ATOM   3562  HE1 PHE B  20      12.776 -45.704 -34.123  1.00 79.61           H  
ATOM   3563  CE2 PHE B  20      12.334 -48.964 -34.987  1.00 79.61           C  
ATOM   3564  HE2 PHE B  20      12.217 -49.930 -34.519  1.00 79.61           H  
ATOM   3565  CZ  PHE B  20      12.596 -47.851 -34.177  1.00 79.61           C  
ATOM   3566  HZ  PHE B  20      12.748 -47.971 -33.115  1.00 79.61           H  
ATOM   3567  N   TRP B  21      10.004 -46.365 -40.921  1.00 81.71           N  
ATOM   3568  H   TRP B  21      10.218 -47.318 -41.181  1.00 81.71           H  
ATOM   3569  CA  TRP B  21       9.658 -45.421 -41.977  1.00 81.71           C  
ATOM   3570  HA  TRP B  21      10.312 -44.552 -41.900  1.00 81.71           H  
ATOM   3571  C   TRP B  21       8.218 -44.918 -41.823  1.00 81.71           C  
ATOM   3572  CB  TRP B  21       9.886 -46.088 -43.335  1.00 81.71           C  
ATOM   3573  HB2 TRP B  21      10.928 -46.400 -43.407  1.00 81.71           H  
ATOM   3574  HB3 TRP B  21       9.270 -46.984 -43.407  1.00 81.71           H  
ATOM   3575  O   TRP B  21       7.990 -43.710 -41.857  1.00 81.71           O  
ATOM   3576  CG  TRP B  21       9.581 -45.218 -44.508  1.00 81.71           C  
ATOM   3577  CD1 TRP B  21      10.251 -44.097 -44.834  1.00 81.71           C  
ATOM   3578  HD1 TRP B  21      11.085 -43.712 -44.267  1.00 81.71           H  
ATOM   3579  CD2 TRP B  21       8.507 -45.334 -45.484  1.00 81.71           C  
ATOM   3580  CE2 TRP B  21       8.626 -44.254 -46.412  1.00 81.71           C  
ATOM   3581  CE3 TRP B  21       7.435 -46.232 -45.670  1.00 81.71           C  
ATOM   3582  HE3 TRP B  21       7.302 -47.048 -44.975  1.00 81.71           H  
ATOM   3583  NE1 TRP B  21       9.700 -43.522 -45.959  1.00 81.71           N  
ATOM   3584  HE1 TRP B  21      10.009 -42.641 -46.344  1.00 81.71           H  
ATOM   3585  CH2 TRP B  21       6.676 -44.987 -47.634  1.00 81.71           C  
ATOM   3586  HH2 TRP B  21       5.964 -44.854 -48.435  1.00 81.71           H  
ATOM   3587  CZ2 TRP B  21       7.738 -44.081 -47.481  1.00 81.71           C  
ATOM   3588  HZ2 TRP B  21       7.848 -43.241 -48.152  1.00 81.71           H  
ATOM   3589  CZ3 TRP B  21       6.526 -46.056 -46.731  1.00 81.71           C  
ATOM   3590  HZ3 TRP B  21       5.696 -46.739 -46.842  1.00 81.71           H  
ATOM   3591  N   LEU B  22       7.264 -45.818 -41.560  1.00 79.29           N  
ATOM   3592  H   LEU B  22       7.520 -46.795 -41.546  1.00 79.29           H  
ATOM   3593  CA  LEU B  22       5.869 -45.458 -41.288  1.00 79.29           C  
ATOM   3594  HA  LEU B  22       5.499 -44.832 -42.100  1.00 79.29           H  
ATOM   3595  C   LEU B  22       5.721 -44.631 -40.007  1.00 79.29           C  
ATOM   3596  CB  LEU B  22       5.016 -46.733 -41.188  1.00 79.29           C  
ATOM   3597  HB2 LEU B  22       4.048 -46.468 -40.763  1.00 79.29           H  
ATOM   3598  HB3 LEU B  22       5.499 -47.424 -40.497  1.00 79.29           H  
ATOM   3599  O   LEU B  22       5.002 -43.634 -40.001  1.00 79.29           O  
ATOM   3600  CG  LEU B  22       4.771 -47.451 -42.524  1.00 79.29           C  
ATOM   3601  HG  LEU B  22       5.719 -47.675 -43.013  1.00 79.29           H  
ATOM   3602  CD1 LEU B  22       4.041 -48.765 -42.246  1.00 79.29           C  
ATOM   3603 HD11 LEU B  22       3.109 -48.572 -41.713  1.00 79.29           H  
ATOM   3604 HD12 LEU B  22       3.817 -49.266 -43.188  1.00 79.29           H  
ATOM   3605 HD13 LEU B  22       4.678 -49.413 -41.644  1.00 79.29           H  
ATOM   3606  CD2 LEU B  22       3.913 -46.618 -43.480  1.00 79.29           C  
ATOM   3607 HD21 LEU B  22       4.452 -45.720 -43.783  1.00 79.29           H  
ATOM   3608 HD22 LEU B  22       2.977 -46.335 -42.997  1.00 79.29           H  
ATOM   3609 HD23 LEU B  22       3.696 -47.197 -44.377  1.00 79.29           H  
ATOM   3610  N   ALA B  23       6.425 -45.003 -38.939  1.00 81.41           N  
ATOM   3611  H   ALA B  23       6.962 -45.858 -38.984  1.00 81.41           H  
ATOM   3612  CA  ALA B  23       6.443 -44.234 -37.700  1.00 81.41           C  
ATOM   3613  HA  ALA B  23       5.416 -44.089 -37.363  1.00 81.41           H  
ATOM   3614  C   ALA B  23       7.060 -42.843 -37.915  1.00 81.41           C  
ATOM   3615  CB  ALA B  23       7.190 -45.041 -36.634  1.00 81.41           C  
ATOM   3616  HB1 ALA B  23       7.170 -44.501 -35.688  1.00 81.41           H  
ATOM   3617  HB2 ALA B  23       6.708 -46.009 -36.498  1.00 81.41           H  
ATOM   3618  HB3 ALA B  23       8.226 -45.196 -36.937  1.00 81.41           H  
ATOM   3619  O   ALA B  23       6.543 -41.859 -37.398  1.00 81.41           O  
ATOM   3620  N   GLY B  24       8.116 -42.738 -38.728  1.00 80.32           N  
ATOM   3621  H   GLY B  24       8.526 -43.585 -39.094  1.00 80.32           H  
ATOM   3622  CA  GLY B  24       8.727 -41.463 -39.109  1.00 80.32           C  
ATOM   3623  HA2 GLY B  24       9.577 -41.657 -39.762  1.00 80.32           H  
ATOM   3624  HA3 GLY B  24       9.073 -40.926 -38.225  1.00 80.32           H  
ATOM   3625  C   GLY B  24       7.751 -40.562 -39.854  1.00 80.32           C  
ATOM   3626  O   GLY B  24       7.618 -39.390 -39.513  1.00 80.32           O  
ATOM   3627  N   ILE B  25       6.998 -41.128 -40.802  1.00 80.34           N  
ATOM   3628  H   ILE B  25       7.170 -42.095 -41.038  1.00 80.34           H  
ATOM   3629  CA  ILE B  25       5.921 -40.415 -41.499  1.00 80.34           C  
ATOM   3630  HA  ILE B  25       6.336 -39.513 -41.949  1.00 80.34           H  
ATOM   3631  C   ILE B  25       4.843 -39.961 -40.513  1.00 80.34           C  
ATOM   3632  CB  ILE B  25       5.325 -41.288 -42.627  1.00 80.34           C  
ATOM   3633  HB  ILE B  25       5.063 -42.264 -42.219  1.00 80.34           H  
ATOM   3634  O   ILE B  25       4.406 -38.818 -40.591  1.00 80.34           O  
ATOM   3635  CG1 ILE B  25       6.369 -41.475 -43.746  1.00 80.34           C  
ATOM   3636 HG12 ILE B  25       6.480 -40.539 -44.294  1.00 80.34           H  
ATOM   3637 HG13 ILE B  25       7.342 -41.717 -43.317  1.00 80.34           H  
ATOM   3638  CG2 ILE B  25       4.051 -40.646 -43.215  1.00 80.34           C  
ATOM   3639 HG21 ILE B  25       3.653 -41.244 -44.035  1.00 80.34           H  
ATOM   3640 HG22 ILE B  25       3.266 -40.588 -42.461  1.00 80.34           H  
ATOM   3641 HG23 ILE B  25       4.269 -39.641 -43.577  1.00 80.34           H  
ATOM   3642  CD1 ILE B  25       6.015 -42.590 -44.732  1.00 80.34           C  
ATOM   3643 HD11 ILE B  25       5.052 -42.413 -45.210  1.00 80.34           H  
ATOM   3644 HD12 ILE B  25       6.004 -43.553 -44.222  1.00 80.34           H  
ATOM   3645 HD13 ILE B  25       6.778 -42.599 -45.511  1.00 80.34           H  
ATOM   3646  N   ALA B  26       4.433 -40.814 -39.572  1.00 81.88           N  
ATOM   3647  H   ALA B  26       4.802 -41.754 -39.573  1.00 81.88           H  
ATOM   3648  CA  ALA B  26       3.412 -40.468 -38.586  1.00 81.88           C  
ATOM   3649  HA  ALA B  26       2.526 -40.115 -39.115  1.00 81.88           H  
ATOM   3650  C   ALA B  26       3.865 -39.333 -37.653  1.00 81.88           C  
ATOM   3651  CB  ALA B  26       3.028 -41.731 -37.807  1.00 81.88           C  
ATOM   3652  HB1 ALA B  26       2.224 -41.497 -37.109  1.00 81.88           H  
ATOM   3653  HB2 ALA B  26       2.686 -42.502 -38.497  1.00 81.88           H  
ATOM   3654  HB3 ALA B  26       3.885 -42.105 -37.247  1.00 81.88           H  
ATOM   3655  O   ALA B  26       3.131 -38.367 -37.461  1.00 81.88           O  
ATOM   3656  N   VAL B  27       5.089 -39.399 -37.121  1.00 83.10           N  
ATOM   3657  H   VAL B  27       5.646 -40.221 -37.308  1.00 83.10           H  
ATOM   3658  CA  VAL B  27       5.654 -38.348 -36.258  1.00 83.10           C  
ATOM   3659  HA  VAL B  27       4.955 -38.140 -35.449  1.00 83.10           H  
ATOM   3660  C   VAL B  27       5.839 -37.046 -37.033  1.00 83.10           C  
ATOM   3661  CB  VAL B  27       6.986 -38.811 -35.636  1.00 83.10           C  
ATOM   3662  HB  VAL B  27       7.653 -39.153 -36.427  1.00 83.10           H  
ATOM   3663  O   VAL B  27       5.498 -35.980 -36.525  1.00 83.10           O  
ATOM   3664  CG1 VAL B  27       7.689 -37.694 -34.854  1.00 83.10           C  
ATOM   3665 HG11 VAL B  27       7.024 -37.307 -34.081  1.00 83.10           H  
ATOM   3666 HG12 VAL B  27       7.979 -36.879 -35.517  1.00 83.10           H  
ATOM   3667 HG13 VAL B  27       8.594 -38.081 -34.386  1.00 83.10           H  
ATOM   3668  CG2 VAL B  27       6.750 -39.962 -34.650  1.00 83.10           C  
ATOM   3669 HG21 VAL B  27       6.236 -40.792 -35.136  1.00 83.10           H  
ATOM   3670 HG22 VAL B  27       7.706 -40.324 -34.273  1.00 83.10           H  
ATOM   3671 HG23 VAL B  27       6.142 -39.619 -33.812  1.00 83.10           H  
ATOM   3672  N   LEU B  28       6.314 -37.118 -38.279  1.00 82.45           N  
ATOM   3673  H   LEU B  28       6.586 -38.019 -38.646  1.00 82.45           H  
ATOM   3674  CA  LEU B  28       6.425 -35.952 -39.151  1.00 82.45           C  
ATOM   3675  HA  LEU B  28       7.033 -35.202 -38.645  1.00 82.45           H  
ATOM   3676  C   LEU B  28       5.047 -35.337 -39.422  1.00 82.45           C  
ATOM   3677  CB  LEU B  28       7.111 -36.374 -40.462  1.00 82.45           C  
ATOM   3678  HB2 LEU B  28       8.047 -36.886 -40.234  1.00 82.45           H  
ATOM   3679  HB3 LEU B  28       6.463 -37.082 -40.978  1.00 82.45           H  
ATOM   3680  O   LEU B  28       4.899 -34.122 -39.343  1.00 82.45           O  
ATOM   3681  CG  LEU B  28       7.411 -35.195 -41.401  1.00 82.45           C  
ATOM   3682  HG  LEU B  28       6.535 -34.551 -41.485  1.00 82.45           H  
ATOM   3683  CD1 LEU B  28       8.589 -34.369 -40.894  1.00 82.45           C  
ATOM   3684 HD11 LEU B  28       9.467 -35.006 -40.795  1.00 82.45           H  
ATOM   3685 HD12 LEU B  28       8.803 -33.558 -41.590  1.00 82.45           H  
ATOM   3686 HD13 LEU B  28       8.351 -33.939 -39.921  1.00 82.45           H  
ATOM   3687  CD2 LEU B  28       7.746 -35.707 -42.800  1.00 82.45           C  
ATOM   3688 HD21 LEU B  28       8.612 -36.368 -42.758  1.00 82.45           H  
ATOM   3689 HD22 LEU B  28       7.959 -34.866 -43.460  1.00 82.45           H  
ATOM   3690 HD23 LEU B  28       6.895 -36.258 -43.199  1.00 82.45           H  
ATOM   3691  N   ALA B  29       4.038 -36.163 -39.701  1.00 80.14           N  
ATOM   3692  H   ALA B  29       4.226 -37.153 -39.772  1.00 80.14           H  
ATOM   3693  CA  ALA B  29       2.674 -35.714 -39.940  1.00 80.14           C  
ATOM   3694  HA  ALA B  29       2.689 -34.963 -40.731  1.00 80.14           H  
ATOM   3695  C   ALA B  29       2.069 -35.054 -38.698  1.00 80.14           C  
ATOM   3696  CB  ALA B  29       1.826 -36.896 -40.419  1.00 80.14           C  
ATOM   3697  HB1 ALA B  29       1.794 -37.673 -39.655  1.00 80.14           H  
ATOM   3698  HB2 ALA B  29       2.249 -37.309 -41.335  1.00 80.14           H  
ATOM   3699  HB3 ALA B  29       0.810 -36.556 -40.620  1.00 80.14           H  
ATOM   3700  O   ALA B  29       1.459 -34.001 -38.829  1.00 80.14           O  
ATOM   3701  N   ILE B  30       2.286 -35.606 -37.502  1.00 78.83           N  
ATOM   3702  H   ILE B  30       2.759 -36.498 -37.464  1.00 78.83           H  
ATOM   3703  CA  ILE B  30       1.837 -34.995 -36.242  1.00 78.83           C  
ATOM   3704  HA  ILE B  30       0.781 -34.741 -36.332  1.00 78.83           H  
ATOM   3705  C   ILE B  30       2.589 -33.692 -35.975  1.00 78.83           C  
ATOM   3706  CB  ILE B  30       1.989 -35.986 -35.068  1.00 78.83           C  
ATOM   3707  HB  ILE B  30       3.006 -36.379 -35.077  1.00 78.83           H  
ATOM   3708  O   ILE B  30       1.971 -32.704 -35.599  1.00 78.83           O  
ATOM   3709  CG1 ILE B  30       0.993 -37.156 -35.237  1.00 78.83           C  
ATOM   3710 HG12 ILE B  30       1.006 -37.515 -36.267  1.00 78.83           H  
ATOM   3711 HG13 ILE B  30      -0.018 -36.806 -35.031  1.00 78.83           H  
ATOM   3712  CG2 ILE B  30       1.749 -35.290 -33.712  1.00 78.83           C  
ATOM   3713 HG21 ILE B  30       1.808 -36.006 -32.893  1.00 78.83           H  
ATOM   3714 HG22 ILE B  30       2.511 -34.533 -33.525  1.00 78.83           H  
ATOM   3715 HG23 ILE B  30       0.767 -34.817 -33.700  1.00 78.83           H  
ATOM   3716  CD1 ILE B  30       1.301 -38.354 -34.331  1.00 78.83           C  
ATOM   3717 HD11 ILE B  30       0.627 -39.174 -34.580  1.00 78.83           H  
ATOM   3718 HD12 ILE B  30       1.153 -38.093 -33.283  1.00 78.83           H  
ATOM   3719 HD13 ILE B  30       2.328 -38.684 -34.486  1.00 78.83           H  
ATOM   3720  N   GLY B  31       3.904 -33.651 -36.198  1.00 75.30           N  
ATOM   3721  H   GLY B  31       4.375 -34.500 -36.474  1.00 75.30           H  
ATOM   3722  CA  GLY B  31       4.697 -32.433 -36.025  1.00 75.30           C  
ATOM   3723  HA2 GLY B  31       4.599 -32.073 -35.001  1.00 75.30           H  
ATOM   3724  HA3 GLY B  31       5.744 -32.661 -36.225  1.00 75.30           H  
ATOM   3725  C   GLY B  31       4.249 -31.322 -36.971  1.00 75.30           C  
ATOM   3726  O   GLY B  31       4.057 -30.186 -36.546  1.00 75.30           O  
ATOM   3727  N   LEU B  32       4.017 -31.657 -38.241  1.00 77.64           N  
ATOM   3728  H   LEU B  32       4.191 -32.612 -38.522  1.00 77.64           H  
ATOM   3729  CA  LEU B  32       3.472 -30.735 -39.236  1.00 77.64           C  
ATOM   3730  HA  LEU B  32       4.053 -29.812 -39.219  1.00 77.64           H  
ATOM   3731  C   LEU B  32       2.024 -30.352 -38.923  1.00 77.64           C  
ATOM   3732  CB  LEU B  32       3.562 -31.368 -40.634  1.00 77.64           C  
ATOM   3733  HB2 LEU B  32       3.097 -32.353 -40.593  1.00 77.64           H  
ATOM   3734  HB3 LEU B  32       2.985 -30.762 -41.333  1.00 77.64           H  
ATOM   3735  O   LEU B  32       1.653 -29.197 -39.106  1.00 77.64           O  
ATOM   3736  CG  LEU B  32       4.994 -31.505 -41.180  1.00 77.64           C  
ATOM   3737  HG  LEU B  32       5.641 -31.971 -40.437  1.00 77.64           H  
ATOM   3738  CD1 LEU B  32       4.970 -32.377 -42.435  1.00 77.64           C  
ATOM   3739 HD11 LEU B  32       5.982 -32.493 -42.824  1.00 77.64           H  
ATOM   3740 HD12 LEU B  32       4.335 -31.926 -43.198  1.00 77.64           H  
ATOM   3741 HD13 LEU B  32       4.577 -33.362 -42.182  1.00 77.64           H  
ATOM   3742  CD2 LEU B  32       5.611 -30.161 -41.570  1.00 77.64           C  
ATOM   3743 HD21 LEU B  32       6.654 -30.314 -41.846  1.00 77.64           H  
ATOM   3744 HD22 LEU B  32       5.075 -29.753 -42.426  1.00 77.64           H  
ATOM   3745 HD23 LEU B  32       5.572 -29.464 -40.733  1.00 77.64           H  
ATOM   3746  N   TRP B  33       1.214 -31.284 -38.426  1.00 74.33           N  
ATOM   3747  H   TRP B  33       1.542 -32.235 -38.341  1.00 74.33           H  
ATOM   3748  CA  TRP B  33      -0.149 -30.989 -38.011  1.00 74.33           C  
ATOM   3749  HA  TRP B  33      -0.661 -30.477 -38.826  1.00 74.33           H  
ATOM   3750  C   TRP B  33      -0.143 -30.025 -36.835  1.00 74.33           C  
ATOM   3751  CB  TRP B  33      -0.931 -32.264 -37.706  1.00 74.33           C  
ATOM   3752  HB2 TRP B  33      -0.395 -32.846 -36.956  1.00 74.33           H  
ATOM   3753  HB3 TRP B  33      -1.005 -32.864 -38.613  1.00 74.33           H  
ATOM   3754  O   TRP B  33      -0.702 -28.956 -36.973  1.00 74.33           O  
ATOM   3755  CG  TRP B  33      -2.310 -31.994 -37.198  1.00 74.33           C  
ATOM   3756  CD1 TRP B  33      -3.354 -31.548 -37.935  1.00 74.33           C  
ATOM   3757  HD1 TRP B  33      -3.324 -31.345 -38.996  1.00 74.33           H  
ATOM   3758  CD2 TRP B  33      -2.785 -32.044 -35.819  1.00 74.33           C  
ATOM   3759  CE2 TRP B  33      -4.146 -31.622 -35.799  1.00 74.33           C  
ATOM   3760  CE3 TRP B  33      -2.191 -32.377 -34.581  1.00 74.33           C  
ATOM   3761  HE3 TRP B  33      -1.157 -32.687 -34.559  1.00 74.33           H  
ATOM   3762  NE1 TRP B  33      -4.441 -31.329 -37.111  1.00 74.33           N  
ATOM   3763  HE1 TRP B  33      -5.297 -30.877 -37.402  1.00 74.33           H  
ATOM   3764  CH2 TRP B  33      -4.269 -31.873 -33.398  1.00 74.33           C  
ATOM   3765  HH2 TRP B  33      -4.820 -31.775 -32.475  1.00 74.33           H  
ATOM   3766  CZ2 TRP B  33      -4.885 -31.535 -34.614  1.00 74.33           C  
ATOM   3767  HZ2 TRP B  33      -5.894 -31.151 -34.626  1.00 74.33           H  
ATOM   3768  CZ3 TRP B  33      -2.927 -32.295 -33.383  1.00 74.33           C  
ATOM   3769  HZ3 TRP B  33      -2.457 -32.536 -32.441  1.00 74.33           H  
ATOM   3770  N   LEU B  34       0.589 -30.287 -35.753  1.00 70.89           N  
ATOM   3771  H   LEU B  34       1.060 -31.179 -35.692  1.00 70.89           H  
ATOM   3772  CA  LEU B  34       0.715 -29.339 -34.642  1.00 70.89           C  
ATOM   3773  HA  LEU B  34      -0.264 -29.201 -34.183  1.00 70.89           H  
ATOM   3774  C   LEU B  34       1.168 -27.968 -35.147  1.00 70.89           C  
ATOM   3775  CB  LEU B  34       1.712 -29.887 -33.608  1.00 70.89           C  
ATOM   3776  HB2 LEU B  34       2.616 -30.204 -34.128  1.00 70.89           H  
ATOM   3777  HB3 LEU B  34       1.986 -29.085 -32.921  1.00 70.89           H  
ATOM   3778  O   LEU B  34       0.577 -26.952 -34.796  1.00 70.89           O  
ATOM   3779  CG  LEU B  34       1.160 -31.061 -32.783  1.00 70.89           C  
ATOM   3780  HG  LEU B  34       0.707 -31.802 -33.442  1.00 70.89           H  
ATOM   3781  CD1 LEU B  34       2.304 -31.734 -32.025  1.00 70.89           C  
ATOM   3782 HD11 LEU B  34       3.044 -32.100 -32.737  1.00 70.89           H  
ATOM   3783 HD12 LEU B  34       1.917 -32.580 -31.457  1.00 70.89           H  
ATOM   3784 HD13 LEU B  34       2.771 -31.024 -31.342  1.00 70.89           H  
ATOM   3785  CD2 LEU B  34       0.119 -30.600 -31.763  1.00 70.89           C  
ATOM   3786 HD21 LEU B  34      -0.741 -30.163 -32.271  1.00 70.89           H  
ATOM   3787 HD22 LEU B  34      -0.235 -31.456 -31.188  1.00 70.89           H  
ATOM   3788 HD23 LEU B  34       0.553 -29.868 -31.082  1.00 70.89           H  
ATOM   3789  N   ARG B  35       2.173 -27.940 -36.026  1.00 72.42           N  
ATOM   3790  H   ARG B  35       2.590 -28.827 -36.269  1.00 72.42           H  
ATOM   3791  CA  ARG B  35       2.736 -26.723 -36.614  1.00 72.42           C  
ATOM   3792  HA  ARG B  35       3.103 -26.089 -35.806  1.00 72.42           H  
ATOM   3793  C   ARG B  35       1.739 -25.879 -37.409  1.00 72.42           C  
ATOM   3794  CB  ARG B  35       3.887 -27.179 -37.516  1.00 72.42           C  
ATOM   3795  HB2 ARG B  35       4.599 -27.736 -36.908  1.00 72.42           H  
ATOM   3796  HB3 ARG B  35       3.499 -27.850 -38.282  1.00 72.42           H  
ATOM   3797  O   ARG B  35       1.855 -24.653 -37.392  1.00 72.42           O  
ATOM   3798  CG  ARG B  35       4.631 -26.067 -38.235  1.00 72.42           C  
ATOM   3799  HG2 ARG B  35       3.948 -25.430 -38.798  1.00 72.42           H  
ATOM   3800  HG3 ARG B  35       5.339 -26.515 -38.932  1.00 72.42           H  
ATOM   3801  CD  ARG B  35       5.388 -25.271 -37.195  1.00 72.42           C  
ATOM   3802  HD2 ARG B  35       6.062 -25.949 -36.673  1.00 72.42           H  
ATOM   3803  HD3 ARG B  35       4.693 -24.830 -36.480  1.00 72.42           H  
ATOM   3804  NE  ARG B  35       6.120 -24.203 -37.855  1.00 72.42           N  
ATOM   3805  HE  ARG B  35       5.711 -23.813 -38.692  1.00 72.42           H  
ATOM   3806  NH1 ARG B  35       7.747 -24.101 -36.286  1.00 72.42           N  
ATOM   3807 HH11 ARG B  35       8.535 -23.631 -35.864  1.00 72.42           H  
ATOM   3808 HH12 ARG B  35       7.273 -24.816 -35.751  1.00 72.42           H  
ATOM   3809  NH2 ARG B  35       7.721 -22.680 -38.061  1.00 72.42           N  
ATOM   3810 HH21 ARG B  35       7.168 -22.203 -38.758  1.00 72.42           H  
ATOM   3811 HH22 ARG B  35       8.556 -22.243 -37.697  1.00 72.42           H  
ATOM   3812  CZ  ARG B  35       7.210 -23.665 -37.391  1.00 72.42           C  
ATOM   3813  N   PHE B  36       0.846 -26.517 -38.159  1.00 66.76           N  
ATOM   3814  H   PHE B  36       0.835 -27.526 -38.127  1.00 66.76           H  
ATOM   3815  CA  PHE B  36      -0.048 -25.846 -39.106  1.00 66.76           C  
ATOM   3816  HA  PHE B  36       0.220 -24.792 -39.172  1.00 66.76           H  
ATOM   3817  C   PHE B  36      -1.515 -25.859 -38.691  1.00 66.76           C  
ATOM   3818  CB  PHE B  36       0.121 -26.471 -40.498  1.00 66.76           C  
ATOM   3819  HB2 PHE B  36      -0.051 -27.545 -40.430  1.00 66.76           H  
ATOM   3820  HB3 PHE B  36      -0.644 -26.063 -41.159  1.00 66.76           H  
ATOM   3821  O   PHE B  36      -2.305 -25.109 -39.266  1.00 66.76           O  
ATOM   3822  CG  PHE B  36       1.466 -26.196 -41.140  1.00 66.76           C  
ATOM   3823  CD1 PHE B  36       1.852 -24.870 -41.408  1.00 66.76           C  
ATOM   3824  HD1 PHE B  36       1.191 -24.056 -41.150  1.00 66.76           H  
ATOM   3825  CD2 PHE B  36       2.319 -27.254 -41.501  1.00 66.76           C  
ATOM   3826  HD2 PHE B  36       2.015 -28.276 -41.333  1.00 66.76           H  
ATOM   3827  CE1 PHE B  36       3.089 -24.600 -42.018  1.00 66.76           C  
ATOM   3828  HE1 PHE B  36       3.374 -23.580 -42.230  1.00 66.76           H  
ATOM   3829  CE2 PHE B  36       3.558 -26.983 -42.105  1.00 66.76           C  
ATOM   3830  HE2 PHE B  36       4.207 -27.796 -42.396  1.00 66.76           H  
ATOM   3831  CZ  PHE B  36       3.945 -25.659 -42.364  1.00 66.76           C  
ATOM   3832  HZ  PHE B  36       4.891 -25.456 -42.845  1.00 66.76           H  
ATOM   3833  N   ASP B  37      -1.887 -26.685 -37.721  1.00 58.15           N  
ATOM   3834  H   ASP B  37      -1.205 -27.284 -37.278  1.00 58.15           H  
ATOM   3835  CA  ASP B  37      -3.254 -26.798 -37.259  1.00 58.15           C  
ATOM   3836  HA  ASP B  37      -3.882 -26.954 -38.136  1.00 58.15           H  
ATOM   3837  C   ASP B  37      -3.680 -25.500 -36.597  1.00 58.15           C  
ATOM   3838  CB  ASP B  37      -3.476 -27.993 -36.325  1.00 58.15           C  
ATOM   3839  HB2 ASP B  37      -2.839 -27.904 -35.445  1.00 58.15           H  
ATOM   3840  HB3 ASP B  37      -3.220 -28.908 -36.859  1.00 58.15           H  
ATOM   3841  O   ASP B  37      -2.947 -24.897 -35.823  1.00 58.15           O  
ATOM   3842  CG  ASP B  37      -4.946 -28.073 -35.911  1.00 58.15           C  
ATOM   3843  OD1 ASP B  37      -5.805 -27.714 -36.757  1.00 58.15           O  
ATOM   3844  OD2 ASP B  37      -5.221 -28.399 -34.744  1.00 58.15           O  
ATOM   3845  N   SER B  38      -4.889 -25.075 -36.927  1.00 55.50           N  
ATOM   3846  H   SER B  38      -5.452 -25.736 -37.442  1.00 55.50           H  
ATOM   3847  CA  SER B  38      -5.478 -23.806 -36.522  1.00 55.50           C  
ATOM   3848  HA  SER B  38      -4.878 -22.993 -36.931  1.00 55.50           H  
ATOM   3849  C   SER B  38      -5.549 -23.620 -35.004  1.00 55.50           C  
ATOM   3850  CB  SER B  38      -6.878 -23.726 -37.128  1.00 55.50           C  
ATOM   3851  HB2 SER B  38      -7.338 -22.778 -36.847  1.00 55.50           H  
ATOM   3852  HB3 SER B  38      -6.800 -23.763 -38.214  1.00 55.50           H  
ATOM   3853  O   SER B  38      -5.335 -22.509 -34.515  1.00 55.50           O  
ATOM   3854  OG  SER B  38      -7.702 -24.792 -36.683  1.00 55.50           O  
ATOM   3855  HG  SER B  38      -7.264 -25.640 -36.787  1.00 55.50           H  
ATOM   3856  N   GLN B  39      -5.804 -24.690 -34.247  1.00 53.22           N  
ATOM   3857  H   GLN B  39      -5.927 -25.591 -34.686  1.00 53.22           H  
ATOM   3858  CA  GLN B  39      -5.954 -24.591 -32.797  1.00 53.22           C  
ATOM   3859  HA  GLN B  39      -6.598 -23.741 -32.568  1.00 53.22           H  
ATOM   3860  C   GLN B  39      -4.613 -24.325 -32.118  1.00 53.22           C  
ATOM   3861  CB  GLN B  39      -6.614 -25.851 -32.236  1.00 53.22           C  
ATOM   3862  HB2 GLN B  39      -6.560 -25.799 -31.148  1.00 53.22           H  
ATOM   3863  HB3 GLN B  39      -6.073 -26.739 -32.564  1.00 53.22           H  
ATOM   3864  O   GLN B  39      -4.478 -23.349 -31.377  1.00 53.22           O  
ATOM   3865  CG  GLN B  39      -8.090 -25.959 -32.643  1.00 53.22           C  
ATOM   3866  HG2 GLN B  39      -8.586 -25.006 -32.457  1.00 53.22           H  
ATOM   3867  HG3 GLN B  39      -8.164 -26.186 -33.707  1.00 53.22           H  
ATOM   3868  CD  GLN B  39      -8.825 -27.040 -31.856  1.00 53.22           C  
ATOM   3869  NE2 GLN B  39     -10.137 -27.085 -31.923  1.00 53.22           N  
ATOM   3870 HE21 GLN B  39     -10.657 -26.440 -32.501  1.00 53.22           H  
ATOM   3871 HE22 GLN B  39     -10.569 -27.810 -31.368  1.00 53.22           H  
ATOM   3872  OE1 GLN B  39      -8.255 -27.845 -31.142  1.00 53.22           O  
ATOM   3873  N   THR B  40      -3.586 -25.113 -32.434  1.00 52.37           N  
ATOM   3874  H   THR B  40      -3.727 -25.906 -33.043  1.00 52.37           H  
ATOM   3875  CA  THR B  40      -2.210 -24.839 -32.000  1.00 52.37           C  
ATOM   3876  HA  THR B  40      -2.210 -24.647 -30.928  1.00 52.37           H  
ATOM   3877  C   THR B  40      -1.634 -23.602 -32.662  1.00 52.37           C  
ATOM   3878  CB  THR B  40      -1.273 -26.018 -32.278  1.00 52.37           C  
ATOM   3879  HB  THR B  40      -0.255 -25.659 -32.432  1.00 52.37           H  
ATOM   3880  O   THR B  40      -0.797 -22.944 -32.057  1.00 52.37           O  
ATOM   3881  CG2 THR B  40      -1.264 -26.989 -31.105  1.00 52.37           C  
ATOM   3882 HG21 THR B  40      -0.599 -27.822 -31.336  1.00 52.37           H  
ATOM   3883 HG22 THR B  40      -2.270 -27.370 -30.929  1.00 52.37           H  
ATOM   3884 HG23 THR B  40      -0.900 -26.487 -30.209  1.00 52.37           H  
ATOM   3885  OG1 THR B  40      -1.699 -26.724 -33.414  1.00 52.37           O  
ATOM   3886  HG1 THR B  40      -0.965 -26.773 -34.030  1.00 52.37           H  
ATOM   3887  N   LYS B  41      -2.108 -23.206 -33.848  1.00 54.22           N  
ATOM   3888  H   LYS B  41      -2.702 -23.844 -34.357  1.00 54.22           H  
ATOM   3889  CA  LYS B  41      -1.727 -21.941 -34.481  1.00 54.22           C  
ATOM   3890  HA  LYS B  41      -0.643 -21.944 -34.600  1.00 54.22           H  
ATOM   3891  C   LYS B  41      -2.094 -20.753 -33.607  1.00 54.22           C  
ATOM   3892  CB  LYS B  41      -2.347 -21.808 -35.874  1.00 54.22           C  
ATOM   3893  HB2 LYS B  41      -3.401 -21.543 -35.789  1.00 54.22           H  
ATOM   3894  HB3 LYS B  41      -2.249 -22.760 -36.397  1.00 54.22           H  
ATOM   3895  O   LYS B  41      -1.330 -19.806 -33.583  1.00 54.22           O  
ATOM   3896  CG  LYS B  41      -1.636 -20.781 -36.755  1.00 54.22           C  
ATOM   3897  HG2 LYS B  41      -1.730 -19.784 -36.325  1.00 54.22           H  
ATOM   3898  HG3 LYS B  41      -0.582 -21.046 -36.839  1.00 54.22           H  
ATOM   3899  CD  LYS B  41      -2.286 -20.818 -38.143  1.00 54.22           C  
ATOM   3900  HD2 LYS B  41      -2.264 -21.842 -38.517  1.00 54.22           H  
ATOM   3901  HD3 LYS B  41      -3.328 -20.507 -38.064  1.00 54.22           H  
ATOM   3902  CE  LYS B  41      -1.522 -19.933 -39.129  1.00 54.22           C  
ATOM   3903  HE2 LYS B  41      -0.543 -19.707 -38.708  1.00 54.22           H  
ATOM   3904  HE3 LYS B  41      -1.379 -20.490 -40.054  1.00 54.22           H  
ATOM   3905  NZ  LYS B  41      -2.252 -18.677 -39.398  1.00 54.22           N  
ATOM   3906  HZ1 LYS B  41      -2.282 -18.129 -38.550  1.00 54.22           H  
ATOM   3907  HZ2 LYS B  41      -3.210 -18.836 -39.676  1.00 54.22           H  
ATOM   3908  HZ3 LYS B  41      -1.772 -18.087 -40.062  1.00 54.22           H  
ATOM   3909  N   SER B  42      -3.184 -20.809 -32.841  1.00 50.57           N  
ATOM   3910  H   SER B  42      -3.804 -21.600 -32.940  1.00 50.57           H  
ATOM   3911  CA  SER B  42      -3.505 -19.743 -31.879  1.00 50.57           C  
ATOM   3912  HA  SER B  42      -3.471 -18.791 -32.409  1.00 50.57           H  
ATOM   3913  C   SER B  42      -2.482 -19.662 -30.737  1.00 50.57           C  
ATOM   3914  CB  SER B  42      -4.926 -19.913 -31.335  1.00 50.57           C  
ATOM   3915  HB2 SER B  42      -5.226 -18.979 -30.860  1.00 50.57           H  
ATOM   3916  HB3 SER B  42      -5.614 -20.112 -32.157  1.00 50.57           H  
ATOM   3917  O   SER B  42      -2.057 -18.568 -30.359  1.00 50.57           O  
ATOM   3918  OG  SER B  42      -5.020 -20.949 -30.373  1.00 50.57           O  
ATOM   3919  HG  SER B  42      -4.919 -21.805 -30.795  1.00 50.57           H  
ATOM   3920  N   ILE B  43      -2.021 -20.818 -30.245  1.00 49.58           N  
ATOM   3921  H   ILE B  43      -2.416 -21.676 -30.604  1.00 49.58           H  
ATOM   3922  CA  ILE B  43      -0.940 -20.910 -29.256  1.00 49.58           C  
ATOM   3923  HA  ILE B  43      -1.186 -20.266 -28.411  1.00 49.58           H  
ATOM   3924  C   ILE B  43       0.350 -20.370 -29.880  1.00 49.58           C  
ATOM   3925  CB  ILE B  43      -0.777 -22.361 -28.734  1.00 49.58           C  
ATOM   3926  HB  ILE B  43      -0.498 -23.008 -29.565  1.00 49.58           H  
ATOM   3927  O   ILE B  43       1.024 -19.537 -29.281  1.00 49.58           O  
ATOM   3928  CG1 ILE B  43      -2.110 -22.885 -28.143  1.00 49.58           C  
ATOM   3929 HG12 ILE B  43      -2.410 -22.252 -27.307  1.00 49.58           H  
ATOM   3930 HG13 ILE B  43      -2.890 -22.828 -28.902  1.00 49.58           H  
ATOM   3931  CG2 ILE B  43       0.357 -22.428 -27.694  1.00 49.58           C  
ATOM   3932 HG21 ILE B  43       0.523 -23.457 -27.375  1.00 49.58           H  
ATOM   3933 HG22 ILE B  43       1.298 -22.081 -28.122  1.00 49.58           H  
ATOM   3934 HG23 ILE B  43       0.115 -21.815 -26.826  1.00 49.58           H  
ATOM   3935  CD1 ILE B  43      -2.065 -24.343 -27.669  1.00 49.58           C  
ATOM   3936 HD11 ILE B  43      -3.072 -24.666 -27.405  1.00 49.58           H  
ATOM   3937 HD12 ILE B  43      -1.687 -24.982 -28.466  1.00 49.58           H  
ATOM   3938 HD13 ILE B  43      -1.431 -24.440 -26.788  1.00 49.58           H  
ATOM   3939  N   PHE B  44       0.640 -20.761 -31.121  1.00 50.93           N  
ATOM   3940  H   PHE B  44       0.048 -21.465 -31.540  1.00 50.93           H  
ATOM   3941  CA  PHE B  44       1.821 -20.343 -31.858  1.00 50.93           C  
ATOM   3942  HA  PHE B  44       2.677 -20.462 -31.194  1.00 50.93           H  
ATOM   3943  C   PHE B  44       1.823 -18.877 -32.253  1.00 50.93           C  
ATOM   3944  CB  PHE B  44       2.000 -21.209 -33.111  1.00 50.93           C  
ATOM   3945  HB2 PHE B  44       2.702 -20.708 -33.778  1.00 50.93           H  
ATOM   3946  HB3 PHE B  44       1.050 -21.275 -33.640  1.00 50.93           H  
ATOM   3947  O   PHE B  44       2.861 -18.249 -32.139  1.00 50.93           O  
ATOM   3948  CG  PHE B  44       2.553 -22.590 -32.853  1.00 50.93           C  
ATOM   3949  CD1 PHE B  44       3.692 -22.719 -32.050  1.00 50.93           C  
ATOM   3950  HD1 PHE B  44       4.083 -21.859 -31.527  1.00 50.93           H  
ATOM   3951  CD2 PHE B  44       1.981 -23.742 -33.419  1.00 50.93           C  
ATOM   3952  HD2 PHE B  44       1.085 -23.679 -34.019  1.00 50.93           H  
ATOM   3953  CE1 PHE B  44       4.321 -23.956 -31.880  1.00 50.93           C  
ATOM   3954  HE1 PHE B  44       5.174 -24.047 -31.224  1.00 50.93           H  
ATOM   3955  CE2 PHE B  44       2.594 -24.989 -33.204  1.00 50.93           C  
ATOM   3956  HE2 PHE B  44       2.165 -25.894 -33.607  1.00 50.93           H  
ATOM   3957  CZ  PHE B  44       3.781 -25.091 -32.475  1.00 50.93           C  
ATOM   3958  HZ  PHE B  44       4.254 -26.047 -32.310  1.00 50.93           H  
ATOM   3959  N   GLU B  45       0.723 -18.295 -32.708  1.00 50.21           N  
ATOM   3960  H   GLU B  45      -0.109 -18.857 -32.826  1.00 50.21           H  
ATOM   3961  CA  GLU B  45       0.643 -16.874 -33.050  1.00 50.21           C  
ATOM   3962  HA  GLU B  45       1.468 -16.612 -33.713  1.00 50.21           H  
ATOM   3963  C   GLU B  45       0.804 -16.018 -31.792  1.00 50.21           C  
ATOM   3964  CB  GLU B  45      -0.677 -16.565 -33.777  1.00 50.21           C  
ATOM   3965  HB2 GLU B  45      -1.498 -17.081 -33.278  1.00 50.21           H  
ATOM   3966  HB3 GLU B  45      -0.862 -15.492 -33.726  1.00 50.21           H  
ATOM   3967  O   GLU B  45       1.525 -15.019 -31.820  1.00 50.21           O  
ATOM   3968  CG  GLU B  45      -0.607 -16.965 -35.262  1.00 50.21           C  
ATOM   3969  HG2 GLU B  45      -0.312 -18.012 -35.338  1.00 50.21           H  
ATOM   3970  HG3 GLU B  45       0.175 -16.374 -35.738  1.00 50.21           H  
ATOM   3971  CD  GLU B  45      -1.922 -16.760 -36.035  1.00 50.21           C  
ATOM   3972  OE1 GLU B  45      -1.926 -17.076 -37.256  1.00 50.21           O  
ATOM   3973  OE2 GLU B  45      -2.925 -16.319 -35.437  1.00 50.21           O  
ATOM   3974  N   GLN B  46       0.237 -16.446 -30.658  1.00 45.78           N  
ATOM   3975  H   GLN B  46      -0.342 -17.274 -30.676  1.00 45.78           H  
ATOM   3976  CA  GLN B  46       0.512 -15.798 -29.374  1.00 45.78           C  
ATOM   3977  HA  GLN B  46       0.368 -14.724 -29.495  1.00 45.78           H  
ATOM   3978  C   GLN B  46       1.968 -15.971 -28.927  1.00 45.78           C  
ATOM   3979  CB  GLN B  46      -0.452 -16.305 -28.294  1.00 45.78           C  
ATOM   3980  HB2 GLN B  46      -0.026 -16.092 -27.313  1.00 45.78           H  
ATOM   3981  HB3 GLN B  46      -0.592 -17.382 -28.381  1.00 45.78           H  
ATOM   3982  O   GLN B  46       2.559 -15.030 -28.396  1.00 45.78           O  
ATOM   3983  CG  GLN B  46      -1.793 -15.571 -28.399  1.00 45.78           C  
ATOM   3984  HG2 GLN B  46      -1.610 -14.497 -28.375  1.00 45.78           H  
ATOM   3985  HG3 GLN B  46      -2.263 -15.814 -29.352  1.00 45.78           H  
ATOM   3986  CD  GLN B  46      -2.767 -15.916 -27.281  1.00 45.78           C  
ATOM   3987  NE2 GLN B  46      -3.726 -15.056 -27.009  1.00 45.78           N  
ATOM   3988 HE21 GLN B  46      -4.479 -15.355 -26.407  1.00 45.78           H  
ATOM   3989 HE22 GLN B  46      -3.841 -14.250 -27.606  1.00 45.78           H  
ATOM   3990  OE1 GLN B  46      -2.689 -16.925 -26.598  1.00 45.78           O  
ATOM   3991  N   GLU B  47       2.566 -17.139 -29.151  1.00 47.68           N  
ATOM   3992  H   GLU B  47       2.014 -17.913 -29.491  1.00 47.68           H  
ATOM   3993  CA  GLU B  47       3.969 -17.393 -28.823  1.00 47.68           C  
ATOM   3994  HA  GLU B  47       4.198 -16.945 -27.857  1.00 47.68           H  
ATOM   3995  C   GLU B  47       4.967 -16.786 -29.808  1.00 47.68           C  
ATOM   3996  CB  GLU B  47       4.227 -18.892 -28.717  1.00 47.68           C  
ATOM   3997  HB2 GLU B  47       3.687 -19.420 -29.504  1.00 47.68           H  
ATOM   3998  HB3 GLU B  47       5.291 -19.069 -28.874  1.00 47.68           H  
ATOM   3999  O   GLU B  47       6.086 -16.498 -29.406  1.00 47.68           O  
ATOM   4000  CG  GLU B  47       3.861 -19.445 -27.335  1.00 47.68           C  
ATOM   4001  HG2 GLU B  47       2.783 -19.392 -27.187  1.00 47.68           H  
ATOM   4002  HG3 GLU B  47       4.341 -18.830 -26.573  1.00 47.68           H  
ATOM   4003  CD  GLU B  47       4.348 -20.886 -27.184  1.00 47.68           C  
ATOM   4004  OE1 GLU B  47       4.684 -21.267 -26.044  1.00 47.68           O  
ATOM   4005  OE2 GLU B  47       4.494 -21.567 -28.223  1.00 47.68           O  
ATOM   4006  N   THR B  48       4.609 -16.524 -31.064  1.00 44.76           N  
ATOM   4007  H   THR B  48       3.687 -16.809 -31.361  1.00 44.76           H  
ATOM   4008  CA  THR B  48       5.554 -15.972 -32.054  1.00 44.76           C  
ATOM   4009  HA  THR B  48       6.429 -16.620 -32.092  1.00 44.76           H  
ATOM   4010  C   THR B  48       6.034 -14.583 -31.620  1.00 44.76           C  
ATOM   4011  CB  THR B  48       4.947 -15.907 -33.467  1.00 44.76           C  
ATOM   4012  HB  THR B  48       4.139 -15.176 -33.486  1.00 44.76           H  
ATOM   4013  O   THR B  48       7.174 -14.209 -31.877  1.00 44.76           O  
ATOM   4014  CG2 THR B  48       5.990 -15.556 -34.528  1.00 44.76           C  
ATOM   4015 HG21 THR B  48       6.829 -16.250 -34.471  1.00 44.76           H  
ATOM   4016 HG22 THR B  48       5.538 -15.616 -35.518  1.00 44.76           H  
ATOM   4017 HG23 THR B  48       6.352 -14.539 -34.378  1.00 44.76           H  
ATOM   4018  OG1 THR B  48       4.446 -17.154 -33.887  1.00 44.76           O  
ATOM   4019  HG1 THR B  48       3.887 -17.511 -33.193  1.00 44.76           H  
ATOM   4020  N   ASN B  49       5.208 -13.836 -30.880  1.00 41.90           N  
ATOM   4021  H   ASN B  49       4.285 -14.199 -30.691  1.00 41.90           H  
ATOM   4022  CA  ASN B  49       5.617 -12.569 -30.264  1.00 41.90           C  
ATOM   4023  HA  ASN B  49       6.251 -12.032 -30.970  1.00 41.90           H  
ATOM   4024  C   ASN B  49       6.481 -12.728 -28.992  1.00 41.90           C  
ATOM   4025  CB  ASN B  49       4.356 -11.728 -29.996  1.00 41.90           C  
ATOM   4026  HB2 ASN B  49       3.551 -12.368 -29.634  1.00 41.90           H  
ATOM   4027  HB3 ASN B  49       4.571 -10.990 -29.223  1.00 41.90           H  
ATOM   4028  O   ASN B  49       7.035 -11.743 -28.492  1.00 41.90           O  
ATOM   4029  CG  ASN B  49       3.888 -10.948 -31.214  1.00 41.90           C  
ATOM   4030  ND2 ASN B  49       2.645 -10.532 -31.231  1.00 41.90           N  
ATOM   4031 HD21 ASN B  49       2.359 -10.056 -32.074  1.00 41.90           H  
ATOM   4032 HD22 ASN B  49       1.994 -10.827 -30.517  1.00 41.90           H  
ATOM   4033  OD1 ASN B  49       4.625 -10.657 -32.138  1.00 41.90           O  
ATOM   4034  N   ASN B  50       6.614 -13.934 -28.437  1.00 42.05           N  
ATOM   4035  H   ASN B  50       6.212 -14.725 -28.920  1.00 42.05           H  
ATOM   4036  CA  ASN B  50       7.480 -14.242 -27.299  1.00 42.05           C  
ATOM   4037  HA  ASN B  50       8.057 -13.357 -27.029  1.00 42.05           H  
ATOM   4038  C   ASN B  50       8.521 -15.312 -27.685  1.00 42.05           C  
ATOM   4039  CB  ASN B  50       6.613 -14.631 -26.083  1.00 42.05           C  
ATOM   4040  HB2 ASN B  50       5.780 -15.248 -26.421  1.00 42.05           H  
ATOM   4041  HB3 ASN B  50       7.209 -15.235 -25.399  1.00 42.05           H  
ATOM   4042  O   ASN B  50       8.296 -16.502 -27.512  1.00 42.05           O  
ATOM   4043  CG  ASN B  50       6.091 -13.443 -25.288  1.00 42.05           C  
ATOM   4044  ND2 ASN B  50       5.044 -13.642 -24.524  1.00 42.05           N  
ATOM   4045 HD21 ASN B  50       4.548 -14.519 -24.590  1.00 42.05           H  
ATOM   4046 HD22 ASN B  50       4.677 -12.845 -24.023  1.00 42.05           H  
ATOM   4047  OD1 ASN B  50       6.640 -12.345 -25.284  1.00 42.05           O  
ATOM   4048  N   ASN B  51       9.697 -14.854 -28.135  1.00 41.60           N  
ATOM   4049  H   ASN B  51       9.730 -13.868 -28.350  1.00 41.60           H  
ATOM   4050  CA  ASN B  51      10.844 -15.637 -28.642  1.00 41.60           C  
ATOM   4051  HA  ASN B  51      10.703 -15.798 -29.710  1.00 41.60           H  
ATOM   4052  C   ASN B  51      11.100 -17.035 -28.043  1.00 41.60           C  
ATOM   4053  CB  ASN B  51      12.131 -14.810 -28.416  1.00 41.60           C  
ATOM   4054  HB2 ASN B  51      12.985 -15.487 -28.396  1.00 41.60           H  
ATOM   4055  HB3 ASN B  51      12.093 -14.305 -27.451  1.00 41.60           H  
ATOM   4056  O   ASN B  51      11.409 -17.955 -28.794  1.00 41.60           O  
ATOM   4057  CG  ASN B  51      12.434 -13.801 -29.503  1.00 41.60           C  
ATOM   4058  ND2 ASN B  51      13.475 -13.021 -29.336  1.00 41.60           N  
ATOM   4059 HD21 ASN B  51      14.104 -13.157 -28.557  1.00 41.60           H  
ATOM   4060 HD22 ASN B  51      13.676 -12.396 -30.104  1.00 41.60           H  
ATOM   4061  OD1 ASN B  51      11.757 -13.683 -30.503  1.00 41.60           O  
ATOM   4062  N   ASN B  52      11.062 -17.201 -26.717  1.00 45.71           N  
ATOM   4063  H   ASN B  52      10.735 -16.433 -26.148  1.00 45.71           H  
ATOM   4064  CA  ASN B  52      11.425 -18.460 -26.047  1.00 45.71           C  
ATOM   4065  HA  ASN B  52      12.209 -18.943 -26.630  1.00 45.71           H  
ATOM   4066  C   ASN B  52      10.265 -19.468 -26.061  1.00 45.71           C  
ATOM   4067  CB  ASN B  52      11.993 -18.180 -24.635  1.00 45.71           C  
ATOM   4068  HB2 ASN B  52      11.723 -18.989 -23.956  1.00 45.71           H  
ATOM   4069  HB3 ASN B  52      11.573 -17.261 -24.226  1.00 45.71           H  
ATOM   4070  O   ASN B  52       9.833 -19.966 -25.025  1.00 45.71           O  
ATOM   4071  CG  ASN B  52      13.506 -18.100 -24.588  1.00 45.71           C  
ATOM   4072  ND2 ASN B  52      14.077 -18.163 -23.409  1.00 45.71           N  
ATOM   4073 HD21 ASN B  52      15.087 -18.189 -23.406  1.00 45.71           H  
ATOM   4074 HD22 ASN B  52      13.533 -18.353 -22.580  1.00 45.71           H  
ATOM   4075  OD1 ASN B  52      14.194 -17.968 -25.584  1.00 45.71           O  
ATOM   4076  N   SER B  53       9.722 -19.753 -27.238  1.00 51.57           N  
ATOM   4077  H   SER B  53      10.107 -19.316 -28.063  1.00 51.57           H  
ATOM   4078  CA  SER B  53       8.654 -20.734 -27.381  1.00 51.57           C  
ATOM   4079  HA  SER B  53       7.963 -20.639 -26.543  1.00 51.57           H  
ATOM   4080  C   SER B  53       9.250 -22.146 -27.340  1.00 51.57           C  
ATOM   4081  CB  SER B  53       7.856 -20.425 -28.639  1.00 51.57           C  
ATOM   4082  HB2 SER B  53       8.548 -20.339 -29.476  1.00 51.57           H  
ATOM   4083  HB3 SER B  53       7.345 -19.469 -28.525  1.00 51.57           H  
ATOM   4084  O   SER B  53       9.630 -22.725 -28.357  1.00 51.57           O  
ATOM   4085  OG  SER B  53       6.951 -21.481 -28.876  1.00 51.57           O  
ATOM   4086  HG  SER B  53       6.057 -21.309 -28.573  1.00 51.57           H  
ATOM   4087  N   SER B  54       9.365 -22.702 -26.131  1.00 56.64           N  
ATOM   4088  H   SER B  54       9.069 -22.160 -25.332  1.00 56.64           H  
ATOM   4089  CA  SER B  54       9.786 -24.091 -25.898  1.00 56.64           C  
ATOM   4090  HA  SER B  54      10.788 -24.234 -26.300  1.00 56.64           H  
ATOM   4091  C   SER B  54       8.858 -25.084 -26.595  1.00 56.64           C  
ATOM   4092  CB  SER B  54       9.818 -24.391 -24.396  1.00 56.64           C  
ATOM   4093  HB2 SER B  54      10.048 -25.444 -24.237  1.00 56.64           H  
ATOM   4094  HB3 SER B  54      10.592 -23.788 -23.922  1.00 56.64           H  
ATOM   4095  O   SER B  54       9.319 -26.129 -27.045  1.00 56.64           O  
ATOM   4096  OG  SER B  54       8.568 -24.081 -23.816  1.00 56.64           O  
ATOM   4097  HG  SER B  54       8.591 -24.355 -22.896  1.00 56.64           H  
ATOM   4098  N   PHE B  55       7.579 -24.738 -26.766  1.00 56.44           N  
ATOM   4099  H   PHE B  55       7.250 -23.879 -26.348  1.00 56.44           H  
ATOM   4100  CA  PHE B  55       6.650 -25.520 -27.571  1.00 56.44           C  
ATOM   4101  HA  PHE B  55       6.740 -26.564 -27.269  1.00 56.44           H  
ATOM   4102  C   PHE B  55       6.995 -25.457 -29.067  1.00 56.44           C  
ATOM   4103  CB  PHE B  55       5.214 -25.076 -27.277  1.00 56.44           C  
ATOM   4104  HB2 PHE B  55       5.061 -25.060 -26.198  1.00 56.44           H  
ATOM   4105  HB3 PHE B  55       5.068 -24.059 -27.643  1.00 56.44           H  
ATOM   4106  O   PHE B  55       6.979 -26.498 -29.722  1.00 56.44           O  
ATOM   4107  CG  PHE B  55       4.176 -25.996 -27.888  1.00 56.44           C  
ATOM   4108  CD1 PHE B  55       3.462 -25.599 -29.032  1.00 56.44           C  
ATOM   4109  HD1 PHE B  55       3.617 -24.612 -29.440  1.00 56.44           H  
ATOM   4110  CD2 PHE B  55       3.924 -27.255 -27.312  1.00 56.44           C  
ATOM   4111  HD2 PHE B  55       4.459 -27.560 -26.424  1.00 56.44           H  
ATOM   4112  CE1 PHE B  55       2.520 -26.465 -29.615  1.00 56.44           C  
ATOM   4113  HE1 PHE B  55       1.963 -26.146 -30.484  1.00 56.44           H  
ATOM   4114  CE2 PHE B  55       2.971 -28.116 -27.885  1.00 56.44           C  
ATOM   4115  HE2 PHE B  55       2.770 -29.078 -27.436  1.00 56.44           H  
ATOM   4116  CZ  PHE B  55       2.274 -27.724 -29.041  1.00 56.44           C  
ATOM   4117  HZ  PHE B  55       1.533 -28.380 -29.475  1.00 56.44           H  
ATOM   4118  N   TYR B  56       7.419 -24.303 -29.612  1.00 59.57           N  
ATOM   4119  H   TYR B  56       7.398 -23.455 -29.063  1.00 59.57           H  
ATOM   4120  CA  TYR B  56       7.989 -24.237 -30.971  1.00 59.57           C  
ATOM   4121  HA  TYR B  56       7.243 -24.581 -31.689  1.00 59.57           H  
ATOM   4122  C   TYR B  56       9.200 -25.130 -31.100  1.00 59.57           C  
ATOM   4123  CB  TYR B  56       8.486 -22.838 -31.374  1.00 59.57           C  
ATOM   4124  HB2 TYR B  56       9.574 -22.783 -31.361  1.00 59.57           H  
ATOM   4125  HB3 TYR B  56       8.178 -22.086 -30.647  1.00 59.57           H  
ATOM   4126  O   TYR B  56       9.311 -25.874 -32.073  1.00 59.57           O  
ATOM   4127  CG  TYR B  56       7.988 -22.358 -32.704  1.00 59.57           C  
ATOM   4128  CD1 TYR B  56       8.872 -22.097 -33.750  1.00 59.57           C  
ATOM   4129  HD1 TYR B  56       9.930 -22.220 -33.569  1.00 59.57           H  
ATOM   4130  CD2 TYR B  56       6.642 -22.034 -32.835  1.00 59.57           C  
ATOM   4131  HD2 TYR B  56       6.049 -22.087 -31.933  1.00 59.57           H  
ATOM   4132  CE1 TYR B  56       8.380 -21.569 -34.960  1.00 59.57           C  
ATOM   4133  HE1 TYR B  56       9.055 -21.268 -35.748  1.00 59.57           H  
ATOM   4134  CE2 TYR B  56       6.116 -21.577 -34.052  1.00 59.57           C  
ATOM   4135  HE2 TYR B  56       5.066 -21.338 -34.136  1.00 59.57           H  
ATOM   4136  OH  TYR B  56       6.510 -20.846 -36.285  1.00 59.57           O  
ATOM   4137  HH  TYR B  56       5.604 -20.554 -36.163  1.00 59.57           H  
ATOM   4138  CZ  TYR B  56       6.995 -21.344 -35.121  1.00 59.57           C  
ATOM   4139  N   THR B  57      10.116 -25.030 -30.137  1.00 64.91           N  
ATOM   4140  H   THR B  57      10.010 -24.319 -29.428  1.00 64.91           H  
ATOM   4141  CA  THR B  57      11.337 -25.826 -30.142  1.00 64.91           C  
ATOM   4142  HA  THR B  57      11.861 -25.646 -31.080  1.00 64.91           H  
ATOM   4143  C   THR B  57      10.968 -27.301 -30.085  1.00 64.91           C  
ATOM   4144  CB  THR B  57      12.272 -25.443 -28.987  1.00 64.91           C  
ATOM   4145  HB  THR B  57      11.939 -25.915 -28.063  1.00 64.91           H  
ATOM   4146  O   THR B  57      11.476 -28.076 -30.884  1.00 64.91           O  
ATOM   4147  CG2 THR B  57      13.711 -25.845 -29.297  1.00 64.91           C  
ATOM   4148 HG21 THR B  57      13.761 -26.913 -29.510  1.00 64.91           H  
ATOM   4149 HG22 THR B  57      14.346 -25.630 -28.438  1.00 64.91           H  
ATOM   4150 HG23 THR B  57      14.077 -25.292 -30.162  1.00 64.91           H  
ATOM   4151  OG1 THR B  57      12.297 -24.048 -28.812  1.00 64.91           O  
ATOM   4152  HG1 THR B  57      12.773 -23.853 -28.002  1.00 64.91           H  
ATOM   4153  N   GLY B  58      10.000 -27.676 -29.246  1.00 67.10           N  
ATOM   4154  H   GLY B  58       9.630 -26.983 -28.612  1.00 67.10           H  
ATOM   4155  CA  GLY B  58       9.455 -29.025 -29.151  1.00 67.10           C  
ATOM   4156  HA2 GLY B  58       8.673 -29.032 -28.391  1.00 67.10           H  
ATOM   4157  HA3 GLY B  58      10.241 -29.716 -28.849  1.00 67.10           H  
ATOM   4158  C   GLY B  58       8.848 -29.515 -30.464  1.00 67.10           C  
ATOM   4159  O   GLY B  58       9.198 -30.596 -30.924  1.00 67.10           O  
ATOM   4160  N   VAL B  59       8.003 -28.718 -31.121  1.00 73.55           N  
ATOM   4161  H   VAL B  59       7.731 -27.848 -30.688  1.00 73.55           H  
ATOM   4162  CA  VAL B  59       7.386 -29.096 -32.403  1.00 73.55           C  
ATOM   4163  HA  VAL B  59       6.999 -30.110 -32.306  1.00 73.55           H  
ATOM   4164  C   VAL B  59       8.411 -29.159 -33.529  1.00 73.55           C  
ATOM   4165  CB  VAL B  59       6.196 -28.175 -32.736  1.00 73.55           C  
ATOM   4166  HB  VAL B  59       6.482 -27.133 -32.600  1.00 73.55           H  
ATOM   4167  O   VAL B  59       8.350 -30.064 -34.357  1.00 73.55           O  
ATOM   4168  CG1 VAL B  59       5.683 -28.347 -34.173  1.00 73.55           C  
ATOM   4169 HG11 VAL B  59       5.436 -29.393 -34.356  1.00 73.55           H  
ATOM   4170 HG12 VAL B  59       4.788 -27.743 -34.321  1.00 73.55           H  
ATOM   4171 HG13 VAL B  59       6.437 -28.023 -34.890  1.00 73.55           H  
ATOM   4172  CG2 VAL B  59       5.045 -28.527 -31.781  1.00 73.55           C  
ATOM   4173 HG21 VAL B  59       5.263 -28.166 -30.775  1.00 73.55           H  
ATOM   4174 HG22 VAL B  59       4.099 -28.098 -32.110  1.00 73.55           H  
ATOM   4175 HG23 VAL B  59       4.905 -29.608 -31.742  1.00 73.55           H  
ATOM   4176  N   TYR B  60       9.399 -28.268 -33.557  1.00 73.54           N  
ATOM   4177  H   TYR B  60       9.420 -27.536 -32.862  1.00 73.54           H  
ATOM   4178  CA  TYR B  60      10.488 -28.363 -34.524  1.00 73.54           C  
ATOM   4179  HA  TYR B  60      10.060 -28.508 -35.516  1.00 73.54           H  
ATOM   4180  C   TYR B  60      11.403 -29.555 -34.273  1.00 73.54           C  
ATOM   4181  CB  TYR B  60      11.318 -27.087 -34.509  1.00 73.54           C  
ATOM   4182  HB2 TYR B  60      11.441 -26.745 -33.482  1.00 73.54           H  
ATOM   4183  HB3 TYR B  60      12.316 -27.319 -34.880  1.00 73.54           H  
ATOM   4184  O   TYR B  60      11.814 -30.204 -35.234  1.00 73.54           O  
ATOM   4185  CG  TYR B  60      10.796 -25.975 -35.383  1.00 73.54           C  
ATOM   4186  CD1 TYR B  60      10.551 -26.207 -36.754  1.00 73.54           C  
ATOM   4187  HD1 TYR B  60      10.594 -27.210 -37.152  1.00 73.54           H  
ATOM   4188  CD2 TYR B  60      10.784 -24.670 -34.870  1.00 73.54           C  
ATOM   4189  HD2 TYR B  60      11.010 -24.498 -33.828  1.00 73.54           H  
ATOM   4190  CE1 TYR B  60      10.351 -25.126 -37.630  1.00 73.54           C  
ATOM   4191  HE1 TYR B  60      10.194 -25.302 -38.684  1.00 73.54           H  
ATOM   4192  CE2 TYR B  60      10.666 -23.592 -35.758  1.00 73.54           C  
ATOM   4193  HE2 TYR B  60      10.861 -22.583 -35.424  1.00 73.54           H  
ATOM   4194  OH  TYR B  60      10.386 -22.746 -37.956  1.00 73.54           O  
ATOM   4195  HH  TYR B  60      10.457 -23.011 -38.876  1.00 73.54           H  
ATOM   4196  CZ  TYR B  60      10.465 -23.815 -37.129  1.00 73.54           C  
ATOM   4197  N   ILE B  61      11.686 -29.877 -33.011  1.00 75.49           N  
ATOM   4198  H   ILE B  61      11.362 -29.274 -32.269  1.00 75.49           H  
ATOM   4199  CA  ILE B  61      12.381 -31.109 -32.640  1.00 75.49           C  
ATOM   4200  HA  ILE B  61      13.329 -31.156 -33.176  1.00 75.49           H  
ATOM   4201  C   ILE B  61      11.552 -32.309 -33.103  1.00 75.49           C  
ATOM   4202  CB  ILE B  61      12.681 -31.133 -31.123  1.00 75.49           C  
ATOM   4203  HB  ILE B  61      11.780 -30.849 -30.579  1.00 75.49           H  
ATOM   4204  O   ILE B  61      12.112 -33.232 -33.686  1.00 75.49           O  
ATOM   4205  CG1 ILE B  61      13.811 -30.132 -30.787  1.00 75.49           C  
ATOM   4206 HG12 ILE B  61      13.653 -29.193 -31.319  1.00 75.49           H  
ATOM   4207 HG13 ILE B  61      14.763 -30.535 -31.132  1.00 75.49           H  
ATOM   4208  CG2 ILE B  61      13.096 -32.543 -30.659  1.00 75.49           C  
ATOM   4209 HG21 ILE B  61      13.344 -32.541 -29.597  1.00 75.49           H  
ATOM   4210 HG22 ILE B  61      13.960 -32.889 -31.226  1.00 75.49           H  
ATOM   4211 HG23 ILE B  61      12.274 -33.247 -30.789  1.00 75.49           H  
ATOM   4212  CD1 ILE B  61      13.923 -29.814 -29.289  1.00 75.49           C  
ATOM   4213 HD11 ILE B  61      14.695 -29.060 -29.139  1.00 75.49           H  
ATOM   4214 HD12 ILE B  61      14.204 -30.702 -28.723  1.00 75.49           H  
ATOM   4215 HD13 ILE B  61      12.973 -29.431 -28.914  1.00 75.49           H  
ATOM   4216  N   LEU B  62      10.227 -32.272 -32.942  1.00 75.83           N  
ATOM   4217  H   LEU B  62       9.834 -31.513 -32.404  1.00 75.83           H  
ATOM   4218  CA  LEU B  62       9.331 -33.336 -33.392  1.00 75.83           C  
ATOM   4219  HA  LEU B  62       9.674 -34.267 -32.941  1.00 75.83           H  
ATOM   4220  C   LEU B  62       9.369 -33.513 -34.918  1.00 75.83           C  
ATOM   4221  CB  LEU B  62       7.894 -33.043 -32.917  1.00 75.83           C  
ATOM   4222  HB2 LEU B  62       7.378 -32.459 -33.679  1.00 75.83           H  
ATOM   4223  HB3 LEU B  62       7.905 -32.448 -32.004  1.00 75.83           H  
ATOM   4224  O   LEU B  62       9.509 -34.631 -35.408  1.00 75.83           O  
ATOM   4225  CG  LEU B  62       7.117 -34.339 -32.640  1.00 75.83           C  
ATOM   4226  HG  LEU B  62       7.487 -35.137 -33.284  1.00 75.83           H  
ATOM   4227  CD1 LEU B  62       7.283 -34.758 -31.179  1.00 75.83           C  
ATOM   4228 HD11 LEU B  62       8.341 -34.881 -30.949  1.00 75.83           H  
ATOM   4229 HD12 LEU B  62       6.774 -35.706 -31.007  1.00 75.83           H  
ATOM   4230 HD13 LEU B  62       6.860 -34.000 -30.518  1.00 75.83           H  
ATOM   4231  CD2 LEU B  62       5.630 -34.161 -32.923  1.00 75.83           C  
ATOM   4232 HD21 LEU B  62       5.491 -34.018 -33.995  1.00 75.83           H  
ATOM   4233 HD22 LEU B  62       5.087 -35.058 -32.627  1.00 75.83           H  
ATOM   4234 HD23 LEU B  62       5.240 -33.303 -32.375  1.00 75.83           H  
ATOM   4235  N   ILE B  63       9.297 -32.413 -35.674  1.00 80.22           N  
ATOM   4236  H   ILE B  63       9.147 -31.533 -35.201  1.00 80.22           H  
ATOM   4237  CA  ILE B  63       9.406 -32.420 -37.141  1.00 80.22           C  
ATOM   4238  HA  ILE B  63       8.658 -33.104 -37.543  1.00 80.22           H  
ATOM   4239  C   ILE B  63      10.778 -32.954 -37.567  1.00 80.22           C  
ATOM   4240  CB  ILE B  63       9.137 -31.006 -37.713  1.00 80.22           C  
ATOM   4241  HB  ILE B  63       9.751 -30.292 -37.164  1.00 80.22           H  
ATOM   4242  O   ILE B  63      10.856 -33.817 -38.441  1.00 80.22           O  
ATOM   4243  CG1 ILE B  63       7.649 -30.628 -37.536  1.00 80.22           C  
ATOM   4244 HG12 ILE B  63       7.041 -31.234 -38.208  1.00 80.22           H  
ATOM   4245 HG13 ILE B  63       7.329 -30.851 -36.519  1.00 80.22           H  
ATOM   4246  CG2 ILE B  63       9.506 -30.907 -39.209  1.00 80.22           C  
ATOM   4247 HG21 ILE B  63       9.347 -29.893 -39.576  1.00 80.22           H  
ATOM   4248 HG22 ILE B  63      10.559 -31.138 -39.368  1.00 80.22           H  
ATOM   4249 HG23 ILE B  63       8.896 -31.597 -39.792  1.00 80.22           H  
ATOM   4250  CD1 ILE B  63       7.351 -29.146 -37.797  1.00 80.22           C  
ATOM   4251 HD11 ILE B  63       7.529 -28.888 -38.841  1.00 80.22           H  
ATOM   4252 HD12 ILE B  63       7.966 -28.522 -37.149  1.00 80.22           H  
ATOM   4253 HD13 ILE B  63       6.300 -28.961 -37.576  1.00 80.22           H  
ATOM   4254  N   GLY B  64      11.858 -32.475 -36.942  1.00 82.32           N  
ATOM   4255  H   GLY B  64      11.726 -31.776 -36.225  1.00 82.32           H  
ATOM   4256  CA  GLY B  64      13.222 -32.916 -37.226  1.00 82.32           C  
ATOM   4257  HA2 GLY B  64      13.912 -32.351 -36.600  1.00 82.32           H  
ATOM   4258  HA3 GLY B  64      13.457 -32.728 -38.274  1.00 82.32           H  
ATOM   4259  C   GLY B  64      13.424 -34.404 -36.937  1.00 82.32           C  
ATOM   4260  O   GLY B  64      13.958 -35.126 -37.779  1.00 82.32           O  
ATOM   4261  N   ALA B  65      12.931 -34.882 -35.794  1.00 82.12           N  
ATOM   4262  H   ALA B  65      12.511 -34.236 -35.141  1.00 82.12           H  
ATOM   4263  CA  ALA B  65      12.982 -36.287 -35.403  1.00 82.12           C  
ATOM   4264  HA  ALA B  65      14.017 -36.627 -35.447  1.00 82.12           H  
ATOM   4265  C   ALA B  65      12.164 -37.174 -36.355  1.00 82.12           C  
ATOM   4266  CB  ALA B  65      12.494 -36.411 -33.955  1.00 82.12           C  
ATOM   4267  HB1 ALA B  65      11.465 -36.063 -33.871  1.00 82.12           H  
ATOM   4268  HB2 ALA B  65      13.127 -35.814 -33.298  1.00 82.12           H  
ATOM   4269  HB3 ALA B  65      12.544 -37.453 -33.640  1.00 82.12           H  
ATOM   4270  O   ALA B  65      12.657 -38.209 -36.801  1.00 82.12           O  
ATOM   4271  N   GLY B  66      10.955 -36.745 -36.735  1.00 82.40           N  
ATOM   4272  H   GLY B  66      10.590 -35.903 -36.313  1.00 82.40           H  
ATOM   4273  CA  GLY B  66      10.119 -37.453 -37.707  1.00 82.40           C  
ATOM   4274  HA2 GLY B  66       9.908 -38.459 -37.344  1.00 82.40           H  
ATOM   4275  HA3 GLY B  66       9.177 -36.916 -37.817  1.00 82.40           H  
ATOM   4276  C   GLY B  66      10.777 -37.554 -39.085  1.00 82.40           C  
ATOM   4277  O   GLY B  66      10.838 -38.638 -39.669  1.00 82.40           O  
ATOM   4278  N   ALA B  67      11.347 -36.451 -39.581  1.00 85.13           N  
ATOM   4279  H   ALA B  67      11.271 -35.591 -39.057  1.00 85.13           H  
ATOM   4280  CA  ALA B  67      12.064 -36.423 -40.856  1.00 85.13           C  
ATOM   4281  HA  ALA B  67      11.398 -36.783 -41.641  1.00 85.13           H  
ATOM   4282  C   ALA B  67      13.298 -37.337 -40.836  1.00 85.13           C  
ATOM   4283  CB  ALA B  67      12.465 -34.977 -41.175  1.00 85.13           C  
ATOM   4284  HB1 ALA B  67      13.121 -34.591 -40.395  1.00 85.13           H  
ATOM   4285  HB2 ALA B  67      12.989 -34.945 -42.130  1.00 85.13           H  
ATOM   4286  HB3 ALA B  67      11.583 -34.340 -41.237  1.00 85.13           H  
ATOM   4287  O   ALA B  67      13.536 -38.081 -41.791  1.00 85.13           O  
ATOM   4288  N   LEU B  68      14.059 -37.317 -39.738  1.00 85.08           N  
ATOM   4289  H   LEU B  68      13.827 -36.666 -39.001  1.00 85.08           H  
ATOM   4290  CA  LEU B  68      15.232 -38.167 -39.560  1.00 85.08           C  
ATOM   4291  HA  LEU B  68      15.886 -38.026 -40.420  1.00 85.08           H  
ATOM   4292  C   LEU B  68      14.841 -39.651 -39.511  1.00 85.08           C  
ATOM   4293  CB  LEU B  68      15.969 -37.726 -38.285  1.00 85.08           C  
ATOM   4294  HB2 LEU B  68      15.376 -38.023 -37.421  1.00 85.08           H  
ATOM   4295  HB3 LEU B  68      16.052 -36.639 -38.271  1.00 85.08           H  
ATOM   4296  O   LEU B  68      15.435 -40.460 -40.223  1.00 85.08           O  
ATOM   4297  CG  LEU B  68      17.382 -38.318 -38.161  1.00 85.08           C  
ATOM   4298  HG  LEU B  68      17.365 -39.381 -38.403  1.00 85.08           H  
ATOM   4299  CD1 LEU B  68      18.375 -37.608 -39.087  1.00 85.08           C  
ATOM   4300 HD11 LEU B  68      18.414 -36.545 -38.849  1.00 85.08           H  
ATOM   4301 HD12 LEU B  68      18.076 -37.736 -40.128  1.00 85.08           H  
ATOM   4302 HD13 LEU B  68      19.367 -38.041 -38.959  1.00 85.08           H  
ATOM   4303  CD2 LEU B  68      17.875 -38.154 -36.728  1.00 85.08           C  
ATOM   4304 HD21 LEU B  68      17.272 -38.767 -36.057  1.00 85.08           H  
ATOM   4305 HD22 LEU B  68      17.800 -37.111 -36.421  1.00 85.08           H  
ATOM   4306 HD23 LEU B  68      18.917 -38.466 -36.657  1.00 85.08           H  
ATOM   4307  N   MET B  69      13.801 -40.007 -38.751  1.00 84.45           N  
ATOM   4308  H   MET B  69      13.363 -39.303 -38.173  1.00 84.45           H  
ATOM   4309  CA  MET B  69      13.266 -41.372 -38.707  1.00 84.45           C  
ATOM   4310  HA  MET B  69      14.055 -42.053 -38.387  1.00 84.45           H  
ATOM   4311  C   MET B  69      12.799 -41.852 -40.082  1.00 84.45           C  
ATOM   4312  CB  MET B  69      12.093 -41.463 -37.720  1.00 84.45           C  
ATOM   4313  HB2 MET B  69      11.559 -40.514 -37.666  1.00 84.45           H  
ATOM   4314  HB3 MET B  69      11.400 -42.224 -38.078  1.00 84.45           H  
ATOM   4315  O   MET B  69      13.086 -42.986 -40.467  1.00 84.45           O  
ATOM   4316  CG  MET B  69      12.562 -41.885 -36.328  1.00 84.45           C  
ATOM   4317  HG2 MET B  69      13.310 -41.173 -35.979  1.00 84.45           H  
ATOM   4318  HG3 MET B  69      13.040 -42.862 -36.409  1.00 84.45           H  
ATOM   4319  SD  MET B  69      11.266 -41.998 -35.061  1.00 84.45           S  
ATOM   4320  CE  MET B  69       9.952 -42.901 -35.914  1.00 84.45           C  
ATOM   4321  HE1 MET B  69      10.366 -43.744 -36.467  1.00 84.45           H  
ATOM   4322  HE2 MET B  69       9.443 -42.213 -36.589  1.00 84.45           H  
ATOM   4323  HE3 MET B  69       9.234 -43.263 -35.178  1.00 84.45           H  
ATOM   4324  N   MET B  70      12.126 -40.991 -40.850  1.00 85.72           N  
ATOM   4325  H   MET B  70      11.887 -40.087 -40.469  1.00 85.72           H  
ATOM   4326  CA  MET B  70      11.705 -41.317 -42.211  1.00 85.72           C  
ATOM   4327  HA  MET B  70      11.114 -42.232 -42.179  1.00 85.72           H  
ATOM   4328  C   MET B  70      12.918 -41.567 -43.120  1.00 85.72           C  
ATOM   4329  CB  MET B  70      10.818 -40.189 -42.755  1.00 85.72           C  
ATOM   4330  HB2 MET B  70      11.408 -39.277 -42.841  1.00 85.72           H  
ATOM   4331  HB3 MET B  70       9.997 -40.004 -42.062  1.00 85.72           H  
ATOM   4332  O   MET B  70      12.958 -42.566 -43.837  1.00 85.72           O  
ATOM   4333  CG  MET B  70      10.229 -40.554 -44.122  1.00 85.72           C  
ATOM   4334  HG2 MET B  70       9.524 -41.373 -43.979  1.00 85.72           H  
ATOM   4335  HG3 MET B  70      11.022 -40.905 -44.783  1.00 85.72           H  
ATOM   4336  SD  MET B  70       9.371 -39.202 -44.968  1.00 85.72           S  
ATOM   4337  CE  MET B  70      10.785 -38.183 -45.473  1.00 85.72           C  
ATOM   4338  HE1 MET B  70      11.310 -37.812 -44.592  1.00 85.72           H  
ATOM   4339  HE2 MET B  70      11.468 -38.774 -46.083  1.00 85.72           H  
ATOM   4340  HE3 MET B  70      10.426 -37.333 -46.054  1.00 85.72           H  
ATOM   4341  N   LEU B  71      13.936 -40.705 -43.084  1.00 84.67           N  
ATOM   4342  H   LEU B  71      13.870 -39.899 -42.479  1.00 84.67           H  
ATOM   4343  CA  LEU B  71      15.138 -40.878 -43.903  1.00 84.67           C  
ATOM   4344  HA  LEU B  71      14.840 -40.919 -44.951  1.00 84.67           H  
ATOM   4345  C   LEU B  71      15.865 -42.190 -43.567  1.00 84.67           C  
ATOM   4346  CB  LEU B  71      16.061 -39.669 -43.684  1.00 84.67           C  
ATOM   4347  HB2 LEU B  71      15.491 -38.745 -43.787  1.00 84.67           H  
ATOM   4348  HB3 LEU B  71      16.437 -39.705 -42.662  1.00 84.67           H  
ATOM   4349  O   LEU B  71      16.203 -42.968 -44.462  1.00 84.67           O  
ATOM   4350  CG  LEU B  71      17.249 -39.645 -44.664  1.00 84.67           C  
ATOM   4351  HG  LEU B  71      17.605 -40.658 -44.854  1.00 84.67           H  
ATOM   4352  CD1 LEU B  71      16.849 -39.008 -45.996  1.00 84.67           C  
ATOM   4353 HD11 LEU B  71      16.034 -39.574 -46.448  1.00 84.67           H  
ATOM   4354 HD12 LEU B  71      17.701 -39.015 -46.676  1.00 84.67           H  
ATOM   4355 HD13 LEU B  71      16.526 -37.979 -45.836  1.00 84.67           H  
ATOM   4356  CD2 LEU B  71      18.414 -38.859 -44.069  1.00 84.67           C  
ATOM   4357 HD21 LEU B  71      18.750 -39.337 -43.149  1.00 84.67           H  
ATOM   4358 HD22 LEU B  71      18.102 -37.838 -43.847  1.00 84.67           H  
ATOM   4359 HD23 LEU B  71      19.246 -38.839 -44.772  1.00 84.67           H  
ATOM   4360  N   VAL B  72      16.078 -42.452 -42.277  1.00 85.21           N  
ATOM   4361  H   VAL B  72      15.768 -41.771 -41.598  1.00 85.21           H  
ATOM   4362  CA  VAL B  72      16.792 -43.639 -41.793  1.00 85.21           C  
ATOM   4363  HA  VAL B  72      17.737 -43.720 -42.330  1.00 85.21           H  
ATOM   4364  C   VAL B  72      16.009 -44.913 -42.101  1.00 85.21           C  
ATOM   4365  CB  VAL B  72      17.112 -43.488 -40.294  1.00 85.21           C  
ATOM   4366  HB  VAL B  72      16.205 -43.227 -39.747  1.00 85.21           H  
ATOM   4367  O   VAL B  72      16.576 -45.856 -42.656  1.00 85.21           O  
ATOM   4368  CG1 VAL B  72      17.703 -44.760 -39.676  1.00 85.21           C  
ATOM   4369 HG11 VAL B  72      18.590 -45.075 -40.227  1.00 85.21           H  
ATOM   4370 HG12 VAL B  72      16.958 -45.555 -39.677  1.00 85.21           H  
ATOM   4371 HG13 VAL B  72      17.980 -44.570 -38.639  1.00 85.21           H  
ATOM   4372  CG2 VAL B  72      18.149 -42.373 -40.124  1.00 85.21           C  
ATOM   4373 HG21 VAL B  72      18.451 -42.307 -39.079  1.00 85.21           H  
ATOM   4374 HG22 VAL B  72      19.020 -42.589 -40.742  1.00 85.21           H  
ATOM   4375 HG23 VAL B  72      17.740 -41.409 -40.424  1.00 85.21           H  
ATOM   4376  N   GLY B  73      14.697 -44.924 -41.851  1.00 81.82           N  
ATOM   4377  H   GLY B  73      14.278 -44.124 -41.398  1.00 81.82           H  
ATOM   4378  CA  GLY B  73      13.826 -46.038 -42.220  1.00 81.82           C  
ATOM   4379  HA2 GLY B  73      14.129 -46.934 -41.678  1.00 81.82           H  
ATOM   4380  HA3 GLY B  73      12.801 -45.793 -41.942  1.00 81.82           H  
ATOM   4381  C   GLY B  73      13.868 -46.326 -43.724  1.00 81.82           C  
ATOM   4382  O   GLY B  73      14.049 -47.474 -44.131  1.00 81.82           O  
ATOM   4383  N   PHE B  74      13.805 -45.294 -44.571  1.00 81.74           N  
ATOM   4384  H   PHE B  74      13.684 -44.363 -44.198  1.00 81.74           H  
ATOM   4385  CA  PHE B  74      13.874 -45.461 -46.025  1.00 81.74           C  
ATOM   4386  HA  PHE B  74      13.093 -46.158 -46.329  1.00 81.74           H  
ATOM   4387  C   PHE B  74      15.216 -46.047 -46.490  1.00 81.74           C  
ATOM   4388  CB  PHE B  74      13.605 -44.118 -46.712  1.00 81.74           C  
ATOM   4389  HB2 PHE B  74      12.623 -43.754 -46.409  1.00 81.74           H  
ATOM   4390  HB3 PHE B  74      14.341 -43.385 -46.380  1.00 81.74           H  
ATOM   4391  O   PHE B  74      15.235 -47.005 -47.268  1.00 81.74           O  
ATOM   4392  CG  PHE B  74      13.640 -44.212 -48.224  1.00 81.74           C  
ATOM   4393  CD1 PHE B  74      14.794 -43.826 -48.934  1.00 81.74           C  
ATOM   4394  HD1 PHE B  74      15.651 -43.441 -48.402  1.00 81.74           H  
ATOM   4395  CD2 PHE B  74      12.524 -44.712 -48.920  1.00 81.74           C  
ATOM   4396  HD2 PHE B  74      11.639 -45.009 -48.378  1.00 81.74           H  
ATOM   4397  CE1 PHE B  74      14.826 -43.931 -50.337  1.00 81.74           C  
ATOM   4398  HE1 PHE B  74      15.705 -43.618 -50.881  1.00 81.74           H  
ATOM   4399  CE2 PHE B  74      12.555 -44.810 -50.322  1.00 81.74           C  
ATOM   4400  HE2 PHE B  74      11.690 -45.178 -50.854  1.00 81.74           H  
ATOM   4401  CZ  PHE B  74      13.705 -44.418 -51.031  1.00 81.74           C  
ATOM   4402  HZ  PHE B  74      13.721 -44.480 -52.109  1.00 81.74           H  
ATOM   4403  N   LEU B  75      16.339 -45.515 -45.991  1.00 81.27           N  
ATOM   4404  H   LEU B  75      16.254 -44.738 -45.351  1.00 81.27           H  
ATOM   4405  CA  LEU B  75      17.681 -46.014 -46.315  1.00 81.27           C  
ATOM   4406  HA  LEU B  75      17.828 -45.962 -47.394  1.00 81.27           H  
ATOM   4407  C   LEU B  75      17.846 -47.484 -45.916  1.00 81.27           C  
ATOM   4408  CB  LEU B  75      18.740 -45.150 -45.608  1.00 81.27           C  
ATOM   4409  HB2 LEU B  75      18.451 -45.035 -44.564  1.00 81.27           H  
ATOM   4410  HB3 LEU B  75      19.695 -45.675 -45.627  1.00 81.27           H  
ATOM   4411  O   LEU B  75      18.370 -48.279 -46.698  1.00 81.27           O  
ATOM   4412  CG  LEU B  75      18.948 -43.757 -46.228  1.00 81.27           C  
ATOM   4413  HG  LEU B  75      17.990 -43.257 -46.365  1.00 81.27           H  
ATOM   4414  CD1 LEU B  75      19.813 -42.913 -45.294  1.00 81.27           C  
ATOM   4415 HD11 LEU B  75      19.977 -41.926 -45.727  1.00 81.27           H  
ATOM   4416 HD12 LEU B  75      19.298 -42.784 -44.342  1.00 81.27           H  
ATOM   4417 HD13 LEU B  75      20.771 -43.402 -45.119  1.00 81.27           H  
ATOM   4418  CD2 LEU B  75      19.655 -43.841 -47.584  1.00 81.27           C  
ATOM   4419 HD21 LEU B  75      19.879 -42.835 -47.940  1.00 81.27           H  
ATOM   4420 HD22 LEU B  75      18.994 -44.316 -48.309  1.00 81.27           H  
ATOM   4421 HD23 LEU B  75      20.582 -44.406 -47.493  1.00 81.27           H  
ATOM   4422  N   GLY B  76      17.349 -47.857 -44.736  1.00 78.72           N  
ATOM   4423  H   GLY B  76      16.949 -47.150 -44.137  1.00 78.72           H  
ATOM   4424  CA  GLY B  76      17.389 -49.229 -44.245  1.00 78.72           C  
ATOM   4425  HA2 GLY B  76      18.418 -49.590 -44.247  1.00 78.72           H  
ATOM   4426  HA3 GLY B  76      17.029 -49.212 -43.217  1.00 78.72           H  
ATOM   4427  C   GLY B  76      16.521 -50.191 -45.064  1.00 78.72           C  
ATOM   4428  O   GLY B  76      16.979 -51.275 -45.433  1.00 78.72           O  
ATOM   4429  N   CYS B  77      15.295 -49.788 -45.416  1.00 78.39           N  
ATOM   4430  H   CYS B  77      14.968 -48.896 -45.076  1.00 78.39           H  
ATOM   4431  CA  CYS B  77      14.388 -50.592 -46.242  1.00 78.39           C  
ATOM   4432  HA  CYS B  77      14.229 -51.562 -45.771  1.00 78.39           H  
ATOM   4433  C   CYS B  77      14.937 -50.821 -47.647  1.00 78.39           C  
ATOM   4434  CB  CYS B  77      13.042 -49.880 -46.403  1.00 78.39           C  
ATOM   4435  HB2 CYS B  77      12.422 -50.428 -47.113  1.00 78.39           H  
ATOM   4436  HB3 CYS B  77      13.183 -48.864 -46.771  1.00 78.39           H  
ATOM   4437  O   CYS B  77      15.095 -51.959 -48.098  1.00 78.39           O  
ATOM   4438  SG  CYS B  77      12.183 -49.822 -44.845  1.00 78.39           S  
ATOM   4439  HG  CYS B  77      12.872 -48.821 -44.288  1.00 78.39           H  
ATOM   4440  N   CYS B  78      15.219 -49.726 -48.352  1.00 76.80           N  
ATOM   4441  H   CYS B  78      15.079 -48.821 -47.925  1.00 76.80           H  
ATOM   4442  CA  CYS B  78      15.659 -49.771 -49.737  1.00 76.80           C  
ATOM   4443  HA  CYS B  78      14.989 -50.411 -50.310  1.00 76.80           H  
ATOM   4444  C   CYS B  78      17.058 -50.379 -49.846  1.00 76.80           C  
ATOM   4445  CB  CYS B  78      15.589 -48.358 -50.314  1.00 76.80           C  
ATOM   4446  HB2 CYS B  78      15.958 -47.645 -49.577  1.00 76.80           H  
ATOM   4447  HB3 CYS B  78      16.188 -48.299 -51.223  1.00 76.80           H  
ATOM   4448  O   CYS B  78      17.299 -51.175 -50.753  1.00 76.80           O  
ATOM   4449  SG  CYS B  78      13.873 -47.951 -50.721  1.00 76.80           S  
ATOM   4450  HG  CYS B  78      13.968 -46.625 -50.583  1.00 76.80           H  
ATOM   4451  N   GLY B  79      17.947 -50.102 -48.885  1.00 76.62           N  
ATOM   4452  H   GLY B  79      17.702 -49.447 -48.157  1.00 76.62           H  
ATOM   4453  CA  GLY B  79      19.262 -50.730 -48.814  1.00 76.62           C  
ATOM   4454  HA2 GLY B  79      19.806 -50.320 -47.963  1.00 76.62           H  
ATOM   4455  HA3 GLY B  79      19.810 -50.516 -49.732  1.00 76.62           H  
ATOM   4456  C   GLY B  79      19.181 -52.247 -48.655  1.00 76.62           C  
ATOM   4457  O   GLY B  79      19.877 -52.973 -49.369  1.00 76.62           O  
ATOM   4458  N   ALA B  80      18.282 -52.738 -47.795  1.00 76.80           N  
ATOM   4459  H   ALA B  80      17.752 -52.102 -47.216  1.00 76.80           H  
ATOM   4460  CA  ALA B  80      18.057 -54.169 -47.632  1.00 76.80           C  
ATOM   4461  HA  ALA B  80      19.021 -54.643 -47.444  1.00 76.80           H  
ATOM   4462  C   ALA B  80      17.478 -54.804 -48.906  1.00 76.80           C  
ATOM   4463  CB  ALA B  80      17.167 -54.405 -46.407  1.00 76.80           C  
ATOM   4464  HB1 ALA B  80      16.195 -53.933 -46.545  1.00 76.80           H  
ATOM   4465  HB2 ALA B  80      17.644 -53.979 -45.524  1.00 76.80           H  
ATOM   4466  HB3 ALA B  80      17.027 -55.475 -46.251  1.00 76.80           H  
ATOM   4467  O   ALA B  80      18.016 -55.801 -49.389  1.00 76.80           O  
ATOM   4468  N   VAL B  81      16.417 -54.230 -49.488  1.00 77.81           N  
ATOM   4469  H   VAL B  81      16.027 -53.406 -49.053  1.00 77.81           H  
ATOM   4470  CA  VAL B  81      15.737 -54.800 -50.667  1.00 77.81           C  
ATOM   4471  HA  VAL B  81      15.497 -55.841 -50.452  1.00 77.81           H  
ATOM   4472  C   VAL B  81      16.631 -54.806 -51.900  1.00 77.81           C  
ATOM   4473  CB  VAL B  81      14.405 -54.084 -50.956  1.00 77.81           C  
ATOM   4474  HB  VAL B  81      14.562 -53.005 -50.957  1.00 77.81           H  
ATOM   4475  O   VAL B  81      16.774 -55.864 -52.523  1.00 77.81           O  
ATOM   4476  CG1 VAL B  81      13.767 -54.496 -52.290  1.00 77.81           C  
ATOM   4477 HG11 VAL B  81      14.373 -54.150 -53.127  1.00 77.81           H  
ATOM   4478 HG12 VAL B  81      12.784 -54.034 -52.381  1.00 77.81           H  
ATOM   4479 HG13 VAL B  81      13.657 -55.580 -52.341  1.00 77.81           H  
ATOM   4480  CG2 VAL B  81      13.412 -54.455 -49.860  1.00 77.81           C  
ATOM   4481 HG21 VAL B  81      13.841 -54.217 -48.887  1.00 77.81           H  
ATOM   4482 HG22 VAL B  81      13.174 -55.519 -49.891  1.00 77.81           H  
ATOM   4483 HG23 VAL B  81      12.495 -53.882 -49.995  1.00 77.81           H  
ATOM   4484  N   GLN B  82      17.256 -53.670 -52.221  1.00 78.15           N  
ATOM   4485  H   GLN B  82      17.132 -52.857 -51.635  1.00 78.15           H  
ATOM   4486  CA  GLN B  82      18.118 -53.528 -53.398  1.00 78.15           C  
ATOM   4487  HA  GLN B  82      17.644 -54.039 -54.236  1.00 78.15           H  
ATOM   4488  C   GLN B  82      19.494 -54.182 -53.228  1.00 78.15           C  
ATOM   4489  CB  GLN B  82      18.278 -52.048 -53.781  1.00 78.15           C  
ATOM   4490  HB2 GLN B  82      18.999 -51.987 -54.596  1.00 78.15           H  
ATOM   4491  HB3 GLN B  82      18.681 -51.486 -52.938  1.00 78.15           H  
ATOM   4492  O   GLN B  82      20.256 -54.227 -54.188  1.00 78.15           O  
ATOM   4493  CG  GLN B  82      16.971 -51.406 -54.271  1.00 78.15           C  
ATOM   4494  HG2 GLN B  82      16.522 -52.049 -55.027  1.00 78.15           H  
ATOM   4495  HG3 GLN B  82      16.272 -51.307 -53.441  1.00 78.15           H  
ATOM   4496  CD  GLN B  82      17.198 -50.028 -54.892  1.00 78.15           C  
ATOM   4497  NE2 GLN B  82      16.215 -49.473 -55.565  1.00 78.15           N  
ATOM   4498 HE21 GLN B  82      15.313 -49.919 -55.650  1.00 78.15           H  
ATOM   4499 HE22 GLN B  82      16.414 -48.561 -55.952  1.00 78.15           H  
ATOM   4500  OE1 GLN B  82      18.256 -49.429 -54.801  1.00 78.15           O  
ATOM   4501  N   GLU B  83      19.827 -54.694 -52.036  1.00 76.28           N  
ATOM   4502  H   GLU B  83      19.170 -54.604 -51.274  1.00 76.28           H  
ATOM   4503  CA  GLU B  83      21.171 -55.207 -51.730  1.00 76.28           C  
ATOM   4504  HA  GLU B  83      21.205 -55.360 -50.651  1.00 76.28           H  
ATOM   4505  C   GLU B  83      22.252 -54.143 -52.017  1.00 76.28           C  
ATOM   4506  CB  GLU B  83      21.420 -56.590 -52.393  1.00 76.28           C  
ATOM   4507  HB2 GLU B  83      21.346 -56.505 -53.477  1.00 76.28           H  
ATOM   4508  HB3 GLU B  83      22.425 -56.929 -52.144  1.00 76.28           H  
ATOM   4509  O   GLU B  83      23.352 -54.435 -52.487  1.00 76.28           O  
ATOM   4510  CG  GLU B  83      20.416 -57.646 -51.897  1.00 76.28           C  
ATOM   4511  HG2 GLU B  83      19.411 -57.279 -52.103  1.00 76.28           H  
ATOM   4512  HG3 GLU B  83      20.514 -57.731 -50.814  1.00 76.28           H  
ATOM   4513  CD  GLU B  83      20.524 -59.062 -52.505  1.00 76.28           C  
ATOM   4514  OE1 GLU B  83      19.583 -59.851 -52.232  1.00 76.28           O  
ATOM   4515  OE2 GLU B  83      21.499 -59.448 -53.190  1.00 76.28           O  
ATOM   4516  N   SER B  84      21.927 -52.877 -51.734  1.00 78.25           N  
ATOM   4517  H   SER B  84      21.041 -52.718 -51.276  1.00 78.25           H  
ATOM   4518  CA  SER B  84      22.818 -51.738 -51.942  1.00 78.25           C  
ATOM   4519  HA  SER B  84      23.438 -51.927 -52.817  1.00 78.25           H  
ATOM   4520  C   SER B  84      23.722 -51.554 -50.728  1.00 78.25           C  
ATOM   4521  CB  SER B  84      22.004 -50.474 -52.228  1.00 78.25           C  
ATOM   4522  HB2 SER B  84      21.560 -50.550 -53.220  1.00 78.25           H  
ATOM   4523  HB3 SER B  84      21.201 -50.385 -51.497  1.00 78.25           H  
ATOM   4524  O   SER B  84      23.279 -51.149 -49.652  1.00 78.25           O  
ATOM   4525  OG  SER B  84      22.820 -49.317 -52.154  1.00 78.25           O  
ATOM   4526  HG  SER B  84      22.303 -48.603 -52.533  1.00 78.25           H  
ATOM   4527  N   GLN B  85      25.020 -51.806 -50.907  1.00 75.29           N  
ATOM   4528  H   GLN B  85      25.312 -52.210 -51.785  1.00 75.29           H  
ATOM   4529  CA  GLN B  85      26.012 -51.576 -49.852  1.00 75.29           C  
ATOM   4530  HA  GLN B  85      25.736 -52.145 -48.965  1.00 75.29           H  
ATOM   4531  C   GLN B  85      26.113 -50.109 -49.444  1.00 75.29           C  
ATOM   4532  CB  GLN B  85      27.395 -52.014 -50.321  1.00 75.29           C  
ATOM   4533  HB2 GLN B  85      28.115 -51.753 -49.546  1.00 75.29           H  
ATOM   4534  HB3 GLN B  85      27.667 -51.486 -51.235  1.00 75.29           H  
ATOM   4535  O   GLN B  85      26.323 -49.816 -48.272  1.00 75.29           O  
ATOM   4536  CG  GLN B  85      27.460 -53.515 -50.557  1.00 75.29           C  
ATOM   4537  HG2 GLN B  85      26.998 -54.041 -49.721  1.00 75.29           H  
ATOM   4538  HG3 GLN B  85      26.935 -53.777 -51.475  1.00 75.29           H  
ATOM   4539  CD  GLN B  85      28.908 -53.924 -50.677  1.00 75.29           C  
ATOM   4540  NE2 GLN B  85      29.373 -54.748 -49.789  1.00 75.29           N  
ATOM   4541 HE21 GLN B  85      28.807 -55.076 -49.019  1.00 75.29           H  
ATOM   4542 HE22 GLN B  85      30.346 -54.998 -49.891  1.00 75.29           H  
ATOM   4543  OE1 GLN B  85      29.655 -53.492 -51.537  1.00 75.29           O  
ATOM   4544  N   CYS B  86      25.955 -49.188 -50.397  1.00 73.21           N  
ATOM   4545  H   CYS B  86      25.731 -49.489 -51.335  1.00 73.21           H  
ATOM   4546  CA  CYS B  86      26.037 -47.759 -50.117  1.00 73.21           C  
ATOM   4547  HA  CYS B  86      26.961 -47.555 -49.576  1.00 73.21           H  
ATOM   4548  C   CYS B  86      24.882 -47.320 -49.210  1.00 73.21           C  
ATOM   4549  CB  CYS B  86      26.073 -47.009 -51.454  1.00 73.21           C  
ATOM   4550  HB2 CYS B  86      26.879 -47.400 -52.076  1.00 73.21           H  
ATOM   4551  HB3 CYS B  86      25.126 -47.131 -51.980  1.00 73.21           H  
ATOM   4552  O   CYS B  86      25.109 -46.647 -48.210  1.00 73.21           O  
ATOM   4553  SG  CYS B  86      26.370 -45.245 -51.169  1.00 73.21           S  
ATOM   4554  HG  CYS B  86      27.519 -45.336 -50.492  1.00 73.21           H  
ATOM   4555  N   MET B  87      23.660 -47.786 -49.488  1.00 78.87           N  
ATOM   4556  H   MET B  87      23.533 -48.392 -50.286  1.00 78.87           H  
ATOM   4557  CA  MET B  87      22.496 -47.457 -48.664  1.00 78.87           C  
ATOM   4558  HA  MET B  87      22.472 -46.380 -48.496  1.00 78.87           H  
ATOM   4559  C   MET B  87      22.544 -48.118 -47.285  1.00 78.87           C  
ATOM   4560  CB  MET B  87      21.215 -47.856 -49.390  1.00 78.87           C  
ATOM   4561  HB2 MET B  87      21.285 -48.902 -49.691  1.00 78.87           H  
ATOM   4562  HB3 MET B  87      20.376 -47.743 -48.703  1.00 78.87           H  
ATOM   4563  O   MET B  87      22.214 -47.467 -46.300  1.00 78.87           O  
ATOM   4564  CG  MET B  87      20.966 -46.986 -50.622  1.00 78.87           C  
ATOM   4565  HG2 MET B  87      21.780 -47.121 -51.333  1.00 78.87           H  
ATOM   4566  HG3 MET B  87      20.957 -45.938 -50.322  1.00 78.87           H  
ATOM   4567  SD  MET B  87      19.407 -47.368 -51.452  1.00 78.87           S  
ATOM   4568  CE  MET B  87      18.295 -46.590 -50.257  1.00 78.87           C  
ATOM   4569  HE1 MET B  87      17.322 -46.428 -50.722  1.00 78.87           H  
ATOM   4570  HE2 MET B  87      18.199 -47.209 -49.365  1.00 78.87           H  
ATOM   4571  HE3 MET B  87      18.692 -45.611 -49.987  1.00 78.87           H  
ATOM   4572  N   LEU B  88      23.003 -49.372 -47.186  1.00 78.27           N  
ATOM   4573  H   LEU B  88      23.226 -49.876 -48.032  1.00 78.27           H  
ATOM   4574  CA  LEU B  88      23.194 -50.046 -45.892  1.00 78.27           C  
ATOM   4575  HA  LEU B  88      22.281 -49.949 -45.305  1.00 78.27           H  
ATOM   4576  C   LEU B  88      24.314 -49.404 -45.061  1.00 78.27           C  
ATOM   4577  CB  LEU B  88      23.485 -51.538 -46.127  1.00 78.27           C  
ATOM   4578  HB2 LEU B  88      24.209 -51.627 -46.938  1.00 78.27           H  
ATOM   4579  HB3 LEU B  88      23.940 -51.961 -45.231  1.00 78.27           H  
ATOM   4580  O   LEU B  88      24.180 -49.276 -43.845  1.00 78.27           O  
ATOM   4581  CG  LEU B  88      22.221 -52.347 -46.456  1.00 78.27           C  
ATOM   4582  HG  LEU B  88      21.592 -51.775 -47.138  1.00 78.27           H  
ATOM   4583  CD1 LEU B  88      22.604 -53.655 -47.147  1.00 78.27           C  
ATOM   4584 HD11 LEU B  88      23.190 -53.434 -48.039  1.00 78.27           H  
ATOM   4585 HD12 LEU B  88      21.699 -54.175 -47.462  1.00 78.27           H  
ATOM   4586 HD13 LEU B  88      23.186 -54.281 -46.471  1.00 78.27           H  
ATOM   4587  CD2 LEU B  88      21.419 -52.680 -45.194  1.00 78.27           C  
ATOM   4588 HD21 LEU B  88      20.506 -53.210 -45.465  1.00 78.27           H  
ATOM   4589 HD22 LEU B  88      21.139 -51.764 -44.673  1.00 78.27           H  
ATOM   4590 HD23 LEU B  88      22.016 -53.295 -44.521  1.00 78.27           H  
ATOM   4591  N   GLY B  89      25.398 -48.967 -45.709  1.00 79.23           N  
ATOM   4592  H   GLY B  89      25.469 -49.140 -46.702  1.00 79.23           H  
ATOM   4593  CA  GLY B  89      26.481 -48.223 -45.066  1.00 79.23           C  
ATOM   4594  HA2 GLY B  89      26.871 -48.796 -44.225  1.00 79.23           H  
ATOM   4595  HA3 GLY B  89      27.280 -48.066 -45.790  1.00 79.23           H  
ATOM   4596  C   GLY B  89      26.024 -46.857 -44.553  1.00 79.23           C  
ATOM   4597  O   GLY B  89      26.321 -46.507 -43.415  1.00 79.23           O  
ATOM   4598  N   LEU B  90      25.238 -46.122 -45.347  1.00 80.12           N  
ATOM   4599  H   LEU B  90      25.067 -46.444 -46.289  1.00 80.12           H  
ATOM   4600  CA  LEU B  90      24.601 -44.870 -44.923  1.00 80.12           C  
ATOM   4601  HA  LEU B  90      25.365 -44.189 -44.549  1.00 80.12           H  
ATOM   4602  C   LEU B  90      23.620 -45.092 -43.768  1.00 80.12           C  
ATOM   4603  CB  LEU B  90      23.893 -44.225 -46.131  1.00 80.12           C  
ATOM   4604  HB2 LEU B  90      23.014 -43.679 -45.791  1.00 80.12           H  
ATOM   4605  HB3 LEU B  90      23.540 -45.009 -46.801  1.00 80.12           H  
ATOM   4606  O   LEU B  90      23.659 -44.350 -42.793  1.00 80.12           O  
ATOM   4607  CG  LEU B  90      24.806 -43.248 -46.890  1.00 80.12           C  
ATOM   4608  HG  LEU B  90      25.832 -43.616 -46.877  1.00 80.12           H  
ATOM   4609  CD1 LEU B  90      24.366 -43.117 -48.347  1.00 80.12           C  
ATOM   4610 HD11 LEU B  90      24.439 -44.086 -48.841  1.00 80.12           H  
ATOM   4611 HD12 LEU B  90      23.337 -42.761 -48.397  1.00 80.12           H  
ATOM   4612 HD13 LEU B  90      25.016 -42.412 -48.865  1.00 80.12           H  
ATOM   4613  CD2 LEU B  90      24.752 -41.860 -46.249  1.00 80.12           C  
ATOM   4614 HD21 LEU B  90      25.451 -41.194 -46.754  1.00 80.12           H  
ATOM   4615 HD22 LEU B  90      23.747 -41.445 -46.328  1.00 80.12           H  
ATOM   4616 HD23 LEU B  90      25.030 -41.921 -45.196  1.00 80.12           H  
ATOM   4617  N   PHE B  91      22.788 -46.134 -43.837  1.00 82.24           N  
ATOM   4618  H   PHE B  91      22.767 -46.679 -44.687  1.00 82.24           H  
ATOM   4619  CA  PHE B  91      21.876 -46.510 -42.755  1.00 82.24           C  
ATOM   4620  HA  PHE B  91      21.201 -45.679 -42.549  1.00 82.24           H  
ATOM   4621  C   PHE B  91      22.628 -46.812 -41.452  1.00 82.24           C  
ATOM   4622  CB  PHE B  91      21.047 -47.718 -43.206  1.00 82.24           C  
ATOM   4623  HB2 PHE B  91      20.391 -47.412 -44.021  1.00 82.24           H  
ATOM   4624  HB3 PHE B  91      21.714 -48.486 -43.597  1.00 82.24           H  
ATOM   4625  O   PHE B  91      22.266 -46.296 -40.397  1.00 82.24           O  
ATOM   4626  CG  PHE B  91      20.203 -48.326 -42.106  1.00 82.24           C  
ATOM   4627  CD1 PHE B  91      20.563 -49.556 -41.531  1.00 82.24           C  
ATOM   4628  HD1 PHE B  91      21.452 -50.060 -41.882  1.00 82.24           H  
ATOM   4629  CD2 PHE B  91      19.067 -47.649 -41.641  1.00 82.24           C  
ATOM   4630  HD2 PHE B  91      18.800 -46.691 -42.063  1.00 82.24           H  
ATOM   4631  CE1 PHE B  91      19.783 -50.122 -40.509  1.00 82.24           C  
ATOM   4632  HE1 PHE B  91      20.067 -51.056 -40.047  1.00 82.24           H  
ATOM   4633  CE2 PHE B  91      18.276 -48.218 -40.631  1.00 82.24           C  
ATOM   4634  HE2 PHE B  91      17.387 -47.712 -40.285  1.00 82.24           H  
ATOM   4635  CZ  PHE B  91      18.630 -49.455 -40.070  1.00 82.24           C  
ATOM   4636  HZ  PHE B  91      18.021 -49.877 -39.285  1.00 82.24           H  
ATOM   4637  N   PHE B  92      23.709 -47.592 -41.530  1.00 80.38           N  
ATOM   4638  H   PHE B  92      23.964 -47.975 -42.430  1.00 80.38           H  
ATOM   4639  CA  PHE B  92      24.571 -47.869 -40.382  1.00 80.38           C  
ATOM   4640  HA  PHE B  92      23.970 -48.295 -39.580  1.00 80.38           H  
ATOM   4641  C   PHE B  92      25.205 -46.586 -39.830  1.00 80.38           C  
ATOM   4642  CB  PHE B  92      25.639 -48.890 -40.793  1.00 80.38           C  
ATOM   4643  HB2 PHE B  92      25.145 -49.809 -41.110  1.00 80.38           H  
ATOM   4644  HB3 PHE B  92      26.196 -48.507 -41.648  1.00 80.38           H  
ATOM   4645  O   PHE B  92      25.186 -46.369 -38.623  1.00 80.38           O  
ATOM   4646  CG  PHE B  92      26.619 -49.220 -39.685  1.00 80.38           C  
ATOM   4647  CD1 PHE B  92      27.802 -48.470 -39.540  1.00 80.38           C  
ATOM   4648  HD1 PHE B  92      28.017 -47.657 -40.217  1.00 80.38           H  
ATOM   4649  CD2 PHE B  92      26.338 -50.263 -38.784  1.00 80.38           C  
ATOM   4650  HD2 PHE B  92      25.432 -50.841 -38.889  1.00 80.38           H  
ATOM   4651  CE1 PHE B  92      28.695 -48.758 -38.493  1.00 80.38           C  
ATOM   4652  HE1 PHE B  92      29.592 -48.169 -38.370  1.00 80.38           H  
ATOM   4653  CE2 PHE B  92      27.239 -50.558 -37.746  1.00 80.38           C  
ATOM   4654  HE2 PHE B  92      27.036 -51.370 -37.063  1.00 80.38           H  
ATOM   4655  CZ  PHE B  92      28.412 -49.800 -37.595  1.00 80.38           C  
ATOM   4656  HZ  PHE B  92      29.094 -50.018 -36.786  1.00 80.38           H  
ATOM   4657  N   GLY B  93      25.717 -45.714 -40.704  1.00 82.51           N  
ATOM   4658  H   GLY B  93      25.713 -45.952 -41.685  1.00 82.51           H  
ATOM   4659  CA  GLY B  93      26.304 -44.434 -40.307  1.00 82.51           C  
ATOM   4660  HA2 GLY B  93      27.153 -44.614 -39.648  1.00 82.51           H  
ATOM   4661  HA3 GLY B  93      26.651 -43.912 -41.198  1.00 82.51           H  
ATOM   4662  C   GLY B  93      25.311 -43.528 -39.578  1.00 82.51           C  
ATOM   4663  O   GLY B  93      25.632 -43.006 -38.514  1.00 82.51           O  
ATOM   4664  N   PHE B  94      24.088 -43.385 -40.094  1.00 82.04           N  
ATOM   4665  H   PHE B  94      23.873 -43.827 -40.977  1.00 82.04           H  
ATOM   4666  CA  PHE B  94      23.050 -42.587 -39.437  1.00 82.04           C  
ATOM   4667  HA  PHE B  94      23.460 -41.603 -39.211  1.00 82.04           H  
ATOM   4668  C   PHE B  94      22.604 -43.178 -38.100  1.00 82.04           C  
ATOM   4669  CB  PHE B  94      21.838 -42.410 -40.356  1.00 82.04           C  
ATOM   4670  HB2 PHE B  94      21.625 -43.343 -40.878  1.00 82.04           H  
ATOM   4671  HB3 PHE B  94      20.980 -42.182 -39.724  1.00 82.04           H  
ATOM   4672  O   PHE B  94      22.473 -42.429 -37.135  1.00 82.04           O  
ATOM   4673  CG  PHE B  94      21.965 -41.265 -41.337  1.00 82.04           C  
ATOM   4674  CD1 PHE B  94      21.984 -39.943 -40.855  1.00 82.04           C  
ATOM   4675  HD1 PHE B  94      21.918 -39.752 -39.794  1.00 82.04           H  
ATOM   4676  CD2 PHE B  94      22.028 -41.503 -42.722  1.00 82.04           C  
ATOM   4677  HD2 PHE B  94      21.990 -42.514 -43.098  1.00 82.04           H  
ATOM   4678  CE1 PHE B  94      22.081 -38.865 -41.751  1.00 82.04           C  
ATOM   4679  HE1 PHE B  94      22.094 -37.852 -41.376  1.00 82.04           H  
ATOM   4680  CE2 PHE B  94      22.125 -40.425 -43.619  1.00 82.04           C  
ATOM   4681  HE2 PHE B  94      22.168 -40.608 -44.683  1.00 82.04           H  
ATOM   4682  CZ  PHE B  94      22.154 -39.106 -43.134  1.00 82.04           C  
ATOM   4683  HZ  PHE B  94      22.224 -38.276 -43.821  1.00 82.04           H  
ATOM   4684  N   LEU B  95      22.409 -44.499 -38.010  1.00 81.38           N  
ATOM   4685  H   LEU B  95      22.514 -45.073 -38.834  1.00 81.38           H  
ATOM   4686  CA  LEU B  95      22.074 -45.141 -36.736  1.00 81.38           C  
ATOM   4687  HA  LEU B  95      21.180 -44.670 -36.328  1.00 81.38           H  
ATOM   4688  C   LEU B  95      23.170 -44.942 -35.690  1.00 81.38           C  
ATOM   4689  CB  LEU B  95      21.838 -46.644 -36.935  1.00 81.38           C  
ATOM   4690  HB2 LEU B  95      22.114 -47.154 -36.012  1.00 81.38           H  
ATOM   4691  HB3 LEU B  95      22.496 -47.012 -37.722  1.00 81.38           H  
ATOM   4692  O   LEU B  95      22.861 -44.705 -34.529  1.00 81.38           O  
ATOM   4693  CG  LEU B  95      20.386 -47.028 -37.244  1.00 81.38           C  
ATOM   4694  HG  LEU B  95      20.032 -46.495 -38.126  1.00 81.38           H  
ATOM   4695  CD1 LEU B  95      20.347 -48.531 -37.508  1.00 81.38           C  
ATOM   4696 HD11 LEU B  95      20.748 -49.072 -36.651  1.00 81.38           H  
ATOM   4697 HD12 LEU B  95      19.312 -48.839 -37.651  1.00 81.38           H  
ATOM   4698 HD13 LEU B  95      20.934 -48.757 -38.398  1.00 81.38           H  
ATOM   4699  CD2 LEU B  95      19.449 -46.761 -36.062  1.00 81.38           C  
ATOM   4700 HD21 LEU B  95      19.823 -47.255 -35.165  1.00 81.38           H  
ATOM   4701 HD22 LEU B  95      19.370 -45.692 -35.863  1.00 81.38           H  
ATOM   4702 HD23 LEU B  95      18.448 -47.130 -36.287  1.00 81.38           H  
ATOM   4703  N   LEU B  96      24.438 -44.997 -36.097  1.00 83.56           N  
ATOM   4704  H   LEU B  96      24.630 -45.247 -37.057  1.00 83.56           H  
ATOM   4705  CA  LEU B  96      25.564 -44.798 -35.190  1.00 83.56           C  
ATOM   4706  HA  LEU B  96      25.417 -45.452 -34.331  1.00 83.56           H  
ATOM   4707  C   LEU B  96      25.614 -43.358 -34.660  1.00 83.56           C  
ATOM   4708  CB  LEU B  96      26.837 -45.241 -35.928  1.00 83.56           C  
ATOM   4709  HB2 LEU B  96      26.601 -46.180 -36.431  1.00 83.56           H  
ATOM   4710  HB3 LEU B  96      27.100 -44.516 -36.699  1.00 83.56           H  
ATOM   4711  O   LEU B  96      25.885 -43.148 -33.480  1.00 83.56           O  
ATOM   4712  CG  LEU B  96      28.031 -45.496 -34.992  1.00 83.56           C  
ATOM   4713  HG  LEU B  96      27.675 -45.728 -33.988  1.00 83.56           H  
ATOM   4714  CD1 LEU B  96      28.831 -46.698 -35.497  1.00 83.56           C  
ATOM   4715 HD11 LEU B  96      29.676 -46.881 -34.833  1.00 83.56           H  
ATOM   4716 HD12 LEU B  96      28.193 -47.581 -35.502  1.00 83.56           H  
ATOM   4717 HD13 LEU B  96      29.193 -46.503 -36.507  1.00 83.56           H  
ATOM   4718  CD2 LEU B  96      28.976 -44.295 -34.925  1.00 83.56           C  
ATOM   4719 HD21 LEU B  96      28.439 -43.429 -34.538  1.00 83.56           H  
ATOM   4720 HD22 LEU B  96      29.802 -44.515 -34.249  1.00 83.56           H  
ATOM   4721 HD23 LEU B  96      29.366 -44.063 -35.916  1.00 83.56           H  
ATOM   4722  N   VAL B  97      25.284 -42.375 -35.503  1.00 82.98           N  
ATOM   4723  H   VAL B  97      25.089 -42.619 -36.464  1.00 82.98           H  
ATOM   4724  CA  VAL B  97      25.155 -40.969 -35.090  1.00 82.98           C  
ATOM   4725  HA  VAL B  97      26.046 -40.690 -34.527  1.00 82.98           H  
ATOM   4726  C   VAL B  97      23.968 -40.770 -34.143  1.00 82.98           C  
ATOM   4727  CB  VAL B  97      25.062 -40.042 -36.317  1.00 82.98           C  
ATOM   4728  HB  VAL B  97      24.281 -40.402 -36.987  1.00 82.98           H  
ATOM   4729  O   VAL B  97      24.136 -40.145 -33.099  1.00 82.98           O  
ATOM   4730  CG1 VAL B  97      24.740 -38.590 -35.939  1.00 82.98           C  
ATOM   4731 HG11 VAL B  97      24.784 -37.955 -36.823  1.00 82.98           H  
ATOM   4732 HG12 VAL B  97      25.452 -38.227 -35.198  1.00 82.98           H  
ATOM   4733 HG13 VAL B  97      23.733 -38.523 -35.527  1.00 82.98           H  
ATOM   4734  CG2 VAL B  97      26.394 -40.023 -37.081  1.00 82.98           C  
ATOM   4735 HG21 VAL B  97      27.175 -39.590 -36.456  1.00 82.98           H  
ATOM   4736 HG22 VAL B  97      26.289 -39.431 -37.990  1.00 82.98           H  
ATOM   4737 HG23 VAL B  97      26.691 -41.034 -37.358  1.00 82.98           H  
ATOM   4738  N   ILE B  98      22.790 -41.320 -34.457  1.00 81.35           N  
ATOM   4739  H   ILE B  98      22.710 -41.831 -35.325  1.00 81.35           H  
ATOM   4740  CA  ILE B  98      21.600 -41.213 -33.592  1.00 81.35           C  
ATOM   4741  HA  ILE B  98      21.400 -40.160 -33.396  1.00 81.35           H  
ATOM   4742  C   ILE B  98      21.861 -41.868 -32.236  1.00 81.35           C  
ATOM   4743  CB  ILE B  98      20.358 -41.819 -34.284  1.00 81.35           C  
ATOM   4744  HB  ILE B  98      20.607 -42.821 -34.635  1.00 81.35           H  
ATOM   4745  O   ILE B  98      21.609 -41.257 -31.205  1.00 81.35           O  
ATOM   4746  CG1 ILE B  98      19.969 -40.938 -35.489  1.00 81.35           C  
ATOM   4747 HG12 ILE B  98      20.850 -40.713 -36.089  1.00 81.35           H  
ATOM   4748 HG13 ILE B  98      19.575 -39.993 -35.116  1.00 81.35           H  
ATOM   4749  CG2 ILE B  98      19.163 -41.923 -33.314  1.00 81.35           C  
ATOM   4750 HG21 ILE B  98      18.913 -40.945 -32.904  1.00 81.35           H  
ATOM   4751 HG22 ILE B  98      19.386 -42.595 -32.485  1.00 81.35           H  
ATOM   4752 HG23 ILE B  98      18.286 -42.335 -33.814  1.00 81.35           H  
ATOM   4753  CD1 ILE B  98      18.936 -41.583 -36.418  1.00 81.35           C  
ATOM   4754 HD11 ILE B  98      18.820 -40.953 -37.299  1.00 81.35           H  
ATOM   4755 HD12 ILE B  98      17.968 -41.668 -35.923  1.00 81.35           H  
ATOM   4756 HD13 ILE B  98      19.280 -42.570 -36.727  1.00 81.35           H  
ATOM   4757  N   PHE B  99      22.446 -43.065 -32.227  1.00 82.56           N  
ATOM   4758  H   PHE B  99      22.609 -43.527 -33.110  1.00 82.56           H  
ATOM   4759  CA  PHE B  99      22.814 -43.777 -31.008  1.00 82.56           C  
ATOM   4760  HA  PHE B  99      21.918 -43.950 -30.411  1.00 82.56           H  
ATOM   4761  C   PHE B  99      23.798 -42.981 -30.140  1.00 82.56           C  
ATOM   4762  CB  PHE B  99      23.409 -45.124 -31.425  1.00 82.56           C  
ATOM   4763  HB2 PHE B  99      24.255 -44.950 -32.090  1.00 82.56           H  
ATOM   4764  HB3 PHE B  99      22.657 -45.676 -31.988  1.00 82.56           H  
ATOM   4765  O   PHE B  99      23.635 -42.912 -28.923  1.00 82.56           O  
ATOM   4766  CG  PHE B  99      23.865 -45.990 -30.275  1.00 82.56           C  
ATOM   4767  CD1 PHE B  99      25.233 -46.113 -29.971  1.00 82.56           C  
ATOM   4768  HD1 PHE B  99      25.963 -45.546 -30.529  1.00 82.56           H  
ATOM   4769  CD2 PHE B  99      22.918 -46.712 -29.532  1.00 82.56           C  
ATOM   4770  HD2 PHE B  99      21.866 -46.616 -29.759  1.00 82.56           H  
ATOM   4771  CE1 PHE B  99      25.648 -46.980 -28.946  1.00 82.56           C  
ATOM   4772  HE1 PHE B  99      26.698 -47.070 -28.709  1.00 82.56           H  
ATOM   4773  CE2 PHE B  99      23.333 -47.583 -28.516  1.00 82.56           C  
ATOM   4774  HE2 PHE B  99      22.605 -48.176 -27.983  1.00 82.56           H  
ATOM   4775  CZ  PHE B  99      24.698 -47.723 -28.226  1.00 82.56           C  
ATOM   4776  HZ  PHE B  99      25.019 -48.387 -27.437  1.00 82.56           H  
ATOM   4777  N   ALA B 100      24.794 -42.336 -30.753  1.00 83.00           N  
ATOM   4778  H   ALA B 100      24.902 -42.432 -31.753  1.00 83.00           H  
ATOM   4779  CA  ALA B 100      25.727 -41.478 -30.027  1.00 83.00           C  
ATOM   4780  HA  ALA B 100      26.161 -42.053 -29.209  1.00 83.00           H  
ATOM   4781  C   ALA B 100      25.027 -40.257 -29.403  1.00 83.00           C  
ATOM   4782  CB  ALA B 100      26.854 -41.065 -30.980  1.00 83.00           C  
ATOM   4783  HB1 ALA B 100      27.580 -40.457 -30.440  1.00 83.00           H  
ATOM   4784  HB2 ALA B 100      26.452 -40.487 -31.811  1.00 83.00           H  
ATOM   4785  HB3 ALA B 100      27.353 -41.953 -31.369  1.00 83.00           H  
ATOM   4786  O   ALA B 100      25.318 -39.905 -28.260  1.00 83.00           O  
ATOM   4787  N   ILE B 101      24.085 -39.639 -30.124  1.00 81.09           N  
ATOM   4788  H   ILE B 101      23.890 -39.983 -31.053  1.00 81.09           H  
ATOM   4789  CA  ILE B 101      23.293 -38.506 -29.622  1.00 81.09           C  
ATOM   4790  HA  ILE B 101      23.972 -37.766 -29.199  1.00 81.09           H  
ATOM   4791  C   ILE B 101      22.367 -38.949 -28.487  1.00 81.09           C  
ATOM   4792  CB  ILE B 101      22.511 -37.834 -30.775  1.00 81.09           C  
ATOM   4793  HB  ILE B 101      21.954 -38.603 -31.311  1.00 81.09           H  
ATOM   4794  O   ILE B 101      22.294 -38.265 -27.469  1.00 81.09           O  
ATOM   4795  CG1 ILE B 101      23.494 -37.153 -31.756  1.00 81.09           C  
ATOM   4796 HG12 ILE B 101      24.312 -37.833 -31.992  1.00 81.09           H  
ATOM   4797 HG13 ILE B 101      23.930 -36.274 -31.280  1.00 81.09           H  
ATOM   4798  CG2 ILE B 101      21.505 -36.794 -30.240  1.00 81.09           C  
ATOM   4799 HG21 ILE B 101      20.981 -36.305 -31.061  1.00 81.09           H  
ATOM   4800 HG22 ILE B 101      20.745 -37.278 -29.626  1.00 81.09           H  
ATOM   4801 HG23 ILE B 101      22.020 -36.043 -29.642  1.00 81.09           H  
ATOM   4802  CD1 ILE B 101      22.849 -36.736 -33.084  1.00 81.09           C  
ATOM   4803 HD11 ILE B 101      22.130 -35.931 -32.929  1.00 81.09           H  
ATOM   4804 HD12 ILE B 101      22.350 -37.592 -33.538  1.00 81.09           H  
ATOM   4805 HD13 ILE B 101      23.625 -36.379 -33.761  1.00 81.09           H  
ATOM   4806  N   GLU B 102      21.697 -40.094 -28.619  1.00 79.48           N  
ATOM   4807  H   GLU B 102      21.753 -40.598 -29.492  1.00 79.48           H  
ATOM   4808  CA  GLU B 102      20.829 -40.627 -27.566  1.00 79.48           C  
ATOM   4809  HA  GLU B 102      20.087 -39.875 -27.296  1.00 79.48           H  
ATOM   4810  C   GLU B 102      21.608 -40.948 -26.291  1.00 79.48           C  
ATOM   4811  CB  GLU B 102      20.096 -41.886 -28.035  1.00 79.48           C  
ATOM   4812  HB2 GLU B 102      20.785 -42.550 -28.558  1.00 79.48           H  
ATOM   4813  HB3 GLU B 102      19.737 -42.397 -27.142  1.00 79.48           H  
ATOM   4814  O   GLU B 102      21.163 -40.588 -25.204  1.00 79.48           O  
ATOM   4815  CG  GLU B 102      18.887 -41.568 -28.926  1.00 79.48           C  
ATOM   4816  HG2 GLU B 102      18.288 -40.798 -28.441  1.00 79.48           H  
ATOM   4817  HG3 GLU B 102      19.237 -41.173 -29.879  1.00 79.48           H  
ATOM   4818  CD  GLU B 102      17.998 -42.799 -29.167  1.00 79.48           C  
ATOM   4819  OE1 GLU B 102      17.087 -42.701 -30.017  1.00 79.48           O  
ATOM   4820  OE2 GLU B 102      18.220 -43.835 -28.499  1.00 79.48           O  
ATOM   4821  N   ILE B 103      22.795 -41.556 -26.400  1.00 80.77           N  
ATOM   4822  H   ILE B 103      23.098 -41.862 -27.314  1.00 80.77           H  
ATOM   4823  CA  ILE B 103      23.657 -41.794 -25.236  1.00 80.77           C  
ATOM   4824  HA  ILE B 103      23.074 -42.320 -24.479  1.00 80.77           H  
ATOM   4825  C   ILE B 103      24.086 -40.471 -24.603  1.00 80.77           C  
ATOM   4826  CB  ILE B 103      24.869 -42.672 -25.613  1.00 80.77           C  
ATOM   4827  HB  ILE B 103      25.310 -42.295 -26.535  1.00 80.77           H  
ATOM   4828  O   ILE B 103      24.029 -40.338 -23.382  1.00 80.77           O  
ATOM   4829  CG1 ILE B 103      24.369 -44.113 -25.838  1.00 80.77           C  
ATOM   4830 HG12 ILE B 103      23.919 -44.481 -24.916  1.00 80.77           H  
ATOM   4831 HG13 ILE B 103      23.597 -44.120 -26.608  1.00 80.77           H  
ATOM   4832  CG2 ILE B 103      25.951 -42.650 -24.512  1.00 80.77           C  
ATOM   4833 HG21 ILE B 103      26.813 -43.253 -24.795  1.00 80.77           H  
ATOM   4834 HG22 ILE B 103      26.332 -41.638 -24.373  1.00 80.77           H  
ATOM   4835 HG23 ILE B 103      25.537 -43.014 -23.571  1.00 80.77           H  
ATOM   4836  CD1 ILE B 103      25.463 -45.093 -26.261  1.00 80.77           C  
ATOM   4837 HD11 ILE B 103      26.237 -45.186 -25.499  1.00 80.77           H  
ATOM   4838 HD12 ILE B 103      25.003 -46.076 -26.360  1.00 80.77           H  
ATOM   4839 HD13 ILE B 103      25.903 -44.777 -27.207  1.00 80.77           H  
ATOM   4840  N   ALA B 104      24.495 -39.486 -25.406  1.00 81.72           N  
ATOM   4841  H   ALA B 104      24.522 -39.641 -26.404  1.00 81.72           H  
ATOM   4842  CA  ALA B 104      24.900 -38.184 -24.887  1.00 81.72           C  
ATOM   4843  HA  ALA B 104      25.700 -38.332 -24.163  1.00 81.72           H  
ATOM   4844  C   ALA B 104      23.744 -37.482 -24.153  1.00 81.72           C  
ATOM   4845  CB  ALA B 104      25.448 -37.343 -26.044  1.00 81.72           C  
ATOM   4846  HB1 ALA B 104      25.785 -36.378 -25.665  1.00 81.72           H  
ATOM   4847  HB2 ALA B 104      24.672 -37.179 -26.792  1.00 81.72           H  
ATOM   4848  HB3 ALA B 104      26.289 -37.857 -26.510  1.00 81.72           H  
ATOM   4849  O   ALA B 104      23.935 -36.992 -23.041  1.00 81.72           O  
ATOM   4850  N   ALA B 105      22.540 -37.495 -24.730  1.00 78.80           N  
ATOM   4851  H   ALA B 105      22.449 -37.913 -25.645  1.00 78.80           H  
ATOM   4852  CA  ALA B 105      21.343 -36.922 -24.123  1.00 78.80           C  
ATOM   4853  HA  ALA B 105      21.554 -35.893 -23.832  1.00 78.80           H  
ATOM   4854  C   ALA B 105      20.913 -37.681 -22.859  1.00 78.80           C  
ATOM   4855  CB  ALA B 105      20.228 -36.910 -25.174  1.00 78.80           C  
ATOM   4856  HB1 ALA B 105      20.549 -36.342 -26.047  1.00 78.80           H  
ATOM   4857  HB2 ALA B 105      19.336 -36.444 -24.756  1.00 78.80           H  
ATOM   4858  HB3 ALA B 105      19.989 -37.929 -25.479  1.00 78.80           H  
ATOM   4859  O   ALA B 105      20.541 -37.058 -21.867  1.00 78.80           O  
ATOM   4860  N   ALA B 106      21.009 -39.013 -22.860  1.00 76.67           N  
ATOM   4861  H   ALA B 106      21.267 -39.481 -23.717  1.00 76.67           H  
ATOM   4862  CA  ALA B 106      20.698 -39.837 -21.698  1.00 76.67           C  
ATOM   4863  HA  ALA B 106      19.702 -39.575 -21.342  1.00 76.67           H  
ATOM   4864  C   ALA B 106      21.679 -39.583 -20.550  1.00 76.67           C  
ATOM   4865  CB  ALA B 106      20.690 -41.312 -22.114  1.00 76.67           C  
ATOM   4866  HB1 ALA B 106      19.944 -41.471 -22.893  1.00 76.67           H  
ATOM   4867  HB2 ALA B 106      20.442 -41.934 -21.254  1.00 76.67           H  
ATOM   4868  HB3 ALA B 106      21.669 -41.601 -22.496  1.00 76.67           H  
ATOM   4869  O   ALA B 106      21.247 -39.396 -19.418  1.00 76.67           O  
ATOM   4870  N   ILE B 107      22.985 -39.520 -20.830  1.00 78.76           N  
ATOM   4871  H   ILE B 107      23.280 -39.686 -21.782  1.00 78.76           H  
ATOM   4872  CA  ILE B 107      24.004 -39.195 -19.822  1.00 78.76           C  
ATOM   4873  HA  ILE B 107      23.901 -39.883 -18.982  1.00 78.76           H  
ATOM   4874  C   ILE B 107      23.767 -37.790 -19.274  1.00 78.76           C  
ATOM   4875  CB  ILE B 107      25.427 -39.341 -20.406  1.00 78.76           C  
ATOM   4876  HB  ILE B 107      25.475 -38.792 -21.346  1.00 78.76           H  
ATOM   4877  O   ILE B 107      23.775 -37.602 -18.059  1.00 78.76           O  
ATOM   4878  CG1 ILE B 107      25.734 -40.831 -20.675  1.00 78.76           C  
ATOM   4879 HG12 ILE B 107      24.908 -41.289 -21.220  1.00 78.76           H  
ATOM   4880 HG13 ILE B 107      25.826 -41.360 -19.727  1.00 78.76           H  
ATOM   4881  CG2 ILE B 107      26.489 -38.759 -19.448  1.00 78.76           C  
ATOM   4882 HG21 ILE B 107      26.341 -37.687 -19.314  1.00 78.76           H  
ATOM   4883 HG22 ILE B 107      26.428 -39.249 -18.476  1.00 78.76           H  
ATOM   4884 HG23 ILE B 107      27.491 -38.888 -19.856  1.00 78.76           H  
ATOM   4885  CD1 ILE B 107      27.012 -41.054 -21.495  1.00 78.76           C  
ATOM   4886 HD11 ILE B 107      27.895 -40.790 -20.913  1.00 78.76           H  
ATOM   4887 HD12 ILE B 107      26.980 -40.452 -22.403  1.00 78.76           H  
ATOM   4888 HD13 ILE B 107      27.085 -42.107 -21.765  1.00 78.76           H  
ATOM   4889  N   TRP B 108      23.519 -36.818 -20.153  1.00 82.29           N  
ATOM   4890  H   TRP B 108      23.537 -37.027 -21.141  1.00 82.29           H  
ATOM   4891  CA  TRP B 108      23.283 -35.440 -19.742  1.00 82.29           C  
ATOM   4892  HA  TRP B 108      24.119 -35.115 -19.123  1.00 82.29           H  
ATOM   4893  C   TRP B 108      22.023 -35.307 -18.883  1.00 82.29           C  
ATOM   4894  CB  TRP B 108      23.222 -34.537 -20.975  1.00 82.29           C  
ATOM   4895  HB2 TRP B 108      24.158 -34.621 -21.526  1.00 82.29           H  
ATOM   4896  HB3 TRP B 108      22.416 -34.869 -21.629  1.00 82.29           H  
ATOM   4897  O   TRP B 108      22.093 -34.735 -17.800  1.00 82.29           O  
ATOM   4898  CG  TRP B 108      22.997 -33.103 -20.627  1.00 82.29           C  
ATOM   4899  CD1 TRP B 108      23.956 -32.224 -20.258  1.00 82.29           C  
ATOM   4900  HD1 TRP B 108      25.011 -32.446 -20.198  1.00 82.29           H  
ATOM   4901  CD2 TRP B 108      21.728 -32.389 -20.512  1.00 82.29           C  
ATOM   4902  CE2 TRP B 108      22.000 -31.069 -20.046  1.00 82.29           C  
ATOM   4903  CE3 TRP B 108      20.374 -32.732 -20.728  1.00 82.29           C  
ATOM   4904  HE3 TRP B 108      20.125 -33.723 -21.076  1.00 82.29           H  
ATOM   4905  NE1 TRP B 108      23.369 -31.025 -19.903  1.00 82.29           N  
ATOM   4906  HE1 TRP B 108      23.862 -30.253 -19.479  1.00 82.29           H  
ATOM   4907  CH2 TRP B 108      19.650 -30.502 -20.031  1.00 82.29           C  
ATOM   4908  HH2 TRP B 108      18.857 -29.795 -19.839  1.00 82.29           H  
ATOM   4909  CZ2 TRP B 108      20.986 -30.135 -19.802  1.00 82.29           C  
ATOM   4910  HZ2 TRP B 108      21.223 -29.153 -19.419  1.00 82.29           H  
ATOM   4911  CZ3 TRP B 108      19.347 -31.796 -20.492  1.00 82.29           C  
ATOM   4912  HZ3 TRP B 108      18.315 -32.068 -20.657  1.00 82.29           H  
ATOM   4913  N   GLY B 109      20.901 -35.891 -19.309  1.00 75.97           N  
ATOM   4914  H   GLY B 109      20.903 -36.342 -20.213  1.00 75.97           H  
ATOM   4915  CA  GLY B 109      19.649 -35.869 -18.551  1.00 75.97           C  
ATOM   4916  HA2 GLY B 109      18.860 -36.306 -19.163  1.00 75.97           H  
ATOM   4917  HA3 GLY B 109      19.385 -34.837 -18.321  1.00 75.97           H  
ATOM   4918  C   GLY B 109      19.732 -36.653 -17.241  1.00 75.97           C  
ATOM   4919  O   GLY B 109      19.065 -36.302 -16.271  1.00 75.97           O  
ATOM   4920  N   TYR B 110      20.577 -37.687 -17.175  1.00 76.73           N  
ATOM   4921  H   TYR B 110      21.060 -37.977 -18.014  1.00 76.73           H  
ATOM   4922  CA  TYR B 110      20.836 -38.414 -15.935  1.00 76.73           C  
ATOM   4923  HA  TYR B 110      19.883 -38.584 -15.435  1.00 76.73           H  
ATOM   4924  C   TYR B 110      21.703 -37.600 -14.969  1.00 76.73           C  
ATOM   4925  CB  TYR B 110      21.452 -39.788 -16.242  1.00 76.73           C  
ATOM   4926  HB2 TYR B 110      20.983 -40.187 -17.141  1.00 76.73           H  
ATOM   4927  HB3 TYR B 110      22.518 -39.682 -16.444  1.00 76.73           H  
ATOM   4928  O   TYR B 110      21.423 -37.588 -13.772  1.00 76.73           O  
ATOM   4929  CG  TYR B 110      21.231 -40.814 -15.150  1.00 76.73           C  
ATOM   4930  CD1 TYR B 110      22.021 -40.806 -13.985  1.00 76.73           C  
ATOM   4931  HD1 TYR B 110      22.810 -40.076 -13.875  1.00 76.73           H  
ATOM   4932  CD2 TYR B 110      20.196 -41.758 -15.290  1.00 76.73           C  
ATOM   4933  HD2 TYR B 110      19.593 -41.767 -16.186  1.00 76.73           H  
ATOM   4934  CE1 TYR B 110      21.750 -41.712 -12.942  1.00 76.73           C  
ATOM   4935  HE1 TYR B 110      22.344 -41.682 -12.040  1.00 76.73           H  
ATOM   4936  CE2 TYR B 110      19.908 -42.652 -14.241  1.00 76.73           C  
ATOM   4937  HE2 TYR B 110      19.096 -43.359 -14.330  1.00 76.73           H
[truncated: 1,085,250 more chars]
