# Supplementary material for: Deep learning insights into the architecture of the mammalian egg-sperm fusion synapse
Source: eLife. 2024 Apr 26;13:RP93131. doi: 10.7554/eLife.93131 (PMC11052572; doi:10.7554/eLife.93131)
Supplement: Figure 5—source data 1. [file elife-93131-fig5-data1.zip › eLife-VOR-RA-2023-93131R1_figure_5-source_data/figure_5bc/JUNO_CD9_IZUMO1_SPACA6_TMEM81_ranked_0.pdb]

ATOM      1  N   GLY A   1      50.511   6.882 -10.555  1.00 64.12           N  
ATOM      2  H   GLY A   1      50.066   6.629  -9.684  1.00 64.12           H  
ATOM      3  H2  GLY A   1      49.796   6.963 -11.263  1.00 64.12           H  
ATOM      4  H3  GLY A   1      51.165   6.150 -10.790  1.00 64.12           H  
ATOM      5  CA  GLY A   1      51.205   8.172 -10.383  1.00 64.12           C  
ATOM      6  HA2 GLY A   1      51.926   8.089  -9.570  1.00 64.12           H  
ATOM      7  HA3 GLY A   1      51.717   8.445 -11.306  1.00 64.12           H  
ATOM      8  C   GLY A   1      50.211   9.262 -10.037  1.00 64.12           C  
ATOM      9  O   GLY A   1      49.014   8.991 -10.039  1.00 64.12           O  
ATOM     10  N   ASP A   2      50.693  10.480  -9.780  1.00 69.54           N  
ATOM     11  H   ASP A   2      51.692  10.628  -9.739  1.00 69.54           H  
ATOM     12  CA  ASP A   2      49.864  11.618  -9.339  1.00 69.54           C  
ATOM     13  HA  ASP A   2      49.383  11.354  -8.397  1.00 69.54           H  
ATOM     14  C   ASP A   2      48.727  11.982 -10.309  1.00 69.54           C  
ATOM     15  CB  ASP A   2      50.758  12.849  -9.095  1.00 69.54           C  
ATOM     16  HB2 ASP A   2      51.392  13.010  -9.967  1.00 69.54           H  
ATOM     17  HB3 ASP A   2      50.121  13.726  -8.980  1.00 69.54           H  
ATOM     18  O   ASP A   2      47.706  12.511  -9.882  1.00 69.54           O  
ATOM     19  CG  ASP A   2      51.625  12.744  -7.834  1.00 69.54           C  
ATOM     20  OD1 ASP A   2      51.241  11.986  -6.915  1.00 69.54           O  
ATOM     21  OD2 ASP A   2      52.674  13.422  -7.803  1.00 69.54           O  
ATOM     22  N   GLU A   3      48.846  11.624 -11.591  1.00 78.00           N  
ATOM     23  H   GLU A   3      49.735  11.260 -11.903  1.00 78.00           H  
ATOM     24  CA  GLU A   3      47.794  11.802 -12.606  1.00 78.00           C  
ATOM     25  HA  GLU A   3      47.515  12.854 -12.653  1.00 78.00           H  
ATOM     26  C   GLU A   3      46.504  11.013 -12.318  1.00 78.00           C  
ATOM     27  CB  GLU A   3      48.335  11.374 -13.980  1.00 78.00           C  
ATOM     28  HB2 GLU A   3      47.540  11.496 -14.715  1.00 78.00           H  
ATOM     29  HB3 GLU A   3      48.612  10.321 -13.937  1.00 78.00           H  
ATOM     30  O   GLU A   3      45.462  11.309 -12.890  1.00 78.00           O  
ATOM     31  CG  GLU A   3      49.548  12.203 -14.432  1.00 78.00           C  
ATOM     32  HG2 GLU A   3      49.275  13.258 -14.408  1.00 78.00           H  
ATOM     33  HG3 GLU A   3      50.366  12.049 -13.728  1.00 78.00           H  
ATOM     34  CD  GLU A   3      50.040  11.841 -15.843  1.00 78.00           C  
ATOM     35  OE1 GLU A   3      50.978  12.528 -16.307  1.00 78.00           O  
ATOM     36  OE2 GLU A   3      49.524  10.863 -16.429  1.00 78.00           O  
ATOM     37  N   LEU A   4      46.553  10.015 -11.430  1.00 87.10           N  
ATOM     38  H   LEU A   4      47.433   9.849 -10.962  1.00 87.10           H  
ATOM     39  CA  LEU A   4      45.393   9.207 -11.034  1.00 87.10           C  
ATOM     40  HA  LEU A   4      44.664   9.210 -11.844  1.00 87.10           H  
ATOM     41  C   LEU A   4      44.665   9.778  -9.810  1.00 87.10           C  
ATOM     42  CB  LEU A   4      45.846   7.760 -10.780  1.00 87.10           C  
ATOM     43  HB2 LEU A   4      44.989   7.171 -10.452  1.00 87.10           H  
ATOM     44  HB3 LEU A   4      46.570   7.768  -9.965  1.00 87.10           H  
ATOM     45  O   LEU A   4      43.719   9.168  -9.310  1.00 87.10           O  
ATOM     46  CG  LEU A   4      46.469   7.067 -12.003  1.00 87.10           C  
ATOM     47  HG  LEU A   4      47.291   7.667 -12.392  1.00 87.10           H  
ATOM     48  CD1 LEU A   4      47.047   5.717 -11.576  1.00 87.10           C  
ATOM     49 HD11 LEU A   4      46.241   5.059 -11.250  1.00 87.10           H  
ATOM     50 HD12 LEU A   4      47.746   5.847 -10.750  1.00 87.10           H  
ATOM     51 HD13 LEU A   4      47.554   5.252 -12.421  1.00 87.10           H  
ATOM     52  CD2 LEU A   4      45.447   6.832 -13.115  1.00 87.10           C  
ATOM     53 HD21 LEU A   4      44.599   6.259 -12.740  1.00 87.10           H  
ATOM     54 HD22 LEU A   4      45.090   7.785 -13.505  1.00 87.10           H  
ATOM     55 HD23 LEU A   4      45.910   6.285 -13.936  1.00 87.10           H  
ATOM     56  N   LEU A   5      45.120  10.913  -9.283  1.00 89.52           N  
ATOM     57  H   LEU A   5      45.859  11.408  -9.761  1.00 89.52           H  
ATOM     58  CA  LEU A   5      44.542  11.538  -8.104  1.00 89.52           C  
ATOM     59  HA  LEU A   5      43.861  10.839  -7.619  1.00 89.52           H  
ATOM     60  C   LEU A   5      43.718  12.749  -8.491  1.00 89.52           C  
ATOM     61  CB  LEU A   5      45.649  11.923  -7.114  1.00 89.52           C  
ATOM     62  HB2 LEU A   5      46.388  12.529  -7.639  1.00 89.52           H  
ATOM     63  HB3 LEU A   5      45.225  12.535  -6.318  1.00 89.52           H  
ATOM     64  O   LEU A   5      44.141  13.573  -9.295  1.00 89.52           O  
ATOM     65  CG  LEU A   5      46.339  10.704  -6.491  1.00 89.52           C  
ATOM     66  HG  LEU A   5      46.645  10.007  -7.270  1.00 89.52           H  
ATOM     67  CD1 LEU A   5      47.586  11.146  -5.729  1.00 89.52           C  
ATOM     68 HD11 LEU A   5      48.256  11.679  -6.403  1.00 89.52           H  
ATOM     69 HD12 LEU A   5      47.315  11.804  -4.903  1.00 89.52           H  
ATOM     70 HD13 LEU A   5      48.117  10.266  -5.364  1.00 89.52           H  
ATOM     71  CD2 LEU A   5      45.404   9.989  -5.513  1.00 89.52           C  
ATOM     72 HD21 LEU A   5      45.919   9.101  -5.146  1.00 89.52           H  
ATOM     73 HD22 LEU A   5      45.127  10.642  -4.685  1.00 89.52           H  
ATOM     74 HD23 LEU A   5      44.508   9.639  -6.025  1.00 89.52           H  
ATOM     75  N   ASN A   6      42.575  12.895  -7.823  1.00 93.72           N  
ATOM     76  H   ASN A   6      42.264  12.150  -7.216  1.00 93.72           H  
ATOM     77  CA  ASN A   6      41.706  14.048  -7.989  1.00 93.72           C  
ATOM     78  HA  ASN A   6      40.800  13.829  -7.425  1.00 93.72           H  
ATOM     79  C   ASN A   6      41.270  14.241  -9.453  1.00 93.72           C  
ATOM     80  CB  ASN A   6      42.393  15.270  -7.352  1.00 93.72           C  
ATOM     81  HB2 ASN A   6      43.144  15.662  -8.037  1.00 93.72           H  
ATOM     82  HB3 ASN A   6      42.887  14.979  -6.425  1.00 93.72           H  
ATOM     83  O   ASN A   6      41.386  15.331 -10.015  1.00 93.72           O  
ATOM     84  CG  ASN A   6      41.400  16.351  -7.010  1.00 93.72           C  
ATOM     85  ND2 ASN A   6      41.780  17.602  -7.099  1.00 93.72           N  
ATOM     86 HD21 ASN A   6      42.662  17.812  -7.543  1.00 93.72           H  
ATOM     87 HD22 ASN A   6      41.069  18.305  -6.950  1.00 93.72           H  
ATOM     88  OD1 ASN A   6      40.284  16.084  -6.603  1.00 93.72           O  
ATOM     89  N   ILE A   7      40.784  13.158 -10.063  1.00 94.78           N  
ATOM     90  H   ILE A   7      40.648  12.322  -9.512  1.00 94.78           H  
ATOM     91  CA  ILE A   7      40.312  13.132 -11.448  1.00 94.78           C  
ATOM     92  HA  ILE A   7      40.323  14.151 -11.836  1.00 94.78           H  
ATOM     93  C   ILE A   7      38.866  12.661 -11.516  1.00 94.78           C  
ATOM     94  CB  ILE A   7      41.222  12.295 -12.374  1.00 94.78           C  
ATOM     95  HB  ILE A   7      40.822  12.402 -13.382  1.00 94.78           H  
ATOM     96  O   ILE A   7      38.403  11.898 -10.669  1.00 94.78           O  
ATOM     97  CG1 ILE A   7      41.242  10.786 -12.035  1.00 94.78           C  
ATOM     98 HG12 ILE A   7      41.812  10.622 -11.120  1.00 94.78           H  
ATOM     99 HG13 ILE A   7      40.228  10.421 -11.875  1.00 94.78           H  
ATOM    100  CG2 ILE A   7      42.642  12.883 -12.383  1.00 94.78           C  
ATOM    101 HG21 ILE A   7      42.605  13.970 -12.447  1.00 94.78           H  
ATOM    102 HG22 ILE A   7      43.194  12.514 -13.247  1.00 94.78           H  
ATOM    103 HG23 ILE A   7      43.182  12.600 -11.479  1.00 94.78           H  
ATOM    104  CD1 ILE A   7      41.851   9.949 -13.168  1.00 94.78           C  
ATOM    105 HD11 ILE A   7      42.872  10.269 -13.375  1.00 94.78           H  
ATOM    106 HD12 ILE A   7      41.249  10.053 -14.071  1.00 94.78           H  
ATOM    107 HD13 ILE A   7      41.885   8.899 -12.879  1.00 94.78           H  
ATOM    108  N   CYS A   8      38.170  13.100 -12.557  1.00 95.16           N  
ATOM    109  H   CYS A   8      38.640  13.656 -13.258  1.00 95.16           H  
ATOM    110  CA  CYS A   8      36.842  12.612 -12.891  1.00 95.16           C  
ATOM    111  HA  CYS A   8      36.424  12.066 -12.045  1.00 95.16           H  
ATOM    112  C   CYS A   8      36.932  11.644 -14.061  1.00 95.16           C  
ATOM    113  CB  CYS A   8      35.928  13.794 -13.196  1.00 95.16           C  
ATOM    114  HB2 CYS A   8      36.319  14.323 -14.065  1.00 95.16           H  
ATOM    115  HB3 CYS A   8      34.937  13.419 -13.452  1.00 95.16           H  
ATOM    116  O   CYS A   8      37.708  11.862 -14.991  1.00 95.16           O  
ATOM    117  SG  CYS A   8      35.773  14.958 -11.825  1.00 95.16           S  
ATOM    118  N   MET A   9      36.131  10.585 -14.007  1.00 90.84           N  
ATOM    119  H   MET A   9      35.486  10.489 -13.236  1.00 90.84           H  
ATOM    120  CA  MET A   9      36.036   9.634 -15.107  1.00 90.84           C  
ATOM    121  HA  MET A   9      37.046   9.332 -15.386  1.00 90.84           H  
ATOM    122  C   MET A   9      35.433  10.306 -16.338  1.00 90.84           C  
ATOM    123  CB  MET A   9      35.269   8.381 -14.649  1.00 90.84           C  
ATOM    124  HB2 MET A   9      35.051   8.456 -13.584  1.00 90.84           H  
ATOM    125  HB3 MET A   9      35.930   7.528 -14.795  1.00 90.84           H  
ATOM    126  O   MET A   9      34.516  11.119 -16.225  1.00 90.84           O  
ATOM    127  CG  MET A   9      33.953   8.100 -15.391  1.00 90.84           C  
ATOM    128  HG2 MET A   9      34.190   7.815 -16.416  1.00 90.84           H  
ATOM    129  HG3 MET A   9      33.355   9.011 -15.417  1.00 90.84           H  
ATOM    130  SD  MET A   9      32.893   6.813 -14.682  1.00 90.84           S  
ATOM    131  CE  MET A   9      34.127   5.683 -14.024  1.00 90.84           C  
ATOM    132  HE1 MET A   9      34.665   6.172 -13.212  1.00 90.84           H  
ATOM    133  HE2 MET A   9      34.826   5.396 -14.810  1.00 90.84           H  
ATOM    134  HE3 MET A   9      33.613   4.811 -13.619  1.00 90.84           H  
ATOM    135  N   ASN A  10      35.897   9.922 -17.520  1.00 87.88           N  
ATOM    136  H   ASN A  10      36.690   9.298 -17.558  1.00 87.88           H  
ATOM    137  CA  ASN A  10      35.310  10.366 -18.771  1.00 87.88           C  
ATOM    138  HA  ASN A  10      34.973  11.394 -18.643  1.00 87.88           H  
ATOM    139  C   ASN A  10      34.072   9.522 -19.117  1.00 87.88           C  
ATOM    140  CB  ASN A  10      36.397  10.367 -19.847  1.00 87.88           C  
ATOM    141  HB2 ASN A  10      37.300  10.833 -19.452  1.00 87.88           H  
ATOM    142  HB3 ASN A  10      36.641   9.341 -20.121  1.00 87.88           H  
ATOM    143  O   ASN A  10      34.110   8.621 -19.960  1.00 87.88           O  
ATOM    144  CG  ASN A  10      35.978  11.134 -21.084  1.00 87.88           C  
ATOM    145  ND2 ASN A  10      36.701  10.961 -22.163  1.00 87.88           N  
ATOM    146 HD21 ASN A  10      37.461  10.296 -22.135  1.00 87.88           H  
ATOM    147 HD22 ASN A  10      36.364  11.405 -23.005  1.00 87.88           H  
ATOM    148  OD1 ASN A  10      35.041  11.917 -21.111  1.00 87.88           O  
ATOM    149  N   ALA A  11      32.966   9.803 -18.435  1.00 87.68           N  
ATOM    150  H   ALA A  11      33.020  10.521 -17.726  1.00 87.68           H  
ATOM    151  CA  ALA A  11      31.660   9.214 -18.704  1.00 87.68           C  
ATOM    152  HA  ALA A  11      31.705   8.652 -19.637  1.00 87.68           H  
ATOM    153  C   ALA A  11      30.596  10.301 -18.913  1.00 87.68           C  
ATOM    154  CB  ALA A  11      31.324   8.197 -17.610  1.00 87.68           C  
ATOM    155  HB1 ALA A  11      32.090   7.422 -17.590  1.00 87.68           H  
ATOM    156  HB2 ALA A  11      30.365   7.717 -17.805  1.00 87.68           H  
ATOM    157  HB3 ALA A  11      31.291   8.685 -16.636  1.00 87.68           H  
ATOM    158  O   ALA A  11      30.883  11.495 -18.978  1.00 87.68           O  
ATOM    159  N   LYS A  12      29.351   9.872 -19.120  1.00 83.84           N  
ATOM    160  H   LYS A  12      29.181   8.882 -19.015  1.00 83.84           H  
ATOM    161  CA  LYS A  12      28.283  10.711 -19.673  1.00 83.84           C  
ATOM    162  HA  LYS A  12      28.658  11.168 -20.589  1.00 83.84           H  
ATOM    163  C   LYS A  12      27.852  11.881 -18.773  1.00 83.84           C  
ATOM    164  CB  LYS A  12      27.117   9.777 -20.011  1.00 83.84           C  
ATOM    165  HB2 LYS A  12      26.568   9.542 -19.099  1.00 83.84           H  
ATOM    166  HB3 LYS A  12      27.518   8.847 -20.413  1.00 83.84           H  
ATOM    167  O   LYS A  12      27.413  12.894 -19.313  1.00 83.84           O  
ATOM    168  CG  LYS A  12      26.165  10.363 -21.058  1.00 83.84           C  
ATOM    169  HG2 LYS A  12      26.717  10.585 -21.971  1.00 83.84           H  
ATOM    170  HG3 LYS A  12      25.703  11.273 -20.677  1.00 83.84           H  
ATOM    171  CD  LYS A  12      25.085   9.321 -21.349  1.00 83.84           C  
ATOM    172  HD2 LYS A  12      24.524   9.135 -20.433  1.00 83.84           H  
ATOM    173  HD3 LYS A  12      25.559   8.392 -21.666  1.00 83.84           H  
ATOM    174  CE  LYS A  12      24.140   9.804 -22.444  1.00 83.84           C  
ATOM    175  HE2 LYS A  12      24.709   9.929 -23.365  1.00 83.84           H  
ATOM    176  HE3 LYS A  12      23.735  10.773 -22.152  1.00 83.84           H  
ATOM    177  NZ  LYS A  12      23.050   8.819 -22.627  1.00 83.84           N  
ATOM    178  HZ1 LYS A  12      22.530   8.730 -21.766  1.00 83.84           H  
ATOM    179  HZ2 LYS A  12      22.420   9.103 -23.364  1.00 83.84           H  
ATOM    180  HZ3 LYS A  12      23.443   7.913 -22.838  1.00 83.84           H  
ATOM    181  N   HIS A  13      27.983  11.749 -17.450  1.00 89.53           N  
ATOM    182  H   HIS A  13      28.381  10.892 -17.094  1.00 89.53           H  
ATOM    183  CA  HIS A  13      27.436  12.697 -16.459  1.00 89.53           C  
ATOM    184  HA  HIS A  13      26.977  13.537 -16.980  1.00 89.53           H  
ATOM    185  C   HIS A  13      28.477  13.310 -15.524  1.00 89.53           C  
ATOM    186  CB  HIS A  13      26.335  12.002 -15.662  1.00 89.53           C  
ATOM    187  HB2 HIS A  13      26.749  11.149 -15.126  1.00 89.53           H  
ATOM    188  HB3 HIS A  13      25.917  12.699 -14.935  1.00 89.53           H  
ATOM    189  O   HIS A  13      28.132  14.077 -14.620  1.00 89.53           O  
ATOM    190  CG  HIS A  13      25.226  11.549 -16.558  1.00 89.53           C  
ATOM    191  CD2 HIS A  13      24.876  10.257 -16.787  1.00 89.53           C  
ATOM    192  HD2 HIS A  13      25.316   9.386 -16.323  1.00 89.53           H  
ATOM    193  ND1 HIS A  13      24.405  12.394 -17.304  1.00 89.53           N  
ATOM    194  CE1 HIS A  13      23.545  11.593 -17.938  1.00 89.53           C  
ATOM    195  HE1 HIS A  13      22.709  11.941 -18.527  1.00 89.53           H  
ATOM    196  NE2 HIS A  13      23.829  10.309 -17.671  1.00 89.53           N  
ATOM    197  HE2 HIS A  13      23.238   9.527 -17.915  1.00 89.53           H  
ATOM    198  N   HIS A  14      29.749  13.007 -15.763  1.00 91.90           N  
ATOM    199  H   HIS A  14      29.960  12.363 -16.511  1.00 91.90           H  
ATOM    200  CA  HIS A  14      30.866  13.525 -14.990  1.00 91.90           C  
ATOM    201  HA  HIS A  14      30.539  13.667 -13.959  1.00 91.90           H  
ATOM    202  C   HIS A  14      31.329  14.870 -15.542  1.00 91.90           C  
ATOM    203  CB  HIS A  14      32.011  12.507 -14.979  1.00 91.90           C  
ATOM    204  HB2 HIS A  14      32.874  12.941 -14.475  1.00 91.90           H  
ATOM    205  HB3 HIS A  14      32.290  12.292 -16.010  1.00 91.90           H  
ATOM    206  O   HIS A  14      31.340  15.127 -16.749  1.00 91.90           O  
ATOM    207  CG  HIS A  14      31.654  11.211 -14.294  1.00 91.90           C  
ATOM    208  CD2 HIS A  14      32.077  10.799 -13.063  1.00 91.90           C  
ATOM    209  HD2 HIS A  14      32.729  11.339 -12.393  1.00 91.90           H  
ATOM    210  ND1 HIS A  14      30.752  10.279 -14.798  1.00 91.90           N  
ATOM    211  CE1 HIS A  14      30.628   9.339 -13.849  1.00 91.90           C  
ATOM    212  HE1 HIS A  14      29.931   8.515 -13.894  1.00 91.90           H  
ATOM    213  NE2 HIS A  14      31.437   9.606 -12.808  1.00 91.90           N  
ATOM    214  HE2 HIS A  14      31.469   9.073 -11.951  1.00 91.90           H  
ATOM    215  N   LYS A  15      31.786  15.736 -14.642  1.00 94.49           N  
ATOM    216  H   LYS A  15      31.728  15.466 -13.671  1.00 94.49           H  
ATOM    217  CA  LYS A  15      32.562  16.920 -15.005  1.00 94.49           C  
ATOM    218  HA  LYS A  15      32.014  17.479 -15.763  1.00 94.49           H  
ATOM    219  C   LYS A  15      33.910  16.499 -15.585  1.00 94.49           C  
ATOM    220  CB  LYS A  15      32.796  17.797 -13.774  1.00 94.49           C  
ATOM    221  HB2 LYS A  15      33.419  18.646 -14.056  1.00 94.49           H  
ATOM    222  HB3 LYS A  15      33.344  17.209 -13.037  1.00 94.49           H  
ATOM    223  O   LYS A  15      34.435  15.436 -15.276  1.00 94.49           O  
ATOM    224  CG  LYS A  15      31.508  18.332 -13.141  1.00 94.49           C  
ATOM    225  HG2 LYS A  15      30.873  17.503 -12.829  1.00 94.49           H  
ATOM    226  HG3 LYS A  15      30.962  18.954 -13.852  1.00 94.49           H  
ATOM    227  CD  LYS A  15      31.914  19.161 -11.922  1.00 94.49           C  
ATOM    228  HD2 LYS A  15      32.278  20.140 -12.233  1.00 94.49           H  
ATOM    229  HD3 LYS A  15      32.721  18.648 -11.399  1.00 94.49           H  
ATOM    230  CE  LYS A  15      30.748  19.318 -10.964  1.00 94.49           C  
ATOM    231  HE2 LYS A  15      30.200  18.376 -10.950  1.00 94.49           H  
ATOM    232  HE3 LYS A  15      30.074  20.104 -11.306  1.00 94.49           H  
ATOM    233  NZ  LYS A  15      31.252  19.625  -9.612  1.00 94.49           N  
ATOM    234  HZ1 LYS A  15      30.484  19.664  -8.957  1.00 94.49           H  
ATOM    235  HZ2 LYS A  15      31.906  18.925  -9.292  1.00 94.49           H  
ATOM    236  HZ3 LYS A  15      31.735  20.512  -9.598  1.00 94.49           H  
ATOM    237  N   ARG A  16      34.539  17.400 -16.343  1.00 92.21           N  
ATOM    238  H   ARG A  16      34.040  18.248 -16.573  1.00 92.21           H  
ATOM    239  CA  ARG A  16      35.933  17.220 -16.788  1.00 92.21           C  
ATOM    240  HA  ARG A  16      36.044  16.232 -17.234  1.00 92.21           H  
ATOM    241  C   ARG A  16      36.945  17.245 -15.647  1.00 92.21           C  
ATOM    242  CB  ARG A  16      36.316  18.306 -17.798  1.00 92.21           C  
ATOM    243  HB2 ARG A  16      37.395  18.453 -17.757  1.00 92.21           H  
ATOM    244  HB3 ARG A  16      35.837  19.252 -17.541  1.00 92.21           H  
ATOM    245  O   ARG A  16      37.974  16.590 -15.738  1.00 92.21           O  
ATOM    246  CG  ARG A  16      35.960  17.893 -19.224  1.00 92.21           C  
ATOM    247  HG2 ARG A  16      34.879  17.811 -19.334  1.00 92.21           H  
ATOM    248  HG3 ARG A  16      36.419  16.929 -19.441  1.00 92.21           H  
ATOM    249  CD  ARG A  16      36.516  18.946 -20.184  1.00 92.21           C  
ATOM    250  HD2 ARG A  16      35.982  19.883 -20.028  1.00 92.21           H  
ATOM    251  HD3 ARG A  16      37.572  19.095 -19.959  1.00 92.21           H  
ATOM    252  NE  ARG A  16      36.385  18.514 -21.583  1.00 92.21           N  
ATOM    253  HE  ARG A  16      35.964  17.609 -21.735  1.00 92.21           H  
ATOM    254  NH1 ARG A  16      37.394  20.340 -22.545  1.00 92.21           N  
ATOM    255 HH11 ARG A  16      37.507  20.741 -21.625  1.00 92.21           H  
ATOM    256 HH12 ARG A  16      37.740  20.819 -23.363  1.00 92.21           H  
ATOM    257  NH2 ARG A  16      36.699  18.651 -23.829  1.00 92.21           N  
ATOM    258 HH21 ARG A  16      37.053  19.141 -24.638  1.00 92.21           H  
ATOM    259 HH22 ARG A  16      36.276  17.740 -23.933  1.00 92.21           H  
ATOM    260  CZ  ARG A  16      36.824  19.169 -22.641  1.00 92.21           C  
ATOM    261  N   VAL A  17      36.695  18.067 -14.633  1.00 95.19           N  
ATOM    262  H   VAL A  17      35.797  18.527 -14.586  1.00 95.19           H  
ATOM    263  CA  VAL A  17      37.626  18.314 -13.529  1.00 95.19           C  
ATOM    264  HA  VAL A  17      38.306  17.465 -13.465  1.00 95.19           H  
ATOM    265  C   VAL A  17      36.808  18.424 -12.243  1.00 95.19           C  
ATOM    266  CB  VAL A  17      38.467  19.596 -13.742  1.00 95.19           C  
ATOM    267  HB  VAL A  17      37.882  20.462 -13.432  1.00 95.19           H  
ATOM    268  O   VAL A  17      35.718  19.008 -12.296  1.00 95.19           O  
ATOM    269  CG1 VAL A  17      39.751  19.550 -12.906  1.00 95.19           C  
ATOM    270 HG11 VAL A  17      40.376  20.416 -13.128  1.00 95.19           H  
ATOM    271 HG12 VAL A  17      40.314  18.640 -13.116  1.00 95.19           H  
ATOM    272 HG13 VAL A  17      39.500  19.597 -11.847  1.00 95.19           H  
ATOM    273  CG2 VAL A  17      38.886  19.833 -15.202  1.00 95.19           C  
ATOM    274 HG21 VAL A  17      39.426  18.965 -15.578  1.00 95.19           H  
ATOM    275 HG22 VAL A  17      38.007  20.021 -15.818  1.00 95.19           H  
ATOM    276 HG23 VAL A  17      39.532  20.709 -15.263  1.00 95.19           H  
ATOM    277  N   PRO A  18      37.290  17.886 -11.109  1.00 96.72           N  
ATOM    278  CA  PRO A  18      36.612  18.052  -9.833  1.00 96.72           C  
ATOM    279  HA  PRO A  18      35.630  17.580  -9.892  1.00 96.72           H  
ATOM    280  C   PRO A  18      36.467  19.532  -9.478  1.00 96.72           C  
ATOM    281  CB  PRO A  18      37.469  17.317  -8.805  1.00 96.72           C  
ATOM    282  HB2 PRO A  18      36.863  16.834  -8.039  1.00 96.72           H  
ATOM    283  HB3 PRO A  18      38.181  18.011  -8.358  1.00 96.72           H  
ATOM    284  O   PRO A  18      37.392  20.324  -9.674  1.00 96.72           O  
ATOM    285  CG  PRO A  18      38.267  16.317  -9.623  1.00 96.72           C  
ATOM    286  HG2 PRO A  18      37.690  15.404  -9.774  1.00 96.72           H  
ATOM    287  HG3 PRO A  18      39.212  16.092  -9.130  1.00 96.72           H  
ATOM    288  CD  PRO A  18      38.463  17.034 -10.952  1.00 96.72           C  
ATOM    289  HD2 PRO A  18      39.368  17.640 -10.895  1.00 96.72           H  
ATOM    290  HD3 PRO A  18      38.549  16.296 -11.750  1.00 96.72           H  
ATOM    291  N   SER A  19      35.301  19.910  -8.966  1.00 96.77           N  
ATOM    292  H   SER A  19      34.579  19.216  -8.834  1.00 96.77           H  
ATOM    293  CA  SER A  19      35.038  21.270  -8.497  1.00 96.77           C  
ATOM    294  HA  SER A  19      35.984  21.689  -8.152  1.00 96.77           H  
ATOM    295  C   SER A  19      34.048  21.262  -7.334  1.00 96.77           C  
ATOM    296  CB  SER A  19      34.512  22.151  -9.642  1.00 96.77           C  
ATOM    297  HB2 SER A  19      35.095  21.955 -10.541  1.00 96.77           H  
ATOM    298  HB3 SER A  19      34.644  23.200  -9.374  1.00 96.77           H  
ATOM    299  O   SER A  19      33.237  20.331  -7.246  1.00 96.77           O  
ATOM    300  OG  SER A  19      33.134  21.922  -9.907  1.00 96.77           O  
ATOM    301  HG  SER A  19      32.627  22.521  -9.356  1.00 96.77           H  
ATOM    302  N   PRO A  20      34.048  22.299  -6.481  1.00 96.45           N  
ATOM    303  CA  PRO A  20      33.008  22.477  -5.476  1.00 96.45           C  
ATOM    304  HA  PRO A  20      33.047  21.634  -4.785  1.00 96.45           H  
ATOM    305  C   PRO A  20      31.612  22.558  -6.114  1.00 96.45           C  
ATOM    306  CB  PRO A  20      33.357  23.762  -4.718  1.00 96.45           C  
ATOM    307  HB2 PRO A  20      33.186  23.652  -3.647  1.00 96.45           H  
ATOM    308  HB3 PRO A  20      32.773  24.597  -5.106  1.00 96.45           H  
ATOM    309  O   PRO A  20      31.457  23.093  -7.214  1.00 96.45           O  
ATOM    310  CG  PRO A  20      34.835  23.997  -5.030  1.00 96.45           C  
ATOM    311  HG2 PRO A  20      35.084  25.058  -5.025  1.00 96.45           H  
ATOM    312  HG3 PRO A  20      35.451  23.459  -4.310  1.00 96.45           H  
ATOM    313  CD  PRO A  20      35.014  23.382  -6.414  1.00 96.45           C  
ATOM    314  HD2 PRO A  20      36.038  23.023  -6.520  1.00 96.45           H  
ATOM    315  HD3 PRO A  20      34.785  24.124  -7.179  1.00 96.45           H  
ATOM    316  N   GLU A  21      30.622  22.013  -5.414  1.00 95.28           N  
ATOM    317  H   GLU A  21      30.881  21.611  -4.524  1.00 95.28           H  
ATOM    318  CA  GLU A  21      29.182  22.041  -5.688  1.00 95.28           C  
ATOM    319  HA  GLU A  21      28.925  22.914  -6.289  1.00 95.28           H  
ATOM    320  C   GLU A  21      28.431  22.136  -4.357  1.00 95.28           C  
ATOM    321  CB  GLU A  21      28.734  20.774  -6.427  1.00 95.28           C  
ATOM    322  HB2 GLU A  21      27.665  20.614  -6.284  1.00 95.28           H  
ATOM    323  HB3 GLU A  21      29.259  19.915  -6.009  1.00 95.28           H  
ATOM    324  O   GLU A  21      28.039  21.139  -3.751  1.00 95.28           O  
ATOM    325  CG  GLU A  21      29.008  20.835  -7.923  1.00 95.28           C  
ATOM    326  HG2 GLU A  21      30.031  21.176  -8.079  1.00 95.28           H  
ATOM    327  HG3 GLU A  21      28.929  19.814  -8.295  1.00 95.28           H  
ATOM    328  CD  GLU A  21      28.053  21.698  -8.751  1.00 95.28           C  
ATOM    329  OE1 GLU A  21      28.318  21.759  -9.974  1.00 95.28           O  
ATOM    330  OE2 GLU A  21      27.028  22.178  -8.217  1.00 95.28           O  
ATOM    331  N   ASP A  22      28.216  23.355  -3.879  1.00 89.66           N  
ATOM    332  H   ASP A  22      28.723  24.113  -4.315  1.00 89.66           H  
ATOM    333  CA  ASP A  22      27.731  23.609  -2.517  1.00 89.66           C  
ATOM    334  HA  ASP A  22      28.425  23.147  -1.814  1.00 89.66           H  
ATOM    335  C   ASP A  22      26.325  23.051  -2.238  1.00 89.66           C  
ATOM    336  CB  ASP A  22      27.720  25.125  -2.266  1.00 89.66           C  
ATOM    337  HB2 ASP A  22      26.913  25.564  -2.852  1.00 89.66           H  
ATOM    338  HB3 ASP A  22      27.503  25.304  -1.213  1.00 89.66           H  
ATOM    339  O   ASP A  22      25.925  22.912  -1.082  1.00 89.66           O  
ATOM    340  CG  ASP A  22      29.026  25.845  -2.624  1.00 89.66           C  
ATOM    341  OD1 ASP A  22      30.075  25.173  -2.733  1.00 89.66           O  
ATOM    342  OD2 ASP A  22      28.943  27.077  -2.809  1.00 89.66           O  
ATOM    343  N   LYS A  23      25.560  22.756  -3.297  1.00 91.90           N  
ATOM    344  H   LYS A  23      26.004  22.834  -4.201  1.00 91.90           H  
ATOM    345  CA  LYS A  23      24.145  22.373  -3.231  1.00 91.90           C  
ATOM    346  HA  LYS A  23      23.813  22.474  -2.197  1.00 91.90           H  
ATOM    347  C   LYS A  23      23.879  20.899  -3.551  1.00 91.90           C  
ATOM    348  CB  LYS A  23      23.297  23.337  -4.082  1.00 91.90           C  
ATOM    349  HB2 LYS A  23      22.258  23.006  -4.056  1.00 91.90           H  
ATOM    350  HB3 LYS A  23      23.642  23.310  -5.115  1.00 91.90           H  
ATOM    351  O   LYS A  23      22.723  20.565  -3.793  1.00 91.90           O  
ATOM    352  CG  LYS A  23      23.347  24.780  -3.561  1.00 91.90           C  
ATOM    353  HG2 LYS A  23      24.340  25.197  -3.728  1.00 91.90           H  
ATOM    354  HG3 LYS A  23      23.137  24.782  -2.491  1.00 91.90           H  
ATOM    355  CD  LYS A  23      22.302  25.644  -4.277  1.00 91.90           C  
ATOM    356  HD2 LYS A  23      21.314  25.217  -4.107  1.00 91.90           H  
ATOM    357  HD3 LYS A  23      22.511  25.647  -5.346  1.00 91.90           H  
ATOM    358  CE  LYS A  23      22.347  27.074  -3.730  1.00 91.90           C  
ATOM    359  HE2 LYS A  23      23.330  27.495  -3.944  1.00 91.90           H  
ATOM    360  HE3 LYS A  23      22.234  27.032  -2.647  1.00 91.90           H  
ATOM    361  NZ  LYS A  23      21.278  27.916  -4.323  1.00 91.90           N  
ATOM    362  HZ1 LYS A  23      20.370  27.531  -4.107  1.00 91.90           H  
ATOM    363  HZ2 LYS A  23      21.380  27.959  -5.327  1.00 91.90           H  
ATOM    364  HZ3 LYS A  23      21.321  28.854  -3.951  1.00 91.90           H  
ATOM    365  N   LEU A  24      24.893  20.023  -3.567  1.00 95.05           N  
ATOM    366  H   LEU A  24      25.826  20.353  -3.368  1.00 95.05           H  
ATOM    367  CA  LEU A  24      24.667  18.590  -3.819  1.00 95.05           C  
ATOM    368  HA  LEU A  24      24.332  18.480  -4.851  1.00 95.05           H  
ATOM    369  C   LEU A  24      23.549  18.027  -2.934  1.00 95.05           C  
ATOM    370  CB  LEU A  24      25.933  17.745  -3.611  1.00 95.05           C  
ATOM    371  HB2 LEU A  24      26.323  17.941  -2.612  1.00 95.05           H  
ATOM    372  HB3 LEU A  24      25.645  16.695  -3.653  1.00 95.05           H  
ATOM    373  O   LEU A  24      23.429  18.362  -1.758  1.00 95.05           O  
ATOM    374  CG  LEU A  24      27.060  17.958  -4.629  1.00 95.05           C  
ATOM    375  HG  LEU A  24      27.486  18.951  -4.485  1.00 95.05           H  
ATOM    376  CD1 LEU A  24      28.153  16.929  -4.372  1.00 95.05           C  
ATOM    377 HD11 LEU A  24      29.011  17.163  -5.003  1.00 95.05           H  
ATOM    378 HD12 LEU A  24      28.452  16.966  -3.325  1.00 95.05           H  
ATOM    379 HD13 LEU A  24      27.795  15.926  -4.605  1.00 95.05           H  
ATOM    380  CD2 LEU A  24      26.631  17.824  -6.090  1.00 95.05           C  
ATOM    381 HD21 LEU A  24      27.500  17.931  -6.738  1.00 95.05           H  
ATOM    382 HD22 LEU A  24      25.921  18.610  -6.351  1.00 95.05           H  
ATOM    383 HD23 LEU A  24      26.186  16.843  -6.255  1.00 95.05           H  
ATOM    384  N   TYR A  25      22.728  17.167  -3.523  1.00 93.66           N  
ATOM    385  H   TYR A  25      22.867  16.955  -4.501  1.00 93.66           H  
ATOM    386  CA  TYR A  25      21.495  16.718  -2.898  1.00 93.66           C  
ATOM    387  HA  TYR A  25      21.096  17.546  -2.312  1.00 93.66           H  
ATOM    388  C   TYR A  25      21.721  15.532  -1.945  1.00 93.66           C  
ATOM    389  CB  TYR A  25      20.489  16.422  -4.013  1.00 93.66           C  
ATOM    390  HB2 TYR A  25      20.828  15.557  -4.582  1.00 93.66           H  
ATOM    391  HB3 TYR A  25      20.451  17.272  -4.695  1.00 93.66           H  
ATOM    392  O   TYR A  25      22.350  14.547  -2.330  1.00 93.66           O  
ATOM    393  CG  TYR A  25      19.095  16.180  -3.491  1.00 93.66           C  
ATOM    394  CD1 TYR A  25      18.593  14.874  -3.448  1.00 93.66           C  
ATOM    395  HD1 TYR A  25      19.218  14.069  -3.804  1.00 93.66           H  
ATOM    396  CD2 TYR A  25      18.319  17.248  -3.006  1.00 93.66           C  
ATOM    397  HD2 TYR A  25      18.705  18.256  -3.040  1.00 93.66           H  
ATOM    398  CE1 TYR A  25      17.324  14.610  -2.907  1.00 93.66           C  
ATOM    399  HE1 TYR A  25      16.957  13.595  -2.849  1.00 93.66           H  
ATOM    400  CE2 TYR A  25      17.054  16.991  -2.447  1.00 93.66           C  
ATOM    401  HE2 TYR A  25      16.461  17.805  -2.055  1.00 93.66           H  
ATOM    402  OH  TYR A  25      15.363  15.415  -1.791  1.00 93.66           O  
ATOM    403  HH  TYR A  25      15.096  16.185  -1.285  1.00 93.66           H  
ATOM    404  CZ  TYR A  25      16.563  15.668  -2.377  1.00 93.66           C  
ATOM    405  N   GLU A  26      21.198  15.644  -0.717  1.00 93.23           N  
ATOM    406  H   GLU A  26      20.738  16.517  -0.503  1.00 93.23           H  
ATOM    407  CA  GLU A  26      21.120  14.599   0.326  1.00 93.23           C  
ATOM    408  HA  GLU A  26      21.107  15.099   1.294  1.00 93.23           H  
ATOM    409  C   GLU A  26      22.340  13.663   0.406  1.00 93.23           C  
ATOM    410  CB  GLU A  26      19.799  13.812   0.215  1.00 93.23           C  
ATOM    411  HB2 GLU A  26      19.701  13.428  -0.800  1.00 93.23           H  
ATOM    412  HB3 GLU A  26      19.821  12.966   0.902  1.00 93.23           H  
ATOM    413  O   GLU A  26      23.408  14.054   0.878  1.00 93.23           O  
ATOM    414  CG  GLU A  26      18.541  14.618   0.525  1.00 93.23           C  
ATOM    415  HG2 GLU A  26      17.673  13.991   0.320  1.00 93.23           H  
ATOM    416  HG3 GLU A  26      18.496  15.473  -0.150  1.00 93.23           H  
ATOM    417  CD  GLU A  26      18.461  15.109   1.974  1.00 93.23           C  
ATOM    418  OE1 GLU A  26      17.704  16.081   2.184  1.00 93.23           O  
ATOM    419  OE2 GLU A  26      19.137  14.587   2.887  1.00 93.23           O  
ATOM    420  N   GLU A  27      22.214  12.414  -0.050  1.00 95.75           N  
ATOM    421  H   GLU A  27      21.337  12.135  -0.466  1.00 95.75           H  
ATOM    422  CA  GLU A  27      23.265  11.408   0.057  1.00 95.75           C  
ATOM    423  HA  GLU A  27      23.540  11.307   1.107  1.00 95.75           H  
ATOM    424  C   GLU A  27      24.552  11.787  -0.700  1.00 95.75           C  
ATOM    425  CB  GLU A  27      22.722  10.062  -0.442  1.00 95.75           C  
ATOM    426  HB2 GLU A  27      23.574   9.410  -0.633  1.00 95.75           H  
ATOM    427  HB3 GLU A  27      22.211  10.207  -1.394  1.00 95.75           H  
ATOM    428  O   GLU A  27      25.612  11.243  -0.392  1.00 95.75           O  
ATOM    429  CG  GLU A  27      21.810   9.309   0.546  1.00 95.75           C  
ATOM    430  HG2 GLU A  27      21.775   8.273   0.211  1.00 95.75           H  
ATOM    431  HG3 GLU A  27      22.294   9.303   1.523  1.00 95.75           H  
ATOM    432  CD  GLU A  27      20.346   9.773   0.697  1.00 95.75           C  
ATOM    433  OE1 GLU A  27      19.714   9.285   1.662  1.00 95.75           O  
ATOM    434  OE2 GLU A  27      19.800  10.486  -0.165  1.00 95.75           O  
ATOM    435  N   CYS A  28      24.494  12.732  -1.641  1.00 97.29           N  
ATOM    436  H   CYS A  28      23.596  13.159  -1.821  1.00 97.29           H  
ATOM    437  CA  CYS A  28      25.649  13.228  -2.387  1.00 97.29           C  
ATOM    438  HA  CYS A  28      26.378  12.423  -2.478  1.00 97.29           H  
ATOM    439  C   CYS A  28      26.375  14.403  -1.688  1.00 97.29           C  
ATOM    440  CB  CYS A  28      25.209  13.617  -3.804  1.00 97.29           C  
ATOM    441  HB2 CYS A  28      26.057  14.102  -4.289  1.00 97.29           H  
ATOM    442  HB3 CYS A  28      24.431  14.374  -3.710  1.00 97.29           H  
ATOM    443  O   CYS A  28      27.469  14.775  -2.114  1.00 97.29           O  
ATOM    444  SG  CYS A  28      24.609  12.342  -4.971  1.00 97.29           S  
ATOM    445  N   ILE A  29      25.830  14.963  -0.598  1.00 95.59           N  
ATOM    446  H   ILE A  29      24.939  14.610  -0.279  1.00 95.59           H  
ATOM    447  CA  ILE A  29      26.435  16.070   0.174  1.00 95.59           C  
ATOM    448  HA  ILE A  29      26.439  16.953  -0.465  1.00 95.59           H  
ATOM    449  C   ILE A  29      27.907  15.834   0.579  1.00 95.59           C  
ATOM    450  CB  ILE A  29      25.562  16.402   1.414  1.00 95.59           C  
ATOM    451  HB  ILE A  29      25.336  15.473   1.938  1.00 95.59           H  
ATOM    452  O   ILE A  29      28.669  16.804   0.539  1.00 95.59           O  
ATOM    453  CG1 ILE A  29      24.244  17.065   0.958  1.00 95.59           C  
ATOM    454 HG12 ILE A  29      24.464  18.059   0.568  1.00 95.59           H  
ATOM    455 HG13 ILE A  29      23.806  16.485   0.145  1.00 95.59           H  
ATOM    456  CG2 ILE A  29      26.258  17.347   2.417  1.00 95.59           C  
ATOM    457 HG21 ILE A  29      27.197  16.926   2.776  1.00 95.59           H  
ATOM    458 HG22 ILE A  29      25.624  17.495   3.291  1.00 95.59           H  
ATOM    459 HG23 ILE A  29      26.442  18.311   1.944  1.00 95.59           H  
ATOM    460  CD1 ILE A  29      23.179  17.202   2.055  1.00 95.59           C  
ATOM    461 HD11 ILE A  29      23.487  17.931   2.804  1.00 95.59           H  
ATOM    462 HD12 ILE A  29      22.248  17.547   1.605  1.00 95.59           H  
ATOM    463 HD13 ILE A  29      23.005  16.238   2.533  1.00 95.59           H  
ATOM    464  N   PRO A  30      28.377  14.618   0.940  1.00 96.21           N  
ATOM    465  CA  PRO A  30      29.765  14.425   1.376  1.00 96.21           C  
ATOM    466  HA  PRO A  30      29.927  15.021   2.274  1.00 96.21           H  
ATOM    467  C   PRO A  30      30.836  14.820   0.345  1.00 96.21           C  
ATOM    468  CB  PRO A  30      29.883  12.946   1.742  1.00 96.21           C  
ATOM    469  HB2 PRO A  30      30.245  12.371   0.890  1.00 96.21           H  
ATOM    470  HB3 PRO A  30      30.529  12.802   2.608  1.00 96.21           H  
ATOM    471  O   PRO A  30      31.986  15.043   0.719  1.00 96.21           O  
ATOM    472  CG  PRO A  30      28.460  12.520   2.065  1.00 96.21           C  
ATOM    473  HG2 PRO A  30      28.331  11.457   1.863  1.00 96.21           H  
ATOM    474  HG3 PRO A  30      28.223  12.748   3.104  1.00 96.21           H  
ATOM    475  CD  PRO A  30      27.621  13.385   1.135  1.00 96.21           C  
ATOM    476  HD2 PRO A  30      27.520  12.872   0.179  1.00 96.21           H  
ATOM    477  HD3 PRO A  30      26.641  13.567   1.577  1.00 96.21           H  
ATOM    478  N   TRP A  31      30.482  14.933  -0.941  1.00 97.26           N  
ATOM    479  H   TRP A  31      29.523  14.740  -1.195  1.00 97.26           H  
ATOM    480  CA  TRP A  31      31.399  15.366  -2.001  1.00 97.26           C  
ATOM    481  HA  TRP A  31      32.423  15.210  -1.661  1.00 97.26           H  
ATOM    482  C   TRP A  31      31.316  16.861  -2.327  1.00 97.26           C  
ATOM    483  CB  TRP A  31      31.214  14.484  -3.243  1.00 97.26           C  
ATOM    484  HB2 TRP A  31      31.837  14.867  -4.051  1.00 97.26           H  
ATOM    485  HB3 TRP A  31      30.176  14.539  -3.570  1.00 97.26           H  
ATOM    486  O   TRP A  31      32.070  17.317  -3.182  1.00 97.26           O  
ATOM    487  CG  TRP A  31      31.586  13.051  -3.020  1.00 97.26           C  
ATOM    488  CD1 TRP A  31      32.833  12.540  -3.116  1.00 97.26           C  
ATOM    489  HD1 TRP A  31      33.697  13.115  -3.413  1.00 97.26           H  
ATOM    490  CD2 TRP A  31      30.727  11.945  -2.618  1.00 97.26           C  
ATOM    491  CE2 TRP A  31      31.539  10.787  -2.434  1.00 97.26           C  
ATOM    492  CE3 TRP A  31      29.347  11.812  -2.366  1.00 97.26           C  
ATOM    493  HE3 TRP A  31      28.707  12.671  -2.505  1.00 97.26           H  
ATOM    494  NE1 TRP A  31      32.808  11.195  -2.790  1.00 97.26           N  
ATOM    495  HE1 TRP A  31      33.605  10.581  -2.876  1.00 97.26           H  
ATOM    496  CH2 TRP A  31      29.627   9.470  -1.748  1.00 97.26           C  
ATOM    497  HH2 TRP A  31      29.200   8.539  -1.406  1.00 97.26           H  
ATOM    498  CZ2 TRP A  31      31.008   9.572  -1.977  1.00 97.26           C  
ATOM    499  HZ2 TRP A  31      31.645   8.725  -1.768  1.00 97.26           H  
ATOM    500  CZ3 TRP A  31      28.801  10.589  -1.935  1.00 97.26           C  
ATOM    501  HZ3 TRP A  31      27.745  10.514  -1.722  1.00 97.26           H  
ATOM    502  N   LYS A  32      30.460  17.643  -1.649  1.00 95.82           N  
ATOM    503  H   LYS A  32      29.902  17.213  -0.925  1.00 95.82           H  
ATOM    504  CA  LYS A  32      30.157  19.045  -2.001  1.00 95.82           C  
ATOM    505  HA  LYS A  32      29.641  19.058  -2.962  1.00 95.82           H  
ATOM    506  C   LYS A  32      31.395  19.928  -2.188  1.00 95.82           C  
ATOM    507  CB  LYS A  32      29.202  19.654  -0.955  1.00 95.82           C  
ATOM    508  HB2 LYS A  32      28.792  20.582  -1.353  1.00 95.82           H  
ATOM    509  HB3 LYS A  32      28.366  18.976  -0.782  1.00 95.82           H  
ATOM    510  O   LYS A  32      31.399  20.788  -3.055  1.00 95.82           O  
ATOM    511  CG  LYS A  32      29.916  19.980   0.365  1.00 95.82           C  
ATOM    512  HG2 LYS A  32      30.487  19.115   0.702  1.00 95.82           H  
ATOM    513  HG3 LYS A  32      30.600  20.806   0.171  1.00 95.82           H  
ATOM    514  CD  LYS A  32      28.967  20.410   1.484  1.00 95.82           C  
ATOM    515  HD2 LYS A  32      28.364  19.549   1.771  1.00 95.82           H  
ATOM    516  HD3 LYS A  32      28.307  21.204   1.137  1.00 95.82           H  
ATOM    517  CE  LYS A  32      29.772  20.881   2.702  1.00 95.82           C  
ATOM    518  HE2 LYS A  32      29.098  20.986   3.551  1.00 95.82           H  
ATOM    519  HE3 LYS A  32      30.510  20.115   2.942  1.00 95.82           H  
ATOM    520  NZ  LYS A  32      30.466  22.161   2.439  1.00 95.82           N  
ATOM    521  HZ1 LYS A  32      31.193  22.006   1.755  1.00 95.82           H  
ATOM    522  HZ2 LYS A  32      30.983  22.488   3.242  1.00 95.82           H  
ATOM    523  HZ3 LYS A  32      29.857  22.874   2.064  1.00 95.82           H  
ATOM    524  N   ASP A  33      32.455  19.717  -1.408  1.00 95.08           N  
ATOM    525  H   ASP A  33      32.388  19.006  -0.693  1.00 95.08           H  
ATOM    526  CA  ASP A  33      33.636  20.588  -1.447  1.00 95.08           C  
ATOM    527  HA  ASP A  33      33.303  21.620  -1.550  1.00 95.08           H  
ATOM    528  C   ASP A  33      34.546  20.291  -2.652  1.00 95.08           C  
ATOM    529  CB  ASP A  33      34.410  20.484  -0.121  1.00 95.08           C  
ATOM    530  HB2 ASP A  33      34.803  19.473  -0.015  1.00 95.08           H  
ATOM    531  HB3 ASP A  33      35.253  21.174  -0.153  1.00 95.08           H  
ATOM    532  O   ASP A  33      35.353  21.133  -3.040  1.00 95.08           O  
ATOM    533  CG  ASP A  33      33.560  20.834   1.108  1.00 95.08           C  
ATOM    534  OD1 ASP A  33      32.783  21.817   1.067  1.00 95.08           O  
ATOM    535  OD2 ASP A  33      33.638  20.097   2.111  1.00 95.08           O  
ATOM    536  N   ASN A  34      34.432  19.099  -3.252  1.00 96.42           N  
ATOM    537  H   ASN A  34      33.684  18.489  -2.953  1.00 96.42           H  
ATOM    538  CA  ASN A  34      35.215  18.695  -4.414  1.00 96.42           C  
ATOM    539  HA  ASN A  34      35.245  19.529  -5.115  1.00 96.42           H  
ATOM    540  C   ASN A  34      34.573  17.485  -5.125  1.00 96.42           C  
ATOM    541  CB  ASN A  34      36.648  18.391  -3.937  1.00 96.42           C  
ATOM    542  HB2 ASN A  34      37.026  19.212  -3.328  1.00 96.42           H  
ATOM    543  HB3 ASN A  34      36.648  17.487  -3.329  1.00 96.42           H  
ATOM    544  O   ASN A  34      34.887  16.331  -4.817  1.00 96.42           O  
ATOM    545  CG  ASN A  34      37.596  18.238  -5.100  1.00 96.42           C  
ATOM    546  ND2 ASN A  34      38.616  17.438  -4.920  1.00 96.42           N  
ATOM    547 HD21 ASN A  34      39.156  17.177  -5.732  1.00 96.42           H  
ATOM    548 HD22 ASN A  34      38.704  16.923  -4.055  1.00 96.42           H  
ATOM    549  OD1 ASN A  34      37.437  18.832  -6.151  1.00 96.42           O  
ATOM    550  N   ALA A  35      33.664  17.750  -6.066  1.00 97.65           N  
ATOM    551  H   ALA A  35      33.460  18.717  -6.275  1.00 97.65           H  
ATOM    552  CA  ALA A  35      32.824  16.742  -6.709  1.00 97.65           C  
ATOM    553  HA  ALA A  35      33.021  15.770  -6.256  1.00 97.65           H  
ATOM    554  C   ALA A  35      33.062  16.623  -8.216  1.00 97.65           C  
ATOM    555  CB  ALA A  35      31.353  17.082  -6.457  1.00 97.65           C  
ATOM    556  HB1 ALA A  35      30.708  16.328  -6.907  1.00 97.65           H  
ATOM    557  HB2 ALA A  35      31.162  17.107  -5.384  1.00 97.65           H  
ATOM    558  HB3 ALA A  35      31.113  18.059  -6.878  1.00 97.65           H  
ATOM    559  O   ALA A  35      33.213  17.624  -8.924  1.00 97.65           O  
ATOM    560  N   CYS A  36      32.947  15.395  -8.717  1.00 97.81           N  
ATOM    561  H   CYS A  36      32.895  14.626  -8.065  1.00 97.81           H  
ATOM    562  CA  CYS A  36      32.865  15.083 -10.144  1.00 97.81           C  
ATOM    563  HA  CYS A  36      33.444  15.825 -10.695  1.00 97.81           H  
ATOM    564  C   CYS A  36      31.451  15.146 -10.730  1.00 97.81           C  
ATOM    565  CB  CYS A  36      33.494  13.711 -10.384  1.00 97.81           C  
ATOM    566  HB2 CYS A  36      33.248  13.379 -11.392  1.00 97.81           H  
ATOM    567  HB3 CYS A  36      33.089  12.982  -9.683  1.00 97.81           H  
ATOM    568  O   CYS A  36      31.310  15.114 -11.948  1.00 97.81           O  
ATOM    569  SG  CYS A  36      35.285  13.776 -10.237  1.00 97.81           S  
ATOM    570  N   CYS A  37      30.420  15.293  -9.899  1.00 97.53           N  
ATOM    571  H   CYS A  37      30.605  15.352  -8.908  1.00 97.53           H  
ATOM    572  CA  CYS A  37      29.021  15.389 -10.315  1.00 97.53           C  
ATOM    573  HA  CYS A  37      28.931  15.119 -11.367  1.00 97.53           H  
ATOM    574  C   CYS A  37      28.493  16.814 -10.129  1.00 97.53           C  
ATOM    575  CB  CYS A  37      28.199  14.388  -9.504  1.00 97.53           C  
ATOM    576  HB2 CYS A  37      27.211  14.282  -9.951  1.00 97.53           H  
ATOM    577  HB3 CYS A  37      28.679  13.411  -9.563  1.00 97.53           H  
ATOM    578  O   CYS A  37      29.043  17.583  -9.339  1.00 97.53           O  
ATOM    579  SG  CYS A  37      27.987  14.846  -7.765  1.00 97.53           S  
ATOM    580  N   THR A  38      27.429  17.166 -10.847  1.00 96.64           N  
ATOM    581  H   THR A  38      27.000  16.474 -11.444  1.00 96.64           H  
ATOM    582  CA  THR A  38      26.740  18.459 -10.695  1.00 96.64           C  
ATOM    583  HA  THR A  38      27.429  19.201 -10.293  1.00 96.64           H  
ATOM    584  C   THR A  38      25.566  18.356  -9.722  1.00 96.64           C  
ATOM    585  CB  THR A  38      26.244  18.990 -12.049  1.00 96.64           C  
ATOM    586  HB  THR A  38      25.818  19.981 -11.892  1.00 96.64           H  
ATOM    587  O   THR A  38      25.117  17.252  -9.393  1.00 96.64           O  
ATOM    588  CG2 THR A  38      27.369  19.124 -13.075  1.00 96.64           C  
ATOM    589 HG21 THR A  38      28.146  19.776 -12.676  1.00 96.64           H  
ATOM    590 HG22 THR A  38      26.970  19.570 -13.986  1.00 96.64           H  
ATOM    591 HG23 THR A  38      27.794  18.149 -13.315  1.00 96.64           H  
ATOM    592  OG1 THR A  38      25.230  18.162 -12.582  1.00 96.64           O  
ATOM    593  HG1 THR A  38      25.601  17.315 -12.839  1.00 96.64           H  
ATOM    594  N   LEU A  39      25.004  19.503  -9.324  1.00 94.23           N  
ATOM    595  H   LEU A  39      25.485  20.373  -9.502  1.00 94.23           H  
ATOM    596  CA  LEU A  39      23.706  19.562  -8.645  1.00 94.23           C  
ATOM    597  HA  LEU A  39      23.829  19.186  -7.630  1.00 94.23           H  
ATOM    598  C   LEU A  39      22.647  18.701  -9.353  1.00 94.23           C  
ATOM    599  CB  LEU A  39      23.250  21.032  -8.589  1.00 94.23           C  
ATOM    600  HB2 LEU A  39      23.260  21.438  -9.601  1.00 94.23           H  
ATOM    601  HB3 LEU A  39      23.965  21.601  -7.996  1.00 94.23           H  
ATOM    602  O   LEU A  39      21.996  17.879  -8.707  1.00 94.23           O  
ATOM    603  CG  LEU A  39      21.834  21.225  -8.008  1.00 94.23           C  
ATOM    604  HG  LEU A  39      21.103  20.652  -8.579  1.00 94.23           H  
ATOM    605  CD1 LEU A  39      21.780  20.802  -6.553  1.00 94.23           C  
ATOM    606 HD11 LEU A  39      20.801  21.021  -6.126  1.00 94.23           H  
ATOM    607 HD12 LEU A  39      21.965  19.733  -6.449  1.00 94.23           H  
ATOM    608 HD13 LEU A  39      22.547  21.363  -6.020  1.00 94.23           H  
ATOM    609  CD2 LEU A  39      21.430  22.696  -8.075  1.00 94.23           C  
ATOM    610 HD21 LEU A  39      22.134  23.302  -7.506  1.00 94.23           H  
ATOM    611 HD22 LEU A  39      20.426  22.819  -7.670  1.00 94.23           H  
ATOM    612 HD23 LEU A  39      21.429  23.024  -9.115  1.00 94.23           H  
ATOM    613  N   THR A  40      22.507  18.850 -10.672  1.00 94.00           N  
ATOM    614  H   THR A  40      23.065  19.544 -11.149  1.00 94.00           H  
ATOM    615  CA  THR A  40      21.512  18.123 -11.470  1.00 94.00           C  
ATOM    616  HA  THR A  40      20.522  18.320 -11.060  1.00 94.00           H  
ATOM    617  C   THR A  40      21.745  16.619 -11.407  1.00 94.00           C  
ATOM    618  CB  THR A  40      21.529  18.601 -12.928  1.00 94.00           C  
ATOM    619  HB  THR A  40      22.459  18.297 -13.409  1.00 94.00           H  
ATOM    620  O   THR A  40      20.821  15.879 -11.085  1.00 94.00           O  
ATOM    621  CG2 THR A  40      20.347  18.070 -13.732  1.00 94.00           C  
ATOM    622 HG21 THR A  40      19.405  18.336 -13.251  1.00 94.00           H  
ATOM    623 HG22 THR A  40      20.411  16.984 -13.806  1.00 94.00           H  
ATOM    624 HG23 THR A  40      20.369  18.473 -14.744  1.00 94.00           H  
ATOM    625  OG1 THR A  40      21.439  20.007 -12.958  1.00 94.00           O  
ATOM    626  HG1 THR A  40      20.977  20.233 -13.769  1.00 94.00           H  
ATOM    627  N   THR A  41      22.992  16.173 -11.592  1.00 96.03           N  
ATOM    628  H   THR A  41      23.712  16.831 -11.853  1.00 96.03           H  
ATOM    629  CA  THR A  41      23.367  14.755 -11.473  1.00 96.03           C  
ATOM    630  HA  THR A  41      22.822  14.190 -12.229  1.00 96.03           H  
ATOM    631  C   THR A  41      22.999  14.198 -10.094  1.00 96.03           C  
ATOM    632  CB  THR A  41      24.880  14.567 -11.680  1.00 96.03           C  
ATOM    633  HB  THR A  41      25.386  14.927 -10.784  1.00 96.03           H  
ATOM    634  O   THR A  41      22.434  13.111  -9.986  1.00 96.03           O  
ATOM    635  CG2 THR A  41      25.284  13.113 -11.912  1.00 96.03           C  
ATOM    636 HG21 THR A  41      24.967  12.490 -11.076  1.00 96.03           H  
ATOM    637 HG22 THR A  41      24.830  12.738 -12.829  1.00 96.03           H  
ATOM    638 HG23 THR A  41      26.367  13.040 -12.008  1.00 96.03           H  
ATOM    639  OG1 THR A  41      25.384  15.317 -12.767  1.00 96.03           O  
ATOM    640  HG1 THR A  41      25.635  14.686 -13.445  1.00 96.03           H  
ATOM    641  N   SER A  42      23.276  14.961  -9.028  1.00 96.14           N  
ATOM    642  H   SER A  42      23.753  15.840  -9.174  1.00 96.14           H  
ATOM    643  CA  SER A  42      22.961  14.541  -7.661  1.00 96.14           C  
ATOM    644  HA  SER A  42      23.377  13.544  -7.516  1.00 96.14           H  
ATOM    645  C   SER A  42      21.460  14.435  -7.414  1.00 96.14           C  
ATOM    646  CB  SER A  42      23.625  15.462  -6.637  1.00 96.14           C  
ATOM    647  HB2 SER A  42      23.613  14.963  -5.668  1.00 96.14           H  
ATOM    648  HB3 SER A  42      24.662  15.610  -6.938  1.00 96.14           H  
ATOM    649  O   SER A  42      21.011  13.468  -6.809  1.00 96.14           O  
ATOM    650  OG  SER A  42      22.981  16.714  -6.478  1.00 96.14           O  
ATOM    651  HG  SER A  42      22.739  17.069  -7.337  1.00 96.14           H  
ATOM    652  N   TRP A  43      20.664  15.370  -7.931  1.00 93.77           N  
ATOM    653  H   TRP A  43      21.081  16.133  -8.445  1.00 93.77           H  
ATOM    654  CA  TRP A  43      19.208  15.324  -7.828  1.00 93.77           C  
ATOM    655  HA  TRP A  43      18.918  15.208  -6.784  1.00 93.77           H  
ATOM    656  C   TRP A  43      18.629  14.130  -8.597  1.00 93.77           C  
ATOM    657  CB  TRP A  43      18.645  16.647  -8.351  1.00 93.77           C  
ATOM    658  HB2 TRP A  43      18.924  17.446  -7.665  1.00 93.77           H  
ATOM    659  HB3 TRP A  43      19.088  16.872  -9.321  1.00 93.77           H  
ATOM    660  O   TRP A  43      17.845  13.348  -8.057  1.00 93.77           O  
ATOM    661  CG  TRP A  43      17.161  16.639  -8.503  1.00 93.77           C  
ATOM    662  CD1 TRP A  43      16.489  16.584  -9.675  1.00 93.77           C  
ATOM    663  HD1 TRP A  43      16.956  16.567 -10.649  1.00 93.77           H  
ATOM    664  CD2 TRP A  43      16.152  16.596  -7.454  1.00 93.77           C  
ATOM    665  CE2 TRP A  43      14.868  16.512  -8.072  1.00 93.77           C  
ATOM    666  CE3 TRP A  43      16.192  16.610  -6.044  1.00 93.77           C  
ATOM    667  HE3 TRP A  43      17.146  16.679  -5.543  1.00 93.77           H  
ATOM    668  NE1 TRP A  43      15.133  16.526  -9.425  1.00 93.77           N  
ATOM    669  HE1 TRP A  43      14.441  16.482 -10.159  1.00 93.77           H  
ATOM    670  CH2 TRP A  43      13.761  16.440  -5.926  1.00 93.77           C  
ATOM    671  HH2 TRP A  43      12.870  16.375  -5.319  1.00 93.77           H  
ATOM    672  CZ2 TRP A  43      13.683  16.429  -7.328  1.00 93.77           C  
ATOM    673  HZ2 TRP A  43      12.728  16.354  -7.827  1.00 93.77           H  
ATOM    674  CZ3 TRP A  43      15.006  16.546  -5.293  1.00 93.77           C  
ATOM    675  HZ3 TRP A  43      15.039  16.585  -4.214  1.00 93.77           H  
ATOM    676  N   GLU A  44      19.065  13.939  -9.842  1.00 94.95           N  
ATOM    677  H   GLU A  44      19.724  14.602 -10.225  1.00 94.95           H  
ATOM    678  CA  GLU A  44      18.603  12.863 -10.719  1.00 94.95           C  
ATOM    679  HA  GLU A  44      17.517  12.911 -10.799  1.00 94.95           H  
ATOM    680  C   GLU A  44      18.951  11.465 -10.192  1.00 94.95           C  
ATOM    681  CB  GLU A  44      19.202  13.059 -12.113  1.00 94.95           C  
ATOM    682  HB2 GLU A  44      20.280  13.199 -12.027  1.00 94.95           H  
ATOM    683  HB3 GLU A  44      19.018  12.158 -12.698  1.00 94.95           H  
ATOM    684  O   GLU A  44      18.213  10.511 -10.449  1.00 94.95           O  
ATOM    685  CG  GLU A  44      18.570  14.253 -12.846  1.00 94.95           C  
ATOM    686  HG2 GLU A  44      18.714  15.168 -12.271  1.00 94.95           H  
ATOM    687  HG3 GLU A  44      17.495  14.083 -12.907  1.00 94.95           H  
ATOM    688  CD  GLU A  44      19.131  14.446 -14.263  1.00 94.95           C  
ATOM    689  OE1 GLU A  44      18.572  15.309 -14.975  1.00 94.95           O  
ATOM    690  OE2 GLU A  44      20.052  13.694 -14.652  1.00 94.95           O  
ATOM    691  N   ALA A  45      20.026  11.332  -9.409  1.00 95.65           N  
ATOM    692  H   ALA A  45      20.647  12.123  -9.315  1.00 95.65           H  
ATOM    693  CA  ALA A  45      20.384  10.090  -8.724  1.00 95.65           C  
ATOM    694  HA  ALA A  45      20.441   9.289  -9.460  1.00 95.65           H  
ATOM    695  C   ALA A  45      19.360   9.660  -7.653  1.00 95.65           C  
ATOM    696  CB  ALA A  45      21.773  10.271  -8.102  1.00 95.65           C  
ATOM    697  HB1 ALA A  45      22.067   9.354  -7.591  1.00 95.65           H  
ATOM    698  HB2 ALA A  45      21.763  11.083  -7.375  1.00 95.65           H  
ATOM    699  HB3 ALA A  45      22.503  10.496  -8.880  1.00 95.65           H  
ATOM    700  O   ALA A  45      19.299   8.483  -7.298  1.00 95.65           O  
ATOM    701  N   HIS A  46      18.546  10.587  -7.134  1.00 95.26           N  
ATOM    702  H   HIS A  46      18.614  11.535  -7.475  1.00 95.26           H  
ATOM    703  CA  HIS A  46      17.586  10.307  -6.060  1.00 95.26           C  
ATOM    704  HA  HIS A  46      17.917   9.420  -5.519  1.00 95.26           H  
ATOM    705  C   HIS A  46      16.173  10.000  -6.565  1.00 95.26           C  
ATOM    706  CB  HIS A  46      17.577  11.468  -5.062  1.00 95.26           C  
ATOM    707  HB2 HIS A  46      17.394  12.406  -5.586  1.00 95.26           H  
ATOM    708  HB3 HIS A  46      16.768  11.320  -4.346  1.00 95.26           H  
ATOM    709  O   HIS A  46      15.328   9.569  -5.768  1.00 95.26           O  
ATOM    710  CG  HIS A  46      18.860  11.573  -4.289  1.00 95.26           C  
ATOM    711  CD2 HIS A  46      19.028  11.456  -2.937  1.00 95.26           C  
ATOM    712  HD2 HIS A  46      18.270  11.233  -2.200  1.00 95.26           H  
ATOM    713  ND1 HIS A  46      20.087  11.909  -4.808  1.00 95.26           N  
ATOM    714  HD1 HIS A  46      20.281  12.226  -5.747  1.00 95.26           H  
ATOM    715  CE1 HIS A  46      20.967  12.014  -3.807  1.00 95.26           C  
ATOM    716  HE1 HIS A  46      21.991  12.343  -3.901  1.00 95.26           H  
ATOM    717  NE2 HIS A  46      20.361  11.747  -2.653  1.00 95.26           N  
ATOM    718  N   LEU A  47      15.911  10.209  -7.858  1.00 93.69           N  
ATOM    719  H   LEU A  47      16.673  10.507  -8.449  1.00 93.69           H  
ATOM    720  CA  LEU A  47      14.620   9.950  -8.492  1.00 93.69           C  
ATOM    721  HA  LEU A  47      13.834  10.331  -7.840  1.00 93.69           H  
ATOM    722  C   LEU A  47      14.365   8.445  -8.665  1.00 93.69           C  
ATOM    723  CB  LEU A  47      14.543  10.696  -9.839  1.00 93.69           C  
ATOM    724  HB2 LEU A  47      13.590  10.460 -10.313  1.00 93.69           H  
ATOM    725  HB3 LEU A  47      15.334  10.320 -10.487  1.00 93.69           H  
ATOM    726  O   LEU A  47      15.287   7.647  -8.806  1.00 93.69           O  
ATOM    727  CG  LEU A  47      14.674  12.230  -9.740  1.00 93.69           C  
ATOM    728  HG  LEU A  47      15.647  12.484  -9.320  1.00 93.69           H  
ATOM    729  CD1 LEU A  47      14.583  12.844 -11.137  1.00 93.69           C  
ATOM    730 HD11 LEU A  47      15.361  12.422 -11.773  1.00 93.69           H  
ATOM    731 HD12 LEU A  47      13.608  12.640 -11.580  1.00 93.69           H  
ATOM    732 HD13 LEU A  47      14.741  13.921 -11.075  1.00 93.69           H  
ATOM    733  CD2 LEU A  47      13.582  12.857  -8.869  1.00 93.69           C  
ATOM    734 HD21 LEU A  47      13.713  12.554  -7.830  1.00 93.69           H  
ATOM    735 HD22 LEU A  47      13.668  13.943  -8.908  1.00 93.69           H  
ATOM    736 HD23 LEU A  47      12.594  12.559  -9.220  1.00 93.69           H  
ATOM    737  N   ASP A  48      13.089   8.058  -8.654  1.00 88.55           N  
ATOM    738  H   ASP A  48      12.382   8.751  -8.457  1.00 88.55           H  
ATOM    739  CA  ASP A  48      12.649   6.654  -8.747  1.00 88.55           C  
ATOM    740  HA  ASP A  48      13.086   6.073  -7.934  1.00 88.55           H  
ATOM    741  C   ASP A  48      13.044   5.993 -10.075  1.00 88.55           C  
ATOM    742  CB  ASP A  48      11.119   6.615  -8.632  1.00 88.55           C  
ATOM    743  HB2 ASP A  48      10.784   5.593  -8.810  1.00 88.55           H  
ATOM    744  HB3 ASP A  48      10.688   7.243  -9.412  1.00 88.55           H  
ATOM    745  O   ASP A  48      13.423   4.819 -10.129  1.00 88.55           O  
ATOM    746  CG  ASP A  48      10.568   7.069  -7.279  1.00 88.55           C  
ATOM    747  OD1 ASP A  48      11.368   7.314  -6.344  1.00 88.55           O  
ATOM    748  OD2 ASP A  48       9.329   7.122  -7.169  1.00 88.55           O  
ATOM    749  N   VAL A  49      12.946   6.775 -11.151  1.00 91.00           N  
ATOM    750  H   VAL A  49      12.639   7.724 -10.991  1.00 91.00           H  
ATOM    751  CA  VAL A  49      13.508   6.481 -12.466  1.00 91.00           C  
ATOM    752  HA  VAL A  49      13.998   5.507 -12.454  1.00 91.00           H  
ATOM    753  C   VAL A  49      14.555   7.552 -12.711  1.00 91.00           C  
ATOM    754  CB  VAL A  49      12.433   6.481 -13.571  1.00 91.00           C  
ATOM    755  HB  VAL A  49      12.025   7.485 -13.692  1.00 91.00           H  
ATOM    756  O   VAL A  49      14.211   8.696 -13.005  1.00 91.00           O  
ATOM    757  CG1 VAL A  49      13.048   6.034 -14.905  1.00 91.00           C  
ATOM    758 HG11 VAL A  49      13.468   5.033 -14.814  1.00 91.00           H  
ATOM    759 HG12 VAL A  49      12.286   6.038 -15.685  1.00 91.00           H  
ATOM    760 HG13 VAL A  49      13.835   6.726 -15.203  1.00 91.00           H  
ATOM    761  CG2 VAL A  49      11.264   5.544 -13.240  1.00 91.00           C  
ATOM    762 HG21 VAL A  49      10.560   5.525 -14.072  1.00 91.00           H  
ATOM    763 HG22 VAL A  49      11.631   4.537 -13.042  1.00 91.00           H  
ATOM    764 HG23 VAL A  49      10.737   5.906 -12.357  1.00 91.00           H  
ATOM    765  N   SER A  50      15.825   7.200 -12.537  1.00 91.25           N  
ATOM    766  H   SER A  50      16.050   6.241 -12.313  1.00 91.25           H  
ATOM    767  CA  SER A  50      16.913   8.155 -12.708  1.00 91.25           C  
ATOM    768  HA  SER A  50      16.645   9.068 -12.176  1.00 91.25           H  
ATOM    769  C   SER A  50      17.128   8.435 -14.199  1.00 91.25           C  
ATOM    770  CB  SER A  50      18.197   7.633 -12.074  1.00 91.25           C  
ATOM    771  HB2 SER A  50      18.035   7.439 -11.014  1.00 91.25           H  
ATOM    772  HB3 SER A  50      18.509   6.713 -12.567  1.00 91.25           H  
ATOM    773  O   SER A  50      17.478   7.504 -14.935  1.00 91.25           O  
ATOM    774  OG  SER A  50      19.191   8.619 -12.229  1.00 91.25           O  
ATOM    775  HG  SER A  50      18.992   9.315 -11.598  1.00 91.25           H  
ATOM    776  N   PRO A  51      16.948   9.682 -14.674  1.00 90.54           N  
ATOM    777  CA  PRO A  51      17.140  10.037 -16.080  1.00 90.54           C  
ATOM    778  HA  PRO A  51      16.582   9.347 -16.713  1.00 90.54           H  
ATOM    779  C   PRO A  51      18.609   9.987 -16.520  1.00 90.54           C  
ATOM    780  CB  PRO A  51      16.542  11.436 -16.237  1.00 90.54           C  
ATOM    781  HB2 PRO A  51      15.477  11.357 -16.456  1.00 90.54           H  
ATOM    782  HB3 PRO A  51      17.047  12.023 -17.004  1.00 90.54           H  
ATOM    783  O   PRO A  51      18.860   9.918 -17.722  1.00 90.54           O  
ATOM    784  CG  PRO A  51      16.735  12.033 -14.852  1.00 90.54           C  
ATOM    785  HG2 PRO A  51      17.772  12.357 -14.771  1.00 90.54           H  
ATOM    786  HG3 PRO A  51      16.044  12.852 -14.651  1.00 90.54           H  
ATOM    787  CD  PRO A  51      16.520  10.849 -13.919  1.00 90.54           C  
ATOM    788  HD2 PRO A  51      15.460  10.765 -13.680  1.00 90.54           H  
ATOM    789  HD3 PRO A  51      17.105  10.981 -13.009  1.00 90.54           H  
ATOM    790  N   LEU A  52      19.565   9.909 -15.579  1.00 90.11           N  
ATOM    791  H   LEU A  52      19.302  10.046 -14.614  1.00 90.11           H  
ATOM    792  CA  LEU A  52      20.981   9.643 -15.872  1.00 90.11           C  
ATOM    793  HA  LEU A  52      21.424  10.528 -16.329  1.00 90.11           H  
ATOM    794  C   LEU A  52      21.113   8.478 -16.859  1.00 90.11           C  
ATOM    795  CB  LEU A  52      21.728   9.287 -14.567  1.00 90.11           C  
ATOM    796  HB2 LEU A  52      22.747   8.995 -14.821  1.00 90.11           H  
ATOM    797  HB3 LEU A  52      21.243   8.424 -14.109  1.00 90.11           H  
ATOM    798  O   LEU A  52      21.826   8.533 -17.862  1.00 90.11           O  
ATOM    799  CG  LEU A  52      21.801  10.413 -13.524  1.00 90.11           C  
ATOM    800  HG  LEU A  52      20.793  10.759 -13.293  1.00 90.11           H  
ATOM    801  CD1 LEU A  52      22.443   9.907 -12.229  1.00 90.11           C  
ATOM    802 HD11 LEU A  52      22.458  10.711 -11.493  1.00 90.11           H  
ATOM    803 HD12 LEU A  52      21.867   9.073 -11.829  1.00 90.11           H  
ATOM    804 HD13 LEU A  52      23.465   9.581 -12.421  1.00 90.11           H  
ATOM    805  CD2 LEU A  52      22.630  11.582 -14.034  1.00 90.11           C  
ATOM    806 HD21 LEU A  52      23.649  11.261 -14.251  1.00 90.11           H  
ATOM    807 HD22 LEU A  52      22.631  12.362 -13.273  1.00 90.11           H  
ATOM    808 HD23 LEU A  52      22.178  12.014 -14.928  1.00 90.11           H  
ATOM    809  N   TYR A  53      20.340   7.429 -16.613  1.00 87.68           N  
ATOM    810  H   TYR A  53      19.750   7.460 -15.794  1.00 87.68           H  
ATOM    811  CA  TYR A  53      20.421   6.211 -17.393  1.00 87.68           C  
ATOM    812  HA  TYR A  53      20.906   6.407 -18.350  1.00 87.68           H  
ATOM    813  C   TYR A  53      19.061   5.589 -17.726  1.00 87.68           C  
ATOM    814  CB  TYR A  53      21.291   5.258 -16.605  1.00 87.68           C  
ATOM    815  HB2 TYR A  53      21.294   4.357 -17.219  1.00 87.68           H  
ATOM    816  HB3 TYR A  53      20.791   5.014 -15.668  1.00 87.68           H  
ATOM    817  O   TYR A  53      18.993   4.445 -18.175  1.00 87.68           O  
ATOM    818  CG  TYR A  53      22.726   5.706 -16.313  1.00 87.68           C  
ATOM    819  CD1 TYR A  53      23.684   5.811 -17.345  1.00 87.68           C  
ATOM    820  HD1 TYR A  53      23.413   5.571 -18.362  1.00 87.68           H  
ATOM    821  CD2 TYR A  53      23.102   6.015 -14.989  1.00 87.68           C  
ATOM    822  HD2 TYR A  53      22.383   5.940 -14.187  1.00 87.68           H  
ATOM    823  CE1 TYR A  53      24.996   6.245 -17.053  1.00 87.68           C  
ATOM    824  HE1 TYR A  53      25.733   6.342 -17.836  1.00 87.68           H  
ATOM    825  CE2 TYR A  53      24.409   6.457 -14.699  1.00 87.68           C  
ATOM    826  HE2 TYR A  53      24.692   6.722 -13.691  1.00 87.68           H  
ATOM    827  OH  TYR A  53      26.609   7.051 -15.467  1.00 87.68           O  
ATOM    828  HH  TYR A  53      26.708   7.352 -14.561  1.00 87.68           H  
ATOM    829  CZ  TYR A  53      25.361   6.579 -15.730  1.00 87.68           C  
ATOM    830  N   ASN A  54      17.973   6.319 -17.473  1.00 89.98           N  
ATOM    831  H   ASN A  54      18.105   7.264 -17.142  1.00 89.98           H  
ATOM    832  CA  ASN A  54      16.599   5.811 -17.481  1.00 89.98           C  
ATOM    833  HA  ASN A  54      15.986   6.544 -16.957  1.00 89.98           H  
ATOM    834  C   ASN A  54      16.433   4.513 -16.674  1.00 89.98           C  
ATOM    835  CB  ASN A  54      16.083   5.725 -18.922  1.00 89.98           C  
ATOM    836  HB2 ASN A  54      16.751   5.107 -19.522  1.00 89.98           H  
ATOM    837  HB3 ASN A  54      15.097   5.260 -18.916  1.00 89.98           H  
ATOM    838  O   ASN A  54      15.675   3.612 -17.043  1.00 89.98           O  
ATOM    839  CG  ASN A  54      15.921   7.084 -19.564  1.00 89.98           C  
ATOM    840  ND2 ASN A  54      15.857   7.134 -20.872  1.00 89.98           N  
ATOM    841 HD21 ASN A  54      15.701   8.051 -21.265  1.00 89.98           H  
ATOM    842 HD22 ASN A  54      15.815   6.272 -21.396  1.00 89.98           H  
ATOM    843  OD1 ASN A  54      15.809   8.110 -18.917  1.00 89.98           O  
ATOM    844  N   PHE A  55      17.168   4.410 -15.566  1.00 92.24           N  
ATOM    845  H   PHE A  55      17.697   5.219 -15.273  1.00 92.24           H  
ATOM    846  CA  PHE A  55      17.195   3.217 -14.738  1.00 92.24           C  
ATOM    847  HA  PHE A  55      16.802   2.382 -15.320  1.00 92.24           H  
ATOM    848  C   PHE A  55      16.300   3.402 -13.515  1.00 92.24           C  
ATOM    849  CB  PHE A  55      18.635   2.846 -14.374  1.00 92.24           C  
ATOM    850  HB2 PHE A  55      19.250   2.897 -15.272  1.00 92.24           H  
ATOM    851  HB3 PHE A  55      19.030   3.569 -13.661  1.00 92.24           H  
ATOM    852  O   PHE A  55      16.462   4.335 -12.730  1.00 92.24           O  
ATOM    853  CG  PHE A  55      18.744   1.448 -13.798  1.00 92.24           C  
ATOM    854  CD1 PHE A  55      18.607   1.229 -12.413  1.00 92.24           C  
ATOM    855  HD1 PHE A  55      18.439   2.064 -11.749  1.00 92.24           H  
ATOM    856  CD2 PHE A  55      18.962   0.355 -14.656  1.00 92.24           C  
ATOM    857  HD2 PHE A  55      19.078   0.517 -15.718  1.00 92.24           H  
ATOM    858  CE1 PHE A  55      18.684  -0.076 -11.894  1.00 92.24           C  
ATOM    859  HE1 PHE A  55      18.576  -0.248 -10.834  1.00 92.24           H  
ATOM    860  CE2 PHE A  55      19.052  -0.945 -14.133  1.00 92.24           C  
ATOM    861  HE2 PHE A  55      19.245  -1.772 -14.799  1.00 92.24           H  
ATOM    862  CZ  PHE A  55      18.906  -1.165 -12.754  1.00 92.24           C  
ATOM    863  HZ  PHE A  55      18.970  -2.165 -12.351  1.00 92.24           H  
ATOM    864  N   SER A  56      15.354   2.488 -13.350  1.00 92.62           N  
ATOM    865  H   SER A  56      15.283   1.769 -14.056  1.00 92.62           H  
ATOM    866  CA  SER A  56      14.513   2.342 -12.180  1.00 92.62           C  
ATOM    867  HA  SER A  56      14.489   3.298 -11.658  1.00 92.62           H  
ATOM    868  C   SER A  56      15.065   1.282 -11.238  1.00 92.62           C  
ATOM    869  CB  SER A  56      13.083   1.985 -12.569  1.00 92.62           C  
ATOM    870  HB2 SER A  56      12.711   2.695 -13.308  1.00 92.62           H  
ATOM    871  HB3 SER A  56      13.055   0.983 -12.999  1.00 92.62           H  
ATOM    872  O   SER A  56      15.253   0.107 -11.589  1.00 92.62           O  
ATOM    873  OG  SER A  56      12.287   2.029 -11.400  1.00 92.62           O  
ATOM    874  HG  SER A  56      12.229   2.939 -11.101  1.00 92.62           H  
ATOM    875  N   LEU A  57      15.231   1.697  -9.986  1.00 93.62           N  
ATOM    876  H   LEU A  57      15.050   2.670  -9.785  1.00 93.62           H  
ATOM    877  CA  LEU A  57      15.510   0.798  -8.872  1.00 93.62           C  
ATOM    878  HA  LEU A  57      16.310   0.113  -9.152  1.00 93.62           H  
ATOM    879  C   LEU A  57      14.294  -0.079  -8.514  1.00 93.62           C  
ATOM    880  CB  LEU A  57      15.967   1.652  -7.675  1.00 93.62           C  
ATOM    881  HB2 LEU A  57      15.212   2.415  -7.486  1.00 93.62           H  
ATOM    882  HB3 LEU A  57      16.014   1.014  -6.792  1.00 93.62           H  
ATOM    883  O   LEU A  57      14.451  -1.048  -7.779  1.00 93.62           O  
ATOM    884  CG  LEU A  57      17.339   2.336  -7.846  1.00 93.62           C  
ATOM    885  HG  LEU A  57      17.340   2.936  -8.756  1.00 93.62           H  
ATOM    886  CD1 LEU A  57      17.608   3.259  -6.658  1.00 93.62           C  
ATOM    887 HD11 LEU A  57      16.822   4.012  -6.597  1.00 93.62           H  
ATOM    888 HD12 LEU A  57      18.558   3.773  -6.803  1.00 93.62           H  
ATOM    889 HD13 LEU A  57      17.645   2.685  -5.731  1.00 93.62           H  
ATOM    890  CD2 LEU A  57      18.481   1.323  -7.913  1.00 93.62           C  
ATOM    891 HD21 LEU A  57      19.436   1.847  -7.934  1.00 93.62           H  
ATOM    892 HD22 LEU A  57      18.450   0.663  -7.046  1.00 93.62           H  
ATOM    893 HD23 LEU A  57      18.397   0.740  -8.830  1.00 93.62           H  
ATOM    894  N   PHE A  58      13.095   0.231  -9.026  1.00 93.31           N  
ATOM    895  H   PHE A  58      13.034   1.012  -9.664  1.00 93.31           H  
ATOM    896  CA  PHE A  58      11.822  -0.366  -8.597  1.00 93.31           C  
ATOM    897  HA  PHE A  58      12.006  -0.934  -7.685  1.00 93.31           H  
ATOM    898  C   PHE A  58      11.247  -1.387  -9.586  1.00 93.31           C  
ATOM    899  CB  PHE A  58      10.817   0.738  -8.247  1.00 93.31           C  
ATOM    900  HB2 PHE A  58       9.929   0.273  -7.821  1.00 93.31           H  
ATOM    901  HB3 PHE A  58      10.520   1.234  -9.172  1.00 93.31           H  
ATOM    902  O   PHE A  58      10.043  -1.638  -9.626  1.00 93.31           O  
ATOM    903  CG  PHE A  58      11.288   1.792  -7.264  1.00 93.31           C  
ATOM    904  CD1 PHE A  58      12.315   1.539  -6.328  1.00 93.31           C  
ATOM    905  HD1 PHE A  58      12.802   0.576  -6.293  1.00 93.31           H  
ATOM    906  CD2 PHE A  58      10.629   3.031  -7.248  1.00 93.31           C  
ATOM    907  HD2 PHE A  58       9.803   3.222  -7.917  1.00 93.31           H  
ATOM    908  CE1 PHE A  58      12.729   2.541  -5.436  1.00 93.31           C  
ATOM    909  HE1 PHE A  58      13.535   2.350  -4.743  1.00 93.31           H  
ATOM    910  CE2 PHE A  58      10.993   3.998  -6.303  1.00 93.31           C  
ATOM    911  HE2 PHE A  58      10.401   4.897  -6.208  1.00 93.31           H  
ATOM    912  CZ  PHE A  58      12.065   3.776  -5.430  1.00 93.31           C  
ATOM    913  HZ  PHE A  58      12.334   4.547  -4.724  1.00 93.31           H  
ATOM    914  N   HIS A  59      12.113  -2.022 -10.377  1.00 93.32           N  
ATOM    915  H   HIS A  59      13.090  -1.787 -10.283  1.00 93.32           H  
ATOM    916  CA  HIS A  59      11.733  -3.019 -11.385  1.00 93.32           C  
ATOM    917  HA  HIS A  59      11.006  -2.562 -12.057  1.00 93.32           H  
ATOM    918  C   HIS A  59      11.055  -4.278 -10.804  1.00 93.32           C  
ATOM    919  CB  HIS A  59      12.981  -3.377 -12.207  1.00 93.32           C  
ATOM    920  HB2 HIS A  59      13.254  -2.513 -12.813  1.00 93.32           H  
ATOM    921  HB3 HIS A  59      12.744  -4.193 -12.890  1.00 93.32           H  
ATOM    922  O   HIS A  59      10.420  -5.018 -11.551  1.00 93.32           O  
ATOM    923  CG  HIS A  59      14.173  -3.762 -11.365  1.00 93.32           C  
ATOM    924  CD2 HIS A  59      14.415  -4.985 -10.797  1.00 93.32           C  
ATOM    925  HD2 HIS A  59      13.785  -5.857 -10.889  1.00 93.32           H  
ATOM    926  ND1 HIS A  59      15.195  -2.922 -10.978  1.00 93.32           N  
ATOM    927  HD1 HIS A  59      15.298  -1.947 -11.219  1.00 93.32           H  
ATOM    928  CE1 HIS A  59      16.034  -3.625 -10.199  1.00 93.32           C  
ATOM    929  HE1 HIS A  59      16.929  -3.227  -9.744  1.00 93.32           H  
ATOM    930  NE2 HIS A  59      15.604  -4.895 -10.064  1.00 93.32           N  
ATOM    931  N   CYS A  60      11.166  -4.515  -9.493  1.00 94.88           N  
ATOM    932  H   CYS A  60      11.705  -3.858  -8.948  1.00 94.88           H  
ATOM    933  CA  CYS A  60      10.453  -5.567  -8.759  1.00 94.88           C  
ATOM    934  HA  CYS A  60       9.702  -6.001  -9.418  1.00 94.88           H  
ATOM    935  C   CYS A  60       9.667  -5.005  -7.559  1.00 94.88           C  
ATOM    936  CB  CYS A  60      11.431  -6.682  -8.376  1.00 94.88           C  
ATOM    937  HB2 CYS A  60      12.355  -6.226  -8.021  1.00 94.88           H  
ATOM    938  HB3 CYS A  60      11.007  -7.265  -7.558  1.00 94.88           H  
ATOM    939  O   CYS A  60       9.618  -5.619  -6.493  1.00 94.88           O  
ATOM    940  SG  CYS A  60      11.803  -7.841  -9.710  1.00 94.88           S  
ATOM    941  N   GLY A  61       9.047  -3.834  -7.739  1.00 94.01           N  
ATOM    942  H   GLY A  61       9.182  -3.349  -8.615  1.00 94.01           H  
ATOM    943  CA  GLY A  61       8.364  -3.101  -6.674  1.00 94.01           C  
ATOM    944  HA2 GLY A  61       7.889  -3.798  -5.983  1.00 94.01           H  
ATOM    945  HA3 GLY A  61       7.584  -2.477  -7.111  1.00 94.01           H  
ATOM    946  C   GLY A  61       9.314  -2.204  -5.882  1.00 94.01           C  
ATOM    947  O   GLY A  61      10.508  -2.114  -6.181  1.00 94.01           O  
ATOM    948  N   LEU A  62       8.786  -1.508  -4.874  1.00 95.50           N  
ATOM    949  H   LEU A  62       7.809  -1.636  -4.649  1.00 95.50           H  
ATOM    950  CA  LEU A  62       9.594  -0.607  -4.057  1.00 95.50           C  
ATOM    951  HA  LEU A  62      10.138   0.059  -4.727  1.00 95.50           H  
ATOM    952  C   LEU A  62      10.637  -1.369  -3.233  1.00 95.50           C  
ATOM    953  CB  LEU A  62       8.724   0.244  -3.119  1.00 95.50           C  
ATOM    954  HB2 LEU A  62       9.315   0.443  -2.225  1.00 95.50           H  
ATOM    955  HB3 LEU A  62       7.848  -0.318  -2.794  1.00 95.50           H  
ATOM    956  O   LEU A  62      10.310  -2.256  -2.441  1.00 95.50           O  
ATOM    957  CG  LEU A  62       8.311   1.598  -3.719  1.00 95.50           C  
ATOM    958  HG  LEU A  62       9.074   1.952  -4.413  1.00 95.50           H  
ATOM    959  CD1 LEU A  62       6.974   1.526  -4.436  1.00 95.50           C  
ATOM    960 HD11 LEU A  62       7.101   0.887  -5.310  1.00 95.50           H  
ATOM    961 HD12 LEU A  62       6.202   1.128  -3.778  1.00 95.50           H  
ATOM    962 HD13 LEU A  62       6.681   2.519  -4.778  1.00 95.50           H  
ATOM    963  CD2 LEU A  62       8.200   2.610  -2.597  1.00 95.50           C  
ATOM    964 HD21 LEU A  62       7.483   2.271  -1.849  1.00 95.50           H  
ATOM    965 HD22 LEU A  62       9.181   2.730  -2.135  1.00 95.50           H  
ATOM    966 HD23 LEU A  62       7.854   3.559  -3.007  1.00 95.50           H  
ATOM    967  N   LEU A  63      11.890  -0.930  -3.335  1.00 96.74           N  
ATOM    968  H   LEU A  63      12.088  -0.202  -4.007  1.00 96.74           H  
ATOM    969  CA  LEU A  63      12.940  -1.341  -2.408  1.00 96.74           C  
ATOM    970  HA  LEU A  63      12.972  -2.430  -2.375  1.00 96.74           H  
ATOM    971  C   LEU A  63      12.627  -0.841  -0.991  1.00 96.74           C  
ATOM    972  CB  LEU A  63      14.307  -0.811  -2.877  1.00 96.74           C  
ATOM    973  HB2 LEU A  63      14.266   0.278  -2.879  1.00 96.74           H  
ATOM    974  HB3 LEU A  63      15.060  -1.113  -2.149  1.00 96.74           H  
ATOM    975  O   LEU A  63      12.022   0.220  -0.814  1.00 96.74           O  
ATOM    976  CG  LEU A  63      14.761  -1.284  -4.270  1.00 96.74           C  
ATOM    977  HG  LEU A  63      14.041  -0.950  -5.017  1.00 96.74           H  
ATOM    978  CD1 LEU A  63      16.116  -0.651  -4.582  1.00 96.74           C  
ATOM    979 HD11 LEU A  63      16.863  -0.987  -3.863  1.00 96.74           H  
ATOM    980 HD12 LEU A  63      16.038   0.435  -4.540  1.00 96.74           H  
ATOM    981 HD13 LEU A  63      16.433  -0.950  -5.582  1.00 96.74           H  
ATOM    982  CD2 LEU A  63      14.918  -2.800  -4.368  1.00 96.74           C  
ATOM    983 HD21 LEU A  63      15.269  -3.060  -5.367  1.00 96.74           H  
ATOM    984 HD22 LEU A  63      15.641  -3.153  -3.632  1.00 96.74           H  
ATOM    985 HD23 LEU A  63      13.951  -3.283  -4.226  1.00 96.74           H  
ATOM    986  N   MET A  64      13.100  -1.576   0.018  1.00 96.29           N  
ATOM    987  H   MET A  64      13.595  -2.430  -0.199  1.00 96.29           H  
ATOM    988  CA  MET A  64      13.144  -1.073   1.395  1.00 96.29           C  
ATOM    989  HA  MET A  64      12.124  -0.951   1.757  1.00 96.29           H  
ATOM    990  C   MET A  64      13.885   0.276   1.428  1.00 96.29           C  
ATOM    991  CB  MET A  64      13.886  -2.076   2.290  1.00 96.29           C  
ATOM    992  HB2 MET A  64      14.790  -2.412   1.782  1.00 96.29           H  
ATOM    993  HB3 MET A  64      14.205  -1.578   3.205  1.00 96.29           H  
ATOM    994  O   MET A  64      14.910   0.398   0.749  1.00 96.29           O  
ATOM    995  CG  MET A  64      13.041  -3.303   2.655  1.00 96.29           C  
ATOM    996  HG2 MET A  64      12.632  -3.733   1.741  1.00 96.29           H  
ATOM    997  HG3 MET A  64      13.709  -4.043   3.095  1.00 96.29           H  
ATOM    998  SD  MET A  64      11.676  -3.026   3.825  1.00 96.29           S  
ATOM    999  CE  MET A  64      12.568  -2.347   5.255  1.00 96.29           C  
ATOM   1000  HE1 MET A  64      11.882  -2.239   6.094  1.00 96.29           H  
ATOM   1001  HE2 MET A  64      13.393  -3.004   5.531  1.00 96.29           H  
ATOM   1002  HE3 MET A  64      12.954  -1.356   5.015  1.00 96.29           H  
ATOM   1003  N   PRO A  65      13.454   1.278   2.219  1.00 95.09           N  
ATOM   1004  CA  PRO A  65      14.102   2.593   2.207  1.00 95.09           C  
ATOM   1005  HA  PRO A  65      14.002   3.006   1.203  1.00 95.09           H  
ATOM   1006  C   PRO A  65      15.593   2.552   2.556  1.00 95.09           C  
ATOM   1007  CB  PRO A  65      13.286   3.462   3.166  1.00 95.09           C  
ATOM   1008  HB2 PRO A  65      13.617   3.323   4.195  1.00 95.09           H  
ATOM   1009  HB3 PRO A  65      13.315   4.515   2.887  1.00 95.09           H  
ATOM   1010  O   PRO A  65      16.379   3.220   1.887  1.00 95.09           O  
ATOM   1011  CG  PRO A  65      11.895   2.867   2.985  1.00 95.09           C  
ATOM   1012  HG2 PRO A  65      11.223   3.164   3.791  1.00 95.09           H  
ATOM   1013  HG3 PRO A  65      11.481   3.183   2.027  1.00 95.09           H  
ATOM   1014  CD  PRO A  65      12.196   1.369   2.950  1.00 95.09           C  
ATOM   1015  HD2 PRO A  65      11.384   0.840   2.452  1.00 95.09           H  
ATOM   1016  HD3 PRO A  65      12.327   0.993   3.965  1.00 95.09           H  
ATOM   1017  N   GLY A  66      16.006   1.699   3.503  1.00 95.86           N  
ATOM   1018  H   GLY A  66      15.310   1.228   4.064  1.00 95.86           H  
ATOM   1019  CA  GLY A  66      17.427   1.447   3.792  1.00 95.86           C  
ATOM   1020  HA2 GLY A  66      17.512   0.716   4.596  1.00 95.86           H  
ATOM   1021  HA3 GLY A  66      17.903   2.371   4.119  1.00 95.86           H  
ATOM   1022  C   GLY A  66      18.191   0.912   2.575  1.00 95.86           C  
ATOM   1023  O   GLY A  66      19.216   1.465   2.184  1.00 95.86           O  
ATOM   1024  N   CYS A  67      17.633  -0.086   1.885  1.00 97.42           N  
ATOM   1025  H   CYS A  67      16.772  -0.486   2.229  1.00 97.42           H  
ATOM   1026  CA  CYS A  67      18.209  -0.616   0.648  1.00 97.42           C  
ATOM   1027  HA  CYS A  67      19.212  -0.983   0.865  1.00 97.42           H  
ATOM   1028  C   CYS A  67      18.323   0.454  -0.449  1.00 97.42           C  
ATOM   1029  CB  CYS A  67      17.346  -1.787   0.169  1.00 97.42           C  
ATOM   1030  HB2 CYS A  67      17.295  -2.517   0.977  1.00 97.42           H  
ATOM   1031  HB3 CYS A  67      16.333  -1.437  -0.033  1.00 97.42           H  
ATOM   1032  O   CYS A  67      19.382   0.621  -1.055  1.00 97.42           O  
ATOM   1033  SG  CYS A  67      17.954  -2.598  -1.329  1.00 97.42           S  
ATOM   1034  N   ARG A  68      17.251   1.228  -0.678  1.00 96.93           N  
ATOM   1035  H   ARG A  68      16.422   1.052  -0.129  1.00 96.93           H  
ATOM   1036  CA  ARG A  68      17.247   2.339  -1.643  1.00 96.93           C  
ATOM   1037  HA  ARG A  68      17.479   1.945  -2.632  1.00 96.93           H  
ATOM   1038  C   ARG A  68      18.338   3.355  -1.308  1.00 96.93           C  
ATOM   1039  CB  ARG A  68      15.863   3.010  -1.672  1.00 96.93           C  
ATOM   1040  HB2 ARG A  68      15.655   3.442  -0.693  1.00 96.93           H  
ATOM   1041  HB3 ARG A  68      15.101   2.260  -1.882  1.00 96.93           H  
ATOM   1042  O   ARG A  68      19.056   3.777  -2.209  1.00 96.93           O  
ATOM   1043  CG  ARG A  68      15.785   4.117  -2.739  1.00 96.93           C  
ATOM   1044  HG2 ARG A  68      15.867   3.671  -3.730  1.00 96.93           H  
ATOM   1045  HG3 ARG A  68      16.604   4.823  -2.604  1.00 96.93           H  
ATOM   1046  CD  ARG A  68      14.473   4.902  -2.635  1.00 96.93           C  
ATOM   1047  HD2 ARG A  68      13.640   4.221  -2.811  1.00 96.93           H  
ATOM   1048  HD3 ARG A  68      14.387   5.308  -1.628  1.00 96.93           H  
ATOM   1049  NE  ARG A  68      14.430   6.012  -3.611  1.00 96.93           N  
ATOM   1050  HE  ARG A  68      15.196   6.086  -4.265  1.00 96.93           H  
ATOM   1051  NH1 ARG A  68      12.331   6.834  -3.109  1.00 96.93           N  
ATOM   1052 HH11 ARG A  68      12.223   6.209  -2.323  1.00 96.93           H  
ATOM   1053 HH12 ARG A  68      11.598   7.489  -3.342  1.00 96.93           H  
ATOM   1054  NH2 ARG A  68      13.466   7.707  -4.778  1.00 96.93           N  
ATOM   1055 HH21 ARG A  68      14.284   7.870  -5.347  1.00 96.93           H  
ATOM   1056 HH22 ARG A  68      12.583   7.878  -5.239  1.00 96.93           H  
ATOM   1057  CZ  ARG A  68      13.419   6.838  -3.824  1.00 96.93           C  
ATOM   1058  N   LYS A  69      18.483   3.721  -0.031  1.00 96.38           N  
ATOM   1059  H   LYS A  69      17.845   3.340   0.652  1.00 96.38           H  
ATOM   1060  CA  LYS A  69      19.530   4.636   0.433  1.00 96.38           C  
ATOM   1061  HA  LYS A  69      19.419   5.594  -0.076  1.00 96.38           H  
ATOM   1062  C   LYS A  69      20.917   4.112   0.076  1.00 96.38           C  
ATOM   1063  CB  LYS A  69      19.375   4.870   1.942  1.00 96.38           C  
ATOM   1064  HB2 LYS A  69      18.376   5.261   2.136  1.00 96.38           H  
ATOM   1065  HB3 LYS A  69      19.495   3.934   2.488  1.00 96.38           H  
ATOM   1066  O   LYS A  69      21.736   4.873  -0.434  1.00 96.38           O  
ATOM   1067  CG  LYS A  69      20.412   5.876   2.447  1.00 96.38           C  
ATOM   1068  HG2 LYS A  69      20.347   6.782   1.844  1.00 96.38           H  
ATOM   1069  HG3 LYS A  69      21.414   5.459   2.341  1.00 96.38           H  
ATOM   1070  CD  LYS A  69      20.183   6.227   3.918  1.00 96.38           C  
ATOM   1071  HD2 LYS A  69      20.303   5.335   4.532  1.00 96.38           H  
ATOM   1072  HD3 LYS A  69      19.178   6.631   4.038  1.00 96.38           H  
ATOM   1073  CE  LYS A  69      21.215   7.288   4.303  1.00 96.38           C  
ATOM   1074  HE2 LYS A  69      21.098   8.129   3.620  1.00 96.38           H  
ATOM   1075  HE3 LYS A  69      22.214   6.877   4.156  1.00 96.38           H  
ATOM   1076  NZ  LYS A  69      21.043   7.750   5.700  1.00 96.38           N  
ATOM   1077  HZ1 LYS A  69      20.139   8.190   5.796  1.00 96.38           H  
ATOM   1078  HZ2 LYS A  69      21.743   8.446   5.915  1.00 96.38           H  
ATOM   1079  HZ3 LYS A  69      21.125   6.979   6.347  1.00 96.38           H  
ATOM   1080  N   HIS A  70      21.172   2.815   0.258  1.00 97.43           N  
ATOM   1081  H   HIS A  70      20.485   2.238   0.722  1.00 97.43           H  
ATOM   1082  CA  HIS A  70      22.465   2.244  -0.111  1.00 97.43           C  
ATOM   1083  HA  HIS A  70      23.212   2.831   0.423  1.00 97.43           H  
ATOM   1084  C   HIS A  70      22.774   2.361  -1.602  1.00 97.43           C  
ATOM   1085  CB  HIS A  70      22.590   0.785   0.323  1.00 97.43           C  
ATOM   1086  HB2 HIS A  70      21.677   0.236   0.096  1.00 97.43           H  
ATOM   1087  HB3 HIS A  70      23.407   0.339  -0.244  1.00 97.43           H  
ATOM   1088  O   HIS A  70      23.906   2.710  -1.943  1.00 97.43           O  
ATOM   1089  CG  HIS A  70      22.942   0.619   1.770  1.00 97.43           C  
ATOM   1090  CD2 HIS A  70      22.106   0.196   2.751  1.00 97.43           C  
ATOM   1091  HD2 HIS A  70      21.067  -0.080   2.651  1.00 97.43           H  
ATOM   1092  ND1 HIS A  70      24.214   0.813   2.308  1.00 97.43           N  
ATOM   1093  CE1 HIS A  70      24.117   0.477   3.608  1.00 97.43           C  
ATOM   1094  HE1 HIS A  70      24.932   0.480   4.317  1.00 97.43           H  
ATOM   1095  NE2 HIS A  70      22.855   0.118   3.897  1.00 97.43           N  
ATOM   1096  HE2 HIS A  70      22.497  -0.209   4.783  1.00 97.43           H  
ATOM   1097  N   PHE A  71      21.781   2.127  -2.463  1.00 97.30           N  
ATOM   1098  H   PHE A  71      20.895   1.815  -2.091  1.00 97.30           H  
ATOM   1099  CA  PHE A  71      21.907   2.310  -3.910  1.00 97.30           C  
ATOM   1100  HA  PHE A  71      22.773   1.748  -4.259  1.00 97.30           H  
ATOM   1101  C   PHE A  71      22.153   3.770  -4.300  1.00 97.30           C  
ATOM   1102  CB  PHE A  71      20.656   1.771  -4.618  1.00 97.30           C  
ATOM   1103  HB2 PHE A  71      20.561   2.265  -5.585  1.00 97.30           H  
ATOM   1104  HB3 PHE A  71      19.762   2.014  -4.043  1.00 97.30           H  
ATOM   1105  O   PHE A  71      23.036   4.030  -5.111  1.00 97.30           O  
ATOM   1106  CG  PHE A  71      20.718   0.285  -4.874  1.00 97.30           C  
ATOM   1107  CD1 PHE A  71      21.530  -0.186  -5.918  1.00 97.30           C  
ATOM   1108  HD1 PHE A  71      22.075   0.511  -6.537  1.00 97.30           H  
ATOM   1109  CD2 PHE A  71      19.981  -0.626  -4.095  1.00 97.30           C  
ATOM   1110  HD2 PHE A  71      19.331  -0.268  -3.310  1.00 97.30           H  
ATOM   1111  CE1 PHE A  71      21.628  -1.562  -6.161  1.00 97.30           C  
ATOM   1112  HE1 PHE A  71      22.223  -1.908  -6.993  1.00 97.30           H  
ATOM   1113  CE2 PHE A  71      20.087  -2.007  -4.336  1.00 97.30           C  
ATOM   1114  HE2 PHE A  71      19.523  -2.708  -3.738  1.00 97.30           H  
ATOM   1115  CZ  PHE A  71      20.924  -2.477  -5.363  1.00 97.30           C  
ATOM   1116  HZ  PHE A  71      21.004  -3.533  -5.572  1.00 97.30           H  
ATOM   1117  N   ILE A  72      21.433   4.722  -3.700  1.00 96.87           N  
ATOM   1118  H   ILE A  72      20.709   4.447  -3.052  1.00 96.87           H  
ATOM   1119  CA  ILE A  72      21.654   6.156  -3.948  1.00 96.87           C  
ATOM   1120  HA  ILE A  72      21.563   6.351  -5.016  1.00 96.87           H  
ATOM   1121  C   ILE A  72      23.077   6.549  -3.542  1.00 96.87           C  
ATOM   1122  CB  ILE A  72      20.596   7.007  -3.215  1.00 96.87           C  
ATOM   1123  HB  ILE A  72      20.590   6.724  -2.162  1.00 96.87           H  
ATOM   1124  O   ILE A  72      23.783   7.179  -4.321  1.00 96.87           O  
ATOM   1125  CG1 ILE A  72      19.193   6.765  -3.816  1.00 96.87           C  
ATOM   1126 HG12 ILE A  72      18.989   5.695  -3.864  1.00 96.87           H  
ATOM   1127 HG13 ILE A  72      19.169   7.143  -4.838  1.00 96.87           H  
ATOM   1128  CG2 ILE A  72      20.927   8.503  -3.311  1.00 96.87           C  
ATOM   1129 HG21 ILE A  72      20.278   9.066  -2.640  1.00 96.87           H  
ATOM   1130 HG22 ILE A  72      21.949   8.717  -2.996  1.00 96.87           H  
ATOM   1131 HG23 ILE A  72      20.800   8.864  -4.332  1.00 96.87           H  
ATOM   1132  CD1 ILE A  72      18.058   7.422  -3.020  1.00 96.87           C  
ATOM   1133 HD11 ILE A  72      18.143   8.508  -3.057  1.00 96.87           H  
ATOM   1134 HD12 ILE A  72      17.103   7.137  -3.462  1.00 96.87           H  
ATOM   1135 HD13 ILE A  72      18.090   7.086  -1.983  1.00 96.87           H  
ATOM   1136  N   GLN A  73      23.540   6.119  -2.366  1.00 97.31           N  
ATOM   1137  H   GLN A  73      22.907   5.630  -1.748  1.00 97.31           H  
ATOM   1138  CA  GLN A  73      24.915   6.364  -1.927  1.00 97.31           C  
ATOM   1139  HA  GLN A  73      25.093   7.439  -1.886  1.00 97.31           H  
ATOM   1140  C   GLN A  73      25.948   5.763  -2.892  1.00 97.31           C  
ATOM   1141  CB  GLN A  73      25.117   5.770  -0.534  1.00 97.31           C  
ATOM   1142  HB2 GLN A  73      24.747   4.745  -0.548  1.00 97.31           H  
ATOM   1143  HB3 GLN A  73      26.185   5.756  -0.313  1.00 97.31           H  
ATOM   1144  O   GLN A  73      26.965   6.396  -3.154  1.00 97.31           O  
ATOM   1145  CG  GLN A  73      24.406   6.547   0.582  1.00 97.31           C  
ATOM   1146  HG2 GLN A  73      24.794   7.566   0.613  1.00 97.31           H  
ATOM   1147  HG3 GLN A  73      23.337   6.609   0.378  1.00 97.31           H  
ATOM   1148  CD  GLN A  73      24.595   5.888   1.943  1.00 97.31           C  
ATOM   1149  NE2 GLN A  73      24.489   6.614   3.031  1.00 97.31           N  
ATOM   1150 HE21 GLN A  73      24.812   6.163   3.874  1.00 97.31           H  
ATOM   1151 HE22 GLN A  73      24.500   7.620   2.942  1.00 97.31           H  
ATOM   1152  OE1 GLN A  73      24.864   4.702   2.055  1.00 97.31           O  
ATOM   1153  N   ALA A  74      25.690   4.577  -3.455  1.00 96.88           N  
ATOM   1154  H   ALA A  74      24.836   4.094  -3.212  1.00 96.88           H  
ATOM   1155  CA  ALA A  74      26.565   3.977  -4.462  1.00 96.88           C  
ATOM   1156  HA  ALA A  74      27.580   3.950  -4.068  1.00 96.88           H  
ATOM   1157  C   ALA A  74      26.604   4.794  -5.766  1.00 96.88           C  
ATOM   1158  CB  ALA A  74      26.114   2.537  -4.731  1.00 96.88           C  
ATOM   1159  HB1 ALA A  74      26.066   1.974  -3.798  1.00 96.88           H  
ATOM   1160  HB2 ALA A  74      25.131   2.528  -5.203  1.00 96.88           H  
ATOM   1161  HB3 ALA A  74      26.830   2.056  -5.397  1.00 96.88           H  
ATOM   1162  O   ALA A  74      27.673   4.943  -6.354  1.00 96.88           O  
ATOM   1163  N   ILE A  75      25.466   5.351  -6.195  1.00 95.94           N  
ATOM   1164  H   ILE A  75      24.617   5.172  -5.677  1.00 95.94           H  
ATOM   1165  CA  ILE A  75      25.391   6.238  -7.365  1.00 95.94           C  
ATOM   1166  HA  ILE A  75      25.910   5.762  -8.197  1.00 95.94           H  
ATOM   1167  C   ILE A  75      26.130   7.548  -7.076  1.00 95.94           C  
ATOM   1168  CB  ILE A  75      23.925   6.478  -7.795  1.00 95.94           C  
ATOM   1169  HB  ILE A  75      23.371   6.872  -6.943  1.00 95.94           H  
ATOM   1170  O   ILE A  75      26.987   7.939  -7.860  1.00 95.94           O  
ATOM   1171  CG1 ILE A  75      23.262   5.159  -8.260  1.00 95.94           C  
ATOM   1172 HG12 ILE A  75      23.522   4.347  -7.580  1.00 95.94           H  
ATOM   1173 HG13 ILE A  75      23.643   4.888  -9.244  1.00 95.94           H  
ATOM   1174  CG2 ILE A  75      23.864   7.509  -8.940  1.00 95.94           C  
ATOM   1175 HG21 ILE A  75      22.837   7.654  -9.277  1.00 95.94           H  
ATOM   1176 HG22 ILE A  75      24.467   7.173  -9.784  1.00 95.94           H  
ATOM   1177 HG23 ILE A  75      24.238   8.478  -8.611  1.00 95.94           H  
ATOM   1178  CD1 ILE A  75      21.730   5.233  -8.318  1.00 95.94           C  
ATOM   1179 HD11 ILE A  75      21.332   4.251  -8.573  1.00 95.94           H  
ATOM   1180 HD12 ILE A  75      21.405   5.947  -9.076  1.00 95.94           H  
ATOM   1181 HD13 ILE A  75      21.335   5.531  -7.347  1.00 95.94           H  
ATOM   1182  N   CYS A  76      25.884   8.188  -5.928  1.00 97.40           N  
ATOM   1183  H   CYS A  76      25.148   7.845  -5.328  1.00 97.40           H  
ATOM   1184  CA  CYS A  76      26.624   9.381  -5.513  1.00 97.40           C  
ATOM   1185  HA  CYS A  76      26.453  10.178  -6.236  1.00 97.40           H  
ATOM   1186  C   CYS A  76      28.136   9.114  -5.461  1.00 97.40           C  
ATOM   1187  CB  CYS A  76      26.140   9.848  -4.136  1.00 97.40           C  
ATOM   1188  HB2 CYS A  76      26.213   9.015  -3.437  1.00 97.40           H  
ATOM   1189  HB3 CYS A  76      26.821  10.630  -3.797  1.00 97.40           H  
ATOM   1190  O   CYS A  76      28.921   9.920  -5.948  1.00 97.40           O  
ATOM   1191  SG  CYS A  76      24.465  10.528  -4.045  1.00 97.40           S  
ATOM   1192  N   PHE A  77      28.563   7.964  -4.936  1.00 97.33           N  
ATOM   1193  H   PHE A  77      27.893   7.345  -4.503  1.00 97.33           H  
ATOM   1194  CA  PHE A  77      29.972   7.582  -4.918  1.00 97.33           C  
ATOM   1195  HA  PHE A  77      30.536   8.367  -4.413  1.00 97.33           H  
ATOM   1196  C   PHE A  77      30.557   7.438  -6.326  1.00 97.33           C  
ATOM   1197  CB  PHE A  77      30.116   6.282  -4.125  1.00 97.33           C  
ATOM   1198  HB2 PHE A  77      29.440   5.535  -4.540  1.00 97.33           H  
ATOM   1199  HB3 PHE A  77      29.798   6.473  -3.100  1.00 97.33           H  
ATOM   1200  O   PHE A  77      31.637   7.962  -6.588  1.00 97.33           O  
ATOM   1201  CG  PHE A  77      31.518   5.709  -4.092  1.00 97.33           C  
ATOM   1202  CD1 PHE A  77      31.757   4.410  -4.574  1.00 97.33           C  
ATOM   1203  HD1 PHE A  77      30.947   3.828  -4.988  1.00 97.33           H  
ATOM   1204  CD2 PHE A  77      32.581   6.460  -3.560  1.00 97.33           C  
ATOM   1205  HD2 PHE A  77      32.406   7.471  -3.221  1.00 97.33           H  
ATOM   1206  CE1 PHE A  77      33.043   3.854  -4.481  1.00 97.33           C  
ATOM   1207  HE1 PHE A  77      33.217   2.841  -4.813  1.00 97.33           H  
ATOM   1208  CE2 PHE A  77      33.866   5.905  -3.461  1.00 97.33           C  
ATOM   1209  HE2 PHE A  77      34.676   6.471  -3.024  1.00 97.33           H  
ATOM   1210  CZ  PHE A  77      34.089   4.594  -3.906  1.00 97.33           C  
ATOM   1211  HZ  PHE A  77      35.066   4.145  -3.807  1.00 97.33           H  
ATOM   1212  N   TYR A  78      29.846   6.770  -7.235  1.00 95.11           N  
ATOM   1213  H   TYR A  78      28.957   6.378  -6.959  1.00 95.11           H  
ATOM   1214  CA  TYR A  78      30.290   6.554  -8.613  1.00 95.11           C  
ATOM   1215  HA  TYR A  78      31.295   6.133  -8.601  1.00 95.11           H  
ATOM   1216  C   TYR A  78      30.348   7.857  -9.432  1.00 95.11           C  
ATOM   1217  CB  TYR A  78      29.341   5.535  -9.259  1.00 95.11           C  
ATOM   1218  HB2 TYR A  78      29.277   4.658  -8.615  1.00 95.11           H  
ATOM   1219  HB3 TYR A  78      28.341   5.964  -9.324  1.00 95.11           H  
ATOM   1220  O   TYR A  78      31.304   8.094 -10.169  1.00 95.11           O  
ATOM   1221  CG  TYR A  78      29.770   5.084 -10.639  1.00 95.11           C  
ATOM   1222  CD1 TYR A  78      29.413   5.837 -11.775  1.00 95.11           C  
ATOM   1223  HD1 TYR A  78      28.814   6.730 -11.673  1.00 95.11           H  
ATOM   1224  CD2 TYR A  78      30.524   3.904 -10.789  1.00 95.11           C  
ATOM   1225  HD2 TYR A  78      30.780   3.314  -9.922  1.00 95.11           H  
ATOM   1226  CE1 TYR A  78      29.855   5.448 -13.053  1.00 95.11           C  
ATOM   1227  HE1 TYR A  78      29.599   6.049 -13.913  1.00 95.11           H  
ATOM   1228  CE2 TYR A  78      30.920   3.486 -12.073  1.00 95.11           C  
ATOM   1229  HE2 TYR A  78      31.460   2.561 -12.213  1.00 95.11           H  
ATOM   1230  OH  TYR A  78      31.104   3.901 -14.416  1.00 95.11           O  
ATOM   1231  HH  TYR A  78      30.886   4.557 -15.083  1.00 95.11           H  
ATOM   1232  CZ  TYR A  78      30.628   4.278 -13.200  1.00 95.11           C  
ATOM   1233  N   GLU A  79      29.335   8.712  -9.296  1.00 95.91           N  
ATOM   1234  H   GLU A  79      28.558   8.439  -8.712  1.00 95.91           H  
ATOM   1235  CA  GLU A  79      29.189   9.940 -10.085  1.00 95.91           C  
ATOM   1236  HA  GLU A  79      29.555   9.777 -11.099  1.00 95.91           H  
ATOM   1237  C   GLU A  79      30.001  11.111  -9.502  1.00 95.91           C  
ATOM   1238  CB  GLU A  79      27.693  10.294 -10.195  1.00 95.91           C  
ATOM   1239  HB2 GLU A  79      27.594  11.253 -10.703  1.00 95.91           H  
ATOM   1240  HB3 GLU A  79      27.291  10.420  -9.190  1.00 95.91           H  
ATOM   1241  O   GLU A  79      30.550  11.930 -10.239  1.00 95.91           O  
ATOM   1242  CG  GLU A  79      26.835   9.243 -10.938  1.00 95.91           C  
ATOM   1243  HG2 GLU A  79      25.793   9.557 -10.879  1.00 95.91           H  
ATOM   1244  HG3 GLU A  79      26.912   8.283 -10.426  1.00 95.91           H  
ATOM   1245  CD  GLU A  79      27.200   9.046 -12.419  1.00 95.91           C  
ATOM   1246  OE1 GLU A  79      26.864   7.975 -12.983  1.00 95.91           O  
ATOM   1247  OE2 GLU A  79      27.811   9.961 -13.002  1.00 95.91           O  
ATOM   1248  N   CYS A  80      30.105  11.217  -8.173  1.00 97.54           N  
ATOM   1249  H   CYS A  80      29.629  10.536  -7.599  1.00 97.54           H  
ATOM   1250  CA  CYS A  80      30.661  12.401  -7.512  1.00 97.54           C  
ATOM   1251  HA  CYS A  80      30.674  13.224  -8.226  1.00 97.54           H  
ATOM   1252  C   CYS A  80      32.103  12.240  -7.016  1.00 97.54           C  
ATOM   1253  CB  CYS A  80      29.748  12.837  -6.358  1.00 97.54           C  
ATOM   1254  HB2 CYS A  80      29.814  12.098  -5.559  1.00 97.54           H  
ATOM   1255  HB3 CYS A  80      30.130  13.773  -5.951  1.00 97.54           H  
ATOM   1256  O   CYS A  80      32.763  13.258  -6.803  1.00 97.54           O  
ATOM   1257  SG  CYS A  80      27.997  13.083  -6.766  1.00 97.54           S  
ATOM   1258  N   SER A  81      32.614  11.021  -6.812  1.00 96.82           N  
ATOM   1259  H   SER A  81      32.057  10.213  -7.048  1.00 96.82           H  
ATOM   1260  CA  SER A  81      33.927  10.818  -6.185  1.00 96.82           C  
ATOM   1261  HA  SER A  81      33.977  11.472  -5.314  1.00 96.82           H  
ATOM   1262  C   SER A  81      35.101  11.125  -7.129  1.00 96.82           C  
ATOM   1263  CB  SER A  81      34.052   9.385  -5.672  1.00 96.82           C  
ATOM   1264  HB2 SER A  81      33.223   9.170  -4.997  1.00 96.82           H  
ATOM   1265  HB3 SER A  81      34.003   8.704  -6.522  1.00 96.82           H  
ATOM   1266  O   SER A  81      35.261  10.434  -8.134  1.00 96.82           O  
ATOM   1267  OG  SER A  81      35.277   9.177  -4.984  1.00 96.82           O  
ATOM   1268  HG  SER A  81      35.433   8.231  -5.037  1.00 96.82           H  
ATOM   1269  N   PRO A  82      36.008  12.059  -6.774  1.00 96.99           N  
ATOM   1270  CA  PRO A  82      37.239  12.314  -7.532  1.00 96.99           C  
ATOM   1271  HA  PRO A  82      37.048  12.224  -8.602  1.00 96.99           H  
ATOM   1272  C   PRO A  82      38.388  11.350  -7.170  1.00 96.99           C  
ATOM   1273  CB  PRO A  82      37.571  13.767  -7.197  1.00 96.99           C  
ATOM   1274  HB2 PRO A  82      38.622  14.010  -7.358  1.00 96.99           H  
ATOM   1275  HB3 PRO A  82      36.934  14.428  -7.785  1.00 96.99           H  
ATOM   1276  O   PRO A  82      39.520  11.497  -7.633  1.00 96.99           O  
ATOM   1277  CG  PRO A  82      37.169  13.870  -5.730  1.00 96.99           C  
ATOM   1278  HG2 PRO A  82      36.977  14.902  -5.438  1.00 96.99           H  
ATOM   1279  HG3 PRO A  82      37.946  13.432  -5.104  1.00 96.99           H  
ATOM   1280  CD  PRO A  82      35.905  13.011  -5.670  1.00 96.99           C  
ATOM   1281  HD2 PRO A  82      35.847  12.502  -4.708  1.00 96.99           H  
ATOM   1282  HD3 PRO A  82      35.034  13.650  -5.815  1.00 96.99           H  
ATOM   1283  N   ASN A  83      38.116  10.375  -6.295  1.00 96.55           N  
ATOM   1284  H   ASN A  83      37.157  10.290  -5.990  1.00 96.55           H  
ATOM   1285  CA  ASN A  83      39.102   9.463  -5.706  1.00 96.55           C  
ATOM   1286  HA  ASN A  83      40.102   9.853  -5.892  1.00 96.55           H  
ATOM   1287  C   ASN A  83      39.069   8.065  -6.344  1.00 96.55           C  
ATOM   1288  CB  ASN A  83      38.883   9.426  -4.183  1.00 96.55           C  
ATOM   1289  HB2 ASN A  83      37.856   9.121  -3.978  1.00 96.55           H  
ATOM   1290  HB3 ASN A  83      39.542   8.690  -3.724  1.00 96.55           H  
ATOM   1291  O   ASN A  83      39.541   7.104  -5.744  1.00 96.55           O  
ATOM   1292  CG  ASN A  83      39.167  10.753  -3.508  1.00 96.55           C  
ATOM   1293  ND2 ASN A  83      38.394  11.102  -2.507  1.00 96.55           N  
ATOM   1294 HD21 ASN A  83      37.663  10.487  -2.181  1.00 96.55           H  
ATOM   1295 HD22 ASN A  83      38.600  11.992  -2.076  1.00 96.55           H  
ATOM   1296  OD1 ASN A  83      40.081  11.486  -3.839  1.00 96.55           O  
ATOM   1297  N   LEU A  84      38.473   7.929  -7.531  1.00 96.32           N  
ATOM   1298  H   LEU A  84      38.080   8.752  -7.965  1.00 96.32           H  
ATOM   1299  CA  LEU A  84      38.317   6.646  -8.223  1.00 96.32           C  
ATOM   1300  HA  LEU A  84      38.439   5.837  -7.502  1.00 96.32           H  
ATOM   1301  C   LEU A  84      39.384   6.377  -9.295  1.00 96.32           C  
ATOM   1302  CB  LEU A  84      36.896   6.556  -8.798  1.00 96.32           C  
ATOM   1303  HB2 LEU A  84      36.717   7.412  -9.448  1.00 96.32           H  
ATOM   1304  HB3 LEU A  84      36.848   5.654  -9.409  1.00 96.32           H  
ATOM   1305  O   LEU A  84      39.395   5.292  -9.873  1.00 96.32           O  
ATOM   1306  CG  LEU A  84      35.778   6.474  -7.744  1.00 96.32           C  
ATOM   1307  HG  LEU A  84      35.820   7.354  -7.102  1.00 96.32           H  
ATOM   1308  CD1 LEU A  84      34.406   6.432  -8.414  1.00 96.32           C  
ATOM   1309 HD11 LEU A  84      34.294   5.530  -9.015  1.00 96.32           H  
ATOM   1310 HD12 LEU A  84      34.276   7.308  -9.050  1.00 96.32           H  
ATOM   1311 HD13 LEU A  84      33.623   6.451  -7.656  1.00 96.32           H  
ATOM   1312  CD2 LEU A  84      35.914   5.226  -6.870  1.00 96.32           C  
ATOM   1313 HD21 LEU A  84      36.762   5.325  -6.192  1.00 96.32           H  
ATOM   1314 HD22 LEU A  84      35.005   5.101  -6.282  1.00 96.32           H  
ATOM   1315 HD23 LEU A  84      36.049   4.346  -7.499  1.00 96.32           H  
ATOM   1316  N   GLY A  85      40.293   7.326  -9.534  1.00 94.43           N  
ATOM   1317  H   GLY A  85      40.233   8.183  -9.002  1.00 94.43           H  
ATOM   1318  CA  GLY A  85      41.276   7.283 -10.620  1.00 94.43           C  
ATOM   1319  HA2 GLY A  85      41.991   8.095 -10.487  1.00 94.43           H  
ATOM   1320  HA3 GLY A  85      40.754   7.468 -11.560  1.00 94.43           H  
ATOM   1321  C   GLY A  85      42.063   5.975 -10.783  1.00 94.43           C  
ATOM   1322  O   GLY A  85      42.116   5.475 -11.905  1.00 94.43           O  
ATOM   1323  N   PRO A  86      42.595   5.349  -9.712  1.00 94.47           N  
ATOM   1324  CA  PRO A  86      43.352   4.095  -9.822  1.00 94.47           C  
ATOM   1325  HA  PRO A  86      44.231   4.276 -10.441  1.00 94.47           H  
ATOM   1326  C   PRO A  86      42.577   2.912 -10.424  1.00 94.47           C  
ATOM   1327  CB  PRO A  86      43.803   3.767  -8.394  1.00 94.47           C  
ATOM   1328  HB2 PRO A  86      43.067   3.130  -7.902  1.00 94.47           H  
ATOM   1329  HB3 PRO A  86      44.782   3.288  -8.383  1.00 94.47           H  
ATOM   1330  O   PRO A  86      43.185   1.938 -10.862  1.00 94.47           O  
ATOM   1331  CG  PRO A  86      43.833   5.126  -7.700  1.00 94.47           C  
ATOM   1332  HG2 PRO A  86      44.768   5.632  -7.940  1.00 94.47           H  
ATOM   1333  HG3 PRO A  86      43.705   5.037  -6.622  1.00 94.47           H  
ATOM   1334  CD  PRO A  86      42.673   5.867  -8.353  1.00 94.47           C  
ATOM   1335  HD2 PRO A  86      41.748   5.642  -7.822  1.00 94.47           H  
ATOM   1336  HD3 PRO A  86      42.863   6.941  -8.339  1.00 94.47           H  
ATOM   1337  N   TRP A  87      41.243   2.980 -10.442  1.00 95.46           N  
ATOM   1338  H   TRP A  87      40.805   3.823 -10.097  1.00 95.46           H  
ATOM   1339  CA  TRP A  87      40.361   1.906 -10.906  1.00 95.46           C  
ATOM   1340  HA  TRP A  87      40.953   1.013 -11.109  1.00 95.46           H  
ATOM   1341  C   TRP A  87      39.630   2.239 -12.204  1.00 95.46           C  
ATOM   1342  CB  TRP A  87      39.374   1.566  -9.790  1.00 95.46           C  
ATOM   1343  HB2 TRP A  87      38.764   2.448  -9.592  1.00 95.46           H  
ATOM   1344  HB3 TRP A  87      38.707   0.770 -10.121  1.00 95.46           H  
ATOM   1345  O   TRP A  87      38.821   1.432 -12.666  1.00 95.46           O  
ATOM   1346  CG  TRP A  87      40.030   1.138  -8.521  1.00 95.46           C  
ATOM   1347  CD1 TRP A  87      40.495  -0.101  -8.253  1.00 95.46           C  
ATOM   1348  HD1 TRP A  87      40.406  -0.944  -8.922  1.00 95.46           H  
ATOM   1349  CD2 TRP A  87      40.379   1.957  -7.370  1.00 95.46           C  
ATOM   1350  CE2 TRP A  87      41.061   1.139  -6.424  1.00 95.46           C  
ATOM   1351  CE3 TRP A  87      40.215   3.318  -7.047  1.00 95.46           C  
ATOM   1352  HE3 TRP A  87      39.715   3.965  -7.752  1.00 95.46           H  
ATOM   1353  NE1 TRP A  87      41.117  -0.101  -7.021  1.00 95.46           N  
ATOM   1354  HE1 TRP A  87      41.564  -0.916  -6.625  1.00 95.46           H  
ATOM   1355  CH2 TRP A  87      41.358   3.000  -4.912  1.00 95.46           C  
ATOM   1356  HH2 TRP A  87      41.734   3.408  -3.985  1.00 95.46           H  
ATOM   1357  CZ2 TRP A  87      41.517   1.634  -5.196  1.00 95.46           C  
ATOM   1358  HZ2 TRP A  87      42.015   0.980  -4.495  1.00 95.46           H  
ATOM   1359  CZ3 TRP A  87      40.733   3.841  -5.850  1.00 95.46           C  
ATOM   1360  HZ3 TRP A  87      40.629   4.894  -5.633  1.00 95.46           H  
ATOM   1361  N   ILE A  88      39.885   3.412 -12.788  1.00 93.24           N  
ATOM   1362  H   ILE A  88      40.602   4.004 -12.392  1.00 93.24           H  
ATOM   1363  CA  ILE A  88      39.299   3.813 -14.064  1.00 93.24           C  
ATOM   1364  HA  ILE A  88      38.228   3.612 -14.028  1.00 93.24           H  
ATOM   1365  C   ILE A  88      39.901   2.958 -15.180  1.00 93.24           C  
ATOM   1366  CB  ILE A  88      39.482   5.328 -14.308  1.00 93.24           C  
ATOM   1367  HB  ILE A  88      40.543   5.572 -14.261  1.00 93.24           H  
ATOM   1368  O   ILE A  88      41.117   2.815 -15.302  1.00 93.24           O  
ATOM   1369  CG1 ILE A  88      38.719   6.128 -13.228  1.00 93.24           C  
ATOM   1370 HG12 ILE A  88      39.114   5.853 -12.249  1.00 93.24           H  
ATOM   1371 HG13 ILE A  88      37.662   5.864 -13.252  1.00 93.24           H  
ATOM   1372  CG2 ILE A  88      38.950   5.715 -15.693  1.00 93.24           C  
ATOM   1373 HG21 ILE A  88      37.877   5.524 -15.722  1.00 93.24           H  
ATOM   1374 HG22 ILE A  88      39.457   5.165 -16.487  1.00 93.24           H  
ATOM   1375 HG23 ILE A  88      39.134   6.771 -15.890  1.00 93.24           H  
ATOM   1376  CD1 ILE A  88      38.844   7.649 -13.356  1.00 93.24           C  
ATOM   1377 HD11 ILE A  88      38.256   8.004 -14.203  1.00 93.24           H  
ATOM   1378 HD12 ILE A  88      39.887   7.920 -13.520  1.00 93.24           H  
ATOM   1379 HD13 ILE A  88      38.477   8.126 -12.448  1.00 93.24           H  
ATOM   1380  N   GLN A  89      39.035   2.387 -16.011  1.00 89.42           N  
ATOM   1381  H   GLN A  89      38.048   2.506 -15.831  1.00 89.42           H  
ATOM   1382  CA  GLN A  89      39.410   1.667 -17.217  1.00 89.42           C  
ATOM   1383  HA  GLN A  89      40.468   1.853 -17.402  1.00 89.42           H  
ATOM   1384  C   GLN A  89      38.611   2.170 -18.420  1.00 89.42           C  
ATOM   1385  CB  GLN A  89      39.217   0.155 -17.043  1.00 89.42           C  
ATOM   1386  HB2 GLN A  89      39.399  -0.322 -18.006  1.00 89.42           H  
ATOM   1387  HB3 GLN A  89      38.192  -0.058 -16.739  1.00 89.42           H  
ATOM   1388  O   GLN A  89      37.404   2.421 -18.303  1.00 89.42           O  
ATOM   1389  CG  GLN A  89      40.197  -0.427 -16.017  1.00 89.42           C  
ATOM   1390  HG2 GLN A  89      41.198  -0.050 -16.226  1.00 89.42           H  
ATOM   1391  HG3 GLN A  89      39.915  -0.097 -15.017  1.00 89.42           H  
ATOM   1392  CD  GLN A  89      40.253  -1.950 -16.033  1.00 89.42           C  
ATOM   1393  NE2 GLN A  89      41.173  -2.532 -15.297  1.00 89.42           N  
ATOM   1394 HE21 GLN A  89      41.225  -3.539 -15.349  1.00 89.42           H  
ATOM   1395 HE22 GLN A  89      41.797  -1.963 -14.742  1.00 89.42           H  
ATOM   1396  OE1 GLN A  89      39.498  -2.653 -16.690  1.00 89.42           O  
ATOM   1397  N   PRO A  90      39.248   2.264 -19.599  1.00 85.44           N  
ATOM   1398  CA  PRO A  90      38.546   2.584 -20.826  1.00 85.44           C  
ATOM   1399  HA  PRO A  90      37.967   3.499 -20.698  1.00 85.44           H  
ATOM   1400  C   PRO A  90      37.603   1.438 -21.190  1.00 85.44           C  
ATOM   1401  CB  PRO A  90      39.631   2.825 -21.876  1.00 85.44           C  
ATOM   1402  HB2 PRO A  90      39.922   3.875 -21.856  1.00 85.44           H  
ATOM   1403  HB3 PRO A  90      39.307   2.541 -22.877  1.00 85.44           H  
ATOM   1404  O   PRO A  90      37.974   0.262 -21.214  1.00 85.44           O  
ATOM   1405  CG  PRO A  90      40.796   1.967 -21.386  1.00 85.44           C  
ATOM   1406  HG2 PRO A  90      40.669   0.943 -21.737  1.00 85.44           H  
ATOM   1407  HG3 PRO A  90      41.757   2.366 -21.713  1.00 85.44           H  
ATOM   1408  CD  PRO A  90      40.656   2.007 -19.867  1.00 85.44           C  
ATOM   1409  HD2 PRO A  90      40.980   1.058 -19.441  1.00 85.44           H  
ATOM   1410  HD3 PRO A  90      41.252   2.827 -19.466  1.00 85.44           H  
ATOM   1411  N   VAL A  91      36.367   1.795 -21.499  1.00 75.80           N  
ATOM   1412  H   VAL A  91      36.139   2.779 -21.491  1.00 75.80           H  
ATOM   1413  CA  VAL A  91      35.363   0.901 -22.059  1.00 75.80           C  
ATOM   1414  HA  VAL A  91      35.683  -0.128 -21.890  1.00 75.80           H  
ATOM   1415  C   VAL A  91      35.318   1.160 -23.560  1.00 75.80           C  
ATOM   1416  CB  VAL A  91      33.977   1.088 -21.410  1.00 75.80           C  
ATOM   1417  HB  VAL A  91      33.425   1.865 -21.939  1.00 75.80           H  
ATOM   1418  O   VAL A  91      35.377   2.303 -24.017  1.00 75.80           O  
ATOM   1419  CG1 VAL A  91      33.179  -0.223 -21.474  1.00 75.80           C  
ATOM   1420 HG11 VAL A  91      32.173  -0.038 -21.096  1.00 75.80           H  
ATOM   1421 HG12 VAL A  91      33.674  -0.997 -20.887  1.00 75.80           H  
ATOM   1422 HG13 VAL A  91      33.089  -0.543 -22.512  1.00 75.80           H  
ATOM   1423  CG2 VAL A  91      34.049   1.476 -19.934  1.00 75.80           C  
ATOM   1424 HG21 VAL A  91      34.683   0.769 -19.399  1.00 75.80           H  
ATOM   1425 HG22 VAL A  91      34.472   2.476 -19.845  1.00 75.80           H  
ATOM   1426 HG23 VAL A  91      33.044   1.507 -19.515  1.00 75.80           H  
ATOM   1427  N   GLY A  92      35.222   0.095 -24.357  1.00 59.98           N  
ATOM   1428  H   GLY A  92      35.207  -0.825 -23.941  1.00 59.98           H  
ATOM   1429  CA  GLY A  92      34.960   0.243 -25.789  1.00 59.98           C  
ATOM   1430  HA2 GLY A  92      35.768   0.818 -26.242  1.00 59.98           H  
ATOM   1431  HA3 GLY A  92      34.922  -0.739 -26.261  1.00 59.98           H  
ATOM   1432  C   GLY A  92      33.636   0.974 -26.059  1.00 59.98           C  
ATOM   1433  O   GLY A  92      32.853   1.235 -25.148  1.00 59.98           O  
ATOM   1434  N   SER A  93      33.339   1.233 -27.333  1.00 54.91           N  
ATOM   1435  H   SER A  93      33.990   0.943 -28.048  1.00 54.91           H  
ATOM   1436  CA  SER A  93      32.137   1.955 -27.799  1.00 54.91           C  
ATOM   1437  HA  SER A  93      32.151   2.960 -27.378  1.00 54.91           H  
ATOM   1438  C   SER A  93      30.781   1.326 -27.431  1.00 54.91           C  
ATOM   1439  CB  SER A  93      32.199   2.070 -29.326  1.00 54.91           C  
ATOM   1440  HB2 SER A  93      33.081   2.643 -29.610  1.00 54.91           H  
ATOM   1441  HB3 SER A  93      31.316   2.597 -29.688  1.00 54.91           H  
ATOM   1442  O   SER A  93      29.735   1.828 -27.837  1.00 54.91           O  
ATOM   1443  OG  SER A  93      32.260   0.776 -29.913  1.00 54.91           O  
ATOM   1444  HG  SER A  93      31.958   0.850 -30.821  1.00 54.91           H  
ATOM   1445  N   LEU A  94      30.768   0.203 -26.714  1.00 49.73           N  
ATOM   1446  H   LEU A  94      31.626  -0.049 -26.245  1.00 49.73           H  
ATOM   1447  CA  LEU A  94      29.586  -0.609 -26.463  1.00 49.73           C  
ATOM   1448  HA  LEU A  94      28.766  -0.270 -27.096  1.00 49.73           H  
ATOM   1449  C   LEU A  94      29.133  -0.438 -25.008  1.00 49.73           C  
ATOM   1450  CB  LEU A  94      29.905  -2.071 -26.836  1.00 49.73           C  
ATOM   1451  HB2 LEU A  94      29.085  -2.708 -26.503  1.00 49.73           H  
ATOM   1452  HB3 LEU A  94      30.798  -2.375 -26.291  1.00 49.73           H  
ATOM   1453  O   LEU A  94      29.696  -1.039 -24.095  1.00 49.73           O  
ATOM   1454  CG  LEU A  94      30.131  -2.303 -28.345  1.00 49.73           C  
ATOM   1455  HG  LEU A  94      30.831  -1.564 -28.736  1.00 49.73           H  
ATOM   1456  CD1 LEU A  94      30.736  -3.688 -28.575  1.00 49.73           C  
ATOM   1457 HD11 LEU A  94      31.691  -3.761 -28.055  1.00 49.73           H  
ATOM   1458 HD12 LEU A  94      30.061  -4.459 -28.203  1.00 49.73           H  
ATOM   1459 HD13 LEU A  94      30.908  -3.841 -29.641  1.00 49.73           H  
ATOM   1460  CD2 LEU A  94      28.824  -2.222 -29.140  1.00 49.73           C  
ATOM   1461 HD21 LEU A  94      28.412  -1.215 -29.075  1.00 49.73           H  
ATOM   1462 HD22 LEU A  94      28.100  -2.938 -28.752  1.00 49.73           H  
ATOM   1463 HD23 LEU A  94      29.020  -2.441 -30.189  1.00 49.73           H  
ATOM   1464  N   GLY A  95      28.087   0.364 -24.795  1.00 54.90           N  
ATOM   1465  H   GLY A  95      27.765   0.946 -25.555  1.00 54.90           H  
ATOM   1466  CA  GLY A  95      27.411   0.484 -23.504  1.00 54.90           C  
ATOM   1467  HA2 GLY A  95      28.155   0.576 -22.713  1.00 54.90           H  
ATOM   1468  HA3 GLY A  95      26.836  -0.424 -23.323  1.00 54.90           H  
ATOM   1469  C   GLY A  95      26.477   1.692 -23.412  1.00 54.90           C  
ATOM   1470  O   GLY A  95      26.699   2.723 -24.033  1.00 54.90           O  
ATOM   1471  N   TRP A  96      25.441   1.583 -22.587  1.00 54.66           N  
ATOM   1472  H   TRP A  96      25.332   0.725 -22.065  1.00 54.66           H  
ATOM   1473  CA  TRP A  96      24.564   2.699 -22.197  1.00 54.66           C  
ATOM   1474  HA  TRP A  96      24.186   3.189 -23.095  1.00 54.66           H  
ATOM   1475  C   TRP A  96      25.309   3.781 -21.388  1.00 54.66           C  
ATOM   1476  CB  TRP A  96      23.371   2.118 -21.418  1.00 54.66           C  
ATOM   1477  HB2 TRP A  96      22.746   2.941 -21.071  1.00 54.66           H  
ATOM   1478  HB3 TRP A  96      22.768   1.521 -22.102  1.00 54.66           H  
ATOM   1479  O   TRP A  96      24.838   4.912 -21.288  1.00 54.66           O  
ATOM   1480  CG  TRP A  96      23.732   1.256 -20.240  1.00 54.66           C  
ATOM   1481  CD1 TRP A  96      24.294   0.026 -20.300  1.00 54.66           C  
ATOM   1482  HD1 TRP A  96      24.505  -0.529 -21.202  1.00 54.66           H  
ATOM   1483  CD2 TRP A  96      23.513   1.501 -18.814  1.00 54.66           C  
ATOM   1484  CE2 TRP A  96      24.100   0.435 -18.074  1.00 54.66           C  
ATOM   1485  CE3 TRP A  96      22.857   2.489 -18.059  1.00 54.66           C  
ATOM   1486  HE3 TRP A  96      22.395   3.309 -18.591  1.00 54.66           H  
ATOM   1487  NE1 TRP A  96      24.558  -0.429 -19.032  1.00 54.66           N  
ATOM   1488  HE1 TRP A  96      24.846  -1.376 -18.832  1.00 54.66           H  
ATOM   1489  CH2 TRP A  96      23.449   1.372 -15.957  1.00 54.66           C  
ATOM   1490  HH2 TRP A  96      23.456   1.370 -14.877  1.00 54.66           H  
ATOM   1491  CZ2 TRP A  96      24.104   0.376 -16.677  1.00 54.66           C  
ATOM   1492  HZ2 TRP A  96      24.639  -0.399 -16.150  1.00 54.66           H  
ATOM   1493  CZ3 TRP A  96      22.814   2.401 -16.646  1.00 54.66           C  
ATOM   1494  HZ3 TRP A  96      22.337   3.134 -16.011  1.00 54.66           H  
ATOM   1495  N   GLU A  97      26.496   3.438 -20.879  1.00 56.19           N  
ATOM   1496  H   GLU A  97      26.754   2.463 -20.944  1.00 56.19           H  
ATOM   1497  CA  GLU A  97      27.436   4.300 -20.149  1.00 56.19           C  
ATOM   1498  HA  GLU A  97      26.890   4.962 -19.478  1.00 56.19           H  
ATOM   1499  C   GLU A  97      28.310   5.185 -21.066  1.00 56.19           C  
ATOM   1500  CB  GLU A  97      28.356   3.389 -19.308  1.00 56.19           C  
ATOM   1501  HB2 GLU A  97      29.133   3.993 -18.838  1.00 56.19           H  
ATOM   1502  HB3 GLU A  97      28.839   2.694 -19.995  1.00 56.19           H  
ATOM   1503  O   GLU A  97      29.007   6.069 -20.573  1.00 56.19           O  
ATOM   1504  CG  GLU A  97      27.638   2.588 -18.202  1.00 56.19           C  
ATOM   1505  HG2 GLU A  97      26.730   2.147 -18.615  1.00 56.19           H  
ATOM   1506  HG3 GLU A  97      27.347   3.271 -17.404  1.00 56.19           H  
ATOM   1507  CD  GLU A  97      28.495   1.441 -17.625  1.00 56.19           C  
ATOM   1508  OE1 GLU A  97      27.949   0.578 -16.903  1.00 56.19           O  
ATOM   1509  OE2 GLU A  97      29.659   1.229 -18.045  1.00 56.19           O  
ATOM   1510  N   VAL A  98      28.328   4.949 -22.387  1.00 55.34           N  
ATOM   1511  H   VAL A  98      27.692   4.265 -22.771  1.00 55.34           H  
ATOM   1512  CA  VAL A  98      29.321   5.567 -23.287  1.00 55.34           C  
ATOM   1513  HA  VAL A  98      30.304   5.374 -22.858  1.00 55.34           H  
ATOM   1514  C   VAL A  98      29.145   7.089 -23.349  1.00 55.34           C  
ATOM   1515  CB  VAL A  98      29.307   4.918 -24.687  1.00 55.34           C  
ATOM   1516  HB  VAL A  98      28.303   4.990 -25.104  1.00 55.34           H  
ATOM   1517  O   VAL A  98      28.047   7.604 -23.578  1.00 55.34           O  
ATOM   1518  CG1 VAL A  98      30.300   5.563 -25.663  1.00 55.34           C  
ATOM   1519 HG11 VAL A  98      30.341   4.985 -26.587  1.00 55.34           H  
ATOM   1520 HG12 VAL A  98      29.966   6.569 -25.914  1.00 55.34           H  
ATOM   1521 HG13 VAL A  98      31.297   5.605 -25.224  1.00 55.34           H  
ATOM   1522  CG2 VAL A  98      29.706   3.438 -24.604  1.00 55.34           C  
ATOM   1523 HG21 VAL A  98      29.447   2.947 -25.542  1.00 55.34           H  
ATOM   1524 HG22 VAL A  98      30.778   3.341 -24.429  1.00 55.34           H  
ATOM   1525 HG23 VAL A  98      29.187   2.932 -23.790  1.00 55.34           H  
ATOM   1526  N   ALA A  99      30.255   7.808 -23.155  1.00 57.16           N  
ATOM   1527  H   ALA A  99      31.114   7.323 -22.940  1.00 57.16           H  
ATOM   1528  CA  ALA A  99      30.311   9.262 -23.239  1.00 57.16           C  
ATOM   1529  HA  ALA A  99      29.555   9.655 -22.559  1.00 57.16           H  
ATOM   1530  C   ALA A  99      30.019   9.763 -24.674  1.00 57.16           C  
ATOM   1531  CB  ALA A  99      31.692   9.722 -22.751  1.00 57.16           C  
ATOM   1532  HB1 ALA A  99      31.899   9.314 -21.761  1.00 57.16           H  
ATOM   1533  HB2 ALA A  99      32.464   9.381 -23.440  1.00 57.16           H  
ATOM   1534  HB3 ALA A  99      31.734  10.809 -22.688  1.00 57.16           H  
ATOM   1535  O   ALA A  99      30.273   9.039 -25.642  1.00 57.16           O  
ATOM   1536  N   PRO A 100      29.561  11.020 -24.858  1.00 51.06           N  
ATOM   1537  CA  PRO A 100      29.274  11.591 -26.182  1.00 51.06           C  
ATOM   1538  HA  PRO A 100      28.423  11.065 -26.614  1.00 51.06           H  
ATOM   1539  C   PRO A 100      30.451  11.523 -27.167  1.00 51.06           C  
ATOM   1540  CB  PRO A 100      28.898  13.055 -25.924  1.00 51.06           C  
ATOM   1541  HB2 PRO A 100      28.111  13.390 -26.599  1.00 51.06           H  
ATOM   1542  HB3 PRO A 100      29.776  13.693 -26.025  1.00 51.06           H  
ATOM   1543  O   PRO A 100      30.246  11.500 -28.377  1.00 51.06           O  
ATOM   1544  CG  PRO A 100      28.438  13.077 -24.469  1.00 51.06           C  
ATOM   1545  HG2 PRO A 100      27.384  12.804 -24.417  1.00 51.06           H  
ATOM   1546  HG3 PRO A 100      28.604  14.049 -24.004  1.00 51.06           H  
ATOM   1547  CD  PRO A 100      29.274  11.987 -23.809  1.00 51.06           C  
ATOM   1548  HD2 PRO A 100      28.712  11.545 -22.987  1.00 51.06           H  
ATOM   1549  HD3 PRO A 100      30.207  12.414 -23.439  1.00 51.06           H  
ATOM   1550  N   SER A 101      31.685  11.472 -26.659  1.00 51.56           N  
ATOM   1551  H   SER A 101      31.797  11.469 -25.655  1.00 51.56           H  
ATOM   1552  CA  SER A 101      32.916  11.322 -27.441  1.00 51.56           C  
ATOM   1553  HA  SER A 101      32.898  12.045 -28.256  1.00 51.56           H  
ATOM   1554  C   SER A 101      33.099   9.942 -28.090  1.00 51.56           C  
ATOM   1555  CB  SER A 101      34.122  11.645 -26.545  1.00 51.56           C  
ATOM   1556  HB2 SER A 101      34.166  12.726 -26.414  1.00 51.56           H  
ATOM   1557  HB3 SER A 101      35.050  11.321 -27.016  1.00 51.56           H  
ATOM   1558  O   SER A 101      34.063   9.751 -28.825  1.00 51.56           O  
ATOM   1559  OG  SER A 101      33.989  11.054 -25.261  1.00 51.56           O  
ATOM   1560  HG  SER A 101      34.408  10.192 -25.208  1.00 51.56           H  
ATOM   1561  N   GLY A 102      32.230   8.963 -27.820  1.00 57.07           N  
ATOM   1562  H   GLY A 102      31.471   9.164 -27.184  1.00 57.07           H  
ATOM   1563  CA  GLY A 102      32.291   7.608 -28.390  1.00 57.07           C  
ATOM   1564  HA2 GLY A 102      31.298   7.162 -28.331  1.00 57.07           H  
ATOM   1565  HA3 GLY A 102      32.572   7.679 -29.440  1.00 57.07           H  
ATOM   1566  C   GLY A 102      33.277   6.652 -27.702  1.00 57.07           C  
ATOM   1567  O   GLY A 102      33.175   5.440 -27.884  1.00 57.07           O  
ATOM   1568  N   GLN A 103      34.192   7.174 -26.882  1.00 62.18           N  
ATOM   1569  H   GLN A 103      34.214   8.181 -26.807  1.00 62.18           H  
ATOM   1570  CA  GLN A 103      34.994   6.423 -25.911  1.00 62.18           C  
ATOM   1571  HA  GLN A 103      34.847   5.351 -26.043  1.00 62.18           H  
ATOM   1572  C   GLN A 103      34.513   6.808 -24.511  1.00 62.18           C  
ATOM   1573  CB  GLN A 103      36.488   6.741 -26.083  1.00 62.18           C  
ATOM   1574  HB2 GLN A 103      36.631   7.822 -26.068  1.00 62.18           H  
ATOM   1575  HB3 GLN A 103      37.036   6.312 -25.244  1.00 62.18           H  
ATOM   1576  O   GLN A 103      34.470   8.000 -24.206  1.00 62.18           O  
ATOM   1577  CG  GLN A 103      37.065   6.164 -27.384  1.00 62.18           C  
ATOM   1578  HG2 GLN A 103      36.962   5.079 -27.364  1.00 62.18           H  
ATOM   1579  HG3 GLN A 103      36.503   6.545 -28.236  1.00 62.18           H  
ATOM   1580  CD  GLN A 103      38.539   6.511 -27.592  1.00 62.18           C  
ATOM   1581  NE2 GLN A 103      39.194   5.900 -28.554  1.00 62.18           N  
ATOM   1582 HE21 GLN A 103      38.734   5.224 -29.147  1.00 62.18           H  
ATOM   1583 HE22 GLN A 103      40.169   6.150 -28.632  1.00 62.18           H  
ATOM   1584  OE1 GLN A 103      39.135   7.336 -26.924  1.00 62.18           O  
ATOM   1585  N   GLY A 104      34.114   5.827 -23.700  1.00 79.68           N  
ATOM   1586  H   GLY A 104      34.268   4.869 -23.983  1.00 79.68           H  
ATOM   1587  CA  GLY A 104      33.682   6.034 -22.317  1.00 79.68           C  
ATOM   1588  HA2 GLY A 104      32.666   5.664 -22.181  1.00 79.68           H  
ATOM   1589  HA3 GLY A 104      33.697   7.094 -22.063  1.00 79.68           H  
ATOM   1590  C   GLY A 104      34.590   5.294 -21.346  1.00 79.68           C  
ATOM   1591  O   GLY A 104      35.200   4.292 -21.705  1.00 79.68           O  
ATOM   1592  N   GLU A 105      34.673   5.769 -20.115  1.00 88.59           N  
ATOM   1593  H   GLU A 105      34.213   6.641 -19.896  1.00 88.59           H  
ATOM   1594  CA  GLU A 105      35.408   5.118 -19.035  1.00 88.59           C  
ATOM   1595  HA  GLU A 105      35.993   4.284 -19.423  1.00 88.59           H  
ATOM   1596  C   GLU A 105      34.447   4.554 -17.987  1.00 88.59           C  
ATOM   1597  CB  GLU A 105      36.386   6.111 -18.413  1.00 88.59           C  
ATOM   1598  HB2 GLU A 105      36.797   5.656 -17.512  1.00 88.59           H  
ATOM   1599  HB3 GLU A 105      35.842   7.014 -18.135  1.00 88.59           H  
ATOM   1600  O   GLU A 105      33.342   5.057 -17.799  1.00 88.59           O  
ATOM   1601  CG  GLU A 105      37.544   6.450 -19.364  1.00 88.59           C  
ATOM   1602  HG2 GLU A 105      37.143   6.819 -20.309  1.00 88.59           H  
ATOM   1603  HG3 GLU A 105      38.101   5.536 -19.568  1.00 88.59           H  
ATOM   1604  CD  GLU A 105      38.494   7.509 -18.793  1.00 88.59           C  
ATOM   1605  OE1 GLU A 105      39.604   7.627 -19.354  1.00 88.59           O  
ATOM   1606  OE2 GLU A 105      38.091   8.217 -17.841  1.00 88.59           O  
ATOM   1607  N   ARG A 106      34.869   3.496 -17.290  1.00 89.76           N  
ATOM   1608  H   ARG A 106      35.787   3.128 -17.496  1.00 89.76           H  
ATOM   1609  CA  ARG A 106      34.167   2.972 -16.113  1.00 89.76           C  
ATOM   1610  HA  ARG A 106      33.549   3.772 -15.707  1.00 89.76           H  
ATOM   1611  C   ARG A 106      35.170   2.564 -15.053  1.00 89.76           C  
ATOM   1612  CB  ARG A 106      33.213   1.825 -16.475  1.00 89.76           C  
ATOM   1613  HB2 ARG A 106      32.457   1.753 -15.693  1.00 89.76           H  
ATOM   1614  HB3 ARG A 106      32.691   2.071 -17.400  1.00 89.76           H  
ATOM   1615  O   ARG A 106      36.315   2.258 -15.370  1.00 89.76           O  
ATOM   1616  CG  ARG A 106      33.909   0.459 -16.581  1.00 89.76           C  
ATOM   1617  HG2 ARG A 106      34.794   0.523 -17.215  1.00 89.76           H  
ATOM   1618  HG3 ARG A 106      34.223   0.148 -15.585  1.00 89.76           H  
ATOM   1619  CD  ARG A 106      32.942  -0.588 -17.126  1.00 89.76           C  
ATOM   1620  HD2 ARG A 106      32.816  -0.409 -18.194  1.00 89.76           H  
ATOM   1621  HD3 ARG A 106      31.973  -0.448 -16.646  1.00 89.76           H  
ATOM   1622  NE  ARG A 106      33.453  -1.960 -16.911  1.00 89.76           N  
ATOM   1623  HE  ARG A 106      34.391  -2.134 -17.244  1.00 89.76           H  
ATOM   1624  NH1 ARG A 106      31.747  -2.751 -15.566  1.00 89.76           N  
ATOM   1625 HH11 ARG A 106      31.521  -3.358 -14.792  1.00 89.76           H  
ATOM   1626 HH12 ARG A 106      31.347  -1.824 -15.540  1.00 89.76           H  
ATOM   1627  NH2 ARG A 106      33.496  -4.040 -15.961  1.00 89.76           N  
ATOM   1628 HH21 ARG A 106      34.451  -4.164 -16.264  1.00 89.76           H  
ATOM   1629 HH22 ARG A 106      33.104  -4.655 -15.262  1.00 89.76           H  
ATOM   1630  CZ  ARG A 106      32.898  -2.900 -16.160  1.00 89.76           C  
ATOM   1631  N   VAL A 107      34.728   2.478 -13.809  1.00 92.96           N  
ATOM   1632  H   VAL A 107      33.761   2.697 -13.614  1.00 92.96           H  
ATOM   1633  CA  VAL A 107      35.560   1.905 -12.751  1.00 92.96           C  
ATOM   1634  HA  VAL A 107      36.604   2.075 -13.016  1.00 92.96           H  
ATOM   1635  C   VAL A 107      35.378   0.399 -12.670  1.00 92.96           C  
ATOM   1636  CB  VAL A 107      35.369   2.590 -11.399  1.00 92.96           C  
ATOM   1637  HB  VAL A 107      35.916   2.013 -10.654  1.00 92.96           H  
ATOM   1638  O   VAL A 107      34.295  -0.125 -12.938  1.00 92.96           O  
ATOM   1639  CG1 VAL A 107      35.989   3.987 -11.438  1.00 92.96           C  
ATOM   1640 HG11 VAL A 107      35.861   4.446 -12.418  1.00 92.96           H  
ATOM   1641 HG12 VAL A 107      37.058   3.919 -11.233  1.00 92.96           H  
ATOM   1642 HG13 VAL A 107      35.511   4.624 -10.695  1.00 92.96           H  
ATOM   1643  CG2 VAL A 107      33.908   2.687 -10.970  1.00 92.96           C  
ATOM   1644 HG21 VAL A 107      33.413   1.723 -11.080  1.00 92.96           H  
ATOM   1645 HG22 VAL A 107      33.419   3.452 -11.574  1.00 92.96           H  
ATOM   1646 HG23 VAL A 107      33.854   2.995  -9.925  1.00 92.96           H  
ATOM   1647  N   VAL A 108      36.454  -0.304 -12.330  1.00 94.24           N  
ATOM   1648  H   VAL A 108      37.325   0.189 -12.195  1.00 94.24           H  
ATOM   1649  CA  VAL A 108      36.467  -1.762 -12.212  1.00 94.24           C  
ATOM   1650  HA  VAL A 108      35.442  -2.119 -12.105  1.00 94.24           H  
ATOM   1651  C   VAL A 108      37.231  -2.163 -10.956  1.00 94.24           C  
ATOM   1652  CB  VAL A 108      37.069  -2.423 -13.469  1.00 94.24           C  
ATOM   1653  HB  VAL A 108      38.133  -2.193 -13.528  1.00 94.24           H  
ATOM   1654  O   VAL A 108      38.344  -1.702 -10.721  1.00 94.24           O  
ATOM   1655  CG1 VAL A 108      36.895  -3.947 -13.422  1.00 94.24           C  
ATOM   1656 HG11 VAL A 108      37.435  -4.353 -12.567  1.00 94.24           H  
ATOM   1657 HG12 VAL A 108      35.839  -4.201 -13.330  1.00 94.24           H  
ATOM   1658 HG13 VAL A 108      37.307  -4.393 -14.327  1.00 94.24           H  
ATOM   1659  CG2 VAL A 108      36.398  -1.944 -14.765  1.00 94.24           C  
ATOM   1660 HG21 VAL A 108      36.616  -0.887 -14.921  1.00 94.24           H  
ATOM   1661 HG22 VAL A 108      36.797  -2.492 -15.619  1.00 94.24           H  
ATOM   1662 HG23 VAL A 108      35.319  -2.078 -14.689  1.00 94.24           H  
ATOM   1663  N   ASN A 109      36.658  -3.083 -10.182  1.00 95.94           N  
ATOM   1664  H   ASN A 109      35.745  -3.421 -10.451  1.00 95.94           H  
ATOM   1665  CA  ASN A 109      37.237  -3.647  -8.965  1.00 95.94           C  
ATOM   1666  HA  ASN A 109      36.458  -4.275  -8.534  1.00 95.94           H  
ATOM   1667  C   ASN A 109      37.583  -2.614  -7.877  1.00 95.94           C  
ATOM   1668  CB  ASN A 109      38.430  -4.553  -9.320  1.00 95.94           C  
ATOM   1669  HB2 ASN A 109      39.201  -3.956  -9.808  1.00 95.94           H  
ATOM   1670  HB3 ASN A 109      38.864  -4.953  -8.404  1.00 95.94           H  
ATOM   1671  O   ASN A 109      38.577  -2.782  -7.170  1.00 95.94           O  
ATOM   1672  CG  ASN A 109      38.068  -5.734 -10.190  1.00 95.94           C  
ATOM   1673  ND2 ASN A 109      38.925  -6.092 -11.117  1.00 95.94           N  
ATOM   1674 HD21 ASN A 109      39.717  -5.497 -11.312  1.00 95.94           H  
ATOM   1675 HD22 ASN A 109      38.630  -6.841 -11.727  1.00 95.94           H  
ATOM   1676  OD1 ASN A 109      37.065  -6.401 -10.018  1.00 95.94           O  
ATOM   1677  N   VAL A 110      36.772  -1.565  -7.724  1.00 96.85           N  
ATOM   1678  H   VAL A 110      35.975  -1.475  -8.337  1.00 96.85           H  
ATOM   1679  CA  VAL A 110      36.933  -0.572  -6.653  1.00 96.85           C  
ATOM   1680  HA  VAL A 110      37.934  -0.146  -6.722  1.00 96.85           H  
ATOM   1681  C   VAL A 110      36.723  -1.254  -5.292  1.00 96.85           C  
ATOM   1682  CB  VAL A 110      35.922   0.568  -6.832  1.00 96.85           C  
ATOM   1683  HB  VAL A 110      34.919   0.141  -6.862  1.00 96.85           H  
ATOM   1684  O   VAL A 110      35.621  -1.746  -5.042  1.00 96.85           O  
ATOM   1685  CG1 VAL A 110      35.998   1.608  -5.717  1.00 96.85           C  
ATOM   1686 HG11 VAL A 110      36.984   2.070  -5.758  1.00 96.85           H  
ATOM   1687 HG12 VAL A 110      35.244   2.378  -5.884  1.00 96.85           H  
ATOM   1688 HG13 VAL A 110      35.824   1.158  -4.740  1.00 96.85           H  
ATOM   1689  CG2 VAL A 110      36.153   1.322  -8.137  1.00 96.85           C  
ATOM   1690 HG21 VAL A 110      36.123   0.625  -8.975  1.00 96.85           H  
ATOM   1691 HG22 VAL A 110      35.368   2.066  -8.271  1.00 96.85           H  
ATOM   1692 HG23 VAL A 110      37.122   1.820  -8.113  1.00 96.85           H  
ATOM   1693  N   PRO A 111      37.734  -1.314  -4.409  1.00 97.64           N  
ATOM   1694  CA  PRO A 111      37.654  -2.061  -3.159  1.00 97.64           C  
ATOM   1695  HA  PRO A 111      37.218  -3.044  -3.333  1.00 97.64           H  
ATOM   1696  C   PRO A 111      36.800  -1.308  -2.135  1.00 97.64           C  
ATOM   1697  CB  PRO A 111      39.110  -2.235  -2.708  1.00 97.64           C  
ATOM   1698  HB2 PRO A 111      39.523  -3.133  -3.167  1.00 97.64           H  
ATOM   1699  HB3 PRO A 111      39.207  -2.289  -1.624  1.00 97.64           H  
ATOM   1700  O   PRO A 111      37.270  -0.347  -1.527  1.00 97.64           O  
ATOM   1701  CG  PRO A 111      39.816  -1.006  -3.280  1.00 97.64           C  
ATOM   1702  HG2 PRO A 111      39.682  -0.152  -2.616  1.00 97.64           H  
ATOM   1703  HG3 PRO A 111      40.877  -1.190  -3.451  1.00 97.64           H  
ATOM   1704  CD  PRO A 111      39.067  -0.766  -4.587  1.00 97.64           C  
ATOM   1705  HD2 PRO A 111      39.029   0.299  -4.811  1.00 97.64           H  
ATOM   1706  HD3 PRO A 111      39.567  -1.314  -5.386  1.00 97.64           H  
ATOM   1707  N   LEU A 112      35.562  -1.753  -1.928  1.00 98.02           N  
ATOM   1708  H   LEU A 112      35.267  -2.583  -2.421  1.00 98.02           H  
ATOM   1709  CA  LEU A 112      34.686  -1.244  -0.872  1.00 98.02           C  
ATOM   1710  HA  LEU A 112      34.861  -0.174  -0.753  1.00 98.02           H  
ATOM   1711  C   LEU A 112      35.020  -1.898   0.466  1.00 98.02           C  
ATOM   1712  CB  LEU A 112      33.209  -1.468  -1.233  1.00 98.02           C  
ATOM   1713  HB2 LEU A 112      32.608  -1.309  -0.337  1.00 98.02           H  
ATOM   1714  HB3 LEU A 112      33.076  -2.506  -1.536  1.00 98.02           H  
ATOM   1715  O   LEU A 112      35.366  -3.079   0.507  1.00 98.02           O  
ATOM   1716  CG  LEU A 112      32.673  -0.541  -2.337  1.00 98.02           C  
ATOM   1717  HG  LEU A 112      33.241  -0.695  -3.254  1.00 98.02           H  
ATOM   1718  CD1 LEU A 112      31.206  -0.881  -2.607  1.00 98.02           C  
ATOM   1719 HD11 LEU A 112      30.825  -0.262  -3.420  1.00 98.02           H  
ATOM   1720 HD12 LEU A 112      31.118  -1.930  -2.889  1.00 98.02           H  
ATOM   1721 HD13 LEU A 112      30.613  -0.707  -1.709  1.00 98.02           H  
ATOM   1722  CD2 LEU A 112      32.748   0.939  -1.948  1.00 98.02           C  
ATOM   1723 HD21 LEU A 112      32.333   1.084  -0.951  1.00 98.02           H  
ATOM   1724 HD22 LEU A 112      33.785   1.275  -1.947  1.00 98.02           H  
ATOM   1725 HD23 LEU A 112      32.194   1.546  -2.664  1.00 98.02           H  
ATOM   1726  N   CYS A 113      34.917  -1.134   1.553  1.00 98.00           N  
ATOM   1727  H   CYS A 113      34.634  -0.170   1.448  1.00 98.00           H  
ATOM   1728  CA  CYS A 113      35.133  -1.658   2.899  1.00 98.00           C  
ATOM   1729  HA  CYS A 113      36.118  -2.124   2.936  1.00 98.00           H  
ATOM   1730  C   CYS A 113      34.118  -2.751   3.253  1.00 98.00           C  
ATOM   1731  CB  CYS A 113      35.102  -0.513   3.915  1.00 98.00           C  
ATOM   1732  HB2 CYS A 113      34.139  -0.006   3.841  1.00 98.00           H  
ATOM   1733  HB3 CYS A 113      35.177  -0.941   4.915  1.00 98.00           H  
ATOM   1734  O   CYS A 113      32.980  -2.736   2.777  1.00 98.00           O  
ATOM   1735  SG  CYS A 113      36.425   0.716   3.726  1.00 98.00           S  
ATOM   1736  N   GLN A 114      34.530  -3.678   4.119  1.00 97.43           N  
ATOM   1737  H   GLN A 114      35.481  -3.639   4.457  1.00 97.43           H  
ATOM   1738  CA  GLN A 114      33.721  -4.832   4.508  1.00 97.43           C  
ATOM   1739  HA  GLN A 114      33.578  -5.464   3.632  1.00 97.43           H  
ATOM   1740  C   GLN A 114      32.332  -4.416   5.019  1.00 97.43           C  
ATOM   1741  CB  GLN A 114      34.492  -5.634   5.569  1.00 97.43           C  
ATOM   1742  HB2 GLN A 114      35.469  -5.910   5.172  1.00 97.43           H  
ATOM   1743  HB3 GLN A 114      34.641  -5.018   6.457  1.00 97.43           H  
ATOM   1744  O   GLN A 114      31.322  -4.952   4.557  1.00 97.43           O  
ATOM   1745  CG  GLN A 114      33.734  -6.910   5.956  1.00 97.43           C  
ATOM   1746  HG2 GLN A 114      32.763  -6.643   6.374  1.00 97.43           H  
ATOM   1747  HG3 GLN A 114      33.562  -7.510   5.062  1.00 97.43           H  
ATOM   1748  CD  GLN A 114      34.447  -7.778   6.986  1.00 97.43           C  
ATOM   1749  NE2 GLN A 114      33.826  -8.862   7.387  1.00 97.43           N  
ATOM   1750 HE21 GLN A 114      34.259  -9.412   8.116  1.00 97.43           H  
ATOM   1751 HE22 GLN A 114      32.843  -8.956   7.176  1.00 97.43           H  
ATOM   1752  OE1 GLN A 114      35.542  -7.516   7.467  1.00 97.43           O  
ATOM   1753  N   GLU A 115      32.276  -3.419   5.909  1.00 97.41           N  
ATOM   1754  H   GLU A 115      33.135  -3.012   6.251  1.00 97.41           H  
ATOM   1755  CA  GLU A 115      31.021  -2.950   6.502  1.00 97.41           C  
ATOM   1756  HA  GLU A 115      30.517  -3.795   6.972  1.00 97.41           H  
ATOM   1757  C   GLU A 115      30.055  -2.378   5.454  1.00 97.41           C  
ATOM   1758  CB  GLU A 115      31.289  -1.886   7.583  1.00 97.41           C  
ATOM   1759  HB2 GLU A 115      30.320  -1.581   7.978  1.00 97.41           H  
ATOM   1760  HB3 GLU A 115      31.740  -1.001   7.134  1.00 97.41           H  
ATOM   1761  O   GLU A 115      28.847  -2.535   5.597  1.00 97.41           O  
ATOM   1762  CG  GLU A 115      32.137  -2.368   8.778  1.00 97.41           C  
ATOM   1763  HG2 GLU A 115      31.938  -3.423   8.963  1.00 97.41           H  
ATOM   1764  HG3 GLU A 115      31.801  -1.816   9.656  1.00 97.41           H  
ATOM   1765  CD  GLU A 115      33.653  -2.142   8.637  1.00 97.41           C  
ATOM   1766  OE1 GLU A 115      34.353  -2.137   9.676  1.00 97.41           O  
ATOM   1767  OE2 GLU A 115      34.151  -1.932   7.504  1.00 97.41           O  
ATOM   1768  N   ASP A 116      30.555  -1.764   4.374  1.00 97.67           N  
ATOM   1769  H   ASP A 116      31.554  -1.781   4.225  1.00 97.67           H  
ATOM   1770  CA  ASP A 116      29.688  -1.203   3.330  1.00 97.67           C  
ATOM   1771  HA  ASP A 116      28.940  -0.563   3.799  1.00 97.67           H  
ATOM   1772  C   ASP A 116      28.933  -2.298   2.574  1.00 97.67           C  
ATOM   1773  CB  ASP A 116      30.487  -0.372   2.315  1.00 97.67           C  
ATOM   1774  HB2 ASP A 116      31.310  -0.969   1.920  1.00 97.67           H  
ATOM   1775  HB3 ASP A 116      29.831  -0.134   1.477  1.00 97.67           H  
ATOM   1776  O   ASP A 116      27.756  -2.126   2.265  1.00 97.67           O  
ATOM   1777  CG  ASP A 116      31.025   0.951   2.852  1.00 97.67           C  
ATOM   1778  OD1 ASP A 116      30.434   1.534   3.788  1.00 97.67           O  
ATOM   1779  OD2 ASP A 116      31.999   1.451   2.256  1.00 97.67           O  
ATOM   1780  N   CYS A 117      29.591  -3.421   2.273  1.00 97.98           N  
ATOM   1781  H   CYS A 117      30.546  -3.516   2.589  1.00 97.98           H  
ATOM   1782  CA  CYS A 117      28.946  -4.539   1.588  1.00 97.98           C  
ATOM   1783  HA  CYS A 117      28.316  -4.143   0.792  1.00 97.98           H  
ATOM   1784  C   CYS A 117      28.022  -5.324   2.526  1.00 97.98           C  
ATOM   1785  CB  CYS A 117      30.013  -5.436   0.948  1.00 97.98           C  
ATOM   1786  HB2 CYS A 117      29.524  -6.320   0.539  1.00 97.98           H  
ATOM   1787  HB3 CYS A 117      30.714  -5.755   1.718  1.00 97.98           H  
ATOM   1788  O   CYS A 117      26.935  -5.723   2.107  1.00 97.98           O  
ATOM   1789  SG  CYS A 117      30.930  -4.624  -0.389  1.00 97.98           S  
ATOM   1790  N   GLU A 118      28.425  -5.528   3.784  1.00 97.96           N  
ATOM   1791  H   GLU A 118      29.324  -5.168   4.073  1.00 97.96           H  
ATOM   1792  CA  GLU A 118      27.612  -6.220   4.792  1.00 97.96           C  
ATOM   1793  HA  GLU A 118      27.285  -7.182   4.396  1.00 97.96           H  
ATOM   1794  C   GLU A 118      26.333  -5.445   5.131  1.00 97.96           C  
ATOM   1795  CB  GLU A 118      28.443  -6.488   6.059  1.00 97.96           C  
ATOM   1796  HB2 GLU A 118      28.954  -5.571   6.353  1.00 97.96           H  
ATOM   1797  HB3 GLU A 118      27.768  -6.783   6.862  1.00 97.96           H  
ATOM   1798  O   GLU A 118      25.242  -6.006   5.029  1.00 97.96           O  
ATOM   1799  CG  GLU A 118      29.463  -7.619   5.850  1.00 97.96           C  
ATOM   1800  HG2 GLU A 118      28.920  -8.522   5.569  1.00 97.96           H  
ATOM   1801  HG3 GLU A 118      30.121  -7.363   5.019  1.00 97.96           H  
ATOM   1802  CD  GLU A 118      30.325  -7.921   7.089  1.00 97.96           C  
ATOM   1803  OE1 GLU A 118      31.075  -8.928   7.034  1.00 97.96           O  
ATOM   1804  OE2 GLU A 118      30.284  -7.156   8.077  1.00 97.96           O  
ATOM   1805  N   GLU A 119      26.438  -4.152   5.459  1.00 97.70           N  
ATOM   1806  H   GLU A 119      27.355  -3.732   5.513  1.00 97.70           H  
ATOM   1807  CA  GLU A 119      25.277  -3.302   5.765  1.00 97.70           C  
ATOM   1808  HA  GLU A 119      24.704  -3.749   6.577  1.00 97.70           H  
ATOM   1809  C   GLU A 119      24.339  -3.185   4.554  1.00 97.70           C  
ATOM   1810  CB  GLU A 119      25.734  -1.893   6.193  1.00 97.70           C  
ATOM   1811  HB2 GLU A 119      24.858  -1.245   6.216  1.00 97.70           H  
ATOM   1812  HB3 GLU A 119      26.409  -1.503   5.431  1.00 97.70           H  
ATOM   1813  O   GLU A 119      23.118  -3.276   4.699  1.00 97.70           O  
ATOM   1814  CG  GLU A 119      26.410  -1.809   7.579  1.00 97.70           C  
ATOM   1815  HG2 GLU A 119      25.664  -2.039   8.341  1.00 97.70           H  
ATOM   1816  HG3 GLU A 119      27.193  -2.564   7.648  1.00 97.70           H  
ATOM   1817  CD  GLU A 119      27.022  -0.417   7.870  1.00 97.70           C  
ATOM   1818  OE1 GLU A 119      27.742  -0.242   8.883  1.00 97.70           O  
ATOM   1819  OE2 GLU A 119      26.818   0.543   7.088  1.00 97.70           O  
ATOM   1820  N   TRP A 120      24.894  -3.032   3.345  1.00 98.10           N  
ATOM   1821  H   TRP A 120      25.899  -2.957   3.277  1.00 98.10           H  
ATOM   1822  CA  TRP A 120      24.094  -2.962   2.122  1.00 98.10           C  
ATOM   1823  HA  TRP A 120      23.362  -2.164   2.241  1.00 98.10           H  
ATOM   1824  C   TRP A 120      23.318  -4.259   1.889  1.00 98.10           C  
ATOM   1825  CB  TRP A 120      25.008  -2.618   0.940  1.00 98.10           C  
ATOM   1826  HB2 TRP A 120      25.564  -1.722   1.217  1.00 98.10           H  
ATOM   1827  HB3 TRP A 120      25.724  -3.427   0.794  1.00 98.10           H  
ATOM   1828  O   TRP A 120      22.120  -4.223   1.594  1.00 98.10           O  
ATOM   1829  CG  TRP A 120      24.374  -2.301  -0.380  1.00 98.10           C  
ATOM   1830  CD1 TRP A 120      23.054  -2.286  -0.671  1.00 98.10           C  
ATOM   1831  HD1 TRP A 120      22.266  -2.513   0.032  1.00 98.10           H  
ATOM   1832  CD2 TRP A 120      25.044  -1.838  -1.588  1.00 98.10           C  
ATOM   1833  CE2 TRP A 120      24.054  -1.562  -2.577  1.00 98.10           C  
ATOM   1834  CE3 TRP A 120      26.389  -1.587  -1.934  1.00 98.10           C  
ATOM   1835  HE3 TRP A 120      27.160  -1.795  -1.208  1.00 98.10           H  
ATOM   1836  NE1 TRP A 120      22.859  -1.882  -1.976  1.00 98.10           N  
ATOM   1837  HE1 TRP A 120      21.949  -1.810  -2.409  1.00 98.10           H  
ATOM   1838  CH2 TRP A 120      25.727  -0.830  -4.160  1.00 98.10           C  
ATOM   1839  HH2 TRP A 120      26.000  -0.456  -5.136  1.00 98.10           H  
ATOM   1840  CZ2 TRP A 120      24.381  -1.062  -3.841  1.00 98.10           C  
ATOM   1841  HZ2 TRP A 120      23.602  -0.866  -4.563  1.00 98.10           H  
ATOM   1842  CZ3 TRP A 120      26.728  -1.090  -3.207  1.00 98.10           C  
ATOM   1843  HZ3 TRP A 120      27.766  -0.919  -3.455  1.00 98.10           H  
ATOM   1844  N   TRP A 121      23.965  -5.412   2.059  1.00 98.17           N  
ATOM   1845  H   TRP A 121      24.935  -5.397   2.342  1.00 98.17           H  
ATOM   1846  CA  TRP A 121      23.296  -6.698   1.905  1.00 98.17           C  
ATOM   1847  HA  TRP A 121      22.798  -6.718   0.936  1.00 98.17           H  
ATOM   1848  C   TRP A 121      22.199  -6.902   2.943  1.00 98.17           C  
ATOM   1849  CB  TRP A 121      24.321  -7.825   1.932  1.00 98.17           C  
ATOM   1850  HB2 TRP A 121      24.785  -7.868   2.917  1.00 98.17           H  
ATOM   1851  HB3 TRP A 121      25.096  -7.579   1.206  1.00 98.17           H  
ATOM   1852  O   TRP A 121      21.091  -7.285   2.568  1.00 98.17           O  
ATOM   1853  CG  TRP A 121      23.753  -9.170   1.597  1.00 98.17           C  
ATOM   1854  CD1 TRP A 121      23.658  -9.694   0.356  1.00 98.17           C  
ATOM   1855  HD1 TRP A 121      24.009  -9.212  -0.543  1.00 98.17           H  
ATOM   1856  CD2 TRP A 121      23.190 -10.177   2.495  1.00 98.17           C  
ATOM   1857  CE2 TRP A 121      22.773 -11.295   1.712  1.00 98.17           C  
ATOM   1858  CE3 TRP A 121      23.007 -10.276   3.889  1.00 98.17           C  
ATOM   1859  HE3 TRP A 121      23.308  -9.460   4.529  1.00 98.17           H  
ATOM   1860  NE1 TRP A 121      23.079 -10.943   0.419  1.00 98.17           N  
ATOM   1861  HE1 TRP A 121      22.943 -11.538  -0.386  1.00 98.17           H  
ATOM   1862  CH2 TRP A 121      22.049 -12.517   3.666  1.00 98.17           C  
ATOM   1863  HH2 TRP A 121      21.648 -13.407   4.128  1.00 98.17           H  
ATOM   1864  CZ2 TRP A 121      22.211 -12.450   2.273  1.00 98.17           C  
ATOM   1865  HZ2 TRP A 121      21.955 -13.287   1.641  1.00 98.17           H  
ATOM   1866  CZ3 TRP A 121      22.447 -11.433   4.465  1.00 98.17           C  
ATOM   1867  HZ3 TRP A 121      22.342 -11.488   5.538  1.00 98.17           H  
ATOM   1868  N   GLU A 122      22.457  -6.584   4.210  1.00 97.33           N  
ATOM   1869  H   GLU A 122      23.382  -6.268   4.461  1.00 97.33           H  
ATOM   1870  CA  GLU A 122      21.487  -6.809   5.281  1.00 97.33           C  
ATOM   1871  HA  GLU A 122      21.161  -7.846   5.195  1.00 97.33           H  
ATOM   1872  C   GLU A 122      20.230  -5.940   5.116  1.00 97.33           C  
ATOM   1873  CB  GLU A 122      22.178  -6.611   6.644  1.00 97.33           C  
ATOM   1874  HB2 GLU A 122      23.192  -7.008   6.593  1.00 97.33           H  
ATOM   1875  HB3 GLU A 122      22.250  -5.546   6.864  1.00 97.33           H  
ATOM   1876  O   GLU A 122      19.104  -6.437   5.240  1.00 97.33           O  
ATOM   1877  CG  GLU A 122      21.454  -7.325   7.799  1.00 97.33           C  
ATOM   1878  HG2 GLU A 122      20.466  -6.880   7.917  1.00 97.33           H  
ATOM   1879  HG3 GLU A 122      22.009  -7.148   8.720  1.00 97.33           H  
ATOM   1880  CD  GLU A 122      21.303  -8.845   7.588  1.00 97.33           C  
ATOM   1881  OE1 GLU A 122      20.380  -9.459   8.181  1.00 97.33           O  
ATOM   1882  OE2 GLU A 122      22.035  -9.430   6.771  1.00 97.33           O  
ATOM   1883  N   ASP A 123      20.402  -4.676   4.716  1.00 96.97           N  
ATOM   1884  H   ASP A 123      21.344  -4.315   4.668  1.00 96.97           H  
ATOM   1885  CA  ASP A 123      19.291  -3.764   4.426  1.00 96.97           C  
ATOM   1886  HA  ASP A 123      18.576  -3.811   5.248  1.00 96.97           H  
ATOM   1887  C   ASP A 123      18.527  -4.146   3.147  1.00 96.97           C  
ATOM   1888  CB  ASP A 123      19.822  -2.325   4.315  1.00 96.97           C  
ATOM   1889  HB2 ASP A 123      19.061  -1.715   3.829  1.00 96.97           H  
ATOM   1890  HB3 ASP A 123      20.707  -2.314   3.679  1.00 96.97           H  
ATOM   1891  O   ASP A 123      17.314  -3.923   3.039  1.00 96.97           O  
ATOM   1892  CG  ASP A 123      20.133  -1.668   5.666  1.00 96.97           C  
ATOM   1893  OD1 ASP A 123      19.541  -2.097   6.682  1.00 96.97           O  
ATOM   1894  OD2 ASP A 123      20.844  -0.637   5.648  1.00 96.97           O  
ATOM   1895  N   CYS A 124      19.210  -4.740   2.163  1.00 97.64           N  
ATOM   1896  H   CYS A 124      20.206  -4.858   2.288  1.00 97.64           H  
ATOM   1897  CA  CYS A 124      18.606  -5.145   0.898  1.00 97.64           C  
ATOM   1898  HA  CYS A 124      17.744  -4.508   0.705  1.00 97.64           H  
ATOM   1899  C   CYS A 124      18.041  -6.562   0.877  1.00 97.64           C  
ATOM   1900  CB  CYS A 124      19.585  -4.937  -0.259  1.00 97.64           C  
ATOM   1901  HB2 CYS A 124      19.211  -5.486  -1.123  1.00 97.64           H  
ATOM   1902  HB3 CYS A 124      20.554  -5.360   0.007  1.00 97.64           H  
ATOM   1903  O   CYS A 124      17.203  -6.825   0.016  1.00 97.64           O  
ATOM   1904  SG  CYS A 124      19.807  -3.223  -0.788  1.00 97.64           S  
ATOM   1905  N   ARG A 125      18.407  -7.464   1.799  1.00 94.57           N  
ATOM   1906  H   ARG A 125      19.148  -7.193   2.430  1.00 94.57           H  
ATOM   1907  CA  ARG A 125      18.103  -8.906   1.687  1.00 94.57           C  
ATOM   1908  HA  ARG A 125      18.628  -9.277   0.806  1.00 94.57           H  
ATOM   1909  C   ARG A 125      16.618  -9.223   1.475  1.00 94.57           C  
ATOM   1910  CB  ARG A 125      18.678  -9.663   2.905  1.00 94.57           C  
ATOM   1911  HB2 ARG A 125      19.631  -9.228   3.207  1.00 94.57           H  
ATOM   1912  HB3 ARG A 125      18.877 -10.691   2.601  1.00 94.57           H  
ATOM   1913  O   ARG A 125      16.283 -10.223   0.847  1.00 94.57           O  
ATOM   1914  CG  ARG A 125      17.729  -9.702   4.110  1.00 94.57           C  
ATOM   1915  HG2 ARG A 125      16.843 -10.273   3.833  1.00 94.57           H  
ATOM   1916  HG3 ARG A 125      17.438  -8.688   4.385  1.00 94.57           H  
ATOM   1917  CD  ARG A 125      18.357 -10.378   5.326  1.00 94.57           C  
ATOM   1918  HD2 ARG A 125      19.005  -9.663   5.834  1.00 94.57           H  
ATOM   1919  HD3 ARG A 125      18.973 -11.216   4.998  1.00 94.57           H  
ATOM   1920  NE  ARG A 125      17.304 -10.873   6.236  1.00 94.57           N  
ATOM   1921  HE  ARG A 125      16.347 -10.787   5.925  1.00 94.57           H  
ATOM   1922  NH1 ARG A 125      18.710 -11.580   7.909  1.00 94.57           N  
ATOM   1923 HH11 ARG A 125      18.876 -11.976   8.822  1.00 94.57           H  
ATOM   1924 HH12 ARG A 125      19.411 -10.904   7.640  1.00 94.57           H  
ATOM   1925  NH2 ARG A 125      16.527 -12.010   8.040  1.00 94.57           N  
ATOM   1926 HH21 ARG A 125      15.590 -11.966   7.664  1.00 94.57           H  
ATOM   1927 HH22 ARG A 125      16.725 -12.468   8.918  1.00 94.57           H  
ATOM   1928  CZ  ARG A 125      17.524 -11.479   7.386  1.00 94.57           C  
ATOM   1929  N   MET A 126      15.735  -8.381   2.024  1.00 90.75           N  
ATOM   1930  H   MET A 126      16.124  -7.582   2.503  1.00 90.75           H  
ATOM   1931  CA  MET A 126      14.274  -8.530   1.944  1.00 90.75           C  
ATOM   1932  HA  MET A 126      14.047  -9.571   1.714  1.00 90.75           H  
ATOM   1933  C   MET A 126      13.617  -7.710   0.826  1.00 90.75           C  
ATOM   1934  CB  MET A 126      13.624  -8.204   3.297  1.00 90.75           C  
ATOM   1935  HB2 MET A 126      13.799  -7.159   3.556  1.00 90.75           H  
ATOM   1936  HB3 MET A 126      12.550  -8.362   3.204  1.00 90.75           H  
ATOM   1937  O   MET A 126      12.403  -7.793   0.650  1.00 90.75           O  
ATOM   1938  CG  MET A 126      14.142  -9.105   4.424  1.00 90.75           C  
ATOM   1939  HG2 MET A 126      14.490 -10.039   3.982  1.00 90.75           H  
ATOM   1940  HG3 MET A 126      14.991  -8.622   4.908  1.00 90.75           H  
ATOM   1941  SD  MET A 126      12.901  -9.551   5.669  1.00 90.75           S  
ATOM   1942  CE  MET A 126      12.560  -7.942   6.424  1.00 90.75           C  
ATOM   1943  HE1 MET A 126      13.470  -7.568   6.894  1.00 90.75           H  
ATOM   1944  HE2 MET A 126      12.230  -7.234   5.663  1.00 90.75           H  
ATOM   1945  HE3 MET A 126      11.781  -8.055   7.178  1.00 90.75           H  
ATOM   1946  N   SER A 127      14.392  -6.915   0.091  1.00 95.88           N  
ATOM   1947  H   SER A 127      15.391  -6.970   0.234  1.00 95.88           H  
ATOM   1948  CA  SER A 127      13.950  -6.292  -1.157  1.00 95.88           C  
ATOM   1949  HA  SER A 127      12.925  -5.941  -1.041  1.00 95.88           H  
ATOM   1950  C   SER A 127      13.968  -7.322  -2.290  1.00 95.88           C  
ATOM   1951  CB  SER A 127      14.820  -5.081  -1.501  1.00 95.88           C  
ATOM   1952  HB2 SER A 127      14.434  -4.628  -2.414  1.00 95.88           H  
ATOM   1953  HB3 SER A 127      15.852  -5.388  -1.670  1.00 95.88           H  
ATOM   1954  O   SER A 127      14.490  -8.425  -2.122  1.00 95.88           O  
ATOM   1955  OG  SER A 127      14.762  -4.124  -0.456  1.00 95.88           O  
ATOM   1956  HG  SER A 127      15.383  -4.413   0.216  1.00 95.88           H  
ATOM   1957  N   TYR A 128      13.387  -6.978  -3.440  1.00 95.38           N  
ATOM   1958  H   TYR A 128      13.021  -6.043  -3.553  1.00 95.38           H  
ATOM   1959  CA  TYR A 128      13.206  -7.899  -4.561  1.00 95.38           C  
ATOM   1960  HA  TYR A 128      13.664  -8.857  -4.316  1.00 95.38           H  
ATOM   1961  C   TYR A 128      13.898  -7.385  -5.819  1.00 95.38           C  
ATOM   1962  CB  TYR A 128      11.710  -8.161  -4.805  1.00 95.38           C  
ATOM   1963  HB2 TYR A 128      11.600  -8.632  -5.781  1.00 95.38           H  
ATOM   1964  HB3 TYR A 128      11.174  -7.213  -4.835  1.00 95.38           H  
ATOM   1965  O   TYR A 128      13.910  -6.188  -6.094  1.00 95.38           O  
ATOM   1966  CG  TYR A 128      11.074  -9.067  -3.766  1.00 95.38           C  
ATOM   1967  CD1 TYR A 128      10.692 -10.377  -4.113  1.00 95.38           C  
ATOM   1968  HD1 TYR A 128      10.797 -10.716  -5.134  1.00 95.38           H  
ATOM   1969  CD2 TYR A 128      10.909  -8.622  -2.440  1.00 95.38           C  
ATOM   1970  HD2 TYR A 128      11.160  -7.607  -2.169  1.00 95.38           H  
ATOM   1971  CE1 TYR A 128      10.205 -11.257  -3.130  1.00 95.38           C  
ATOM   1972  HE1 TYR A 128       9.936 -12.271  -3.385  1.00 95.38           H  
ATOM   1973  CE2 TYR A 128      10.459  -9.506  -1.445  1.00 95.38           C  
ATOM   1974  HE2 TYR A 128      10.383  -9.165  -0.423  1.00 95.38           H  
ATOM   1975  OH  TYR A 128       9.667 -11.684  -0.837  1.00 95.38           O  
ATOM   1976  HH  TYR A 128       9.717 -11.302   0.042  1.00 95.38           H  
ATOM   1977  CZ  TYR A 128      10.126 -10.832  -1.788  1.00 95.38           C  
ATOM   1978  N   THR A 129      14.455  -8.303  -6.599  1.00 96.41           N  
ATOM   1979  H   THR A 129      14.383  -9.270  -6.316  1.00 96.41           H  
ATOM   1980  CA  THR A 129      14.986  -8.050  -7.943  1.00 96.41           C  
ATOM   1981  HA  THR A 129      14.463  -7.198  -8.377  1.00 96.41           H  
ATOM   1982  C   THR A 129      14.704  -9.266  -8.826  1.00 96.41           C  
ATOM   1983  CB  THR A 129      16.481  -7.688  -7.899  1.00 96.41           C  
ATOM   1984  HB  THR A 129      16.624  -6.859  -7.205  1.00 96.41           H  
ATOM   1985  O   THR A 129      14.194 -10.277  -8.351  1.00 96.41           O  
ATOM   1986  CG2 THR A 129      17.375  -8.850  -7.467  1.00 96.41           C  
ATOM   1987 HG21 THR A 129      17.105  -9.181  -6.464  1.00 96.41           H  
ATOM   1988 HG22 THR A 129      18.413  -8.515  -7.462  1.00 96.41           H  
ATOM   1989 HG23 THR A 129      17.289  -9.680  -8.168  1.00 96.41           H  
ATOM   1990  OG1 THR A 129      16.909  -7.273  -9.180  1.00 96.41           O  
ATOM   1991  HG1 THR A 129      16.594  -6.377  -9.322  1.00 96.41           H  
ATOM   1992  N   CYS A 130      15.008  -9.176 -10.116  1.00 95.61           N  
ATOM   1993  H   CYS A 130      15.434  -8.313 -10.425  1.00 95.61           H  
ATOM   1994  CA  CYS A 130      14.825 -10.257 -11.088  1.00 95.61           C  
ATOM   1995  HA  CYS A 130      14.481 -11.155 -10.574  1.00 95.61           H  
ATOM   1996  C   CYS A 130      16.131 -10.643 -11.796  1.00 95.61           C  
ATOM   1997  CB  CYS A 130      13.732  -9.834 -12.068  1.00 95.61           C  
ATOM   1998  HB2 CYS A 130      12.812  -9.690 -11.501  1.00 95.61           H  
ATOM   1999  HB3 CYS A 130      13.537 -10.640 -12.775  1.00 95.61           H  
ATOM   2000  O   CYS A 130      16.116 -11.323 -12.829  1.00 95.61           O  
ATOM   2001  SG  CYS A 130      14.107  -8.306 -12.964  1.00 95.61           S  
ATOM   2002  N   LYS A 131      17.273 -10.117 -11.334  1.00 93.78           N  
ATOM   2003  H   LYS A 131      17.231  -9.526 -10.516  1.00 93.78           H  
ATOM   2004  CA  LYS A 131      18.606 -10.425 -11.866  1.00 93.78           C  
ATOM   2005  HA  LYS A 131      18.703 -11.510 -11.895  1.00 93.78           H  
ATOM   2006  C   LYS A 131      19.711  -9.927 -10.952  1.00 93.78           C  
ATOM   2007  CB  LYS A 131      18.815  -9.879 -13.293  1.00 93.78           C  
ATOM   2008  HB2 LYS A 131      19.877  -9.726 -13.484  1.00 93.78           H  
ATOM   2009  HB3 LYS A 131      18.511 -10.687 -13.958  1.00 93.78           H  
ATOM   2010  O   LYS A 131      19.542  -8.954 -10.227  1.00 93.78           O  
ATOM   2011  CG  LYS A 131      18.070  -8.573 -13.647  1.00 93.78           C  
ATOM   2012  HG2 LYS A 131      18.560  -7.743 -13.137  1.00 93.78           H  
ATOM   2013  HG3 LYS A 131      17.033  -8.596 -13.311  1.00 93.78           H  
ATOM   2014  CD  LYS A 131      18.053  -8.295 -15.156  1.00 93.78           C  
ATOM   2015  HD2 LYS A 131      19.054  -8.013 -15.482  1.00 93.78           H  
ATOM   2016  HD3 LYS A 131      17.398  -7.444 -15.344  1.00 93.78           H  
ATOM   2017  CE  LYS A 131      17.566  -9.473 -16.003  1.00 93.78           C  
ATOM   2018  HE2 LYS A 131      18.394 -10.171 -16.128  1.00 93.78           H  
ATOM   2019  HE3 LYS A 131      17.314  -9.085 -16.990  1.00 93.78           H  
ATOM   2020  NZ  LYS A 131      16.412 -10.172 -15.376  1.00 93.78           N  
ATOM   2021  HZ1 LYS A 131      16.658 -10.577 -14.484  1.00 93.78           H  
ATOM   2022  HZ2 LYS A 131      16.070 -10.922 -15.960  1.00 93.78           H  
ATOM   2023  HZ3 LYS A 131      15.662  -9.523 -15.186  1.00 93.78           H  
ATOM   2024  N   SER A 132      20.855 -10.594 -11.055  1.00 93.37           N  
ATOM   2025  H   SER A 132      20.903 -11.402 -11.658  1.00 93.37           H  
ATOM   2026  CA  SER A 132      22.070 -10.270 -10.312  1.00 93.37           C  
ATOM   2027  HA  SER A 132      21.793  -9.888  -9.329  1.00 93.37           H  
ATOM   2028  C   SER A 132      22.935  -9.211 -10.993  1.00 93.37           C  
ATOM   2029  CB  SER A 132      22.879 -11.549 -10.100  1.00 93.37           C  
ATOM   2030  HB2 SER A 132      23.845 -11.303  -9.660  1.00 93.37           H  
ATOM   2031  HB3 SER A 132      22.339 -12.200  -9.413  1.00 93.37           H  
ATOM   2032  O   SER A 132      23.568  -8.426 -10.307  1.00 93.37           O  
ATOM   2033  OG  SER A 132      23.055 -12.221 -11.341  1.00 93.37           O  
ATOM   2034  HG  SER A 132      23.529 -13.037 -11.165  1.00 93.37           H  
ATOM   2035  N   ASN A 133      22.971  -9.154 -12.327  1.00 93.45           N  
ATOM   2036  H   ASN A 133      22.448  -9.839 -12.854  1.00 93.45           H  
ATOM   2037  CA  ASN A 133      23.733  -8.141 -13.056  1.00 93.45           C  
ATOM   2038  HA  ASN A 133      24.422  -7.639 -12.376  1.00 93.45           H  
ATOM   2039  C   ASN A 133      22.792  -7.078 -13.617  1.00 93.45           C  
ATOM   2040  CB  ASN A 133      24.579  -8.820 -14.138  1.00 93.45           C  
ATOM   2041  HB2 ASN A 133      25.166  -9.613 -13.677  1.00 93.45           H  
ATOM   2042  HB3 ASN A 133      23.928  -9.258 -14.895  1.00 93.45           H  
ATOM   2043  O   ASN A 133      21.961  -7.369 -14.477  1.00 93.45           O  
ATOM   2044  CG  ASN A 133      25.539  -7.860 -14.818  1.00 93.45           C  
ATOM   2045  ND2 ASN A 133      26.439  -8.391 -15.609  1.00 93.45           N  
ATOM   2046 HD21 ASN A 133      27.143  -7.760 -15.966  1.00 93.45           H  
ATOM   2047 HD22 ASN A 133      26.487  -9.392 -15.735  1.00 93.45           H  
ATOM   2048  OD1 ASN A 133      25.516  -6.646 -14.658  1.00 93.45           O  
ATOM   2049  N   TRP A 134      22.920  -5.851 -13.125  1.00 93.05           N  
ATOM   2050  H   TRP A 134      23.617  -5.680 -12.413  1.00 93.05           H  
ATOM   2051  CA  TRP A 134      22.070  -4.727 -13.498  1.00 93.05           C  
ATOM   2052  HA  TRP A 134      21.126  -5.121 -13.876  1.00 93.05           H  
ATOM   2053  C   TRP A 134      22.653  -3.884 -14.627  1.00 93.05           C  
ATOM   2054  CB  TRP A 134      21.767  -3.880 -12.261  1.00 93.05           C  
ATOM   2055  HB2 TRP A 134      21.235  -2.986 -12.585  1.00 93.05           H  
ATOM   2056  HB3 TRP A 134      22.701  -3.536 -11.815  1.00 93.05           H  
ATOM   2057  O   TRP A 134      21.980  -2.990 -15.130  1.00 93.05           O  
ATOM   2058  CG  TRP A 134      20.934  -4.522 -11.192  1.00 93.05           C  
ATOM   2059  CD1 TRP A 134      20.580  -5.826 -11.078  1.00 93.05           C  
ATOM   2060  HD1 TRP A 134      20.867  -6.621 -11.750  1.00 93.05           H  
ATOM   2061  CD2 TRP A 134      20.295  -3.849 -10.072  1.00 93.05           C  
ATOM   2062  CE2 TRP A 134      19.563  -4.812  -9.316  1.00 93.05           C  
ATOM   2063  CE3 TRP A 134      20.267  -2.512  -9.629  1.00 93.05           C  
ATOM   2064  HE3 TRP A 134      20.837  -1.766 -10.163  1.00 93.05           H  
ATOM   2065  NE1 TRP A 134      19.776  -6.003  -9.973  1.00 93.05           N  
ATOM   2066  HE1 TRP A 134      19.403  -6.901  -9.701  1.00 93.05           H  
ATOM   2067  CH2 TRP A 134      18.803  -3.118  -7.769  1.00 93.05           C  
ATOM   2068  HH2 TRP A 134      18.247  -2.820  -6.893  1.00 93.05           H  
ATOM   2069  CZ2 TRP A 134      18.827  -4.462  -8.177  1.00 93.05           C  
ATOM   2070  HZ2 TRP A 134      18.292  -5.219  -7.622  1.00 93.05           H  
ATOM   2071  CZ3 TRP A 134      19.526  -2.153  -8.490  1.00 93.05           C  
ATOM   2072  HZ3 TRP A 134      19.546  -1.132  -8.140  1.00 93.05           H  
ATOM   2073  N   ARG A 135      23.860  -4.196 -15.103  1.00 86.49           N  
ATOM   2074  H   ARG A 135      24.370  -4.946 -14.659  1.00 86.49           H  
ATOM   2075  CA  ARG A 135      24.474  -3.472 -16.220  1.00 86.49           C  
ATOM   2076  HA  ARG A 135      24.274  -2.412 -16.068  1.00 86.49           H  
ATOM   2077  C   ARG A 135      23.869  -3.823 -17.581  1.00 86.49           C  
ATOM   2078  CB  ARG A 135      25.989  -3.700 -16.171  1.00 86.49           C  
ATOM   2079  HB2 ARG A 135      26.323  -3.617 -15.137  1.00 86.49           H  
ATOM   2080  HB3 ARG A 135      26.209  -4.704 -16.532  1.00 86.49           H  
ATOM   2081  O   ARG A 135      24.081  -3.099 -18.547  1.00 86.49           O  
ATOM   2082  CG  ARG A 135      26.766  -2.676 -17.005  1.00 86.49           C  
ATOM   2083  HG2 ARG A 135      26.520  -2.779 -18.062  1.00 86.49           H  
ATOM   2084  HG3 ARG A 135      26.515  -1.669 -16.673  1.00 86.49           H  
ATOM   2085  CD  ARG A 135      28.266  -2.897 -16.836  1.00 86.49           C  
ATOM   2086  HD2 ARG A 135      28.522  -2.765 -15.784  1.00 86.49           H  
ATOM   2087  HD3 ARG A 135      28.505  -3.916 -17.138  1.00 86.49           H  
ATOM   2088  NE  ARG A 135      29.017  -1.916 -17.627  1.00 86.49           N  
ATOM   2089  HE  ARG A 135      28.731  -0.955 -17.504  1.00 86.49           H  
ATOM   2090  NH1 ARG A 135      30.584  -3.297 -18.576  1.00 86.49           N  
ATOM   2091 HH11 ARG A 135      30.227  -4.056 -18.014  1.00 86.49           H  
ATOM   2092 HH12 ARG A 135      31.327  -3.423 -19.248  1.00 86.49           H  
ATOM   2093  NH2 ARG A 135      30.500  -1.136 -19.135  1.00 86.49           N  
ATOM   2094 HH21 ARG A 135      30.173  -0.214 -18.882  1.00 86.49           H  
ATOM   2095 HH22 ARG A 135      31.224  -1.232 -19.831  1.00 86.49           H  
ATOM   2096  CZ  ARG A 135      30.026  -2.124 -18.443  1.00 86.49           C  
ATOM   2097  N   GLY A 136      23.139  -4.930 -17.705  1.00 84.48           N  
ATOM   2098  H   GLY A 136      22.945  -5.488 -16.885  1.00 84.48           H  
ATOM   2099  CA  GLY A 136      22.590  -5.359 -18.990  1.00 84.48           C  
ATOM   2100  HA2 GLY A 136      22.144  -4.501 -19.492  1.00 84.48           H  
ATOM   2101  HA3 GLY A 136      23.402  -5.732 -19.615  1.00 84.48           H  
ATOM   2102  C   GLY A 136      21.528  -6.445 -18.877  1.00 84.48           C  
ATOM   2103  O   GLY A 136      21.224  -6.930 -17.793  1.00 84.48           O  
ATOM   2104  N   GLY A 137      20.957  -6.827 -20.023  1.00 86.85           N  
ATOM   2105  H   GLY A 137      21.273  -6.410 -20.887  1.00 86.85           H  
ATOM   2106  CA  GLY A 137      19.928  -7.873 -20.091  1.00 86.85           C  
ATOM   2107  HA2 GLY A 137      19.827  -8.200 -21.125  1.00 86.85           H  
ATOM   2108  HA3 GLY A 137      20.241  -8.728 -19.491  1.00 86.85           H  
ATOM   2109  C   GLY A 137      18.542  -7.433 -19.604  1.00 86.85           C  
ATOM   2110  O   GLY A 137      17.753  -8.267 -19.161  1.00 86.85           O  
ATOM   2111  N   TRP A 138      18.251  -6.133 -19.656  1.00 91.44           N  
ATOM   2112  H   TRP A 138      18.946  -5.500 -20.024  1.00 91.44           H  
ATOM   2113  CA  TRP A 138      16.934  -5.576 -19.344  1.00 91.44           C  
ATOM   2114  HA  TRP A 138      16.426  -6.225 -18.630  1.00 91.44           H  
ATOM   2115  C   TRP A 138      16.051  -5.483 -20.588  1.00 91.44           C  
ATOM   2116  CB  TRP A 138      17.097  -4.206 -18.686  1.00 91.44           C  
ATOM   2117  HB2 TRP A 138      17.587  -3.528 -19.385  1.00 91.44           H  
ATOM   2118  HB3 TRP A 138      16.108  -3.802 -18.472  1.00 91.44           H  
ATOM   2119  O   TRP A 138      16.549  -5.322 -21.702  1.00 91.44           O  
ATOM   2120  CG  TRP A 138      17.878  -4.236 -17.414  1.00 91.44           C  
ATOM   2121  CD1 TRP A 138      19.161  -3.846 -17.263  1.00 91.44           C  
ATOM   2122  HD1 TRP A 138      19.789  -3.435 -18.040  1.00 91.44           H  
ATOM   2123  CD2 TRP A 138      17.428  -4.655 -16.092  1.00 91.44           C  
ATOM   2124  CE2 TRP A 138      18.507  -4.508 -15.178  1.00 91.44           C  
ATOM   2125  CE3 TRP A 138      16.196  -5.090 -15.564  1.00 91.44           C  
ATOM   2126  HE3 TRP A 138      15.348  -5.166 -16.228  1.00 91.44           H  
ATOM   2127  NE1 TRP A 138      19.536  -4.020 -15.950  1.00 91.44           N  
ATOM   2128  HE1 TRP A 138      20.419  -3.682 -15.594  1.00 91.44           H  
ATOM   2129  CH2 TRP A 138      17.133  -5.239 -13.321  1.00 91.44           C  
ATOM   2130  HH2 TRP A 138      17.018  -5.444 -12.267  1.00 91.44           H  
ATOM   2131  CZ2 TRP A 138      18.366  -4.787 -13.813  1.00 91.44           C  
ATOM   2132  HZ2 TRP A 138      19.184  -4.622 -13.127  1.00 91.44           H  
ATOM   2133  CZ3 TRP A 138      16.044  -5.381 -14.196  1.00 91.44           C  
ATOM   2134  HZ3 TRP A 138      15.082  -5.680 -13.807  1.00 91.44           H  
ATOM   2135  N   ASP A 139      14.738  -5.541 -20.383  1.00 90.18           N  
ATOM   2136  H   ASP A 139      14.393  -5.636 -19.438  1.00 90.18           H  
ATOM   2137  CA  ASP A 139      13.757  -5.149 -21.391  1.00 90.18           C  
ATOM   2138  HA  ASP A 139      14.123  -5.416 -22.382  1.00 90.18           H  
ATOM   2139  C   ASP A 139      13.573  -3.625 -21.333  1.00 90.18           C  
ATOM   2140  CB  ASP A 139      12.452  -5.926 -21.154  1.00 90.18           C  
ATOM   2141  HB2 ASP A 139      12.676  -6.991 -21.204  1.00 90.18           H  
ATOM   2142  HB3 ASP A 139      12.074  -5.709 -20.154  1.00 90.18           H  
ATOM   2143  O   ASP A 139      13.144  -3.089 -20.314  1.00 90.18           O  
ATOM   2144  CG  ASP A 139      11.355  -5.623 -22.181  1.00 90.18           C  
ATOM   2145  OD1 ASP A 139      11.533  -4.705 -23.016  1.00 90.18           O  
ATOM   2146  OD2 ASP A 139      10.317  -6.313 -22.148  1.00 90.18           O  
ATOM   2147  N   TRP A 140      13.925  -2.929 -22.416  1.00 88.99           N  
ATOM   2148  H   TRP A 140      14.267  -3.449 -23.211  1.00 88.99           H  
ATOM   2149  CA  TRP A 140      13.841  -1.468 -22.537  1.00 88.99           C  
ATOM   2150  HA  TRP A 140      13.725  -1.036 -21.542  1.00 88.99           H  
ATOM   2151  C   TRP A 140      12.627  -0.996 -23.348  1.00 88.99           C  
ATOM   2152  CB  TRP A 140      15.152  -0.931 -23.121  1.00 88.99           C  
ATOM   2153  HB2 TRP A 140      15.056   0.144 -23.278  1.00 88.99           H  
ATOM   2154  HB3 TRP A 140      15.324  -1.388 -24.095  1.00 88.99           H  
ATOM   2155  O   TRP A 140      12.533   0.184 -23.684  1.00 88.99           O  
ATOM   2156  CG  TRP A 140      16.353  -1.140 -22.258  1.00 88.99           C  
ATOM   2157  CD1 TRP A 140      17.254  -2.140 -22.380  1.00 88.99           C  
ATOM   2158  HD1 TRP A 140      17.207  -2.927 -23.118  1.00 88.99           H  
ATOM   2159  CD2 TRP A 140      16.795  -0.335 -21.124  1.00 88.99           C  
ATOM   2160  CE2 TRP A 140      17.996  -0.908 -20.607  1.00 88.99           C  
ATOM   2161  CE3 TRP A 140      16.313   0.831 -20.493  1.00 88.99           C  
ATOM   2162  HE3 TRP A 140      15.423   1.310 -20.873  1.00 88.99           H  
ATOM   2163  NE1 TRP A 140      18.239  -1.990 -21.425  1.00 88.99           N  
ATOM   2164  HE1 TRP A 140      19.042  -2.599 -21.357  1.00 88.99           H  
ATOM   2165  CH2 TRP A 140      18.180   0.807 -18.913  1.00 88.99           C  
ATOM   2166  HH2 TRP A 140      18.712   1.278 -18.100  1.00 88.99           H  
ATOM   2167  CZ2 TRP A 140      18.682  -0.360 -19.513  1.00 88.99           C  
ATOM   2168  HZ2 TRP A 140      19.601  -0.801 -19.157  1.00 88.99           H  
ATOM   2169  CZ3 TRP A 140      17.003   1.398 -19.404  1.00 88.99           C  
ATOM   2170  HZ3 TRP A 140      16.648   2.315 -18.958  1.00 88.99           H  
ATOM   2171  N   SER A 141      11.692  -1.895 -23.673  1.00 84.71           N  
ATOM   2172  H   SER A 141      11.802  -2.844 -23.346  1.00 84.71           H  
ATOM   2173  CA  SER A 141      10.540  -1.619 -24.549  1.00 84.71           C  
ATOM   2174  HA  SER A 141      10.911  -1.396 -25.549  1.00 84.71           H  
ATOM   2175  C   SER A 141       9.685  -0.427 -24.116  1.00 84.71           C  
ATOM   2176  CB  SER A 141       9.640  -2.856 -24.640  1.00 84.71           C  
ATOM   2177  HB2 SER A 141      10.174  -3.649 -25.164  1.00 84.71           H  
ATOM   2178  HB3 SER A 141       8.743  -2.609 -25.208  1.00 84.71           H  
ATOM   2179  O   SER A 141       9.048   0.203 -24.955  1.00 84.71           O  
ATOM   2180  OG  SER A 141       9.275  -3.322 -23.355  1.00 84.71           O  
ATOM   2181  HG  SER A 141       9.947  -3.964 -23.116  1.00 84.71           H  
ATOM   2182  N   GLN A 142       9.687  -0.089 -22.825  1.00 84.32           N  
ATOM   2183  H   GLN A 142      10.237  -0.663 -22.202  1.00 84.32           H  
ATOM   2184  CA  GLN A 142       8.930   1.036 -22.268  1.00 84.32           C  
ATOM   2185  HA  GLN A 142       8.292   1.444 -23.052  1.00 84.32           H  
ATOM   2186  C   GLN A 142       9.808   2.219 -21.834  1.00 84.32           C  
ATOM   2187  CB  GLN A 142       7.995   0.541 -21.162  1.00 84.32           C  
ATOM   2188  HB2 GLN A 142       8.573   0.148 -20.326  1.00 84.32           H  
ATOM   2189  HB3 GLN A 142       7.418   1.399 -20.816  1.00 84.32           H  
ATOM   2190  O   GLN A 142       9.430   2.982 -20.950  1.00 84.32           O  
ATOM   2191  CG  GLN A 142       7.030  -0.536 -21.689  1.00 84.32           C  
ATOM   2192  HG2 GLN A 142       6.730  -0.287 -22.707  1.00 84.32           H  
ATOM   2193  HG3 GLN A 142       7.535  -1.502 -21.710  1.00 84.32           H  
ATOM   2194  CD  GLN A 142       5.763  -0.651 -20.862  1.00 84.32           C  
ATOM   2195  NE2 GLN A 142       4.876  -1.566 -21.183  1.00 84.32           N  
ATOM   2196 HE21 GLN A 142       3.973  -1.467 -20.742  1.00 84.32           H  
ATOM   2197 HE22 GLN A 142       5.009  -2.114 -22.020  1.00 84.32           H  
ATOM   2198  OE1 GLN A 142       5.528   0.074 -19.916  1.00 84.32           O  
ATOM   2199  N   GLY A 143      11.005   2.359 -22.411  1.00 87.38           N  
ATOM   2200  H   GLY A 143      11.294   1.673 -23.093  1.00 87.38           H  
ATOM   2201  CA  GLY A 143      11.902   3.496 -22.167  1.00 87.38           C  
ATOM   2202  HA2 GLY A 143      11.318   4.417 -22.175  1.00 87.38           H  
ATOM   2203  HA3 GLY A 143      12.629   3.548 -22.977  1.00 87.38           H  
ATOM   2204  C   GLY A 143      12.676   3.450 -20.847  1.00 87.38           C  
ATOM   2205  O   GLY A 143      13.540   4.292 -20.625  1.00 87.38           O  
ATOM   2206  N   LYS A 144      12.417   2.450 -20.004  1.00 89.53           N  
ATOM   2207  H   LYS A 144      11.704   1.791 -20.281  1.00 89.53           H  
ATOM   2208  CA  LYS A 144      13.165   2.146 -18.779  1.00 89.53           C  
ATOM   2209  HA  LYS A 144      14.140   2.632 -18.826  1.00 89.53           H  
ATOM   2210  C   LYS A 144      13.411   0.654 -18.659  1.00 89.53           C  
ATOM   2211  CB  LYS A 144      12.431   2.686 -17.549  1.00 89.53           C  
ATOM   2212  HB2 LYS A 144      13.046   2.515 -16.665  1.00 89.53           H  
ATOM   2213  HB3 LYS A 144      12.312   3.762 -17.669  1.00 89.53           H  
ATOM   2214  O   LYS A 144      12.730  -0.137 -19.314  1.00 89.53           O  
ATOM   2215  CG  LYS A 144      11.056   2.034 -17.341  1.00 89.53           C  
ATOM   2216  HG2 LYS A 144      11.151   0.957 -17.199  1.00 89.53           H  
ATOM   2217  HG3 LYS A 144      10.425   2.233 -18.207  1.00 89.53           H  
ATOM   2218  CD  LYS A 144      10.429   2.652 -16.100  1.00 89.53           C  
ATOM   2219  HD2 LYS A 144      10.563   3.733 -16.146  1.00 89.53           H  
ATOM   2220  HD3 LYS A 144      10.919   2.275 -15.203  1.00 89.53           H  
ATOM   2221  CE  LYS A 144       8.944   2.343 -16.055  1.00 89.53           C  
ATOM   2222  HE2 LYS A 144       8.521   2.472 -17.051  1.00 89.53           H  
ATOM   2223  HE3 LYS A 144       8.786   1.321 -15.711  1.00 89.53           H  
ATOM   2224  NZ  LYS A 144       8.315   3.290 -15.131  1.00 89.53           N  
ATOM   2225  HZ1 LYS A 144       8.542   4.262 -15.289  1.00 89.53           H  
ATOM   2226  HZ2 LYS A 144       7.311   3.186 -15.109  1.00 89.53           H  
ATOM   2227  HZ3 LYS A 144       8.502   3.030 -14.174  1.00 89.53           H  
ATOM   2228  N   ASN A 145      14.343   0.278 -17.794  1.00 89.70           N  
ATOM   2229  H   ASN A 145      14.813   0.986 -17.247  1.00 89.70           H  
ATOM   2230  CA  ASN A 145      14.626  -1.118 -17.506  1.00 89.70           C  
ATOM   2231  HA  ASN A 145      14.863  -1.605 -18.452  1.00 89.70           H  
ATOM   2232  C   ASN A 145      13.398  -1.813 -16.903  1.00 89.70           C  
ATOM   2233  CB  ASN A 145      15.850  -1.255 -16.584  1.00 89.70           C  
ATOM   2234  HB2 ASN A 145      16.085  -2.313 -16.469  1.00 89.70           H  
ATOM   2235  HB3 ASN A 145      16.711  -0.757 -17.028  1.00 89.70           H  
ATOM   2236  O   ASN A 145      12.824  -1.399 -15.896  1.00 89.70           O  
ATOM   2237  CG  ASN A 145      15.605  -0.664 -15.212  1.00 89.70           C  
ATOM   2238  ND2 ASN A 145      15.882  -1.360 -14.136  1.00 89.70           N  
ATOM   2239 HD21 ASN A 145      16.318  -2.269 -14.194  1.00 89.70           H  
ATOM   2240 HD22 ASN A 145      15.762  -0.870 -13.260  1.00 89.70           H  
ATOM   2241  OD1 ASN A 145      15.149   0.455 -15.101  1.00 89.70           O  
ATOM   2242  N   ARG A 146      13.034  -2.933 -17.511  1.00 91.37           N  
ATOM   2243  H   ARG A 146      13.415  -3.114 -18.429  1.00 91.37           H  
ATOM   2244  CA  ARG A 146      12.054  -3.878 -16.994  1.00 91.37           C  
ATOM   2245  HA  ARG A 146      11.780  -3.600 -15.976  1.00 91.37           H  
ATOM   2246  C   ARG A 146      12.664  -5.256 -16.938  1.00 91.37           C  
ATOM   2247  CB  ARG A 146      10.802  -3.857 -17.871  1.00 91.37           C  
ATOM   2248  HB2 ARG A 146      10.140  -4.668 -17.568  1.00 91.37           H  
ATOM   2249  HB3 ARG A 146      11.071  -4.000 -18.917  1.00 91.37           H  
ATOM   2250  O   ARG A 146      13.578  -5.585 -17.701  1.00 91.37           O  
ATOM   2251  CG  ARG A 146      10.068  -2.526 -17.705  1.00 91.37           C  
ATOM   2252  HG2 ARG A 146      10.694  -1.695 -18.031  1.00 91.37           H  
ATOM   2253  HG3 ARG A 146       9.821  -2.394 -16.651  1.00 91.37           H  
ATOM   2254  CD  ARG A 146       8.786  -2.532 -18.530  1.00 91.37           C  
ATOM   2255  HD2 ARG A 146       9.030  -2.352 -19.577  1.00 91.37           H  
ATOM   2256  HD3 ARG A 146       8.324  -3.516 -18.440  1.00 91.37           H  
ATOM   2257  NE  ARG A 146       7.870  -1.498 -18.026  1.00 91.37           N  
ATOM   2258  HE  ARG A 146       8.288  -0.669 -17.628  1.00 91.37           H  
ATOM   2259  NH1 ARG A 146       5.913  -2.589 -18.486  1.00 91.37           N  
ATOM   2260 HH11 ARG A 146       6.425  -3.269 -19.029  1.00 91.37           H  
ATOM   2261 HH12 ARG A 146       4.906  -2.618 -18.413  1.00 91.37           H  
ATOM   2262  NH2 ARG A 146       5.870  -0.690 -17.303  1.00 91.37           N  
ATOM   2263 HH21 ARG A 146       4.863  -0.672 -17.388  1.00 91.37           H  
ATOM   2264 HH22 ARG A 146       6.311   0.122 -16.896  1.00 91.37           H  
ATOM   2265  CZ  ARG A 146       6.558  -1.594 -17.941  1.00 91.37           C  
ATOM   2266  N   CYS A 147      12.154  -6.070 -16.023  1.00 93.33           N  
ATOM   2267  H   CYS A 147      11.402  -5.746 -15.430  1.00 93.33           H  
ATOM   2268  CA  CYS A 147      12.543  -7.463 -15.961  1.00 93.33           C  
ATOM   2269  HA  CYS A 147      13.602  -7.478 -15.704  1.00 93.33           H  
ATOM   2270  C   CYS A 147      12.311  -8.115 -17.336  1.00 93.33           C  
ATOM   2271  CB  CYS A 147      11.767  -8.156 -14.842  1.00 93.33           C  
ATOM   2272  HB2 CYS A 147      11.945  -9.231 -14.873  1.00 93.33           H  
ATOM   2273  HB3 CYS A 147      10.699  -7.992 -14.986  1.00 93.33           H  
ATOM   2274  O   CYS A 147      11.211  -8.009 -17.876  1.00 93.33           O  
ATOM   2275  SG  CYS A 147      12.254  -7.523 -13.224  1.00 93.33           S  
ATOM   2276  N   PRO A 148      13.335  -8.750 -17.930  1.00 90.25           N  
ATOM   2277  CA  PRO A 148      13.180  -9.501 -19.158  1.00 90.25           C  
ATOM   2278  HA  PRO A 148      12.828  -8.846 -19.955  1.00 90.25           H  
ATOM   2279  C   PRO A 148      12.170 -10.622 -18.951  1.00 90.25           C  
ATOM   2280  CB  PRO A 148      14.563 -10.045 -19.508  1.00 90.25           C  
ATOM   2281  HB2 PRO A 148      15.115  -9.301 -20.083  1.00 90.25           H  
ATOM   2282  HB3 PRO A 148      14.519 -10.992 -20.046  1.00 90.25           H  
ATOM   2283  O   PRO A 148      11.966 -11.113 -17.836  1.00 90.25           O  
ATOM   2284  CG  PRO A 148      15.194 -10.201 -18.139  1.00 90.25           C  
ATOM   2285  HG2 PRO A 148      16.280 -10.208 -18.225  1.00 90.25           H  
ATOM   2286  HG3 PRO A 148      14.839 -11.126 -17.684  1.00 90.25           H  
ATOM   2287  CD  PRO A 148      14.639  -8.989 -17.381  1.00 90.25           C  
ATOM   2288  HD2 PRO A 148      15.269  -8.113 -17.538  1.00 90.25           H  
ATOM   2289  HD3 PRO A 148      14.508  -9.213 -16.323  1.00 90.25           H  
ATOM   2290  N   LYS A 149      11.559 -11.035 -20.060  1.00 79.53           N  
ATOM   2291  H   LYS A 149      11.799 -10.574 -20.926  1.00 79.53           H  
ATOM   2292  CA  LYS A 149      10.530 -12.073 -20.081  1.00 79.53           C  
ATOM   2293  HA  LYS A 149       9.660 -11.699 -19.541  1.00 79.53           H  
ATOM   2294  C   LYS A 149      11.003 -13.340 -19.361  1.00 79.53           C  
ATOM   2295  CB  LYS A 149      10.125 -12.372 -21.532  1.00 79.53           C  
ATOM   2296  HB2 LYS A 149       9.435 -13.216 -21.530  1.00 79.53           H  
ATOM   2297  HB3 LYS A 149      11.007 -12.654 -22.107  1.00 79.53           H  
ATOM   2298  O   LYS A 149      12.139 -13.771 -19.540  1.00 79.53           O  
ATOM   2299  CG  LYS A 149       9.431 -11.171 -22.198  1.00 79.53           C  
ATOM   2300  HG2 LYS A 149       8.579 -10.870 -21.588  1.00 79.53           H  
ATOM   2301  HG3 LYS A 149      10.126 -10.334 -22.267  1.00 79.53           H  
ATOM   2302  CD  LYS A 149       8.934 -11.527 -23.607  1.00 79.53           C  
ATOM   2303  HD2 LYS A 149       9.785 -11.799 -24.231  1.00 79.53           H  
ATOM   2304  HD3 LYS A 149       8.255 -12.376 -23.539  1.00 79.53           H  
ATOM   2305  CE  LYS A 149       8.198 -10.329 -24.225  1.00 79.53           C  
ATOM   2306  HE2 LYS A 149       7.416 -10.012 -23.534  1.00 79.53           H  
ATOM   2307  HE3 LYS A 149       8.899  -9.500 -24.319  1.00 79.53           H  
ATOM   2308  NZ  LYS A 149       7.597 -10.652 -25.548  1.00 79.53           N  
ATOM   2309  HZ1 LYS A 149       6.885 -11.364 -25.468  1.00 79.53           H  
ATOM   2310  HZ2 LYS A 149       8.299 -10.963 -26.204  1.00 79.53           H  
ATOM   2311  HZ3 LYS A 149       7.142  -9.839 -25.938  1.00 79.53           H  
ATOM   2312  N   GLY A 150      10.124 -13.904 -18.536  1.00 77.48           N  
ATOM   2313  H   GLY A 150       9.213 -13.478 -18.440  1.00 77.48           H  
ATOM   2314  CA  GLY A 150      10.387 -15.102 -17.731  1.00 77.48           C  
ATOM   2315  HA2 GLY A 150      10.952 -15.819 -18.327  1.00 77.48           H  
ATOM   2316  HA3 GLY A 150       9.440 -15.570 -17.464  1.00 77.48           H  
ATOM   2317  C   GLY A 150      11.172 -14.858 -16.437  1.00 77.48           C  
ATOM   2318  O   GLY A 150      11.150 -15.703 -15.550  1.00 77.48           O  
ATOM   2319  N   ALA A 151      11.830 -13.706 -16.258  1.00 86.73           N  
ATOM   2320  H   ALA A 151      11.802 -12.989 -16.970  1.00 86.73           H  
ATOM   2321  CA  ALA A 151      12.545 -13.442 -15.013  1.00 86.73           C  
ATOM   2322  HA  ALA A 151      13.128 -14.330 -14.771  1.00 86.73           H  
ATOM   2323  C   ALA A 151      11.564 -13.194 -13.854  1.00 86.73           C  
ATOM   2324  CB  ALA A 151      13.532 -12.290 -15.209  1.00 86.73           C  
ATOM   2325  HB1 ALA A 151      14.124 -12.175 -14.300  1.00 86.73           H  
ATOM   2326  HB2 ALA A 151      14.194 -12.532 -16.040  1.00 86.73           H  
ATOM   2327  HB3 ALA A 151      12.989 -11.368 -15.415  1.00 86.73           H  
ATOM   2328  O   ALA A 151      10.734 -12.287 -13.912  1.00 86.73           O  
ATOM   2329  N   GLN A 152      11.691 -13.978 -12.784  1.00 86.31           N  
ATOM   2330  H   GLN A 152      12.369 -14.726 -12.811  1.00 86.31           H  
ATOM   2331  CA  GLN A 152      10.843 -13.867 -11.598  1.00 86.31           C  
ATOM   2332  HA  GLN A 152       9.862 -13.504 -11.903  1.00 86.31           H  
ATOM   2333  C   GLN A 152      11.419 -12.859 -10.600  1.00 86.31           C  
ATOM   2334  CB  GLN A 152      10.646 -15.250 -10.957  1.00 86.31           C  
ATOM   2335  HB2 GLN A 152      11.618 -15.679 -10.713  1.00 86.31           H  
ATOM   2336  HB3 GLN A 152      10.079 -15.132 -10.034  1.00 86.31           H  
ATOM   2337  O   GLN A 152      12.623 -12.820 -10.366  1.00 86.31           O  
ATOM   2338  CG  GLN A 152       9.879 -16.202 -11.893  1.00 86.31           C  
ATOM   2339  HG2 GLN A 152       8.906 -15.771 -12.132  1.00 86.31           H  
ATOM   2340  HG3 GLN A 152      10.430 -16.323 -12.826  1.00 86.31           H  
ATOM   2341  CD  GLN A 152       9.648 -17.592 -11.308  1.00 86.31           C  
ATOM   2342  NE2 GLN A 152       9.272 -18.554 -12.122  1.00 86.31           N  
ATOM   2343 HE21 GLN A 152       9.341 -19.492 -11.753  1.00 86.31           H  
ATOM   2344 HE22 GLN A 152       9.398 -18.442 -13.117  1.00 86.31           H  
ATOM   2345  OE1 GLN A 152       9.816 -17.858 -10.127  1.00 86.31           O  
ATOM   2346  N   CYS A 153      10.557 -12.056  -9.981  1.00 92.45           N  
ATOM   2347  H   CYS A 153       9.575 -12.113 -10.211  1.00 92.45           H  
ATOM   2348  CA  CYS A 153      10.963 -11.190  -8.880  1.00 92.45           C  
ATOM   2349  HA  CYS A 153      11.931 -10.748  -9.118  1.00 92.45           H  
ATOM   2350  C   CYS A 153      11.112 -12.015  -7.599  1.00 92.45           C  
ATOM   2351  CB  CYS A 153       9.962 -10.045  -8.717  1.00 92.45           C  
ATOM   2352  HB2 CYS A 153       8.954 -10.459  -8.670  1.00 92.45           H  
ATOM   2353  HB3 CYS A 153      10.155  -9.538  -7.771  1.00 92.45           H  
ATOM   2354  O   CYS A 153      10.123 -12.475  -7.027  1.00 92.45           O  
ATOM   2355  SG  CYS A 153      10.035  -8.808 -10.037  1.00 92.45           S  
ATOM   2356  N   LEU A 154      12.349 -12.176  -7.135  1.00 93.83           N  
ATOM   2357  H   LEU A 154      13.099 -11.708  -7.624  1.00 93.83           H  
ATOM   2358  CA  LEU A 154      12.699 -12.927  -5.930  1.00 93.83           C  
ATOM   2359  HA  LEU A 154      11.781 -13.215  -5.418  1.00 93.83           H  
ATOM   2360  C   LEU A 154      13.491 -12.039  -4.960  1.00 93.83           C  
ATOM   2361  CB  LEU A 154      13.470 -14.207  -6.316  1.00 93.83           C  
ATOM   2362  HB2 LEU A 154      14.352 -13.925  -6.891  1.00 93.83           H  
ATOM   2363  HB3 LEU A 154      13.830 -14.707  -5.417  1.00 93.83           H  
ATOM   2364  O   LEU A 154      14.016 -10.998  -5.372  1.00 93.83           O  
ATOM   2365  CG  LEU A 154      12.641 -15.219  -7.129  1.00 93.83           C  
ATOM   2366  HG  LEU A 154      12.203 -14.731  -7.999  1.00 93.83           H  
ATOM   2367  CD1 LEU A 154      13.536 -16.350  -7.624  1.00 93.83           C  
ATOM   2368 HD11 LEU A 154      13.972 -16.885  -6.781  1.00 93.83           H  
ATOM   2369 HD12 LEU A 154      14.326 -15.940  -8.252  1.00 93.83           H  
ATOM   2370 HD13 LEU A 154      12.947 -17.044  -8.224  1.00 93.83           H  
ATOM   2371  CD2 LEU A 154      11.522 -15.841  -6.288  1.00 93.83           C  
ATOM   2372 HD21 LEU A 154      11.933 -16.304  -5.391  1.00 93.83           H  
ATOM   2373 HD22 LEU A 154      11.004 -16.596  -6.879  1.00 93.83           H  
ATOM   2374 HD23 LEU A 154      10.793 -15.079  -6.013  1.00 93.83           H  
ATOM   2375  N   PRO A 155      13.576 -12.422  -3.672  1.00 93.67           N  
ATOM   2376  CA  PRO A 155      14.366 -11.683  -2.701  1.00 93.67           C  
ATOM   2377  HA  PRO A 155      13.911 -10.701  -2.571  1.00 93.67           H  
ATOM   2378  C   PRO A 155      15.820 -11.540  -3.149  1.00 93.67           C  
ATOM   2379  CB  PRO A 155      14.271 -12.461  -1.388  1.00 93.67           C  
ATOM   2380  HB2 PRO A 155      14.245 -11.795  -0.525  1.00 93.67           H  
ATOM   2381  HB3 PRO A 155      15.103 -13.160  -1.307  1.00 93.67           H  
ATOM   2382  O   PRO A 155      16.368 -12.427  -3.810  1.00 93.67           O  
ATOM   2383  CG  PRO A 155      12.974 -13.251  -1.534  1.00 93.67           C  
ATOM   2384  HG2 PRO A 155      12.132 -12.619  -1.252  1.00 93.67           H  
ATOM   2385  HG3 PRO A 155      12.986 -14.163  -0.937  1.00 93.67           H  
ATOM   2386  CD  PRO A 155      12.923 -13.553  -3.029  1.00 93.67           C  
ATOM   2387  HD2 PRO A 155      13.488 -14.463  -3.230  1.00 93.67           H  
ATOM   2388  HD3 PRO A 155      11.888 -13.671  -3.348  1.00 93.67           H  
ATOM   2389  N   PHE A 156      16.472 -10.457  -2.734  1.00 96.81           N  
ATOM   2390  H   PHE A 156      15.959  -9.752  -2.225  1.00 96.81           H  
ATOM   2391  CA  PHE A 156      17.888 -10.228  -3.025  1.00 96.81           C  
ATOM   2392  HA  PHE A 156      18.020 -10.114  -4.101  1.00 96.81           H  
ATOM   2393  C   PHE A 156      18.766 -11.406  -2.597  1.00 96.81           C  
ATOM   2394  CB  PHE A 156      18.358  -8.947  -2.335  1.00 96.81           C  
ATOM   2395  HB2 PHE A 156      19.399  -9.075  -2.039  1.00 96.81           H  
ATOM   2396  HB3 PHE A 156      17.786  -8.802  -1.418  1.00 96.81           H  
ATOM   2397  O   PHE A 156      19.685 -11.746  -3.329  1.00 96.81           O  
ATOM   2398  CG  PHE A 156      18.265  -7.698  -3.187  1.00 96.81           C  
ATOM   2399  CD1 PHE A 156      19.395  -6.875  -3.321  1.00 96.81           C  
ATOM   2400  HD1 PHE A 156      20.317  -7.136  -2.822  1.00 96.81           H  
ATOM   2401  CD2 PHE A 156      17.070  -7.339  -3.837  1.00 96.81           C  
ATOM   2402  HD2 PHE A 156      16.206  -7.986  -3.782  1.00 96.81           H  
ATOM   2403  CE1 PHE A 156      19.326  -5.692  -4.071  1.00 96.81           C  
ATOM   2404  HE1 PHE A 156      20.199  -5.063  -4.154  1.00 96.81           H  
ATOM   2405  CE2 PHE A 156      16.991  -6.138  -4.562  1.00 96.81           C  
ATOM   2406  HE2 PHE A 156      16.068  -5.835  -5.033  1.00 96.81           H  
ATOM   2407  CZ  PHE A 156      18.120  -5.314  -4.680  1.00 96.81           C  
ATOM   2408  HZ  PHE A 156      18.059  -4.388  -5.231  1.00 96.81           H  
ATOM   2409  N   SER A 157      18.444 -12.091  -1.496  1.00 94.50           N  
ATOM   2410  H   SER A 157      17.646 -11.793  -0.953  1.00 94.50           H  
ATOM   2411  CA  SER A 157      19.181 -13.276  -1.036  1.00 94.50           C  
ATOM   2412  HA  SER A 157      20.216 -12.989  -0.853  1.00 94.50           H  
ATOM   2413  C   SER A 157      19.211 -14.441  -2.037  1.00 94.50           C  
ATOM   2414  CB  SER A 157      18.588 -13.763   0.287  1.00 94.50           C  
ATOM   2415  HB2 SER A 157      18.730 -12.992   1.044  1.00 94.50           H  
ATOM   2416  HB3 SER A 157      19.112 -14.664   0.606  1.00 94.50           H  
ATOM   2417  O   SER A 157      20.107 -15.276  -1.966  1.00 94.50           O  
ATOM   2418  OG  SER A 157      17.202 -14.036   0.152  1.00 94.50           O  
ATOM   2419  HG  SER A 157      16.895 -14.416   0.979  1.00 94.50           H  
ATOM   2420  N   HIS A 158      18.270 -14.509  -2.986  1.00 91.81           N  
ATOM   2421  H   HIS A 158      17.564 -13.787  -3.018  1.00 91.81           H  
ATOM   2422  CA  HIS A 158      18.282 -15.523  -4.043  1.00 91.81           C  
ATOM   2423  HA  HIS A 158      18.578 -16.479  -3.611  1.00 91.81           H  
ATOM   2424  C   HIS A 158      19.292 -15.193  -5.151  1.00 91.81           C  
ATOM   2425  CB  HIS A 158      16.868 -15.668  -4.620  1.00 91.81           C  
ATOM   2426  HB2 HIS A 158      16.166 -15.851  -3.806  1.00 91.81           H  
ATOM   2427  HB3 HIS A 158      16.578 -14.743  -5.117  1.00 91.81           H  
ATOM   2428  O   HIS A 158      20.010 -16.070  -5.623  1.00 91.81           O  
ATOM   2429  CG  HIS A 158      16.764 -16.804  -5.604  1.00 91.81           C  
ATOM   2430  CD2 HIS A 158      16.761 -16.717  -6.972  1.00 91.81           C  
ATOM   2431  HD2 HIS A 158      16.820 -15.805  -7.548  1.00 91.81           H  
ATOM   2432  ND1 HIS A 158      16.708 -18.140  -5.284  1.00 91.81           N  
ATOM   2433  HD1 HIS A 158      16.767 -18.530  -4.354  1.00 91.81           H  
ATOM   2434  CE1 HIS A 158      16.659 -18.840  -6.428  1.00 91.81           C  
ATOM   2435  HE1 HIS A 158      16.634 -19.918  -6.491  1.00 91.81           H  
ATOM   2436  NE2 HIS A 158      16.670 -18.017  -7.488  1.00 91.81           N  
ATOM   2437  N   TYR A 159      19.351 -13.926  -5.569  1.00 95.02           N  
ATOM   2438  H   TYR A 159      18.767 -13.246  -5.103  1.00 95.02           H  
ATOM   2439  CA  TYR A 159      20.249 -13.463  -6.635  1.00 95.02           C  
ATOM   2440  HA  TYR A 159      20.383 -14.267  -7.358  1.00 95.02           H  
ATOM   2441  C   TYR A 159      21.651 -13.099  -6.130  1.00 95.02           C  
ATOM   2442  CB  TYR A 159      19.595 -12.275  -7.351  1.00 95.02           C  
ATOM   2443  HB2 TYR A 159      19.262 -11.542  -6.616  1.00 95.02           H  
ATOM   2444  HB3 TYR A 159      20.342 -11.785  -7.976  1.00 95.02           H  
ATOM   2445  O   TYR A 159      22.621 -13.179  -6.887  1.00 95.02           O  
ATOM   2446  CG  TYR A 159      18.440 -12.684  -8.243  1.00 95.02           C  
ATOM   2447  CD1 TYR A 159      18.714 -13.368  -9.443  1.00 95.02           C  
ATOM   2448  HD1 TYR A 159      19.736 -13.603  -9.702  1.00 95.02           H  
ATOM   2449  CD2 TYR A 159      17.108 -12.409  -7.877  1.00 95.02           C  
ATOM   2450  HD2 TYR A 159      16.886 -11.898  -6.951  1.00 95.02           H  
ATOM   2451  CE1 TYR A 159      17.664 -13.779 -10.282  1.00 95.02           C  
ATOM   2452  HE1 TYR A 159      17.874 -14.325 -11.190  1.00 95.02           H  
ATOM   2453  CE2 TYR A 159      16.058 -12.801  -8.729  1.00 95.02           C  
ATOM   2454  HE2 TYR A 159      15.029 -12.585  -8.481  1.00 95.02           H  
ATOM   2455  OH  TYR A 159      15.319 -13.883 -10.733  1.00 95.02           O  
ATOM   2456  HH  TYR A 159      15.627 -14.379 -11.495  1.00 95.02           H  
ATOM   2457  CZ  TYR A 159      16.332 -13.493  -9.922  1.00 95.02           C  
ATOM   2458  N   PHE A 160      21.746 -12.731  -4.855  1.00 97.19           N  
ATOM   2459  H   PHE A 160      20.887 -12.656  -4.330  1.00 97.19           H  
ATOM   2460  CA  PHE A 160      22.951 -12.335  -4.138  1.00 97.19           C  
ATOM   2461  HA  PHE A 160      23.832 -12.560  -4.739  1.00 97.19           H  
ATOM   2462  C   PHE A 160      23.032 -13.124  -2.822  1.00 97.19           C  
ATOM   2463  CB  PHE A 160      22.920 -10.821  -3.890  1.00 97.19           C  
ATOM   2464  HB2 PHE A 160      22.169 -10.588  -3.136  1.00 97.19           H  
ATOM   2465  HB3 PHE A 160      23.887 -10.521  -3.487  1.00 97.19           H  
ATOM   2466  O   PHE A 160      22.613 -12.628  -1.775  1.00 97.19           O  
ATOM   2467  CG  PHE A 160      22.622  -9.990  -5.117  1.00 97.19           C  
ATOM   2468  CD1 PHE A 160      23.593  -9.849  -6.122  1.00 97.19           C  
ATOM   2469  HD1 PHE A 160      24.545 -10.351  -6.031  1.00 97.19           H  
ATOM   2470  CD2 PHE A 160      21.387  -9.327  -5.234  1.00 97.19           C  
ATOM   2471  HD2 PHE A 160      20.640  -9.432  -4.461  1.00 97.19           H  
ATOM   2472  CE1 PHE A 160      23.351  -8.999  -7.210  1.00 97.19           C  
ATOM   2473  HE1 PHE A 160      24.131  -8.828  -7.939  1.00 97.19           H  
ATOM   2474  CE2 PHE A 160      21.144  -8.480  -6.328  1.00 97.19           C  
ATOM   2475  HE2 PHE A 160      20.226  -7.913  -6.380  1.00 97.19           H  
ATOM   2476  CZ  PHE A 160      22.132  -8.308  -7.312  1.00 97.19           C  
ATOM   2477  HZ  PHE A 160      21.973  -7.614  -8.124  1.00 97.19           H  
ATOM   2478  N   PRO A 161      23.539 -14.368  -2.852  1.00 95.97           N  
ATOM   2479  CA  PRO A 161      23.627 -15.214  -1.661  1.00 95.97           C  
ATOM   2480  HA  PRO A 161      22.624 -15.375  -1.266  1.00 95.97           H  
ATOM   2481  C   PRO A 161      24.508 -14.628  -0.555  1.00 95.97           C  
ATOM   2482  CB  PRO A 161      24.204 -16.545  -2.151  1.00 95.97           C  
ATOM   2483  HB2 PRO A 161      25.290 -16.545  -2.054  1.00 95.97           H  
ATOM   2484  HB3 PRO A 161      23.776 -17.390  -1.613  1.00 95.97           H  
ATOM   2485  O   PRO A 161      24.265 -14.889   0.620  1.00 95.97           O  
ATOM   2486  CG  PRO A 161      23.845 -16.580  -3.633  1.00 95.97           C  
ATOM   2487  HG2 PRO A 161      22.826 -16.950  -3.751  1.00 95.97           H  
ATOM   2488  HG3 PRO A 161      24.545 -17.188  -4.207  1.00 95.97           H  
ATOM   2489  CD  PRO A 161      23.901 -15.116  -4.044  1.00 95.97           C  
ATOM   2490  HD2 PRO A 161      23.201 -14.952  -4.863  1.00 95.97           H  
ATOM   2491  HD3 PRO A 161      24.912 -14.853  -4.356  1.00 95.97           H  
ATOM   2492  N   THR A 162      25.527 -13.848  -0.927  1.00 96.78           N  
ATOM   2493  H   THR A 162      25.703 -13.723  -1.914  1.00 96.78           H  
ATOM   2494  CA  THR A 162      26.481 -13.241   0.006  1.00 96.78           C  
ATOM   2495  HA  THR A 162      26.141 -13.444   1.021  1.00 96.78           H  
ATOM   2496  C   THR A 162      26.573 -11.719  -0.163  1.00 96.78           C  
ATOM   2497  CB  THR A 162      27.879 -13.864  -0.145  1.00 96.78           C  
ATOM   2498  HB  THR A 162      28.517 -13.458   0.640  1.00 96.78           H  
ATOM   2499  O   THR A 162      26.262 -11.194  -1.238  1.00 96.78           O  
ATOM   2500  CG2 THR A 162      27.886 -15.386  -0.008  1.00 96.78           C  
ATOM   2501 HG21 THR A 162      27.372 -15.845  -0.853  1.00 96.78           H  
ATOM   2502 HG22 THR A 162      27.391 -15.674   0.919  1.00 96.78           H  
ATOM   2503 HG23 THR A 162      28.917 -15.739   0.013  1.00 96.78           H  
ATOM   2504  OG1 THR A 162      28.452 -13.525  -1.385  1.00 96.78           O  
ATOM   2505  HG1 THR A 162      28.014 -14.032  -2.073  1.00 96.78           H  
ATOM   2506  N   PRO A 163      27.072 -10.992   0.855  1.00 97.58           N  
ATOM   2507  CA  PRO A 163      27.370  -9.566   0.729  1.00 97.58           C  
ATOM   2508  HA  PRO A 163      26.438  -9.032   0.540  1.00 97.58           H  
ATOM   2509  C   PRO A 163      28.346  -9.239  -0.407  1.00 97.58           C  
ATOM   2510  CB  PRO A 163      27.938  -9.155   2.091  1.00 97.58           C  
ATOM   2511  HB2 PRO A 163      29.021  -9.270   2.105  1.00 97.58           H  
ATOM   2512  HB3 PRO A 163      27.665  -8.130   2.344  1.00 97.58           H  
ATOM   2513  O   PRO A 163      28.171  -8.250  -1.121  1.00 97.58           O  
ATOM   2514  CG  PRO A 163      27.314 -10.152   3.063  1.00 97.58           C  
ATOM   2515  HG2 PRO A 163      26.304  -9.834   3.322  1.00 97.58           H  
ATOM   2516  HG3 PRO A 163      27.919 -10.277   3.961  1.00 97.58           H  
ATOM   2517  CD  PRO A 163      27.254 -11.431   2.235  1.00 97.58           C  
ATOM   2518  HD2 PRO A 163      28.194 -11.974   2.331  1.00 97.58           H  
ATOM   2519  HD3 PRO A 163      26.420 -12.042   2.581  1.00 97.58           H  
ATOM   2520  N   ALA A 164      29.343 -10.105  -0.622  1.00 97.34           N  
ATOM   2521  H   ALA A 164      29.425 -10.913  -0.021  1.00 97.34           H  
ATOM   2522  CA  ALA A 164      30.296  -9.957  -1.716  1.00 97.34           C  
ATOM   2523  HA  ALA A 164      30.739  -8.963  -1.654  1.00 97.34           H  
ATOM   2524  C   ALA A 164      29.612 -10.061  -3.085  1.00 97.34           C  
ATOM   2525  CB  ALA A 164      31.407 -11.000  -1.550  1.00 97.34           C  
ATOM   2526  HB1 ALA A 164      30.990 -12.006  -1.600  1.00 97.34           H  
ATOM   2527  HB2 ALA A 164      31.910 -10.859  -0.594  1.00 97.34           H  
ATOM   2528  HB3 ALA A 164      32.136 -10.879  -2.351  1.00 97.34           H  
ATOM   2529  O   ALA A 164      29.874  -9.242  -3.963  1.00 97.34           O  
ATOM   2530  N   ASP A 165      28.669 -10.997  -3.247  1.00 97.22           N  
ATOM   2531  H   ASP A 165      28.489 -11.641  -2.490  1.00 97.22           H  
ATOM   2532  CA  ASP A 165      27.900 -11.126  -4.486  1.00 97.22           C  
ATOM   2533  HA  ASP A 165      28.590 -11.314  -5.309  1.00 97.22           H  
ATOM   2534  C   ASP A 165      27.121  -9.853  -4.819  1.00 97.22           C  
ATOM   2535  CB  ASP A 165      26.901 -12.286  -4.399  1.00 97.22           C  
ATOM   2536  HB2 ASP A 165      26.230 -12.235  -5.257  1.00 97.22           H  
ATOM   2537  HB3 ASP A 165      26.283 -12.189  -3.507  1.00 97.22           H  
ATOM   2538  O   ASP A 165      27.075  -9.464  -5.985  1.00 97.22           O  
ATOM   2539  CG  ASP A 165      27.567 -13.652  -4.425  1.00 97.22           C  
ATOM   2540  OD1 ASP A 165      28.318 -13.913  -5.389  1.00 97.22           O  
ATOM   2541  OD2 ASP A 165      27.215 -14.486  -3.564  1.00 97.22           O  
ATOM   2542  N   LEU A 166      26.517  -9.200  -3.820  1.00 97.72           N  
ATOM   2543  H   LEU A 166      26.610  -9.563  -2.883  1.00 97.72           H  
ATOM   2544  CA  LEU A 166      25.784  -7.952  -4.034  1.00 97.72           C  
ATOM   2545  HA  LEU A 166      25.055  -8.114  -4.829  1.00 97.72           H  
ATOM   2546  C   LEU A 166      26.717  -6.837  -4.508  1.00 97.72           C  
ATOM   2547  CB  LEU A 166      25.034  -7.560  -2.753  1.00 97.72           C  
ATOM   2548  HB2 LEU A 166      24.350  -8.369  -2.494  1.00 97.72           H  
ATOM   2549  HB3 LEU A 166      25.753  -7.447  -1.942  1.00 97.72           H  
ATOM   2550  O   LEU A 166      26.449  -6.214  -5.534  1.00 97.72           O  
ATOM   2551  CG  LEU A 166      24.227  -6.254  -2.884  1.00 97.72           C  
ATOM   2552  HG  LEU A 166      24.868  -5.442  -3.226  1.00 97.72           H  
ATOM   2553  CD1 LEU A 166      23.049  -6.413  -3.844  1.00 97.72           C  
ATOM   2554 HD11 LEU A 166      22.478  -5.486  -3.874  1.00 97.72           H  
ATOM   2555 HD12 LEU A 166      22.417  -7.240  -3.521  1.00 97.72           H  
ATOM   2556 HD13 LEU A 166      23.407  -6.624  -4.852  1.00 97.72           H  
ATOM   2557  CD2 LEU A 166      23.654  -5.868  -1.527  1.00 97.72           C  
ATOM   2558 HD21 LEU A 166      23.117  -4.923  -1.607  1.00 97.72           H  
ATOM   2559 HD22 LEU A 166      24.464  -5.742  -0.809  1.00 97.72           H  
ATOM   2560 HD23 LEU A 166      22.970  -6.645  -1.185  1.00 97.72           H  
ATOM   2561  N   CYS A 167      27.820  -6.602  -3.798  1.00 96.74           N  
ATOM   2562  H   CYS A 167      27.991  -7.149  -2.967  1.00 96.74           H  
ATOM   2563  CA  CYS A 167      28.775  -5.560  -4.171  1.00 96.74           C  
ATOM   2564  HA  CYS A 167      28.256  -4.602  -4.210  1.00 96.74           H  
ATOM   2565  C   CYS A 167      29.378  -5.796  -5.565  1.00 96.74           C  
ATOM   2566  CB  CYS A 167      29.863  -5.481  -3.095  1.00 96.74           C  
ATOM   2567  HB2 CYS A 167      30.011  -6.463  -2.647  1.00 96.74           H  
ATOM   2568  HB3 CYS A 167      30.803  -5.184  -3.560  1.00 96.74           H  
ATOM   2569  O   CYS A 167      29.474  -4.867  -6.367  1.00 96.74           O  
ATOM   2570  SG  CYS A 167      29.500  -4.274  -1.798  1.00 96.74           S  
ATOM   2571  N   GLU A 168      29.754  -7.036  -5.875  1.00 96.58           N  
ATOM   2572  H   GLU A 168      29.671  -7.757  -5.173  1.00 96.58           H  
ATOM   2573  CA  GLU A 168      30.488  -7.361  -7.099  1.00 96.58           C  
ATOM   2574  HA  GLU A 168      31.167  -6.543  -7.335  1.00 96.58           H  
ATOM   2575  C   GLU A 168      29.565  -7.512  -8.310  1.00 96.58           C  
ATOM   2576  CB  GLU A 168      31.339  -8.622  -6.863  1.00 96.58           C  
ATOM   2577  HB2 GLU A 168      31.794  -8.920  -7.807  1.00 96.58           H  
ATOM   2578  HB3 GLU A 168      30.712  -9.437  -6.500  1.00 96.58           H  
ATOM   2579  O   GLU A 168      29.766  -6.874  -9.346  1.00 96.58           O  
ATOM   2580  CG  GLU A 168      32.450  -8.304  -5.853  1.00 96.58           C  
ATOM   2581  HG2 GLU A 168      32.023  -7.957  -4.912  1.00 96.58           H  
ATOM   2582  HG3 GLU A 168      33.017  -7.482  -6.289  1.00 96.58           H  
ATOM   2583  CD  GLU A 168      33.437  -9.439  -5.563  1.00 96.58           C  
ATOM   2584  OE1 GLU A 168      34.308  -9.187  -4.695  1.00 96.58           O  
ATOM   2585  OE2 GLU A 168      33.393 -10.488  -6.246  1.00 96.58           O  
ATOM   2586  N   LYS A 169      28.507  -8.322  -8.204  1.00 95.37           N  
ATOM   2587  H   LYS A 169      28.307  -8.743  -7.308  1.00 95.37           H  
ATOM   2588  CA  LYS A 169      27.725  -8.731  -9.380  1.00 95.37           C  
ATOM   2589  HA  LYS A 169      28.423  -8.897 -10.201  1.00 95.37           H  
ATOM   2590  C   LYS A 169      26.770  -7.650  -9.872  1.00 95.37           C  
ATOM   2591  CB  LYS A 169      26.989 -10.051  -9.116  1.00 95.37           C  
ATOM   2592  HB2 LYS A 169      26.387 -10.295  -9.991  1.00 95.37           H  
ATOM   2593  HB3 LYS A 169      26.310  -9.939  -8.270  1.00 95.37           H  
ATOM   2594  O   LYS A 169      26.581  -7.550 -11.087  1.00 95.37           O  
ATOM   2595  CG  LYS A 169      27.976 -11.201  -8.866  1.00 95.37           C  
ATOM   2596  HG2 LYS A 169      28.648 -10.950  -8.045  1.00 95.37           H  
ATOM   2597  HG3 LYS A 169      28.568 -11.355  -9.768  1.00 95.37           H  
ATOM   2598  CD  LYS A 169      27.244 -12.497  -8.510  1.00 95.37           C  
ATOM   2599  HD2 LYS A 169      26.780 -12.374  -7.532  1.00 95.37           H  
ATOM   2600  HD3 LYS A 169      26.474 -12.711  -9.251  1.00 95.37           H  
ATOM   2601  CE  LYS A 169      28.258 -13.644  -8.469  1.00 95.37           C  
ATOM   2602  HE2 LYS A 169      28.573 -13.878  -9.486  1.00 95.37           H  
ATOM   2603  HE3 LYS A 169      29.131 -13.305  -7.912  1.00 95.37           H  
ATOM   2604  NZ  LYS A 169      27.712 -14.842  -7.793  1.00 95.37           N  
ATOM   2605  HZ1 LYS A 169      28.338 -15.630  -7.874  1.00 95.37           H  
ATOM   2606  HZ2 LYS A 169      26.771 -15.071  -8.080  1.00 95.37           H  
ATOM   2607  HZ3 LYS A 169      27.709 -14.634  -6.805  1.00 95.37           H  
ATOM   2608  N   THR A 170      26.227  -6.824  -8.972  1.00 94.50           N  
ATOM   2609  H   THR A 170      26.441  -6.983  -7.998  1.00 94.50           H  
ATOM   2610  CA  THR A 170      25.199  -5.818  -9.303  1.00 94.50           C  
ATOM   2611  HA  THR A 170      24.281  -6.324  -9.603  1.00 94.50           H  
ATOM   2612  C   THR A 170      25.620  -4.925 -10.463  1.00 94.50           C  
ATOM   2613  CB  THR A 170      24.847  -4.961  -8.084  1.00 94.50           C  
ATOM   2614  HB  THR A 170      25.718  -4.398  -7.749  1.00 94.50           H  
ATOM   2615  O   THR A 170      24.878  -4.781 -11.431  1.00 94.50           O  
ATOM   2616  CG2 THR A 170      23.688  -4.012  -8.349  1.00 94.50           C  
ATOM   2617 HG21 THR A 170      23.454  -3.518  -7.406  1.00 94.50           H  
ATOM   2618 HG22 THR A 170      22.815  -4.569  -8.690  1.00 94.50           H  
ATOM   2619 HG23 THR A 170      23.961  -3.262  -9.091  1.00 94.50           H  
ATOM   2620  OG1 THR A 170      24.399  -5.796  -7.056  1.00 94.50           O  
ATOM   2621  HG1 THR A 170      25.133  -5.931  -6.453  1.00 94.50           H  
ATOM   2622  N   TRP A 171      26.847  -4.402 -10.429  1.00 92.68           N  
ATOM   2623  H   TRP A 171      27.423  -4.593  -9.622  1.00 92.68           H  
ATOM   2624  CA  TRP A 171      27.369  -3.496 -11.455  1.00 92.68           C  
ATOM   2625  HA  TRP A 171      26.575  -3.286 -12.172  1.00 92.68           H  
ATOM   2626  C   TRP A 171      28.495  -4.118 -12.290  1.00 92.68           C  
ATOM   2627  CB  TRP A 171      27.726  -2.149 -10.815  1.00 92.68           C  
ATOM   2628  HB2 TRP A 171      28.520  -2.304 -10.085  1.00 92.68           H  
ATOM   2629  HB3 TRP A 171      28.105  -1.479 -11.586  1.00 92.68           H  
ATOM   2630  O   TRP A 171      29.412  -3.424 -12.713  1.00 92.68           O  
ATOM   2631  CG  TRP A 171      26.573  -1.461 -10.150  1.00 92.68           C  
ATOM   2632  CD1 TRP A 171      26.455  -1.233  -8.823  1.00 92.68           C  
ATOM   2633  HD1 TRP A 171      27.187  -1.520  -8.082  1.00 92.68           H  
ATOM   2634  CD2 TRP A 171      25.352  -0.931 -10.757  1.00 92.68           C  
ATOM   2635  CE2 TRP A 171      24.543  -0.369  -9.723  1.00 92.68           C  
ATOM   2636  CE3 TRP A 171      24.838  -0.879 -12.073  1.00 92.68           C  
ATOM   2637  HE3 TRP A 171      25.424  -1.280 -12.886  1.00 92.68           H  
ATOM   2638  NE1 TRP A 171      25.266  -0.576  -8.568  1.00 92.68           N  
ATOM   2639  HE1 TRP A 171      24.974  -0.288  -7.645  1.00 92.68           H  
ATOM   2640  CH2 TRP A 171      22.815   0.255 -11.298  1.00 92.68           C  
ATOM   2641  HH2 TRP A 171      21.858   0.707 -11.518  1.00 92.68           H  
ATOM   2642  CZ2 TRP A 171      23.298   0.225  -9.979  1.00 92.68           C  
ATOM   2643  HZ2 TRP A 171      22.721   0.655  -9.174  1.00 92.68           H  
ATOM   2644  CZ3 TRP A 171      23.579  -0.305 -12.337  1.00 92.68           C  
ATOM   2645  HZ3 TRP A 171      23.196  -0.289 -13.347  1.00 92.68           H  
ATOM   2646  N   SER A 172      28.456  -5.429 -12.563  1.00 90.18           N  
ATOM   2647  H   SER A 172      27.714  -5.980 -12.155  1.00 90.18           H  
ATOM   2648  CA  SER A 172      29.491  -6.109 -13.371  1.00 90.18           C  
ATOM   2649  HA  SER A 172      29.334  -7.184 -13.284  1.00 90.18           H  
ATOM   2650  C   SER A 172      30.927  -5.830 -12.887  1.00 90.18           C  
ATOM   2651  CB  SER A 172      29.371  -5.734 -14.854  1.00 90.18           C  
ATOM   2652  HB2 SER A 172      29.456  -4.652 -14.960  1.00 90.18           H  
ATOM   2653  HB3 SER A 172      30.189  -6.195 -15.408  1.00 90.18           H  
ATOM   2654  O   SER A 172      31.786  -5.391 -13.669  1.00 90.18           O  
ATOM   2655  OG  SER A 172      28.168  -6.168 -15.438  1.00 90.18           O  
ATOM   2656  HG  SER A 172      27.440  -5.974 -14.843  1.00 90.18           H  
ATOM   2657  N   ASN A 173      31.171  -6.068 -11.599  1.00 93.07           N  
ATOM   2658  H   ASN A 173      30.426  -6.437 -11.025  1.00 93.07           H  
ATOM   2659  CA  ASN A 173      32.450  -5.909 -10.908  1.00 93.07           C  
ATOM   2660  HA  ASN A 173      32.262  -6.118  -9.855  1.00 93.07           H  
ATOM   2661  C   ASN A 173      33.005  -4.475 -10.931  1.00 93.07           C  
ATOM   2662  CB  ASN A 173      33.453  -6.974 -11.392  1.00 93.07           C  
ATOM   2663  HB2 ASN A 173      34.355  -6.910 -10.782  1.00 93.07           H  
ATOM   2664  HB3 ASN A 173      33.731  -6.762 -12.424  1.00 93.07           H  
ATOM   2665  O   ASN A 173      34.220  -4.286 -10.936  1.00 93.07           O  
ATOM   2666  CG  ASN A 173      32.942  -8.400 -11.293  1.00 93.07           C  
ATOM   2667  ND2 ASN A 173      33.495  -9.300 -12.071  1.00 93.07           N  
ATOM   2668 HD21 ASN A 173      34.304  -9.058 -12.626  1.00 93.07           H  
ATOM   2669 HD22 ASN A 173      33.185 -10.246 -11.906  1.00 93.07           H  
ATOM   2670  OD1 ASN A 173      32.041  -8.747 -10.556  1.00 93.07           O  
ATOM   2671  N   SER A 174      32.144  -3.450 -10.957  1.00 92.94           N  
ATOM   2672  H   SER A 174      31.161  -3.619 -11.117  1.00 92.94           H  
ATOM   2673  CA  SER A 174      32.591  -2.071 -10.695  1.00 92.94           C  
ATOM   2674  HA  SER A 174      33.385  -1.816 -11.396  1.00 92.94           H  
ATOM   2675  C   SER A 174      33.156  -1.938  -9.281  1.00 92.94           C  
ATOM   2676  CB  SER A 174      31.460  -1.056 -10.880  1.00 92.94           C  
ATOM   2677  HB2 SER A 174      31.831  -0.063 -10.626  1.00 92.94           H  
ATOM   2678  HB3 SER A 174      30.630  -1.300 -10.217  1.00 92.94           H  
ATOM   2679  O   SER A 174      34.201  -1.318  -9.091  1.00 92.94           O  
ATOM   2680  OG  SER A 174      31.020  -1.051 -12.223  1.00 92.94           O  
ATOM   2681  HG  SER A 174      30.391  -0.335 -12.332  1.00 92.94           H  
ATOM   2682  N   PHE A 175      32.511  -2.584  -8.308  1.00 96.45           N  
ATOM   2683  H   PHE A 175      31.697  -3.133  -8.545  1.00 96.45           H  
ATOM   2684  CA  PHE A 175      32.989  -2.688  -6.933  1.00 96.45           C  
ATOM   2685  HA  PHE A 175      33.812  -1.988  -6.788  1.00 96.45           H  
ATOM   2686  C   PHE A 175      33.528  -4.088  -6.650  1.00 96.45           C  
ATOM   2687  CB  PHE A 175      31.878  -2.297  -5.949  1.00 96.45           C  
ATOM   2688  HB2 PHE A 175      31.137  -3.096  -5.919  1.00 96.45           H  
ATOM   2689  HB3 PHE A 175      32.315  -2.223  -4.953  1.00 96.45           H  
ATOM   2690  O   PHE A 175      33.173  -5.054  -7.326  1.00 96.45           O  
ATOM   2691  CG  PHE A 175      31.183  -0.986  -6.272  1.00 96.45           C  
ATOM   2692  CD1 PHE A 175      31.937   0.194  -6.387  1.00 96.45           C  
ATOM   2693  HD1 PHE A 175      32.996   0.173  -6.176  1.00 96.45           H  
ATOM   2694  CD2 PHE A 175      29.791  -0.941  -6.473  1.00 96.45           C  
ATOM   2695  HD2 PHE A 175      29.203  -1.840  -6.366  1.00 96.45           H  
ATOM   2696  CE1 PHE A 175      31.325   1.403  -6.754  1.00 96.45           C  
ATOM   2697  HE1 PHE A 175      31.915   2.302  -6.860  1.00 96.45           H  
ATOM   2698  CE2 PHE A 175      29.170   0.279  -6.806  1.00 96.45           C  
ATOM   2699  HE2 PHE A 175      28.100   0.325  -6.950  1.00 96.45           H  
ATOM   2700  CZ  PHE A 175      29.937   1.447  -6.959  1.00 96.45           C  
ATOM   2701  HZ  PHE A 175      29.458   2.379  -7.220  1.00 96.45           H  
ATOM   2702  N   LYS A 176      34.391  -4.178  -5.641  1.00 97.22           N  
ATOM   2703  H   LYS A 176      34.646  -3.323  -5.167  1.00 97.22           H  
ATOM   2704  CA  LYS A 176      34.959  -5.415  -5.116  1.00 97.22           C  
ATOM   2705  HA  LYS A 176      34.381  -6.259  -5.491  1.00 97.22           H  
ATOM   2706  C   LYS A 176      34.845  -5.428  -3.601  1.00 97.22           C  
ATOM   2707  CB  LYS A 176      36.400  -5.558  -5.609  1.00 97.22           C  
ATOM   2708  HB2 LYS A 176      36.427  -5.282  -6.663  1.00 97.22           H  
ATOM   2709  HB3 LYS A 176      37.062  -4.895  -5.053  1.00 97.22           H  
ATOM   2710  O   LYS A 176      35.123  -4.407  -2.972  1.00 97.22           O  
ATOM   2711  CG  LYS A 176      36.866  -7.010  -5.490  1.00 97.22           C  
ATOM   2712  HG2 LYS A 176      36.994  -7.275  -4.440  1.00 97.22           H  
ATOM   2713  HG3 LYS A 176      36.114  -7.661  -5.935  1.00 97.22           H  
ATOM   2714  CD  LYS A 176      38.179  -7.203  -6.245  1.00 97.22           C  
ATOM   2715  HD2 LYS A 176      38.041  -6.888  -7.279  1.00 97.22           H  
ATOM   2716  HD3 LYS A 176      38.963  -6.609  -5.775  1.00 97.22           H  
ATOM   2717  CE  LYS A 176      38.531  -8.688  -6.211  1.00 97.22           C  
ATOM   2718  HE2 LYS A 176      37.676  -9.249  -6.590  1.00 97.22           H  
ATOM   2719  HE3 LYS A 176      38.680  -8.987  -5.174  1.00 97.22           H  
ATOM   2720  NZ  LYS A 176      39.736  -8.962  -7.025  1.00 97.22           N  
ATOM   2721  HZ1 LYS A 176      39.562  -8.687  -7.982  1.00 97.22           H  
ATOM   2722  HZ2 LYS A 176      40.521  -8.441  -6.662  1.00 97.22           H  
ATOM   2723  HZ3 LYS A 176      39.945  -9.949  -6.997  1.00 97.22           H  
ATOM   2724  N   ALA A 177      34.447  -6.555  -3.021  1.00 97.56           N  
ATOM   2725  H   ALA A 177      34.313  -7.390  -3.573  1.00 97.56           H  
ATOM   2726  CA  ALA A 177      34.322  -6.656  -1.573  1.00 97.56           C  
ATOM   2727  HA  ALA A 177      33.879  -5.738  -1.186  1.00 97.56           H  
ATOM   2728  C   ALA A 177      35.710  -6.820  -0.940  1.00 97.56           C  
ATOM   2729  CB  ALA A 177      33.364  -7.801  -1.243  1.00 97.56           C  
ATOM   2730  HB1 ALA A 177      32.390  -7.582  -1.680  1.00 97.56           H  
ATOM   2731  HB2 ALA A 177      33.746  -8.736  -1.652  1.00 97.56           H  
ATOM   2732  HB3 ALA A 177      33.261  -7.894  -0.162  1.00 97.56           H  
ATOM   2733  O   ALA A 177      36.389  -7.827  -1.152  1.00 97.56           O  
ATOM   2734  N   SER A 178      36.156  -5.816  -0.184  1.00 96.86           N  
ATOM   2735  H   SER A 178      35.569  -5.008  -0.030  1.00 96.86           H  
ATOM   2736  CA  SER A 178      37.412  -5.887   0.560  1.00 96.86           C  
ATOM   2737  HA  SER A 178      38.122  -6.471  -0.027  1.00 96.86           H  
ATOM   2738  C   SER A 178      37.196  -6.540   1.929  1.00 96.86           C  
ATOM   2739  CB  SER A 178      38.006  -4.493   0.756  1.00 96.86           C  
ATOM   2740  HB2 SER A 178      37.432  -3.954   1.509  1.00 96.86           H  
ATOM   2741  HB3 SER A 178      37.975  -3.945  -0.186  1.00 96.86           H  
ATOM   2742  O   SER A 178      36.196  -6.246   2.581  1.00 96.86           O  
ATOM   2743  OG  SER A 178      39.344  -4.608   1.198  1.00 96.86           O  
ATOM   2744  HG  SER A 178      39.738  -3.733   1.221  1.00 96.86           H  
ATOM   2745  N   PRO A 179      38.140  -7.362   2.422  1.00 96.52           N  
ATOM   2746  CA  PRO A 179      38.152  -7.804   3.818  1.00 96.52           C  
ATOM   2747  HA  PRO A 179      37.154  -8.111   4.131  1.00 96.52           H  
ATOM   2748  C   PRO A 179      38.638  -6.705   4.783  1.00 96.52           C  
ATOM   2749  CB  PRO A 179      39.092  -9.011   3.821  1.00 96.52           C  
ATOM   2750  HB2 PRO A 179      39.560  -9.174   4.792  1.00 96.52           H  
ATOM   2751  HB3 PRO A 179      38.540  -9.900   3.514  1.00 96.52           H  
ATOM   2752  O   PRO A 179      38.671  -6.909   5.993  1.00 96.52           O  
ATOM   2753  CG  PRO A 179      40.118  -8.651   2.746  1.00 96.52           C  
ATOM   2754  HG2 PRO A 179      40.591  -9.538   2.324  1.00 96.52           H  
ATOM   2755  HG3 PRO A 179      40.867  -7.980   3.167  1.00 96.52           H  
ATOM   2756  CD  PRO A 179      39.288  -7.902   1.705  1.00 96.52           C  
ATOM   2757  HD2 PRO A 179      39.890  -7.116   1.249  1.00 96.52           H  
ATOM   2758  HD3 PRO A 179      38.938  -8.598   0.943  1.00 96.52           H  
ATOM   2759  N   GLU A 180      39.083  -5.563   4.257  1.00 96.96           N  
ATOM   2760  H   GLU A 180      39.018  -5.437   3.257  1.00 96.96           H  
ATOM   2761  CA  GLU A 180      39.552  -4.434   5.054  1.00 96.96           C  
ATOM   2762  HA  GLU A 180      40.144  -4.813   5.887  1.00 96.96           H  
ATOM   2763  C   GLU A 180      38.366  -3.647   5.631  1.00 96.96           C  
ATOM   2764  CB  GLU A 180      40.460  -3.532   4.205  1.00 96.96           C  
ATOM   2765  HB2 GLU A 180      40.722  -2.641   4.775  1.00 96.96           H  
ATOM   2766  HB3 GLU A 180      39.890  -3.197   3.338  1.00 96.96           H  
ATOM   2767  O   GLU A 180      37.348  -3.432   4.967  1.00 96.96           O  
ATOM   2768  CG  GLU A 180      41.750  -4.218   3.704  1.00 96.96           C  
ATOM   2769  HG2 GLU A 180      41.514  -5.201   3.297  1.00 96.96           H  
ATOM   2770  HG3 GLU A 180      42.133  -3.623   2.875  1.00 96.96           H  
ATOM   2771  CD  GLU A 180      42.867  -4.352   4.759  1.00 96.96           C  
ATOM   2772  OE1 GLU A 180      43.965  -4.852   4.398  1.00 96.96           O  
ATOM   2773  OE2 GLU A 180      42.677  -3.877   5.901  1.00 96.96           O  
ATOM   2774  N   ARG A 181      38.521  -3.185   6.874  1.00 96.30           N  
ATOM   2775  H   ARG A 181      39.397  -3.379   7.337  1.00 96.30           H  
ATOM   2776  CA  ARG A 181      37.489  -2.436   7.605  1.00 96.30           C  
ATOM   2777  HA  ARG A 181      36.506  -2.784   7.287  1.00 96.30           H  
ATOM   2778  C   ARG A 181      37.515  -0.943   7.308  1.00 96.30           C  
ATOM   2779  CB  ARG A 181      37.620  -2.690   9.111  1.00 96.30           C  
ATOM   2780  HB2 ARG A 181      38.635  -2.473   9.442  1.00 96.30           H  
ATOM   2781  HB3 ARG A 181      36.940  -2.021   9.638  1.00 96.30           H  
ATOM   2782  O   ARG A 181      38.557  -0.404   6.910  1.00 96.30           O  
ATOM   2783  CG  ARG A 181      37.255  -4.138   9.452  1.00 96.30           C  
ATOM   2784  HG2 ARG A 181      38.057  -4.806   9.138  1.00 96.30           H  
ATOM   2785  HG3 ARG A 181      36.337  -4.415   8.933  1.00 96.30           H  
ATOM   2786  CD  ARG A 181      37.021  -4.261  10.955  1.00 96.30           C  
ATOM   2787  HD2 ARG A 181      37.914  -3.931  11.485  1.00 96.30           H  
ATOM   2788  HD3 ARG A 181      36.186  -3.611  11.214  1.00 96.30           H  
ATOM   2789  NE  ARG A 181      36.709  -5.651  11.320  1.00 96.30           N  
ATOM   2790  HE  ARG A 181      36.795  -6.330  10.577  1.00 96.30           H  
ATOM   2791  NH1 ARG A 181      35.893  -5.210  13.415  1.00 96.30           N  
ATOM   2792 HH11 ARG A 181      35.404  -5.515  14.245  1.00 96.30           H  
ATOM   2793 HH12 ARG A 181      35.962  -4.228  13.190  1.00 96.30           H  
ATOM   2794  NH2 ARG A 181      35.929  -7.315  12.655  1.00 96.30           N  
ATOM   2795 HH21 ARG A 181      36.047  -7.950  11.878  1.00 96.30           H  
ATOM   2796 HH22 ARG A 181      35.431  -7.612  13.481  1.00 96.30           H  
ATOM   2797  CZ  ARG A 181      36.185  -6.052  12.461  1.00 96.30           C  
ATOM   2798  N   ARG A 182      36.405  -0.248   7.581  1.00 94.55           N  
ATOM   2799  H   ARG A 182      35.587  -0.779   7.843  1.00 94.55           H  
ATOM   2800  CA  ARG A 182      36.350   1.224   7.568  1.00 94.55           C  
ATOM   2801  HA  ARG A 182      36.480   1.552   6.536  1.00 94.55           H  
ATOM   2802  C   ARG A 182      37.509   1.806   8.383  1.00 94.55           C  
ATOM   2803  CB  ARG A 182      34.999   1.760   8.081  1.00 94.55           C  
ATOM   2804  HB2 ARG A 182      34.737   1.254   9.010  1.00 94.55           H  
ATOM   2805  HB3 ARG A 182      35.116   2.822   8.298  1.00 94.55           H  
ATOM   2806  O   ARG A 182      37.897   1.291   9.429  1.00 94.55           O  
ATOM   2807  CG  ARG A 182      33.845   1.616   7.071  1.00 94.55           C  
ATOM   2808  HG2 ARG A 182      33.600   0.561   6.954  1.00 94.55           H  
ATOM   2809  HG3 ARG A 182      34.152   2.007   6.100  1.00 94.55           H  
ATOM   2810  CD  ARG A 182      32.597   2.381   7.548  1.00 94.55           C  
ATOM   2811  HD2 ARG A 182      32.816   3.449   7.545  1.00 94.55           H  
ATOM   2812  HD3 ARG A 182      32.390   2.080   8.575  1.00 94.55           H  
ATOM   2813  NE  ARG A 182      31.406   2.135   6.699  1.00 94.55           N  
ATOM   2814  HE  ARG A 182      31.514   2.177   5.696  1.00 94.55           H  
ATOM   2815  NH1 ARG A 182      29.813   1.696   8.331  1.00 94.55           N  
ATOM   2816 HH11 ARG A 182      30.527   1.669   9.046  1.00 94.55           H  
ATOM   2817 HH12 ARG A 182      28.949   1.199   8.492  1.00 94.55           H  
ATOM   2818  NH2 ARG A 182      29.238   1.666   6.212  1.00 94.55           N  
ATOM   2819 HH21 ARG A 182      29.503   1.638   5.238  1.00 94.55           H  
ATOM   2820 HH22 ARG A 182      28.336   1.315   6.503  1.00 94.55           H  
ATOM   2821  CZ  ARG A 182      30.170   1.849   7.089  1.00 94.55           C  
ATOM   2822  N   ASN A 183      38.071   2.900   7.878  1.00 89.64           N  
ATOM   2823  H   ASN A 183      37.613   3.312   7.077  1.00 89.64           H  
ATOM   2824  CA  ASN A 183      39.229   3.603   8.445  1.00 89.64           C  
ATOM   2825  HA  ASN A 183      39.434   4.438   7.775  1.00 89.64           H  
ATOM   2826  C   ASN A 183      40.555   2.807   8.483  1.00 89.64           C  
ATOM   2827  CB  ASN A 183      38.848   4.230   9.802  1.00 89.64           C  
ATOM   2828  HB2 ASN A 183      38.702   3.441  10.540  1.00 89.64           H  
ATOM   2829  HB3 ASN A 183      39.665   4.862  10.151  1.00 89.64           H  
ATOM   2830  O   ASN A 183      41.528   3.297   9.048  1.00 89.64           O  
ATOM   2831  CG  ASN A 183      37.597   5.088   9.734  1.00 89.64           C  
ATOM   2832  ND2 ASN A 183      36.876   5.219  10.821  1.00 89.64           N  
ATOM   2833 HD21 ASN A 183      36.055   5.801  10.742  1.00 89.64           H  
ATOM   2834 HD22 ASN A 183      37.132   4.735  11.670  1.00 89.64           H  
ATOM   2835  OD1 ASN A 183      37.248   5.646   8.706  1.00 89.64           O  
ATOM   2836  N   SER A 184      40.652   1.642   7.829  1.00 92.96           N  
ATOM   2837  H   SER A 184      39.814   1.213   7.462  1.00 92.96           H  
ATOM   2838  CA  SER A 184      41.929   0.923   7.625  1.00 92.96           C  
ATOM   2839  HA  SER A 184      42.417   0.776   8.589  1.00 92.96           H  
ATOM   2840  C   SER A 184      42.916   1.657   6.706  1.00 92.96           C  
ATOM   2841  CB  SER A 184      41.663  -0.448   6.993  1.00 92.96           C  
ATOM   2842  HB2 SER A 184      41.036  -1.047   7.653  1.00 92.96           H  
ATOM   2843  HB3 SER A 184      42.607  -0.971   6.837  1.00 92.96           H  
ATOM   2844  O   SER A 184      44.110   1.366   6.711  1.00 92.96           O  
ATOM   2845  OG  SER A 184      41.013  -0.260   5.747  1.00 92.96           O  
ATOM   2846  HG  SER A 184      40.085  -0.447   5.903  1.00 92.96           H  
ATOM   2847  N   GLY A 185      42.417   2.572   5.867  1.00 93.56           N  
ATOM   2848  H   GLY A 185      41.423   2.748   5.914  1.00 93.56           H  
ATOM   2849  CA  GLY A 185      43.196   3.222   4.811  1.00 93.56           C  
ATOM   2850  HA2 GLY A 185      44.161   3.529   5.213  1.00 93.56           H  
ATOM   2851  HA3 GLY A 185      42.665   4.114   4.478  1.00 93.56           H  
ATOM   2852  C   GLY A 185      43.455   2.339   3.583  1.00 93.56           C  
ATOM   2853  O   GLY A 185      44.208   2.744   2.703  1.00 93.56           O  
ATOM   2854  N   ARG A 186      42.836   1.151   3.502  1.00 95.57           N  
ATOM   2855  H   ARG A 186      42.280   0.860   4.293  1.00 95.57           H  
ATOM   2856  CA  ARG A 186      43.046   0.166   2.420  1.00 95.57           C  
ATOM   2857  HA  ARG A 186      43.759   0.558   1.696  1.00 95.57           H  
ATOM   2858  C   ARG A 186      41.796  -0.172   1.611  1.00 95.57           C  
ATOM   2859  CB  ARG A 186      43.627  -1.107   3.031  1.00 95.57           C  
ATOM   2860  HB2 ARG A 186      43.673  -1.878   2.262  1.00 95.57           H  
ATOM   2861  HB3 ARG A 186      42.977  -1.456   3.835  1.00 95.57           H  
ATOM   2862  O   ARG A 186      41.871  -0.922   0.641  1.00 95.57           O  
ATOM   2863  CG  ARG A 186      45.037  -0.880   3.572  1.00 95.57           C  
ATOM   2864  HG2 ARG A 186      45.677  -0.518   2.768  1.00 95.57           H  
ATOM   2865  HG3 ARG A 186      45.029  -0.159   4.390  1.00 95.57           H  
ATOM   2866  CD  ARG A 186      45.552  -2.218   4.077  1.00 95.57           C  
ATOM   2867  HD2 ARG A 186      45.001  -2.494   4.976  1.00 95.57           H  
ATOM   2868  HD3 ARG A 186      45.362  -2.969   3.310  1.00 95.57           H  
ATOM   2869  NE  ARG A 186      46.990  -2.172   4.366  1.00 95.57           N  
ATOM   2870  HE  ARG A 186      47.410  -1.260   4.480  1.00 95.57           H  
ATOM   2871  NH1 ARG A 186      47.230  -4.443   4.364  1.00 95.57           N  
ATOM   2872 HH11 ARG A 186      47.778  -5.286   4.463  1.00 95.57           H  
ATOM   2873 HH12 ARG A 186      46.224  -4.521   4.319  1.00 95.57           H  
ATOM   2874  NH2 ARG A 186      49.027  -3.124   4.679  1.00 95.57           N  
ATOM   2875 HH21 ARG A 186      49.431  -2.202   4.762  1.00 95.57           H  
ATOM   2876 HH22 ARG A 186      49.601  -3.953   4.727  1.00 95.57           H  
ATOM   2877  CZ  ARG A 186      47.744  -3.246   4.468  1.00 95.57           C  
ATOM   2878  N   CYS A 187      40.657   0.381   1.995  1.00 97.17           N  
ATOM   2879  H   CYS A 187      40.668   0.995   2.797  1.00 97.17           H  
ATOM   2880  CA  CYS A 187      39.389   0.252   1.297  1.00 97.17           C  
ATOM   2881  HA  CYS A 187      39.557  -0.100   0.279  1.00 97.17           H  
ATOM   2882  C   CYS A 187      38.715   1.615   1.217  1.00 97.17           C  
ATOM   2883  CB  CYS A 187      38.506  -0.767   2.019  1.00 97.17           C  
ATOM   2884  HB2 CYS A 187      37.564  -0.863   1.479  1.00 97.17           H  
ATOM   2885  HB3 CYS A 187      39.006  -1.735   1.984  1.00 97.17           H  
ATOM   2886  O   CYS A 187      38.908   2.471   2.083  1.00 97.17           O  
ATOM   2887  SG  CYS A 187      38.155  -0.370   3.755  1.00 97.17           S  
ATOM   2888  N   LEU A 188      37.942   1.814   0.160  1.00 97.63           N  
ATOM   2889  H   LEU A 188      37.769   1.038  -0.463  1.00 97.63           H  
ATOM   2890  CA  LEU A 188      37.134   3.002  -0.035  1.00 97.63           C  
ATOM   2891  HA  LEU A 188      37.643   3.865   0.394  1.00 97.63           H  
ATOM   2892  C   LEU A 188      35.799   2.830   0.680  1.00 97.63           C  
ATOM   2893  CB  LEU A 188      36.931   3.226  -1.534  1.00 97.63           C  
ATOM   2894  HB2 LEU A 188      36.193   4.015  -1.682  1.00 97.63           H  
ATOM   2895  HB3 LEU A 188      36.526   2.309  -1.962  1.00 97.63           H  
ATOM   2896  O   LEU A 188      35.206   1.754   0.661  1.00 97.63           O  
ATOM   2897  CG  LEU A 188      38.232   3.605  -2.257  1.00 97.63           C  
ATOM   2898  HG  LEU A 188      39.073   3.020  -1.886  1.00 97.63           H  
ATOM   2899  CD1 LEU A 188      38.070   3.300  -3.729  1.00 97.63           C  
ATOM   2900 HD11 LEU A 188      38.104   2.219  -3.864  1.00 97.63           H  
ATOM   2901 HD12 LEU A 188      38.884   3.764  -4.285  1.00 97.63           H  
ATOM   2902 HD13 LEU A 188      37.135   3.713  -4.108  1.00 97.63           H  
ATOM   2903  CD2 LEU A 188      38.551   5.088  -2.120  1.00 97.63           C  
ATOM   2904 HD21 LEU A 188      39.484   5.315  -2.636  1.00 97.63           H  
ATOM   2905 HD22 LEU A 188      38.668   5.328  -1.063  1.00 97.63           H  
ATOM   2906 HD23 LEU A 188      37.743   5.671  -2.562  1.00 97.63           H  
ATOM   2907  N   GLN A 189      35.323   3.916   1.274  1.00 97.28           N  
ATOM   2908  H   GLN A 189      35.866   4.766   1.228  1.00 97.28           H  
ATOM   2909  CA  GLN A 189      34.004   3.986   1.879  1.00 97.28           C  
ATOM   2910  HA  GLN A 189      33.710   2.979   2.176  1.00 97.28           H  
ATOM   2911  C   GLN A 189      33.004   4.504   0.852  1.00 97.28           C  
ATOM   2912  CB  GLN A 189      34.025   4.839   3.153  1.00 97.28           C  
ATOM   2913  HB2 GLN A 189      33.023   4.853   3.580  1.00 97.28           H  
ATOM   2914  HB3 GLN A 189      34.327   5.860   2.919  1.00 97.28           H  
ATOM   2915  O   GLN A 189      33.202   5.580   0.275  1.00 97.28           O  
ATOM   2916  CG  GLN A 189      34.997   4.230   4.171  1.00 97.28           C  
ATOM   2917  HG2 GLN A 189      36.008   4.268   3.764  1.00 97.28           H  
ATOM   2918  HG3 GLN A 189      34.739   3.181   4.321  1.00 97.28           H  
ATOM   2919  CD  GLN A 189      34.997   4.923   5.525  1.00 97.28           C  
ATOM   2920  NE2 GLN A 189      36.155   5.014   6.145  1.00 97.28           N  
ATOM   2921 HE21 GLN A 189      36.999   4.801   5.634  1.00 97.28           H  
ATOM   2922 HE22 GLN A 189      36.169   5.483   7.040  1.00 97.28           H  
ATOM   2923  OE1 GLN A 189      33.995   5.364   6.055  1.00 97.28           O  
ATOM   2924  N   LYS A 190      31.920   3.754   0.648  1.00 96.30           N  
ATOM   2925  H   LYS A 190      31.874   2.884   1.158  1.00 96.30           H  
ATOM   2926  CA  LYS A 190      30.795   4.131  -0.220  1.00 96.30           C  
ATOM   2927  HA  LYS A 190      31.146   4.252  -1.245  1.00 96.30           H  
ATOM   2928  C   LYS A 190      30.171   5.459   0.202  1.00 96.30           C  
ATOM   2929  CB  LYS A 190      29.755   3.002  -0.157  1.00 96.30           C  
ATOM   2930  HB2 LYS A 190      29.544   2.770   0.887  1.00 96.30           H  
ATOM   2931  HB3 LYS A 190      30.184   2.115  -0.622  1.00 96.30           H  
ATOM   2932  O   LYS A 190      29.703   6.220  -0.636  1.00 96.30           O  
ATOM   2933  CG  LYS A 190      28.434   3.357  -0.859  1.00 96.30           C  
ATOM   2934  HG2 LYS A 190      28.659   3.688  -1.873  1.00 96.30           H  
ATOM   2935  HG3 LYS A 190      27.921   4.161  -0.332  1.00 96.30           H  
ATOM   2936  CD  LYS A 190      27.509   2.141  -0.939  1.00 96.30           C  
ATOM   2937  HD2 LYS A 190      26.738   2.329  -1.687  1.00 96.30           H  
ATOM   2938  HD3 LYS A 190      28.085   1.280  -1.280  1.00 96.30           H  
ATOM   2939  CE  LYS A 190      26.842   1.789   0.389  1.00 96.30           C  
ATOM   2940  HE2 LYS A 190      27.542   1.904   1.216  1.00 96.30           H  
ATOM   2941  HE3 LYS A 190      26.557   0.737   0.352  1.00 96.30           H  
ATOM   2942  NZ  LYS A 190      25.631   2.591   0.597  1.00 96.30           N  
ATOM   2943  HZ1 LYS A 190      25.090   2.651  -0.253  1.00 96.30           H  
ATOM   2944  HZ2 LYS A 190      25.824   3.512   0.966  1.00 96.30           H  
ATOM   2945  HZ3 LYS A 190      25.075   2.142   1.310  1.00 96.30           H  
ATOM   2946  N   TRP A 191      30.127   5.720   1.502  1.00 96.87           N  
ATOM   2947  H   TRP A 191      30.544   5.058   2.140  1.00 96.87           H  
ATOM   2948  CA  TRP A 191      29.582   6.943   2.071  1.00 96.87           C  
ATOM   2949  HA  TRP A 191      29.767   7.772   1.388  1.00 96.87           H  
ATOM   2950  C   TRP A 191      30.278   7.248   3.395  1.00 96.87           C  
ATOM   2951  CB  TRP A 191      28.072   6.777   2.251  1.00 96.87           C  
ATOM   2952  HB2 TRP A 191      27.881   6.097   3.082  1.00 96.87           H  
ATOM   2953  HB3 TRP A 191      27.660   6.318   1.352  1.00 96.87           H  
ATOM   2954  O   TRP A 191      30.801   6.346   4.043  1.00 96.87           O  
ATOM   2955  CG  TRP A 191      27.334   8.053   2.480  1.00 96.87           C  
ATOM   2956  CD1 TRP A 191      26.908   8.893   1.513  1.00 96.87           C  
ATOM   2957  HD1 TRP A 191      27.060   8.756   0.453  1.00 96.87           H  
ATOM   2958  CD2 TRP A 191      26.961   8.675   3.745  1.00 96.87           C  
ATOM   2959  CE2 TRP A 191      26.281   9.899   3.462  1.00 96.87           C  
ATOM   2960  CE3 TRP A 191      27.147   8.332   5.101  1.00 96.87           C  
ATOM   2961  HE3 TRP A 191      27.680   7.427   5.355  1.00 96.87           H  
ATOM   2962  NE1 TRP A 191      26.246   9.958   2.085  1.00 96.87           N  
ATOM   2963  HE1 TRP A 191      25.904  10.727   1.526  1.00 96.87           H  
ATOM   2964  CH2 TRP A 191      26.033  10.387   5.817  1.00 96.87           C  
ATOM   2965  HH2 TRP A 191      25.717  11.038   6.618  1.00 96.87           H  
ATOM   2966  CZ2 TRP A 191      25.818  10.749   4.475  1.00 96.87           C  
ATOM   2967  HZ2 TRP A 191      25.328  11.680   4.231  1.00 96.87           H  
ATOM   2968  CZ3 TRP A 191      26.689   9.182   6.124  1.00 96.87           C  
ATOM   2969  HZ3 TRP A 191      26.869   8.931   7.159  1.00 96.87           H  
ATOM   2970  N   PHE A 192      30.299   8.515   3.786  1.00 95.51           N  
ATOM   2971  H   PHE A 192      29.805   9.211   3.246  1.00 95.51           H  
ATOM   2972  CA  PHE A 192      30.944   8.988   5.006  1.00 95.51           C  
ATOM   2973  HA  PHE A 192      30.832   8.237   5.788  1.00 95.51           H  
ATOM   2974  C   PHE A 192      30.259  10.267   5.481  1.00 95.51           C  
ATOM   2975  CB  PHE A 192      32.447   9.213   4.756  1.00 95.51           C  
ATOM   2976  HB2 PHE A 192      32.897   9.643   5.651  1.00 95.51           H  
ATOM   2977  HB3 PHE A 192      32.919   8.243   4.600  1.00 95.51           H  
ATOM   2978  O   PHE A 192      29.649  10.991   4.693  1.00 95.51           O  
ATOM   2979  CG  PHE A 192      32.762  10.101   3.565  1.00 95.51           C  
ATOM   2980  CD1 PHE A 192      32.878   9.535   2.280  1.00 95.51           C  
ATOM   2981  HD1 PHE A 192      32.772   8.468   2.149  1.00 95.51           H  
ATOM   2982  CD2 PHE A 192      32.904  11.491   3.730  1.00 95.51           C  
ATOM   2983  HD2 PHE A 192      32.819  11.931   4.713  1.00 95.51           H  
ATOM   2984  CE1 PHE A 192      33.092  10.360   1.162  1.00 95.51           C  
ATOM   2985  HE1 PHE A 192      33.134   9.926   0.174  1.00 95.51           H  
ATOM   2986  CE2 PHE A 192      33.132  12.314   2.613  1.00 95.51           C  
ATOM   2987  HE2 PHE A 192      33.202  13.384   2.738  1.00 95.51           H  
ATOM   2988  CZ  PHE A 192      33.204  11.751   1.327  1.00 95.51           C  
ATOM   2989  HZ  PHE A 192      33.318  12.394   0.467  1.00 95.51           H  
ATOM   2990  N   GLU A 193      30.379  10.558   6.773  1.00 91.86           N  
ATOM   2991  H   GLU A 193      30.900   9.939   7.378  1.00 91.86           H  
ATOM   2992  CA  GLU A 193      29.779  11.754   7.349  1.00 91.86           C  
ATOM   2993  HA  GLU A 193      28.743  11.775   7.010  1.00 91.86           H  
ATOM   2994  C   GLU A 193      30.537  13.005   6.866  1.00 91.86           C  
ATOM   2995  CB  GLU A 193      29.784  11.654   8.884  1.00 91.86           C  
ATOM   2996  HB2 GLU A 193      30.686  12.119   9.280  1.00 91.86           H  
ATOM   2997  HB3 GLU A 193      29.801  10.609   9.192  1.00 91.86           H  
ATOM   2998  O   GLU A 193      31.755  13.078   7.066  1.00 91.86           O  
ATOM   2999  CG  GLU A 193      28.558  12.333   9.507  1.00 91.86           C  
ATOM   3000  HG2 GLU A 193      28.526  13.371   9.176  1.00 91.86           H  
ATOM   3001  HG3 GLU A 193      28.681  12.336  10.590  1.00 91.86           H  
ATOM   3002  CD  GLU A 193      27.247  11.610   9.153  1.00 91.86           C  
ATOM   3003  OE1 GLU A 193      26.261  12.320   8.862  1.00 91.86           O  
ATOM   3004  OE2 GLU A 193      27.238  10.360   9.174  1.00 91.86           O  
ATOM   3005  N   PRO A 194      29.866  14.025   6.294  1.00 89.35           N  
ATOM   3006  CA  PRO A 194      30.545  15.203   5.745  1.00 89.35           C  
ATOM   3007  HA  PRO A 194      31.139  14.897   4.884  1.00 89.35           H  
ATOM   3008  C   PRO A 194      31.458  15.898   6.766  1.00 89.35           C  
ATOM   3009  CB  PRO A 194      29.424  16.145   5.289  1.00 89.35           C  
ATOM   3010  HB2 PRO A 194      29.186  16.860   6.077  1.00 89.35           H  
ATOM   3011  HB3 PRO A 194      29.695  16.673   4.375  1.00 89.35           H  
ATOM   3012  O   PRO A 194      32.547  16.361   6.436  1.00 89.35           O  
ATOM   3013  CG  PRO A 194      28.219  15.234   5.073  1.00 89.35           C  
ATOM   3014  HG2 PRO A 194      28.235  14.855   4.051  1.00 89.35           H  
ATOM   3015  HG3 PRO A 194      27.279  15.752   5.266  1.00 89.35           H  
ATOM   3016  CD  PRO A 194      28.433  14.080   6.047  1.00 89.35           C  
ATOM   3017  HD2 PRO A 194      27.905  14.277   6.980  1.00 89.35           H  
ATOM   3018  HD3 PRO A 194      28.065  13.159   5.596  1.00 89.35           H  
ATOM   3019  N   ALA A 195      31.036  15.923   8.033  1.00 87.75           N  
ATOM   3020  H   ALA A 195      30.147  15.489   8.240  1.00 87.75           H  
ATOM   3021  CA  ALA A 195      31.769  16.555   9.126  1.00 87.75           C  
ATOM   3022  HA  ALA A 195      32.029  17.570   8.824  1.00 87.75           H  
ATOM   3023  C   ALA A 195      33.091  15.850   9.496  1.00 87.75           C  
ATOM   3024  CB  ALA A 195      30.826  16.633  10.332  1.00 87.75           C  
ATOM   3025  HB1 ALA A 195      31.334  17.128  11.160  1.00 87.75           H  
ATOM   3026  HB2 ALA A 195      30.533  15.630  10.643  1.00 87.75           H  
ATOM   3027  HB3 ALA A 195      29.936  17.206  10.072  1.00 87.75           H  
ATOM   3028  O   ALA A 195      33.927  16.458  10.160  1.00 87.75           O  
ATOM   3029  N   GLN A 196      33.292  14.588   9.096  1.00 89.42           N  
ATOM   3030  H   GLN A 196      32.611  14.153   8.490  1.00 89.42           H  
ATOM   3031  CA  GLN A 196      34.505  13.817   9.409  1.00 89.42           C  
ATOM   3032  HA  GLN A 196      34.966  14.231  10.305  1.00 89.42           H  
ATOM   3033  C   GLN A 196      35.581  13.908   8.315  1.00 89.42           C  
ATOM   3034  CB  GLN A 196      34.132  12.358   9.718  1.00 89.42           C  
ATOM   3035  HB2 GLN A 196      35.048  11.784   9.858  1.00 89.42           H  
ATOM   3036  HB3 GLN A 196      33.584  11.932   8.879  1.00 89.42           H  
ATOM   3037  O   GLN A 196      36.674  13.367   8.479  1.00 89.42           O  
ATOM   3038  CG  GLN A 196      33.292  12.247  11.001  1.00 89.42           C  
ATOM   3039  HG2 GLN A 196      33.831  12.717  11.823  1.00 89.42           H  
ATOM   3040  HG3 GLN A 196      32.349  12.776  10.867  1.00 89.42           H  
ATOM   3041  CD  GLN A 196      32.985  10.806  11.398  1.00 89.42           C  
ATOM   3042  NE2 GLN A 196      32.158  10.601  12.399  1.00 89.42           N  
ATOM   3043 HE21 GLN A 196      31.934   9.632  12.574  1.00 89.42           H  
ATOM   3044 HE22 GLN A 196      31.672  11.374  12.832  1.00 89.42           H  
ATOM   3045  OE1 GLN A 196      33.476   9.835  10.849  1.00 89.42           O  
ATOM   3046  N   GLY A 197      35.301  14.620   7.220  1.00 89.17           N  
ATOM   3047  H   GLY A 197      34.382  15.033   7.140  1.00 89.17           H  
ATOM   3048  CA  GLY A 197      36.176  14.675   6.055  1.00 89.17           C  
ATOM   3049  HA2 GLY A 197      35.869  15.509   5.424  1.00 89.17           H  
ATOM   3050  HA3 GLY A 197      37.204  14.844   6.375  1.00 89.17           H  
ATOM   3051  C   GLY A 197      36.129  13.391   5.222  1.00 89.17           C  
ATOM   3052  O   GLY A 197      35.523  12.393   5.600  1.00 89.17           O  
ATOM   3053  N   ASN A 198      36.759  13.427   4.047  1.00 94.02           N  
ATOM   3054  H   ASN A 198      37.257  14.267   3.792  1.00 94.02           H  
ATOM   3055  CA  ASN A 198      36.695  12.334   3.080  1.00 94.02           C  
ATOM   3056  HA  ASN A 198      35.735  11.832   3.199  1.00 94.02           H  
ATOM   3057  C   ASN A 198      37.832  11.311   3.307  1.00 94.02           C  
ATOM   3058  CB  ASN A 198      36.693  12.949   1.673  1.00 94.02           C  
ATOM   3059  HB2 ASN A 198      35.901  13.696   1.623  1.00 94.02           H  
ATOM   3060  HB3 ASN A 198      37.646  13.441   1.476  1.00 94.02           H  
ATOM   3061  O   ASN A 198      38.984  11.604   2.965  1.00 94.02           O  
ATOM   3062  CG  ASN A 198      36.439  11.928   0.583  1.00 94.02           C  
ATOM   3063  ND2 ASN A 198      36.031  12.380  -0.580  1.00 94.02           N  
ATOM   3064 HD21 ASN A 198      35.702  11.698  -1.249  1.00 94.02           H  
ATOM   3065 HD22 ASN A 198      35.803  13.359  -0.673  1.00 94.02           H  
ATOM   3066  OD1 ASN A 198      36.615  10.731   0.737  1.00 94.02           O  
ATOM   3067  N   PRO A 199      37.546  10.097   3.818  1.00 95.09           N  
ATOM   3068  CA  PRO A 199      38.573   9.093   4.101  1.00 95.09           C  
ATOM   3069  HA  PRO A 199      39.370   9.534   4.700  1.00 95.09           H  
ATOM   3070  C   PRO A 199      39.200   8.507   2.824  1.00 95.09           C  
ATOM   3071  CB  PRO A 199      37.852   8.023   4.929  1.00 95.09           C  
ATOM   3072  HB2 PRO A 199      38.278   7.030   4.786  1.00 95.09           H  
ATOM   3073  HB3 PRO A 199      37.885   8.299   5.984  1.00 95.09           H  
ATOM   3074  O   PRO A 199      40.305   7.966   2.860  1.00 95.09           O  
ATOM   3075  CG  PRO A 199      36.407   8.095   4.436  1.00 95.09           C  
ATOM   3076  HG2 PRO A 199      36.300   7.519   3.517  1.00 95.09           H  
ATOM   3077  HG3 PRO A 199      35.700   7.752   5.191  1.00 95.09           H  
ATOM   3078  CD  PRO A 199      36.222   9.577   4.138  1.00 95.09           C  
ATOM   3079  HD2 PRO A 199      35.532   9.700   3.303  1.00 95.09           H  
ATOM   3080  HD3 PRO A 199      35.832  10.069   5.029  1.00 95.09           H  
ATOM   3081  N   ASN A 200      38.533   8.646   1.675  1.00 96.12           N  
ATOM   3082  H   ASN A 200      37.657   9.149   1.690  1.00 96.12           H  
ATOM   3083  CA  ASN A 200      38.931   8.010   0.420  1.00 96.12           C  
ATOM   3084  HA  ASN A 200      39.212   6.979   0.635  1.00 96.12           H  
ATOM   3085  C   ASN A 200      40.159   8.660  -0.232  1.00 96.12           C  
ATOM   3086  CB  ASN A 200      37.716   7.995  -0.525  1.00 96.12           C  
ATOM   3087  HB2 ASN A 200      38.022   7.613  -1.498  1.00 96.12           H  
ATOM   3088  HB3 ASN A 200      37.355   9.009  -0.696  1.00 96.12           H  
ATOM   3089  O   ASN A 200      40.793   8.037  -1.080  1.00 96.12           O  
ATOM   3090  CG  ASN A 200      36.583   7.128   0.002  1.00 96.12           C  
ATOM   3091  ND2 ASN A 200      35.376   7.317  -0.474  1.00 96.12           N  
ATOM   3092 HD21 ASN A 200      35.172   8.072  -1.113  1.00 96.12           H  
ATOM   3093 HD22 ASN A 200      34.642   6.714  -0.131  1.00 96.12           H  
ATOM   3094  OD1 ASN A 200      36.779   6.261   0.835  1.00 96.12           O  
ATOM   3095  N   VAL A 201      40.531   9.881   0.171  1.00 94.17           N  
ATOM   3096  H   VAL A 201      39.974  10.333   0.883  1.00 94.17           H  
ATOM   3097  CA  VAL A 201      41.704  10.589  -0.373  1.00 94.17           C  
ATOM   3098  HA  VAL A 201      41.617  10.636  -1.458  1.00 94.17           H  
ATOM   3099  C   VAL A 201      43.000   9.841  -0.048  1.00 94.17           C  
ATOM   3100  CB  VAL A 201      41.773  12.030   0.174  1.00 94.17           C  
ATOM   3101  HB  VAL A 201      41.843  11.995   1.261  1.00 94.17           H  
ATOM   3102  O   VAL A 201      43.860   9.668  -0.912  1.00 94.17           O  
ATOM   3103  CG1 VAL A 201      42.995  12.789  -0.364  1.00 94.17           C  
ATOM   3104 HG11 VAL A 201      42.983  12.783  -1.454  1.00 94.17           H  
ATOM   3105 HG12 VAL A 201      42.972  13.821  -0.013  1.00 94.17           H  
ATOM   3106 HG13 VAL A 201      43.918  12.329  -0.012  1.00 94.17           H  
ATOM   3107  CG2 VAL A 201      40.520  12.831  -0.204  1.00 94.17           C  
ATOM   3108 HG21 VAL A 201      39.631  12.370   0.225  1.00 94.17           H  
ATOM   3109 HG22 VAL A 201      40.596  13.845   0.191  1.00 94.17           H  
ATOM   3110 HG23 VAL A 201      40.424  12.878  -1.288  1.00 94.17           H  
ATOM   3111  N   ALA A 202      43.140   9.369   1.195  1.00 93.43           N  
ATOM   3112  H   ALA A 202      42.379   9.486   1.848  1.00 93.43           H  
ATOM   3113  CA  ALA A 202      44.316   8.614   1.623  1.00 93.43           C  
ATOM   3114  HA  ALA A 202      45.214   9.178   1.371  1.00 93.43           H  
ATOM   3115  C   ALA A 202      44.409   7.258   0.907  1.00 93.43           C  
ATOM   3116  CB  ALA A 202      44.254   8.445   3.145  1.00 93.43           C  
ATOM   3117  HB1 ALA A 202      45.124   7.885   3.486  1.00 93.43           H  
ATOM   3118  HB2 ALA A 202      44.250   9.422   3.629  1.00 93.43           H  
ATOM   3119  HB3 ALA A 202      43.352   7.902   3.427  1.00 93.43           H  
ATOM   3120  O   ALA A 202      45.493   6.845   0.500  1.00 93.43           O  
ATOM   3121  N   VAL A 203      43.261   6.608   0.706  1.00 95.53           N  
ATOM   3122  H   VAL A 203      42.412   7.022   1.064  1.00 95.53           H  
ATOM   3123  CA  VAL A 203      43.161   5.312   0.029  1.00 95.53           C  
ATOM   3124  HA  VAL A 203      43.864   4.618   0.490  1.00 95.53           H  
ATOM   3125  C   VAL A 203      43.542   5.456  -1.443  1.00 95.53           C  
ATOM   3126  CB  VAL A 203      41.743   4.730   0.162  1.00 95.53           C  
ATOM   3127  HB  VAL A 203      41.052   5.353  -0.406  1.00 95.53           H  
ATOM   3128  O   VAL A 203      44.398   4.725  -1.925  1.00 95.53           O  
ATOM   3129  CG1 VAL A 203      41.688   3.302  -0.389  1.00 95.53           C  
ATOM   3130 HG11 VAL A 203      40.695   2.884  -0.226  1.00 95.53           H  
ATOM   3131 HG12 VAL A 203      42.424   2.681   0.122  1.00 95.53           H  
ATOM   3132 HG13 VAL A 203      41.889   3.298  -1.461  1.00 95.53           H  
ATOM   3133  CG2 VAL A 203      41.255   4.698   1.615  1.00 95.53           C  
ATOM   3134 HG21 VAL A 203      40.188   4.474   1.621  1.00 95.53           H  
ATOM   3135 HG22 VAL A 203      41.376   5.663   2.107  1.00 95.53           H  
ATOM   3136 HG23 VAL A 203      41.792   3.933   2.177  1.00 95.53           H  
ATOM   3137  N   ALA A 204      42.984   6.440  -2.153  1.00 94.99           N  
ATOM   3138  H   ALA A 204      42.279   7.024  -1.726  1.00 94.99           H  
ATOM   3139  CA  ALA A 204      43.328   6.684  -3.552  1.00 94.99           C  
ATOM   3140  HA  ALA A 204      43.084   5.793  -4.131  1.00 94.99           H  
ATOM   3141  C   ALA A 204      44.829   6.954  -3.742  1.00 94.99           C  
ATOM   3142  CB  ALA A 204      42.473   7.839  -4.072  1.00 94.99           C  
ATOM   3143  HB1 ALA A 204      41.422   7.570  -3.969  1.00 94.99           H  
ATOM   3144  HB2 ALA A 204      42.689   8.009  -5.127  1.00 94.99           H  
ATOM   3145  HB3 ALA A 204      42.675   8.750  -3.508  1.00 94.99           H  
ATOM   3146  O   ALA A 204      45.418   6.429  -4.681  1.00 94.99           O  
ATOM   3147  N   ARG A 205      45.473   7.696  -2.824  1.00 93.66           N  
ATOM   3148  H   ARG A 205      44.925   8.110  -2.083  1.00 93.66           H  
ATOM   3149  CA  ARG A 205      46.939   7.884  -2.828  1.00 93.66           C  
ATOM   3150  HA  ARG A 205      47.259   8.287  -3.789  1.00 93.66           H  
ATOM   3151  C   ARG A 205      47.702   6.576  -2.720  1.00 93.66           C  
ATOM   3152  CB  ARG A 205      47.384   8.827  -1.704  1.00 93.66           C  
ATOM   3153  HB2 ARG A 205      48.334   8.482  -1.295  1.00 93.66           H  
ATOM   3154  HB3 ARG A 205      46.649   8.831  -0.900  1.00 93.66           H  
ATOM   3155  O   ARG A 205      48.648   6.389  -3.472  1.00 93.66           O  
ATOM   3156  CG  ARG A 205      47.591  10.242  -2.237  1.00 93.66           C  
ATOM   3157  HG2 ARG A 205      48.320  10.231  -3.047  1.00 93.66           H  
ATOM   3158  HG3 ARG A 205      46.638  10.623  -2.603  1.00 93.66           H  
ATOM   3159  CD  ARG A 205      48.113  11.135  -1.115  1.00 93.66           C  
ATOM   3160  HD2 ARG A 205      47.526  10.934  -0.219  1.00 93.66           H  
ATOM   3161  HD3 ARG A 205      49.157  10.891  -0.920  1.00 93.66           H  
ATOM   3162  NE  ARG A 205      47.979  12.554  -1.475  1.00 93.66           N  
ATOM   3163  HE  ARG A 205      47.862  12.758  -2.457  1.00 93.66           H  
ATOM   3164  NH1 ARG A 205      48.203  13.408   0.640  1.00 93.66           N  
ATOM   3165 HH11 ARG A 205      48.448  12.483   0.963  1.00 93.66           H  
ATOM   3166 HH12 ARG A 205      48.180  14.194   1.275  1.00 93.66           H  
ATOM   3167  NH2 ARG A 205      47.688  14.769  -1.057  1.00 93.66           N  
ATOM   3168 HH21 ARG A 205      47.683  15.554  -0.422  1.00 93.66           H  
ATOM   3169 HH22 ARG A 205      47.515  14.919  -2.041  1.00 93.66           H  
ATOM   3170  CZ  ARG A 205      47.959  13.568  -0.632  1.00 93.66           C  
ATOM   3171  N   LEU A 206      47.283   5.694  -1.816  1.00 93.69           N  
ATOM   3172  H   LEU A 206      46.480   5.929  -1.250  1.00 93.69           H  
ATOM   3173  CA  LEU A 206      47.935   4.405  -1.594  1.00 93.69           C  
ATOM   3174  HA  LEU A 206      48.982   4.580  -1.348  1.00 93.69           H  
ATOM   3175  C   LEU A 206      47.900   3.510  -2.843  1.00 93.69           C  
ATOM   3176  CB  LEU A 206      47.228   3.709  -0.418  1.00 93.69           C  
ATOM   3177  HB2 LEU A 206      46.253   3.365  -0.762  1.00 93.69           H  
ATOM   3178  HB3 LEU A 206      47.058   4.420   0.390  1.00 93.69           H  
ATOM   3179  O   LEU A 206      48.857   2.798  -3.108  1.00 93.69           O  
ATOM   3180  CG  LEU A 206      48.016   2.505   0.128  1.00 93.69           C  
ATOM   3181  HG  LEU A 206      48.504   1.965  -0.683  1.00 93.69           H  
ATOM   3182  CD1 LEU A 206      49.078   2.959   1.133  1.00 93.69           C  
ATOM   3183 HD11 LEU A 206      48.608   3.468   1.974  1.00 93.69           H  
ATOM   3184 HD12 LEU A 206      49.774   3.637   0.640  1.00 93.69           H  
ATOM   3185 HD13 LEU A 206      49.634   2.092   1.490  1.00 93.69           H  
ATOM   3186  CD2 LEU A 206      47.073   1.525   0.825  1.00 93.69           C  
ATOM   3187 HD21 LEU A 206      46.332   1.166   0.110  1.00 93.69           H  
ATOM   3188 HD22 LEU A 206      47.640   0.672   1.197  1.00 93.69           H  
ATOM   3189 HD23 LEU A 206      46.563   2.021   1.650  1.00 93.69           H  
ATOM   3190  N   PHE A 207      46.798   3.533  -3.596  1.00 93.48           N  
ATOM   3191  H   PHE A 207      46.022   4.104  -3.291  1.00 93.48           H  
ATOM   3192  CA  PHE A 207      46.645   2.726  -4.814  1.00 93.48           C  
ATOM   3193  HA  PHE A 207      47.246   1.821  -4.718  1.00 93.48           H  
ATOM   3194  C   PHE A 207      47.159   3.423  -6.082  1.00 93.48           C  
ATOM   3195  CB  PHE A 207      45.178   2.300  -4.959  1.00 93.48           C  
ATOM   3196  HB2 PHE A 207      44.533   3.169  -4.828  1.00 93.48           H  
ATOM   3197  HB3 PHE A 207      45.017   1.932  -5.972  1.00 93.48           H  
ATOM   3198  O   PHE A 207      47.318   2.772  -7.113  1.00 93.48           O  
ATOM   3199  CG  PHE A 207      44.763   1.201  -3.999  1.00 93.48           C  
ATOM   3200  CD1 PHE A 207      44.970  -0.149  -4.340  1.00 93.48           C  
ATOM   3201  HD1 PHE A 207      45.447  -0.396  -5.277  1.00 93.48           H  
ATOM   3202  CD2 PHE A 207      44.150   1.512  -2.773  1.00 93.48           C  
ATOM   3203  HD2 PHE A 207      43.963   2.544  -2.515  1.00 93.48           H  
ATOM   3204  CE1 PHE A 207      44.562  -1.170  -3.462  1.00 93.48           C  
ATOM   3205  HE1 PHE A 207      44.728  -2.204  -3.727  1.00 93.48           H  
ATOM   3206  CE2 PHE A 207      43.751   0.496  -1.891  1.00 93.48           C  
ATOM   3207  HE2 PHE A 207      43.276   0.745  -0.953  1.00 93.48           H  
ATOM   3208  CZ  PHE A 207      43.953  -0.848  -2.237  1.00 93.48           C  
ATOM   3209  HZ  PHE A 207      43.638  -1.628  -1.559  1.00 93.48           H  
ATOM   3210  N   ALA A 208      47.400   4.735  -6.032  1.00 90.19           N  
ATOM   3211  H   ALA A 208      47.183   5.233  -5.180  1.00 90.19           H  
ATOM   3212  CA  ALA A 208      48.006   5.485  -7.128  1.00 90.19           C  
ATOM   3213  HA  ALA A 208      47.665   5.063  -8.074  1.00 90.19           H  
ATOM   3214  C   ALA A 208      49.543   5.418  -7.125  1.00 90.19           C  
ATOM   3215  CB  ALA A 208      47.529   6.941  -7.051  1.00 90.19           C  
ATOM   3216  HB1 ALA A 208      47.852   7.386  -6.110  1.00 90.19           H  
ATOM   3217  HB2 ALA A 208      47.951   7.514  -7.876  1.00 90.19           H  
ATOM   3218  HB3 ALA A 208      46.442   6.986  -7.113  1.00 90.19           H  
ATOM   3219  O   ALA A 208      50.146   5.631  -8.183  1.00 90.19           O  
ATOM   3220  N   SER A 209      50.167   5.193  -5.964  1.00 80.56           N  
ATOM   3221  H   SER A 209      49.604   5.040  -5.140  1.00 80.56           H  
ATOM   3222  CA  SER A 209      51.617   5.004  -5.797  1.00 80.56           C  
ATOM   3223  HA  SER A 209      52.160   5.680  -6.457  1.00 80.56           H  
ATOM   3224  C   SER A 209      52.053   3.598  -6.175  1.00 80.56           C  
ATOM   3225  CB  SER A 209      52.016   5.295  -4.352  1.00 80.56           C  
ATOM   3226  HB2 SER A 209      53.086   5.126  -4.236  1.00 80.56           H  
ATOM   3227  HB3 SER A 209      51.786   6.332  -4.106  1.00 80.56           H  
ATOM   3228  O   SER A 209      53.049   3.484  -6.921  1.00 80.56           O  
ATOM   3229  OG  SER A 209      51.302   4.432  -3.495  1.00 80.56           O  
ATOM   3230  HG  SER A 209      51.121   3.643  -4.011  1.00 80.56           H  
ATOM   3231  OXT SER A 209      51.393   2.681  -5.643  1.00 80.56           O  
TER    3232      SER A 209                                                       
ATOM   3232  N   PRO B   1      20.585 -63.871 -53.101  1.00 56.35           N  
ATOM   3233  H2  PRO B   1      21.540 -63.701 -52.821  1.00 56.35           H  
ATOM   3234  H3  PRO B   1      20.277 -63.082 -53.652  1.00 56.35           H  
ATOM   3235  CA  PRO B   1      19.689 -64.004 -51.933  1.00 56.35           C  
ATOM   3236  HA  PRO B   1      19.312 -63.021 -51.651  1.00 56.35           H  
ATOM   3237  C   PRO B   1      20.424 -64.571 -50.713  1.00 56.35           C  
ATOM   3238  CB  PRO B   1      18.516 -64.906 -52.364  1.00 56.35           C  
ATOM   3239  HB2 PRO B   1      17.615 -64.305 -52.486  1.00 56.35           H  
ATOM   3240  HB3 PRO B   1      18.334 -65.686 -51.625  1.00 56.35           H  
ATOM   3241  O   PRO B   1      20.971 -65.675 -50.774  1.00 56.35           O  
ATOM   3242  CG  PRO B   1      18.934 -65.514 -53.713  1.00 56.35           C  
ATOM   3243  HG2 PRO B   1      18.796 -66.595 -53.737  1.00 56.35           H  
ATOM   3244  HG3 PRO B   1      18.368 -65.051 -54.521  1.00 56.35           H  
ATOM   3245  CD  PRO B   1      20.410 -65.138 -53.840  1.00 56.35           C  
ATOM   3246  HD2 PRO B   1      21.013 -65.913 -53.366  1.00 56.35           H  
ATOM   3247  HD3 PRO B   1      20.704 -65.042 -54.885  1.00 56.35           H  
ATOM   3248  N   VAL B   2      20.438 -63.816 -49.613  1.00 64.09           N  
ATOM   3249  H   VAL B   2      20.005 -62.904 -49.649  1.00 64.09           H  
ATOM   3250  CA  VAL B   2      20.931 -64.302 -48.310  1.00 64.09           C  
ATOM   3251  HA  VAL B   2      21.982 -64.567 -48.431  1.00 64.09           H  
ATOM   3252  C   VAL B   2      20.200 -65.589 -47.887  1.00 64.09           C  
ATOM   3253  CB  VAL B   2      20.845 -63.226 -47.201  1.00 64.09           C  
ATOM   3254  HB  VAL B   2      20.659 -63.728 -46.251  1.00 64.09           H  
ATOM   3255  O   VAL B   2      18.989 -65.726 -48.073  1.00 64.09           O  
ATOM   3256  CG1 VAL B   2      22.177 -62.479 -47.066  1.00 64.09           C  
ATOM   3257 HG11 VAL B   2      22.979 -63.177 -46.825  1.00 64.09           H  
ATOM   3258 HG12 VAL B   2      22.107 -61.740 -46.268  1.00 64.09           H  
ATOM   3259 HG13 VAL B   2      22.415 -61.965 -47.997  1.00 64.09           H  
ATOM   3260  CG2 VAL B   2      19.733 -62.194 -47.415  1.00 64.09           C  
ATOM   3261 HG21 VAL B   2      19.593 -61.624 -46.496  1.00 64.09           H  
ATOM   3262 HG22 VAL B   2      18.794 -62.694 -47.654  1.00 64.09           H  
ATOM   3263 HG23 VAL B   2      20.001 -61.502 -48.213  1.00 64.09           H  
ATOM   3264  N   LYS B   3      20.948 -66.568 -47.358  1.00 68.43           N  
ATOM   3265  H   LYS B   3      21.910 -66.355 -47.137  1.00 68.43           H  
ATOM   3266  CA  LYS B   3      20.462 -67.916 -47.001  1.00 68.43           C  
ATOM   3267  HA  LYS B   3      19.411 -68.001 -47.276  1.00 68.43           H  
ATOM   3268  C   LYS B   3      20.545 -68.156 -45.489  1.00 68.43           C  
ATOM   3269  CB  LYS B   3      21.256 -69.001 -47.762  1.00 68.43           C  
ATOM   3270  HB2 LYS B   3      20.986 -69.973 -47.349  1.00 68.43           H  
ATOM   3271  HB3 LYS B   3      22.321 -68.852 -47.585  1.00 68.43           H  
ATOM   3272  O   LYS B   3      21.388 -67.580 -44.814  1.00 68.43           O  
ATOM   3273  CG  LYS B   3      20.994 -69.046 -49.279  1.00 68.43           C  
ATOM   3274  HG2 LYS B   3      19.923 -69.148 -49.455  1.00 68.43           H  
ATOM   3275  HG3 LYS B   3      21.340 -68.117 -49.733  1.00 68.43           H  
ATOM   3276  CD  LYS B   3      21.731 -70.233 -49.928  1.00 68.43           C  
ATOM   3277  HD2 LYS B   3      21.403 -71.158 -49.454  1.00 68.43           H  
ATOM   3278  HD3 LYS B   3      22.801 -70.116 -49.758  1.00 68.43           H  
ATOM   3279  CE  LYS B   3      21.464 -70.317 -51.440  1.00 68.43           C  
ATOM   3280  HE2 LYS B   3      21.769 -69.376 -51.896  1.00 68.43           H  
ATOM   3281  HE3 LYS B   3      20.393 -70.435 -51.600  1.00 68.43           H  
ATOM   3282  NZ  LYS B   3      22.200 -71.445 -52.076  1.00 68.43           N  
ATOM   3283  HZ1 LYS B   3      22.021 -71.484 -53.070  1.00 68.43           H  
ATOM   3284  HZ2 LYS B   3      23.198 -71.337 -51.958  1.00 68.43           H  
ATOM   3285  HZ3 LYS B   3      21.933 -72.333 -51.678  1.00 68.43           H  
ATOM   3286  N   GLY B   4      19.707 -69.053 -44.965  1.00 62.30           N  
ATOM   3287  H   GLY B   4      19.029 -69.494 -45.570  1.00 62.30           H  
ATOM   3288  CA  GLY B   4      19.751 -69.479 -43.560  1.00 62.30           C  
ATOM   3289  HA2 GLY B   4      20.752 -69.849 -43.335  1.00 62.30           H  
ATOM   3290  HA3 GLY B   4      19.048 -70.296 -43.401  1.00 62.30           H  
ATOM   3291  C   GLY B   4      19.404 -68.356 -42.575  1.00 62.30           C  
ATOM   3292  O   GLY B   4      18.453 -67.608 -42.796  1.00 62.30           O  
ATOM   3293  N   GLY B   5      20.185 -68.225 -41.499  1.00 66.68           N  
ATOM   3294  H   GLY B   5      20.951 -68.872 -41.377  1.00 66.68           H  
ATOM   3295  CA  GLY B   5      19.934 -67.259 -40.420  1.00 66.68           C  
ATOM   3296  HA2 GLY B   5      20.718 -67.357 -39.670  1.00 66.68           H  
ATOM   3297  HA3 GLY B   5      18.981 -67.492 -39.944  1.00 66.68           H  
ATOM   3298  C   GLY B   5      19.898 -65.795 -40.873  1.00 66.68           C  
ATOM   3299  O   GLY B   5      19.071 -65.024 -40.395  1.00 66.68           O  
ATOM   3300  N   THR B   6      20.696 -65.410 -41.871  1.00 74.63           N  
ATOM   3301  H   THR B   6      21.332 -66.070 -42.295  1.00 74.63           H  
ATOM   3302  CA  THR B   6      20.663 -64.049 -42.437  1.00 74.63           C  
ATOM   3303  HA  THR B   6      20.694 -63.333 -41.615  1.00 74.63           H  
ATOM   3304  C   THR B   6      19.380 -63.751 -43.201  1.00 74.63           C  
ATOM   3305  CB  THR B   6      21.876 -63.783 -43.336  1.00 74.63           C  
ATOM   3306  HB  THR B   6      21.644 -63.016 -44.076  1.00 74.63           H  
ATOM   3307  O   THR B   6      18.986 -62.591 -43.287  1.00 74.63           O  
ATOM   3308  CG2 THR B   6      23.050 -63.299 -42.498  1.00 74.63           C  
ATOM   3309 HG21 THR B   6      23.071 -63.814 -41.538  1.00 74.63           H  
ATOM   3310 HG22 THR B   6      22.954 -62.227 -42.322  1.00 74.63           H  
ATOM   3311 HG23 THR B   6      23.993 -63.504 -43.005  1.00 74.63           H  
ATOM   3312  OG1 THR B   6      22.294 -64.954 -43.994  1.00 74.63           O  
ATOM   3313  HG1 THR B   6      23.213 -64.832 -44.244  1.00 74.63           H  
ATOM   3314  N   LYS B   7      18.667 -64.774 -43.686  1.00 76.80           N  
ATOM   3315  H   LYS B   7      19.010 -65.712 -43.534  1.00 76.80           H  
ATOM   3316  CA  LYS B   7      17.323 -64.597 -44.248  1.00 76.80           C  
ATOM   3317  HA  LYS B   7      17.349 -63.739 -44.920  1.00 76.80           H  
ATOM   3318  C   LYS B   7      16.303 -64.261 -43.153  1.00 76.80           C  
ATOM   3319  CB  LYS B   7      16.933 -65.845 -45.055  1.00 76.80           C  
ATOM   3320  HB2 LYS B   7      16.558 -66.615 -44.381  1.00 76.80           H  
ATOM   3321  HB3 LYS B   7      17.813 -66.232 -45.569  1.00 76.80           H  
ATOM   3322  O   LYS B   7      15.420 -63.446 -43.384  1.00 76.80           O  
ATOM   3323  CG  LYS B   7      15.870 -65.511 -46.110  1.00 76.80           C  
ATOM   3324  HG2 LYS B   7      15.010 -65.062 -45.614  1.00 76.80           H  
ATOM   3325  HG3 LYS B   7      16.284 -64.791 -46.816  1.00 76.80           H  
ATOM   3326  CD  LYS B   7      15.418 -66.766 -46.870  1.00 76.80           C  
ATOM   3327  HD2 LYS B   7      16.288 -67.250 -47.314  1.00 76.80           H  
ATOM   3328  HD3 LYS B   7      14.945 -67.450 -46.166  1.00 76.80           H  
ATOM   3329  CE  LYS B   7      14.424 -66.384 -47.977  1.00 76.80           C  
ATOM   3330  HE2 LYS B   7      14.948 -65.790 -48.726  1.00 76.80           H  
ATOM   3331  HE3 LYS B   7      13.647 -65.748 -47.552  1.00 76.80           H  
ATOM   3332  NZ  LYS B   7      13.795 -67.574 -48.606  1.00 76.80           N  
ATOM   3333  HZ1 LYS B   7      13.299 -68.118 -47.913  1.00 76.80           H  
ATOM   3334  HZ2 LYS B   7      13.116 -67.285 -49.296  1.00 76.80           H  
ATOM   3335  HZ3 LYS B   7      14.483 -68.163 -49.053  1.00 76.80           H  
ATOM   3336  N   CYS B   8      16.456 -64.830 -41.955  1.00 72.05           N  
ATOM   3337  H   CYS B   8      17.228 -65.466 -41.817  1.00 72.05           H  
ATOM   3338  CA  CYS B   8      15.631 -64.475 -40.798  1.00 72.05           C  
ATOM   3339  HA  CYS B   8      14.580 -64.530 -41.080  1.00 72.05           H  
ATOM   3340  C   CYS B   8      15.903 -63.031 -40.354  1.00 72.05           C  
ATOM   3341  CB  CYS B   8      15.883 -65.485 -39.671  1.00 72.05           C  
ATOM   3342  HB2 CYS B   8      16.842 -65.291 -39.190  1.00 72.05           H  
ATOM   3343  HB3 CYS B   8      15.875 -66.499 -40.070  1.00 72.05           H  
ATOM   3344  O   CYS B   8      14.970 -62.246 -40.221  1.00 72.05           O  
ATOM   3345  SG  CYS B   8      14.551 -65.330 -38.454  1.00 72.05           S  
ATOM   3346  HG  CYS B   8      15.007 -66.198 -37.547  1.00 72.05           H  
ATOM   3347  N   ILE B   9      17.182 -62.649 -40.253  1.00 77.06           N  
ATOM   3348  H   ILE B   9      17.898 -63.358 -40.331  1.00 77.06           H  
ATOM   3349  CA  ILE B   9      17.589 -61.270 -39.946  1.00 77.06           C  
ATOM   3350  HA  ILE B   9      17.161 -60.988 -38.984  1.00 77.06           H  
ATOM   3351  C   ILE B   9      17.025 -60.292 -40.981  1.00 77.06           C  
ATOM   3352  CB  ILE B   9      19.126 -61.164 -39.832  1.00 77.06           C  
ATOM   3353  HB  ILE B   9      19.575 -61.555 -40.745  1.00 77.06           H  
ATOM   3354  O   ILE B   9      16.493 -59.258 -40.600  1.00 77.06           O  
ATOM   3355  CG1 ILE B   9      19.609 -62.001 -38.625  1.00 77.06           C  
ATOM   3356 HG12 ILE B   9      19.243 -63.024 -38.716  1.00 77.06           H  
ATOM   3357 HG13 ILE B   9      19.195 -61.585 -37.707  1.00 77.06           H  
ATOM   3358  CG2 ILE B   9      19.571 -59.703 -39.666  1.00 77.06           C  
ATOM   3359 HG21 ILE B   9      19.125 -59.307 -38.754  1.00 77.06           H  
ATOM   3360 HG22 ILE B   9      20.657 -59.625 -39.602  1.00 77.06           H  
ATOM   3361 HG23 ILE B   9      19.260 -59.088 -40.511  1.00 77.06           H  
ATOM   3362  CD1 ILE B   9      21.132 -62.079 -38.483  1.00 77.06           C  
ATOM   3363 HD11 ILE B   9      21.577 -62.399 -39.425  1.00 77.06           H  
ATOM   3364 HD12 ILE B   9      21.383 -62.804 -37.709  1.00 77.06           H  
ATOM   3365 HD13 ILE B   9      21.537 -61.111 -38.189  1.00 77.06           H  
ATOM   3366  N   LYS B  10      17.057 -60.634 -42.276  1.00 77.79           N  
ATOM   3367  H   LYS B  10      17.558 -61.472 -42.533  1.00 77.79           H  
ATOM   3368  CA  LYS B  10      16.454 -59.819 -43.343  1.00 77.79           C  
ATOM   3369  HA  LYS B  10      16.946 -58.847 -43.361  1.00 77.79           H  
ATOM   3370  C   LYS B  10      14.973 -59.531 -43.089  1.00 77.79           C  
ATOM   3371  CB  LYS B  10      16.669 -60.515 -44.698  1.00 77.79           C  
ATOM   3372  HB2 LYS B  10      17.738 -60.622 -44.882  1.00 77.79           H  
ATOM   3373  HB3 LYS B  10      16.231 -61.512 -44.672  1.00 77.79           H  
ATOM   3374  O   LYS B  10      14.557 -58.381 -43.185  1.00 77.79           O  
ATOM   3375  CG  LYS B  10      16.030 -59.746 -45.860  1.00 77.79           C  
ATOM   3376  HG2 LYS B  10      16.394 -58.719 -45.849  1.00 77.79           H  
ATOM   3377  HG3 LYS B  10      14.948 -59.736 -45.729  1.00 77.79           H  
ATOM   3378  CD  LYS B  10      16.349 -60.388 -47.218  1.00 77.79           C  
ATOM   3379  HD2 LYS B  10      16.152 -61.459 -47.186  1.00 77.79           H  
ATOM   3380  HD3 LYS B  10      17.400 -60.214 -47.449  1.00 77.79           H  
ATOM   3381  CE  LYS B  10      15.465 -59.733 -48.286  1.00 77.79           C  
ATOM   3382  HE2 LYS B  10      14.430 -60.048 -48.150  1.00 77.79           H  
ATOM   3383  HE3 LYS B  10      15.489 -58.657 -48.119  1.00 77.79           H  
ATOM   3384  NZ  LYS B  10      15.922 -60.003 -49.669  1.00 77.79           N  
ATOM   3385  HZ1 LYS B  10      15.433 -60.776 -50.098  1.00 77.79           H  
ATOM   3386  HZ2 LYS B  10      15.798 -59.174 -50.234  1.00 77.79           H  
ATOM   3387  HZ3 LYS B  10      16.906 -60.226 -49.702  1.00 77.79           H  
ATOM   3388  N   TYR B  11      14.181 -60.557 -42.780  1.00 77.86           N  
ATOM   3389  H   TYR B  11      14.581 -61.482 -42.702  1.00 77.86           H  
ATOM   3390  CA  TYR B  11      12.744 -60.381 -42.559  1.00 77.86           C  
ATOM   3391  HA  TYR B  11      12.358 -59.713 -43.329  1.00 77.86           H  
ATOM   3392  C   TYR B  11      12.420 -59.708 -41.225  1.00 77.86           C  
ATOM   3393  CB  TYR B  11      12.011 -61.717 -42.693  1.00 77.86           C  
ATOM   3394  HB2 TYR B  11      12.485 -62.452 -42.043  1.00 77.86           H  
ATOM   3395  HB3 TYR B  11      10.986 -61.587 -42.346  1.00 77.86           H  
ATOM   3396  O   TYR B  11      11.499 -58.899 -41.183  1.00 77.86           O  
ATOM   3397  CG  TYR B  11      11.946 -62.237 -44.116  1.00 77.86           C  
ATOM   3398  CD1 TYR B  11      11.275 -61.498 -45.111  1.00 77.86           C  
ATOM   3399  HD1 TYR B  11      10.807 -60.558 -44.859  1.00 77.86           H  
ATOM   3400  CD2 TYR B  11      12.510 -63.484 -44.433  1.00 77.86           C  
ATOM   3401  HD2 TYR B  11      12.982 -64.068 -43.657  1.00 77.86           H  
ATOM   3402  CE1 TYR B  11      11.190 -61.991 -46.428  1.00 77.86           C  
ATOM   3403  HE1 TYR B  11      10.664 -61.421 -47.179  1.00 77.86           H  
ATOM   3404  CE2 TYR B  11      12.420 -63.985 -45.743  1.00 77.86           C  
ATOM   3405  HE2 TYR B  11      12.797 -64.972 -45.965  1.00 77.86           H  
ATOM   3406  OH  TYR B  11      11.701 -63.734 -48.011  1.00 77.86           O  
ATOM   3407  HH  TYR B  11      11.122 -63.187 -48.547  1.00 77.86           H  
ATOM   3408  CZ  TYR B  11      11.773 -63.237 -46.746  1.00 77.86           C  
ATOM   3409  N   LEU B  12      13.194 -59.973 -40.169  1.00 77.32           N  
ATOM   3410  H   LEU B  12      13.910 -60.680 -40.254  1.00 77.32           H  
ATOM   3411  CA  LEU B  12      13.089 -59.249 -38.900  1.00 77.32           C  
ATOM   3412  HA  LEU B  12      12.065 -59.316 -38.533  1.00 77.32           H  
ATOM   3413  C   LEU B  12      13.387 -57.761 -39.087  1.00 77.32           C  
ATOM   3414  CB  LEU B  12      14.047 -59.876 -37.870  1.00 77.32           C  
ATOM   3415  HB2 LEU B  12      14.449 -59.099 -37.219  1.00 77.32           H  
ATOM   3416  HB3 LEU B  12      14.896 -60.320 -38.390  1.00 77.32           H  
ATOM   3417  O   LEU B  12      12.600 -56.927 -38.653  1.00 77.32           O  
ATOM   3418  CG  LEU B  12      13.351 -60.931 -36.995  1.00 77.32           C  
ATOM   3419  HG  LEU B  12      12.648 -61.503 -37.599  1.00 77.32           H  
ATOM   3420  CD1 LEU B  12      14.378 -61.900 -36.413  1.00 77.32           C  
ATOM   3421 HD11 LEU B  12      13.872 -62.636 -35.788  1.00 77.32           H  
ATOM   3422 HD12 LEU B  12      14.888 -62.420 -37.224  1.00 77.32           H  
ATOM   3423 HD13 LEU B  12      15.106 -61.356 -35.813  1.00 77.32           H  
ATOM   3424  CD2 LEU B  12      12.605 -60.261 -35.839  1.00 77.32           C  
ATOM   3425 HD21 LEU B  12      11.864 -59.561 -36.225  1.00 77.32           H  
ATOM   3426 HD22 LEU B  12      13.302 -59.721 -35.198  1.00 77.32           H  
ATOM   3427 HD23 LEU B  12      12.090 -61.017 -35.246  1.00 77.32           H  
ATOM   3428  N   LEU B  13      14.474 -57.427 -39.790  1.00 80.12           N  
ATOM   3429  H   LEU B  13      15.097 -58.160 -40.101  1.00 80.12           H  
ATOM   3430  CA  LEU B  13      14.839 -56.039 -40.063  1.00 80.12           C  
ATOM   3431  HA  LEU B  13      14.898 -55.520 -39.107  1.00 80.12           H  
ATOM   3432  C   LEU B  13      13.781 -55.339 -40.914  1.00 80.12           C  
ATOM   3433  CB  LEU B  13      16.201 -55.972 -40.778  1.00 80.12           C  
ATOM   3434  HB2 LEU B  13      16.799 -56.850 -40.536  1.00 80.12           H  
ATOM   3435  HB3 LEU B  13      16.046 -55.978 -41.857  1.00 80.12           H  
ATOM   3436  O   LEU B  13      13.468 -54.180 -40.670  1.00 80.12           O  
ATOM   3437  CG  LEU B  13      16.979 -54.714 -40.356  1.00 80.12           C  
ATOM   3438  HG  LEU B  13      16.315 -53.997 -39.873  1.00 80.12           H  
ATOM   3439  CD1 LEU B  13      18.049 -55.114 -39.365  1.00 80.12           C  
ATOM   3440 HD11 LEU B  13      17.551 -55.579 -38.514  1.00 80.12           H  
ATOM   3441 HD12 LEU B  13      18.748 -55.805 -39.837  1.00 80.12           H  
ATOM   3442 HD13 LEU B  13      18.575 -54.226 -39.014  1.00 80.12           H  
ATOM   3443  CD2 LEU B  13      17.666 -54.017 -41.522  1.00 80.12           C  
ATOM   3444 HD21 LEU B  13      16.916 -53.636 -42.214  1.00 80.12           H  
ATOM   3445 HD22 LEU B  13      18.252 -53.172 -41.158  1.00 80.12           H  
ATOM   3446 HD23 LEU B  13      18.324 -54.716 -42.039  1.00 80.12           H  
ATOM   3447  N   PHE B  14      13.222 -56.042 -41.901  1.00 79.71           N  
ATOM   3448  H   PHE B  14      13.561 -56.975 -42.086  1.00 79.71           H  
ATOM   3449  CA  PHE B  14      12.127 -55.517 -42.705  1.00 79.71           C  
ATOM   3450  HA  PHE B  14      12.426 -54.551 -43.114  1.00 79.71           H  
ATOM   3451  C   PHE B  14      10.880 -55.264 -41.853  1.00 79.71           C  
ATOM   3452  CB  PHE B  14      11.837 -56.461 -43.874  1.00 79.71           C  
ATOM   3453  HB2 PHE B  14      11.649 -57.464 -43.490  1.00 79.71           H  
ATOM   3454  HB3 PHE B  14      12.714 -56.508 -44.519  1.00 79.71           H  
ATOM   3455  O   PHE B  14      10.404 -54.139 -41.813  1.00 79.71           O  
ATOM   3456  CG  PHE B  14      10.647 -56.016 -44.699  1.00 79.71           C  
ATOM   3457  CD1 PHE B  14       9.426 -56.712 -44.629  1.00 79.71           C  
ATOM   3458  HD1 PHE B  14       9.328 -57.576 -43.988  1.00 79.71           H  
ATOM   3459  CD2 PHE B  14      10.739 -54.855 -45.484  1.00 79.71           C  
ATOM   3460  HD2 PHE B  14      11.656 -54.285 -45.499  1.00 79.71           H  
ATOM   3461  CE1 PHE B  14       8.319 -56.265 -45.371  1.00 79.71           C  
ATOM   3462  HE1 PHE B  14       7.374 -56.784 -45.301  1.00 79.71           H  
ATOM   3463  CE2 PHE B  14       9.638 -54.415 -46.237  1.00 79.71           C  
ATOM   3464  HE2 PHE B  14       9.710 -53.511 -46.824  1.00 79.71           H  
ATOM   3465  CZ  PHE B  14       8.427 -55.123 -46.183  1.00 79.71           C  
ATOM   3466  HZ  PHE B  14       7.569 -54.767 -46.733  1.00 79.71           H  
ATOM   3467  N   GLY B  15      10.379 -56.264 -41.122  1.00 80.14           N  
ATOM   3468  H   GLY B  15      10.836 -57.164 -41.140  1.00 80.14           H  
ATOM   3469  CA  GLY B  15       9.167 -56.110 -40.311  1.00 80.14           C  
ATOM   3470  HA2 GLY B  15       8.955 -57.053 -39.806  1.00 80.14           H  
ATOM   3471  HA3 GLY B  15       8.326 -55.859 -40.957  1.00 80.14           H  
ATOM   3472  C   GLY B  15       9.301 -55.017 -39.249  1.00 80.14           C  
ATOM   3473  O   GLY B  15       8.406 -54.191 -39.092  1.00 80.14           O  
ATOM   3474  N   PHE B  16      10.449 -54.958 -38.573  1.00 78.23           N  
ATOM   3475  H   PHE B  16      11.158 -55.656 -38.748  1.00 78.23           H  
ATOM   3476  CA  PHE B  16      10.709 -53.958 -37.545  1.00 78.23           C  
ATOM   3477  HA  PHE B  16       9.888 -53.978 -36.828  1.00 78.23           H  
ATOM   3478  C   PHE B  16      10.773 -52.540 -38.123  1.00 78.23           C  
ATOM   3479  CB  PHE B  16      12.006 -54.329 -36.819  1.00 78.23           C  
ATOM   3480  HB2 PHE B  16      12.023 -55.404 -36.641  1.00 78.23           H  
ATOM   3481  HB3 PHE B  16      12.870 -54.081 -37.436  1.00 78.23           H  
ATOM   3482  O   PHE B  16      10.074 -51.639 -37.662  1.00 78.23           O  
ATOM   3483  CG  PHE B  16      12.107 -53.653 -35.480  1.00 78.23           C  
ATOM   3484  CD1 PHE B  16      12.850 -52.470 -35.320  1.00 78.23           C  
ATOM   3485  HD1 PHE B  16      13.392 -52.039 -36.150  1.00 78.23           H  
ATOM   3486  CD2 PHE B  16      11.383 -54.198 -34.405  1.00 78.23           C  
ATOM   3487  HD2 PHE B  16      10.807 -55.102 -34.537  1.00 78.23           H  
ATOM   3488  CE1 PHE B  16      12.853 -51.826 -34.073  1.00 78.23           C  
ATOM   3489  HE1 PHE B  16      13.394 -50.901 -33.941  1.00 78.23           H  
ATOM   3490  CE2 PHE B  16      11.367 -53.543 -33.170  1.00 78.23           C  
ATOM   3491  HE2 PHE B  16      10.778 -53.929 -32.351  1.00 78.23           H  
ATOM   3492  CZ  PHE B  16      12.082 -52.352 -33.020  1.00 78.23           C  
ATOM   3493  HZ  PHE B  16      11.974 -51.810 -32.092  1.00 78.23           H  
ATOM   3494  N   ASN B  17      11.547 -52.351 -39.194  1.00 81.91           N  
ATOM   3495  H   ASN B  17      12.080 -53.123 -39.565  1.00 81.91           H  
ATOM   3496  CA  ASN B  17      11.650 -51.048 -39.842  1.00 81.91           C  
ATOM   3497  HA  ASN B  17      11.835 -50.294 -39.078  1.00 81.91           H  
ATOM   3498  C   ASN B  17      10.354 -50.633 -40.544  1.00 81.91           C  
ATOM   3499  CB  ASN B  17      12.840 -51.057 -40.801  1.00 81.91           C  
ATOM   3500  HB2 ASN B  17      12.825 -50.139 -41.390  1.00 81.91           H  
ATOM   3501  HB3 ASN B  17      12.774 -51.903 -41.484  1.00 81.91           H  
ATOM   3502  O   ASN B  17      10.119 -49.442 -40.713  1.00 81.91           O  
ATOM   3503  CG  ASN B  17      14.153 -51.055 -40.052  1.00 81.91           C  
ATOM   3504  ND2 ASN B  17      15.139 -51.771 -40.528  1.00 81.91           N  
ATOM   3505 HD21 ASN B  17      14.943 -52.468 -41.232  1.00 81.91           H  
ATOM   3506 HD22 ASN B  17      16.017 -51.686 -40.036  1.00 81.91           H  
ATOM   3507  OD1 ASN B  17      14.318 -50.397 -39.043  1.00 81.91           O  
ATOM   3508  N   PHE B  18       9.499 -51.585 -40.926  1.00 81.47           N  
ATOM   3509  H   PHE B  18       9.774 -52.553 -40.847  1.00 81.47           H  
ATOM   3510  CA  PHE B  18       8.193 -51.292 -41.515  1.00 81.47           C  
ATOM   3511  HA  PHE B  18       8.321 -50.561 -42.315  1.00 81.47           H  
ATOM   3512  C   PHE B  18       7.256 -50.675 -40.480  1.00 81.47           C  
ATOM   3513  CB  PHE B  18       7.583 -52.568 -42.109  1.00 81.47           C  
ATOM   3514  HB2 PHE B  18       7.343 -53.265 -41.307  1.00 81.47           H  
ATOM   3515  HB3 PHE B  18       8.301 -53.061 -42.764  1.00 81.47           H  
ATOM   3516  O   PHE B  18       6.590 -49.681 -40.760  1.00 81.47           O  
ATOM   3517  CG  PHE B  18       6.344 -52.294 -42.927  1.00 81.47           C  
ATOM   3518  CD1 PHE B  18       5.075 -52.643 -42.431  1.00 81.47           C  
ATOM   3519  HD1 PHE B  18       4.980 -53.112 -41.463  1.00 81.47           H  
ATOM   3520  CD2 PHE B  18       6.461 -51.664 -44.180  1.00 81.47           C  
ATOM   3521  HD2 PHE B  18       7.434 -51.387 -44.558  1.00 81.47           H  
ATOM   3522  CE1 PHE B  18       3.926 -52.368 -43.191  1.00 81.47           C  
ATOM   3523  HE1 PHE B  18       2.952 -52.634 -42.810  1.00 81.47           H  
ATOM   3524  CE2 PHE B  18       5.310 -51.380 -44.935  1.00 81.47           C  
ATOM   3525  HE2 PHE B  18       5.401 -50.884 -45.890  1.00 81.47           H  
ATOM   3526  CZ  PHE B  18       4.042 -51.729 -44.438  1.00 81.47           C  
ATOM   3527  HZ  PHE B  18       3.156 -51.502 -45.012  1.00 81.47           H  
ATOM   3528  N   ILE B  19       7.265 -51.209 -39.257  1.00 80.36           N  
ATOM   3529  H   ILE B  19       7.831 -52.029 -39.092  1.00 80.36           H  
ATOM   3530  CA  ILE B  19       6.526 -50.629 -38.132  1.00 80.36           C  
ATOM   3531  HA  ILE B  19       5.482 -50.511 -38.423  1.00 80.36           H  
ATOM   3532  C   ILE B  19       7.058 -49.227 -37.815  1.00 80.36           C  
ATOM   3533  CB  ILE B  19       6.581 -51.567 -36.908  1.00 80.36           C  
ATOM   3534  HB  ILE B  19       7.624 -51.794 -36.687  1.00 80.36           H  
ATOM   3535  O   ILE B  19       6.266 -48.301 -37.671  1.00 80.36           O  
ATOM   3536  CG1 ILE B  19       5.837 -52.887 -37.217  1.00 80.36           C  
ATOM   3537 HG12 ILE B  19       6.147 -53.271 -38.189  1.00 80.36           H  
ATOM   3538 HG13 ILE B  19       4.765 -52.695 -37.270  1.00 80.36           H  
ATOM   3539  CG2 ILE B  19       5.963 -50.888 -35.671  1.00 80.36           C  
ATOM   3540 HG21 ILE B  19       4.936 -50.588 -35.879  1.00 80.36           H  
ATOM   3541 HG22 ILE B  19       6.539 -50.008 -35.386  1.00 80.36           H  
ATOM   3542 HG23 ILE B  19       5.972 -51.564 -34.815  1.00 80.36           H  
ATOM   3543  CD1 ILE B  19       6.098 -53.994 -36.189  1.00 80.36           C  
ATOM   3544 HD11 ILE B  19       5.648 -54.923 -36.542  1.00 80.36           H  
ATOM   3545 HD12 ILE B  19       5.654 -53.740 -35.227  1.00 80.36           H  
ATOM   3546 HD13 ILE B  19       7.171 -54.145 -36.071  1.00 80.36           H  
ATOM   3547  N   PHE B  20       8.381 -49.036 -37.775  1.00 80.83           N  
ATOM   3548  H   PHE B  20       8.989 -49.838 -37.859  1.00 80.83           H  
ATOM   3549  CA  PHE B  20       8.978 -47.710 -37.565  1.00 80.83           C  
ATOM   3550  HA  PHE B  20       8.558 -47.279 -36.656  1.00 80.83           H  
ATOM   3551  C   PHE B  20       8.659 -46.722 -38.689  1.00 80.83           C  
ATOM   3552  CB  PHE B  20      10.494 -47.833 -37.378  1.00 80.83           C  
ATOM   3553  HB2 PHE B  20      10.876 -48.689 -37.934  1.00 80.83           H  
ATOM   3554  HB3 PHE B  20      10.981 -46.945 -37.780  1.00 80.83           H  
ATOM   3555  O   PHE B  20       8.444 -45.543 -38.420  1.00 80.83           O  
ATOM   3556  CG  PHE B  20      10.872 -47.953 -35.921  1.00 80.83           C  
ATOM   3557  CD1 PHE B  20      11.183 -46.798 -35.182  1.00 80.83           C  
ATOM   3558  HD1 PHE B  20      11.227 -45.839 -35.677  1.00 80.83           H  
ATOM   3559  CD2 PHE B  20      10.823 -49.198 -35.274  1.00 80.83           C  
ATOM   3560  HD2 PHE B  20      10.545 -50.089 -35.816  1.00 80.83           H  
ATOM   3561  CE1 PHE B  20      11.460 -46.886 -33.806  1.00 80.83           C  
ATOM   3562  HE1 PHE B  20      11.721 -46.002 -33.243  1.00 80.83           H  
ATOM   3563  CE2 PHE B  20      11.053 -49.271 -33.892  1.00 80.83           C  
ATOM   3564  HE2 PHE B  20      10.899 -50.205 -33.372  1.00 80.83           H  
ATOM   3565  CZ  PHE B  20      11.397 -48.127 -33.158  1.00 80.83           C  
ATOM   3566  HZ  PHE B  20      11.578 -48.192 -32.096  1.00 80.83           H  
ATOM   3567  N   TRP B  21       8.579 -47.191 -39.934  1.00 83.65           N  
ATOM   3568  H   TRP B  21       8.822 -48.157 -40.104  1.00 83.65           H  
ATOM   3569  CA  TRP B  21       8.167 -46.370 -41.066  1.00 83.65           C  
ATOM   3570  HA  TRP B  21       8.788 -45.475 -41.092  1.00 83.65           H  
ATOM   3571  C   TRP B  21       6.714 -45.907 -40.920  1.00 83.65           C  
ATOM   3572  CB  TRP B  21       8.387 -47.156 -42.362  1.00 83.65           C  
ATOM   3573  HB2 TRP B  21       7.804 -48.077 -42.329  1.00 83.65           H  
ATOM   3574  HB3 TRP B  21       9.438 -47.436 -42.433  1.00 83.65           H  
ATOM   3575  O   TRP B  21       6.441 -44.716 -41.056  1.00 83.65           O  
ATOM   3576  CG  TRP B  21       8.024 -46.418 -43.605  1.00 83.65           C  
ATOM   3577  CD1 TRP B  21       8.552 -45.239 -43.989  1.00 83.65           C  
ATOM   3578  HD1 TRP B  21       9.295 -44.699 -43.422  1.00 83.65           H  
ATOM   3579  CD2 TRP B  21       7.020 -46.746 -44.609  1.00 83.65           C  
ATOM   3580  CE2 TRP B  21       7.038 -45.726 -45.609  1.00 83.65           C  
ATOM   3581  CE3 TRP B  21       6.079 -47.785 -44.763  1.00 83.65           C  
ATOM   3582  HE3 TRP B  21       6.015 -48.556 -44.009  1.00 83.65           H  
ATOM   3583  NE1 TRP B  21       7.988 -44.829 -45.177  1.00 83.65           N  
ATOM   3584  HE1 TRP B  21       8.199 -43.946 -45.620  1.00 83.65           H  
ATOM   3585  CH2 TRP B  21       5.254 -46.791 -46.840  1.00 83.65           C  
ATOM   3586  HH2 TRP B  21       4.565 -46.808 -47.672  1.00 83.65           H  
ATOM   3587  CZ2 TRP B  21       6.180 -45.743 -46.716  1.00 83.65           C  
ATOM   3588  HZ2 TRP B  21       6.209 -44.944 -47.442  1.00 83.65           H  
ATOM   3589  CZ3 TRP B  21       5.202 -47.804 -45.865  1.00 83.65           C  
ATOM   3590  HZ3 TRP B  21       4.468 -48.591 -45.951  1.00 83.65           H  
ATOM   3591  N   LEU B  22       5.800 -46.813 -40.556  1.00 81.66           N  
ATOM   3592  H   LEU B  22       6.091 -47.775 -40.460  1.00 81.66           H  
ATOM   3593  CA  LEU B  22       4.397 -46.477 -40.288  1.00 81.66           C  
ATOM   3594  HA  LEU B  22       3.991 -45.938 -41.144  1.00 81.66           H  
ATOM   3595  C   LEU B  22       4.239 -45.546 -39.081  1.00 81.66           C  
ATOM   3596  CB  LEU B  22       3.592 -47.767 -40.061  1.00 81.66           C  
ATOM   3597  HB2 LEU B  22       2.616 -47.496 -39.657  1.00 81.66           H  
ATOM   3598  HB3 LEU B  22       4.101 -48.370 -39.310  1.00 81.66           H  
ATOM   3599  O   LEU B  22       3.477 -44.584 -39.148  1.00 81.66           O  
ATOM   3600  CG  LEU B  22       3.365 -48.621 -41.319  1.00 81.66           C  
ATOM   3601  HG  LEU B  22       4.320 -48.879 -41.778  1.00 81.66           H  
ATOM   3602  CD1 LEU B  22       2.652 -49.910 -40.908  1.00 81.66           C  
ATOM   3603 HD11 LEU B  22       1.717 -49.676 -40.399  1.00 81.66           H  
ATOM   3604 HD12 LEU B  22       3.297 -50.484 -40.242  1.00 81.66           H  
ATOM   3605 HD13 LEU B  22       2.437 -50.507 -41.794  1.00 81.66           H  
ATOM   3606  CD2 LEU B  22       2.500 -47.907 -42.360  1.00 81.66           C  
ATOM   3607 HD21 LEU B  22       2.294 -48.581 -43.191  1.00 81.66           H  
ATOM   3608 HD22 LEU B  22       1.560 -47.585 -41.913  1.00 81.66           H  
ATOM   3609 HD23 LEU B  22       3.030 -47.040 -42.757  1.00 81.66           H  
ATOM   3610  N   ALA B  23       4.978 -45.791 -37.999  1.00 83.20           N  
ATOM   3611  H   ALA B  23       5.552 -46.623 -37.983  1.00 83.20           H  
ATOM   3612  CA  ALA B  23       4.984 -44.922 -36.827  1.00 83.20           C  
ATOM   3613  HA  ALA B  23       3.959 -44.796 -36.478  1.00 83.20           H  
ATOM   3614  C   ALA B  23       5.532 -43.529 -37.169  1.00 83.20           C  
ATOM   3615  CB  ALA B  23       5.795 -45.595 -35.716  1.00 83.20           C  
ATOM   3616  HB1 ALA B  23       6.829 -45.728 -36.034  1.00 83.20           H  
ATOM   3617  HB2 ALA B  23       5.776 -44.971 -34.822  1.00 83.20           H  
ATOM   3618  HB3 ALA B  23       5.364 -46.567 -35.479  1.00 83.20           H  
ATOM   3619  O   ALA B  23       4.950 -42.529 -36.765  1.00 83.20           O  
ATOM   3620  N   GLY B  24       6.595 -43.450 -37.974  1.00 82.08           N  
ATOM   3621  H   GLY B  24       7.057 -44.304 -38.250  1.00 82.08           H  
ATOM   3622  CA  GLY B  24       7.134 -42.186 -38.471  1.00 82.08           C  
ATOM   3623  HA2 GLY B  24       8.006 -42.392 -39.091  1.00 82.08           H  
ATOM   3624  HA3 GLY B  24       7.434 -41.561 -37.630  1.00 82.08           H  
ATOM   3625  C   GLY B  24       6.121 -41.413 -39.313  1.00 82.08           C  
ATOM   3626  O   GLY B  24       5.947 -40.216 -39.103  1.00 82.08           O  
ATOM   3627  N   ILE B  25       5.386 -42.098 -40.197  1.00 81.72           N  
ATOM   3628  H   ILE B  25       5.590 -43.078 -40.336  1.00 81.72           H  
ATOM   3629  CA  ILE B  25       4.277 -41.496 -40.953  1.00 81.72           C  
ATOM   3630  HA  ILE B  25       4.656 -40.626 -41.489  1.00 81.72           H  
ATOM   3631  C   ILE B  25       3.189 -40.989 -40.005  1.00 81.72           C  
ATOM   3632  CB  ILE B  25       3.699 -42.487 -41.990  1.00 81.72           C  
ATOM   3633  HB  ILE B  25       3.473 -43.429 -41.491  1.00 81.72           H  
ATOM   3634  O   ILE B  25       2.712 -39.873 -40.184  1.00 81.72           O  
ATOM   3635  CG1 ILE B  25       4.731 -42.747 -43.106  1.00 81.72           C  
ATOM   3636 HG12 ILE B  25       5.714 -42.920 -42.668  1.00 81.72           H  
ATOM   3637 HG13 ILE B  25       4.809 -41.862 -43.738  1.00 81.72           H  
ATOM   3638  CG2 ILE B  25       2.396 -41.945 -42.618  1.00 81.72           C  
ATOM   3639 HG21 ILE B  25       2.012 -42.628 -43.375  1.00 81.72           H  
ATOM   3640 HG22 ILE B  25       1.617 -41.846 -41.863  1.00 81.72           H  
ATOM   3641 HG23 ILE B  25       2.576 -40.970 -43.073  1.00 81.72           H  
ATOM   3642  CD1 ILE B  25       4.401 -43.958 -43.984  1.00 81.72           C  
ATOM   3643 HD11 ILE B  25       3.436 -43.842 -44.479  1.00 81.72           H  
ATOM   3644 HD12 ILE B  25       5.165 -44.040 -44.756  1.00 81.72           H  
ATOM   3645 HD13 ILE B  25       4.399 -44.867 -43.382  1.00 81.72           H  
ATOM   3646  N   ALA B  26       2.811 -41.768 -38.989  1.00 84.34           N  
ATOM   3647  H   ALA B  26       3.216 -42.689 -38.906  1.00 84.34           H  
ATOM   3648  CA  ALA B  26       1.785 -41.371 -38.030  1.00 84.34           C  
ATOM   3649  HA  ALA B  26       0.885 -41.096 -38.579  1.00 84.34           H  
ATOM   3650  C   ALA B  26       2.208 -40.142 -37.208  1.00 84.34           C  
ATOM   3651  CB  ALA B  26       1.450 -42.571 -37.137  1.00 84.34           C  
ATOM   3652  HB1 ALA B  26       0.644 -42.303 -36.455  1.00 84.34           H  
ATOM   3653  HB2 ALA B  26       2.323 -42.865 -36.555  1.00 84.34           H  
ATOM   3654  HB3 ALA B  26       1.129 -43.412 -37.753  1.00 84.34           H  
ATOM   3655  O   ALA B  26       1.445 -39.186 -37.099  1.00 84.34           O  
ATOM   3656  N   VAL B  27       3.436 -40.119 -36.684  1.00 85.12           N  
ATOM   3657  H   VAL B  27       4.017 -40.937 -36.800  1.00 85.12           H  
ATOM   3658  CA  VAL B  27       3.977 -38.979 -35.924  1.00 85.12           C  
ATOM   3659  HA  VAL B  27       3.279 -38.723 -35.127  1.00 85.12           H  
ATOM   3660  C   VAL B  27       4.112 -37.746 -36.813  1.00 85.12           C  
ATOM   3661  CB  VAL B  27       5.330 -39.342 -35.283  1.00 85.12           C  
ATOM   3662  HB  VAL B  27       6.000 -39.727 -36.053  1.00 85.12           H  
ATOM   3663  O   VAL B  27       3.746 -36.649 -36.396  1.00 85.12           O  
ATOM   3664  CG1 VAL B  27       6.000 -38.140 -34.607  1.00 85.12           C  
ATOM   3665 HG11 VAL B  27       6.259 -37.377 -35.340  1.00 85.12           H  
ATOM   3666 HG12 VAL B  27       5.326 -37.709 -33.866  1.00 85.12           H  
ATOM   3667 HG13 VAL B  27       6.919 -38.455 -34.114  1.00 85.12           H  
ATOM   3668  CG2 VAL B  27       5.148 -40.413 -34.199  1.00 85.12           C  
ATOM   3669 HG21 VAL B  27       4.553 -40.016 -33.377  1.00 85.12           H  
ATOM   3670 HG22 VAL B  27       6.123 -40.720 -33.821  1.00 85.12           H  
ATOM   3671 HG23 VAL B  27       4.643 -41.292 -34.600  1.00 85.12           H  
ATOM   3672  N   LEU B  28       4.575 -37.914 -38.054  1.00 84.94           N  
ATOM   3673  H   LEU B  28       4.871 -38.835 -38.344  1.00 84.94           H  
ATOM   3674  CA  LEU B  28       4.643 -36.828 -39.027  1.00 84.94           C  
ATOM   3675  HA  LEU B  28       5.226 -36.017 -38.591  1.00 84.94           H  
ATOM   3676  C   LEU B  28       3.244 -36.286 -39.340  1.00 84.94           C  
ATOM   3677  CB  LEU B  28       5.344 -37.341 -40.297  1.00 84.94           C  
ATOM   3678  HB2 LEU B  28       4.746 -38.147 -40.721  1.00 84.94           H  
ATOM   3679  HB3 LEU B  28       6.316 -37.753 -40.027  1.00 84.94           H  
ATOM   3680  O   LEU B  28       3.055 -35.075 -39.362  1.00 84.94           O  
ATOM   3681  CG  LEU B  28       5.548 -36.262 -41.372  1.00 84.94           C  
ATOM   3682  HG  LEU B  28       4.597 -35.777 -41.593  1.00 84.94           H  
ATOM   3683  CD1 LEU B  28       6.556 -35.207 -40.921  1.00 84.94           C  
ATOM   3684 HD11 LEU B  28       7.485 -35.686 -40.614  1.00 84.94           H  
ATOM   3685 HD12 LEU B  28       6.754 -34.509 -41.734  1.00 84.94           H  
ATOM   3686 HD13 LEU B  28       6.149 -34.648 -40.078  1.00 84.94           H  
ATOM   3687  CD2 LEU B  28       6.053 -36.902 -42.663  1.00 84.94           C  
ATOM   3688 HD21 LEU B  28       7.004 -37.402 -42.484  1.00 84.94           H  
ATOM   3689 HD22 LEU B  28       5.326 -37.633 -43.017  1.00 84.94           H  
ATOM   3690 HD23 LEU B  28       6.180 -36.136 -43.429  1.00 84.94           H  
ATOM   3691  N   ALA B  29       2.263 -37.166 -39.540  1.00 82.51           N  
ATOM   3692  H   ALA B  29       2.484 -38.151 -39.527  1.00 82.51           H  
ATOM   3693  CA  ALA B  29       0.882 -36.783 -39.802  1.00 82.51           C  
ATOM   3694  HA  ALA B  29       0.865 -36.104 -40.655  1.00 82.51           H  
ATOM   3695  C   ALA B  29       0.267 -36.040 -38.614  1.00 82.51           C  
ATOM   3696  CB  ALA B  29       0.071 -38.031 -40.168  1.00 82.51           C  
ATOM   3697  HB1 ALA B  29       0.500 -38.506 -41.050  1.00 82.51           H  
ATOM   3698  HB2 ALA B  29      -0.958 -37.744 -40.385  1.00 82.51           H  
ATOM   3699  HB3 ALA B  29       0.074 -38.740 -39.340  1.00 82.51           H  
ATOM   3700  O   ALA B  29      -0.376 -35.021 -38.826  1.00 82.51           O  
ATOM   3701  N   ILE B  30       0.511 -36.482 -37.379  1.00 80.76           N  
ATOM   3702  H   ILE B  30       1.012 -37.353 -37.273  1.00 80.76           H  
ATOM   3703  CA  ILE B  30       0.055 -35.785 -36.169  1.00 80.76           C  
ATOM   3704  HA  ILE B  30      -1.011 -35.578 -36.263  1.00 80.76           H  
ATOM   3705  C   ILE B  30       0.762 -34.438 -36.024  1.00 80.76           C  
ATOM   3706  CB  ILE B  30       0.261 -36.668 -34.920  1.00 80.76           C  
ATOM   3707  HB  ILE B  30       1.291 -37.025 -34.914  1.00 80.76           H  
ATOM   3708  O   ILE B  30       0.113 -33.445 -35.725  1.00 80.76           O  
ATOM   3709  CG1 ILE B  30      -0.694 -37.882 -34.970  1.00 80.76           C  
ATOM   3710 HG12 ILE B  30      -0.695 -38.318 -35.970  1.00 80.76           H  
ATOM   3711 HG13 ILE B  30      -1.712 -37.554 -34.761  1.00 80.76           H  
ATOM   3712  CG2 ILE B  30       0.016 -35.869 -33.623  1.00 80.76           C  
ATOM   3713 HG21 ILE B  30       0.756 -35.077 -33.510  1.00 80.76           H  
ATOM   3714 HG22 ILE B  30       0.105 -36.514 -32.749  1.00 80.76           H  
ATOM   3715 HG23 ILE B  30      -0.980 -35.426 -33.636  1.00 80.76           H  
ATOM   3716  CD1 ILE B  30      -0.313 -38.996 -33.987  1.00 80.76           C  
ATOM   3717 HD11 ILE B  30       0.720 -39.301 -34.153  1.00 80.76           H  
ATOM   3718 HD12 ILE B  30      -0.964 -39.855 -34.150  1.00 80.76           H  
ATOM   3719 HD13 ILE B  30      -0.435 -38.662 -32.956  1.00 80.76           H  
ATOM   3720  N   GLY B  31       2.072 -34.370 -36.267  1.00 77.31           N  
ATOM   3721  H   GLY B  31       2.570 -35.224 -36.476  1.00 77.31           H  
ATOM   3722  CA  GLY B  31       2.824 -33.118 -36.207  1.00 77.31           C  
ATOM   3723  HA2 GLY B  31       3.876 -33.328 -36.402  1.00 77.31           H  
ATOM   3724  HA3 GLY B  31       2.726 -32.678 -35.214  1.00 77.31           H  
ATOM   3725  C   GLY B  31       2.330 -32.107 -37.237  1.00 77.31           C  
ATOM   3726  O   GLY B  31       2.109 -30.945 -36.908  1.00 77.31           O  
ATOM   3727  N   LEU B  32       2.094 -32.556 -38.471  1.00 79.86           N  
ATOM   3728  H   LEU B  32       2.294 -33.525 -38.670  1.00 79.86           H  
ATOM   3729  CA  LEU B  32       1.513 -31.737 -39.534  1.00 79.86           C  
ATOM   3730  HA  LEU B  32       2.063 -30.798 -39.599  1.00 79.86           H  
ATOM   3731  C   LEU B  32       0.056 -31.377 -39.240  1.00 79.86           C  
ATOM   3732  CB  LEU B  32       1.616 -32.481 -40.875  1.00 79.86           C  
ATOM   3733  HB2 LEU B  32       1.170 -33.468 -40.751  1.00 79.86           H  
ATOM   3734  HB3 LEU B  32       1.026 -31.946 -41.620  1.00 79.86           H  
ATOM   3735  O   LEU B  32      -0.354 -30.255 -39.513  1.00 79.86           O  
ATOM   3736  CG  LEU B  32       3.049 -32.637 -41.412  1.00 79.86           C  
ATOM   3737  HG  LEU B  32       3.706 -33.035 -40.638  1.00 79.86           H  
ATOM   3738  CD1 LEU B  32       3.037 -33.602 -42.598  1.00 79.86           C  
ATOM   3739 HD11 LEU B  32       2.653 -34.568 -42.272  1.00 79.86           H  
ATOM   3740 HD12 LEU B  32       2.399 -33.216 -43.394  1.00 79.86           H  
ATOM   3741 HD13 LEU B  32       4.051 -33.736 -42.975  1.00 79.86           H  
ATOM   3742  CD2 LEU B  32       3.651 -31.319 -41.901  1.00 79.86           C  
ATOM   3743 HD21 LEU B  32       3.115 -30.986 -42.791  1.00 79.86           H  
ATOM   3744 HD22 LEU B  32       3.598 -30.559 -41.121  1.00 79.86           H  
ATOM   3745 HD23 LEU B  32       4.697 -31.479 -42.159  1.00 79.86           H  
ATOM   3746  N   TRP B  33      -0.719 -32.291 -38.661  1.00 76.79           N  
ATOM   3747  H   TRP B  33      -0.359 -33.220 -38.500  1.00 76.79           H  
ATOM   3748  CA  TRP B  33      -2.086 -32.006 -38.253  1.00 76.79           C  
ATOM   3749  HA  TRP B  33      -2.624 -31.580 -39.100  1.00 76.79           H  
ATOM   3750  C   TRP B  33      -2.095 -30.947 -37.161  1.00 76.79           C  
ATOM   3751  CB  TRP B  33      -2.822 -33.275 -37.830  1.00 76.79           C  
ATOM   3752  HB2 TRP B  33      -2.889 -33.952 -38.681  1.00 76.79           H  
ATOM   3753  HB3 TRP B  33      -2.256 -33.774 -37.043  1.00 76.79           H  
ATOM   3754  O   TRP B  33      -2.676 -29.905 -37.383  1.00 76.79           O  
ATOM   3755  CG  TRP B  33      -4.201 -33.005 -37.324  1.00 76.79           C  
ATOM   3756  CD1 TRP B  33      -5.261 -32.628 -38.076  1.00 76.79           C  
ATOM   3757  HD1 TRP B  33      -5.245 -32.490 -39.147  1.00 76.79           H  
ATOM   3758  CD2 TRP B  33      -4.660 -32.975 -35.939  1.00 76.79           C  
ATOM   3759  CE2 TRP B  33      -6.028 -32.575 -35.930  1.00 76.79           C  
ATOM   3760  CE3 TRP B  33      -4.046 -33.214 -34.689  1.00 76.79           C  
ATOM   3761  HE3 TRP B  33      -3.006 -33.502 -34.658  1.00 76.79           H  
ATOM   3762  NE1 TRP B  33      -6.343 -32.375 -37.255  1.00 76.79           N  
ATOM   3763  HE1 TRP B  33      -7.207 -31.952 -37.563  1.00 76.79           H  
ATOM   3764  CH2 TRP B  33      -6.119 -32.665 -33.516  1.00 76.79           C  
ATOM   3765  HH2 TRP B  33      -6.660 -32.513 -32.595  1.00 76.79           H  
ATOM   3766  CZ2 TRP B  33      -6.754 -32.419 -34.744  1.00 76.79           C  
ATOM   3767  HZ2 TRP B  33      -7.768 -32.050 -34.770  1.00 76.79           H  
ATOM   3768  CZ3 TRP B  33      -4.770 -33.064 -33.490  1.00 76.79           C  
ATOM   3769  HZ3 TRP B  33      -4.286 -33.234 -32.539  1.00 76.79           H  
ATOM   3770  N   LEU B  34      -1.348 -31.103 -36.067  1.00 72.69           N  
ATOM   3771  H   LEU B  34      -0.861 -31.978 -35.936  1.00 72.69           H  
ATOM   3772  CA  LEU B  34      -1.233 -30.065 -35.040  1.00 72.69           C  
ATOM   3773  HA  LEU B  34      -2.209 -29.917 -34.577  1.00 72.69           H  
ATOM   3774  C   LEU B  34      -0.828 -28.728 -35.660  1.00 72.69           C  
ATOM   3775  CB  LEU B  34      -0.205 -30.494 -33.982  1.00 72.69           C  
ATOM   3776  HB2 LEU B  34       0.701 -30.825 -34.491  1.00 72.69           H  
ATOM   3777  HB3 LEU B  34       0.053 -29.630 -33.369  1.00 72.69           H  
ATOM   3778  O   LEU B  34      -1.452 -27.711 -35.385  1.00 72.69           O  
ATOM   3779  CG  LEU B  34      -0.705 -31.612 -33.052  1.00 72.69           C  
ATOM   3780  HG  LEU B  34      -1.131 -32.426 -33.639  1.00 72.69           H  
ATOM   3781  CD1 LEU B  34       0.473 -32.164 -32.250  1.00 72.69           C  
ATOM   3782 HD11 LEU B  34       0.913 -31.377 -31.637  1.00 72.69           H  
ATOM   3783 HD12 LEU B  34       0.127 -32.973 -31.605  1.00 72.69           H  
ATOM   3784 HD13 LEU B  34       1.222 -32.559 -32.936  1.00 72.69           H  
ATOM   3785  CD2 LEU B  34      -1.759 -31.107 -32.067  1.00 72.69           C  
ATOM   3786 HD21 LEU B  34      -2.645 -30.767 -32.604  1.00 72.69           H  
ATOM   3787 HD22 LEU B  34      -2.063 -31.920 -31.407  1.00 72.69           H  
ATOM   3788 HD23 LEU B  34      -1.358 -30.291 -31.466  1.00 72.69           H  
ATOM   3789  N   ARG B  35       0.167 -28.736 -36.550  1.00 73.66           N  
ATOM   3790  H   ARG B  35       0.611 -29.626 -36.726  1.00 73.66           H  
ATOM   3791  CA  ARG B  35       0.683 -27.553 -37.244  1.00 73.66           C  
ATOM   3792  HA  ARG B  35       1.046 -26.845 -36.499  1.00 73.66           H  
ATOM   3793  C   ARG B  35      -0.350 -26.806 -38.088  1.00 73.66           C  
ATOM   3794  CB  ARG B  35       1.829 -28.046 -38.134  1.00 73.66           C  
ATOM   3795  HB2 ARG B  35       2.570 -28.527 -37.495  1.00 73.66           H  
ATOM   3796  HB3 ARG B  35       1.448 -28.791 -38.832  1.00 73.66           H  
ATOM   3797  O   ARG B  35      -0.279 -25.579 -38.160  1.00 73.66           O  
ATOM   3798  CG  ARG B  35       2.521 -26.976 -38.963  1.00 73.66           C  
ATOM   3799  HG2 ARG B  35       3.219 -27.460 -39.647  1.00 73.66           H  
ATOM   3800  HG3 ARG B  35       1.806 -26.399 -39.549  1.00 73.66           H  
ATOM   3801  CD  ARG B  35       3.289 -26.090 -38.011  1.00 73.66           C  
ATOM   3802  HD2 ARG B  35       4.000 -26.715 -37.470  1.00 73.66           H  
ATOM   3803  HD3 ARG B  35       2.607 -25.621 -37.303  1.00 73.66           H  
ATOM   3804  NE  ARG B  35       3.966 -25.048 -38.764  1.00 73.66           N  
ATOM   3805  HE  ARG B  35       3.515 -24.717 -39.605  1.00 73.66           H  
ATOM   3806  NH1 ARG B  35       5.625 -24.813 -37.253  1.00 73.66           N  
ATOM   3807 HH11 ARG B  35       5.191 -25.525 -36.683  1.00 73.66           H  
ATOM   3808 HH12 ARG B  35       6.407 -24.300 -36.871  1.00 73.66           H  
ATOM   3809  NH2 ARG B  35       5.496 -23.465 -39.084  1.00 73.66           N  
ATOM   3810 HH21 ARG B  35       4.893 -23.033 -39.769  1.00 73.66           H  
ATOM   3811 HH22 ARG B  35       6.339 -22.996 -38.786  1.00 73.66           H  
ATOM   3812  CZ  ARG B  35       5.044 -24.443 -38.360  1.00 73.66           C  
ATOM   3813  N   PHE B  36      -1.218 -27.531 -38.785  1.00 68.39           N  
ATOM   3814  H   PHE B  36      -1.193 -28.535 -38.676  1.00 68.39           H  
ATOM   3815  CA  PHE B  36      -2.132 -26.970 -39.782  1.00 68.39           C  
ATOM   3816  HA  PHE B  36      -1.901 -25.916 -39.934  1.00 68.39           H  
ATOM   3817  C   PHE B  36      -3.597 -27.000 -39.363  1.00 68.39           C  
ATOM   3818  CB  PHE B  36      -1.942 -27.700 -41.118  1.00 68.39           C  
ATOM   3819  HB2 PHE B  36      -2.713 -27.367 -41.812  1.00 68.39           H  
ATOM   3820  HB3 PHE B  36      -2.087 -28.769 -40.963  1.00 68.39           H  
ATOM   3821  O   PHE B  36      -4.415 -26.334 -39.999  1.00 68.39           O  
ATOM   3822  CG  PHE B  36      -0.602 -27.445 -41.777  1.00 68.39           C  
ATOM   3823  CD1 PHE B  36      -0.246 -26.135 -42.149  1.00 68.39           C  
ATOM   3824  HD1 PHE B  36      -0.928 -25.320 -41.956  1.00 68.39           H  
ATOM   3825  CD2 PHE B  36       0.278 -28.507 -42.052  1.00 68.39           C  
ATOM   3826  HD2 PHE B  36      -0.003 -29.520 -41.807  1.00 68.39           H  
ATOM   3827  CE1 PHE B  36       0.985 -25.885 -42.777  1.00 68.39           C  
ATOM   3828  HE1 PHE B  36       1.246 -24.879 -43.070  1.00 68.39           H  
ATOM   3829  CE2 PHE B  36       1.512 -28.255 -42.674  1.00 68.39           C  
ATOM   3830  HE2 PHE B  36       2.180 -29.073 -42.900  1.00 68.39           H  
ATOM   3831  CZ  PHE B  36       1.868 -26.946 -43.037  1.00 68.39           C  
ATOM   3832  HZ  PHE B  36       2.809 -26.761 -43.533  1.00 68.39           H  
ATOM   3833  N   ASP B  37      -3.936 -27.749 -38.323  1.00 59.46           N  
ATOM   3834  H   ASP B  37      -3.233 -28.284 -37.832  1.00 59.46           H  
ATOM   3835  CA  ASP B  37      -5.295 -27.856 -37.836  1.00 59.46           C  
ATOM   3836  HA  ASP B  37      -5.927 -28.096 -38.691  1.00 59.46           H  
ATOM   3837  C   ASP B  37      -5.747 -26.521 -37.273  1.00 59.46           C  
ATOM   3838  CB  ASP B  37      -5.476 -28.979 -36.809  1.00 59.46           C  
ATOM   3839  HB2 ASP B  37      -5.188 -29.925 -37.270  1.00 59.46           H  
ATOM   3840  HB3 ASP B  37      -4.844 -28.798 -35.940  1.00 59.46           H  
ATOM   3841  O   ASP B  37      -5.026 -25.842 -36.552  1.00 59.46           O  
ATOM   3842  CG  ASP B  37      -6.943 -29.078 -36.391  1.00 59.46           C  
ATOM   3843  OD1 ASP B  37      -7.812 -28.810 -37.261  1.00 59.46           O  
ATOM   3844  OD2 ASP B  37      -7.208 -29.335 -35.205  1.00 59.46           O  
ATOM   3845  N   SER B  38      -6.968 -26.153 -37.629  1.00 57.06           N  
ATOM   3846  H   SER B  38      -7.515 -26.864 -38.092  1.00 57.06           H  
ATOM   3847  CA  SER B  38      -7.589 -24.876 -37.310  1.00 57.06           C  
ATOM   3848  HA  SER B  38      -6.998 -24.076 -37.757  1.00 57.06           H  
ATOM   3849  C   SER B  38      -7.679 -24.600 -35.807  1.00 57.06           C  
ATOM   3850  CB  SER B  38      -8.981 -24.853 -37.938  1.00 57.06           C  
ATOM   3851  HB2 SER B  38      -8.886 -24.971 -39.017  1.00 57.06           H  
ATOM   3852  HB3 SER B  38      -9.445 -23.887 -37.737  1.00 57.06           H  
ATOM   3853  O   SER B  38      -7.502 -23.455 -35.387  1.00 57.06           O  
ATOM   3854  OG  SER B  38      -9.813 -25.882 -37.425  1.00 57.06           O  
ATOM   3855  HG  SER B  38      -9.412 -26.747 -37.541  1.00 57.06           H  
ATOM   3856  N   GLN B  39      -7.905 -25.628 -34.984  1.00 54.32           N  
ATOM   3857  H   GLN B  39      -7.986 -26.560 -35.364  1.00 54.32           H  
ATOM   3858  CA  GLN B  39      -8.082 -25.437 -33.546  1.00 54.32           C  
ATOM   3859  HA  GLN B  39      -8.771 -24.608 -33.385  1.00 54.32           H  
ATOM   3860  C   GLN B  39      -6.761 -25.052 -32.876  1.00 54.32           C  
ATOM   3861  CB  GLN B  39      -8.692 -26.689 -32.909  1.00 54.32           C  
ATOM   3862  HB2 GLN B  39      -8.100 -27.568 -33.162  1.00 54.32           H  
ATOM   3863  HB3 GLN B  39      -8.669 -26.559 -31.827  1.00 54.32           H  
ATOM   3864  O   GLN B  39      -6.679 -24.025 -32.197  1.00 54.32           O  
ATOM   3865  CG  GLN B  39     -10.152 -26.901 -33.339  1.00 54.32           C  
ATOM   3866  HG2 GLN B  39     -10.189 -27.205 -34.385  1.00 54.32           H  
ATOM   3867  HG3 GLN B  39     -10.697 -25.963 -33.232  1.00 54.32           H  
ATOM   3868  CD  GLN B  39     -10.858 -27.958 -32.495  1.00 54.32           C  
ATOM   3869  NE2 GLN B  39     -12.167 -28.053 -32.571  1.00 54.32           N  
ATOM   3870 HE21 GLN B  39     -12.702 -27.455 -33.185  1.00 54.32           H  
ATOM   3871 HE22 GLN B  39     -12.580 -28.755 -31.974  1.00 54.32           H  
ATOM   3872  OE1 GLN B  39     -10.271 -28.698 -31.727  1.00 54.32           O  
ATOM   3873  N   THR B  40      -5.690 -25.796 -33.145  1.00 53.07           N  
ATOM   3874  H   THR B  40      -5.785 -26.618 -33.724  1.00 53.07           H  
ATOM   3875  CA  THR B  40      -4.328 -25.432 -32.728  1.00 53.07           C  
ATOM   3876  HA  THR B  40      -4.338 -25.169 -31.670  1.00 53.07           H  
ATOM   3877  C   THR B  40      -3.802 -24.222 -33.477  1.00 53.07           C  
ATOM   3878  CB  THR B  40      -3.345 -26.589 -32.934  1.00 53.07           C  
ATOM   3879  HB  THR B  40      -2.334 -26.202 -33.065  1.00 53.07           H  
ATOM   3880  O   THR B  40      -3.000 -23.476 -32.923  1.00 53.07           O  
ATOM   3881  CG2 THR B  40      -3.350 -27.529 -31.735  1.00 53.07           C  
ATOM   3882 HG21 THR B  40      -2.643 -28.339 -31.915  1.00 53.07           H  
ATOM   3883 HG22 THR B  40      -3.049 -26.990 -30.837  1.00 53.07           H  
ATOM   3884 HG23 THR B  40      -4.346 -27.948 -31.596  1.00 53.07           H  
ATOM   3885  OG1 THR B  40      -3.718 -27.335 -34.061  1.00 53.07           O  
ATOM   3886  HG1 THR B  40      -2.947 -27.455 -34.620  1.00 53.07           H  
ATOM   3887  N   LYS B  41      -4.285 -23.949 -34.693  1.00 54.49           N  
ATOM   3888  H   LYS B  41      -4.839 -24.658 -35.152  1.00 54.49           H  
ATOM   3889  CA  LYS B  41      -3.948 -22.729 -35.425  1.00 54.49           C  
ATOM   3890  HA  LYS B  41      -2.866 -22.711 -35.553  1.00 54.49           H  
ATOM   3891  C   LYS B  41      -4.337 -21.483 -34.644  1.00 54.49           C  
ATOM   3892  CB  LYS B  41      -4.587 -22.721 -36.815  1.00 54.49           C  
ATOM   3893  HB2 LYS B  41      -5.640 -22.449 -36.741  1.00 54.49           H  
ATOM   3894  HB3 LYS B  41      -4.491 -23.704 -37.276  1.00 54.49           H  
ATOM   3895  O   LYS B  41      -3.586 -20.524 -34.684  1.00 54.49           O  
ATOM   3896  CG  LYS B  41      -3.868 -21.755 -37.747  1.00 54.49           C  
ATOM   3897  HG2 LYS B  41      -3.883 -20.751 -37.323  1.00 54.49           H  
ATOM   3898  HG3 LYS B  41      -2.836 -22.078 -37.882  1.00 54.49           H  
ATOM   3899  CD  LYS B  41      -4.590 -21.737 -39.091  1.00 54.49           C  
ATOM   3900  HD2 LYS B  41      -5.598 -21.357 -38.929  1.00 54.49           H  
ATOM   3901  HD3 LYS B  41      -4.641 -22.740 -39.513  1.00 54.49           H  
ATOM   3902  CE  LYS B  41      -3.810 -20.814 -40.022  1.00 54.49           C  
ATOM   3903  HE2 LYS B  41      -3.248 -20.113 -39.406  1.00 54.49           H  
ATOM   3904  HE3 LYS B  41      -3.105 -21.400 -40.614  1.00 54.49           H  
ATOM   3905  NZ  LYS B  41      -4.729 -20.025 -40.860  1.00 54.49           N  
ATOM   3906  HZ1 LYS B  41      -5.415 -20.607 -41.319  1.00 54.49           H  
ATOM   3907  HZ2 LYS B  41      -5.181 -19.374 -40.235  1.00 54.49           H  
ATOM   3908  HZ3 LYS B  41      -4.217 -19.455 -41.518  1.00 54.49           H  
ATOM   3909  N   SER B  42      -5.432 -21.495 -33.883  1.00 51.89           N  
ATOM   3910  H   SER B  42      -6.042 -22.299 -33.923  1.00 51.89           H  
ATOM   3911  CA  SER B  42      -5.775 -20.347 -33.029  1.00 51.89           C  
ATOM   3912  HA  SER B  42      -5.748 -19.449 -33.645  1.00 51.89           H  
ATOM   3913  C   SER B  42      -4.769 -20.140 -31.888  1.00 51.89           C  
ATOM   3914  CB  SER B  42      -7.195 -20.486 -32.481  1.00 51.89           C  
ATOM   3915  HB2 SER B  42      -7.481 -19.539 -32.025  1.00 51.89           H  
ATOM   3916  HB3 SER B  42      -7.885 -20.685 -33.301  1.00 51.89           H  
ATOM   3917  O   SER B  42      -4.382 -19.006 -31.598  1.00 51.89           O  
ATOM   3918  OG  SER B  42      -7.277 -21.506 -31.499  1.00 51.89           O  
ATOM   3919  HG  SER B  42      -7.100 -22.366 -31.887  1.00 51.89           H  
ATOM   3920  N   ILE B  43      -4.281 -21.235 -31.293  1.00 50.44           N  
ATOM   3921  H   ILE B  43      -4.649 -22.131 -31.579  1.00 50.44           H  
ATOM   3922  CA  ILE B  43      -3.194 -21.208 -30.306  1.00 50.44           C  
ATOM   3923  HA  ILE B  43      -3.468 -20.517 -29.509  1.00 50.44           H  
ATOM   3924  C   ILE B  43      -1.929 -20.653 -30.975  1.00 50.44           C  
ATOM   3925  CB  ILE B  43      -2.970 -22.610 -29.682  1.00 50.44           C  
ATOM   3926  HB  ILE B  43      -2.679 -23.308 -30.467  1.00 50.44           H  
ATOM   3927  O   ILE B  43      -1.287 -19.755 -30.436  1.00 50.44           O  
ATOM   3928  CG1 ILE B  43      -4.276 -23.134 -29.031  1.00 50.44           C  
ATOM   3929 HG12 ILE B  43      -4.577 -22.459 -28.230  1.00 50.44           H  
ATOM   3930 HG13 ILE B  43      -5.072 -23.146 -29.775  1.00 50.44           H  
ATOM   3931  CG2 ILE B  43      -1.820 -22.566 -28.658  1.00 50.44           C  
ATOM   3932 HG21 ILE B  43      -1.604 -23.566 -28.282  1.00 50.44           H  
ATOM   3933 HG22 ILE B  43      -0.901 -22.204 -29.120  1.00 50.44           H  
ATOM   3934 HG23 ILE B  43      -2.076 -21.911 -27.825  1.00 50.44           H  
ATOM   3935  CD1 ILE B  43      -4.183 -24.558 -28.468  1.00 50.44           C  
ATOM   3936 HD11 ILE B  43      -3.507 -24.591 -27.614  1.00 50.44           H  
ATOM   3937 HD12 ILE B  43      -5.171 -24.878 -28.137  1.00 50.44           H  
ATOM   3938 HD13 ILE B  43      -3.832 -25.242 -29.241  1.00 50.44           H  
ATOM   3939  N   PHE B  44      -1.632 -21.109 -32.193  1.00 51.76           N  
ATOM   3940  H   PHE B  44      -2.196 -21.860 -32.563  1.00 51.76           H  
ATOM   3941  CA  PHE B  44      -0.471 -20.686 -32.964  1.00 51.76           C  
ATOM   3942  HA  PHE B  44       0.394 -20.713 -32.301  1.00 51.76           H  
ATOM   3943  C   PHE B  44      -0.524 -19.255 -33.480  1.00 51.76           C  
ATOM   3944  CB  PHE B  44      -0.267 -21.642 -34.143  1.00 51.76           C  
ATOM   3945  HB2 PHE B  44       0.434 -21.184 -34.840  1.00 51.76           H  
ATOM   3946  HB3 PHE B  44      -1.211 -21.758 -34.675  1.00 51.76           H  
ATOM   3947  O   PHE B  44       0.490 -18.575 -33.424  1.00 51.76           O  
ATOM   3948  CG  PHE B  44       0.290 -22.998 -33.777  1.00 51.76           C  
ATOM   3949  CD1 PHE B  44       1.393 -23.078 -32.917  1.00 51.76           C  
ATOM   3950  HD1 PHE B  44       1.744 -22.197 -32.400  1.00 51.76           H  
ATOM   3951  CD2 PHE B  44      -0.235 -24.178 -34.327  1.00 51.76           C  
ATOM   3952  HD2 PHE B  44      -1.101 -24.155 -34.972  1.00 51.76           H  
ATOM   3953  CE1 PHE B  44       2.056 -24.292 -32.701  1.00 51.76           C  
ATOM   3954  HE1 PHE B  44       2.906 -24.336 -32.036  1.00 51.76           H  
ATOM   3955  CE2 PHE B  44       0.398 -25.400 -34.051  1.00 51.76           C  
ATOM   3956  HE2 PHE B  44       0.014 -26.320 -34.466  1.00 51.76           H  
ATOM   3957  CZ  PHE B  44       1.560 -25.456 -33.279  1.00 51.76           C  
ATOM   3958  HZ  PHE B  44       2.056 -26.397 -33.091  1.00 51.76           H  
ATOM   3959  N   GLU B  45      -1.651 -18.765 -33.980  1.00 50.66           N  
ATOM   3960  H   GLU B  45      -2.455 -19.373 -34.047  1.00 50.66           H  
ATOM   3961  CA  GLU B  45      -1.794 -17.386 -34.451  1.00 50.66           C  
ATOM   3962  HA  GLU B  45      -0.987 -17.154 -35.146  1.00 50.66           H  
ATOM   3963  C   GLU B  45      -1.649 -16.411 -33.277  1.00 50.66           C  
ATOM   3964  CB  GLU B  45      -3.132 -17.203 -35.193  1.00 50.66           C  
ATOM   3965  HB2 GLU B  45      -3.923 -17.716 -34.645  1.00 50.66           H  
ATOM   3966  HB3 GLU B  45      -3.371 -16.140 -35.226  1.00 50.66           H  
ATOM   3967  O   GLU B  45      -0.943 -15.410 -33.400  1.00 50.66           O  
ATOM   3968  CG  GLU B  45      -3.058 -17.724 -36.645  1.00 50.66           C  
ATOM   3969  HG2 GLU B  45      -2.705 -18.755 -36.631  1.00 50.66           H  
ATOM   3970  HG3 GLU B  45      -2.313 -17.136 -37.181  1.00 50.66           H  
ATOM   3971  CD  GLU B  45      -4.390 -17.666 -37.425  1.00 50.66           C  
ATOM   3972  OE1 GLU B  45      -4.407 -18.140 -38.598  1.00 50.66           O  
ATOM   3973  OE2 GLU B  45      -5.393 -17.177 -36.865  1.00 50.66           O  
ATOM   3974  N   GLN B  46      -2.201 -16.741 -32.102  1.00 46.31           N  
ATOM   3975  H   GLN B  46      -2.762 -17.578 -32.038  1.00 46.31           H  
ATOM   3976  CA  GLN B  46      -1.933 -15.963 -30.889  1.00 46.31           C  
ATOM   3977  HA  GLN B  46      -2.123 -14.912 -31.104  1.00 46.31           H  
ATOM   3978  C   GLN B  46      -0.468 -16.045 -30.449  1.00 46.31           C  
ATOM   3979  CB  GLN B  46      -2.851 -16.411 -29.747  1.00 46.31           C  
ATOM   3980  HB2 GLN B  46      -2.389 -16.148 -28.796  1.00 46.31           H  
ATOM   3981  HB3 GLN B  46      -2.991 -17.492 -29.773  1.00 46.31           H  
ATOM   3982  O   GLN B  46       0.092 -15.047 -29.990  1.00 46.31           O  
ATOM   3983  CG  GLN B  46      -4.200 -15.687 -29.827  1.00 46.31           C  
ATOM   3984  HG2 GLN B  46      -4.708 -15.968 -30.749  1.00 46.31           H  
ATOM   3985  HG3 GLN B  46      -4.028 -14.611 -29.842  1.00 46.31           H  
ATOM   3986  CD  GLN B  46      -5.113 -16.016 -28.654  1.00 46.31           C  
ATOM   3987  NE2 GLN B  46      -6.044 -15.150 -28.320  1.00 46.31           N  
ATOM   3988 HE21 GLN B  46      -6.193 -14.332 -28.894  1.00 46.31           H  
ATOM   3989 HE22 GLN B  46      -6.732 -15.436 -27.638  1.00 46.31           H  
ATOM   3990  OE1 GLN B  46      -5.004 -17.036 -27.993  1.00 46.31           O  
ATOM   3991  N   GLU B  47       0.168 -17.206 -30.589  1.00 48.25           N  
ATOM   3992  H   GLU B  47      -0.355 -18.020 -30.879  1.00 48.25           H  
ATOM   3993  CA  GLU B  47       1.577 -17.381 -30.241  1.00 48.25           C  
ATOM   3994  HA  GLU B  47       1.781 -16.808 -29.336  1.00 48.25           H  
ATOM   3995  C   GLU B  47       2.559 -16.822 -31.268  1.00 48.25           C  
ATOM   3996  CB  GLU B  47       1.873 -18.854 -29.944  1.00 48.25           C  
ATOM   3997  HB2 GLU B  47       1.335 -19.507 -30.632  1.00 48.25           H  
ATOM   3998  HB3 GLU B  47       2.940 -19.026 -30.087  1.00 48.25           H  
ATOM   3999  O   GLU B  47       3.673 -16.476 -30.895  1.00 48.25           O  
ATOM   4000  CG  GLU B  47       1.497 -19.157 -28.488  1.00 48.25           C  
ATOM   4001  HG2 GLU B  47       1.877 -18.354 -27.856  1.00 48.25           H  
ATOM   4002  HG3 GLU B  47       0.412 -19.154 -28.387  1.00 48.25           H  
ATOM   4003  CD  GLU B  47       2.050 -20.475 -27.948  1.00 48.25           C  
ATOM   4004  OE1 GLU B  47       2.341 -20.452 -26.721  1.00 48.25           O  
ATOM   4005  OE2 GLU B  47       2.138 -21.461 -28.709  1.00 48.25           O  
ATOM   4006  N   THR B  48       2.172 -16.635 -32.529  1.00 45.32           N  
ATOM   4007  H   THR B  48       1.252 -16.958 -32.793  1.00 45.32           H  
ATOM   4008  CA  THR B  48       3.074 -16.081 -33.553  1.00 45.32           C  
ATOM   4009  HA  THR B  48       3.980 -16.686 -33.576  1.00 45.32           H  
ATOM   4010  C   THR B  48       3.490 -14.651 -33.196  1.00 45.32           C  
ATOM   4011  CB  THR B  48       2.443 -16.113 -34.954  1.00 45.32           C  
ATOM   4012  HB  THR B  48       1.629 -15.390 -35.009  1.00 45.32           H  
ATOM   4013  O   THR B  48       4.618 -14.249 -33.464  1.00 45.32           O  
ATOM   4014  CG2 THR B  48       3.472 -15.825 -36.047  1.00 45.32           C  
ATOM   4015 HG21 THR B  48       3.839 -14.803 -35.956  1.00 45.32           H  
ATOM   4016 HG22 THR B  48       3.003 -15.938 -37.024  1.00 45.32           H  
ATOM   4017 HG23 THR B  48       4.309 -16.519 -35.966  1.00 45.32           H  
ATOM   4018  OG1 THR B  48       1.944 -17.390 -35.278  1.00 45.32           O  
ATOM   4019  HG1 THR B  48       1.444 -17.732 -34.533  1.00 45.32           H  
ATOM   4020  N   ASN B  49       2.626 -13.894 -32.512  1.00 42.86           N  
ATOM   4021  H   ASN B  49       1.712 -14.274 -32.311  1.00 42.86           H  
ATOM   4022  CA  ASN B  49       2.984 -12.575 -31.984  1.00 42.86           C  
ATOM   4023  HA  ASN B  49       3.577 -12.051 -32.734  1.00 42.86           H  
ATOM   4024  C   ASN B  49       3.883 -12.624 -30.731  1.00 42.86           C  
ATOM   4025  CB  ASN B  49       1.696 -11.771 -31.728  1.00 42.86           C  
ATOM   4026  HB2 ASN B  49       0.927 -12.421 -31.311  1.00 42.86           H  
ATOM   4027  HB3 ASN B  49       1.902 -10.984 -31.002  1.00 42.86           H  
ATOM   4028  O   ASN B  49       4.436 -11.597 -30.342  1.00 42.86           O  
ATOM   4029  CG  ASN B  49       1.162 -11.077 -32.971  1.00 42.86           C  
ATOM   4030  ND2 ASN B  49      -0.069 -10.628 -32.934  1.00 42.86           N  
ATOM   4031 HD21 ASN B  49      -0.661 -10.812 -32.137  1.00 42.86           H  
ATOM   4032 HD22 ASN B  49      -0.403 -10.200 -33.786  1.00 42.86           H  
ATOM   4033  OD1 ASN B  49       1.832 -10.890 -33.970  1.00 42.86           O  
ATOM   4034  N   ASN B  50       4.054 -13.780 -30.082  1.00 42.94           N  
ATOM   4035  H   ASN B  50       3.661 -14.616 -30.490  1.00 42.94           H  
ATOM   4036  CA  ASN B  50       4.960 -13.964 -28.947  1.00 42.94           C  
ATOM   4037  HA  ASN B  50       5.518 -13.043 -28.779  1.00 42.94           H  
ATOM   4038  C   ASN B  50       6.019 -15.041 -29.266  1.00 42.94           C  
ATOM   4039  CB  ASN B  50       4.137 -14.256 -27.672  1.00 42.94           C  
ATOM   4040  HB2 ASN B  50       4.724 -14.878 -26.997  1.00 42.94           H  
ATOM   4041  HB3 ASN B  50       3.244 -14.821 -27.939  1.00 42.94           H  
ATOM   4042  O   ASN B  50       5.855 -16.207 -28.930  1.00 42.94           O  
ATOM   4043  CG  ASN B  50       3.755 -13.008 -26.889  1.00 42.94           C  
ATOM   4044  ND2 ASN B  50       2.612 -13.017 -26.245  1.00 42.94           N  
ATOM   4045 HD21 ASN B  50       1.958 -13.770 -26.404  1.00 42.94           H  
ATOM   4046 HD22 ASN B  50       2.353 -12.165 -25.768  1.00 42.94           H  
ATOM   4047  OD1 ASN B  50       4.509 -12.050 -26.763  1.00 42.94           O  
ATOM   4048  N   ASN B  51       7.145 -14.607 -29.851  1.00 42.10           N  
ATOM   4049  H   ASN B  51       7.110 -13.658 -30.194  1.00 42.10           H  
ATOM   4050  CA  ASN B  51       8.293 -15.401 -30.340  1.00 42.10           C  
ATOM   4051  HA  ASN B  51       8.120 -15.633 -31.391  1.00 42.10           H  
ATOM   4052  C   ASN B  51       8.612 -16.754 -29.664  1.00 42.10           C  
ATOM   4053  CB  ASN B  51       9.566 -14.530 -30.220  1.00 42.10           C  
ATOM   4054  HB2 ASN B  51       9.578 -14.014 -29.260  1.00 42.10           H  
ATOM   4055  HB3 ASN B  51      10.440 -15.180 -30.254  1.00 42.10           H  
ATOM   4056  O   ASN B  51       8.895 -17.722 -30.364  1.00 42.10           O  
ATOM   4057  CG  ASN B  51       9.756 -13.524 -31.337  1.00 42.10           C  
ATOM   4058  ND2 ASN B  51      10.744 -12.668 -31.228  1.00 42.10           N  
ATOM   4059 HD21 ASN B  51      11.411 -12.739 -30.472  1.00 42.10           H  
ATOM   4060 HD22 ASN B  51      10.859 -12.045 -32.014  1.00 42.10           H  
ATOM   4061  OD1 ASN B  51       9.041 -13.484 -32.317  1.00 42.10           O  
ATOM   4062  N   ASN B  52       8.667 -16.828 -28.329  1.00 46.72           N  
ATOM   4063  H   ASN B  52       8.331 -16.037 -27.797  1.00 46.72           H  
ATOM   4064  CA  ASN B  52       9.162 -18.006 -27.595  1.00 46.72           C  
ATOM   4065  HA  ASN B  52       9.927 -18.491 -28.202  1.00 46.72           H  
ATOM   4066  C   ASN B  52       8.077 -19.075 -27.410  1.00 46.72           C  
ATOM   4067  CB  ASN B  52       9.820 -17.585 -26.262  1.00 46.72           C  
ATOM   4068  HB2 ASN B  52       9.749 -18.399 -25.541  1.00 46.72           H  
ATOM   4069  HB3 ASN B  52       9.305 -16.726 -25.834  1.00 46.72           H  
ATOM   4070  O   ASN B  52       7.807 -19.531 -26.301  1.00 46.72           O  
ATOM   4071  CG  ASN B  52      11.301 -17.292 -26.374  1.00 46.72           C  
ATOM   4072  ND2 ASN B  52      11.975 -17.191 -25.254  1.00 46.72           N  
ATOM   4073 HD21 ASN B  52      11.537 -17.419 -24.373  1.00 46.72           H  
ATOM   4074 HD22 ASN B  52      12.975 -17.089 -25.345  1.00 46.72           H  
ATOM   4075  OD1 ASN B  52      11.871 -17.142 -27.439  1.00 46.72           O  
ATOM   4076  N   SER B  53       7.413 -19.469 -28.484  1.00 52.96           N  
ATOM   4077  H   SER B  53       7.649 -19.065 -29.379  1.00 52.96           H  
ATOM   4078  CA  SER B  53       6.387 -20.497 -28.397  1.00 52.96           C  
ATOM   4079  HA  SER B  53       5.830 -20.375 -27.468  1.00 52.96           H  
ATOM   4080  C   SER B  53       7.034 -21.886 -28.352  1.00 52.96           C  
ATOM   4081  CB  SER B  53       5.373 -20.264 -29.502  1.00 52.96           C  
ATOM   4082  HB2 SER B  53       5.857 -19.840 -30.381  1.00 52.96           H  
ATOM   4083  HB3 SER B  53       4.629 -19.563 -29.123  1.00 52.96           H  
ATOM   4084  O   SER B  53       7.310 -22.507 -29.382  1.00 52.96           O  
ATOM   4085  OG  SER B  53       4.783 -21.476 -29.853  1.00 52.96           O  
ATOM   4086  HG  SER B  53       5.494 -21.971 -30.267  1.00 52.96           H  
ATOM   4087  N   SER B  54       7.254 -22.380 -27.134  1.00 57.70           N  
ATOM   4088  H   SER B  54       7.027 -21.792 -26.345  1.00 57.70           H  
ATOM   4089  CA  SER B  54       7.698 -23.746 -26.831  1.00 57.70           C  
ATOM   4090  HA  SER B  54       8.706 -23.891 -27.219  1.00 57.70           H  
ATOM   4091  C   SER B  54       6.798 -24.811 -27.460  1.00 57.70           C  
ATOM   4092  CB  SER B  54       7.725 -23.935 -25.310  1.00 57.70           C  
ATOM   4093  HB2 SER B  54       7.880 -24.985 -25.064  1.00 57.70           H  
ATOM   4094  HB3 SER B  54       8.545 -23.349 -24.896  1.00 57.70           H  
ATOM   4095  O   SER B  54       7.299 -25.853 -27.874  1.00 57.70           O  
ATOM   4096  OG  SER B  54       6.506 -23.476 -24.757  1.00 57.70           O  
ATOM   4097  HG  SER B  54       6.620 -23.373 -23.809  1.00 57.70           H  
ATOM   4098  N   PHE B  55       5.500 -24.537 -27.625  1.00 57.84           N  
ATOM   4099  H   PHE B  55       5.132 -23.681 -27.235  1.00 57.84           H  
ATOM   4100  CA  PHE B  55       4.588 -25.426 -28.343  1.00 57.84           C  
ATOM   4101  HA  PHE B  55       4.704 -26.432 -27.939  1.00 57.84           H  
ATOM   4102  C   PHE B  55       4.920 -25.500 -29.841  1.00 57.84           C  
ATOM   4103  CB  PHE B  55       3.143 -24.983 -28.093  1.00 57.84           C  
ATOM   4104  HB2 PHE B  55       2.987 -24.862 -27.021  1.00 57.84           H  
ATOM   4105  HB3 PHE B  55       2.977 -24.013 -28.561  1.00 57.84           H  
ATOM   4106  O   PHE B  55       4.978 -26.594 -30.398  1.00 57.84           O  
ATOM   4107  CG  PHE B  55       2.127 -25.982 -28.608  1.00 57.84           C  
ATOM   4108  CD1 PHE B  55       1.374 -25.699 -29.759  1.00 57.84           C  
ATOM   4109  HD1 PHE B  55       1.467 -24.732 -30.231  1.00 57.84           H  
ATOM   4110  CD2 PHE B  55       1.939 -27.205 -27.937  1.00 57.84           C  
ATOM   4111  HD2 PHE B  55       2.502 -27.422 -27.041  1.00 57.84           H  
ATOM   4112  CE1 PHE B  55       0.464 -26.645 -30.264  1.00 57.84           C  
ATOM   4113  HE1 PHE B  55      -0.122 -26.414 -31.141  1.00 57.84           H  
ATOM   4114  CE2 PHE B  55       1.015 -28.144 -28.428  1.00 57.84           C  
ATOM   4115  HE2 PHE B  55       0.865 -29.078 -27.906  1.00 57.84           H  
ATOM   4116  CZ  PHE B  55       0.285 -27.869 -29.597  1.00 57.84           C  
ATOM   4117  HZ  PHE B  55      -0.431 -28.587 -29.970  1.00 57.84           H  
ATOM   4118  N   TYR B  56       5.245 -24.369 -30.486  1.00 60.19           N  
ATOM   4119  H   TYR B  56       5.114 -23.505 -29.981  1.00 60.19           H  
ATOM   4120  CA  TYR B  56       5.786 -24.355 -31.862  1.00 60.19           C  
ATOM   4121  HA  TYR B  56       5.039 -24.780 -32.533  1.00 60.19           H  
ATOM   4122  C   TYR B  56       7.036 -25.208 -31.976  1.00 60.19           C  
ATOM   4123  CB  TYR B  56       6.191 -22.955 -32.373  1.00 60.19           C  
ATOM   4124  HB2 TYR B  56       5.884 -22.155 -31.699  1.00 60.19           H  
ATOM   4125  HB3 TYR B  56       7.275 -22.859 -32.426  1.00 60.19           H  
ATOM   4126  O   TYR B  56       7.155 -26.011 -32.901  1.00 60.19           O  
ATOM   4127  CG  TYR B  56       5.612 -22.617 -33.714  1.00 60.19           C  
ATOM   4128  CD1 TYR B  56       6.427 -22.507 -34.842  1.00 60.19           C  
ATOM   4129  HD1 TYR B  56       7.494 -22.607 -34.710  1.00 60.19           H  
ATOM   4130  CD2 TYR B  56       4.258 -22.308 -33.803  1.00 60.19           C  
ATOM   4131  HD2 TYR B  56       3.710 -22.242 -32.874  1.00 60.19           H  
ATOM   4132  CE1 TYR B  56       5.856 -22.161 -36.082  1.00 60.19           C  
ATOM   4133  HE1 TYR B  56       6.479 -21.978 -36.945  1.00 60.19           H  
ATOM   4134  CE2 TYR B  56       3.656 -22.046 -35.044  1.00 60.19           C  
ATOM   4135  HE2 TYR B  56       2.598 -21.838 -35.102  1.00 60.19           H  
ATOM   4136  OH  TYR B  56       3.887 -21.722 -37.398  1.00 60.19           O  
ATOM   4137  HH  TYR B  56       2.967 -21.479 -37.277  1.00 60.19           H  
ATOM   4138  CZ  TYR B  56       4.458 -21.992 -36.196  1.00 60.19           C  
ATOM   4139  N   THR B  57       7.969 -25.012 -31.045  1.00 66.49           N  
ATOM   4140  H   THR B  57       7.848 -24.273 -30.368  1.00 66.49           H  
ATOM   4141  CA  THR B  57       9.218 -25.765 -31.019  1.00 66.49           C  
ATOM   4142  HA  THR B  57       9.718 -25.638 -31.979  1.00 66.49           H  
ATOM   4143  C   THR B  57       8.914 -27.246 -30.842  1.00 66.49           C  
ATOM   4144  CB  THR B  57      10.156 -25.260 -29.915  1.00 66.49           C  
ATOM   4145  HB  THR B  57       9.853 -25.668 -28.951  1.00 66.49           H  
ATOM   4146  O   THR B  57       9.439 -28.059 -31.591  1.00 66.49           O  
ATOM   4147  CG2 THR B  57      11.603 -25.642 -30.213  1.00 66.49           C  
ATOM   4148 HG21 THR B  57      11.685 -26.724 -30.317  1.00 66.49           H  
ATOM   4149 HG22 THR B  57      12.244 -25.322 -29.391  1.00 66.49           H  
ATOM   4150 HG23 THR B  57      11.935 -25.167 -31.136  1.00 66.49           H  
ATOM   4151  OG1 THR B  57      10.126 -23.853 -29.851  1.00 66.49           O  
ATOM   4152  HG1 THR B  57      10.698 -23.577 -29.131  1.00 66.49           H  
ATOM   4153  N   GLY B  58       7.984 -27.595 -29.950  1.00 69.23           N  
ATOM   4154  H   GLY B  58       7.596 -26.873 -29.360  1.00 69.23           H  
ATOM   4155  CA  GLY B  58       7.505 -28.957 -29.738  1.00 69.23           C  
ATOM   4156  HA2 GLY B  58       8.330 -29.586 -29.405  1.00 69.23           H  
ATOM   4157  HA3 GLY B  58       6.741 -28.942 -28.960  1.00 69.23           H  
ATOM   4158  C   GLY B  58       6.893 -29.577 -30.993  1.00 69.23           C  
ATOM   4159  O   GLY B  58       7.268 -30.682 -31.364  1.00 69.23           O  
ATOM   4160  N   VAL B  59       6.019 -28.863 -31.704  1.00 75.02           N  
ATOM   4161  H   VAL B  59       5.723 -27.970 -31.337  1.00 75.02           H  
ATOM   4162  CA  VAL B  59       5.397 -29.362 -32.941  1.00 75.02           C  
ATOM   4163  HA  VAL B  59       5.043 -30.377 -32.757  1.00 75.02           H  
ATOM   4164  C   VAL B  59       6.410 -29.484 -34.073  1.00 75.02           C  
ATOM   4165  CB  VAL B  59       4.176 -28.507 -33.332  1.00 75.02           C  
ATOM   4166  HB  VAL B  59       4.439 -27.449 -33.309  1.00 75.02           H  
ATOM   4167  O   VAL B  59       6.380 -30.462 -34.816  1.00 75.02           O  
ATOM   4168  CG1 VAL B  59       3.637 -28.838 -34.730  1.00 75.02           C  
ATOM   4169 HG11 VAL B  59       4.368 -28.578 -35.496  1.00 75.02           H  
ATOM   4170 HG12 VAL B  59       2.726 -28.271 -34.918  1.00 75.02           H  
ATOM   4171 HG13 VAL B  59       3.410 -29.902 -34.796  1.00 75.02           H  
ATOM   4172  CG2 VAL B  59       3.057 -28.783 -32.317  1.00 75.02           C  
ATOM   4173 HG21 VAL B  59       2.952 -29.856 -32.154  1.00 75.02           H  
ATOM   4174 HG22 VAL B  59       2.092 -28.421 -32.671  1.00 75.02           H  
ATOM   4175 HG23 VAL B  59       3.282 -28.306 -31.363  1.00 75.02           H  
ATOM   4176  N   TYR B  60       7.355 -28.554 -34.195  1.00 75.62           N  
ATOM   4177  H   TYR B  60       7.352 -27.764 -33.566  1.00 75.62           H  
ATOM   4178  CA  TYR B  60       8.442 -28.690 -35.160  1.00 75.62           C  
ATOM   4179  HA  TYR B  60       8.014 -28.914 -36.137  1.00 75.62           H  
ATOM   4180  C   TYR B  60       9.388 -29.840 -34.827  1.00 75.62           C  
ATOM   4181  CB  TYR B  60       9.238 -27.393 -35.235  1.00 75.62           C  
ATOM   4182  HB2 TYR B  60       9.342 -26.970 -34.236  1.00 75.62           H  
ATOM   4183  HB3 TYR B  60      10.245 -27.626 -35.580  1.00 75.62           H  
ATOM   4184  O   TYR B  60       9.807 -30.552 -35.738  1.00 75.62           O  
ATOM   4185  CG  TYR B  60       8.695 -26.363 -36.196  1.00 75.62           C  
ATOM   4186  CD1 TYR B  60       8.503 -26.702 -37.552  1.00 75.62           C  
ATOM   4187  HD1 TYR B  60       8.605 -27.727 -37.875  1.00 75.62           H  
ATOM   4188  CD2 TYR B  60       8.604 -25.027 -35.778  1.00 75.62           C  
ATOM   4189  HD2 TYR B  60       8.792 -24.772 -34.745  1.00 75.62           H  
ATOM   4190  CE1 TYR B  60       8.279 -25.696 -38.507  1.00 75.62           C  
ATOM   4191  HE1 TYR B  60       8.165 -25.954 -39.550  1.00 75.62           H  
ATOM   4192  CE2 TYR B  60       8.442 -24.017 -36.740  1.00 75.62           C  
ATOM   4193  HE2 TYR B  60       8.544 -22.976 -36.473  1.00 75.62           H  
ATOM   4194  OH  TYR B  60       8.167 -23.348 -39.001  1.00 75.62           O  
ATOM   4195  HH  TYR B  60       8.290 -23.669 -39.897  1.00 75.62           H  
ATOM   4196  CZ  TYR B  60       8.302 -24.348 -38.098  1.00 75.62           C  
ATOM   4197  N   ILE B  61       9.689 -30.054 -33.546  1.00 77.01           N  
ATOM   4198  H   ILE B  61       9.356 -29.402 -32.850  1.00 77.01           H  
ATOM   4199  CA  ILE B  61      10.429 -31.229 -33.087  1.00 77.01           C  
ATOM   4200  HA  ILE B  61      11.371 -31.288 -33.631  1.00 77.01           H  
ATOM   4201  C   ILE B  61       9.637 -32.491 -33.433  1.00 77.01           C  
ATOM   4202  CB  ILE B  61      10.749 -31.119 -31.579  1.00 77.01           C  
ATOM   4203  HB  ILE B  61       9.845 -30.824 -31.046  1.00 77.01           H  
ATOM   4204  O   ILE B  61      10.223 -33.439 -33.942  1.00 77.01           O  
ATOM   4205  CG1 ILE B  61      11.844 -30.052 -31.345  1.00 77.01           C  
ATOM   4206 HG12 ILE B  61      12.806 -30.446 -31.673  1.00 77.01           H  
ATOM   4207 HG13 ILE B  61      11.643 -29.167 -31.947  1.00 77.01           H  
ATOM   4208  CG2 ILE B  61      11.223 -32.471 -31.008  1.00 77.01           C  
ATOM   4209 HG21 ILE B  61      10.427 -33.213 -31.066  1.00 77.01           H  
ATOM   4210 HG22 ILE B  61      12.091 -32.832 -31.560  1.00 77.01           H  
ATOM   4211 HG23 ILE B  61      11.486 -32.373 -29.955  1.00 77.01           H  
ATOM   4212  CD1 ILE B  61      11.964 -29.610 -29.880  1.00 77.01           C  
ATOM   4213 HD11 ILE B  61      12.711 -28.819 -29.805  1.00 77.01           H  
ATOM   4214 HD12 ILE B  61      12.283 -30.438 -29.248  1.00 77.01           H  
ATOM   4215 HD13 ILE B  61      11.006 -29.230 -29.524  1.00 77.01           H  
ATOM   4216  N   LEU B  62       8.314 -32.488 -33.254  1.00 77.33           N  
ATOM   4217  H   LEU B  62       7.900 -31.700 -32.776  1.00 77.33           H  
ATOM   4218  CA  LEU B  62       7.453 -33.619 -33.595  1.00 77.33           C  
ATOM   4219  HA  LEU B  62       7.835 -34.493 -33.069  1.00 77.33           H  
ATOM   4220  C   LEU B  62       7.484 -33.927 -35.099  1.00 77.33           C  
ATOM   4221  CB  LEU B  62       6.010 -33.337 -33.132  1.00 77.33           C  
ATOM   4222  HB2 LEU B  62       5.455 -32.873 -33.947  1.00 77.33           H  
ATOM   4223  HB3 LEU B  62       6.002 -32.637 -32.296  1.00 77.33           H  
ATOM   4224  O   LEU B  62       7.658 -35.077 -35.492  1.00 77.33           O  
ATOM   4225  CG  LEU B  62       5.304 -34.629 -32.690  1.00 77.33           C  
ATOM   4226  HG  LEU B  62       5.719 -35.480 -33.230  1.00 77.33           H  
ATOM   4227  CD1 LEU B  62       5.492 -34.850 -31.189  1.00 77.33           C  
ATOM   4228 HD11 LEU B  62       5.026 -34.041 -30.627  1.00 77.33           H  
ATOM   4229 HD12 LEU B  62       6.556 -34.884 -30.952  1.00 77.33           H  
ATOM   4230 HD13 LEU B  62       5.038 -35.797 -30.896  1.00 77.33           H  
ATOM   4231  CD2 LEU B  62       3.810 -34.571 -32.987  1.00 77.33           C  
ATOM   4232 HD21 LEU B  62       3.318 -35.455 -32.583  1.00 77.33           H  
ATOM   4233 HD22 LEU B  62       3.372 -33.677 -32.544  1.00 77.33           H  
ATOM   4234 HD23 LEU B  62       3.666 -34.568 -34.068  1.00 77.33           H  
ATOM   4235  N   ILE B  63       7.369 -32.898 -35.944  1.00 81.17           N  
ATOM   4236  H   ILE B  63       7.196 -31.987 -35.545  1.00 81.17           H  
ATOM   4237  CA  ILE B  63       7.474 -33.023 -37.405  1.00 81.17           C  
ATOM   4238  HA  ILE B  63       6.747 -33.760 -37.747  1.00 81.17           H  
ATOM   4239  C   ILE B  63       8.860 -33.546 -37.793  1.00 81.17           C  
ATOM   4240  CB  ILE B  63       7.161 -31.669 -38.088  1.00 81.17           C  
ATOM   4241  HB  ILE B  63       7.748 -30.894 -37.596  1.00 81.17           H  
ATOM   4242  O   ILE B  63       8.961 -34.480 -38.588  1.00 81.17           O  
ATOM   4243  CG1 ILE B  63       5.662 -31.332 -37.937  1.00 81.17           C  
ATOM   4244 HG12 ILE B  63       5.352 -31.477 -36.902  1.00 81.17           H  
ATOM   4245 HG13 ILE B  63       5.075 -32.013 -38.552  1.00 81.17           H  
ATOM   4246  CG2 ILE B  63       7.533 -31.674 -39.585  1.00 81.17           C  
ATOM   4247 HG21 ILE B  63       6.954 -32.431 -40.115  1.00 81.17           H  
ATOM   4248 HG22 ILE B  63       8.596 -31.875 -39.723  1.00 81.17           H  
ATOM   4249 HG23 ILE B  63       7.338 -30.699 -40.033  1.00 81.17           H  
ATOM   4250  CD1 ILE B  63       5.314 -29.889 -38.321  1.00 81.17           C  
ATOM   4251 HD11 ILE B  63       4.255 -29.727 -38.121  1.00 81.17           H  
ATOM   4252 HD12 ILE B  63       5.487 -29.711 -39.382  1.00 81.17           H  
ATOM   4253 HD13 ILE B  63       5.902 -29.191 -37.725  1.00 81.17           H  
ATOM   4254  N   GLY B  64       9.926 -32.978 -37.223  1.00 83.70           N  
ATOM   4255  H   GLY B  64       9.776 -32.223 -36.569  1.00 83.70           H  
ATOM   4256  CA  GLY B  64      11.303 -33.395 -37.483  1.00 83.70           C  
ATOM   4257  HA2 GLY B  64      11.523 -33.289 -38.545  1.00 83.70           H  
ATOM   4258  HA3 GLY B  64      11.978 -32.755 -36.915  1.00 83.70           H  
ATOM   4259  C   GLY B  64      11.558 -34.844 -37.070  1.00 83.70           C  
ATOM   4260  O   GLY B  64      12.109 -35.616 -37.853  1.00 83.70           O  
ATOM   4261  N   ALA B  65      11.093 -35.239 -35.884  1.00 83.45           N  
ATOM   4262  H   ALA B  65      10.653 -34.552 -35.288  1.00 83.45           H  
ATOM   4263  CA  ALA B  65      11.198 -36.599 -35.370  1.00 83.45           C  
ATOM   4264  HA  ALA B  65      12.243 -36.908 -35.401  1.00 83.45           H  
ATOM   4265  C   ALA B  65      10.395 -37.594 -36.221  1.00 83.45           C  
ATOM   4266  CB  ALA B  65      10.736 -36.607 -33.907  1.00 83.45           C  
ATOM   4267  HB1 ALA B  65      11.360 -35.934 -33.319  1.00 83.45           H  
ATOM   4268  HB2 ALA B  65       9.698 -36.285 -33.837  1.00 83.45           H  
ATOM   4269  HB3 ALA B  65      10.825 -37.615 -33.501  1.00 83.45           H  
ATOM   4270  O   ALA B  65      10.915 -38.650 -36.578  1.00 83.45           O  
ATOM   4271  N   GLY B  66       9.168 -37.240 -36.619  1.00 84.42           N  
ATOM   4272  H   GLY B  66       8.781 -36.375 -36.270  1.00 84.42           H  
ATOM   4273  CA  GLY B  66       8.342 -38.061 -37.505  1.00 84.42           C  
ATOM   4274  HA2 GLY B  66       7.377 -37.574 -37.639  1.00 84.42           H  
ATOM   4275  HA3 GLY B  66       8.181 -39.040 -37.053  1.00 84.42           H  
ATOM   4276  C   GLY B  66       8.978 -38.255 -38.883  1.00 84.42           C  
ATOM   4277  O   GLY B  66       9.081 -39.382 -39.370  1.00 84.42           O  
ATOM   4278  N   ALA B  67       9.486 -37.177 -39.488  1.00 86.17           N  
ATOM   4279  H   ALA B  67       9.382 -36.277 -39.040  1.00 86.17           H  
ATOM   4280  CA  ALA B  67      10.187 -37.234 -40.770  1.00 86.17           C  
ATOM   4281  HA  ALA B  67       9.528 -37.691 -41.508  1.00 86.17           H  
ATOM   4282  C   ALA B  67      11.459 -38.091 -40.686  1.00 86.17           C  
ATOM   4283  CB  ALA B  67      10.518 -35.807 -41.224  1.00 86.17           C  
ATOM   4284  HB1 ALA B  67       9.604 -35.225 -41.341  1.00 86.17           H  
ATOM   4285  HB2 ALA B  67      11.156 -35.318 -40.488  1.00 86.17           H  
ATOM   4286  HB3 ALA B  67      11.038 -35.839 -42.182  1.00 86.17           H  
ATOM   4287  O   ALA B  67      11.719 -38.901 -41.578  1.00 86.17           O  
ATOM   4288  N   LEU B  68      12.228 -37.953 -39.601  1.00 86.08           N  
ATOM   4289  H   LEU B  68      11.981 -37.250 -38.919  1.00 86.08           H  
ATOM   4290  CA  LEU B  68      13.432 -38.744 -39.368  1.00 86.08           C  
ATOM   4291  HA  LEU B  68      14.063 -38.663 -40.253  1.00 86.08           H  
ATOM   4292  C   LEU B  68      13.094 -40.230 -39.176  1.00 86.08           C  
ATOM   4293  CB  LEU B  68      14.183 -38.161 -38.160  1.00 86.08           C  
ATOM   4294  HB2 LEU B  68      14.226 -37.075 -38.247  1.00 86.08           H  
ATOM   4295  HB3 LEU B  68      13.622 -38.398 -37.256  1.00 86.08           H  
ATOM   4296  O   LEU B  68      13.704 -41.075 -39.828  1.00 86.08           O  
ATOM   4297  CG  LEU B  68      15.621 -38.687 -38.022  1.00 86.08           C  
ATOM   4298  HG  LEU B  68      15.639 -39.767 -38.168  1.00 86.08           H  
ATOM   4299  CD1 LEU B  68      16.563 -38.027 -39.034  1.00 86.08           C  
ATOM   4300 HD11 LEU B  68      16.245 -38.260 -40.050  1.00 86.08           H  
ATOM   4301 HD12 LEU B  68      16.565 -36.946 -38.893  1.00 86.08           H  
ATOM   4302 HD13 LEU B  68      17.574 -38.408 -38.894  1.00 86.08           H  
ATOM   4303  CD2 LEU B  68      16.142 -38.378 -36.622  1.00 86.08           C  
ATOM   4304 HD21 LEU B  68      16.040 -37.314 -36.410  1.00 86.08           H  
ATOM   4305 HD22 LEU B  68      15.576 -38.945 -35.883  1.00 86.08           H  
ATOM   4306 HD23 LEU B  68      17.195 -38.651 -36.551  1.00 86.08           H  
ATOM   4307  N   MET B  69      12.086 -40.560 -38.360  1.00 85.48           N  
ATOM   4308  H   MET B  69      11.627 -39.827 -37.839  1.00 85.48           H  
ATOM   4309  CA  MET B  69      11.609 -41.940 -38.190  1.00 85.48           C  
ATOM   4310  HA  MET B  69      12.428 -42.561 -37.828  1.00 85.48           H  
ATOM   4311  C   MET B  69      11.135 -42.544 -39.512  1.00 85.48           C  
ATOM   4312  CB  MET B  69      10.448 -42.012 -37.186  1.00 85.48           C  
ATOM   4313  HB2 MET B  69       9.776 -41.167 -37.335  1.00 85.48           H  
ATOM   4314  HB3 MET B  69       9.886 -42.927 -37.369  1.00 85.48           H  
ATOM   4315  O   MET B  69      11.457 -43.695 -39.809  1.00 85.48           O  
ATOM   4316  CG  MET B  69      10.904 -42.049 -35.729  1.00 85.48           C  
ATOM   4317  HG2 MET B  69      11.609 -42.867 -35.580  1.00 85.48           H  
ATOM   4318  HG3 MET B  69      11.412 -41.112 -35.505  1.00 85.48           H  
ATOM   4319  SD  MET B  69       9.519 -42.237 -34.568  1.00 85.48           S  
ATOM   4320  CE  MET B  69       9.327 -44.037 -34.513  1.00 85.48           C  
ATOM   4321  HE1 MET B  69       8.459 -44.288 -33.904  1.00 85.48           H  
ATOM   4322  HE2 MET B  69      10.218 -44.470 -34.058  1.00 85.48           H  
ATOM   4323  HE3 MET B  69       9.188 -44.428 -35.521  1.00 85.48           H  
ATOM   4324  N   MET B  70      10.416 -41.772 -40.332  1.00 86.92           N  
ATOM   4325  H   MET B  70      10.151 -40.850 -40.018  1.00 86.92           H  
ATOM   4326  CA  MET B  70       9.976 -42.221 -41.650  1.00 86.92           C  
ATOM   4327  HA  MET B  70       9.415 -43.147 -41.528  1.00 86.92           H  
ATOM   4328  C   MET B  70      11.178 -42.509 -42.560  1.00 86.92           C  
ATOM   4329  CB  MET B  70       9.045 -41.170 -42.271  1.00 86.92           C  
ATOM   4330  HB2 MET B  70       8.222 -40.961 -41.587  1.00 86.92           H  
ATOM   4331  HB3 MET B  70       9.600 -40.246 -42.433  1.00 86.92           H  
ATOM   4332  O   MET B  70      11.242 -43.570 -43.180  1.00 86.92           O  
ATOM   4333  CG  MET B  70       8.464 -41.660 -43.602  1.00 86.92           C  
ATOM   4334  HG2 MET B  70       7.779 -42.481 -43.389  1.00 86.92           H  
ATOM   4335  HG3 MET B  70       9.262 -42.047 -44.235  1.00 86.92           H  
ATOM   4336  SD  MET B  70       7.575 -40.404 -44.556  1.00 86.92           S  
ATOM   4337  CE  MET B  70       8.972 -39.434 -45.189  1.00 86.92           C  
ATOM   4338  HE1 MET B  70       9.642 -40.078 -45.758  1.00 86.92           H  
ATOM   4339  HE2 MET B  70       8.596 -38.642 -45.836  1.00 86.92           H  
ATOM   4340  HE3 MET B  70       9.517 -38.984 -44.359  1.00 86.92           H  
ATOM   4341  N   LEU B  71      12.156 -41.605 -42.632  1.00 85.56           N  
ATOM   4342  H   LEU B  71      12.067 -40.749 -42.103  1.00 85.56           H  
ATOM   4343  CA  LEU B  71      13.342 -41.795 -43.468  1.00 85.56           C  
ATOM   4344  HA  LEU B  71      13.019 -41.944 -44.498  1.00 85.56           H  
ATOM   4345  C   LEU B  71      14.138 -43.037 -43.038  1.00 85.56           C  
ATOM   4346  CB  LEU B  71      14.213 -40.531 -43.385  1.00 85.56           C  
ATOM   4347  HB2 LEU B  71      13.593 -39.645 -43.521  1.00 85.56           H  
ATOM   4348  HB3 LEU B  71      14.643 -40.474 -42.385  1.00 85.56           H  
ATOM   4349  O   LEU B  71      14.496 -43.872 -43.871  1.00 85.56           O  
ATOM   4350  CG  LEU B  71      15.342 -40.525 -44.431  1.00 85.56           C  
ATOM   4351  HG  LEU B  71      15.718 -41.535 -44.590  1.00 85.56           H  
ATOM   4352  CD1 LEU B  71      14.844 -39.971 -45.768  1.00 85.56           C  
ATOM   4353 HD11 LEU B  71      15.657 -39.976 -46.494  1.00 85.56           H  
ATOM   4354 HD12 LEU B  71      14.032 -40.592 -46.146  1.00 85.56           H  
ATOM   4355 HD13 LEU B  71      14.486 -38.949 -45.640  1.00 85.56           H  
ATOM   4356  CD2 LEU B  71      16.513 -39.672 -43.949  1.00 85.56           C  
ATOM   4357 HD21 LEU B  71      16.917 -40.089 -43.026  1.00 85.56           H  
ATOM   4358 HD22 LEU B  71      17.303 -39.668 -44.700  1.00 85.56           H  
ATOM   4359 HD23 LEU B  71      16.182 -38.651 -43.765  1.00 85.56           H  
ATOM   4360  N   VAL B  72      14.387 -43.179 -41.736  1.00 85.94           N  
ATOM   4361  H   VAL B  72      14.057 -42.460 -41.108  1.00 85.94           H  
ATOM   4362  CA  VAL B  72      15.162 -44.290 -41.171  1.00 85.94           C  
ATOM   4363  HA  VAL B  72      16.095 -44.379 -41.729  1.00 85.94           H  
ATOM   4364  C   VAL B  72      14.426 -45.617 -41.346  1.00 85.94           C  
ATOM   4365  CB  VAL B  72      15.518 -43.994 -39.702  1.00 85.94           C  
ATOM   4366  HB  VAL B  72      14.616 -43.731 -39.149  1.00 85.94           H  
ATOM   4367  O   VAL B  72      15.019 -46.581 -41.833  1.00 85.94           O  
ATOM   4368  CG1 VAL B  72      16.192 -45.176 -38.999  1.00 85.94           C  
ATOM   4369 HG11 VAL B  72      16.484 -44.887 -37.990  1.00 85.94           H  
ATOM   4370 HG12 VAL B  72      17.080 -45.491 -39.547  1.00 85.94           H  
ATOM   4371 HG13 VAL B  72      15.490 -46.006 -38.913  1.00 85.94           H  
ATOM   4372  CG2 VAL B  72      16.502 -42.820 -39.662  1.00 85.94           C  
ATOM   4373 HG21 VAL B  72      17.356 -43.039 -40.303  1.00 85.94           H  
ATOM   4374 HG22 VAL B  72      16.033 -41.902 -40.015  1.00 85.94           H  
ATOM   4375 HG23 VAL B  72      16.845 -42.659 -38.640  1.00 85.94           H  
ATOM   4376  N   GLY B  73      13.123 -45.663 -41.057  1.00 82.86           N  
ATOM   4377  H   GLY B  73      12.678 -44.844 -40.668  1.00 82.86           H  
ATOM   4378  CA  GLY B  73      12.295 -46.847 -41.294  1.00 82.86           C  
ATOM   4379  HA2 GLY B  73      11.273 -46.628 -40.986  1.00 82.86           H  
ATOM   4380  HA3 GLY B  73      12.668 -47.679 -40.697  1.00 82.86           H  
ATOM   4381  C   GLY B  73      12.280 -47.262 -42.769  1.00 82.86           C  
ATOM   4382  O   GLY B  73      12.457 -48.439 -43.087  1.00 82.86           O  
ATOM   4383  N   PHE B  74      12.169 -46.303 -43.694  1.00 82.65           N  
ATOM   4384  H   PHE B  74      12.033 -45.349 -43.391  1.00 82.65           H  
ATOM   4385  CA  PHE B  74      12.203 -46.576 -45.133  1.00 82.65           C  
ATOM   4386  HA  PHE B  74      11.442 -47.321 -45.362  1.00 82.65           H  
ATOM   4387  C   PHE B  74      13.556 -47.144 -45.587  1.00 82.65           C  
ATOM   4388  CB  PHE B  74      11.864 -45.297 -45.905  1.00 82.65           C  
ATOM   4389  HB2 PHE B  74      12.579 -44.515 -45.649  1.00 82.65           H  
ATOM   4390  HB3 PHE B  74      10.877 -44.949 -45.600  1.00 82.65           H  
ATOM   4391  O   PHE B  74      13.598 -48.172 -46.269  1.00 82.65           O  
ATOM   4392  CG  PHE B  74      11.860 -45.496 -47.407  1.00 82.65           C  
ATOM   4393  CD1 PHE B  74      12.972 -45.107 -48.178  1.00 82.65           C  
ATOM   4394  HD1 PHE B  74      13.824 -44.646 -47.702  1.00 82.65           H  
ATOM   4395  CD2 PHE B  74      10.751 -46.097 -48.029  1.00 82.65           C  
ATOM   4396  HD2 PHE B  74       9.898 -46.400 -47.439  1.00 82.65           H  
ATOM   4397  CE1 PHE B  74      12.971 -45.314 -49.569  1.00 82.65           C  
ATOM   4398  HE1 PHE B  74      13.820 -45.007 -50.162  1.00 82.65           H  
ATOM   4399  CE2 PHE B  74      10.749 -46.300 -49.420  1.00 82.65           C  
ATOM   4400  HE2 PHE B  74       9.894 -46.758 -49.895  1.00 82.65           H  
ATOM   4401  CZ  PHE B  74      11.859 -45.909 -50.190  1.00 82.65           C  
ATOM   4402  HZ  PHE B  74      11.853 -46.063 -51.259  1.00 82.65           H  
ATOM   4403  N   LEU B  75      14.668 -46.524 -45.175  1.00 82.32           N  
ATOM   4404  H   LEU B  75      14.567 -45.693 -44.610  1.00 82.32           H  
ATOM   4405  CA  LEU B  75      16.021 -46.989 -45.502  1.00 82.32           C  
ATOM   4406  HA  LEU B  75      16.129 -47.026 -46.586  1.00 82.32           H  
ATOM   4407  C   LEU B  75      16.271 -48.409 -44.984  1.00 82.32           C  
ATOM   4408  CB  LEU B  75      17.060 -46.019 -44.911  1.00 82.32           C  
ATOM   4409  HB2 LEU B  75      16.796 -45.823 -43.871  1.00 82.32           H  
ATOM   4410  HB3 LEU B  75      18.038 -46.501 -44.915  1.00 82.32           H  
ATOM   4411  O   LEU B  75      16.808 -49.245 -45.712  1.00 82.32           O  
ATOM   4412  CG  LEU B  75      17.180 -44.682 -45.661  1.00 82.32           C  
ATOM   4413  HG  LEU B  75      16.193 -44.248 -45.822  1.00 82.32           H  
ATOM   4414  CD1 LEU B  75      18.017 -43.711 -44.832  1.00 82.32           C  
ATOM   4415 HD11 LEU B  75      18.115 -42.762 -45.358  1.00 82.32           H  
ATOM   4416 HD12 LEU B  75      17.516 -43.521 -43.882  1.00 82.32           H  
ATOM   4417 HD13 LEU B  75      19.004 -44.131 -44.639  1.00 82.32           H  
ATOM   4418  CD2 LEU B  75      17.865 -44.857 -47.020  1.00 82.32           C  
ATOM   4419 HD21 LEU B  75      18.832 -45.342 -46.894  1.00 82.32           H  
ATOM   4420 HD22 LEU B  75      18.007 -43.880 -47.482  1.00 82.32           H  
ATOM   4421 HD23 LEU B  75      17.229 -45.453 -47.674  1.00 82.32           H  
ATOM   4422  N   GLY B  76      15.833 -48.697 -43.758  1.00 79.72           N  
ATOM   4423  H   GLY B  76      15.418 -47.958 -43.209  1.00 79.72           H  
ATOM   4424  CA  GLY B  76      15.954 -50.018 -43.155  1.00 79.72           C  
ATOM   4425  HA2 GLY B  76      16.997 -50.335 -43.167  1.00 79.72           H  
ATOM   4426  HA3 GLY B  76      15.629 -49.929 -42.118  1.00 79.72           H  
ATOM   4427  C   GLY B  76      15.103 -51.079 -43.858  1.00 79.72           C  
ATOM   4428  O   GLY B  76      15.591 -52.174 -44.147  1.00 79.72           O  
ATOM   4429  N   CYS B  77      13.854 -50.753 -44.205  1.00 79.35           N  
ATOM   4430  H   CYS B  77      13.503 -49.845 -43.936  1.00 79.35           H  
ATOM   4431  CA  CYS B  77      12.960 -51.648 -44.942  1.00 79.35           C  
ATOM   4432  HA  CYS B  77      12.888 -52.596 -44.408  1.00 79.35           H  
ATOM   4433  C   CYS B  77      13.468 -51.967 -46.347  1.00 79.35           C  
ATOM   4434  CB  CYS B  77      11.571 -51.010 -45.057  1.00 79.35           C  
ATOM   4435  HB2 CYS B  77      11.601 -49.936 -44.876  1.00 79.35           H  
ATOM   4436  HB3 CYS B  77      11.159 -51.173 -46.053  1.00 79.35           H  
ATOM   4437  O   CYS B  77      13.664 -53.132 -46.705  1.00 79.35           O  
ATOM   4438  SG  CYS B  77      10.488 -51.815 -43.885  1.00 79.35           S  
ATOM   4439  HG  CYS B  77      10.882 -51.139 -42.802  1.00 79.35           H  
ATOM   4440  N   CYS B  78      13.680 -50.931 -47.156  1.00 77.41           N  
ATOM   4441  H   CYS B  78      13.506 -49.997 -46.814  1.00 77.41           H  
ATOM   4442  CA  CYS B  78      14.100 -51.092 -48.541  1.00 77.41           C  
ATOM   4443  HA  CYS B  78      13.442 -51.807 -49.035  1.00 77.41           H  
ATOM   4444  C   CYS B  78      15.517 -51.662 -48.628  1.00 77.41           C  
ATOM   4445  CB  CYS B  78      13.974 -49.745 -49.251  1.00 77.41           C  
ATOM   4446  HB2 CYS B  78      14.571 -49.750 -50.163  1.00 77.41           H  
ATOM   4447  HB3 CYS B  78      14.318 -48.952 -48.588  1.00 77.41           H  
ATOM   4448  O   CYS B  78      15.766 -52.523 -49.473  1.00 77.41           O  
ATOM   4449  SG  CYS B  78      12.246 -49.428 -49.684  1.00 77.41           S  
ATOM   4450  HG  CYS B  78      12.133 -50.321 -50.671  1.00 77.41           H  
ATOM   4451  N   GLY B  79      16.414 -51.274 -47.717  1.00 78.18           N  
ATOM   4452  H   GLY B  79      16.163 -50.563 -47.044  1.00 78.18           H  
ATOM   4453  CA  GLY B  79      17.753 -51.847 -47.624  1.00 78.18           C  
ATOM   4454  HA2 GLY B  79      18.274 -51.692 -48.569  1.00 78.18           H  
ATOM   4455  HA3 GLY B  79      18.298 -51.347 -46.823  1.00 78.18           H  
ATOM   4456  C   GLY B  79      17.731 -53.347 -47.339  1.00 78.18           C  
ATOM   4457  O   GLY B  79      18.438 -54.105 -48.007  1.00 78.18           O  
ATOM   4458  N   ALA B  80      16.870 -53.796 -46.420  1.00 78.40           N  
ATOM   4459  H   ALA B  80      16.329 -53.134 -45.882  1.00 78.40           H  
ATOM   4460  CA  ALA B  80      16.703 -55.216 -46.136  1.00 78.40           C  
ATOM   4461  HA  ALA B  80      17.687 -55.637 -45.928  1.00 78.40           H  
ATOM   4462  C   ALA B  80      16.126 -55.976 -47.339  1.00 78.40           C  
ATOM   4463  CB  ALA B  80      15.836 -55.387 -44.884  1.00 78.40           C  
ATOM   4464  HB1 ALA B  80      16.311 -54.883 -44.042  1.00 78.40           H  
ATOM   4465  HB2 ALA B  80      14.848 -54.954 -45.041  1.00 78.40           H  
ATOM   4466  HB3 ALA B  80      15.731 -56.446 -44.648  1.00 78.40           H  
ATOM   4467  O   ALA B  80      16.693 -56.988 -47.752  1.00 78.40           O  
ATOM   4468  N   VAL B  81      15.028 -55.494 -47.934  1.00 78.37           N  
ATOM   4469  H   VAL B  81      14.617 -54.652 -47.556  1.00 78.37           H  
ATOM   4470  CA  VAL B  81      14.337 -56.188 -49.037  1.00 78.37           C  
ATOM   4471  HA  VAL B  81      14.138 -57.213 -48.725  1.00 78.37           H  
ATOM   4472  C   VAL B  81      15.200 -56.271 -50.289  1.00 78.37           C  
ATOM   4473  CB  VAL B  81      12.979 -55.539 -49.353  1.00 78.37           C  
ATOM   4474  HB  VAL B  81      13.103 -54.460 -49.455  1.00 78.37           H  
ATOM   4475  O   VAL B  81      15.370 -57.374 -50.820  1.00 78.37           O  
ATOM   4476  CG1 VAL B  81      12.322 -56.085 -50.629  1.00 78.37           C  
ATOM   4477 HG11 VAL B  81      11.322 -55.664 -50.733  1.00 78.37           H  
ATOM   4478 HG12 VAL B  81      12.247 -57.172 -50.584  1.00 78.37           H  
ATOM   4479 HG13 VAL B  81      12.896 -55.795 -51.509  1.00 78.37           H  
ATOM   4480  CG2 VAL B  81      12.024 -55.836 -48.203  1.00 78.37           C  
ATOM   4481 HG21 VAL B  81      11.815 -56.904 -48.134  1.00 78.37           H  
ATOM   4482 HG22 VAL B  81      12.473 -55.502 -47.268  1.00 78.37           H  
ATOM   4483 HG23 VAL B  81      11.089 -55.299 -48.361  1.00 78.37           H  
ATOM   4484  N   GLN B  82      15.766 -55.143 -50.728  1.00 78.94           N  
ATOM   4485  H   GLN B  82      15.630 -54.289 -50.207  1.00 78.94           H  
ATOM   4486  CA  GLN B  82      16.585 -55.073 -51.940  1.00 78.94           C  
ATOM   4487  HA  GLN B  82      16.110 -55.677 -52.713  1.00 78.94           H  
ATOM   4488  C   GLN B  82      17.991 -55.653 -51.756  1.00 78.94           C  
ATOM   4489  CB  GLN B  82      16.670 -53.629 -52.459  1.00 78.94           C  
ATOM   4490  HB2 GLN B  82      17.364 -53.613 -53.300  1.00 78.94           H  
ATOM   4491  HB3 GLN B  82      17.072 -52.976 -51.684  1.00 78.94           H  
ATOM   4492  O   GLN B  82      18.726 -55.755 -52.733  1.00 78.94           O  
ATOM   4493  CG  GLN B  82      15.322 -53.087 -52.960  1.00 78.94           C  
ATOM   4494  HG2 GLN B  82      14.874 -53.815 -53.637  1.00 78.94           H  
ATOM   4495  HG3 GLN B  82      14.648 -52.936 -52.117  1.00 78.94           H  
ATOM   4496  CD  GLN B  82      15.472 -51.766 -53.713  1.00 78.94           C  
ATOM   4497  NE2 GLN B  82      14.441 -51.303 -54.385  1.00 78.94           N  
ATOM   4498 HE21 GLN B  82      13.559 -51.794 -54.409  1.00 78.94           H  
ATOM   4499 HE22 GLN B  82      14.592 -50.425 -54.861  1.00 78.94           H  
ATOM   4500  OE1 GLN B  82      16.511 -51.128 -53.726  1.00 78.94           O  
ATOM   4501  N   GLU B  83      18.378 -56.041 -50.535  1.00 77.29           N  
ATOM   4502  H   GLU B  83      17.739 -55.912 -49.763  1.00 77.29           H  
ATOM   4503  CA  GLU B  83      19.751 -56.467 -50.227  1.00 77.29           C  
ATOM   4504  HA  GLU B  83      19.824 -56.518 -49.141  1.00 77.29           H  
ATOM   4505  C   GLU B  83      20.771 -55.386 -50.646  1.00 77.29           C  
ATOM   4506  CB  GLU B  83      20.040 -57.892 -50.772  1.00 77.29           C  
ATOM   4507  HB2 GLU B  83      21.075 -58.155 -50.558  1.00 77.29           H  
ATOM   4508  HB3 GLU B  83      19.899 -57.918 -51.853  1.00 77.29           H  
ATOM   4509  O   GLU B  83      21.865 -55.669 -51.135  1.00 77.29           O  
ATOM   4510  CG  GLU B  83      19.127 -58.943 -50.116  1.00 77.29           C  
ATOM   4511  HG2 GLU B  83      18.092 -58.636 -50.268  1.00 77.29           H  
ATOM   4512  HG3 GLU B  83      19.310 -58.935 -49.042  1.00 77.29           H  
ATOM   4513  CD  GLU B  83      19.259 -60.398 -50.621  1.00 77.29           C  
ATOM   4514  OE1 GLU B  83      18.336 -61.186 -50.286  1.00 77.29           O  
ATOM   4515  OE2 GLU B  83      20.244 -60.815 -51.271  1.00 77.29           O  
ATOM   4516  N   SER B  84      20.398 -54.116 -50.459  1.00 78.91           N  
ATOM   4517  H   SER B  84      19.522 -53.956 -49.982  1.00 78.91           H  
ATOM   4518  CA  SER B  84      21.231 -52.963 -50.790  1.00 78.91           C  
ATOM   4519  HA  SER B  84      21.835 -53.201 -51.665  1.00 78.91           H  
ATOM   4520  C   SER B  84      22.160 -52.641 -49.624  1.00 78.91           C  
ATOM   4521  CB  SER B  84      20.356 -51.763 -51.158  1.00 78.91           C  
ATOM   4522  HB2 SER B  84      19.567 -51.646 -50.415  1.00 78.91           H  
ATOM   4523  HB3 SER B  84      19.892 -51.941 -52.128  1.00 78.91           H  
ATOM   4524  O   SER B  84      21.729 -52.160 -48.574  1.00 78.91           O  
ATOM   4525  OG  SER B  84      21.125 -50.573 -51.206  1.00 78.91           O  
ATOM   4526  HG  SER B  84      20.573 -49.918 -51.639  1.00 78.91           H  
ATOM   4527  N   GLN B  85      23.461 -52.863 -49.817  1.00 76.29           N  
ATOM   4528  H   GLN B  85      23.745 -53.338 -50.662  1.00 76.29           H  
ATOM   4529  CA  GLN B  85      24.470 -52.508 -48.814  1.00 76.29           C  
ATOM   4530  HA  GLN B  85      24.244 -53.014 -47.875  1.00 76.29           H  
ATOM   4531  C   GLN B  85      24.522 -51.010 -48.530  1.00 76.29           C  
ATOM   4532  CB  GLN B  85      25.858 -52.925 -49.287  1.00 76.29           C  
ATOM   4533  HB2 GLN B  85      26.584 -52.589 -48.546  1.00 76.29           H  
ATOM   4534  HB3 GLN B  85      26.091 -52.446 -50.237  1.00 76.29           H  
ATOM   4535  O   GLN B  85      24.748 -50.611 -47.394  1.00 76.29           O  
ATOM   4536  CG  GLN B  85      25.979 -54.434 -49.433  1.00 76.29           C  
ATOM   4537  HG2 GLN B  85      25.454 -54.773 -50.326  1.00 76.29           H  
ATOM   4538  HG3 GLN B  85      25.552 -54.926 -48.559  1.00 76.29           H  
ATOM   4539  CD  GLN B  85      27.442 -54.784 -49.553  1.00 76.29           C  
ATOM   4540  NE2 GLN B  85      27.971 -55.485 -48.598  1.00 76.29           N  
ATOM   4541 HE21 GLN B  85      28.958 -55.674 -48.689  1.00 76.29           H  
ATOM   4542 HE22 GLN B  85      27.437 -55.768 -47.788  1.00 76.29           H  
ATOM   4543  OE1 GLN B  85      28.145 -54.403 -50.471  1.00 76.29           O  
ATOM   4544  N   CYS B  86      24.303 -50.181 -49.553  1.00 74.29           N  
ATOM   4545  H   CYS B  86      24.067 -50.571 -50.454  1.00 74.29           H  
ATOM   4546  CA  CYS B  86      24.332 -48.732 -49.398  1.00 74.29           C  
ATOM   4547  HA  CYS B  86      25.259 -48.445 -48.902  1.00 74.29           H  
ATOM   4548  C   CYS B  86      23.180 -48.265 -48.500  1.00 74.29           C  
ATOM   4549  CB  CYS B  86      24.304 -48.097 -50.793  1.00 74.29           C  
ATOM   4550  HB2 CYS B  86      25.113 -48.504 -51.399  1.00 74.29           H  
ATOM   4551  HB3 CYS B  86      23.352 -48.305 -51.283  1.00 74.29           H  
ATOM   4552  O   CYS B  86      23.406 -47.511 -47.559  1.00 74.29           O  
ATOM   4553  SG  CYS B  86      24.526 -46.303 -50.668  1.00 74.29           S  
ATOM   4554  HG  CYS B  86      25.699 -46.286 -50.029  1.00 74.29           H  
ATOM   4555  N   MET B  87      21.971 -48.794 -48.711  1.00 80.14           N  
ATOM   4556  H   MET B  87      21.848 -49.463 -49.457  1.00 80.14           H  
ATOM   4557  CA  MET B  87      20.814 -48.446 -47.883  1.00 80.14           C  
ATOM   4558  HA  MET B  87      20.747 -47.361 -47.805  1.00 80.14           H  
ATOM   4559  C   MET B  87      20.931 -48.985 -46.454  1.00 80.14           C  
ATOM   4560  CB  MET B  87      19.532 -48.958 -48.533  1.00 80.14           C  
ATOM   4561  HB2 MET B  87      18.707 -48.820 -47.834  1.00 80.14           H  
ATOM   4562  HB3 MET B  87      19.641 -50.021 -48.746  1.00 80.14           H  
ATOM   4563  O   MET B  87      20.602 -48.266 -45.518  1.00 80.14           O  
ATOM   4564  CG  MET B  87      19.211 -48.210 -49.827  1.00 80.14           C  
ATOM   4565  HG2 MET B  87      20.007 -48.378 -50.552  1.00 80.14           H  
ATOM   4566  HG3 MET B  87      19.174 -47.140 -49.622  1.00 80.14           H  
ATOM   4567  SD  MET B  87      17.640 -48.716 -50.565  1.00 80.14           S  
ATOM   4568  CE  MET B  87      16.541 -47.800 -49.457  1.00 80.14           C  
ATOM   4569  HE1 MET B  87      15.546 -47.740 -49.898  1.00 80.14           H  
ATOM   4570  HE2 MET B  87      16.500 -48.282 -48.480  1.00 80.14           H  
ATOM   4571  HE3 MET B  87      16.911 -46.780 -49.352  1.00 80.14           H  
ATOM   4572  N   LEU B  88      21.448 -50.206 -46.265  1.00 79.32           N  
ATOM   4573  H   LEU B  88      21.668 -50.771 -47.073  1.00 79.32           H  
ATOM   4574  CA  LEU B  88      21.702 -50.760 -44.926  1.00 79.32           C  
ATOM   4575  HA  LEU B  88      20.800 -50.651 -44.324  1.00 79.32           H  
ATOM   4576  C   LEU B  88      22.811 -50.004 -44.181  1.00 79.32           C  
ATOM   4577  CB  LEU B  88      22.055 -52.252 -45.044  1.00 79.32           C  
ATOM   4578  HB2 LEU B  88      22.517 -52.586 -44.115  1.00 79.32           H  
ATOM   4579  HB3 LEU B  88      22.790 -52.373 -45.841  1.00 79.32           H  
ATOM   4580  O   LEU B  88      22.702 -49.784 -42.976  1.00 79.32           O  
ATOM   4581  CG  LEU B  88      20.832 -53.140 -45.321  1.00 79.32           C  
ATOM   4582  HG  LEU B  88      20.218 -52.679 -46.095  1.00 79.32           H  
ATOM   4583  CD1 LEU B  88      21.287 -54.508 -45.825  1.00 79.32           C  
ATOM   4584 HD11 LEU B  88      20.413 -55.104 -46.091  1.00 79.32           H  
ATOM   4585 HD12 LEU B  88      21.871 -55.015 -45.057  1.00 79.32           H  
ATOM   4586 HD13 LEU B  88      21.892 -54.377 -46.722  1.00 79.32           H  
ATOM   4587  CD2 LEU B  88      19.985 -53.344 -44.063  1.00 79.32           C  
ATOM   4588 HD21 LEU B  88      19.107 -53.943 -44.305  1.00 79.32           H  
ATOM   4589 HD22 LEU B  88      20.573 -53.841 -43.291  1.00 79.32           H  
ATOM   4590 HD23 LEU B  88      19.640 -52.385 -43.677  1.00 79.32           H  
ATOM   4591  N   GLY B  89      23.857 -49.575 -44.893  1.00 79.84           N  
ATOM   4592  H   GLY B  89      23.910 -49.824 -45.870  1.00 79.84           H  
ATOM   4593  CA  GLY B  89      24.921 -48.734 -44.346  1.00 79.84           C  
ATOM   4594  HA2 GLY B  89      25.356 -49.215 -43.469  1.00 79.84           H  
ATOM   4595  HA3 GLY B  89      25.697 -48.608 -45.101  1.00 79.84           H  
ATOM   4596  C   GLY B  89      24.419 -47.348 -43.942  1.00 79.84           C  
ATOM   4597  O   GLY B  89      24.730 -46.886 -42.849  1.00 79.84           O  
ATOM   4598  N   LEU B  90      23.581 -46.720 -44.773  1.00 80.86           N  
ATOM   4599  H   LEU B  90      23.398 -47.133 -45.676  1.00 80.86           H  
ATOM   4600  CA  LEU B  90      22.897 -45.464 -44.443  1.00 80.86           C  
ATOM   4601  HA  LEU B  90      23.638 -44.721 -44.151  1.00 80.86           H  
ATOM   4602  C   LEU B  90      21.960 -45.626 -43.242  1.00 80.86           C  
ATOM   4603  CB  LEU B  90      22.132 -44.961 -45.683  1.00 80.86           C  
ATOM   4604  HB2 LEU B  90      21.191 -44.506 -45.374  1.00 80.86           H  
ATOM   4605  HB3 LEU B  90      21.872 -45.808 -46.318  1.00 80.86           H  
ATOM   4606  O   LEU B  90      21.998 -44.804 -42.333  1.00 80.86           O  
ATOM   4607  CG  LEU B  90      22.940 -43.922 -46.481  1.00 80.86           C  
ATOM   4608  HG  LEU B  90      24.007 -44.099 -46.348  1.00 80.86           H  
ATOM   4609  CD1 LEU B  90      22.631 -44.012 -47.973  1.00 80.86           C  
ATOM   4610 HD11 LEU B  90      23.203 -43.258 -48.513  1.00 80.86           H  
ATOM   4611 HD12 LEU B  90      22.913 -44.997 -48.346  1.00 80.86           H  
ATOM   4612 HD13 LEU B  90      21.567 -43.850 -48.146  1.00 80.86           H  
ATOM   4613  CD2 LEU B  90      22.596 -42.508 -46.008  1.00 80.86           C  
ATOM   4614 HD21 LEU B  90      22.769 -42.424 -44.935  1.00 80.86           H  
ATOM   4615 HD22 LEU B  90      21.552 -42.281 -46.225  1.00 80.86           H  
ATOM   4616 HD23 LEU B  90      23.231 -41.785 -46.520  1.00 80.86           H  
ATOM   4617  N   PHE B  91      21.171 -46.701 -43.196  1.00 83.44           N  
ATOM   4618  H   PHE B  91      21.147 -47.316 -43.998  1.00 83.44           H  
ATOM   4619  CA  PHE B  91      20.311 -47.022 -42.055  1.00 83.44           C  
ATOM   4620  HA  PHE B  91      19.607 -46.206 -41.895  1.00 83.44           H  
ATOM   4621  C   PHE B  91      21.117 -47.183 -40.759  1.00 83.44           C  
ATOM   4622  CB  PHE B  91      19.522 -48.296 -42.374  1.00 83.44           C  
ATOM   4623  HB2 PHE B  91      20.208 -49.067 -42.725  1.00 83.44           H  
ATOM   4624  HB3 PHE B  91      18.826 -48.086 -43.187  1.00 83.44           H  
ATOM   4625  O   PHE B  91      20.766 -46.597 -39.738  1.00 83.44           O  
ATOM   4626  CG  PHE B  91      18.744 -48.841 -41.196  1.00 83.44           C  
ATOM   4627  CD1 PHE B  91      19.177 -50.002 -40.536  1.00 83.44           C  
ATOM   4628  HD1 PHE B  91      20.073 -50.496 -40.880  1.00 83.44           H  
ATOM   4629  CD2 PHE B  91      17.599 -48.172 -40.743  1.00 83.44           C  
ATOM   4630  HD2 PHE B  91      17.278 -47.263 -41.230  1.00 83.44           H  
ATOM   4631  CE1 PHE B  91      18.459 -50.512 -39.440  1.00 83.44           C  
ATOM   4632  HE1 PHE B  91      18.796 -51.395 -38.917  1.00 83.44           H  
ATOM   4633  CE2 PHE B  91      16.871 -48.685 -39.658  1.00 83.44           C  
ATOM   4634  HE2 PHE B  91      15.974 -48.187 -39.321  1.00 83.44           H  
ATOM   4635  CZ  PHE B  91      17.298 -49.854 -39.011  1.00 83.44           C  
ATOM   4636  HZ  PHE B  91      16.734 -50.234 -38.171  1.00 83.44           H  
ATOM   4637  N   PHE B  92      22.230 -47.921 -40.811  1.00 81.19           N  
ATOM   4638  H   PHE B  92      22.473 -48.366 -41.684  1.00 81.19           H  
ATOM   4639  CA  PHE B  92      23.140 -48.064 -39.677  1.00 81.19           C  
ATOM   4640  HA  PHE B  92      22.585 -48.452 -38.822  1.00 81.19           H  
ATOM   4641  C   PHE B  92      23.727 -46.712 -39.250  1.00 81.19           C  
ATOM   4642  CB  PHE B  92      24.243 -49.065 -40.042  1.00 81.19           C  
ATOM   4643  HB2 PHE B  92      23.785 -50.027 -40.269  1.00 81.19           H  
ATOM   4644  HB3 PHE B  92      24.756 -48.726 -40.942  1.00 81.19           H  
ATOM   4645  O   PHE B  92      23.730 -46.398 -38.065  1.00 81.19           O  
ATOM   4646  CG  PHE B  92      25.270 -49.260 -38.945  1.00 81.19           C  
ATOM   4647  CD1 PHE B  92      26.417 -48.444 -38.893  1.00 81.19           C  
ATOM   4648  HD1 PHE B  92      26.571 -47.675 -39.635  1.00 81.19           H  
ATOM   4649  CD2 PHE B  92      25.069 -50.245 -37.962  1.00 81.19           C  
ATOM   4650  HD2 PHE B  92      24.192 -50.874 -37.998  1.00 81.19           H  
ATOM   4651  CE1 PHE B  92      27.352 -48.608 -37.857  1.00 81.19           C  
ATOM   4652  HE1 PHE B  92      28.221 -47.969 -37.806  1.00 81.19           H  
ATOM   4653  CE2 PHE B  92      26.013 -50.419 -36.935  1.00 81.19           C  
ATOM   4654  HE2 PHE B  92      25.873 -51.187 -36.190  1.00 81.19           H  
ATOM   4655  CZ  PHE B  92      27.148 -49.593 -36.876  1.00 81.19           C  
ATOM   4656  HZ  PHE B  92      27.864 -49.716 -36.076  1.00 81.19           H  
ATOM   4657  N   GLY B  93      24.174 -45.893 -40.206  1.00 83.60           N  
ATOM   4658  H   GLY B  93      24.152 -46.210 -41.165  1.00 83.60           H  
ATOM   4659  CA  GLY B  93      24.713 -44.561 -39.933  1.00 83.60           C  
ATOM   4660  HA2 GLY B  93      25.016 -44.101 -40.873  1.00 83.60           H  
ATOM   4661  HA3 GLY B  93      25.585 -44.649 -39.284  1.00 83.60           H  
ATOM   4662  C   GLY B  93      23.699 -43.640 -39.254  1.00 83.60           C  
ATOM   4663  O   GLY B  93      24.026 -43.011 -38.252  1.00 83.60           O  
ATOM   4664  N   PHE B  94      22.455 -43.601 -39.738  1.00 82.25           N  
ATOM   4665  H   PHE B  94      22.236 -44.129 -40.571  1.00 82.25           H  
ATOM   4666  CA  PHE B  94      21.401 -42.800 -39.115  1.00 82.25           C  
ATOM   4667  HA  PHE B  94      21.766 -41.781 -38.989  1.00 82.25           H  
ATOM   4668  C   PHE B  94      21.029 -43.295 -37.718  1.00 82.25           C  
ATOM   4669  CB  PHE B  94      20.152 -42.763 -39.998  1.00 82.25           C  
ATOM   4670  HB2 PHE B  94      19.959 -43.752 -40.413  1.00 82.25           H  
ATOM   4671  HB3 PHE B  94      19.309 -42.504 -39.357  1.00 82.25           H  
ATOM   4672  O   PHE B  94      20.897 -42.473 -36.814  1.00 82.25           O  
ATOM   4673  CG  PHE B  94      20.195 -41.722 -41.094  1.00 82.25           C  
ATOM   4674  CD1 PHE B  94      20.194 -40.357 -40.751  1.00 82.25           C  
ATOM   4675  HD1 PHE B  94      20.174 -40.059 -39.713  1.00 82.25           H  
ATOM   4676  CD2 PHE B  94      20.195 -42.099 -42.449  1.00 82.25           C  
ATOM   4677  HD2 PHE B  94      20.169 -43.145 -42.717  1.00 82.25           H  
ATOM   4678  CE1 PHE B  94      20.213 -39.375 -41.756  1.00 82.25           C  
ATOM   4679  HE1 PHE B  94      20.213 -38.329 -41.488  1.00 82.25           H  
ATOM   4680  CE2 PHE B  94      20.211 -41.118 -43.455  1.00 82.25           C  
ATOM   4681  HE2 PHE B  94      20.202 -41.408 -44.495  1.00 82.25           H  
ATOM   4682  CZ  PHE B  94      20.225 -39.756 -43.109  1.00 82.25           C  
ATOM   4683  HZ  PHE B  94      20.233 -39.000 -43.880  1.00 82.25           H  
ATOM   4684  N   LEU B  95      20.897 -44.610 -37.512  1.00 82.04           N  
ATOM   4685  H   LEU B  95      21.000 -45.248 -38.288  1.00 82.04           H  
ATOM   4686  CA  LEU B  95      20.640 -45.152 -36.175  1.00 82.04           C  
ATOM   4687  HA  LEU B  95      19.744 -44.682 -35.769  1.00 82.04           H  
ATOM   4688  C   LEU B  95      21.765 -44.817 -35.198  1.00 82.04           C  
ATOM   4689  CB  LEU B  95      20.459 -46.675 -36.231  1.00 82.04           C  
ATOM   4690  HB2 LEU B  95      21.153 -47.093 -36.959  1.00 82.04           H  
ATOM   4691  HB3 LEU B  95      20.727 -47.073 -35.253  1.00 82.04           H  
ATOM   4692  O   LEU B  95      21.488 -44.493 -34.050  1.00 82.04           O  
ATOM   4693  CG  LEU B  95      19.034 -47.157 -36.535  1.00 82.04           C  
ATOM   4694  HG  LEU B  95      18.710 -46.792 -37.509  1.00 82.04           H  
ATOM   4695  CD1 LEU B  95      19.058 -48.685 -36.544  1.00 82.04           C  
ATOM   4696 HD11 LEU B  95      18.041 -49.059 -36.662  1.00 82.04           H  
ATOM   4697 HD12 LEU B  95      19.445 -49.059 -35.596  1.00 82.04           H  
ATOM   4698 HD13 LEU B  95      19.683 -49.036 -37.366  1.00 82.04           H  
ATOM   4699  CD2 LEU B  95      18.027 -46.732 -35.461  1.00 82.04           C  
ATOM   4700 HD21 LEU B  95      17.060 -47.199 -35.648  1.00 82.04           H  
ATOM   4701 HD22 LEU B  95      17.879 -45.652 -35.479  1.00 82.04           H  
ATOM   4702 HD23 LEU B  95      18.383 -47.022 -34.473  1.00 82.04           H  
ATOM   4703  N   LEU B  96      23.019 -44.850 -35.649  1.00 84.56           N  
ATOM   4704  H   LEU B  96      23.189 -45.178 -36.589  1.00 84.56           H  
ATOM   4705  CA  LEU B  96      24.166 -44.522 -34.808  1.00 84.56           C  
ATOM   4706  HA  LEU B  96      24.085 -45.109 -33.893  1.00 84.56           H  
ATOM   4707  C   LEU B  96      24.162 -43.042 -34.397  1.00 84.56           C  
ATOM   4708  CB  LEU B  96      25.433 -44.961 -35.558  1.00 84.56           C  
ATOM   4709  HB2 LEU B  96      25.237 -45.956 -35.958  1.00 84.56           H  
ATOM   4710  HB3 LEU B  96      25.620 -44.301 -36.405  1.00 84.56           H  
ATOM   4711  O   LEU B  96      24.463 -42.723 -33.249  1.00 84.56           O  
ATOM   4712  CG  LEU B  96      26.676 -45.050 -34.655  1.00 84.56           C  
ATOM   4713  HG  LEU B  96      26.374 -45.175 -33.615  1.00 84.56           H  
ATOM   4714  CD1 LEU B  96      27.515 -46.267 -35.050  1.00 84.56           C  
ATOM   4715 HD11 LEU B  96      28.393 -46.331 -34.408  1.00 84.56           H  
ATOM   4716 HD12 LEU B  96      27.828 -46.179 -36.091  1.00 84.56           H  
ATOM   4717 HD13 LEU B  96      26.922 -47.173 -34.923  1.00 84.56           H  
ATOM   4718  CD2 LEU B  96      27.560 -43.808 -34.775  1.00 84.56           C  
ATOM   4719 HD21 LEU B  96      27.898 -43.681 -35.804  1.00 84.56           H  
ATOM   4720 HD22 LEU B  96      26.994 -42.927 -34.472  1.00 84.56           H  
ATOM   4721 HD23 LEU B  96      28.423 -43.905 -34.116  1.00 84.56           H  
ATOM   4722  N   VAL B  97      23.755 -42.147 -35.302  1.00 83.71           N  
ATOM   4723  H   VAL B  97      23.543 -42.478 -36.232  1.00 83.71           H  
ATOM   4724  CA  VAL B  97      23.566 -40.720 -34.999  1.00 83.71           C  
ATOM   4725  HA  VAL B  97      24.459 -40.349 -34.496  1.00 83.71           H  
ATOM   4726  C   VAL B  97      22.402 -40.504 -34.027  1.00 83.71           C  
ATOM   4727  CB  VAL B  97      23.379 -39.908 -36.296  1.00 83.71           C  
ATOM   4728  HB  VAL B  97      22.596 -40.369 -36.898  1.00 83.71           H  
ATOM   4729  O   VAL B  97      22.574 -39.791 -33.043  1.00 83.71           O  
ATOM   4730  CG1 VAL B  97      22.993 -38.444 -36.047  1.00 83.71           C  
ATOM   4731 HG11 VAL B  97      22.041 -38.384 -35.520  1.00 83.71           H  
ATOM   4732 HG12 VAL B  97      22.878 -37.927 -37.000  1.00 83.71           H  
ATOM   4733 HG13 VAL B  97      23.760 -37.944 -35.456  1.00 83.71           H  
ATOM   4734  CG2 VAL B  97      24.682 -39.890 -37.109  1.00 83.71           C  
ATOM   4735 HG21 VAL B  97      25.464 -39.382 -36.545  1.00 83.71           H  
ATOM   4736 HG22 VAL B  97      25.014 -40.906 -37.323  1.00 83.71           H  
ATOM   4737 HG23 VAL B  97      24.521 -39.370 -38.053  1.00 83.71           H  
ATOM   4738  N   ILE B  98      21.242 -41.131 -34.252  1.00 82.14           N  
ATOM   4739  H   ILE B  98      21.158 -41.713 -35.073  1.00 82.14           H  
ATOM   4740  CA  ILE B  98      20.078 -41.010 -33.354  1.00 82.14           C  
ATOM   4741  HA  ILE B  98      19.833 -39.955 -33.234  1.00 82.14           H  
ATOM   4742  C   ILE B  98      20.419 -41.540 -31.961  1.00 82.14           C  
ATOM   4743  CB  ILE B  98      18.843 -41.729 -33.942  1.00 82.14           C  
ATOM   4744  HB  ILE B  98      19.125 -42.748 -34.208  1.00 82.14           H  
ATOM   4745  O   ILE B  98      20.159 -40.869 -30.970  1.00 82.14           O  
ATOM   4746  CG1 ILE B  98      18.372 -40.981 -35.206  1.00 82.14           C  
ATOM   4747 HG12 ILE B  98      17.955 -40.020 -34.908  1.00 82.14           H  
ATOM   4748 HG13 ILE B  98      19.220 -40.780 -35.861  1.00 82.14           H  
ATOM   4749  CG2 ILE B  98      17.686 -41.789 -32.924  1.00 82.14           C  
ATOM   4750 HG21 ILE B  98      16.821 -42.303 -33.343  1.00 82.14           H  
ATOM   4751 HG22 ILE B  98      17.971 -42.350 -32.034  1.00 82.14           H  
ATOM   4752 HG23 ILE B  98      17.392 -40.786 -32.616  1.00 82.14           H  
ATOM   4753  CD1 ILE B  98      17.332 -41.749 -36.028  1.00 82.14           C  
ATOM   4754 HD11 ILE B  98      16.393 -41.837 -35.481  1.00 82.14           H  
ATOM   4755 HD12 ILE B  98      17.144 -41.199 -36.950  1.00 82.14           H  
ATOM   4756 HD13 ILE B  98      17.711 -42.741 -36.273  1.00 82.14           H  
ATOM   4757  N   PHE B  99      21.077 -42.695 -31.883  1.00 84.37           N  
ATOM   4758  H   PHE B  99      21.240 -43.214 -32.735  1.00 84.37           H  
ATOM   4759  CA  PHE B  99      21.529 -43.287 -30.630  1.00 84.37           C  
ATOM   4760  HA  PHE B  99      20.669 -43.456 -29.983  1.00 84.37           H  
ATOM   4761  C   PHE B  99      22.503 -42.375 -29.872  1.00 84.37           C  
ATOM   4762  CB  PHE B  99      22.174 -44.633 -30.967  1.00 84.37           C  
ATOM   4763  HB2 PHE B  99      21.434 -45.256 -31.470  1.00 84.37           H  
ATOM   4764  HB3 PHE B  99      22.996 -44.472 -31.665  1.00 84.37           H  
ATOM   4765  O   PHE B  99      22.381 -42.211 -28.660  1.00 84.37           O  
ATOM   4766  CG  PHE B  99      22.689 -45.393 -29.770  1.00 84.37           C  
ATOM   4767  CD1 PHE B  99      24.065 -45.430 -29.486  1.00 84.37           C  
ATOM   4768  HD1 PHE B  99      24.759 -44.878 -30.103  1.00 84.37           H  
ATOM   4769  CD2 PHE B  99      21.788 -46.099 -28.959  1.00 84.37           C  
ATOM   4770  HD2 PHE B  99      20.730 -46.076 -29.177  1.00 84.37           H  
ATOM   4771  CE1 PHE B  99      24.537 -46.191 -28.403  1.00 84.37           C  
ATOM   4772  HE1 PHE B  99      25.593 -46.216 -28.181  1.00 84.37           H  
ATOM   4773  CE2 PHE B  99      22.258 -46.859 -27.880  1.00 84.37           C  
ATOM   4774  HE2 PHE B  99      21.566 -47.438 -27.287  1.00 84.37           H  
ATOM   4775  CZ  PHE B  99      23.632 -46.906 -27.600  1.00 84.37           C  
ATOM   4776  HZ  PHE B  99      23.996 -47.480 -26.761  1.00 84.37           H  
ATOM   4777  N   ALA B 100      23.441 -41.735 -30.576  1.00 83.73           N  
ATOM   4778  H   ALA B 100      23.517 -41.910 -31.568  1.00 83.73           H  
ATOM   4779  CA  ALA B 100      24.351 -40.771 -29.964  1.00 83.73           C  
ATOM   4780  HA  ALA B 100      24.846 -41.252 -29.120  1.00 83.73           H  
ATOM   4781  C   ALA B 100      23.607 -39.540 -29.415  1.00 83.73           C  
ATOM   4782  CB  ALA B 100      25.418 -40.380 -30.993  1.00 83.73           C  
ATOM   4783  HB1 ALA B 100      24.957 -39.861 -31.833  1.00 83.73           H  
ATOM   4784  HB2 ALA B 100      25.927 -41.272 -31.357  1.00 83.73           H  
ATOM   4785  HB3 ALA B 100      26.147 -39.719 -30.524  1.00 83.73           H  
ATOM   4786  O   ALA B 100      23.923 -39.073 -28.321  1.00 83.73           O  
ATOM   4787  N   ILE B 101      22.602 -39.042 -30.143  1.00 81.59           N  
ATOM   4788  H   ILE B 101      22.394 -39.476 -31.031  1.00 81.59           H  
ATOM   4789  CA  ILE B 101      21.763 -37.916 -29.707  1.00 81.59           C  
ATOM   4790  HA  ILE B 101      22.414 -37.104 -29.381  1.00 81.59           H  
ATOM   4791  C   ILE B 101      20.912 -38.307 -28.496  1.00 81.59           C  
ATOM   4792  CB  ILE B 101      20.898 -37.395 -30.877  1.00 81.59           C  
ATOM   4793  HB  ILE B 101      20.368 -38.238 -31.321  1.00 81.59           H  
ATOM   4794  O   ILE B 101      20.843 -37.539 -27.540  1.00 81.59           O  
ATOM   4795  CG1 ILE B 101      21.797 -36.745 -31.955  1.00 81.59           C  
ATOM   4796 HG12 ILE B 101      22.652 -37.389 -32.163  1.00 81.59           H  
ATOM   4797 HG13 ILE B 101      22.188 -35.800 -31.580  1.00 81.59           H  
ATOM   4798  CG2 ILE B 101      19.852 -36.372 -30.388  1.00 81.59           C  
ATOM   4799 HG21 ILE B 101      19.276 -35.975 -31.224  1.00 81.59           H  
ATOM   4800 HG22 ILE B 101      19.140 -36.848 -29.713  1.00 81.59           H  
ATOM   4801 HG23 ILE B 101      20.342 -35.551 -29.865  1.00 81.59           H  
ATOM   4802  CD1 ILE B 101      21.077 -36.496 -33.287  1.00 81.59           C  
ATOM   4803 HD11 ILE B 101      21.801 -36.152 -34.026  1.00 81.59           H  
ATOM   4804 HD12 ILE B 101      20.623 -37.422 -33.641  1.00 81.59           H  
ATOM   4805 HD13 ILE B 101      20.309 -35.731 -33.175  1.00 81.59           H  
ATOM   4806  N   GLU B 102      20.305 -39.495 -28.492  1.00 80.80           N  
ATOM   4807  H   GLU B 102      20.353 -40.073 -29.319  1.00 80.80           H  
ATOM   4808  CA  GLU B 102      19.520 -39.976 -27.353  1.00 80.80           C  
ATOM   4809  HA  GLU B 102      18.750 -39.243 -27.112  1.00 80.80           H  
ATOM   4810  C   GLU B 102      20.374 -40.138 -26.097  1.00 80.80           C  
ATOM   4811  CB  GLU B 102      18.838 -41.312 -27.665  1.00 80.80           C  
ATOM   4812  HB2 GLU B 102      18.571 -41.760 -26.708  1.00 80.80           H  
ATOM   4813  HB3 GLU B 102      19.531 -41.981 -28.176  1.00 80.80           H  
ATOM   4814  O   GLU B 102      19.957 -39.708 -25.024  1.00 80.80           O  
ATOM   4815  CG  GLU B 102      17.555 -41.143 -28.492  1.00 80.80           C  
ATOM   4816  HG2 GLU B 102      16.962 -40.338 -28.059  1.00 80.80           H  
ATOM   4817  HG3 GLU B 102      17.822 -40.855 -29.509  1.00 80.80           H  
ATOM   4818  CD  GLU B 102      16.699 -42.419 -28.517  1.00 80.80           C  
ATOM   4819  OE1 GLU B 102      15.722 -42.446 -29.298  1.00 80.80           O  
ATOM   4820  OE2 GLU B 102      17.014 -43.370 -27.764  1.00 80.80           O  
ATOM   4821  N   ILE B 103      21.588 -40.686 -26.213  1.00 81.98           N  
ATOM   4822  H   ILE B 103      21.866 -41.056 -27.111  1.00 81.98           H  
ATOM   4823  CA  ILE B 103      22.514 -40.772 -25.078  1.00 81.98           C  
ATOM   4824  HA  ILE B 103      22.000 -41.262 -24.251  1.00 81.98           H  
ATOM   4825  C   ILE B 103      22.891 -39.376 -24.585  1.00 81.98           C  
ATOM   4826  CB  ILE B 103      23.758 -41.610 -25.440  1.00 81.98           C  
ATOM   4827  HB  ILE B 103      24.139 -41.283 -26.407  1.00 81.98           H  
ATOM   4828  O   ILE B 103      22.875 -39.134 -23.380  1.00 81.98           O  
ATOM   4829  CG1 ILE B 103      23.340 -43.090 -25.530  1.00 81.98           C  
ATOM   4830 HG12 ILE B 103      22.520 -43.201 -26.239  1.00 81.98           H  
ATOM   4831 HG13 ILE B 103      22.979 -43.418 -24.555  1.00 81.98           H  
ATOM   4832  CG2 ILE B 103      24.878 -41.438 -24.391  1.00 81.98           C  
ATOM   4833 HG21 ILE B 103      25.761 -42.019 -24.657  1.00 81.98           H  
ATOM   4834 HG22 ILE B 103      24.520 -41.739 -23.407  1.00 81.98           H  
ATOM   4835 HG23 ILE B 103      25.208 -40.399 -24.354  1.00 81.98           H  
ATOM   4836  CD1 ILE B 103      24.466 -44.027 -25.966  1.00 81.98           C  
ATOM   4837 HD11 ILE B 103      24.073 -45.044 -25.952  1.00 81.98           H  
ATOM   4838 HD12 ILE B 103      24.805 -43.762 -26.967  1.00 81.98           H  
ATOM   4839 HD13 ILE B 103      25.304 -44.006 -25.268  1.00 81.98           H  
ATOM   4840  N   ALA B 104      23.210 -38.448 -25.491  1.00 82.85           N  
ATOM   4841  H   ALA B 104      23.205 -38.693 -26.471  1.00 82.85           H  
ATOM   4842  CA  ALA B 104      23.560 -37.084 -25.111  1.00 82.85           C  
ATOM   4843  HA  ALA B 104      24.398 -37.121 -24.416  1.00 82.85           H  
ATOM   4844  C   ALA B 104      22.398 -36.382 -24.388  1.00 82.85           C  
ATOM   4845  CB  ALA B 104      24.007 -36.324 -26.364  1.00 82.85           C  
ATOM   4846  HB1 ALA B 104      24.301 -35.311 -26.090  1.00 82.85           H  
ATOM   4847  HB2 ALA B 104      23.190 -36.274 -27.085  1.00 82.85           H  
ATOM   4848  HB3 ALA B 104      24.856 -36.831 -26.821  1.00 82.85           H  
ATOM   4849  O   ALA B 104      22.609 -35.780 -23.336  1.00 82.85           O  
ATOM   4850  N   ALA B 105      21.172 -36.515 -24.899  1.00 80.06           N  
ATOM   4851  H   ALA B 105      21.066 -37.021 -25.767  1.00 80.06           H  
ATOM   4852  CA  ALA B 105      19.971 -35.955 -24.289  1.00 80.06           C  
ATOM   4853  HA  ALA B 105      20.133 -34.894 -24.101  1.00 80.06           H  
ATOM   4854  C   ALA B 105      19.639 -36.618 -22.944  1.00 80.06           C  
ATOM   4855  CB  ALA B 105      18.813 -36.100 -25.282  1.00 80.06           C  
ATOM   4856  HB1 ALA B 105      17.911 -35.656 -24.860  1.00 80.06           H  
ATOM   4857  HB2 ALA B 105      19.058 -35.587 -26.213  1.00 80.06           H  
ATOM   4858  HB3 ALA B 105      18.629 -37.153 -25.493  1.00 80.06           H  
ATOM   4859  O   ALA B 105      19.270 -35.927 -21.997  1.00 80.06           O  
ATOM   4860  N   ALA B 106      19.816 -37.937 -22.827  1.00 77.94           N  
ATOM   4861  H   ALA B 106      20.067 -38.468 -23.648  1.00 77.94           H  
ATOM   4862  CA  ALA B 106      19.600 -38.665 -21.582  1.00 77.94           C  
ATOM   4863  HA  ALA B 106      18.609 -38.420 -21.202  1.00 77.94           H  
ATOM   4864  C   ALA B 106      20.617 -38.260 -20.510  1.00 77.94           C  
ATOM   4865  CB  ALA B 106      19.652 -40.170 -21.865  1.00 77.94           C  
ATOM   4866  HB1 ALA B 106      19.478 -40.723 -20.942  1.00 77.94           H  
ATOM   4867  HB2 ALA B 106      20.627 -40.443 -22.270  1.00 77.94           H  
ATOM   4868  HB3 ALA B 106      18.880 -40.435 -22.588  1.00 77.94           H  
ATOM   4869  O   ALA B 106      20.230 -38.002 -19.375  1.00 77.94           O  
ATOM   4870  N   ILE B 107      21.903 -38.151 -20.862  1.00 79.99           N  
ATOM   4871  H   ILE B 107      22.161 -38.384 -21.810  1.00 79.99           H  
ATOM   4872  CA  ILE B 107      22.946 -37.682 -19.941  1.00 79.99           C  
ATOM   4873  HA  ILE B 107      22.918 -38.292 -19.037  1.00 79.99           H  
ATOM   4874  C   ILE B 107      22.659 -36.245 -19.517  1.00 79.99           C  
ATOM   4875  CB  ILE B 107      24.348 -37.813 -20.577  1.00 79.99           C  
ATOM   4876  HB  ILE B 107      24.326 -37.349 -21.564  1.00 79.99           H  
ATOM   4877  O   ILE B 107      22.707 -35.942 -18.326  1.00 79.99           O  
ATOM   4878  CG1 ILE B 107      24.722 -39.304 -20.730  1.00 79.99           C  
ATOM   4879 HG12 ILE B 107      24.880 -39.742 -19.745  1.00 79.99           H  
ATOM   4880 HG13 ILE B 107      23.901 -39.849 -21.196  1.00 79.99           H  
ATOM   4881  CG2 ILE B 107      25.416 -37.094 -19.725  1.00 79.99           C  
ATOM   4882 HG21 ILE B 107      26.408 -37.220 -20.159  1.00 79.99           H  
ATOM   4883 HG22 ILE B 107      25.414 -37.488 -18.709  1.00 79.99           H  
ATOM   4884 HG23 ILE B 107      25.224 -36.022 -19.690  1.00 79.99           H  
ATOM   4885  CD1 ILE B 107      25.976 -39.535 -21.583  1.00 79.99           C  
ATOM   4886 HD11 ILE B 107      26.089 -40.602 -21.772  1.00 79.99           H  
ATOM   4887 HD12 ILE B 107      25.881 -39.010 -22.534  1.00 79.99           H  
ATOM   4888 HD13 ILE B 107      26.867 -39.186 -21.062  1.00 79.99           H  
ATOM   4889  N   TRP B 108      22.326 -35.373 -20.470  1.00 83.35           N  
ATOM   4890  H   TRP B 108      22.314 -35.674 -21.435  1.00 83.35           H  
ATOM   4891  CA  TRP B 108      22.030 -33.978 -20.178  1.00 83.35           C  
ATOM   4892  HA  TRP B 108      22.872 -33.550 -19.634  1.00 83.35           H  
ATOM   4893  C   TRP B 108      20.804 -33.837 -19.273  1.00 83.35           C  
ATOM   4894  CB  TRP B 108      21.862 -33.196 -21.482  1.00 83.35           C  
ATOM   4895  HB2 TRP B 108      22.776 -33.282 -22.070  1.00 83.35           H  
ATOM   4896  HB3 TRP B 108      21.046 -33.626 -22.062  1.00 83.35           H  
ATOM   4897  O   TRP B 108      20.897 -33.185 -18.238  1.00 83.35           O  
ATOM   4898  CG  TRP B 108      21.576 -31.749 -21.251  1.00 83.35           C  
ATOM   4899  CD1 TRP B 108      22.500 -30.795 -20.998  1.00 83.35           C  
ATOM   4900  HD1 TRP B 108      23.567 -30.958 -20.959  1.00 83.35           H  
ATOM   4901  CD2 TRP B 108      20.276 -31.092 -21.137  1.00 83.35           C  
ATOM   4902  CE2 TRP B 108      20.496 -29.726 -20.793  1.00 83.35           C  
ATOM   4903  CE3 TRP B 108      18.935 -31.520 -21.259  1.00 83.35           C  
ATOM   4904  HE3 TRP B 108      18.726 -32.549 -21.513  1.00 83.35           H  
ATOM   4905  NE1 TRP B 108      21.864 -29.601 -20.715  1.00 83.35           N  
ATOM   4906  HE1 TRP B 108      22.330 -28.781 -20.355  1.00 83.35           H  
ATOM   4907  CH2 TRP B 108      18.122 -29.279 -20.714  1.00 83.35           C  
ATOM   4908  HH2 TRP B 108      17.300 -28.599 -20.544  1.00 83.35           H  
ATOM   4909  CZ2 TRP B 108      19.444 -28.827 -20.577  1.00 83.35           C  
ATOM   4910  HZ2 TRP B 108      19.643 -27.808 -20.281  1.00 83.35           H  
ATOM   4911  CZ3 TRP B 108      17.870 -30.621 -21.055  1.00 83.35           C  
ATOM   4912  HZ3 TRP B 108      16.849 -30.957 -21.151  1.00 83.35           H  
ATOM   4913  N   GLY B 109      19.695 -34.505 -19.598  1.00 77.11           N  
ATOM   4914  H   GLY B 109      19.681 -35.026 -20.463  1.00 77.11           H  
ATOM   4915  CA  GLY B 109      18.474 -34.472 -18.795  1.00 77.11           C  
ATOM   4916  HA2 GLY B 109      17.683 -34.997 -19.331  1.00 77.11           H  
ATOM   4917  HA3 GLY B 109      18.168 -33.436 -18.648  1.00 77.11           H  
ATOM   4918  C   GLY B 109      18.642 -35.126 -17.423  1.00 77.11           C  
ATOM   4919  O   GLY B 109      18.005 -34.706 -16.462  1.00 77.11           O  
ATOM   4920  N   TYR B 110      19.527 -36.120 -17.298  1.00 77.78           N  
ATOM   4921  H   TYR B 110      19.984 -36.475 -18.126  1.00 77.78           H  
ATOM   4922  CA  TYR B 110      19.871 -36.711 -16.005  1.00 77.78           C  
ATOM   4923  HA  TYR B 110      18.949 -36.884 -15.450  1.00 77.78           H  
ATOM   4924  C   TYR B 110      20.722 -35.760 -15.160  1.00 77.78           C  
ATOM   4925  CB  TYR B 110      20.560 -38.070 -16.205  1.00 77.78           C  
ATOM   4926  HB2 TYR B 110      21.591 -37.920 -16.524  1.00 77.78           H  
ATOM   4927  HB3 TYR B 110      20.041 -38.608 -16.998  1.00 77.78           H  
ATOM   4928  O   TYR B 110      20.476 -35.625 -13.963  1.00 77.78           O  
ATOM   4929  CG  TYR B 110      20.525 -38.956 -14.975  1.00 77.78           C  
ATOM   4930  CD1 TYR B 110      21.424 -38.749 -13.912  1.00 77.78           C  
ATOM   4931  HD1 TYR B 110      22.168 -37.969 -13.981  1.00 77.78           H  
ATOM   4932  CD2 TYR B 110      19.552 -39.970 -14.881  1.00 77.78           C  
ATOM   4933  HD2 TYR B 110      18.870 -40.136 -15.702  1.00 77.78           H  
ATOM   4934  CE1 TYR B 110      21.319 -39.519 -12.737  1.00 77.78           C  
ATOM   4935  HE1 TYR B 110      21.995 -39.335 -11.915  1.00 77.78           H  
ATOM   4936  CE2 TYR B 110      19.423 -40.721 -13.698  1.00 77.78           C  
ATOM   4937  HE2 TYR B 110      18.657 -41.477 -13.607  1.00 77.78           H
[truncated: 1,085,250 more chars]
