# Supplementary material for: Deep learning insights into the architecture of the mammalian egg-sperm fusion synapse
Source: eLife. 2024 Apr 26;13:RP93131. doi: 10.7554/eLife.93131 (PMC11052572; doi:10.7554/eLife.93131)
Supplement: Figure 5—source data 1. [file elife-93131-fig5-data1.zip › eLife-VOR-RA-2023-93131R1_figure_5-source_data/figure_5bc/JUNO_CD9_IZUMO1_SPACA6_TMEM81_ranked_4.pdb]

ATOM      1  N   GLY A   1      53.103   6.885  -7.716  1.00 43.37           N  
ATOM      2  H   GLY A   1      53.787   6.286  -8.157  1.00 43.37           H  
ATOM      3  H2  GLY A   1      53.406   7.847  -7.771  1.00 43.37           H  
ATOM      4  H3  GLY A   1      52.224   6.792  -8.206  1.00 43.37           H  
ATOM      5  CA  GLY A   1      52.916   6.484  -6.312  1.00 43.37           C  
ATOM      6  HA2 GLY A   1      52.588   5.446  -6.261  1.00 43.37           H  
ATOM      7  HA3 GLY A   1      53.842   6.599  -5.749  1.00 43.37           H  
ATOM      8  C   GLY A   1      51.841   7.345  -5.695  1.00 43.37           C  
ATOM      9  O   GLY A   1      50.673   7.055  -5.906  1.00 43.37           O  
ATOM     10  N   ASP A   2      52.232   8.440  -5.036  1.00 52.33           N  
ATOM     11  H   ASP A   2      53.210   8.579  -4.827  1.00 52.33           H  
ATOM     12  CA  ASP A   2      51.317   9.339  -4.304  1.00 52.33           C  
ATOM     13  HA  ASP A   2      50.856   8.772  -3.495  1.00 52.33           H  
ATOM     14  C   ASP A   2      50.158   9.921  -5.132  1.00 52.33           C  
ATOM     15  CB  ASP A   2      52.124  10.496  -3.687  1.00 52.33           C  
ATOM     16  HB2 ASP A   2      52.759  10.940  -4.454  1.00 52.33           H  
ATOM     17  HB3 ASP A   2      51.431  11.263  -3.343  1.00 52.33           H  
ATOM     18  O   ASP A   2      49.096  10.194  -4.576  1.00 52.33           O  
ATOM     19  CG  ASP A   2      52.970  10.073  -2.483  1.00 52.33           C  
ATOM     20  OD1 ASP A   2      52.516   9.180  -1.734  1.00 52.33           O  
ATOM     21  OD2 ASP A   2      54.074  10.638  -2.335  1.00 52.33           O  
ATOM     22  N   GLU A   3      50.321  10.064  -6.453  1.00 59.75           N  
ATOM     23  H   GLU A   3      51.240   9.921  -6.846  1.00 59.75           H  
ATOM     24  CA  GLU A   3      49.263  10.559  -7.347  1.00 59.75           C  
ATOM     25  HA  GLU A   3      48.976  11.564  -7.037  1.00 59.75           H  
ATOM     26  C   GLU A   3      47.982   9.713  -7.306  1.00 59.75           C  
ATOM     27  CB  GLU A   3      49.771  10.628  -8.797  1.00 59.75           C  
ATOM     28  HB2 GLU A   3      50.188   9.659  -9.073  1.00 59.75           H  
ATOM     29  HB3 GLU A   3      48.924  10.839  -9.449  1.00 59.75           H  
ATOM     30  O   GLU A   3      46.906  10.265  -7.470  1.00 59.75           O  
ATOM     31  CG  GLU A   3      50.823  11.729  -9.009  1.00 59.75           C  
ATOM     32  HG2 GLU A   3      50.418  12.672  -8.642  1.00 59.75           H  
ATOM     33  HG3 GLU A   3      51.706  11.487  -8.418  1.00 59.75           H  
ATOM     34  CD  GLU A   3      51.233  11.890 -10.483  1.00 59.75           C  
ATOM     35  OE1 GLU A   3      51.827  12.944 -10.799  1.00 59.75           O  
ATOM     36  OE2 GLU A   3      51.019  10.933 -11.261  1.00 59.75           O  
ATOM     37  N   LEU A   4      48.049   8.403  -7.036  1.00 66.78           N  
ATOM     38  H   LEU A   4      48.948   8.007  -6.800  1.00 66.78           H  
ATOM     39  CA  LEU A   4      46.873   7.513  -7.062  1.00 66.78           C  
ATOM     40  HA  LEU A   4      46.202   7.851  -7.852  1.00 66.78           H  
ATOM     41  C   LEU A   4      46.035   7.540  -5.770  1.00 66.78           C  
ATOM     42  CB  LEU A   4      47.335   6.081  -7.394  1.00 66.78           C  
ATOM     43  HB2 LEU A   4      48.162   5.830  -6.730  1.00 66.78           H  
ATOM     44  HB3 LEU A   4      46.529   5.378  -7.184  1.00 66.78           H  
ATOM     45  O   LEU A   4      45.035   6.831  -5.669  1.00 66.78           O  
ATOM     46  CG  LEU A   4      47.769   5.883  -8.857  1.00 66.78           C  
ATOM     47  HG  LEU A   4      48.422   6.700  -9.164  1.00 66.78           H  
ATOM     48  CD1 LEU A   4      48.555   4.579  -8.986  1.00 66.78           C  
ATOM     49 HD11 LEU A   4      48.888   4.449 -10.015  1.00 66.78           H  
ATOM     50 HD12 LEU A   4      47.922   3.736  -8.709  1.00 66.78           H  
ATOM     51 HD13 LEU A   4      49.424   4.600  -8.329  1.00 66.78           H  
ATOM     52  CD2 LEU A   4      46.574   5.805  -9.808  1.00 66.78           C  
ATOM     53 HD21 LEU A   4      46.916   5.585 -10.819  1.00 66.78           H  
ATOM     54 HD22 LEU A   4      45.880   5.026  -9.493  1.00 66.78           H  
ATOM     55 HD23 LEU A   4      46.062   6.767  -9.831  1.00 66.78           H  
ATOM     56  N   LEU A   5      46.435   8.315  -4.759  1.00 76.41           N  
ATOM     57  H   LEU A   5      47.255   8.890  -4.897  1.00 76.41           H  
ATOM     58  CA  LEU A   5      45.805   8.283  -3.431  1.00 76.41           C  
ATOM     59  HA  LEU A   5      45.410   7.285  -3.241  1.00 76.41           H  
ATOM     60  C   LEU A   5      44.621   9.228  -3.275  1.00 76.41           C  
ATOM     61  CB  LEU A   5      46.858   8.634  -2.374  1.00 76.41           C  
ATOM     62  HB2 LEU A   5      47.260   9.623  -2.597  1.00 76.41           H  
ATOM     63  HB3 LEU A   5      46.380   8.676  -1.396  1.00 76.41           H  
ATOM     64  O   LEU A   5      43.788   9.024  -2.388  1.00 76.41           O  
ATOM     65  CG  LEU A   5      48.007   7.628  -2.316  1.00 76.41           C  
ATOM     66  HG  LEU A   5      48.474   7.529  -3.296  1.00 76.41           H  
ATOM     67  CD1 LEU A   5      49.066   8.129  -1.339  1.00 76.41           C  
ATOM     68 HD11 LEU A   5      49.909   7.438  -1.321  1.00 76.41           H  
ATOM     69 HD12 LEU A   5      48.631   8.241  -0.346  1.00 76.41           H  
ATOM     70 HD13 LEU A   5      49.441   9.094  -1.679  1.00 76.41           H  
ATOM     71  CD2 LEU A   5      47.510   6.264  -1.864  1.00 76.41           C  
ATOM     72 HD21 LEU A   5      46.801   5.852  -2.582  1.00 76.41           H  
ATOM     73 HD22 LEU A   5      47.045   6.314  -0.880  1.00 76.41           H  
ATOM     74 HD23 LEU A   5      48.377   5.604  -1.886  1.00 76.41           H  
ATOM     75  N   ASN A   6      44.601  10.283  -4.084  1.00 83.83           N  
ATOM     76  H   ASN A   6      45.304  10.338  -4.807  1.00 83.83           H  
ATOM     77  CA  ASN A   6      43.648  11.373  -3.974  1.00 83.83           C  
ATOM     78  HA  ASN A   6      42.757  10.998  -3.470  1.00 83.83           H  
ATOM     79  C   ASN A   6      43.209  11.821  -5.369  1.00 83.83           C  
ATOM     80  CB  ASN A   6      44.273  12.498  -3.127  1.00 83.83           C  
ATOM     81  HB2 ASN A   6      45.021  13.032  -3.713  1.00 83.83           H  
ATOM     82  HB3 ASN A   6      44.756  12.072  -2.248  1.00 83.83           H  
ATOM     83  O   ASN A   6      43.469  12.950  -5.786  1.00 83.83           O  
ATOM     84  CG  ASN A   6      43.213  13.461  -2.635  1.00 83.83           C  
ATOM     85  ND2 ASN A   6      43.547  14.704  -2.386  1.00 83.83           N  
ATOM     86 HD21 ASN A   6      42.794  15.326  -2.127  1.00 83.83           H  
ATOM     87 HD22 ASN A   6      44.463  15.042  -2.645  1.00 83.83           H  
ATOM     88  OD1 ASN A   6      42.074  13.096  -2.408  1.00 83.83           O  
ATOM     89  N   ILE A   7      42.589  10.896  -6.100  1.00 87.59           N  
ATOM     90  H   ILE A   7      42.339  10.021  -5.662  1.00 87.59           H  
ATOM     91  CA  ILE A   7      42.130  11.118  -7.470  1.00 87.59           C  
ATOM     92  HA  ILE A   7      42.203  12.183  -7.692  1.00 87.59           H  
ATOM     93  C   ILE A   7      40.669  10.759  -7.622  1.00 87.59           C  
ATOM     94  CB  ILE A   7      42.975  10.377  -8.524  1.00 87.59           C  
ATOM     95  HB  ILE A   7      42.463  10.470  -9.482  1.00 87.59           H  
ATOM     96  O   ILE A   7      40.151   9.852  -6.973  1.00 87.59           O  
ATOM     97  CG1 ILE A   7      43.144   8.870  -8.232  1.00 87.59           C  
ATOM     98 HG12 ILE A   7      43.858   8.731  -7.421  1.00 87.59           H  
ATOM     99 HG13 ILE A   7      42.189   8.439  -7.931  1.00 87.59           H  
ATOM    100  CG2 ILE A   7      44.304  11.127  -8.660  1.00 87.59           C  
ATOM    101 HG21 ILE A   7      44.760  11.255  -7.678  1.00 87.59           H  
ATOM    102 HG22 ILE A   7      44.994  10.605  -9.322  1.00 87.59           H  
ATOM    103 HG23 ILE A   7      44.123  12.119  -9.075  1.00 87.59           H  
ATOM    104  CD1 ILE A   7      43.626   8.115  -9.476  1.00 87.59           C  
ATOM    105 HD11 ILE A   7      44.581   8.514  -9.819  1.00 87.59           H  
ATOM    106 HD12 ILE A   7      42.895   8.218 -10.278  1.00 87.59           H  
ATOM    107 HD13 ILE A   7      43.762   7.058  -9.247  1.00 87.59           H  
ATOM    108  N   CYS A   8      40.027  11.474  -8.533  1.00 91.19           N  
ATOM    109  H   CYS A   8      40.545  12.148  -9.078  1.00 91.19           H  
ATOM    110  CA  CYS A   8      38.690  11.160  -8.981  1.00 91.19           C  
ATOM    111  HA  CYS A   8      38.204  10.504  -8.259  1.00 91.19           H  
ATOM    112  C   CYS A   8      38.759  10.416 -10.302  1.00 91.19           C  
ATOM    113  CB  CYS A   8      37.878  12.445  -9.082  1.00 91.19           C  
ATOM    114  HB2 CYS A   8      36.867  12.201  -9.408  1.00 91.19           H  
ATOM    115  HB3 CYS A   8      38.329  13.086  -9.839  1.00 91.19           H  
ATOM    116  O   CYS A   8      39.578  10.728 -11.164  1.00 91.19           O  
ATOM    117  SG  CYS A   8      37.788  13.351  -7.524  1.00 91.19           S  
ATOM    118  N   MET A   9      37.874   9.439 -10.439  1.00 85.81           N  
ATOM    119  H   MET A   9      37.225   9.268  -9.685  1.00 85.81           H  
ATOM    120  CA  MET A   9      37.676   8.707 -11.676  1.00 85.81           C  
ATOM    121  HA  MET A   9      38.612   8.240 -11.982  1.00 85.81           H  
ATOM    122  C   MET A   9      37.222   9.661 -12.780  1.00 85.81           C  
ATOM    123  CB  MET A   9      36.627   7.638 -11.380  1.00 85.81           C  
ATOM    124  HB2 MET A   9      35.653   8.112 -11.256  1.00 85.81           H  
ATOM    125  HB3 MET A   9      36.904   7.159 -10.441  1.00 85.81           H  
ATOM    126  O   MET A   9      36.353  10.505 -12.554  1.00 85.81           O  
ATOM    127  CG  MET A   9      36.523   6.553 -12.444  1.00 85.81           C  
ATOM    128  HG2 MET A   9      36.322   7.019 -13.409  1.00 85.81           H  
ATOM    129  HG3 MET A   9      37.481   6.035 -12.503  1.00 85.81           H  
ATOM    130  SD  MET A   9      35.218   5.328 -12.135  1.00 85.81           S  
ATOM    131  CE  MET A   9      35.023   5.320 -10.331  1.00 85.81           C  
ATOM    132  HE1 MET A   9      34.356   4.510 -10.038  1.00 85.81           H  
ATOM    133  HE2 MET A   9      34.581   6.262 -10.005  1.00 85.81           H  
ATOM    134  HE3 MET A   9      35.989   5.188  -9.843  1.00 85.81           H  
ATOM    135  N   ASN A  10      37.784   9.528 -13.977  1.00 79.70           N  
ATOM    136  H   ASN A  10      38.532   8.861 -14.104  1.00 79.70           H  
ATOM    137  CA  ASN A  10      37.339  10.301 -15.126  1.00 79.70           C  
ATOM    138  HA  ASN A  10      37.114  11.313 -14.791  1.00 79.70           H  
ATOM    139  C   ASN A  10      36.042   9.706 -15.694  1.00 79.70           C  
ATOM    140  CB  ASN A  10      38.472  10.402 -16.153  1.00 79.70           C  
ATOM    141  HB2 ASN A  10      38.659   9.419 -16.585  1.00 79.70           H  
ATOM    142  HB3 ASN A  10      39.384  10.733 -15.657  1.00 79.70           H  
ATOM    143  O   ASN A  10      36.048   8.901 -16.628  1.00 79.70           O  
ATOM    144  CG  ASN A  10      38.148  11.382 -17.265  1.00 79.70           C  
ATOM    145  ND2 ASN A  10      38.946  11.396 -18.304  1.00 79.70           N  
ATOM    146 HD21 ASN A  10      38.662  11.979 -19.078  1.00 79.70           H  
ATOM    147 HD22 ASN A  10      39.688  10.712 -18.351  1.00 79.70           H  
ATOM    148  OD1 ASN A  10      37.211  12.168 -17.225  1.00 79.70           O  
ATOM    149  N   ALA A  11      34.920  10.107 -15.105  1.00 81.37           N  
ATOM    150  H   ALA A  11      35.005  10.695 -14.288  1.00 81.37           H  
ATOM    151  CA  ALA A  11      33.577   9.746 -15.534  1.00 81.37           C  
ATOM    152  HA  ALA A  11      33.606   9.430 -16.577  1.00 81.37           H  
ATOM    153  C   ALA A  11      32.635  10.961 -15.465  1.00 81.37           C  
ATOM    154  CB  ALA A  11      33.110   8.539 -14.713  1.00 81.37           C  
ATOM    155  HB1 ALA A  11      32.067   8.304 -14.926  1.00 81.37           H  
ATOM    156  HB2 ALA A  11      33.235   8.736 -13.649  1.00 81.37           H  
ATOM    157  HB3 ALA A  11      33.719   7.672 -14.968  1.00 81.37           H  
ATOM    158  O   ALA A  11      32.981  12.037 -14.979  1.00 81.37           O  
ATOM    159  N   LYS A  12      31.430  10.811 -16.023  1.00 77.20           N  
ATOM    160  H   LYS A  12      31.210   9.896 -16.389  1.00 77.20           H  
ATOM    161  CA  LYS A  12      30.487  11.916 -16.271  1.00 77.20           C  
ATOM    162  HA  LYS A  12      30.983  12.661 -16.893  1.00 77.20           H  
ATOM    163  C   LYS A  12      30.026  12.667 -15.011  1.00 77.20           C  
ATOM    164  CB  LYS A  12      29.299  11.324 -17.043  1.00 77.20           C  
ATOM    165  HB2 LYS A  12      28.818  10.572 -16.418  1.00 77.20           H  
ATOM    166  HB3 LYS A  12      29.674  10.830 -17.939  1.00 77.20           H  
ATOM    167  O   LYS A  12      29.722  13.854 -15.107  1.00 77.20           O  
ATOM    168  CG  LYS A  12      28.257  12.369 -17.461  1.00 77.20           C  
ATOM    169  HG2 LYS A  12      27.856  12.864 -16.577  1.00 77.20           H  
ATOM    170  HG3 LYS A  12      28.712  13.109 -18.119  1.00 77.20           H  
ATOM    171  CD  LYS A  12      27.103  11.669 -18.177  1.00 77.20           C  
ATOM    172  HD2 LYS A  12      26.752  10.856 -17.543  1.00 77.20           H  
ATOM    173  HD3 LYS A  12      27.450  11.250 -19.122  1.00 77.20           H  
ATOM    174  CE  LYS A  12      25.962  12.656 -18.417  1.00 77.20           C  
ATOM    175  HE2 LYS A  12      25.857  13.272 -17.523  1.00 77.20           H  
ATOM    176  HE3 LYS A  12      26.213  13.305 -19.256  1.00 77.20           H  
ATOM    177  NZ  LYS A  12      24.701  11.918 -18.654  1.00 77.20           N  
ATOM    178  HZ1 LYS A  12      24.521  11.327 -17.855  1.00 77.20           H  
ATOM    179  HZ2 LYS A  12      23.917  12.548 -18.752  1.00 77.20           H  
ATOM    180  HZ3 LYS A  12      24.779  11.319 -19.463  1.00 77.20           H  
ATOM    181  N   HIS A  13      29.947  11.990 -13.867  1.00 81.41           N  
ATOM    182  H   HIS A  13      30.264  11.031 -13.853  1.00 81.41           H  
ATOM    183  CA  HIS A  13      29.347  12.517 -12.633  1.00 81.41           C  
ATOM    184  HA  HIS A  13      28.858  13.465 -12.856  1.00 81.41           H  
ATOM    185  C   HIS A  13      30.372  12.842 -11.536  1.00 81.41           C  
ATOM    186  CB  HIS A  13      28.254  11.548 -12.171  1.00 81.41           C  
ATOM    187  HB2 HIS A  13      27.830  11.907 -11.233  1.00 81.41           H  
ATOM    188  HB3 HIS A  13      28.684  10.563 -11.991  1.00 81.41           H  
ATOM    189  O   HIS A  13      29.998  13.292 -10.447  1.00 81.41           O  
ATOM    190  CG  HIS A  13      27.145  11.447 -13.188  1.00 81.41           C  
ATOM    191  CD2 HIS A  13      26.948  10.450 -14.105  1.00 81.41           C  
ATOM    192  HD2 HIS A  13      27.548   9.557 -14.207  1.00 81.41           H  
ATOM    193  ND1 HIS A  13      26.165  12.389 -13.397  1.00 81.41           N  
ATOM    194  HD1 HIS A  13      25.938  13.147 -12.770  1.00 81.41           H  
ATOM    195  CE1 HIS A  13      25.389  11.964 -14.402  1.00 81.41           C  
ATOM    196  HE1 HIS A  13      24.476  12.450 -14.715  1.00 81.41           H  
ATOM    197  NE2 HIS A  13      25.853  10.811 -14.907  1.00 81.41           N  
ATOM    198  N   HIS A  14      31.656  12.683 -11.860  1.00 86.12           N  
ATOM    199  H   HIS A  14      31.878  12.316 -12.775  1.00 86.12           H  
ATOM    200  CA  HIS A  14      32.781  12.952 -10.982  1.00 86.12           C  
ATOM    201  HA  HIS A  14      32.440  12.902  -9.948  1.00 86.12           H  
ATOM    202  C   HIS A  14      33.359  14.341 -11.234  1.00 86.12           C  
ATOM    203  CB  HIS A  14      33.860  11.877 -11.164  1.00 86.12           C  
ATOM    204  HB2 HIS A  14      34.732  12.137 -10.563  1.00 86.12           H  
ATOM    205  HB3 HIS A  14      34.165  11.862 -12.210  1.00 86.12           H  
ATOM    206  O   HIS A  14      33.358  14.886 -12.341  1.00 86.12           O  
ATOM    207  CG  HIS A  14      33.406  10.495 -10.773  1.00 86.12           C  
ATOM    208  CD2 HIS A  14      33.754   9.817  -9.640  1.00 86.12           C  
ATOM    209  HD2 HIS A  14      34.392  10.176  -8.846  1.00 86.12           H  
ATOM    210  ND1 HIS A  14      32.493   9.732 -11.494  1.00 86.12           N  
ATOM    211  CE1 HIS A  14      32.300   8.616 -10.776  1.00 86.12           C  
ATOM    212  HE1 HIS A  14      31.572   7.855 -11.015  1.00 86.12           H  
ATOM    213  NE2 HIS A  14      33.064   8.626  -9.670  1.00 86.12           N  
ATOM    214  HE2 HIS A  14      33.026   7.933  -8.936  1.00 86.12           H  
ATOM    215  N   LYS A  15      33.921  14.911 -10.179  1.00 88.91           N  
ATOM    216  H   LYS A  15      33.871  14.405  -9.306  1.00 88.91           H  
ATOM    217  CA  LYS A  15      34.799  16.072 -10.256  1.00 88.91           C  
ATOM    218  HA  LYS A  15      34.331  16.832 -10.881  1.00 88.91           H  
ATOM    219  C   LYS A  15      36.133  15.685 -10.874  1.00 88.91           C  
ATOM    220  CB  LYS A  15      35.030  16.607  -8.852  1.00 88.91           C  
ATOM    221  HB2 LYS A  15      35.408  15.800  -8.224  1.00 88.91           H  
ATOM    222  HB3 LYS A  15      35.783  17.394  -8.883  1.00 88.91           H  
ATOM    223  O   LYS A  15      36.558  14.540 -10.818  1.00 88.91           O  
ATOM    224  CG  LYS A  15      33.747  17.179  -8.257  1.00 88.91           C  
ATOM    225  HG2 LYS A  15      32.930  16.458  -8.288  1.00 88.91           H  
ATOM    226  HG3 LYS A  15      33.464  18.086  -8.793  1.00 88.91           H  
ATOM    227  CD  LYS A  15      34.084  17.494  -6.815  1.00 88.91           C  
ATOM    228  HD2 LYS A  15      34.217  16.561  -6.267  1.00 88.91           H  
ATOM    229  HD3 LYS A  15      35.008  18.070  -6.764  1.00 88.91           H  
ATOM    230  CE  LYS A  15      32.973  18.292  -6.190  1.00 88.91           C  
ATOM    231  HE2 LYS A  15      32.825  19.222  -6.740  1.00 88.91           H  
ATOM    232  HE3 LYS A  15      32.040  17.728  -6.196  1.00 88.91           H  
ATOM    233  NZ  LYS A  15      33.384  18.591  -4.824  1.00 88.91           N  
ATOM    234  HZ1 LYS A  15      32.733  19.268  -4.452  1.00 88.91           H  
ATOM    235  HZ2 LYS A  15      34.308  18.996  -4.780  1.00 88.91           H  
ATOM    236  HZ3 LYS A  15      33.355  17.767  -4.240  1.00 88.91           H  
ATOM    237  N   ARG A  16      36.851  16.684 -11.390  1.00 86.11           N  
ATOM    238  H   ARG A  16      36.435  17.605 -11.392  1.00 86.11           H  
ATOM    239  CA  ARG A  16      38.222  16.491 -11.888  1.00 86.11           C  
ATOM    240  HA  ARG A  16      38.260  15.588 -12.497  1.00 86.11           H  
ATOM    241  C   ARG A  16      39.235  16.261 -10.771  1.00 86.11           C  
ATOM    242  CB  ARG A  16      38.656  17.695 -12.726  1.00 86.11           C  
ATOM    243  HB2 ARG A  16      39.713  17.582 -12.969  1.00 86.11           H  
ATOM    244  HB3 ARG A  16      38.532  18.612 -12.150  1.00 86.11           H  
ATOM    245  O   ARG A  16      40.198  15.533 -10.964  1.00 86.11           O  
ATOM    246  CG  ARG A  16      37.863  17.789 -14.031  1.00 86.11           C  
ATOM    247  HG2 ARG A  16      36.811  17.974 -13.816  1.00 86.11           H  
ATOM    248  HG3 ARG A  16      37.960  16.855 -14.584  1.00 86.11           H  
ATOM    249  CD  ARG A  16      38.429  18.938 -14.864  1.00 86.11           C  
ATOM    250  HD2 ARG A  16      38.320  19.865 -14.303  1.00 86.11           H  
ATOM    251  HD3 ARG A  16      39.488  18.748 -15.041  1.00 86.11           H  
ATOM    252  NE  ARG A  16      37.730  19.050 -16.153  1.00 86.11           N  
ATOM    253  HE  ARG A  16      36.997  18.377 -16.325  1.00 86.11           H  
ATOM    254  NH1 ARG A  16      38.951  20.805 -16.980  1.00 86.11           N  
ATOM    255 HH11 ARG A  16      39.141  21.475 -17.711  1.00 86.11           H  
ATOM    256 HH12 ARG A  16      39.510  20.787 -16.138  1.00 86.11           H  
ATOM    257  NH2 ARG A  16      37.307  19.924 -18.210  1.00 86.11           N  
ATOM    258 HH21 ARG A  16      36.577  19.238 -18.338  1.00 86.11           H  
ATOM    259 HH22 ARG A  16      37.516  20.584 -18.945  1.00 86.11           H  
ATOM    260  CZ  ARG A  16      37.998  19.923 -17.105  1.00 86.11           C  
ATOM    261  N   VAL A  17      39.046  16.931  -9.638  1.00 90.70           N  
ATOM    262  H   VAL A  17      38.187  17.448  -9.516  1.00 90.70           H  
ATOM    263  CA  VAL A  17      39.947  16.878  -8.486  1.00 90.70           C  
ATOM    264  HA  VAL A  17      40.578  15.994  -8.583  1.00 90.70           H  
ATOM    265  C   VAL A  17      39.087  16.777  -7.229  1.00 90.70           C  
ATOM    266  CB  VAL A  17      40.876  18.110  -8.419  1.00 90.70           C  
ATOM    267  HB  VAL A  17      40.276  19.003  -8.244  1.00 90.70           H  
ATOM    268  O   VAL A  17      38.053  17.455  -7.170  1.00 90.70           O  
ATOM    269  CG1 VAL A  17      41.918  17.992  -7.299  1.00 90.70           C  
ATOM    270 HG11 VAL A  17      42.560  18.873  -7.294  1.00 90.70           H  
ATOM    271 HG12 VAL A  17      42.534  17.105  -7.447  1.00 90.70           H  
ATOM    272 HG13 VAL A  17      41.428  17.939  -6.327  1.00 90.70           H  
ATOM    273  CG2 VAL A  17      41.657  18.305  -9.727  1.00 90.70           C  
ATOM    274 HG21 VAL A  17      42.358  19.134  -9.623  1.00 90.70           H  
ATOM    275 HG22 VAL A  17      42.210  17.397  -9.968  1.00 90.70           H  
ATOM    276 HG23 VAL A  17      40.975  18.539 -10.544  1.00 90.70           H  
ATOM    277  N   PRO A  18      39.486  15.959  -6.243  1.00 93.30           N  
ATOM    278  CA  PRO A  18      38.812  15.909  -4.956  1.00 93.30           C  
ATOM    279  HA  PRO A  18      37.801  15.528  -5.103  1.00 93.30           H  
ATOM    280  C   PRO A  18      38.768  17.295  -4.304  1.00 93.30           C  
ATOM    281  CB  PRO A  18      39.613  14.914  -4.117  1.00 93.30           C  
ATOM    282  HB2 PRO A  18      40.385  15.442  -3.557  1.00 93.30           H  
ATOM    283  HB3 PRO A  18      38.973  14.334  -3.452  1.00 93.30           H  
ATOM    284  O   PRO A  18      39.765  18.022  -4.299  1.00 93.30           O  
ATOM    285  CG  PRO A  18      40.317  14.033  -5.138  1.00 93.30           C  
ATOM    286  HG2 PRO A  18      39.663  13.221  -5.456  1.00 93.30           H  
ATOM    287  HG3 PRO A  18      41.247  13.629  -4.739  1.00 93.30           H  
ATOM    288  CD  PRO A  18      40.577  14.992  -6.288  1.00 93.30           C  
ATOM    289  HD2 PRO A  18      41.530  15.495  -6.124  1.00 93.30           H  
ATOM    290  HD3 PRO A  18      40.596  14.432  -7.222  1.00 93.30           H  
ATOM    291  N   SER A  19      37.611  17.679  -3.772  1.00 93.33           N  
ATOM    292  H   SER A  19      36.825  17.046  -3.803  1.00 93.33           H  
ATOM    293  CA  SER A  19      37.457  18.933  -3.034  1.00 93.33           C  
ATOM    294  HA  SER A  19      38.420  19.164  -2.579  1.00 93.33           H  
ATOM    295  C   SER A  19      36.419  18.789  -1.922  1.00 93.33           C  
ATOM    296  CB  SER A  19      37.090  20.090  -3.980  1.00 93.33           C  
ATOM    297  HB2 SER A  19      37.362  21.033  -3.505  1.00 93.33           H  
ATOM    298  HB3 SER A  19      37.667  19.997  -4.900  1.00 93.33           H  
ATOM    299  O   SER A  19      35.535  17.933  -2.033  1.00 93.33           O  
ATOM    300  OG  SER A  19      35.704  20.128  -4.288  1.00 93.33           O  
ATOM    301  HG  SER A  19      35.256  20.538  -3.545  1.00 93.33           H  
ATOM    302  N   PRO A  20      36.465  19.644  -0.888  1.00 93.09           N  
ATOM    303  CA  PRO A  20      35.402  19.707   0.105  1.00 93.09           C  
ATOM    304  HA  PRO A  20      35.354  18.742   0.610  1.00 93.09           H  
ATOM    305  C   PRO A  20      34.036  20.024  -0.531  1.00 93.09           C  
ATOM    306  CB  PRO A  20      35.829  20.774   1.118  1.00 93.09           C  
ATOM    307  HB2 PRO A  20      35.576  20.480   2.137  1.00 93.09           H  
ATOM    308  HB3 PRO A  20      35.360  21.728   0.876  1.00 93.09           H  
ATOM    309  O   PRO A  20      33.957  20.787  -1.499  1.00 93.09           O  
ATOM    310  CG  PRO A  20      37.341  20.895   0.925  1.00 93.09           C  
ATOM    311  HG2 PRO A  20      37.698  21.896   1.166  1.00 93.09           H  
ATOM    312  HG3 PRO A  20      37.854  20.154   1.538  1.00 93.09           H  
ATOM    313  CD  PRO A  20      37.538  20.567  -0.552  1.00 93.09           C  
ATOM    314  HD2 PRO A  20      38.521  20.119  -0.695  1.00 93.09           H  
ATOM    315  HD3 PRO A  20      37.437  21.475  -1.147  1.00 93.09           H  
ATOM    316  N   GLU A  21      32.983  19.426   0.019  1.00 90.50           N  
ATOM    317  H   GLU A  21      33.184  18.821   0.803  1.00 90.50           H  
ATOM    318  CA  GLU A  21      31.556  19.604  -0.275  1.00 90.50           C  
ATOM    319  HA  GLU A  21      31.374  20.586  -0.711  1.00 90.50           H  
ATOM    320  C   GLU A  21      30.763  19.491   1.028  1.00 90.50           C  
ATOM    321  CB  GLU A  21      31.034  18.519  -1.229  1.00 90.50           C  
ATOM    322  HB2 GLU A  21      31.410  17.550  -0.903  1.00 90.50           H  
ATOM    323  HB3 GLU A  21      29.944  18.488  -1.204  1.00 90.50           H  
ATOM    324  O   GLU A  21      30.301  18.417   1.412  1.00 90.50           O  
ATOM    325  CG  GLU A  21      31.471  18.744  -2.657  1.00 90.50           C  
ATOM    326  HG2 GLU A  21      32.546  18.920  -2.618  1.00 90.50           H  
ATOM    327  HG3 GLU A  21      31.292  17.819  -3.205  1.00 90.50           H  
ATOM    328  CD  GLU A  21      30.774  19.892  -3.406  1.00 90.50           C  
ATOM    329  OE1 GLU A  21      31.246  20.171  -4.534  1.00 90.50           O  
ATOM    330  OE2 GLU A  21      29.747  20.414  -2.929  1.00 90.50           O  
ATOM    331  N   ASP A  22      30.557  20.608   1.718  1.00 84.12           N  
ATOM    332  H   ASP A  22      31.057  21.443   1.447  1.00 84.12           H  
ATOM    333  CA  ASP A  22      29.910  20.596   3.037  1.00 84.12           C  
ATOM    334  HA  ASP A  22      30.449  19.903   3.683  1.00 84.12           H  
ATOM    335  C   ASP A  22      28.439  20.144   3.010  1.00 84.12           C  
ATOM    336  CB  ASP A  22      30.001  21.997   3.653  1.00 84.12           C  
ATOM    337  HB2 ASP A  22      29.467  22.002   4.603  1.00 84.12           H  
ATOM    338  HB3 ASP A  22      29.512  22.710   2.989  1.00 84.12           H  
ATOM    339  O   ASP A  22      27.878  19.794   4.047  1.00 84.12           O  
ATOM    340  CG  ASP A  22      31.441  22.439   3.918  1.00 84.12           C  
ATOM    341  OD1 ASP A  22      32.262  21.571   4.282  1.00 84.12           O  
ATOM    342  OD2 ASP A  22      31.693  23.653   3.759  1.00 84.12           O  
ATOM    343  N   LYS A  23      27.800  20.162   1.833  1.00 86.80           N  
ATOM    344  H   LYS A  23      28.357  20.391   1.023  1.00 86.80           H  
ATOM    345  CA  LYS A  23      26.365  19.891   1.660  1.00 86.80           C  
ATOM    346  HA  LYS A  23      25.901  19.886   2.647  1.00 86.80           H  
ATOM    347  C   LYS A  23      26.054  18.494   1.112  1.00 86.80           C  
ATOM    348  CB  LYS A  23      25.695  21.018   0.849  1.00 86.80           C  
ATOM    349  HB2 LYS A  23      26.155  21.078  -0.137  1.00 86.80           H  
ATOM    350  HB3 LYS A  23      24.639  20.777   0.725  1.00 86.80           H  
ATOM    351  O   LYS A  23      24.938  18.281   0.654  1.00 86.80           O  
ATOM    352  CG  LYS A  23      25.781  22.383   1.548  1.00 86.80           C  
ATOM    353  HG2 LYS A  23      25.415  22.283   2.570  1.00 86.80           H  
ATOM    354  HG3 LYS A  23      26.819  22.716   1.577  1.00 86.80           H  
ATOM    355  CD  LYS A  23      24.932  23.429   0.813  1.00 86.80           C  
ATOM    356  HD2 LYS A  23      23.900  23.080   0.772  1.00 86.80           H  
ATOM    357  HD3 LYS A  23      25.309  23.550  -0.203  1.00 86.80           H  
ATOM    358  CE  LYS A  23      24.993  24.768   1.559  1.00 86.80           C  
ATOM    359  HE2 LYS A  23      26.025  25.119   1.558  1.00 86.80           H  
ATOM    360  HE3 LYS A  23      24.706  24.594   2.596  1.00 86.80           H  
ATOM    361  NZ  LYS A  23      24.097  25.784   0.950  1.00 86.80           N  
ATOM    362  HZ1 LYS A  23      23.139  25.462   0.968  1.00 86.80           H  
ATOM    363  HZ2 LYS A  23      24.358  25.967  -0.008  1.00 86.80           H  
ATOM    364  HZ3 LYS A  23      24.138  26.650   1.469  1.00 86.80           H  
ATOM    365  N   LEU A  24      26.993  17.543   1.124  1.00 91.95           N  
ATOM    366  H   LEU A  24      27.899  17.751   1.517  1.00 91.95           H  
ATOM    367  CA  LEU A  24      26.684  16.178   0.672  1.00 91.95           C  
ATOM    368  HA  LEU A  24      26.389  16.231  -0.376  1.00 91.95           H  
ATOM    369  C   LEU A  24      25.492  15.586   1.428  1.00 91.95           C  
ATOM    370  CB  LEU A  24      27.889  15.240   0.802  1.00 91.95           C  
ATOM    371  HB2 LEU A  24      27.562  14.225   0.575  1.00 91.95           H  
ATOM    372  HB3 LEU A  24      28.233  15.258   1.836  1.00 91.95           H  
ATOM    373  O   LEU A  24      25.324  15.795   2.627  1.00 91.95           O  
ATOM    374  CG  LEU A  24      29.064  15.578  -0.119  1.00 91.95           C  
ATOM    375  HG  LEU A  24      29.470  16.546   0.172  1.00 91.95           H  
ATOM    376  CD1 LEU A  24      30.147  14.524   0.062  1.00 91.95           C  
ATOM    377 HD11 LEU A  24      30.335  14.370   1.125  1.00 91.95           H  
ATOM    378 HD12 LEU A  24      31.058  14.885  -0.414  1.00 91.95           H  
ATOM    379 HD13 LEU A  24      29.843  13.578  -0.386  1.00 91.95           H  
ATOM    380  CD2 LEU A  24      28.707  15.632  -1.605  1.00 91.95           C  
ATOM    381 HD21 LEU A  24      28.261  14.686  -1.909  1.00 91.95           H  
ATOM    382 HD22 LEU A  24      28.017  16.454  -1.800  1.00 91.95           H  
ATOM    383 HD23 LEU A  24      29.610  15.807  -2.189  1.00 91.95           H  
ATOM    384  N   TYR A  25      24.667  14.841   0.703  1.00 91.34           N  
ATOM    385  H   TYR A  25      24.842  14.750  -0.287  1.00 91.34           H  
ATOM    386  CA  TYR A  25      23.392  14.359   1.212  1.00 91.34           C  
ATOM    387  HA  TYR A  25      23.027  15.069   1.954  1.00 91.34           H  
ATOM    388  C   TYR A  25      23.514  12.988   1.901  1.00 91.34           C  
ATOM    389  CB  TYR A  25      22.408  14.377   0.042  1.00 91.34           C  
ATOM    390  HB2 TYR A  25      22.723  13.646  -0.703  1.00 91.34           H  
ATOM    391  HB3 TYR A  25      22.435  15.359  -0.430  1.00 91.34           H  
ATOM    392  O   TYR A  25      24.134  12.080   1.348  1.00 91.34           O  
ATOM    393  CG  TYR A  25      20.987  14.100   0.459  1.00 91.34           C  
ATOM    394  CD1 TYR A  25      20.458  12.822   0.254  1.00 91.34           C  
ATOM    395  HD1 TYR A  25      21.085  12.065  -0.193  1.00 91.34           H  
ATOM    396  CD2 TYR A  25      20.213  15.092   1.087  1.00 91.34           C  
ATOM    397  HD2 TYR A  25      20.634  16.070   1.268  1.00 91.34           H  
ATOM    398  CE1 TYR A  25      19.156  12.512   0.671  1.00 91.34           C  
ATOM    399  HE1 TYR A  25      18.776  11.511   0.533  1.00 91.34           H  
ATOM    400  CE2 TYR A  25      18.907  14.789   1.520  1.00 91.34           C  
ATOM    401  HE2 TYR A  25      18.315  15.543   2.018  1.00 91.34           H  
ATOM    402  OH  TYR A  25      17.137  13.167   1.749  1.00 91.34           O  
ATOM    403  HH  TYR A  25      16.777  13.892   2.265  1.00 91.34           H  
ATOM    404  CZ  TYR A  25      18.384  13.491   1.320  1.00 91.34           C  
ATOM    405  N   GLU A  26      22.921  12.861   3.097  1.00 91.60           N  
ATOM    406  H   GLU A  26      22.446  13.679   3.449  1.00 91.60           H  
ATOM    407  CA  GLU A  26      22.802  11.641   3.926  1.00 91.60           C  
ATOM    408  HA  GLU A  26      22.802  11.956   4.970  1.00 91.60           H  
ATOM    409  C   GLU A  26      23.984  10.656   3.831  1.00 91.60           C  
ATOM    410  CB  GLU A  26      21.460  10.924   3.681  1.00 91.60           C  
ATOM    411  HB2 GLU A  26      21.446   9.995   4.251  1.00 91.60           H  
ATOM    412  HB3 GLU A  26      21.380  10.680   2.621  1.00 91.60           H  
ATOM    413  O   GLU A  26      25.050  10.884   4.403  1.00 91.60           O  
ATOM    414  CG  GLU A  26      20.208  11.706   4.062  1.00 91.60           C  
ATOM    415  HG2 GLU A  26      19.336  11.109   3.795  1.00 91.60           H  
ATOM    416  HG3 GLU A  26      20.171  12.615   3.461  1.00 91.60           H  
ATOM    417  CD  GLU A  26      20.118  12.070   5.549  1.00 91.60           C  
ATOM    418  OE1 GLU A  26      19.365  13.025   5.829  1.00 91.60           O  
ATOM    419  OE2 GLU A  26      20.784  11.480   6.428  1.00 91.60           O  
ATOM    420  N   GLU A  27      23.819   9.543   3.112  1.00 93.97           N  
ATOM    421  H   GLU A  27      22.939   9.403   2.637  1.00 93.97           H  
ATOM    422  CA  GLU A  27      24.808   8.472   3.026  1.00 93.97           C  
ATOM    423  HA  GLU A  27      25.035   8.125   4.034  1.00 93.97           H  
ATOM    424  C   GLU A  27      26.140   8.919   2.397  1.00 93.97           C  
ATOM    425  CB  GLU A  27      24.208   7.309   2.224  1.00 93.97           C  
ATOM    426  HB2 GLU A  27      25.025   6.657   1.916  1.00 93.97           H  
ATOM    427  HB3 GLU A  27      23.751   7.700   1.315  1.00 93.97           H  
ATOM    428  O   GLU A  27      27.157   8.254   2.600  1.00 93.97           O  
ATOM    429  CG  GLU A  27      23.204   6.423   2.984  1.00 93.97           C  
ATOM    430  HG2 GLU A  27      23.023   5.545   2.364  1.00 93.97           H  
ATOM    431  HG3 GLU A  27      23.684   6.072   3.897  1.00 93.97           H  
ATOM    432  CD  GLU A  27      21.826   7.021   3.321  1.00 93.97           C  
ATOM    433  OE1 GLU A  27      21.223   6.508   4.293  1.00 93.97           O  
ATOM    434  OE2 GLU A  27      21.313   7.878   2.578  1.00 93.97           O  
ATOM    435  N   CYS A  28      26.167  10.042   1.676  1.00 95.62           N  
ATOM    436  H   CYS A  28      25.301  10.552   1.575  1.00 95.62           H  
ATOM    437  CA  CYS A  28      27.370  10.606   1.067  1.00 95.62           C  
ATOM    438  HA  CYS A  28      28.057   9.794   0.827  1.00 95.62           H  
ATOM    439  C   CYS A  28      28.134  11.568   2.007  1.00 95.62           C  
ATOM    440  CB  CYS A  28      26.986  11.295  -0.249  1.00 95.62           C  
ATOM    441  HB2 CYS A  28      27.859  11.849  -0.596  1.00 95.62           H  
ATOM    442  HB3 CYS A  28      26.219  12.036  -0.024  1.00 95.62           H  
ATOM    443  O   CYS A  28      29.270  11.931   1.700  1.00 95.62           O  
ATOM    444  SG  CYS A  28      26.403  10.303  -1.672  1.00 95.62           S  
ATOM    445  N   ILE A  29      27.571  11.947   3.164  1.00 93.91           N  
ATOM    446  H   ILE A  29      26.649  11.596   3.379  1.00 93.91           H  
ATOM    447  CA  ILE A  29      28.199  12.850   4.154  1.00 93.91           C  
ATOM    448  HA  ILE A  29      28.298  13.830   3.687  1.00 93.91           H  
ATOM    449  C   ILE A  29      29.625  12.443   4.579  1.00 93.91           C  
ATOM    450  CB  ILE A  29      27.280  13.024   5.393  1.00 93.91           C  
ATOM    451  HB  ILE A  29      26.970  12.037   5.738  1.00 93.91           H  
ATOM    452  O   ILE A  29      30.441  13.350   4.760  1.00 93.91           O  
ATOM    453  CG1 ILE A  29      26.029  13.841   4.999  1.00 93.91           C  
ATOM    454 HG12 ILE A  29      25.601  13.433   4.084  1.00 93.91           H  
ATOM    455 HG13 ILE A  29      26.330  14.868   4.794  1.00 93.91           H  
ATOM    456  CG2 ILE A  29      27.985  13.730   6.571  1.00 93.91           C  
ATOM    457 HG21 ILE A  29      28.323  14.718   6.257  1.00 93.91           H  
ATOM    458 HG22 ILE A  29      27.302  13.833   7.414  1.00 93.91           H  
ATOM    459 HG23 ILE A  29      28.836  13.146   6.922  1.00 93.91           H  
ATOM    460  CD1 ILE A  29      24.917  13.864   6.057  1.00 93.91           C  
ATOM    461 HD11 ILE A  29      25.220  14.449   6.925  1.00 93.91           H  
ATOM    462 HD12 ILE A  29      24.673  12.848   6.368  1.00 93.91           H  
ATOM    463 HD13 ILE A  29      24.027  14.325   5.628  1.00 93.91           H  
ATOM    464  N   PRO A  30      29.999  11.152   4.729  1.00 94.16           N  
ATOM    465  CA  PRO A  30      31.350  10.789   5.169  1.00 94.16           C  
ATOM    466  HA  PRO A  30      31.502  11.186   6.173  1.00 94.16           H  
ATOM    467  C   PRO A  30      32.488  11.305   4.273  1.00 94.16           C  
ATOM    468  CB  PRO A  30      31.371   9.261   5.237  1.00 94.16           C  
ATOM    469  HB2 PRO A  30      31.960   8.912   6.085  1.00 94.16           H  
ATOM    470  HB3 PRO A  30      31.757   8.846   4.305  1.00 94.16           H  
ATOM    471  O   PRO A  30      33.625  11.394   4.731  1.00 94.16           O  
ATOM    472  CG  PRO A  30      29.913   8.862   5.395  1.00 94.16           C  
ATOM    473  HG2 PRO A  30      29.632   8.859   6.448  1.00 94.16           H  
ATOM    474  HG3 PRO A  30      29.743   7.881   4.951  1.00 94.16           H  
ATOM    475  CD  PRO A  30      29.163   9.958   4.650  1.00 94.16           C  
ATOM    476  HD2 PRO A  30      28.182  10.113   5.099  1.00 94.16           H  
ATOM    477  HD3 PRO A  30      29.062   9.660   3.606  1.00 94.16           H  
ATOM    478  N   TRP A  31      32.203  11.667   3.017  1.00 94.99           N  
ATOM    479  H   TRP A  31      31.250  11.578   2.694  1.00 94.99           H  
ATOM    480  CA  TRP A  31      33.190  12.222   2.083  1.00 94.99           C  
ATOM    481  HA  TRP A  31      34.187  11.940   2.424  1.00 94.99           H  
ATOM    482  C   TRP A  31      33.211  13.752   2.027  1.00 94.99           C  
ATOM    483  CB  TRP A  31      33.007  11.593   0.697  1.00 94.99           C  
ATOM    484  HB2 TRP A  31      31.978  11.737   0.368  1.00 94.99           H  
ATOM    485  HB3 TRP A  31      33.659  12.094  -0.019  1.00 94.99           H  
ATOM    486  O   TRP A  31      33.998  14.300   1.261  1.00 94.99           O  
ATOM    487  CG  TRP A  31      33.341  10.137   0.669  1.00 94.99           C  
ATOM    488  CD1 TRP A  31      34.587   9.626   0.564  1.00 94.99           C  
ATOM    489  HD1 TRP A  31      35.480  10.224   0.446  1.00 94.99           H  
ATOM    490  CD2 TRP A  31      32.448   8.998   0.831  1.00 94.99           C  
ATOM    491  CE2 TRP A  31      33.238   7.812   0.858  1.00 94.99           C  
ATOM    492  CE3 TRP A  31      31.054   8.854   0.996  1.00 94.99           C  
ATOM    493  HE3 TRP A  31      30.433   9.737   0.986  1.00 94.99           H  
ATOM    494  NE1 TRP A  31      34.533   8.249   0.663  1.00 94.99           N  
ATOM    495  HE1 TRP A  31      35.349   7.657   0.611  1.00 94.99           H  
ATOM    496  CH2 TRP A  31      31.279   6.434   1.216  1.00 94.99           C  
ATOM    497  HH2 TRP A  31      30.828   5.467   1.378  1.00 94.99           H  
ATOM    498  CZ2 TRP A  31      32.672   6.549   1.077  1.00 94.99           C  
ATOM    499  HZ2 TRP A  31      33.299   5.676   1.184  1.00 94.99           H  
ATOM    500  CZ3 TRP A  31      30.474   7.585   1.178  1.00 94.99           C  
ATOM    501  HZ3 TRP A  31      29.406   7.496   1.317  1.00 94.99           H  
ATOM    502  N   LYS A  32      32.405  14.456   2.834  1.00 92.89           N  
ATOM    503  H   LYS A  32      31.806  13.947   3.468  1.00 92.89           H  
ATOM    504  CA  LYS A  32      32.230  15.919   2.749  1.00 92.89           C  
ATOM    505  HA  LYS A  32      31.753  16.161   1.799  1.00 92.89           H  
ATOM    506  C   LYS A  32      33.541  16.712   2.759  1.00 92.89           C  
ATOM    507  CB  LYS A  32      31.295  16.398   3.871  1.00 92.89           C  
ATOM    508  HB2 LYS A  32      30.364  15.833   3.842  1.00 92.89           H  
ATOM    509  HB3 LYS A  32      31.058  17.448   3.697  1.00 92.89           H  
ATOM    510  O   LYS A  32      33.643  17.715   2.071  1.00 92.89           O  
ATOM    511  CG  LYS A  32      31.949  16.274   5.253  1.00 92.89           C  
ATOM    512  HG2 LYS A  32      32.202  15.235   5.465  1.00 92.89           H  
ATOM    513  HG3 LYS A  32      32.861  16.871   5.259  1.00 92.89           H  
ATOM    514  CD  LYS A  32      31.076  16.827   6.366  1.00 92.89           C  
ATOM    515  HD2 LYS A  32      30.204  16.190   6.515  1.00 92.89           H  
ATOM    516  HD3 LYS A  32      30.764  17.837   6.101  1.00 92.89           H  
ATOM    517  CE  LYS A  32      31.959  16.857   7.614  1.00 92.89           C  
ATOM    518  HE2 LYS A  32      32.141  15.837   7.951  1.00 92.89           H  
ATOM    519  HE3 LYS A  32      32.925  17.281   7.339  1.00 92.89           H  
ATOM    520  NZ  LYS A  32      31.341  17.680   8.671  1.00 92.89           N  
ATOM    521  HZ1 LYS A  32      30.436  17.309   8.923  1.00 92.89           H  
ATOM    522  HZ2 LYS A  32      31.958  17.706   9.470  1.00 92.89           H  
ATOM    523  HZ3 LYS A  32      31.237  18.619   8.315  1.00 92.89           H  
ATOM    524  N   ASP A  33      34.560  16.258   3.488  1.00 91.95           N  
ATOM    525  H   ASP A  33      34.406  15.448   4.070  1.00 91.95           H  
ATOM    526  CA  ASP A  33      35.814  17.005   3.628  1.00 91.95           C  
ATOM    527  HA  ASP A  33      35.585  18.063   3.755  1.00 91.95           H  
ATOM    528  C   ASP A  33      36.709  16.871   2.384  1.00 91.95           C  
ATOM    529  CB  ASP A  33      36.561  16.531   4.886  1.00 91.95           C  
ATOM    530  HB2 ASP A  33      37.490  17.095   4.974  1.00 91.95           H  
ATOM    531  HB3 ASP A  33      36.822  15.480   4.761  1.00 91.95           H  
ATOM    532  O   ASP A  33      37.589  17.699   2.154  1.00 91.95           O  
ATOM    533  CG  ASP A  33      35.770  16.705   6.193  1.00 91.95           C  
ATOM    534  OD1 ASP A  33      35.033  17.704   6.343  1.00 91.95           O  
ATOM    535  OD2 ASP A  33      35.885  15.808   7.054  1.00 91.95           O  
ATOM    536  N   ASN A  34      36.510  15.822   1.577  1.00 93.20           N  
ATOM    537  H   ASN A  34      35.709  15.234   1.755  1.00 93.20           H  
ATOM    538  CA  ASN A  34      37.303  15.552   0.384  1.00 93.20           C  
ATOM    539  HA  ASN A  34      37.453  16.489  -0.152  1.00 93.20           H  
ATOM    540  C   ASN A  34      36.574  14.574  -0.554  1.00 93.20           C  
ATOM    541  CB  ASN A  34      38.671  15.009   0.832  1.00 93.20           C  
ATOM    542  HB2 ASN A  34      38.544  14.027   1.287  1.00 93.20           H  
ATOM    543  HB3 ASN A  34      39.116  15.675   1.571  1.00 93.20           H  
ATOM    544  O   ASN A  34      36.816  13.364  -0.523  1.00 93.20           O  
ATOM    545  CG  ASN A  34      39.632  14.929  -0.328  1.00 93.20           C  
ATOM    546  ND2 ASN A  34      40.506  13.955  -0.309  1.00 93.20           N  
ATOM    547 HD21 ASN A  34      41.038  13.801  -1.154  1.00 93.20           H  
ATOM    548 HD22 ASN A  34      40.458  13.260   0.422  1.00 93.20           H  
ATOM    549  OD1 ASN A  34      39.621  15.741  -1.236  1.00 93.20           O  
ATOM    550  N   ALA A  35      35.670  15.103  -1.378  1.00 95.15           N  
ATOM    551  H   ALA A  35      35.527  16.103  -1.365  1.00 95.15           H  
ATOM    552  CA  ALA A  35      34.790  14.315  -2.230  1.00 95.15           C  
ATOM    553  HA  ALA A  35      34.875  13.263  -1.958  1.00 95.15           H  
ATOM    554  C   ALA A  35      35.123  14.448  -3.713  1.00 95.15           C  
ATOM    555  CB  ALA A  35      33.341  14.735  -1.983  1.00 95.15           C  
ATOM    556  HB1 ALA A  35      33.213  15.796  -2.199  1.00 95.15           H  
ATOM    557  HB2 ALA A  35      32.667  14.154  -2.612  1.00 95.15           H  
ATOM    558  HB3 ALA A  35      33.089  14.548  -0.939  1.00 95.15           H  
ATOM    559  O   ALA A  35      35.440  15.530  -4.215  1.00 95.15           O  
ATOM    560  N   CYS A  36      34.925  13.346  -4.430  1.00 95.11           N  
ATOM    561  H   CYS A  36      34.771  12.482  -3.929  1.00 95.11           H  
ATOM    562  CA  CYS A  36      34.894  13.303  -5.889  1.00 95.11           C  
ATOM    563  HA  CYS A  36      35.532  14.099  -6.274  1.00 95.11           H  
ATOM    564  C   CYS A  36      33.514  13.554  -6.497  1.00 95.11           C  
ATOM    565  CB  CYS A  36      35.454  11.961  -6.347  1.00 95.11           C  
ATOM    566  HB2 CYS A  36      35.213  11.811  -7.399  1.00 95.11           H  
ATOM    567  HB3 CYS A  36      35.006  11.147  -5.777  1.00 95.11           H  
ATOM    568  O   CYS A  36      33.413  13.747  -7.705  1.00 95.11           O  
ATOM    569  SG  CYS A  36      37.239  11.929  -6.168  1.00 95.11           S  
ATOM    570  N   CYS A  37      32.467  13.604  -5.682  1.00 94.79           N  
ATOM    571  H   CYS A  37      32.623  13.485  -4.691  1.00 94.79           H  
ATOM    572  CA  CYS A  37      31.110  13.901  -6.114  1.00 94.79           C  
ATOM    573  HA  CYS A  37      31.039  13.797  -7.197  1.00 94.79           H  
ATOM    574  C   CYS A  37      30.730  15.340  -5.748  1.00 94.79           C  
ATOM    575  CB  CYS A  37      30.174  12.862  -5.497  1.00 94.79           C  
ATOM    576  HB2 CYS A  37      30.548  11.869  -5.744  1.00 94.79           H  
ATOM    577  HB3 CYS A  37      29.182  12.949  -5.941  1.00 94.79           H  
ATOM    578  O   CYS A  37      31.403  15.996  -4.951  1.00 94.79           O  
ATOM    579  SG  CYS A  37      30.006  12.998  -3.703  1.00 94.79           S  
ATOM    580  N   THR A  38      29.649  15.836  -6.343  1.00 93.45           N  
ATOM    581  H   THR A  38      29.122  15.225  -6.950  1.00 93.45           H  
ATOM    582  CA  THR A  38      29.045  17.135  -6.010  1.00 93.45           C  
ATOM    583  HA  THR A  38      29.743  17.739  -5.430  1.00 93.45           H  
ATOM    584  C   THR A  38      27.789  16.941  -5.161  1.00 93.45           C  
ATOM    585  CB  THR A  38      28.688  17.921  -7.281  1.00 93.45           C  
ATOM    586  HB  THR A  38      28.284  18.888  -6.982  1.00 93.45           H  
ATOM    587  O   THR A  38      27.259  15.829  -5.081  1.00 93.45           O  
ATOM    588  CG2 THR A  38      29.890  18.179  -8.188  1.00 93.45           C  
ATOM    589 HG21 THR A  38      29.562  18.731  -9.069  1.00 93.45           H  
ATOM    590 HG22 THR A  38      30.347  17.242  -8.506  1.00 93.45           H  
ATOM    591 HG23 THR A  38      30.620  18.785  -7.652  1.00 93.45           H  
ATOM    592  OG1 THR A  38      27.693  17.250  -8.031  1.00 93.45           O  
ATOM    593  HG1 THR A  38      28.076  16.487  -8.470  1.00 93.45           H  
ATOM    594  N   LEU A  39      27.253  18.030  -4.599  1.00 90.16           N  
ATOM    595  H   LEU A  39      27.787  18.887  -4.582  1.00 90.16           H  
ATOM    596  CA  LEU A  39      25.912  18.040  -4.003  1.00 90.16           C  
ATOM    597  HA  LEU A  39      25.935  17.449  -3.087  1.00 90.16           H  
ATOM    598  C   LEU A  39      24.863  17.414  -4.940  1.00 90.16           C  
ATOM    599  CB  LEU A  39      25.543  19.491  -3.641  1.00 90.16           C  
ATOM    600  HB2 LEU A  39      26.177  19.818  -2.817  1.00 90.16           H  
ATOM    601  HB3 LEU A  39      25.756  20.127  -4.500  1.00 90.16           H  
ATOM    602  O   LEU A  39      24.114  16.538  -4.512  1.00 90.16           O  
ATOM    603  CG  LEU A  39      24.062  19.703  -3.259  1.00 90.16           C  
ATOM    604  HG  LEU A  39      23.421  19.402  -4.088  1.00 90.16           H  
ATOM    605  CD1 LEU A  39      23.640  18.941  -2.013  1.00 90.16           C  
ATOM    606 HD11 LEU A  39      22.556  18.985  -1.904  1.00 90.16           H  
ATOM    607 HD12 LEU A  39      23.943  17.895  -2.053  1.00 90.16           H  
ATOM    608 HD13 LEU A  39      24.090  19.433  -1.151  1.00 90.16           H  
ATOM    609  CD2 LEU A  39      23.805  21.185  -2.985  1.00 90.16           C  
ATOM    610 HD21 LEU A  39      24.451  21.536  -2.180  1.00 90.16           H  
ATOM    611 HD22 LEU A  39      24.008  21.761  -3.888  1.00 90.16           H  
ATOM    612 HD23 LEU A  39      22.762  21.329  -2.706  1.00 90.16           H  
ATOM    613  N   THR A  40      24.837  17.811  -6.216  1.00 89.74           N  
ATOM    614  H   THR A  40      25.467  18.542  -6.516  1.00 89.74           H  
ATOM    615  CA  THR A  40      23.867  17.305  -7.199  1.00 89.74           C  
ATOM    616  HA  THR A  40      22.860  17.507  -6.834  1.00 89.74           H  
ATOM    617  C   THR A  40      23.995  15.796  -7.383  1.00 89.74           C  
ATOM    618  CB  THR A  40      24.036  18.008  -8.552  1.00 89.74           C  
ATOM    619  HB  THR A  40      24.988  17.723  -9.000  1.00 89.74           H  
ATOM    620  O   THR A  40      23.003  15.086  -7.252  1.00 89.74           O  
ATOM    621  CG2 THR A  40      22.906  17.680  -9.525  1.00 89.74           C  
ATOM    622 HG21 THR A  40      23.031  18.243 -10.450  1.00 89.74           H  
ATOM    623 HG22 THR A  40      22.921  16.619  -9.773  1.00 89.74           H  
ATOM    624 HG23 THR A  40      21.941  17.923  -9.080  1.00 89.74           H  
ATOM    625  OG1 THR A  40      24.028  19.405  -8.363  1.00 89.74           O  
ATOM    626  HG1 THR A  40      23.918  19.804  -9.229  1.00 89.74           H  
ATOM    627  N   THR A  41      25.218  15.293  -7.582  1.00 91.72           N  
ATOM    628  H   THR A  41      25.998  15.927  -7.683  1.00 91.72           H  
ATOM    629  CA  THR A  41      25.485  13.849  -7.688  1.00 91.72           C  
ATOM    630  HA  THR A  41      24.934  13.449  -8.539  1.00 91.72           H  
ATOM    631  C   THR A  41      25.019  13.111  -6.429  1.00 91.72           C  
ATOM    632  CB  THR A  41      26.988  13.578  -7.890  1.00 91.72           C  
ATOM    633  HB  THR A  41      27.506  13.810  -6.959  1.00 91.72           H  
ATOM    634  O   THR A  41      24.382  12.063  -6.520  1.00 91.72           O  
ATOM    635  CG2 THR A  41      27.285  12.126  -8.254  1.00 91.72           C  
ATOM    636 HG21 THR A  41      26.970  11.459  -7.451  1.00 91.72           H  
ATOM    637 HG22 THR A  41      26.755  11.852  -9.166  1.00 91.72           H  
ATOM    638 HG23 THR A  41      28.355  11.989  -8.412  1.00 91.72           H  
ATOM    639  OG1 THR A  41      27.560  14.388  -8.900  1.00 91.72           O  
ATOM    640  HG1 THR A  41      28.201  13.847  -9.367  1.00 91.72           H  
ATOM    641  N   SER A  42      25.288  13.676  -5.244  1.00 92.74           N  
ATOM    642  H   SER A  42      25.821  14.533  -5.222  1.00 92.74           H  
ATOM    643  CA  SER A  42      24.879  13.067  -3.975  1.00 92.74           C  
ATOM    644  HA  SER A  42      25.239  12.038  -3.972  1.00 92.74           H  
ATOM    645  C   SER A  42      23.360  13.003  -3.827  1.00 92.74           C  
ATOM    646  CB  SER A  42      25.534  13.776  -2.786  1.00 92.74           C  
ATOM    647  HB2 SER A  42      25.477  13.118  -1.918  1.00 92.74           H  
ATOM    648  HB3 SER A  42      26.586  13.941  -3.021  1.00 92.74           H  
ATOM    649  O   SER A  42      22.838  11.981  -3.402  1.00 92.74           O  
ATOM    650  OG  SER A  42      24.925  15.005  -2.437  1.00 92.74           O  
ATOM    651  HG  SER A  42      24.717  15.503  -3.231  1.00 92.74           H  
ATOM    652  N   TRP A  43      22.626  14.036  -4.244  1.00 91.72           N  
ATOM    653  H   TRP A  43      23.095  14.852  -4.611  1.00 91.72           H  
ATOM    654  CA  TRP A  43      21.165  14.025  -4.226  1.00 91.72           C  
ATOM    655  HA  TRP A  43      20.818  13.740  -3.233  1.00 91.72           H  
ATOM    656  C   TRP A  43      20.593  13.005  -5.218  1.00 91.72           C  
ATOM    657  CB  TRP A  43      20.652  15.433  -4.536  1.00 91.72           C  
ATOM    658  HB2 TRP A  43      20.973  16.108  -3.743  1.00 91.72           H  
ATOM    659  HB3 TRP A  43      21.094  15.782  -5.469  1.00 91.72           H  
ATOM    660  O   TRP A  43      19.747  12.185  -4.858  1.00 91.72           O  
ATOM    661  CG  TRP A  43      19.164  15.510  -4.655  1.00 91.72           C  
ATOM    662  CD1 TRP A  43      18.468  15.646  -5.807  1.00 91.72           C  
ATOM    663  HD1 TRP A  43      18.914  15.722  -6.787  1.00 91.72           H  
ATOM    664  CD2 TRP A  43      18.171  15.388  -3.595  1.00 91.72           C  
ATOM    665  CE2 TRP A  43      16.876  15.507  -4.179  1.00 91.72           C  
ATOM    666  CE3 TRP A  43      18.228  15.196  -2.197  1.00 91.72           C  
ATOM    667  HE3 TRP A  43      19.190  15.094  -1.716  1.00 91.72           H  
ATOM    668  NE1 TRP A  43      17.113  15.646  -5.530  1.00 91.72           N  
ATOM    669  HE1 TRP A  43      16.393  15.677  -6.238  1.00 91.72           H  
ATOM    670  CH2 TRP A  43      15.793  15.318  -2.022  1.00 91.72           C  
ATOM    671  HH2 TRP A  43      14.900  15.333  -1.416  1.00 91.72           H  
ATOM    672  CZ2 TRP A  43      15.706  15.478  -3.409  1.00 91.72           C  
ATOM    673  HZ2 TRP A  43      14.736  15.612  -3.863  1.00 91.72           H  
ATOM    674  CZ3 TRP A  43      17.051  15.170  -1.423  1.00 91.72           C  
ATOM    675  HZ3 TRP A  43      17.107  15.070  -0.349  1.00 91.72           H  
ATOM    676  N   GLU A  44      21.095  13.005  -6.454  1.00 89.92           N  
ATOM    677  H   GLU A  44      21.804  13.687  -6.683  1.00 89.92           H  
ATOM    678  CA  GLU A  44      20.648  12.105  -7.520  1.00 89.92           C  
ATOM    679  HA  GLU A  44      19.574  12.227  -7.658  1.00 89.92           H  
ATOM    680  C   GLU A  44      20.887  10.622  -7.196  1.00 89.92           C  
ATOM    681  CB  GLU A  44      21.350  12.477  -8.831  1.00 89.92           C  
ATOM    682  HB2 GLU A  44      22.425  12.538  -8.659  1.00 89.92           H  
ATOM    683  HB3 GLU A  44      21.159  11.686  -9.557  1.00 89.92           H  
ATOM    684  O   GLU A  44      20.114   9.770  -7.639  1.00 89.92           O  
ATOM    685  CG  GLU A  44      20.832  13.799  -9.421  1.00 89.92           C  
ATOM    686  HG2 GLU A  44      20.965  14.605  -8.699  1.00 89.92           H  
ATOM    687  HG3 GLU A  44      19.761  13.696  -9.592  1.00 89.92           H  
ATOM    688  CD  GLU A  44      21.519  14.184 -10.744  1.00 89.92           C  
ATOM    689  OE1 GLU A  44      21.046  15.162 -11.363  1.00 89.92           O  
ATOM    690  OE2 GLU A  44      22.470  13.487 -11.169  1.00 89.92           O  
ATOM    691  N   ALA A  45      21.897  10.303  -6.382  1.00 91.27           N  
ATOM    692  H   ALA A  45      22.551  11.031  -6.130  1.00 91.27           H  
ATOM    693  CA  ALA A  45      22.150   8.951  -5.879  1.00 91.27           C  
ATOM    694  HA  ALA A  45      22.218   8.266  -6.724  1.00 91.27           H  
ATOM    695  C   ALA A  45      21.043   8.422  -4.946  1.00 91.27           C  
ATOM    696  CB  ALA A  45      23.500   8.963  -5.153  1.00 91.27           C  
ATOM    697  HB1 ALA A  45      24.293   9.255  -5.842  1.00 91.27           H  
ATOM    698  HB2 ALA A  45      23.714   7.968  -4.762  1.00 91.27           H  
ATOM    699  HB3 ALA A  45      23.477   9.663  -4.318  1.00 91.27           H  
ATOM    700  O   ALA A  45      20.880   7.211  -4.805  1.00 91.27           O  
ATOM    701  N   HIS A  46      20.274   9.312  -4.310  1.00 92.57           N  
ATOM    702  H   HIS A  46      20.428  10.295  -4.484  1.00 92.57           H  
ATOM    703  CA  HIS A  46      19.227   8.937  -3.355  1.00 92.57           C  
ATOM    704  HA  HIS A  46      19.433   7.932  -2.985  1.00 92.57           H  
ATOM    705  C   HIS A  46      17.830   8.894  -3.979  1.00 92.57           C  
ATOM    706  CB  HIS A  46      19.257   9.879  -2.147  1.00 92.57           C  
ATOM    707  HB2 HIS A  46      18.423   9.632  -1.491  1.00 92.57           H  
ATOM    708  HB3 HIS A  46      19.136  10.910  -2.480  1.00 92.57           H  
ATOM    709  O   HIS A  46      16.894   8.407  -3.333  1.00 92.57           O  
ATOM    710  CG  HIS A  46      20.520   9.767  -1.340  1.00 92.57           C  
ATOM    711  CD2 HIS A  46      20.642   9.362  -0.039  1.00 92.57           C  
ATOM    712  HD2 HIS A  46      19.856   9.016   0.616  1.00 92.57           H  
ATOM    713  ND1 HIS A  46      21.775  10.144  -1.751  1.00 92.57           N  
ATOM    714  HD1 HIS A  46      22.013  10.624  -2.608  1.00 92.57           H  
ATOM    715  CE1 HIS A  46      22.631   9.993  -0.736  1.00 92.57           C  
ATOM    716  HE1 HIS A  46      23.673  10.277  -0.742  1.00 92.57           H  
ATOM    717  NE2 HIS A  46      21.978   9.529   0.327  1.00 92.57           N  
ATOM    718  N   LEU A  47      17.671   9.392  -5.208  1.00 89.16           N  
ATOM    719  H   LEU A  47      18.491   9.730  -5.691  1.00 89.16           H  
ATOM    720  CA  LEU A  47      16.406   9.360  -5.938  1.00 89.16           C  
ATOM    721  HA  LEU A  47      15.620   9.719  -5.275  1.00 89.16           H  
ATOM    722  C   LEU A  47      16.022   7.933  -6.338  1.00 89.16           C  
ATOM    723  CB  LEU A  47      16.478  10.282  -7.169  1.00 89.16           C  
ATOM    724  HB2 LEU A  47      15.570  10.151  -7.757  1.00 89.16           H  
ATOM    725  HB3 LEU A  47      17.318   9.968  -7.789  1.00 89.16           H  
ATOM    726  O   LEU A  47      16.867   7.066  -6.542  1.00 89.16           O  
ATOM    727  CG  LEU A  47      16.631  11.778  -6.842  1.00 89.16           C  
ATOM    728  HG  LEU A  47      17.567  11.942  -6.308  1.00 89.16           H  
ATOM    729  CD1 LEU A  47      16.674  12.577  -8.145  1.00 89.16           C  
ATOM    730 HD11 LEU A  47      15.728  12.482  -8.678  1.00 89.16           H  
ATOM    731 HD12 LEU A  47      17.480  12.205  -8.778  1.00 89.16           H  
ATOM    732 HD13 LEU A  47      16.866  13.627  -7.924  1.00 89.16           H  
ATOM    733  CD2 LEU A  47      15.474  12.305  -5.986  1.00 89.16           C  
ATOM    734 HD21 LEU A  47      14.515  12.050  -6.439  1.00 89.16           H  
ATOM    735 HD22 LEU A  47      15.545  13.389  -5.898  1.00 89.16           H  
ATOM    736 HD23 LEU A  47      15.536  11.891  -4.980  1.00 89.16           H  
ATOM    737  N   ASP A  48      14.716   7.699  -6.453  1.00 81.20           N  
ATOM    738  H   ASP A  48      14.069   8.439  -6.221  1.00 81.20           H  
ATOM    739  CA  ASP A  48      14.165   6.385  -6.796  1.00 81.20           C  
ATOM    740  HA  ASP A  48      14.573   5.651  -6.101  1.00 81.20           H  
ATOM    741  C   ASP A  48      14.556   5.935  -8.209  1.00 81.20           C  
ATOM    742  CB  ASP A  48      12.628   6.452  -6.693  1.00 81.20           C  
ATOM    743  HB2 ASP A  48      12.208   5.556  -7.148  1.00 81.20           H  
ATOM    744  HB3 ASP A  48      12.272   7.303  -7.273  1.00 81.20           H  
ATOM    745  O   ASP A  48      14.946   4.789  -8.438  1.00 81.20           O  
ATOM    746  CG  ASP A  48      12.075   6.561  -5.264  1.00 81.20           C  
ATOM    747  OD1 ASP A  48      12.855   6.429  -4.291  1.00 81.20           O  
ATOM    748  OD2 ASP A  48      10.855   6.770  -5.146  1.00 81.20           O  
ATOM    749  N   VAL A  49      14.468   6.875  -9.148  1.00 78.62           N  
ATOM    750  H   VAL A  49      14.175   7.794  -8.849  1.00 78.62           H  
ATOM    751  CA  VAL A  49      14.974   6.745 -10.510  1.00 78.62           C  
ATOM    752  HA  VAL A  49      15.314   5.725 -10.686  1.00 78.62           H  
ATOM    753  C   VAL A  49      16.168   7.677 -10.597  1.00 78.62           C  
ATOM    754  CB  VAL A  49      13.889   7.083 -11.549  1.00 78.62           C  
ATOM    755  HB  VAL A  49      13.604   8.131 -11.462  1.00 78.62           H  
ATOM    756  O   VAL A  49      16.002   8.886 -10.766  1.00 78.62           O  
ATOM    757  CG1 VAL A  49      14.413   6.829 -12.968  1.00 78.62           C  
ATOM    758 HG11 VAL A  49      15.272   7.469 -13.170  1.00 78.62           H  
ATOM    759 HG12 VAL A  49      13.639   7.063 -13.699  1.00 78.62           H  
ATOM    760 HG13 VAL A  49      14.711   5.786 -13.079  1.00 78.62           H  
ATOM    761  CG2 VAL A  49      12.626   6.235 -11.347  1.00 78.62           C  
ATOM    762 HG21 VAL A  49      11.907   6.444 -12.139  1.00 78.62           H  
ATOM    763 HG22 VAL A  49      12.881   5.175 -11.360  1.00 78.62           H  
ATOM    764 HG23 VAL A  49      12.162   6.472 -10.390  1.00 78.62           H  
ATOM    765  N   SER A  50      17.366   7.127 -10.409  1.00 77.57           N  
ATOM    766  H   SER A  50      17.443   6.130 -10.271  1.00 77.57           H  
ATOM    767  CA  SER A  50      18.574   7.943 -10.407  1.00 77.57           C  
ATOM    768  HA  SER A  50      18.371   8.821  -9.794  1.00 77.57           H  
ATOM    769  C   SER A  50      18.931   8.351 -11.841  1.00 77.57           C  
ATOM    770  CB  SER A  50      19.744   7.220  -9.751  1.00 77.57           C  
ATOM    771  HB2 SER A  50      20.022   6.348 -10.343  1.00 77.57           H  
ATOM    772  HB3 SER A  50      19.470   6.905  -8.744  1.00 77.57           H  
ATOM    773  O   SER A  50      19.174   7.473 -12.680  1.00 77.57           O  
ATOM    774  OG  SER A  50      20.824   8.125  -9.689  1.00 77.57           O  
ATOM    775  HG  SER A  50      20.674   8.690  -8.927  1.00 77.57           H  
ATOM    776  N   PRO A  51      19.005   9.659 -12.148  1.00 73.29           N  
ATOM    777  CA  PRO A  51      19.424  10.139 -13.464  1.00 73.29           C  
ATOM    778  HA  PRO A  51      18.847   9.640 -14.243  1.00 73.29           H  
ATOM    779  C   PRO A  51      20.912   9.884 -13.739  1.00 73.29           C  
ATOM    780  CB  PRO A  51      19.090  11.631 -13.472  1.00 73.29           C  
ATOM    781  HB2 PRO A  51      19.765  12.206 -14.106  1.00 73.29           H  
ATOM    782  HB3 PRO A  51      18.056  11.773 -13.788  1.00 73.29           H  
ATOM    783  O   PRO A  51      21.314   9.930 -14.901  1.00 73.29           O  
ATOM    784  CG  PRO A  51      19.231  12.013 -12.005  1.00 73.29           C  
ATOM    785  HG2 PRO A  51      18.666  12.911 -11.754  1.00 73.29           H  
ATOM    786  HG3 PRO A  51      20.291  12.139 -11.787  1.00 73.29           H  
ATOM    787  CD  PRO A  51      18.722  10.783 -11.266  1.00 73.29           C  
ATOM    788  HD2 PRO A  51      19.238  10.687 -10.311  1.00 73.29           H  
ATOM    789  HD3 PRO A  51      17.647  10.867 -11.111  1.00 73.29           H  
ATOM    790  N   LEU A  52      21.709   9.551 -12.711  1.00 75.00           N  
ATOM    791  H   LEU A  52      21.326   9.566 -11.777  1.00 75.00           H  
ATOM    792  CA  LEU A  52      23.106   9.131 -12.867  1.00 75.00           C  
ATOM    793  HA  LEU A  52      23.695   9.956 -13.267  1.00 75.00           H  
ATOM    794  C   LEU A  52      23.205   7.968 -13.860  1.00 75.00           C  
ATOM    795  CB  LEU A  52      23.682   8.696 -11.500  1.00 75.00           C  
ATOM    796  HB2 LEU A  52      23.120   7.834 -11.139  1.00 75.00           H  
ATOM    797  HB3 LEU A  52      24.711   8.373 -11.657  1.00 75.00           H  
ATOM    798  O   LEU A  52      24.041   7.961 -14.761  1.00 75.00           O  
ATOM    799  CG  LEU A  52      23.688   9.770 -10.400  1.00 75.00           C  
ATOM    800  HG  LEU A  52      22.676  10.151 -10.261  1.00 75.00           H  
ATOM    801  CD1 LEU A  52      24.158   9.174  -9.073  1.00 75.00           C  
ATOM    802 HD11 LEU A  52      23.499   8.357  -8.783  1.00 75.00           H  
ATOM    803 HD12 LEU A  52      25.174   8.792  -9.175  1.00 75.00           H  
ATOM    804 HD13 LEU A  52      24.141   9.942  -8.299  1.00 75.00           H  
ATOM    805  CD2 LEU A  52      24.611  10.927 -10.755  1.00 75.00           C  
ATOM    806 HD21 LEU A  52      24.588  11.660  -9.949  1.00 75.00           H  
ATOM    807 HD22 LEU A  52      24.241  11.423 -11.653  1.00 75.00           H  
ATOM    808 HD23 LEU A  52      25.627  10.564 -10.910  1.00 75.00           H  
ATOM    809  N   TYR A  53      22.308   6.992 -13.706  1.00 72.51           N  
ATOM    810  H   TYR A  53      21.666   7.082 -12.931  1.00 72.51           H  
ATOM    811  CA  TYR A  53      22.369   5.713 -14.415  1.00 72.51           C  
ATOM    812  HA  TYR A  53      23.223   5.706 -15.092  1.00 72.51           H  
ATOM    813  C   TYR A  53      21.125   5.451 -15.274  1.00 72.51           C  
ATOM    814  CB  TYR A  53      22.585   4.608 -13.370  1.00 72.51           C  
ATOM    815  HB2 TYR A  53      21.656   4.531 -12.806  1.00 72.51           H  
ATOM    816  HB3 TYR A  53      22.764   3.661 -13.880  1.00 72.51           H  
ATOM    817  O   TYR A  53      21.050   4.423 -15.947  1.00 72.51           O  
ATOM    818  CG  TYR A  53      23.695   4.828 -12.350  1.00 72.51           C  
ATOM    819  CD1 TYR A  53      24.827   5.605 -12.648  1.00 72.51           C  
ATOM    820  HD1 TYR A  53      24.960   6.028 -13.633  1.00 72.51           H  
ATOM    821  CD2 TYR A  53      23.574   4.280 -11.061  1.00 72.51           C  
ATOM    822  HD2 TYR A  53      22.704   3.696 -10.800  1.00 72.51           H  
ATOM    823  CE1 TYR A  53      25.826   5.838 -11.684  1.00 72.51           C  
ATOM    824  HE1 TYR A  53      26.675   6.468 -11.901  1.00 72.51           H  
ATOM    825  CE2 TYR A  53      24.612   4.446 -10.123  1.00 72.51           C  
ATOM    826  HE2 TYR A  53      24.547   3.978  -9.152  1.00 72.51           H  
ATOM    827  OH  TYR A  53      26.787   5.300  -9.563  1.00 72.51           O  
ATOM    828  HH  TYR A  53      27.475   5.903  -9.853  1.00 72.51           H  
ATOM    829  CZ  TYR A  53      25.758   5.201 -10.441  1.00 72.51           C  
ATOM    830  N   ASN A  54      20.124   6.344 -15.229  1.00 74.37           N  
ATOM    831  H   ASN A  54      20.260   7.168 -14.660  1.00 74.37           H  
ATOM    832  CA  ASN A  54      18.770   6.101 -15.744  1.00 74.37           C  
ATOM    833  HA  ASN A  54      18.116   6.831 -15.266  1.00 74.37           H  
ATOM    834  C   ASN A  54      18.204   4.746 -15.278  1.00 74.37           C  
ATOM    835  CB  ASN A  54      18.734   6.328 -17.272  1.00 74.37           C  
ATOM    836  HB2 ASN A  54      19.719   6.143 -17.700  1.00 74.37           H  
ATOM    837  HB3 ASN A  54      18.042   5.629 -17.744  1.00 74.37           H  
ATOM    838  O   ASN A  54      17.496   4.051 -16.003  1.00 74.37           O  
ATOM    839  CG  ASN A  54      18.265   7.712 -17.672  1.00 74.37           C  
ATOM    840  ND2 ASN A  54      18.353   8.031 -18.941  1.00 74.37           N  
ATOM    841 HD21 ASN A  54      18.723   7.368 -19.606  1.00 74.37           H  
ATOM    842 HD22 ASN A  54      18.004   8.948 -19.183  1.00 74.37           H  
ATOM    843  OD1 ASN A  54      17.778   8.512 -16.893  1.00 74.37           O  
ATOM    844  N   PHE A  55      18.550   4.357 -14.053  1.00 79.58           N  
ATOM    845  H   PHE A  55      19.064   5.011 -13.481  1.00 79.58           H  
ATOM    846  CA  PHE A  55      18.289   3.036 -13.502  1.00 79.58           C  
ATOM    847  HA  PHE A  55      17.715   2.444 -14.215  1.00 79.58           H  
ATOM    848  C   PHE A  55      17.467   3.164 -12.222  1.00 79.58           C  
ATOM    849  CB  PHE A  55      19.626   2.324 -13.270  1.00 79.58           C  
ATOM    850  HB2 PHE A  55      20.126   2.175 -14.227  1.00 79.58           H  
ATOM    851  HB3 PHE A  55      20.254   2.972 -12.658  1.00 79.58           H  
ATOM    852  O   PHE A  55      17.808   3.924 -11.316  1.00 79.58           O  
ATOM    853  CG  PHE A  55      19.514   0.999 -12.555  1.00 79.58           C  
ATOM    854  CD1 PHE A  55      19.894   0.898 -11.205  1.00 79.58           C  
ATOM    855  HD1 PHE A  55      20.287   1.759 -10.684  1.00 79.58           H  
ATOM    856  CD2 PHE A  55      19.014  -0.126 -13.228  1.00 79.58           C  
ATOM    857  HD2 PHE A  55      18.725  -0.051 -14.266  1.00 79.58           H  
ATOM    858  CE1 PHE A  55      19.777  -0.329 -10.534  1.00 79.58           C  
ATOM    859  HE1 PHE A  55      20.123  -0.416  -9.514  1.00 79.58           H  
ATOM    860  CE2 PHE A  55      18.858  -1.338 -12.538  1.00 79.58           C  
ATOM    861  HE2 PHE A  55      18.424  -2.186 -13.046  1.00 79.58           H  
ATOM    862  CZ  PHE A  55      19.234  -1.444 -11.191  1.00 79.58           C  
ATOM    863  HZ  PHE A  55      19.115  -2.382 -10.669  1.00 79.58           H  
ATOM    864  N   SER A  56      16.380   2.399 -12.157  1.00 81.61           N  
ATOM    865  H   SER A  56      16.140   1.850 -12.970  1.00 81.61           H  
ATOM    866  CA  SER A  56      15.546   2.229 -10.976  1.00 81.61           C  
ATOM    867  HA  SER A  56      15.666   3.094 -10.324  1.00 81.61           H  
ATOM    868  C   SER A  56      15.963   0.977 -10.214  1.00 81.61           C  
ATOM    869  CB  SER A  56      14.067   2.159 -11.367  1.00 81.61           C  
ATOM    870  HB2 SER A  56      13.911   1.337 -12.066  1.00 81.61           H  
ATOM    871  HB3 SER A  56      13.783   3.093 -11.853  1.00 81.61           H  
ATOM    872  O   SER A  56      15.985  -0.142 -10.749  1.00 81.61           O  
ATOM    873  OG  SER A  56      13.256   1.955 -10.224  1.00 81.61           O  
ATOM    874  HG  SER A  56      12.344   2.127 -10.470  1.00 81.61           H  
ATOM    875  N   LEU A  57      16.212   1.162  -8.919  1.00 84.82           N  
ATOM    876  H   LEU A  57      16.152   2.105  -8.563  1.00 84.82           H  
ATOM    877  CA  LEU A  57      16.422   0.069  -7.971  1.00 84.82           C  
ATOM    878  HA  LEU A  57      17.179  -0.607  -8.368  1.00 84.82           H  
ATOM    879  C   LEU A  57      15.150  -0.775  -7.766  1.00 84.82           C  
ATOM    880  CB  LEU A  57      16.907   0.673  -6.637  1.00 84.82           C  
ATOM    881  HB2 LEU A  57      16.906  -0.111  -5.879  1.00 84.82           H  
ATOM    882  HB3 LEU A  57      16.188   1.430  -6.323  1.00 84.82           H  
ATOM    883  O   LEU A  57      15.233  -1.886  -7.251  1.00 84.82           O  
ATOM    884  CG  LEU A  57      18.313   1.302  -6.676  1.00 84.82           C  
ATOM    885  HG  LEU A  57      18.386   1.996  -7.514  1.00 84.82           H  
ATOM    886  CD1 LEU A  57      18.592   2.064  -5.380  1.00 84.82           C  
ATOM    887 HD11 LEU A  57      19.587   2.506  -5.422  1.00 84.82           H  
ATOM    888 HD12 LEU A  57      18.527   1.395  -4.522  1.00 84.82           H  
ATOM    889 HD13 LEU A  57      17.867   2.870  -5.273  1.00 84.82           H  
ATOM    890  CD2 LEU A  57      19.398   0.239  -6.805  1.00 84.82           C  
ATOM    891 HD21 LEU A  57      19.172  -0.406  -7.654  1.00 84.82           H  
ATOM    892 HD22 LEU A  57      19.433  -0.371  -5.902  1.00 84.82           H  
ATOM    893 HD23 LEU A  57      20.366   0.717  -6.958  1.00 84.82           H  
ATOM    894  N   PHE A  58      13.980  -0.279  -8.186  1.00 85.29           N  
ATOM    895  H   PHE A  58      13.984   0.620  -8.644  1.00 85.29           H  
ATOM    896  CA  PHE A  58      12.668  -0.838  -7.845  1.00 85.29           C  
ATOM    897  HA  PHE A  58      12.812  -1.543  -7.026  1.00 85.29           H  
ATOM    898  C   PHE A  58      12.015  -1.661  -8.960  1.00 85.29           C  
ATOM    899  CB  PHE A  58      11.760   0.275  -7.321  1.00 85.29           C  
ATOM    900  HB2 PHE A  58      10.865  -0.182  -6.900  1.00 85.29           H  
ATOM    901  HB3 PHE A  58      11.463   0.914  -8.153  1.00 85.29           H  
ATOM    902  O   PHE A  58      10.794  -1.733  -9.073  1.00 85.29           O  
ATOM    903  CG  PHE A  58      12.398   1.110  -6.240  1.00 85.29           C  
ATOM    904  CD1 PHE A  58      12.928   0.487  -5.094  1.00 85.29           C  
ATOM    905  HD1 PHE A  58      12.877  -0.589  -5.006  1.00 85.29           H  
ATOM    906  CD2 PHE A  58      12.501   2.499  -6.394  1.00 85.29           C  
ATOM    907  HD2 PHE A  58      12.114   2.992  -7.274  1.00 85.29           H  
ATOM    908  CE1 PHE A  58      13.550   1.245  -4.090  1.00 85.29           C  
ATOM    909  HE1 PHE A  58      13.969   0.765  -3.217  1.00 85.29           H  
ATOM    910  CE2 PHE A  58      13.118   3.244  -5.383  1.00 85.29           C  
ATOM    911  HE2 PHE A  58      13.194   4.317  -5.471  1.00 85.29           H  
ATOM    912  CZ  PHE A  58      13.643   2.633  -4.242  1.00 85.29           C  
ATOM    913  HZ  PHE A  58      14.130   3.239  -3.493  1.00 85.29           H  
ATOM    914  N   HIS A  59      12.826  -2.334  -9.774  1.00 85.81           N  
ATOM    915  H   HIS A  59      13.820  -2.252  -9.618  1.00 85.81           H  
ATOM    916  CA  HIS A  59      12.362  -3.168 -10.890  1.00 85.81           C  
ATOM    917  HA  HIS A  59      11.709  -2.563 -11.520  1.00 85.81           H  
ATOM    918  C   HIS A  59      11.536  -4.399 -10.461  1.00 85.81           C  
ATOM    919  CB  HIS A  59      13.582  -3.576 -11.727  1.00 85.81           C  
ATOM    920  HB2 HIS A  59      13.958  -2.691 -12.241  1.00 85.81           H  
ATOM    921  HB3 HIS A  59      13.277  -4.292 -12.490  1.00 85.81           H  
ATOM    922  O   HIS A  59      10.824  -4.967 -11.283  1.00 85.81           O  
ATOM    923  CG  HIS A  59      14.704  -4.164 -10.907  1.00 85.81           C  
ATOM    924  CD2 HIS A  59      14.809  -5.458 -10.473  1.00 85.81           C  
ATOM    925  HD2 HIS A  59      14.106  -6.251 -10.685  1.00 85.81           H  
ATOM    926  ND1 HIS A  59      15.777  -3.471 -10.391  1.00 85.81           N  
ATOM    927  HD1 HIS A  59      15.981  -2.490 -10.518  1.00 85.81           H  
ATOM    928  CE1 HIS A  59      16.506  -4.328  -9.657  1.00 85.81           C  
ATOM    929  HE1 HIS A  59      17.401  -4.059  -9.116  1.00 85.81           H  
ATOM    930  NE2 HIS A  59      15.963  -5.561  -9.687  1.00 85.81           N  
ATOM    931  N   CYS A  60      11.608  -4.807  -9.188  1.00 89.06           N  
ATOM    932  H   CYS A  60      12.219  -4.291  -8.572  1.00 89.06           H  
ATOM    933  CA  CYS A  60      10.791  -5.876  -8.597  1.00 89.06           C  
ATOM    934  HA  CYS A  60      10.031  -6.174  -9.320  1.00 89.06           H  
ATOM    935  C   CYS A  60      10.002  -5.393  -7.367  1.00 89.06           C  
ATOM    936  CB  CYS A  60      11.667  -7.101  -8.316  1.00 89.06           C  
ATOM    937  HB2 CYS A  60      11.175  -7.738  -7.580  1.00 89.06           H  
ATOM    938  HB3 CYS A  60      12.612  -6.764  -7.890  1.00 89.06           H  
ATOM    939  O   CYS A  60       9.804  -6.142  -6.405  1.00 89.06           O  
ATOM    940  SG  CYS A  60      11.994  -8.125  -9.768  1.00 89.06           S  
ATOM    941  N   GLY A  61       9.552  -4.137  -7.411  1.00 88.11           N  
ATOM    942  H   GLY A  61       9.788  -3.571  -8.213  1.00 88.11           H  
ATOM    943  CA  GLY A  61       8.925  -3.452  -6.287  1.00 88.11           C  
ATOM    944  HA2 GLY A  61       8.338  -4.156  -5.697  1.00 88.11           H  
ATOM    945  HA3 GLY A  61       8.251  -2.684  -6.667  1.00 88.11           H  
ATOM    946  C   GLY A  61       9.947  -2.781  -5.373  1.00 88.11           C  
ATOM    947  O   GLY A  61      11.152  -2.771  -5.636  1.00 88.11           O  
ATOM    948  N   LEU A  62       9.451  -2.188  -4.294  1.00 90.31           N  
ATOM    949  H   LEU A  62       8.459  -2.256  -4.119  1.00 90.31           H  
ATOM    950  CA  LEU A  62      10.279  -1.456  -3.344  1.00 90.31           C  
ATOM    951  HA  LEU A  62      10.893  -0.748  -3.900  1.00 90.31           H  
ATOM    952  C   LEU A  62      11.220  -2.387  -2.579  1.00 90.31           C  
ATOM    953  CB  LEU A  62       9.370  -0.664  -2.402  1.00 90.31           C  
ATOM    954  HB2 LEU A  62       8.500  -1.274  -2.160  1.00 90.31           H  
ATOM    955  HB3 LEU A  62       9.891  -0.457  -1.467  1.00 90.31           H  
ATOM    956  O   LEU A  62      10.793  -3.347  -1.935  1.00 90.31           O  
ATOM    957  CG  LEU A  62       8.943   0.659  -3.059  1.00 90.31           C  
ATOM    958  HG  LEU A  62       8.907   0.553  -4.143  1.00 90.31           H  
ATOM    959  CD1 LEU A  62       7.560   1.046  -2.580  1.00 90.31           C  
ATOM    960 HD11 LEU A  62       6.867   0.243  -2.828  1.00 90.31           H  
ATOM    961 HD12 LEU A  62       7.235   1.951  -3.092  1.00 90.31           H  
ATOM    962 HD13 LEU A  62       7.576   1.223  -1.504  1.00 90.31           H  
ATOM    963  CD2 LEU A  62       9.923   1.763  -2.688  1.00 90.31           C  
ATOM    964 HD21 LEU A  62       9.951   1.866  -1.603  1.00 90.31           H  
ATOM    965 HD22 LEU A  62       9.592   2.700  -3.136  1.00 90.31           H  
ATOM    966 HD23 LEU A  62      10.916   1.526  -3.070  1.00 90.31           H  
ATOM    967  N   LEU A  63      12.508  -2.051  -2.596  1.00 92.80           N  
ATOM    968  H   LEU A  63      12.786  -1.252  -3.147  1.00 92.80           H  
ATOM    969  CA  LEU A  63      13.496  -2.681  -1.728  1.00 92.80           C  
ATOM    970  HA  LEU A  63      13.427  -3.763  -1.839  1.00 92.80           H  
ATOM    971  C   LEU A  63      13.196  -2.342  -0.265  1.00 92.80           C  
ATOM    972  CB  LEU A  63      14.915  -2.222  -2.110  1.00 92.80           C  
ATOM    973  HB2 LEU A  63      15.623  -2.673  -1.415  1.00 92.80           H  
ATOM    974  HB3 LEU A  63      14.970  -1.142  -1.981  1.00 92.80           H  
ATOM    975  O   LEU A  63      12.682  -1.263   0.039  1.00 92.80           O  
ATOM    976  CG  LEU A  63      15.356  -2.567  -3.545  1.00 92.80           C  
ATOM    977  HG  LEU A  63      14.669  -2.113  -4.259  1.00 92.80           H  
ATOM    978  CD1 LEU A  63      16.751  -1.992  -3.782  1.00 92.80           C  
ATOM    979 HD11 LEU A  63      16.738  -0.912  -3.638  1.00 92.80           H  
ATOM    980 HD12 LEU A  63      17.468  -2.440  -3.093  1.00 92.80           H  
ATOM    981 HD13 LEU A  63      17.061  -2.208  -4.804  1.00 92.80           H  
ATOM    982  CD2 LEU A  63      15.417  -4.074  -3.795  1.00 92.80           C  
ATOM    983 HD21 LEU A  63      16.104  -4.544  -3.091  1.00 92.80           H  
ATOM    984 HD22 LEU A  63      14.420  -4.507  -3.709  1.00 92.80           H  
ATOM    985 HD23 LEU A  63      15.767  -4.254  -4.811  1.00 92.80           H  
ATOM    986  N   MET A  64      13.570  -3.243   0.644  1.00 93.37           N  
ATOM    987  H   MET A  64      14.000  -4.102   0.330  1.00 93.37           H  
ATOM    988  CA  MET A  64      13.565  -2.939   2.076  1.00 93.37           C  
ATOM    989  HA  MET A  64      12.537  -2.749   2.384  1.00 93.37           H  
ATOM    990  C   MET A  64      14.432  -1.695   2.344  1.00 93.37           C  
ATOM    991  CB  MET A  64      14.119  -4.130   2.870  1.00 93.37           C  
ATOM    992  HB2 MET A  64      14.292  -3.825   3.902  1.00 93.37           H  
ATOM    993  HB3 MET A  64      15.082  -4.423   2.452  1.00 93.37           H  
ATOM    994  O   MET A  64      15.506  -1.590   1.741  1.00 93.37           O  
ATOM    995  CG  MET A  64      13.185  -5.346   2.859  1.00 93.37           C  
ATOM    996  HG2 MET A  64      13.693  -6.160   3.376  1.00 93.37           H  
ATOM    997  HG3 MET A  64      13.032  -5.661   1.826  1.00 93.37           H  
ATOM    998  SD  MET A  64      11.554  -5.121   3.629  1.00 93.37           S  
ATOM    999  CE  MET A  64      12.018  -4.597   5.302  1.00 93.37           C  
ATOM   1000  HE1 MET A  64      12.491  -3.616   5.267  1.00 93.37           H  
ATOM   1001  HE2 MET A  64      12.711  -5.313   5.745  1.00 93.37           H  
ATOM   1002  HE3 MET A  64      11.124  -4.518   5.921  1.00 93.37           H  
ATOM   1003  N   PRO A  65      14.047  -0.777   3.250  1.00 92.54           N  
ATOM   1004  CA  PRO A  65      14.822   0.442   3.493  1.00 92.54           C  
ATOM   1005  HA  PRO A  65      14.807   1.036   2.579  1.00 92.54           H  
ATOM   1006  C   PRO A  65      16.290   0.189   3.867  1.00 92.54           C  
ATOM   1007  CB  PRO A  65      14.052   1.204   4.573  1.00 92.54           C  
ATOM   1008  HB2 PRO A  65      14.199   2.281   4.495  1.00 92.54           H  
ATOM   1009  HB3 PRO A  65      14.324   0.847   5.566  1.00 92.54           H  
ATOM   1010  O   PRO A  65      17.163   0.871   3.337  1.00 92.54           O  
ATOM   1011  CG  PRO A  65      12.612   0.806   4.260  1.00 92.54           C  
ATOM   1012  HG2 PRO A  65      11.949   0.986   5.106  1.00 92.54           H  
ATOM   1013  HG3 PRO A  65      12.260   1.355   3.387  1.00 92.54           H  
ATOM   1014  CD  PRO A  65      12.753  -0.676   3.918  1.00 92.54           C  
ATOM   1015  HD2 PRO A  65      11.928  -0.981   3.274  1.00 92.54           H  
ATOM   1016  HD3 PRO A  65      12.761  -1.267   4.833  1.00 92.54           H  
ATOM   1017  N   GLY A  66      16.583  -0.843   4.672  1.00 93.71           N  
ATOM   1018  H   GLY A  66      15.824  -1.331   5.126  1.00 93.71           H  
ATOM   1019  CA  GLY A  66      17.962  -1.263   4.972  1.00 93.71           C  
ATOM   1020  HA2 GLY A  66      18.499  -0.441   5.446  1.00 93.71           H  
ATOM   1021  HA3 GLY A  66      17.945  -2.103   5.667  1.00 93.71           H  
ATOM   1022  C   GLY A  66      18.744  -1.692   3.724  1.00 93.71           C  
ATOM   1023  O   GLY A  66      19.832  -1.191   3.458  1.00 93.71           O  
ATOM   1024  N   CYS A  67      18.142  -2.525   2.872  1.00 95.30           N  
ATOM   1025  H   CYS A  67      17.233  -2.890   3.118  1.00 95.30           H  
ATOM   1026  CA  CYS A  67      18.739  -2.924   1.595  1.00 95.30           C  
ATOM   1027  HA  CYS A  67      19.698  -3.404   1.793  1.00 95.30           H  
ATOM   1028  C   CYS A  67      18.990  -1.722   0.670  1.00 95.30           C  
ATOM   1029  CB  CYS A  67      17.806  -3.933   0.923  1.00 95.30           C  
ATOM   1030  HB2 CYS A  67      16.834  -3.469   0.755  1.00 95.30           H  
ATOM   1031  HB3 CYS A  67      17.665  -4.767   1.611  1.00 95.30           H  
ATOM   1032  O   CYS A  67      20.079  -1.568   0.116  1.00 95.30           O  
ATOM   1033  SG  CYS A  67      18.399  -4.568  -0.665  1.00 95.30           S  
ATOM   1034  N   ARG A  68      17.999  -0.829   0.533  1.00 94.13           N  
ATOM   1035  H   ARG A  68      17.141  -1.003   1.036  1.00 94.13           H  
ATOM   1036  CA  ARG A  68      18.125   0.405  -0.255  1.00 94.13           C  
ATOM   1037  HA  ARG A  68      18.375   0.142  -1.283  1.00 94.13           H  
ATOM   1038  C   ARG A  68      19.274   1.272   0.263  1.00 94.13           C  
ATOM   1039  CB  ARG A  68      16.795   1.175  -0.236  1.00 94.13           C  
ATOM   1040  HB2 ARG A  68      15.997   0.530  -0.603  1.00 94.13           H  
ATOM   1041  HB3 ARG A  68      16.561   1.461   0.789  1.00 94.13           H  
ATOM   1042  O   ARG A  68      20.053   1.767  -0.548  1.00 94.13           O  
ATOM   1043  CG  ARG A  68      16.862   2.438  -1.110  1.00 94.13           C  
ATOM   1044  HG2 ARG A  68      16.994   2.152  -2.153  1.00 94.13           H  
ATOM   1045  HG3 ARG A  68      17.710   3.052  -0.806  1.00 94.13           H  
ATOM   1046  CD  ARG A  68      15.599   3.291  -0.968  1.00 94.13           C  
ATOM   1047  HD2 ARG A  68      14.747   2.725  -1.344  1.00 94.13           H  
ATOM   1048  HD3 ARG A  68      15.438   3.511   0.088  1.00 94.13           H  
ATOM   1049  NE  ARG A  68      15.746   4.559  -1.709  1.00 94.13           N  
ATOM   1050  HE  ARG A  68      16.657   4.766  -2.093  1.00 94.13           H  
ATOM   1051  NH1 ARG A  68      13.546   5.250  -1.696  1.00 94.13           N  
ATOM   1052 HH11 ARG A  68      13.254   4.510  -1.073  1.00 94.13           H  
ATOM   1053 HH12 ARG A  68      12.870   5.847  -2.150  1.00 94.13           H  
ATOM   1054  NH2 ARG A  68      15.029   6.420  -2.798  1.00 94.13           N  
ATOM   1055 HH21 ARG A  68      15.944   6.687  -3.134  1.00 94.13           H  
ATOM   1056 HH22 ARG A  68      14.232   6.760  -3.317  1.00 94.13           H  
ATOM   1057  CZ  ARG A  68      14.784   5.393  -2.057  1.00 94.13           C  
ATOM   1058  N   LYS A  69      19.399   1.429   1.584  1.00 94.47           N  
ATOM   1059  H   LYS A  69      18.707   1.003   2.184  1.00 94.47           H  
ATOM   1060  CA  LYS A  69      20.492   2.178   2.217  1.00 94.47           C  
ATOM   1061  HA  LYS A  69      20.460   3.214   1.880  1.00 94.47           H  
ATOM   1062  C   LYS A  69      21.852   1.627   1.799  1.00 94.47           C  
ATOM   1063  CB  LYS A  69      20.311   2.159   3.742  1.00 94.47           C  
ATOM   1064  HB2 LYS A  69      20.347   1.136   4.116  1.00 94.47           H  
ATOM   1065  HB3 LYS A  69      19.338   2.585   3.986  1.00 94.47           H  
ATOM   1066  O   LYS A  69      22.725   2.400   1.413  1.00 94.47           O  
ATOM   1067  CG  LYS A  69      21.402   2.974   4.442  1.00 94.47           C  
ATOM   1068  HG2 LYS A  69      21.408   3.981   4.025  1.00 94.47           H  
ATOM   1069  HG3 LYS A  69      22.376   2.518   4.267  1.00 94.47           H  
ATOM   1070  CD  LYS A  69      21.162   3.048   5.952  1.00 94.47           C  
ATOM   1071  HD2 LYS A  69      20.172   3.461   6.141  1.00 94.47           H  
ATOM   1072  HD3 LYS A  69      21.235   2.048   6.381  1.00 94.47           H  
ATOM   1073  CE  LYS A  69      22.225   3.968   6.555  1.00 94.47           C  
ATOM   1074  HE2 LYS A  69      22.128   4.946   6.083  1.00 94.47           H  
ATOM   1075  HE3 LYS A  69      23.210   3.575   6.302  1.00 94.47           H  
ATOM   1076  NZ  LYS A  69      22.082   4.095   8.025  1.00 94.47           N  
ATOM   1077  HZ1 LYS A  69      21.187   4.506   8.244  1.00 94.47           H  
ATOM   1078  HZ2 LYS A  69      22.166   3.194   8.474  1.00 94.47           H  
ATOM   1079  HZ3 LYS A  69      22.798   4.709   8.385  1.00 94.47           H  
ATOM   1080  N   HIS A  70      22.022   0.305   1.779  1.00 95.82           N  
ATOM   1081  H   HIS A  70      21.294  -0.288   2.152  1.00 95.82           H  
ATOM   1082  CA  HIS A  70      23.278  -0.294   1.328  1.00 95.82           C  
ATOM   1083  HA  HIS A  70      24.074   0.126   1.942  1.00 95.82           H  
ATOM   1084  C   HIS A  70      23.613   0.021  -0.131  1.00 95.82           C  
ATOM   1085  CB  HIS A  70      23.271  -1.804   1.531  1.00 95.82           C  
ATOM   1086  HB2 HIS A  70      24.070  -2.225   0.920  1.00 95.82           H  
ATOM   1087  HB3 HIS A  70      22.324  -2.235   1.208  1.00 95.82           H  
ATOM   1088  O   HIS A  70      24.771   0.323  -0.422  1.00 95.82           O  
ATOM   1089  CG  HIS A  70      23.564  -2.201   2.942  1.00 95.82           C  
ATOM   1090  CD2 HIS A  70      22.668  -2.701   3.833  1.00 95.82           C  
ATOM   1091  HD2 HIS A  70      21.616  -2.885   3.674  1.00 95.82           H  
ATOM   1092  ND1 HIS A  70      24.829  -2.149   3.525  1.00 95.82           N  
ATOM   1093  CE1 HIS A  70      24.663  -2.656   4.765  1.00 95.82           C  
ATOM   1094  HE1 HIS A  70      25.452  -2.789   5.491  1.00 95.82           H  
ATOM   1095  NE2 HIS A  70      23.373  -2.980   4.975  1.00 95.82           N  
ATOM   1096  HE2 HIS A  70      22.968  -3.387   5.806  1.00 95.82           H  
ATOM   1097  N   PHE A  71      22.625   0.001  -1.028  1.00 94.85           N  
ATOM   1098  H   PHE A  71      21.704  -0.279  -0.723  1.00 94.85           H  
ATOM   1099  CA  PHE A  71      22.821   0.399  -2.425  1.00 94.85           C  
ATOM   1100  HA  PHE A  71      23.652  -0.173  -2.837  1.00 94.85           H  
ATOM   1101  C   PHE A  71      23.208   1.874  -2.558  1.00 94.85           C  
ATOM   1102  CB  PHE A  71      21.565   0.092  -3.251  1.00 94.85           C  
ATOM   1103  HB2 PHE A  71      20.668   0.336  -2.681  1.00 94.85           H  
ATOM   1104  HB3 PHE A  71      21.564   0.727  -4.137  1.00 94.85           H  
ATOM   1105  O   PHE A  71      24.156   2.181  -3.272  1.00 94.85           O  
ATOM   1106  CG  PHE A  71      21.507  -1.342  -3.722  1.00 94.85           C  
ATOM   1107  CD1 PHE A  71      22.311  -1.735  -4.804  1.00 94.85           C  
ATOM   1108  HD1 PHE A  71      22.939  -1.011  -5.302  1.00 94.85           H  
ATOM   1109  CD2 PHE A  71      20.677  -2.286  -3.089  1.00 94.85           C  
ATOM   1110  HD2 PHE A  71      20.036  -1.984  -2.274  1.00 94.85           H  
ATOM   1111  CE1 PHE A  71      22.314  -3.072  -5.226  1.00 94.85           C  
ATOM   1112  HE1 PHE A  71      22.935  -3.367  -6.059  1.00 94.85           H  
ATOM   1113  CE2 PHE A  71      20.676  -3.625  -3.517  1.00 94.85           C  
ATOM   1114  HE2 PHE A  71      20.041  -4.351  -3.032  1.00 94.85           H  
ATOM   1115  CZ  PHE A  71      21.506  -4.021  -4.579  1.00 94.85           C  
ATOM   1116  HZ  PHE A  71      21.513  -5.047  -4.919  1.00 94.85           H  
ATOM   1117  N   ILE A  72      22.539   2.774  -1.836  1.00 94.63           N  
ATOM   1118  H   ILE A  72      21.768   2.460  -1.264  1.00 94.63           H  
ATOM   1119  CA  ILE A  72      22.870   4.207  -1.845  1.00 94.63           C  
ATOM   1120  HA  ILE A  72      22.838   4.576  -2.870  1.00 94.63           H  
ATOM   1121  C   ILE A  72      24.296   4.431  -1.332  1.00 94.63           C  
ATOM   1122  CB  ILE A  72      21.838   4.997  -1.017  1.00 94.63           C  
ATOM   1123  HB  ILE A  72      21.769   4.546  -0.027  1.00 94.63           H  
ATOM   1124  O   ILE A  72      25.081   5.114  -1.980  1.00 94.63           O  
ATOM   1125  CG1 ILE A  72      20.448   4.954  -1.693  1.00 94.63           C  
ATOM   1126 HG12 ILE A  72      20.494   5.484  -2.645  1.00 94.63           H  
ATOM   1127 HG13 ILE A  72      20.173   3.922  -1.911  1.00 94.63           H  
ATOM   1128  CG2 ILE A  72      22.265   6.460  -0.849  1.00 94.63           C  
ATOM   1129 HG21 ILE A  72      23.296   6.558  -0.511  1.00 94.63           H  
ATOM   1130 HG22 ILE A  72      22.158   7.009  -1.785  1.00 94.63           H  
ATOM   1131 HG23 ILE A  72      21.650   6.921  -0.076  1.00 94.63           H  
ATOM   1132  CD1 ILE A  72      19.328   5.565  -0.842  1.00 94.63           C  
ATOM   1133 HD11 ILE A  72      19.494   6.632  -0.696  1.00 94.63           H  
ATOM   1134 HD12 ILE A  72      18.377   5.438  -1.360  1.00 94.63           H  
ATOM   1135 HD13 ILE A  72      19.282   5.065   0.126  1.00 94.63           H  
ATOM   1136  N   GLN A  73      24.675   3.800  -0.220  1.00 95.66           N  
ATOM   1137  H   GLN A  73      23.978   3.288   0.301  1.00 95.66           H  
ATOM   1138  CA  GLN A  73      26.046   3.855   0.290  1.00 95.66           C  
ATOM   1139  HA  GLN A  73      26.309   4.885   0.529  1.00 95.66           H  
ATOM   1140  C   GLN A  73      27.069   3.330  -0.731  1.00 95.66           C  
ATOM   1141  CB  GLN A  73      26.134   3.000   1.549  1.00 95.66           C  
ATOM   1142  HB2 GLN A  73      25.636   2.057   1.324  1.00 95.66           H  
ATOM   1143  HB3 GLN A  73      27.183   2.809   1.773  1.00 95.66           H  
ATOM   1144  O   GLN A  73      28.155   3.889  -0.832  1.00 95.66           O  
ATOM   1145  CG  GLN A  73      25.477   3.591   2.800  1.00 95.66           C  
ATOM   1146  HG2 GLN A  73      24.422   3.793   2.613  1.00 95.66           H  
ATOM   1147  HG3 GLN A  73      25.958   4.535   3.056  1.00 95.66           H  
ATOM   1148  CD  GLN A  73      25.577   2.619   3.970  1.00 95.66           C  
ATOM   1149  NE2 GLN A  73      25.476   3.083   5.195  1.00 95.66           N  
ATOM   1150 HE21 GLN A  73      25.540   4.080   5.344  1.00 95.66           H  
ATOM   1151 HE22 GLN A  73      25.700   2.421   5.923  1.00 95.66           H  
ATOM   1152  OE1 GLN A  73      25.774   1.425   3.793  1.00 95.66           O  
ATOM   1153  N   ALA A  74      26.738   2.284  -1.500  1.00 94.18           N  
ATOM   1154  H   ALA A  74      25.818   1.878  -1.402  1.00 94.18           H  
ATOM   1155  CA  ALA A  74      27.608   1.774  -2.563  1.00 94.18           C  
ATOM   1156  HA  ALA A  74      28.590   1.563  -2.140  1.00 94.18           H  
ATOM   1157  C   ALA A  74      27.800   2.803  -3.689  1.00 94.18           C  
ATOM   1158  CB  ALA A  74      27.023   0.472  -3.131  1.00 94.18           C  
ATOM   1159  HB1 ALA A  74      26.176   0.691  -3.781  1.00 94.18           H  
ATOM   1160  HB2 ALA A  74      26.678  -0.190  -2.336  1.00 94.18           H  
ATOM   1161  HB3 ALA A  74      27.787  -0.038  -3.718  1.00 94.18           H  
ATOM   1162  O   ALA A  74      28.907   2.956  -4.201  1.00 94.18           O  
ATOM   1163  N   ILE A  75      26.733   3.522  -4.047  1.00 92.39           N  
ATOM   1164  H   ILE A  75      25.851   3.328  -3.594  1.00 92.39           H  
ATOM   1165  CA  ILE A  75      26.766   4.597  -5.045  1.00 92.39           C  
ATOM   1166  HA  ILE A  75      27.278   4.236  -5.937  1.00 92.39           H  
ATOM   1167  C   ILE A  75      27.583   5.777  -4.514  1.00 92.39           C  
ATOM   1168  CB  ILE A  75      25.332   5.005  -5.452  1.00 92.39           C  
ATOM   1169  HB  ILE A  75      24.769   5.269  -4.557  1.00 92.39           H  
ATOM   1170  O   ILE A  75      28.507   6.220  -5.184  1.00 92.39           O  
ATOM   1171  CG1 ILE A  75      24.627   3.821  -6.152  1.00 92.39           C  
ATOM   1172 HG12 ILE A  75      24.747   2.911  -5.563  1.00 92.39           H  
ATOM   1173 HG13 ILE A  75      25.114   3.633  -7.109  1.00 92.39           H  
ATOM   1174  CG2 ILE A  75      25.365   6.233  -6.379  1.00 92.39           C  
ATOM   1175 HG21 ILE A  75      25.781   7.099  -5.863  1.00 92.39           H  
ATOM   1176 HG22 ILE A  75      25.983   6.026  -7.253  1.00 92.39           H  
ATOM   1177 HG23 ILE A  75      24.362   6.499  -6.712  1.00 92.39           H  
ATOM   1178  CD1 ILE A  75      23.121   4.024  -6.364  1.00 92.39           C  
ATOM   1179 HD11 ILE A  75      22.642   4.267  -5.416  1.00 92.39           H  
ATOM   1180 HD12 ILE A  75      22.937   4.824  -7.082  1.00 92.39           H  
ATOM   1181 HD13 ILE A  75      22.687   3.104  -6.755  1.00 92.39           H  
ATOM   1182  N   CYS A  76      27.330   6.232  -3.283  1.00 95.22           N  
ATOM   1183  H   CYS A  76      26.540   5.857  -2.779  1.00 95.22           H  
ATOM   1184  CA  CYS A  76      28.142   7.269  -2.643  1.00 95.22           C  
ATOM   1185  HA  CYS A  76      28.069   8.188  -3.224  1.00 95.22           H  
ATOM   1186  C   CYS A  76      29.624   6.870  -2.590  1.00 95.22           C  
ATOM   1187  CB  CYS A  76      27.622   7.540  -1.226  1.00 95.22           C  
ATOM   1188  HB2 CYS A  76      27.559   6.595  -0.688  1.00 95.22           H  
ATOM   1189  HB3 CYS A  76      28.353   8.165  -0.712  1.00 95.22           H  
ATOM   1190  O   CYS A  76      30.487   7.680  -2.906  1.00 95.22           O  
ATOM   1191  SG  CYS A  76      26.019   8.376  -1.109  1.00 95.22           S  
ATOM   1192  N   PHE A  77      29.939   5.615  -2.265  1.00 95.07           N  
ATOM   1193  H   PHE A  77      29.206   4.987  -1.965  1.00 95.07           H  
ATOM   1194  CA  PHE A  77      31.313   5.120  -2.281  1.00 95.07           C  
ATOM   1195  HA  PHE A  77      31.914   5.755  -1.630  1.00 95.07           H  
ATOM   1196  C   PHE A  77      31.941   5.178  -3.679  1.00 95.07           C  
ATOM   1197  CB  PHE A  77      31.329   3.694  -1.727  1.00 95.07           C  
ATOM   1198  HB2 PHE A  77      30.956   3.726  -0.704  1.00 95.07           H  
ATOM   1199  HB3 PHE A  77      30.638   3.079  -2.304  1.00 95.07           H  
ATOM   1200  O   PHE A  77      33.072   5.635  -3.816  1.00 95.07           O  
ATOM   1201  CG  PHE A  77      32.690   3.028  -1.722  1.00 95.07           C  
ATOM   1202  CD1 PHE A  77      32.893   1.824  -2.419  1.00 95.07           C  
ATOM   1203  HD1 PHE A  77      32.080   1.378  -2.972  1.00 95.07           H  
ATOM   1204  CD2 PHE A  77      33.756   3.604  -1.010  1.00 95.07           C  
ATOM   1205  HD2 PHE A  77      33.608   4.546  -0.503  1.00 95.07           H  
ATOM   1206  CE1 PHE A  77      34.145   1.188  -2.374  1.00 95.07           C  
ATOM   1207  HE1 PHE A  77      34.293   0.252  -2.892  1.00 95.07           H  
ATOM   1208  CE2 PHE A  77      35.006   2.967  -0.953  1.00 95.07           C  
ATOM   1209  HE2 PHE A  77      35.813   3.399  -0.381  1.00 95.07           H  
ATOM   1210  CZ  PHE A  77      35.193   1.749  -1.625  1.00 95.07           C  
ATOM   1211  HZ  PHE A  77      36.145   1.242  -1.573  1.00 95.07           H  
ATOM   1212  N   TYR A  78      31.214   4.760  -4.716  1.00 91.88           N  
ATOM   1213  H   TYR A  78      30.284   4.409  -4.541  1.00 91.88           H  
ATOM   1214  CA  TYR A  78      31.691   4.768  -6.102  1.00 91.88           C  
ATOM   1215  HA  TYR A  78      32.661   4.273  -6.146  1.00 91.88           H  
ATOM   1216  C   TYR A  78      31.873   6.190  -6.669  1.00 91.88           C  
ATOM   1217  CB  TYR A  78      30.691   3.956  -6.940  1.00 91.88           C  
ATOM   1218  HB2 TYR A  78      30.529   2.993  -6.456  1.00 91.88           H  
ATOM   1219  HB3 TYR A  78      29.732   4.474  -6.956  1.00 91.88           H  
ATOM   1220  O   TYR A  78      32.843   6.472  -7.374  1.00 91.88           O  
ATOM   1221  CG  TYR A  78      31.129   3.706  -8.368  1.00 91.88           C  
ATOM   1222  CD1 TYR A  78      30.941   4.699  -9.347  1.00 91.88           C  
ATOM   1223  HD1 TYR A  78      30.467   5.634  -9.087  1.00 91.88           H  
ATOM   1224  CD2 TYR A  78      31.712   2.474  -8.724  1.00 91.88           C  
ATOM   1225  HD2 TYR A  78      31.840   1.703  -7.979  1.00 91.88           H  
ATOM   1226  CE1 TYR A  78      31.385   4.495 -10.667  1.00 91.88           C  
ATOM   1227  HE1 TYR A  78      31.256   5.277 -11.400  1.00 91.88           H  
ATOM   1228  CE2 TYR A  78      32.109   2.248 -10.056  1.00 91.88           C  
ATOM   1229  HE2 TYR A  78      32.537   1.303 -10.353  1.00 91.88           H  
ATOM   1230  OH  TYR A  78      32.482   3.064 -12.267  1.00 91.88           O  
ATOM   1231  HH  TYR A  78      32.381   3.843 -12.819  1.00 91.88           H  
ATOM   1232  CZ  TYR A  78      31.989   3.271 -11.018  1.00 91.88           C  
ATOM   1233  N   GLU A  79      30.947   7.097  -6.357  1.00 92.63           N  
ATOM   1234  H   GLU A  79      30.146   6.786  -5.827  1.00 92.63           H  
ATOM   1235  CA  GLU A  79      30.903   8.456  -6.912  1.00 92.63           C  
ATOM   1236  HA  GLU A  79      31.295   8.453  -7.929  1.00 92.63           H  
ATOM   1237  C   GLU A  79      31.750   9.456  -6.105  1.00 92.63           C  
ATOM   1238  CB  GLU A  79      29.438   8.919  -7.004  1.00 92.63           C  
ATOM   1239  HB2 GLU A  79      29.418   9.951  -7.356  1.00 92.63           H  
ATOM   1240  HB3 GLU A  79      29.007   8.914  -6.003  1.00 92.63           H  
ATOM   1241  O   GLU A  79      32.367  10.361  -6.666  1.00 92.63           O  
ATOM   1242  CG  GLU A  79      28.543   8.060  -7.925  1.00 92.63           C  
ATOM   1243  HG2 GLU A  79      28.522   7.033  -7.560  1.00 92.63           H  
ATOM   1244  HG3 GLU A  79      27.526   8.446  -7.859  1.00 92.63           H  
ATOM   1245  CD  GLU A  79      28.965   8.046  -9.400  1.00 92.63           C  
ATOM   1246  OE1 GLU A  79      28.651   7.047 -10.093  1.00 92.63           O  
ATOM   1247  OE2 GLU A  79      29.586   9.029  -9.846  1.00 92.63           O  
ATOM   1248  N   CYS A  80      31.800   9.318  -4.776  1.00 94.98           N  
ATOM   1249  H   CYS A  80      31.269   8.569  -4.353  1.00 94.98           H  
ATOM   1250  CA  CYS A  80      32.407  10.310  -3.887  1.00 94.98           C  
ATOM   1251  HA  CYS A  80      32.506  11.251  -4.429  1.00 94.98           H  
ATOM   1252  C   CYS A  80      33.812   9.948  -3.394  1.00 94.98           C  
ATOM   1253  CB  CYS A  80      31.487  10.583  -2.690  1.00 94.98           C  
ATOM   1254  HB2 CYS A  80      31.450   9.692  -2.062  1.00 94.98           H  
ATOM   1255  HB3 CYS A  80      31.936  11.371  -2.086  1.00 94.98           H  
ATOM   1256  O   CYS A  80      34.543  10.859  -3.007  1.00 94.98           O  
ATOM   1257  SG  CYS A  80      29.789  11.084  -3.079  1.00 94.98           S  
ATOM   1258  N   SER A  81      34.209   8.670  -3.387  1.00 94.03           N  
ATOM   1259  H   SER A  81      33.593   7.963  -3.761  1.00 94.03           H  
ATOM   1260  CA  SER A  81      35.487   8.252  -2.796  1.00 94.03           C  
ATOM   1261  HA  SER A  81      35.561   8.724  -1.816  1.00 94.03           H  
ATOM   1262  C   SER A  81      36.696   8.646  -3.658  1.00 94.03           C  
ATOM   1263  CB  SER A  81      35.506   6.743  -2.562  1.00 94.03           C  
ATOM   1264  HB2 SER A  81      35.440   6.236  -3.524  1.00 94.03           H  
ATOM   1265  HB3 SER A  81      34.650   6.461  -1.949  1.00 94.03           H  
ATOM   1266  O   SER A  81      36.813   8.170  -4.788  1.00 94.03           O  
ATOM   1267  OG  SER A  81      36.700   6.337  -1.910  1.00 94.03           O  
ATOM   1268  HG  SER A  81      36.740   5.383  -2.010  1.00 94.03           H  
ATOM   1269  N   PRO A  82      37.661   9.419  -3.123  1.00 93.65           N  
ATOM   1270  CA  PRO A  82      38.905   9.747  -3.826  1.00 93.65           C  
ATOM   1271  HA  PRO A  82      38.711   9.897  -4.888  1.00 93.65           H  
ATOM   1272  C   PRO A  82      39.988   8.660  -3.692  1.00 93.65           C  
ATOM   1273  CB  PRO A  82      39.342  11.069  -3.196  1.00 93.65           C  
ATOM   1274  HB2 PRO A  82      38.771  11.888  -3.631  1.00 93.65           H  
ATOM   1275  HB3 PRO A  82      40.412  11.250  -3.305  1.00 93.65           H  
ATOM   1276  O   PRO A  82      41.111   8.827  -4.165  1.00 93.65           O  
ATOM   1277  CG  PRO A  82      38.931  10.892  -1.737  1.00 93.65           C  
ATOM   1278  HG2 PRO A  82      38.805  11.852  -1.236  1.00 93.65           H  
ATOM   1279  HG3 PRO A  82      39.670  10.283  -1.217  1.00 93.65           H  
ATOM   1280  CD  PRO A  82      37.613  10.127  -1.846  1.00 93.65           C  
ATOM   1281  HD2 PRO A  82      36.786  10.838  -1.849  1.00 93.65           H  
ATOM   1282  HD3 PRO A  82      37.514   9.434  -1.011  1.00 93.65           H  
ATOM   1283  N   ASN A  83      39.687   7.555  -2.998  1.00 92.16           N  
ATOM   1284  H   ASN A  83      38.742   7.468  -2.652  1.00 92.16           H  
ATOM   1285  CA  ASN A  83      40.656   6.520  -2.616  1.00 92.16           C  
ATOM   1286  HA  ASN A  83      41.661   6.906  -2.788  1.00 92.16           H  
ATOM   1287  C   ASN A  83      40.556   5.250  -3.475  1.00 92.16           C  
ATOM   1288  CB  ASN A  83      40.516   6.227  -1.113  1.00 92.16           C  
ATOM   1289  HB2 ASN A  83      39.548   5.762  -0.927  1.00 92.16           H  
ATOM   1290  HB3 ASN A  83      41.294   5.533  -0.796  1.00 92.16           H  
ATOM   1291  O   ASN A  83      41.021   4.187  -3.071  1.00 92.16           O  
ATOM   1292  CG  ASN A  83      40.629   7.464  -0.252  1.00 92.16           C  
ATOM   1293  ND2 ASN A  83      41.717   8.198  -0.326  1.00 92.16           N  
ATOM   1294 HD21 ASN A  83      41.700   9.072   0.181  1.00 92.16           H  
ATOM   1295 HD22 ASN A  83      42.386   8.069  -1.071  1.00 92.16           H  
ATOM   1296  OD1 ASN A  83      39.726   7.786   0.503  1.00 92.16           O  
ATOM   1297  N   LEU A  84      39.924   5.343  -4.645  1.00 92.17           N  
ATOM   1298  H   LEU A  84      39.547   6.241  -4.914  1.00 92.17           H  
ATOM   1299  CA  LEU A  84      39.720   4.208  -5.548  1.00 92.17           C  
ATOM   1300  HA  LEU A  84      39.796   3.284  -4.974  1.00 92.17           H  
ATOM   1301  C   LEU A  84      40.796   4.081  -6.635  1.00 92.17           C  
ATOM   1302  CB  LEU A  84      38.305   4.273  -6.140  1.00 92.17           C  
ATOM   1303  HB2 LEU A  84      38.197   5.195  -6.711  1.00 92.17           H  
ATOM   1304  HB3 LEU A  84      38.200   3.431  -6.824  1.00 92.17           H  
ATOM   1305  O   LEU A  84      40.736   3.151  -7.436  1.00 92.17           O  
ATOM   1306  CG  LEU A  84      37.173   4.184  -5.101  1.00 92.17           C  
ATOM   1307  HG  LEU A  84      37.255   5.019  -4.405  1.00 92.17           H  
ATOM   1308  CD1 LEU A  84      35.808   4.264  -5.782  1.00 92.17           C  
ATOM   1309 HD11 LEU A  84      35.023   4.297  -5.027  1.00 92.17           H  
ATOM   1310 HD12 LEU A  84      35.643   3.396  -6.421  1.00 92.17           H  
ATOM   1311 HD13 LEU A  84      35.741   5.175  -6.375  1.00 92.17           H  
ATOM   1312  CD2 LEU A  84      37.231   2.876  -4.310  1.00 92.17           C  
ATOM   1313 HD21 LEU A  84      37.300   2.029  -4.992  1.00 92.17           H  
ATOM   1314 HD22 LEU A  84      38.089   2.879  -3.637  1.00 92.17           H  
ATOM   1315 HD23 LEU A  84      36.322   2.785  -3.716  1.00 92.17           H  
ATOM   1316  N   GLY A  85      41.791   4.972  -6.642  1.00 89.09           N  
ATOM   1317  H   GLY A  85      41.781   5.694  -5.937  1.00 89.09           H  
ATOM   1318  CA  GLY A  85      42.816   5.072  -7.683  1.00 89.09           C  
ATOM   1319  HA2 GLY A  85      42.357   5.512  -8.568  1.00 89.09           H  
ATOM   1320  HA3 GLY A  85      43.601   5.744  -7.338  1.00 89.09           H  
ATOM   1321  C   GLY A  85      43.479   3.757  -8.112  1.00 89.09           C  
ATOM   1322  O   GLY A  85      43.502   3.488  -9.312  1.00 89.09           O  
ATOM   1323  N   PRO A  86      43.950   2.894  -7.189  1.00 88.52           N  
ATOM   1324  CA  PRO A  86      44.601   1.626  -7.544  1.00 88.52           C  
ATOM   1325  HA  PRO A  86      45.502   1.848  -8.115  1.00 88.52           H  
ATOM   1326  C   PRO A  86      43.735   0.654  -8.363  1.00 88.52           C  
ATOM   1327  CB  PRO A  86      44.998   0.989  -6.207  1.00 88.52           C  
ATOM   1328  HB2 PRO A  86      45.927   0.426  -6.292  1.00 88.52           H  
ATOM   1329  HB3 PRO A  86      44.199   0.343  -5.843  1.00 88.52           H  
ATOM   1330  O   PRO A  86      44.263  -0.255  -9.000  1.00 88.52           O  
ATOM   1331  CG  PRO A  86      45.146   2.183  -5.268  1.00 88.52           C  
ATOM   1332  HG2 PRO A  86      46.125   2.638  -5.419  1.00 88.52           H  
ATOM   1333  HG3 PRO A  86      45.005   1.903  -4.225  1.00 88.52           H  
ATOM   1334  CD  PRO A  86      44.062   3.137  -5.757  1.00 88.52           C  
ATOM   1335  HD2 PRO A  86      43.117   2.899  -5.268  1.00 88.52           H  
ATOM   1336  HD3 PRO A  86      44.349   4.167  -5.543  1.00 88.52           H  
ATOM   1337  N   TRP A  87      42.412   0.827  -8.346  1.00 92.29           N  
ATOM   1338  H   TRP A  87      42.040   1.618  -7.839  1.00 92.29           H  
ATOM   1339  CA  TRP A  87      41.452  -0.055  -9.014  1.00 92.29           C  
ATOM   1340  HA  TRP A  87      41.970  -0.941  -9.379  1.00 92.29           H  
ATOM   1341  C   TRP A  87      40.790   0.579 -10.235  1.00 92.29           C  
ATOM   1342  CB  TRP A  87      40.410  -0.515  -7.997  1.00 92.29           C  
ATOM   1343  HB2 TRP A  87      39.677  -1.151  -8.494  1.00 92.29           H  
ATOM   1344  HB3 TRP A  87      39.885   0.359  -7.612  1.00 92.29           H  
ATOM   1345  O   TRP A  87      39.930  -0.054 -10.852  1.00 92.29           O  
ATOM   1346  CG  TRP A  87      40.990  -1.278  -6.854  1.00 92.29           C  
ATOM   1347  CD1 TRP A  87      41.280  -2.596  -6.860  1.00 92.29           C  
ATOM   1348  HD1 TRP A  87      41.087  -3.261  -7.689  1.00 92.29           H  
ATOM   1349  CD2 TRP A  87      41.423  -0.773  -5.559  1.00 92.29           C  
ATOM   1350  CE2 TRP A  87      41.979  -1.856  -4.818  1.00 92.29           C  
ATOM   1351  CE3 TRP A  87      41.422   0.497  -4.947  1.00 92.29           C  
ATOM   1352  HE3 TRP A  87      41.021   1.340  -5.491  1.00 92.29           H  
ATOM   1353  NE1 TRP A  87      41.881  -2.938  -5.666  1.00 92.29           N  
ATOM   1354  HE1 TRP A  87      42.202  -3.872  -5.455  1.00 92.29           H  
ATOM   1355  CH2 TRP A  87      42.467  -0.417  -2.937  1.00 92.29           C  
ATOM   1356  HH2 TRP A  87      42.868  -0.270  -1.945  1.00 92.29           H  
ATOM   1357  CZ2 TRP A  87      42.476  -1.696  -3.517  1.00 92.29           C  
ATOM   1358  HZ2 TRP A  87      42.888  -2.538  -2.981  1.00 92.29           H  
ATOM   1359  CZ3 TRP A  87      41.962   0.679  -3.661  1.00 92.29           C  
ATOM   1360  HZ3 TRP A  87      41.969   1.664  -3.219  1.00 92.29           H  
ATOM   1361  N   ILE A  88      41.167   1.810 -10.586  1.00 89.10           N  
ATOM   1362  H   ILE A  88      41.914   2.256 -10.072  1.00 89.10           H  
ATOM   1363  CA  ILE A  88      40.662   2.484 -11.777  1.00 89.10           C  
ATOM   1364  HA  ILE A  88      39.579   2.365 -11.802  1.00 89.10           H  
ATOM   1365  C   ILE A  88      41.235   1.801 -13.018  1.00 89.10           C  
ATOM   1366  CB  ILE A  88      40.960   3.998 -11.736  1.00 89.10           C  
ATOM   1367  HB  ILE A  88      42.026   4.153 -11.572  1.00 89.10           H  
ATOM   1368  O   ILE A  88      42.443   1.621 -13.166  1.00 89.10           O  
ATOM   1369  CG1 ILE A  88      40.162   4.647 -10.582  1.00 89.10           C  
ATOM   1370 HG12 ILE A  88      40.441   4.159  -9.648  1.00 89.10           H  
ATOM   1371 HG13 ILE A  88      39.095   4.490 -10.738  1.00 89.10           H  
ATOM   1372  CG2 ILE A  88      40.569   4.640 -13.073  1.00 89.10           C  
ATOM   1373 HG21 ILE A  88      41.185   4.258 -13.887  1.00 89.10           H  
ATOM   1374 HG22 ILE A  88      40.728   5.718 -13.046  1.00 89.10           H  
ATOM   1375 HG23 ILE A  88      39.518   4.427 -13.268  1.00 89.10           H  
ATOM   1376  CD1 ILE A  88      40.413   6.147 -10.399  1.00 89.10           C  
ATOM   1377 HD11 ILE A  88      41.485   6.345 -10.409  1.00 89.10           H  
ATOM   1378 HD12 ILE A  88      39.941   6.709 -11.204  1.00 89.10           H  
ATOM   1379 HD13 ILE A  88      39.990   6.476  -9.449  1.00 89.10           H  
ATOM   1380  N   GLN A  89      40.345   1.424 -13.928  1.00 86.34           N  
ATOM   1381  H   GLN A  89      39.366   1.573 -13.726  1.00 86.34           H  
ATOM   1382  CA  GLN A  89      40.679   0.877 -15.230  1.00 86.34           C  
ATOM   1383  HA  GLN A  89      41.759   0.943 -15.358  1.00 86.34           H  
ATOM   1384  C   GLN A  89      39.994   1.697 -16.324  1.00 86.34           C  
ATOM   1385  CB  GLN A  89      40.280  -0.600 -15.326  1.00 86.34           C  
ATOM   1386  HB2 GLN A  89      39.210  -0.707 -15.150  1.00 86.34           H  
ATOM   1387  HB3 GLN A  89      40.505  -0.950 -16.333  1.00 86.34           H  
ATOM   1388  O   GLN A  89      38.807   2.019 -16.201  1.00 86.34           O  
ATOM   1389  CG  GLN A  89      41.056  -1.458 -14.318  1.00 86.34           C  
ATOM   1390  HG2 GLN A  89      40.730  -1.214 -13.307  1.00 86.34           H  
ATOM   1391  HG3 GLN A  89      42.119  -1.227 -14.395  1.00 86.34           H  
ATOM   1392  CD  GLN A  89      40.879  -2.956 -14.529  1.00 86.34           C  
ATOM   1393  NE2 GLN A  89      41.551  -3.761 -13.736  1.00 86.34           N  
ATOM   1394 HE21 GLN A  89      42.128  -3.366 -13.008  1.00 86.34           H  
ATOM   1395 HE22 GLN A  89      41.445  -4.752 -13.896  1.00 86.34           H  
ATOM   1396  OE1 GLN A  89      40.157  -3.444 -15.389  1.00 86.34           O  
ATOM   1397  N   PRO A  90      40.700   1.995 -17.425  1.00 81.10           N  
ATOM   1398  CA  PRO A  90      40.084   2.638 -18.570  1.00 81.10           C  
ATOM   1399  HA  PRO A  90      39.591   3.561 -18.263  1.00 81.10           H  
ATOM   1400  C   PRO A  90      39.051   1.690 -19.180  1.00 81.10           C  
ATOM   1401  CB  PRO A  90      41.233   2.976 -19.520  1.00 81.10           C  
ATOM   1402  HB2 PRO A  90      41.620   3.965 -19.276  1.00 81.10           H  
ATOM   1403  HB3 PRO A  90      40.927   2.937 -20.566  1.00 81.10           H  
ATOM   1404  O   PRO A  90      39.327   0.521 -19.466  1.00 81.10           O  
ATOM   1405  CG  PRO A  90      42.292   1.923 -19.194  1.00 81.10           C  
ATOM   1406  HG2 PRO A  90      43.299   2.283 -19.406  1.00 81.10           H  
ATOM   1407  HG3 PRO A  90      42.086   1.010 -19.753  1.00 81.10           H  
ATOM   1408  CD  PRO A  90      42.090   1.663 -17.703  1.00 81.10           C  
ATOM   1409  HD2 PRO A  90      42.739   2.320 -17.124  1.00 81.10           H  
ATOM   1410  HD3 PRO A  90      42.306   0.619 -17.478  1.00 81.10           H  
ATOM   1411  N   VAL A  91      37.846   2.202 -19.388  1.00 70.68           N  
ATOM   1412  H   VAL A  91      37.699   3.178 -19.175  1.00 70.68           H  
ATOM   1413  CA  VAL A  91      36.810   1.542 -20.177  1.00 70.68           C  
ATOM   1414  HA  VAL A  91      37.072   0.488 -20.263  1.00 70.68           H  
ATOM   1415  C   VAL A  91      36.844   2.134 -21.583  1.00 70.68           C  
ATOM   1416  CB  VAL A  91      35.398   1.631 -19.551  1.00 70.68           C  
ATOM   1417  HB  VAL A  91      34.766   2.264 -20.175  1.00 70.68           H  
ATOM   1418  O   VAL A  91      37.134   3.312 -21.784  1.00 70.68           O  
ATOM   1419  CG1 VAL A  91      34.770   0.230 -19.505  1.00 70.68           C  
ATOM   1420 HG11 VAL A  91      34.720  -0.178 -20.515  1.00 70.68           H  
ATOM   1421 HG12 VAL A  91      33.755   0.307 -19.115  1.00 70.68           H  
ATOM   1422 HG13 VAL A  91      35.371  -0.423 -18.871  1.00 70.68           H  
ATOM   1423  CG2 VAL A  91      35.350   2.185 -18.130  1.00 70.68           C  
ATOM   1424 HG21 VAL A  91      34.326   2.147 -17.758  1.00 70.68           H  
ATOM   1425 HG22 VAL A  91      35.637   3.237 -18.139  1.00 70.68           H  
ATOM   1426 HG23 VAL A  91      36.025   1.634 -17.477  1.00 70.68           H  
ATOM   1427  N   GLY A  92      36.564   1.308 -22.591  1.00 58.71           N  
ATOM   1428  H   GLY A  92      36.344   0.345 -22.381  1.00 58.71           H  
ATOM   1429  CA  GLY A  92      36.371   1.808 -23.952  1.00 58.71           C  
ATOM   1430  HA2 GLY A  92      36.227   0.969 -24.632  1.00 58.71           H  
ATOM   1431  HA3 GLY A  92      37.258   2.359 -24.264  1.00 58.71           H  
ATOM   1432  C   GLY A  92      35.158   2.746 -24.060  1.00 58.71           C  
ATOM   1433  O   GLY A  92      34.473   3.033 -23.083  1.00 58.71           O  
ATOM   1434  N   SER A  93      34.825   3.164 -25.280  1.00 54.88           N  
ATOM   1435  H   SER A  93      35.372   2.848 -26.069  1.00 54.88           H  
ATOM   1436  CA  SER A  93      33.721   4.095 -25.583  1.00 54.88           C  
ATOM   1437  HA  SER A  93      33.879   5.015 -25.020  1.00 54.88           H  
ATOM   1438  C   SER A  93      32.300   3.599 -25.251  1.00 54.88           C  
ATOM   1439  CB  SER A  93      33.769   4.427 -27.077  1.00 54.88           C  
ATOM   1440  HB2 SER A  93      32.970   5.126 -27.324  1.00 54.88           H  
ATOM   1441  HB3 SER A  93      34.724   4.897 -27.314  1.00 54.88           H  
ATOM   1442  O   SER A  93      31.324   4.272 -25.577  1.00 54.88           O  
ATOM   1443  OG  SER A  93      33.623   3.238 -27.842  1.00 54.88           O  
ATOM   1444  HG  SER A  93      33.290   3.484 -28.709  1.00 54.88           H  
ATOM   1445  N   LEU A  94      32.147   2.409 -24.670  1.00 49.66           N  
ATOM   1446  H   LEU A  94      32.971   1.992 -24.260  1.00 49.66           H  
ATOM   1447  CA  LEU A  94      30.864   1.740 -24.467  1.00 49.66           C  
ATOM   1448  HA  LEU A  94      30.076   2.283 -24.990  1.00 49.66           H  
ATOM   1449  C   LEU A  94      30.498   1.732 -22.979  1.00 49.66           C  
ATOM   1450  CB  LEU A  94      30.946   0.320 -25.064  1.00 49.66           C  
ATOM   1451  HB2 LEU A  94      31.902  -0.117 -24.776  1.00 49.66           H  
ATOM   1452  HB3 LEU A  94      30.165  -0.301 -24.627  1.00 49.66           H  
ATOM   1453  O   LEU A  94      31.027   0.932 -22.210  1.00 49.66           O  
ATOM   1454  CG  LEU A  94      30.801   0.290 -26.599  1.00 49.66           C  
ATOM   1455  HG  LEU A  94      31.307   1.150 -27.037  1.00 49.66           H  
ATOM   1456  CD1 LEU A  94      31.438  -0.978 -27.171  1.00 49.66           C  
ATOM   1457 HD11 LEU A  94      30.961  -1.862 -26.747  1.00 49.66           H  
ATOM   1458 HD12 LEU A  94      31.324  -0.988 -28.255  1.00 49.66           H  
ATOM   1459 HD13 LEU A  94      32.502  -0.990 -26.933  1.00 49.66           H  
ATOM   1460  CD2 LEU A  94      29.327   0.306 -27.013  1.00 49.66           C  
ATOM   1461 HD21 LEU A  94      28.851   1.213 -26.643  1.00 49.66           H  
ATOM   1462 HD22 LEU A  94      29.253   0.298 -28.101  1.00 49.66           H  
ATOM   1463 HD23 LEU A  94      28.809  -0.565 -26.611  1.00 49.66           H  
ATOM   1464  N   GLY A  95      29.555   2.590 -22.585  1.00 54.20           N  
ATOM   1465  H   GLY A  95      29.271   3.319 -23.223  1.00 54.20           H  
ATOM   1466  CA  GLY A  95      28.955   2.585 -21.251  1.00 54.20           C  
ATOM   1467  HA2 GLY A  95      29.720   2.366 -20.507  1.00 54.20           H  
ATOM   1468  HA3 GLY A  95      28.199   1.801 -21.204  1.00 54.20           H  
ATOM   1469  C   GLY A  95      28.309   3.918 -20.879  1.00 54.20           C  
ATOM   1470  O   GLY A  95      28.573   4.948 -21.487  1.00 54.20           O  
ATOM   1471  N   TRP A  96      27.472   3.906 -19.848  1.00 54.02           N  
ATOM   1472  H   TRP A  96      27.311   3.040 -19.353  1.00 54.02           H  
ATOM   1473  CA  TRP A  96      26.930   5.120 -19.223  1.00 54.02           C  
ATOM   1474  HA  TRP A  96      26.587   5.806 -19.997  1.00 54.02           H  
ATOM   1475  C   TRP A  96      27.994   5.889 -18.409  1.00 54.02           C  
ATOM   1476  CB  TRP A  96      25.719   4.704 -18.380  1.00 54.02           C  
ATOM   1477  HB2 TRP A  96      24.903   4.445 -19.054  1.00 54.02           H  
ATOM   1478  HB3 TRP A  96      25.388   5.560 -17.791  1.00 54.02           H  
ATOM   1479  O   TRP A  96      27.787   7.043 -18.053  1.00 54.02           O  
ATOM   1480  CG  TRP A  96      25.945   3.541 -17.459  1.00 54.02           C  
ATOM   1481  CD1 TRP A  96      25.879   2.229 -17.784  1.00 54.02           C  
ATOM   1482  HD1 TRP A  96      25.612   1.849 -18.759  1.00 54.02           H  
ATOM   1483  CD2 TRP A  96      26.271   3.569 -16.045  1.00 54.02           C  
ATOM   1484  CE2 TRP A  96      26.302   2.234 -15.546  1.00 54.02           C  
ATOM   1485  CE3 TRP A  96      26.613   4.590 -15.152  1.00 54.02           C  
ATOM   1486  HE3 TRP A  96      26.691   5.610 -15.500  1.00 54.02           H  
ATOM   1487  NE1 TRP A  96      26.103   1.457 -16.662  1.00 54.02           N  
ATOM   1488  HE1 TRP A  96      26.014   0.451 -16.648  1.00 54.02           H  
ATOM   1489  CH2 TRP A  96      26.860   2.967 -13.327  1.00 54.02           C  
ATOM   1490  HH2 TRP A  96      27.119   2.769 -12.298  1.00 54.02           H  
ATOM   1491  CZ2 TRP A  96      26.511   1.926 -14.195  1.00 54.02           C  
ATOM   1492  HZ2 TRP A  96      26.483   0.907 -13.840  1.00 54.02           H  
ATOM   1493  CZ3 TRP A  96      27.012   4.260 -13.850  1.00 54.02           C  
ATOM   1494  HZ3 TRP A  96      27.482   5.017 -13.240  1.00 54.02           H  
ATOM   1495  N   GLU A  97      29.155   5.265 -18.188  1.00 57.20           N  
ATOM   1496  H   GLU A  97      29.210   4.293 -18.459  1.00 57.20           H  
ATOM   1497  CA  GLU A  97      30.336   5.802 -17.496  1.00 57.20           C  
ATOM   1498  HA  GLU A  97      30.024   6.407 -16.645  1.00 57.20           H  
ATOM   1499  C   GLU A  97      31.226   6.688 -18.395  1.00 57.20           C  
ATOM   1500  CB  GLU A  97      31.161   4.605 -16.978  1.00 57.20           C  
ATOM   1501  HB2 GLU A  97      32.100   4.963 -16.556  1.00 57.20           H  
ATOM   1502  HB3 GLU A  97      31.397   3.985 -17.843  1.00 57.20           H  
ATOM   1503  O   GLU A  97      32.207   7.259 -17.923  1.00 57.20           O  
ATOM   1504  CG  GLU A  97      30.453   3.741 -15.907  1.00 57.20           C  
ATOM   1505  HG2 GLU A  97      29.401   3.632 -16.171  1.00 57.20           H  
ATOM   1506  HG3 GLU A  97      30.508   4.253 -14.946  1.00 57.20           H  
ATOM   1507  CD  GLU A  97      31.052   2.325 -15.781  1.00 57.20           C  
ATOM   1508  OE1 GLU A  97      30.398   1.400 -15.241  1.00 57.20           O  
ATOM   1509  OE2 GLU A  97      32.073   2.009 -16.425  1.00 57.20           O  
ATOM   1510  N   VAL A  98      30.935   6.801 -19.698  1.00 54.93           N  
ATOM   1511  H   VAL A  98      30.095   6.365 -20.050  1.00 54.93           H  
ATOM   1512  CA  VAL A  98      31.815   7.516 -20.638  1.00 54.93           C  
ATOM   1513  HA  VAL A  98      32.823   7.122 -20.515  1.00 54.93           H  
ATOM   1514  C   VAL A  98      31.856   9.006 -20.293  1.00 54.93           C  
ATOM   1515  CB  VAL A  98      31.416   7.267 -22.104  1.00 54.93           C  
ATOM   1516  HB  VAL A  98      30.384   7.583 -22.259  1.00 54.93           H  
ATOM   1517  O   VAL A  98      30.844   9.708 -20.360  1.00 54.93           O  
ATOM   1518  CG1 VAL A  98      32.327   8.015 -23.087  1.00 54.93           C  
ATOM   1519 HG11 VAL A  98      33.373   7.792 -22.875  1.00 54.93           H  
ATOM   1520 HG12 VAL A  98      32.096   7.717 -24.110  1.00 54.93           H  
ATOM   1521 HG13 VAL A  98      32.160   9.089 -23.001  1.00 54.93           H  
ATOM   1522  CG2 VAL A  98      31.538   5.779 -22.457  1.00 54.93           C  
ATOM   1523 HG21 VAL A  98      32.586   5.484 -22.502  1.00 54.93           H  
ATOM   1524 HG22 VAL A  98      31.064   5.604 -23.423  1.00 54.93           H  
ATOM   1525 HG23 VAL A  98      31.043   5.156 -21.712  1.00 54.93           H  
ATOM   1526  N   ALA A  99      33.044   9.492 -19.925  1.00 58.64           N  
ATOM   1527  H   ALA A  99      33.823   8.859 -19.818  1.00 58.64           H  
ATOM   1528  CA  ALA A  99      33.272  10.903 -19.657  1.00 58.64           C  
ATOM   1529  HA  ALA A  99      32.549  11.212 -18.903  1.00 58.64           H  
ATOM   1530  C   ALA A  99      33.075  11.748 -20.933  1.00 58.64           C  
ATOM   1531  CB  ALA A  99      34.681  11.079 -19.083  1.00 58.64           C  
ATOM   1532  HB1 ALA A  99      34.866  10.334 -18.310  1.00 58.64           H  
ATOM   1533  HB2 ALA A  99      34.796  12.067 -18.636  1.00 58.64           H  
ATOM   1534  HB3 ALA A  99      35.426  10.962 -19.870  1.00 58.64           H  
ATOM   1535  O   ALA A  99      33.200  11.232 -22.049  1.00 58.64           O  
ATOM   1536  N   PRO A 100      32.852  13.071 -20.810  1.00 55.39           N  
ATOM   1537  CA  PRO A 100      32.746  13.970 -21.963  1.00 55.39           C  
ATOM   1538  HA  PRO A 100      31.842  13.723 -22.520  1.00 55.39           H  
ATOM   1539  C   PRO A 100      33.953  13.900 -22.911  1.00 55.39           C  
ATOM   1540  CB  PRO A 100      32.620  15.377 -21.368  1.00 55.39           C  
ATOM   1541  HB2 PRO A 100      33.603  15.842 -21.294  1.00 55.39           H  
ATOM   1542  HB3 PRO A 100      31.951  16.003 -21.958  1.00 55.39           H  
ATOM   1543  O   PRO A 100      33.819  14.162 -24.101  1.00 55.39           O  
ATOM   1544  CG  PRO A 100      32.077  15.140 -19.961  1.00 55.39           C  
ATOM   1545  HG2 PRO A 100      32.365  15.936 -19.274  1.00 55.39           H  
ATOM   1546  HG3 PRO A 100      30.993  15.043 -20.000  1.00 55.39           H  
ATOM   1547  CD  PRO A 100      32.690  13.803 -19.565  1.00 55.39           C  
ATOM   1548  HD2 PRO A 100      33.665  13.971 -19.107  1.00 55.39           H  
ATOM   1549  HD3 PRO A 100      32.028  13.287 -18.870  1.00 55.39           H  
ATOM   1550  N   SER A 101      35.131  13.526 -22.396  1.00 55.59           N  
ATOM   1551  H   SER A 101      35.181  13.297 -21.414  1.00 55.59           H  
ATOM   1552  CA  SER A 101      36.356  13.315 -23.175  1.00 55.59           C  
ATOM   1553  HA  SER A 101      36.471  14.158 -23.856  1.00 55.59           H  
ATOM   1554  C   SER A 101      36.341  12.059 -24.063  1.00 55.59           C  
ATOM   1555  CB  SER A 101      37.573  13.312 -22.236  1.00 55.59           C  
ATOM   1556  HB2 SER A 101      37.738  14.333 -21.891  1.00 55.59           H  
ATOM   1557  HB3 SER A 101      38.466  12.989 -22.770  1.00 55.59           H  
ATOM   1558  O   SER A 101      37.334  11.784 -24.728  1.00 55.59           O  
ATOM   1559  OG  SER A 101      37.368  12.495 -21.095  1.00 55.59           O  
ATOM   1560  HG  SER A 101      37.479  11.565 -21.306  1.00 55.59           H  
ATOM   1561  N   GLY A 102      35.258  11.275 -24.085  1.00 57.10           N  
ATOM   1562  H   GLY A 102      34.484  11.516 -23.483  1.00 57.10           H  
ATOM   1563  CA  GLY A 102      35.094  10.080 -24.926  1.00 57.10           C  
ATOM   1564  HA2 GLY A 102      34.029   9.869 -25.026  1.00 57.10           H  
ATOM   1565  HA3 GLY A 102      35.496  10.286 -25.918  1.00 57.10           H  
ATOM   1566  C   GLY A 102      35.774   8.809 -24.398  1.00 57.10           C  
ATOM   1567  O   GLY A 102      35.417   7.710 -24.816  1.00 57.10           O  
ATOM   1568  N   GLN A 103      36.714   8.939 -23.461  1.00 60.15           N  
ATOM   1569  H   GLN A 103      36.985   9.876 -23.200  1.00 60.15           H  
ATOM   1570  CA  GLN A 103      37.248   7.841 -22.651  1.00 60.15           C  
ATOM   1571  HA  GLN A 103      36.998   6.879 -23.101  1.00 60.15           H  
ATOM   1572  C   GLN A 103      36.604   7.898 -21.268  1.00 60.15           C  
ATOM   1573  CB  GLN A 103      38.777   7.955 -22.559  1.00 60.15           C  
ATOM   1574  HB2 GLN A 103      39.042   8.984 -22.317  1.00 60.15           H  
ATOM   1575  HB3 GLN A 103      39.138   7.308 -21.759  1.00 60.15           H  
ATOM   1576  O   GLN A 103      36.670   8.939 -20.619  1.00 60.15           O  
ATOM   1577  CG  GLN A 103      39.451   7.525 -23.871  1.00 60.15           C  
ATOM   1578  HG2 GLN A 103      39.008   8.069 -24.706  1.00 60.15           H  
ATOM   1579  HG3 GLN A 103      39.271   6.461 -24.025  1.00 60.15           H  
ATOM   1580  CD  GLN A 103      40.955   7.784 -23.893  1.00 60.15           C  
ATOM   1581  NE2 GLN A 103      41.699   7.097 -24.732  1.00 60.15           N  
ATOM   1582 HE21 GLN A 103      41.294   6.379 -25.316  1.00 60.15           H  
ATOM   1583 HE22 GLN A 103      42.687   7.301 -24.688  1.00 60.15           H  
ATOM   1584  OE1 GLN A 103      41.498   8.622 -23.197  1.00 60.15           O  
ATOM   1585  N   GLY A 104      35.958   6.810 -20.849  1.00 72.68           N  
ATOM   1586  H   GLY A 104      36.022   5.969 -21.405  1.00 72.68           H  
ATOM   1587  CA  GLY A 104      35.460   6.645 -19.486  1.00 72.68           C  
ATOM   1588  HA2 GLY A 104      35.364   7.610 -18.988  1.00 72.68           H  
ATOM   1589  HA3 GLY A 104      34.482   6.163 -19.495  1.00 72.68           H  
ATOM   1590  C   GLY A 104      36.403   5.771 -18.676  1.00 72.68           C  
ATOM   1591  O   GLY A 104      37.112   4.927 -19.223  1.00 72.68           O  
ATOM   1592  N   GLU A 105      36.387   5.942 -17.369  1.00 82.93           N  
ATOM   1593  H   GLU A 105      35.833   6.693 -16.982  1.00 82.93           H  
ATOM   1594  CA  GLU A 105      37.064   5.070 -16.419  1.00 82.93           C  
ATOM   1595  HA  GLU A 105      37.636   4.301 -16.938  1.00 82.93           H  
ATOM   1596  C   GLU A 105      36.036   4.355 -15.542  1.00 82.93           C  
ATOM   1597  CB  GLU A 105      38.039   5.904 -15.593  1.00 82.93           C  
ATOM   1598  HB2 GLU A 105      37.539   6.822 -15.282  1.00 82.93           H  
ATOM   1599  HB3 GLU A 105      38.311   5.338 -14.702  1.00 82.93           H  
ATOM   1600  O   GLU A 105      34.925   4.843 -15.340  1.00 82.93           O  
ATOM   1601  CG  GLU A 105      39.312   6.246 -16.380  1.00 82.93           C  
ATOM   1602  HG2 GLU A 105      39.036   6.710 -17.327  1.00 82.93           H  
ATOM   1603  HG3 GLU A 105      39.843   5.319 -16.599  1.00 82.93           H  
ATOM   1604  CD  GLU A 105      40.241   7.200 -15.619  1.00 82.93           C  
ATOM   1605  OE1 GLU A 105      41.333   7.473 -16.163  1.00 82.93           O  
ATOM   1606  OE2 GLU A 105      39.847   7.680 -14.529  1.00 82.93           O  
ATOM   1607  N   ARG A 106      36.405   3.178 -15.031  1.00 85.36           N  
ATOM   1608  H   ARG A 106      37.321   2.821 -15.264  1.00 85.36           H  
ATOM   1609  CA  ARG A 106      35.612   2.441 -14.044  1.00 85.36           C  
ATOM   1610  HA  ARG A 106      34.974   3.149 -13.516  1.00 85.36           H  
ATOM   1611  C   ARG A 106      36.502   1.769 -13.034  1.00 85.36           C  
ATOM   1612  CB  ARG A 106      34.682   1.437 -14.716  1.00 85.36           C  
ATOM   1613  HB2 ARG A 106      34.264   1.935 -15.591  1.00 85.36           H  
ATOM   1614  HB3 ARG A 106      33.864   1.204 -14.035  1.00 85.36           H  
ATOM   1615  O   ARG A 106      37.623   1.384 -13.357  1.00 85.36           O  
ATOM   1616  CG  ARG A 106      35.360   0.128 -15.137  1.00 85.36           C  
ATOM   1617  HG2 ARG A 106      35.640  -0.436 -14.247  1.00 85.36           H  
ATOM   1618  HG3 ARG A 106      36.255   0.331 -15.726  1.00 85.36           H  
ATOM   1619  CD  ARG A 106      34.368  -0.700 -15.942  1.00 85.36           C  
ATOM   1620  HD2 ARG A 106      33.503  -0.891 -15.307  1.00 85.36           H  
ATOM   1621  HD3 ARG A 106      34.042  -0.100 -16.791  1.00 85.36           H  
ATOM   1622  NE  ARG A 106      34.984  -1.951 -16.426  1.00 85.36           N  
ATOM   1623  HE  ARG A 106      35.896  -1.843 -16.846  1.00 85.36           H  
ATOM   1624  NH1 ARG A 106      33.430  -3.430 -15.611  1.00 85.36           N  
ATOM   1625 HH11 ARG A 106      33.012  -2.652 -15.121  1.00 85.36           H  
ATOM   1626 HH12 ARG A 106      33.248  -4.353 -15.244  1.00 85.36           H  
ATOM   1627  NH2 ARG A 106      35.221  -4.195 -16.694  1.00 85.36           N  
ATOM   1628 HH21 ARG A 106      36.142  -4.032 -17.077  1.00 85.36           H  
ATOM   1629 HH22 ARG A 106      34.929  -5.134 -16.463  1.00 85.36           H  
ATOM   1630  CZ  ARG A 106      34.540  -3.180 -16.245  1.00 85.36           C  
ATOM   1631  N   VAL A 107      35.973   1.523 -11.849  1.00 88.69           N  
ATOM   1632  H   VAL A 107      35.033   1.840 -11.655  1.00 88.69           H  
ATOM   1633  CA  VAL A 107      36.677   0.691 -10.875  1.00 88.69           C  
ATOM   1634  HA  VAL A 107      37.747   0.803 -11.054  1.00 88.69           H  
ATOM   1635  C   VAL A 107      36.359  -0.781 -11.084  1.00 88.69           C  
ATOM   1636  CB  VAL A 107      36.469   1.153  -9.435  1.00 88.69           C  
ATOM   1637  HB  VAL A 107      36.992   0.459  -8.778  1.00 88.69           H  
ATOM   1638  O   VAL A 107      35.239  -1.148 -11.444  1.00 88.69           O  
ATOM   1639  CG1 VAL A 107      37.101   2.535  -9.258  1.00 88.69           C  
ATOM   1640 HG11 VAL A 107      36.852   3.191 -10.092  1.00 88.69           H  
ATOM   1641 HG12 VAL A 107      36.734   2.994  -8.341  1.00 88.69           H  
ATOM   1642 HG13 VAL A 107      38.186   2.437  -9.207  1.00 88.69           H  
ATOM   1643  CG2 VAL A 107      35.002   1.213  -9.024  1.00 88.69           C  
ATOM   1644 HG21 VAL A 107      34.545   2.070  -9.518  1.00 88.69           H  
ATOM   1645 HG22 VAL A 107      34.931   1.359  -7.946  1.00 88.69           H  
ATOM   1646 HG23 VAL A 107      34.488   0.289  -9.289  1.00 88.69           H  
ATOM   1647  N   VAL A 108      37.365  -1.629 -10.890  1.00 91.98           N  
ATOM   1648  H   VAL A 108      38.273  -1.252 -10.657  1.00 91.98           H  
ATOM   1649  CA  VAL A 108      37.244  -3.079 -11.059  1.00 91.98           C  
ATOM   1650  HA  VAL A 108      36.189  -3.354 -11.031  1.00 91.98           H  
ATOM   1651  C   VAL A 108      37.937  -3.788  -9.903  1.00 91.98           C  
ATOM   1652  CB  VAL A 108      37.815  -3.536 -12.418  1.00 91.98           C  
ATOM   1653  HB  VAL A 108      38.894  -3.385 -12.423  1.00 91.98           H  
ATOM   1654  O   VAL A 108      39.079  -3.480  -9.571  1.00 91.98           O  
ATOM   1655  CG1 VAL A 108      37.526  -5.021 -12.669  1.00 91.98           C  
ATOM   1656 HG11 VAL A 108      37.919  -5.315 -13.642  1.00 91.98           H  
ATOM   1657 HG12 VAL A 108      36.452  -5.206 -12.631  1.00 91.98           H  
ATOM   1658 HG13 VAL A 108      38.018  -5.624 -11.906  1.00 91.98           H  
ATOM   1659  CG2 VAL A 108      37.213  -2.766 -13.603  1.00 91.98           C  
ATOM   1660 HG21 VAL A 108      37.585  -3.174 -14.543  1.00 91.98           H  
ATOM   1661 HG22 VAL A 108      37.522  -1.722 -13.549  1.00 91.98           H  
ATOM   1662 HG23 VAL A 108      36.125  -2.824 -13.569  1.00 91.98           H  
ATOM   1663  N   ASN A 109      37.268  -4.793  -9.335  1.00 93.04           N  
ATOM   1664  H   ASN A 109      36.337  -4.991  -9.671  1.00 93.04           H  
ATOM   1665  CA  ASN A 109      37.764  -5.627  -8.241  1.00 93.04           C  
ATOM   1666  HA  ASN A 109      36.925  -6.250  -7.932  1.00 93.04           H  
ATOM   1667  C   ASN A 109      38.180  -4.847  -6.979  1.00 93.04           C  
ATOM   1668  CB  ASN A 109      38.878  -6.562  -8.750  1.00 93.04           C  
ATOM   1669  HB2 ASN A 109      39.716  -5.962  -9.104  1.00 93.04           H  
ATOM   1670  HB3 ASN A 109      39.238  -7.174  -7.923  1.00 93.04           H  
ATOM   1671  O   ASN A 109      39.160  -5.215  -6.330  1.00 93.04           O  
ATOM   1672  CG  ASN A 109      38.433  -7.516  -9.834  1.00 93.04           C  
ATOM   1673  ND2 ASN A 109      39.250  -7.719 -10.842  1.00 93.04           N  
ATOM   1674 HD21 ASN A 109      40.091  -7.165 -10.919  1.00 93.04           H  
ATOM   1675 HD22 ASN A 109      38.913  -8.334 -11.568  1.00 93.04           H  
ATOM   1676  OD1 ASN A 109      37.393  -8.144  -9.773  1.00 93.04           O  
ATOM   1677  N   VAL A 110      37.441  -3.795  -6.615  1.00 93.88           N  
ATOM   1678  H   VAL A 110      36.654  -3.530  -7.190  1.00 93.88           H  
ATOM   1679  CA  VAL A 110      37.667  -3.057  -5.364  1.00 93.88           C  
ATOM   1680  HA  VAL A 110      38.703  -2.720  -5.352  1.00 93.88           H  
ATOM   1681  C   VAL A 110      37.386  -3.982  -4.169  1.00 93.88           C  
ATOM   1682  CB  VAL A 110      36.772  -1.809  -5.287  1.00 93.88           C  
ATOM   1683  HB  VAL A 110      35.726  -2.116  -5.275  1.00 93.88           H  
ATOM   1684  O   VAL A 110      36.249  -4.440  -4.031  1.00 93.88           O  
ATOM   1685  CG1 VAL A 110      37.062  -0.987  -4.033  1.00 93.88           C  
ATOM   1686 HG11 VAL A 110      36.936  -1.586  -3.132  1.00 93.88           H  
ATOM   1687 HG12 VAL A 110      36.377  -0.141  -3.981  1.00 93.88           H  
ATOM   1688 HG13 VAL A 110      38.082  -0.608  -4.101  1.00 93.88           H  
ATOM   1689  CG2 VAL A 110      36.991  -0.884  -6.483  1.00 93.88           C  
ATOM   1690 HG21 VAL A 110      36.535  -1.318  -7.373  1.00 93.88           H  
ATOM   1691 HG22 VAL A 110      36.531   0.088  -6.306  1.00 93.88           H  
ATOM   1692 HG23 VAL A 110      38.059  -0.751  -6.656  1.00 93.88           H  
ATOM   1693  N   PRO A 111      38.375  -4.287  -3.309  1.00 95.38           N  
ATOM   1694  CA  PRO A 111      38.225  -5.259  -2.234  1.00 95.38           C  
ATOM   1695  HA  PRO A 111      37.725  -6.157  -2.599  1.00 95.38           H  
ATOM   1696  C   PRO A 111      37.413  -4.664  -1.082  1.00 95.38           C  
ATOM   1697  CB  PRO A 111      39.657  -5.619  -1.820  1.00 95.38           C  
ATOM   1698  HB2 PRO A 111      39.728  -5.903  -0.770  1.00 95.38           H  
ATOM   1699  HB3 PRO A 111      40.023  -6.426  -2.454  1.00 95.38           H  
ATOM   1700  O   PRO A 111      37.936  -3.872  -0.298  1.00 95.38           O  
ATOM   1701  CG  PRO A 111      40.446  -4.344  -2.118  1.00 95.38           C  
ATOM   1702  HG2 PRO A 111      41.498  -4.556  -2.309  1.00 95.38           H  
ATOM   1703  HG3 PRO A 111      40.344  -3.633  -1.297  1.00 95.38           H  
ATOM   1704  CD  PRO A 111      39.744  -3.804  -3.360  1.00 95.38           C  
ATOM   1705  HD2 PRO A 111      39.781  -2.715  -3.376  1.00 95.38           H  
ATOM   1706  HD3 PRO A 111      40.223  -4.222  -4.246  1.00 95.38           H  
ATOM   1707  N   LEU A 112      36.150  -5.061  -0.961  1.00 96.28           N  
ATOM   1708  H   LEU A 112      35.803  -5.751  -1.612  1.00 96.28           H  
ATOM   1709  CA  LEU A 112      35.292  -4.698   0.165  1.00 96.28           C  
ATOM   1710  HA  LEU A 112      35.541  -3.688   0.489  1.00 96.28           H  
ATOM   1711  C   LEU A 112      35.538  -5.622   1.354  1.00 96.28           C  
ATOM   1712  CB  LEU A 112      33.813  -4.730  -0.249  1.00 96.28           C  
ATOM   1713  HB2 LEU A 112      33.207  -4.596   0.647  1.00 96.28           H  
ATOM   1714  HB3 LEU A 112      33.584  -5.714  -0.658  1.00 96.28           H  
ATOM   1715  O   LEU A 112      35.785  -6.815   1.172  1.00 96.28           O  
ATOM   1716  CG  LEU A 112      33.411  -3.655  -1.271  1.00 96.28           C  
ATOM   1717  HG  LEU A 112      33.939  -3.825  -2.209  1.00 96.28           H  
ATOM   1718  CD1 LEU A 112      31.906  -3.758  -1.529  1.00 96.28           C  
ATOM   1719 HD11 LEU A 112      31.358  -3.580  -0.604  1.00 96.28           H  
ATOM   1720 HD12 LEU A 112      31.604  -3.021  -2.274  1.00 96.28           H  
ATOM   1721 HD13 LEU A 112      31.664  -4.756  -1.895  1.00 96.28           H  
ATOM   1722  CD2 LEU A 112      33.713  -2.233  -0.789  1.00 96.28           C  
ATOM   1723 HD21 LEU A 112      33.261  -1.506  -1.465  1.00 96.28           H  
ATOM   1724 HD22 LEU A 112      33.317  -2.086   0.216  1.00 96.28           H  
ATOM   1725 HD23 LEU A 112      34.789  -2.063  -0.775  1.00 96.28           H  
ATOM   1726  N   CYS A 113      35.467  -5.072   2.563  1.00 96.64           N  
ATOM   1727  H   CYS A 113      35.285  -4.082   2.640  1.00 96.64           H  
ATOM   1728  CA  CYS A 113      35.580  -5.858   3.788  1.00 96.64           C  
ATOM   1729  HA  CYS A 113      36.518  -6.411   3.761  1.00 96.64           H  
ATOM   1730  C   CYS A 113      34.455  -6.895   3.908  1.00 96.64           C  
ATOM   1731  CB  CYS A 113      35.607  -4.920   4.998  1.00 96.64           C  
ATOM   1732  HB2 CYS A 113      34.686  -4.336   5.008  1.00 96.64           H  
ATOM   1733  HB3 CYS A 113      35.624  -5.529   5.902  1.00 96.64           H  
ATOM   1734  O   CYS A 113      33.343  -6.685   3.417  1.00 96.64           O  
ATOM   1735  SG  CYS A 113      37.019  -3.779   5.056  1.00 96.64           S  
ATOM   1736  N   GLN A 114      34.748  -8.000   4.593  1.00 95.75           N  
ATOM   1737  H   GLN A 114      35.684  -8.112   4.955  1.00 95.75           H  
ATOM   1738  CA  GLN A 114      33.821  -9.117   4.763  1.00 95.75           C  
ATOM   1739  HA  GLN A 114      33.632  -9.559   3.784  1.00 95.75           H  
ATOM   1740  C   GLN A 114      32.469  -8.662   5.340  1.00 95.75           C  
ATOM   1741  CB  GLN A 114      34.501 -10.171   5.655  1.00 95.75           C  
ATOM   1742  HB2 GLN A 114      34.708  -9.741   6.635  1.00 95.75           H  
ATOM   1743  HB3 GLN A 114      35.446 -10.470   5.201  1.00 95.75           H  
ATOM   1744  O   GLN A 114      31.420  -8.985   4.781  1.00 95.75           O  
ATOM   1745  CG  GLN A 114      33.616 -11.410   5.822  1.00 95.75           C  
ATOM   1746  HG2 GLN A 114      32.687 -11.119   6.314  1.00 95.75           H  
ATOM   1747  HG3 GLN A 114      33.368 -11.811   4.839  1.00 95.75           H  
ATOM   1748  CD  GLN A 114      34.238 -12.525   6.655  1.00 95.75           C  
ATOM   1749  NE2 GLN A 114      33.534 -13.621   6.805  1.00 95.75           N  
ATOM   1750 HE21 GLN A 114      32.546 -13.549   6.609  1.00 95.75           H  
ATOM   1751 HE22 GLN A 114      33.891 -14.319   7.441  1.00 95.75           H  
ATOM   1752  OE1 GLN A 114      35.333 -12.455   7.199  1.00 95.75           O  
ATOM   1753  N   GLU A 115      32.495  -7.858   6.407  1.00 95.87           N  
ATOM   1754  H   GLU A 115      33.387  -7.626   6.822  1.00 95.87           H  
ATOM   1755  CA  GLU A 115      31.289  -7.401   7.103  1.00 95.87           C  
ATOM   1756  HA  GLU A 115      30.700  -8.271   7.392  1.00 95.87           H  
ATOM   1757  C   GLU A 115      30.390  -6.523   6.219  1.00 95.87           C  
ATOM   1758  CB  GLU A 115      31.663  -6.629   8.381  1.00 95.87           C  
ATOM   1759  HB2 GLU A 115      32.221  -5.730   8.121  1.00 95.87           H  
ATOM   1760  HB3 GLU A 115      30.731  -6.302   8.844  1.00 95.87           H  
ATOM   1761  O   GLU A 115      29.170  -6.611   6.320  1.00 95.87           O  
ATOM   1762  CG  GLU A 115      32.434  -7.447   9.438  1.00 95.87           C  
ATOM   1763  HG2 GLU A 115      32.199  -7.021  10.413  1.00 95.87           H  
ATOM   1764  HG3 GLU A 115      32.070  -8.474   9.437  1.00 95.87           H  
ATOM   1765  CD  GLU A 115      33.966  -7.438   9.284  1.00 95.87           C  
ATOM   1766  OE1 GLU A 115      34.663  -7.802  10.259  1.00 95.87           O  
ATOM   1767  OE2 GLU A 115      34.485  -7.016   8.222  1.00 95.87           O  
ATOM   1768  N   ASP A 116      30.959  -5.720   5.310  1.00 95.94           N  
ATOM   1769  H   ASP A 116      31.959  -5.775   5.178  1.00 95.94           H  
ATOM   1770  CA  ASP A 116      30.167  -4.879   4.401  1.00 95.94           C  
ATOM   1771  HA  ASP A 116      29.474  -4.272   4.984  1.00 95.94           H  
ATOM   1772  C   ASP A 116      29.322  -5.721   3.437  1.00 95.94           C  
ATOM   1773  CB  ASP A 116      31.078  -3.955   3.573  1.00 95.94           C  
ATOM   1774  HB2 ASP A 116      31.950  -4.507   3.224  1.00 95.94           H  
ATOM   1775  HB3 ASP A 116      30.531  -3.628   2.689  1.00 95.94           H  
ATOM   1776  O   ASP A 116      28.183  -5.365   3.134  1.00 95.94           O  
ATOM   1777  CG  ASP A 116      31.519  -2.694   4.308  1.00 95.94           C  
ATOM   1778  OD1 ASP A 116      30.670  -2.043   4.954  1.00 95.94           O  
ATOM   1779  OD2 ASP A 116      32.681  -2.277   4.122  1.00 95.94           O  
ATOM   1780  N   CYS A 117      29.866  -6.838   2.948  1.00 96.45           N  
ATOM   1781  H   CYS A 117      30.793  -7.094   3.259  1.00 96.45           H  
ATOM   1782  CA  CYS A 117      29.132  -7.745   2.070  1.00 96.45           C  
ATOM   1783  HA  CYS A 117      28.555  -7.153   1.360  1.00 96.45           H  
ATOM   1784  C   CYS A 117      28.118  -8.597   2.841  1.00 96.45           C  
ATOM   1785  CB  CYS A 117      30.127  -8.607   1.283  1.00 96.45           C  
ATOM   1786  HB2 CYS A 117      29.574  -9.387   0.758  1.00 96.45           H  
ATOM   1787  HB3 CYS A 117      30.818  -9.081   1.980  1.00 96.45           H  
ATOM   1788  O   CYS A 117      27.018  -8.835   2.341  1.00 96.45           O  
ATOM   1789  SG  CYS A 117      31.065  -7.657   0.059  1.00 96.45           S  
ATOM   1790  N   GLU A 118      28.463  -9.042   4.051  1.00 96.82           N  
ATOM   1791  H   GLU A 118      29.379  -8.811   4.409  1.00 96.82           H  
ATOM   1792  CA  GLU A 118      27.574  -9.830   4.912  1.00 96.82           C  
ATOM   1793  HA  GLU A 118      27.182 -10.676   4.349  1.00 96.82           H  
ATOM   1794  C   GLU A 118      26.351  -9.026   5.376  1.00 96.82           C  
ATOM   1795  CB  GLU A 118      28.362 -10.382   6.112  1.00 96.82           C  
ATOM   1796  HB2 GLU A 118      28.929  -9.573   6.572  1.00 96.82           H  
ATOM   1797  HB3 GLU A 118      27.656 -10.774   6.844  1.00 96.82           H  
ATOM   1798  O   GLU A 118      25.222  -9.486   5.196  1.00 96.82           O  
ATOM   1799  CG  GLU A 118      29.308 -11.521   5.695  1.00 96.82           C  
ATOM   1800  HG2 GLU A 118      28.705 -12.328   5.279  1.00 96.82           H  
ATOM   1801  HG3 GLU A 118      29.972 -11.174   4.903  1.00 96.82           H  
ATOM   1802  CD  GLU A 118      30.160 -12.081   6.847  1.00 96.82           C  
ATOM   1803  OE1 GLU A 118      30.840 -13.109   6.602  1.00 96.82           O  
ATOM   1804  OE2 GLU A 118      30.161 -11.509   7.959  1.00 96.82           O  
ATOM   1805  N   GLU A 119      26.550  -7.811   5.901  1.00 96.31           N  
ATOM   1806  H   GLU A 119      27.497  -7.482   6.022  1.00 96.31           H  
ATOM   1807  CA  GLU A 119      25.461  -6.926   6.342  1.00 96.31           C  
ATOM   1808  HA  GLU A 119      24.845  -7.441   7.079  1.00 96.31           H  
ATOM   1809  C   GLU A 119      24.543  -6.542   5.174  1.00 96.31           C  
ATOM   1810  CB  GLU A 119      26.040  -5.648   6.982  1.00 96.31           C  
ATOM   1811  HB2 GLU A 119      25.233  -4.926   7.105  1.00 96.31           H  
ATOM   1812  HB3 GLU A 119      26.776  -5.218   6.304  1.00 96.31           H  
ATOM   1813  O   GLU A 119      23.317  -6.592   5.294  1.00 96.31           O  
ATOM   1814  CG  GLU A 119      26.678  -5.886   8.363  1.00 96.31           C  
ATOM   1815  HG2 GLU A 119      27.395  -6.704   8.293  1.00 96.31           H  
ATOM   1816  HG3 GLU A 119      25.894  -6.200   9.052  1.00 96.31           H  
ATOM   1817  CD  GLU A 119      27.393  -4.646   8.945  1.00 96.31           C  
ATOM   1818  OE1 GLU A 119      28.019  -4.784  10.022  1.00 96.31           O  
ATOM   1819  OE2 GLU A 119      27.342  -3.543   8.344  1.00 96.31           O  
ATOM   1820  N   TRP A 120      25.126  -6.221   4.014  1.00 96.51           N  
ATOM   1821  H   TRP A 120      26.134  -6.185   3.974  1.00 96.51           H  
ATOM   1822  CA  TRP A 120      24.358  -5.901   2.813  1.00 96.51           C  
ATOM   1823  HA  TRP A 120      23.695  -5.068   3.045  1.00 96.51           H  
ATOM   1824  C   TRP A 120      23.482  -7.080   2.376  1.00 96.51           C  
ATOM   1825  CB  TRP A 120      25.331  -5.471   1.710  1.00 96.51           C  
ATOM   1826  HB2 TRP A 120      25.965  -4.686   2.124  1.00 96.51           H  
ATOM   1827  HB3 TRP A 120      25.974  -6.313   1.452  1.00 96.51           H  
ATOM   1828  O   TRP A 120      22.299  -6.905   2.065  1.00 96.51           O  
ATOM   1829  CG  TRP A 120      24.757  -4.910   0.444  1.00 96.51           C  
ATOM   1830  CD1 TRP A 120      23.450  -4.714   0.155  1.00 96.51           C  
ATOM   1831  HD1 TRP A 120      22.631  -4.948   0.818  1.00 96.51           H  
ATOM   1832  CD2 TRP A 120      25.493  -4.369  -0.690  1.00 96.51           C  
ATOM   1833  CE2 TRP A 120      24.556  -3.848  -1.630  1.00 96.51           C  
ATOM   1834  CE3 TRP A 120      26.863  -4.231  -1.000  1.00 96.51           C  
ATOM   1835  HE3 TRP A 120      27.593  -4.626  -0.310  1.00 96.51           H  
ATOM   1836  NE1 TRP A 120      23.323  -4.112  -1.080  1.00 96.51           N  
ATOM   1837  HE1 TRP A 120      22.434  -3.874  -1.497  1.00 96.51           H  
ATOM   1838  CH2 TRP A 120      26.329  -3.092  -3.093  1.00 96.51           C  
ATOM   1839  HH2 TRP A 120      26.658  -2.611  -4.003  1.00 96.51           H  
ATOM   1840  CZ2 TRP A 120      24.959  -3.212  -2.809  1.00 96.51           C  
ATOM   1841  HZ2 TRP A 120      24.219  -2.822  -3.491  1.00 96.51           H  
ATOM   1842  CZ3 TRP A 120      27.277  -3.603  -2.191  1.00 96.51           C  
ATOM   1843  HZ3 TRP A 120      28.331  -3.521  -2.413  1.00 96.51           H  
ATOM   1844  N   TRP A 121      24.031  -8.295   2.384  1.00 96.89           N  
ATOM   1845  H   TRP A 121      24.990  -8.394   2.684  1.00 96.89           H  
ATOM   1846  CA  TRP A 121      23.286  -9.487   1.998  1.00 96.89           C  
ATOM   1847  HA  TRP A 121      22.807  -9.298   1.037  1.00 96.89           H  
ATOM   1848  C   TRP A 121      22.153  -9.816   2.970  1.00 96.89           C  
ATOM   1849  CB  TRP A 121      24.252 -10.654   1.817  1.00 96.89           C  
ATOM   1850  HB2 TRP A 121      25.035 -10.339   1.127  1.00 96.89           H  
ATOM   1851  HB3 TRP A 121      24.723 -10.880   2.773  1.00 96.89           H  
ATOM   1852  O   TRP A 121      21.043 -10.099   2.514  1.00 96.89           O  
ATOM   1853  CG  TRP A 121      23.617 -11.900   1.283  1.00 96.89           C  
ATOM   1854  CD1 TRP A 121      23.494 -12.229  -0.022  1.00 96.89           C  
ATOM   1855  HD1 TRP A 121      23.864 -11.633  -0.844  1.00 96.89           H  
ATOM   1856  CD2 TRP A 121      23.011 -12.998   2.029  1.00 96.89           C  
ATOM   1857  CE2 TRP A 121      22.552 -13.976   1.097  1.00 96.89           C  
ATOM   1858  CE3 TRP A 121      22.813 -13.275   3.398  1.00 96.89           C  
ATOM   1859  HE3 TRP A 121      23.135 -12.557   4.138  1.00 96.89           H  
ATOM   1860  NE1 TRP A 121      22.867 -13.452  -0.137  1.00 96.89           N  
ATOM   1861  HE1 TRP A 121      22.708 -13.917  -1.019  1.00 96.89           H  
ATOM   1862  CH2 TRP A 121      21.773 -15.423   2.871  1.00 96.89           C  
ATOM   1863  HH2 TRP A 121      21.328 -16.349   3.205  1.00 96.89           H  
ATOM   1864  CZ2 TRP A 121      21.949 -15.176   1.498  1.00 96.89           C  
ATOM   1865  HZ2 TRP A 121      21.661 -15.908   0.757  1.00 96.89           H  
ATOM   1866  CZ3 TRP A 121      22.196 -14.469   3.815  1.00 96.89           C  
ATOM   1867  HZ3 TRP A 121      22.057 -14.641   4.872  1.00 96.89           H  
ATOM   1868  N   GLU A 122      22.380  -9.724   4.282  1.00 95.93           N  
ATOM   1869  H   GLU A 122      23.303  -9.471   4.606  1.00 95.93           H  
ATOM   1870  CA  GLU A 122      21.342 -10.014   5.279  1.00 95.93           C  
ATOM   1871  HA  GLU A 122      20.923 -10.993   5.043  1.00 95.93           H  
ATOM   1872  C   GLU A 122      20.184  -9.002   5.204  1.00 95.93           C  
ATOM   1873  CB  GLU A 122      21.969 -10.098   6.681  1.00 95.93           C  
ATOM   1874  HB2 GLU A 122      22.842 -10.750   6.639  1.00 95.93           H  
ATOM   1875  HB3 GLU A 122      22.310  -9.106   6.979  1.00 95.93           H  
ATOM   1876  O   GLU A 122      19.015  -9.399   5.176  1.00 95.93           O  
ATOM   1877  CG  GLU A 122      21.008 -10.642   7.759  1.00 95.93           C  
ATOM   1878  HG2 GLU A 122      21.540 -10.659   8.710  1.00 95.93           H  
ATOM   1879  HG3 GLU A 122      20.176  -9.946   7.867  1.00 95.93           H  
ATOM   1880  CD  GLU A 122      20.453 -12.060   7.483  1.00 95.93           C  
ATOM   1881  OE1 GLU A 122      19.345 -12.392   7.973  1.00 95.93           O  
ATOM   1882  OE2 GLU A 122      21.093 -12.863   6.766  1.00 95.93           O  
ATOM   1883  N   ASP A 123      20.483  -7.708   5.039  1.00 95.20           N  
ATOM   1884  H   ASP A 123      21.451  -7.425   5.100  1.00 95.20           H  
ATOM   1885  CA  ASP A 123      19.461  -6.663   4.886  1.00 95.20           C  
ATOM   1886  HA  ASP A 123      18.731  -6.766   5.688  1.00 95.20           H  
ATOM   1887  C   ASP A 123      18.689  -6.776   3.560  1.00 95.20           C  
ATOM   1888  CB  ASP A 123      20.118  -5.277   4.988  1.00 95.20           C  
ATOM   1889  HB2 ASP A 123      21.018  -5.255   4.374  1.00 95.20           H  
ATOM   1890  HB3 ASP A 123      19.427  -4.539   4.579  1.00 95.20           H  
ATOM   1891  O   ASP A 123      17.496  -6.449   3.478  1.00 95.20           O  
ATOM   1892  CG  ASP A 123      20.446  -4.841   6.421  1.00 95.20           C  
ATOM   1893  OD1 ASP A 123      19.853  -5.411   7.364  1.00 95.20           O  
ATOM   1894  OD2 ASP A 123      21.185  -3.838   6.546  1.00 95.20           O  
ATOM   1895  N   CYS A 124      19.344  -7.259   2.501  1.00 95.76           N  
ATOM   1896  H   CYS A 124      20.329  -7.453   2.610  1.00 95.76           H  
ATOM   1897  CA  CYS A 124      18.724  -7.469   1.195  1.00 95.76           C  
ATOM   1898  HA  CYS A 124      17.922  -6.742   1.070  1.00 95.76           H  
ATOM   1899  C   CYS A 124      18.042  -8.827   1.028  1.00 95.76           C  
ATOM   1900  CB  CYS A 124      19.736  -7.213   0.081  1.00 95.76           C  
ATOM   1901  HB2 CYS A 124      19.319  -7.592  -0.852  1.00 95.76           H  
ATOM   1902  HB3 CYS A 124      20.649  -7.771   0.291  1.00 95.76           H  
ATOM   1903  O   CYS A 124      17.259  -8.976   0.091  1.00 95.76           O  
ATOM   1904  SG  CYS A 124      20.154  -5.474  -0.191  1.00 95.76           S  
ATOM   1905  N   ARG A 125      18.244  -9.789   1.933  1.00 91.31           N  
ATOM   1906  H   ARG A 125      18.942  -9.609   2.641  1.00 91.31           H  
ATOM   1907  CA  ARG A 125      17.742 -11.169   1.818  1.00 91.31           C  
ATOM   1908  HA  ARG A 125      18.275 -11.664   1.006  1.00 91.31           H  
ATOM   1909  C   ARG A 125      16.245 -11.268   1.513  1.00 91.31           C  
ATOM   1910  CB  ARG A 125      18.086 -11.872   3.136  1.00 91.31           C  
ATOM   1911  HB2 ARG A 125      19.157 -11.784   3.316  1.00 91.31           H  
ATOM   1912  HB3 ARG A 125      17.563 -11.381   3.957  1.00 91.31           H  
ATOM   1913  O   ARG A 125      15.824 -12.139   0.755  1.00 91.31           O  
ATOM   1914  CG  ARG A 125      17.720 -13.356   3.122  1.00 91.31           C  
ATOM   1915  HG2 ARG A 125      18.242 -13.855   2.305  1.00 91.31           H  
ATOM   1916  HG3 ARG A 125      16.643 -13.477   3.000  1.00 91.31           H  
ATOM   1917  CD  ARG A 125      18.141 -13.969   4.451  1.00 91.31           C  
ATOM   1918  HD2 ARG A 125      17.684 -13.408   5.266  1.00 91.31           H  
ATOM   1919  HD3 ARG A 125      19.224 -13.887   4.550  1.00 91.31           H  
ATOM   1920  NE  ARG A 125      17.736 -15.381   4.527  1.00 91.31           N  
ATOM   1921  HE  ARG A 125      17.310 -15.784   3.705  1.00 91.31           H  
ATOM   1922  NH1 ARG A 125      18.530 -15.692   6.652  1.00 91.31           N  
ATOM   1923 HH11 ARG A 125      18.770 -16.274   7.442  1.00 91.31           H  
ATOM   1924 HH12 ARG A 125      18.869 -14.741   6.670  1.00 91.31           H  
ATOM   1925  NH2 ARG A 125      17.598 -17.408   5.537  1.00 91.31           N  
ATOM   1926 HH21 ARG A 125      17.805 -17.992   6.334  1.00 91.31           H  
ATOM   1927 HH22 ARG A 125      17.191 -17.791   4.696  1.00 91.31           H  
ATOM   1928  CZ  ARG A 125      17.956 -16.151   5.572  1.00 91.31           C  
ATOM   1929  N   MET A 126      15.451 -10.367   2.096  1.00 85.79           N  
ATOM   1930  H   MET A 126      15.912  -9.693   2.690  1.00 85.79           H  
ATOM   1931  CA  MET A 126      13.989 -10.316   1.945  1.00 85.79           C  
ATOM   1932  HA  MET A 126      13.636 -11.310   1.667  1.00 85.79           H  
ATOM   1933  C   MET A 126      13.507  -9.376   0.829  1.00 85.79           C  
ATOM   1934  CB  MET A 126      13.344  -9.942   3.289  1.00 85.79           C  
ATOM   1935  HB2 MET A 126      13.702  -8.958   3.594  1.00 85.79           H  
ATOM   1936  HB3 MET A 126      12.263  -9.884   3.166  1.00 85.79           H  
ATOM   1937  O   MET A 126      12.299  -9.239   0.629  1.00 85.79           O  
ATOM   1938  CG  MET A 126      13.652 -10.949   4.405  1.00 85.79           C  
ATOM   1939  HG2 MET A 126      14.729 -10.968   4.571  1.00 85.79           H  
ATOM   1940  HG3 MET A 126      13.189 -10.596   5.327  1.00 85.79           H  
ATOM   1941  SD  MET A 126      13.099 -12.653   4.110  1.00 85.79           S  
ATOM   1942  CE  MET A 126      11.297 -12.464   4.190  1.00 85.79           C  
ATOM   1943  HE1 MET A 126      10.956 -11.830   3.371  1.00 85.79           H  
ATOM   1944  HE2 MET A 126      10.830 -13.444   4.096  1.00 85.79           H  
ATOM   1945  HE3 MET A 126      11.013 -12.022   5.145  1.00 85.79           H  
ATOM   1946  N   SER A 127      14.425  -8.712   0.125  1.00 92.39           N  
ATOM   1947  H   SER A 127      15.396  -8.941   0.281  1.00 92.39           H  
ATOM   1948  CA  SER A 127      14.125  -7.913  -1.065  1.00 92.39           C  
ATOM   1949  HA  SER A 127      13.143  -7.454  -0.948  1.00 92.39           H  
ATOM   1950  C   SER A 127      14.074  -8.801  -2.309  1.00 92.39           C  
ATOM   1951  CB  SER A 127      15.138  -6.777  -1.233  1.00 92.39           C  
ATOM   1952  HB2 SER A 127      14.888  -6.216  -2.133  1.00 92.39           H  
ATOM   1953  HB3 SER A 127      16.147  -7.177  -1.342  1.00 92.39           H  
ATOM   1954  O   SER A 127      14.479  -9.964  -2.275  1.00 92.39           O  
ATOM   1955  OG  SER A 127      15.074  -5.902  -0.120  1.00 92.39           O  
ATOM   1956  HG  SER A 127      15.637  -6.275   0.562  1.00 92.39           H  
ATOM   1957  N   TYR A 128      13.555  -8.264  -3.413  1.00 91.26           N  
ATOM   1958  H   TYR A 128      13.311  -7.284  -3.419  1.00 91.26           H  
ATOM   1959  CA  TYR A 128      13.309  -9.015  -4.644  1.00 91.26           C  
ATOM   1960  HA  TYR A 128      13.688 -10.030  -4.528  1.00 91.26           H  
ATOM   1961  C   TYR A 128      14.045  -8.395  -5.825  1.00 91.26           C  
ATOM   1962  CB  TYR A 128      11.801  -9.112  -4.920  1.00 91.26           C  
ATOM   1963  HB2 TYR A 128      11.354  -8.121  -4.848  1.00 91.26           H  
ATOM   1964  HB3 TYR A 128      11.662  -9.458  -5.945  1.00 91.26           H  
ATOM   1965  O   TYR A 128      14.141  -7.177  -5.937  1.00 91.26           O  
ATOM   1966  CG  TYR A 128      11.071 -10.064  -3.992  1.00 91.26           C  
ATOM   1967  CD1 TYR A 128      10.625 -11.310  -4.473  1.00 91.26           C  
ATOM   1968  HD1 TYR A 128      10.789 -11.581  -5.505  1.00 91.26           H  
ATOM   1969  CD2 TYR A 128      10.876  -9.728  -2.638  1.00 91.26           C  
ATOM   1970  HD2 TYR A 128      11.206  -8.772  -2.259  1.00 91.26           H  
ATOM   1971  CE1 TYR A 128       9.999 -12.221  -3.601  1.00 91.26           C  
ATOM   1972  HE1 TYR A 128       9.663 -13.184  -3.956  1.00 91.26           H  
ATOM   1973  CE2 TYR A 128      10.304 -10.656  -1.751  1.00 91.26           C  
ATOM   1974  HE2 TYR A 128      10.207 -10.406  -0.705  1.00 91.26           H  
ATOM   1975  OH  TYR A 128       9.259 -12.787  -1.398  1.00 91.26           O  
ATOM   1976  HH  TYR A 128       9.264 -12.498  -0.483  1.00 91.26           H  
ATOM   1977  CZ  TYR A 128       9.868 -11.907  -2.232  1.00 91.26           C  
ATOM   1978  N   THR A 129      14.527  -9.243  -6.725  1.00 92.75           N  
ATOM   1979  H   THR A 129      14.379 -10.231  -6.579  1.00 92.75           H  
ATOM   1980  CA  THR A 129      15.105  -8.853  -8.015  1.00 92.75           C  
ATOM   1981  HA  THR A 129      14.657  -7.912  -8.333  1.00 92.75           H  
ATOM   1982  C   THR A 129      14.756  -9.912  -9.061  1.00 92.75           C  
ATOM   1983  CB  THR A 129      16.622  -8.619  -7.904  1.00 92.75           C  
ATOM   1984  HB  THR A 129      16.813  -7.898  -7.110  1.00 92.75           H  
ATOM   1985  O   THR A 129      14.222 -10.969  -8.733  1.00 92.75           O  
ATOM   1986  CG2 THR A 129      17.414  -9.895  -7.614  1.00 92.75           C  
ATOM   1987 HG21 THR A 129      18.474  -9.649  -7.560  1.00 92.75           H  
ATOM   1988 HG22 THR A 129      17.275 -10.618  -8.418  1.00 92.75           H  
ATOM   1989 HG23 THR A 129      17.098 -10.328  -6.665  1.00 92.75           H  
ATOM   1990  OG1 THR A 129      17.111  -8.077  -9.113  1.00 92.75           O  
ATOM   1991  HG1 THR A 129      16.832  -7.160  -9.162  1.00 92.75           H  
ATOM   1992  N   CYS A 130      15.031  -9.623 -10.326  1.00 91.47           N  
ATOM   1993  H   CYS A 130      15.455  -8.725 -10.510  1.00 91.47           H  
ATOM   1994  CA  CYS A 130      14.842 -10.535 -11.455  1.00 91.47           C  
ATOM   1995  HA  CYS A 130      14.458 -11.493 -11.101  1.00 91.47           H  
ATOM   1996  C   CYS A 130      16.154 -10.825 -12.195  1.00 91.47           C  
ATOM   1997  CB  CYS A 130      13.795  -9.924 -12.378  1.00 91.47           C  
ATOM   1998  HB2 CYS A 130      12.846  -9.901 -11.841  1.00 91.47           H  
ATOM   1999  HB3 CYS A 130      13.654 -10.563 -13.250  1.00 91.47           H  
ATOM   2000  O   CYS A 130      16.162 -11.525 -13.211  1.00 91.47           O  
ATOM   2001  SG  CYS A 130      14.195  -8.245 -12.920  1.00 91.47           S  
ATOM   2002  N   LYS A 131      17.275 -10.261 -11.726  1.00 90.30           N  
ATOM   2003  H   LYS A 131      17.228  -9.714 -10.878  1.00 90.30           H  
ATOM   2004  CA  LYS A 131      18.583 -10.421 -12.358  1.00 90.30           C  
ATOM   2005  HA  LYS A 131      18.638 -11.437 -12.749  1.00 90.30           H  
ATOM   2006  C   LYS A 131      19.711 -10.235 -11.348  1.00 90.30           C  
ATOM   2007  CB  LYS A 131      18.686  -9.417 -13.520  1.00 90.30           C  
ATOM   2008  HB2 LYS A 131      17.765  -9.451 -14.103  1.00 90.30           H  
ATOM   2009  HB3 LYS A 131      18.802  -8.407 -13.128  1.00 90.30           H  
ATOM   2010  O   LYS A 131      19.622  -9.400 -10.458  1.00 90.30           O  
ATOM   2011  CG  LYS A 131      19.853  -9.752 -14.453  1.00 90.30           C  
ATOM   2012  HG2 LYS A 131      20.796  -9.583 -13.932  1.00 90.30           H  
ATOM   2013  HG3 LYS A 131      19.788 -10.802 -14.738  1.00 90.30           H  
ATOM   2014  CD  LYS A 131      19.810  -8.879 -15.712  1.00 90.30           C  
ATOM   2015  HD2 LYS A 131      18.895  -9.081 -16.270  1.00 90.30           H  
ATOM   2016  HD3 LYS A 131      19.797  -7.829 -15.420  1.00 90.30           H  
ATOM   2017  CE  LYS A 131      21.026  -9.111 -16.615  1.00 90.30           C  
ATOM   2018  HE2 LYS A 131      21.926  -8.799 -16.084  1.00 90.30           H  
ATOM   2019  HE3 LYS A 131      20.918  -8.456 -17.480  1.00 90.30           H  
ATOM   2020  NZ  LYS A 131      21.143 -10.516 -17.068  1.00 90.30           N  
ATOM   2021  HZ1 LYS A 131      21.242 -11.133 -16.274  1.00 90.30           H  
ATOM   2022  HZ2 LYS A 131      21.940 -10.621 -17.680  1.00 90.30           H  
ATOM   2023  HZ3 LYS A 131      20.309 -10.776 -17.575  1.00 90.30           H  
ATOM   2024  N   SER A 132      20.798 -10.978 -11.541  1.00 91.26           N  
ATOM   2025  H   SER A 132      20.786 -11.691 -12.257  1.00 91.26           H  
ATOM   2026  CA  SER A 132      22.011 -10.870 -10.726  1.00 91.26           C  
ATOM   2027  HA  SER A 132      21.725 -10.667  -9.694  1.00 91.26           H  
ATOM   2028  C   SER A 132      22.949  -9.745 -11.168  1.00 91.26           C  
ATOM   2029  CB  SER A 132      22.759 -12.202 -10.743  1.00 91.26           C  
ATOM   2030  HB2 SER A 132      22.160 -12.951 -10.225  1.00 91.26           H  
ATOM   2031  HB3 SER A 132      23.708 -12.095 -10.219  1.00 91.26           H  
ATOM   2032  O   SER A 132      23.531  -9.084 -10.327  1.00 91.26           O  
ATOM   2033  OG  SER A 132      22.982 -12.621 -12.085  1.00 91.26           O  
ATOM   2034  HG  SER A 132      23.395 -13.487 -12.043  1.00 91.26           H  
ATOM   2035  N   ASN A 133      23.106  -9.508 -12.472  1.00 90.03           N  
ATOM   2036  H   ASN A 133      22.616 -10.110 -13.119  1.00 90.03           H  
ATOM   2037  CA  ASN A 133      23.950  -8.433 -13.001  1.00 90.03           C  
ATOM   2038  HA  ASN A 133      24.596  -8.053 -12.210  1.00 90.03           H  
ATOM   2039  C   ASN A 133      23.090  -7.265 -13.482  1.00 90.03           C  
ATOM   2040  CB  ASN A 133      24.857  -8.997 -14.105  1.00 90.03           C  
ATOM   2041  HB2 ASN A 133      24.252  -9.376 -14.928  1.00 90.03           H  
ATOM   2042  HB3 ASN A 133      25.440  -9.817 -13.684  1.00 90.03           H  
ATOM   2043  O   ASN A 133      22.313  -7.422 -14.423  1.00 90.03           O  
ATOM   2044  CG  ASN A 133      25.828  -7.966 -14.656  1.00 90.03           C  
ATOM   2045  ND2 ASN A 133      26.789  -8.397 -15.436  1.00 90.03           N  
ATOM   2046 HD21 ASN A 133      26.936  -9.385 -15.583  1.00 90.03           H  
ATOM   2047 HD22 ASN A 133      27.481  -7.703 -15.679  1.00 90.03           H  
ATOM   2048  OD1 ASN A 133      25.749  -6.770 -14.420  1.00 90.03           O  
ATOM   2049  N   TRP A 134      23.243  -6.101 -12.860  1.00 87.98           N  
ATOM   2050  H   TRP A 134      23.911  -6.032 -12.105  1.00 87.98           H  
ATOM   2051  CA  TRP A 134      22.415  -4.928 -13.126  1.00 87.98           C  
ATOM   2052  HA  TRP A 134      21.467  -5.259 -13.550  1.00 87.98           H  
ATOM   2053  C   TRP A 134      23.007  -3.967 -14.152  1.00 87.98           C  
ATOM   2054  CB  TRP A 134      22.121  -4.227 -11.800  1.00 87.98           C  
ATOM   2055  HB2 TRP A 134      21.610  -3.287 -12.010  1.00 87.98           H  
ATOM   2056  HB3 TRP A 134      23.061  -3.975 -11.310  1.00 87.98           H  
ATOM   2057  O   TRP A 134      22.349  -3.012 -14.554  1.00 87.98           O  
ATOM   2058  CG  TRP A 134      21.263  -4.986 -10.832  1.00 87.98           C  
ATOM   2059  CD1 TRP A 134      20.774  -6.244 -10.961  1.00 87.98           C  
ATOM   2060  HD1 TRP A 134      20.948  -6.908 -11.795  1.00 87.98           H  
ATOM   2061  CD2 TRP A 134      20.742  -4.496  -9.567  1.00 87.98           C  
ATOM   2062  CE2 TRP A 134      19.923  -5.509  -8.986  1.00 87.98           C  
ATOM   2063  CE3 TRP A 134      20.886  -3.288  -8.858  1.00 87.98           C  
ATOM   2064  HE3 TRP A 134      21.535  -2.519  -9.248  1.00 87.98           H  
ATOM   2065  NE1 TRP A 134      19.998  -6.563  -9.868  1.00 87.98           N  
ATOM   2066  HE1 TRP A 134      19.561  -7.465  -9.745  1.00 87.98           H  
ATOM   2067  CH2 TRP A 134      19.381  -4.093  -7.108  1.00 87.98           C  
ATOM   2068  HH2 TRP A 134      18.878  -3.922  -6.167  1.00 87.98           H  
ATOM   2069  CZ2 TRP A 134      19.247  -5.322  -7.775  1.00 87.98           C  
ATOM   2070  HZ2 TRP A 134      18.637  -6.113  -7.364  1.00 87.98           H  
ATOM   2071  CZ3 TRP A 134      20.211  -3.093  -7.642  1.00 87.98           C  
ATOM   2072  HZ3 TRP A 134      20.371  -2.184  -7.081  1.00 87.98           H  
ATOM   2073  N   ARG A 135      24.216  -4.229 -14.651  1.00 78.88           N  
ATOM   2074  H   ARG A 135      24.711  -5.036 -14.299  1.00 78.88           H  
ATOM   2075  CA  ARG A 135      24.880  -3.341 -15.613  1.00 78.88           C  
ATOM   2076  HA  ARG A 135      24.763  -2.320 -15.250  1.00 78.88           H  
ATOM   2077  C   ARG A 135      24.246  -3.364 -17.009  1.00 78.88           C  
ATOM   2078  CB  ARG A 135      26.373  -3.689 -15.628  1.00 78.88           C  
ATOM   2079  HB2 ARG A 135      26.537  -4.582 -16.232  1.00 78.88           H  
ATOM   2080  HB3 ARG A 135      26.683  -3.903 -14.605  1.00 78.88           H  
ATOM   2081  O   ARG A 135      24.481  -2.453 -17.795  1.00 78.88           O  
ATOM   2082  CG  ARG A 135      27.240  -2.537 -16.149  1.00 78.88           C  
ATOM   2083  HG2 ARG A 135      27.070  -2.384 -17.214  1.00 78.88           H  
ATOM   2084  HG3 ARG A 135      26.988  -1.624 -15.609  1.00 78.88           H  
ATOM   2085  CD  ARG A 135      28.713  -2.867 -15.905  1.00 78.88           C  
ATOM   2086  HD2 ARG A 135      28.843  -3.112 -14.851  1.00 78.88           H  
ATOM   2087  HD3 ARG A 135      28.975  -3.745 -16.496  1.00 78.88           H  
ATOM   2088  NE  ARG A 135      29.592  -1.722 -16.210  1.00 78.88           N  
ATOM   2089  HE  ARG A 135      29.395  -0.837 -15.765  1.00 78.88           H  
ATOM   2090  NH1 ARG A 135      31.168  -2.809 -17.469  1.00 78.88           N  
ATOM   2091 HH11 ARG A 135      32.013  -2.748 -18.017  1.00 78.88           H  
ATOM   2092 HH12 ARG A 135      30.622  -3.656 -17.399  1.00 78.88           H  
ATOM   2093  NH2 ARG A 135      31.393  -0.636 -17.018  1.00 78.88           N  
ATOM   2094 HH21 ARG A 135      31.145   0.187 -16.486  1.00 78.88           H  
ATOM   2095 HH22 ARG A 135      32.183  -0.505 -17.633  1.00 78.88           H  
ATOM   2096  CZ  ARG A 135      30.710  -1.729 -16.899  1.00 78.88           C  
ATOM   2097  N   GLY A 136      23.451  -4.386 -17.340  1.00 77.06           N  
ATOM   2098  H   GLY A 136      23.250  -5.086 -16.640  1.00 77.06           H  
ATOM   2099  CA  GLY A 136      22.799  -4.491 -18.646  1.00 77.06           C  
ATOM   2100  HA2 GLY A 136      23.563  -4.597 -19.416  1.00 77.06           H  
ATOM   2101  HA3 GLY A 136      22.254  -3.568 -18.840  1.00 77.06           H  
ATOM   2102  C   GLY A 136      21.820  -5.658 -18.771  1.00 77.06           C  
ATOM   2103  O   GLY A 136      21.650  -6.449 -17.847  1.00 77.06           O  
ATOM   2104  N   GLY A 137      21.189  -5.775 -19.943  1.00 79.56           N  
ATOM   2105  H   GLY A 137      21.403  -5.111 -20.673  1.00 79.56           H  
ATOM   2106  CA  GLY A 137      20.194  -6.818 -20.232  1.00 79.56           C  
ATOM   2107  HA2 GLY A 137      20.100  -6.922 -21.313  1.00 79.56           H  
ATOM   2108  HA3 GLY A 137      20.533  -7.772 -19.826  1.00 79.56           H  
ATOM   2109  C   GLY A 137      18.795  -6.533 -19.675  1.00 79.56           C  
ATOM   2110  O   GLY A 137      18.052  -7.471 -19.398  1.00 79.56           O  
ATOM   2111  N   TRP A 138      18.461  -5.257 -19.483  1.00 84.65           N  
ATOM   2112  H   TRP A 138      19.133  -4.544 -19.727  1.00 84.65           H  
ATOM   2113  CA  TRP A 138      17.133  -4.797 -19.078  1.00 84.65           C  
ATOM   2114  HA  TRP A 138      16.676  -5.540 -18.424  1.00 84.65           H  
ATOM   2115  C   TRP A 138      16.211  -4.612 -20.287  1.00 84.65           C  
ATOM   2116  CB  TRP A 138      17.276  -3.494 -18.285  1.00 84.65           C  
ATOM   2117  HB2 TRP A 138      16.282  -3.153 -17.994  1.00 84.65           H  
ATOM   2118  HB3 TRP A 138      17.711  -2.727 -18.926  1.00 84.65           H  
ATOM   2119  O   TRP A 138      16.678  -4.314 -21.388  1.00 84.65           O  
ATOM   2120  CG  TRP A 138      18.108  -3.620 -17.047  1.00 84.65           C  
ATOM   2121  CD1 TRP A 138      19.383  -3.200 -16.887  1.00 84.65           C  
ATOM   2122  HD1 TRP A 138      19.968  -2.678 -17.630  1.00 84.65           H  
ATOM   2123  CD2 TRP A 138      17.715  -4.195 -15.766  1.00 84.65           C  
ATOM   2124  CE2 TRP A 138      18.827  -4.134 -14.880  1.00 84.65           C  
ATOM   2125  CE3 TRP A 138      16.516  -4.730 -15.255  1.00 84.65           C  
ATOM   2126  HE3 TRP A 138      15.647  -4.769 -15.895  1.00 84.65           H  
ATOM   2127  NE1 TRP A 138      19.807  -3.496 -15.607  1.00 84.65           N  
ATOM   2128  HE1 TRP A 138      20.691  -3.186 -15.230  1.00 84.65           H  
ATOM   2129  CH2 TRP A 138      17.548  -5.142 -13.086  1.00 84.65           C  
ATOM   2130  HH2 TRP A 138      17.477  -5.490 -12.066  1.00 84.65           H  
ATOM   2131  CZ2 TRP A 138      18.753  -4.605 -13.562  1.00 84.65           C  
ATOM   2132  HZ2 TRP A 138      19.590  -4.494 -12.889  1.00 84.65           H  
ATOM   2133  CZ3 TRP A 138      16.428  -5.196 -13.931  1.00 84.65           C  
ATOM   2134  HZ3 TRP A 138      15.495  -5.590 -13.556  1.00 84.65           H  
ATOM   2135  N   ASP A 139      14.904  -4.756 -20.074  1.00 83.15           N  
ATOM   2136  H   ASP A 139      14.580  -4.956 -19.138  1.00 83.15           H  
ATOM   2137  CA  ASP A 139      13.886  -4.363 -21.048  1.00 83.15           C  
ATOM   2138  HA  ASP A 139      14.270  -4.529 -22.055  1.00 83.15           H  
ATOM   2139  C   ASP A 139      13.592  -2.864 -20.884  1.00 83.15           C  
ATOM   2140  CB  ASP A 139      12.633  -5.245 -20.888  1.00 83.15           C  
ATOM   2141  HB2 ASP A 139      12.180  -5.067 -19.913  1.00 83.15           H  
ATOM   2142  HB3 ASP A 139      12.944  -6.289 -20.928  1.00 83.15           H  
ATOM   2143  O   ASP A 139      13.083  -2.433 -19.852  1.00 83.15           O  
ATOM   2144  CG  ASP A 139      11.581  -5.022 -21.985  1.00 83.15           C  
ATOM   2145  OD1 ASP A 139      11.582  -3.940 -22.617  1.00 83.15           O  
ATOM   2146  OD2 ASP A 139      10.771  -5.943 -22.232  1.00 83.15           O  
ATOM   2147  N   TRP A 140      13.939  -2.070 -21.899  1.00 79.21           N  
ATOM   2148  H   TRP A 140      14.368  -2.504 -22.704  1.00 79.21           H  
ATOM   2149  CA  TRP A 140      13.767  -0.612 -21.918  1.00 79.21           C  
ATOM   2150  HA  TRP A 140      13.641  -0.259 -20.895  1.00 79.21           H  
ATOM   2151  C   TRP A 140      12.517  -0.152 -22.681  1.00 79.21           C  
ATOM   2152  CB  TRP A 140      15.038   0.037 -22.478  1.00 79.21           C  
ATOM   2153  HB2 TRP A 140      14.877   1.111 -22.575  1.00 79.21           H  
ATOM   2154  HB3 TRP A 140      15.233  -0.355 -23.476  1.00 79.21           H  
ATOM   2155  O   TRP A 140      12.358   1.039 -22.943  1.00 79.21           O  
ATOM   2156  CG  TRP A 140      16.254  -0.145 -21.630  1.00 79.21           C  
ATOM   2157  CD1 TRP A 140      17.219  -1.073 -21.811  1.00 79.21           C  
ATOM   2158  HD1 TRP A 140      17.222  -1.816 -22.595  1.00 79.21           H  
ATOM   2159  CD2 TRP A 140      16.643   0.618 -20.448  1.00 79.21           C  
ATOM   2160  CE2 TRP A 140      17.886   0.104 -19.974  1.00 79.21           C  
ATOM   2161  CE3 TRP A 140      16.073   1.695 -19.735  1.00 79.21           C  
ATOM   2162  HE3 TRP A 140      15.136   2.117 -20.067  1.00 79.21           H  
ATOM   2163  NE1 TRP A 140      18.197  -0.913 -20.850  1.00 79.21           N  
ATOM   2164  HE1 TRP A 140      19.041  -1.466 -20.820  1.00 79.21           H  
ATOM   2165  CH2 TRP A 140      17.956   1.714 -18.177  1.00 79.21           C  
ATOM   2166  HH2 TRP A 140      18.456   2.152 -17.325  1.00 79.21           H  
ATOM   2167  CZ2 TRP A 140      18.541   0.633 -18.854  1.00 79.21           C  
ATOM   2168  HZ2 TRP A 140      19.491   0.236 -18.526  1.00 79.21           H  
ATOM   2169  CZ3 TRP A 140      16.725   2.238 -18.613  1.00 79.21           C  
ATOM   2170  HZ3 TRP A 140      16.290   3.075 -18.087  1.00 79.21           H  
ATOM   2171  N   SER A 141      11.619  -1.070 -23.052  1.00 72.59           N  
ATOM   2172  H   SER A 141      11.780  -2.032 -22.790  1.00 72.59           H  
ATOM   2173  CA  SER A 141      10.454  -0.786 -23.906  1.00 72.59           C  
ATOM   2174  HA  SER A 141      10.814  -0.486 -24.890  1.00 72.59           H  
ATOM   2175  C   SER A 141       9.547   0.345 -23.406  1.00 72.59           C  
ATOM   2176  CB  SER A 141       9.606  -2.049 -24.077  1.00 72.59           C  
ATOM   2177  HB2 SER A 141      10.160  -2.774 -24.674  1.00 72.59           H  
ATOM   2178  HB3 SER A 141       8.685  -1.798 -24.605  1.00 72.59           H  
ATOM   2179  O   SER A 141       8.936   1.028 -24.222  1.00 72.59           O  
ATOM   2180  OG  SER A 141       9.294  -2.629 -22.825  1.00 72.59           O  
ATOM   2181  HG  SER A 141      10.032  -3.213 -22.631  1.00 72.59           H  
ATOM   2182  N   GLN A 142       9.466   0.573 -22.092  1.00 69.75           N  
ATOM   2183  H   GLN A 142       9.995  -0.038 -21.486  1.00 69.75           H  
ATOM   2184  CA  GLN A 142       8.655   1.643 -21.492  1.00 69.75           C  
ATOM   2185  HA  GLN A 142       8.082   2.124 -22.286  1.00 69.75           H  
ATOM   2186  C   GLN A 142       9.497   2.784 -20.894  1.00 69.75           C  
ATOM   2187  CB  GLN A 142       7.620   1.059 -20.512  1.00 69.75           C  
ATOM   2188  HB2 GLN A 142       7.015   1.881 -20.130  1.00 69.75           H  
ATOM   2189  HB3 GLN A 142       8.127   0.578 -19.675  1.00 69.75           H  
ATOM   2190  O   GLN A 142       9.063   3.450 -19.959  1.00 69.75           O  
ATOM   2191  CG  GLN A 142       6.694   0.047 -21.210  1.00 69.75           C  
ATOM   2192  HG2 GLN A 142       6.436   0.423 -22.200  1.00 69.75           H  
ATOM   2193  HG3 GLN A 142       7.226  -0.895 -21.341  1.00 69.75           H  
ATOM   2194  CD  GLN A 142       5.382  -0.223 -20.478  1.00 69.75           C  
ATOM   2195  NE2 GLN A 142       4.600  -1.181 -20.917  1.00 69.75           N  
ATOM   2196 HE21 GLN A 142       4.844  -1.667 -21.768  1.00 69.75           H  
ATOM   2197 HE22 GLN A 142       3.667  -1.209 -20.532  1.00 69.75           H  
ATOM   2198  OE1 GLN A 142       5.010   0.386 -19.492  1.00 69.75           O  
ATOM   2199  N   GLY A 143      10.727   2.990 -21.382  1.00 71.03           N  
ATOM   2200  H   GLY A 143      11.057   2.391 -22.125  1.00 71.03           H  
ATOM   2201  CA  GLY A 143      11.612   4.084 -20.949  1.00 71.03           C  
ATOM   2202  HA2 GLY A 143      11.050   5.017 -20.955  1.00 71.03           H  
ATOM   2203  HA3 GLY A 143      12.430   4.175 -21.664  1.00 71.03           H  
ATOM   2204  C   GLY A 143      12.229   3.920 -19.554  1.00 71.03           C  
ATOM   2205  O   GLY A 143      13.045   4.740 -19.147  1.00 71.03           O  
ATOM   2206  N   LYS A 144      11.878   2.854 -18.832  1.00 74.56           N  
ATOM   2207  H   LYS A 144      11.206   2.224 -19.247  1.00 74.56           H  
ATOM   2208  CA  LYS A 144      12.465   2.460 -17.547  1.00 74.56           C  
ATOM   2209  HA  LYS A 144      13.300   3.119 -17.310  1.00 74.56           H  
ATOM   2210  C   LYS A 144      13.019   1.050 -17.659  1.00 74.56           C  
ATOM   2211  CB  LYS A 144      11.424   2.564 -16.420  1.00 74.56           C  
ATOM   2212  HB2 LYS A 144      10.577   1.916 -16.644  1.00 74.56           H  
ATOM   2213  HB3 LYS A 144      11.879   2.227 -15.489  1.00 74.56           H  
ATOM   2214  O   LYS A 144      12.510   0.255 -18.449  1.00 74.56           O  
ATOM   2215  CG  LYS A 144      10.927   4.006 -16.232  1.00 74.56           C  
ATOM   2216  HG2 LYS A 144      11.782   4.666 -16.084  1.00 74.56           H  
ATOM   2217  HG3 LYS A 144      10.387   4.323 -17.125  1.00 74.56           H  
ATOM   2218  CD  LYS A 144       9.995   4.118 -15.024  1.00 74.56           C  
ATOM   2219  HD2 LYS A 144      10.547   3.876 -14.116  1.00 74.56           H  
ATOM   2220  HD3 LYS A 144       9.174   3.409 -15.133  1.00 74.56           H  
ATOM   2221  CE  LYS A 144       9.428   5.539 -14.926  1.00 74.56           C  
ATOM   2222  HE2 LYS A 144      10.251   6.253 -14.923  1.00 74.56           H  
ATOM   2223  HE3 LYS A 144       8.815   5.724 -15.808  1.00 74.56           H  
ATOM   2224  NZ  LYS A 144       8.610   5.698 -13.703  1.00 74.56           N  
ATOM   2225  HZ1 LYS A 144       8.016   4.889 -13.590  1.00 74.56           H  
ATOM   2226  HZ2 LYS A 144       9.178   5.611 -12.872  1.00 74.56           H  
ATOM   2227  HZ3 LYS A 144       8.045   6.534 -13.683  1.00 74.56           H  
ATOM   2228  N   ASN A 145      14.026   0.732 -16.854  1.00 77.83           N  
ATOM   2229  H   ASN A 145      14.367   1.415 -16.192  1.00 77.83           H  
ATOM   2230  CA  ASN A 145      14.569  -0.615 -16.771  1.00 77.83           C  
ATOM   2231  HA  ASN A 145      14.805  -0.952 -17.780  1.00 77.83           H  
ATOM   2232  C   ASN A 145      13.523  -1.560 -16.176  1.00 77.83           C  
ATOM   2233  CB  ASN A 145      15.871  -0.614 -15.954  1.00 77.83           C  
ATOM   2234  HB2 ASN A 145      16.289  -1.621 -15.948  1.00 77.83           H  
ATOM   2235  HB3 ASN A 145      16.597   0.049 -16.423  1.00 77.83           H  
ATOM   2236  O   ASN A 145      13.179  -1.497 -14.996  1.00 77.83           O  
ATOM   2237  CG  ASN A 145      15.665  -0.151 -14.524  1.00 77.83           C  
ATOM   2238  ND2 ASN A 145      15.930  -0.983 -13.545  1.00 77.83           N  
ATOM   2239 HD21 ASN A 145      15.842  -0.636 -12.600  1.00 77.83           H  
ATOM   2240 HD22 ASN A 145      16.211  -1.934 -13.736  1.00 77.83           H  
ATOM   2241  OD1 ASN A 145      15.273   0.978 -14.283  1.00 77.83           O  
ATOM   2242  N   ARG A 146      13.022  -2.466 -17.003  1.00 82.66           N  
ATOM   2243  H   ARG A 146      13.244  -2.402 -17.986  1.00 82.66           H  
ATOM   2244  CA  ARG A 146      12.142  -3.541 -16.568  1.00 82.66           C  
ATOM   2245  HA  ARG A 146      11.873  -3.393 -15.522  1.00 82.66           H  
ATOM   2246  C   ARG A 146      12.861  -4.863 -16.635  1.00 82.66           C  
ATOM   2247  CB  ARG A 146      10.856  -3.531 -17.390  1.00 82.66           C  
ATOM   2248  HB2 ARG A 146      11.083  -3.574 -18.455  1.00 82.66           H  
ATOM   2249  HB3 ARG A 146      10.250  -4.397 -17.122  1.00 82.66           H  
ATOM   2250  O   ARG A 146      13.819  -5.041 -17.392  1.00 82.66           O  
ATOM   2251  CG  ARG A 146      10.084  -2.253 -17.069  1.00 82.66           C  
ATOM   2252  HG2 ARG A 146      10.632  -1.379 -17.419  1.00 82.66           H  
ATOM   2253  HG3 ARG A 146       9.946  -2.179 -15.990  1.00 82.66           H  
ATOM   2254  CD  ARG A 146       8.723  -2.289 -17.740  1.00 82.66           C  
ATOM   2255  HD2 ARG A 146       8.226  -3.220 -17.471  1.00 82.66           H  
ATOM   2256  HD3 ARG A 146       8.854  -2.242 -18.821  1.00 82.66           H  
ATOM   2257  NE  ARG A 146       7.928  -1.149 -17.276  1.00 82.66           N  
ATOM   2258  HE  ARG A 146       8.414  -0.421 -16.771  1.00 82.66           H  
ATOM   2259  NH1 ARG A 146       5.928  -1.886 -18.078  1.00 82.66           N  
ATOM   2260 HH11 ARG A 146       6.364  -2.743 -18.389  1.00 82.66           H  
ATOM   2261 HH12 ARG A 146       4.969  -1.655 -18.297  1.00 82.66           H  
ATOM   2262  NH2 ARG A 146       6.057   0.095 -17.043  1.00 82.66           N  
ATOM   2263 HH21 ARG A 146       6.543   0.784 -16.487  1.00 82.66           H  
ATOM   2264 HH22 ARG A 146       5.174   0.351 -17.462  1.00 82.66           H  
ATOM   2265  CZ  ARG A 146       6.641  -0.986 -17.462  1.00 82.66           C  
ATOM   2266  N   CYS A 147      12.379  -5.792 -15.824  1.00 86.74           N  
ATOM   2267  H   CYS A 147      11.606  -5.566 -15.215  1.00 86.74           H  
ATOM   2268  CA  CYS A 147      12.832  -7.165 -15.884  1.00 86.74           C  
ATOM   2269  HA  CYS A 147      13.872  -7.177 -15.560  1.00 86.74           H  
ATOM   2270  C   CYS A 147      12.717  -7.687 -17.321  1.00 86.74           C  
ATOM   2271  CB  CYS A 147      12.004  -7.998 -14.912  1.00 86.74           C  
ATOM   2272  HB2 CYS A 147      10.944  -7.868 -15.129  1.00 86.74           H  
ATOM   2273  HB3 CYS A 147      12.246  -9.054 -15.027  1.00 86.74           H  
ATOM   2274  O   CYS A 147      11.691  -7.457 -17.967  1.00 86.74           O  
ATOM   2275  SG  CYS A 147      12.335  -7.501 -13.213  1.00 86.74           S  
ATOM   2276  N   PRO A 148      13.761  -8.355 -17.838  1.00 83.40           N  
ATOM   2277  CA  PRO A 148      13.691  -8.955 -19.158  1.00 83.40           C  
ATOM   2278  HA  PRO A 148      13.536  -8.169 -19.897  1.00 83.40           H  
ATOM   2279  C   PRO A 148      12.515  -9.933 -19.237  1.00 83.40           C  
ATOM   2280  CB  PRO A 148      15.055  -9.605 -19.404  1.00 83.40           C  
ATOM   2281  HB2 PRO A 148      15.658  -8.938 -20.021  1.00 83.40           H  
ATOM   2282  HB3 PRO A 148      14.965 -10.579 -19.884  1.00 83.40           H  
ATOM   2283  O   PRO A 148      12.132 -10.550 -18.241  1.00 83.40           O  
ATOM   2284  CG  PRO A 148      15.696  -9.721 -18.021  1.00 83.40           C  
ATOM   2285  HG2 PRO A 148      15.453 -10.693 -17.594  1.00 83.40           H  
ATOM   2286  HG3 PRO A 148      16.777  -9.591 -18.066  1.00 83.40           H  
ATOM   2287  CD  PRO A 148      15.035  -8.626 -17.194  1.00 83.40           C  
ATOM   2288  HD2 PRO A 148      14.903  -8.975 -16.169  1.00 83.40           H  
ATOM   2289  HD3 PRO A 148      15.648  -7.725 -17.214  1.00 83.40           H  
ATOM   2290  N   LYS A 149      11.928 -10.063 -20.429  1.00 75.43           N  
ATOM   2291  H   LYS A 149      12.269  -9.492 -21.189  1.00 75.43           H  
ATOM   2292  CA  LYS A 149      10.764 -10.930 -20.667  1.00 75.43           C  
ATOM   2293  HA  LYS A 149       9.924 -10.529 -20.099  1.00 75.43           H  
ATOM   2294  C   LYS A 149      11.039 -12.348 -20.151  1.00 75.43           C  
ATOM   2295  CB  LYS A 149      10.397 -10.933 -22.162  1.00 75.43           C  
ATOM   2296  HB2 LYS A 149      11.266 -11.241 -22.744  1.00 75.43           H  
ATOM   2297  HB3 LYS A 149       9.598 -11.655 -22.332  1.00 75.43           H  
ATOM   2298  O   LYS A 149      12.084 -12.919 -20.450  1.00 75.43           O  
ATOM   2299  CG  LYS A 149       9.922  -9.547 -22.628  1.00 75.43           C  
ATOM   2300  HG2 LYS A 149       9.020  -9.275 -22.079  1.00 75.43           H  
ATOM   2301  HG3 LYS A 149      10.695  -8.812 -22.402  1.00 75.43           H  
ATOM   2302  CD  LYS A 149       9.632  -9.485 -24.135  1.00 75.43           C  
ATOM   2303  HD2 LYS A 149      10.515  -9.815 -24.682  1.00 75.43           H  
ATOM   2304  HD3 LYS A 149       8.784 -10.127 -24.373  1.00 75.43           H  
ATOM   2305  CE  LYS A 149       9.324  -8.022 -24.492  1.00 75.43           C  
ATOM   2306  HE2 LYS A 149      10.128  -7.398 -24.104  1.00 75.43           H  
ATOM   2307  HE3 LYS A 149       8.419  -7.718 -23.966  1.00 75.43           H  
ATOM   2308  NZ  LYS A 149       9.159  -7.777 -25.951  1.00 75.43           N  
ATOM   2309  HZ1 LYS A 149       9.093  -6.784 -26.123  1.00 75.43           H  
ATOM   2310  HZ2 LYS A 149       8.280  -8.156 -26.276  1.00 75.43           H  
ATOM   2311  HZ3 LYS A 149       9.916  -8.140 -26.513  1.00 75.43           H  
ATOM   2312  N   GLY A 150      10.111 -12.877 -19.356  1.00 71.63           N  
ATOM   2313  H   GLY A 150       9.299 -12.319 -19.134  1.00 71.63           H  
ATOM   2314  CA  GLY A 150      10.217 -14.196 -18.720  1.00 71.63           C  
ATOM   2315  HA2 GLY A 150       9.215 -14.580 -18.528  1.00 71.63           H  
ATOM   2316  HA3 GLY A 150      10.710 -14.885 -19.405  1.00 71.63           H  
ATOM   2317  C   GLY A 150      10.992 -14.227 -17.396  1.00 71.63           C  
ATOM   2318  O   GLY A 150      10.879 -15.202 -16.662  1.00 71.63           O  
ATOM   2319  N   ALA A 151      11.735 -13.178 -17.027  1.00 79.63           N  
ATOM   2320  H   ALA A 151      11.786 -12.359 -17.616  1.00 79.63           H  
ATOM   2321  CA  ALA A 151      12.423 -13.150 -15.739  1.00 79.63           C  
ATOM   2322  HA  ALA A 151      12.901 -14.119 -15.595  1.00 79.63           H  
ATOM   2323  C   ALA A 151      11.428 -12.939 -14.587  1.00 79.63           C  
ATOM   2324  CB  ALA A 151      13.533 -12.097 -15.759  1.00 79.63           C  
ATOM   2325  HB1 ALA A 151      14.102 -12.154 -14.831  1.00 79.63           H  
ATOM   2326  HB2 ALA A 151      14.201 -12.299 -16.596  1.00 79.63           H  
ATOM   2327  HB3 ALA A 151      13.103 -11.101 -15.860  1.00 79.63           H  
ATOM   2328  O   ALA A 151      10.673 -11.966 -14.565  1.00 79.63           O  
ATOM   2329  N   GLN A 152      11.451 -13.845 -13.610  1.00 81.00           N  
ATOM   2330  H   GLN A 152      12.082 -14.629 -13.692  1.00 81.00           H  
ATOM   2331  CA  GLN A 152      10.571 -13.797 -12.444  1.00 81.00           C  
ATOM   2332  HA  GLN A 152       9.646 -13.295 -12.726  1.00 81.00           H  
ATOM   2333  C   GLN A 152      11.213 -12.998 -11.306  1.00 81.00           C  
ATOM   2334  CB  GLN A 152      10.206 -15.220 -11.994  1.00 81.00           C  
ATOM   2335  HB2 GLN A 152       9.573 -15.149 -11.109  1.00 81.00           H  
ATOM   2336  HB3 GLN A 152      11.115 -15.757 -11.723  1.00 81.00           H  
ATOM   2337  O   GLN A 152      12.397 -13.145 -11.013  1.00 81.00           O  
ATOM   2338  CG  GLN A 152       9.452 -16.010 -13.080  1.00 81.00           C  
ATOM   2339  HG2 GLN A 152       8.560 -15.459 -13.378  1.00 81.00           H  
ATOM   2340  HG3 GLN A 152      10.087 -16.125 -13.959  1.00 81.00           H  
ATOM   2341  CD  GLN A 152       9.025 -17.403 -12.623  1.00 81.00           C  
ATOM   2342  NE2 GLN A 152       8.564 -18.248 -13.514  1.00 81.00           N  
ATOM   2343 HE21 GLN A 152       8.472 -19.202 -13.196  1.00 81.00           H  
ATOM   2344 HE22 GLN A 152       8.816 -18.138 -14.485  1.00 81.00           H  
ATOM   2345  OE1 GLN A 152       9.098 -17.777 -11.461  1.00 81.00           O  
ATOM   2346  N   CYS A 153      10.424 -12.172 -10.621  1.00 87.25           N  
ATOM   2347  H   CYS A 153       9.461 -12.067 -10.905  1.00 87.25           H  
ATOM   2348  CA  CYS A 153      10.884 -11.474  -9.425  1.00 87.25           C  
ATOM   2349  HA  CYS A 153      11.886 -11.085  -9.605  1.00 87.25           H  
ATOM   2350  C   CYS A 153      10.951 -12.438  -8.236  1.00 87.25           C  
ATOM   2351  CB  CYS A 153       9.964 -10.286  -9.137  1.00 87.25           C  
ATOM   2352  HB2 CYS A 153       8.928 -10.623  -9.172  1.00 87.25           H  
ATOM   2353  HB3 CYS A 153      10.167  -9.924  -8.129  1.00 87.25           H  
ATOM   2354  O   CYS A 153       9.927 -12.760  -7.630  1.00 87.25           O  
ATOM   2355  SG  CYS A 153      10.169  -8.893 -10.272  1.00 87.25           S  
ATOM   2356  N   LEU A 154      12.161 -12.852  -7.869  1.00 90.26           N  
ATOM   2357  H   LEU A 154      12.954 -12.476  -8.369  1.00 90.26           H  
ATOM   2358  CA  LEU A 154      12.433 -13.769  -6.762  1.00 90.26           C  
ATOM   2359  HA  LEU A 154      11.485 -14.063  -6.312  1.00 90.26           H  
ATOM   2360  C   LEU A 154      13.248 -13.069  -5.665  1.00 90.26           C  
ATOM   2361  CB  LEU A 154      13.125 -15.038  -7.301  1.00 90.26           C  
ATOM   2362  HB2 LEU A 154      13.419 -15.680  -6.471  1.00 90.26           H  
ATOM   2363  HB3 LEU A 154      14.043 -14.746  -7.812  1.00 90.26           H  
ATOM   2364  O   LEU A 154      13.826 -12.005  -5.910  1.00 90.26           O  
ATOM   2365  CG  LEU A 154      12.252 -15.865  -8.264  1.00 90.26           C  
ATOM   2366  HG  LEU A 154      11.870 -15.230  -9.064  1.00 90.26           H  
ATOM   2367  CD1 LEU A 154      13.083 -16.975  -8.900  1.00 90.26           C  
ATOM   2368 HD11 LEU A 154      13.477 -17.644  -8.134  1.00 90.26           H  
ATOM   2369 HD12 LEU A 154      12.464 -17.542  -9.594  1.00 90.26           H  
ATOM   2370 HD13 LEU A 154      13.905 -16.534  -9.464  1.00 90.26           H  
ATOM   2371  CD2 LEU A 154      11.072 -16.517  -7.540  1.00 90.26           C  
ATOM   2372 HD21 LEU A 154      10.516 -17.136  -8.245  1.00 90.26           H  
ATOM   2373 HD22 LEU A 154      10.391 -15.752  -7.167  1.00 90.26           H  
ATOM   2374 HD23 LEU A 154      11.425 -17.137  -6.716  1.00 90.26           H  
ATOM   2375  N   PRO A 155      13.290 -13.627  -4.442  1.00 91.21           N  
ATOM   2376  CA  PRO A 155      14.108 -13.078  -3.372  1.00 91.21           C  
ATOM   2377  HA  PRO A 155      13.727 -12.087  -3.127  1.00 91.21           H  
ATOM   2378  C   PRO A 155      15.582 -12.993  -3.772  1.00 91.21           C  
ATOM   2379  CB  PRO A 155      13.916 -14.003  -2.168  1.00 91.21           C  
ATOM   2380  HB2 PRO A 155      13.918 -13.448  -1.230  1.00 91.21           H  
ATOM   2381  HB3 PRO A 155      14.689 -14.772  -2.157  1.00 91.21           H  
ATOM   2382  O   PRO A 155      16.076 -13.822  -4.542  1.00 91.21           O  
ATOM   2383  CG  PRO A 155      12.564 -14.659  -2.438  1.00 91.21           C  
ATOM   2384  HG2 PRO A 155      11.765 -13.998  -2.102  1.00 91.21           H  
ATOM   2385  HG3 PRO A 155      12.483 -15.633  -1.957  1.00 91.21           H  
ATOM   2386  CD  PRO A 155      12.536 -14.775  -3.959  1.00 91.21           C  
ATOM   2387  HD2 PRO A 155      11.505 -14.771  -4.312  1.00 91.21           H  
ATOM   2388  HD3 PRO A 155      13.038 -15.694  -4.260  1.00 91.21           H  
ATOM   2389  N   PHE A 156      16.309 -12.039  -3.196  1.00 94.41           N  
ATOM   2390  H   PHE A 156      15.842 -11.373  -2.596  1.00 94.41           H  
ATOM   2391  CA  PHE A 156      17.743 -11.872  -3.447  1.00 94.41           C  
ATOM   2392  HA  PHE A 156      17.895 -11.600  -4.492  1.00 94.41           H  
ATOM   2393  C   PHE A 156      18.534 -13.159  -3.210  1.00 94.41           C  
ATOM   2394  CB  PHE A 156      18.297 -10.752  -2.564  1.00 94.41           C  
ATOM   2395  HB2 PHE A 156      17.716 -10.698  -1.643  1.00 94.41           H  
ATOM   2396  HB3 PHE A 156      19.316 -11.008  -2.276  1.00 94.41           H  
ATOM   2397  O   PHE A 156      19.427 -13.456  -3.992  1.00 94.41           O  
ATOM   2398  CG  PHE A 156      18.331  -9.390  -3.228  1.00 94.41           C  
ATOM   2399  CD1 PHE A 156      19.525  -8.650  -3.219  1.00 94.41           C  
ATOM   2400  HD1 PHE A 156      20.405  -9.046  -2.734  1.00 94.41           H  
ATOM   2401  CD2 PHE A 156      17.190  -8.853  -3.854  1.00 94.41           C  
ATOM   2402  HD2 PHE A 156      16.274  -9.424  -3.897  1.00 94.41           H  
ATOM   2403  CE1 PHE A 156      19.576  -7.379  -3.814  1.00 94.41           C  
ATOM   2404  HE1 PHE A 156      20.496  -6.813  -3.793  1.00 94.41           H  
ATOM   2405  CE2 PHE A 156      17.235  -7.569  -4.425  1.00 94.41           C  
ATOM   2406  HE2 PHE A 156      16.357  -7.135  -4.879  1.00 94.41           H  
ATOM   2407  CZ  PHE A 156      18.429  -6.833  -4.408  1.00 94.41           C  
ATOM   2408  HZ  PHE A 156      18.463  -5.845  -4.843  1.00 94.41           H  
ATOM   2409  N   SER A 157      18.160 -13.974  -2.220  1.00 91.46           N  
ATOM   2410  H   SER A 157      17.396 -13.692  -1.622  1.00 91.46           H  
ATOM   2411  CA  SER A 157      18.819 -15.257  -1.938  1.00 91.46           C  
ATOM   2412  HA  SER A 157      19.867 -15.061  -1.709  1.00 91.46           H  
ATOM   2413  C   SER A 157      18.790 -16.255  -3.105  1.00 91.46           C  
ATOM   2414  CB  SER A 157      18.175 -15.894  -0.704  1.00 91.46           C  
ATOM   2415  HB2 SER A 157      18.273 -15.210   0.138  1.00 91.46           H  
ATOM   2416  HB3 SER A 157      18.696 -16.820  -0.459  1.00 91.46           H  
ATOM   2417  O   SER A 157      19.589 -17.184  -3.127  1.00 91.46           O  
ATOM   2418  OG  SER A 157      16.799 -16.163  -0.928  1.00 91.46           O  
ATOM   2419  HG  SER A 157      16.734 -16.949  -1.476  1.00 91.46           H  
ATOM   2420  N   HIS A 158      17.872 -16.101  -4.066  1.00 90.36           N  
ATOM   2421  H   HIS A 158      17.256 -15.302  -4.022  1.00 90.36           H  
ATOM   2422  CA  HIS A 158      17.830 -16.938  -5.267  1.00 90.36           C  
ATOM   2423  HA  HIS A 158      18.046 -17.970  -4.992  1.00 90.36           H  
ATOM   2424  C   HIS A 158      18.886 -16.515  -6.299  1.00 90.36           C  
ATOM   2425  CB  HIS A 158      16.421 -16.881  -5.873  1.00 90.36           C  
ATOM   2426  HB2 HIS A 158      15.691 -17.159  -5.113  1.00 90.36           H  
ATOM   2427  HB3 HIS A 158      16.202 -15.864  -6.198  1.00 90.36           H  
ATOM   2428  O   HIS A 158      19.581 -17.358  -6.859  1.00 90.36           O  
ATOM   2429  CG  HIS A 158      16.268 -17.807  -7.050  1.00 90.36           C  
ATOM   2430  CD2 HIS A 158      16.339 -17.474  -8.377  1.00 90.36           C  
ATOM   2431  HD2 HIS A 158      16.495 -16.483  -8.777  1.00 90.36           H  
ATOM   2432  ND1 HIS A 158      16.094 -19.169  -6.981  1.00 90.36           N  
ATOM   2433  HD1 HIS A 158      16.076 -19.725  -6.138  1.00 90.36           H  
ATOM   2434  CE1 HIS A 158      16.052 -19.645  -8.235  1.00 90.36           C  
ATOM   2435  HE1 HIS A 158      15.953 -20.688  -8.498  1.00 90.36           H  
ATOM   2436  NE2 HIS A 158      16.182 -18.650  -9.123  1.00 90.36           N  
ATOM   2437  N   TYR A 159      19.014 -15.209  -6.543  1.00 91.84           N  
ATOM   2438  H   TYR A 159      18.444 -14.566  -6.011  1.00 91.84           H  
ATOM   2439  CA  TYR A 159      19.965 -14.652  -7.513  1.00 91.84           C  
ATOM   2440  HA  TYR A 159      20.057 -15.342  -8.353  1.00 91.84           H  
ATOM   2441  C   TYR A 159      21.377 -14.473  -6.943  1.00 91.84           C  
ATOM   2442  CB  TYR A 159      19.411 -13.324  -8.041  1.00 91.84           C  
ATOM   2443  HB2 TYR A 159      20.207 -12.791  -8.562  1.00 91.84           H  
ATOM   2444  HB3 TYR A 159      19.100 -12.697  -7.205  1.00 91.84           H  
ATOM   2445  O   TYR A 159      22.355 -14.501  -7.694  1.00 91.84           O  
ATOM   2446  CG  TYR A 159      18.262 -13.510  -9.010  1.00 91.84           C  
ATOM   2447  CD1 TYR A 159      18.540 -13.899 -10.335  1.00 91.84           C  
ATOM   2448  HD1 TYR A 159      19.563 -14.071 -10.637  1.00 91.84           H  
ATOM   2449  CD2 TYR A 159      16.928 -13.318  -8.597  1.00 91.84           C  
ATOM   2450  HD2 TYR A 159      16.703 -13.019  -7.584  1.00 91.84           H  
ATOM   2451  CE1 TYR A 159      17.493 -14.085 -11.256  1.00 91.84           C  
ATOM   2452  HE1 TYR A 159      17.701 -14.392 -12.270  1.00 91.84           H  
ATOM   2453  CE2 TYR A 159      15.882 -13.500  -9.521  1.00 91.84           C  
ATOM   2454  HE2 TYR A 159      14.853 -13.328  -9.242  1.00 91.84           H  
ATOM   2455  OH  TYR A 159      15.146 -14.050 -11.728  1.00 91.84           O  
ATOM   2456  HH  TYR A 159      15.457 -14.203 -12.623  1.00 91.84           H  
ATOM   2457  CZ  TYR A 159      16.160 -13.888 -10.845  1.00 91.84           C  
ATOM   2458  N   PHE A 160      21.474 -14.323  -5.624  1.00 95.15           N  
ATOM   2459  H   PHE A 160      20.612 -14.261  -5.101  1.00 95.15           H  
ATOM   2460  CA  PHE A 160      22.694 -14.134  -4.850  1.00 95.15           C  
ATOM   2461  HA  PHE A 160      23.565 -14.314  -5.480  1.00 95.15           H  
ATOM   2462  C   PHE A 160      22.714 -15.139  -3.687  1.00 95.15           C  
ATOM   2463  CB  PHE A 160      22.761 -12.682  -4.356  1.00 95.15           C  
ATOM   2464  HB2 PHE A 160      23.747 -12.511  -3.925  1.00 95.15           H  
ATOM   2465  HB3 PHE A 160      22.030 -12.532  -3.561  1.00 95.15           H  
ATOM   2466  O   PHE A 160      22.331 -14.798  -2.566  1.00 95.15           O  
ATOM   2467  CG  PHE A 160      22.507 -11.642  -5.425  1.00 95.15           C  
ATOM   2468  CD1 PHE A 160      23.468 -11.405  -6.422  1.00 95.15           C  
ATOM   2469  HD1 PHE A 160      24.390 -11.968  -6.432  1.00 95.15           H  
ATOM   2470  CD2 PHE A 160      21.317 -10.891  -5.405  1.00 95.15           C  
ATOM   2471  HD2 PHE A 160      20.578 -11.069  -4.638  1.00 95.15           H  
ATOM   2472  CE1 PHE A 160      23.262 -10.385  -7.364  1.00 95.15           C  
ATOM   2473  HE1 PHE A 160      24.034 -10.149  -8.081  1.00 95.15           H  
ATOM   2474  CE2 PHE A 160      21.111  -9.872  -6.348  1.00 95.15           C  
ATOM   2475  HE2 PHE A 160      20.232  -9.247  -6.286  1.00 95.15           H  
ATOM   2476  CZ  PHE A 160      22.087  -9.613  -7.324  1.00 95.15           C  
ATOM   2477  HZ  PHE A 160      21.958  -8.794  -8.016  1.00 95.15           H  
ATOM   2478  N   PRO A 161      23.121 -16.395  -3.936  1.00 94.53           N  
ATOM   2479  CA  PRO A 161      23.166 -17.425  -2.899  1.00 94.53           C  
ATOM   2480  HA  PRO A 161      22.159 -17.574  -2.509  1.00 94.53           H  
ATOM   2481  C   PRO A 161      24.102 -17.085  -1.736  1.00 94.53           C  
ATOM   2482  CB  PRO A 161      23.626 -18.699  -3.614  1.00 94.53           C  
ATOM   2483  HB2 PRO A 161      24.712 -18.785  -3.572  1.00 94.53           H  
ATOM   2484  HB3 PRO A 161      23.158 -19.587  -3.189  1.00 94.53           H  
ATOM   2485  O   PRO A 161      23.845 -17.503  -0.609  1.00 94.53           O  
ATOM   2486  CG  PRO A 161      23.200 -18.474  -5.062  1.00 94.53           C  
ATOM   2487  HG2 PRO A 161      23.807 -19.050  -5.760  1.00 94.53           H  
ATOM   2488  HG3 PRO A 161      22.143 -18.715  -5.176  1.00 94.53           H  
ATOM   2489  CD  PRO A 161      23.402 -16.975  -5.241  1.00 94.53           C  
ATOM   2490  HD2 PRO A 161      24.434 -16.767  -5.523  1.00 94.53           H  
ATOM   2491  HD3 PRO A 161      22.720 -16.614  -6.011  1.00 94.53           H  
ATOM   2492  N   THR A 162      25.175 -16.331  -2.001  1.00 95.48           N  
ATOM   2493  H   THR A 162      25.361 -16.075  -2.960  1.00 95.48           H  
ATOM   2494  CA  THR A 162      26.164 -15.922  -0.996  1.00 95.48           C  
ATOM   2495  HA  THR A 162      25.824 -16.275  -0.022  1.00 95.48           H  
ATOM   2496  C   THR A 162      26.321 -14.396  -0.913  1.00 95.48           C  
ATOM   2497  CB  THR A 162      27.533 -16.572  -1.260  1.00 95.48           C  
ATOM   2498  HB  THR A 162      28.182 -16.351  -0.413  1.00 95.48           H  
ATOM   2499  O   THR A 162      26.033 -13.692  -1.886  1.00 95.48           O  
ATOM   2500  CG2 THR A 162      27.464 -18.091  -1.413  1.00 95.48           C  
ATOM   2501 HG21 THR A 162      26.950 -18.523  -0.554  1.00 95.48           H  
ATOM   2502 HG22 THR A 162      28.476 -18.493  -1.466  1.00 95.48           H  
ATOM   2503 HG23 THR A 162      26.932 -18.357  -2.327  1.00 95.48           H  
ATOM   2504  OG1 THR A 162      28.133 -16.040  -2.415  1.00 95.48           O  
ATOM   2505  HG1 THR A 162      27.658 -16.372  -3.180  1.00 95.48           H  
ATOM   2506  N   PRO A 163      26.841 -13.863   0.210  1.00 96.17           N  
ATOM   2507  CA  PRO A 163      27.190 -12.445   0.319  1.00 96.17           C  
ATOM   2508  HA  PRO A 163      26.281 -11.853   0.214  1.00 96.17           H  
ATOM   2509  C   PRO A 163      28.199 -11.971  -0.736  1.00 96.17           C  
ATOM   2510  CB  PRO A 163      27.745 -12.279   1.738  1.00 96.17           C  
ATOM   2511  HB2 PRO A 163      27.504 -11.298   2.146  1.00 96.17           H  
ATOM   2512  HB3 PRO A 163      28.823 -12.439   1.750  1.00 96.17           H  
ATOM   2513  O   PRO A 163      28.065 -10.875  -1.283  1.00 96.17           O  
ATOM   2514  CG  PRO A 163      27.061 -13.391   2.527  1.00 96.17           C  
ATOM   2515  HG2 PRO A 163      27.637 -13.680   3.406  1.00 96.17           H  
ATOM   2516  HG3 PRO A 163      26.057 -13.077   2.812  1.00 96.17           H  
ATOM   2517  CD  PRO A 163      26.978 -14.520   1.506  1.00 96.17           C  
ATOM   2518  HD2 PRO A 163      27.896 -15.106   1.530  1.00 96.17           H  
ATOM   2519  HD3 PRO A 163      26.116 -15.147   1.736  1.00 96.17           H  
ATOM   2520  N   ALA A 164      29.175 -12.820  -1.077  1.00 95.58           N  
ATOM   2521  H   ALA A 164      29.228 -13.715  -0.613  1.00 95.58           H  
ATOM   2522  CA  ALA A 164      30.157 -12.524  -2.117  1.00 95.58           C  
ATOM   2523  HA  ALA A 164      30.643 -11.578  -1.875  1.00 95.58           H  
ATOM   2524  C   ALA A 164      29.496 -12.356  -3.492  1.00 95.58           C  
ATOM   2525  CB  ALA A 164      31.215 -13.633  -2.127  1.00 95.58           C  
ATOM   2526  HB1 ALA A 164      31.705 -13.687  -1.155  1.00 95.58           H  
ATOM   2527  HB2 ALA A 164      30.754 -14.593  -2.358  1.00 95.58           H  
ATOM   2528  HB3 ALA A 164      31.964 -13.409  -2.886  1.00 95.58           H  
ATOM   2529  O   ALA A 164      29.819 -11.417  -4.218  1.00 95.58           O  
ATOM   2530  N   ASP A 165      28.506 -13.196  -3.814  1.00 95.46           N  
ATOM   2531  H   ASP A 165      28.280 -13.944  -3.174  1.00 95.46           H  
ATOM   2532  CA  ASP A 165      27.756 -13.083  -5.066  1.00 95.46           C  
ATOM   2533  HA  ASP A 165      28.450 -13.182  -5.901  1.00 95.46           H  
ATOM   2534  C   ASP A 165      27.052 -11.732  -5.202  1.00 95.46           C  
ATOM   2535  CB  ASP A 165      26.687 -14.178  -5.170  1.00 95.46           C  
ATOM   2536  HB2 ASP A 165      26.055 -13.967  -6.032  1.00 95.46           H  
ATOM   2537  HB3 ASP A 165      26.036 -14.157  -4.296  1.00 95.46           H  
ATOM   2538  O   ASP A 165      27.038 -11.168  -6.295  1.00 95.46           O  
ATOM   2539  CG  ASP A 165      27.258 -15.574  -5.357  1.00 95.46           C  
ATOM   2540  OD1 ASP A 165      28.050 -15.754  -6.307  1.00 95.46           O  
ATOM   2541  OD2 ASP A 165      26.783 -16.496  -4.660  1.00 95.46           O  
ATOM   2542  N   LEU A 166      26.467 -11.210  -4.118  1.00 95.75           N  
ATOM   2543  H   LEU A 166      26.543 -11.712  -3.245  1.00 95.75           H  
ATOM   2544  CA  LEU A 166      25.791  -9.912  -4.136  1.00 95.75           C  
ATOM   2545  HA  LEU A 166      25.063  -9.913  -4.947  1.00 95.75           H  
ATOM   2546  C   LEU A 166      26.780  -8.779  -4.420  1.00 95.75           C  
ATOM   2547  CB  LEU A 166      25.048  -9.702  -2.806  1.00 95.75           C  
ATOM   2548  HB2 LEU A 166      24.299 -10.486  -2.700  1.00 95.75           H  
ATOM   2549  HB3 LEU A 166      25.760  -9.797  -1.985  1.00 95.75           H  
ATOM   2550  O   LEU A 166      26.552  -7.983  -5.333  1.00 95.75           O  
ATOM   2551  CG  LEU A 166      24.354  -8.331  -2.687  1.00 95.75           C  
ATOM   2552  HG  LEU A 166      25.074  -7.527  -2.838  1.00 95.75           H  
ATOM   2553  CD1 LEU A 166      23.213  -8.184  -3.692  1.00 95.75           C  
ATOM   2554 HD11 LEU A 166      22.753  -7.203  -3.570  1.00 95.75           H  
ATOM   2555 HD12 LEU A 166      23.591  -8.259  -4.711  1.00 95.75           H  
ATOM   2556 HD13 LEU A 166      22.477  -8.973  -3.537  1.00 95.75           H  
ATOM   2557  CD2 LEU A 166      23.760  -8.182  -1.292  1.00 95.75           C  
ATOM   2558 HD21 LEU A 166      24.556  -8.237  -0.549  1.00 95.75           H  
ATOM   2559 HD22 LEU A 166      23.274  -7.211  -1.196  1.00 95.75           H  
ATOM   2560 HD23 LEU A 166      23.032  -8.972  -1.111  1.00 95.75           H  
ATOM   2561  N   CYS A 167      27.882  -8.727  -3.673  1.00 94.04           N  
ATOM   2562  H   CYS A 167      28.003  -9.413  -2.941  1.00 94.04           H  
ATOM   2563  CA  CYS A 167      28.910  -7.705  -3.850  1.00 94.04           C  
ATOM   2564  HA  CYS A 167      28.461  -6.720  -3.722  1.00 94.04           H  
ATOM   2565  C   CYS A 167      29.531  -7.739  -5.255  1.00 94.04           C  
ATOM   2566  CB  CYS A 167      29.981  -7.899  -2.770  1.00 94.04           C  
ATOM   2567  HB2 CYS A 167      30.121  -8.963  -2.576  1.00 94.04           H  
ATOM   2568  HB3 CYS A 167      30.927  -7.501  -3.136  1.00 94.04           H  
ATOM   2569  O   CYS A 167      29.692  -6.696  -5.888  1.00 94.04           O  
ATOM   2570  SG  CYS A 167      29.602  -7.045  -1.224  1.00 94.04           S  
ATOM   2571  N   GLU A 168      29.848  -8.930  -5.762  1.00 94.20           N  
ATOM   2572  H   GLU A 168      29.717  -9.749  -5.185  1.00 94.20           H  
ATOM   2573  CA  GLU A 168      30.580  -9.100  -7.018  1.00 94.20           C  
ATOM   2574  HA  GLU A 168      31.325  -8.309  -7.111  1.00 94.20           H  
ATOM   2575  C   GLU A 168      29.673  -8.981  -8.244  1.00 94.20           C  
ATOM   2576  CB  GLU A 168      31.319 -10.450  -6.993  1.00 94.20           C  
ATOM   2577  HB2 GLU A 168      31.723 -10.653  -7.984  1.00 94.20           H  
ATOM   2578  HB3 GLU A 168      30.627 -11.250  -6.728  1.00 94.20           H  
ATOM   2579  O   GLU A 168      29.947  -8.212  -9.171  1.00 94.20           O  
ATOM   2580  CG  GLU A 168      32.478 -10.381  -5.991  1.00 94.20           C  
ATOM   2581  HG2 GLU A 168      32.116 -10.057  -5.015  1.00 94.20           H  
ATOM   2582  HG3 GLU A 168      33.153  -9.617  -6.377  1.00 94.20           H  
ATOM   2583  CD  GLU A 168      33.291 -11.667  -5.820  1.00 94.20           C  
ATOM   2584  OE1 GLU A 168      34.145 -11.648  -4.900  1.00 94.20           O  
ATOM   2585  OE2 GLU A 168      33.135 -12.609  -6.630  1.00 94.20           O  
ATOM   2586  N   LYS A 169      28.553  -9.709  -8.271  1.00 92.74           N  
ATOM   2587  H   LYS A 169      28.308 -10.249  -7.453  1.00 92.74           H  
ATOM   2588  CA  LYS A 169      27.767  -9.873  -9.503  1.00 92.74           C  
ATOM   2589  HA  LYS A 169      28.469  -9.956 -10.333  1.00 92.74           H  
ATOM   2590  C   LYS A 169      26.899  -8.664  -9.824  1.00 92.74           C  
ATOM   2591  CB  LYS A 169      26.935 -11.161  -9.459  1.00 92.74           C  
ATOM   2592  HB2 LYS A 169      26.245 -11.128  -8.616  1.00 92.74           H  
ATOM   2593  HB3 LYS A 169      26.339 -11.223 -10.369  1.00 92.74           H  
ATOM   2594  O   LYS A 169      26.734  -8.366 -11.010  1.00 92.74           O  
ATOM   2595  CG  LYS A 169      27.831 -12.407  -9.376  1.00 92.74           C  
ATOM   2596  HG2 LYS A 169      28.506 -12.330  -8.524  1.00 92.74           H  
ATOM   2597  HG3 LYS A 169      28.426 -12.472 -10.287  1.00 92.74           H  
ATOM   2598  CD  LYS A 169      26.999 -13.682  -9.216  1.00 92.74           C  
ATOM   2599  HD2 LYS A 169      26.241 -13.738  -9.998  1.00 92.74           H  
ATOM   2600  HD3 LYS A 169      26.511 -13.654  -8.242  1.00 92.74           H  
ATOM   2601  CE  LYS A 169      27.930 -14.896  -9.305  1.00 92.74           C  
ATOM   2602  HE2 LYS A 169      28.807 -14.699  -8.689  1.00 92.74           H  
ATOM   2603  HE3 LYS A 169      28.261 -15.015 -10.337  1.00 92.74           H  
ATOM   2604  NZ  LYS A 169      27.284 -16.133  -8.811  1.00 92.74           N  
ATOM   2605  HZ1 LYS A 169      27.842 -16.948  -9.021  1.00 92.74           H  
ATOM   2606  HZ2 LYS A 169      27.309 -16.087  -7.803  1.00 92.74           H  
ATOM   2607  HZ3 LYS A 169      26.326 -16.238  -9.113  1.00 92.74           H  
ATOM   2608  N   THR A 170      26.389  -7.956  -8.812  1.00 90.99           N  
ATOM   2609  H   THR A 170      26.572  -8.274  -7.871  1.00 90.99           H  
ATOM   2610  CA  THR A 170      25.442  -6.838  -9.000  1.00 90.99           C  
ATOM   2611  HA  THR A 170      24.516  -7.219  -9.432  1.00 90.99           H  
ATOM   2612  C   THR A 170      25.983  -5.790  -9.964  1.00 90.99           C  
ATOM   2613  CB  THR A 170      25.059  -6.187  -7.667  1.00 90.99           C  
ATOM   2614  HB  THR A 170      25.937  -5.740  -7.201  1.00 90.99           H  
ATOM   2615  O   THR A 170      25.325  -5.446 -10.948  1.00 90.99           O  
ATOM   2616  CG2 THR A 170      23.973  -5.121  -7.842  1.00 90.99           C  
ATOM   2617 HG21 THR A 170      23.572  -5.122  -8.856  1.00 90.99           H  
ATOM   2618 HG22 THR A 170      23.144  -5.305  -7.158  1.00 90.99           H  
ATOM   2619 HG23 THR A 170      24.401  -4.140  -7.639  1.00 90.99           H  
ATOM   2620  OG1 THR A 170      24.541  -7.173  -6.816  1.00 90.99           O  
ATOM   2621  HG1 THR A 170      25.246  -7.442  -6.222  1.00 90.99           H  
ATOM   2622  N   TRP A 171      27.228  -5.362  -9.747  1.00 88.34           N  
ATOM   2623  H   TRP A 171      27.717  -5.723  -8.941  1.00 88.34           H  
ATOM   2624  CA  TRP A 171      27.893  -4.330 -10.542  1.00 88.34           C  
ATOM   2625  HA  TRP A 171      27.159  -3.891 -11.219  1.00 88.34           H  
ATOM   2626  C   TRP A 171      28.998  -4.889 -11.445  1.00 88.34           C  
ATOM   2627  CB  TRP A 171      28.357  -3.193  -9.624  1.00 88.34           C  
ATOM   2628  HB2 TRP A 171      28.832  -2.419 -10.227  1.00 88.34           H  
ATOM   2629  HB3 TRP A 171      29.105  -3.580  -8.931  1.00 88.34           H  
ATOM   2630  O   TRP A 171      29.996  -4.225 -11.684  1.00 88.34           O  
ATOM   2631  CG  TRP A 171      27.253  -2.543  -8.849  1.00 88.34           C  
ATOM   2632  CD1 TRP A 171      27.091  -2.604  -7.508  1.00 88.34           C  
ATOM   2633  HD1 TRP A 171      27.747  -3.131  -6.831  1.00 88.34           H  
ATOM   2634  CD2 TRP A 171      26.131  -1.752  -9.353  1.00 88.34           C  
ATOM   2635  CE2 TRP A 171      25.334  -1.345  -8.241  1.00 88.34           C  
ATOM   2636  CE3 TRP A 171      25.703  -1.339 -10.635  1.00 88.34           C  
ATOM   2637  HE3 TRP A 171      26.292  -1.606 -11.500  1.00 88.34           H  
ATOM   2638  NE1 TRP A 171      25.974  -1.880  -7.142  1.00 88.34           N  
ATOM   2639  HE1 TRP A 171      25.678  -1.756  -6.185  1.00 88.34           H  
ATOM   2640  CH2 TRP A 171      23.780  -0.173  -9.678  1.00 88.34           C  
ATOM   2641  HH2 TRP A 171      22.903   0.443  -9.812  1.00 88.34           H  
ATOM   2642  CZ2 TRP A 171      24.177  -0.567  -8.389  1.00 88.34           C  
ATOM   2643  HZ2 TRP A 171      23.607  -0.259  -7.525  1.00 88.34           H  
ATOM   2644  CZ3 TRP A 171      24.540  -0.560 -10.796  1.00 88.34           C  
ATOM   2645  HZ3 TRP A 171      24.239  -0.233 -11.780  1.00 88.34           H  
ATOM   2646  N   SER A 172      28.843  -6.108 -11.979  1.00 86.39           N  
ATOM   2647  H   SER A 172      28.045  -6.657 -11.692  1.00 86.39           H  
ATOM   2648  CA  SER A 172      29.817  -6.695 -12.924  1.00 86.39           C  
ATOM   2649  HA  SER A 172      29.557  -7.745 -13.058  1.00 86.39           H  
ATOM   2650  C   SER A 172      31.277  -6.669 -12.427  1.00 86.39           C  
ATOM   2651  CB  SER A 172      29.734  -6.003 -14.293  1.00 86.39           C  
ATOM   2652  HB2 SER A 172      29.981  -4.948 -14.176  1.00 86.39           H  
ATOM   2653  HB3 SER A 172      30.467  -6.446 -14.968  1.00 86.39           H  
ATOM   2654  O   SER A 172      32.181  -6.287 -13.178  1.00 86.39           O  
ATOM   2655  OG  SER A 172      28.465  -6.127 -14.896  1.00 86.39           O  
ATOM   2656  HG  SER A 172      27.790  -5.995 -14.227  1.00 86.39           H  
ATOM   2657  N   ASN A 173      31.507  -7.078 -11.180  1.00 90.19           N  
ATOM   2658  H   ASN A 173      30.731  -7.420 -10.632  1.00 90.19           H  
ATOM   2659  CA  ASN A 173      32.812  -7.132 -10.515  1.00 90.19           C  
ATOM   2660  HA  ASN A 173      32.621  -7.494  -9.505  1.00 90.19           H  
ATOM   2661  C   ASN A 173      33.494  -5.765 -10.319  1.00 90.19           C  
ATOM   2662  CB  ASN A 173      33.725  -8.177 -11.184  1.00 90.19           C  
ATOM   2663  HB2 ASN A 173      34.057  -7.794 -12.149  1.00 90.19           H  
ATOM   2664  HB3 ASN A 173      34.609  -8.320 -10.562  1.00 90.19           H  
ATOM   2665  O   ASN A 173      34.723  -5.691 -10.265  1.00 90.19           O  
ATOM   2666  CG  ASN A 173      33.080  -9.536 -11.375  1.00 90.19           C  
ATOM   2667  ND2 ASN A 173      33.414 -10.227 -12.440  1.00 90.19           N  
ATOM   2668 HD21 ASN A 173      33.033 -11.162 -12.471  1.00 90.19           H  
ATOM   2669 HD22 ASN A 173      34.146  -9.887 -13.047  1.00 90.19           H  
ATOM   2670  OD1 ASN A 173      32.265 -10.009 -10.609  1.00 90.19           O  
ATOM   2671  N   SER A 174      32.733  -4.669 -10.200  1.00 89.50           N  
ATOM   2672  H   SER A 174      31.752  -4.702 -10.439  1.00 89.50           H  
ATOM   2673  CA  SER A 174      33.289  -3.411  -9.675  1.00 89.50           C  
ATOM   2674  HA  SER A 174      34.123  -3.099 -10.305  1.00 89.50           H  
ATOM   2675  C   SER A 174      33.819  -3.603  -8.254  1.00 89.50           C  
ATOM   2676  CB  SER A 174      32.253  -2.284  -9.677  1.00 89.50           C  
ATOM   2677  HB2 SER A 174      31.388  -2.571  -9.079  1.00 89.50           H  
ATOM   2678  HB3 SER A 174      32.702  -1.391  -9.243  1.00 89.50           H  
ATOM   2679  O   SER A 174      34.918  -3.157  -7.934  1.00 89.50           O  
ATOM   2680  OG  SER A 174      31.848  -1.999 -11.000  1.00 89.50           O  
ATOM   2681  HG  SER A 174      31.411  -1.145 -11.009  1.00 89.50           H  
ATOM   2682  N   PHE A 175      33.078  -4.343  -7.428  1.00 93.50           N  
ATOM   2683  H   PHE A 175      32.218  -4.742  -7.776  1.00 93.50           H  
ATOM   2684  CA  PHE A 175      33.483  -4.732  -6.081  1.00 93.50           C  
ATOM   2685  HA  PHE A 175      34.357  -4.153  -5.786  1.00 93.50           H  
ATOM   2686  C   PHE A 175      33.872  -6.210  -6.039  1.00 93.50           C  
ATOM   2687  CB  PHE A 175      32.360  -4.411  -5.089  1.00 93.50           C  
ATOM   2688  HB2 PHE A 175      32.739  -4.570  -4.080  1.00 93.50           H  
ATOM   2689  HB3 PHE A 175      31.543  -5.116  -5.245  1.00 93.50           H  
ATOM   2690  O   PHE A 175      33.386  -7.012  -6.836  1.00 93.50           O  
ATOM   2691  CG  PHE A 175      31.822  -2.994  -5.197  1.00 93.50           C  
ATOM   2692  CD1 PHE A 175      32.684  -1.899  -5.013  1.00 93.50           C  
ATOM   2693  HD1 PHE A 175      33.712  -2.069  -4.730  1.00 93.50           H  
ATOM   2694  CD2 PHE A 175      30.470  -2.767  -5.518  1.00 93.50           C  
ATOM   2695  HD2 PHE A 175      29.803  -3.606  -5.649  1.00 93.50           H  
ATOM   2696  CE1 PHE A 175      32.216  -0.585  -5.187  1.00 93.50           C  
ATOM   2697  HE1 PHE A 175      32.888   0.251  -5.062  1.00 93.50           H  
ATOM   2698  CE2 PHE A 175      29.994  -1.450  -5.665  1.00 93.50           C  
ATOM   2699  HE2 PHE A 175      28.958  -1.265  -5.907  1.00 93.50           H  
ATOM   2700  CZ  PHE A 175      30.868  -0.360  -5.507  1.00 93.50           C  
ATOM   2701  HZ  PHE A 175      30.500   0.649  -5.622  1.00 93.50           H  
ATOM   2702  N   LYS A 176      34.747  -6.557  -5.098  1.00 94.66           N  
ATOM   2703  H   LYS A 176      35.111  -5.826  -4.504  1.00 94.66           H  
ATOM   2704  CA  LYS A 176      35.184  -7.921  -4.807  1.00 94.66           C  
ATOM   2705  HA  LYS A 176      34.521  -8.628  -5.306  1.00 94.66           H  
ATOM   2706  C   LYS A 176      35.081  -8.186  -3.314  1.00 94.66           C  
ATOM   2707  CB  LYS A 176      36.600  -8.127  -5.352  1.00 94.66           C  
ATOM   2708  HB2 LYS A 176      36.607  -7.854  -6.407  1.00 94.66           H  
ATOM   2709  HB3 LYS A 176      37.302  -7.490  -4.814  1.00 94.66           H  
ATOM   2710  O   LYS A 176      35.495  -7.338  -2.527  1.00 94.66           O  
ATOM   2711  CG  LYS A 176      37.013  -9.594  -5.226  1.00 94.66           C  
ATOM   2712  HG2 LYS A 176      37.077  -9.872  -4.174  1.00 94.66           H  
ATOM   2713  HG3 LYS A 176      36.266 -10.218  -5.717  1.00 94.66           H  
ATOM   2714  CD  LYS A 176      38.367  -9.832  -5.888  1.00 94.66           C  
ATOM   2715  HD2 LYS A 176      39.125  -9.227  -5.391  1.00 94.66           H  
ATOM   2716  HD3 LYS A 176      38.305  -9.559  -6.941  1.00 94.66           H  
ATOM   2717  CE  LYS A 176      38.689 -11.319  -5.747  1.00 94.66           C  
ATOM   2718  HE2 LYS A 176      38.700 -11.570  -4.687  1.00 94.66           H  
ATOM   2719  HE3 LYS A 176      37.882 -11.889  -6.206  1.00 94.66           H  
ATOM   2720  NZ  LYS A 176      39.988 -11.643  -6.378  1.00 94.66           N  
ATOM   2721  HZ1 LYS A 176      40.180 -12.629  -6.269  1.00 94.66           H  
ATOM   2722  HZ2 LYS A 176      40.724 -11.110  -5.938  1.00 94.66           H  
ATOM   2723  HZ3 LYS A 176      39.951 -11.417  -7.362  1.00 94.66           H  
ATOM   2724  N   ALA A 177      34.562  -9.345  -2.921  1.00 95.24           N  
ATOM   2725  H   ALA A 177      34.324 -10.052  -3.601  1.00 95.24           H  
ATOM   2726  CA  ALA A 177      34.471  -9.691  -1.509  1.00 95.24           C  
ATOM   2727  HA  ALA A 177      34.144  -8.816  -0.948  1.00 95.24           H  
ATOM   2728  C   ALA A 177      35.851 -10.109  -0.979  1.00 95.24           C  
ATOM   2729  CB  ALA A 177      33.403 -10.771  -1.334  1.00 95.24           C  
ATOM   2730  HB1 ALA A 177      33.317 -11.036  -0.280  1.00 95.24           H  
ATOM   2731  HB2 ALA A 177      33.672 -11.656  -1.910  1.00 95.24           H  
ATOM   2732  HB3 ALA A 177      32.447 -10.383  -1.686  1.00 95.24           H  
ATOM   2733  O   ALA A 177      36.453 -11.075  -1.454  1.00 95.24           O  
ATOM   2734  N   SER A 178      36.372  -9.364  -0.005  1.00 94.58           N  
ATOM   2735  H   SER A 178      35.848  -8.577   0.350  1.00 94.58           H  
ATOM   2736  CA  SER A 178      37.599  -9.719   0.703  1.00 94.58           C  
ATOM   2737  HA  SER A 178      38.242 -10.276   0.022  1.00 94.58           H  
ATOM   2738  C   SER A 178      37.271 -10.574   1.932  1.00 94.58           C  
ATOM   2739  CB  SER A 178      38.355  -8.461   1.131  1.00 94.58           C  
ATOM   2740  HB2 SER A 178      38.436  -7.779   0.285  1.00 94.58           H  
ATOM   2741  HB3 SER A 178      37.820  -7.969   1.944  1.00 94.58           H  
ATOM   2742  O   SER A 178      36.297 -10.282   2.623  1.00 94.58           O  
ATOM   2743  OG  SER A 178      39.649  -8.814   1.577  1.00 94.58           O  
ATOM   2744  HG  SER A 178      40.121  -8.013   1.816  1.00 94.58           H  
ATOM   2745  N   PRO A 179      38.091 -11.587   2.267  1.00 93.93           N  
ATOM   2746  CA  PRO A 179      37.996 -12.283   3.553  1.00 93.93           C  
ATOM   2747  HA  PRO A 179      36.960 -12.539   3.775  1.00 93.93           H  
ATOM   2748  C   PRO A 179      38.545 -11.442   4.721  1.00 93.93           C  
ATOM   2749  CB  PRO A 179      38.818 -13.557   3.348  1.00 93.93           C  
ATOM   2750  HB2 PRO A 179      39.218 -13.951   4.283  1.00 93.93           H  
ATOM   2751  HB3 PRO A 179      38.202 -14.309   2.855  1.00 93.93           H  
ATOM   2752  O   PRO A 179      38.525 -11.880   5.869  1.00 93.93           O  
ATOM   2753  CG  PRO A 179      39.926 -13.099   2.400  1.00 93.93           C  
ATOM   2754  HG2 PRO A 179      40.701 -12.580   2.964  1.00 93.93           H  
ATOM   2755  HG3 PRO A 179      40.350 -13.932   1.840  1.00 93.93           H  
ATOM   2756  CD  PRO A 179      39.206 -12.109   1.486  1.00 93.93           C  
ATOM   2757  HD2 PRO A 179      39.895 -11.322   1.180  1.00 93.93           H  
ATOM   2758  HD3 PRO A 179      38.817 -12.630   0.611  1.00 93.93           H  
ATOM   2759  N   GLU A 180      39.108 -10.268   4.432  1.00 94.43           N  
ATOM   2760  H   GLU A 180      39.084  -9.948   3.475  1.00 94.43           H  
ATOM   2761  CA  GLU A 180      39.657  -9.363   5.434  1.00 94.43           C  
ATOM   2762  HA  GLU A 180      40.189  -9.950   6.183  1.00 94.43           H  
ATOM   2763  C   GLU A 180      38.532  -8.595   6.143  1.00 94.43           C  
ATOM   2764  CB  GLU A 180      40.666  -8.407   4.779  1.00 94.43           C  
ATOM   2765  HB2 GLU A 180      41.012  -7.683   5.517  1.00 94.43           H  
ATOM   2766  HB3 GLU A 180      40.147  -7.849   4.001  1.00 94.43           H  
ATOM   2767  O   GLU A 180      37.554  -8.162   5.527  1.00 94.43           O  
ATOM   2768  CG  GLU A 180      41.886  -9.106   4.139  1.00 94.43           C  
ATOM   2769  HG2 GLU A 180      42.374  -8.380   3.489  1.00 94.43           H  
ATOM   2770  HG3 GLU A 180      41.554  -9.925   3.501  1.00 94.43           H  
ATOM   2771  CD  GLU A 180      42.933  -9.630   5.143  1.00 94.43           C  
ATOM   2772  OE1 GLU A 180      43.984 -10.159   4.699  1.00 94.43           O  
ATOM   2773  OE2 GLU A 180      42.764  -9.417   6.364  1.00 94.43           O  
ATOM   2774  N   ARG A 181      38.702  -8.402   7.453  1.00 93.53           N  
ATOM   2775  H   ARG A 181      39.546  -8.767   7.871  1.00 93.53           H  
ATOM   2776  CA  ARG A 181      37.726  -7.725   8.315  1.00 93.53           C  
ATOM   2777  HA  ARG A 181      36.723  -7.937   7.944  1.00 93.53           H  
ATOM   2778  C   ARG A 181      37.872  -6.210   8.294  1.00 93.53           C  
ATOM   2779  CB  ARG A 181      37.825  -8.261   9.747  1.00 93.53           C  
ATOM   2780  HB2 ARG A 181      37.199  -7.651  10.398  1.00 93.53           H  
ATOM   2781  HB3 ARG A 181      38.853  -8.189  10.102  1.00 93.53           H  
ATOM   2782  O   ARG A 181      38.961  -5.687   8.027  1.00 93.53           O  
ATOM   2783  CG  ARG A 181      37.348  -9.715   9.813  1.00 93.53           C  
ATOM   2784  HG2 ARG A 181      36.387  -9.809   9.308  1.00 93.53           H  
ATOM   2785  HG3 ARG A 181      38.072 -10.364   9.321  1.00 93.53           H  
ATOM   2786  CD  ARG A 181      37.181 -10.131  11.272  1.00 93.53           C  
ATOM   2787  HD2 ARG A 181      36.403  -9.508  11.712  1.00 93.53           H  
ATOM   2788  HD3 ARG A 181      38.121  -9.965  11.798  1.00 93.53           H  
ATOM   2789  NE  ARG A 181      36.795 -11.547  11.364  1.00 93.53           N  
ATOM   2790  HE  ARG A 181      36.599 -11.999  10.482  1.00 93.53           H  
ATOM   2791  NH1 ARG A 181      36.657 -11.651  13.646  1.00 93.53           N  
ATOM   2792 HH11 ARG A 181      36.838 -10.658  13.656  1.00 93.53           H  
ATOM   2793 HH12 ARG A 181      36.400 -12.146  14.488  1.00 93.53           H  
ATOM   2794  NH2 ARG A 181      36.190 -13.464  12.418  1.00 93.53           N  
ATOM   2795 HH21 ARG A 181      35.928 -13.963  13.256  1.00 93.53           H  
ATOM   2796 HH22 ARG A 181      36.039 -13.875  11.508  1.00 93.53           H  
ATOM   2797  CZ  ARG A 181      36.552 -12.214  12.473  1.00 93.53           C  
ATOM   2798  N   ARG A 182      36.808  -5.497   8.667  1.00 92.90           N  
ATOM   2799  H   ARG A 182      35.948  -6.011   8.798  1.00 92.90           H  
ATOM   2800  CA  ARG A 182      36.844  -4.052   8.939  1.00 92.90           C  
ATOM   2801  HA  ARG A 182      37.008  -3.533   7.994  1.00 92.90           H  
ATOM   2802  C   ARG A 182      38.009  -3.697   9.869  1.00 92.90           C  
ATOM   2803  CB  ARG A 182      35.509  -3.583   9.538  1.00 92.90           C  
ATOM   2804  HB2 ARG A 182      35.665  -2.619  10.022  1.00 92.90           H  
ATOM   2805  HB3 ARG A 182      35.177  -4.295  10.295  1.00 92.90           H  
ATOM   2806  O   ARG A 182      38.328  -4.418  10.811  1.00 92.90           O  
ATOM   2807  CG  ARG A 182      34.413  -3.403   8.478  1.00 92.90           C  
ATOM   2808  HG2 ARG A 182      34.767  -2.693   7.731  1.00 92.90           H  
ATOM   2809  HG3 ARG A 182      34.207  -4.350   7.979  1.00 92.90           H  
ATOM   2810  CD  ARG A 182      33.122  -2.870   9.125  1.00 92.90           C  
ATOM   2811  HD2 ARG A 182      33.342  -2.483  10.120  1.00 92.90           H  
ATOM   2812  HD3 ARG A 182      32.426  -3.701   9.240  1.00 92.90           H  
ATOM   2813  NE  ARG A 182      32.516  -1.776   8.340  1.00 92.90           N  
ATOM   2814  HE  ARG A 182      33.138  -1.064   7.985  1.00 92.90           H  
ATOM   2815  NH1 ARG A 182      30.289  -2.405   8.489  1.00 92.90           N  
ATOM   2816 HH11 ARG A 182      30.478  -3.202   9.080  1.00 92.90           H  
ATOM   2817 HH12 ARG A 182      29.330  -2.317   8.184  1.00 92.90           H  
ATOM   2818  NH2 ARG A 182      30.881  -0.671   7.232  1.00 92.90           N  
ATOM   2819 HH21 ARG A 182      30.348  -1.041   6.457  1.00 92.90           H  
ATOM   2820 HH22 ARG A 182      31.546   0.042   6.968  1.00 92.90           H  
ATOM   2821  CZ  ARG A 182      31.236  -1.627   8.033  1.00 92.90           C  
ATOM   2822  N   ASN A 183      38.650  -2.562   9.594  1.00 88.65           N  
ATOM   2823  H   ASN A 183      38.261  -1.986   8.861  1.00 88.65           H  
ATOM   2824  CA  ASN A 183      39.836  -2.060  10.304  1.00 88.65           C  
ATOM   2825  HA  ASN A 183      40.120  -1.133   9.804  1.00 88.65           H  
ATOM   2826  C   ASN A 183      41.104  -2.943  10.222  1.00 88.65           C  
ATOM   2827  CB  ASN A 183      39.460  -1.667  11.748  1.00 88.65           C  
ATOM   2828  HB2 ASN A 183      40.307  -1.169  12.221  1.00 88.65           H  
ATOM   2829  HB3 ASN A 183      39.238  -2.564  12.325  1.00 88.65           H  
ATOM   2830  O   ASN A 183      42.084  -2.651  10.901  1.00 88.65           O  
ATOM   2831  CG  ASN A 183      38.279  -0.717  11.809  1.00 88.65           C  
ATOM   2832  ND2 ASN A 183      37.402  -0.876  12.772  1.00 88.65           N  
ATOM   2833 HD21 ASN A 183      37.499  -1.628  13.439  1.00 88.65           H  
ATOM   2834 HD22 ASN A 183      36.630  -0.225  12.784  1.00 88.65           H  
ATOM   2835  OD1 ASN A 183      38.117   0.163  10.980  1.00 88.65           O  
ATOM   2836  N   SER A 184      41.149  -3.967   9.359  1.00 90.17           N  
ATOM   2837  H   SER A 184      40.302  -4.251   8.888  1.00 90.17           H  
ATOM   2838  CA  SER A 184      42.381  -4.734   9.069  1.00 90.17           C  
ATOM   2839  HA  SER A 184      42.826  -5.061  10.009  1.00 90.17           H  
ATOM   2840  C   SER A 184      43.446  -3.940   8.298  1.00 90.17           C  
ATOM   2841  CB  SER A 184      42.043  -5.973   8.234  1.00 90.17           C  
ATOM   2842  HB2 SER A 184      42.952  -6.539   8.032  1.00 90.17           H  
ATOM   2843  HB3 SER A 184      41.347  -6.611   8.778  1.00 90.17           H  
ATOM   2844  O   SER A 184      44.611  -4.333   8.264  1.00 90.17           O  
ATOM   2845  OG  SER A 184      41.462  -5.560   7.009  1.00 90.17           O  
ATOM   2846  HG  SER A 184      40.515  -5.677   7.109  1.00 90.17           H  
ATOM   2847  N   GLY A 185      43.049  -2.853   7.628  1.00 88.87           N  
ATOM   2848  H   GLY A 185      42.073  -2.598   7.693  1.00 88.87           H  
ATOM   2849  CA  GLY A 185      43.917  -2.083   6.732  1.00 88.87           C  
ATOM   2850  HA2 GLY A 185      44.885  -1.938   7.210  1.00 88.87           H  
ATOM   2851  HA3 GLY A 185      43.470  -1.103   6.563  1.00 88.87           H  
ATOM   2852  C   GLY A 185      44.161  -2.738   5.365  1.00 88.87           C  
ATOM   2853  O   GLY A 185      44.965  -2.226   4.593  1.00 88.87           O  
ATOM   2854  N   ARG A 186      43.478  -3.849   5.048  1.00 92.13           N  
ATOM   2855  H   ARG A 186      42.878  -4.244   5.759  1.00 92.13           H  
ATOM   2856  CA  ARG A 186      43.651  -4.616   3.795  1.00 92.13           C  
ATOM   2857  HA  ARG A 186      44.418  -4.149   3.177  1.00 92.13           H  
ATOM   2858  C   ARG A 186      42.402  -4.691   2.919  1.00 92.13           C  
ATOM   2859  CB  ARG A 186      44.104  -6.032   4.140  1.00 92.13           C  
ATOM   2860  HB2 ARG A 186      43.354  -6.491   4.784  1.00 92.13           H  
ATOM   2861  HB3 ARG A 186      44.173  -6.617   3.222  1.00 92.13           H  
ATOM   2862  O   ARG A 186      42.440  -5.265   1.835  1.00 92.13           O  
ATOM   2863  CG  ARG A 186      45.465  -6.070   4.836  1.00 92.13           C  
ATOM   2864  HG2 ARG A 186      45.427  -5.527   5.781  1.00 92.13           H  
ATOM   2865  HG3 ARG A 186      46.234  -5.647   4.190  1.00 92.13           H  
ATOM   2866  CD  ARG A 186      45.749  -7.540   5.106  1.00 92.13           C  
ATOM   2867  HD2 ARG A 186      45.818  -8.073   4.158  1.00 92.13           H  
ATOM   2868  HD3 ARG A 186      44.912  -7.946   5.674  1.00 92.13           H  
ATOM   2869  NE  ARG A 186      46.968  -7.741   5.892  1.00 92.13           N  
ATOM   2870  HE  ARG A 186      47.432  -6.921   6.254  1.00 92.13           H  
ATOM   2871  NH1 ARG A 186      46.809 -10.024   5.810  1.00 92.13           N  
ATOM   2872 HH11 ARG A 186      47.094 -10.947   6.105  1.00 92.13           H  
ATOM   2873 HH12 ARG A 186      45.905  -9.941   5.368  1.00 92.13           H  
ATOM   2874  NH2 ARG A 186      48.463  -9.051   6.983  1.00 92.13           N  
ATOM   2875 HH21 ARG A 186      48.788  -9.971   7.243  1.00 92.13           H  
ATOM   2876 HH22 ARG A 186      48.923  -8.216   7.319  1.00 92.13           H  
ATOM   2877  CZ  ARG A 186      47.409  -8.937   6.221  1.00 92.13           C  
ATOM   2878  N   CYS A 187      41.298  -4.127   3.386  1.00 95.17           N  
ATOM   2879  H   CYS A 187      41.339  -3.657   4.279  1.00 95.17           H  
ATOM   2880  CA  CYS A 187      40.041  -4.028   2.661  1.00 95.17           C  
ATOM   2881  HA  CYS A 187      40.211  -4.202   1.598  1.00 95.17           H  
ATOM   2882  C   CYS A 187      39.476  -2.625   2.823  1.00 95.17           C  
ATOM   2883  CB  CYS A 187      39.061  -5.086   3.171  1.00 95.17           C  
ATOM   2884  HB2 CYS A 187      39.491  -6.069   2.974  1.00 95.17           H  
ATOM   2885  HB3 CYS A 187      38.136  -5.013   2.599  1.00 95.17           H  
ATOM   2886  O   CYS A 187      39.701  -1.965   3.840  1.00 95.17           O  
ATOM   2887  SG  CYS A 187      38.668  -4.975   4.939  1.00 95.17           S  
ATOM   2888  N   LEU A 188      38.758  -2.174   1.806  1.00 95.49           N  
ATOM   2889  H   LEU A 188      38.551  -2.801   1.042  1.00 95.49           H  
ATOM   2890  CA  LEU A 188      38.054  -0.907   1.820  1.00 95.49           C  
ATOM   2891  HA  LEU A 188      38.613  -0.186   2.416  1.00 95.49           H  
ATOM   2892  C   LEU A 188      36.687  -1.090   2.468  1.00 95.49           C  
ATOM   2893  CB  LEU A 188      37.929  -0.386   0.386  1.00 95.49           C  
ATOM   2894  HB2 LEU A 188      37.468  -1.163  -0.224  1.00 95.49           H  
ATOM   2895  HB3 LEU A 188      37.267   0.480   0.380  1.00 95.49           H  
ATOM   2896  O   LEU A 188      36.018  -2.104   2.269  1.00 95.49           O  
ATOM   2897  CG  LEU A 188      39.283   0.012  -0.222  1.00 95.49           C  
ATOM   2898  HG  LEU A 188      40.044  -0.737  -0.005  1.00 95.49           H  
ATOM   2899  CD1 LEU A 188      39.134   0.112  -1.726  1.00 95.49           C  
ATOM   2900 HD11 LEU A 188      38.249   0.691  -1.991  1.00 95.49           H  
ATOM   2901 HD12 LEU A 188      40.005   0.611  -2.149  1.00 95.49           H  
ATOM   2902 HD13 LEU A 188      39.072  -0.899  -2.129  1.00 95.49           H  
ATOM   2903  CD2 LEU A 188      39.755   1.370   0.281  1.00 95.49           C  
ATOM   2904 HD21 LEU A 188      40.739   1.596  -0.131  1.00 95.49           H  
ATOM   2905 HD22 LEU A 188      39.047   2.130  -0.050  1.00 95.49           H  
ATOM   2906 HD23 LEU A 188      39.818   1.363   1.369  1.00 95.49           H  
ATOM   2907  N   GLN A 189      36.275  -0.078   3.218  1.00 95.47           N  
ATOM   2908  H   GLN A 189      36.869   0.735   3.298  1.00 95.47           H  
ATOM   2909  CA  GLN A 189      34.954  -0.015   3.818  1.00 95.47           C  
ATOM   2910  HA  GLN A 189      34.586  -1.034   3.935  1.00 95.47           H  
ATOM   2911  C   GLN A 189      34.014   0.744   2.888  1.00 95.47           C  
ATOM   2912  CB  GLN A 189      35.018   0.612   5.216  1.00 95.47           C  
ATOM   2913  HB2 GLN A 189      34.015   0.596   5.642  1.00 95.47           H  
ATOM   2914  HB3 GLN A 189      35.357   1.646   5.148  1.00 95.47           H  
ATOM   2915  O   GLN A 189      34.307   1.885   2.512  1.00 95.47           O  
ATOM   2916  CG  GLN A 189      35.972  -0.182   6.120  1.00 95.47           C  
ATOM   2917  HG2 GLN A 189      36.993  -0.062   5.757  1.00 95.47           H  
ATOM   2918  HG3 GLN A 189      35.716  -1.240   6.067  1.00 95.47           H  
ATOM   2919  CD  GLN A 189      35.914   0.238   7.581  1.00 95.47           C  
ATOM   2920  NE2 GLN A 189      37.048   0.262   8.252  1.00 95.47           N  
ATOM   2921 HE21 GLN A 189      37.923   0.174   7.755  1.00 95.47           H  
ATOM   2922 HE22 GLN A 189      37.015   0.524   9.227  1.00 95.47           H  
ATOM   2923  OE1 GLN A 189      34.863   0.485   8.147  1.00 95.47           O  
ATOM   2924  N   LYS A 190      32.878   0.131   2.542  1.00 94.36           N  
ATOM   2925  H   LYS A 190      32.719  -0.786   2.933  1.00 94.36           H  
ATOM   2926  CA  LYS A 190      31.848   0.747   1.684  1.00 94.36           C  
ATOM   2927  HA  LYS A 190      32.298   1.041   0.736  1.00 94.36           H  
ATOM   2928  C   LYS A 190      31.273   2.013   2.317  1.00 94.36           C  
ATOM   2929  CB  LYS A 190      30.734  -0.281   1.431  1.00 94.36           C  
ATOM   2930  HB2 LYS A 190      31.177  -1.169   0.978  1.00 94.36           H  
ATOM   2931  HB3 LYS A 190      30.292  -0.571   2.384  1.00 94.36           H  
ATOM   2932  O   LYS A 190      30.896   2.947   1.620  1.00 94.36           O  
ATOM   2933  CG  LYS A 190      29.633   0.256   0.498  1.00 94.36           C  
ATOM   2934  HG2 LYS A 190      30.098   0.585  -0.431  1.00 94.36           H  
ATOM   2935  HG3 LYS A 190      29.124   1.106   0.951  1.00 94.36           H  
ATOM   2936  CD  LYS A 190      28.596  -0.824   0.164  1.00 94.36           C  
ATOM   2937  HD2 LYS A 190      29.122  -1.717  -0.173  1.00 94.36           H  
ATOM   2938  HD3 LYS A 190      27.985  -0.477  -0.669  1.00 94.36           H  
ATOM   2939  CE  LYS A 190      27.672  -1.216   1.321  1.00 94.36           C  
ATOM   2940  HE2 LYS A 190      27.176  -2.149   1.055  1.00 94.36           H  
ATOM   2941  HE3 LYS A 190      28.268  -1.419   2.211  1.00 94.36           H  
ATOM   2942  NZ  LYS A 190      26.644  -0.203   1.613  1.00 94.36           N  
ATOM   2943  HZ1 LYS A 190      27.044   0.642   1.995  1.00 94.36           H  
ATOM   2944  HZ2 LYS A 190      26.042  -0.557   2.343  1.00 94.36           H  
ATOM   2945  HZ3 LYS A 190      26.085   0.001   0.797  1.00 94.36           H  
ATOM   2946  N   TRP A 191      31.179   2.032   3.640  1.00 95.73           N  
ATOM   2947  H   TRP A 191      31.503   1.224   4.151  1.00 95.73           H  
ATOM   2948  CA  TRP A 191      30.701   3.172   4.408  1.00 95.73           C  
ATOM   2949  HA  TRP A 191      30.986   4.091   3.896  1.00 95.73           H  
ATOM   2950  C   TRP A 191      31.346   3.179   5.794  1.00 95.73           C  
ATOM   2951  CB  TRP A 191      29.173   3.113   4.491  1.00 95.73           C  
ATOM   2952  HB2 TRP A 191      28.776   2.839   3.514  1.00 95.73           H  
ATOM   2953  HB3 TRP A 191      28.878   2.332   5.191  1.00 95.73           H  
ATOM   2954  O   TRP A 191      31.746   2.130   6.307  1.00 95.73           O  
ATOM   2955  CG  TRP A 191      28.527   4.399   4.887  1.00 95.73           C  
ATOM   2956  CD1 TRP A 191      28.223   5.410   4.045  1.00 95.73           C  
ATOM   2957  HD1 TRP A 191      28.418   5.419   2.983  1.00 95.73           H  
ATOM   2958  CD2 TRP A 191      28.141   4.856   6.219  1.00 95.73           C  
ATOM   2959  CE2 TRP A 191      27.575   6.162   6.099  1.00 95.73           C  
ATOM   2960  CE3 TRP A 191      28.230   4.302   7.515  1.00 95.73           C  
ATOM   2961  HE3 TRP A 191      28.665   3.322   7.647  1.00 95.73           H  
ATOM   2962  NE1 TRP A 191      27.617   6.429   4.746  1.00 95.73           N  
ATOM   2963  HE1 TRP A 191      27.365   7.300   4.301  1.00 95.73           H  
ATOM   2964  CH2 TRP A 191      27.253   6.318   8.492  1.00 95.73           C  
ATOM   2965  HH2 TRP A 191      26.951   6.870   9.370  1.00 95.73           H  
ATOM   2966  CZ2 TRP A 191      27.131   6.889   7.212  1.00 95.73           C  
ATOM   2967  HZ2 TRP A 191      26.728   7.884   7.091  1.00 95.73           H  
ATOM   2968  CZ3 TRP A 191      27.794   5.029   8.639  1.00 95.73           C  
ATOM   2969  HZ3 TRP A 191      27.889   4.611   9.631  1.00 95.73           H  
ATOM   2970  N   PHE A 192      31.454   4.363   6.384  1.00 94.37           N  
ATOM   2971  H   PHE A 192      31.055   5.175   5.935  1.00 94.37           H  
ATOM   2972  CA  PHE A 192      32.059   4.597   7.690  1.00 94.37           C  
ATOM   2973  HA  PHE A 192      31.876   3.734   8.331  1.00 94.37           H  
ATOM   2974  C   PHE A 192      31.408   5.813   8.351  1.00 94.37           C  
ATOM   2975  CB  PHE A 192      33.580   4.779   7.540  1.00 94.37           C  
ATOM   2976  HB2 PHE A 192      34.014   3.817   7.266  1.00 94.37           H  
ATOM   2977  HB3 PHE A 192      34.004   5.053   8.506  1.00 94.37           H  
ATOM   2978  O   PHE A 192      30.869   6.689   7.675  1.00 94.37           O  
ATOM   2979  CG  PHE A 192      34.002   5.808   6.504  1.00 94.37           C  
ATOM   2980  CD1 PHE A 192      34.203   5.415   5.166  1.00 94.37           C  
ATOM   2981  HD1 PHE A 192      34.072   4.382   4.880  1.00 94.37           H  
ATOM   2982  CD2 PHE A 192      34.180   7.157   6.868  1.00 94.37           C  
ATOM   2983  HD2 PHE A 192      34.031   7.466   7.892  1.00 94.37           H  
ATOM   2984  CE1 PHE A 192      34.555   6.369   4.195  1.00 94.37           C  
ATOM   2985  HE1 PHE A 192      34.688   6.069   3.167  1.00 94.37           H  
ATOM   2986  CE2 PHE A 192      34.534   8.109   5.895  1.00 94.37           C  
ATOM   2987  HE2 PHE A 192      34.640   9.148   6.172  1.00 94.37           H  
ATOM   2988  CZ  PHE A 192      34.710   7.718   4.557  1.00 94.37           C  
ATOM   2989  HZ  PHE A 192      34.948   8.458   3.807  1.00 94.37           H  
ATOM   2990  N   GLU A 193      31.472   5.869   9.679  1.00 91.36           N  
ATOM   2991  H   GLU A 193      31.953   5.138  10.182  1.00 91.36           H  
ATOM   2992  CA  GLU A 193      30.927   6.988  10.443  1.00 91.36           C  
ATOM   2993  HA  GLU A 193      29.889   7.128  10.139  1.00 91.36           H  
ATOM   2994  C   GLU A 193      31.726   8.273  10.173  1.00 91.36           C  
ATOM   2995  CB  GLU A 193      30.952   6.659  11.943  1.00 91.36           C  
ATOM   2996  HB2 GLU A 193      30.861   7.578  12.522  1.00 91.36           H  
ATOM   2997  HB3 GLU A 193      31.913   6.211  12.196  1.00 91.36           H  
ATOM   2998  O   GLU A 193      32.945   8.273  10.385  1.00 91.36           O  
ATOM   2999  CG  GLU A 193      29.827   5.696  12.356  1.00 91.36           C  
ATOM   3000  HG2 GLU A 193      29.903   4.787  11.759  1.00 91.36           H  
ATOM   3001  HG3 GLU A 193      29.987   5.421  13.398  1.00 91.36           H  
ATOM   3002  CD  GLU A 193      28.418   6.299  12.216  1.00 91.36           C  
ATOM   3003  OE1 GLU A 193      27.449   5.514  12.305  1.00 91.36           O  
ATOM   3004  OE2 GLU A 193      28.318   7.534  12.030  1.00 91.36           O  
ATOM   3005  N   PRO A 194      31.079   9.395   9.791  1.00 86.11           N  
ATOM   3006  CA  PRO A 194      31.771  10.652   9.495  1.00 86.11           C  
ATOM   3007  HA  PRO A 194      32.361  10.523   8.588  1.00 86.11           H  
ATOM   3008  C   PRO A 194      32.692  11.124  10.630  1.00 86.11           C  
ATOM   3009  CB  PRO A 194      30.659  11.678   9.247  1.00 86.11           C  
ATOM   3010  HB2 PRO A 194      30.407  12.193  10.174  1.00 86.11           H  
ATOM   3011  HB3 PRO A 194      30.947  12.400   8.483  1.00 86.11           H  
ATOM   3012  O   PRO A 194      33.742  11.711  10.387  1.00 86.11           O  
ATOM   3013  CG  PRO A 194      29.459  10.845   8.808  1.00 86.11           C  
ATOM   3014  HG2 PRO A 194      28.516  11.319   9.076  1.00 86.11           H  
ATOM   3015  HG3 PRO A 194      29.508  10.687   7.730  1.00 86.11           H  
ATOM   3016  CD  PRO A 194      29.649   9.519   9.537  1.00 86.11           C  
ATOM   3017  HD2 PRO A 194      29.110   9.537  10.485  1.00 86.11           H  
ATOM   3018  HD3 PRO A 194      29.279   8.708   8.910  1.00 86.11           H  
ATOM   3019  N   ALA A 195      32.319  10.847  11.882  1.00 86.01           N  
ATOM   3020  H   ALA A 195      31.460  10.332  12.014  1.00 86.01           H  
ATOM   3021  CA  ALA A 195      33.079  11.254  13.061  1.00 86.01           C  
ATOM   3022  HA  ALA A 195      33.369  12.298  12.939  1.00 86.01           H  
ATOM   3023  C   ALA A 195      34.380  10.457  13.288  1.00 86.01           C  
ATOM   3024  CB  ALA A 195      32.145  11.154  14.274  1.00 86.01           C  
ATOM   3025  HB1 ALA A 195      32.667  11.503  15.164  1.00 86.01           H  
ATOM   3026  HB2 ALA A 195      31.263  11.773  14.116  1.00 86.01           H  
ATOM   3027  HB3 ALA A 195      31.837  10.119  14.423  1.00 86.01           H  
ATOM   3028  O   ALA A 195      35.228  10.904  14.058  1.00 86.01           O  
ATOM   3029  N   GLN A 196      34.552   9.286  12.662  1.00 85.97           N  
ATOM   3030  H   GLN A 196      33.867   8.992  11.981  1.00 85.97           H  
ATOM   3031  CA  GLN A 196      35.719   8.411  12.872  1.00 85.97           C  
ATOM   3032  HA  GLN A 196      36.162   8.646  13.840  1.00 85.97           H  
ATOM   3033  C   GLN A 196      36.845   8.632  11.848  1.00 85.97           C  
ATOM   3034  CB  GLN A 196      35.273   6.941  12.922  1.00 85.97           C  
ATOM   3035  HB2 GLN A 196      34.747   6.684  12.003  1.00 85.97           H  
ATOM   3036  HB3 GLN A 196      36.158   6.309  13.000  1.00 85.97           H  
ATOM   3037  O   GLN A 196      37.894   7.992  11.937  1.00 85.97           O  
ATOM   3038  CG  GLN A 196      34.371   6.657  14.135  1.00 85.97           C  
ATOM   3039  HG2 GLN A 196      34.880   6.980  15.043  1.00 85.97           H  
ATOM   3040  HG3 GLN A 196      33.447   7.226  14.040  1.00 85.97           H  
ATOM   3041  CD  GLN A 196      34.013   5.181  14.292  1.00 85.97           C  
ATOM   3042  NE2 GLN A 196      33.149   4.850  15.225  1.00 85.97           N  
ATOM   3043 HE21 GLN A 196      32.888   3.874  15.239  1.00 85.97           H  
ATOM   3044 HE22 GLN A 196      32.667   5.561  15.756  1.00 85.97           H  
ATOM   3045  OE1 GLN A 196      34.490   4.293  13.608  1.00 85.97           O  
ATOM   3046  N   GLY A 197      36.659   9.555  10.899  1.00 85.40           N  
ATOM   3047  H   GLY A 197      35.772  10.036  10.874  1.00 85.40           H  
ATOM   3048  CA  GLY A 197      37.579   9.753   9.782  1.00 85.40           C  
ATOM   3049  HA2 GLY A 197      38.602   9.802  10.154  1.00 85.40           H  
ATOM   3050  HA3 GLY A 197      37.341  10.699   9.295  1.00 85.40           H  
ATOM   3051  C   GLY A 197      37.490   8.632   8.741  1.00 85.40           C  
ATOM   3052  O   GLY A 197      36.813   7.626   8.927  1.00 85.40           O  
ATOM   3053  N   ASN A 198      38.171   8.819   7.610  1.00 90.15           N  
ATOM   3054  H   ASN A 198      38.717   9.662   7.508  1.00 90.15           H  
ATOM   3055  CA  ASN A 198      38.102   7.897   6.478  1.00 90.15           C  
ATOM   3056  HA  ASN A 198      37.114   7.435   6.472  1.00 90.15           H  
ATOM   3057  C   ASN A 198      39.177   6.787   6.584  1.00 90.15           C  
ATOM   3058  CB  ASN A 198      38.196   8.729   5.189  1.00 90.15           C  
ATOM   3059  HB2 ASN A 198      37.371   9.441   5.165  1.00 90.15           H  
ATOM   3060  HB3 ASN A 198      39.135   9.283   5.181  1.00 90.15           H  
ATOM   3061  O   ASN A 198      40.360   7.066   6.354  1.00 90.15           O  
ATOM   3062  CG  ASN A 198      38.132   7.892   3.926  1.00 90.15           C  
ATOM   3063  ND2 ASN A 198      38.207   8.538   2.787  1.00 90.15           N  
ATOM   3064 HD21 ASN A 198      38.425   8.015   1.950  1.00 90.15           H  
ATOM   3065 HD22 ASN A 198      38.231   9.547   2.781  1.00 90.15           H  
ATOM   3066  OD1 ASN A 198      38.068   6.674   3.946  1.00 90.15           O  
ATOM   3067  N   PRO A 199      38.807   5.520   6.864  1.00 92.06           N  
ATOM   3068  CA  PRO A 199      39.763   4.417   6.994  1.00 92.06           C  
ATOM   3069  HA  PRO A 199      40.571   4.702   7.667  1.00 92.06           H  
ATOM   3070  C   PRO A 199      40.379   3.994   5.649  1.00 92.06           C  
ATOM   3071  CB  PRO A 199      38.952   3.279   7.626  1.00 92.06           C  
ATOM   3072  HB2 PRO A 199      39.331   2.296   7.345  1.00 92.06           H  
ATOM   3073  HB3 PRO A 199      38.955   3.389   8.710  1.00 92.06           H  
ATOM   3074  O   PRO A 199      41.431   3.353   5.617  1.00 92.06           O  
ATOM   3075  CG  PRO A 199      37.537   3.514   7.098  1.00 92.06           C  
ATOM   3076  HG2 PRO A 199      37.443   3.106   6.091  1.00 92.06           H  
ATOM   3077  HG3 PRO A 199      36.779   3.091   7.757  1.00 92.06           H  
ATOM   3078  CD  PRO A 199      37.443   5.034   7.049  1.00 92.06           C  
ATOM   3079  HD2 PRO A 199      36.798   5.335   6.224  1.00 92.06           H  
ATOM   3080  HD3 PRO A 199      37.044   5.395   7.997  1.00 92.06           H  
ATOM   3081  N   ASN A 200      39.760   4.368   4.526  1.00 92.56           N  
ATOM   3082  H   ASN A 200      38.939   4.951   4.601  1.00 92.56           H  
ATOM   3083  CA  ASN A 200      40.144   3.910   3.192  1.00 92.56           C  
ATOM   3084  HA  ASN A 200      40.338   2.839   3.240  1.00 92.56           H  
ATOM   3085  C   ASN A 200      41.435   4.556   2.675  1.00 92.56           C  
ATOM   3086  CB  ASN A 200      38.960   4.142   2.238  1.00 92.56           C  
ATOM   3087  HB2 ASN A 200      39.263   3.881   1.224  1.00 92.56           H  
ATOM   3088  HB3 ASN A 200      38.696   5.199   2.204  1.00 92.56           H  
ATOM   3089  O   ASN A 200      42.074   4.005   1.781  1.00 92.56           O  
ATOM   3090  CG  ASN A 200      37.747   3.304   2.609  1.00 92.56           C  
ATOM   3091  ND2 ASN A 200      36.559   3.734   2.258  1.00 92.56           N  
ATOM   3092 HD21 ASN A 200      36.448   4.656   1.860  1.00 92.56           H  
ATOM   3093 HD22 ASN A 200      35.769   3.135   2.449  1.00 92.56           H  
ATOM   3094  OD1 ASN A 200      37.860   2.242   3.198  1.00 92.56           O  
ATOM   3095  N   VAL A 201      41.868   5.678   3.260  1.00 90.05           N  
ATOM   3096  H   VAL A 201      41.290   6.085   3.981  1.00 90.05           H  
ATOM   3097  CA  VAL A 201      43.124   6.355   2.887  1.00 90.05           C  
ATOM   3098  HA  VAL A 201      43.097   6.579   1.821  1.00 90.05           H  
ATOM   3099  C   VAL A 201      44.337   5.453   3.141  1.00 90.05           C  
ATOM   3100  CB  VAL A 201      43.283   7.679   3.663  1.00 90.05           C  
ATOM   3101  HB  VAL A 201      43.338   7.462   4.729  1.00 90.05           H  
ATOM   3102  O   VAL A 201      45.238   5.364   2.306  1.00 90.05           O  
ATOM   3103  CG1 VAL A 201      44.563   8.425   3.256  1.00 90.05           C  
ATOM   3104 HG11 VAL A 201      44.618   9.376   3.786  1.00 90.05           H  
ATOM   3105 HG12 VAL A 201      45.446   7.840   3.512  1.00 90.05           H  
ATOM   3106 HG13 VAL A 201      44.555   8.614   2.183  1.00 90.05           H  
ATOM   3107  CG2 VAL A 201      42.096   8.622   3.427  1.00 90.05           C  
ATOM   3108 HG21 VAL A 201      42.247   9.555   3.970  1.00 90.05           H  
ATOM   3109 HG22 VAL A 201      41.991   8.838   2.364  1.00 90.05           H  
ATOM   3110 HG23 VAL A 201      41.174   8.170   3.792  1.00 90.05           H  
ATOM   3111  N   ALA A 202      44.361   4.759   4.283  1.00 88.61           N  
ATOM   3112  H   ALA A 202      43.567   4.818   4.904  1.00 88.61           H  
ATOM   3113  CA  ALA A 202      45.456   3.855   4.636  1.00 88.61           C  
ATOM   3114  HA  ALA A 202      46.403   4.382   4.525  1.00 88.61           H  
ATOM   3115  C   ALA A 202      45.500   2.629   3.711  1.00 88.61           C  
ATOM   3116  CB  ALA A 202      45.290   3.443   6.103  1.00 88.61           C  
ATOM   3117  HB1 ALA A 202      46.121   2.803   6.397  1.00 88.61           H  
ATOM   3118  HB2 ALA A 202      45.280   4.327   6.740  1.00 88.61           H  
ATOM   3119  HB3 ALA A 202      44.357   2.895   6.236  1.00 88.61           H  
ATOM   3120  O   ALA A 202      46.574   2.198   3.297  1.00 88.61           O  
ATOM   3121  N   VAL A 203      44.325   2.114   3.348  1.00 91.57           N  
ATOM   3122  H   VAL A 203      43.485   2.536   3.717  1.00 91.57           H  
ATOM   3123  CA  VAL A 203      44.184   0.958   2.459  1.00 91.57           C  
ATOM   3124  HA  VAL A 203      44.832   0.158   2.815  1.00 91.57           H  
ATOM   3125  C   VAL A 203      44.630   1.326   1.046  1.00 91.57           C  
ATOM   3126  CB  VAL A 203      42.735   0.446   2.459  1.00 91.57           C  
ATOM   3127  HB  VAL A 203      42.097   1.195   1.990  1.00 91.57           H  
ATOM   3128  O   VAL A 203      45.449   0.627   0.465  1.00 91.57           O  
ATOM   3129  CG1 VAL A 203      42.619  -0.867   1.679  1.00 91.57           C  
ATOM   3130 HG11 VAL A 203      42.868  -0.708   0.630  1.00 91.57           H  
ATOM   3131 HG12 VAL A 203      41.595  -1.237   1.735  1.00 91.57           H  
ATOM   3132 HG13 VAL A 203      43.293  -1.611   2.105  1.00 91.57           H  
ATOM   3133  CG2 VAL A 203      42.216   0.209   3.883  1.00 91.57           C  
ATOM   3134 HG21 VAL A 203      42.781  -0.592   4.359  1.00 91.57           H  
ATOM   3135 HG22 VAL A 203      42.284   1.113   4.488  1.00 91.57           H  
ATOM   3136 HG23 VAL A 203      41.160  -0.056   3.837  1.00 91.57           H  
ATOM   3137  N   ALA A 204      44.186   2.465   0.510  1.00 89.40           N  
ATOM   3138  H   ALA A 204      43.502   3.016   1.009  1.00 89.40           H  
ATOM   3139  CA  ALA A 204      44.623   2.930  -0.804  1.00 89.40           C  
ATOM   3140  HA  ALA A 204      44.354   2.180  -1.548  1.00 89.40           H  
ATOM   3141  C   ALA A 204      46.147   3.121  -0.882  1.00 89.40           C  
ATOM   3142  CB  ALA A 204      43.875   4.219  -1.136  1.00 89.40           C  
ATOM   3143  HB1 ALA A 204      42.807   4.002  -1.150  1.00 89.40           H  
ATOM   3144  HB2 ALA A 204      44.085   4.987  -0.391  1.00 89.40           H  
ATOM   3145  HB3 ALA A 204      44.174   4.576  -2.122  1.00 89.40           H  
ATOM   3146  O   ALA A 204      46.747   2.761  -1.891  1.00 89.40           O  
ATOM   3147  N   ARG A 205      46.791   3.600   0.196  1.00 87.80           N  
ATOM   3148  H   ARG A 205      46.236   3.891   0.988  1.00 87.80           H  
ATOM   3149  CA  ARG A 205      48.263   3.657   0.288  1.00 87.80           C  
ATOM   3150  HA  ARG A 205      48.669   4.190  -0.571  1.00 87.80           H  
ATOM   3151  C   ARG A 205      48.928   2.302   0.156  1.00 87.80           C  
ATOM   3152  CB  ARG A 205      48.728   4.353   1.572  1.00 87.80           C  
ATOM   3153  HB2 ARG A 205      48.057   4.119   2.398  1.00 87.80           H  
ATOM   3154  HB3 ARG A 205      49.726   3.997   1.827  1.00 87.80           H  
ATOM   3155  O   ARG A 205      49.917   2.208  -0.560  1.00 87.80           O  
ATOM   3156  CG  ARG A 205      48.805   5.863   1.368  1.00 87.80           C  
ATOM   3157  HG2 ARG A 205      47.800   6.250   1.200  1.00 87.80           H  
ATOM   3158  HG3 ARG A 205      49.440   6.074   0.507  1.00 87.80           H  
ATOM   3159  CD  ARG A 205      49.398   6.545   2.596  1.00 87.80           C  
ATOM   3160  HD2 ARG A 205      50.434   6.226   2.714  1.00 87.80           H  
ATOM   3161  HD3 ARG A 205      48.824   6.230   3.468  1.00 87.80           H  
ATOM   3162  NE  ARG A 205      49.338   8.009   2.453  1.00 87.80           N  
ATOM   3163  HE  ARG A 205      49.302   8.364   1.508  1.00 87.80           H  
ATOM   3164  NH1 ARG A 205      49.512   8.535   4.677  1.00 87.80           N  
ATOM   3165 HH11 ARG A 205      49.517   9.224   5.415  1.00 87.80           H  
ATOM   3166 HH12 ARG A 205      49.658   7.555   4.875  1.00 87.80           H  
ATOM   3167  NH2 ARG A 205      49.199  10.159   3.174  1.00 87.80           N  
ATOM   3168 HH21 ARG A 205      49.125  10.461   2.213  1.00 87.80           H  
ATOM   3169 HH22 ARG A 205      49.223  10.845   3.914  1.00 87.80           H  
ATOM   3170  CZ  ARG A 205      49.349   8.891   3.432  1.00 87.80           C  
ATOM   3171  N   LEU A 206      48.385   1.284   0.812  1.00 87.54           N  
ATOM   3172  H   LEU A 206      47.556   1.451   1.364  1.00 87.54           H  
ATOM   3173  CA  LEU A 206      48.938  -0.066   0.772  1.00 87.54           C  
ATOM   3174  HA  LEU A 206      49.989  -0.016   1.058  1.00 87.54           H  
ATOM   3175  C   LEU A 206      48.885  -0.683  -0.634  1.00 87.54           C  
ATOM   3176  CB  LEU A 206      48.164  -0.924   1.787  1.00 87.54           C  
ATOM   3177  HB2 LEU A 206      48.201  -0.445   2.765  1.00 87.54           H  
ATOM   3178  HB3 LEU A 206      47.120  -0.972   1.476  1.00 87.54           H  
ATOM   3179  O   LEU A 206      49.790  -1.416  -1.007  1.00 87.54           O  
ATOM   3180  CG  LEU A 206      48.686  -2.366   1.915  1.00 87.54           C  
ATOM   3181  HG  LEU A 206      48.730  -2.844   0.937  1.00 87.54           H  
ATOM   3182  CD1 LEU A 206      50.073  -2.408   2.561  1.00 87.54           C  
ATOM   3183 HD11 LEU A 206      50.383  -3.444   2.694  1.00 87.54           H  
ATOM   3184 HD12 LEU A 206      50.795  -1.924   1.903  1.00 87.54           H  
ATOM   3185 HD13 LEU A 206      50.057  -1.900   3.525  1.00 87.54           H  
ATOM   3186  CD2 LEU A 206      47.719  -3.181   2.774  1.00 87.54           C  
ATOM   3187 HD21 LEU A 206      46.732  -3.176   2.311  1.00 87.54           H  
ATOM   3188 HD22 LEU A 206      47.644  -2.747   3.771  1.00 87.54           H  
ATOM   3189 HD23 LEU A 206      48.068  -4.211   2.842  1.00 87.54           H  
ATOM   3190  N   PHE A 207      47.830  -0.406  -1.402  1.00 86.63           N  
ATOM   3191  H   PHE A 207      47.096   0.171  -1.016  1.00 86.63           H  
ATOM   3192  CA  PHE A 207      47.656  -0.960  -2.750  1.00 86.63           C  
ATOM   3193  HA  PHE A 207      48.189  -1.908  -2.816  1.00 86.63           H  
ATOM   3194  C   PHE A 207      48.250  -0.084  -3.866  1.00 86.63           C  
ATOM   3195  CB  PHE A 207      46.167  -1.249  -2.987  1.00 86.63           C  
ATOM   3196  HB2 PHE A 207      45.580  -0.373  -2.709  1.00 86.63           H  
ATOM   3197  HB3 PHE A 207      46.005  -1.414  -4.052  1.00 86.63           H  
ATOM   3198  O   PHE A 207      48.345  -0.541  -5.002  1.00 86.63           O  
ATOM   3199  CG  PHE A 207      45.649  -2.472  -2.250  1.00 86.63           C  
ATOM   3200  CD1 PHE A 207      45.749  -3.745  -2.840  1.00 86.63           C  
ATOM   3201  HD1 PHE A 207      46.219  -3.849  -3.807  1.00 86.63           H  
ATOM   3202  CD2 PHE A 207      45.044  -2.348  -0.988  1.00 86.63           C  
ATOM   3203  HD2 PHE A 207      44.941  -1.372  -0.537  1.00 86.63           H  
ATOM   3204  CE1 PHE A 207      45.243  -4.876  -2.172  1.00 86.63           C  
ATOM   3205  HE1 PHE A 207      45.327  -5.851  -2.629  1.00 86.63           H  
ATOM   3206  CE2 PHE A 207      44.547  -3.474  -0.313  1.00 86.63           C  
ATOM   3207  HE2 PHE A 207      44.081  -3.367   0.655  1.00 86.63           H  
ATOM   3208  CZ  PHE A 207      44.643  -4.742  -0.908  1.00 86.63           C  
ATOM   3209  HZ  PHE A 207      44.255  -5.607  -0.390  1.00 86.63           H  
ATOM   3210  N   ALA A 208      48.625   1.165  -3.571  1.00 82.97           N  
ATOM   3211  H   ALA A 208      48.462   1.506  -2.634  1.00 82.97           H  
ATOM   3212  CA  ALA A 208      49.286   2.064  -4.522  1.00 82.97           C  
ATOM   3213  HA  ALA A 208      48.937   1.834  -5.529  1.00 82.97           H  
ATOM   3214  C   ALA A 208      50.822   1.934  -4.530  1.00 82.97           C  
ATOM   3215  CB  ALA A 208      48.879   3.506  -4.190  1.00 82.97           C  
ATOM   3216  HB1 ALA A 208      47.795   3.612  -4.213  1.00 82.97           H  
ATOM   3217  HB2 ALA A 208      49.315   4.187  -4.921  1.00 82.97           H  
ATOM   3218  HB3 ALA A 208      49.244   3.766  -3.197  1.00 82.97           H  
ATOM   3219  O   ALA A 208      51.460   2.419  -5.470  1.00 82.97           O  
ATOM   3220  N   SER A 209      51.405   1.361  -3.469  1.00 70.14           N  
ATOM   3221  H   SER A 209      50.809   0.981  -2.747  1.00 70.14           H  
ATOM   3222  CA  SER A 209      52.838   1.051  -3.346  1.00 70.14           C  
ATOM   3223  HA  SER A 209      53.427   1.805  -3.867  1.00 70.14           H  
ATOM   3224  C   SER A 209      53.176  -0.279  -3.999  1.00 70.14           C  
ATOM   3225  CB  SER A 209      53.246   1.019  -1.872  1.00 70.14           C  
ATOM   3226  HB2 SER A 209      54.316   0.819  -1.803  1.00 70.14           H  
ATOM   3227  HB3 SER A 209      53.028   1.977  -1.400  1.00 70.14           H  
ATOM   3228  O   SER A 209      54.156  -0.313  -4.772  1.00 70.14           O  
ATOM   3229  OG  SER A 209      52.532  -0.011  -1.225  1.00 70.14           O  
ATOM   3230  HG  SER A 209      52.318  -0.644  -1.914  1.00 70.14           H  
ATOM   3231  OXT SER A 209      52.476  -1.242  -3.618  1.00 70.14           O  
TER    3232      SER A 209                                                       
ATOM   3232  N   PRO B   1      17.575 -68.645 -56.047  1.00 33.34           N  
ATOM   3233  H2  PRO B   1      16.875 -69.318 -56.326  1.00 33.34           H  
ATOM   3234  H3  PRO B   1      17.548 -67.862 -56.684  1.00 33.34           H  
ATOM   3235  CA  PRO B   1      17.321 -68.258 -54.635  1.00 33.34           C  
ATOM   3236  HA  PRO B   1      16.257 -68.368 -54.425  1.00 33.34           H  
ATOM   3237  C   PRO B   1      17.654 -66.786 -54.315  1.00 33.34           C  
ATOM   3238  CB  PRO B   1      18.082 -69.256 -53.745  1.00 33.34           C  
ATOM   3239  HB2 PRO B   1      17.385 -69.892 -53.200  1.00 33.34           H  
ATOM   3240  HB3 PRO B   1      18.718 -68.743 -53.023  1.00 33.34           H  
ATOM   3241  O   PRO B   1      16.754 -66.044 -53.942  1.00 33.34           O  
ATOM   3242  CG  PRO B   1      18.930 -70.099 -54.709  1.00 33.34           C  
ATOM   3243  HG2 PRO B   1      19.951 -70.223 -54.350  1.00 33.34           H  
ATOM   3244  HG3 PRO B   1      18.476 -71.082 -54.840  1.00 33.34           H  
ATOM   3245  CD  PRO B   1      18.885 -69.324 -56.023  1.00 33.34           C  
ATOM   3246  HD2 PRO B   1      19.012 -69.998 -56.870  1.00 33.34           H  
ATOM   3247  HD3 PRO B   1      19.693 -68.593 -56.029  1.00 33.34           H  
ATOM   3248  N   VAL B   2      18.907 -66.344 -54.502  1.00 43.13           N  
ATOM   3249  H   VAL B   2      19.625 -67.012 -54.746  1.00 43.13           H  
ATOM   3250  CA  VAL B   2      19.393 -65.016 -54.056  1.00 43.13           C  
ATOM   3251  HA  VAL B   2      19.262 -64.959 -52.975  1.00 43.13           H  
ATOM   3252  C   VAL B   2      18.605 -63.836 -54.653  1.00 43.13           C  
ATOM   3253  CB  VAL B   2      20.904 -64.857 -54.344  1.00 43.13           C  
ATOM   3254  HB  VAL B   2      21.048 -64.756 -55.420  1.00 43.13           H  
ATOM   3255  O   VAL B   2      18.236 -62.926 -53.920  1.00 43.13           O  
ATOM   3256  CG1 VAL B   2      21.479 -63.617 -53.652  1.00 43.13           C  
ATOM   3257 HG11 VAL B   2      21.345 -63.688 -52.573  1.00 43.13           H  
ATOM   3258 HG12 VAL B   2      22.544 -63.529 -53.871  1.00 43.13           H  
ATOM   3259 HG13 VAL B   2      20.990 -62.712 -54.012  1.00 43.13           H  
ATOM   3260  CG2 VAL B   2      21.711 -66.076 -53.866  1.00 43.13           C  
ATOM   3261 HG21 VAL B   2      21.521 -66.263 -52.810  1.00 43.13           H  
ATOM   3262 HG22 VAL B   2      22.776 -65.882 -53.996  1.00 43.13           H  
ATOM   3263 HG23 VAL B   2      21.472 -66.965 -54.450  1.00 43.13           H  
ATOM   3264  N   LYS B   3      18.246 -63.892 -55.949  1.00 51.93           N  
ATOM   3265  H   LYS B   3      18.638 -64.638 -56.506  1.00 51.93           H  
ATOM   3266  CA  LYS B   3      17.411 -62.871 -56.628  1.00 51.93           C  
ATOM   3267  HA  LYS B   3      17.914 -61.906 -56.560  1.00 51.93           H  
ATOM   3268  C   LYS B   3      16.036 -62.641 -55.977  1.00 51.93           C  
ATOM   3269  CB  LYS B   3      17.208 -63.232 -58.118  1.00 51.93           C  
ATOM   3270  HB2 LYS B   3      16.311 -62.725 -58.474  1.00 51.93           H  
ATOM   3271  HB3 LYS B   3      17.043 -64.304 -58.219  1.00 51.93           H  
ATOM   3272  O   LYS B   3      15.479 -61.555 -56.101  1.00 51.93           O  
ATOM   3273  CG  LYS B   3      18.366 -62.791 -59.030  1.00 51.93           C  
ATOM   3274  HG2 LYS B   3      18.521 -61.719 -58.907  1.00 51.93           H  
ATOM   3275  HG3 LYS B   3      19.278 -63.310 -58.734  1.00 51.93           H  
ATOM   3276  CD  LYS B   3      18.069 -63.084 -60.516  1.00 51.93           C  
ATOM   3277  HD2 LYS B   3      17.990 -64.162 -60.657  1.00 51.93           H  
ATOM   3278  HD3 LYS B   3      17.123 -62.618 -60.793  1.00 51.93           H  
ATOM   3279  CE  LYS B   3      19.189 -62.526 -61.413  1.00 51.93           C  
ATOM   3280  HE2 LYS B   3      20.142 -62.930 -61.074  1.00 51.93           H  
ATOM   3281  HE3 LYS B   3      19.236 -61.445 -61.279  1.00 51.93           H  
ATOM   3282  NZ  LYS B   3      19.001 -62.842 -62.856  1.00 51.93           N  
ATOM   3283  HZ1 LYS B   3      19.006 -63.838 -63.023  1.00 51.93           H  
ATOM   3284  HZ2 LYS B   3      19.761 -62.450 -63.394  1.00 51.93           H  
ATOM   3285  HZ3 LYS B   3      18.144 -62.446 -63.217  1.00 51.93           H  
ATOM   3286  N   GLY B   4      15.462 -63.661 -55.334  1.00 52.67           N  
ATOM   3287  H   GLY B   4      15.999 -64.505 -55.193  1.00 52.67           H  
ATOM   3288  CA  GLY B   4      14.172 -63.542 -54.645  1.00 52.67           C  
ATOM   3289  HA2 GLY B   4      13.789 -64.538 -54.422  1.00 52.67           H  
ATOM   3290  HA3 GLY B   4      13.453 -63.026 -55.280  1.00 52.67           H  
ATOM   3291  C   GLY B   4      14.298 -62.776 -53.328  1.00 52.67           C  
ATOM   3292  O   GLY B   4      13.493 -61.891 -53.052  1.00 52.67           O  
ATOM   3293  N   GLY B   5      15.355 -63.061 -52.560  1.00 53.39           N  
ATOM   3294  H   GLY B   5      16.005 -63.769 -52.871  1.00 53.39           H  
ATOM   3295  CA  GLY B   5      15.638 -62.382 -51.294  1.00 53.39           C  
ATOM   3296  HA2 GLY B   5      14.787 -62.492 -50.622  1.00 53.39           H  
ATOM   3297  HA3 GLY B   5      16.510 -62.839 -50.828  1.00 53.39           H  
ATOM   3298  C   GLY B   5      15.922 -60.894 -51.479  1.00 53.39           C  
ATOM   3299  O   GLY B   5      15.340 -60.074 -50.777  1.00 53.39           O  
ATOM   3300  N   THR B   6      16.727 -60.519 -52.478  1.00 60.39           N  
ATOM   3301  H   THR B   6      17.182 -61.215 -53.051  1.00 60.39           H  
ATOM   3302  CA  THR B   6      16.965 -59.101 -52.795  1.00 60.39           C  
ATOM   3303  HA  THR B   6      17.320 -58.595 -51.897  1.00 60.39           H  
ATOM   3304  C   THR B   6      15.699 -58.374 -53.220  1.00 60.39           C  
ATOM   3305  CB  THR B   6      18.011 -58.915 -53.895  1.00 60.39           C  
ATOM   3306  HB  THR B   6      17.899 -57.927 -54.340  1.00 60.39           H  
ATOM   3307  O   THR B   6      15.484 -57.256 -52.767  1.00 60.39           O  
ATOM   3308  CG2 THR B   6      19.416 -59.027 -53.337  1.00 60.39           C  
ATOM   3309 HG21 THR B   6      19.564 -58.266 -52.571  1.00 60.39           H  
ATOM   3310 HG22 THR B   6      19.574 -60.014 -52.902  1.00 60.39           H  
ATOM   3311 HG23 THR B   6      20.125 -58.865 -54.148  1.00 60.39           H  
ATOM   3312  OG1 THR B   6      17.900 -59.896 -54.899  1.00 60.39           O  
ATOM   3313  HG1 THR B   6      18.510 -59.628 -55.591  1.00 60.39           H  
ATOM   3314  N   LYS B   7      14.818 -59.000 -54.014  1.00 62.55           N  
ATOM   3315  H   LYS B   7      15.066 -59.905 -54.387  1.00 62.55           H  
ATOM   3316  CA  LYS B   7      13.497 -58.425 -54.320  1.00 62.55           C  
ATOM   3317  HA  LYS B   7      13.637 -57.424 -54.728  1.00 62.55           H  
ATOM   3318  C   LYS B   7      12.652 -58.228 -53.062  1.00 62.55           C  
ATOM   3319  CB  LYS B   7      12.737 -59.291 -55.339  1.00 62.55           C  
ATOM   3320  HB2 LYS B   7      13.087 -60.323 -55.299  1.00 62.55           H  
ATOM   3321  HB3 LYS B   7      11.678 -59.289 -55.080  1.00 62.55           H  
ATOM   3322  O   LYS B   7      12.035 -57.180 -52.918  1.00 62.55           O  
ATOM   3323  CG  LYS B   7      12.872 -58.742 -56.764  1.00 62.55           C  
ATOM   3324  HG2 LYS B   7      13.911 -58.811 -57.086  1.00 62.55           H  
ATOM   3325  HG3 LYS B   7      12.566 -57.696 -56.773  1.00 62.55           H  
ATOM   3326  CD  LYS B   7      11.975 -59.531 -57.728  1.00 62.55           C  
ATOM   3327  HD2 LYS B   7      10.954 -59.522 -57.346  1.00 62.55           H  
ATOM   3328  HD3 LYS B   7      12.326 -60.561 -57.784  1.00 62.55           H  
ATOM   3329  CE  LYS B   7      11.998 -58.890 -59.120  1.00 62.55           C  
ATOM   3330  HE2 LYS B   7      11.739 -57.836 -59.016  1.00 62.55           H  
ATOM   3331  HE3 LYS B   7      13.013 -58.941 -59.514  1.00 62.55           H  
ATOM   3332  NZ  LYS B   7      11.042 -59.549 -60.048  1.00 62.55           N  
ATOM   3333  HZ1 LYS B   7      11.255 -60.530 -60.159  1.00 62.55           H  
ATOM   3334  HZ2 LYS B   7      10.099 -59.464 -59.696  1.00 62.55           H  
ATOM   3335  HZ3 LYS B   7      11.066 -59.105 -60.955  1.00 62.55           H  
ATOM   3336  N   CYS B   8      12.634 -59.197 -52.150  1.00 62.18           N  
ATOM   3337  H   CYS B   8      13.137 -60.052 -52.336  1.00 62.18           H  
ATOM   3338  CA  CYS B   8      11.858 -59.089 -50.915  1.00 62.18           C  
ATOM   3339  HA  CYS B   8      10.828 -58.840 -51.171  1.00 62.18           H  
ATOM   3340  C   CYS B   8      12.386 -57.970 -50.009  1.00 62.18           C  
ATOM   3341  CB  CYS B   8      11.868 -60.445 -50.206  1.00 62.18           C  
ATOM   3342  HB2 CYS B   8      12.794 -60.578 -49.646  1.00 62.18           H  
ATOM   3343  HB3 CYS B   8      11.777 -61.249 -50.937  1.00 62.18           H  
ATOM   3344  O   CYS B   8      11.603 -57.167 -49.511  1.00 62.18           O  
ATOM   3345  SG  CYS B   8      10.441 -60.532 -49.092  1.00 62.18           S  
ATOM   3346  HG  CYS B   8      10.673 -59.420 -48.389  1.00 62.18           H  
ATOM   3347  N   ILE B   9      13.710 -57.865 -49.864  1.00 63.99           N  
ATOM   3348  H   ILE B   9      14.299 -58.578 -50.271  1.00 63.99           H  
ATOM   3349  CA  ILE B   9      14.350 -56.772 -49.125  1.00 63.99           C  
ATOM   3350  HA  ILE B   9      13.913 -56.724 -48.127  1.00 63.99           H  
ATOM   3351  C   ILE B   9      14.047 -55.436 -49.803  1.00 63.99           C  
ATOM   3352  CB  ILE B   9      15.866 -57.017 -48.968  1.00 63.99           C  
ATOM   3353  HB  ILE B   9      16.297 -57.186 -49.955  1.00 63.99           H  
ATOM   3354  O   ILE B   9      13.698 -54.492 -49.111  1.00 63.99           O  
ATOM   3355  CG1 ILE B   9      16.102 -58.266 -48.087  1.00 63.99           C  
ATOM   3356 HG12 ILE B   9      15.482 -59.094 -48.431  1.00 63.99           H  
ATOM   3357 HG13 ILE B   9      15.807 -58.046 -47.061  1.00 63.99           H  
ATOM   3358  CG2 ILE B   9      16.556 -55.793 -48.332  1.00 63.99           C  
ATOM   3359 HG21 ILE B   9      17.622 -55.967 -48.184  1.00 63.99           H  
ATOM   3360 HG22 ILE B   9      16.089 -55.560 -47.375  1.00 63.99           H  
ATOM   3361 HG23 ILE B   9      16.463 -54.915 -48.972  1.00 63.99           H  
ATOM   3362  CD1 ILE B   9      17.554 -58.751 -48.095  1.00 63.99           C  
ATOM   3363 HD11 ILE B   9      18.190 -58.028 -47.584  1.00 63.99           H  
ATOM   3364 HD12 ILE B   9      17.618 -59.702 -47.565  1.00 63.99           H  
ATOM   3365 HD13 ILE B   9      17.898 -58.890 -49.119  1.00 63.99           H  
ATOM   3366  N   LYS B  10      14.089 -55.362 -51.139  1.00 64.77           N  
ATOM   3367  H   LYS B  10      14.419 -56.171 -51.645  1.00 64.77           H  
ATOM   3368  CA  LYS B  10      13.742 -54.160 -51.912  1.00 64.77           C  
ATOM   3369  HA  LYS B  10      14.400 -53.348 -51.605  1.00 64.77           H  
ATOM   3370  C   LYS B  10      12.309 -53.695 -51.630  1.00 64.77           C  
ATOM   3371  CB  LYS B  10      13.967 -54.452 -53.406  1.00 64.77           C  
ATOM   3372  HB2 LYS B  10      13.193 -55.131 -53.763  1.00 64.77           H  
ATOM   3373  HB3 LYS B  10      14.934 -54.940 -53.528  1.00 64.77           H  
ATOM   3374  O   LYS B  10      12.099 -52.509 -51.403  1.00 64.77           O  
ATOM   3375  CG  LYS B  10      13.980 -53.208 -54.297  1.00 64.77           C  
ATOM   3376  HG2 LYS B  10      14.837 -52.588 -54.029  1.00 64.77           H  
ATOM   3377  HG3 LYS B  10      13.066 -52.633 -54.148  1.00 64.77           H  
ATOM   3378  CD  LYS B  10      14.078 -53.626 -55.775  1.00 64.77           C  
ATOM   3379  HD2 LYS B  10      14.927 -54.295 -55.920  1.00 64.77           H  
ATOM   3380  HD3 LYS B  10      13.158 -54.132 -56.069  1.00 64.77           H  
ATOM   3381  CE  LYS B  10      14.281 -52.374 -56.621  1.00 64.77           C  
ATOM   3382  HE2 LYS B  10      15.262 -51.981 -56.355  1.00 64.77           H  
ATOM   3383  HE3 LYS B  10      13.538 -51.625 -56.348  1.00 64.77           H  
ATOM   3384  NZ  LYS B  10      14.278 -52.595 -58.081  1.00 64.77           N  
ATOM   3385  HZ1 LYS B  10      15.021 -53.236 -58.321  1.00 64.77           H  
ATOM   3386  HZ2 LYS B  10      14.480 -51.716 -58.537  1.00 64.77           H  
ATOM   3387  HZ3 LYS B  10      13.396 -52.953 -58.417  1.00 64.77           H  
ATOM   3388  N   TYR B  11      11.341 -54.614 -51.598  1.00 66.96           N  
ATOM   3389  H   TYR B  11      11.579 -55.570 -51.821  1.00 66.96           H  
ATOM   3390  CA  TYR B  11       9.945 -54.289 -51.285  1.00 66.96           C  
ATOM   3391  HA  TYR B  11       9.666 -53.398 -51.847  1.00 66.96           H  
ATOM   3392  C   TYR B  11       9.718 -53.945 -49.810  1.00 66.96           C  
ATOM   3393  CB  TYR B  11       9.014 -55.428 -51.720  1.00 66.96           C  
ATOM   3394  HB2 TYR B  11       9.429 -56.382 -51.395  1.00 66.96           H  
ATOM   3395  HB3 TYR B  11       8.055 -55.305 -51.217  1.00 66.96           H  
ATOM   3396  O   TYR B  11       8.945 -53.037 -49.529  1.00 66.96           O  
ATOM   3397  CG  TYR B  11       8.736 -55.453 -53.211  1.00 66.96           C  
ATOM   3398  CD1 TYR B  11       8.018 -54.395 -53.804  1.00 66.96           C  
ATOM   3399  HD1 TYR B  11       7.666 -53.575 -53.195  1.00 66.96           H  
ATOM   3400  CD2 TYR B  11       9.163 -56.536 -54.000  1.00 66.96           C  
ATOM   3401  HD2 TYR B  11       9.672 -57.368 -53.535  1.00 66.96           H  
ATOM   3402  CE1 TYR B  11       7.743 -54.410 -55.184  1.00 66.96           C  
ATOM   3403  HE1 TYR B  11       7.185 -53.599 -55.628  1.00 66.96           H  
ATOM   3404  CE2 TYR B  11       8.905 -56.550 -55.383  1.00 66.96           C  
ATOM   3405  HE2 TYR B  11       9.219 -57.384 -55.993  1.00 66.96           H  
ATOM   3406  OH  TYR B  11       7.940 -55.516 -57.311  1.00 66.96           O  
ATOM   3407  HH  TYR B  11       7.385 -54.776 -57.569  1.00 66.96           H  
ATOM   3408  CZ  TYR B  11       8.193 -55.488 -55.976  1.00 66.96           C  
ATOM   3409  N   LEU B  12      10.405 -54.609 -48.877  1.00 65.14           N  
ATOM   3410  H   LEU B  12      10.991 -55.382 -49.160  1.00 65.14           H  
ATOM   3411  CA  LEU B  12      10.355 -54.265 -47.451  1.00 65.14           C  
ATOM   3412  HA  LEU B  12       9.314 -54.226 -47.132  1.00 65.14           H  
ATOM   3413  C   LEU B  12      10.937 -52.876 -47.188  1.00 65.14           C  
ATOM   3414  CB  LEU B  12      11.100 -55.337 -46.635  1.00 65.14           C  
ATOM   3415  HB2 LEU B  12      11.867 -55.797 -47.257  1.00 65.14           H  
ATOM   3416  HB3 LEU B  12      11.615 -54.870 -45.795  1.00 65.14           H  
ATOM   3417  O   LEU B  12      10.301 -52.072 -46.518  1.00 65.14           O  
ATOM   3418  CG  LEU B  12      10.147 -56.409 -46.085  1.00 65.14           C  
ATOM   3419  HG  LEU B  12       9.378 -56.630 -46.825  1.00 65.14           H  
ATOM   3420  CD1 LEU B  12      10.909 -57.699 -45.794  1.00 65.14           C  
ATOM   3421 HD11 LEU B  12      11.367 -58.070 -46.711  1.00 65.14           H  
ATOM   3422 HD12 LEU B  12      10.220 -58.452 -45.411  1.00 65.14           H  
ATOM   3423 HD13 LEU B  12      11.685 -57.512 -45.051  1.00 65.14           H  
ATOM   3424  CD2 LEU B  12       9.487 -55.929 -44.790  1.00 65.14           C  
ATOM   3425 HD21 LEU B  12       8.928 -55.011 -44.970  1.00 65.14           H  
ATOM   3426 HD22 LEU B  12      10.241 -55.740 -44.026  1.00 65.14           H  
ATOM   3427 HD23 LEU B  12       8.795 -56.689 -44.426  1.00 65.14           H  
ATOM   3428  N   LEU B  13      12.098 -52.568 -47.768  1.00 67.44           N  
ATOM   3429  H   LEU B  13      12.579 -53.289 -48.285  1.00 67.44           H  
ATOM   3430  CA  LEU B  13      12.703 -51.236 -47.708  1.00 67.44           C  
ATOM   3431  HA  LEU B  13      12.850 -50.958 -46.664  1.00 67.44           H  
ATOM   3432  C   LEU B  13      11.802 -50.182 -48.334  1.00 67.44           C  
ATOM   3433  CB  LEU B  13      14.044 -51.246 -48.455  1.00 67.44           C  
ATOM   3434  HB2 LEU B  13      14.196 -52.210 -48.939  1.00 67.44           H  
ATOM   3435  HB3 LEU B  13      14.034 -50.517 -49.266  1.00 67.44           H  
ATOM   3436  O   LEU B  13      11.672 -49.093 -47.790  1.00 67.44           O  
ATOM   3437  CG  LEU B  13      15.229 -50.948 -47.540  1.00 67.44           C  
ATOM   3438  HG  LEU B  13      15.074 -51.376 -46.549  1.00 67.44           H  
ATOM   3439  CD1 LEU B  13      16.452 -51.586 -48.163  1.00 67.44           C  
ATOM   3440 HD11 LEU B  13      16.375 -52.673 -48.134  1.00 67.44           H  
ATOM   3441 HD12 LEU B  13      16.571 -51.249 -49.193  1.00 67.44           H  
ATOM   3442 HD13 LEU B  13      17.323 -51.258 -47.595  1.00 67.44           H  
ATOM   3443  CD2 LEU B  13      15.485 -49.449 -47.430  1.00 67.44           C  
ATOM   3444 HD21 LEU B  13      14.636 -48.996 -46.918  1.00 67.44           H  
ATOM   3445 HD22 LEU B  13      16.376 -49.267 -46.828  1.00 67.44           H  
ATOM   3446 HD23 LEU B  13      15.611 -49.002 -48.416  1.00 67.44           H  
ATOM   3447  N   PHE B  14      11.178 -50.503 -49.467  1.00 67.27           N  
ATOM   3448  H   PHE B  14      11.377 -51.393 -49.902  1.00 67.27           H  
ATOM   3449  CA  PHE B  14      10.239 -49.602 -50.114  1.00 67.27           C  
ATOM   3450  HA  PHE B  14      10.727 -48.639 -50.263  1.00 67.27           H  
ATOM   3451  C   PHE B  14       9.017 -49.346 -49.228  1.00 67.27           C  
ATOM   3452  CB  PHE B  14       9.848 -50.157 -51.484  1.00 67.27           C  
ATOM   3453  HB2 PHE B  14      10.752 -50.325 -52.069  1.00 67.27           H  
ATOM   3454  HB3 PHE B  14       9.339 -51.113 -51.363  1.00 67.27           H  
ATOM   3455  O   PHE B  14       8.703 -48.193 -48.974  1.00 67.27           O  
ATOM   3456  CG  PHE B  14       8.957 -49.208 -52.250  1.00 67.27           C  
ATOM   3457  CD1 PHE B  14       7.559 -49.369 -52.235  1.00 67.27           C  
ATOM   3458  HD1 PHE B  14       7.110 -50.181 -51.682  1.00 67.27           H  
ATOM   3459  CD2 PHE B  14       9.531 -48.120 -52.928  1.00 67.27           C  
ATOM   3460  HD2 PHE B  14      10.600 -47.969 -52.899  1.00 67.27           H  
ATOM   3461  CE1 PHE B  14       6.741 -48.451 -52.915  1.00 67.27           C  
ATOM   3462  HE1 PHE B  14       5.666 -48.556 -52.884  1.00 67.27           H  
ATOM   3463  CE2 PHE B  14       8.713 -47.208 -53.616  1.00 67.27           C  
ATOM   3464  HE2 PHE B  14       9.151 -46.362 -54.125  1.00 67.27           H  
ATOM   3465  CZ  PHE B  14       7.318 -47.375 -53.611  1.00 67.27           C  
ATOM   3466  HZ  PHE B  14       6.686 -46.660 -54.117  1.00 67.27           H  
ATOM   3467  N   GLY B  15       8.373 -50.390 -48.697  1.00 67.90           N  
ATOM   3468  H   GLY B  15       8.689 -51.323 -48.921  1.00 67.90           H  
ATOM   3469  CA  GLY B  15       7.220 -50.242 -47.804  1.00 67.90           C  
ATOM   3470  HA2 GLY B  15       6.425 -49.705 -48.321  1.00 67.90           H  
ATOM   3471  HA3 GLY B  15       6.857 -51.231 -47.525  1.00 67.90           H  
ATOM   3472  C   GLY B  15       7.566 -49.481 -46.525  1.00 67.90           C  
ATOM   3473  O   GLY B  15       6.822 -48.603 -46.101  1.00 67.90           O  
ATOM   3474  N   PHE B  16       8.733 -49.755 -45.952  1.00 66.74           N  
ATOM   3475  H   PHE B  16       9.301 -50.497 -46.335  1.00 66.74           H  
ATOM   3476  CA  PHE B  16       9.215 -49.082 -44.757  1.00 66.74           C  
ATOM   3477  HA  PHE B  16       8.448 -49.136 -43.985  1.00 66.74           H  
ATOM   3478  C   PHE B  16       9.520 -47.598 -44.997  1.00 66.74           C  
ATOM   3479  CB  PHE B  16      10.449 -49.836 -44.276  1.00 66.74           C  
ATOM   3480  HB2 PHE B  16      10.204 -50.892 -44.160  1.00 66.74           H  
ATOM   3481  HB3 PHE B  16      11.251 -49.754 -45.010  1.00 66.74           H  
ATOM   3482  O   PHE B  16       9.028 -46.734 -44.273  1.00 66.74           O  
ATOM   3483  CG  PHE B  16      10.916 -49.315 -42.955  1.00 66.74           C  
ATOM   3484  CD1 PHE B  16      11.905 -48.318 -42.903  1.00 66.74           C  
ATOM   3485  HD1 PHE B  16      12.356 -47.939 -43.808  1.00 66.74           H  
ATOM   3486  CD2 PHE B  16      10.289 -49.778 -41.789  1.00 66.74           C  
ATOM   3487  HD2 PHE B  16       9.500 -50.514 -41.843  1.00 66.74           H  
ATOM   3488  CE1 PHE B  16      12.302 -47.808 -41.665  1.00 66.74           C  
ATOM   3489  HE1 PHE B  16      13.063 -47.044 -41.606  1.00 66.74           H  
ATOM   3490  CE2 PHE B  16      10.679 -49.262 -40.553  1.00 66.74           C  
ATOM   3491  HE2 PHE B  16      10.172 -49.616 -39.668  1.00 66.74           H  
ATOM   3492  CZ  PHE B  16      11.704 -48.294 -40.502  1.00 66.74           C  
ATOM   3493  HZ  PHE B  16      12.079 -47.884 -39.575  1.00 66.74           H  
ATOM   3494  N   ASN B  17      10.269 -47.287 -46.056  1.00 68.21           N  
ATOM   3495  H   ASN B  17      10.652 -48.032 -46.621  1.00 68.21           H  
ATOM   3496  CA  ASN B  17      10.561 -45.907 -46.438  1.00 68.21           C  
ATOM   3497  HA  ASN B  17      10.961 -45.377 -45.574  1.00 68.21           H  
ATOM   3498  C   ASN B  17       9.303 -45.152 -46.859  1.00 68.21           C  
ATOM   3499  CB  ASN B  17      11.610 -45.899 -47.558  1.00 68.21           C  
ATOM   3500  HB2 ASN B  17      11.311 -46.577 -48.357  1.00 68.21           H  
ATOM   3501  HB3 ASN B  17      11.683 -44.892 -47.967  1.00 68.21           H  
ATOM   3502  O   ASN B  17       9.227 -43.948 -46.645  1.00 68.21           O  
ATOM   3503  CG  ASN B  17      12.983 -46.263 -47.046  1.00 68.21           C  
ATOM   3504  ND2 ASN B  17      13.879 -46.685 -47.903  1.00 68.21           N  
ATOM   3505 HD21 ASN B  17      13.629 -46.864 -48.866  1.00 68.21           H  
ATOM   3506 HD22 ASN B  17      14.793 -46.866 -47.514  1.00 68.21           H  
ATOM   3507  OD1 ASN B  17      13.286 -46.151 -45.874  1.00 68.21           O  
ATOM   3508  N   PHE B  18       8.305 -45.847 -47.406  1.00 70.72           N  
ATOM   3509  H   PHE B  18       8.460 -46.817 -47.643  1.00 70.72           H  
ATOM   3510  CA  PHE B  18       7.017 -45.261 -47.751  1.00 70.72           C  
ATOM   3511  HA  PHE B  18       7.195 -44.350 -48.321  1.00 70.72           H  
ATOM   3512  C   PHE B  18       6.219 -44.870 -46.500  1.00 70.72           C  
ATOM   3513  CB  PHE B  18       6.253 -46.242 -48.645  1.00 70.72           C  
ATOM   3514  HB2 PHE B  18       6.914 -46.577 -49.444  1.00 70.72           H  
ATOM   3515  HB3 PHE B  18       5.950 -47.116 -48.067  1.00 70.72           H  
ATOM   3516  O   PHE B  18       5.649 -43.784 -46.456  1.00 70.72           O  
ATOM   3517  CG  PHE B  18       5.049 -45.631 -49.314  1.00 70.72           C  
ATOM   3518  CD1 PHE B  18       3.758 -45.840 -48.799  1.00 70.72           C  
ATOM   3519  HD1 PHE B  18       3.616 -46.435 -47.909  1.00 70.72           H  
ATOM   3520  CD2 PHE B  18       5.234 -44.844 -50.464  1.00 70.72           C  
ATOM   3521  HD2 PHE B  18       6.228 -44.676 -50.851  1.00 70.72           H  
ATOM   3522  CE1 PHE B  18       2.650 -45.265 -49.444  1.00 70.72           C  
ATOM   3523  HE1 PHE B  18       1.655 -45.424 -49.053  1.00 70.72           H  
ATOM   3524  CE2 PHE B  18       4.126 -44.263 -51.102  1.00 70.72           C  
ATOM   3525  HE2 PHE B  18       4.269 -43.648 -51.979  1.00 70.72           H  
ATOM   3526  CZ  PHE B  18       2.834 -44.472 -50.590  1.00 70.72           C  
ATOM   3527  HZ  PHE B  18       1.981 -44.019 -51.074  1.00 70.72           H  
ATOM   3528  N   ILE B  19       6.242 -45.697 -45.447  1.00 69.58           N  
ATOM   3529  H   ILE B  19       6.708 -46.588 -45.546  1.00 69.58           H  
ATOM   3530  CA  ILE B  19       5.651 -45.353 -44.143  1.00 69.58           C  
ATOM   3531  HA  ILE B  19       4.623 -45.026 -44.300  1.00 69.58           H  
ATOM   3532  C   ILE B  19       6.397 -44.175 -43.509  1.00 69.58           C  
ATOM   3533  CB  ILE B  19       5.628 -46.581 -43.206  1.00 69.58           C  
ATOM   3534  HB  ILE B  19       6.628 -47.012 -43.170  1.00 69.58           H  
ATOM   3535  O   ILE B  19       5.762 -43.233 -43.045  1.00 69.58           O  
ATOM   3536  CG1 ILE B  19       4.644 -47.643 -43.747  1.00 69.58           C  
ATOM   3537 HG12 ILE B  19       4.784 -47.768 -44.821  1.00 69.58           H  
ATOM   3538 HG13 ILE B  19       3.620 -47.303 -43.593  1.00 69.58           H  
ATOM   3539  CG2 ILE B  19       5.222 -46.183 -41.772  1.00 69.58           C  
ATOM   3540 HG21 ILE B  19       5.163 -47.061 -41.128  1.00 69.58           H  
ATOM   3541 HG22 ILE B  19       5.964 -45.517 -41.331  1.00 69.58           H  
ATOM   3542 HG23 ILE B  19       4.255 -45.680 -41.779  1.00 69.58           H  
ATOM   3543  CD1 ILE B  19       4.817 -49.023 -43.098  1.00 69.58           C  
ATOM   3544 HD11 ILE B  19       5.851 -49.354 -43.201  1.00 69.58           H  
ATOM   3545 HD12 ILE B  19       4.545 -48.992 -42.043  1.00 69.58           H  
ATOM   3546 HD13 ILE B  19       4.167 -49.738 -43.601  1.00 69.58           H  
ATOM   3547  N   PHE B  20       7.731 -44.187 -43.533  1.00 68.42           N  
ATOM   3548  H   PHE B  20       8.202 -45.008 -43.885  1.00 68.42           H  
ATOM   3549  CA  PHE B  20       8.537 -43.073 -43.025  1.00 68.42           C  
ATOM   3550  HA  PHE B  20       8.247 -42.878 -41.992  1.00 68.42           H  
ATOM   3551  C   PHE B  20       8.296 -41.773 -43.799  1.00 68.42           C  
ATOM   3552  CB  PHE B  20      10.025 -43.454 -43.050  1.00 68.42           C  
ATOM   3553  HB2 PHE B  20      10.591 -42.699 -43.595  1.00 68.42           H  
ATOM   3554  HB3 PHE B  20      10.172 -44.396 -43.578  1.00 68.42           H  
ATOM   3555  O   PHE B  20       8.235 -40.699 -43.207  1.00 68.42           O  
ATOM   3556  CG  PHE B  20      10.605 -43.573 -41.661  1.00 68.42           C  
ATOM   3557  CD1 PHE B  20      11.140 -42.437 -41.024  1.00 68.42           C  
ATOM   3558  HD1 PHE B  20      11.147 -41.483 -41.528  1.00 68.42           H  
ATOM   3559  CD2 PHE B  20      10.563 -44.804 -40.984  1.00 68.42           C  
ATOM   3560  HD2 PHE B  20      10.131 -45.672 -41.461  1.00 68.42           H  
ATOM   3561  CE1 PHE B  20      11.655 -42.539 -39.719  1.00 68.42           C  
ATOM   3562  HE1 PHE B  20      12.061 -41.669 -39.224  1.00 68.42           H  
ATOM   3563  CE2 PHE B  20      11.065 -44.898 -39.676  1.00 68.42           C  
ATOM   3564  HE2 PHE B  20      11.002 -45.836 -39.144  1.00 68.42           H  
ATOM   3565  CZ  PHE B  20      11.621 -43.771 -39.046  1.00 68.42           C  
ATOM   3566  HZ  PHE B  20      12.003 -43.841 -38.038  1.00 68.42           H  
ATOM   3567  N   TRP B  21       8.109 -41.863 -45.117  1.00 72.58           N  
ATOM   3568  H   TRP B  21       8.227 -42.764 -45.557  1.00 72.58           H  
ATOM   3569  CA  TRP B  21       7.766 -40.726 -45.964  1.00 72.58           C  
ATOM   3570  HA  TRP B  21       8.491 -39.931 -45.790  1.00 72.58           H  
ATOM   3571  C   TRP B  21       6.385 -40.158 -45.614  1.00 72.58           C  
ATOM   3572  CB  TRP B  21       7.852 -41.160 -47.430  1.00 72.58           C  
ATOM   3573  HB2 TRP B  21       7.151 -41.976 -47.603  1.00 72.58           H  
ATOM   3574  HB3 TRP B  21       8.854 -41.539 -47.628  1.00 72.58           H  
ATOM   3575  O   TRP B  21       6.250 -38.947 -45.456  1.00 72.58           O  
ATOM   3576  CG  TRP B  21       7.575 -40.084 -48.426  1.00 72.58           C  
ATOM   3577  CD1 TRP B  21       8.227 -38.907 -48.499  1.00 72.58           C  
ATOM   3578  HD1 TRP B  21       9.022 -38.611 -47.829  1.00 72.58           H  
ATOM   3579  CD2 TRP B  21       6.564 -40.046 -49.476  1.00 72.58           C  
ATOM   3580  CE2 TRP B  21       6.690 -38.806 -50.171  1.00 72.58           C  
ATOM   3581  CE3 TRP B  21       5.544 -40.925 -49.901  1.00 72.58           C  
ATOM   3582  HE3 TRP B  21       5.404 -41.862 -49.383  1.00 72.58           H  
ATOM   3583  NE1 TRP B  21       7.715 -38.147 -49.529  1.00 72.58           N  
ATOM   3584  HE1 TRP B  21       8.020 -37.207 -49.734  1.00 72.58           H  
ATOM   3585  CH2 TRP B  21       4.846 -39.348 -51.636  1.00 72.58           C  
ATOM   3586  HH2 TRP B  21       4.177 -39.086 -52.442  1.00 72.58           H  
ATOM   3587  CZ2 TRP B  21       5.853 -38.453 -51.238  1.00 72.58           C  
ATOM   3588  HZ2 TRP B  21       5.965 -37.497 -51.728  1.00 72.58           H  
ATOM   3589  CZ3 TRP B  21       4.693 -40.577 -50.968  1.00 72.58           C  
ATOM   3590  HZ3 TRP B  21       3.902 -41.251 -51.261  1.00 72.58           H  
ATOM   3591  N   LEU B  22       5.385 -41.020 -45.403  1.00 75.54           N  
ATOM   3592  H   LEU B  22       5.557 -42.002 -45.564  1.00 75.54           H  
ATOM   3593  CA  LEU B  22       4.050 -40.612 -44.954  1.00 75.54           C  
ATOM   3594  HA  LEU B  22       3.679 -39.833 -45.620  1.00 75.54           H  
ATOM   3595  C   LEU B  22       4.064 -40.003 -43.548  1.00 75.54           C  
ATOM   3596  CB  LEU B  22       3.104 -41.823 -44.996  1.00 75.54           C  
ATOM   3597  HB2 LEU B  22       2.231 -41.610 -44.379  1.00 75.54           H  
ATOM   3598  HB3 LEU B  22       3.613 -42.681 -44.557  1.00 75.54           H  
ATOM   3599  O   LEU B  22       3.410 -38.988 -43.323  1.00 75.54           O  
ATOM   3600  CG  LEU B  22       2.615 -42.188 -46.407  1.00 75.54           C  
ATOM   3601  HG  LEU B  22       3.460 -42.263 -47.091  1.00 75.54           H  
ATOM   3602  CD1 LEU B  22       1.906 -43.540 -46.350  1.00 75.54           C  
ATOM   3603 HD11 LEU B  22       1.092 -43.507 -45.626  1.00 75.54           H  
ATOM   3604 HD12 LEU B  22       1.503 -43.782 -47.334  1.00 75.54           H  
ATOM   3605 HD13 LEU B  22       2.622 -44.310 -46.061  1.00 75.54           H  
ATOM   3606  CD2 LEU B  22       1.624 -41.154 -46.950  1.00 75.54           C  
ATOM   3607 HD21 LEU B  22       0.783 -41.041 -46.265  1.00 75.54           H  
ATOM   3608 HD22 LEU B  22       2.116 -40.190 -47.079  1.00 75.54           H  
ATOM   3609 HD23 LEU B  22       1.255 -41.477 -47.924  1.00 75.54           H  
ATOM   3610  N   ALA B  23       4.828 -40.575 -42.618  1.00 74.24           N  
ATOM   3611  H   ALA B  23       5.307 -41.435 -42.844  1.00 74.24           H  
ATOM   3612  CA  ALA B  23       5.001 -40.017 -41.280  1.00 74.24           C  
ATOM   3613  HA  ALA B  23       4.018 -39.869 -40.832  1.00 74.24           H  
ATOM   3614  C   ALA B  23       5.697 -38.649 -41.332  1.00 74.24           C  
ATOM   3615  CB  ALA B  23       5.776 -41.022 -40.423  1.00 74.24           C  
ATOM   3616  HB1 ALA B  23       5.880 -40.633 -39.410  1.00 74.24           H  
ATOM   3617  HB2 ALA B  23       5.240 -41.970 -40.386  1.00 74.24           H  
ATOM   3618  HB3 ALA B  23       6.769 -41.187 -40.841  1.00 74.24           H  
ATOM   3619  O   ALA B  23       5.255 -37.713 -40.671  1.00 74.24           O  
ATOM   3620  N   GLY B  24       6.722 -38.496 -42.177  1.00 74.54           N  
ATOM   3621  H   GLY B  24       7.075 -39.313 -42.655  1.00 74.54           H  
ATOM   3622  CA  GLY B  24       7.378 -37.213 -42.427  1.00 74.54           C  
ATOM   3623  HA2 GLY B  24       8.174 -37.358 -43.157  1.00 74.54           H  
ATOM   3624  HA3 GLY B  24       7.811 -36.838 -41.499  1.00 74.54           H  
ATOM   3625  C   GLY B  24       6.414 -36.162 -42.976  1.00 74.54           C  
ATOM   3626  O   GLY B  24       6.384 -35.041 -42.474  1.00 74.54           O  
ATOM   3627  N   ILE B  25       5.563 -36.536 -43.940  1.00 77.22           N  
ATOM   3628  H   ILE B  25       5.648 -37.467 -44.320  1.00 77.22           H  
ATOM   3629  CA  ILE B  25       4.503 -35.658 -44.459  1.00 77.22           C  
ATOM   3630  HA  ILE B  25       4.957 -34.721 -44.779  1.00 77.22           H  
ATOM   3631  C   ILE B  25       3.500 -35.304 -43.358  1.00 77.22           C  
ATOM   3632  CB  ILE B  25       3.801 -36.293 -45.682  1.00 77.22           C  
ATOM   3633  HB  ILE B  25       3.506 -37.312 -45.428  1.00 77.22           H  
ATOM   3634  O   ILE B  25       3.125 -34.143 -43.251  1.00 77.22           O  
ATOM   3635  CG1 ILE B  25       4.772 -36.335 -46.881  1.00 77.22           C  
ATOM   3636 HG12 ILE B  25       5.746 -36.702 -46.557  1.00 77.22           H  
ATOM   3637 HG13 ILE B  25       4.916 -35.325 -47.263  1.00 77.22           H  
ATOM   3638  CG2 ILE B  25       2.534 -35.503 -46.077  1.00 77.22           C  
ATOM   3639 HG21 ILE B  25       2.066 -35.933 -46.963  1.00 77.22           H  
ATOM   3640 HG22 ILE B  25       2.787 -34.461 -46.274  1.00 77.22           H  
ATOM   3641 HG23 ILE B  25       1.791 -35.544 -45.281  1.00 77.22           H  
ATOM   3642  CD1 ILE B  25       4.301 -37.239 -48.025  1.00 77.22           C  
ATOM   3643 HD11 ILE B  25       4.211 -38.268 -47.676  1.00 77.22           H  
ATOM   3644 HD12 ILE B  25       5.039 -37.194 -48.826  1.00 77.22           H  
ATOM   3645 HD13 ILE B  25       3.347 -36.903 -48.431  1.00 77.22           H  
ATOM   3646  N   ALA B  26       3.088 -36.259 -42.523  1.00 78.62           N  
ATOM   3647  H   ALA B  26       3.402 -37.206 -42.674  1.00 78.62           H  
ATOM   3648  CA  ALA B  26       2.139 -36.010 -41.440  1.00 78.62           C  
ATOM   3649  HA  ALA B  26       1.253 -35.531 -41.858  1.00 78.62           H  
ATOM   3650  C   ALA B  26       2.713 -35.059 -40.379  1.00 78.62           C  
ATOM   3651  CB  ALA B  26       1.715 -37.351 -40.833  1.00 78.62           C  
ATOM   3652  HB1 ALA B  26       2.576 -37.858 -40.396  1.00 78.62           H  
ATOM   3653  HB2 ALA B  26       0.971 -37.180 -40.056  1.00 78.62           H  
ATOM   3654  HB3 ALA B  26       1.281 -37.986 -41.606  1.00 78.62           H  
ATOM   3655  O   ALA B  26       2.055 -34.098 -39.995  1.00 78.62           O  
ATOM   3656  N   VAL B  27       3.958 -35.271 -39.949  1.00 76.69           N  
ATOM   3657  H   VAL B  27       4.447 -36.085 -40.293  1.00 76.69           H  
ATOM   3658  CA  VAL B  27       4.649 -34.397 -38.987  1.00 76.69           C  
ATOM   3659  HA  VAL B  27       4.021 -34.271 -38.106  1.00 76.69           H  
ATOM   3660  C   VAL B  27       4.871 -33.006 -39.578  1.00 76.69           C  
ATOM   3661  CB  VAL B  27       5.978 -35.040 -38.547  1.00 76.69           C  
ATOM   3662  HB  VAL B  27       6.549 -35.321 -39.432  1.00 76.69           H  
ATOM   3663  O   VAL B  27       4.632 -32.010 -38.900  1.00 76.69           O  
ATOM   3664  CG1 VAL B  27       6.848 -34.117 -37.687  1.00 76.69           C  
ATOM   3665 HG11 VAL B  27       6.320 -33.863 -36.768  1.00 76.69           H  
ATOM   3666 HG12 VAL B  27       7.778 -34.624 -37.429  1.00 76.69           H  
ATOM   3667 HG13 VAL B  27       7.102 -33.205 -38.227  1.00 76.69           H  
ATOM   3668  CG2 VAL B  27       5.707 -36.295 -37.704  1.00 76.69           C  
ATOM   3669 HG21 VAL B  27       5.193 -36.024 -36.782  1.00 76.69           H  
ATOM   3670 HG22 VAL B  27       5.087 -37.004 -38.252  1.00 76.69           H  
ATOM   3671 HG23 VAL B  27       6.650 -36.784 -37.458  1.00 76.69           H  
ATOM   3672  N   LEU B  28       5.264 -32.915 -40.853  1.00 77.01           N  
ATOM   3673  H   LEU B  28       5.457 -33.764 -41.365  1.00 77.01           H  
ATOM   3674  CA  LEU B  28       5.395 -31.637 -41.549  1.00 77.01           C  
ATOM   3675  HA  LEU B  28       6.065 -30.997 -40.977  1.00 77.01           H  
ATOM   3676  C   LEU B  28       4.041 -30.930 -41.662  1.00 77.01           C  
ATOM   3677  CB  LEU B  28       5.990 -31.875 -42.945  1.00 77.01           C  
ATOM   3678  HB2 LEU B  28       6.852 -32.538 -42.868  1.00 77.01           H  
ATOM   3679  HB3 LEU B  28       5.246 -32.383 -43.559  1.00 77.01           H  
ATOM   3680  O   LEU B  28       3.964 -29.732 -41.416  1.00 77.01           O  
ATOM   3681  CG  LEU B  28       6.421 -30.560 -43.622  1.00 77.01           C  
ATOM   3682  HG  LEU B  28       5.927 -29.706 -43.160  1.00 77.01           H  
ATOM   3683  CD1 LEU B  28       7.924 -30.366 -43.492  1.00 77.01           C  
ATOM   3684 HD11 LEU B  28       8.207 -29.395 -43.897  1.00 77.01           H  
ATOM   3685 HD12 LEU B  28       8.203 -30.404 -42.439  1.00 77.01           H  
ATOM   3686 HD13 LEU B  28       8.435 -31.155 -44.044  1.00 77.01           H  
ATOM   3687  CD2 LEU B  28       6.078 -30.562 -45.109  1.00 77.01           C  
ATOM   3688 HD21 LEU B  28       4.997 -30.643 -45.231  1.00 77.01           H  
ATOM   3689 HD22 LEU B  28       6.555 -31.408 -45.602  1.00 77.01           H  
ATOM   3690 HD23 LEU B  28       6.416 -29.634 -45.571  1.00 77.01           H  
ATOM   3691  N   ALA B  29       2.977 -31.658 -42.003  1.00 77.55           N  
ATOM   3692  H   ALA B  29       3.109 -32.636 -42.217  1.00 77.55           H  
ATOM   3693  CA  ALA B  29       1.630 -31.118 -42.115  1.00 77.55           C  
ATOM   3694  HA  ALA B  29       1.653 -30.258 -42.785  1.00 77.55           H  
ATOM   3695  C   ALA B  29       1.111 -30.631 -40.763  1.00 77.55           C  
ATOM   3696  CB  ALA B  29       0.702 -32.174 -42.722  1.00 77.55           C  
ATOM   3697  HB1 ALA B  29       0.665 -33.056 -42.083  1.00 77.55           H  
ATOM   3698  HB2 ALA B  29       1.060 -32.459 -43.711  1.00 77.55           H  
ATOM   3699  HB3 ALA B  29      -0.304 -31.763 -42.816  1.00 77.55           H  
ATOM   3700  O   ALA B  29       0.542 -29.553 -40.711  1.00 77.55           O  
ATOM   3701  N   ILE B  30       1.358 -31.359 -39.673  1.00 73.68           N  
ATOM   3702  H   ILE B  30       1.789 -32.265 -39.790  1.00 73.68           H  
ATOM   3703  CA  ILE B  30       0.993 -30.933 -38.316  1.00 73.68           C  
ATOM   3704  HA  ILE B  30      -0.049 -30.614 -38.315  1.00 73.68           H  
ATOM   3705  C   ILE B  30       1.828 -29.729 -37.884  1.00 73.68           C  
ATOM   3706  CB  ILE B  30       1.131 -32.109 -37.325  1.00 73.68           C  
ATOM   3707  HB  ILE B  30       2.116 -32.556 -37.455  1.00 73.68           H  
ATOM   3708  O   ILE B  30       1.278 -28.783 -37.337  1.00 73.68           O  
ATOM   3709  CG1 ILE B  30       0.050 -33.174 -37.617  1.00 73.68           C  
ATOM   3710 HG12 ILE B  30      -0.921 -32.810 -37.279  1.00 73.68           H  
ATOM   3711 HG13 ILE B  30      -0.027 -33.347 -38.691  1.00 73.68           H  
ATOM   3712  CG2 ILE B  30       1.005 -31.629 -35.865  1.00 73.68           C  
ATOM   3713 HG21 ILE B  30       1.841 -30.980 -35.601  1.00 73.68           H  
ATOM   3714 HG22 ILE B  30       0.071 -31.085 -35.725  1.00 73.68           H  
ATOM   3715 HG23 ILE B  30       1.029 -32.474 -35.176  1.00 73.68           H  
ATOM   3716  CD1 ILE B  30       0.338 -34.527 -36.955  1.00 73.68           C  
ATOM   3717 HD11 ILE B  30      -0.406 -35.252 -37.286  1.00 73.68           H  
ATOM   3718 HD12 ILE B  30       0.283 -34.448 -35.869  1.00 73.68           H  
ATOM   3719 HD13 ILE B  30       1.327 -34.881 -37.246  1.00 73.68           H  
ATOM   3720  N   GLY B  31       3.136 -29.718 -38.150  1.00 71.41           N  
ATOM   3721  H   GLY B  31       3.554 -30.540 -38.564  1.00 71.41           H  
ATOM   3722  CA  GLY B  31       3.996 -28.576 -37.836  1.00 71.41           C  
ATOM   3723  HA2 GLY B  31       5.026 -28.833 -38.083  1.00 71.41           H  
ATOM   3724  HA3 GLY B  31       3.934 -28.352 -36.772  1.00 71.41           H  
ATOM   3725  C   GLY B  31       3.603 -27.323 -38.624  1.00 71.41           C  
ATOM   3726  O   GLY B  31       3.515 -26.233 -38.064  1.00 71.41           O  
ATOM   3727  N   LEU B  32       3.308 -27.478 -39.917  1.00 73.86           N  
ATOM   3728  H   LEU B  32       3.399 -28.401 -40.317  1.00 73.86           H  
ATOM   3729  CA  LEU B  32       2.790 -26.408 -40.767  1.00 73.86           C  
ATOM   3730  HA  LEU B  32       3.429 -25.532 -40.663  1.00 73.86           H  
ATOM   3731  C   LEU B  32       1.392 -25.983 -40.330  1.00 73.86           C  
ATOM   3732  CB  LEU B  32       2.768 -26.861 -42.238  1.00 73.86           C  
ATOM   3733  HB2 LEU B  32       2.142 -26.178 -42.813  1.00 73.86           H  
ATOM   3734  HB3 LEU B  32       2.299 -27.844 -42.288  1.00 73.86           H  
ATOM   3735  O   LEU B  32       1.130 -24.790 -40.278  1.00 73.86           O  
ATOM   3736  CG  LEU B  32       4.155 -26.918 -42.899  1.00 73.86           C  
ATOM   3737  HG  LEU B  32       4.869 -27.412 -42.239  1.00 73.86           H  
ATOM   3738  CD1 LEU B  32       4.070 -27.692 -44.214  1.00 73.86           C  
ATOM   3739 HD11 LEU B  32       3.749 -28.714 -44.009  1.00 73.86           H  
ATOM   3740 HD12 LEU B  32       5.049 -27.719 -44.693  1.00 73.86           H  
ATOM   3741 HD13 LEU B  32       3.347 -27.226 -44.884  1.00 73.86           H  
ATOM   3742  CD2 LEU B  32       4.686 -25.529 -43.245  1.00 73.86           C  
ATOM   3743 HD21 LEU B  32       5.717 -25.616 -43.588  1.00 73.86           H  
ATOM   3744 HD22 LEU B  32       4.656 -24.883 -42.367  1.00 73.86           H  
ATOM   3745 HD23 LEU B  32       4.080 -25.115 -44.050  1.00 73.86           H  
ATOM   3746  N   TRP B  33       0.511 -26.920 -39.992  1.00 69.10           N  
ATOM   3747  H   TRP B  33       0.766 -27.893 -40.082  1.00 69.10           H  
ATOM   3748  CA  TRP B  33      -0.832 -26.614 -39.519  1.00 69.10           C  
ATOM   3749  HA  TRP B  33      -1.316 -25.946 -40.232  1.00 69.10           H  
ATOM   3750  C   TRP B  33      -0.776 -25.872 -38.196  1.00 69.10           C  
ATOM   3751  CB  TRP B  33      -1.683 -27.878 -39.411  1.00 69.10           C  
ATOM   3752  HB2 TRP B  33      -1.785 -28.325 -40.400  1.00 69.10           H  
ATOM   3753  HB3 TRP B  33      -1.183 -28.596 -38.762  1.00 69.10           H  
ATOM   3754  O   TRP B  33      -1.335 -24.797 -38.115  1.00 69.10           O  
ATOM   3755  CG  TRP B  33      -3.051 -27.622 -38.868  1.00 69.10           C  
ATOM   3756  CD1 TRP B  33      -4.058 -27.001 -39.525  1.00 69.10           C  
ATOM   3757  HD1 TRP B  33      -4.000 -26.620 -40.534  1.00 69.10           H  
ATOM   3758  CD2 TRP B  33      -3.552 -27.887 -37.522  1.00 69.10           C  
ATOM   3759  CE2 TRP B  33      -4.893 -27.411 -37.444  1.00 69.10           C  
ATOM   3760  CE3 TRP B  33      -2.999 -28.457 -36.353  1.00 69.10           C  
ATOM   3761  HE3 TRP B  33      -1.978 -28.809 -36.369  1.00 69.10           H  
ATOM   3762  NE1 TRP B  33      -5.148 -26.875 -38.685  1.00 69.10           N  
ATOM   3763  HE1 TRP B  33      -5.973 -26.332 -38.895  1.00 69.10           H  
ATOM   3764  CH2 TRP B  33      -5.079 -28.073 -35.128  1.00 69.10           C  
ATOM   3765  HH2 TRP B  33      -5.645 -28.111 -34.208  1.00 69.10           H  
ATOM   3766  CZ2 TRP B  33      -5.653 -27.501 -36.273  1.00 69.10           C  
ATOM   3767  HZ2 TRP B  33      -6.643 -27.070 -36.234  1.00 69.10           H  
ATOM   3768  CZ3 TRP B  33      -3.757 -28.550 -35.168  1.00 69.10           C  
ATOM   3769  HZ3 TRP B  33      -3.316 -28.970 -34.276  1.00 69.10           H  
ATOM   3770  N   LEU B  34      -0.004 -26.327 -37.213  1.00 67.50           N  
ATOM   3771  H   LEU B  34       0.447 -27.225 -37.321  1.00 67.50           H  
ATOM   3772  CA  LEU B  34       0.211 -25.570 -35.983  1.00 67.50           C  
ATOM   3773  HA  LEU B  34      -0.745 -25.461 -35.471  1.00 67.50           H  
ATOM   3774  C   LEU B  34       0.700 -24.156 -36.299  1.00 67.50           C  
ATOM   3775  CB  LEU B  34       1.208 -26.315 -35.082  1.00 67.50           C  
ATOM   3776  HB2 LEU B  34       2.025 -26.692 -35.697  1.00 67.50           H  
ATOM   3777  HB3 LEU B  34       1.635 -25.617 -34.362  1.00 67.50           H  
ATOM   3778  O   LEU B  34       0.141 -23.201 -35.777  1.00 67.50           O  
ATOM   3779  CG  LEU B  34       0.554 -27.473 -34.311  1.00 67.50           C  
ATOM   3780  HG  LEU B  34      -0.087 -28.051 -34.977  1.00 67.50           H  
ATOM   3781  CD1 LEU B  34       1.634 -28.403 -33.762  1.00 67.50           C  
ATOM   3782 HD11 LEU B  34       2.280 -27.860 -33.072  1.00 67.50           H  
ATOM   3783 HD12 LEU B  34       2.231 -28.793 -34.587  1.00 67.50           H  
ATOM   3784 HD13 LEU B  34       1.167 -29.238 -33.241  1.00 67.50           H  
ATOM   3785  CD2 LEU B  34      -0.276 -26.955 -33.132  1.00 67.50           C  
ATOM   3786 HD21 LEU B  34      -0.684 -27.797 -32.573  1.00 67.50           H  
ATOM   3787 HD22 LEU B  34      -1.113 -26.362 -33.497  1.00 67.50           H  
ATOM   3788 HD23 LEU B  34       0.339 -26.347 -32.469  1.00 67.50           H  
ATOM   3789  N   ARG B  35       1.675 -24.004 -37.201  1.00 67.12           N  
ATOM   3790  H   ARG B  35       2.078 -24.840 -37.599  1.00 67.12           H  
ATOM   3791  CA  ARG B  35       2.225 -22.696 -37.583  1.00 67.12           C  
ATOM   3792  HA  ARG B  35       2.492 -22.158 -36.673  1.00 67.12           H  
ATOM   3793  C   ARG B  35       1.242 -21.784 -38.328  1.00 67.12           C  
ATOM   3794  CB  ARG B  35       3.487 -22.943 -38.417  1.00 67.12           C  
ATOM   3795  HB2 ARG B  35       3.221 -23.450 -39.345  1.00 67.12           H  
ATOM   3796  HB3 ARG B  35       4.158 -23.588 -37.850  1.00 67.12           H  
ATOM   3797  O   ARG B  35       1.340 -20.566 -38.192  1.00 67.12           O  
ATOM   3798  CG  ARG B  35       4.217 -21.639 -38.747  1.00 67.12           C  
ATOM   3799  HG2 ARG B  35       3.613 -21.035 -39.423  1.00 67.12           H  
ATOM   3800  HG3 ARG B  35       4.401 -21.082 -37.828  1.00 67.12           H  
ATOM   3801  CD  ARG B  35       5.545 -21.955 -39.425  1.00 67.12           C  
ATOM   3802  HD2 ARG B  35       5.339 -22.538 -40.323  1.00 67.12           H  
ATOM   3803  HD3 ARG B  35       6.156 -22.546 -38.743  1.00 67.12           H  
ATOM   3804  NE  ARG B  35       6.260 -20.718 -39.774  1.00 67.12           N  
ATOM   3805  HE  ARG B  35       5.931 -19.871 -39.333  1.00 67.12           H  
ATOM   3806  NH1 ARG B  35       7.772 -21.668 -41.204  1.00 67.12           N  
ATOM   3807 HH11 ARG B  35       8.531 -21.580 -41.865  1.00 67.12           H  
ATOM   3808 HH12 ARG B  35       7.355 -22.565 -40.998  1.00 67.12           H  
ATOM   3809  NH2 ARG B  35       7.832 -19.466 -40.839  1.00 67.12           N  
ATOM   3810 HH21 ARG B  35       8.660 -19.400 -41.414  1.00 67.12           H  
ATOM   3811 HH22 ARG B  35       7.577 -18.680 -40.258  1.00 67.12           H  
ATOM   3812  CZ  ARG B  35       7.281 -20.621 -40.601  1.00 67.12           C  
ATOM   3813  N   PHE B  36       0.374 -22.339 -39.169  1.00 62.37           N  
ATOM   3814  H   PHE B  36       0.370 -23.347 -39.244  1.00 62.37           H  
ATOM   3815  CA  PHE B  36      -0.495 -21.574 -40.069  1.00 62.37           C  
ATOM   3816  HA  PHE B  36      -0.162 -20.536 -40.092  1.00 62.37           H  
ATOM   3817  C   PHE B  36      -1.953 -21.515 -39.632  1.00 62.37           C  
ATOM   3818  CB  PHE B  36      -0.406 -22.131 -41.498  1.00 62.37           C  
ATOM   3819  HB2 PHE B  36      -0.536 -23.213 -41.479  1.00 62.37           H  
ATOM   3820  HB3 PHE B  36      -1.230 -21.726 -42.084  1.00 62.37           H  
ATOM   3821  O   PHE B  36      -2.674 -20.635 -40.106  1.00 62.37           O  
ATOM   3822  CG  PHE B  36       0.870 -21.760 -42.223  1.00 62.37           C  
ATOM   3823  CD1 PHE B  36       1.118 -20.410 -42.529  1.00 62.37           C  
ATOM   3824  HD1 PHE B  36       0.403 -19.655 -42.237  1.00 62.37           H  
ATOM   3825  CD2 PHE B  36       1.793 -22.743 -42.622  1.00 62.37           C  
ATOM   3826  HD2 PHE B  36       1.593 -23.786 -42.429  1.00 62.37           H  
ATOM   3827  CE1 PHE B  36       2.287 -20.039 -43.215  1.00 62.37           C  
ATOM   3828  HE1 PHE B  36       2.467 -19.000 -43.450  1.00 62.37           H  
ATOM   3829  CE2 PHE B  36       2.966 -22.366 -43.299  1.00 62.37           C  
ATOM   3830  HE2 PHE B  36       3.679 -23.111 -43.620  1.00 62.37           H  
ATOM   3831  CZ  PHE B  36       3.214 -21.020 -43.597  1.00 62.37           C  
ATOM   3832  HZ  PHE B  36       4.108 -20.739 -44.135  1.00 62.37           H  
ATOM   3833  N   ASP B  37      -2.399 -22.425 -38.774  1.00 53.90           N  
ATOM   3834  H   ASP B  37      -1.770 -23.117 -38.392  1.00 53.90           H  
ATOM   3835  CA  ASP B  37      -3.778 -22.470 -38.328  1.00 53.90           C  
ATOM   3836  HA  ASP B  37      -4.404 -22.521 -39.219  1.00 53.90           H  
ATOM   3837  C   ASP B  37      -4.108 -21.190 -37.582  1.00 53.90           C  
ATOM   3838  CB  ASP B  37      -4.094 -23.704 -37.476  1.00 53.90           C  
ATOM   3839  HB2 ASP B  37      -3.844 -24.596 -38.050  1.00 53.90           H  
ATOM   3840  HB3 ASP B  37      -3.499 -23.692 -36.562  1.00 53.90           H  
ATOM   3841  O   ASP B  37      -3.378 -20.758 -36.702  1.00 53.90           O  
ATOM   3842  CG  ASP B  37      -5.584 -23.763 -37.132  1.00 53.90           C  
ATOM   3843  OD1 ASP B  37      -6.381 -23.110 -37.855  1.00 53.90           O  
ATOM   3844  OD2 ASP B  37      -5.934 -24.436 -36.147  1.00 53.90           O  
ATOM   3845  N   SER B  38      -5.214 -20.571 -37.969  1.00 53.09           N  
ATOM   3846  H   SER B  38      -5.815 -21.108 -38.578  1.00 53.09           H  
ATOM   3847  CA  SER B  38      -5.647 -19.254 -37.516  1.00 53.09           C  
ATOM   3848  HA  SER B  38      -4.908 -18.518 -37.831  1.00 53.09           H  
ATOM   3849  C   SER B  38      -5.802 -19.153 -35.993  1.00 53.09           C  
ATOM   3850  CB  SER B  38      -6.968 -18.926 -38.207  1.00 53.09           C  
ATOM   3851  HB2 SER B  38      -7.283 -17.920 -37.929  1.00 53.09           H  
ATOM   3852  HB3 SER B  38      -6.832 -18.958 -39.288  1.00 53.09           H  
ATOM   3853  O   SER B  38      -5.483 -18.112 -35.413  1.00 53.09           O  
ATOM   3854  OG  SER B  38      -7.972 -19.854 -37.840  1.00 53.09           O  
ATOM   3855  HG  SER B  38      -7.697 -20.750 -38.048  1.00 53.09           H  
ATOM   3856  N   GLN B  39      -6.243 -20.227 -35.328  1.00 49.60           N  
ATOM   3857  H   GLN B  39      -6.468 -21.064 -35.847  1.00 49.60           H  
ATOM   3858  CA  GLN B  39      -6.437 -20.231 -33.879  1.00 49.60           C  
ATOM   3859  HA  GLN B  39      -7.008 -19.347 -33.594  1.00 49.60           H  
ATOM   3860  C   GLN B  39      -5.107 -20.154 -33.134  1.00 49.60           C  
ATOM   3861  CB  GLN B  39      -7.220 -21.470 -33.441  1.00 49.60           C  
ATOM   3862  HB2 GLN B  39      -7.147 -21.546 -32.356  1.00 49.60           H  
ATOM   3863  HB3 GLN B  39      -6.782 -22.368 -33.877  1.00 49.60           H  
ATOM   3864  O   GLN B  39      -4.911 -19.251 -32.315  1.00 49.60           O  
ATOM   3865  CG  GLN B  39      -8.704 -21.378 -33.821  1.00 49.60           C  
ATOM   3866  HG2 GLN B  39      -9.085 -20.390 -33.561  1.00 49.60           H  
ATOM   3867  HG3 GLN B  39      -8.815 -21.521 -34.896  1.00 49.60           H  
ATOM   3868  CD  GLN B  39      -9.546 -22.418 -33.090  1.00 49.60           C  
ATOM   3869  NE2 GLN B  39     -10.856 -22.314 -33.135  1.00 49.60           N  
ATOM   3870 HE21 GLN B  39     -11.311 -21.591 -33.674  1.00 49.60           H  
ATOM   3871 HE22 GLN B  39     -11.356 -23.023 -32.618  1.00 49.60           H  
ATOM   3872  OE1 GLN B  39      -9.058 -23.323 -32.439  1.00 49.60           O  
ATOM   3873  N   THR B  40      -4.154 -21.025 -33.467  1.00 50.15           N  
ATOM   3874  H   THR B  40      -4.328 -21.729 -34.169  1.00 50.15           H  
ATOM   3875  CA  THR B  40      -2.786 -20.907 -32.957  1.00 50.15           C  
ATOM   3876  HA  THR B  40      -2.821 -20.786 -31.874  1.00 50.15           H  
ATOM   3877  C   THR B  40      -2.102 -19.667 -33.512  1.00 50.15           C  
ATOM   3878  CB  THR B  40      -1.946 -22.149 -33.267  1.00 50.15           C  
ATOM   3879  HB  THR B  40      -0.891 -21.886 -33.188  1.00 50.15           H  
ATOM   3880  O   THR B  40      -1.285 -19.079 -32.815  1.00 50.15           O  
ATOM   3881  CG2 THR B  40      -2.223 -23.277 -32.279  1.00 50.15           C  
ATOM   3882 HG21 THR B  40      -1.592 -24.132 -32.521  1.00 50.15           H  
ATOM   3883 HG22 THR B  40      -1.998 -22.947 -31.265  1.00 50.15           H  
ATOM   3884 HG23 THR B  40      -3.269 -23.577 -32.342  1.00 50.15           H  
ATOM   3885  OG1 THR B  40      -2.236 -22.627 -34.554  1.00 50.15           O  
ATOM   3886  HG1 THR B  40      -1.418 -22.823 -35.017  1.00 50.15           H  
ATOM   3887  N   LYS B  41      -2.473 -19.181 -34.702  1.00 51.04           N  
ATOM   3888  H   LYS B  41      -3.073 -19.763 -35.269  1.00 51.04           H  
ATOM   3889  CA  LYS B  41      -1.944 -17.944 -35.285  1.00 51.04           C  
ATOM   3890  HA  LYS B  41      -0.863 -18.064 -35.363  1.00 51.04           H  
ATOM   3891  C   LYS B  41      -2.229 -16.735 -34.409  1.00 51.04           C  
ATOM   3892  CB  LYS B  41      -2.468 -17.713 -36.703  1.00 51.04           C  
ATOM   3893  HB2 LYS B  41      -2.525 -18.659 -37.242  1.00 51.04           H  
ATOM   3894  HB3 LYS B  41      -3.454 -17.251 -36.659  1.00 51.04           H  
ATOM   3895  O   LYS B  41      -1.378 -15.868 -34.314  1.00 51.04           O  
ATOM   3896  CG  LYS B  41      -1.523 -16.830 -37.512  1.00 51.04           C  
ATOM   3897  HG2 LYS B  41      -0.563 -17.332 -37.632  1.00 51.04           H  
ATOM   3898  HG3 LYS B  41      -1.375 -15.880 -36.999  1.00 51.04           H  
ATOM   3899  CD  LYS B  41      -2.149 -16.566 -38.880  1.00 51.04           C  
ATOM   3900  HD2 LYS B  41      -2.345 -17.506 -39.395  1.00 51.04           H  
ATOM   3901  HD3 LYS B  41      -3.086 -16.030 -38.726  1.00 51.04           H  
ATOM   3902  CE  LYS B  41      -1.175 -15.717 -39.692  1.00 51.04           C  
ATOM   3903  HE2 LYS B  41      -0.562 -15.147 -38.993  1.00 51.04           H  
ATOM   3904  HE3 LYS B  41      -0.524 -16.367 -40.276  1.00 51.04           H  
ATOM   3905  NZ  LYS B  41      -1.901 -14.749 -40.533  1.00 51.04           N  
ATOM   3906  HZ1 LYS B  41      -1.265 -14.244 -41.133  1.00 51.04           H  
ATOM   3907  HZ2 LYS B  41      -2.644 -15.188 -41.058  1.00 51.04           H  
ATOM   3908  HZ3 LYS B  41      -2.279 -14.056 -39.902  1.00 51.04           H  
ATOM   3909  N   SER B  42      -3.372 -16.682 -33.723  1.00 46.77           N  
ATOM   3910  H   SER B  42      -4.069 -17.389 -33.907  1.00 46.77           H  
ATOM   3911  CA  SER B  42      -3.645 -15.616 -32.747  1.00 46.77           C  
ATOM   3912  HA  SER B  42      -3.495 -14.656 -33.242  1.00 46.77           H  
ATOM   3913  C   SER B  42      -2.693 -15.659 -31.543  1.00 46.77           C  
ATOM   3914  CB  SER B  42      -5.104 -15.676 -32.286  1.00 46.77           C  
ATOM   3915  HB2 SER B  42      -5.758 -15.779 -33.151  1.00 46.77           H  
ATOM   3916  HB3 SER B  42      -5.346 -14.740 -31.782  1.00 46.77           H  
ATOM   3917  O   SER B  42      -2.291 -14.614 -31.032  1.00 46.77           O  
ATOM   3918  OG  SER B  42      -5.340 -16.740 -31.380  1.00 46.77           O  
ATOM   3919  HG  SER B  42      -5.212 -17.584 -31.818  1.00 46.77           H  
ATOM   3920  N   ILE B  43      -2.280 -16.862 -31.130  1.00 44.81           N  
ATOM   3921  H   ILE B  43      -2.631 -17.679 -31.608  1.00 44.81           H  
ATOM   3922  CA  ILE B  43      -1.226 -17.057 -30.129  1.00 44.81           C  
ATOM   3923  HA  ILE B  43      -1.420 -16.389 -29.289  1.00 44.81           H  
ATOM   3924  C   ILE B  43       0.126 -16.628 -30.731  1.00 44.81           C  
ATOM   3925  CB  ILE B  43      -1.242 -18.514 -29.588  1.00 44.81           C  
ATOM   3926  HB  ILE B  43      -1.004 -19.203 -30.399  1.00 44.81           H  
ATOM   3927  O   ILE B  43       0.874 -15.892 -30.091  1.00 44.81           O  
ATOM   3928  CG1 ILE B  43      -2.640 -18.889 -29.028  1.00 44.81           C  
ATOM   3929 HG12 ILE B  43      -3.390 -18.748 -29.807  1.00 44.81           H  
ATOM   3930 HG13 ILE B  43      -2.888 -18.222 -28.202  1.00 44.81           H  
ATOM   3931  CG2 ILE B  43      -0.159 -18.694 -28.511  1.00 44.81           C  
ATOM   3932 HG21 ILE B  43      -0.111 -19.733 -28.185  1.00 44.81           H  
ATOM   3933 HG22 ILE B  43       0.824 -18.440 -28.908  1.00 44.81           H  
ATOM   3934 HG23 ILE B  43      -0.367 -18.054 -27.653  1.00 44.81           H  
ATOM   3935  CD1 ILE B  43      -2.775 -20.340 -28.547  1.00 44.81           C  
ATOM   3936 HD11 ILE B  43      -2.459 -21.024 -29.335  1.00 44.81           H  
ATOM   3937 HD12 ILE B  43      -2.171 -20.505 -27.654  1.00 44.81           H  
ATOM   3938 HD13 ILE B  43      -3.816 -20.542 -28.299  1.00 44.81           H  
ATOM   3939  N   PHE B  44       0.396 -16.982 -31.994  1.00 44.93           N  
ATOM   3940  H   PHE B  44      -0.250 -17.613 -32.447  1.00 44.93           H  
ATOM   3941  CA  PHE B  44       1.633 -16.645 -32.707  1.00 44.93           C  
ATOM   3942  HA  PHE B  44       2.474 -16.927 -32.074  1.00 44.93           H  
ATOM   3943  C   PHE B  44       1.810 -15.152 -33.018  1.00 44.93           C  
ATOM   3944  CB  PHE B  44       1.732 -17.435 -34.022  1.00 44.93           C  
ATOM   3945  HB2 PHE B  44       2.498 -16.969 -34.641  1.00 44.93           H  
ATOM   3946  HB3 PHE B  44       0.799 -17.339 -34.577  1.00 44.93           H  
ATOM   3947  O   PHE B  44       2.909 -14.633 -32.839  1.00 44.93           O  
ATOM   3948  CG  PHE B  44       2.128 -18.888 -33.871  1.00 44.93           C  
ATOM   3949  CD1 PHE B  44       3.433 -19.184 -33.452  1.00 44.93           C  
ATOM   3950  HD1 PHE B  44       4.101 -18.378 -33.188  1.00 44.93           H  
ATOM   3951  CD2 PHE B  44       1.247 -19.943 -34.154  1.00 44.93           C  
ATOM   3952  HD2 PHE B  44       0.259 -19.751 -34.544  1.00 44.93           H  
ATOM   3953  CE1 PHE B  44       3.877 -20.509 -33.346  1.00 44.93           C  
ATOM   3954  HE1 PHE B  44       4.888 -20.717 -33.030  1.00 44.93           H  
ATOM   3955  CE2 PHE B  44       1.657 -21.265 -33.930  1.00 44.93           C  
ATOM   3956  HE2 PHE B  44       0.959 -22.083 -34.030  1.00 44.93           H  
ATOM   3957  CZ  PHE B  44       2.977 -21.552 -33.580  1.00 44.93           C  
ATOM   3958  HZ  PHE B  44       3.294 -22.578 -33.460  1.00 44.93           H  
ATOM   3959  N   GLU B  45       0.781 -14.447 -33.496  1.00 43.82           N  
ATOM   3960  H   GLU B  45      -0.090 -14.931 -33.656  1.00 43.82           H  
ATOM   3961  CA  GLU B  45       0.867 -13.034 -33.887  1.00 43.82           C  
ATOM   3962  HA  GLU B  45       1.720 -12.914 -34.554  1.00 43.82           H  
ATOM   3963  C   GLU B  45       1.132 -12.151 -32.663  1.00 43.82           C  
ATOM   3964  CB  GLU B  45      -0.388 -12.573 -34.662  1.00 43.82           C  
ATOM   3965  HB2 GLU B  45      -0.467 -11.489 -34.578  1.00 43.82           H  
ATOM   3966  HB3 GLU B  45      -1.277 -13.018 -34.217  1.00 43.82           H  
ATOM   3967  O   GLU B  45       1.992 -11.269 -32.731  1.00 43.82           O  
ATOM   3968  CG  GLU B  45      -0.304 -12.927 -36.164  1.00 43.82           C  
ATOM   3969  HG2 GLU B  45      -0.165 -14.004 -36.257  1.00 43.82           H  
ATOM   3970  HG3 GLU B  45       0.584 -12.450 -36.579  1.00 43.82           H  
ATOM   3971  CD  GLU B  45      -1.527 -12.504 -37.008  1.00 43.82           C  
ATOM   3972  OE1 GLU B  45      -1.584 -12.916 -38.203  1.00 43.82           O  
ATOM   3973  OE2 GLU B  45      -2.405 -11.791 -36.476  1.00 43.82           O  
ATOM   3974  N   GLN B  46       0.491 -12.436 -31.521  1.00 39.57           N  
ATOM   3975  H   GLN B  46      -0.171 -13.199 -31.515  1.00 39.57           H  
ATOM   3976  CA  GLN B  46       0.788 -11.750 -30.258  1.00 39.57           C  
ATOM   3977  HA  GLN B  46       0.742 -10.677 -30.445  1.00 39.57           H  
ATOM   3978  C   GLN B  46       2.212 -12.024 -29.754  1.00 39.57           C  
ATOM   3979  CB  GLN B  46      -0.249 -12.120 -29.176  1.00 39.57           C  
ATOM   3980  HB2 GLN B  46       0.261 -12.332 -28.236  1.00 39.57           H  
ATOM   3981  HB3 GLN B  46      -0.803 -13.013 -29.465  1.00 39.57           H  
ATOM   3982  O   GLN B  46       2.827 -11.135 -29.160  1.00 39.57           O  
ATOM   3983  CG  GLN B  46      -1.217 -10.953 -28.942  1.00 39.57           C  
ATOM   3984  HG2 GLN B  46      -0.635 -10.068 -28.684  1.00 39.57           H  
ATOM   3985  HG3 GLN B  46      -1.754 -10.746 -29.868  1.00 39.57           H  
ATOM   3986  CD  GLN B  46      -2.248 -11.180 -27.834  1.00 39.57           C  
ATOM   3987  NE2 GLN B  46      -2.857 -10.116 -27.355  1.00 39.57           N  
ATOM   3988 HE21 GLN B  46      -3.546 -10.247 -26.628  1.00 39.57           H  
ATOM   3989 HE22 GLN B  46      -2.656  -9.206 -27.744  1.00 39.57           H  
ATOM   3990  OE1 GLN B  46      -2.553 -12.275 -27.374  1.00 39.57           O  
ATOM   3991  N   GLU B  47       2.759 -13.216 -29.997  1.00 41.32           N  
ATOM   3992  H   GLU B  47       2.210 -13.940 -30.438  1.00 41.32           H  
ATOM   3993  CA  GLU B  47       4.148 -13.520 -29.646  1.00 41.32           C  
ATOM   3994  HA  GLU B  47       4.371 -13.032 -28.696  1.00 41.32           H  
ATOM   3995  C   GLU B  47       5.180 -12.930 -30.608  1.00 41.32           C  
ATOM   3996  CB  GLU B  47       4.367 -15.024 -29.432  1.00 41.32           C  
ATOM   3997  HB2 GLU B  47       3.872 -15.599 -30.214  1.00 41.32           H  
ATOM   3998  HB3 GLU B  47       5.437 -15.233 -29.465  1.00 41.32           H  
ATOM   3999  O   GLU B  47       6.319 -12.757 -30.201  1.00 41.32           O  
ATOM   4000  CG  GLU B  47       3.845 -15.421 -28.045  1.00 41.32           C  
ATOM   4001  HG2 GLU B  47       2.756 -15.374 -28.044  1.00 41.32           H  
ATOM   4002  HG3 GLU B  47       4.199 -14.691 -27.317  1.00 41.32           H  
ATOM   4003  CD  GLU B  47       4.294 -16.808 -27.576  1.00 41.32           C  
ATOM   4004  OE1 GLU B  47       4.280 -16.968 -26.327  1.00 41.32           O  
ATOM   4005  OE2 GLU B  47       4.608 -17.667 -28.429  1.00 41.32           O  
ATOM   4006  N   THR B  48       4.831 -12.500 -31.824  1.00 38.61           N  
ATOM   4007  H   THR B  48       3.916 -12.742 -32.177  1.00 38.61           H  
ATOM   4008  CA  THR B  48       5.831 -11.900 -32.736  1.00 38.61           C  
ATOM   4009  HA  THR B  48       6.593 -12.657 -32.918  1.00 38.61           H  
ATOM   4010  C   THR B  48       6.555 -10.677 -32.145  1.00 38.61           C  
ATOM   4011  CB  THR B  48       5.237 -11.480 -34.092  1.00 38.61           C  
ATOM   4012  HB  THR B  48       4.968 -10.424 -34.060  1.00 38.61           H  
ATOM   4013  O   THR B  48       7.702 -10.421 -32.498  1.00 38.61           O  
ATOM   4014  CG2 THR B  48       6.236 -11.709 -35.226  1.00 38.61           C  
ATOM   4015 HG21 THR B  48       7.140 -11.125 -35.048  1.00 38.61           H  
ATOM   4016 HG22 THR B  48       5.790 -11.392 -36.169  1.00 38.61           H  
ATOM   4017 HG23 THR B  48       6.492 -12.767 -35.287  1.00 38.61           H  
ATOM   4018  OG1 THR B  48       4.082 -12.205 -34.426  1.00 38.61           O  
ATOM   4019  HG1 THR B  48       3.372 -11.866 -33.876  1.00 38.61           H  
ATOM   4020  N   ASN B  49       5.925  -9.924 -31.233  1.00 34.25           N  
ATOM   4021  H   ASN B  49       4.990 -10.197 -30.966  1.00 34.25           H  
ATOM   4022  CA  ASN B  49       6.578  -8.806 -30.532  1.00 34.25           C  
ATOM   4023  HA  ASN B  49       7.326  -8.363 -31.190  1.00 34.25           H  
ATOM   4024  C   ASN B  49       7.349  -9.214 -29.255  1.00 34.25           C  
ATOM   4025  CB  ASN B  49       5.520  -7.734 -30.192  1.00 34.25           C  
ATOM   4026  HB2 ASN B  49       5.823  -7.206 -29.287  1.00 34.25           H  
ATOM   4027  HB3 ASN B  49       4.561  -8.211 -29.987  1.00 34.25           H  
ATOM   4028  O   ASN B  49       8.201  -8.454 -28.782  1.00 34.25           O  
ATOM   4029  CG  ASN B  49       5.335  -6.667 -31.258  1.00 34.25           C  
ATOM   4030  ND2 ASN B  49       4.306  -5.862 -31.137  1.00 34.25           N  
ATOM   4031 HD21 ASN B  49       4.199  -5.181 -31.874  1.00 34.25           H  
ATOM   4032 HD22 ASN B  49       3.626  -5.998 -30.402  1.00 34.25           H  
ATOM   4033  OD1 ASN B  49       6.108  -6.500 -32.183  1.00 34.25           O  
ATOM   4034  N   ASN B  50       7.044 -10.355 -28.625  1.00 33.75           N  
ATOM   4035  H   ASN B  50       6.499 -11.043 -29.125  1.00 33.75           H  
ATOM   4036  CA  ASN B  50       7.673 -10.776 -27.367  1.00 33.75           C  
ATOM   4037  HA  ASN B  50       8.332  -9.984 -27.013  1.00 33.75           H  
ATOM   4038  C   ASN B  50       8.594 -11.986 -27.582  1.00 33.75           C  
ATOM   4039  CB  ASN B  50       6.608 -11.010 -26.270  1.00 33.75           C  
ATOM   4040  HB2 ASN B  50       5.735 -11.489 -26.714  1.00 33.75           H  
ATOM   4041  HB3 ASN B  50       7.010 -11.700 -25.528  1.00 33.75           H  
ATOM   4042  O   ASN B  50       8.188 -12.993 -28.130  1.00 33.75           O  
ATOM   4043  CG  ASN B  50       6.165  -9.754 -25.529  1.00 33.75           C  
ATOM   4044  ND2 ASN B  50       5.268  -9.870 -24.583  1.00 33.75           N  
ATOM   4045 HD21 ASN B  50       4.968  -9.020 -24.126  1.00 33.75           H  
ATOM   4046 HD22 ASN B  50       4.824 -10.761 -24.410  1.00 33.75           H  
ATOM   4047  OD1 ASN B  50       6.659  -8.659 -25.733  1.00 33.75           O  
ATOM   4048  N   ASN B  51       9.822 -11.910 -27.062  1.00 34.25           N  
ATOM   4049  H   ASN B  51      10.078 -11.033 -26.630  1.00 34.25           H  
ATOM   4050  CA  ASN B  51      10.924 -12.875 -27.223  1.00 34.25           C  
ATOM   4051  HA  ASN B  51      11.169 -12.929 -28.284  1.00 34.25           H  
ATOM   4052  C   ASN B  51      10.682 -14.347 -26.800  1.00 34.25           C  
ATOM   4053  CB  ASN B  51      12.141 -12.310 -26.437  1.00 34.25           C  
ATOM   4054  HB2 ASN B  51      11.804 -11.714 -25.589  1.00 34.25           H  
ATOM   4055  HB3 ASN B  51      12.734 -13.119 -26.011  1.00 34.25           H  
ATOM   4056  O   ASN B  51      11.661 -15.091 -26.751  1.00 34.25           O  
ATOM   4057  CG  ASN B  51      13.118 -11.497 -27.261  1.00 34.25           C  
ATOM   4058  ND2 ASN B  51      14.144 -10.977 -26.631  1.00 34.25           N  
ATOM   4059 HD21 ASN B  51      14.324 -11.211 -25.665  1.00 34.25           H  
ATOM   4060 HD22 ASN B  51      14.803 -10.481 -27.214  1.00 34.25           H  
ATOM   4061  OD1 ASN B  51      12.983 -11.291 -28.450  1.00 34.25           O  
ATOM   4062  N   ASN B  52       9.473 -14.798 -26.449  1.00 38.90           N  
ATOM   4063  H   ASN B  52       8.663 -14.255 -26.711  1.00 38.90           H  
ATOM   4064  CA  ASN B  52       9.276 -16.185 -26.005  1.00 38.90           C  
ATOM   4065  HA  ASN B  52      10.097 -16.444 -25.337  1.00 38.90           H  
ATOM   4066  C   ASN B  52       9.416 -17.152 -27.190  1.00 38.90           C  
ATOM   4067  CB  ASN B  52       7.965 -16.348 -25.204  1.00 38.90           C  
ATOM   4068  HB2 ASN B  52       7.536 -17.327 -25.419  1.00 38.90           H  
ATOM   4069  HB3 ASN B  52       7.228 -15.607 -25.512  1.00 38.90           H  
ATOM   4070  O   ASN B  52       8.462 -17.481 -27.885  1.00 38.90           O  
ATOM   4071  CG  ASN B  52       8.173 -16.279 -23.697  1.00 38.90           C  
ATOM   4072  ND2 ASN B  52       7.152 -16.553 -22.919  1.00 38.90           N  
ATOM   4073 HD21 ASN B  52       7.328 -16.586 -21.925  1.00 38.90           H  
ATOM   4074 HD22 ASN B  52       6.287 -16.916 -23.293  1.00 38.90           H  
ATOM   4075  OD1 ASN B  52       9.241 -15.971 -23.193  1.00 38.90           O  
ATOM   4076  N   SER B  53      10.655 -17.586 -27.434  1.00 46.10           N  
ATOM   4077  H   SER B  53      11.399 -17.193 -26.877  1.00 46.10           H  
ATOM   4078  CA  SER B  53      11.031 -18.382 -28.596  1.00 46.10           C  
ATOM   4079  HA  SER B  53      10.514 -17.976 -29.465  1.00 46.10           H  
ATOM   4080  C   SER B  53      10.626 -19.847 -28.481  1.00 46.10           C  
ATOM   4081  CB  SER B  53      12.540 -18.277 -28.856  1.00 46.10           C  
ATOM   4082  HB2 SER B  53      12.750 -18.675 -29.849  1.00 46.10           H  
ATOM   4083  HB3 SER B  53      12.841 -17.230 -28.828  1.00 46.10           H  
ATOM   4084  O   SER B  53      10.496 -20.483 -29.513  1.00 46.10           O  
ATOM   4085  OG  SER B  53      13.282 -19.019 -27.906  1.00 46.10           O  
ATOM   4086  HG  SER B  53      14.218 -18.943 -28.109  1.00 46.10           H  
ATOM   4087  N   SER B  54      10.414 -20.404 -27.283  1.00 49.45           N  
ATOM   4088  H   SER B  54      10.465 -19.813 -26.466  1.00 49.45           H  
ATOM   4089  CA  SER B  54      10.429 -21.864 -27.084  1.00 49.45           C  
ATOM   4090  HA  SER B  54      11.393 -22.229 -27.439  1.00 49.45           H  
ATOM   4091  C   SER B  54       9.359 -22.624 -27.871  1.00 49.45           C  
ATOM   4092  CB  SER B  54      10.343 -22.231 -25.600  1.00 49.45           C  
ATOM   4093  HB2 SER B  54      10.557 -23.293 -25.485  1.00 49.45           H  
ATOM   4094  HB3 SER B  54      11.086 -21.665 -25.038  1.00 49.45           H  
ATOM   4095  O   SER B  54       9.683 -23.636 -28.490  1.00 49.45           O  
ATOM   4096  OG  SER B  54       9.052 -21.965 -25.088  1.00 49.45           O  
ATOM   4097  HG  SER B  54       9.032 -22.243 -24.170  1.00 49.45           H  
ATOM   4098  N   PHE B  55       8.114 -22.139 -27.923  1.00 49.61           N  
ATOM   4099  H   PHE B  55       7.884 -21.337 -27.354  1.00 49.61           H  
ATOM   4100  CA  PHE B  55       7.066 -22.795 -28.711  1.00 49.61           C  
ATOM   4101  HA  PHE B  55       7.063 -23.856 -28.464  1.00 49.61           H  
ATOM   4102  C   PHE B  55       7.344 -22.674 -30.210  1.00 49.61           C  
ATOM   4103  CB  PHE B  55       5.689 -22.223 -28.363  1.00 49.61           C  
ATOM   4104  HB2 PHE B  55       5.577 -22.202 -27.279  1.00 49.61           H  
ATOM   4105  HB3 PHE B  55       5.612 -21.197 -28.722  1.00 49.61           H  
ATOM   4106  O   PHE B  55       7.196 -23.643 -30.954  1.00 49.61           O  
ATOM   4107  CG  PHE B  55       4.564 -23.060 -28.942  1.00 49.61           C  
ATOM   4108  CD1 PHE B  55       3.917 -22.678 -30.133  1.00 49.61           C  
ATOM   4109  HD1 PHE B  55       4.192 -21.759 -30.629  1.00 49.61           H  
ATOM   4110  CD2 PHE B  55       4.175 -24.243 -28.287  1.00 49.61           C  
ATOM   4111  HD2 PHE B  55       4.662 -24.537 -27.369  1.00 49.61           H  
ATOM   4112  CE1 PHE B  55       2.880 -23.475 -30.654  1.00 49.61           C  
ATOM   4113  HE1 PHE B  55       2.343 -23.162 -31.538  1.00 49.61           H  
ATOM   4114  CE2 PHE B  55       3.148 -25.043 -28.817  1.00 49.61           C  
ATOM   4115  HE2 PHE B  55       2.849 -25.945 -28.304  1.00 49.61           H  
ATOM   4116  CZ  PHE B  55       2.501 -24.659 -30.003  1.00 49.61           C  
ATOM   4117  HZ  PHE B  55       1.697 -25.262 -30.400  1.00 49.61           H  
ATOM   4118  N   TYR B  56       7.845 -21.515 -30.643  1.00 49.52           N  
ATOM   4119  H   TYR B  56       7.975 -20.769 -29.975  1.00 49.52           H  
ATOM   4120  CA  TYR B  56       8.363 -21.336 -31.995  1.00 49.52           C  
ATOM   4121  HA  TYR B  56       7.563 -21.543 -32.705  1.00 49.52           H  
ATOM   4122  C   TYR B  56       9.488 -22.323 -32.289  1.00 49.52           C  
ATOM   4123  CB  TYR B  56       8.850 -19.896 -32.193  1.00 49.52           C  
ATOM   4124  HB2 TYR B  56       9.778 -19.902 -32.764  1.00 49.52           H  
ATOM   4125  HB3 TYR B  56       9.071 -19.431 -31.232  1.00 49.52           H  
ATOM   4126  O   TYR B  56       9.465 -22.962 -33.335  1.00 49.52           O  
ATOM   4127  CG  TYR B  56       7.870 -19.026 -32.938  1.00 49.52           C  
ATOM   4128  CD1 TYR B  56       7.650 -19.256 -34.307  1.00 49.52           C  
ATOM   4129  HD1 TYR B  56       8.095 -20.120 -34.778  1.00 49.52           H  
ATOM   4130  CD2 TYR B  56       7.188 -17.990 -32.276  1.00 49.52           C  
ATOM   4131  HD2 TYR B  56       7.319 -17.834 -31.215  1.00 49.52           H  
ATOM   4132  CE1 TYR B  56       6.807 -18.402 -35.041  1.00 49.52           C  
ATOM   4133  HE1 TYR B  56       6.611 -18.576 -36.088  1.00 49.52           H  
ATOM   4134  CE2 TYR B  56       6.331 -17.141 -33.001  1.00 49.52           C  
ATOM   4135  HE2 TYR B  56       5.807 -16.347 -32.491  1.00 49.52           H  
ATOM   4136  OH  TYR B  56       5.315 -16.534 -35.094  1.00 49.52           O  
ATOM   4137  HH  TYR B  56       4.903 -15.872 -34.535  1.00 49.52           H  
ATOM   4138  CZ  TYR B  56       6.153 -17.337 -34.388  1.00 49.52           C  
ATOM   4139  N   THR B  57      10.440 -22.498 -31.375  1.00 59.55           N  
ATOM   4140  H   THR B  57      10.448 -21.901 -30.560  1.00 59.55           H  
ATOM   4141  CA  THR B  57      11.529 -23.462 -31.510  1.00 59.55           C  
ATOM   4142  HA  THR B  57      12.054 -23.256 -32.443  1.00 59.55           H  
ATOM   4143  C   THR B  57      10.965 -24.871 -31.593  1.00 59.55           C  
ATOM   4144  CB  THR B  57      12.541 -23.373 -30.355  1.00 59.55           C  
ATOM   4145  HB  THR B  57      12.205 -23.980 -29.515  1.00 59.55           H  
ATOM   4146  O   THR B  57      11.378 -25.617 -32.468  1.00 59.55           O  
ATOM   4147  CG2 THR B  57      13.925 -23.818 -30.814  1.00 59.55           C  
ATOM   4148 HG21 THR B  57      14.604 -23.834 -29.961  1.00 59.55           H  
ATOM   4149 HG22 THR B  57      14.309 -23.135 -31.571  1.00 59.55           H  
ATOM   4150 HG23 THR B  57      13.866 -24.821 -31.236  1.00 59.55           H  
ATOM   4151  OG1 THR B  57      12.735 -22.053 -29.921  1.00 59.55           O  
ATOM   4152  HG1 THR B  57      13.074 -22.080 -29.023  1.00 59.55           H  
ATOM   4153  N   GLY B  58       9.964 -25.215 -30.781  1.00 60.86           N  
ATOM   4154  H   GLY B  58       9.680 -24.554 -30.073  1.00 60.86           H  
ATOM   4155  CA  GLY B  58       9.268 -26.498 -30.830  1.00 60.86           C  
ATOM   4156  HA2 GLY B  58       8.491 -26.504 -30.066  1.00 60.86           H  
ATOM   4157  HA3 GLY B  58       9.972 -27.304 -30.624  1.00 60.86           H  
ATOM   4158  C   GLY B  58       8.612 -26.753 -32.184  1.00 60.86           C  
ATOM   4159  O   GLY B  58       8.862 -27.785 -32.799  1.00 60.86           O  
ATOM   4160  N   VAL B  59       7.840 -25.797 -32.703  1.00 69.26           N  
ATOM   4161  H   VAL B  59       7.667 -24.971 -32.148  1.00 69.26           H  
ATOM   4162  CA  VAL B  59       7.174 -25.922 -34.008  1.00 69.26           C  
ATOM   4163  HA  VAL B  59       6.684 -26.894 -34.049  1.00 69.26           H  
ATOM   4164  C   VAL B  59       8.178 -25.907 -35.161  1.00 69.26           C  
ATOM   4165  CB  VAL B  59       6.079 -24.850 -34.160  1.00 69.26           C  
ATOM   4166  HB  VAL B  59       6.493 -23.864 -33.947  1.00 69.26           H  
ATOM   4167  O   VAL B  59       8.033 -26.683 -36.103  1.00 69.26           O  
ATOM   4168  CG1 VAL B  59       5.464 -24.826 -35.565  1.00 69.26           C  
ATOM   4169 HG11 VAL B  59       6.204 -24.500 -36.296  1.00 69.26           H  
ATOM   4170 HG12 VAL B  59       4.629 -24.127 -35.584  1.00 69.26           H  
ATOM   4171 HG13 VAL B  59       5.101 -25.819 -35.831  1.00 69.26           H  
ATOM   4172  CG2 VAL B  59       4.952 -25.157 -33.165  1.00 69.26           C  
ATOM   4173 HG21 VAL B  59       4.102 -24.495 -33.329  1.00 69.26           H  
ATOM   4174 HG22 VAL B  59       4.608 -26.184 -33.287  1.00 69.26           H  
ATOM   4175 HG23 VAL B  59       5.300 -25.021 -32.141  1.00 69.26           H  
ATOM   4176  N   TYR B  60       9.240 -25.102 -35.092  1.00 69.14           N  
ATOM   4177  H   TYR B  60       9.321 -24.472 -34.307  1.00 69.14           H  
ATOM   4178  CA  TYR B  60      10.313 -25.119 -36.088  1.00 69.14           C  
ATOM   4179  HA  TYR B  60       9.858 -25.083 -37.078  1.00 69.14           H  
ATOM   4180  C   TYR B  60      11.130 -26.410 -36.045  1.00 69.14           C  
ATOM   4181  CB  TYR B  60      11.234 -23.902 -35.931  1.00 69.14           C  
ATOM   4182  HB2 TYR B  60      12.177 -24.117 -36.432  1.00 69.14           H  
ATOM   4183  HB3 TYR B  60      11.465 -23.750 -34.877  1.00 69.14           H  
ATOM   4184  O   TYR B  60      11.498 -26.914 -37.104  1.00 69.14           O  
ATOM   4185  CG  TYR B  60      10.693 -22.626 -36.548  1.00 69.14           C  
ATOM   4186  CD1 TYR B  60      10.413 -22.585 -37.928  1.00 69.14           C  
ATOM   4187  HD1 TYR B  60      10.583 -23.462 -38.535  1.00 69.14           H  
ATOM   4188  CD2 TYR B  60      10.547 -21.461 -35.774  1.00 69.14           C  
ATOM   4189  HD2 TYR B  60      10.824 -21.469 -34.730  1.00 69.14           H  
ATOM   4190  CE1 TYR B  60       9.937 -21.399 -38.514  1.00 69.14           C  
ATOM   4191  HE1 TYR B  60       9.756 -21.355 -39.578  1.00 69.14           H  
ATOM   4192  CE2 TYR B  60      10.074 -20.273 -36.358  1.00 69.14           C  
ATOM   4193  HE2 TYR B  60       9.988 -19.379 -35.759  1.00 69.14           H  
ATOM   4194  OH  TYR B  60       9.243 -19.105 -38.270  1.00 69.14           O  
ATOM   4195  HH  TYR B  60       9.218 -18.413 -37.606  1.00 69.14           H  
ATOM   4196  CZ  TYR B  60       9.735 -20.249 -37.723  1.00 69.14           C  
ATOM   4197  N   ILE B  61      11.365 -26.981 -34.863  1.00 69.23           N  
ATOM   4198  H   ILE B  61      11.081 -26.494 -34.024  1.00 69.23           H  
ATOM   4199  CA  ILE B  61      11.966 -28.309 -34.707  1.00 69.23           C  
ATOM   4200  HA  ILE B  61      12.897 -28.344 -35.272  1.00 69.23           H  
ATOM   4201  C   ILE B  61      11.038 -29.358 -35.318  1.00 69.23           C  
ATOM   4202  CB  ILE B  61      12.293 -28.597 -33.221  1.00 69.23           C  
ATOM   4203  HB  ILE B  61      11.432 -28.324 -32.611  1.00 69.23           H  
ATOM   4204  O   ILE B  61      11.508 -30.212 -36.062  1.00 69.23           O  
ATOM   4205  CG1 ILE B  61      13.520 -27.771 -32.771  1.00 69.23           C  
ATOM   4206 HG12 ILE B  61      13.456 -26.754 -33.159  1.00 69.23           H  
ATOM   4207 HG13 ILE B  61      14.424 -28.210 -33.194  1.00 69.23           H  
ATOM   4208  CG2 ILE B  61      12.583 -30.094 -32.991  1.00 69.23           C  
ATOM   4209 HG21 ILE B  61      13.396 -30.426 -33.637  1.00 69.23           H  
ATOM   4210 HG22 ILE B  61      12.855 -30.278 -31.952  1.00 69.23           H  
ATOM   4211 HG23 ILE B  61      11.695 -30.692 -33.193  1.00 69.23           H  
ATOM   4212  CD1 ILE B  61      13.677 -27.691 -31.245  1.00 69.23           C  
ATOM   4213 HD11 ILE B  61      13.861 -28.678 -30.821  1.00 69.23           H  
ATOM   4214 HD12 ILE B  61      14.531 -27.057 -31.004  1.00 69.23           H  
ATOM   4215 HD13 ILE B  61      12.780 -27.266 -30.795  1.00 69.23           H  
ATOM   4216  N   LEU B  62       9.727 -29.264 -35.090  1.00 70.94           N  
ATOM   4217  H   LEU B  62       9.411 -28.573 -34.424  1.00 70.94           H  
ATOM   4218  CA  LEU B  62       8.735 -30.176 -35.663  1.00 70.94           C  
ATOM   4219  HA  LEU B  62       9.034 -31.191 -35.405  1.00 70.94           H  
ATOM   4220  C   LEU B  62       8.707 -30.105 -37.196  1.00 70.94           C  
ATOM   4221  CB  LEU B  62       7.351 -29.861 -35.052  1.00 70.94           C  
ATOM   4222  HB2 LEU B  62       7.451 -29.068 -34.311  1.00 70.94           H  
ATOM   4223  HB3 LEU B  62       6.691 -29.454 -35.818  1.00 70.94           H  
ATOM   4224  O   LEU B  62       8.736 -31.134 -37.867  1.00 70.94           O  
ATOM   4225  CG  LEU B  62       6.687 -31.077 -34.376  1.00 70.94           C  
ATOM   4226  HG  LEU B  62       7.401 -31.893 -34.267  1.00 70.94           H  
ATOM   4227  CD1 LEU B  62       6.175 -30.712 -32.983  1.00 70.94           C  
ATOM   4228 HD11 LEU B  62       7.010 -30.392 -32.360  1.00 70.94           H  
ATOM   4229 HD12 LEU B  62       5.709 -31.583 -32.521  1.00 70.94           H  
ATOM   4230 HD13 LEU B  62       5.446 -29.905 -33.046  1.00 70.94           H  
ATOM   4231  CD2 LEU B  62       5.508 -31.568 -35.214  1.00 70.94           C  
ATOM   4232 HD21 LEU B  62       5.127 -32.502 -34.802  1.00 70.94           H  
ATOM   4233 HD22 LEU B  62       4.711 -30.825 -35.214  1.00 70.94           H  
ATOM   4234 HD23 LEU B  62       5.831 -31.730 -36.243  1.00 70.94           H  
ATOM   4235  N   ILE B  63       8.720 -28.896 -37.763  1.00 74.99           N  
ATOM   4236  H   ILE B  63       8.657 -28.094 -37.152  1.00 74.99           H  
ATOM   4237  CA  ILE B  63       8.787 -28.682 -39.214  1.00 74.99           C  
ATOM   4238  HA  ILE B  63       8.003 -29.271 -39.689  1.00 74.99           H  
ATOM   4239  C   ILE B  63      10.123 -29.189 -39.771  1.00 74.99           C  
ATOM   4240  CB  ILE B  63       8.547 -27.191 -39.550  1.00 74.99           C  
ATOM   4241  HB  ILE B  63       9.213 -26.587 -38.934  1.00 74.99           H  
ATOM   4242  O   ILE B  63      10.137 -29.879 -40.788  1.00 74.99           O  
ATOM   4243  CG1 ILE B  63       7.083 -26.799 -39.241  1.00 74.99           C  
ATOM   4244 HG12 ILE B  63       6.802 -27.162 -38.252  1.00 74.99           H  
ATOM   4245 HG13 ILE B  63       6.419 -27.279 -39.961  1.00 74.99           H  
ATOM   4246  CG2 ILE B  63       8.853 -26.893 -41.032  1.00 74.99           C  
ATOM   4247 HG21 ILE B  63       8.236 -27.522 -41.673  1.00 74.99           H  
ATOM   4248 HG22 ILE B  63       9.904 -27.083 -41.253  1.00 74.99           H  
ATOM   4249 HG23 ILE B  63       8.663 -25.845 -41.263  1.00 74.99           H  
ATOM   4250  CD1 ILE B  63       6.831 -25.286 -39.262  1.00 74.99           C  
ATOM   4251 HD11 ILE B  63       6.924 -24.891 -40.274  1.00 74.99           H  
ATOM   4252 HD12 ILE B  63       5.818 -25.091 -38.912  1.00 74.99           H  
ATOM   4253 HD13 ILE B  63       7.536 -24.783 -38.600  1.00 74.99           H  
ATOM   4254  N   GLY B  64      11.242 -28.882 -39.110  1.00 77.05           N  
ATOM   4255  H   GLY B  64      11.171 -28.316 -38.276  1.00 77.05           H  
ATOM   4256  CA  GLY B  64      12.571 -29.338 -39.514  1.00 77.05           C  
ATOM   4257  HA2 GLY B  64      12.795 -28.976 -40.517  1.00 77.05           H  
ATOM   4258  HA3 GLY B  64      13.308 -28.936 -38.818  1.00 77.05           H  
ATOM   4259  C   GLY B  64      12.682 -30.862 -39.505  1.00 77.05           C  
ATOM   4260  O   GLY B  64      13.132 -31.452 -40.486  1.00 77.05           O  
ATOM   4261  N   ALA B  65      12.190 -31.506 -38.446  1.00 74.21           N  
ATOM   4262  H   ALA B  65      11.837 -30.962 -37.672  1.00 74.21           H  
ATOM   4263  CA  ALA B  65      12.147 -32.957 -38.316  1.00 74.21           C  
ATOM   4264  HA  ALA B  65      13.150 -33.354 -38.470  1.00 74.21           H  
ATOM   4265  C   ALA B  65      11.229 -33.601 -39.368  1.00 74.21           C  
ATOM   4266  CB  ALA B  65      11.705 -33.304 -36.889  1.00 74.21           C  
ATOM   4267  HB1 ALA B  65      12.403 -32.873 -36.171  1.00 74.21           H  
ATOM   4268  HB2 ALA B  65      11.694 -34.386 -36.760  1.00 74.21           H  
ATOM   4269  HB3 ALA B  65      10.707 -32.911 -36.696  1.00 74.21           H  
ATOM   4270  O   ALA B  65      11.622 -34.578 -40.005  1.00 74.21           O  
ATOM   4271  N   GLY B  66      10.044 -33.030 -39.612  1.00 76.24           N  
ATOM   4272  H   GLY B  66       9.755 -32.255 -39.032  1.00 76.24           H  
ATOM   4273  CA  GLY B  66       9.122 -33.497 -40.651  1.00 76.24           C  
ATOM   4274  HA2 GLY B  66       8.843 -34.533 -40.456  1.00 76.24           H  
ATOM   4275  HA3 GLY B  66       8.221 -32.884 -40.624  1.00 76.24           H  
ATOM   4276  C   GLY B  66       9.721 -33.406 -42.058  1.00 76.24           C  
ATOM   4277  O   GLY B  66       9.664 -34.369 -42.823  1.00 76.24           O  
ATOM   4278  N   ALA B  67      10.370 -32.284 -42.385  1.00 79.63           N  
ATOM   4279  H   ALA B  67      10.388 -31.527 -41.716  1.00 79.63           H  
ATOM   4280  CA  ALA B  67      11.025 -32.078 -43.677  1.00 79.63           C  
ATOM   4281  HA  ALA B  67      10.305 -32.259 -44.475  1.00 79.63           H  
ATOM   4282  C   ALA B  67      12.187 -33.053 -43.889  1.00 79.63           C  
ATOM   4283  CB  ALA B  67      11.509 -30.625 -43.765  1.00 79.63           C  
ATOM   4284  HB1 ALA B  67      11.973 -30.452 -44.736  1.00 79.63           H  
ATOM   4285  HB2 ALA B  67      12.238 -30.426 -42.980  1.00 79.63           H  
ATOM   4286  HB3 ALA B  67      10.671 -29.939 -43.645  1.00 79.63           H  
ATOM   4287  O   ALA B  67      12.322 -33.637 -44.968  1.00 79.63           O  
ATOM   4288  N   LEU B  68      12.998 -33.265 -42.851  1.00 75.71           N  
ATOM   4289  H   LEU B  68      12.846 -32.740 -42.002  1.00 75.71           H  
ATOM   4290  CA  LEU B  68      14.115 -34.200 -42.893  1.00 75.71           C  
ATOM   4291  HA  LEU B  68      14.735 -33.951 -43.753  1.00 75.71           H  
ATOM   4292  C   LEU B  68      13.620 -35.646 -43.073  1.00 75.71           C  
ATOM   4293  CB  LEU B  68      14.940 -34.023 -41.610  1.00 75.71           C  
ATOM   4294  HB2 LEU B  68      14.982 -32.969 -41.335  1.00 75.71           H  
ATOM   4295  HB3 LEU B  68      14.437 -34.550 -40.799  1.00 75.71           H  
ATOM   4296  O   LEU B  68      14.113 -36.352 -43.952  1.00 75.71           O  
ATOM   4297  CG  LEU B  68      16.382 -34.531 -41.760  1.00 75.71           C  
ATOM   4298  HG  LEU B  68      16.407 -35.408 -42.407  1.00 75.71           H  
ATOM   4299  CD1 LEU B  68      17.297 -33.445 -42.332  1.00 75.71           C  
ATOM   4300 HD11 LEU B  68      18.309 -33.837 -42.433  1.00 75.71           H  
ATOM   4301 HD12 LEU B  68      17.314 -32.579 -41.670  1.00 75.71           H  
ATOM   4302 HD13 LEU B  68      16.937 -33.139 -43.314  1.00 75.71           H  
ATOM   4303  CD2 LEU B  68      16.928 -34.921 -40.395  1.00 75.71           C  
ATOM   4304 HD21 LEU B  68      16.943 -34.055 -39.735  1.00 75.71           H  
ATOM   4305 HD22 LEU B  68      17.942 -35.308 -40.501  1.00 75.71           H  
ATOM   4306 HD23 LEU B  68      16.287 -35.683 -39.952  1.00 75.71           H  
ATOM   4307  N   MET B  69      12.596 -36.066 -42.319  1.00 74.80           N  
ATOM   4308  H   MET B  69      12.239 -35.450 -41.603  1.00 74.80           H  
ATOM   4309  CA  MET B  69      11.968 -37.385 -42.479  1.00 74.80           C  
ATOM   4310  HA  MET B  69      12.725 -38.157 -42.343  1.00 74.80           H  
ATOM   4311  C   MET B  69      11.383 -37.584 -43.879  1.00 74.80           C  
ATOM   4312  CB  MET B  69      10.852 -37.593 -41.443  1.00 74.80           C  
ATOM   4313  HB2 MET B  69      10.381 -36.644 -41.187  1.00 74.80           H  
ATOM   4314  HB3 MET B  69      10.088 -38.240 -41.875  1.00 74.80           H  
ATOM   4315  O   MET B  69      11.573 -38.644 -44.477  1.00 74.80           O  
ATOM   4316  CG  MET B  69      11.353 -38.298 -40.185  1.00 74.80           C  
ATOM   4317  HG2 MET B  69      11.860 -39.216 -40.481  1.00 74.80           H  
ATOM   4318  HG3 MET B  69      12.071 -37.661 -39.668  1.00 74.80           H  
ATOM   4319  SD  MET B  69      10.013 -38.747 -39.052  1.00 74.80           S  
ATOM   4320  CE  MET B  69       9.824 -37.174 -38.173  1.00 74.80           C  
ATOM   4321  HE1 MET B  69       9.532 -36.390 -38.872  1.00 74.80           H  
ATOM   4322  HE2 MET B  69       9.058 -37.278 -37.404  1.00 74.80           H  
ATOM   4323  HE3 MET B  69      10.768 -36.905 -37.700  1.00 74.80           H  
ATOM   4324  N   MET B  70      10.712 -36.570 -44.433  1.00 76.13           N  
ATOM   4325  H   MET B  70      10.551 -35.739 -43.883  1.00 76.13           H  
ATOM   4326  CA  MET B  70      10.158 -36.639 -45.786  1.00 76.13           C  
ATOM   4327  HA  MET B  70       9.487 -37.495 -45.839  1.00 76.13           H  
ATOM   4328  C   MET B  70      11.266 -36.831 -46.832  1.00 76.13           C  
ATOM   4329  CB  MET B  70       9.350 -35.364 -46.072  1.00 76.13           C  
ATOM   4330  HB2 MET B  70      10.017 -34.503 -46.071  1.00 76.13           H  
ATOM   4331  HB3 MET B  70       8.604 -35.224 -45.290  1.00 76.13           H  
ATOM   4332  O   MET B  70      11.150 -37.673 -47.723  1.00 76.13           O  
ATOM   4333  CG  MET B  70       8.628 -35.450 -47.422  1.00 76.13           C  
ATOM   4334  HG2 MET B  70       9.329 -35.750 -48.201  1.00 76.13           H  
ATOM   4335  HG3 MET B  70       7.863 -36.223 -47.343  1.00 76.13           H  
ATOM   4336  SD  MET B  70       7.829 -33.916 -47.959  1.00 76.13           S  
ATOM   4337  CE  MET B  70       9.266 -32.999 -48.579  1.00 76.13           C  
ATOM   4338  HE1 MET B  70       9.976 -32.835 -47.769  1.00 76.13           H  
ATOM   4339  HE2 MET B  70       9.747 -33.564 -49.377  1.00 76.13           H  
ATOM   4340  HE3 MET B  70       8.937 -32.034 -48.966  1.00 76.13           H  
ATOM   4341  N   LEU B  71      12.359 -36.077 -46.726  1.00 75.25           N  
ATOM   4342  H   LEU B  71      12.410 -35.403 -45.976  1.00 75.25           H  
ATOM   4343  CA  LEU B  71      13.448 -36.126 -47.698  1.00 75.25           C  
ATOM   4344  HA  LEU B  71      13.012 -36.033 -48.693  1.00 75.25           H  
ATOM   4345  C   LEU B  71      14.192 -37.470 -47.649  1.00 75.25           C  
ATOM   4346  CB  LEU B  71      14.344 -34.905 -47.441  1.00 75.25           C  
ATOM   4347  HB2 LEU B  71      13.688 -34.052 -47.267  1.00 75.25           H  
ATOM   4348  HB3 LEU B  71      14.923 -35.050 -46.529  1.00 75.25           H  
ATOM   4349  O   LEU B  71      14.477 -38.065 -48.691  1.00 75.25           O  
ATOM   4350  CG  LEU B  71      15.267 -34.565 -48.625  1.00 75.25           C  
ATOM   4351  HG  LEU B  71      14.902 -35.046 -49.532  1.00 75.25           H  
ATOM   4352  CD1 LEU B  71      15.286 -33.055 -48.863  1.00 75.25           C  
ATOM   4353 HD11 LEU B  71      15.630 -32.539 -47.966  1.00 75.25           H  
ATOM   4354 HD12 LEU B  71      15.952 -32.819 -49.692  1.00 75.25           H  
ATOM   4355 HD13 LEU B  71      14.282 -32.709 -49.112  1.00 75.25           H  
ATOM   4356  CD2 LEU B  71      16.700 -35.022 -48.364  1.00 75.25           C  
ATOM   4357 HD21 LEU B  71      16.704 -36.086 -48.127  1.00 75.25           H  
ATOM   4358 HD22 LEU B  71      17.120 -34.476 -47.519  1.00 75.25           H  
ATOM   4359 HD23 LEU B  71      17.312 -34.844 -49.248  1.00 75.25           H  
ATOM   4360  N   VAL B  72      14.432 -37.992 -46.445  1.00 73.43           N  
ATOM   4361  H   VAL B  72      14.175 -37.451 -45.632  1.00 73.43           H  
ATOM   4362  CA  VAL B  72      15.069 -39.300 -46.238  1.00 73.43           C  
ATOM   4363  HA  VAL B  72      15.958 -39.351 -46.867  1.00 73.43           H  
ATOM   4364  C   VAL B  72      14.162 -40.444 -46.694  1.00 73.43           C  
ATOM   4365  CB  VAL B  72      15.524 -39.440 -44.774  1.00 73.43           C  
ATOM   4366  HB  VAL B  72      14.695 -39.215 -44.103  1.00 73.43           H  
ATOM   4367  O   VAL B  72      14.629 -41.332 -47.410  1.00 73.43           O  
ATOM   4368  CG1 VAL B  72      16.052 -40.840 -44.443  1.00 73.43           C  
ATOM   4369 HG11 VAL B  72      16.456 -40.853 -43.430  1.00 73.43           H  
ATOM   4370 HG12 VAL B  72      15.235 -41.561 -44.479  1.00 73.43           H  
ATOM   4371 HG13 VAL B  72      16.836 -41.127 -45.143  1.00 73.43           H  
ATOM   4372  CG2 VAL B  72      16.664 -38.443 -44.529  1.00 73.43           C  
ATOM   4373 HG21 VAL B  72      17.106 -38.611 -43.547  1.00 73.43           H  
ATOM   4374 HG22 VAL B  72      17.437 -38.567 -45.288  1.00 73.43           H  
ATOM   4375 HG23 VAL B  72      16.297 -37.418 -44.572  1.00 73.43           H  
ATOM   4376  N   GLY B  73      12.863 -40.396 -46.386  1.00 72.05           N  
ATOM   4377  H   GLY B  73      12.531 -39.657 -45.782  1.00 72.05           H  
ATOM   4378  CA  GLY B  73      11.887 -41.376 -46.874  1.00 72.05           C  
ATOM   4379  HA2 GLY B  73      10.905 -41.118 -46.478  1.00 72.05           H  
ATOM   4380  HA3 GLY B  73      12.153 -42.370 -46.515  1.00 72.05           H  
ATOM   4381  C   GLY B  73      11.798 -41.411 -48.405  1.00 72.05           C  
ATOM   4382  O   GLY B  73      11.807 -42.488 -49.007  1.00 72.05           O  
ATOM   4383  N   PHE B  74      11.806 -40.245 -49.060  1.00 69.26           N  
ATOM   4384  H   PHE B  74      11.784 -39.391 -48.521  1.00 69.26           H  
ATOM   4385  CA  PHE B  74      11.772 -40.143 -50.521  1.00 69.26           C  
ATOM   4386  HA  PHE B  74      10.935 -40.736 -50.889  1.00 69.26           H  
ATOM   4387  C   PHE B  74      13.047 -40.690 -51.183  1.00 69.26           C  
ATOM   4388  CB  PHE B  74      11.535 -38.684 -50.924  1.00 69.26           C  
ATOM   4389  HB2 PHE B  74      10.616 -38.333 -50.454  1.00 69.26           H  
ATOM   4390  HB3 PHE B  74      12.351 -38.065 -50.551  1.00 69.26           H  
ATOM   4391  O   PHE B  74      12.968 -41.504 -52.107  1.00 69.26           O  
ATOM   4392  CG  PHE B  74      11.409 -38.501 -52.423  1.00 69.26           C  
ATOM   4393  CD1 PHE B  74      12.508 -38.060 -53.186  1.00 69.26           C  
ATOM   4394  HD1 PHE B  74      13.443 -37.824 -52.700  1.00 69.26           H  
ATOM   4395  CD2 PHE B  74      10.192 -38.806 -53.061  1.00 69.26           C  
ATOM   4396  HD2 PHE B  74       9.348 -39.148 -52.480  1.00 69.26           H  
ATOM   4397  CE1 PHE B  74      12.386 -37.916 -54.580  1.00 69.26           C  
ATOM   4398  HE1 PHE B  74      13.224 -37.563 -55.163  1.00 69.26           H  
ATOM   4399  CE2 PHE B  74      10.071 -38.661 -54.454  1.00 69.26           C  
ATOM   4400  HE2 PHE B  74       9.133 -38.890 -54.939  1.00 69.26           H  
ATOM   4401  CZ  PHE B  74      11.166 -38.214 -55.213  1.00 69.26           C  
ATOM   4402  HZ  PHE B  74      11.067 -38.096 -56.282  1.00 69.26           H  
ATOM   4403  N   LEU B  75      14.227 -40.293 -50.692  1.00 70.78           N  
ATOM   4404  H   LEU B  75      14.233 -39.626 -49.934  1.00 70.78           H  
ATOM   4405  CA  LEU B  75      15.511 -40.809 -51.183  1.00 70.78           C  
ATOM   4406  HA  LEU B  75      15.588 -40.617 -52.253  1.00 70.78           H  
ATOM   4407  C   LEU B  75      15.617 -42.324 -50.991  1.00 70.78           C  
ATOM   4408  CB  LEU B  75      16.664 -40.115 -50.443  1.00 70.78           C  
ATOM   4409  HB2 LEU B  75      16.436 -40.112 -49.377  1.00 70.78           H  
ATOM   4410  HB3 LEU B  75      17.573 -40.701 -50.577  1.00 70.78           H  
ATOM   4411  O   LEU B  75      16.099 -43.025 -51.881  1.00 70.78           O  
ATOM   4412  CG  LEU B  75      16.950 -38.677 -50.905  1.00 70.78           C  
ATOM   4413  HG  LEU B  75      16.031 -38.091 -50.908  1.00 70.78           H  
ATOM   4414  CD1 LEU B  75      17.938 -38.044 -49.930  1.00 70.78           C  
ATOM   4415 HD11 LEU B  75      17.509 -38.043 -48.929  1.00 70.78           H  
ATOM   4416 HD12 LEU B  75      18.866 -38.616 -49.910  1.00 70.78           H  
ATOM   4417 HD13 LEU B  75      18.148 -37.015 -50.224  1.00 70.78           H  
ATOM   4418  CD2 LEU B  75      17.575 -38.635 -52.302  1.00 70.78           C  
ATOM   4419 HD21 LEU B  75      18.453 -39.280 -52.344  1.00 70.78           H  
ATOM   4420 HD22 LEU B  75      17.872 -37.613 -52.536  1.00 70.78           H  
ATOM   4421 HD23 LEU B  75      16.837 -38.946 -53.042  1.00 70.78           H  
ATOM   4422  N   GLY B  76      15.122 -42.836 -49.865  1.00 67.95           N  
ATOM   4423  H   GLY B  76      14.781 -42.204 -49.155  1.00 67.95           H  
ATOM   4424  CA  GLY B  76      15.067 -44.263 -49.591  1.00 67.95           C  
ATOM   4425  HA2 GLY B  76      16.069 -44.688 -49.648  1.00 67.95           H  
ATOM   4426  HA3 GLY B  76      14.692 -44.385 -48.575  1.00 67.95           H  
ATOM   4427  C   GLY B  76      14.148 -45.020 -50.553  1.00 67.95           C  
ATOM   4428  O   GLY B  76      14.538 -46.065 -51.077  1.00 67.95           O  
ATOM   4429  N   CYS B  77      12.949 -44.498 -50.835  1.00 66.60           N  
ATOM   4430  H   CYS B  77      12.661 -43.660 -50.351  1.00 66.60           H  
ATOM   4431  CA  CYS B  77      12.023 -45.098 -51.802  1.00 66.60           C  
ATOM   4432  HA  CYS B  77      11.830 -46.133 -51.519  1.00 66.60           H  
ATOM   4433  C   CYS B  77      12.613 -45.115 -53.218  1.00 66.60           C  
ATOM   4434  CB  CYS B  77      10.688 -44.341 -51.796  1.00 66.60           C  
ATOM   4435  HB2 CYS B  77      10.081 -44.677 -52.637  1.00 66.60           H  
ATOM   4436  HB3 CYS B  77      10.855 -43.268 -51.897  1.00 66.60           H  
ATOM   4437  O   CYS B  77      12.663 -46.168 -53.855  1.00 66.60           O  
ATOM   4438  SG  CYS B  77       9.775 -44.679 -50.273  1.00 66.60           S  
ATOM   4439  HG  CYS B  77      10.451 -43.837 -49.487  1.00 66.60           H  
ATOM   4440  N   CYS B  78      13.104 -43.973 -53.704  1.00 68.25           N  
ATOM   4441  H   CYS B  78      13.019 -43.136 -53.146  1.00 68.25           H  
ATOM   4442  CA  CYS B  78      13.697 -43.859 -55.037  1.00 68.25           C  
ATOM   4443  HA  CYS B  78      12.993 -44.236 -55.778  1.00 68.25           H  
ATOM   4444  C   CYS B  78      14.978 -44.696 -55.173  1.00 68.25           C  
ATOM   4445  CB  CYS B  78      13.958 -42.378 -55.322  1.00 68.25           C  
ATOM   4446  HB2 CYS B  78      14.643 -42.278 -56.164  1.00 68.25           H  
ATOM   4447  HB3 CYS B  78      14.387 -41.906 -54.437  1.00 68.25           H  
ATOM   4448  O   CYS B  78      15.159 -45.378 -56.182  1.00 68.25           O  
ATOM   4449  SG  CYS B  78      12.397 -41.559 -55.743  1.00 68.25           S  
ATOM   4450  HG  CYS B  78      12.593 -40.413 -55.086  1.00 68.25           H  
ATOM   4451  N   GLY B  79      15.831 -44.711 -54.145  1.00 66.77           N  
ATOM   4452  H   GLY B  79      15.637 -44.128 -53.343  1.00 66.77           H  
ATOM   4453  CA  GLY B  79      17.053 -45.513 -54.121  1.00 66.77           C  
ATOM   4454  HA2 GLY B  79      17.613 -45.275 -53.217  1.00 66.77           H  
ATOM   4455  HA3 GLY B  79      17.659 -45.271 -54.994  1.00 66.77           H  
ATOM   4456  C   GLY B  79      16.767 -47.011 -54.130  1.00 66.77           C  
ATOM   4457  O   GLY B  79      17.419 -47.753 -54.867  1.00 66.77           O  
ATOM   4458  N   ALA B  80      15.743 -47.446 -53.385  1.00 64.89           N  
ATOM   4459  H   ALA B  80      15.267 -46.797 -52.775  1.00 64.89           H  
ATOM   4460  CA  ALA B  80      15.263 -48.818 -53.437  1.00 64.89           C  
ATOM   4461  HA  ALA B  80      16.104 -49.483 -53.240  1.00 64.89           H  
ATOM   4462  C   ALA B  80      14.734 -49.152 -54.834  1.00 64.89           C  
ATOM   4463  CB  ALA B  80      14.211 -49.053 -52.345  1.00 64.89           C  
ATOM   4464  HB1 ALA B  80      14.648 -48.860 -51.366  1.00 64.89           H  
ATOM   4465  HB2 ALA B  80      13.360 -48.387 -52.488  1.00 64.89           H  
ATOM   4466  HB3 ALA B  80      13.865 -50.086 -52.379  1.00 64.89           H  
ATOM   4467  O   ALA B  80      15.209 -50.113 -55.422  1.00 64.89           O  
ATOM   4468  N   VAL B  81      13.815 -48.364 -55.407  1.00 66.22           N  
ATOM   4469  H   VAL B  81      13.482 -47.566 -54.886  1.00 66.22           H  
ATOM   4470  CA  VAL B  81      13.202 -48.658 -56.719  1.00 66.22           C  
ATOM   4471  HA  VAL B  81      12.758 -49.653 -56.672  1.00 66.22           H  
ATOM   4472  C   VAL B  81      14.232 -48.692 -57.846  1.00 66.22           C  
ATOM   4473  CB  VAL B  81      12.068 -47.667 -57.047  1.00 66.22           C  
ATOM   4474  HB  VAL B  81      12.432 -46.646 -56.930  1.00 66.22           H  
ATOM   4475  O   VAL B  81      14.264 -49.673 -58.597  1.00 66.22           O  
ATOM   4476  CG1 VAL B  81      11.520 -47.837 -58.472  1.00 66.22           C  
ATOM   4477 HG11 VAL B  81      11.220 -48.871 -58.641  1.00 66.22           H  
ATOM   4478 HG12 VAL B  81      10.656 -47.188 -58.613  1.00 66.22           H  
ATOM   4479 HG13 VAL B  81      12.272 -47.551 -59.207  1.00 66.22           H  
ATOM   4480  CG2 VAL B  81      10.889 -47.896 -56.101  1.00 66.22           C  
ATOM   4481 HG21 VAL B  81      10.119 -47.146 -56.283  1.00 66.22           H  
ATOM   4482 HG22 VAL B  81      11.221 -47.803 -55.067  1.00 66.22           H  
ATOM   4483 HG23 VAL B  81      10.464 -48.889 -56.246  1.00 66.22           H  
ATOM   4484  N   GLN B  82      15.087 -47.670 -57.944  1.00 67.33           N  
ATOM   4485  H   GLN B  82      15.029 -46.919 -57.271  1.00 67.33           H  
ATOM   4486  CA  GLN B  82      16.087 -47.553 -59.009  1.00 67.33           C  
ATOM   4487  HA  GLN B  82      15.632 -47.883 -59.943  1.00 67.33           H  
ATOM   4488  C   GLN B  82      17.315 -48.457 -58.815  1.00 67.33           C  
ATOM   4489  CB  GLN B  82      16.516 -46.085 -59.192  1.00 67.33           C  
ATOM   4490  HB2 GLN B  82      17.388 -46.058 -59.844  1.00 67.33           H  
ATOM   4491  HB3 GLN B  82      16.807 -45.659 -58.232  1.00 67.33           H  
ATOM   4492  O   GLN B  82      18.171 -48.481 -59.693  1.00 67.33           O  
ATOM   4493  CG  GLN B  82      15.429 -45.220 -59.850  1.00 67.33           C  
ATOM   4494  HG2 GLN B  82      15.065 -45.726 -60.744  1.00 67.33           H  
ATOM   4495  HG3 GLN B  82      14.595 -45.090 -59.161  1.00 67.33           H  
ATOM   4496  CD  GLN B  82      15.950 -43.842 -60.260  1.00 67.33           C  
ATOM   4497  NE2 GLN B  82      15.243 -43.126 -61.107  1.00 67.33           N  
ATOM   4498 HE21 GLN B  82      15.624 -42.219 -61.334  1.00 67.33           H  
ATOM   4499 HE22 GLN B  82      14.359 -43.458 -61.467  1.00 67.33           H  
ATOM   4500  OE1 GLN B  82      16.999 -43.381 -59.843  1.00 67.33           O  
ATOM   4501  N   GLU B  83      17.431 -49.191 -57.699  1.00 63.70           N  
ATOM   4502  H   GLU B  83      16.703 -49.121 -57.001  1.00 63.70           H  
ATOM   4503  CA  GLU B  83      18.632 -49.989 -57.364  1.00 63.70           C  
ATOM   4504  HA  GLU B  83      18.542 -50.271 -56.315  1.00 63.70           H  
ATOM   4505  C   GLU B  83      19.923 -49.157 -57.438  1.00 63.70           C  
ATOM   4506  CB  GLU B  83      18.704 -51.298 -58.178  1.00 63.70           C  
ATOM   4507  HB2 GLU B  83      18.685 -51.077 -59.245  1.00 63.70           H  
ATOM   4508  HB3 GLU B  83      19.631 -51.823 -57.946  1.00 63.70           H  
ATOM   4509  O   GLU B  83      21.010 -49.631 -57.772  1.00 63.70           O  
ATOM   4510  CG  GLU B  83      17.534 -52.213 -57.812  1.00 63.70           C  
ATOM   4511  HG2 GLU B  83      17.570 -52.430 -56.744  1.00 63.70           H  
ATOM   4512  HG3 GLU B  83      16.618 -51.658 -58.013  1.00 63.70           H  
ATOM   4513  CD  GLU B  83      17.467 -53.538 -58.584  1.00 63.70           C  
ATOM   4514  OE1 GLU B  83      16.436 -54.231 -58.380  1.00 63.70           O  
ATOM   4515  OE2 GLU B  83      18.374 -53.858 -59.377  1.00 63.70           O  
ATOM   4516  N   SER B  84      19.795 -47.872 -57.115  1.00 64.26           N  
ATOM   4517  H   SER B  84      18.891 -47.567 -56.784  1.00 64.26           H  
ATOM   4518  CA  SER B  84      20.889 -46.918 -57.155  1.00 64.26           C  
ATOM   4519  HA  SER B  84      21.516 -47.122 -58.022  1.00 64.26           H  
ATOM   4520  C   SER B  84      21.726 -47.076 -55.888  1.00 64.26           C  
ATOM   4521  CB  SER B  84      20.310 -45.512 -57.319  1.00 64.26           C  
ATOM   4522  HB2 SER B  84      19.463 -45.388 -56.644  1.00 64.26           H  
ATOM   4523  HB3 SER B  84      19.952 -45.392 -58.342  1.00 64.26           H  
ATOM   4524  O   SER B  84      21.318 -46.653 -54.806  1.00 64.26           O  
ATOM   4525  OG  SER B  84      21.269 -44.516 -57.027  1.00 64.26           O  
ATOM   4526  HG  SER B  84      20.898 -43.688 -57.339  1.00 64.26           H  
ATOM   4527  N   GLN B  85      22.925 -47.659 -56.012  1.00 63.33           N  
ATOM   4528  H   GLN B  85      23.147 -48.100 -56.893  1.00 63.33           H  
ATOM   4529  CA  GLN B  85      23.884 -47.745 -54.900  1.00 63.33           C  
ATOM   4530  HA  GLN B  85      23.467 -48.362 -54.103  1.00 63.33           H  
ATOM   4531  C   GLN B  85      24.204 -46.378 -54.295  1.00 63.33           C  
ATOM   4532  CB  GLN B  85      25.216 -48.338 -55.370  1.00 63.33           C  
ATOM   4533  HB2 GLN B  85      25.507 -47.899 -56.324  1.00 63.33           H  
ATOM   4534  HB3 GLN B  85      25.981 -48.086 -54.636  1.00 63.33           H  
ATOM   4535  O   GLN B  85      24.403 -46.274 -53.089  1.00 63.33           O  
ATOM   4536  CG  GLN B  85      25.182 -49.857 -55.482  1.00 63.33           C  
ATOM   4537  HG2 GLN B  85      24.599 -50.150 -56.354  1.00 63.33           H  
ATOM   4538  HG3 GLN B  85      24.717 -50.280 -54.591  1.00 63.33           H  
ATOM   4539  CD  GLN B  85      26.594 -50.402 -55.617  1.00 63.33           C  
ATOM   4540  NE2 GLN B  85      26.923 -51.434 -54.889  1.00 63.33           N  
ATOM   4541 HE21 GLN B  85      26.277 -51.832 -54.222  1.00 63.33           H  
ATOM   4542 HE22 GLN B  85      27.867 -51.773 -55.010  1.00 63.33           H  
ATOM   4543  OE1 GLN B  85      27.426 -49.920 -56.368  1.00 63.33           O  
ATOM   4544  N   CYS B  86      24.254 -45.332 -55.123  1.00 64.44           N  
ATOM   4545  H   CYS B  86      24.026 -45.474 -56.097  1.00 64.44           H  
ATOM   4546  CA  CYS B  86      24.572 -43.987 -54.663  1.00 64.44           C  
ATOM   4547  HA  CYS B  86      25.465 -44.033 -54.039  1.00 64.44           H  
ATOM   4548  C   CYS B  86      23.444 -43.429 -53.788  1.00 64.44           C  
ATOM   4549  CB  CYS B  86      24.878 -43.118 -55.888  1.00 64.44           C  
ATOM   4550  HB2 CYS B  86      25.545 -43.654 -56.564  1.00 64.44           H  
ATOM   4551  HB3 CYS B  86      23.958 -42.873 -56.418  1.00 64.44           H  
ATOM   4552  O   CYS B  86      23.710 -42.930 -52.701  1.00 64.44           O  
ATOM   4553  SG  CYS B  86      25.705 -41.591 -55.371  1.00 64.44           S  
ATOM   4554  HG  CYS B  86      26.744 -42.129 -54.728  1.00 64.44           H  
ATOM   4555  N   MET B  87      22.182 -43.604 -54.195  1.00 64.62           N  
ATOM   4556  H   MET B  87      22.003 -44.080 -55.067  1.00 64.62           H  
ATOM   4557  CA  MET B  87      21.039 -43.170 -53.385  1.00 64.62           C  
ATOM   4558  HA  MET B  87      21.203 -42.142 -53.064  1.00 64.62           H  
ATOM   4559  C   MET B  87      20.867 -44.002 -52.114  1.00 64.62           C  
ATOM   4560  CB  MET B  87      19.750 -43.218 -54.201  1.00 64.62           C  
ATOM   4561  HB2 MET B  87      19.655 -44.193 -54.681  1.00 64.62           H  
ATOM   4562  HB3 MET B  87      18.910 -43.085 -53.520  1.00 64.62           H  
ATOM   4563  O   MET B  87      20.559 -43.436 -51.074  1.00 64.62           O  
ATOM   4564  CG  MET B  87      19.701 -42.110 -55.252  1.00 64.62           C  
ATOM   4565  HG2 MET B  87      20.498 -42.265 -55.979  1.00 64.62           H  
ATOM   4566  HG3 MET B  87      19.876 -41.150 -54.767  1.00 64.62           H  
ATOM   4567  SD  MET B  87      18.122 -42.030 -56.129  1.00 64.62           S  
ATOM   4568  CE  MET B  87      17.096 -41.410 -54.775  1.00 64.62           C  
ATOM   4569  HE1 MET B  87      17.663 -40.678 -54.201  1.00 64.62           H  
ATOM   4570  HE2 MET B  87      16.803 -42.231 -54.121  1.00 64.62           H  
ATOM   4571  HE3 MET B  87      16.214 -40.918 -55.186  1.00 64.62           H  
ATOM   4572  N   LEU B  88      21.107 -45.317 -52.165  1.00 65.26           N  
ATOM   4573  H   LEU B  88      21.310 -45.736 -53.062  1.00 65.26           H  
ATOM   4574  CA  LEU B  88      21.107 -46.176 -50.972  1.00 65.26           C  
ATOM   4575  HA  LEU B  88      20.174 -46.030 -50.427  1.00 65.26           H  
ATOM   4576  C   LEU B  88      22.238 -45.816 -50.001  1.00 65.26           C  
ATOM   4577  CB  LEU B  88      21.209 -47.647 -51.406  1.00 65.26           C  
ATOM   4578  HB2 LEU B  88      21.671 -48.233 -50.611  1.00 65.26           H  
ATOM   4579  HB3 LEU B  88      21.863 -47.715 -52.276  1.00 65.26           H  
ATOM   4580  O   LEU B  88      22.018 -45.789 -48.793  1.00 65.26           O  
ATOM   4581  CG  LEU B  88      19.826 -48.241 -51.720  1.00 65.26           C  
ATOM   4582  HG  LEU B  88      19.167 -47.459 -52.097  1.00 65.26           H  
ATOM   4583  CD1 LEU B  88      19.934 -49.316 -52.799  1.00 65.26           C  
ATOM   4584 HD11 LEU B  88      18.933 -49.597 -53.125  1.00 65.26           H  
ATOM   4585 HD12 LEU B  88      20.473 -50.184 -52.419  1.00 65.26           H  
ATOM   4586 HD13 LEU B  88      20.455 -48.914 -53.668  1.00 65.26           H  
ATOM   4587  CD2 LEU B  88      19.206 -48.860 -50.462  1.00 65.26           C  
ATOM   4588 HD21 LEU B  88      18.211 -49.241 -50.690  1.00 65.26           H  
ATOM   4589 HD22 LEU B  88      19.120 -48.102 -49.684  1.00 65.26           H  
ATOM   4590 HD23 LEU B  88      19.833 -49.671 -50.092  1.00 65.26           H  
ATOM   4591  N   GLY B  89      23.427 -45.496 -50.519  1.00 67.43           N  
ATOM   4592  H   GLY B  89      23.559 -45.582 -51.517  1.00 67.43           H  
ATOM   4593  CA  GLY B  89      24.547 -45.001 -49.719  1.00 67.43           C  
ATOM   4594  HA2 GLY B  89      25.419 -44.888 -50.363  1.00 67.43           H  
ATOM   4595  HA3 GLY B  89      24.778 -45.717 -48.930  1.00 67.43           H  
ATOM   4596  C   GLY B  89      24.248 -43.646 -49.076  1.00 67.43           C  
ATOM   4597  O   GLY B  89      24.507 -43.469 -47.889  1.00 67.43           O  
ATOM   4598  N   LEU B  90      23.637 -42.719 -49.821  1.00 69.08           N  
ATOM   4599  H   LEU B  90      23.491 -42.907 -50.803  1.00 69.08           H  
ATOM   4600  CA  LEU B  90      23.209 -41.418 -49.299  1.00 69.08           C  
ATOM   4601  HA  LEU B  90      24.068 -40.940 -48.828  1.00 69.08           H  
ATOM   4602  C   LEU B  90      22.119 -41.577 -48.230  1.00 69.08           C  
ATOM   4603  CB  LEU B  90      22.703 -40.537 -50.460  1.00 69.08           C  
ATOM   4604  HB2 LEU B  90      21.623 -40.654 -50.547  1.00 69.08           H  
ATOM   4605  HB3 LEU B  90      23.135 -40.866 -51.406  1.00 69.08           H  
ATOM   4606  O   LEU B  90      22.186 -40.957 -47.175  1.00 69.08           O  
ATOM   4607  CG  LEU B  90      23.056 -39.053 -50.266  1.00 69.08           C  
ATOM   4608  HG  LEU B  90      23.041 -38.802 -49.205  1.00 69.08           H  
ATOM   4609  CD1 LEU B  90      24.437 -38.754 -50.852  1.00 69.08           C  
ATOM   4610 HD11 LEU B  90      24.452 -38.955 -51.923  1.00 69.08           H  
ATOM   4611 HD12 LEU B  90      24.686 -37.706 -50.681  1.00 69.08           H  
ATOM   4612 HD13 LEU B  90      25.187 -39.372 -50.359  1.00 69.08           H  
ATOM   4613  CD2 LEU B  90      22.047 -38.165 -50.989  1.00 69.08           C  
ATOM   4614 HD21 LEU B  90      21.044 -38.357 -50.608  1.00 69.08           H  
ATOM   4615 HD22 LEU B  90      22.066 -38.373 -52.059  1.00 69.08           H  
ATOM   4616 HD23 LEU B  90      22.297 -37.117 -50.825  1.00 69.08           H  
ATOM   4617  N   PHE B  91      21.144 -42.453 -48.480  1.00 67.18           N  
ATOM   4618  H   PHE B  91      21.127 -42.896 -49.388  1.00 67.18           H  
ATOM   4619  CA  PHE B  91      20.087 -42.804 -47.537  1.00 67.18           C  
ATOM   4620  HA  PHE B  91      19.539 -41.904 -47.257  1.00 67.18           H  
ATOM   4621  C   PHE B  91      20.656 -43.406 -46.248  1.00 67.18           C  
ATOM   4622  CB  PHE B  91      19.123 -43.772 -48.233  1.00 67.18           C  
ATOM   4623  HB2 PHE B  91      18.619 -43.246 -49.042  1.00 67.18           H  
ATOM   4624  HB3 PHE B  91      19.693 -44.589 -48.677  1.00 67.18           H  
ATOM   4625  O   PHE B  91      20.271 -42.987 -45.161  1.00 67.18           O  
ATOM   4626  CG  PHE B  91      18.078 -44.362 -47.315  1.00 67.18           C  
ATOM   4627  CD1 PHE B  91      18.193 -45.693 -46.872  1.00 67.18           C  
ATOM   4628  HD1 PHE B  91      19.026 -46.300 -47.196  1.00 67.18           H  
ATOM   4629  CD2 PHE B  91      16.999 -43.569 -46.892  1.00 67.18           C  
ATOM   4630  HD2 PHE B  91      16.907 -42.547 -47.229  1.00 67.18           H  
ATOM   4631  CE1 PHE B  91      17.230 -46.229 -46.001  1.00 67.18           C  
ATOM   4632  HE1 PHE B  91      17.322 -47.239 -45.630  1.00 67.18           H  
ATOM   4633  CE2 PHE B  91      16.036 -44.106 -46.024  1.00 67.18           C  
ATOM   4634  HE2 PHE B  91      15.199 -43.506 -45.699  1.00 67.18           H  
ATOM   4635  CZ  PHE B  91      16.162 -45.427 -45.570  1.00 67.18           C  
ATOM   4636  HZ  PHE B  91      15.442 -45.823 -44.869  1.00 67.18           H  
ATOM   4637  N   PHE B  92      21.616 -44.332 -46.357  1.00 68.38           N  
ATOM   4638  H   PHE B  92      21.890 -44.638 -47.280  1.00 68.38           H  
ATOM   4639  CA  PHE B  92      22.320 -44.889 -45.202  1.00 68.38           C  
ATOM   4640  HA  PHE B  92      21.590 -45.326 -44.520  1.00 68.38           H  
ATOM   4641  C   PHE B  92      23.066 -43.799 -44.425  1.00 68.38           C  
ATOM   4642  CB  PHE B  92      23.279 -45.992 -45.670  1.00 68.38           C  
ATOM   4643  HB2 PHE B  92      24.044 -45.559 -46.314  1.00 68.38           H  
ATOM   4644  HB3 PHE B  92      22.722 -46.712 -46.269  1.00 68.38           H  
ATOM   4645  O   PHE B  92      22.949 -43.734 -43.206  1.00 68.38           O  
ATOM   4646  CG  PHE B  92      23.954 -46.735 -44.535  1.00 68.38           C  
ATOM   4647  CD1 PHE B  92      25.184 -46.283 -44.019  1.00 68.38           C  
ATOM   4648  HD1 PHE B  92      25.648 -45.395 -44.421  1.00 68.38           H  
ATOM   4649  CD2 PHE B  92      23.350 -47.885 -43.992  1.00 68.38           C  
ATOM   4650  HD2 PHE B  92      22.409 -48.243 -44.382  1.00 68.38           H  
ATOM   4651  CE1 PHE B  92      25.805 -46.978 -42.967  1.00 68.38           C  
ATOM   4652  HE1 PHE B  92      26.744 -46.627 -42.567  1.00 68.38           H  
ATOM   4653  CE2 PHE B  92      23.974 -48.580 -42.942  1.00 68.38           C  
ATOM   4654  HE2 PHE B  92      23.521 -49.472 -42.537  1.00 68.38           H  
ATOM   4655  CZ  PHE B  92      25.196 -48.122 -42.423  1.00 68.38           C  
ATOM   4656  HZ  PHE B  92      25.670 -48.652 -41.610  1.00 68.38           H  
ATOM   4657  N   GLY B  93      23.772 -42.906 -45.127  1.00 70.97           N  
ATOM   4658  H   GLY B  93      23.839 -43.021 -46.128  1.00 70.97           H  
ATOM   4659  CA  GLY B  93      24.449 -41.764 -44.513  1.00 70.97           C  
ATOM   4660  HA2 GLY B  93      24.927 -41.174 -45.295  1.00 70.97           H  
ATOM   4661  HA3 GLY B  93      25.213 -42.123 -43.823  1.00 70.97           H  
ATOM   4662  C   GLY B  93      23.491 -40.852 -43.743  1.00 70.97           C  
ATOM   4663  O   GLY B  93      23.761 -40.515 -42.594  1.00 70.97           O  
ATOM   4664  N   PHE B  94      22.342 -40.502 -44.327  1.00 71.76           N  
ATOM   4665  H   PHE B  94      22.174 -40.788 -45.281  1.00 71.76           H  
ATOM   4666  CA  PHE B  94      21.342 -39.667 -43.659  1.00 71.76           C  
ATOM   4667  HA  PHE B  94      21.843 -38.787 -43.255  1.00 71.76           H  
ATOM   4668  C   PHE B  94      20.673 -40.354 -42.466  1.00 71.76           C  
ATOM   4669  CB  PHE B  94      20.278 -39.208 -44.660  1.00 71.76           C  
ATOM   4670  HB2 PHE B  94      19.979 -40.043 -45.293  1.00 71.76           H  
ATOM   4671  HB3 PHE B  94      19.402 -38.900 -44.089  1.00 71.76           H  
ATOM   4672  O   PHE B  94      20.503 -39.716 -41.431  1.00 71.76           O  
ATOM   4673  CG  PHE B  94      20.683 -38.018 -45.504  1.00 71.76           C  
ATOM   4674  CD1 PHE B  94      20.960 -36.787 -44.878  1.00 71.76           C  
ATOM   4675  HD1 PHE B  94      20.900 -36.700 -43.803  1.00 71.76           H  
ATOM   4676  CD2 PHE B  94      20.732 -38.112 -46.907  1.00 71.76           C  
ATOM   4677  HD2 PHE B  94      20.494 -39.045 -47.396  1.00 71.76           H  
ATOM   4678  CE1 PHE B  94      21.308 -35.664 -45.646  1.00 71.76           C  
ATOM   4679  HE1 PHE B  94      21.519 -34.722 -45.160  1.00 71.76           H  
ATOM   4680  CE2 PHE B  94      21.069 -36.983 -47.673  1.00 71.76           C  
ATOM   4681  HE2 PHE B  94      21.083 -37.042 -48.752  1.00 71.76           H  
ATOM   4682  CZ  PHE B  94      21.364 -35.762 -47.045  1.00 71.76           C  
ATOM   4683  HZ  PHE B  94      21.618 -34.895 -47.637  1.00 71.76           H  
ATOM   4684  N   LEU B  95      20.328 -41.640 -42.572  1.00 70.19           N  
ATOM   4685  H   LEU B  95      20.468 -42.111 -43.454  1.00 70.19           H  
ATOM   4686  CA  LEU B  95      19.783 -42.408 -41.446  1.00 70.19           C  
ATOM   4687  HA  LEU B  95      18.875 -41.922 -41.090  1.00 70.19           H  
ATOM   4688  C   LEU B  95      20.755 -42.452 -40.265  1.00 70.19           C  
ATOM   4689  CB  LEU B  95      19.469 -43.842 -41.902  1.00 70.19           C  
ATOM   4690  HB2 LEU B  95      19.980 -44.049 -42.843  1.00 70.19           H  
ATOM   4691  HB3 LEU B  95      19.865 -44.546 -41.170  1.00 70.19           H  
ATOM   4692  O   LEU B  95      20.335 -42.329 -39.119  1.00 70.19           O  
ATOM   4693  CG  LEU B  95      17.968 -44.115 -42.051  1.00 70.19           C  
ATOM   4694  HG  LEU B  95      17.495 -43.309 -42.612  1.00 70.19           H  
ATOM   4695  CD1 LEU B  95      17.788 -45.423 -42.807  1.00 70.19           C  
ATOM   4696 HD11 LEU B  95      18.245 -46.244 -42.254  1.00 70.19           H  
ATOM   4697 HD12 LEU B  95      16.723 -45.624 -42.927  1.00 70.19           H  
ATOM   4698 HD13 LEU B  95      18.268 -45.331 -43.782  1.00 70.19           H  
ATOM   4699  CD2 LEU B  95      17.286 -44.284 -40.694  1.00 70.19           C  
ATOM   4700 HD21 LEU B  95      16.219 -44.455 -40.836  1.00 70.19           H  
ATOM   4701 HD22 LEU B  95      17.409 -43.380 -40.097  1.00 70.19           H  
ATOM   4702 HD23 LEU B  95      17.720 -45.124 -40.153  1.00 70.19           H  
ATOM   4703  N   LEU B  96      22.052 -42.588 -40.545  1.00 74.07           N  
ATOM   4704  H   LEU B  96      22.323 -42.730 -41.507  1.00 74.07           H  
ATOM   4705  CA  LEU B  96      23.095 -42.603 -39.523  1.00 74.07           C  
ATOM   4706  HA  LEU B  96      22.812 -43.339 -38.770  1.00 74.07           H  
ATOM   4707  C   LEU B  96      23.203 -41.240 -38.821  1.00 74.07           C  
ATOM   4708  CB  LEU B  96      24.399 -43.059 -40.204  1.00 74.07           C  
ATOM   4709  HB2 LEU B  96      24.919 -42.206 -40.640  1.00 74.07           H  
ATOM   4710  HB3 LEU B  96      24.125 -43.727 -41.021  1.00 74.07           H  
ATOM   4711  O   LEU B  96      23.345 -41.183 -37.602  1.00 74.07           O  
ATOM   4712  CG  LEU B  96      25.346 -43.864 -39.302  1.00 74.07           C  
ATOM   4713  HG  LEU B  96      24.770 -44.573 -38.707  1.00 74.07           H  
ATOM   4714  CD1 LEU B  96      26.308 -44.661 -40.184  1.00 74.07           C  
ATOM   4715 HD11 LEU B  96      25.730 -45.356 -40.794  1.00 74.07           H  
ATOM   4716 HD12 LEU B  96      26.993 -45.233 -39.559  1.00 74.07           H  
ATOM   4717 HD13 LEU B  96      26.872 -43.986 -40.828  1.00 74.07           H  
ATOM   4718  CD2 LEU B  96      26.178 -42.989 -38.367  1.00 74.07           C  
ATOM   4719 HD21 LEU B  96      26.733 -42.246 -38.939  1.00 74.07           H  
ATOM   4720 HD22 LEU B  96      25.525 -42.481 -37.657  1.00 74.07           H  
ATOM   4721 HD23 LEU B  96      26.873 -43.608 -37.800  1.00 74.07           H  
ATOM   4722  N   VAL B  97      23.054 -40.141 -39.568  1.00 73.73           N  
ATOM   4723  H   VAL B  97      22.950 -40.258 -40.566  1.00 73.73           H  
ATOM   4724  CA  VAL B  97      23.008 -38.782 -39.006  1.00 73.73           C  
ATOM   4725  HA  VAL B  97      23.862 -38.653 -38.340  1.00 73.73           H  
ATOM   4726  C   VAL B  97      21.759 -38.566 -38.148  1.00 73.73           C  
ATOM   4727  CB  VAL B  97      23.115 -37.723 -40.121  1.00 73.73           C  
ATOM   4728  HB  VAL B  97      22.382 -37.937 -40.898  1.00 73.73           H  
ATOM   4729  O   VAL B  97      21.877 -38.055 -37.038  1.00 73.73           O  
ATOM   4730  CG1 VAL B  97      22.871 -36.296 -39.613  1.00 73.73           C  
ATOM   4731 HG11 VAL B  97      21.833 -36.181 -39.298  1.00 73.73           H  
ATOM   4732 HG12 VAL B  97      23.060 -35.578 -40.411  1.00 73.73           H  
ATOM   4733 HG13 VAL B  97      23.526 -36.079 -38.770  1.00 73.73           H  
ATOM   4734  CG2 VAL B  97      24.515 -37.746 -40.749  1.00 73.73           C  
ATOM   4735 HG21 VAL B  97      25.259 -37.453 -40.008  1.00 73.73           H  
ATOM   4736 HG22 VAL B  97      24.757 -38.746 -41.109  1.00 73.73           H  
ATOM   4737 HG23 VAL B  97      24.552 -37.055 -41.591  1.00 73.73           H  
ATOM   4738  N   ILE B  98      20.576 -38.980 -38.613  1.00 70.21           N  
ATOM   4739  H   ILE B  98      20.536 -39.394 -39.533  1.00 70.21           H  
ATOM   4740  CA  ILE B  98      19.330 -38.861 -37.835  1.00 70.21           C  
ATOM   4741  HA  ILE B  98      19.199 -37.822 -37.536  1.00 70.21           H  
ATOM   4742  C   ILE B  98      19.426 -39.674 -36.546  1.00 70.21           C  
ATOM   4743  CB  ILE B  98      18.106 -39.280 -38.678  1.00 70.21           C  
ATOM   4744  HB  ILE B  98      18.293 -40.256 -39.128  1.00 70.21           H  
ATOM   4745  O   ILE B  98      19.134 -39.156 -35.475  1.00 70.21           O  
ATOM   4746  CG1 ILE B  98      17.906 -38.232 -39.789  1.00 70.21           C  
ATOM   4747 HG12 ILE B  98      17.696 -37.280 -39.303  1.00 70.21           H  
ATOM   4748 HG13 ILE B  98      18.825 -38.113 -40.363  1.00 70.21           H  
ATOM   4749  CG2 ILE B  98      16.833 -39.372 -37.811  1.00 70.21           C  
ATOM   4750 HG21 ILE B  98      16.608 -38.409 -37.352  1.00 70.21           H  
ATOM   4751 HG22 ILE B  98      15.977 -39.699 -38.401  1.00 70.21           H  
ATOM   4752 HG23 ILE B  98      16.944 -40.112 -37.018  1.00 70.21           H  
ATOM   4753  CD1 ILE B  98      16.782 -38.548 -40.781  1.00 70.21           C  
ATOM   4754 HD11 ILE B  98      16.966 -39.510 -41.259  1.00 70.21           H  
ATOM   4755 HD12 ILE B  98      15.813 -38.561 -40.281  1.00 70.21           H  
ATOM   4756 HD13 ILE B  98      16.750 -37.761 -41.535  1.00 70.21           H  
ATOM   4757  N   PHE B  99      19.915 -40.909 -36.632  1.00 72.75           N  
ATOM   4758  H   PHE B  99      20.113 -41.288 -37.547  1.00 72.75           H  
ATOM   4759  CA  PHE B  99      20.127 -41.769 -35.474  1.00 72.75           C  
ATOM   4760  HA  PHE B  99      19.176 -41.923 -34.964  1.00 72.75           H  
ATOM   4761  C   PHE B  99      21.098 -41.149 -34.461  1.00 72.75           C  
ATOM   4762  CB  PHE B  99      20.640 -43.111 -35.996  1.00 72.75           C  
ATOM   4763  HB2 PHE B  99      21.547 -42.949 -36.578  1.00 72.75           H  
ATOM   4764  HB3 PHE B  99      19.891 -43.527 -36.671  1.00 72.75           H  
ATOM   4765  O   PHE B  99      20.839 -41.171 -33.259  1.00 72.75           O  
ATOM   4766  CG  PHE B  99      20.924 -44.134 -34.923  1.00 72.75           C  
ATOM   4767  CD1 PHE B  99      22.248 -44.420 -34.546  1.00 72.75           C  
ATOM   4768  HD1 PHE B  99      23.066 -43.868 -34.984  1.00 72.75           H  
ATOM   4769  CD2 PHE B  99      19.860 -44.838 -34.337  1.00 72.75           C  
ATOM   4770  HD2 PHE B  99      18.841 -44.618 -34.620  1.00 72.75           H  
ATOM   4771  CE1 PHE B  99      22.506 -45.436 -33.609  1.00 72.75           C  
ATOM   4772  HE1 PHE B  99      23.522 -45.656 -33.318  1.00 72.75           H  
ATOM   4773  CE2 PHE B  99      20.119 -45.856 -33.408  1.00 72.75           C  
ATOM   4774  HE2 PHE B  99      19.303 -46.431 -32.996  1.00 72.75           H  
ATOM   4775  CZ  PHE B  99      21.441 -46.162 -33.050  1.00 72.75           C  
ATOM   4776  HZ  PHE B  99      21.639 -46.943 -32.331  1.00 72.75           H  
ATOM   4777  N   ALA B 100      22.191 -40.543 -34.933  1.00 77.47           N  
ATOM   4778  H   ALA B 100      22.376 -40.566 -35.926  1.00 77.47           H  
ATOM   4779  CA  ALA B 100      23.125 -39.834 -34.064  1.00 77.47           C  
ATOM   4780  HA  ALA B 100      23.452 -40.515 -33.279  1.00 77.47           H  
ATOM   4781  C   ALA B 100      22.471 -38.625 -33.368  1.00 77.47           C  
ATOM   4782  CB  ALA B 100      24.349 -39.425 -34.891  1.00 77.47           C  
ATOM   4783  HB1 ALA B 100      25.060 -38.900 -34.253  1.00 77.47           H  
ATOM   4784  HB2 ALA B 100      24.828 -40.313 -35.305  1.00 77.47           H  
ATOM   4785  HB3 ALA B 100      24.050 -38.766 -35.706  1.00 77.47           H  
ATOM   4786  O   ALA B 100      22.705 -38.408 -32.180  1.00 77.47           O  
ATOM   4787  N   ILE B 101      21.629 -37.867 -34.077  1.00 74.24           N  
ATOM   4788  H   ILE B 101      21.476 -38.102 -35.047  1.00 74.24           H  
ATOM   4789  CA  ILE B 101      20.904 -36.717 -33.517  1.00 74.24           C  
ATOM   4790  HA  ILE B 101      21.611 -36.096 -32.966  1.00 74.24           H  
ATOM   4791  C   ILE B 101      19.845 -37.168 -32.509  1.00 74.24           C  
ATOM   4792  CB  ILE B 101      20.298 -35.857 -34.649  1.00 74.24           C  
ATOM   4793  HB  ILE B 101      19.739 -36.509 -35.320  1.00 74.24           H  
ATOM   4794  O   ILE B 101      19.742 -36.573 -31.439  1.00 74.24           O  
ATOM   4795  CG1 ILE B 101      21.430 -35.167 -35.446  1.00 74.24           C  
ATOM   4796 HG12 ILE B 101      22.208 -35.892 -35.686  1.00 74.24           H  
ATOM   4797 HG13 ILE B 101      21.887 -34.393 -34.830  1.00 74.24           H  
ATOM   4798  CG2 ILE B 101      19.328 -34.792 -34.096  1.00 74.24           C  
ATOM   4799 HG21 ILE B 101      18.934 -34.172 -34.901  1.00 74.24           H  
ATOM   4800 HG22 ILE B 101      19.837 -34.160 -33.368  1.00 74.24           H  
ATOM   4801 HG23 ILE B 101      18.472 -35.268 -33.616  1.00 74.24           H  
ATOM   4802  CD1 ILE B 101      20.962 -34.545 -36.767  1.00 74.24           C  
ATOM   4803 HD11 ILE B 101      20.433 -35.291 -37.360  1.00 74.24           H  
ATOM   4804 HD12 ILE B 101      21.832 -34.200 -37.327  1.00 74.24           H  
ATOM   4805 HD13 ILE B 101      20.310 -33.692 -36.584  1.00 74.24           H  
ATOM   4806  N   GLU B 102      19.088 -38.224 -32.800  1.00 72.20           N  
ATOM   4807  H   GLU B 102      19.177 -38.656 -33.709  1.00 72.20           H  
ATOM   4808  CA  GLU B 102      18.091 -38.762 -31.872  1.00 72.20           C  
ATOM   4809  HA  GLU B 102      17.398 -37.971 -31.585  1.00 72.20           H  
ATOM   4810  C   GLU B 102      18.731 -39.275 -30.583  1.00 72.20           C  
ATOM   4811  CB  GLU B 102      17.296 -39.897 -32.521  1.00 72.20           C  
ATOM   4812  HB2 GLU B 102      17.968 -40.572 -33.050  1.00 72.20           H  
ATOM   4813  HB3 GLU B 102      16.814 -40.450 -31.715  1.00 72.20           H  
ATOM   4814  O   GLU B 102      18.235 -38.984 -29.496  1.00 72.20           O  
ATOM   4815  CG  GLU B 102      16.206 -39.381 -33.471  1.00 72.20           C  
ATOM   4816  HG2 GLU B 102      16.676 -38.912 -34.336  1.00 72.20           H  
ATOM   4817  HG3 GLU B 102      15.620 -38.622 -32.953  1.00 72.20           H  
ATOM   4818  CD  GLU B 102      15.263 -40.500 -33.932  1.00 72.20           C  
ATOM   4819  OE1 GLU B 102      14.459 -40.244 -34.855  1.00 72.20           O  
ATOM   4820  OE2 GLU B 102      15.341 -41.612 -33.361  1.00 72.20           O  
ATOM   4821  N   ILE B 103      19.867 -39.974 -30.675  1.00 73.69           N  
ATOM   4822  H   ILE B 103      20.211 -40.215 -31.594  1.00 73.69           H  
ATOM   4823  CA  ILE B 103      20.616 -40.406 -29.490  1.00 73.69           C  
ATOM   4824  HA  ILE B 103      19.935 -40.939 -28.826  1.00 73.69           H  
ATOM   4825  C   ILE B 103      21.130 -39.199 -28.710  1.00 73.69           C  
ATOM   4826  CB  ILE B 103      21.759 -41.362 -29.882  1.00 73.69           C  
ATOM   4827  HB  ILE B 103      22.315 -40.932 -30.715  1.00 73.69           H  
ATOM   4828  O   ILE B 103      20.998 -39.164 -27.488  1.00 73.69           O  
ATOM   4829  CG1 ILE B 103      21.142 -42.704 -30.318  1.00 73.69           C  
ATOM   4830 HG12 ILE B 103      20.386 -42.538 -31.085  1.00 73.69           H  
ATOM   4831 HG13 ILE B 103      20.645 -43.163 -29.462  1.00 73.69           H  
ATOM   4832  CG2 ILE B 103      22.733 -41.587 -28.705  1.00 73.69           C  
ATOM   4833 HG21 ILE B 103      23.213 -40.648 -28.428  1.00 73.69           H  
ATOM   4834 HG22 ILE B 103      22.196 -41.986 -27.844  1.00 73.69           H  
ATOM   4835 HG23 ILE B 103      23.539 -42.265 -28.982  1.00 73.69           H  
ATOM   4836  CD1 ILE B 103      22.160 -43.694 -30.877  1.00 73.69           C  
ATOM   4837 HD11 ILE B 103      22.930 -43.942 -30.147  1.00 73.69           H  
ATOM   4838 HD12 ILE B 103      22.616 -43.288 -31.781  1.00 73.69           H  
ATOM   4839 HD13 ILE B 103      21.622 -44.616 -31.098  1.00 73.69           H  
ATOM   4840  N   ALA B 104      21.694 -38.200 -29.391  1.00 77.48           N  
ATOM   4841  H   ALA B 104      21.785 -38.273 -30.394  1.00 77.48           H  
ATOM   4842  CA  ALA B 104      22.186 -36.997 -28.730  1.00 77.48           C  
ATOM   4843  HA  ALA B 104      22.917 -37.289 -27.976  1.00 77.48           H  
ATOM   4844  C   ALA B 104      21.056 -36.248 -28.004  1.00 77.48           C  
ATOM   4845  CB  ALA B 104      22.891 -36.117 -29.768  1.00 77.48           C  
ATOM   4846  HB1 ALA B 104      23.292 -35.229 -29.280  1.00 77.48           H  
ATOM   4847  HB2 ALA B 104      23.709 -36.671 -30.228  1.00 77.48           H  
ATOM   4848  HB3 ALA B 104      22.187 -35.811 -30.542  1.00 77.48           H  
ATOM   4849  O   ALA B 104      21.222 -35.865 -26.848  1.00 77.48           O  
ATOM   4850  N   ALA B 105      19.891 -36.102 -28.639  1.00 75.05           N  
ATOM   4851  H   ALA B 105      19.818 -36.433 -29.591  1.00 75.05           H  
ATOM   4852  CA  ALA B 105      18.715 -35.475 -28.045  1.00 75.05           C  
ATOM   4853  HA  ALA B 105      18.998 -34.497 -27.655  1.00 75.05           H  
ATOM   4854  C   ALA B 105      18.146 -36.293 -26.875  1.00 75.05           C  
ATOM   4855  CB  ALA B 105      17.671 -35.269 -29.148  1.00 75.05           C  
ATOM   4856  HB1 ALA B 105      17.371 -36.231 -29.564  1.00 75.05           H  
ATOM   4857  HB2 ALA B 105      16.796 -34.769 -28.734  1.00 75.05           H  
ATOM   4858  HB3 ALA B 105      18.090 -34.652 -29.943  1.00 75.05           H  
ATOM   4859  O   ALA B 105      17.781 -35.722 -25.850  1.00 75.05           O  
ATOM   4860  N   ALA B 106      18.121 -37.624 -26.986  1.00 73.67           N  
ATOM   4861  H   ALA B 106      18.379 -38.043 -27.868  1.00 73.67           H  
ATOM   4862  CA  ALA B 106      17.672 -38.507 -25.914  1.00 73.67           C  
ATOM   4863  HA  ALA B 106      16.685 -38.183 -25.586  1.00 73.67           H  
ATOM   4864  C   ALA B 106      18.605 -38.448 -24.694  1.00 73.67           C  
ATOM   4865  CB  ALA B 106      17.555 -39.933 -26.465  1.00 73.67           C  
ATOM   4866  HB1 ALA B 106      16.848 -39.949 -27.294  1.00 73.67           H  
ATOM   4867  HB2 ALA B 106      17.197 -40.600 -25.681  1.00 73.67           H  
ATOM   4868  HB3 ALA B 106      18.525 -40.281 -26.818  1.00 73.67           H  
ATOM   4869  O   ALA B 106      18.131 -38.344 -23.564  1.00 73.67           O  
ATOM   4870  N   ILE B 107      19.925 -38.459 -24.910  1.00 74.21           N  
ATOM   4871  H   ILE B 107      20.252 -38.563 -25.860  1.00 74.21           H  
ATOM   4872  CA  ILE B 107      20.919 -38.301 -23.838  1.00 74.21           C  
ATOM   4873  HA  ILE B 107      20.713 -39.031 -23.055  1.00 74.21           H  
ATOM   4874  C   ILE B 107      20.792 -36.918 -23.203  1.00 74.21           C  
ATOM   4875  CB  ILE B 107      22.350 -38.543 -24.372  1.00 74.21           C  
ATOM   4876  HB  ILE B 107      22.495 -37.933 -25.264  1.00 74.21           H  
ATOM   4877  O   ILE B 107      20.812 -36.802 -21.979  1.00 74.21           O  
ATOM   4878  CG1 ILE B 107      22.528 -40.032 -24.748  1.00 74.21           C  
ATOM   4879 HG12 ILE B 107      22.512 -40.639 -23.842  1.00 74.21           H  
ATOM   4880 HG13 ILE B 107      21.697 -40.360 -25.371  1.00 74.21           H  
ATOM   4881  CG2 ILE B 107      23.415 -38.140 -23.330  1.00 74.21           C  
ATOM   4882 HG21 ILE B 107      23.263 -38.695 -22.404  1.00 74.21           H  
ATOM   4883 HG22 ILE B 107      23.363 -37.073 -23.117  1.00 74.21           H  
ATOM   4884 HG23 ILE B 107      24.419 -38.335 -23.707  1.00 74.21           H  
ATOM   4885  CD1 ILE B 107      23.825 -40.319 -25.516  1.00 74.21           C  
ATOM   4886 HD11 ILE B 107      23.807 -41.347 -25.876  1.00 74.21           H  
ATOM   4887 HD12 ILE B 107      24.693 -40.202 -24.867  1.00 74.21           H  
ATOM   4888 HD13 ILE B 107      23.910 -39.643 -26.366  1.00 74.21           H  
ATOM   4889  N   TRP B 108      20.635 -35.872 -24.013  1.00 75.35           N  
ATOM   4890  H   TRP B 108      20.655 -36.013 -25.013  1.00 75.35           H  
ATOM   4891  CA  TRP B 108      20.500 -34.512 -23.508  1.00 75.35           C  
ATOM   4892  HA  TRP B 108      21.343 -34.300 -22.850  1.00 75.35           H  
ATOM   4893  C   TRP B 108      19.231 -34.335 -22.669  1.00 75.35           C  
ATOM   4894  CB  TRP B 108      20.557 -33.520 -24.669  1.00 75.35           C  
ATOM   4895  HB2 TRP B 108      19.761 -33.745 -25.380  1.00 75.35           H  
ATOM   4896  HB3 TRP B 108      21.511 -33.626 -25.186  1.00 75.35           H  
ATOM   4897  O   TRP B 108      19.324 -33.866 -21.536  1.00 75.35           O  
ATOM   4898  CG  TRP B 108      20.408 -32.106 -24.218  1.00 75.35           C  
ATOM   4899  CD1 TRP B 108      21.392 -31.336 -23.699  1.00 75.35           C  
ATOM   4900  HD1 TRP B 108      22.421 -31.639 -23.578  1.00 75.35           H  
ATOM   4901  CD2 TRP B 108      19.185 -31.314 -24.131  1.00 75.35           C  
ATOM   4902  CE2 TRP B 108      19.508 -30.059 -23.536  1.00 75.35           C  
ATOM   4903  CE3 TRP B 108      17.831 -31.543 -24.465  1.00 75.35           C  
ATOM   4904  HE3 TRP B 108      17.544 -32.485 -24.908  1.00 75.35           H  
ATOM   4905  NE1 TRP B 108      20.861 -30.129 -23.287  1.00 75.35           N  
ATOM   4906  HE1 TRP B 108      21.370 -29.433 -22.762  1.00 75.35           H  
ATOM   4907  CH2 TRP B 108      17.205 -29.331 -23.631  1.00 75.35           C  
ATOM   4908  HH2 TRP B 108      16.446 -28.591 -23.422  1.00 75.35           H  
ATOM   4909  CZ2 TRP B 108      18.543 -29.077 -23.285  1.00 75.35           C  
ATOM   4910  HZ2 TRP B 108      18.813 -28.150 -22.801  1.00 75.35           H  
ATOM   4911  CZ3 TRP B 108      16.852 -30.560 -24.217  1.00 75.35           C  
ATOM   4912  HZ3 TRP B 108      15.818 -30.749 -24.465  1.00 75.35           H  
ATOM   4913  N   GLY B 109      18.078 -34.787 -23.169  1.00 70.92           N  
ATOM   4914  H   GLY B 109      18.073 -35.157 -24.109  1.00 70.92           H  
ATOM   4915  CA  GLY B 109      16.809 -34.730 -22.443  1.00 70.92           C  
ATOM   4916  HA2 GLY B 109      16.607 -33.700 -22.149  1.00 70.92           H  
ATOM   4917  HA3 GLY B 109      16.010 -35.069 -23.102  1.00 70.92           H  
ATOM   4918  C   GLY B 109      16.797 -35.602 -21.186  1.00 70.92           C  
ATOM   4919  O   GLY B 109      16.149 -35.251 -20.205  1.00 70.92           O  
ATOM   4920  N   TYR B 110      17.550 -36.708 -21.173  1.00 70.46           N  
ATOM   4921  H   TYR B 110      18.009 -36.995 -22.026  1.00 70.46           H  
ATOM   4922  CA  TYR B 110      17.755 -37.508 -19.964  1.00 70.46           C  
ATOM   4923  HA  TYR B 110      16.789 -37.684 -19.492  1.00 70.46           H  
ATOM   4924  C   TYR B 110      18.637 -36.780 -18.943  1.00 70.46           C  
ATOM   4925  CB  TYR B 110      18.369 -38.864 -20.336  1.00 70.46           C  
ATOM   4926  HB2 TYR B 110      19.391 -38.726 -20.688  1.00 70.46           H  
ATOM   4927  HB3 TYR B 110      17.794 -39.298 -21.154  1.00 70.46           H  
ATOM   4928  O   TYR B 110      18.310 -36.726 -17.760  1.00 70.46           O  
ATOM   4929  CG  TYR B 110      18.361 -39.844 -19.181  1.00 70.46           C  
ATOM   4930  CD1 TYR B 110      19.439 -39.943 -18.284  1.00 70.46           C  
ATOM   4931  HD1 TYR B 110      20.312 -39.321 -18.421  1.00 70.46           H  
ATOM   4932  CD2 TYR B 110      17.226 -40.640 -18.984  1.00 70.46           C  
ATOM   4933  HD2 TYR B 110      16.435 -40.579 -19.716  1.00 70.46           H  
ATOM   4934  CE1 TYR B 110      19.359 -40.825 -17.187  1.00 70.46           C  
ATOM   4935  HE1 TYR B 110      20.181 -40.885 -16.490  1.00 70.46           H  
ATOM   4936  CE2 TYR B 110      17.121 -41.506 -17.884  1.00 70.46           C  
ATOM   4937  HE2 TYR B 110      16.236 -42.105 -17.729  1.00 70.46           H
[truncated: 1,085,250 more chars]
