# Supplementary material for: Deep learning insights into the architecture of the mammalian egg-sperm fusion synapse
Source: eLife. 2024 Apr 26;13:RP93131. doi: 10.7554/eLife.93131 (PMC11052572; doi:10.7554/eLife.93131)
Supplement: Figure 5—source data 1. [file elife-93131-fig5-data1.zip › eLife-VOR-RA-2023-93131R1_figure_5-source_data/figure_5bc/JUNO_CD9_IZUMO1_SPACA6_TMEM81_ranking_debug.json]

{
    "iptm+ptm": {
        "model_1_multimer_v3_pred_0": 0.6794177991890294,
        "model_1_multimer_v3_pred_1": 0.7376300828129034,
        "model_1_multimer_v3_pred_2": 0.6676533818783709,
        "model_1_multimer_v3_pred_3": 0.7320735324228352,
        "model_1_multimer_v3_pred_4": 0.7184755040375833,
        "model_2_multimer_v3_pred_0": 0.6901137168755755,
        "model_2_multimer_v3_pred_1": 0.6166434007453927,
        "model_2_multimer_v3_pred_2": 0.6840570789007103,
        "model_2_multimer_v3_pred_3": 0.630913069713672,
        "model_2_multimer_v3_pred_4": 0.707870758987926,
        "model_3_multimer_v3_pred_0": 0.6569479018194344,
        "model_3_multimer_v3_pred_1": 0.704792596557394,
        "model_3_multimer_v3_pred_2": 0.6534773387893431,
        "model_3_multimer_v3_pred_3": 0.48130771457439403,
        "model_3_multimer_v3_pred_4": 0.6928873865233658,
        "model_4_multimer_v3_pred_0": 0.6908125661269022,
        "model_4_multimer_v3_pred_1": 0.679604594460767,
        "model_4_multimer_v3_pred_2": 0.6925322168658344,
        "model_4_multimer_v3_pred_3": 0.6286829115511879,
        "model_4_multimer_v3_pred_4": 0.673070584406763,
        "model_5_multimer_v3_pred_0": 0.7065669511003745,
        "model_5_multimer_v3_pred_1": 0.65756944497016,
        "model_5_multimer_v3_pred_2": 0.6584606401475761,
        "model_5_multimer_v3_pred_3": 0.6665017750419185,
        "model_5_multimer_v3_pred_4": 0.6719241992100988
    },
    "order": [
        "model_1_multimer_v3_pred_1",
        "model_1_multimer_v3_pred_3",
        "model_1_multimer_v3_pred_4",
        "model_2_multimer_v3_pred_4",
        "model_5_multimer_v3_pred_0",
        "model_3_multimer_v3_pred_1",
        "model_3_multimer_v3_pred_4",
        "model_4_multimer_v3_pred_2",
        "model_4_multimer_v3_pred_0",
        "model_2_multimer_v3_pred_0",
        "model_2_multimer_v3_pred_2",
        "model_4_multimer_v3_pred_1",
        "model_1_multimer_v3_pred_0",
        "model_4_multimer_v3_pred_4",
        "model_5_multimer_v3_pred_4",
        "model_1_multimer_v3_pred_2",
        "model_5_multimer_v3_pred_3",
        "model_5_multimer_v3_pred_2",
        "model_5_multimer_v3_pred_1",
        "model_3_multimer_v3_pred_0",
        "model_3_multimer_v3_pred_2",
        "model_2_multimer_v3_pred_3",
        "model_4_multimer_v3_pred_3",
        "model_2_multimer_v3_pred_1",
        "model_3_multimer_v3_pred_3"
    ]
}
