# Supplementary material for: Deep learning insights into the architecture of the mammalian egg-sperm fusion synapse
Source: eLife. 2024 Apr 26;13:RP93131. doi: 10.7554/eLife.93131 (PMC11052572; doi:10.7554/eLife.93131)
Supplement: Figure 5—source data 1. [file elife-93131-fig5-data1.zip › eLife-VOR-RA-2023-93131R1_figure_5-source_data/figure_5bc/JUNO_CD9_IZUMO1_SPACA6_TMEM81_ranked_5.pdb]

ATOM      1  N   GLY A   1     -45.421  -2.942  26.141  1.00 53.90           N  
ATOM      2  H   GLY A   1     -44.560  -3.363  26.461  1.00 53.90           H  
ATOM      3  H2  GLY A   1     -45.251  -2.541  25.230  1.00 53.90           H  
ATOM      4  H3  GLY A   1     -46.140  -3.644  26.040  1.00 53.90           H  
ATOM      5  CA  GLY A   1     -45.842  -1.882  27.078  1.00 53.90           C  
ATOM      6  HA2 GLY A   1     -46.714  -1.368  26.675  1.00 53.90           H  
ATOM      7  HA3 GLY A   1     -46.084  -2.314  28.049  1.00 53.90           H  
ATOM      8  C   GLY A   1     -44.726  -0.871  27.258  1.00 53.90           C  
ATOM      9  O   GLY A   1     -43.639  -1.097  26.736  1.00 53.90           O  
ATOM     10  N   ASP A   2     -44.983   0.213  27.995  1.00 59.14           N  
ATOM     11  H   ASP A   2     -45.908   0.357  28.374  1.00 59.14           H  
ATOM     12  CA  ASP A   2     -44.077   1.375  28.082  1.00 59.14           C  
ATOM     13  HA  ASP A   2     -43.942   1.777  27.078  1.00 59.14           H  
ATOM     14  C   ASP A   2     -42.664   1.060  28.604  1.00 59.14           C  
ATOM     15  CB  ASP A   2     -44.725   2.474  28.943  1.00 59.14           C  
ATOM     16  HB2 ASP A   2     -44.993   2.056  29.913  1.00 59.14           H  
ATOM     17  HB3 ASP A   2     -43.996   3.267  29.108  1.00 59.14           H  
ATOM     18  O   ASP A   2     -41.718   1.737  28.218  1.00 59.14           O  
ATOM     19  CG  ASP A   2     -45.958   3.103  28.284  1.00 59.14           C  
ATOM     20  OD1 ASP A   2     -45.924   3.294  27.047  1.00 59.14           O  
ATOM     21  OD2 ASP A   2     -46.938   3.352  29.017  1.00 59.14           O  
ATOM     22  N   GLU A   3     -42.483  -0.005  29.393  1.00 70.79           N  
ATOM     23  H   GLU A   3     -43.297  -0.499  29.730  1.00 70.79           H  
ATOM     24  CA  GLU A   3     -41.162  -0.461  29.868  1.00 70.79           C  
ATOM     25  HA  GLU A   3     -40.675   0.356  30.400  1.00 70.79           H  
ATOM     26  C   GLU A   3     -40.197  -0.886  28.744  1.00 70.79           C  
ATOM     27  CB  GLU A   3     -41.333  -1.641  30.840  1.00 70.79           C  
ATOM     28  HB2 GLU A   3     -41.858  -2.445  30.324  1.00 70.79           H  
ATOM     29  HB3 GLU A   3     -40.345  -2.000  31.125  1.00 70.79           H  
ATOM     30  O   GLU A   3     -38.997  -0.957  28.973  1.00 70.79           O  
ATOM     31  CG  GLU A   3     -42.096  -1.269  32.121  1.00 70.79           C  
ATOM     32  HG2 GLU A   3     -41.608  -0.406  32.575  1.00 70.79           H  
ATOM     33  HG3 GLU A   3     -43.114  -0.981  31.856  1.00 70.79           H  
ATOM     34  CD  GLU A   3     -42.152  -2.419  33.141  1.00 70.79           C  
ATOM     35  OE1 GLU A   3     -42.438  -2.118  34.322  1.00 70.79           O  
ATOM     36  OE2 GLU A   3     -41.967  -3.589  32.734  1.00 70.79           O  
ATOM     37  N   LEU A   4     -40.686  -1.154  27.526  1.00 79.98           N  
ATOM     38  H   LEU A   4     -41.680  -1.041  27.386  1.00 79.98           H  
ATOM     39  CA  LEU A   4     -39.845  -1.470  26.358  1.00 79.98           C  
ATOM     40  HA  LEU A   4     -38.916  -1.918  26.709  1.00 79.98           H  
ATOM     41  C   LEU A   4     -39.422  -0.219  25.567  1.00 79.98           C  
ATOM     42  CB  LEU A   4     -40.567  -2.492  25.461  1.00 79.98           C  
ATOM     43  HB2 LEU A   4     -39.970  -2.661  24.565  1.00 79.98           H  
ATOM     44  HB3 LEU A   4     -41.518  -2.061  25.150  1.00 79.98           H  
ATOM     45  O   LEU A   4     -38.784  -0.331  24.518  1.00 79.98           O  
ATOM     46  CG  LEU A   4     -40.822  -3.855  26.129  1.00 79.98           C  
ATOM     47  HG  LEU A   4     -41.381  -3.714  27.054  1.00 79.98           H  
ATOM     48  CD1 LEU A   4     -41.673  -4.717  25.195  1.00 79.98           C  
ATOM     49 HD11 LEU A   4     -41.905  -5.665  25.681  1.00 79.98           H  
ATOM     50 HD12 LEU A   4     -42.601  -4.202  24.947  1.00 79.98           H  
ATOM     51 HD13 LEU A   4     -41.123  -4.919  24.276  1.00 79.98           H  
ATOM     52  CD2 LEU A   4     -39.527  -4.611  26.432  1.00 79.98           C  
ATOM     53 HD21 LEU A   4     -38.932  -4.730  25.527  1.00 79.98           H  
ATOM     54 HD22 LEU A   4     -39.758  -5.596  26.837  1.00 79.98           H  
ATOM     55 HD23 LEU A   4     -38.944  -4.072  27.178  1.00 79.98           H  
ATOM     56  N   LEU A   5     -39.793   0.974  26.034  1.00 85.49           N  
ATOM     57  H   LEU A   5     -40.265   1.015  26.926  1.00 85.49           H  
ATOM     58  CA  LEU A   5     -39.479   2.244  25.393  1.00 85.49           C  
ATOM     59  HA  LEU A   5     -39.068   2.059  24.401  1.00 85.49           H  
ATOM     60  C   LEU A   5     -38.420   2.993  26.188  1.00 85.49           C  
ATOM     61  CB  LEU A   5     -40.753   3.093  25.252  1.00 85.49           C  
ATOM     62  HB2 LEU A   5     -40.487   4.055  24.814  1.00 85.49           H  
ATOM     63  HB3 LEU A   5     -41.153   3.286  26.248  1.00 85.49           H  
ATOM     64  O   LEU A   5     -38.521   3.130  27.401  1.00 85.49           O  
ATOM     65  CG  LEU A   5     -41.847   2.439  24.397  1.00 85.49           C  
ATOM     66  HG  LEU A   5     -42.103   1.456  24.791  1.00 85.49           H  
ATOM     67  CD1 LEU A   5     -43.101   3.310  24.430  1.00 85.49           C  
ATOM     68 HD11 LEU A   5     -42.876   4.317  24.078  1.00 85.49           H  
ATOM     69 HD12 LEU A   5     -43.472   3.372  25.453  1.00 85.49           H  
ATOM     70 HD13 LEU A   5     -43.883   2.856  23.821  1.00 85.49           H  
ATOM     71  CD2 LEU A   5     -41.389   2.296  22.943  1.00 85.49           C  
ATOM     72 HD21 LEU A   5     -41.137   3.266  22.515  1.00 85.49           H  
ATOM     73 HD22 LEU A   5     -42.190   1.828  22.371  1.00 85.49           H  
ATOM     74 HD23 LEU A   5     -40.532   1.624  22.884  1.00 85.49           H  
ATOM     75  N   ASN A   6     -37.449   3.562  25.472  1.00 89.04           N  
ATOM     76  H   ASN A   6     -37.383   3.339  24.489  1.00 89.04           H  
ATOM     77  CA  ASN A   6     -36.374   4.346  26.069  1.00 89.04           C  
ATOM     78  HA  ASN A   6     -35.671   4.569  25.266  1.00 89.04           H  
ATOM     79  C   ASN A   6     -35.572   3.548  27.115  1.00 89.04           C  
ATOM     80  CB  ASN A   6     -36.944   5.681  26.582  1.00 89.04           C  
ATOM     81  HB2 ASN A   6     -37.620   6.111  25.843  1.00 89.04           H  
ATOM     82  HB3 ASN A   6     -37.496   5.512  27.506  1.00 89.04           H  
ATOM     83  O   ASN A   6     -35.372   4.000  28.243  1.00 89.04           O  
ATOM     84  CG  ASN A   6     -35.836   6.676  26.827  1.00 89.04           C  
ATOM     85  ND2 ASN A   6     -35.833   7.376  27.933  1.00 89.04           N  
ATOM     86 HD21 ASN A   6     -35.027   7.964  28.090  1.00 89.04           H  
ATOM     87 HD22 ASN A   6     -36.460   7.114  28.680  1.00 89.04           H  
ATOM     88  OD1 ASN A   6     -34.971   6.856  25.990  1.00 89.04           O  
ATOM     89  N   ILE A   7     -35.118   2.357  26.720  1.00 91.09           N  
ATOM     90  H   ILE A   7     -35.254   2.089  25.756  1.00 91.09           H  
ATOM     91  CA  ILE A   7     -34.296   1.471  27.549  1.00 91.09           C  
ATOM     92  HA  ILE A   7     -34.050   1.995  28.473  1.00 91.09           H  
ATOM     93  C   ILE A   7     -32.966   1.164  26.876  1.00 91.09           C  
ATOM     94  CB  ILE A   7     -35.033   0.176  27.956  1.00 91.09           C  
ATOM     95  HB  ILE A   7     -34.330  -0.420  28.538  1.00 91.09           H  
ATOM     96  O   ILE A   7     -32.860   1.139  25.649  1.00 91.09           O  
ATOM     97  CG1 ILE A   7     -35.498  -0.684  26.757  1.00 91.09           C  
ATOM     98 HG12 ILE A   7     -34.677  -0.802  26.050  1.00 91.09           H  
ATOM     99 HG13 ILE A   7     -36.322  -0.186  26.245  1.00 91.09           H  
ATOM    100  CG2 ILE A   7     -36.196   0.538  28.891  1.00 91.09           C  
ATOM    101 HG21 ILE A   7     -37.020   0.979  28.330  1.00 91.09           H  
ATOM    102 HG22 ILE A   7     -35.870   1.246  29.652  1.00 91.09           H  
ATOM    103 HG23 ILE A   7     -36.555  -0.356  29.401  1.00 91.09           H  
ATOM    104  CD1 ILE A   7     -35.946  -2.090  27.182  1.00 91.09           C  
ATOM    105 HD11 ILE A   7     -36.792  -2.033  27.867  1.00 91.09           H  
ATOM    106 HD12 ILE A   7     -35.122  -2.609  27.670  1.00 91.09           H  
ATOM    107 HD13 ILE A   7     -36.256  -2.662  26.307  1.00 91.09           H  
ATOM    108  N   CYS A   8     -31.962   0.901  27.706  1.00 92.23           N  
ATOM    109  H   CYS A   8     -32.153   0.867  28.697  1.00 92.23           H  
ATOM    110  CA  CYS A   8     -30.675   0.390  27.272  1.00 92.23           C  
ATOM    111  HA  CYS A   8     -30.563   0.545  26.199  1.00 92.23           H  
ATOM    112  C   CYS A   8     -30.595  -1.108  27.530  1.00 92.23           C  
ATOM    113  CB  CYS A   8     -29.554   1.140  27.984  1.00 92.23           C  
ATOM    114  HB2 CYS A   8     -29.636   0.956  29.055  1.00 92.23           H  
ATOM    115  HB3 CYS A   8     -28.595   0.743  27.650  1.00 92.23           H  
ATOM    116  O   CYS A   8     -31.066  -1.598  28.553  1.00 92.23           O  
ATOM    117  SG  CYS A   8     -29.573   2.921  27.698  1.00 92.23           S  
ATOM    118  N   MET A   9     -29.975  -1.813  26.593  1.00 87.61           N  
ATOM    119  H   MET A   9     -29.592  -1.323  25.797  1.00 87.61           H  
ATOM    120  CA  MET A   9     -29.702  -3.239  26.693  1.00 87.61           C  
ATOM    121  HA  MET A   9     -30.626  -3.775  26.910  1.00 87.61           H  
ATOM    122  C   MET A   9     -28.708  -3.525  27.821  1.00 87.61           C  
ATOM    123  CB  MET A   9     -29.161  -3.659  25.329  1.00 87.61           C  
ATOM    124  HB2 MET A   9     -29.878  -3.355  24.566  1.00 87.61           H  
ATOM    125  HB3 MET A   9     -28.224  -3.130  25.153  1.00 87.61           H  
ATOM    126  O   MET A   9     -27.711  -2.818  27.965  1.00 87.61           O  
ATOM    127  CG  MET A   9     -28.926  -5.157  25.181  1.00 87.61           C  
ATOM    128  HG2 MET A   9     -29.814  -5.679  25.538  1.00 87.61           H  
ATOM    129  HG3 MET A   9     -28.073  -5.457  25.789  1.00 87.61           H  
ATOM    130  SD  MET A   9     -28.641  -5.641  23.460  1.00 87.61           S  
ATOM    131  CE  MET A   9     -27.274  -4.543  23.013  1.00 87.61           C  
ATOM    132  HE1 MET A   9     -26.439  -4.697  23.698  1.00 87.61           H  
ATOM    133  HE2 MET A   9     -26.963  -4.759  21.991  1.00 87.61           H  
ATOM    134  HE3 MET A   9     -27.599  -3.503  23.052  1.00 87.61           H  
ATOM    135  N   ASN A  10     -28.947  -4.578  28.600  1.00 81.38           N  
ATOM    136  H   ASN A  10     -29.793  -5.110  28.454  1.00 81.38           H  
ATOM    137  CA  ASN A  10     -28.051  -4.999  29.670  1.00 81.38           C  
ATOM    138  HA  ASN A  10     -27.649  -4.105  30.146  1.00 81.38           H  
ATOM    139  C   ASN A  10     -26.854  -5.788  29.106  1.00 81.38           C  
ATOM    140  CB  ASN A  10     -28.860  -5.757  30.730  1.00 81.38           C  
ATOM    141  HB2 ASN A  10     -29.736  -5.173  31.012  1.00 81.38           H  
ATOM    142  HB3 ASN A  10     -29.205  -6.701  30.308  1.00 81.38           H  
ATOM    143  O   ASN A  10     -26.788  -7.019  29.166  1.00 81.38           O  
ATOM    144  CG  ASN A  10     -28.054  -6.042  31.984  1.00 81.38           C  
ATOM    145  ND2 ASN A  10     -28.480  -7.006  32.763  1.00 81.38           N  
ATOM    146 HD21 ASN A  10     -29.284  -7.543  32.471  1.00 81.38           H  
ATOM    147 HD22 ASN A  10     -27.881  -7.258  33.536  1.00 81.38           H  
ATOM    148  OD1 ASN A  10     -27.058  -5.408  32.304  1.00 81.38           O  
ATOM    149  N   ALA A  11     -25.902  -5.053  28.533  1.00 81.45           N  
ATOM    150  H   ALA A  11     -26.065  -4.059  28.466  1.00 81.45           H  
ATOM    151  CA  ALA A  11     -24.633  -5.558  28.019  1.00 81.45           C  
ATOM    152  HA  ALA A  11     -24.492  -6.587  28.352  1.00 81.45           H  
ATOM    153  C   ALA A  11     -23.449  -4.738  28.572  1.00 81.45           C  
ATOM    154  CB  ALA A  11     -24.711  -5.624  26.491  1.00 81.45           C  
ATOM    155  HB1 ALA A  11     -25.488  -6.329  26.198  1.00 81.45           H  
ATOM    156  HB2 ALA A  11     -23.762  -5.959  26.072  1.00 81.45           H  
ATOM    157  HB3 ALA A  11     -24.966  -4.644  26.087  1.00 81.45           H  
ATOM    158  O   ALA A  11     -23.617  -3.726  29.252  1.00 81.45           O  
ATOM    159  N   LYS A  12     -22.220  -5.214  28.337  1.00 77.32           N  
ATOM    160  H   LYS A  12     -22.153  -6.029  27.745  1.00 77.32           H  
ATOM    161  CA  LYS A  12     -20.998  -4.729  29.010  1.00 77.32           C  
ATOM    162  HA  LYS A  12     -21.132  -4.844  30.085  1.00 77.32           H  
ATOM    163  C   LYS A  12     -20.682  -3.237  28.801  1.00 77.32           C  
ATOM    164  CB  LYS A  12     -19.831  -5.615  28.544  1.00 77.32           C  
ATOM    165  HB2 LYS A  12     -20.079  -6.659  28.733  1.00 77.32           H  
ATOM    166  HB3 LYS A  12     -19.705  -5.484  27.469  1.00 77.32           H  
ATOM    167  O   LYS A  12     -20.096  -2.633  29.698  1.00 77.32           O  
ATOM    168  CG  LYS A  12     -18.501  -5.292  29.242  1.00 77.32           C  
ATOM    169  HG2 LYS A  12     -18.244  -4.246  29.076  1.00 77.32           H  
ATOM    170  HG3 LYS A  12     -18.593  -5.475  30.313  1.00 77.32           H  
ATOM    171  CD  LYS A  12     -17.371  -6.145  28.663  1.00 77.32           C  
ATOM    172  HD2 LYS A  12     -17.380  -6.041  27.578  1.00 77.32           H  
ATOM    173  HD3 LYS A  12     -17.528  -7.192  28.923  1.00 77.32           H  
ATOM    174  CE  LYS A  12     -16.034  -5.644  29.213  1.00 77.32           C  
ATOM    175  HE2 LYS A  12     -16.009  -4.559  29.103  1.00 77.32           H  
ATOM    176  HE3 LYS A  12     -15.981  -5.874  30.277  1.00 77.32           H  
ATOM    177  NZ  LYS A  12     -14.897  -6.247  28.479  1.00 77.32           N  
ATOM    178  HZ1 LYS A  12     -14.957  -6.003  27.500  1.00 77.32           H  
ATOM    179  HZ2 LYS A  12     -14.018  -5.896  28.831  1.00 77.32           H  
ATOM    180  HZ3 LYS A  12     -14.919  -7.254  28.553  1.00 77.32           H  
ATOM    181  N   HIS A  13     -21.027  -2.675  27.643  1.00 83.64           N  
ATOM    182  H   HIS A  13     -21.547  -3.230  26.978  1.00 83.64           H  
ATOM    183  CA  HIS A  13     -20.596  -1.333  27.208  1.00 83.64           C  
ATOM    184  HA  HIS A  13     -19.854  -0.949  27.908  1.00 83.64           H  
ATOM    185  C   HIS A  13     -21.725  -0.295  27.177  1.00 83.64           C  
ATOM    186  CB  HIS A  13     -19.912  -1.458  25.847  1.00 83.64           C  
ATOM    187  HB2 HIS A  13     -20.653  -1.748  25.102  1.00 83.64           H  
ATOM    188  HB3 HIS A  13     -19.507  -0.487  25.564  1.00 83.64           H  
ATOM    189  O   HIS A  13     -21.485   0.879  26.871  1.00 83.64           O  
ATOM    190  CG  HIS A  13     -18.786  -2.458  25.834  1.00 83.64           C  
ATOM    191  CD2 HIS A  13     -18.709  -3.532  25.002  1.00 83.64           C  
ATOM    192  HD2 HIS A  13     -19.440  -3.798  24.252  1.00 83.64           H  
ATOM    193  ND1 HIS A  13     -17.607  -2.376  26.580  1.00 83.64           N  
ATOM    194  CE1 HIS A  13     -16.824  -3.359  26.125  1.00 83.64           C  
ATOM    195  HE1 HIS A  13     -15.786  -3.480  26.398  1.00 83.64           H  
ATOM    196  NE2 HIS A  13     -17.477  -4.101  25.213  1.00 83.64           N  
ATOM    197  HE2 HIS A  13     -17.064  -4.806  24.619  1.00 83.64           H  
ATOM    198  N   HIS A  14     -22.935  -0.725  27.539  1.00 87.79           N  
ATOM    199  H   HIS A  14     -23.040  -1.702  27.770  1.00 87.79           H  
ATOM    200  CA  HIS A  14     -24.136   0.094  27.628  1.00 87.79           C  
ATOM    201  HA  HIS A  14     -24.075   0.884  26.880  1.00 87.79           H  
ATOM    202  C   HIS A  14     -24.268   0.740  29.008  1.00 87.79           C  
ATOM    203  CB  HIS A  14     -25.375  -0.761  27.314  1.00 87.79           C  
ATOM    204  HB2 HIS A  14     -25.402  -1.605  28.003  1.00 87.79           H  
ATOM    205  HB3 HIS A  14     -26.273  -0.166  27.480  1.00 87.79           H  
ATOM    206  O   HIS A  14     -23.876   0.200  30.045  1.00 87.79           O  
ATOM    207  CG  HIS A  14     -25.410  -1.291  25.902  1.00 87.79           C  
ATOM    208  CD2 HIS A  14     -26.202  -0.833  24.888  1.00 87.79           C  
ATOM    209  HD2 HIS A  14     -26.920  -0.028  24.948  1.00 87.79           H  
ATOM    210  ND1 HIS A  14     -24.551  -2.264  25.397  1.00 87.79           N  
ATOM    211  CE1 HIS A  14     -24.816  -2.344  24.085  1.00 87.79           C  
ATOM    212  HE1 HIS A  14     -24.250  -2.940  23.384  1.00 87.79           H  
ATOM    213  NE2 HIS A  14     -25.831  -1.525  23.756  1.00 87.79           N  
ATOM    214  HE2 HIS A  14     -26.161  -1.364  22.815  1.00 87.79           H  
ATOM    215  N   LYS A  15     -24.904   1.907  29.031  1.00 91.02           N  
ATOM    216  H   LYS A  15     -25.171   2.297  28.138  1.00 91.02           H  
ATOM    217  CA  LYS A  15     -25.442   2.523  30.242  1.00 91.02           C  
ATOM    218  HA  LYS A  15     -24.668   2.537  31.009  1.00 91.02           H  
ATOM    219  C   LYS A  15     -26.637   1.730  30.761  1.00 91.02           C  
ATOM    220  CB  LYS A  15     -25.896   3.942  29.916  1.00 91.02           C  
ATOM    221  HB2 LYS A  15     -26.424   4.358  30.775  1.00 91.02           H  
ATOM    222  HB3 LYS A  15     -26.593   3.903  29.079  1.00 91.02           H  
ATOM    223  O   LYS A  15     -27.330   1.057  30.011  1.00 91.02           O  
ATOM    224  CG  LYS A  15     -24.728   4.868  29.579  1.00 91.02           C  
ATOM    225  HG2 LYS A  15     -24.140   5.060  30.477  1.00 91.02           H  
ATOM    226  HG3 LYS A  15     -24.090   4.440  28.806  1.00 91.02           H  
ATOM    227  CD  LYS A  15     -25.347   6.158  29.063  1.00 91.02           C  
ATOM    228  HD2 LYS A  15     -26.114   6.510  29.754  1.00 91.02           H  
ATOM    229  HD3 LYS A  15     -25.805   5.964  28.093  1.00 91.02           H  
ATOM    230  CE  LYS A  15     -24.289   7.229  28.913  1.00 91.02           C  
ATOM    231  HE2 LYS A  15     -23.833   7.440  29.881  1.00 91.02           H  
ATOM    232  HE3 LYS A  15     -23.511   6.892  28.228  1.00 91.02           H  
ATOM    233  NZ  LYS A  15     -24.920   8.444  28.392  1.00 91.02           N  
ATOM    234  HZ1 LYS A  15     -25.687   8.757  28.970  1.00 91.02           H  
ATOM    235  HZ2 LYS A  15     -25.245   8.320  27.443  1.00 91.02           H  
ATOM    236  HZ3 LYS A  15     -24.228   9.179  28.399  1.00 91.02           H  
ATOM    237  N   ARG A  16     -26.950   1.904  32.047  1.00 88.19           N  
ATOM    238  H   ARG A  16     -26.334   2.484  32.599  1.00 88.19           H  
ATOM    239  CA  ARG A  16     -28.171   1.343  32.660  1.00 88.19           C  
ATOM    240  HA  ARG A  16     -28.298   0.313  32.326  1.00 88.19           H  
ATOM    241  C   ARG A  16     -29.456   2.060  32.242  1.00 88.19           C  
ATOM    242  CB  ARG A  16     -28.056   1.376  34.186  1.00 88.19           C  
ATOM    243  HB2 ARG A  16     -29.005   1.046  34.609  1.00 88.19           H  
ATOM    244  HB3 ARG A  16     -27.869   2.397  34.517  1.00 88.19           H  
ATOM    245  O   ARG A  16     -30.520   1.458  32.269  1.00 88.19           O  
ATOM    246  CG  ARG A  16     -26.949   0.453  34.701  1.00 88.19           C  
ATOM    247  HG2 ARG A  16     -25.977   0.797  34.347  1.00 88.19           H  
ATOM    248  HG3 ARG A  16     -27.126  -0.560  34.340  1.00 88.19           H  
ATOM    249  CD  ARG A  16     -26.969   0.462  36.230  1.00 88.19           C  
ATOM    250  HD2 ARG A  16     -26.786   1.478  36.579  1.00 88.19           H  
ATOM    251  HD3 ARG A  16     -27.956   0.142  36.565  1.00 88.19           H  
ATOM    252  NE  ARG A  16     -25.947  -0.443  36.778  1.00 88.19           N  
ATOM    253  HE  ARG A  16     -25.372  -0.929  36.105  1.00 88.19           H  
ATOM    254  NH1 ARG A  16     -26.474  -0.161  38.993  1.00 88.19           N  
ATOM    255 HH11 ARG A  16     -26.325  -0.387  39.966  1.00 88.19           H  
ATOM    256 HH12 ARG A  16     -27.212   0.472  38.719  1.00 88.19           H  
ATOM    257  NH2 ARG A  16     -24.822  -1.549  38.414  1.00 88.19           N  
ATOM    258 HH21 ARG A  16     -24.677  -1.764  39.390  1.00 88.19           H  
ATOM    259 HH22 ARG A  16     -24.265  -2.005  37.706  1.00 88.19           H  
ATOM    260  CZ  ARG A  16     -25.753  -0.711  38.055  1.00 88.19           C  
ATOM    261  N   VAL A  17     -29.365   3.351  31.932  1.00 92.26           N  
ATOM    262  H   VAL A  17     -28.445   3.764  31.866  1.00 92.26           H  
ATOM    263  CA  VAL A  17     -30.493   4.224  31.580  1.00 92.26           C  
ATOM    264  HA  VAL A  17     -31.315   3.607  31.215  1.00 92.26           H  
ATOM    265  C   VAL A  17     -30.012   5.172  30.478  1.00 92.26           C  
ATOM    266  CB  VAL A  17     -30.995   5.032  32.800  1.00 92.26           C  
ATOM    267  HB  VAL A  17     -30.214   5.724  33.114  1.00 92.26           H  
ATOM    268  O   VAL A  17     -28.867   5.630  30.571  1.00 92.26           O  
ATOM    269  CG1 VAL A  17     -32.258   5.840  32.477  1.00 92.26           C  
ATOM    270 HG11 VAL A  17     -32.049   6.578  31.703  1.00 92.26           H  
ATOM    271 HG12 VAL A  17     -33.055   5.176  32.140  1.00 92.26           H  
ATOM    272 HG13 VAL A  17     -32.594   6.379  33.363  1.00 92.26           H  
ATOM    273  CG2 VAL A  17     -31.342   4.137  34.000  1.00 92.26           C  
ATOM    274 HG21 VAL A  17     -32.072   3.384  33.701  1.00 92.26           H  
ATOM    275 HG22 VAL A  17     -31.758   4.739  34.808  1.00 92.26           H  
ATOM    276 HG23 VAL A  17     -30.446   3.641  34.374  1.00 92.26           H  
ATOM    277  N   PRO A  18     -30.832   5.479  29.456  1.00 94.68           N  
ATOM    278  CA  PRO A  18     -30.478   6.474  28.450  1.00 94.68           C  
ATOM    279  HA  PRO A  18     -29.590   6.134  27.918  1.00 94.68           H  
ATOM    280  C   PRO A  18     -30.218   7.847  29.080  1.00 94.68           C  
ATOM    281  CB  PRO A  18     -31.662   6.522  27.484  1.00 94.68           C  
ATOM    282  HB2 PRO A  18     -31.340   6.695  26.457  1.00 94.68           H  
ATOM    283  HB3 PRO A  18     -32.369   7.286  27.805  1.00 94.68           H  
ATOM    284  O   PRO A  18     -30.942   8.271  29.984  1.00 94.68           O  
ATOM    285  CG  PRO A  18     -32.338   5.170  27.650  1.00 94.68           C  
ATOM    286  HG2 PRO A  18     -33.397   5.236  27.400  1.00 94.68           H  
ATOM    287  HG3 PRO A  18     -31.850   4.420  27.027  1.00 94.68           H  
ATOM    288  CD  PRO A  18     -32.112   4.862  29.126  1.00 94.68           C  
ATOM    289  HD2 PRO A  18     -32.099   3.782  29.271  1.00 94.68           H  
ATOM    290  HD3 PRO A  18     -32.907   5.317  29.717  1.00 94.68           H  
ATOM    291  N   SER A  19     -29.191   8.553  28.608  1.00 95.05           N  
ATOM    292  H   SER A  19     -28.628   8.161  27.867  1.00 95.05           H  
ATOM    293  CA  SER A  19     -28.932   9.941  29.010  1.00 95.05           C  
ATOM    294  HA  SER A  19     -29.895  10.400  29.235  1.00 95.05           H  
ATOM    295  C   SER A  19     -28.275  10.737  27.881  1.00 95.05           C  
ATOM    296  CB  SER A  19     -28.070  10.002  30.284  1.00 95.05           C  
ATOM    297  HB2 SER A  19     -28.369   9.200  30.959  1.00 95.05           H  
ATOM    298  HB3 SER A  19     -28.256  10.950  30.789  1.00 95.05           H  
ATOM    299  O   SER A  19     -27.632  10.128  27.020  1.00 95.05           O  
ATOM    300  OG  SER A  19     -26.678   9.906  30.017  1.00 95.05           O  
ATOM    301  HG  SER A  19     -26.365  10.756  29.702  1.00 95.05           H  
ATOM    302  N   PRO A  20     -28.352  12.079  27.904  1.00 94.25           N  
ATOM    303  CA  PRO A  20     -27.563  12.918  27.009  1.00 94.25           C  
ATOM    304  HA  PRO A  20     -27.881  12.712  25.987  1.00 94.25           H  
ATOM    305  C   PRO A  20     -26.052  12.654  27.139  1.00 94.25           C  
ATOM    306  CB  PRO A  20     -27.917  14.369  27.357  1.00 94.25           C  
ATOM    307  HB2 PRO A  20     -27.989  14.986  26.462  1.00 94.25           H  
ATOM    308  HB3 PRO A  20     -27.174  14.781  28.039  1.00 94.25           H  
ATOM    309  O   PRO A  20     -25.564  12.316  28.222  1.00 94.25           O  
ATOM    310  CG  PRO A  20     -29.260  14.268  28.082  1.00 94.25           C  
ATOM    311  HG2 PRO A  20     -29.386  15.072  28.807  1.00 94.25           H  
ATOM    312  HG3 PRO A  20     -30.075  14.281  27.359  1.00 94.25           H  
ATOM    313  CD  PRO A  20     -29.194  12.902  28.761  1.00 94.25           C  
ATOM    314  HD2 PRO A  20     -30.199  12.492  28.854  1.00 94.25           H  
ATOM    315  HD3 PRO A  20     -28.727  13.003  29.741  1.00 94.25           H  
ATOM    316  N   GLU A  21     -25.340  12.822  26.026  1.00 92.65           N  
ATOM    317  H   GLU A  21     -25.871  13.080  25.207  1.00 92.65           H  
ATOM    318  CA  GLU A  21     -23.887  12.754  25.823  1.00 92.65           C  
ATOM    319  HA  GLU A  21     -23.358  13.022  26.738  1.00 92.65           H  
ATOM    320  C   GLU A  21     -23.505  13.747  24.713  1.00 92.65           C  
ATOM    321  CB  GLU A  21     -23.449  11.349  25.371  1.00 92.65           C  
ATOM    322  HB2 GLU A  21     -24.117  11.025  24.572  1.00 92.65           H  
ATOM    323  HB3 GLU A  21     -22.437  11.396  24.968  1.00 92.65           H  
ATOM    324  O   GLU A  21     -23.380  13.384  23.543  1.00 92.65           O  
ATOM    325  CG  GLU A  21     -23.480  10.281  26.450  1.00 92.65           C  
ATOM    326  HG2 GLU A  21     -24.457  10.342  26.928  1.00 92.65           H  
ATOM    327  HG3 GLU A  21     -23.416   9.311  25.959  1.00 92.65           H  
ATOM    328  CD  GLU A  21     -22.358  10.357  27.497  1.00 92.65           C  
ATOM    329  OE1 GLU A  21     -22.624   9.851  28.613  1.00 92.65           O  
ATOM    330  OE2 GLU A  21     -21.223  10.765  27.167  1.00 92.65           O  
ATOM    331  N   ASP A  22     -23.284  15.016  25.054  1.00 86.27           N  
ATOM    332  H   ASP A  22     -23.508  15.312  25.993  1.00 86.27           H  
ATOM    333  CA  ASP A  22     -23.027  16.067  24.050  1.00 86.27           C  
ATOM    334  HA  ASP A  22     -23.876  16.111  23.368  1.00 86.27           H  
ATOM    335  C   ASP A  22     -21.763  15.842  23.197  1.00 86.27           C  
ATOM    336  CB  ASP A  22     -22.906  17.423  24.757  1.00 86.27           C  
ATOM    337  HB2 ASP A  22     -22.665  18.189  24.019  1.00 86.27           H  
ATOM    338  HB3 ASP A  22     -22.084  17.378  25.471  1.00 86.27           H  
ATOM    339  O   ASP A  22     -21.585  16.490  22.168  1.00 86.27           O  
ATOM    340  CG  ASP A  22     -24.190  17.842  25.467  1.00 86.27           C  
ATOM    341  OD1 ASP A  22     -25.267  17.707  24.847  1.00 86.27           O  
ATOM    342  OD2 ASP A  22     -24.068  18.296  26.625  1.00 86.27           O  
ATOM    343  N   LYS A  23     -20.866  14.946  23.632  1.00 87.49           N  
ATOM    344  H   LYS A  23     -21.136  14.407  24.443  1.00 87.49           H  
ATOM    345  CA  LYS A  23     -19.538  14.720  23.040  1.00 87.49           C  
ATOM    346  HA  LYS A  23     -19.355  15.512  22.314  1.00 87.49           H  
ATOM    347  C   LYS A  23     -19.412  13.437  22.208  1.00 87.49           C  
ATOM    348  CB  LYS A  23     -18.449  14.832  24.128  1.00 87.49           C  
ATOM    349  HB2 LYS A  23     -17.479  14.618  23.679  1.00 87.49           H  
ATOM    350  HB3 LYS A  23     -18.635  14.096  24.910  1.00 87.49           H  
ATOM    351  O   LYS A  23     -18.289  13.103  21.844  1.00 87.49           O  
ATOM    352  CG  LYS A  23     -18.389  16.241  24.739  1.00 87.49           C  
ATOM    353  HG2 LYS A  23     -19.289  16.424  25.325  1.00 87.49           H  
ATOM    354  HG3 LYS A  23     -18.341  16.973  23.933  1.00 87.49           H  
ATOM    355  CD  LYS A  23     -17.156  16.416  25.636  1.00 87.49           C  
ATOM    356  HD2 LYS A  23     -17.210  15.715  26.468  1.00 87.49           H  
ATOM    357  HD3 LYS A  23     -16.260  16.212  25.049  1.00 87.49           H  
ATOM    358  CE  LYS A  23     -17.114  17.858  26.160  1.00 87.49           C  
ATOM    359  HE2 LYS A  23     -17.992  18.027  26.783  1.00 87.49           H  
ATOM    360  HE3 LYS A  23     -17.183  18.533  25.306  1.00 87.49           H  
ATOM    361  NZ  LYS A  23     -15.872  18.139  26.924  1.00 87.49           N  
ATOM    362  HZ1 LYS A  23     -15.061  18.004  26.338  1.00 87.49           H  
ATOM    363  HZ2 LYS A  23     -15.799  17.527  27.725  1.00 87.49           H  
ATOM    364  HZ3 LYS A  23     -15.865  19.096  27.245  1.00 87.49           H  
ATOM    365  N   LEU A  24     -20.502  12.709  21.921  1.00 92.86           N  
ATOM    366  H   LEU A  24     -21.403  13.048  22.228  1.00 92.86           H  
ATOM    367  CA  LEU A  24     -20.427  11.469  21.125  1.00 92.86           C  
ATOM    368  HA  LEU A  24     -19.878  10.729  21.707  1.00 92.86           H  
ATOM    369  C   LEU A  24     -19.648  11.665  19.819  1.00 92.86           C  
ATOM    370  CB  LEU A  24     -21.816  10.907  20.781  1.00 92.86           C  
ATOM    371  HB2 LEU A  24     -22.393  11.686  20.283  1.00 92.86           H  
ATOM    372  HB3 LEU A  24     -21.685  10.089  20.072  1.00 92.86           H  
ATOM    373  O   LEU A  24     -19.750  12.696  19.161  1.00 92.86           O  
ATOM    374  CG  LEU A  24     -22.628  10.373  21.965  1.00 92.86           C  
ATOM    375  HG  LEU A  24     -22.887  11.212  22.611  1.00 92.86           H  
ATOM    376  CD1 LEU A  24     -23.916   9.751  21.441  1.00 92.86           C  
ATOM    377 HD11 LEU A  24     -24.420  10.455  20.780  1.00 92.86           H  
ATOM    378 HD12 LEU A  24     -24.564   9.531  22.290  1.00 92.86           H  
ATOM    379 HD13 LEU A  24     -23.704   8.835  20.891  1.00 92.86           H  
ATOM    380  CD2 LEU A  24     -21.905   9.316  22.801  1.00 92.86           C  
ATOM    381 HD21 LEU A  24     -22.577   8.936  23.570  1.00 92.86           H  
ATOM    382 HD22 LEU A  24     -21.589   8.490  22.163  1.00 92.86           H  
ATOM    383 HD23 LEU A  24     -21.040   9.755  23.299  1.00 92.86           H  
ATOM    384  N   TYR A  25     -18.874  10.651  19.448  1.00 91.23           N  
ATOM    385  H   TYR A  25     -18.817   9.841  20.048  1.00 91.23           H  
ATOM    386  CA  TYR A  25     -17.906  10.767  18.367  1.00 91.23           C  
ATOM    387  HA  TYR A  25     -17.554  11.798  18.343  1.00 91.23           H  
ATOM    388  C   TYR A  25     -18.510  10.454  16.981  1.00 91.23           C  
ATOM    389  CB  TYR A  25     -16.702   9.894  18.736  1.00 91.23           C  
ATOM    390  HB2 TYR A  25     -17.001   8.846  18.728  1.00 91.23           H  
ATOM    391  HB3 TYR A  25     -16.380  10.138  19.748  1.00 91.23           H  
ATOM    392  O   TYR A  25     -19.122   9.401  16.794  1.00 91.23           O  
ATOM    393  CG  TYR A  25     -15.532  10.099  17.808  1.00 91.23           C  
ATOM    394  CD1 TYR A  25     -15.310   9.175  16.779  1.00 91.23           C  
ATOM    395  HD1 TYR A  25     -15.963   8.319  16.699  1.00 91.23           H  
ATOM    396  CD2 TYR A  25     -14.721  11.243  17.921  1.00 91.23           C  
ATOM    397  HD2 TYR A  25     -14.894  11.954  18.716  1.00 91.23           H  
ATOM    398  CE1 TYR A  25     -14.304   9.399  15.827  1.00 91.23           C  
ATOM    399  HE1 TYR A  25     -14.175   8.709  15.007  1.00 91.23           H  
ATOM    400  CE2 TYR A  25     -13.717  11.480  16.963  1.00 91.23           C  
ATOM    401  HE2 TYR A  25     -13.111  12.372  17.023  1.00 91.23           H  
ATOM    402  OH  TYR A  25     -12.650  10.853  14.900  1.00 91.23           O  
ATOM    403  HH  TYR A  25     -12.428  11.786  14.945  1.00 91.23           H  
ATOM    404  CZ  TYR A  25     -13.532  10.575  15.894  1.00 91.23           C  
ATOM    405  N   GLU A  26     -18.316  11.369  16.021  1.00 91.86           N  
ATOM    406  H   GLU A  26     -17.861  12.225  16.305  1.00 91.86           H  
ATOM    407  CA  GLU A  26     -18.665  11.278  14.585  1.00 91.86           C  
ATOM    408  HA  GLU A  26     -18.825  12.296  14.229  1.00 91.86           H  
ATOM    409  C   GLU A  26     -19.998  10.561  14.278  1.00 91.86           C  
ATOM    410  CB  GLU A  26     -17.490  10.708  13.765  1.00 91.86           C  
ATOM    411  HB2 GLU A  26     -17.805  10.544  12.734  1.00 91.86           H  
ATOM    412  HB3 GLU A  26     -17.217   9.742  14.189  1.00 91.86           H  
ATOM    413  O   GLU A  26     -21.074  11.130  14.453  1.00 91.86           O  
ATOM    414  CG  GLU A  26     -16.217  11.562  13.747  1.00 91.86           C  
ATOM    415  HG2 GLU A  26     -15.420  10.953  13.322  1.00 91.86           H  
ATOM    416  HG3 GLU A  26     -15.935  11.799  14.773  1.00 91.86           H  
ATOM    417  CD  GLU A  26     -16.307  12.861  12.937  1.00 91.86           C  
ATOM    418  OE1 GLU A  26     -15.312  13.612  12.976  1.00 91.86           O  
ATOM    419  OE2 GLU A  26     -17.328  13.158  12.279  1.00 91.86           O  
ATOM    420  N   GLU A  27     -19.967   9.304  13.822  1.00 94.48           N  
ATOM    421  H   GLU A  27     -19.080   8.823  13.792  1.00 94.48           H  
ATOM    422  CA  GLU A  27     -21.168   8.588  13.372  1.00 94.48           C  
ATOM    423  HA  GLU A  27     -21.695   9.210  12.649  1.00 94.48           H  
ATOM    424  C   GLU A  27     -22.154   8.292  14.515  1.00 94.48           C  
ATOM    425  CB  GLU A  27     -20.776   7.274  12.684  1.00 94.48           C  
ATOM    426  HB2 GLU A  27     -21.682   6.750  12.379  1.00 94.48           H  
ATOM    427  HB3 GLU A  27     -20.275   6.645  13.420  1.00 94.48           H  
ATOM    428  O   GLU A  27     -23.314   7.981  14.248  1.00 94.48           O  
ATOM    429  CG  GLU A  27     -19.855   7.417  11.462  1.00 94.48           C  
ATOM    430  HG2 GLU A  27     -19.629   6.416  11.095  1.00 94.48           H  
ATOM    431  HG3 GLU A  27     -18.910   7.861  11.778  1.00 94.48           H  
ATOM    432  CD  GLU A  27     -20.443   8.233  10.303  1.00 94.48           C  
ATOM    433  OE1 GLU A  27     -19.647   8.840   9.553  1.00 94.48           O  
ATOM    434  OE2 GLU A  27     -21.665   8.183  10.029  1.00 94.48           O  
ATOM    435  N   CYS A  28     -21.721   8.407  15.775  1.00 96.25           N  
ATOM    436  H   CYS A  28     -20.763   8.697  15.915  1.00 96.25           H  
ATOM    437  CA  CYS A  28     -22.563   8.240  16.959  1.00 96.25           C  
ATOM    438  HA  CYS A  28     -23.352   7.525  16.730  1.00 96.25           H  
ATOM    439  C   CYS A  28     -23.266   9.550  17.391  1.00 96.25           C  
ATOM    440  CB  CYS A  28     -21.719   7.653  18.102  1.00 96.25           C  
ATOM    441  HB2 CYS A  28     -22.311   7.720  19.014  1.00 96.25           H  
ATOM    442  HB3 CYS A  28     -20.857   8.304  18.244  1.00 96.25           H  
ATOM    443  O   CYS A  28     -24.152   9.502  18.244  1.00 96.25           O  
ATOM    444  SG  CYS A  28     -21.114   5.927  18.006  1.00 96.25           S  
ATOM    445  N   ILE A  29     -22.937  10.708  16.797  1.00 94.33           N  
ATOM    446  H   ILE A  29     -22.222  10.694  16.084  1.00 94.33           H  
ATOM    447  CA  ILE A  29     -23.553  12.016  17.111  1.00 94.33           C  
ATOM    448  HA  ILE A  29     -23.304  12.249  18.146  1.00 94.33           H  
ATOM    449  C   ILE A  29     -25.096  12.038  17.046  1.00 94.33           C  
ATOM    450  CB  ILE A  29     -22.930  13.133  16.233  1.00 94.33           C  
ATOM    451  HB  ILE A  29     -22.938  12.805  15.193  1.00 94.33           H  
ATOM    452  O   ILE A  29     -25.679  12.726  17.887  1.00 94.33           O  
ATOM    453  CG1 ILE A  29     -21.475  13.373  16.687  1.00 94.33           C  
ATOM    454 HG12 ILE A  29     -20.954  12.418  16.760  1.00 94.33           H  
ATOM    455 HG13 ILE A  29     -21.484  13.825  17.679  1.00 94.33           H  
ATOM    456  CG2 ILE A  29     -23.697  14.471  16.310  1.00 94.33           C  
ATOM    457 HG21 ILE A  29     -23.225  15.216  15.670  1.00 94.33           H  
ATOM    458 HG22 ILE A  29     -24.722  14.350  15.957  1.00 94.33           H  
ATOM    459 HG23 ILE A  29     -23.706  14.831  17.338  1.00 94.33           H  
ATOM    460  CD1 ILE A  29     -20.653  14.266  15.756  1.00 94.33           C  
ATOM    461 HD11 ILE A  29     -20.726  13.898  14.732  1.00 94.33           H  
ATOM    462 HD12 ILE A  29     -20.999  15.299  15.801  1.00 94.33           H  
ATOM    463 HD13 ILE A  29     -19.610  14.241  16.073  1.00 94.33           H  
ATOM    464  N   PRO A  30     -25.810  11.314  16.151  1.00 95.18           N  
ATOM    465  CA  PRO A  30     -27.278  11.367  16.104  1.00 95.18           C  
ATOM    466  HA  PRO A  30     -27.576  12.390  15.875  1.00 95.18           H  
ATOM    467  C   PRO A  30     -27.990  10.943  17.401  1.00 95.18           C  
ATOM    468  CB  PRO A  30     -27.697  10.463  14.944  1.00 95.18           C  
ATOM    469  HB2 PRO A  30     -28.543  10.884  14.401  1.00 95.18           H  
ATOM    470  HB3 PRO A  30     -27.936   9.464  15.310  1.00 95.18           H  
ATOM    471  O   PRO A  30     -29.159  11.274  17.589  1.00 95.18           O  
ATOM    472  CG  PRO A  30     -26.468  10.386  14.052  1.00 95.18           C  
ATOM    473  HG2 PRO A  30     -26.444   9.431  13.527  1.00 95.18           H  
ATOM    474  HG3 PRO A  30     -26.462  11.214  13.344  1.00 95.18           H  
ATOM    475  CD  PRO A  30     -25.310  10.522  15.034  1.00 95.18           C  
ATOM    476  HD2 PRO A  30     -25.041   9.528  15.391  1.00 95.18           H  
ATOM    477  HD3 PRO A  30     -24.459  10.995  14.545  1.00 95.18           H  
ATOM    478  N   TRP A  31     -27.305  10.236  18.309  1.00 95.85           N  
ATOM    479  H   TRP A  31     -26.349   9.986  18.099  1.00 95.85           H  
ATOM    480  CA  TRP A  31     -27.849   9.832  19.611  1.00 95.85           C  
ATOM    481  HA  TRP A  31     -28.937   9.862  19.554  1.00 95.85           H  
ATOM    482  C   TRP A  31     -27.491  10.778  20.764  1.00 95.85           C  
ATOM    483  CB  TRP A  31     -27.469   8.373  19.900  1.00 95.85           C  
ATOM    484  HB2 TRP A  31     -27.794   8.108  20.906  1.00 95.85           H  
ATOM    485  HB3 TRP A  31     -26.384   8.268  19.860  1.00 95.85           H  
ATOM    486  O   TRP A  31     -27.939  10.533  21.881  1.00 95.85           O  
ATOM    487  CG  TRP A  31     -28.100   7.409  18.945  1.00 95.85           C  
ATOM    488  CD1 TRP A  31     -29.360   6.933  19.043  1.00 95.85           C  
ATOM    489  HD1 TRP A  31     -30.032   7.162  19.857  1.00 95.85           H  
ATOM    490  CD2 TRP A  31     -27.570   6.888  17.689  1.00 95.85           C  
ATOM    491  CE2 TRP A  31     -28.602   6.149  17.038  1.00 95.85           C  
ATOM    492  CE3 TRP A  31     -26.339   7.007  17.011  1.00 95.85           C  
ATOM    493  HE3 TRP A  31     -25.541   7.563  17.481  1.00 95.85           H  
ATOM    494  NE1 TRP A  31     -29.657   6.171  17.929  1.00 95.85           N  
ATOM    495  HE1 TRP A  31     -30.550   5.721  17.787  1.00 95.85           H  
ATOM    496  CH2 TRP A  31     -27.192   5.734  15.113  1.00 95.85           C  
ATOM    497  HH2 TRP A  31     -27.043   5.314  14.129  1.00 95.85           H  
ATOM    498  CZ2 TRP A  31     -28.432   5.601  15.759  1.00 95.85           C  
ATOM    499  HZ2 TRP A  31     -29.251   5.109  15.254  1.00 95.85           H  
ATOM    500  CZ3 TRP A  31     -26.148   6.434  15.740  1.00 95.85           C  
ATOM    501  HZ3 TRP A  31     -25.205   6.558  15.228  1.00 95.85           H  
ATOM    502  N   LYS A  32     -26.736  11.863  20.526  1.00 93.77           N  
ATOM    503  H   LYS A  32     -26.446  12.035  19.574  1.00 93.77           H  
ATOM    504  CA  LYS A  32     -26.187  12.746  21.577  1.00 93.77           C  
ATOM    505  HA  LYS A  32     -25.437  12.192  22.143  1.00 93.77           H  
ATOM    506  C   LYS A  32     -27.215  13.218  22.613  1.00 93.77           C  
ATOM    507  CB  LYS A  32     -25.478  13.954  20.932  1.00 93.77           C  
ATOM    508  HB2 LYS A  32     -24.958  14.508  21.713  1.00 93.77           H  
ATOM    509  HB3 LYS A  32     -24.737  13.607  20.212  1.00 93.77           H  
ATOM    510  O   LYS A  32     -26.888  13.314  23.787  1.00 93.77           O  
ATOM    511  CG  LYS A  32     -26.478  14.896  20.247  1.00 93.77           C  
ATOM    512  HG2 LYS A  32     -27.200  15.225  20.994  1.00 93.77           H  
ATOM    513  HG3 LYS A  32     -27.009  14.374  19.450  1.00 93.77           H  
ATOM    514  CD  LYS A  32     -25.870  16.177  19.699  1.00 93.77           C  
ATOM    515  HD2 LYS A  32     -25.315  16.667  20.500  1.00 93.77           H  
ATOM    516  HD3 LYS A  32     -25.209  15.963  18.859  1.00 93.77           H  
ATOM    517  CE  LYS A  32     -27.067  17.029  19.258  1.00 93.77           C  
ATOM    518  HE2 LYS A  32     -27.949  16.704  19.809  1.00 93.77           H  
ATOM    519  HE3 LYS A  32     -27.270  16.855  18.201  1.00 93.77           H  
ATOM    520  NZ  LYS A  32     -26.847  18.456  19.551  1.00 93.77           N  
ATOM    521  HZ1 LYS A  32     -26.719  18.547  20.549  1.00 93.77           H  
ATOM    522  HZ2 LYS A  32     -27.679  18.974  19.308  1.00 93.77           H  
ATOM    523  HZ3 LYS A  32     -26.034  18.806  19.065  1.00 93.77           H  
ATOM    524  N   ASP A  33     -28.459  13.478  22.209  1.00 93.14           N  
ATOM    525  H   ASP A  33     -28.664  13.411  21.223  1.00 93.14           H  
ATOM    526  CA  ASP A  33     -29.473  14.043  23.106  1.00 93.14           C  
ATOM    527  HA  ASP A  33     -29.010  14.817  23.718  1.00 93.14           H  
ATOM    528  C   ASP A  33     -30.043  12.976  24.060  1.00 93.14           C  
ATOM    529  CB  ASP A  33     -30.592  14.703  22.281  1.00 93.14           C  
ATOM    530  HB2 ASP A  33     -31.112  13.926  21.721  1.00 93.14           H  
ATOM    531  HB3 ASP A  33     -31.311  15.154  22.966  1.00 93.14           H  
ATOM    532  O   ASP A  33     -30.627  13.309  25.089  1.00 93.14           O  
ATOM    533  CG  ASP A  33     -30.106  15.789  21.306  1.00 93.14           C  
ATOM    534  OD1 ASP A  33     -29.261  16.635  21.680  1.00 93.14           O  
ATOM    535  OD2 ASP A  33     -30.564  15.764  20.144  1.00 93.14           O  
ATOM    536  N   ASN A  34     -29.895  11.688  23.722  1.00 94.43           N  
ATOM    537  H   ASN A  34     -29.329  11.477  22.912  1.00 94.43           H  
ATOM    538  CA  ASN A  34     -30.402  10.564  24.500  1.00 94.43           C  
ATOM    539  HA  ASN A  34     -30.159  10.725  25.550  1.00 94.43           H  
ATOM    540  C   ASN A  34     -29.765   9.231  24.047  1.00 94.43           C  
ATOM    541  CB  ASN A  34     -31.931  10.545  24.334  1.00 94.43           C  
ATOM    542  HB2 ASN A  34     -32.181  10.319  23.297  1.00 94.43           H  
ATOM    543  HB3 ASN A  34     -32.354  11.518  24.583  1.00 94.43           H  
ATOM    544  O   ASN A  34     -30.304   8.537  23.180  1.00 94.43           O  
ATOM    545  CG  ASN A  34     -32.572   9.541  25.255  1.00 94.43           C  
ATOM    546  ND2 ASN A  34     -33.654   8.952  24.817  1.00 94.43           N  
ATOM    547 HD21 ASN A  34     -33.978   9.135  23.878  1.00 94.43           H  
ATOM    548 HD22 ASN A  34     -34.039   8.216  25.392  1.00 94.43           H  
ATOM    549  OD1 ASN A  34     -32.129   9.298  26.363  1.00 94.43           O  
ATOM    550  N   ALA A  35     -28.620   8.874  24.635  1.00 95.97           N  
ATOM    551  H   ALA A  35     -28.236   9.479  25.347  1.00 95.97           H  
ATOM    552  CA  ALA A  35     -27.811   7.724  24.240  1.00 95.97           C  
ATOM    553  HA  ALA A  35     -28.256   7.261  23.359  1.00 95.97           H  
ATOM    554  C   ALA A  35     -27.696   6.653  25.329  1.00 95.97           C  
ATOM    555  CB  ALA A  35     -26.415   8.211  23.846  1.00 95.97           C  
ATOM    556  HB1 ALA A  35     -26.505   8.931  23.033  1.00 95.97           H  
ATOM    557  HB2 ALA A  35     -25.929   8.692  24.696  1.00 95.97           H  
ATOM    558  HB3 ALA A  35     -25.805   7.374  23.507  1.00 95.97           H  
ATOM    559  O   ALA A  35     -27.578   6.950  26.521  1.00 95.97           O  
ATOM    560  N   CYS A  36     -27.617   5.399  24.883  1.00 96.19           N  
ATOM    561  H   CYS A  36     -27.818   5.239  23.906  1.00 96.19           H  
ATOM    562  CA  CYS A  36     -27.232   4.244  25.695  1.00 96.19           C  
ATOM    563  HA  CYS A  36     -27.529   4.431  26.727  1.00 96.19           H  
ATOM    564  C   CYS A  36     -25.725   3.974  25.741  1.00 96.19           C  
ATOM    565  CB  CYS A  36     -27.983   3.016  25.187  1.00 96.19           C  
ATOM    566  HB2 CYS A  36     -27.538   2.121  25.621  1.00 96.19           H  
ATOM    567  HB3 CYS A  36     -27.901   2.944  24.103  1.00 96.19           H  
ATOM    568  O   CYS A  36     -25.276   3.214  26.594  1.00 96.19           O  
ATOM    569  SG  CYS A  36     -29.713   3.074  25.671  1.00 96.19           S  
ATOM    570  N   CYS A  37     -24.942   4.617  24.880  1.00 95.63           N  
ATOM    571  H   CYS A  37     -25.369   5.270  24.237  1.00 95.63           H  
ATOM    572  CA  CYS A  37     -23.488   4.527  24.872  1.00 95.63           C  
ATOM    573  HA  CYS A  37     -23.183   3.598  25.353  1.00 95.63           H  
ATOM    574  C   CYS A  37     -22.864   5.694  25.653  1.00 95.63           C  
ATOM    575  CB  CYS A  37     -23.024   4.458  23.414  1.00 95.63           C  
ATOM    576  HB2 CYS A  37     -23.549   3.636  22.928  1.00 95.63           H  
ATOM    577  HB3 CYS A  37     -21.962   4.217  23.379  1.00 95.63           H  
ATOM    578  O   CYS A  37     -23.533   6.681  25.966  1.00 95.63           O  
ATOM    579  SG  CYS A  37     -23.288   5.968  22.454  1.00 95.63           S  
ATOM    580  N   THR A  38     -21.575   5.582  25.968  1.00 93.89           N  
ATOM    581  H   THR A  38     -21.082   4.752  25.668  1.00 93.89           H  
ATOM    582  CA  THR A  38     -20.763   6.678  26.525  1.00 93.89           C  
ATOM    583  HA  THR A  38     -21.410   7.474  26.895  1.00 93.89           H  
ATOM    584  C   THR A  38     -19.862   7.284  25.450  1.00 93.89           C  
ATOM    585  CB  THR A  38     -19.897   6.195  27.701  1.00 93.89           C  
ATOM    586  HB  THR A  38     -19.387   7.061  28.123  1.00 93.89           H  
ATOM    587  O   THR A  38     -19.638   6.658  24.408  1.00 93.89           O  
ATOM    588  CG2 THR A  38     -20.707   5.542  28.820  1.00 93.89           C  
ATOM    589 HG21 THR A  38     -20.038   5.279  29.640  1.00 93.89           H  
ATOM    590 HG22 THR A  38     -21.453   6.248  29.186  1.00 93.89           H  
ATOM    591 HG23 THR A  38     -21.201   4.639  28.462  1.00 93.89           H  
ATOM    592  OG1 THR A  38     -18.910   5.279  27.272  1.00 93.89           O  
ATOM    593  HG1 THR A  38     -19.330   4.459  27.001  1.00 93.89           H  
ATOM    594  N   LEU A  39     -19.260   8.448  25.727  1.00 90.31           N  
ATOM    595  H   LEU A  39     -19.602   9.005  26.497  1.00 90.31           H  
ATOM    596  CA  LEU A  39     -18.139   8.976  24.938  1.00 90.31           C  
ATOM    597  HA  LEU A  39     -18.535   9.342  23.991  1.00 90.31           H  
ATOM    598  C   LEU A  39     -17.086   7.895  24.621  1.00 90.31           C  
ATOM    599  CB  LEU A  39     -17.514  10.159  25.701  1.00 90.31           C  
ATOM    600  HB2 LEU A  39     -18.262  10.948  25.776  1.00 90.31           H  
ATOM    601  HB3 LEU A  39     -17.267   9.837  26.713  1.00 90.31           H  
ATOM    602  O   LEU A  39     -16.757   7.695  23.451  1.00 90.31           O  
ATOM    603  CG  LEU A  39     -16.236  10.735  25.056  1.00 90.31           C  
ATOM    604  HG  LEU A  39     -15.438   9.992  25.087  1.00 90.31           H  
ATOM    605  CD1 LEU A  39     -16.466  11.157  23.611  1.00 90.31           C  
ATOM    606 HD11 LEU A  39     -17.332  11.819  23.584  1.00 90.31           H  
ATOM    607 HD12 LEU A  39     -15.595  11.683  23.221  1.00 90.31           H  
ATOM    608 HD13 LEU A  39     -16.653  10.294  22.972  1.00 90.31           H  
ATOM    609  CD2 LEU A  39     -15.776  11.968  25.834  1.00 90.31           C  
ATOM    610 HD21 LEU A  39     -14.853  12.351  25.399  1.00 90.31           H  
ATOM    611 HD22 LEU A  39     -15.589  11.694  26.872  1.00 90.31           H  
ATOM    612 HD23 LEU A  39     -16.545  12.740  25.795  1.00 90.31           H  
ATOM    613  N   THR A  40     -16.616   7.156  25.631  1.00 90.07           N  
ATOM    614  H   THR A  40     -16.922   7.363  26.572  1.00 90.07           H  
ATOM    615  CA  THR A  40     -15.608   6.094  25.472  1.00 90.07           C  
ATOM    616  HA  THR A  40     -14.703   6.534  25.052  1.00 90.07           H  
ATOM    617  C   THR A  40     -16.081   5.005  24.512  1.00 90.07           C  
ATOM    618  CB  THR A  40     -15.251   5.467  26.828  1.00 90.07           C  
ATOM    619  HB  THR A  40     -16.095   4.885  27.197  1.00 90.07           H  
ATOM    620  O   THR A  40     -15.372   4.693  23.558  1.00 90.07           O  
ATOM    621  CG2 THR A  40     -14.018   4.569  26.755  1.00 90.07           C  
ATOM    622 HG21 THR A  40     -13.162   5.132  26.381  1.00 90.07           H  
ATOM    623 HG22 THR A  40     -13.786   4.168  27.741  1.00 90.07           H  
ATOM    624 HG23 THR A  40     -14.204   3.729  26.085  1.00 90.07           H  
ATOM    625  OG1 THR A  40     -14.962   6.483  27.762  1.00 90.07           O  
ATOM    626  HG1 THR A  40     -14.593   6.052  28.536  1.00 90.07           H  
ATOM    627  N   THR A  41     -17.307   4.499  24.691  1.00 92.75           N  
ATOM    628  H   THR A  41     -17.846   4.805  25.489  1.00 92.75           H  
ATOM    629  CA  THR A  41     -17.917   3.505  23.791  1.00 92.75           C  
ATOM    630  HA  THR A  41     -17.309   2.601  23.805  1.00 92.75           H  
ATOM    631  C   THR A  41     -17.969   4.025  22.347  1.00 92.75           C  
ATOM    632  CB  THR A  41     -19.353   3.151  24.233  1.00 92.75           C  
ATOM    633  HB  THR A  41     -20.003   3.976  23.940  1.00 92.75           H  
ATOM    634  O   THR A  41     -17.618   3.307  21.412  1.00 92.75           O  
ATOM    635  CG2 THR A  41     -19.873   1.873  23.581  1.00 92.75           C  
ATOM    636 HG21 THR A  41     -19.209   1.040  23.809  1.00 92.75           H  
ATOM    637 HG22 THR A  41     -20.872   1.640  23.948  1.00 92.75           H  
ATOM    638 HG23 THR A  41     -19.922   1.995  22.499  1.00 92.75           H  
ATOM    639  OG1 THR A  41     -19.495   3.001  25.634  1.00 92.75           O  
ATOM    640  HG1 THR A  41     -19.959   2.174  25.787  1.00 92.75           H  
ATOM    641  N   SER A  42     -18.360   5.292  22.152  1.00 93.96           N  
ATOM    642  H   SER A  42     -18.639   5.836  22.956  1.00 93.96           H  
ATOM    643  CA  SER A  42     -18.463   5.899  20.818  1.00 93.96           C  
ATOM    644  HA  SER A  42     -19.048   5.224  20.194  1.00 93.96           H  
ATOM    645  C   SER A  42     -17.106   6.067  20.128  1.00 93.96           C  
ATOM    646  CB  SER A  42     -19.225   7.226  20.881  1.00 93.96           C  
ATOM    647  HB2 SER A  42     -20.125   7.079  21.478  1.00 93.96           H  
ATOM    648  HB3 SER A  42     -19.527   7.497  19.869  1.00 93.96           H  
ATOM    649  O   SER A  42     -16.998   5.831  18.926  1.00 93.96           O  
ATOM    650  OG  SER A  42     -18.470   8.303  21.406  1.00 93.96           O  
ATOM    651  HG  SER A  42     -17.968   8.006  22.169  1.00 93.96           H  
ATOM    652  N   TRP A  43     -16.054   6.402  20.879  1.00 91.59           N  
ATOM    653  H   TRP A  43     -16.200   6.579  21.863  1.00 91.59           H  
ATOM    654  CA  TRP A  43     -14.687   6.466  20.365  1.00 91.59           C  
ATOM    655  HA  TRP A  43     -14.670   7.065  19.454  1.00 91.59           H  
ATOM    656  C   TRP A  43     -14.158   5.072  20.002  1.00 91.59           C  
ATOM    657  CB  TRP A  43     -13.798   7.149  21.410  1.00 91.59           C  
ATOM    658  HB2 TRP A  43     -14.119   8.184  21.521  1.00 91.59           H  
ATOM    659  HB3 TRP A  43     -13.933   6.657  22.373  1.00 91.59           H  
ATOM    660  O   TRP A  43     -13.675   4.857  18.889  1.00 91.59           O  
ATOM    661  CG  TRP A  43     -12.342   7.135  21.072  1.00 91.59           C  
ATOM    662  CD1 TRP A  43     -11.409   6.353  21.662  1.00 91.59           C  
ATOM    663  HD1 TRP A  43     -11.611   5.652  22.459  1.00 91.59           H  
ATOM    664  CD2 TRP A  43     -11.643   7.877  20.026  1.00 91.59           C  
ATOM    665  CE2 TRP A  43     -10.266   7.510  20.061  1.00 91.59           C  
ATOM    666  CE3 TRP A  43     -12.027   8.821  19.046  1.00 91.59           C  
ATOM    667  HE3 TRP A  43     -13.061   9.124  18.984  1.00 91.59           H  
ATOM    668  NE1 TRP A  43     -10.181   6.572  21.069  1.00 91.59           N  
ATOM    669  HE1 TRP A  43      -9.345   6.062  21.317  1.00 91.59           H  
ATOM    670  CH2 TRP A  43      -9.726   9.017  18.243  1.00 91.59           C  
ATOM    671  HH2 TRP A  43      -9.003   9.474  17.584  1.00 91.59           H  
ATOM    672  CZ2 TRP A  43      -9.320   8.070  19.193  1.00 91.59           C  
ATOM    673  HZ2 TRP A  43      -8.281   7.783  19.263  1.00 91.59           H  
ATOM    674  CZ3 TRP A  43     -11.079   9.381  18.165  1.00 91.59           C  
ATOM    675  HZ3 TRP A  43     -11.385  10.120  17.439  1.00 91.59           H  
ATOM    676  N   GLU A  44     -14.316   4.097  20.901  1.00 91.21           N  
ATOM    677  H   GLU A  44     -14.737   4.327  21.789  1.00 91.21           H  
ATOM    678  CA  GLU A  44     -13.868   2.715  20.700  1.00 91.21           C  
ATOM    679  HA  GLU A  44     -12.803   2.723  20.469  1.00 91.21           H  
ATOM    680  C   GLU A  44     -14.561   2.014  19.521  1.00 91.21           C  
ATOM    681  CB  GLU A  44     -14.074   1.915  21.994  1.00 91.21           C  
ATOM    682  HB2 GLU A  44     -13.989   0.856  21.753  1.00 91.21           H  
ATOM    683  HB3 GLU A  44     -15.074   2.097  22.387  1.00 91.21           H  
ATOM    684  O   GLU A  44     -13.949   1.160  18.873  1.00 91.21           O  
ATOM    685  CG  GLU A  44     -13.015   2.263  23.053  1.00 91.21           C  
ATOM    686  HG2 GLU A  44     -12.029   2.139  22.605  1.00 91.21           H  
ATOM    687  HG3 GLU A  44     -13.116   3.311  23.336  1.00 91.21           H  
ATOM    688  CD  GLU A  44     -13.096   1.380  24.309  1.00 91.21           C  
ATOM    689  OE1 GLU A  44     -12.351   1.689  25.267  1.00 91.21           O  
ATOM    690  OE2 GLU A  44     -13.838   0.372  24.293  1.00 91.21           O  
ATOM    691  N   ALA A  45     -15.793   2.404  19.181  1.00 93.09           N  
ATOM    692  H   ALA A  45     -16.278   3.031  19.807  1.00 93.09           H  
ATOM    693  CA  ALA A  45     -16.507   1.944  17.988  1.00 93.09           C  
ATOM    694  HA  ALA A  45     -16.515   0.854  17.984  1.00 93.09           H  
ATOM    695  C   ALA A  45     -15.871   2.404  16.657  1.00 93.09           C  
ATOM    696  CB  ALA A  45     -17.955   2.438  18.092  1.00 93.09           C  
ATOM    697  HB1 ALA A  45     -18.425   2.029  18.986  1.00 93.09           H  
ATOM    698  HB2 ALA A  45     -17.982   3.526  18.140  1.00 93.09           H  
ATOM    699  HB3 ALA A  45     -18.517   2.116  17.215  1.00 93.09           H  
ATOM    700  O   ALA A  45     -16.103   1.784  15.619  1.00 93.09           O  
ATOM    701  N   HIS A  46     -15.071   3.477  16.662  1.00 93.38           N  
ATOM    702  H   HIS A  46     -14.894   3.936  17.544  1.00 93.38           H  
ATOM    703  CA  HIS A  46     -14.457   4.049  15.456  1.00 93.38           C  
ATOM    704  HA  HIS A  46     -15.037   3.734  14.588  1.00 93.38           H  
ATOM    705  C   HIS A  46     -13.015   3.576  15.200  1.00 93.38           C  
ATOM    706  CB  HIS A  46     -14.537   5.580  15.528  1.00 93.38           C  
ATOM    707  HB2 HIS A  46     -13.892   6.004  14.759  1.00 93.38           H  
ATOM    708  HB3 HIS A  46     -14.170   5.927  16.493  1.00 93.38           H  
ATOM    709  O   HIS A  46     -12.475   3.833  14.112  1.00 93.38           O  
ATOM    710  CG  HIS A  46     -15.926   6.117  15.299  1.00 93.38           C  
ATOM    711  CD2 HIS A  46     -16.339   6.856  14.226  1.00 93.38           C  
ATOM    712  HD2 HIS A  46     -15.737   7.133  13.372  1.00 93.38           H  
ATOM    713  ND1 HIS A  46     -16.993   6.044  16.165  1.00 93.38           N  
ATOM    714  HD1 HIS A  46     -16.975   5.705  17.116  1.00 93.38           H  
ATOM    715  CE1 HIS A  46     -18.018   6.724  15.629  1.00 93.38           C  
ATOM    716  HE1 HIS A  46     -18.970   6.893  16.110  1.00 93.38           H  
ATOM    717  NE2 HIS A  46     -17.666   7.228  14.435  1.00 93.38           N  
ATOM    718  N   LEU A  47     -12.392   2.903  16.174  1.00 90.73           N  
ATOM    719  H   LEU A  47     -12.921   2.701  17.010  1.00 90.73           H  
ATOM    720  CA  LEU A  47     -11.032   2.366  16.085  1.00 90.73           C  
ATOM    721  HA  LEU A  47     -10.386   3.140  15.670  1.00 90.73           H  
ATOM    722  C   LEU A  47     -10.942   1.164  15.129  1.00 90.73           C  
ATOM    723  CB  LEU A  47     -10.518   2.001  17.493  1.00 90.73           C  
ATOM    724  HB2 LEU A  47      -9.539   1.533  17.396  1.00 90.73           H  
ATOM    725  HB3 LEU A  47     -11.193   1.261  17.925  1.00 90.73           H  
ATOM    726  O   LEU A  47     -11.908   0.436  14.915  1.00 90.73           O  
ATOM    727  CG  LEU A  47     -10.392   3.186  18.473  1.00 90.73           C  
ATOM    728  HG  LEU A  47     -11.375   3.631  18.631  1.00 90.73           H  
ATOM    729  CD1 LEU A  47      -9.874   2.685  19.822  1.00 90.73           C  
ATOM    730 HD11 LEU A  47     -10.540   1.912  20.206  1.00 90.73           H  
ATOM    731 HD12 LEU A  47      -8.871   2.274  19.712  1.00 90.73           H  
ATOM    732 HD13 LEU A  47      -9.856   3.509  20.535  1.00 90.73           H  
ATOM    733  CD2 LEU A  47      -9.435   4.269  17.965  1.00 90.73           C  
ATOM    734 HD21 LEU A  47      -8.463   3.837  17.723  1.00 90.73           H  
ATOM    735 HD22 LEU A  47      -9.856   4.758  17.087  1.00 90.73           H  
ATOM    736 HD23 LEU A  47      -9.301   5.030  18.734  1.00 90.73           H  
ATOM    737  N   ASP A  48      -9.758   0.959  14.549  1.00 83.30           N  
ATOM    738  H   ASP A  48      -9.025   1.633  14.717  1.00 83.30           H  
ATOM    739  CA  ASP A  48      -9.486  -0.100  13.560  1.00 83.30           C  
ATOM    740  HA  ASP A  48     -10.186  -0.015  12.729  1.00 83.30           H  
ATOM    741  C   ASP A  48      -9.626  -1.513  14.157  1.00 83.30           C  
ATOM    742  CB  ASP A  48      -8.051   0.079  13.033  1.00 83.30           C  
ATOM    743  HB2 ASP A  48      -7.824  -0.748  12.361  1.00 83.30           H  
ATOM    744  HB3 ASP A  48      -7.360   0.014  13.873  1.00 83.30           H  
ATOM    745  O   ASP A  48     -10.175  -2.425  13.534  1.00 83.30           O  
ATOM    746  CG  ASP A  48      -7.786   1.394  12.287  1.00 83.30           C  
ATOM    747  OD1 ASP A  48      -8.756   2.123  11.968  1.00 83.30           O  
ATOM    748  OD2 ASP A  48      -6.597   1.658  12.022  1.00 83.30           O  
ATOM    749  N   VAL A  49      -9.140  -1.668  15.392  1.00 82.64           N  
ATOM    750  H   VAL A  49      -8.741  -0.847  15.824  1.00 82.64           H  
ATOM    751  CA  VAL A  49      -9.356  -2.826  16.262  1.00 82.64           C  
ATOM    752  HA  VAL A  49      -9.933  -3.586  15.734  1.00 82.64           H  
ATOM    753  C   VAL A  49     -10.171  -2.314  17.440  1.00 82.64           C  
ATOM    754  CB  VAL A  49      -8.022  -3.447  16.729  1.00 82.64           C  
ATOM    755  HB  VAL A  49      -7.475  -2.728  17.339  1.00 82.64           H  
ATOM    756  O   VAL A  49      -9.634  -1.613  18.296  1.00 82.64           O  
ATOM    757  CG1 VAL A  49      -8.275  -4.708  17.566  1.00 82.64           C  
ATOM    758 HG11 VAL A  49      -8.833  -5.442  16.985  1.00 82.64           H  
ATOM    759 HG12 VAL A  49      -8.844  -4.456  18.461  1.00 82.64           H  
ATOM    760 HG13 VAL A  49      -7.327  -5.143  17.883  1.00 82.64           H  
ATOM    761  CG2 VAL A  49      -7.121  -3.832  15.547  1.00 82.64           C  
ATOM    762 HG21 VAL A  49      -6.222  -4.328  15.910  1.00 82.64           H  
ATOM    763 HG22 VAL A  49      -7.660  -4.494  14.870  1.00 82.64           H  
ATOM    764 HG23 VAL A  49      -6.825  -2.937  15.000  1.00 82.64           H  
ATOM    765  N   SER A  50     -11.471  -2.608  17.462  1.00 83.08           N  
ATOM    766  H   SER A  50     -11.852  -3.209  16.746  1.00 83.08           H  
ATOM    767  CA  SER A  50     -12.358  -2.079  18.500  1.00 83.08           C  
ATOM    768  HA  SER A  50     -12.098  -1.034  18.668  1.00 83.08           H  
ATOM    769  C   SER A  50     -12.206  -2.882  19.801  1.00 83.08           C  
ATOM    770  CB  SER A  50     -13.811  -2.084  18.030  1.00 83.08           C  
ATOM    771  HB2 SER A  50     -13.898  -1.534  17.093  1.00 83.08           H  
ATOM    772  HB3 SER A  50     -14.148  -3.109  17.880  1.00 83.08           H  
ATOM    773  O   SER A  50     -12.465  -4.094  19.784  1.00 83.08           O  
ATOM    774  OG  SER A  50     -14.604  -1.460  19.016  1.00 83.08           O  
ATOM    775  HG  SER A  50     -14.447  -0.514  18.958  1.00 83.08           H  
ATOM    776  N   PRO A  51     -11.843  -2.252  20.939  1.00 81.00           N  
ATOM    777  CA  PRO A  51     -11.768  -2.930  22.237  1.00 81.00           C  
ATOM    778  HA  PRO A  51     -11.046  -3.743  22.165  1.00 81.00           H  
ATOM    779  C   PRO A  51     -13.112  -3.502  22.707  1.00 81.00           C  
ATOM    780  CB  PRO A  51     -11.250  -1.884  23.232  1.00 81.00           C  
ATOM    781  HB2 PRO A  51     -12.085  -1.410  23.748  1.00 81.00           H  
ATOM    782  HB3 PRO A  51     -10.565  -2.325  23.957  1.00 81.00           H  
ATOM    783  O   PRO A  51     -13.127  -4.461  23.481  1.00 81.00           O  
ATOM    784  CG  PRO A  51     -10.549  -0.850  22.356  1.00 81.00           C  
ATOM    785  HG2 PRO A  51      -9.532  -1.179  22.140  1.00 81.00           H  
ATOM    786  HG3 PRO A  51     -10.546   0.137  22.817  1.00 81.00           H  
ATOM    787  CD  PRO A  51     -11.376  -0.879  21.075  1.00 81.00           C  
ATOM    788  HD2 PRO A  51     -10.752  -0.567  20.238  1.00 81.00           H  
ATOM    789  HD3 PRO A  51     -12.233  -0.212  21.170  1.00 81.00           H  
ATOM    790  N   LEU A  52     -14.232  -2.972  22.193  1.00 80.47           N  
ATOM    791  H   LEU A  52     -14.140  -2.157  21.604  1.00 80.47           H  
ATOM    792  CA  LEU A  52     -15.590  -3.415  22.522  1.00 80.47           C  
ATOM    793  HA  LEU A  52     -15.766  -3.198  23.575  1.00 80.47           H  
ATOM    794  C   LEU A  52     -15.771  -4.924  22.303  1.00 80.47           C  
ATOM    795  CB  LEU A  52     -16.617  -2.641  21.668  1.00 80.47           C  
ATOM    796  HB2 LEU A  52     -16.450  -2.879  20.618  1.00 80.47           H  
ATOM    797  HB3 LEU A  52     -17.615  -2.995  21.927  1.00 80.47           H  
ATOM    798  O   LEU A  52     -16.317  -5.627  23.157  1.00 80.47           O  
ATOM    799  CG  LEU A  52     -16.594  -1.109  21.824  1.00 80.47           C  
ATOM    800  HG  LEU A  52     -15.606  -0.736  21.552  1.00 80.47           H  
ATOM    801  CD1 LEU A  52     -17.618  -0.477  20.881  1.00 80.47           C  
ATOM    802 HD11 LEU A  52     -17.583   0.608  20.977  1.00 80.47           H  
ATOM    803 HD12 LEU A  52     -18.620  -0.825  21.129  1.00 80.47           H  
ATOM    804 HD13 LEU A  52     -17.387  -0.749  19.851  1.00 80.47           H  
ATOM    805  CD2 LEU A  52     -16.917  -0.666  23.247  1.00 80.47           C  
ATOM    806 HD21 LEU A  52     -16.892   0.423  23.299  1.00 80.47           H  
ATOM    807 HD22 LEU A  52     -17.903  -1.027  23.539  1.00 80.47           H  
ATOM    808 HD23 LEU A  52     -16.164  -1.036  23.942  1.00 80.47           H  
ATOM    809  N   TYR A  53     -15.258  -5.421  21.176  1.00 76.67           N  
ATOM    810  H   TYR A  53     -14.834  -4.756  20.545  1.00 76.67           H  
ATOM    811  CA  TYR A  53     -15.410  -6.808  20.725  1.00 76.67           C  
ATOM    812  HA  TYR A  53     -15.969  -7.375  21.469  1.00 76.67           H  
ATOM    813  C   TYR A  53     -14.064  -7.526  20.531  1.00 76.67           C  
ATOM    814  CB  TYR A  53     -16.216  -6.799  19.420  1.00 76.67           C  
ATOM    815  HB2 TYR A  53     -16.486  -7.823  19.161  1.00 76.67           H  
ATOM    816  HB3 TYR A  53     -15.556  -6.426  18.637  1.00 76.67           H  
ATOM    817  O   TYR A  53     -14.033  -8.697  20.160  1.00 76.67           O  
ATOM    818  CG  TYR A  53     -17.472  -5.942  19.418  1.00 76.67           C  
ATOM    819  CD1 TYR A  53     -18.440  -6.058  20.441  1.00 76.67           C  
ATOM    820  HD1 TYR A  53     -18.305  -6.770  21.241  1.00 76.67           H  
ATOM    821  CD2 TYR A  53     -17.647  -4.989  18.396  1.00 76.67           C  
ATOM    822  HD2 TYR A  53     -16.908  -4.881  17.615  1.00 76.67           H  
ATOM    823  CE1 TYR A  53     -19.568  -5.209  20.448  1.00 76.67           C  
ATOM    824  HE1 TYR A  53     -20.303  -5.264  21.238  1.00 76.67           H  
ATOM    825  CE2 TYR A  53     -18.783  -4.160  18.391  1.00 76.67           C  
ATOM    826  HE2 TYR A  53     -18.922  -3.419  17.618  1.00 76.67           H  
ATOM    827  OH  TYR A  53     -20.817  -3.434  19.377  1.00 76.67           O  
ATOM    828  HH  TYR A  53     -21.305  -3.371  20.202  1.00 76.67           H  
ATOM    829  CZ  TYR A  53     -19.744  -4.263  19.415  1.00 76.67           C  
ATOM    830  N   ASN A  54     -12.950  -6.816  20.744  1.00 78.26           N  
ATOM    831  H   ASN A  54     -13.061  -5.862  21.057  1.00 78.26           H  
ATOM    832  CA  ASN A  54     -11.590  -7.233  20.390  1.00 78.26           C  
ATOM    833  HA  ASN A  54     -10.985  -6.331  20.481  1.00 78.26           H  
ATOM    834  C   ASN A  54     -11.466  -7.657  18.906  1.00 78.26           C  
ATOM    835  CB  ASN A  54     -11.094  -8.261  21.431  1.00 78.26           C  
ATOM    836  HB2 ASN A  54     -11.701  -8.193  22.333  1.00 78.26           H  
ATOM    837  HB3 ASN A  54     -11.209  -9.267  21.028  1.00 78.26           H  
ATOM    838  O   ASN A  54     -10.748  -8.593  18.556  1.00 78.26           O  
ATOM    839  CG  ASN A  54      -9.657  -8.046  21.869  1.00 78.26           C  
ATOM    840  ND2 ASN A  54      -9.075  -9.013  22.537  1.00 78.26           N  
ATOM    841 HD21 ASN A  54      -8.107  -8.854  22.777  1.00 78.26           H  
ATOM    842 HD22 ASN A  54      -9.543  -9.901  22.651  1.00 78.26           H  
ATOM    843  OD1 ASN A  54      -9.045  -7.009  21.678  1.00 78.26           O  
ATOM    844  N   PHE A  55     -12.225  -6.982  18.036  1.00 83.38           N  
ATOM    845  H   PHE A  55     -12.709  -6.168  18.386  1.00 83.38           H  
ATOM    846  CA  PHE A  55     -12.484  -7.375  16.651  1.00 83.38           C  
ATOM    847  HA  PHE A  55     -11.971  -8.313  16.442  1.00 83.38           H  
ATOM    848  C   PHE A  55     -11.967  -6.319  15.668  1.00 83.38           C  
ATOM    849  CB  PHE A  55     -13.993  -7.612  16.477  1.00 83.38           C  
ATOM    850  HB2 PHE A  55     -14.316  -8.374  17.186  1.00 83.38           H  
ATOM    851  HB3 PHE A  55     -14.511  -6.685  16.723  1.00 83.38           H  
ATOM    852  O   PHE A  55     -12.223  -5.124  15.822  1.00 83.38           O  
ATOM    853  CG  PHE A  55     -14.424  -8.037  15.086  1.00 83.38           C  
ATOM    854  CD1 PHE A  55     -15.094  -7.133  14.239  1.00 83.38           C  
ATOM    855  HD1 PHE A  55     -15.304  -6.129  14.577  1.00 83.38           H  
ATOM    856  CD2 PHE A  55     -14.164  -9.344  14.640  1.00 83.38           C  
ATOM    857  HD2 PHE A  55     -13.657 -10.043  15.288  1.00 83.38           H  
ATOM    858  CE1 PHE A  55     -15.498  -7.536  12.953  1.00 83.38           C  
ATOM    859  HE1 PHE A  55     -16.033  -6.848  12.315  1.00 83.38           H  
ATOM    860  CE2 PHE A  55     -14.550  -9.734  13.347  1.00 83.38           C  
ATOM    861  HE2 PHE A  55     -14.317 -10.731  13.003  1.00 83.38           H  
ATOM    862  CZ  PHE A  55     -15.214  -8.833  12.499  1.00 83.38           C  
ATOM    863  HZ  PHE A  55     -15.511  -9.139  11.506  1.00 83.38           H  
ATOM    864  N   SER A  56     -11.264  -6.782  14.636  1.00 85.96           N  
ATOM    865  H   SER A  56     -11.063  -7.771  14.618  1.00 85.96           H  
ATOM    866  CA  SER A  56     -10.799  -5.997  13.496  1.00 85.96           C  
ATOM    867  HA  SER A  56     -10.781  -4.943  13.771  1.00 85.96           H  
ATOM    868  C   SER A  56     -11.723  -6.178  12.295  1.00 85.96           C  
ATOM    869  CB  SER A  56      -9.369  -6.398  13.123  1.00 85.96           C  
ATOM    870  HB2 SER A  56      -8.718  -6.242  13.982  1.00 85.96           H  
ATOM    871  HB3 SER A  56      -9.341  -7.453  12.848  1.00 85.96           H  
ATOM    872  O   SER A  56     -11.941  -7.295  11.803  1.00 85.96           O  
ATOM    873  OG  SER A  56      -8.917  -5.619  12.029  1.00 85.96           O  
ATOM    874  HG  SER A  56      -7.957  -5.640  12.019  1.00 85.96           H  
ATOM    875  N   LEU A  57     -12.192  -5.051  11.759  1.00 88.46           N  
ATOM    876  H   LEU A  57     -11.944  -4.183  12.212  1.00 88.46           H  
ATOM    877  CA  LEU A  57     -12.909  -4.992  10.483  1.00 88.46           C  
ATOM    878  HA  LEU A  57     -13.718  -5.722  10.494  1.00 88.46           H  
ATOM    879  C   LEU A  57     -12.008  -5.356   9.286  1.00 88.46           C  
ATOM    880  CB  LEU A  57     -13.494  -3.574  10.315  1.00 88.46           C  
ATOM    881  HB2 LEU A  57     -13.868  -3.472   9.296  1.00 88.46           H  
ATOM    882  HB3 LEU A  57     -12.685  -2.854  10.438  1.00 88.46           H  
ATOM    883  O   LEU A  57     -12.519  -5.644   8.207  1.00 88.46           O  
ATOM    884  CG  LEU A  57     -14.638  -3.211  11.284  1.00 88.46           C  
ATOM    885  HG  LEU A  57     -14.324  -3.395  12.311  1.00 88.46           H  
ATOM    886  CD1 LEU A  57     -14.997  -1.731  11.138  1.00 88.46           C  
ATOM    887 HD11 LEU A  57     -15.790  -1.476  11.840  1.00 88.46           H  
ATOM    888 HD12 LEU A  57     -14.124  -1.122  11.375  1.00 88.46           H  
ATOM    889 HD13 LEU A  57     -15.330  -1.519  10.122  1.00 88.46           H  
ATOM    890  CD2 LEU A  57     -15.909  -4.009  10.996  1.00 88.46           C  
ATOM    891 HD21 LEU A  57     -16.685  -3.733  11.710  1.00 88.46           H  
ATOM    892 HD22 LEU A  57     -16.260  -3.805   9.984  1.00 88.46           H  
ATOM    893 HD23 LEU A  57     -15.704  -5.075  11.098  1.00 88.46           H  
ATOM    894  N   PHE A  58     -10.681  -5.365   9.459  1.00 88.20           N  
ATOM    895  H   PHE A  58     -10.324  -5.164  10.383  1.00 88.20           H  
ATOM    896  CA  PHE A  58      -9.697  -5.430   8.371  1.00 88.20           C  
ATOM    897  HA  PHE A  58     -10.224  -5.247   7.435  1.00 88.20           H  
ATOM    898  C   PHE A  58      -9.049  -6.811   8.179  1.00 88.20           C  
ATOM    899  CB  PHE A  58      -8.679  -4.295   8.543  1.00 88.20           C  
ATOM    900  HB2 PHE A  58      -8.043  -4.271   7.658  1.00 88.20           H  
ATOM    901  HB3 PHE A  58      -8.049  -4.526   9.403  1.00 88.20           H  
ATOM    902  O   PHE A  58      -7.920  -6.933   7.706  1.00 88.20           O  
ATOM    903  CG  PHE A  58      -9.262  -2.903   8.717  1.00 88.20           C  
ATOM    904  CD1 PHE A  58     -10.424  -2.506   8.021  1.00 88.20           C  
ATOM    905  HD1 PHE A  58     -10.936  -3.206   7.378  1.00 88.20           H  
ATOM    906  CD2 PHE A  58      -8.597  -1.976   9.539  1.00 88.20           C  
ATOM    907  HD2 PHE A  58      -7.694  -2.256  10.062  1.00 88.20           H  
ATOM    908  CE1 PHE A  58     -10.931  -1.202   8.166  1.00 88.20           C  
ATOM    909  HE1 PHE A  58     -11.831  -0.909   7.646  1.00 88.20           H  
ATOM    910  CE2 PHE A  58      -9.083  -0.664   9.650  1.00 88.20           C  
ATOM    911  HE2 PHE A  58      -8.542   0.065  10.236  1.00 88.20           H  
ATOM    912  CZ  PHE A  58     -10.255  -0.281   8.982  1.00 88.20           C  
ATOM    913  HZ  PHE A  58     -10.619   0.729   9.096  1.00 88.20           H  
ATOM    914  N   HIS A  59      -9.782  -7.875   8.512  1.00 88.35           N  
ATOM    915  H   HIS A  59     -10.712  -7.703   8.865  1.00 88.35           H  
ATOM    916  CA  HIS A  59      -9.335  -9.271   8.405  1.00 88.35           C  
ATOM    917  HA  HIS A  59      -8.415  -9.378   8.980  1.00 88.35           H  
ATOM    918  C   HIS A  59      -9.003  -9.732   6.967  1.00 88.35           C  
ATOM    919  CB  HIS A  59     -10.403 -10.167   9.053  1.00 88.35           C  
ATOM    920  HB2 HIS A  59     -10.140 -11.214   8.899  1.00 88.35           H  
ATOM    921  HB3 HIS A  59     -10.402  -9.984  10.127  1.00 88.35           H  
ATOM    922  O   HIS A  59      -8.339 -10.751   6.800  1.00 88.35           O  
ATOM    923  CG  HIS A  59     -11.797  -9.920   8.526  1.00 88.35           C  
ATOM    924  CD2 HIS A  59     -12.328 -10.412   7.364  1.00 88.35           C  
ATOM    925  HD2 HIS A  59     -11.826 -11.073   6.673  1.00 88.35           H  
ATOM    926  ND1 HIS A  59     -12.740  -9.087   9.087  1.00 88.35           N  
ATOM    927  HD1 HIS A  59     -12.651  -8.564   9.947  1.00 88.35           H  
ATOM    928  CE1 HIS A  59     -13.809  -9.070   8.273  1.00 88.35           C  
ATOM    929  HE1 HIS A  59     -14.702  -8.489   8.451  1.00 88.35           H  
ATOM    930  NE2 HIS A  59     -13.612  -9.876   7.212  1.00 88.35           N  
ATOM    931  N   CYS A  60      -9.429  -8.985   5.941  1.00 90.79           N  
ATOM    932  H   CYS A  60      -9.973  -8.163   6.163  1.00 90.79           H  
ATOM    933  CA  CYS A  60      -9.081  -9.194   4.528  1.00 90.79           C  
ATOM    934  HA  CYS A  60      -8.295  -9.947   4.473  1.00 90.79           H  
ATOM    935  C   CYS A  60      -8.475  -7.933   3.876  1.00 90.79           C  
ATOM    936  CB  CYS A  60     -10.302  -9.742   3.777  1.00 90.79           C  
ATOM    937  HB2 CYS A  60     -11.189  -9.207   4.118  1.00 90.79           H  
ATOM    938  HB3 CYS A  60     -10.188  -9.549   2.710  1.00 90.79           H  
ATOM    939  O   CYS A  60      -8.688  -7.671   2.690  1.00 90.79           O  
ATOM    940  SG  CYS A  60     -10.563 -11.520   3.970  1.00 90.79           S  
ATOM    941  N   GLY A  61      -7.719  -7.150   4.653  1.00 89.61           N  
ATOM    942  H   GLY A  61      -7.622  -7.395   5.628  1.00 89.61           H  
ATOM    943  CA  GLY A  61      -7.232  -5.827   4.257  1.00 89.61           C  
ATOM    944  HA2 GLY A  61      -7.021  -5.808   3.188  1.00 89.61           H  
ATOM    945  HA3 GLY A  61      -6.306  -5.610   4.789  1.00 89.61           H  
ATOM    946  C   GLY A  61      -8.240  -4.719   4.575  1.00 89.61           C  
ATOM    947  O   GLY A  61      -9.281  -4.963   5.189  1.00 89.61           O  
ATOM    948  N   LEU A  62      -7.926  -3.482   4.186  1.00 92.29           N  
ATOM    949  H   LEU A  62      -7.080  -3.340   3.654  1.00 92.29           H  
ATOM    950  CA  LEU A  62      -8.783  -2.332   4.482  1.00 92.29           C  
ATOM    951  HA  LEU A  62      -9.051  -2.373   5.538  1.00 92.29           H  
ATOM    952  C   LEU A  62     -10.095  -2.371   3.691  1.00 92.29           C  
ATOM    953  CB  LEU A  62      -8.045  -1.008   4.221  1.00 92.29           C  
ATOM    954  HB2 LEU A  62      -8.758  -0.191   4.340  1.00 92.29           H  
ATOM    955  HB3 LEU A  62      -7.699  -0.997   3.188  1.00 92.29           H  
ATOM    956  O   LEU A  62     -10.099  -2.423   2.460  1.00 92.29           O  
ATOM    957  CG  LEU A  62      -6.852  -0.741   5.150  1.00 92.29           C  
ATOM    958  HG  LEU A  62      -6.080  -1.488   4.964  1.00 92.29           H  
ATOM    959  CD1 LEU A  62      -6.273   0.634   4.851  1.00 92.29           C  
ATOM    960 HD11 LEU A  62      -5.293   0.717   5.321  1.00 92.29           H  
ATOM    961 HD12 LEU A  62      -6.172   0.771   3.774  1.00 92.29           H  
ATOM    962 HD13 LEU A  62      -6.922   1.418   5.242  1.00 92.29           H  
ATOM    963  CD2 LEU A  62      -7.240  -0.777   6.627  1.00 92.29           C  
ATOM    964 HD21 LEU A  62      -6.414  -0.410   7.236  1.00 92.29           H  
ATOM    965 HD22 LEU A  62      -8.120  -0.159   6.806  1.00 92.29           H  
ATOM    966 HD23 LEU A  62      -7.441  -1.805   6.927  1.00 92.29           H  
ATOM    967  N   LEU A  63     -11.215  -2.242   4.405  1.00 94.60           N  
ATOM    968  H   LEU A  63     -11.133  -2.204   5.411  1.00 94.60           H  
ATOM    969  CA  LEU A  63     -12.518  -1.967   3.798  1.00 94.60           C  
ATOM    970  HA  LEU A  63     -12.726  -2.731   3.049  1.00 94.60           H  
ATOM    971  C   LEU A  63     -12.498  -0.606   3.084  1.00 94.60           C  
ATOM    972  CB  LEU A  63     -13.629  -1.989   4.867  1.00 94.60           C  
ATOM    973  HB2 LEU A  63     -14.577  -1.768   4.377  1.00 94.60           H  
ATOM    974  HB3 LEU A  63     -13.432  -1.186   5.577  1.00 94.60           H  
ATOM    975  O   LEU A  63     -11.784   0.310   3.500  1.00 94.60           O  
ATOM    976  CG  LEU A  63     -13.788  -3.304   5.655  1.00 94.60           C  
ATOM    977  HG  LEU A  63     -12.867  -3.511   6.200  1.00 94.60           H  
ATOM    978  CD1 LEU A  63     -14.923  -3.143   6.667  1.00 94.60           C  
ATOM    979 HD11 LEU A  63     -15.014  -4.056   7.257  1.00 94.60           H  
ATOM    980 HD12 LEU A  63     -15.865  -2.960   6.151  1.00 94.60           H  
ATOM    981 HD13 LEU A  63     -14.710  -2.310   7.336  1.00 94.60           H  
ATOM    982  CD2 LEU A  63     -14.115  -4.501   4.763  1.00 94.60           C  
ATOM    983 HD21 LEU A  63     -14.234  -5.389   5.383  1.00 94.60           H  
ATOM    984 HD22 LEU A  63     -13.292  -4.688   4.073  1.00 94.60           H  
ATOM    985 HD23 LEU A  63     -15.039  -4.319   4.215  1.00 94.60           H  
ATOM    986  N   MET A  64     -13.328  -0.455   2.049  1.00 94.66           N  
ATOM    987  H   MET A  64     -13.894  -1.243   1.766  1.00 94.66           H  
ATOM    988  CA  MET A  64     -13.604   0.854   1.445  1.00 94.66           C  
ATOM    989  HA  MET A  64     -12.682   1.233   1.004  1.00 94.66           H  
ATOM    990  C   MET A  64     -14.116   1.836   2.520  1.00 94.66           C  
ATOM    991  CB  MET A  64     -14.669   0.706   0.347  1.00 94.66           C  
ATOM    992  HB2 MET A  64     -15.534   0.185   0.756  1.00 94.66           H  
ATOM    993  HB3 MET A  64     -15.006   1.696   0.037  1.00 94.66           H  
ATOM    994  O   MET A  64     -14.896   1.406   3.376  1.00 94.66           O  
ATOM    995  CG  MET A  64     -14.175  -0.059  -0.888  1.00 94.66           C  
ATOM    996  HG2 MET A  64     -15.019  -0.170  -1.569  1.00 94.66           H  
ATOM    997  HG3 MET A  64     -13.869  -1.060  -0.583  1.00 94.66           H  
ATOM    998  SD  MET A  64     -12.803   0.691  -1.812  1.00 94.66           S  
ATOM    999  CE  MET A  64     -13.490   2.326  -2.189  1.00 94.66           C  
ATOM   1000  HE1 MET A  64     -12.808   2.865  -2.846  1.00 94.66           H  
ATOM   1001  HE2 MET A  64     -13.608   2.901  -1.270  1.00 94.66           H  
ATOM   1002  HE3 MET A  64     -14.462   2.227  -2.673  1.00 94.66           H  
ATOM   1003  N   PRO A  65     -13.763   3.138   2.500  1.00 93.92           N  
ATOM   1004  CA  PRO A  65     -14.173   4.065   3.560  1.00 93.92           C  
ATOM   1005  HA  PRO A  65     -13.753   3.701   4.497  1.00 93.92           H  
ATOM   1006  C   PRO A  65     -15.695   4.186   3.745  1.00 93.92           C  
ATOM   1007  CB  PRO A  65     -13.498   5.399   3.226  1.00 93.92           C  
ATOM   1008  HB2 PRO A  65     -14.114   5.981   2.541  1.00 93.92           H  
ATOM   1009  HB3 PRO A  65     -13.270   5.976   4.123  1.00 93.92           H  
ATOM   1010  O   PRO A  65     -16.149   4.176   4.887  1.00 93.92           O  
ATOM   1011  CG  PRO A  65     -12.230   4.941   2.511  1.00 93.92           C  
ATOM   1012  HG2 PRO A  65     -11.501   4.583   3.239  1.00 93.92           H  
ATOM   1013  HG3 PRO A  65     -11.799   5.733   1.899  1.00 93.92           H  
ATOM   1014  CD  PRO A  65     -12.744   3.772   1.672  1.00 93.92           C  
ATOM   1015  HD2 PRO A  65     -13.198   4.148   0.755  1.00 93.92           H  
ATOM   1016  HD3 PRO A  65     -11.919   3.100   1.436  1.00 93.92           H  
ATOM   1017  N   GLY A  66     -16.483   4.185   2.659  1.00 94.47           N  
ATOM   1018  H   GLY A  66     -16.053   4.253   1.748  1.00 94.47           H  
ATOM   1019  CA  GLY A  66     -17.956   4.117   2.721  1.00 94.47           C  
ATOM   1020  HA2 GLY A  66     -18.369   4.129   1.712  1.00 94.47           H  
ATOM   1021  HA3 GLY A  66     -18.343   4.986   3.253  1.00 94.47           H  
ATOM   1022  C   GLY A  66     -18.456   2.851   3.427  1.00 94.47           C  
ATOM   1023  O   GLY A  66     -19.165   2.924   4.430  1.00 94.47           O  
ATOM   1024  N   CYS A  67     -17.955   1.679   3.024  1.00 96.29           N  
ATOM   1025  H   CYS A  67     -17.381   1.668   2.193  1.00 96.29           H  
ATOM   1026  CA  CYS A  67     -18.248   0.411   3.700  1.00 96.29           C  
ATOM   1027  HA  CYS A  67     -19.317   0.220   3.615  1.00 96.29           H  
ATOM   1028  C   CYS A  67     -17.894   0.442   5.201  1.00 96.29           C  
ATOM   1029  CB  CYS A  67     -17.488  -0.711   2.985  1.00 96.29           C  
ATOM   1030  HB2 CYS A  67     -17.785  -0.699   1.936  1.00 96.29           H  
ATOM   1031  HB3 CYS A  67     -16.418  -0.509   3.032  1.00 96.29           H  
ATOM   1032  O   CYS A  67     -18.715   0.075   6.044  1.00 96.29           O  
ATOM   1033  SG  CYS A  67     -17.769  -2.367   3.666  1.00 96.29           S  
ATOM   1034  N   ARG A  68     -16.696   0.936   5.557  1.00 95.27           N  
ATOM   1035  H   ARG A  68     -16.082   1.243   4.817  1.00 95.27           H  
ATOM   1036  CA  ARG A  68     -16.269   1.111   6.957  1.00 95.27           C  
ATOM   1037  HA  ARG A  68     -16.308   0.142   7.455  1.00 95.27           H  
ATOM   1038  C   ARG A  68     -17.233   2.027   7.719  1.00 95.27           C  
ATOM   1039  CB  ARG A  68     -14.823   1.646   7.010  1.00 95.27           C  
ATOM   1040  HB2 ARG A  68     -14.794   2.631   6.544  1.00 95.27           H  
ATOM   1041  HB3 ARG A  68     -14.171   0.983   6.442  1.00 95.27           H  
ATOM   1042  O   ARG A  68     -17.607   1.689   8.839  1.00 95.27           O  
ATOM   1043  CG  ARG A  68     -14.294   1.758   8.453  1.00 95.27           C  
ATOM   1044  HG2 ARG A  68     -15.006   2.317   9.060  1.00 95.27           H  
ATOM   1045  HG3 ARG A  68     -14.186   0.760   8.876  1.00 95.27           H  
ATOM   1046  CD  ARG A  68     -12.948   2.495   8.525  1.00 95.27           C  
ATOM   1047  HD2 ARG A  68     -12.200   1.916   7.983  1.00 95.27           H  
ATOM   1048  HD3 ARG A  68     -13.054   3.466   8.042  1.00 95.27           H  
ATOM   1049  NE  ARG A  68     -12.524   2.694   9.929  1.00 95.27           N  
ATOM   1050  HE  ARG A  68     -13.136   2.336  10.648  1.00 95.27           H  
ATOM   1051  NH1 ARG A  68     -10.445   3.639   9.570  1.00 95.27           N  
ATOM   1052 HH11 ARG A  68     -10.533   3.599   8.564  1.00 95.27           H  
ATOM   1053 HH12 ARG A  68      -9.581   3.975   9.971  1.00 95.27           H  
ATOM   1054  NH2 ARG A  68     -11.129   3.266  11.631  1.00 95.27           N  
ATOM   1055 HH21 ARG A  68     -11.782   2.974  12.344  1.00 95.27           H  
ATOM   1056 HH22 ARG A  68     -10.153   3.151  11.867  1.00 95.27           H  
ATOM   1057  CZ  ARG A  68     -11.377   3.193  10.362  1.00 95.27           C  
ATOM   1058  N   LYS A  69     -17.657   3.149   7.124  1.00 95.06           N  
ATOM   1059  H   LYS A  69     -17.305   3.359   6.201  1.00 95.06           H  
ATOM   1060  CA  LYS A  69     -18.648   4.066   7.707  1.00 95.06           C  
ATOM   1061  HA  LYS A  69     -18.285   4.413   8.675  1.00 95.06           H  
ATOM   1062  C   LYS A  69     -19.967   3.347   7.992  1.00 95.06           C  
ATOM   1063  CB  LYS A  69     -18.811   5.302   6.799  1.00 95.06           C  
ATOM   1064  HB2 LYS A  69     -17.875   5.861   6.808  1.00 95.06           H  
ATOM   1065  HB3 LYS A  69     -19.005   4.989   5.773  1.00 95.06           H  
ATOM   1066  O   LYS A  69     -20.456   3.437   9.114  1.00 95.06           O  
ATOM   1067  CG  LYS A  69     -19.954   6.232   7.238  1.00 95.06           C  
ATOM   1068  HG2 LYS A  69     -19.834   6.479   8.293  1.00 95.06           H  
ATOM   1069  HG3 LYS A  69     -20.903   5.712   7.107  1.00 95.06           H  
ATOM   1070  CD  LYS A  69     -19.981   7.523   6.402  1.00 95.06           C  
ATOM   1071  HD2 LYS A  69     -19.933   7.255   5.347  1.00 95.06           H  
ATOM   1072  HD3 LYS A  69     -19.113   8.135   6.645  1.00 95.06           H  
ATOM   1073  CE  LYS A  69     -21.284   8.306   6.632  1.00 95.06           C  
ATOM   1074  HE2 LYS A  69     -21.729   8.542   5.666  1.00 95.06           H  
ATOM   1075  HE3 LYS A  69     -21.977   7.653   7.163  1.00 95.06           H  
ATOM   1076  NZ  LYS A  69     -21.091   9.548   7.416  1.00 95.06           N  
ATOM   1077  HZ1 LYS A  69     -21.970   9.980   7.662  1.00 95.06           H  
ATOM   1078  HZ2 LYS A  69     -20.474  10.209   6.966  1.00 95.06           H  
ATOM   1079  HZ3 LYS A  69     -20.668   9.308   8.301  1.00 95.06           H  
ATOM   1080  N   HIS A  70     -20.498   2.554   7.057  1.00 96.20           N  
ATOM   1081  H   HIS A  70     -20.076   2.534   6.140  1.00 96.20           H  
ATOM   1082  CA  HIS A  70     -21.729   1.793   7.304  1.00 96.20           C  
ATOM   1083  HA  HIS A  70     -22.508   2.511   7.559  1.00 96.20           H  
ATOM   1084  C   HIS A  70     -21.616   0.818   8.488  1.00 96.20           C  
ATOM   1085  CB  HIS A  70     -22.179   1.030   6.054  1.00 96.20           C  
ATOM   1086  HB2 HIS A  70     -22.854   0.239   6.382  1.00 96.20           H  
ATOM   1087  HB3 HIS A  70     -21.324   0.569   5.559  1.00 96.20           H  
ATOM   1088  O   HIS A  70     -22.575   0.722   9.260  1.00 96.20           O  
ATOM   1089  CG  HIS A  70     -22.949   1.872   5.074  1.00 96.20           C  
ATOM   1090  CD2 HIS A  70     -22.440   2.554   4.003  1.00 96.20           C  
ATOM   1091  HD2 HIS A  70     -21.411   2.594   3.676  1.00 96.20           H  
ATOM   1092  ND1 HIS A  70     -24.319   2.060   5.064  1.00 96.20           N  
ATOM   1093  HD1 HIS A  70     -25.006   1.432   5.455  1.00 96.20           H  
ATOM   1094  CE1 HIS A  70     -24.614   2.878   4.039  1.00 96.20           C  
ATOM   1095  HE1 HIS A  70     -25.606   3.158   3.720  1.00 96.20           H  
ATOM   1096  NE2 HIS A  70     -23.502   3.196   3.377  1.00 96.20           N  
ATOM   1097  N   PHE A  71     -20.467   0.149   8.655  1.00 95.82           N  
ATOM   1098  H   PHE A  71     -19.752   0.257   7.949  1.00 95.82           H  
ATOM   1099  CA  PHE A  71     -20.181  -0.717   9.806  1.00 95.82           C  
ATOM   1100  HA  PHE A  71     -21.002  -1.426   9.918  1.00 95.82           H  
ATOM   1101  C   PHE A  71     -20.098   0.054  11.127  1.00 95.82           C  
ATOM   1102  CB  PHE A  71     -18.882  -1.506   9.570  1.00 95.82           C  
ATOM   1103  HB2 PHE A  71     -18.437  -1.752  10.534  1.00 95.82           H  
ATOM   1104  HB3 PHE A  71     -18.160  -0.892   9.032  1.00 95.82           H  
ATOM   1105  O   PHE A  71     -20.714  -0.361  12.105  1.00 95.82           O  
ATOM   1106  CG  PHE A  71     -19.107  -2.806   8.834  1.00 95.82           C  
ATOM   1107  CD1 PHE A  71     -19.675  -3.888   9.526  1.00 95.82           C  
ATOM   1108  HD1 PHE A  71     -19.912  -3.794  10.576  1.00 95.82           H  
ATOM   1109  CD2 PHE A  71     -18.776  -2.942   7.473  1.00 95.82           C  
ATOM   1110  HD2 PHE A  71     -18.311  -2.125   6.942  1.00 95.82           H  
ATOM   1111  CE1 PHE A  71     -19.948  -5.087   8.852  1.00 95.82           C  
ATOM   1112  HE1 PHE A  71     -20.374  -5.915   9.397  1.00 95.82           H  
ATOM   1113  CE2 PHE A  71     -19.049  -4.143   6.798  1.00 95.82           C  
ATOM   1114  HE2 PHE A  71     -18.793  -4.245   5.753  1.00 95.82           H  
ATOM   1115  CZ  PHE A  71     -19.649  -5.213   7.484  1.00 95.82           C  
ATOM   1116  HZ  PHE A  71     -19.856  -6.143   6.975  1.00 95.82           H  
ATOM   1117  N   ILE A  72     -19.395   1.188  11.156  1.00 95.34           N  
ATOM   1118  H   ILE A  72     -18.904   1.474  10.321  1.00 95.34           H  
ATOM   1119  CA  ILE A  72     -19.308   2.045  12.348  1.00 95.34           C  
ATOM   1120  HA  ILE A  72     -18.942   1.454  13.187  1.00 95.34           H  
ATOM   1121  C   ILE A  72     -20.701   2.557  12.740  1.00 95.34           C  
ATOM   1122  CB  ILE A  72     -18.308   3.192  12.097  1.00 95.34           C  
ATOM   1123  HB  ILE A  72     -18.574   3.685  11.162  1.00 95.34           H  
ATOM   1124  O   ILE A  72     -21.082   2.461  13.903  1.00 95.34           O  
ATOM   1125  CG1 ILE A  72     -16.865   2.644  11.990  1.00 95.34           C  
ATOM   1126 HG12 ILE A  72     -16.835   1.823  11.273  1.00 95.34           H  
ATOM   1127 HG13 ILE A  72     -16.562   2.238  12.955  1.00 95.34           H  
ATOM   1128  CG2 ILE A  72     -18.362   4.236  13.219  1.00 95.34           C  
ATOM   1129 HG21 ILE A  72     -17.773   5.103  12.920  1.00 95.34           H  
ATOM   1130 HG22 ILE A  72     -19.376   4.598  13.390  1.00 95.34           H  
ATOM   1131 HG23 ILE A  72     -17.976   3.824  14.151  1.00 95.34           H  
ATOM   1132  CD1 ILE A  72     -15.828   3.686  11.546  1.00 95.34           C  
ATOM   1133 HD11 ILE A  72     -16.128   4.127  10.596  1.00 95.34           H  
ATOM   1134 HD12 ILE A  72     -15.720   4.468  12.297  1.00 95.34           H  
ATOM   1135 HD13 ILE A  72     -14.861   3.196  11.428  1.00 95.34           H  
ATOM   1136  N   GLN A  73     -21.507   3.011  11.776  1.00 96.32           N  
ATOM   1137  H   GLN A  73     -21.132   3.106  10.843  1.00 96.32           H  
ATOM   1138  CA  GLN A  73     -22.898   3.402  12.019  1.00 96.32           C  
ATOM   1139  HA  GLN A  73     -22.924   4.222  12.735  1.00 96.32           H  
ATOM   1140  C   GLN A  73     -23.743   2.254  12.592  1.00 96.32           C  
ATOM   1141  CB  GLN A  73     -23.534   3.861  10.708  1.00 96.32           C  
ATOM   1142  HB2 GLN A  73     -24.612   3.934  10.855  1.00 96.32           H  
ATOM   1143  HB3 GLN A  73     -23.339   3.108   9.944  1.00 96.32           H  
ATOM   1144  O   GLN A  73     -24.570   2.494  13.465  1.00 96.32           O  
ATOM   1145  CG  GLN A  73     -23.032   5.220  10.211  1.00 96.32           C  
ATOM   1146  HG2 GLN A  73     -21.955   5.207  10.050  1.00 96.32           H  
ATOM   1147  HG3 GLN A  73     -23.245   5.973  10.970  1.00 96.32           H  
ATOM   1148  CD  GLN A  73     -23.724   5.626   8.919  1.00 96.32           C  
ATOM   1149  NE2 GLN A  73     -23.635   6.878   8.548  1.00 96.32           N  
ATOM   1150 HE21 GLN A  73     -24.263   7.203   7.827  1.00 96.32           H  
ATOM   1151 HE22 GLN A  73     -23.119   7.507   9.148  1.00 96.32           H  
ATOM   1152  OE1 GLN A  73     -24.365   4.824   8.246  1.00 96.32           O  
ATOM   1153  N   ALA A  74     -23.538   1.010  12.138  1.00 95.21           N  
ATOM   1154  H   ALA A  74     -22.838   0.858  11.426  1.00 95.21           H  
ATOM   1155  CA  ALA A  74     -24.228  -0.155  12.695  1.00 95.21           C  
ATOM   1156  HA  ALA A  74     -25.301   0.035  12.672  1.00 95.21           H  
ATOM   1157  C   ALA A  74     -23.841  -0.416  14.163  1.00 95.21           C  
ATOM   1158  CB  ALA A  74     -23.935  -1.383  11.823  1.00 95.21           C  
ATOM   1159  HB1 ALA A  74     -24.582  -2.204  12.132  1.00 95.21           H  
ATOM   1160  HB2 ALA A  74     -24.117  -1.160  10.772  1.00 95.21           H  
ATOM   1161  HB3 ALA A  74     -22.896  -1.693  11.943  1.00 95.21           H  
ATOM   1162  O   ALA A  74     -24.703  -0.775  14.963  1.00 95.21           O  
ATOM   1163  N   ILE A  75     -22.571  -0.196  14.524  1.00 93.33           N  
ATOM   1164  H   ILE A  75     -21.913   0.081  13.809  1.00 93.33           H  
ATOM   1165  CA  ILE A  75     -22.085  -0.293  15.909  1.00 93.33           C  
ATOM   1166  HA  ILE A  75     -22.461  -1.219  16.344  1.00 93.33           H  
ATOM   1167  C   ILE A  75     -22.662   0.853  16.750  1.00 93.33           C  
ATOM   1168  CB  ILE A  75     -20.539  -0.351  15.955  1.00 93.33           C  
ATOM   1169  HB  ILE A  75     -20.140   0.536  15.462  1.00 93.33           H  
ATOM   1170  O   ILE A  75     -23.237   0.591  17.800  1.00 93.33           O  
ATOM   1171  CG1 ILE A  75     -20.011  -1.610  15.223  1.00 93.33           C  
ATOM   1172 HG12 ILE A  75     -20.236  -2.496  15.816  1.00 93.33           H  
ATOM   1173 HG13 ILE A  75     -20.522  -1.727  14.267  1.00 93.33           H  
ATOM   1174  CG2 ILE A  75     -20.045  -0.359  17.414  1.00 93.33           C  
ATOM   1175 HG21 ILE A  75     -20.346   0.552  17.931  1.00 93.33           H  
ATOM   1176 HG22 ILE A  75     -18.957  -0.417  17.458  1.00 93.33           H  
ATOM   1177 HG23 ILE A  75     -20.467  -1.210  17.949  1.00 93.33           H  
ATOM   1178  CD1 ILE A  75     -18.506  -1.569  14.923  1.00 93.33           C  
ATOM   1179 HD11 ILE A  75     -18.235  -2.440  14.327  1.00 93.33           H  
ATOM   1180 HD12 ILE A  75     -18.264  -0.667  14.361  1.00 93.33           H  
ATOM   1181 HD13 ILE A  75     -17.928  -1.588  15.847  1.00 93.33           H  
ATOM   1182  N   CYS A  76     -22.616   2.103  16.273  1.00 96.09           N  
ATOM   1183  H   CYS A  76     -22.108   2.278  15.419  1.00 96.09           H  
ATOM   1184  CA  CYS A  76     -23.265   3.237  16.944  1.00 96.09           C  
ATOM   1185  HA  CYS A  76     -22.811   3.371  17.926  1.00 96.09           H  
ATOM   1186  C   CYS A  76     -24.767   2.986  17.164  1.00 96.09           C  
ATOM   1187  CB  CYS A  76     -23.060   4.522  16.130  1.00 96.09           C  
ATOM   1188  HB2 CYS A  76     -23.375   4.342  15.102  1.00 96.09           H  
ATOM   1189  HB3 CYS A  76     -23.714   5.289  16.545  1.00 96.09           H  
ATOM   1190  O   CYS A  76     -25.273   3.225  18.253  1.00 96.09           O  
ATOM   1191  SG  CYS A  76     -21.379   5.197  16.113  1.00 96.09           S  
ATOM   1192  N   PHE A  77     -25.480   2.437  16.179  1.00 95.75           N  
ATOM   1193  H   PHE A  77     -25.042   2.302  15.279  1.00 95.75           H  
ATOM   1194  CA  PHE A  77     -26.888   2.066  16.325  1.00 95.75           C  
ATOM   1195  HA  PHE A  77     -27.449   2.948  16.632  1.00 95.75           H  
ATOM   1196  C   PHE A  77     -27.105   0.989  17.402  1.00 95.75           C  
ATOM   1197  CB  PHE A  77     -27.405   1.612  14.957  1.00 95.75           C  
ATOM   1198  HB2 PHE A  77     -26.760   0.818  14.580  1.00 95.75           H  
ATOM   1199  HB3 PHE A  77     -27.311   2.452  14.268  1.00 95.75           H  
ATOM   1200  O   PHE A  77     -28.003   1.131  18.227  1.00 95.75           O  
ATOM   1201  CG  PHE A  77     -28.841   1.128  14.927  1.00 95.75           C  
ATOM   1202  CD1 PHE A  77     -29.121  -0.222  14.655  1.00 95.75           C  
ATOM   1203  HD1 PHE A  77     -28.311  -0.918  14.498  1.00 95.75           H  
ATOM   1204  CD2 PHE A  77     -29.901   2.031  15.122  1.00 95.75           C  
ATOM   1205  HD2 PHE A  77     -29.686   3.071  15.320  1.00 95.75           H  
ATOM   1206  CE1 PHE A  77     -30.453  -0.659  14.556  1.00 95.75           C  
ATOM   1207  HE1 PHE A  77     -30.665  -1.690  14.316  1.00 95.75           H  
ATOM   1208  CE2 PHE A  77     -31.235   1.598  15.022  1.00 95.75           C  
ATOM   1209  HE2 PHE A  77     -32.045   2.303  15.132  1.00 95.75           H  
ATOM   1210  CZ  PHE A  77     -31.509   0.252  14.726  1.00 95.75           C  
ATOM   1211  HZ  PHE A  77     -32.530  -0.084  14.620  1.00 95.75           H  
ATOM   1212  N   TYR A  78     -26.275  -0.057  17.433  1.00 92.87           N  
ATOM   1213  H   TYR A  78     -25.545  -0.106  16.737  1.00 92.87           H  
ATOM   1214  CA  TYR A  78     -26.368  -1.162  18.398  1.00 92.87           C  
ATOM   1215  HA  TYR A  78     -27.394  -1.529  18.418  1.00 92.87           H  
ATOM   1216  C   TYR A  78     -26.000  -0.747  19.839  1.00 92.87           C  
ATOM   1217  CB  TYR A  78     -25.459  -2.289  17.879  1.00 92.87           C  
ATOM   1218  HB2 TYR A  78     -24.423  -1.949  17.902  1.00 92.87           H  
ATOM   1219  HB3 TYR A  78     -25.708  -2.484  16.836  1.00 92.87           H  
ATOM   1220  O   TYR A  78     -26.630  -1.182  20.805  1.00 92.87           O  
ATOM   1221  CG  TYR A  78     -25.550  -3.600  18.635  1.00 92.87           C  
ATOM   1222  CD1 TYR A  78     -24.795  -3.788  19.807  1.00 92.87           C  
ATOM   1223  HD1 TYR A  78     -24.153  -2.997  20.166  1.00 92.87           H  
ATOM   1224  CD2 TYR A  78     -26.360  -4.646  18.150  1.00 92.87           C  
ATOM   1225  HD2 TYR A  78     -26.930  -4.510  17.243  1.00 92.87           H  
ATOM   1226  CE1 TYR A  78     -24.875  -4.996  20.523  1.00 92.87           C  
ATOM   1227  HE1 TYR A  78     -24.299  -5.113  21.430  1.00 92.87           H  
ATOM   1228  CE2 TYR A  78     -26.429  -5.865  18.853  1.00 92.87           C  
ATOM   1229  HE2 TYR A  78     -27.050  -6.674  18.498  1.00 92.87           H  
ATOM   1230  OH  TYR A  78     -25.876  -7.174  20.775  1.00 92.87           O  
ATOM   1231  HH  TYR A  78     -25.372  -7.153  21.591  1.00 92.87           H  
ATOM   1232  CZ  TYR A  78     -25.715  -6.030  20.058  1.00 92.87           C  
ATOM   1233  N   GLU A  79     -24.990   0.109  19.995  1.00 93.65           N  
ATOM   1234  H   GLU A  79     -24.472   0.377  19.171  1.00 93.65           H  
ATOM   1235  CA  GLU A  79     -24.460   0.542  21.295  1.00 93.65           C  
ATOM   1236  HA  GLU A  79     -24.585  -0.255  22.028  1.00 93.65           H  
ATOM   1237  C   GLU A  79     -25.192   1.780  21.854  1.00 93.65           C  
ATOM   1238  CB  GLU A  79     -22.944   0.782  21.171  1.00 93.65           C  
ATOM   1239  HB2 GLU A  79     -22.574   1.191  22.111  1.00 93.65           H  
ATOM   1240  HB3 GLU A  79     -22.773   1.537  20.403  1.00 93.65           H  
ATOM   1241  O   GLU A  79     -25.418   1.885  23.060  1.00 93.65           O  
ATOM   1242  CG  GLU A  79     -22.125  -0.481  20.812  1.00 93.65           C  
ATOM   1243  HG2 GLU A  79     -21.093  -0.173  20.645  1.00 93.65           H  
ATOM   1244  HG3 GLU A  79     -22.491  -0.897  19.874  1.00 93.65           H  
ATOM   1245  CD  GLU A  79     -22.136  -1.577  21.893  1.00 93.65           C  
ATOM   1246  OE1 GLU A  79     -22.109  -2.781  21.531  1.00 93.65           O  
ATOM   1247  OE2 GLU A  79     -22.154  -1.223  23.087  1.00 93.65           O  
ATOM   1248  N   CYS A  80     -25.596   2.730  21.001  1.00 95.93           N  
ATOM   1249  H   CYS A  80     -25.390   2.613  20.019  1.00 95.93           H  
ATOM   1250  CA  CYS A  80     -26.152   4.019  21.429  1.00 95.93           C  
ATOM   1251  HA  CYS A  80     -25.861   4.189  22.465  1.00 95.93           H  
ATOM   1252  C   CYS A  80     -27.685   4.114  21.398  1.00 95.93           C  
ATOM   1253  CB  CYS A  80     -25.543   5.168  20.610  1.00 95.93           C  
ATOM   1254  HB2 CYS A  80     -25.896   5.095  19.581  1.00 95.93           H  
ATOM   1255  HB3 CYS A  80     -25.931   6.108  21.002  1.00 95.93           H  
ATOM   1256  O   CYS A  80     -28.223   4.966  22.105  1.00 95.93           O  
ATOM   1257  SG  CYS A  80     -23.733   5.291  20.591  1.00 95.93           S  
ATOM   1258  N   SER A  81     -28.403   3.298  20.617  1.00 95.05           N  
ATOM   1259  H   SER A  81     -27.927   2.581  20.088  1.00 95.05           H  
ATOM   1260  CA  SER A  81     -29.850   3.484  20.409  1.00 95.05           C  
ATOM   1261  HA  SER A  81     -30.015   4.545  20.223  1.00 95.05           H  
ATOM   1262  C   SER A  81     -30.706   3.032  21.608  1.00 95.05           C  
ATOM   1263  CB  SER A  81     -30.304   2.746  19.149  1.00 95.05           C  
ATOM   1264  HB2 SER A  81     -29.691   3.066  18.306  1.00 95.05           H  
ATOM   1265  HB3 SER A  81     -30.172   1.675  19.299  1.00 95.05           H  
ATOM   1266  O   SER A  81     -30.741   1.838  21.910  1.00 95.05           O  
ATOM   1267  OG  SER A  81     -31.667   3.007  18.852  1.00 95.05           O  
ATOM   1268  HG  SER A  81     -31.896   2.406  18.139  1.00 95.05           H  
ATOM   1269  N   PRO A  82     -31.503   3.925  22.234  1.00 94.97           N  
ATOM   1270  CA  PRO A  82     -32.439   3.569  23.310  1.00 94.97           C  
ATOM   1271  HA  PRO A  82     -31.995   2.815  23.959  1.00 94.97           H  
ATOM   1272  C   PRO A  82     -33.784   3.021  22.787  1.00 94.97           C  
ATOM   1273  CB  PRO A  82     -32.609   4.876  24.086  1.00 94.97           C  
ATOM   1274  HB2 PRO A  82     -31.739   5.037  24.723  1.00 94.97           H  
ATOM   1275  HB3 PRO A  82     -33.523   4.906  24.678  1.00 94.97           H  
ATOM   1276  O   PRO A  82     -34.763   2.895  23.527  1.00 94.97           O  
ATOM   1277  CG  PRO A  82     -32.606   5.916  22.970  1.00 94.97           C  
ATOM   1278  HG2 PRO A  82     -33.580   5.939  22.481  1.00 94.97           H  
ATOM   1279  HG3 PRO A  82     -32.340   6.905  23.344  1.00 94.97           H  
ATOM   1280  CD  PRO A  82     -31.550   5.367  22.010  1.00 94.97           C  
ATOM   1281  HD2 PRO A  82     -30.584   5.810  22.252  1.00 94.97           H  
ATOM   1282  HD3 PRO A  82     -31.826   5.600  20.981  1.00 94.97           H  
ATOM   1283  N   ASN A  83     -33.880   2.765  21.476  1.00 93.87           N  
ATOM   1284  H   ASN A  83     -33.046   2.887  20.921  1.00 93.87           H  
ATOM   1285  CA  ASN A  83     -35.120   2.412  20.777  1.00 93.87           C  
ATOM   1286  HA  ASN A  83     -35.956   2.534  21.465  1.00 93.87           H  
ATOM   1287  C   ASN A  83     -35.183   0.936  20.354  1.00 93.87           C  
ATOM   1288  CB  ASN A  83     -35.327   3.392  19.606  1.00 93.87           C  
ATOM   1289  HB2 ASN A  83     -36.242   3.144  19.067  1.00 93.87           H  
ATOM   1290  HB3 ASN A  83     -34.493   3.308  18.910  1.00 93.87           H  
ATOM   1291  O   ASN A  83     -36.040   0.568  19.555  1.00 93.87           O  
ATOM   1292  CG  ASN A  83     -35.433   4.829  20.069  1.00 93.87           C  
ATOM   1293  ND2 ASN A  83     -36.398   5.151  20.899  1.00 93.87           N  
ATOM   1294 HD21 ASN A  83     -37.017   4.435  21.251  1.00 93.87           H  
ATOM   1295 HD22 ASN A  83     -36.368   6.091  21.269  1.00 93.87           H  
ATOM   1296  OD1 ASN A  83     -34.645   5.682  19.700  1.00 93.87           O  
ATOM   1297  N   LEU A  84     -34.291   0.092  20.878  1.00 93.39           N  
ATOM   1298  H   LEU A  84     -33.601   0.459  21.518  1.00 93.39           H  
ATOM   1299  CA  LEU A  84     -34.191  -1.321  20.497  1.00 93.39           C  
ATOM   1300  HA  LEU A  84     -34.627  -1.444  19.506  1.00 93.39           H  
ATOM   1301  C   LEU A  84     -34.985  -2.282  21.400  1.00 93.39           C  
ATOM   1302  CB  LEU A  84     -32.709  -1.715  20.397  1.00 93.39           C  
ATOM   1303  HB2 LEU A  84     -32.683  -2.761  20.093  1.00 93.39           H  
ATOM   1304  HB3 LEU A  84     -32.249  -1.629  21.382  1.00 93.39           H  
ATOM   1305  O   LEU A  84     -35.040  -3.474  21.104  1.00 93.39           O  
ATOM   1306  CG  LEU A  84     -31.885  -0.901  19.380  1.00 93.39           C  
ATOM   1307  HG  LEU A  84     -31.919   0.154  19.649  1.00 93.39           H  
ATOM   1308  CD1 LEU A  84     -30.422  -1.343  19.380  1.00 93.39           C  
ATOM   1309 HD11 LEU A  84     -30.329  -2.374  19.038  1.00 93.39           H  
ATOM   1310 HD12 LEU A  84     -29.844  -0.700  18.716  1.00 93.39           H  
ATOM   1311 HD13 LEU A  84     -30.007  -1.251  20.383  1.00 93.39           H  
ATOM   1312  CD2 LEU A  84     -32.419  -1.062  17.956  1.00 93.39           C  
ATOM   1313 HD21 LEU A  84     -31.746  -0.554  17.265  1.00 93.39           H  
ATOM   1314 HD22 LEU A  84     -33.409  -0.615  17.868  1.00 93.39           H  
ATOM   1315 HD23 LEU A  84     -32.470  -2.119  17.695  1.00 93.39           H  
ATOM   1316  N   GLY A  85     -35.629  -1.775  22.457  1.00 90.94           N  
ATOM   1317  H   GLY A  85     -35.545  -0.781  22.618  1.00 90.94           H  
ATOM   1318  CA  GLY A  85     -36.321  -2.559  23.490  1.00 90.94           C  
ATOM   1319  HA2 GLY A  85     -35.572  -2.976  24.163  1.00 90.94           H  
ATOM   1320  HA3 GLY A  85     -36.950  -1.888  24.076  1.00 90.94           H  
ATOM   1321  C   GLY A  85     -37.204  -3.719  23.002  1.00 90.94           C  
ATOM   1322  O   GLY A  85     -37.008  -4.832  23.487  1.00 90.94           O  
ATOM   1323  N   PRO A  86     -38.103  -3.537  22.010  1.00 91.38           N  
ATOM   1324  CA  PRO A  86     -38.960  -4.616  21.496  1.00 91.38           C  
ATOM   1325  HA  PRO A  86     -39.581  -4.978  22.315  1.00 91.38           H  
ATOM   1326  C   PRO A  86     -38.221  -5.822  20.890  1.00 91.38           C  
ATOM   1327  CB  PRO A  86     -39.858  -3.955  20.443  1.00 91.38           C  
ATOM   1328  HB2 PRO A  86     -40.848  -4.410  20.421  1.00 91.38           H  
ATOM   1329  HB3 PRO A  86     -39.394  -4.013  19.458  1.00 91.38           H  
ATOM   1330  O   PRO A  86     -38.824  -6.876  20.697  1.00 91.38           O  
ATOM   1331  CG  PRO A  86     -39.916  -2.497  20.889  1.00 91.38           C  
ATOM   1332  HG2 PRO A  86     -40.150  -1.825  20.063  1.00 91.38           H  
ATOM   1333  HG3 PRO A  86     -40.645  -2.398  21.693  1.00 91.38           H  
ATOM   1334  CD  PRO A  86     -38.514  -2.261  21.442  1.00 91.38           C  
ATOM   1335  HD2 PRO A  86     -38.539  -1.472  22.194  1.00 91.38           H  
ATOM   1336  HD3 PRO A  86     -37.839  -1.986  20.631  1.00 91.38           H  
ATOM   1337  N   TRP A  87     -36.929  -5.679  20.579  1.00 92.95           N  
ATOM   1338  H   TRP A  87     -36.489  -4.793  20.781  1.00 92.95           H  
ATOM   1339  CA  TRP A  87     -36.092  -6.708  19.953  1.00 92.95           C  
ATOM   1340  HA  TRP A  87     -36.715  -7.560  19.678  1.00 92.95           H  
ATOM   1341  C   TRP A  87     -35.005  -7.257  20.878  1.00 92.95           C  
ATOM   1342  CB  TRP A  87     -35.492  -6.136  18.668  1.00 92.95           C  
ATOM   1343  HB2 TRP A  87     -34.871  -5.279  18.926  1.00 92.95           H  
ATOM   1344  HB3 TRP A  87     -34.852  -6.886  18.201  1.00 92.95           H  
ATOM   1345  O   TRP A  87     -34.240  -8.127  20.455  1.00 92.95           O  
ATOM   1346  CG  TRP A  87     -36.522  -5.709  17.674  1.00 92.95           C  
ATOM   1347  CD1 TRP A  87     -37.144  -6.528  16.800  1.00 92.95           C  
ATOM   1348  HD1 TRP A  87     -36.933  -7.581  16.693  1.00 92.95           H  
ATOM   1349  CD2 TRP A  87     -37.131  -4.395  17.504  1.00 92.95           C  
ATOM   1350  CE2 TRP A  87     -38.137  -4.493  16.500  1.00 92.95           C  
ATOM   1351  CE3 TRP A  87     -36.953  -3.135  18.112  1.00 92.95           C  
ATOM   1352  HE3 TRP A  87     -36.205  -3.032  18.884  1.00 92.95           H  
ATOM   1353  NE1 TRP A  87     -38.112  -5.818  16.118  1.00 92.95           N  
ATOM   1354  HE1 TRP A  87     -38.727  -6.236  15.434  1.00 92.95           H  
ATOM   1355  CH2 TRP A  87     -38.704  -2.151  16.724  1.00 92.95           C  
ATOM   1356  HH2 TRP A  87     -39.296  -1.295  16.435  1.00 92.95           H  
ATOM   1357  CZ2 TRP A  87     -38.901  -3.391  16.093  1.00 92.95           C  
ATOM   1358  HZ2 TRP A  87     -39.645  -3.502  15.318  1.00 92.95           H  
ATOM   1359  CZ3 TRP A  87     -37.743  -2.029  17.743  1.00 92.95           C  
ATOM   1360  HZ3 TRP A  87     -37.593  -1.077  18.231  1.00 92.95           H  
ATOM   1361  N   ILE A  88     -34.920  -6.766  22.119  1.00 89.47           N  
ATOM   1362  H   ILE A  88     -35.617  -6.101  22.423  1.00 89.47           H  
ATOM   1363  CA  ILE A  88     -33.985  -7.275  23.122  1.00 89.47           C  
ATOM   1364  HA  ILE A  88     -32.998  -7.344  22.665  1.00 89.47           H  
ATOM   1365  C   ILE A  88     -34.409  -8.689  23.531  1.00 89.47           C  
ATOM   1366  CB  ILE A  88     -33.872  -6.314  24.330  1.00 89.47           C  
ATOM   1367  HB  ILE A  88     -34.864  -6.153  24.753  1.00 89.47           H  
ATOM   1368  O   ILE A  88     -35.566  -8.950  23.859  1.00 89.47           O  
ATOM   1369  CG1 ILE A  88     -33.288  -4.957  23.870  1.00 89.47           C  
ATOM   1370 HG12 ILE A  88     -33.945  -4.533  23.110  1.00 89.47           H  
ATOM   1371 HG13 ILE A  88     -32.309  -5.118  23.418  1.00 89.47           H  
ATOM   1372  CG2 ILE A  88     -32.971  -6.927  25.412  1.00 89.47           C  
ATOM   1373 HG21 ILE A  88     -33.379  -7.867  25.783  1.00 89.47           H  
ATOM   1374 HG22 ILE A  88     -31.975  -7.088  25.000  1.00 89.47           H  
ATOM   1375 HG23 ILE A  88     -32.903  -6.264  26.274  1.00 89.47           H  
ATOM   1376  CD1 ILE A  88     -33.139  -3.908  24.978  1.00 89.47           C  
ATOM   1377 HD11 ILE A  88     -32.907  -2.940  24.535  1.00 89.47           H  
ATOM   1378 HD12 ILE A  88     -34.063  -3.834  25.551  1.00 89.47           H  
ATOM   1379 HD13 ILE A  88     -32.327  -4.188  25.649  1.00 89.47           H  
ATOM   1380  N   GLN A  89     -33.453  -9.613  23.516  1.00 86.43           N  
ATOM   1381  H   GLN A  89     -32.534  -9.342  23.195  1.00 86.43           H  
ATOM   1382  CA  GLN A  89     -33.611 -10.980  23.991  1.00 86.43           C  
ATOM   1383  HA  GLN A  89     -34.560 -11.049  24.523  1.00 86.43           H  
ATOM   1384  C   GLN A  89     -32.471 -11.327  24.958  1.00 86.43           C  
ATOM   1385  CB  GLN A  89     -33.649 -11.966  22.811  1.00 86.43           C  
ATOM   1386  HB2 GLN A  89     -32.721 -11.895  22.243  1.00 86.43           H  
ATOM   1387  HB3 GLN A  89     -33.736 -12.977  23.210  1.00 86.43           H  
ATOM   1388  O   GLN A  89     -31.309 -11.011  24.672  1.00 86.43           O  
ATOM   1389  CG  GLN A  89     -34.841 -11.697  21.880  1.00 86.43           C  
ATOM   1390  HG2 GLN A  89     -35.749 -11.630  22.478  1.00 86.43           H  
ATOM   1391  HG3 GLN A  89     -34.699 -10.740  21.377  1.00 86.43           H  
ATOM   1392  CD  GLN A  89     -35.055 -12.763  20.810  1.00 86.43           C  
ATOM   1393  NE2 GLN A  89     -36.116 -12.642  20.043  1.00 86.43           N  
ATOM   1394 HE21 GLN A  89     -36.267 -13.367  19.356  1.00 86.43           H  
ATOM   1395 HE22 GLN A  89     -36.726 -11.847  20.166  1.00 86.43           H  
ATOM   1396  OE1 GLN A  89     -34.306 -13.713  20.628  1.00 86.43           O  
ATOM   1397  N   PRO A  90     -32.759 -12.016  26.076  1.00 81.37           N  
ATOM   1398  CA  PRO A  90     -31.715 -12.513  26.958  1.00 81.37           C  
ATOM   1399  HA  PRO A  90     -31.063 -11.697  27.271  1.00 81.37           H  
ATOM   1400  C   PRO A  90     -30.887 -13.572  26.225  1.00 81.37           C  
ATOM   1401  CB  PRO A  90     -32.444 -13.073  28.182  1.00 81.37           C  
ATOM   1402  HB2 PRO A  90     -31.908 -13.908  28.635  1.00 81.37           H  
ATOM   1403  HB3 PRO A  90     -32.587 -12.276  28.911  1.00 81.37           H  
ATOM   1404  O   PRO A  90     -31.427 -14.520  25.648  1.00 81.37           O  
ATOM   1405  CG  PRO A  90     -33.801 -13.500  27.622  1.00 81.37           C  
ATOM   1406  HG2 PRO A  90     -33.721 -14.490  27.173  1.00 81.37           H  
ATOM   1407  HG3 PRO A  90     -34.576 -13.489  28.389  1.00 81.37           H  
ATOM   1408  CD  PRO A  90     -34.069 -12.462  26.533  1.00 81.37           C  
ATOM   1409  HD2 PRO A  90     -34.609 -11.615  26.955  1.00 81.37           H  
ATOM   1410  HD3 PRO A  90     -34.644 -12.914  25.725  1.00 81.37           H  
ATOM   1411  N   VAL A  91     -29.564 -13.432  26.269  1.00 69.70           N  
ATOM   1412  H   VAL A  91     -29.181 -12.665  26.804  1.00 69.70           H  
ATOM   1413  CA  VAL A  91     -28.629 -14.469  25.830  1.00 69.70           C  
ATOM   1414  HA  VAL A  91     -29.195 -15.197  25.250  1.00 69.70           H  
ATOM   1415  C   VAL A  91     -28.096 -15.226  27.041  1.00 69.70           C  
ATOM   1416  CB  VAL A  91     -27.478 -13.958  24.925  1.00 69.70           C  
ATOM   1417  HB  VAL A  91     -26.526 -14.286  25.341  1.00 69.70           H  
ATOM   1418  O   VAL A  91     -27.917 -14.682  28.130  1.00 69.70           O  
ATOM   1419  CG1 VAL A  91     -27.606 -14.598  23.536  1.00 69.70           C  
ATOM   1420 HG11 VAL A  91     -26.752 -14.299  22.929  1.00 69.70           H  
ATOM   1421 HG12 VAL A  91     -28.535 -14.269  23.070  1.00 69.70           H  
ATOM   1422 HG13 VAL A  91     -27.603 -15.684  23.630  1.00 69.70           H  
ATOM   1423  CG2 VAL A  91     -27.393 -12.442  24.728  1.00 69.70           C  
ATOM   1424 HG21 VAL A  91     -28.339 -12.046  24.359  1.00 69.70           H  
ATOM   1425 HG22 VAL A  91     -26.595 -12.198  24.027  1.00 69.70           H  
ATOM   1426 HG23 VAL A  91     -27.143 -11.967  25.677  1.00 69.70           H  
ATOM   1427  N   GLY A  92     -27.823 -16.516  26.843  1.00 56.50           N  
ATOM   1428  H   GLY A  92     -28.002 -16.910  25.930  1.00 56.50           H  
ATOM   1429  CA  GLY A  92     -27.051 -17.293  27.810  1.00 56.50           C  
ATOM   1430  HA2 GLY A  92     -27.518 -17.217  28.792  1.00 56.50           H  
ATOM   1431  HA3 GLY A  92     -27.039 -18.342  27.511  1.00 56.50           H  
ATOM   1432  C   GLY A  92     -25.605 -16.793  27.920  1.00 56.50           C  
ATOM   1433  O   GLY A  92     -25.194 -15.852  27.246  1.00 56.50           O  
ATOM   1434  N   SER A  93     -24.795 -17.486  28.717  1.00 52.76           N  
ATOM   1435  H   SER A  93     -25.165 -18.298  29.189  1.00 52.76           H  
ATOM   1436  CA  SER A  93     -23.393 -17.153  29.032  1.00 52.76           C  
ATOM   1437  HA  SER A  93     -23.365 -16.130  29.407  1.00 52.76           H  
ATOM   1438  C   SER A  93     -22.387 -17.226  27.861  1.00 52.76           C  
ATOM   1439  CB  SER A  93     -22.939 -18.085  30.162  1.00 52.76           C  
ATOM   1440  HB2 SER A  93     -21.899 -17.881  30.417  1.00 52.76           H  
ATOM   1441  HB3 SER A  93     -23.550 -17.903  31.046  1.00 52.76           H  
ATOM   1442  O   SER A  93     -21.185 -17.360  28.086  1.00 52.76           O  
ATOM   1443  OG  SER A  93     -23.087 -19.439  29.758  1.00 52.76           O  
ATOM   1444  HG  SER A  93     -22.404 -19.952  30.195  1.00 52.76           H  
ATOM   1445  N   LEU A  94     -22.844 -17.189  26.606  1.00 49.00           N  
ATOM   1446  H   LEU A  94     -23.802 -16.890  26.484  1.00 49.00           H  
ATOM   1447  CA  LEU A  94     -22.054 -17.465  25.406  1.00 49.00           C  
ATOM   1448  HA  LEU A  94     -21.039 -17.735  25.695  1.00 49.00           H  
ATOM   1449  C   LEU A  94     -21.944 -16.234  24.499  1.00 49.00           C  
ATOM   1450  CB  LEU A  94     -22.680 -18.660  24.659  1.00 49.00           C  
ATOM   1451  HB2 LEU A  94     -22.331 -18.660  23.627  1.00 49.00           H  
ATOM   1452  HB3 LEU A  94     -23.761 -18.521  24.635  1.00 49.00           H  
ATOM   1453  O   LEU A  94     -22.852 -15.940  23.721  1.00 49.00           O  
ATOM   1454  CG  LEU A  94     -22.348 -20.026  25.282  1.00 49.00           C  
ATOM   1455  HG  LEU A  94     -22.467 -19.981  26.365  1.00 49.00           H  
ATOM   1456  CD1 LEU A  94     -23.302 -21.090  24.738  1.00 49.00           C  
ATOM   1457 HD11 LEU A  94     -24.328 -20.828  24.997  1.00 49.00           H  
ATOM   1458 HD12 LEU A  94     -23.067 -22.056  25.185  1.00 49.00           H  
ATOM   1459 HD13 LEU A  94     -23.209 -21.160  23.654  1.00 49.00           H  
ATOM   1460  CD2 LEU A  94     -20.919 -20.462  24.944  1.00 49.00           C  
ATOM   1461 HD21 LEU A  94     -20.726 -21.444  25.376  1.00 49.00           H  
ATOM   1462 HD22 LEU A  94     -20.204 -19.759  25.371  1.00 49.00           H  
ATOM   1463 HD23 LEU A  94     -20.781 -20.511  23.864  1.00 49.00           H  
ATOM   1464  N   GLY A  95     -20.783 -15.578  24.535  1.00 52.19           N  
ATOM   1465  H   GLY A  95     -20.140 -15.783  25.286  1.00 52.19           H  
ATOM   1466  CA  GLY A  95     -20.394 -14.549  23.570  1.00 52.19           C  
ATOM   1467  HA2 GLY A  95     -19.764 -14.999  22.803  1.00 52.19           H  
ATOM   1468  HA3 GLY A  95     -21.280 -14.144  23.082  1.00 52.19           H  
ATOM   1469  C   GLY A  95     -19.635 -13.381  24.194  1.00 52.19           C  
ATOM   1470  O   GLY A  95     -19.369 -13.354  25.392  1.00 52.19           O  
ATOM   1471  N   TRP A  96     -19.305 -12.394  23.363  1.00 53.41           N  
ATOM   1472  H   TRP A  96     -19.504 -12.491  22.377  1.00 53.41           H  
ATOM   1473  CA  TRP A  96     -18.672 -11.136  23.790  1.00 53.41           C  
ATOM   1474  HA  TRP A  96     -17.878 -11.361  24.502  1.00 53.41           H  
ATOM   1475  C   TRP A  96     -19.665 -10.194  24.503  1.00 53.41           C  
ATOM   1476  CB  TRP A  96     -18.043 -10.463  22.556  1.00 53.41           C  
ATOM   1477  HB2 TRP A  96     -18.836  -9.943  22.017  1.00 53.41           H  
ATOM   1478  HB3 TRP A  96     -17.339  -9.704  22.897  1.00 53.41           H  
ATOM   1479  O   TRP A  96     -19.262  -9.254  25.177  1.00 53.41           O  
ATOM   1480  CG  TRP A  96     -17.342 -11.357  21.565  1.00 53.41           C  
ATOM   1481  CD1 TRP A  96     -16.645 -12.483  21.851  1.00 53.41           C  
ATOM   1482  HD1 TRP A  96     -16.489 -12.871  22.846  1.00 53.41           H  
ATOM   1483  CD2 TRP A  96     -17.251 -11.200  20.113  1.00 53.41           C  
ATOM   1484  CE2 TRP A  96     -16.509 -12.296  19.580  1.00 53.41           C  
ATOM   1485  CE3 TRP A  96     -17.714 -10.236  19.191  1.00 53.41           C  
ATOM   1486  HE3 TRP A  96     -18.277  -9.389  19.552  1.00 53.41           H  
ATOM   1487  NE1 TRP A  96     -16.172 -13.051  20.684  1.00 53.41           N  
ATOM   1488  HE1 TRP A  96     -15.579 -13.868  20.665  1.00 53.41           H  
ATOM   1489  CH2 TRP A  96     -16.695 -11.441  17.322  1.00 53.41           C  
ATOM   1490  HH2 TRP A  96     -16.482 -11.508  16.265  1.00 53.41           H  
ATOM   1491  CZ2 TRP A  96     -16.242 -12.434  18.208  1.00 53.41           C  
ATOM   1492  HZ2 TRP A  96     -15.683 -13.283  17.843  1.00 53.41           H  
ATOM   1493  CZ3 TRP A  96     -17.427 -10.346  17.816  1.00 53.41           C  
ATOM   1494  HZ3 TRP A  96     -17.767  -9.580  17.135  1.00 53.41           H  
ATOM   1495  N   GLU A  97     -20.963 -10.483  24.365  1.00 52.89           N  
ATOM   1496  H   GLU A  97     -21.188 -11.269  23.771  1.00 52.89           H  
ATOM   1497  CA  GLU A  97     -22.116  -9.730  24.880  1.00 52.89           C  
ATOM   1498  HA  GLU A  97     -21.953  -8.661  24.745  1.00 52.89           H  
ATOM   1499  C   GLU A  97     -22.400  -9.966  26.378  1.00 52.89           C  
ATOM   1500  CB  GLU A  97     -23.349 -10.158  24.057  1.00 52.89           C  
ATOM   1501  HB2 GLU A  97     -23.428 -11.241  24.150  1.00 52.89           H  
ATOM   1502  HB3 GLU A  97     -24.250  -9.721  24.487  1.00 52.89           H  
ATOM   1503  O   GLU A  97     -23.264  -9.303  26.947  1.00 52.89           O  
ATOM   1504  CG  GLU A  97     -23.296  -9.772  22.561  1.00 52.89           C  
ATOM   1505  HG2 GLU A  97     -23.682  -8.760  22.440  1.00 52.89           H  
ATOM   1506  HG3 GLU A  97     -22.260  -9.772  22.221  1.00 52.89           H  
ATOM   1507  CD  GLU A  97     -24.087 -10.745  21.668  1.00 52.89           C  
ATOM   1508  OE1 GLU A  97     -23.745 -10.925  20.476  1.00 52.89           O  
ATOM   1509  OE2 GLU A  97     -24.958 -11.494  22.155  1.00 52.89           O  
ATOM   1510  N   VAL A  98     -21.711 -10.910  27.034  1.00 50.48           N  
ATOM   1511  H   VAL A  98     -20.972 -11.394  26.544  1.00 50.48           H  
ATOM   1512  CA  VAL A  98     -21.975 -11.259  28.441  1.00 50.48           C  
ATOM   1513  HA  VAL A  98     -23.032 -11.507  28.533  1.00 50.48           H  
ATOM   1514  C   VAL A  98     -21.703 -10.049  29.343  1.00 50.48           C  
ATOM   1515  CB  VAL A  98     -21.172 -12.501  28.884  1.00 50.48           C  
ATOM   1516  HB  VAL A  98     -20.108 -12.318  28.736  1.00 50.48           H  
ATOM   1517  O   VAL A  98     -20.553  -9.649  29.545  1.00 50.48           O  
ATOM   1518  CG1 VAL A  98     -21.415 -12.850  30.359  1.00 50.48           C  
ATOM   1519 HG11 VAL A  98     -22.484 -12.959  30.545  1.00 50.48           H  
ATOM   1520 HG12 VAL A  98     -20.908 -13.781  30.611  1.00 50.48           H  
ATOM   1521 HG13 VAL A  98     -21.017 -12.063  31.000  1.00 50.48           H  
ATOM   1522  CG2 VAL A  98     -21.577 -13.736  28.067  1.00 50.48           C  
ATOM   1523 HG21 VAL A  98     -21.413 -13.559  27.004  1.00 50.48           H  
ATOM   1524 HG22 VAL A  98     -22.631 -13.962  28.225  1.00 50.48           H  
ATOM   1525 HG23 VAL A  98     -20.971 -14.591  28.368  1.00 50.48           H  
ATOM   1526  N   ALA A  99     -22.769  -9.466  29.898  1.00 51.82           N  
ATOM   1527  H   ALA A  99     -23.691  -9.777  29.627  1.00 51.82           H  
ATOM   1528  CA  ALA A  99     -22.666  -8.389  30.875  1.00 51.82           C  
ATOM   1529  HA  ALA A  99     -22.057  -7.603  30.428  1.00 51.82           H  
ATOM   1530  C   ALA A  99     -21.972  -8.866  32.167  1.00 51.82           C  
ATOM   1531  CB  ALA A  99     -24.059  -7.810  31.160  1.00 51.82           C  
ATOM   1532  HB1 ALA A  99     -24.804  -8.604  31.209  1.00 51.82           H  
ATOM   1533  HB2 ALA A  99     -24.345  -7.117  30.369  1.00 51.82           H  
ATOM   1534  HB3 ALA A  99     -24.076  -7.263  32.103  1.00 51.82           H  
ATOM   1535  O   ALA A  99     -21.965 -10.064  32.468  1.00 51.82           O  
ATOM   1536  N   PRO A 100     -21.441  -7.942  32.995  1.00 51.51           N  
ATOM   1537  CA  PRO A 100     -20.800  -8.281  34.270  1.00 51.51           C  
ATOM   1538  HA  PRO A 100     -19.891  -8.846  34.062  1.00 51.51           H  
ATOM   1539  C   PRO A 100     -21.682  -9.107  35.224  1.00 51.51           C  
ATOM   1540  CB  PRO A 100     -20.429  -6.933  34.899  1.00 51.51           C  
ATOM   1541  HB2 PRO A 100     -21.244  -6.577  35.529  1.00 51.51           H  
ATOM   1542  HB3 PRO A 100     -19.506  -7.001  35.476  1.00 51.51           H  
ATOM   1543  O   PRO A 100     -21.166  -9.825  36.074  1.00 51.51           O  
ATOM   1544  CG  PRO A 100     -20.279  -5.998  33.700  1.00 51.51           C  
ATOM   1545  HG2 PRO A 100     -20.449  -4.956  33.971  1.00 51.51           H  
ATOM   1546  HG3 PRO A 100     -19.292  -6.125  33.255  1.00 51.51           H  
ATOM   1547  CD  PRO A 100     -21.344  -6.512  32.739  1.00 51.51           C  
ATOM   1548  HD2 PRO A 100     -22.298  -6.031  32.953  1.00 51.51           H  
ATOM   1549  HD3 PRO A 100     -21.035  -6.303  31.715  1.00 51.51           H  
ATOM   1550  N   SER A 101     -23.009  -9.029  35.071  1.00 52.98           N  
ATOM   1551  H   SER A 101     -23.370  -8.417  34.354  1.00 52.98           H  
ATOM   1552  CA  SER A 101     -24.018  -9.823  35.784  1.00 52.98           C  
ATOM   1553  HA  SER A 101     -23.744  -9.859  36.839  1.00 52.98           H  
ATOM   1554  C   SER A 101     -24.145 -11.286  35.323  1.00 52.98           C  
ATOM   1555  CB  SER A 101     -25.377  -9.109  35.674  1.00 52.98           C  
ATOM   1556  HB2 SER A 101     -25.373  -8.266  36.365  1.00 52.98           H  
ATOM   1557  HB3 SER A 101     -26.189  -9.776  35.963  1.00 52.98           H  
ATOM   1558  O   SER A 101     -24.981 -12.013  35.852  1.00 52.98           O  
ATOM   1559  OG  SER A 101     -25.601  -8.599  34.367  1.00 52.98           O  
ATOM   1560  HG  SER A 101     -25.916  -9.280  33.768  1.00 52.98           H  
ATOM   1561  N   GLY A 102     -23.371 -11.739  34.333  1.00 54.83           N  
ATOM   1562  H   GLY A 102     -22.745 -11.085  33.885  1.00 54.83           H  
ATOM   1563  CA  GLY A 102     -23.359 -13.121  33.829  1.00 54.83           C  
ATOM   1564  HA2 GLY A 102     -22.420 -13.293  33.303  1.00 54.83           H  
ATOM   1565  HA3 GLY A 102     -23.406 -13.805  34.676  1.00 54.83           H  
ATOM   1566  C   GLY A 102     -24.507 -13.478  32.873  1.00 54.83           C  
ATOM   1567  O   GLY A 102     -24.316 -14.293  31.972  1.00 54.83           O  
ATOM   1568  N   GLN A 103     -25.670 -12.840  33.014  1.00 58.56           N  
ATOM   1569  H   GLN A 103     -25.772 -12.235  33.816  1.00 58.56           H  
ATOM   1570  CA  GLN A 103     -26.674 -12.735  31.951  1.00 58.56           C  
ATOM   1571  HA  GLN A 103     -26.647 -13.620  31.316  1.00 58.56           H  
ATOM   1572  C   GLN A 103     -26.348 -11.513  31.097  1.00 58.56           C  
ATOM   1573  CB  GLN A 103     -28.082 -12.600  32.550  1.00 58.56           C  
ATOM   1574  HB2 GLN A 103     -28.084 -11.802  33.292  1.00 58.56           H  
ATOM   1575  HB3 GLN A 103     -28.778 -12.333  31.755  1.00 58.56           H  
ATOM   1576  O   GLN A 103     -26.265 -10.415  31.645  1.00 58.56           O  
ATOM   1577  CG  GLN A 103     -28.558 -13.908  33.193  1.00 58.56           C  
ATOM   1578  HG2 GLN A 103     -28.581 -14.686  32.430  1.00 58.56           H  
ATOM   1579  HG3 GLN A 103     -27.860 -14.212  33.973  1.00 58.56           H  
ATOM   1580  CD  GLN A 103     -29.946 -13.793  33.817  1.00 58.56           C  
ATOM   1581  NE2 GLN A 103     -30.606 -14.897  34.087  1.00 58.56           N  
ATOM   1582 HE21 GLN A 103     -30.224 -15.802  33.853  1.00 58.56           H  
ATOM   1583 HE22 GLN A 103     -31.525 -14.755  34.480  1.00 58.56           H  
ATOM   1584  OE1 GLN A 103     -30.467 -12.731  34.104  1.00 58.56           O  
ATOM   1585  N   GLY A 104     -26.153 -11.715  29.794  1.00 72.22           N  
ATOM   1586  H   GLY A 104     -26.320 -12.642  29.430  1.00 72.22           H  
ATOM   1587  CA  GLY A 104     -26.103 -10.641  28.804  1.00 72.22           C  
ATOM   1588  HA2 GLY A 104     -25.952  -9.675  29.287  1.00 72.22           H  
ATOM   1589  HA3 GLY A 104     -25.283 -10.808  28.105  1.00 72.22           H  
ATOM   1590  C   GLY A 104     -27.402 -10.581  28.009  1.00 72.22           C  
ATOM   1591  O   GLY A 104     -28.154 -11.556  27.941  1.00 72.22           O  
ATOM   1592  N   GLU A 105     -27.644  -9.453  27.364  1.00 82.81           N  
ATOM   1593  H   GLU A 105     -27.024  -8.668  27.504  1.00 82.81           H  
ATOM   1594  CA  GLU A 105     -28.735  -9.269  26.412  1.00 82.81           C  
ATOM   1595  HA  GLU A 105     -29.336 -10.176  26.341  1.00 82.81           H  
ATOM   1596  C   GLU A 105     -28.189  -8.979  25.012  1.00 82.81           C  
ATOM   1597  CB  GLU A 105     -29.645  -8.143  26.901  1.00 82.81           C  
ATOM   1598  HB2 GLU A 105     -29.027  -7.288  27.176  1.00 82.81           H  
ATOM   1599  HB3 GLU A 105     -30.303  -7.858  26.081  1.00 82.81           H  
ATOM   1600  O   GLU A 105     -27.088  -8.448  24.854  1.00 82.81           O  
ATOM   1601  CG  GLU A 105     -30.512  -8.571  28.094  1.00 82.81           C  
ATOM   1602  HG2 GLU A 105     -31.173  -9.375  27.770  1.00 82.81           H  
ATOM   1603  HG3 GLU A 105     -29.869  -8.960  28.884  1.00 82.81           H  
ATOM   1604  CD  GLU A 105     -31.350  -7.421  28.667  1.00 82.81           C  
ATOM   1605  OE1 GLU A 105     -32.151  -7.715  29.580  1.00 82.81           O  
ATOM   1606  OE2 GLU A 105     -31.154  -6.260  28.235  1.00 82.81           O  
ATOM   1607  N   ARG A 106     -28.969  -9.327  23.984  1.00 85.21           N  
ATOM   1608  H   ARG A 106     -29.856  -9.767  24.185  1.00 85.21           H  
ATOM   1609  CA  ARG A 106     -28.691  -8.963  22.590  1.00 85.21           C  
ATOM   1610  HA  ARG A 106     -28.054  -8.078  22.590  1.00 85.21           H  
ATOM   1611  C   ARG A 106     -29.973  -8.612  21.863  1.00 85.21           C  
ATOM   1612  CB  ARG A 106     -27.912 -10.070  21.872  1.00 85.21           C  
ATOM   1613  HB2 ARG A 106     -27.427  -9.638  20.997  1.00 85.21           H  
ATOM   1614  HB3 ARG A 106     -27.134 -10.424  22.547  1.00 85.21           H  
ATOM   1615  O   ARG A 106     -31.030  -9.156  22.177  1.00 85.21           O  
ATOM   1616  CG  ARG A 106     -28.782 -11.249  21.415  1.00 85.21           C  
ATOM   1617  HG2 ARG A 106     -29.305 -11.682  22.268  1.00 85.21           H  
ATOM   1618  HG3 ARG A 106     -29.513 -10.900  20.686  1.00 85.21           H  
ATOM   1619  CD  ARG A 106     -27.912 -12.307  20.743  1.00 85.21           C  
ATOM   1620  HD2 ARG A 106     -27.352 -11.832  19.937  1.00 85.21           H  
ATOM   1621  HD3 ARG A 106     -27.194 -12.670  21.477  1.00 85.21           H  
ATOM   1622  NE  ARG A 106     -28.740 -13.427  20.248  1.00 85.21           N  
ATOM   1623  HE  ARG A 106     -29.405 -13.793  20.915  1.00 85.21           H  
ATOM   1624  NH1 ARG A 106     -28.073 -13.413  18.040  1.00 85.21           N  
ATOM   1625 HH11 ARG A 106     -28.277 -13.621  17.073  1.00 85.21           H  
ATOM   1626 HH12 ARG A 106     -27.528 -12.585  18.233  1.00 85.21           H  
ATOM   1627  NH2 ARG A 106     -29.678 -14.810  18.712  1.00 85.21           N  
ATOM   1628 HH21 ARG A 106     -29.797 -15.072  17.744  1.00 85.21           H  
ATOM   1629 HH22 ARG A 106     -30.359 -15.090  19.403  1.00 85.21           H  
ATOM   1630  CZ  ARG A 106     -28.818 -13.877  19.008  1.00 85.21           C  
ATOM   1631  N   VAL A 107     -29.876  -7.794  20.826  1.00 89.25           N  
ATOM   1632  H   VAL A 107     -28.978  -7.385  20.611  1.00 89.25           H  
ATOM   1633  CA  VAL A 107     -31.011  -7.554  19.928  1.00 89.25           C  
ATOM   1634  HA  VAL A 107     -31.923  -7.670  20.513  1.00 89.25           H  
ATOM   1635  C   VAL A 107     -31.071  -8.603  18.818  1.00 89.25           C  
ATOM   1636  CB  VAL A 107     -31.046  -6.115  19.407  1.00 89.25           C  
ATOM   1637  HB  VAL A 107     -31.903  -6.020  18.740  1.00 89.25           H  
ATOM   1638  O   VAL A 107     -30.037  -9.072  18.342  1.00 89.25           O  
ATOM   1639  CG1 VAL A 107     -31.256  -5.147  20.573  1.00 89.25           C  
ATOM   1640 HG11 VAL A 107     -30.554  -5.345  21.383  1.00 89.25           H  
ATOM   1641 HG12 VAL A 107     -32.275  -5.238  20.949  1.00 89.25           H  
ATOM   1642 HG13 VAL A 107     -31.078  -4.126  20.236  1.00 89.25           H  
ATOM   1643  CG2 VAL A 107     -29.781  -5.706  18.651  1.00 89.25           C  
ATOM   1644 HG21 VAL A 107     -29.929  -4.730  18.188  1.00 89.25           H  
ATOM   1645 HG22 VAL A 107     -28.956  -5.629  19.358  1.00 89.25           H  
ATOM   1646 HG23 VAL A 107     -29.551  -6.432  17.872  1.00 89.25           H  
ATOM   1647  N   VAL A 108     -32.282  -9.005  18.424  1.00 91.52           N  
ATOM   1648  H   VAL A 108     -33.086  -8.627  18.905  1.00 91.52           H  
ATOM   1649  CA  VAL A 108     -32.517 -10.050  17.414  1.00 91.52           C  
ATOM   1650  HA  VAL A 108     -31.616 -10.166  16.812  1.00 91.52           H  
ATOM   1651  C   VAL A 108     -33.651  -9.642  16.472  1.00 91.52           C  
ATOM   1652  CB  VAL A 108     -32.820 -11.416  18.071  1.00 91.52           C  
ATOM   1653  HB  VAL A 108     -33.805 -11.379  18.537  1.00 91.52           H  
ATOM   1654  O   VAL A 108     -34.717  -9.224  16.917  1.00 91.52           O  
ATOM   1655  CG1 VAL A 108     -32.809 -12.548  17.034  1.00 91.52           C  
ATOM   1656 HG11 VAL A 108     -33.034 -13.497  17.521  1.00 91.52           H  
ATOM   1657 HG12 VAL A 108     -33.569 -12.365  16.275  1.00 91.52           H  
ATOM   1658 HG13 VAL A 108     -31.833 -12.602  16.550  1.00 91.52           H  
ATOM   1659  CG2 VAL A 108     -31.792 -11.807  19.141  1.00 91.52           C  
ATOM   1660 HG21 VAL A 108     -30.787 -11.755  18.722  1.00 91.52           H  
ATOM   1661 HG22 VAL A 108     -31.865 -11.118  19.983  1.00 91.52           H  
ATOM   1662 HG23 VAL A 108     -31.999 -12.809  19.515  1.00 91.52           H  
ATOM   1663  N   ASN A 109     -33.452  -9.832  15.165  1.00 93.32           N  
ATOM   1664  H   ASN A 109     -32.555 -10.196  14.876  1.00 93.32           H  
ATOM   1665  CA  ASN A 109     -34.401  -9.501  14.096  1.00 93.32           C  
ATOM   1666  HA  ASN A 109     -33.857  -9.645  13.163  1.00 93.32           H  
ATOM   1667  C   ASN A 109     -34.864  -8.027  14.069  1.00 93.32           C  
ATOM   1668  CB  ASN A 109     -35.583 -10.492  14.094  1.00 93.32           C  
ATOM   1669  HB2 ASN A 109     -36.262 -10.236  13.280  1.00 93.32           H  
ATOM   1670  HB3 ASN A 109     -36.137 -10.385  15.027  1.00 93.32           H  
ATOM   1671  O   ASN A 109     -36.007  -7.753  13.699  1.00 93.32           O  
ATOM   1672  CG  ASN A 109     -35.185 -11.937  13.891  1.00 93.32           C  
ATOM   1673  ND2 ASN A 109     -35.677 -12.829  14.718  1.00 93.32           N  
ATOM   1674 HD21 ASN A 109     -35.373 -13.782  14.579  1.00 93.32           H  
ATOM   1675 HD22 ASN A 109     -36.212 -12.522  15.518  1.00 93.32           H  
ATOM   1676  OD1 ASN A 109     -34.492 -12.304  12.960  1.00 93.32           O  
ATOM   1677  N   VAL A 110     -33.992  -7.081  14.434  1.00 94.60           N  
ATOM   1678  H   VAL A 110     -33.067  -7.367  14.722  1.00 94.60           H  
ATOM   1679  CA  VAL A 110     -34.273  -5.636  14.370  1.00 94.60           C  
ATOM   1680  HA  VAL A 110     -35.146  -5.423  14.986  1.00 94.60           H  
ATOM   1681  C   VAL A 110     -34.529  -5.223  12.907  1.00 94.60           C  
ATOM   1682  CB  VAL A 110     -33.083  -4.841  14.940  1.00 94.60           C  
ATOM   1683  HB  VAL A 110     -32.192  -5.086  14.362  1.00 94.60           H  
ATOM   1684  O   VAL A 110     -33.615  -5.363  12.091  1.00 94.60           O  
ATOM   1685  CG1 VAL A 110     -33.306  -3.330  14.895  1.00 94.60           C  
ATOM   1686 HG11 VAL A 110     -34.166  -3.088  15.520  1.00 94.60           H  
ATOM   1687 HG12 VAL A 110     -32.431  -2.819  15.295  1.00 94.60           H  
ATOM   1688 HG13 VAL A 110     -33.468  -2.988  13.873  1.00 94.60           H  
ATOM   1689  CG2 VAL A 110     -32.808  -5.180  16.403  1.00 94.60           C  
ATOM   1690 HG21 VAL A 110     -33.658  -4.882  17.018  1.00 94.60           H  
ATOM   1691 HG22 VAL A 110     -31.920  -4.644  16.738  1.00 94.60           H  
ATOM   1692 HG23 VAL A 110     -32.631  -6.249  16.523  1.00 94.60           H  
ATOM   1693  N   PRO A 111     -35.729  -4.733  12.537  1.00 95.89           N  
ATOM   1694  CA  PRO A 111     -36.093  -4.471  11.148  1.00 95.89           C  
ATOM   1695  HA  PRO A 111     -35.761  -5.289  10.509  1.00 95.89           H  
ATOM   1696  C   PRO A 111     -35.460  -3.166  10.656  1.00 95.89           C  
ATOM   1697  CB  PRO A 111     -37.627  -4.423  11.139  1.00 95.89           C  
ATOM   1698  HB2 PRO A 111     -38.017  -5.434  11.021  1.00 95.89           H  
ATOM   1699  HB3 PRO A 111     -38.020  -3.774  10.356  1.00 95.89           H  
ATOM   1700  O   PRO A 111     -35.958  -2.083  10.961  1.00 95.89           O  
ATOM   1701  CG  PRO A 111     -37.975  -3.905  12.535  1.00 95.89           C  
ATOM   1702  HG2 PRO A 111     -38.968  -4.224  12.849  1.00 95.89           H  
ATOM   1703  HG3 PRO A 111     -37.897  -2.818  12.566  1.00 95.89           H  
ATOM   1704  CD  PRO A 111     -36.881  -4.528  13.399  1.00 95.89           C  
ATOM   1705  HD2 PRO A 111     -37.222  -5.499  13.756  1.00 95.89           H  
ATOM   1706  HD3 PRO A 111     -36.639  -3.872  14.235  1.00 95.89           H  
ATOM   1707  N   LEU A 112     -34.385  -3.266   9.876  1.00 96.45           N  
ATOM   1708  H   LEU A 112     -34.068  -4.190   9.619  1.00 96.45           H  
ATOM   1709  CA  LEU A 112     -33.782  -2.124   9.187  1.00 96.45           C  
ATOM   1710  HA  LEU A 112     -33.840  -1.250   9.837  1.00 96.45           H  
ATOM   1711  C   LEU A 112     -34.565  -1.782   7.917  1.00 96.45           C  
ATOM   1712  CB  LEU A 112     -32.301  -2.397   8.872  1.00 96.45           C  
ATOM   1713  HB2 LEU A 112     -31.931  -1.579   8.254  1.00 96.45           H  
ATOM   1714  HB3 LEU A 112     -32.231  -3.313   8.286  1.00 96.45           H  
ATOM   1715  O   LEU A 112     -35.113  -2.675   7.267  1.00 96.45           O  
ATOM   1716  CG  LEU A 112     -31.390  -2.518  10.107  1.00 96.45           C  
ATOM   1717  HG  LEU A 112     -31.691  -3.382  10.699  1.00 96.45           H  
ATOM   1718  CD1 LEU A 112     -29.945  -2.722   9.648  1.00 96.45           C  
ATOM   1719 HD11 LEU A 112     -29.618  -1.862   9.063  1.00 96.45           H  
ATOM   1720 HD12 LEU A 112     -29.294  -2.844  10.513  1.00 96.45           H  
ATOM   1721 HD13 LEU A 112     -29.883  -3.617   9.028  1.00 96.45           H  
ATOM   1722  CD2 LEU A 112     -31.434  -1.275  11.000  1.00 96.45           C  
ATOM   1723 HD21 LEU A 112     -32.394  -1.219  11.513  1.00 96.45           H  
ATOM   1724 HD22 LEU A 112     -30.645  -1.322  11.751  1.00 96.45           H  
ATOM   1725 HD23 LEU A 112     -31.307  -0.376  10.396  1.00 96.45           H  
ATOM   1726  N   CYS A 113     -34.624  -0.498   7.567  1.00 96.57           N  
ATOM   1727  H   CYS A 113     -34.165   0.187   8.151  1.00 96.57           H  
ATOM   1728  CA  CYS A 113     -35.270  -0.043   6.336  1.00 96.57           C  
ATOM   1729  HA  CYS A 113     -36.282  -0.447   6.302  1.00 96.57           H  
ATOM   1730  C   CYS A 113     -34.549  -0.559   5.083  1.00 96.57           C  
ATOM   1731  CB  CYS A 113     -35.359   1.487   6.335  1.00 96.57           C  
ATOM   1732  HB2 CYS A 113     -34.353   1.895   6.425  1.00 96.57           H  
ATOM   1733  HB3 CYS A 113     -35.763   1.806   5.374  1.00 96.57           H  
ATOM   1734  O   CYS A 113     -33.331  -0.749   5.097  1.00 96.57           O  
ATOM   1735  SG  CYS A 113     -36.394   2.200   7.646  1.00 96.57           S  
ATOM   1736  N   GLN A 114     -35.301  -0.745   3.993  1.00 95.29           N  
ATOM   1737  H   GLN A 114     -36.296  -0.586   4.060  1.00 95.29           H  
ATOM   1738  CA  GLN A 114     -34.781  -1.278   2.730  1.00 95.29           C  
ATOM   1739  HA  GLN A 114     -34.499  -2.319   2.890  1.00 95.29           H  
ATOM   1740  C   GLN A 114     -33.524  -0.525   2.254  1.00 95.29           C  
ATOM   1741  CB  GLN A 114     -35.909  -1.236   1.679  1.00 95.29           C  
ATOM   1742  HB2 GLN A 114     -36.760  -1.809   2.046  1.00 95.29           H  
ATOM   1743  HB3 GLN A 114     -36.227  -0.205   1.524  1.00 95.29           H  
ATOM   1744  O   GLN A 114     -32.500  -1.147   1.962  1.00 95.29           O  
ATOM   1745  CG  GLN A 114     -35.448  -1.829   0.340  1.00 95.29           C  
ATOM   1746  HG2 GLN A 114     -35.069  -2.838   0.507  1.00 95.29           H  
ATOM   1747  HG3 GLN A 114     -34.631  -1.225  -0.054  1.00 95.29           H  
ATOM   1748  CD  GLN A 114     -36.523  -1.896  -0.742  1.00 95.29           C  
ATOM   1749  NE2 GLN A 114     -36.169  -2.382  -1.907  1.00 95.29           N  
ATOM   1750 HE21 GLN A 114     -35.182  -2.506  -2.086  1.00 95.29           H  
ATOM   1751 HE22 GLN A 114     -36.849  -2.383  -2.653  1.00 95.29           H  
ATOM   1752  OE1 GLN A 114     -37.678  -1.517  -0.598  1.00 95.29           O  
ATOM   1753  N   GLU A 115     -33.576   0.810   2.250  1.00 95.86           N  
ATOM   1754  H   GLU A 115     -34.439   1.263   2.515  1.00 95.86           H  
ATOM   1755  CA  GLU A 115     -32.490   1.665   1.765  1.00 95.86           C  
ATOM   1756  HA  GLU A 115     -32.243   1.368   0.746  1.00 95.86           H  
ATOM   1757  C   GLU A 115     -31.201   1.526   2.596  1.00 95.86           C  
ATOM   1758  CB  GLU A 115     -32.938   3.140   1.736  1.00 95.86           C  
ATOM   1759  HB2 GLU A 115     -32.100   3.722   1.354  1.00 95.86           H  
ATOM   1760  HB3 GLU A 115     -33.129   3.490   2.751  1.00 95.86           H  
ATOM   1761  O   GLU A 115     -30.111   1.593   2.036  1.00 95.86           O  
ATOM   1762  CG  GLU A 115     -34.155   3.442   0.835  1.00 95.86           C  
ATOM   1763  HG2 GLU A 115     -34.058   4.474   0.498  1.00 95.86           H  
ATOM   1764  HG3 GLU A 115     -34.113   2.809  -0.051  1.00 95.86           H  
ATOM   1765  CD  GLU A 115     -35.533   3.299   1.510  1.00 95.86           C  
ATOM   1766  OE1 GLU A 115     -36.516   3.858   0.971  1.00 95.86           O  
ATOM   1767  OE2 GLU A 115     -35.641   2.673   2.591  1.00 95.86           O  
ATOM   1768  N   ASP A 116     -31.291   1.264   3.908  1.00 95.89           N  
ATOM   1769  H   ASP A 116     -32.204   1.088   4.302  1.00 95.89           H  
ATOM   1770  CA  ASP A 116     -30.103   1.102   4.763  1.00 95.89           C  
ATOM   1771  HA  ASP A 116     -29.462   1.978   4.656  1.00 95.89           H  
ATOM   1772  C   ASP A 116     -29.280  -0.131   4.377  1.00 95.89           C  
ATOM   1773  CB  ASP A 116     -30.487   0.929   6.242  1.00 95.89           C  
ATOM   1774  HB2 ASP A 116     -31.189   0.100   6.336  1.00 95.89           H  
ATOM   1775  HB3 ASP A 116     -29.590   0.653   6.796  1.00 95.89           H  
ATOM   1776  O   ASP A 116     -28.050  -0.102   4.452  1.00 95.89           O  
ATOM   1777  CG  ASP A 116     -31.070   2.157   6.929  1.00 95.89           C  
ATOM   1778  OD1 ASP A 116     -30.847   3.298   6.472  1.00 95.89           O  
ATOM   1779  OD2 ASP A 116     -31.677   1.961   7.999  1.00 95.89           O  
ATOM   1780  N   CYS A 117     -29.956  -1.220   3.999  1.00 96.46           N  
ATOM   1781  H   CYS A 117     -30.963  -1.155   3.947  1.00 96.46           H  
ATOM   1782  CA  CYS A 117     -29.308  -2.457   3.574  1.00 96.46           C  
ATOM   1783  HA  CYS A 117     -28.429  -2.624   4.196  1.00 96.46           H  
ATOM   1784  C   CYS A 117     -28.810  -2.361   2.127  1.00 96.46           C  
ATOM   1785  CB  CYS A 117     -30.270  -3.636   3.785  1.00 96.46           C  
ATOM   1786  HB2 CYS A 117     -29.829  -4.529   3.343  1.00 96.46           H  
ATOM   1787  HB3 CYS A 117     -31.207  -3.423   3.270  1.00 96.46           H  
ATOM   1788  O   CYS A 117     -27.726  -2.863   1.831  1.00 96.46           O  
ATOM   1789  SG  CYS A 117     -30.622  -3.981   5.533  1.00 96.46           S  
ATOM   1790  N   GLU A 118     -29.559  -1.701   1.238  1.00 97.11           N  
ATOM   1791  H   GLU A 118     -30.440  -1.310   1.541  1.00 97.11           H  
ATOM   1792  CA  GLU A 118     -29.164  -1.483  -0.161  1.00 97.11           C  
ATOM   1793  HA  GLU A 118     -28.870  -2.437  -0.600  1.00 97.11           H  
ATOM   1794  C   GLU A 118     -27.933  -0.571  -0.285  1.00 97.11           C  
ATOM   1795  CB  GLU A 118     -30.357  -0.941  -0.970  1.00 97.11           C  
ATOM   1796  HB2 GLU A 118     -30.801  -0.099  -0.440  1.00 97.11           H  
ATOM   1797  HB3 GLU A 118     -29.995  -0.594  -1.938  1.00 97.11           H  
ATOM   1798  O   GLU A 118     -26.960  -0.963  -0.932  1.00 97.11           O  
ATOM   1799  CG  GLU A 118     -31.413  -2.035  -1.210  1.00 97.11           C  
ATOM   1800  HG2 GLU A 118     -30.936  -2.849  -1.757  1.00 97.11           H  
ATOM   1801  HG3 GLU A 118     -31.740  -2.439  -0.252  1.00 97.11           H  
ATOM   1802  CD  GLU A 118     -32.650  -1.572  -1.998  1.00 97.11           C  
ATOM   1803  OE1 GLU A 118     -33.460  -2.463  -2.356  1.00 97.11           O  
ATOM   1804  OE2 GLU A 118     -32.824  -0.358  -2.238  1.00 97.11           O  
ATOM   1805  N   GLU A 119     -27.927   0.589   0.385  1.00 96.68           N  
ATOM   1806  H   GLU A 119     -28.753   0.859   0.899  1.00 96.68           H  
ATOM   1807  CA  GLU A 119     -26.778   1.510   0.413  1.00 96.68           C  
ATOM   1808  HA  GLU A 119     -26.525   1.812  -0.604  1.00 96.68           H  
ATOM   1809  C   GLU A 119     -25.534   0.824   1.004  1.00 96.68           C  
ATOM   1810  CB  GLU A 119     -27.123   2.771   1.234  1.00 96.68           C  
ATOM   1811  HB2 GLU A 119     -26.202   3.328   1.410  1.00 96.68           H  
ATOM   1812  HB3 GLU A 119     -27.513   2.453   2.201  1.00 96.68           H  
ATOM   1813  O   GLU A 119     -24.458   0.852   0.405  1.00 96.68           O  
ATOM   1814  CG  GLU A 119     -28.126   3.730   0.559  1.00 96.68           C  
ATOM   1815  HG2 GLU A 119     -27.652   4.158  -0.325  1.00 96.68           H  
ATOM   1816  HG3 GLU A 119     -28.995   3.166   0.221  1.00 96.68           H  
ATOM   1817  CD  GLU A 119     -28.600   4.872   1.485  1.00 96.68           C  
ATOM   1818  OE1 GLU A 119     -29.458   5.688   1.073  1.00 96.68           O  
ATOM   1819  OE2 GLU A 119     -28.161   4.962   2.657  1.00 96.68           O  
ATOM   1820  N   TRP A 120     -25.691   0.123   2.137  1.00 96.91           N  
ATOM   1821  H   TRP A 120     -26.610   0.099   2.555  1.00 96.91           H  
ATOM   1822  CA  TRP A 120     -24.595  -0.607   2.784  1.00 96.91           C  
ATOM   1823  HA  TRP A 120     -23.792   0.100   2.992  1.00 96.91           H  
ATOM   1824  C   TRP A 120     -24.016  -1.695   1.872  1.00 96.91           C  
ATOM   1825  CB  TRP A 120     -25.113  -1.201   4.105  1.00 96.91           C  
ATOM   1826  HB2 TRP A 120     -25.594  -0.394   4.658  1.00 96.91           H  
ATOM   1827  HB3 TRP A 120     -25.883  -1.939   3.877  1.00 96.91           H  
ATOM   1828  O   TRP A 120     -22.795  -1.854   1.791  1.00 96.91           O  
ATOM   1829  CG  TRP A 120     -24.142  -1.828   5.065  1.00 96.91           C  
ATOM   1830  CD1 TRP A 120     -22.802  -1.944   4.917  1.00 96.91           C  
ATOM   1831  HD1 TRP A 120     -22.245  -1.593   4.061  1.00 96.91           H  
ATOM   1832  CD2 TRP A 120     -24.433  -2.371   6.389  1.00 96.91           C  
ATOM   1833  CE2 TRP A 120     -23.208  -2.786   6.992  1.00 96.91           C  
ATOM   1834  CE3 TRP A 120     -25.610  -2.526   7.153  1.00 96.91           C  
ATOM   1835  HE3 TRP A 120     -26.557  -2.243   6.716  1.00 96.91           H  
ATOM   1836  NE1 TRP A 120     -22.248  -2.526   6.041  1.00 96.91           N  
ATOM   1837  HE1 TRP A 120     -21.261  -2.714   6.141  1.00 96.91           H  
ATOM   1838  CH2 TRP A 120     -24.342  -3.461   9.022  1.00 96.91           C  
ATOM   1839  HH2 TRP A 120     -24.322  -3.880  10.017  1.00 96.91           H  
ATOM   1840  CZ2 TRP A 120     -23.152  -3.317   8.288  1.00 96.91           C  
ATOM   1841  HZ2 TRP A 120     -22.204  -3.618   8.708  1.00 96.91           H  
ATOM   1842  CZ3 TRP A 120     -25.567  -3.067   8.454  1.00 96.91           C  
ATOM   1843  HZ3 TRP A 120     -26.483  -3.193   9.012  1.00 96.91           H  
ATOM   1844  N   TRP A 121     -24.868  -2.440   1.165  1.00 97.05           N  
ATOM   1845  H   TRP A 121     -25.859  -2.262   1.240  1.00 97.05           H  
ATOM   1846  CA  TRP A 121     -24.407  -3.495   0.271  1.00 97.05           C  
ATOM   1847  HA  TRP A 121     -23.695  -4.118   0.813  1.00 97.05           H  
ATOM   1848  C   TRP A 121     -23.644  -2.952  -0.931  1.00 97.05           C  
ATOM   1849  CB  TRP A 121     -25.573  -4.384  -0.146  1.00 97.05           C  
ATOM   1850  HB2 TRP A 121     -26.299  -3.783  -0.694  1.00 97.05           H  
ATOM   1851  HB3 TRP A 121     -26.055  -4.744   0.763  1.00 97.05           H  
ATOM   1852  O   TRP A 121     -22.574  -3.480  -1.222  1.00 97.05           O  
ATOM   1853  CG  TRP A 121     -25.188  -5.565  -0.989  1.00 97.05           C  
ATOM   1854  CD1 TRP A 121     -24.847  -6.789  -0.526  1.00 97.05           C  
ATOM   1855  HD1 TRP A 121     -24.826  -7.067   0.518  1.00 97.05           H  
ATOM   1856  CD2 TRP A 121     -25.112  -5.661  -2.445  1.00 97.05           C  
ATOM   1857  CE2 TRP A 121     -24.742  -6.995  -2.793  1.00 97.05           C  
ATOM   1858  CE3 TRP A 121     -25.345  -4.765  -3.510  1.00 97.05           C  
ATOM   1859  HE3 TRP A 121     -25.616  -3.742  -3.294  1.00 97.05           H  
ATOM   1860  NE1 TRP A 121     -24.580  -7.633  -1.584  1.00 97.05           N  
ATOM   1861  HE1 TRP A 121     -24.348  -8.610  -1.473  1.00 97.05           H  
ATOM   1862  CH2 TRP A 121     -24.898  -6.515  -5.158  1.00 97.05           C  
ATOM   1863  HH2 TRP A 121     -24.858  -6.837  -6.188  1.00 97.05           H  
ATOM   1864  CZ2 TRP A 121     -24.636  -7.429  -4.122  1.00 97.05           C  
ATOM   1865  HZ2 TRP A 121     -24.404  -8.462  -4.333  1.00 97.05           H  
ATOM   1866  CZ3 TRP A 121     -25.243  -5.187  -4.849  1.00 97.05           C  
ATOM   1867  HZ3 TRP A 121     -25.444  -4.473  -5.634  1.00 97.05           H  
ATOM   1868  N   GLU A 122     -24.123  -1.895  -1.591  1.00 96.64           N  
ATOM   1869  H   GLU A 122     -24.985  -1.467  -1.284  1.00 96.64           H  
ATOM   1870  CA  GLU A 122     -23.438  -1.344  -2.767  1.00 96.64           C  
ATOM   1871  HA  GLU A 122     -23.218  -2.175  -3.437  1.00 96.64           H  
ATOM   1872  C   GLU A 122     -22.080  -0.713  -2.391  1.00 96.64           C  
ATOM   1873  CB  GLU A 122     -24.390  -0.399  -3.520  1.00 96.64           C  
ATOM   1874  HB2 GLU A 122     -25.345  -0.905  -3.663  1.00 96.64           H  
ATOM   1875  HB3 GLU A 122     -24.571   0.482  -2.903  1.00 96.64           H  
ATOM   1876  O   GLU A 122     -21.076  -0.987  -3.056  1.00 96.64           O  
ATOM   1877  CG  GLU A 122     -23.882   0.061  -4.901  1.00 96.64           C  
ATOM   1878  HG2 GLU A 122     -24.623   0.745  -5.316  1.00 96.64           H  
ATOM   1879  HG3 GLU A 122     -22.967   0.635  -4.753  1.00 96.64           H  
ATOM   1880  CD  GLU A 122     -23.614  -1.051  -5.947  1.00 96.64           C  
ATOM   1881  OE1 GLU A 122     -22.869  -0.776  -6.915  1.00 96.64           O  
ATOM   1882  OE2 GLU A 122     -24.118  -2.199  -5.849  1.00 96.64           O  
ATOM   1883  N   ASP A 123     -21.991  -0.001  -1.259  1.00 96.05           N  
ATOM   1884  H   ASP A 123     -22.840   0.228  -0.764  1.00 96.05           H  
ATOM   1885  CA  ASP A 123     -20.724   0.539  -0.735  1.00 96.05           C  
ATOM   1886  HA  ASP A 123     -20.232   1.108  -1.524  1.00 96.05           H  
ATOM   1887  C   ASP A 123     -19.733  -0.559  -0.302  1.00 96.05           C  
ATOM   1888  CB  ASP A 123     -21.011   1.473   0.457  1.00 96.05           C  
ATOM   1889  HB2 ASP A 123     -20.183   1.391   1.161  1.00 96.05           H  
ATOM   1890  HB3 ASP A 123     -21.905   1.144   0.988  1.00 96.05           H  
ATOM   1891  O   ASP A 123     -18.514  -0.434  -0.485  1.00 96.05           O  
ATOM   1892  CG  ASP A 123     -21.135   2.956   0.089  1.00 96.05           C  
ATOM   1893  OD1 ASP A 123     -21.132   3.287  -1.120  1.00 96.05           O  
ATOM   1894  OD2 ASP A 123     -21.054   3.761   1.042  1.00 96.05           O  
ATOM   1895  N   CYS A 124     -20.231  -1.662   0.266  1.00 96.59           N  
ATOM   1896  H   CYS A 124     -21.225  -1.693   0.443  1.00 96.59           H  
ATOM   1897  CA  CYS A 124     -19.399  -2.792   0.679  1.00 96.59           C  
ATOM   1898  HA  CYS A 124     -18.422  -2.410   0.978  1.00 96.59           H  
ATOM   1899  C   CYS A 124     -19.085  -3.797  -0.431  1.00 96.59           C  
ATOM   1900  CB  CYS A 124     -20.000  -3.489   1.900  1.00 96.59           C  
ATOM   1901  HB2 CYS A 124     -21.062  -3.668   1.729  1.00 96.59           H  
ATOM   1902  HB3 CYS A 124     -19.512  -4.458   2.003  1.00 96.59           H  
ATOM   1903  O   CYS A 124     -18.117  -4.542  -0.286  1.00 96.59           O  
ATOM   1904  SG  CYS A 124     -19.781  -2.626   3.476  1.00 96.59           S  
ATOM   1905  N   ARG A 125     -19.820  -3.808  -1.547  1.00 93.33           N  
ATOM   1906  H   ARG A 125     -20.617  -3.188  -1.564  1.00 93.33           H  
ATOM   1907  CA  ARG A 125     -19.748  -4.816  -2.622  1.00 93.33           C  
ATOM   1908  HA  ARG A 125     -20.183  -5.746  -2.258  1.00 93.33           H  
ATOM   1909  C   ARG A 125     -18.333  -5.123  -3.118  1.00 93.33           C  
ATOM   1910  CB  ARG A 125     -20.606  -4.278  -3.773  1.00 93.33           C  
ATOM   1911  HB2 ARG A 125     -21.596  -4.021  -3.396  1.00 93.33           H  
ATOM   1912  HB3 ARG A 125     -20.153  -3.369  -4.170  1.00 93.33           H  
ATOM   1913  O   ARG A 125     -18.023  -6.273  -3.430  1.00 93.33           O  
ATOM   1914  CG  ARG A 125     -20.793  -5.286  -4.903  1.00 93.33           C  
ATOM   1915  HG2 ARG A 125     -19.835  -5.532  -5.361  1.00 93.33           H  
ATOM   1916  HG3 ARG A 125     -21.267  -6.185  -4.508  1.00 93.33           H  
ATOM   1917  CD  ARG A 125     -21.707  -4.646  -5.940  1.00 93.33           C  
ATOM   1918  HD2 ARG A 125     -21.265  -3.714  -6.292  1.00 93.33           H  
ATOM   1919  HD3 ARG A 125     -22.655  -4.406  -5.459  1.00 93.33           H  
ATOM   1920  NE  ARG A 125     -21.933  -5.547  -7.077  1.00 93.33           N  
ATOM   1921  HE  ARG A 125     -21.336  -6.356  -7.164  1.00 93.33           H  
ATOM   1922  NH1 ARG A 125     -23.693  -4.335  -7.915  1.00 93.33           N  
ATOM   1923 HH11 ARG A 125     -24.425  -4.161  -8.588  1.00 93.33           H  
ATOM   1924 HH12 ARG A 125     -23.610  -3.655  -7.173  1.00 93.33           H  
ATOM   1925  NH2 ARG A 125     -23.041  -6.230  -8.931  1.00 93.33           N  
ATOM   1926 HH21 ARG A 125     -23.793  -6.084  -9.590  1.00 93.33           H  
ATOM   1927 HH22 ARG A 125     -22.452  -7.049  -8.981  1.00 93.33           H  
ATOM   1928  CZ  ARG A 125     -22.887  -5.363  -7.967  1.00 93.33           C  
ATOM   1929  N   MET A 126     -17.495  -4.086  -3.190  1.00 89.20           N  
ATOM   1930  H   MET A 126     -17.880  -3.197  -2.903  1.00 89.20           H  
ATOM   1931  CA  MET A 126     -16.107  -4.127  -3.675  1.00 89.20           C  
ATOM   1932  HA  MET A 126     -15.984  -5.013  -4.298  1.00 89.20           H  
ATOM   1933  C   MET A 126     -15.055  -4.249  -2.556  1.00 89.20           C  
ATOM   1934  CB  MET A 126     -15.836  -2.887  -4.544  1.00 89.20           C  
ATOM   1935  HB2 MET A 126     -14.797  -2.895  -4.873  1.00 89.20           H  
ATOM   1936  HB3 MET A 126     -15.988  -1.991  -3.941  1.00 89.20           H  
ATOM   1937  O   MET A 126     -13.860  -4.277  -2.849  1.00 89.20           O  
ATOM   1938  CG  MET A 126     -16.737  -2.803  -5.785  1.00 89.20           C  
ATOM   1939  HG2 MET A 126     -16.503  -1.882  -6.318  1.00 89.20           H  
ATOM   1940  HG3 MET A 126     -17.775  -2.731  -5.460  1.00 89.20           H  
ATOM   1941  SD  MET A 126     -16.609  -4.184  -6.958  1.00 89.20           S  
ATOM   1942  CE  MET A 126     -14.912  -3.973  -7.565  1.00 89.20           C  
ATOM   1943  HE1 MET A 126     -14.786  -2.969  -7.969  1.00 89.20           H  
ATOM   1944  HE2 MET A 126     -14.204  -4.135  -6.751  1.00 89.20           H  
ATOM   1945  HE3 MET A 126     -14.717  -4.703  -8.351  1.00 89.20           H  
ATOM   1946  N   SER A 127     -15.478  -4.300  -1.290  1.00 94.14           N  
ATOM   1947  H   SER A 127     -16.475  -4.344  -1.134  1.00 94.14           H  
ATOM   1948  CA  SER A 127     -14.627  -4.687  -0.158  1.00 94.14           C  
ATOM   1949  HA  SER A 127     -13.630  -4.269  -0.301  1.00 94.14           H  
ATOM   1950  C   SER A 127     -14.492  -6.213  -0.094  1.00 94.14           C  
ATOM   1951  CB  SER A 127     -15.179  -4.132   1.161  1.00 94.14           C  
ATOM   1952  HB2 SER A 127     -16.172  -4.538   1.358  1.00 94.14           H  
ATOM   1953  HB3 SER A 127     -14.515  -4.432   1.972  1.00 94.14           H  
ATOM   1954  O   SER A 127     -15.223  -6.935  -0.774  1.00 94.14           O  
ATOM   1955  OG  SER A 127     -15.232  -2.716   1.121  1.00 94.14           O  
ATOM   1956  HG  SER A 127     -16.016  -2.480   0.620  1.00 94.14           H  
ATOM   1957  N   TYR A 128     -13.558  -6.717   0.717  1.00 92.93           N  
ATOM   1958  H   TYR A 128     -13.023  -6.091   1.302  1.00 92.93           H  
ATOM   1959  CA  TYR A 128     -13.225  -8.143   0.796  1.00 92.93           C  
ATOM   1960  HA  TYR A 128     -13.872  -8.699   0.117  1.00 92.93           H  
ATOM   1961  C   TYR A 128     -13.463  -8.705   2.199  1.00 92.93           C  
ATOM   1962  CB  TYR A 128     -11.777  -8.377   0.335  1.00 92.93           C  
ATOM   1963  HB2 TYR A 128     -11.482  -9.384   0.628  1.00 92.93           H  
ATOM   1964  HB3 TYR A 128     -11.114  -7.682   0.850  1.00 92.93           H  
ATOM   1965  O   TYR A 128     -13.171  -8.050   3.195  1.00 92.93           O  
ATOM   1966  CG  TYR A 128     -11.585  -8.241  -1.166  1.00 92.93           C  
ATOM   1967  CD1 TYR A 128     -11.418  -9.392  -1.960  1.00 92.93           C  
ATOM   1968  HD1 TYR A 128     -11.386 -10.364  -1.491  1.00 92.93           H  
ATOM   1969  CD2 TYR A 128     -11.618  -6.972  -1.778  1.00 92.93           C  
ATOM   1970  HD2 TYR A 128     -11.735  -6.080  -1.180  1.00 92.93           H  
ATOM   1971  CE1 TYR A 128     -11.320  -9.284  -3.360  1.00 92.93           C  
ATOM   1972  HE1 TYR A 128     -11.203 -10.173  -3.963  1.00 92.93           H  
ATOM   1973  CE2 TYR A 128     -11.546  -6.859  -3.177  1.00 92.93           C  
ATOM   1974  HE2 TYR A 128     -11.621  -5.891  -3.650  1.00 92.93           H  
ATOM   1975  OH  TYR A 128     -11.324  -7.894  -5.321  1.00 92.93           O  
ATOM   1976  HH  TYR A 128     -11.265  -8.742  -5.768  1.00 92.93           H  
ATOM   1977  CZ  TYR A 128     -11.406  -8.014  -3.971  1.00 92.93           C  
ATOM   1978  N   THR A 129     -13.959  -9.938   2.272  1.00 93.74           N  
ATOM   1979  H   THR A 129     -14.145 -10.425   1.407  1.00 93.74           H  
ATOM   1980  CA  THR A 129     -14.077 -10.727   3.506  1.00 93.74           C  
ATOM   1981  HA  THR A 129     -13.313 -10.394   4.208  1.00 93.74           H  
ATOM   1982  C   THR A 129     -13.808 -12.204   3.202  1.00 93.74           C  
ATOM   1983  CB  THR A 129     -15.441 -10.514   4.193  1.00 93.74           C  
ATOM   1984  HB  THR A 129     -15.600  -9.444   4.333  1.00 93.74           H  
ATOM   1985  O   THR A 129     -13.676 -12.600   2.047  1.00 93.74           O  
ATOM   1986  CG2 THR A 129     -16.622 -11.086   3.409  1.00 93.74           C  
ATOM   1987 HG21 THR A 129     -16.526 -12.167   3.308  1.00 93.74           H  
ATOM   1988 HG22 THR A 129     -16.673 -10.627   2.422  1.00 93.74           H  
ATOM   1989 HG23 THR A 129     -17.544 -10.870   3.949  1.00 93.74           H  
ATOM   1990  OG1 THR A 129     -15.444 -11.128   5.467  1.00 93.74           O  
ATOM   1991  HG1 THR A 129     -14.940 -10.569   6.063  1.00 93.74           H  
ATOM   1992  N   CYS A 130     -13.705 -13.024   4.241  1.00 92.70           N  
ATOM   1993  H   CYS A 130     -13.821 -12.613   5.156  1.00 92.70           H  
ATOM   1994  CA  CYS A 130     -13.494 -14.471   4.165  1.00 92.70           C  
ATOM   1995  HA  CYS A 130     -13.485 -14.789   3.122  1.00 92.70           H  
ATOM   1996  C   CYS A 130     -14.613 -15.266   4.859  1.00 92.70           C  
ATOM   1997  CB  CYS A 130     -12.117 -14.764   4.758  1.00 92.70           C  
ATOM   1998  HB2 CYS A 130     -11.369 -14.314   4.104  1.00 92.70           H  
ATOM   1999  HB3 CYS A 130     -11.939 -15.839   4.764  1.00 92.70           H  
ATOM   2000  O   CYS A 130     -14.545 -16.495   4.954  1.00 92.70           O  
ATOM   2001  SG  CYS A 130     -11.886 -14.104   6.430  1.00 92.70           S  
ATOM   2002  N   LYS A 131     -15.641 -14.581   5.385  1.00 91.34           N  
ATOM   2003  H   LYS A 131     -15.662 -13.578   5.269  1.00 91.34           H  
ATOM   2004  CA  LYS A 131     -16.750 -15.205   6.110  1.00 91.34           C  
ATOM   2005  HA  LYS A 131     -16.971 -16.153   5.621  1.00 91.34           H  
ATOM   2006  C   LYS A 131     -18.009 -14.338   6.067  1.00 91.34           C  
ATOM   2007  CB  LYS A 131     -16.287 -15.469   7.556  1.00 91.34           C  
ATOM   2008  HB2 LYS A 131     -15.290 -15.910   7.533  1.00 91.34           H  
ATOM   2009  HB3 LYS A 131     -16.227 -14.528   8.104  1.00 91.34           H  
ATOM   2010  O   LYS A 131     -17.929 -13.122   6.178  1.00 91.34           O  
ATOM   2011  CG  LYS A 131     -17.219 -16.439   8.286  1.00 91.34           C  
ATOM   2012  HG2 LYS A 131     -17.389 -17.310   7.653  1.00 91.34           H  
ATOM   2013  HG3 LYS A 131     -18.174 -15.948   8.477  1.00 91.34           H  
ATOM   2014  CD  LYS A 131     -16.595 -16.894   9.612  1.00 91.34           C  
ATOM   2015  HD2 LYS A 131     -16.317 -16.016  10.196  1.00 91.34           H  
ATOM   2016  HD3 LYS A 131     -15.686 -17.460   9.409  1.00 91.34           H  
ATOM   2017  CE  LYS A 131     -17.545 -17.745  10.462  1.00 91.34           C  
ATOM   2018  HE2 LYS A 131     -16.983 -18.092  11.329  1.00 91.34           H  
ATOM   2019  HE3 LYS A 131     -18.343 -17.106  10.840  1.00 91.34           H  
ATOM   2020  NZ  LYS A 131     -18.109 -18.902   9.729  1.00 91.34           N  
ATOM   2021  HZ1 LYS A 131     -18.705 -19.439  10.343  1.00 91.34           H  
ATOM   2022  HZ2 LYS A 131     -18.646 -18.584   8.935  1.00 91.34           H  
ATOM   2023  HZ3 LYS A 131     -17.360 -19.495   9.403  1.00 91.34           H  
ATOM   2024  N   SER A 132     -19.172 -14.982   5.979  1.00 91.75           N  
ATOM   2025  H   SER A 132     -19.168 -15.981   5.830  1.00 91.75           H  
ATOM   2026  CA  SER A 132     -20.488 -14.324   5.981  1.00 91.75           C  
ATOM   2027  HA  SER A 132     -20.408 -13.372   5.456  1.00 91.75           H  
ATOM   2028  C   SER A 132     -21.053 -14.023   7.375  1.00 91.75           C  
ATOM   2029  CB  SER A 132     -21.486 -15.193   5.216  1.00 91.75           C  
ATOM   2030  HB2 SER A 132     -21.211 -15.209   4.162  1.00 91.75           H  
ATOM   2031  HB3 SER A 132     -22.487 -14.770   5.306  1.00 91.75           H  
ATOM   2032  O   SER A 132     -21.850 -13.112   7.517  1.00 91.75           O  
ATOM   2033  OG  SER A 132     -21.466 -16.523   5.724  1.00 91.75           O  
ATOM   2034  HG  SER A 132     -22.088 -17.032   5.198  1.00 91.75           H  
ATOM   2035  N   ASN A 133     -20.667 -14.771   8.413  1.00 90.70           N  
ATOM   2036  H   ASN A 133     -19.988 -15.497   8.239  1.00 90.70           H  
ATOM   2037  CA  ASN A 133     -21.088 -14.525   9.797  1.00 90.70           C  
ATOM   2038  HA  ASN A 133     -21.759 -13.667   9.837  1.00 90.70           H  
ATOM   2039  C   ASN A 133     -19.864 -14.180  10.645  1.00 90.70           C  
ATOM   2040  CB  ASN A 133     -21.863 -15.747  10.319  1.00 90.70           C  
ATOM   2041  HB2 ASN A 133     -21.231 -16.634  10.268  1.00 90.70           H  
ATOM   2042  HB3 ASN A 133     -22.734 -15.897   9.682  1.00 90.70           H  
ATOM   2043  O   ASN A 133     -18.951 -14.996  10.761  1.00 90.70           O  
ATOM   2044  CG  ASN A 133     -22.352 -15.593  11.752  1.00 90.70           C  
ATOM   2045  ND2 ASN A 133     -23.150 -16.522  12.218  1.00 90.70           N  
ATOM   2046 HD21 ASN A 133     -23.511 -17.245  11.612  1.00 90.70           H  
ATOM   2047 HD22 ASN A 133     -23.545 -16.331  13.128  1.00 90.70           H  
ATOM   2048  OD1 ASN A 133     -22.025 -14.672  12.486  1.00 90.70           O  
ATOM   2049  N   TRP A 134     -19.843 -12.982  11.223  1.00 89.18           N  
ATOM   2050  H   TRP A 134     -20.640 -12.372  11.104  1.00 89.18           H  
ATOM   2051  CA  TRP A 134     -18.694 -12.428  11.935  1.00 89.18           C  
ATOM   2052  HA  TRP A 134     -17.794 -12.946  11.603  1.00 89.18           H  
ATOM   2053  C   TRP A 134     -18.747 -12.635  13.454  1.00 89.18           C  
ATOM   2054  CB  TRP A 134     -18.543 -10.949  11.553  1.00 89.18           C  
ATOM   2055  HB2 TRP A 134     -19.473 -10.427  11.778  1.00 89.18           H  
ATOM   2056  HB3 TRP A 134     -17.775 -10.508  12.188  1.00 89.18           H  
ATOM   2057  O   TRP A 134     -17.770 -12.343  14.138  1.00 89.18           O  
ATOM   2058  CG  TRP A 134     -18.160 -10.647  10.129  1.00 89.18           C  
ATOM   2059  CD1 TRP A 134     -18.009 -11.524   9.106  1.00 89.18           C  
ATOM   2060  HD1 TRP A 134     -18.159 -12.592   9.164  1.00 89.18           H  
ATOM   2061  CD2 TRP A 134     -17.822  -9.344   9.568  1.00 89.18           C  
ATOM   2062  CE2 TRP A 134     -17.478  -9.507   8.192  1.00 89.18           C  
ATOM   2063  CE3 TRP A 134     -17.770  -8.038  10.096  1.00 89.18           C  
ATOM   2064  HE3 TRP A 134     -18.055  -7.874  11.125  1.00 89.18           H  
ATOM   2065  NE1 TRP A 134     -17.623 -10.856   7.961  1.00 89.18           N  
ATOM   2066  HE1 TRP A 134     -17.482 -11.320   7.075  1.00 89.18           H  
ATOM   2067  CH2 TRP A 134     -17.021  -7.146   7.948  1.00 89.18           C  
ATOM   2068  HH2 TRP A 134     -16.721  -6.297   7.351  1.00 89.18           H  
ATOM   2069  CZ2 TRP A 134     -17.089  -8.431   7.382  1.00 89.18           C  
ATOM   2070  HZ2 TRP A 134     -16.843  -8.592   6.343  1.00 89.18           H  
ATOM   2071  CZ3 TRP A 134     -17.366  -6.954   9.296  1.00 89.18           C  
ATOM   2072  HZ3 TRP A 134     -17.355  -5.956   9.709  1.00 89.18           H  
ATOM   2073  N   ARG A 135     -19.827 -13.209  14.000  1.00 80.40           N  
ATOM   2074  H   ARG A 135     -20.593 -13.445  13.386  1.00 80.40           H  
ATOM   2075  CA  ARG A 135     -19.985 -13.430  15.452  1.00 80.40           C  
ATOM   2076  HA  ARG A 135     -19.626 -12.537  15.964  1.00 80.40           H  
ATOM   2077  C   ARG A 135     -19.135 -14.586  16.010  1.00 80.40           C  
ATOM   2078  CB  ARG A 135     -21.489 -13.573  15.748  1.00 80.40           C  
ATOM   2079  HB2 ARG A 135     -21.824 -14.559  15.427  1.00 80.40           H  
ATOM   2080  HB3 ARG A 135     -22.019 -12.826  15.156  1.00 80.40           H  
ATOM   2081  O   ARG A 135     -19.052 -14.761  17.220  1.00 80.40           O  
ATOM   2082  CG  ARG A 135     -21.878 -13.359  17.222  1.00 80.40           C  
ATOM   2083  HG2 ARG A 135     -21.561 -14.216  17.817  1.00 80.40           H  
ATOM   2084  HG3 ARG A 135     -21.396 -12.459  17.604  1.00 80.40           H  
ATOM   2085  CD  ARG A 135     -23.402 -13.193  17.331  1.00 80.40           C  
ATOM   2086  HD2 ARG A 135     -23.692 -12.290  16.794  1.00 80.40           H  
ATOM   2087  HD3 ARG A 135     -23.884 -14.039  16.841  1.00 80.40           H  
ATOM   2088  NE  ARG A 135     -23.865 -13.070  18.726  1.00 80.40           N  
ATOM   2089  HE  ARG A 135     -23.700 -12.196  19.203  1.00 80.40           H  
ATOM   2090  NH1 ARG A 135     -24.842 -15.135  18.983  1.00 80.40           N  
ATOM   2091 HH11 ARG A 135     -25.297 -15.797  19.596  1.00 80.40           H  
ATOM   2092 HH12 ARG A 135     -24.555 -15.370  18.043  1.00 80.40           H  
ATOM   2093  NH2 ARG A 135     -24.854 -13.707  20.667  1.00 80.40           N  
ATOM   2094 HH21 ARG A 135     -24.702 -12.777  21.029  1.00 80.40           H  
ATOM   2095 HH22 ARG A 135     -25.199 -14.398  21.318  1.00 80.40           H  
ATOM   2096  CZ  ARG A 135     -24.512 -13.963  19.447  1.00 80.40           C  
ATOM   2097  N   GLY A 136     -18.500 -15.397  15.159  1.00 77.45           N  
ATOM   2098  H   GLY A 136     -18.580 -15.212  14.169  1.00 77.45           H  
ATOM   2099  CA  GLY A 136     -17.648 -16.506  15.600  1.00 77.45           C  
ATOM   2100  HA2 GLY A 136     -16.848 -16.104  16.222  1.00 77.45           H  
ATOM   2101  HA3 GLY A 136     -18.239 -17.186  16.214  1.00 77.45           H  
ATOM   2102  C   GLY A 136     -17.017 -17.309  14.461  1.00 77.45           C  
ATOM   2103  O   GLY A 136     -17.324 -17.097  13.291  1.00 77.45           O  
ATOM   2104  N   GLY A 137     -16.141 -18.259  14.806  1.00 81.75           N  
ATOM   2105  H   GLY A 137     -15.967 -18.418  15.788  1.00 81.75           H  
ATOM   2106  CA  GLY A 137     -15.407 -19.084  13.833  1.00 81.75           C  
ATOM   2107  HA2 GLY A 137     -15.051 -19.982  14.338  1.00 81.75           H  
ATOM   2108  HA3 GLY A 137     -16.078 -19.391  13.031  1.00 81.75           H  
ATOM   2109  C   GLY A 137     -14.186 -18.398  13.203  1.00 81.75           C  
ATOM   2110  O   GLY A 137     -13.838 -18.713  12.067  1.00 81.75           O  
ATOM   2111  N   TRP A 138     -13.572 -17.456  13.921  1.00 86.06           N  
ATOM   2112  H   TRP A 138     -13.928 -17.258  14.845  1.00 86.06           H  
ATOM   2113  CA  TRP A 138     -12.299 -16.820  13.566  1.00 86.06           C  
ATOM   2114  HA  TRP A 138     -12.201 -16.775  12.481  1.00 86.06           H  
ATOM   2115  C   TRP A 138     -11.108 -17.612  14.117  1.00 86.06           C  
ATOM   2116  CB  TRP A 138     -12.281 -15.387  14.111  1.00 86.06           C  
ATOM   2117  HB2 TRP A 138     -12.340 -15.417  15.199  1.00 86.06           H  
ATOM   2118  HB3 TRP A 138     -11.329 -14.927  13.848  1.00 86.06           H  
ATOM   2119  O   TRP A 138     -11.223 -18.249  15.166  1.00 86.06           O  
ATOM   2120  CG  TRP A 138     -13.378 -14.512  13.593  1.00 86.06           C  
ATOM   2121  CD1 TRP A 138     -14.480 -14.121  14.271  1.00 86.06           C  
ATOM   2122  HD1 TRP A 138     -14.706 -14.372  15.297  1.00 86.06           H  
ATOM   2123  CD2 TRP A 138     -13.474 -13.886  12.279  1.00 86.06           C  
ATOM   2124  CE2 TRP A 138     -14.691 -13.152  12.214  1.00 86.06           C  
ATOM   2125  CE3 TRP A 138     -12.634 -13.836  11.147  1.00 86.06           C  
ATOM   2126  HE3 TRP A 138     -11.697 -14.372  11.168  1.00 86.06           H  
ATOM   2127  NE1 TRP A 138     -15.257 -13.322  13.458  1.00 86.06           N  
ATOM   2128  HE1 TRP A 138     -16.095 -12.857  13.777  1.00 86.06           H  
ATOM   2129  CH2 TRP A 138     -14.197 -12.378   9.971  1.00 86.06           C  
ATOM   2130  HH2 TRP A 138     -14.460 -11.793   9.102  1.00 86.06           H  
ATOM   2131  CZ2 TRP A 138     -15.052 -12.406  11.084  1.00 86.06           C  
ATOM   2132  HZ2 TRP A 138     -15.954 -11.812  11.083  1.00 86.06           H  
ATOM   2133  CZ3 TRP A 138     -12.986 -13.089  10.007  1.00 86.06           C  
ATOM   2134  HZ3 TRP A 138     -12.319 -13.050   9.158  1.00 86.06           H  
ATOM   2135  N   ASP A 139      -9.960 -17.534  13.444  1.00 86.01           N  
ATOM   2136  H   ASP A 139      -9.912 -16.941  12.628  1.00 86.01           H  
ATOM   2137  CA  ASP A 139      -8.683 -17.987  13.999  1.00 86.01           C  
ATOM   2138  HA  ASP A 139      -8.855 -18.871  14.613  1.00 86.01           H  
ATOM   2139  C   ASP A 139      -8.114 -16.875  14.896  1.00 86.01           C  
ATOM   2140  CB  ASP A 139      -7.727 -18.401  12.862  1.00 86.01           C  
ATOM   2141  HB2 ASP A 139      -7.440 -17.520  12.287  1.00 86.01           H  
ATOM   2142  HB3 ASP A 139      -8.263 -19.076  12.195  1.00 86.01           H  
ATOM   2143  O   ASP A 139      -7.880 -15.759  14.436  1.00 86.01           O  
ATOM   2144  CG  ASP A 139      -6.462 -19.124  13.351  1.00 86.01           C  
ATOM   2145  OD1 ASP A 139      -6.036 -18.882  14.504  1.00 86.01           O  
ATOM   2146  OD2 ASP A 139      -5.906 -19.938  12.579  1.00 86.01           O  
ATOM   2147  N   TRP A 140      -7.926 -17.174  16.182  1.00 82.40           N  
ATOM   2148  H   TRP A 140      -8.147 -18.114  16.477  1.00 82.40           H  
ATOM   2149  CA  TRP A 140      -7.408 -16.243  17.194  1.00 82.40           C  
ATOM   2150  HA  TRP A 140      -7.425 -15.232  16.787  1.00 82.40           H  
ATOM   2151  C   TRP A 140      -5.943 -16.520  17.574  1.00 82.40           C  
ATOM   2152  CB  TRP A 140      -8.335 -16.260  18.418  1.00 82.40           C  
ATOM   2153  HB2 TRP A 140      -7.886 -15.657  19.207  1.00 82.40           H  
ATOM   2154  HB3 TRP A 140      -8.411 -17.280  18.795  1.00 82.40           H  
ATOM   2155  O   TRP A 140      -5.433 -15.933  18.526  1.00 82.40           O  
ATOM   2156  CG  TRP A 140      -9.711 -15.716  18.188  1.00 82.40           C  
ATOM   2157  CD1 TRP A 140     -10.826 -16.444  17.957  1.00 82.40           C  
ATOM   2158  HD1 TRP A 140     -10.854 -17.521  17.885  1.00 82.40           H  
ATOM   2159  CD2 TRP A 140     -10.136 -14.317  18.173  1.00 82.40           C  
ATOM   2160  CE2 TRP A 140     -11.546 -14.275  17.951  1.00 82.40           C  
ATOM   2161  CE3 TRP A 140      -9.474 -13.082  18.337  1.00 82.40           C  
ATOM   2162  HE3 TRP A 140      -8.409 -13.070  18.518  1.00 82.40           H  
ATOM   2163  NE1 TRP A 140     -11.913 -15.600  17.839  1.00 82.40           N  
ATOM   2164  HE1 TRP A 140     -12.857 -15.930  17.698  1.00 82.40           H  
ATOM   2165  CH2 TRP A 140     -11.578 -11.859  18.092  1.00 82.40           C  
ATOM   2166  HH2 TRP A 140     -12.112 -10.921  18.093  1.00 82.40           H  
ATOM   2167  CZ2 TRP A 140     -12.265 -13.071  17.902  1.00 82.40           C  
ATOM   2168  HZ2 TRP A 140     -13.333 -13.065  17.748  1.00 82.40           H  
ATOM   2169  CZ3 TRP A 140     -10.187 -11.868  18.300  1.00 82.40           C  
ATOM   2170  HZ3 TRP A 140      -9.668 -10.934  18.456  1.00 82.40           H  
ATOM   2171  N   SER A 141      -5.245 -17.405  16.850  1.00 76.30           N  
ATOM   2172  H   SER A 141      -5.693 -17.832  16.052  1.00 76.30           H  
ATOM   2173  CA  SER A 141      -3.894 -17.884  17.202  1.00 76.30           C  
ATOM   2174  HA  SER A 141      -3.951 -18.381  18.170  1.00 76.30           H  
ATOM   2175  C   SER A 141      -2.825 -16.793  17.333  1.00 76.30           C  
ATOM   2176  CB  SER A 141      -3.407 -18.912  16.176  1.00 76.30           C  
ATOM   2177  HB2 SER A 141      -2.389 -19.213  16.422  1.00 76.30           H  
ATOM   2178  HB3 SER A 141      -4.048 -19.793  16.216  1.00 76.30           H  
ATOM   2179  O   SER A 141      -1.822 -17.013  18.006  1.00 76.30           O  
ATOM   2180  OG  SER A 141      -3.438 -18.379  14.867  1.00 76.30           O  
ATOM   2181  HG  SER A 141      -4.328 -18.547  14.550  1.00 76.30           H  
ATOM   2182  N   GLN A 142      -3.031 -15.618  16.726  1.00 74.12           N  
ATOM   2183  H   GLN A 142      -3.879 -15.528  16.184  1.00 74.12           H  
ATOM   2184  CA  GLN A 142      -2.135 -14.457  16.830  1.00 74.12           C  
ATOM   2185  HA  GLN A 142      -1.290 -14.737  17.459  1.00 74.12           H  
ATOM   2186  C   GLN A 142      -2.777 -13.268  17.571  1.00 74.12           C  
ATOM   2187  CB  GLN A 142      -1.543 -14.096  15.452  1.00 74.12           C  
ATOM   2188  HB2 GLN A 142      -2.335 -13.771  14.777  1.00 74.12           H  
ATOM   2189  HB3 GLN A 142      -0.840 -13.274  15.589  1.00 74.12           H  
ATOM   2190  O   GLN A 142      -2.446 -12.116  17.306  1.00 74.12           O  
ATOM   2191  CG  GLN A 142      -0.793 -15.292  14.835  1.00 74.12           C  
ATOM   2192  HG2 GLN A 142      -1.519 -16.012  14.457  1.00 74.12           H  
ATOM   2193  HG3 GLN A 142      -0.212 -15.786  15.615  1.00 74.12           H  
ATOM   2194  CD  GLN A 142       0.176 -14.937  13.709  1.00 74.12           C  
ATOM   2195  NE2 GLN A 142       0.697 -15.921  13.011  1.00 74.12           N  
ATOM   2196 HE21 GLN A 142       0.497 -16.876  13.273  1.00 74.12           H  
ATOM   2197 HE22 GLN A 142       1.437 -15.678  12.369  1.00 74.12           H  
ATOM   2198  OE1 GLN A 142       0.486 -13.798  13.401  1.00 74.12           O  
ATOM   2199  N   GLY A 143      -3.737 -13.524  18.467  1.00 75.12           N  
ATOM   2200  H   GLY A 143      -4.024 -14.484  18.598  1.00 75.12           H  
ATOM   2201  CA  GLY A 143      -4.363 -12.515  19.338  1.00 75.12           C  
ATOM   2202  HA2 GLY A 143      -3.580 -11.898  19.778  1.00 75.12           H  
ATOM   2203  HA3 GLY A 143      -4.885 -13.027  20.146  1.00 75.12           H  
ATOM   2204  C   GLY A 143      -5.368 -11.571  18.661  1.00 75.12           C  
ATOM   2205  O   GLY A 143      -6.111 -10.883  19.353  1.00 75.12           O  
ATOM   2206  N   LYS A 144      -5.436 -11.571  17.327  1.00 77.03           N  
ATOM   2207  H   LYS A 144      -4.769 -12.154  16.843  1.00 77.03           H  
ATOM   2208  CA  LYS A 144      -6.436 -10.865  16.511  1.00 77.03           C  
ATOM   2209  HA  LYS A 144      -7.103 -10.294  17.157  1.00 77.03           H  
ATOM   2210  C   LYS A 144      -7.287 -11.865  15.737  1.00 77.03           C  
ATOM   2211  CB  LYS A 144      -5.738  -9.902  15.540  1.00 77.03           C  
ATOM   2212  HB2 LYS A 144      -6.489  -9.469  14.879  1.00 77.03           H  
ATOM   2213  HB3 LYS A 144      -5.031 -10.463  14.928  1.00 77.03           H  
ATOM   2214  O   LYS A 144      -6.804 -12.950  15.414  1.00 77.03           O  
ATOM   2215  CG  LYS A 144      -5.000  -8.758  16.252  1.00 77.03           C  
ATOM   2216  HG2 LYS A 144      -5.710  -8.179  16.843  1.00 77.03           H  
ATOM   2217  HG3 LYS A 144      -4.226  -9.159  16.907  1.00 77.03           H  
ATOM   2218  CD  LYS A 144      -4.351  -7.857  15.199  1.00 77.03           C  
ATOM   2219  HD2 LYS A 144      -5.116  -7.498  14.510  1.00 77.03           H  
ATOM   2220  HD3 LYS A 144      -3.628  -8.447  14.637  1.00 77.03           H  
ATOM   2221  CE  LYS A 144      -3.639  -6.653  15.820  1.00 77.03           C  
ATOM   2222  HE2 LYS A 144      -2.859  -7.011  16.492  1.00 77.03           H  
ATOM   2223  HE3 LYS A 144      -4.359  -6.070  16.394  1.00 77.03           H  
ATOM   2224  NZ  LYS A 144      -3.051  -5.829  14.743  1.00 77.03           N  
ATOM   2225  HZ1 LYS A 144      -2.482  -6.408  14.142  1.00 77.03           H  
ATOM   2226  HZ2 LYS A 144      -2.524  -5.027  15.059  1.00 77.03           H  
ATOM   2227  HZ3 LYS A 144      -3.750  -5.558  14.066  1.00 77.03           H  
ATOM   2228  N   ASN A 145      -8.513 -11.483  15.380  1.00 82.71           N  
ATOM   2229  H   ASN A 145      -8.838 -10.562  15.639  1.00 82.71           H  
ATOM   2230  CA  ASN A 145      -9.363 -12.275  14.497  1.00 82.71           C  
ATOM   2231  HA  ASN A 145      -9.433 -13.282  14.908  1.00 82.71           H  
ATOM   2232  C   ASN A 145      -8.740 -12.369  13.098  1.00 82.71           C  
ATOM   2233  CB  ASN A 145     -10.785 -11.685  14.436  1.00 82.71           C  
ATOM   2234  HB2 ASN A 145     -11.406 -12.321  13.805  1.00 82.71           H  
ATOM   2235  HB3 ASN A 145     -11.220 -11.680  15.435  1.00 82.71           H  
ATOM   2236  O   ASN A 145      -8.619 -11.381  12.375  1.00 82.71           O  
ATOM   2237  CG  ASN A 145     -10.821 -10.264  13.902  1.00 82.71           C  
ATOM   2238  ND2 ASN A 145     -11.485 -10.014  12.798  1.00 82.71           N  
ATOM   2239 HD21 ASN A 145     -11.938 -10.758  12.287  1.00 82.71           H  
ATOM   2240 HD22 ASN A 145     -11.552  -9.052  12.498  1.00 82.71           H  
ATOM   2241  OD1 ASN A 145     -10.259  -9.360  14.497  1.00 82.71           O  
ATOM   2242  N   ARG A 146      -8.374 -13.581  12.696  1.00 84.42           N  
ATOM   2243  H   ARG A 146      -8.390 -14.334  13.369  1.00 84.42           H  
ATOM   2244  CA  ARG A 146      -7.919 -13.890  11.343  1.00 84.42           C  
ATOM   2245  HA  ARG A 146      -7.915 -12.977  10.748  1.00 84.42           H  
ATOM   2246  C   ARG A 146      -8.891 -14.831  10.662  1.00 84.42           C  
ATOM   2247  CB  ARG A 146      -6.489 -14.440  11.381  1.00 84.42           C  
ATOM   2248  HB2 ARG A 146      -6.204 -14.762  10.379  1.00 84.42           H  
ATOM   2249  HB3 ARG A 146      -6.430 -15.293  12.056  1.00 84.42           H  
ATOM   2250  O   ARG A 146      -9.623 -15.581  11.313  1.00 84.42           O  
ATOM   2251  CG  ARG A 146      -5.535 -13.335  11.846  1.00 84.42           C  
ATOM   2252  HG2 ARG A 146      -5.729 -13.089  12.890  1.00 84.42           H  
ATOM   2253  HG3 ARG A 146      -5.699 -12.444  11.239  1.00 84.42           H  
ATOM   2254  CD  ARG A 146      -4.080 -13.763  11.700  1.00 84.42           C  
ATOM   2255  HD2 ARG A 146      -3.880 -14.588  12.384  1.00 84.42           H  
ATOM   2256  HD3 ARG A 146      -3.915 -14.097  10.675  1.00 84.42           H  
ATOM   2257  NE  ARG A 146      -3.189 -12.630  11.999  1.00 84.42           N  
ATOM   2258  HE  ARG A 146      -3.607 -11.811  12.417  1.00 84.42           H  
ATOM   2259  NH1 ARG A 146      -1.252 -13.572  11.241  1.00 84.42           N  
ATOM   2260 HH11 ARG A 146      -1.769 -14.382  10.929  1.00 84.42           H  
ATOM   2261 HH12 ARG A 146      -0.251 -13.598  11.377  1.00 84.42           H  
ATOM   2262  NH2 ARG A 146      -1.193 -11.553  12.181  1.00 84.42           N  
ATOM   2263 HH21 ARG A 146      -0.186 -11.564  12.095  1.00 84.42           H  
ATOM   2264 HH22 ARG A 146      -1.634 -10.723  12.549  1.00 84.42           H  
ATOM   2265  CZ  ARG A 146      -1.888 -12.586  11.802  1.00 84.42           C  
ATOM   2266  N   CYS A 147      -8.897 -14.775   9.336  1.00 88.01           N  
ATOM   2267  H   CYS A 147      -8.289 -14.117   8.869  1.00 88.01           H  
ATOM   2268  CA  CYS A 147      -9.645 -15.715   8.519  1.00 88.01           C  
ATOM   2269  HA  CYS A 147     -10.706 -15.520   8.674  1.00 88.01           H  
ATOM   2270  C   CYS A 147      -9.310 -17.157   8.930  1.00 88.01           C  
ATOM   2271  CB  CYS A 147      -9.302 -15.465   7.052  1.00 88.01           C  
ATOM   2272  HB2 CYS A 147      -9.765 -16.232   6.431  1.00 88.01           H  
ATOM   2273  HB3 CYS A 147      -8.223 -15.529   6.917  1.00 88.01           H  
ATOM   2274  O   CYS A 147      -8.127 -17.471   9.093  1.00 88.01           O  
ATOM   2275  SG  CYS A 147      -9.877 -13.847   6.506  1.00 88.01           S  
ATOM   2276  N   PRO A 148     -10.317 -18.028   9.118  1.00 85.42           N  
ATOM   2277  CA  PRO A 148     -10.062 -19.420   9.455  1.00 85.42           C  
ATOM   2278  HA  PRO A 148      -9.494 -19.472  10.383  1.00 85.42           H  
ATOM   2279  C   PRO A 148      -9.249 -20.092   8.343  1.00 85.42           C  
ATOM   2280  CB  PRO A 148     -11.438 -20.056   9.672  1.00 85.42           C  
ATOM   2281  HB2 PRO A 148     -11.705 -19.982  10.726  1.00 85.42           H  
ATOM   2282  HB3 PRO A 148     -11.468 -21.096   9.346  1.00 85.42           H  
ATOM   2283  O   PRO A 148      -9.372 -19.739   7.167  1.00 85.42           O  
ATOM   2284  CG  PRO A 148     -12.380 -19.177   8.849  1.00 85.42           C  
ATOM   2285  HG2 PRO A 148     -13.392 -19.181   9.252  1.00 85.42           H  
ATOM   2286  HG3 PRO A 148     -12.379 -19.520   7.814  1.00 85.42           H  
ATOM   2287  CD  PRO A 148     -11.742 -17.792   8.934  1.00 85.42           C  
ATOM   2288  HD2 PRO A 148     -11.944 -17.237   8.018  1.00 85.42           H  
ATOM   2289  HD3 PRO A 148     -12.134 -17.257   9.799  1.00 85.42           H  
ATOM   2290  N   LYS A 149      -8.411 -21.064   8.717  1.00 75.91           N  
ATOM   2291  H   LYS A 149      -8.349 -21.279   9.702  1.00 75.91           H  
ATOM   2292  CA  LYS A 149      -7.529 -21.783   7.784  1.00 75.91           C  
ATOM   2293  HA  LYS A 149      -6.787 -21.075   7.413  1.00 75.91           H  
ATOM   2294  C   LYS A 149      -8.320 -22.302   6.572  1.00 75.91           C  
ATOM   2295  CB  LYS A 149      -6.799 -22.927   8.512  1.00 75.91           C  
ATOM   2296  HB2 LYS A 149      -6.199 -23.476   7.786  1.00 75.91           H  
ATOM   2297  HB3 LYS A 149      -7.534 -23.613   8.935  1.00 75.91           H  
ATOM   2298  O   LYS A 149      -9.385 -22.887   6.734  1.00 75.91           O  
ATOM   2299  CG  LYS A 149      -5.876 -22.408   9.629  1.00 75.91           C  
ATOM   2300  HG2 LYS A 149      -6.471 -21.894  10.384  1.00 75.91           H  
ATOM   2301  HG3 LYS A 149      -5.169 -21.696   9.202  1.00 75.91           H  
ATOM   2302  CD  LYS A 149      -5.094 -23.541  10.310  1.00 75.91           C  
ATOM   2303  HD2 LYS A 149      -5.795 -24.254  10.743  1.00 75.91           H  
ATOM   2304  HD3 LYS A 149      -4.473 -24.047   9.571  1.00 75.91           H  
ATOM   2305  CE  LYS A 149      -4.207 -22.945  11.413  1.00 75.91           C  
ATOM   2306  HE2 LYS A 149      -4.841 -22.428  12.133  1.00 75.91           H  
ATOM   2307  HE3 LYS A 149      -3.562 -22.190  10.964  1.00 75.91           H  
ATOM   2308  NZ  LYS A 149      -3.380 -23.979  12.087  1.00 75.91           N  
ATOM   2309  HZ1 LYS A 149      -2.792 -23.557  12.791  1.00 75.91           H  
ATOM   2310  HZ2 LYS A 149      -3.955 -24.678  12.535  1.00 75.91           H  
ATOM   2311  HZ3 LYS A 149      -2.770 -24.444  11.430  1.00 75.91           H  
ATOM   2312  N   GLY A 150      -7.799 -22.051   5.369  1.00 72.55           N  
ATOM   2313  H   GLY A 150      -6.932 -21.534   5.331  1.00 72.55           H  
ATOM   2314  CA  GLY A 150      -8.435 -22.399   4.090  1.00 72.55           C  
ATOM   2315  HA2 GLY A 150      -7.660 -22.564   3.342  1.00 72.55           H  
ATOM   2316  HA3 GLY A 150      -8.983 -23.334   4.208  1.00 72.55           H  
ATOM   2317  C   GLY A 150      -9.418 -21.357   3.531  1.00 72.55           C  
ATOM   2318  O   GLY A 150      -9.647 -21.340   2.322  1.00 72.55           O  
ATOM   2319  N   ALA A 151      -9.958 -20.443   4.346  1.00 81.82           N  
ATOM   2320  H   ALA A 151      -9.714 -20.432   5.326  1.00 81.82           H  
ATOM   2321  CA  ALA A 151     -10.876 -19.416   3.851  1.00 81.82           C  
ATOM   2322  HA  ALA A 151     -11.611 -19.914   3.218  1.00 81.82           H  
ATOM   2323  C   ALA A 151     -10.151 -18.369   2.988  1.00 81.82           C  
ATOM   2324  CB  ALA A 151     -11.639 -18.786   5.018  1.00 81.82           C  
ATOM   2325  HB1 ALA A 151     -10.950 -18.251   5.671  1.00 81.82           H  
ATOM   2326  HB2 ALA A 151     -12.147 -19.571   5.579  1.00 81.82           H  
ATOM   2327  HB3 ALA A 151     -12.385 -18.092   4.632  1.00 81.82           H  
ATOM   2328  O   ALA A 151      -9.119 -17.821   3.375  1.00 81.82           O  
ATOM   2329  N   GLN A 152     -10.714 -18.073   1.816  1.00 82.59           N  
ATOM   2330  H   GLN A 152     -11.593 -18.511   1.580  1.00 82.59           H  
ATOM   2331  CA  GLN A 152     -10.150 -17.134   0.844  1.00 82.59           C  
ATOM   2332  HA  GLN A 152      -9.083 -17.019   1.035  1.00 82.59           H  
ATOM   2333  C   GLN A 152     -10.802 -15.755   0.994  1.00 82.59           C  
ATOM   2334  CB  GLN A 152     -10.315 -17.702  -0.580  1.00 82.59           C  
ATOM   2335  HB2 GLN A 152     -11.362 -17.960  -0.740  1.00 82.59           H  
ATOM   2336  HB3 GLN A 152     -10.034 -16.941  -1.307  1.00 82.59           H  
ATOM   2337  O   GLN A 152     -12.019 -15.650   1.120  1.00 82.59           O  
ATOM   2338  CG  GLN A 152      -9.435 -18.948  -0.802  1.00 82.59           C  
ATOM   2339  HG2 GLN A 152      -8.388 -18.650  -0.851  1.00 82.59           H  
ATOM   2340  HG3 GLN A 152      -9.548 -19.625   0.044  1.00 82.59           H  
ATOM   2341  CD  GLN A 152      -9.784 -19.726  -2.070  1.00 82.59           C  
ATOM   2342  NE2 GLN A 152      -9.681 -21.038  -2.041  1.00 82.59           N  
ATOM   2343 HE21 GLN A 152     -10.218 -21.527  -2.744  1.00 82.59           H  
ATOM   2344 HE22 GLN A 152      -9.490 -21.492  -1.159  1.00 82.59           H  
ATOM   2345  OE1 GLN A 152     -10.169 -19.199  -3.101  1.00 82.59           O  
ATOM   2346  N   CYS A 153     -10.002 -14.688   0.947  1.00 88.57           N  
ATOM   2347  H   CYS A 153      -9.004 -14.824   0.872  1.00 88.57           H  
ATOM   2348  CA  CYS A 153     -10.520 -13.321   0.922  1.00 88.57           C  
ATOM   2349  HA  CYS A 153     -11.310 -13.229   1.667  1.00 88.57           H  
ATOM   2350  C   CYS A 153     -11.122 -13.006  -0.455  1.00 88.57           C  
ATOM   2351  CB  CYS A 153      -9.406 -12.339   1.297  1.00 88.57           C  
ATOM   2352  HB2 CYS A 153      -8.523 -12.553   0.695  1.00 88.57           H  
ATOM   2353  HB3 CYS A 153      -9.735 -11.328   1.054  1.00 88.57           H  
ATOM   2354  O   CYS A 153     -10.392 -12.751  -1.416  1.00 88.57           O  
ATOM   2355  SG  CYS A 153      -8.949 -12.363   3.048  1.00 88.57           S  
ATOM   2356  N   LEU A 154     -12.452 -13.000  -0.541  1.00 90.98           N  
ATOM   2357  H   LEU A 154     -12.972 -13.144   0.313  1.00 90.98           H  
ATOM   2358  CA  LEU A 154     -13.228 -12.735  -1.755  1.00 90.98           C  
ATOM   2359  HA  LEU A 154     -12.538 -12.538  -2.576  1.00 90.98           H  
ATOM   2360  C   LEU A 154     -14.091 -11.471  -1.581  1.00 90.98           C  
ATOM   2361  CB  LEU A 154     -14.069 -13.981  -2.108  1.00 90.98           C  
ATOM   2362  HB2 LEU A 154     -14.724 -13.753  -2.950  1.00 90.98           H  
ATOM   2363  HB3 LEU A 154     -14.714 -14.216  -1.261  1.00 90.98           H  
ATOM   2364  O   LEU A 154     -14.301 -11.028  -0.447  1.00 90.98           O  
ATOM   2365  CG  LEU A 154     -13.238 -15.229  -2.467  1.00 90.98           C  
ATOM   2366  HG  LEU A 154     -12.532 -15.451  -1.667  1.00 90.98           H  
ATOM   2367  CD1 LEU A 154     -14.154 -16.438  -2.638  1.00 90.98           C  
ATOM   2368 HD11 LEU A 154     -14.879 -16.260  -3.432  1.00 90.98           H  
ATOM   2369 HD12 LEU A 154     -14.680 -16.629  -1.703  1.00 90.98           H  
ATOM   2370 HD13 LEU A 154     -13.561 -17.320  -2.881  1.00 90.98           H  
ATOM   2371  CD2 LEU A 154     -12.461 -15.040  -3.773  1.00 90.98           C  
ATOM   2372 HD21 LEU A 154     -11.946 -15.967  -4.025  1.00 90.98           H  
ATOM   2373 HD22 LEU A 154     -11.707 -14.263  -3.651  1.00 90.98           H  
ATOM   2374 HD23 LEU A 154     -13.141 -14.776  -4.583  1.00 90.98           H  
ATOM   2375  N   PRO A 155     -14.585 -10.861  -2.676  1.00 92.71           N  
ATOM   2376  CA  PRO A 155     -15.468  -9.704  -2.587  1.00 92.71           C  
ATOM   2377  HA  PRO A 155     -14.910  -8.885  -2.135  1.00 92.71           H  
ATOM   2378  C   PRO A 155     -16.723 -10.007  -1.763  1.00 92.71           C  
ATOM   2379  CB  PRO A 155     -15.831  -9.328  -4.027  1.00 92.71           C  
ATOM   2380  HB2 PRO A 155     -15.917  -8.249  -4.150  1.00 92.71           H  
ATOM   2381  HB3 PRO A 155     -16.757  -9.822  -4.321  1.00 92.71           H  
ATOM   2382  O   PRO A 155     -17.219 -11.138  -1.770  1.00 92.71           O  
ATOM   2383  CG  PRO A 155     -14.677  -9.904  -4.842  1.00 92.71           C  
ATOM   2384  HG2 PRO A 155     -13.838  -9.209  -4.825  1.00 92.71           H  
ATOM   2385  HG3 PRO A 155     -14.975 -10.123  -5.868  1.00 92.71           H  
ATOM   2386  CD  PRO A 155     -14.320 -11.174  -4.072  1.00 92.71           C  
ATOM   2387  HD2 PRO A 155     -14.972 -11.987  -4.392  1.00 92.71           H  
ATOM   2388  HD3 PRO A 155     -13.276 -11.434  -4.246  1.00 92.71           H  
ATOM   2389  N   PHE A 156     -17.282  -8.991  -1.104  1.00 95.29           N  
ATOM   2390  H   PHE A 156     -16.819  -8.094  -1.122  1.00 95.29           H  
ATOM   2391  CA  PHE A 156     -18.508  -9.136  -0.309  1.00 95.29           C  
ATOM   2392  HA  PHE A 156     -18.311  -9.799   0.534  1.00 95.29           H  
ATOM   2393  C   PHE A 156     -19.655  -9.766  -1.108  1.00 95.29           C  
ATOM   2394  CB  PHE A 156     -18.939  -7.770   0.236  1.00 95.29           C  
ATOM   2395  HB2 PHE A 156     -18.656  -6.995  -0.475  1.00 95.29           H  
ATOM   2396  HB3 PHE A 156     -20.028  -7.753   0.295  1.00 95.29           H  
ATOM   2397  O   PHE A 156     -20.365 -10.603  -0.564  1.00 95.29           O  
ATOM   2398  CG  PHE A 156     -18.398  -7.415   1.611  1.00 95.29           C  
ATOM   2399  CD1 PHE A 156     -19.285  -6.952   2.599  1.00 95.29           C  
ATOM   2400  HD1 PHE A 156     -20.339  -6.862   2.380  1.00 95.29           H  
ATOM   2401  CD2 PHE A 156     -17.026  -7.519   1.913  1.00 95.29           C  
ATOM   2402  HD2 PHE A 156     -16.337  -7.908   1.178  1.00 95.29           H  
ATOM   2403  CE1 PHE A 156     -18.806  -6.569   3.862  1.00 95.29           C  
ATOM   2404  HE1 PHE A 156     -19.498  -6.208   4.609  1.00 95.29           H  
ATOM   2405  CE2 PHE A 156     -16.543  -7.109   3.168  1.00 95.29           C  
ATOM   2406  HE2 PHE A 156     -15.488  -7.155   3.394  1.00 95.29           H  
ATOM   2407  CZ  PHE A 156     -17.433  -6.630   4.141  1.00 95.29           C  
ATOM   2408  HZ  PHE A 156     -17.061  -6.307   5.102  1.00 95.29           H  
ATOM   2409  N   SER A 157     -19.781  -9.462  -2.403  1.00 92.28           N  
ATOM   2410  H   SER A 157     -19.128  -8.806  -2.806  1.00 92.28           H  
ATOM   2411  CA  SER A 157     -20.794 -10.051  -3.295  1.00 92.28           C  
ATOM   2412  HA  SER A 157     -21.780  -9.799  -2.904  1.00 92.28           H  
ATOM   2413  C   SER A 157     -20.748 -11.583  -3.420  1.00 92.28           C  
ATOM   2414  CB  SER A 157     -20.666  -9.426  -4.685  1.00 92.28           C  
ATOM   2415  HB2 SER A 157     -20.919  -8.368  -4.614  1.00 92.28           H  
ATOM   2416  HB3 SER A 157     -21.364  -9.905  -5.371  1.00 92.28           H  
ATOM   2417  O   SER A 157     -21.742 -12.180  -3.824  1.00 92.28           O  
ATOM   2418  OG  SER A 157     -19.340  -9.553  -5.175  1.00 92.28           O  
ATOM   2419  HG  SER A 157     -19.227  -8.976  -5.933  1.00 92.28           H  
ATOM   2420  N   HIS A 158     -19.635 -12.238  -3.067  1.00 90.79           N  
ATOM   2421  H   HIS A 158     -18.845 -11.700  -2.741  1.00 90.79           H  
ATOM   2422  CA  HIS A 158     -19.550 -13.701  -3.018  1.00 90.79           C  
ATOM   2423  HA  HIS A 158     -20.115 -14.117  -3.852  1.00 90.79           H  
ATOM   2424  C   HIS A 158     -20.159 -14.280  -1.729  1.00 90.79           C  
ATOM   2425  CB  HIS A 158     -18.083 -14.125  -3.174  1.00 90.79           C  
ATOM   2426  HB2 HIS A 158     -17.686 -13.707  -4.099  1.00 90.79           H  
ATOM   2427  HB3 HIS A 158     -17.499 -13.725  -2.345  1.00 90.79           H  
ATOM   2428  O   HIS A 158     -20.875 -15.277  -1.772  1.00 90.79           O  
ATOM   2429  CG  HIS A 158     -17.910 -15.622  -3.207  1.00 90.79           C  
ATOM   2430  CD2 HIS A 158     -17.520 -16.424  -2.168  1.00 90.79           C  
ATOM   2431  HD2 HIS A 158     -17.260 -16.092  -1.173  1.00 90.79           H  
ATOM   2432  ND1 HIS A 158     -18.178 -16.446  -4.276  1.00 90.79           N  
ATOM   2433  HD1 HIS A 158     -18.549 -16.160  -5.171  1.00 90.79           H  
ATOM   2434  CE1 HIS A 158     -17.945 -17.713  -3.892  1.00 90.79           C  
ATOM   2435  HE1 HIS A 158     -18.087 -18.586  -4.512  1.00 90.79           H  
ATOM   2436  NE2 HIS A 158     -17.530 -17.750  -2.617  1.00 90.79           N  
ATOM   2437  N   TYR A 159     -19.888 -13.651  -0.581  1.00 92.88           N  
ATOM   2438  H   TYR A 159     -19.342 -12.802  -0.624  1.00 92.88           H  
ATOM   2439  CA  TYR A 159     -20.393 -14.086   0.730  1.00 92.88           C  
ATOM   2440  HA  TYR A 159     -20.461 -15.174   0.736  1.00 92.88           H  
ATOM   2441  C   TYR A 159     -21.804 -13.565   1.042  1.00 92.88           C  
ATOM   2442  CB  TYR A 159     -19.390 -13.663   1.813  1.00 92.88           C  
ATOM   2443  HB2 TYR A 159     -19.870 -13.741   2.788  1.00 92.88           H  
ATOM   2444  HB3 TYR A 159     -19.119 -12.617   1.673  1.00 92.88           H  
ATOM   2445  O   TYR A 159     -22.529 -14.182   1.826  1.00 92.88           O  
ATOM   2446  CG  TYR A 159     -18.143 -14.525   1.837  1.00 92.88           C  
ATOM   2447  CD1 TYR A 159     -18.210 -15.812   2.409  1.00 92.88           C  
ATOM   2448  HD1 TYR A 159     -19.147 -16.170   2.809  1.00 92.88           H  
ATOM   2449  CD2 TYR A 159     -16.932 -14.065   1.281  1.00 92.88           C  
ATOM   2450  HD2 TYR A 159     -16.871 -13.081   0.839  1.00 92.88           H  
ATOM   2451  CE1 TYR A 159     -17.070 -16.637   2.436  1.00 92.88           C  
ATOM   2452  HE1 TYR A 159     -17.122 -17.628   2.864  1.00 92.88           H  
ATOM   2453  CE2 TYR A 159     -15.792 -14.891   1.310  1.00 92.88           C  
ATOM   2454  HE2 TYR A 159     -14.847 -14.548   0.914  1.00 92.88           H  
ATOM   2455  OH  TYR A 159     -14.751 -16.958   1.919  1.00 92.88           O  
ATOM   2456  HH  TYR A 159     -14.884 -17.744   2.454  1.00 92.88           H  
ATOM   2457  CZ  TYR A 159     -15.859 -16.176   1.880  1.00 92.88           C  
ATOM   2458  N   PHE A 160     -22.188 -12.460   0.403  1.00 95.33           N  
ATOM   2459  H   PHE A 160     -21.498 -11.999  -0.172  1.00 95.33           H  
ATOM   2460  CA  PHE A 160     -23.462 -11.763   0.533  1.00 95.33           C  
ATOM   2461  HA  PHE A 160     -24.174 -12.388   1.073  1.00 95.33           H  
ATOM   2462  C   PHE A 160     -24.029 -11.468  -0.869  1.00 95.33           C  
ATOM   2463  CB  PHE A 160     -23.242 -10.475   1.344  1.00 95.33           C  
ATOM   2464  HB2 PHE A 160     -22.690  -9.756   0.739  1.00 95.33           H  
ATOM   2465  HB3 PHE A 160     -24.215 -10.035   1.560  1.00 95.33           H  
ATOM   2466  O   PHE A 160     -23.839 -10.366  -1.391  1.00 95.33           O  
ATOM   2467  CG  PHE A 160     -22.490 -10.657   2.647  1.00 95.33           C  
ATOM   2468  CD1 PHE A 160     -23.115 -11.285   3.736  1.00 95.33           C  
ATOM   2469  HD1 PHE A 160     -24.122 -11.663   3.640  1.00 95.33           H  
ATOM   2470  CD2 PHE A 160     -21.180 -10.157   2.785  1.00 95.33           C  
ATOM   2471  HD2 PHE A 160     -20.697  -9.671   1.951  1.00 95.33           H  
ATOM   2472  CE1 PHE A 160     -22.459 -11.354   4.975  1.00 95.33           C  
ATOM   2473  HE1 PHE A 160     -22.979 -11.757   5.831  1.00 95.33           H  
ATOM   2474  CE2 PHE A 160     -20.518 -10.240   4.022  1.00 95.33           C  
ATOM   2475  HE2 PHE A 160     -19.539  -9.802   4.143  1.00 95.33           H  
ATOM   2476  CZ  PHE A 160     -21.164 -10.829   5.122  1.00 95.33           C  
ATOM   2477  HZ  PHE A 160     -20.685 -10.843   6.090  1.00 95.33           H  
ATOM   2478  N   PRO A 161     -24.694 -12.442  -1.520  1.00 94.46           N  
ATOM   2479  CA  PRO A 161     -25.246 -12.256  -2.863  1.00 94.46           C  
ATOM   2480  HA  PRO A 161     -24.429 -12.014  -3.543  1.00 94.46           H  
ATOM   2481  C   PRO A 161     -26.304 -11.148  -2.957  1.00 94.46           C  
ATOM   2482  CB  PRO A 161     -25.837 -13.615  -3.252  1.00 94.46           C  
ATOM   2483  HB2 PRO A 161     -26.880 -13.674  -2.942  1.00 94.46           H  
ATOM   2484  HB3 PRO A 161     -25.745 -13.802  -4.322  1.00 94.46           H  
ATOM   2485  O   PRO A 161     -26.435 -10.527  -4.010  1.00 94.46           O  
ATOM   2486  CG  PRO A 161     -25.014 -14.603  -2.430  1.00 94.46           C  
ATOM   2487  HG2 PRO A 161     -25.547 -15.540  -2.265  1.00 94.46           H  
ATOM   2488  HG3 PRO A 161     -24.055 -14.782  -2.917  1.00 94.46           H  
ATOM   2489  CD  PRO A 161     -24.794 -13.840  -1.128  1.00 94.46           C  
ATOM   2490  HD2 PRO A 161     -25.651 -13.976  -0.468  1.00 94.46           H  
ATOM   2491  HD3 PRO A 161     -23.886 -14.202  -0.647  1.00 94.46           H  
ATOM   2492  N   THR A 162     -27.043 -10.889  -1.872  1.00 95.54           N  
ATOM   2493  H   THR A 162     -26.948 -11.496  -1.070  1.00 95.54           H  
ATOM   2494  CA  THR A 162     -28.076  -9.845  -1.795  1.00 95.54           C  
ATOM   2495  HA  THR A 162     -28.068  -9.291  -2.733  1.00 95.54           H  
ATOM   2496  C   THR A 162     -27.824  -8.846  -0.653  1.00 95.54           C  
ATOM   2497  CB  THR A 162     -29.481 -10.455  -1.636  1.00 95.54           C  
ATOM   2498  HB  THR A 162     -30.213  -9.655  -1.754  1.00 95.54           H  
ATOM   2499  O   THR A 162     -27.129  -9.174   0.314  1.00 95.54           O  
ATOM   2500  CG2 THR A 162     -29.807 -11.539  -2.663  1.00 95.54           C  
ATOM   2501 HG21 THR A 162     -29.184 -12.418  -2.499  1.00 95.54           H  
ATOM   2502 HG22 THR A 162     -29.636 -11.155  -3.669  1.00 95.54           H  
ATOM   2503 HG23 THR A 162     -30.854 -11.825  -2.564  1.00 95.54           H  
ATOM   2504  OG1 THR A 162     -29.651 -11.005  -0.353  1.00 95.54           O  
ATOM   2505  HG1 THR A 162     -29.083 -11.777  -0.299  1.00 95.54           H  
ATOM   2506  N   PRO A 163     -28.439  -7.647  -0.694  1.00 96.23           N  
ATOM   2507  CA  PRO A 163     -28.409  -6.700   0.424  1.00 96.23           C  
ATOM   2508  HA  PRO A 163     -27.374  -6.402   0.595  1.00 96.23           H  
ATOM   2509  C   PRO A 163     -28.965  -7.262   1.740  1.00 96.23           C  
ATOM   2510  CB  PRO A 163     -29.217  -5.490  -0.056  1.00 96.23           C  
ATOM   2511  HB2 PRO A 163     -30.270  -5.605   0.201  1.00 96.23           H  
ATOM   2512  HB3 PRO A 163     -28.827  -4.560   0.358  1.00 96.23           H  
ATOM   2513  O   PRO A 163     -28.421  -6.994   2.812  1.00 96.23           O  
ATOM   2514  CG  PRO A 163     -29.060  -5.529  -1.573  1.00 96.23           C  
ATOM   2515  HG2 PRO A 163     -28.103  -5.094  -1.859  1.00 96.23           H  
ATOM   2516  HG3 PRO A 163     -29.881  -5.023  -2.081  1.00 96.23           H  
ATOM   2517  CD  PRO A 163     -29.056  -7.027  -1.860  1.00 96.23           C  
ATOM   2518  HD2 PRO A 163     -28.487  -7.216  -2.770  1.00 96.23           H  
ATOM   2519  HD3 PRO A 163     -30.081  -7.382  -1.967  1.00 96.23           H  
ATOM   2520  N   ALA A 164     -30.008  -8.095   1.662  1.00 95.59           N  
ATOM   2521  H   ALA A 164     -30.397  -8.306   0.754  1.00 95.59           H  
ATOM   2522  CA  ALA A 164     -30.584  -8.759   2.829  1.00 95.59           C  
ATOM   2523  HA  ALA A 164     -30.834  -7.998   3.568  1.00 95.59           H  
ATOM   2524  C   ALA A 164     -29.583  -9.720   3.491  1.00 95.59           C  
ATOM   2525  CB  ALA A 164     -31.873  -9.472   2.406  1.00 95.59           C  
ATOM   2526  HB1 ALA A 164     -32.323  -9.948   3.278  1.00 95.59           H  
ATOM   2527  HB2 ALA A 164     -32.580  -8.751   1.996  1.00 95.59           H  
ATOM   2528  HB3 ALA A 164     -31.655 -10.235   1.660  1.00 95.59           H  
ATOM   2529  O   ALA A 164     -29.448  -9.710   4.714  1.00 95.59           O  
ATOM   2530  N   ASP A 165     -28.812 -10.474   2.694  1.00 95.37           N  
ATOM   2531  H   ASP A 165     -28.959 -10.422   1.696  1.00 95.37           H  
ATOM   2532  CA  ASP A 165     -27.764 -11.362   3.210  1.00 95.37           C  
ATOM   2533  HA  ASP A 165     -28.226 -12.116   3.847  1.00 95.37           H  
ATOM   2534  C   ASP A 165     -26.728 -10.609   4.051  1.00 95.37           C  
ATOM   2535  CB  ASP A 165     -27.011 -12.064   2.070  1.00 95.37           C  
ATOM   2536  HB2 ASP A 165     -26.171 -12.613   2.495  1.00 95.37           H  
ATOM   2537  HB3 ASP A 165     -26.588 -11.326   1.389  1.00 95.37           H  
ATOM   2538  O   ASP A 165     -26.298 -11.128   5.081  1.00 95.37           O  
ATOM   2539  CG  ASP A 165     -27.857 -13.058   1.290  1.00 95.37           C  
ATOM   2540  OD1 ASP A 165     -28.336 -14.025   1.920  1.00 95.37           O  
ATOM   2541  OD2 ASP A 165     -27.918 -12.931   0.049  1.00 95.37           O  
ATOM   2542  N   LEU A 166     -26.324  -9.404   3.629  1.00 96.06           N  
ATOM   2543  H   LEU A 166     -26.743  -9.029   2.789  1.00 96.06           H  
ATOM   2544  CA  LEU A 166     -25.344  -8.592   4.353  1.00 96.06           C  
ATOM   2545  HA  LEU A 166     -24.473  -9.213   4.563  1.00 96.06           H  
ATOM   2546  C   LEU A 166     -25.892  -8.124   5.703  1.00 96.06           C  
ATOM   2547  CB  LEU A 166     -24.900  -7.412   3.470  1.00 96.06           C  
ATOM   2548  HB2 LEU A 166     -25.777  -6.824   3.200  1.00 96.06           H  
ATOM   2549  HB3 LEU A 166     -24.461  -7.812   2.556  1.00 96.06           H  
ATOM   2550  O   LEU A 166     -25.233  -8.316   6.726  1.00 96.06           O  
ATOM   2551  CG  LEU A 166     -23.874  -6.477   4.143  1.00 96.06           C  
ATOM   2552  HG  LEU A 166     -24.273  -6.094   5.082  1.00 96.06           H  
ATOM   2553  CD1 LEU A 166     -22.545  -7.181   4.406  1.00 96.06           C  
ATOM   2554 HD11 LEU A 166     -22.152  -7.590   3.475  1.00 96.06           H  
ATOM   2555 HD12 LEU A 166     -21.837  -6.474   4.837  1.00 96.06           H  
ATOM   2556 HD13 LEU A 166     -22.683  -7.999   5.113  1.00 96.06           H  
ATOM   2557  CD2 LEU A 166     -23.582  -5.292   3.230  1.00 96.06           C  
ATOM   2558 HD21 LEU A 166     -24.506  -4.750   3.032  1.00 96.06           H  
ATOM   2559 HD22 LEU A 166     -23.149  -5.642   2.293  1.00 96.06           H  
ATOM   2560 HD23 LEU A 166     -22.887  -4.609   3.719  1.00 96.06           H  
ATOM   2561  N   CYS A 167     -27.097  -7.551   5.718  1.00 94.50           N  
ATOM   2562  H   CYS A 167     -27.584  -7.427   4.842  1.00 94.50           H  
ATOM   2563  CA  CYS A 167     -27.738  -7.093   6.950  1.00 94.50           C  
ATOM   2564  HA  CYS A 167     -27.078  -6.381   7.447  1.00 94.50           H  
ATOM   2565  C   CYS A 167     -27.980  -8.242   7.946  1.00 94.50           C  
ATOM   2566  CB  CYS A 167     -29.043  -6.370   6.588  1.00 94.50           C  
ATOM   2567  HB2 CYS A 167     -29.498  -6.844   5.718  1.00 94.50           H  
ATOM   2568  HB3 CYS A 167     -29.741  -6.464   7.420  1.00 94.50           H  
ATOM   2569  O   CYS A 167     -27.692  -8.100   9.134  1.00 94.50           O  
ATOM   2570  SG  CYS A 167     -28.823  -4.601   6.267  1.00 94.50           S  
ATOM   2571  N   GLU A 168     -28.469  -9.389   7.470  1.00 94.82           N  
ATOM   2572  H   GLU A 168     -28.704  -9.443   6.490  1.00 94.82           H  
ATOM   2573  CA  GLU A 168     -28.876 -10.506   8.330  1.00 94.82           C  
ATOM   2574  HA  GLU A 168     -29.319 -10.108   9.243  1.00 94.82           H  
ATOM   2575  C   GLU A 168     -27.692 -11.372   8.781  1.00 94.82           C  
ATOM   2576  CB  GLU A 168     -29.959 -11.333   7.607  1.00 94.82           C  
ATOM   2577  HB2 GLU A 168     -30.114 -12.270   8.142  1.00 94.82           H  
ATOM   2578  HB3 GLU A 168     -29.641 -11.560   6.590  1.00 94.82           H  
ATOM   2579  O   GLU A 168     -27.480 -11.586   9.979  1.00 94.82           O  
ATOM   2580  CG  GLU A 168     -31.274 -10.541   7.607  1.00 94.82           C  
ATOM   2581  HG2 GLU A 168     -31.585 -10.474   8.649  1.00 94.82           H  
ATOM   2582  HG3 GLU A 168     -31.096  -9.530   7.239  1.00 94.82           H  
ATOM   2583  CD  GLU A 168     -32.438 -11.148   6.818  1.00 94.82           C  
ATOM   2584  OE1 GLU A 168     -33.418 -10.385   6.631  1.00 94.82           O  
ATOM   2585  OE2 GLU A 168     -32.400 -12.355   6.486  1.00 94.82           O  
ATOM   2586  N   LYS A 169     -26.873 -11.866   7.844  1.00 92.76           N  
ATOM   2587  H   LYS A 169     -27.003 -11.573   6.886  1.00 92.76           H  
ATOM   2588  CA  LYS A 169     -25.898 -12.929   8.146  1.00 92.76           C  
ATOM   2589  HA  LYS A 169     -26.386 -13.644   8.807  1.00 92.76           H  
ATOM   2590  C   LYS A 169     -24.685 -12.423   8.921  1.00 92.76           C  
ATOM   2591  CB  LYS A 169     -25.486 -13.673   6.865  1.00 92.76           C  
ATOM   2592  HB2 LYS A 169     -24.727 -14.415   7.116  1.00 92.76           H  
ATOM   2593  HB3 LYS A 169     -25.045 -12.973   6.155  1.00 92.76           H  
ATOM   2594  O   LYS A 169     -24.197 -13.153   9.789  1.00 92.76           O  
ATOM   2595  CG  LYS A 169     -26.691 -14.390   6.237  1.00 92.76           C  
ATOM   2596  HG2 LYS A 169     -27.030 -15.166   6.924  1.00 92.76           H  
ATOM   2597  HG3 LYS A 169     -27.507 -13.684   6.084  1.00 92.76           H  
ATOM   2598  CD  LYS A 169     -26.357 -15.022   4.882  1.00 92.76           C  
ATOM   2599  HD2 LYS A 169     -25.486 -15.671   4.974  1.00 92.76           H  
ATOM   2600  HD3 LYS A 169     -26.144 -14.226   4.169  1.00 92.76           H  
ATOM   2601  CE  LYS A 169     -27.573 -15.833   4.419  1.00 92.76           C  
ATOM   2602  HE2 LYS A 169     -28.459 -15.206   4.526  1.00 92.76           H  
ATOM   2603  HE3 LYS A 169     -27.693 -16.699   5.071  1.00 92.76           H  
ATOM   2604  NZ  LYS A 169     -27.465 -16.249   3.003  1.00 92.76           N  
ATOM   2605  HZ1 LYS A 169     -26.575 -16.667   2.772  1.00 92.76           H  
ATOM   2606  HZ2 LYS A 169     -27.591 -15.421   2.438  1.00 92.76           H  
ATOM   2607  HZ3 LYS A 169     -28.241 -16.836   2.733  1.00 92.76           H  
ATOM   2608  N   THR A 170     -24.243 -11.187   8.666  1.00 91.65           N  
ATOM   2609  H   THR A 170     -24.708 -10.663   7.939  1.00 91.65           H  
ATOM   2610  CA  THR A 170     -23.009 -10.623   9.247  1.00 91.65           C  
ATOM   2611  HA  THR A 170     -22.156 -11.203   8.894  1.00 91.65           H  
ATOM   2612  C   THR A 170     -23.005 -10.695  10.769  1.00 91.65           C  
ATOM   2613  CB  THR A 170     -22.786  -9.176   8.791  1.00 91.65           C  
ATOM   2614  HB  THR A 170     -23.560  -8.523   9.193  1.00 91.65           H  
ATOM   2615  O   THR A 170     -22.040 -11.178  11.360  1.00 91.65           O  
ATOM   2616  CG2 THR A 170     -21.409  -8.656   9.191  1.00 91.65           C  
ATOM   2617 HG21 THR A 170     -20.643  -9.378   8.909  1.00 91.65           H  
ATOM   2618 HG22 THR A 170     -21.221  -7.726   8.655  1.00 91.65           H  
ATOM   2619 HG23 THR A 170     -21.366  -8.475  10.265  1.00 91.65           H  
ATOM   2620  OG1 THR A 170     -22.817  -9.128   7.393  1.00 91.65           O  
ATOM   2621  HG1 THR A 170     -23.673  -8.780   7.133  1.00 91.65           H  
ATOM   2622  N   TRP A 171     -24.119 -10.320  11.401  1.00 89.39           N  
ATOM   2623  H   TRP A 171     -24.887  -9.976  10.842  1.00 89.39           H  
ATOM   2624  CA  TRP A 171     -24.269 -10.298  12.857  1.00 89.39           C  
ATOM   2625  HA  TRP A 171     -23.303 -10.536  13.303  1.00 89.39           H  
ATOM   2626  C   TRP A 171     -25.218 -11.385  13.388  1.00 89.39           C  
ATOM   2627  CB  TRP A 171     -24.599  -8.871  13.319  1.00 89.39           C  
ATOM   2628  HB2 TRP A 171     -25.544  -8.560  12.873  1.00 89.39           H  
ATOM   2629  HB3 TRP A 171     -24.726  -8.868  14.401  1.00 89.39           H  
ATOM   2630  O   TRP A 171     -25.866 -11.193  14.408  1.00 89.39           O  
ATOM   2631  CG  TRP A 171     -23.536  -7.862  12.993  1.00 89.39           C  
ATOM   2632  CD1 TRP A 171     -23.664  -6.834  12.123  1.00 89.39           C  
ATOM   2633  HD1 TRP A 171     -24.558  -6.612  11.560  1.00 89.39           H  
ATOM   2634  CD2 TRP A 171     -22.165  -7.782  13.504  1.00 89.39           C  
ATOM   2635  CE2 TRP A 171     -21.522  -6.660  12.900  1.00 89.39           C  
ATOM   2636  CE3 TRP A 171     -21.398  -8.545  14.415  1.00 89.39           C  
ATOM   2637  HE3 TRP A 171     -21.854  -9.388  14.912  1.00 89.39           H  
ATOM   2638  NE1 TRP A 171     -22.484  -6.115  12.075  1.00 89.39           N  
ATOM   2639  HE1 TRP A 171     -22.360  -5.284  11.515  1.00 89.39           H  
ATOM   2640  CH2 TRP A 171     -19.459  -7.090  14.093  1.00 89.39           C  
ATOM   2641  HH2 TRP A 171     -18.440  -6.828  14.337  1.00 89.39           H  
ATOM   2642  CZ2 TRP A 171     -20.192  -6.310  13.182  1.00 89.39           C  
ATOM   2643  HZ2 TRP A 171     -19.744  -5.445  12.717  1.00 89.39           H  
ATOM   2644  CZ3 TRP A 171     -20.061  -8.205  14.704  1.00 89.39           C  
ATOM   2645  HZ3 TRP A 171     -19.498  -8.790  15.416  1.00 89.39           H  
ATOM   2646  N   SER A 172     -25.303 -12.555  12.738  1.00 87.49           N  
ATOM   2647  H   SER A 172     -24.804 -12.653  11.866  1.00 87.49           H  
ATOM   2648  CA  SER A 172     -26.145 -13.680  13.209  1.00 87.49           C  
ATOM   2649  HA  SER A 172     -26.157 -14.433  12.421  1.00 87.49           H  
ATOM   2650  C   SER A 172     -27.621 -13.305  13.464  1.00 87.49           C  
ATOM   2651  CB  SER A 172     -25.548 -14.327  14.469  1.00 87.49           C  
ATOM   2652  HB2 SER A 172     -26.194 -15.143  14.794  1.00 87.49           H  
ATOM   2653  HB3 SER A 172     -25.508 -13.587  15.269  1.00 87.49           H  
ATOM   2654  O   SER A 172     -28.189 -13.660  14.504  1.00 87.49           O  
ATOM   2655  OG  SER A 172     -24.259 -14.856  14.251  1.00 87.49           O  
ATOM   2656  HG  SER A 172     -23.749 -14.222  13.742  1.00 87.49           H  
ATOM   2657  N   ASN A 173     -28.231 -12.596  12.511  1.00 90.37           N  
ATOM   2658  H   ASN A 173     -27.718 -12.380  11.669  1.00 90.37           H  
ATOM   2659  CA  ASN A 173     -29.617 -12.118  12.528  1.00 90.37           C  
ATOM   2660  HA  ASN A 173     -29.740 -11.530  11.618  1.00 90.37           H  
ATOM   2661  C   ASN A 173     -29.947 -11.135  13.672  1.00 90.37           C  
ATOM   2662  CB  ASN A 173     -30.604 -13.299  12.411  1.00 90.37           C  
ATOM   2663  HB2 ASN A 173     -30.609 -13.845  13.354  1.00 90.37           H  
ATOM   2664  HB3 ASN A 173     -31.607 -12.903  12.252  1.00 90.37           H  
ATOM   2665  O   ASN A 173     -31.092 -11.078  14.126  1.00 90.37           O  
ATOM   2666  CG  ASN A 173     -30.311 -14.273  11.280  1.00 90.37           C  
ATOM   2667  ND2 ASN A 173     -30.786 -15.490  11.392  1.00 90.37           N  
ATOM   2668 HD21 ASN A 173     -31.411 -15.713  12.154  1.00 90.37           H  
ATOM   2669 HD22 ASN A 173     -30.659 -16.072  10.577  1.00 90.37           H  
ATOM   2670  OD1 ASN A 173     -29.647 -14.000  10.297  1.00 90.37           O  
ATOM   2671  N   SER A 174     -28.975 -10.345  14.152  1.00 90.11           N  
ATOM   2672  H   SER A 174     -28.013 -10.521  13.900  1.00 90.11           H  
ATOM   2673  CA  SER A 174     -29.275  -9.182  15.008  1.00 90.11           C  
ATOM   2674  HA  SER A 174     -29.828  -9.522  15.884  1.00 90.11           H  
ATOM   2675  C   SER A 174     -30.145  -8.158  14.271  1.00 90.11           C  
ATOM   2676  CB  SER A 174     -27.998  -8.500  15.511  1.00 90.11           C  
ATOM   2677  HB2 SER A 174     -28.274  -7.626  16.102  1.00 90.11           H  
ATOM   2678  HB3 SER A 174     -27.390  -8.178  14.665  1.00 90.11           H  
ATOM   2679  O   SER A 174     -31.132  -7.672  14.821  1.00 90.11           O  
ATOM   2680  OG  SER A 174     -27.256  -9.388  16.323  1.00 90.11           O  
ATOM   2681  HG  SER A 174     -26.574  -8.888  16.776  1.00 90.11           H  
ATOM   2682  N   PHE A 175     -29.832  -7.899  12.999  1.00 94.13           N  
ATOM   2683  H   PHE A 175     -29.048  -8.386  12.590  1.00 94.13           H  
ATOM   2684  CA  PHE A 175     -30.647  -7.095  12.086  1.00 94.13           C  
ATOM   2685  HA  PHE A 175     -31.375  -6.525  12.663  1.00 94.13           H  
ATOM   2686  C   PHE A 175     -31.426  -7.992  11.119  1.00 94.13           C  
ATOM   2687  CB  PHE A 175     -29.762  -6.091  11.331  1.00 94.13           C  
ATOM   2688  HB2 PHE A 175     -30.408  -5.405  10.782  1.00 94.13           H  
ATOM   2689  HB3 PHE A 175     -29.171  -6.636  10.596  1.00 94.13           H  
ATOM   2690  O   PHE A 175     -31.036  -9.132  10.864  1.00 94.13           O  
ATOM   2691  CG  PHE A 175     -28.827  -5.277  12.211  1.00 94.13           C  
ATOM   2692  CD1 PHE A 175     -29.345  -4.511  13.271  1.00 94.13           C  
ATOM   2693  HD1 PHE A 175     -30.412  -4.457  13.424  1.00 94.13           H  
ATOM   2694  CD2 PHE A 175     -27.436  -5.308  11.992  1.00 94.13           C  
ATOM   2695  HD2 PHE A 175     -27.034  -5.886  11.173  1.00 94.13           H  
ATOM   2696  CE1 PHE A 175     -28.482  -3.816  14.136  1.00 94.13           C  
ATOM   2697  HE1 PHE A 175     -28.884  -3.251  14.964  1.00 94.13           H  
ATOM   2698  CE2 PHE A 175     -26.573  -4.589  12.841  1.00 94.13           C  
ATOM   2699  HE2 PHE A 175     -25.506  -4.609  12.679  1.00 94.13           H  
ATOM   2700  CZ  PHE A 175     -27.095  -3.849  13.917  1.00 94.13           C  
ATOM   2701  HZ  PHE A 175     -26.431  -3.303  14.571  1.00 94.13           H  
ATOM   2702  N   LYS A 176     -32.522  -7.458  10.578  1.00 94.78           N  
ATOM   2703  H   LYS A 176     -32.786  -6.532  10.882  1.00 94.78           H  
ATOM   2704  CA  LYS A 176     -33.363  -8.076   9.553  1.00 94.78           C  
ATOM   2705  HA  LYS A 176     -32.817  -8.892   9.080  1.00 94.78           H  
ATOM   2706  C   LYS A 176     -33.688  -7.061   8.464  1.00 94.78           C  
ATOM   2707  CB  LYS A 176     -34.620  -8.651  10.217  1.00 94.78           C  
ATOM   2708  HB2 LYS A 176     -34.313  -9.317  11.023  1.00 94.78           H  
ATOM   2709  HB3 LYS A 176     -35.227  -7.845  10.630  1.00 94.78           H  
ATOM   2710  O   LYS A 176     -33.993  -5.914   8.788  1.00 94.78           O  
ATOM   2711  CG  LYS A 176     -35.433  -9.459   9.205  1.00 94.78           C  
ATOM   2712  HG2 LYS A 176     -35.807  -8.800   8.421  1.00 94.78           H  
ATOM   2713  HG3 LYS A 176     -34.784 -10.214   8.762  1.00 94.78           H  
ATOM   2714  CD  LYS A 176     -36.611 -10.168   9.863  1.00 94.78           C  
ATOM   2715  HD2 LYS A 176     -37.288  -9.432  10.297  1.00 94.78           H  
ATOM   2716  HD3 LYS A 176     -36.240 -10.840  10.637  1.00 94.78           H  
ATOM   2717  CE  LYS A 176     -37.308 -10.960   8.758  1.00 94.78           C  
ATOM   2718  HE2 LYS A 176     -36.570 -11.609   8.285  1.00 94.78           H  
ATOM   2719  HE3 LYS A 176     -37.654 -10.261   7.997  1.00 94.78           H  
ATOM   2720  NZ  LYS A 176     -38.433 -11.755   9.296  1.00 94.78           N  
ATOM   2721  HZ1 LYS A 176     -38.085 -12.406   9.985  1.00 94.78           H  
ATOM   2722  HZ2 LYS A 176     -39.111 -11.141   9.725  1.00 94.78           H  
ATOM   2723  HZ3 LYS A 176     -38.874 -12.268   8.546  1.00 94.78           H  
ATOM   2724  N   ALA A 177     -33.650  -7.466   7.197  1.00 95.52           N  
ATOM   2725  H   ALA A 177     -33.482  -8.439   6.986  1.00 95.52           H  
ATOM   2726  CA  ALA A 177     -34.007  -6.575   6.099  1.00 95.52           C  
ATOM   2727  HA  ALA A 177     -33.594  -5.585   6.294  1.00 95.52           H  
ATOM   2728  C   ALA A 177     -35.536  -6.440   6.002  1.00 95.52           C  
ATOM   2729  CB  ALA A 177     -33.362  -7.095   4.813  1.00 95.52           C  
ATOM   2730  HB1 ALA A 177     -33.610  -6.433   3.983  1.00 95.52           H  
ATOM   2731  HB2 ALA A 177     -32.280  -7.117   4.943  1.00 95.52           H  
ATOM   2732  HB3 ALA A 177     -33.723  -8.100   4.597  1.00 95.52           H  
ATOM   2733  O   ALA A 177     -36.248  -7.418   5.757  1.00 95.52           O  
ATOM   2734  N   SER A 178     -36.057  -5.230   6.213  1.00 94.90           N  
ATOM   2735  H   SER A 178     -35.443  -4.454   6.421  1.00 94.90           H  
ATOM   2736  CA  SER A 178     -37.472  -4.927   5.997  1.00 94.90           C  
ATOM   2737  HA  SER A 178     -38.051  -5.818   6.238  1.00 94.90           H  
ATOM   2738  C   SER A 178     -37.717  -4.521   4.538  1.00 94.90           C  
ATOM   2739  CB  SER A 178     -37.932  -3.810   6.935  1.00 94.90           C  
ATOM   2740  HB2 SER A 178     -37.560  -2.850   6.578  1.00 94.90           H  
ATOM   2741  HB3 SER A 178     -37.544  -3.995   7.937  1.00 94.90           H  
ATOM   2742  O   SER A 178     -36.912  -3.776   3.983  1.00 94.90           O  
ATOM   2743  OG  SER A 178     -39.346  -3.790   6.981  1.00 94.90           O  
ATOM   2744  HG  SER A 178     -39.623  -3.105   7.594  1.00 94.90           H  
ATOM   2745  N   PRO A 179     -38.837  -4.932   3.911  1.00 93.96           N  
ATOM   2746  CA  PRO A 179     -39.283  -4.367   2.633  1.00 93.96           C  
ATOM   2747  HA  PRO A 179     -38.451  -4.300   1.932  1.00 93.96           H  
ATOM   2748  C   PRO A 179     -39.896  -2.961   2.790  1.00 93.96           C  
ATOM   2749  CB  PRO A 179     -40.318  -5.372   2.120  1.00 93.96           C  
ATOM   2750  HB2 PRO A 179     -41.042  -4.918   1.443  1.00 93.96           H  
ATOM   2751  HB3 PRO A 179     -39.807  -6.201   1.629  1.00 93.96           H  
ATOM   2752  O   PRO A 179     -40.309  -2.348   1.808  1.00 93.96           O  
ATOM   2753  CG  PRO A 179     -40.973  -5.863   3.411  1.00 93.96           C  
ATOM   2754  HG2 PRO A 179     -41.435  -6.842   3.284  1.00 93.96           H  
ATOM   2755  HG3 PRO A 179     -41.708  -5.133   3.752  1.00 93.96           H  
ATOM   2756  CD  PRO A 179     -39.802  -5.912   4.392  1.00 93.96           C  
ATOM   2757  HD2 PRO A 179     -40.152  -5.675   5.397  1.00 93.96           H  
ATOM   2758  HD3 PRO A 179     -39.345  -6.901   4.375  1.00 93.96           H  
ATOM   2759  N   GLU A 180     -40.025  -2.469   4.025  1.00 94.67           N  
ATOM   2760  H   GLU A 180     -39.659  -3.013   4.793  1.00 94.67           H  
ATOM   2761  CA  GLU A 180     -40.529  -1.133   4.330  1.00 94.67           C  
ATOM   2762  HA  GLU A 180     -41.355  -0.905   3.656  1.00 94.67           H  
ATOM   2763  C   GLU A 180     -39.424  -0.083   4.110  1.00 94.67           C  
ATOM   2764  CB  GLU A 180     -41.075  -1.095   5.769  1.00 94.67           C  
ATOM   2765  HB2 GLU A 180     -41.382  -0.077   6.012  1.00 94.67           H  
ATOM   2766  HB3 GLU A 180     -40.260  -1.349   6.446  1.00 94.67           H  
ATOM   2767  O   GLU A 180     -38.261  -0.284   4.474  1.00 94.67           O  
ATOM   2768  CG  GLU A 180     -42.252  -2.060   6.052  1.00 94.67           C  
ATOM   2769  HG2 GLU A 180     -42.312  -2.187   7.133  1.00 94.67           H  
ATOM   2770  HG3 GLU A 180     -42.036  -3.044   5.635  1.00 94.67           H  
ATOM   2771  CD  GLU A 180     -43.631  -1.579   5.553  1.00 94.67           C  
ATOM   2772  OE1 GLU A 180     -44.656  -2.224   5.903  1.00 94.67           O  
ATOM   2773  OE2 GLU A 180     -43.698  -0.519   4.895  1.00 94.67           O  
ATOM   2774  N   ARG A 181     -39.802   1.056   3.525  1.00 92.99           N  
ATOM   2775  H   ARG A 181     -40.779   1.149   3.284  1.00 92.99           H  
ATOM   2776  CA  ARG A 181     -38.891   2.160   3.179  1.00 92.99           C  
ATOM   2777  HA  ARG A 181     -37.922   1.748   2.896  1.00 92.99           H  
ATOM   2778  C   ARG A 181     -38.620   3.106   4.344  1.00 92.99           C  
ATOM   2779  CB  ARG A 181     -39.455   2.935   1.982  1.00 92.99           C  
ATOM   2780  HB2 ARG A 181     -38.882   3.852   1.848  1.00 92.99           H  
ATOM   2781  HB3 ARG A 181     -40.492   3.212   2.172  1.00 92.99           H  
ATOM   2782  O   ARG A 181     -39.448   3.218   5.256  1.00 92.99           O  
ATOM   2783  CG  ARG A 181     -39.359   2.095   0.705  1.00 92.99           C  
ATOM   2784  HG2 ARG A 181     -40.061   1.263   0.755  1.00 92.99           H  
ATOM   2785  HG3 ARG A 181     -38.348   1.701   0.604  1.00 92.99           H  
ATOM   2786  CD  ARG A 181     -39.672   2.966  -0.508  1.00 92.99           C  
ATOM   2787  HD2 ARG A 181     -38.926   3.760  -0.550  1.00 92.99           H  
ATOM   2788  HD3 ARG A 181     -40.663   3.404  -0.390  1.00 92.99           H  
ATOM   2789  NE  ARG A 181     -39.622   2.164  -1.739  1.00 92.99           N  
ATOM   2790  HE  ARG A 181     -39.461   1.176  -1.607  1.00 92.99           H  
ATOM   2791  NH1 ARG A 181     -39.672   3.909  -3.223  1.00 92.99           N  
ATOM   2792 HH11 ARG A 181     -39.571   4.260  -4.164  1.00 92.99           H  
ATOM   2793 HH12 ARG A 181     -39.633   4.530  -2.427  1.00 92.99           H  
ATOM   2794  NH2 ARG A 181     -39.501   1.809  -3.977  1.00 92.99           N  
ATOM   2795 HH21 ARG A 181     -39.341   0.832  -3.778  1.00 92.99           H  
ATOM   2796 HH22 ARG A 181     -39.404   2.161  -4.919  1.00 92.99           H  
ATOM   2797  CZ  ARG A 181     -39.604   2.630  -2.971  1.00 92.99           C  
ATOM   2798  N   ARG A 182     -37.517   3.862   4.283  1.00 91.73           N  
ATOM   2799  H   ARG A 182     -36.877   3.667   3.526  1.00 91.73           H  
ATOM   2800  CA  ARG A 182     -37.246   4.990   5.195  1.00 91.73           C  
ATOM   2801  HA  ARG A 182     -37.062   4.581   6.188  1.00 91.73           H  
ATOM   2802  C   ARG A 182     -38.476   5.904   5.296  1.00 91.73           C  
ATOM   2803  CB  ARG A 182     -35.998   5.787   4.760  1.00 91.73           C  
ATOM   2804  HB2 ARG A 182     -36.004   6.739   5.292  1.00 91.73           H  
ATOM   2805  HB3 ARG A 182     -36.060   6.000   3.693  1.00 91.73           H  
ATOM   2806  O   ARG A 182     -39.193   6.141   4.327  1.00 91.73           O  
ATOM   2807  CG  ARG A 182     -34.654   5.093   5.067  1.00 91.73           C  
ATOM   2808  HG2 ARG A 182     -34.621   4.809   6.119  1.00 91.73           H  
ATOM   2809  HG3 ARG A 182     -34.557   4.193   4.460  1.00 91.73           H  
ATOM   2810  CD  ARG A 182     -33.489   6.054   4.771  1.00 91.73           C  
ATOM   2811  HD2 ARG A 182     -33.568   6.363   3.728  1.00 91.73           H  
ATOM   2812  HD3 ARG A 182     -33.593   6.937   5.401  1.00 91.73           H  
ATOM   2813  NE  ARG A 182     -32.153   5.464   5.015  1.00 91.73           N  
ATOM   2814  HE  ARG A 182     -32.040   4.799   5.767  1.00 91.73           H  
ATOM   2815  NH1 ARG A 182     -30.969   6.453   3.287  1.00 91.73           N  
ATOM   2816 HH11 ARG A 182     -30.185   6.300   2.668  1.00 91.73           H  
ATOM   2817 HH12 ARG A 182     -31.814   6.837   2.890  1.00 91.73           H  
ATOM   2818  NH2 ARG A 182     -29.950   5.093   4.686  1.00 91.73           N  
ATOM   2819 HH21 ARG A 182     -30.030   4.392   5.408  1.00 91.73           H  
ATOM   2820 HH22 ARG A 182     -29.170   5.103   4.044  1.00 91.73           H  
ATOM   2821  CZ  ARG A 182     -31.039   5.688   4.336  1.00 91.73           C  
ATOM   2822  N   ASN A 183     -38.727   6.407   6.504  1.00 87.00           N  
ATOM   2823  H   ASN A 183     -38.027   6.245   7.213  1.00 87.00           H  
ATOM   2824  CA  ASN A 183     -39.892   7.228   6.872  1.00 87.00           C  
ATOM   2825  HA  ASN A 183     -39.791   7.424   7.940  1.00 87.00           H  
ATOM   2826  C   ASN A 183     -41.285   6.556   6.753  1.00 87.00           C  
ATOM   2827  CB  ASN A 183     -39.798   8.606   6.185  1.00 87.00           C  
ATOM   2828  HB2 ASN A 183     -40.591   9.254   6.558  1.00 87.00           H  
ATOM   2829  HB3 ASN A 183     -39.940   8.487   5.110  1.00 87.00           H  
ATOM   2830  O   ASN A 183     -42.290   7.222   6.983  1.00 87.00           O  
ATOM   2831  CG  ASN A 183     -38.471   9.298   6.447  1.00 87.00           C  
ATOM   2832  ND2 ASN A 183     -37.960  10.051   5.503  1.00 87.00           N  
ATOM   2833 HD21 ASN A 183     -37.078  10.493   5.719  1.00 87.00           H  
ATOM   2834 HD22 ASN A 183     -38.426  10.150   4.612  1.00 87.00           H  
ATOM   2835  OD1 ASN A 183     -37.865   9.154   7.497  1.00 87.00           O  
ATOM   2836  N   SER A 184     -41.377   5.242   6.502  1.00 89.93           N  
ATOM   2837  H   SER A 184     -40.546   4.738   6.226  1.00 89.93           H  
ATOM   2838  CA  SER A 184     -42.640   4.471   6.591  1.00 89.93           C  
ATOM   2839  HA  SER A 184     -43.390   4.939   5.954  1.00 89.93           H  
ATOM   2840  C   SER A 184     -43.228   4.368   8.008  1.00 89.93           C  
ATOM   2841  CB  SER A 184     -42.411   3.034   6.106  1.00 89.93           C  
ATOM   2842  HB2 SER A 184     -42.088   3.040   5.065  1.00 89.93           H  
ATOM   2843  HB3 SER A 184     -43.339   2.467   6.179  1.00 89.93           H  
ATOM   2844  O   SER A 184     -44.402   4.041   8.172  1.00 89.93           O  
ATOM   2845  OG  SER A 184     -41.418   2.425   6.916  1.00 89.93           O  
ATOM   2846  HG  SER A 184     -40.601   2.473   6.413  1.00 89.93           H  
ATOM   2847  N   GLY A 185     -42.403   4.572   9.042  1.00 89.69           N  
ATOM   2848  H   GLY A 185     -41.449   4.827   8.827  1.00 89.69           H  
ATOM   2849  CA  GLY A 185     -42.762   4.325  10.443  1.00 89.69           C  
ATOM   2850  HA2 GLY A 185     -43.751   4.740  10.636  1.00 89.69           H  
ATOM   2851  HA3 GLY A 185     -42.047   4.837  11.086  1.00 89.69           H  
ATOM   2852  C   GLY A 185     -42.786   2.842  10.846  1.00 89.69           C  
ATOM   2853  O   GLY A 185     -43.166   2.538  11.973  1.00 89.69           O  
ATOM   2854  N   ARG A 186     -42.377   1.922   9.959  1.00 92.39           N  
ATOM   2855  H   ARG A 186     -42.122   2.248   9.037  1.00 92.39           H  
ATOM   2856  CA  ARG A 186     -42.421   0.458  10.173  1.00 92.39           C  
ATOM   2857  HA  ARG A 186     -42.844   0.241  11.154  1.00 92.39           H  
ATOM   2858  C   ARG A 186     -41.060  -0.240  10.152  1.00 92.39           C  
ATOM   2859  CB  ARG A 186     -43.324  -0.159   9.108  1.00 92.39           C  
ATOM   2860  HB2 ARG A 186     -43.274  -1.245   9.192  1.00 92.39           H  
ATOM   2861  HB3 ARG A 186     -42.960   0.127   8.121  1.00 92.39           H  
ATOM   2862  O   ARG A 186     -40.979  -1.442  10.389  1.00 92.39           O  
ATOM   2863  CG  ARG A 186     -44.784   0.268   9.264  1.00 92.39           C  
ATOM   2864  HG2 ARG A 186     -45.161  -0.060  10.233  1.00 92.39           H  
ATOM   2865  HG3 ARG A 186     -44.890   1.349   9.166  1.00 92.39           H  
ATOM   2866  CD  ARG A 186     -45.539  -0.425   8.143  1.00 92.39           C  
ATOM   2867  HD2 ARG A 186     -45.284  -1.484   8.172  1.00 92.39           H  
ATOM   2868  HD3 ARG A 186     -45.213  -0.010   7.189  1.00 92.39           H  
ATOM   2869  NE  ARG A 186     -46.993  -0.288   8.265  1.00 92.39           N  
ATOM   2870  HE  ARG A 186     -47.347   0.407   8.907  1.00 92.39           H  
ATOM   2871  NH1 ARG A 186     -47.420  -1.901   6.694  1.00 92.39           N  
ATOM   2872 HH11 ARG A 186     -48.048  -2.456   6.130  1.00 92.39           H  
ATOM   2873 HH12 ARG A 186     -46.433  -1.953   6.486  1.00 92.39           H  
ATOM   2874  NH2 ARG A 186     -49.121  -0.882   7.752  1.00 92.39           N  
ATOM   2875 HH21 ARG A 186     -49.456  -0.215   8.432  1.00 92.39           H  
ATOM   2876 HH22 ARG A 186     -49.760  -1.455   7.219  1.00 92.39           H  
ATOM   2877  CZ  ARG A 186     -47.836  -1.024   7.570  1.00 92.39           C  
ATOM   2878  N   CYS A 187     -40.001   0.505   9.874  1.00 95.42           N  
ATOM   2879  H   CYS A 187     -40.142   1.489   9.696  1.00 95.42           H  
ATOM   2880  CA  CYS A 187     -38.620   0.049   9.911  1.00 95.42           C  
ATOM   2881  HA  CYS A 187     -38.553  -0.893  10.455  1.00 95.42           H  
ATOM   2882  C   CYS A 187     -37.770   1.080  10.648  1.00 95.42           C  
ATOM   2883  CB  CYS A 187     -38.124  -0.182   8.483  1.00 95.42           C  
ATOM   2884  HB2 CYS A 187     -38.733  -0.964   8.031  1.00 95.42           H  
ATOM   2885  HB3 CYS A 187     -37.096  -0.543   8.522  1.00 95.42           H  
ATOM   2886  O   CYS A 187     -38.068   2.277  10.627  1.00 95.42           O  
ATOM   2887  SG  CYS A 187     -38.199   1.282   7.414  1.00 95.42           S  
ATOM   2888  N   LEU A 188     -36.729   0.603  11.318  1.00 95.95           N  
ATOM   2889  H   LEU A 188     -36.507  -0.378  11.222  1.00 95.95           H  
ATOM   2890  CA  LEU A 188     -35.746   1.429  11.997  1.00 95.95           C  
ATOM   2891  HA  LEU A 188     -36.234   2.318  12.398  1.00 95.95           H  
ATOM   2892  C   LEU A 188     -34.683   1.880  10.997  1.00 95.95           C  
ATOM   2893  CB  LEU A 188     -35.125   0.629  13.149  1.00 95.95           C  
ATOM   2894  HB2 LEU A 188     -34.719  -0.295  12.738  1.00 95.95           H  
ATOM   2895  HB3 LEU A 188     -34.296   1.198  13.571  1.00 95.95           H  
ATOM   2896  O   LEU A 188     -34.272   1.114  10.128  1.00 95.95           O  
ATOM   2897  CG  LEU A 188     -36.130   0.298  14.265  1.00 95.95           C  
ATOM   2898  HG  LEU A 188     -37.085  -0.017  13.844  1.00 95.95           H  
ATOM   2899  CD1 LEU A 188     -35.590  -0.849  15.096  1.00 95.95           C  
ATOM   2900 HD11 LEU A 188     -35.571  -1.740  14.468  1.00 95.95           H  
ATOM   2901 HD12 LEU A 188     -34.592  -0.620  15.470  1.00 95.95           H  
ATOM   2902 HD13 LEU A 188     -36.251  -1.036  15.943  1.00 95.95           H  
ATOM   2903  CD2 LEU A 188     -36.359   1.478  15.202  1.00 95.95           C  
ATOM   2904 HD21 LEU A 188     -37.112   1.218  15.945  1.00 95.95           H  
ATOM   2905 HD22 LEU A 188     -35.423   1.714  15.708  1.00 95.95           H  
ATOM   2906 HD23 LEU A 188     -36.703   2.340  14.629  1.00 95.95           H  
ATOM   2907  N   GLN A 189     -34.224   3.115  11.158  1.00 95.61           N  
ATOM   2908  H   GLN A 189     -34.590   3.660  11.926  1.00 95.61           H  
ATOM   2909  CA  GLN A 189     -33.122   3.680  10.393  1.00 95.61           C  
ATOM   2910  HA  GLN A 189     -33.058   3.155   9.440  1.00 95.61           H  
ATOM   2911  C   GLN A 189     -31.818   3.453  11.161  1.00 95.61           C  
ATOM   2912  CB  GLN A 189     -33.385   5.161  10.068  1.00 95.61           C  
ATOM   2913  HB2 GLN A 189     -32.557   5.540   9.470  1.00 95.61           H  
ATOM   2914  HB3 GLN A 189     -33.451   5.741  10.989  1.00 95.61           H  
ATOM   2915  O   GLN A 189     -31.684   3.901  12.306  1.00 95.61           O  
ATOM   2916  CG  GLN A 189     -34.694   5.304   9.271  1.00 95.61           C  
ATOM   2917  HG2 GLN A 189     -34.656   4.636   8.410  1.00 95.61           H  
ATOM   2918  HG3 GLN A 189     -35.528   4.988   9.898  1.00 95.61           H  
ATOM   2919  CD  GLN A 189     -34.985   6.711   8.759  1.00 95.61           C  
ATOM   2920  NE2 GLN A 189     -36.241   7.112   8.778  1.00 95.61           N  
ATOM   2921 HE21 GLN A 189     -36.929   6.567   9.277  1.00 95.61           H  
ATOM   2922 HE22 GLN A 189     -36.433   8.039   8.426  1.00 95.61           H  
ATOM   2923  OE1 GLN A 189     -34.134   7.447   8.300  1.00 95.61           O  
ATOM   2924  N   LYS A 190     -30.861   2.767  10.526  1.00 94.74           N  
ATOM   2925  H   LYS A 190     -31.101   2.420   9.609  1.00 94.74           H  
ATOM   2926  CA  LYS A 190     -29.507   2.500  11.046  1.00 94.74           C  
ATOM   2927  HA  LYS A 190     -29.581   1.925  11.968  1.00 94.74           H  
ATOM   2928  C   LYS A 190     -28.763   3.793  11.376  1.00 94.74           C  
ATOM   2929  CB  LYS A 190     -28.736   1.692   9.984  1.00 94.74           C  
ATOM   2930  HB2 LYS A 190     -29.283   0.770   9.786  1.00 94.74           H  
ATOM   2931  HB3 LYS A 190     -28.706   2.269   9.061  1.00 94.74           H  
ATOM   2932  O   LYS A 190     -27.960   3.826  12.300  1.00 94.74           O  
ATOM   2933  CG  LYS A 190     -27.298   1.331  10.406  1.00 94.74           C  
ATOM   2934  HG2 LYS A 190     -26.712   2.235  10.571  1.00 94.74           H  
ATOM   2935  HG3 LYS A 190     -27.341   0.774  11.342  1.00 94.74           H  
ATOM   2936  CD  LYS A 190     -26.587   0.466   9.352  1.00 94.74           C  
ATOM   2937  HD2 LYS A 190     -25.653   0.095   9.774  1.00 94.74           H  
ATOM   2938  HD3 LYS A 190     -27.214  -0.399   9.136  1.00 94.74           H  
ATOM   2939  CE  LYS A 190     -26.279   1.189   8.031  1.00 94.74           C  
ATOM   2940  HE2 LYS A 190     -25.988   0.434   7.301  1.00 94.74           H  
ATOM   2941  HE3 LYS A 190     -27.185   1.671   7.662  1.00 94.74           H  
ATOM   2942  NZ  LYS A 190     -25.185   2.181   8.186  1.00 94.74           N  
ATOM   2943  HZ1 LYS A 190     -25.448   2.940   8.799  1.00 94.74           H  
ATOM   2944  HZ2 LYS A 190     -24.953   2.648   7.321  1.00 94.74           H  
ATOM   2945  HZ3 LYS A 190     -24.354   1.749   8.562  1.00 94.74           H  
ATOM   2946  N   TRP A 191     -29.002   4.847  10.602  1.00 95.81           N  
ATOM   2947  H   TRP A 191     -29.688   4.756   9.866  1.00 95.81           H  
ATOM   2948  CA  TRP A 191     -28.431   6.171  10.810  1.00 95.81           C  
ATOM   2949  HA  TRP A 191     -28.293   6.339  11.878  1.00 95.81           H  
ATOM   2950  C   TRP A 191     -29.391   7.236  10.279  1.00 95.81           C  
ATOM   2951  CB  TRP A 191     -27.068   6.249  10.118  1.00 95.81           C  
ATOM   2952  HB2 TRP A 191     -26.520   5.327  10.313  1.00 95.81           H  
ATOM   2953  HB3 TRP A 191     -27.212   6.322   9.040  1.00 95.81           H  
ATOM   2954  O   TRP A 191     -30.181   6.962   9.378  1.00 95.81           O  
ATOM   2955  CG  TRP A 191     -26.211   7.381  10.578  1.00 95.81           C  
ATOM   2956  CD1 TRP A 191     -25.413   7.352  11.666  1.00 95.81           C  
ATOM   2957  HD1 TRP A 191     -25.298   6.514  12.337  1.00 95.81           H  
ATOM   2958  CD2 TRP A 191     -26.072   8.723  10.014  1.00 95.81           C  
ATOM   2959  CE2 TRP A 191     -25.137   9.450  10.811  1.00 95.81           C  
ATOM   2960  CE3 TRP A 191     -26.659   9.403   8.923  1.00 95.81           C  
ATOM   2961  HE3 TRP A 191     -27.378   8.890   8.301  1.00 95.81           H  
ATOM   2962  NE1 TRP A 191     -24.741   8.549  11.778  1.00 95.81           N  
ATOM   2963  HE1 TRP A 191     -24.097   8.732  12.535  1.00 95.81           H  
ATOM   2964  CH2 TRP A 191     -25.427  11.445   9.468  1.00 95.81           C  
ATOM   2965  HH2 TRP A 191     -25.212  12.482   9.259  1.00 95.81           H  
ATOM   2966  CZ2 TRP A 191     -24.810  10.789  10.549  1.00 95.81           C  
ATOM   2967  HZ2 TRP A 191     -24.107  11.312  11.181  1.00 95.81           H  
ATOM   2968  CZ3 TRP A 191     -26.342  10.751   8.656  1.00 95.81           C  
ATOM   2969  HZ3 TRP A 191     -26.809  11.268   7.831  1.00 95.81           H  
ATOM   2970  N   PHE A 192     -29.332   8.436  10.844  1.00 94.37           N  
ATOM   2971  H   PHE A 192     -28.621   8.620  11.537  1.00 94.37           H  
ATOM   2972  CA  PHE A 192     -30.175   9.570  10.478  1.00 94.37           C  
ATOM   2973  HA  PHE A 192     -30.390   9.527   9.411  1.00 94.37           H  
ATOM   2974  C   PHE A 192     -29.422  10.874  10.752  1.00 94.37           C  
ATOM   2975  CB  PHE A 192     -31.510   9.505  11.246  1.00 94.37           C  
ATOM   2976  HB2 PHE A 192     -32.084   8.661  10.864  1.00 94.37           H  
ATOM   2977  HB3 PHE A 192     -32.088  10.404  11.029  1.00 94.37           H  
ATOM   2978  O   PHE A 192     -28.546  10.925  11.614  1.00 94.37           O  
ATOM   2979  CG  PHE A 192     -31.378   9.355  12.753  1.00 94.37           C  
ATOM   2980  CD1 PHE A 192     -31.304   8.070  13.328  1.00 94.37           C  
ATOM   2981  HD1 PHE A 192     -31.360   7.194  12.699  1.00 94.37           H  
ATOM   2982  CD2 PHE A 192     -31.303  10.492  13.580  1.00 94.37           C  
ATOM   2983  HD2 PHE A 192     -31.358  11.480  13.148  1.00 94.37           H  
ATOM   2984  CE1 PHE A 192     -31.126   7.926  14.716  1.00 94.37           C  
ATOM   2985  HE1 PHE A 192     -31.036   6.940  15.149  1.00 94.37           H  
ATOM   2986  CE2 PHE A 192     -31.128  10.345  14.968  1.00 94.37           C  
ATOM   2987  HE2 PHE A 192     -31.035  11.221  15.593  1.00 94.37           H  
ATOM   2988  CZ  PHE A 192     -31.027   9.063  15.535  1.00 94.37           C  
ATOM   2989  HZ  PHE A 192     -30.850   8.958  16.595  1.00 94.37           H  
ATOM   2990  N   GLU A 193     -29.774  11.935  10.028  1.00 91.69           N  
ATOM   2991  H   GLU A 193     -30.513  11.842   9.346  1.00 91.69           H  
ATOM   2992  CA  GLU A 193     -29.154  13.250  10.204  1.00 91.69           C  
ATOM   2993  HA  GLU A 193     -28.080  13.143  10.053  1.00 91.69           H  
ATOM   2994  C   GLU A 193     -29.424  13.806  11.615  1.00 91.69           C  
ATOM   2995  CB  GLU A 193     -29.705  14.227   9.151  1.00 91.69           C  
ATOM   2996  HB2 GLU A 193     -30.784  14.093   9.072  1.00 91.69           H  
ATOM   2997  HB3 GLU A 193     -29.529  15.252   9.476  1.00 91.69           H  
ATOM   2998  O   GLU A 193     -30.597  13.946  11.981  1.00 91.69           O  
ATOM   2999  CG  GLU A 193     -29.077  14.030   7.764  1.00 91.69           C  
ATOM   3000  HG2 GLU A 193     -29.594  14.688   7.065  1.00 91.69           H  
ATOM   3001  HG3 GLU A 193     -29.249  13.003   7.441  1.00 91.69           H  
ATOM   3002  CD  GLU A 193     -27.572  14.347   7.724  1.00 91.69           C  
ATOM   3003  OE1 GLU A 193     -26.938  13.965   6.717  1.00 91.69           O  
ATOM   3004  OE2 GLU A 193     -27.075  14.976   8.687  1.00 91.69           O  
ATOM   3005  N   PRO A 194     -28.395  14.215  12.392  1.00 87.60           N  
ATOM   3006  CA  PRO A 194     -28.576  14.749  13.747  1.00 87.60           C  
ATOM   3007  HA  PRO A 194     -28.925  13.944  14.393  1.00 87.60           H  
ATOM   3008  C   PRO A 194     -29.563  15.923  13.837  1.00 87.60           C  
ATOM   3009  CB  PRO A 194     -27.178  15.194  14.195  1.00 87.60           C  
ATOM   3010  HB2 PRO A 194     -27.044  15.062  15.269  1.00 87.60           H  
ATOM   3011  HB3 PRO A 194     -27.008  16.234  13.918  1.00 87.60           H  
ATOM   3012  O   PRO A 194     -30.195  16.131  14.868  1.00 87.60           O  
ATOM   3013  CG  PRO A 194     -26.230  14.307  13.395  1.00 87.60           C  
ATOM   3014  HG2 PRO A 194     -25.264  14.785  13.233  1.00 87.60           H  
ATOM   3015  HG3 PRO A 194     -26.101  13.358  13.914  1.00 87.60           H  
ATOM   3016  CD  PRO A 194     -26.976  14.086  12.081  1.00 87.60           C  
ATOM   3017  HD2 PRO A 194     -26.689  14.851  11.358  1.00 87.60           H  
ATOM   3018  HD3 PRO A 194     -26.738  13.096  11.692  1.00 87.60           H  
ATOM   3019  N   ALA A 195     -29.713  16.694  12.756  1.00 86.78           N  
ATOM   3020  H   ALA A 195     -29.173  16.457  11.936  1.00 86.78           H  
ATOM   3021  CA  ALA A 195     -30.613  17.843  12.687  1.00 86.78           C  
ATOM   3022  HA  ALA A 195     -30.565  18.377  13.636  1.00 86.78           H  
ATOM   3023  C   ALA A 195     -32.098  17.488  12.454  1.00 86.78           C  
ATOM   3024  CB  ALA A 195     -30.085  18.777  11.591  1.00 86.78           C  
ATOM   3025  HB1 ALA A 195     -29.061  19.072  11.817  1.00 86.78           H  
ATOM   3026  HB2 ALA A 195     -30.707  19.671  11.542  1.00 86.78           H  
ATOM   3027  HB3 ALA A 195     -30.111  18.272  10.625  1.00 86.78           H  
ATOM   3028  O   ALA A 195     -32.951  18.355  12.627  1.00 86.78           O  
ATOM   3029  N   GLN A 196     -32.427  16.255  12.045  1.00 84.83           N  
ATOM   3030  H   GLN A 196     -31.704  15.554  11.974  1.00 84.83           H  
ATOM   3031  CA  GLN A 196     -33.806  15.853  11.706  1.00 84.83           C  
ATOM   3032  HA  GLN A 196     -34.382  16.751  11.480  1.00 84.83           H  
ATOM   3033  C   GLN A 196     -34.559  15.185  12.871  1.00 84.83           C  
ATOM   3034  CB  GLN A 196     -33.811  14.992  10.430  1.00 84.83           C  
ATOM   3035  HB2 GLN A 196     -34.830  14.655  10.240  1.00 84.83           H  
ATOM   3036  HB3 GLN A 196     -33.178  14.116  10.571  1.00 84.83           H  
ATOM   3037  O   GLN A 196     -35.739  14.860  12.739  1.00 84.83           O  
ATOM   3038  CG  GLN A 196     -33.326  15.796   9.210  1.00 84.83           C  
ATOM   3039  HG2 GLN A 196     -32.278  16.061   9.349  1.00 84.83           H  
ATOM   3040  HG3 GLN A 196     -33.900  16.720   9.137  1.00 84.83           H  
ATOM   3041  CD  GLN A 196     -33.464  15.056   7.880  1.00 84.83           C  
ATOM   3042  NE2 GLN A 196     -32.788  15.506   6.846  1.00 84.83           N  
ATOM   3043 HE21 GLN A 196     -32.110  16.246   6.961  1.00 84.83           H  
ATOM   3044 HE22 GLN A 196     -32.847  14.937   6.014  1.00 84.83           H  
ATOM   3045  OE1 GLN A 196     -34.182  14.085   7.717  1.00 84.83           O  
ATOM   3046  N   GLY A 197     -33.902  15.018  14.024  1.00 84.98           N  
ATOM   3047  H   GLY A 197     -32.934  15.302  14.058  1.00 84.98           H  
ATOM   3048  CA  GLY A 197     -34.429  14.252  15.152  1.00 84.98           C  
ATOM   3049  HA2 GLY A 197     -33.827  14.465  16.035  1.00 84.98           H  
ATOM   3050  HA3 GLY A 197     -35.457  14.555  15.352  1.00 84.98           H  
ATOM   3051  C   GLY A 197     -34.407  12.741  14.897  1.00 84.98           C  
ATOM   3052  O   GLY A 197     -34.125  12.276  13.797  1.00 84.98           O  
ATOM   3053  N   ASN A 198     -34.689  11.955  15.935  1.00 90.69           N  
ATOM   3054  H   ASN A 198     -34.919  12.386  16.819  1.00 90.69           H  
ATOM   3055  CA  ASN A 198     -34.590  10.496  15.878  1.00 90.69           C  
ATOM   3056  HA  ASN A 198     -33.793  10.234  15.182  1.00 90.69           H  
ATOM   3057  C   ASN A 198     -35.912   9.851  15.387  1.00 90.69           C  
ATOM   3058  CB  ASN A 198     -34.129  10.016  17.265  1.00 90.69           C  
ATOM   3059  HB2 ASN A 198     -34.840  10.352  18.019  1.00 90.69           H  
ATOM   3060  HB3 ASN A 198     -33.156  10.455  17.486  1.00 90.69           H  
ATOM   3061  O   ASN A 198     -36.885   9.812  16.152  1.00 90.69           O  
ATOM   3062  CG  ASN A 198     -34.002   8.509  17.384  1.00 90.69           C  
ATOM   3063  ND2 ASN A 198     -33.603   8.040  18.541  1.00 90.69           N  
ATOM   3064 HD21 ASN A 198     -33.308   8.675  19.270  1.00 90.69           H  
ATOM   3065 HD22 ASN A 198     -33.726   7.055  18.726  1.00 90.69           H  
ATOM   3066  OD1 ASN A 198     -34.308   7.747  16.481  1.00 90.69           O  
ATOM   3067  N   PRO A 199     -35.973   9.286  14.160  1.00 92.84           N  
ATOM   3068  CA  PRO A 199     -37.192   8.681  13.613  1.00 92.84           C  
ATOM   3069  HA  PRO A 199     -38.029   9.373  13.713  1.00 92.84           H  
ATOM   3070  C   PRO A 199     -37.571   7.361  14.307  1.00 92.84           C  
ATOM   3071  CB  PRO A 199     -36.885   8.468  12.125  1.00 92.84           C  
ATOM   3072  HB2 PRO A 199     -37.110   9.381  11.573  1.00 92.84           H  
ATOM   3073  HB3 PRO A 199     -37.437   7.627  11.704  1.00 92.84           H  
ATOM   3074  O   PRO A 199     -38.729   6.941  14.269  1.00 92.84           O  
ATOM   3075  CG  PRO A 199     -35.377   8.223  12.104  1.00 92.84           C  
ATOM   3076  HG2 PRO A 199     -34.936   8.476  11.140  1.00 92.84           H  
ATOM   3077  HG3 PRO A 199     -35.163   7.187  12.367  1.00 92.84           H  
ATOM   3078  CD  PRO A 199     -34.876   9.152  13.206  1.00 92.84           C  
ATOM   3079  HD2 PRO A 199     -34.640  10.123  12.772  1.00 92.84           H  
ATOM   3080  HD3 PRO A 199     -33.992   8.720  13.675  1.00 92.84           H  
ATOM   3081  N   ASN A 200     -36.618   6.711  14.982  1.00 93.82           N  
ATOM   3082  H   ASN A 200     -35.707   7.141  15.056  1.00 93.82           H  
ATOM   3083  CA  ASN A 200     -36.783   5.375  15.553  1.00 93.82           C  
ATOM   3084  HA  ASN A 200     -37.264   4.742  14.807  1.00 93.82           H  
ATOM   3085  C   ASN A 200     -37.697   5.348  16.788  1.00 93.82           C  
ATOM   3086  CB  ASN A 200     -35.386   4.798  15.844  1.00 93.82           C  
ATOM   3087  HB2 ASN A 200     -35.493   3.827  16.329  1.00 93.82           H  
ATOM   3088  HB3 ASN A 200     -34.849   5.431  16.550  1.00 93.82           H  
ATOM   3089  O   ASN A 200     -38.213   4.290  17.146  1.00 93.82           O  
ATOM   3090  CG  ASN A 200     -34.571   4.611  14.574  1.00 93.82           C  
ATOM   3091  ND2 ASN A 200     -33.267   4.727  14.635  1.00 93.82           N  
ATOM   3092 HD21 ASN A 200     -32.742   4.555  13.790  1.00 93.82           H  
ATOM   3093 HD22 ASN A 200     -32.826   5.074  15.475  1.00 93.82           H  
ATOM   3094  OD1 ASN A 200     -35.107   4.342  13.514  1.00 93.82           O  
ATOM   3095  N   VAL A 201     -37.962   6.502  17.413  1.00 91.66           N  
ATOM   3096  H   VAL A 201     -37.501   7.333  17.072  1.00 91.66           H  
ATOM   3097  CA  VAL A 201     -38.869   6.614  18.570  1.00 91.66           C  
ATOM   3098  HA  VAL A 201     -38.531   5.920  19.340  1.00 91.66           H  
ATOM   3099  C   VAL A 201     -40.305   6.224  18.203  1.00 91.66           C  
ATOM   3100  CB  VAL A 201     -38.843   8.043  19.153  1.00 91.66           C  
ATOM   3101  HB  VAL A 201     -39.227   8.737  18.406  1.00 91.66           H  
ATOM   3102  O   VAL A 201     -40.971   5.528  18.970  1.00 91.66           O  
ATOM   3103  CG1 VAL A 201     -39.715   8.156  20.414  1.00 91.66           C  
ATOM   3104 HG11 VAL A 201     -39.386   7.433  21.159  1.00 91.66           H  
ATOM   3105 HG12 VAL A 201     -39.632   9.161  20.827  1.00 91.66           H  
ATOM   3106 HG13 VAL A 201     -40.761   7.974  20.169  1.00 91.66           H  
ATOM   3107  CG2 VAL A 201     -37.423   8.485  19.533  1.00 91.66           C  
ATOM   3108 HG21 VAL A 201     -37.446   9.494  19.946  1.00 91.66           H  
ATOM   3109 HG22 VAL A 201     -36.783   8.505  18.650  1.00 91.66           H  
ATOM   3110 HG23 VAL A 201     -36.993   7.805  20.268  1.00 91.66           H  
ATOM   3111  N   ALA A 202     -40.789   6.645  17.029  1.00 90.53           N  
ATOM   3112  H   ALA A 202     -40.178   7.159  16.410  1.00 90.53           H  
ATOM   3113  CA  ALA A 202     -42.137   6.316  16.562  1.00 90.53           C  
ATOM   3114  HA  ALA A 202     -42.852   6.528  17.356  1.00 90.53           H  
ATOM   3115  C   ALA A 202     -42.267   4.823  16.215  1.00 90.53           C  
ATOM   3116  CB  ALA A 202     -42.463   7.211  15.361  1.00 90.53           C  
ATOM   3117  HB1 ALA A 202     -43.474   6.999  15.012  1.00 90.53           H  
ATOM   3118  HB2 ALA A 202     -41.762   7.021  14.548  1.00 90.53           H  
ATOM   3119  HB3 ALA A 202     -42.400   8.260  15.650  1.00 90.53           H  
ATOM   3120  O   ALA A 202     -43.260   4.187  16.563  1.00 90.53           O  
ATOM   3121  N   VAL A 203     -41.226   4.261  15.596  1.00 92.77           N  
ATOM   3122  H   VAL A 203     -40.446   4.854  15.352  1.00 92.77           H  
ATOM   3123  CA  VAL A 203     -41.152   2.844  15.217  1.00 92.77           C  
ATOM   3124  HA  VAL A 203     -42.038   2.589  14.636  1.00 92.77           H  
ATOM   3125  C   VAL A 203     -41.134   1.958  16.464  1.00 92.77           C  
ATOM   3126  CB  VAL A 203     -39.906   2.582  14.352  1.00 92.77           C  
ATOM   3127  HB  VAL A 203     -39.018   2.705  14.972  1.00 92.77           H  
ATOM   3128  O   VAL A 203     -41.937   1.039  16.576  1.00 92.77           O  
ATOM   3129  CG1 VAL A 203     -39.918   1.159  13.785  1.00 92.77           C  
ATOM   3130 HG11 VAL A 203     -40.833   0.995  13.216  1.00 92.77           H  
ATOM   3131 HG12 VAL A 203     -39.854   0.429  14.592  1.00 92.77           H  
ATOM   3132 HG13 VAL A 203     -39.060   1.018  13.128  1.00 92.77           H  
ATOM   3133  CG2 VAL A 203     -39.788   3.558  13.174  1.00 92.77           C  
ATOM   3134 HG21 VAL A 203     -38.838   3.390  12.668  1.00 92.77           H  
ATOM   3135 HG22 VAL A 203     -39.786   4.595  13.512  1.00 92.77           H  
ATOM   3136 HG23 VAL A 203     -40.609   3.403  12.474  1.00 92.77           H  
ATOM   3137  N   ALA A 204     -40.288   2.267  17.452  1.00 91.60           N  
ATOM   3138  H   ALA A 204     -39.629   3.021  17.317  1.00 91.60           H  
ATOM   3139  CA  ALA A 204     -40.227   1.513  18.703  1.00 91.60           C  
ATOM   3140  HA  ALA A 204     -39.978   0.477  18.473  1.00 91.60           H  
ATOM   3141  C   ALA A 204     -41.572   1.503  19.450  1.00 91.60           C  
ATOM   3142  CB  ALA A 204     -39.106   2.094  19.566  1.00 91.60           C  
ATOM   3143  HB1 ALA A 204     -39.017   1.518  20.486  1.00 91.60           H  
ATOM   3144  HB2 ALA A 204     -39.314   3.137  19.804  1.00 91.60           H  
ATOM   3145  HB3 ALA A 204     -38.168   2.025  19.014  1.00 91.60           H  
ATOM   3146  O   ALA A 204     -41.960   0.465  19.975  1.00 91.60           O  
ATOM   3147  N   ARG A 205     -42.323   2.616  19.438  1.00 90.23           N  
ATOM   3148  H   ARG A 205     -41.947   3.434  18.980  1.00 90.23           H  
ATOM   3149  CA  ARG A 205     -43.692   2.672  19.990  1.00 90.23           C  
ATOM   3150  HA  ARG A 205     -43.689   2.324  21.023  1.00 90.23           H  
ATOM   3151  C   ARG A 205     -44.652   1.717  19.287  1.00 90.23           C  
ATOM   3152  CB  ARG A 205     -44.231   4.107  19.963  1.00 90.23           C  
ATOM   3153  HB2 ARG A 205     -45.309   4.085  20.121  1.00 90.23           H  
ATOM   3154  HB3 ARG A 205     -44.034   4.558  18.991  1.00 90.23           H  
ATOM   3155  O   ARG A 205     -45.394   1.030  19.976  1.00 90.23           O  
ATOM   3156  CG  ARG A 205     -43.600   4.954  21.072  1.00 90.23           C  
ATOM   3157  HG2 ARG A 205     -42.513   4.922  20.995  1.00 90.23           H  
ATOM   3158  HG3 ARG A 205     -43.904   4.549  22.037  1.00 90.23           H  
ATOM   3159  CD  ARG A 205     -44.079   6.402  20.968  1.00 90.23           C  
ATOM   3160  HD2 ARG A 205     -43.828   6.775  19.975  1.00 90.23           H  
ATOM   3161  HD3 ARG A 205     -45.161   6.423  21.096  1.00 90.23           H  
ATOM   3162  NE  ARG A 205     -43.439   7.249  21.989  1.00 90.23           N  
ATOM   3163  HE  ARG A 205     -42.868   6.773  22.673  1.00 90.23           H  
ATOM   3164  NH1 ARG A 205     -44.310   9.253  21.294  1.00 90.23           N  
ATOM   3165 HH11 ARG A 205     -44.851   8.755  20.601  1.00 90.23           H  
ATOM   3166 HH12 ARG A 205     -44.389  10.255  21.391  1.00 90.23           H  
ATOM   3167  NH2 ARG A 205     -42.877   9.208  23.005  1.00 90.23           N  
ATOM   3168 HH21 ARG A 205     -42.304   8.697  23.662  1.00 90.23           H  
ATOM   3169 HH22 ARG A 205     -42.967  10.210  23.094  1.00 90.23           H  
ATOM   3170  CZ  ARG A 205     -43.545   8.561  22.092  1.00 90.23           C  
ATOM   3171  N   LEU A 206     -44.605   1.644  17.955  1.00 90.70           N  
ATOM   3172  H   LEU A 206     -43.943   2.231  17.467  1.00 90.70           H  
ATOM   3173  CA  LEU A 206     -45.466   0.764  17.156  1.00 90.70           C  
ATOM   3174  HA  LEU A 206     -46.503   0.958  17.432  1.00 90.70           H  
ATOM   3175  C   LEU A 206     -45.210  -0.732  17.411  1.00 90.70           C  
ATOM   3176  CB  LEU A 206     -45.255   1.116  15.669  1.00 90.70           C  
ATOM   3177  HB2 LEU A 206     -44.218   0.905  15.410  1.00 90.70           H  
ATOM   3178  HB3 LEU A 206     -45.422   2.185  15.530  1.00 90.70           H  
ATOM   3179  O   LEU A 206     -46.135  -1.528  17.307  1.00 90.70           O  
ATOM   3180  CG  LEU A 206     -46.155   0.340  14.689  1.00 90.70           C  
ATOM   3181  HG  LEU A 206     -46.035  -0.734  14.836  1.00 90.70           H  
ATOM   3182  CD1 LEU A 206     -47.632   0.709  14.849  1.00 90.70           C  
ATOM   3183 HD11 LEU A 206     -47.979   0.395  15.833  1.00 90.70           H  
ATOM   3184 HD12 LEU A 206     -47.767   1.785  14.738  1.00 90.70           H  
ATOM   3185 HD13 LEU A 206     -48.225   0.182  14.101  1.00 90.70           H  
ATOM   3186  CD2 LEU A 206     -45.737   0.648  13.251  1.00 90.70           C  
ATOM   3187 HD21 LEU A 206     -45.834   1.716  13.051  1.00 90.70           H  
ATOM   3188 HD22 LEU A 206     -44.697   0.357  13.108  1.00 90.70           H  
ATOM   3189 HD23 LEU A 206     -46.359   0.082  12.558  1.00 90.70           H  
ATOM   3190  N   PHE A 207     -43.970  -1.117  17.728  1.00 90.31           N  
ATOM   3191  H   PHE A 207     -43.240  -0.419  17.721  1.00 90.31           H  
ATOM   3192  CA  PHE A 207     -43.608  -2.511  18.028  1.00 90.31           C  
ATOM   3193  HA  PHE A 207     -44.353  -3.172  17.584  1.00 90.31           H  
ATOM   3194  C   PHE A 207     -43.616  -2.853  19.530  1.00 90.31           C  
ATOM   3195  CB  PHE A 207     -42.261  -2.839  17.369  1.00 90.31           C  
ATOM   3196  HB2 PHE A 207     -41.536  -2.069  17.633  1.00 90.31           H  
ATOM   3197  HB3 PHE A 207     -41.890  -3.779  17.777  1.00 90.31           H  
ATOM   3198  O   PHE A 207     -43.529  -4.027  19.882  1.00 90.31           O  
ATOM   3199  CG  PHE A 207     -42.327  -2.990  15.858  1.00 90.31           C  
ATOM   3200  CD1 PHE A 207     -42.753  -4.205  15.290  1.00 90.31           C  
ATOM   3201  HD1 PHE A 207     -43.061  -5.017  15.933  1.00 90.31           H  
ATOM   3202  CD2 PHE A 207     -41.935  -1.937  15.012  1.00 90.31           C  
ATOM   3203  HD2 PHE A 207     -41.593  -1.006  15.439  1.00 90.31           H  
ATOM   3204  CE1 PHE A 207     -42.779  -4.364  13.891  1.00 90.31           C  
ATOM   3205  HE1 PHE A 207     -43.111  -5.298  13.462  1.00 90.31           H  
ATOM   3206  CE2 PHE A 207     -41.960  -2.092  13.616  1.00 90.31           C  
ATOM   3207  HE2 PHE A 207     -41.647  -1.281  12.975  1.00 90.31           H  
ATOM   3208  CZ  PHE A 207     -42.380  -3.308  13.053  1.00 90.31           C  
ATOM   3209  HZ  PHE A 207     -42.393  -3.425  11.979  1.00 90.31           H  
ATOM   3210  N   ALA A 208     -43.715  -1.859  20.419  1.00 86.71           N  
ATOM   3211  H   ALA A 208     -43.710  -0.909  20.077  1.00 86.71           H  
ATOM   3212  CA  ALA A 208     -43.860  -2.063  21.863  1.00 86.71           C  
ATOM   3213  HA  ALA A 208     -43.342  -2.980  22.144  1.00 86.71           H  
ATOM   3214  C   ALA A 208     -45.324  -2.208  22.319  1.00 86.71           C  
ATOM   3215  CB  ALA A 208     -43.193  -0.891  22.593  1.00 86.71           C  
ATOM   3216  HB1 ALA A 208     -42.148  -0.805  22.297  1.00 86.71           H  
ATOM   3217  HB2 ALA A 208     -43.240  -1.048  23.671  1.00 86.71           H  
ATOM   3218  HB3 ALA A 208     -43.716   0.033  22.347  1.00 86.71           H  
ATOM   3219  O   ALA A 208     -45.551  -2.634  23.458  1.00 86.71           O  
ATOM   3220  N   SER A 209     -46.290  -1.805  21.485  1.00 76.29           N  
ATOM   3221  H   SER A 209     -46.019  -1.458  20.576  1.00 76.29           H  
ATOM   3222  CA  SER A 209     -47.737  -1.931  21.714  1.00 76.29           C  
ATOM   3223  HA  SER A 209     -47.948  -1.844  22.780  1.00 76.29           H  
ATOM   3224  C   SER A 209     -48.270  -3.296  21.290  1.00 76.29           C  
ATOM   3225  CB  SER A 209     -48.477  -0.811  20.981  1.00 76.29           C  
ATOM   3226  HB2 SER A 209     -48.123   0.160  21.327  1.00 76.29           H  
ATOM   3227  HB3 SER A 209     -49.546  -0.900  21.176  1.00 76.29           H  
ATOM   3228  O   SER A 209     -48.853  -3.967  22.166  1.00 76.29           O  
ATOM   3229  OG  SER A 209     -48.235  -0.945  19.599  1.00 76.29           O  
ATOM   3230  HG  SER A 209     -48.134  -1.889  19.453  1.00 76.29           H  
ATOM   3231  OXT SER A 209     -48.121  -3.598  20.085  1.00 76.29           O  
TER    3232      SER A 209                                                       
ATOM   3232  N   PRO B   1     -22.925 -85.230 -12.020  1.00 38.40           N  
ATOM   3233  H2  PRO B   1     -22.460 -85.686 -12.793  1.00 38.40           H  
ATOM   3234  H3  PRO B   1     -22.397 -85.397 -11.176  1.00 38.40           H  
ATOM   3235  CA  PRO B   1     -23.073 -83.786 -12.337  1.00 38.40           C  
ATOM   3236  HA  PRO B   1     -22.276 -83.501 -13.024  1.00 38.40           H  
ATOM   3237  C   PRO B   1     -22.906 -82.859 -11.114  1.00 38.40           C  
ATOM   3238  CB  PRO B   1     -24.413 -83.611 -13.079  1.00 38.40           C  
ATOM   3239  HB2 PRO B   1     -25.048 -82.867 -12.598  1.00 38.40           H  
ATOM   3240  HB3 PRO B   1     -24.244 -83.304 -14.111  1.00 38.40           H  
ATOM   3241  O   PRO B   1     -21.875 -82.205 -11.018  1.00 38.40           O  
ATOM   3242  CG  PRO B   1     -25.078 -84.995 -13.040  1.00 38.40           C  
ATOM   3243  HG2 PRO B   1     -26.143 -84.932 -12.818  1.00 38.40           H  
ATOM   3244  HG3 PRO B   1     -24.940 -85.502 -13.995  1.00 38.40           H  
ATOM   3245  CD  PRO B   1     -24.312 -85.730 -11.943  1.00 38.40           C  
ATOM   3246  HD2 PRO B   1     -24.365 -86.808 -12.094  1.00 38.40           H  
ATOM   3247  HD3 PRO B   1     -24.751 -85.484 -10.976  1.00 38.40           H  
ATOM   3248  N   VAL B   2     -23.856 -82.826 -10.164  1.00 48.10           N  
ATOM   3249  H   VAL B   2     -24.694 -83.372 -10.302  1.00 48.10           H  
ATOM   3250  CA  VAL B   2     -23.946 -81.767  -9.125  1.00 48.10           C  
ATOM   3251  HA  VAL B   2     -24.088 -80.817  -9.642  1.00 48.10           H  
ATOM   3252  C   VAL B   2     -22.671 -81.603  -8.277  1.00 48.10           C  
ATOM   3253  CB  VAL B   2     -25.181 -81.971  -8.217  1.00 48.10           C  
ATOM   3254  HB  VAL B   2     -25.006 -82.831  -7.570  1.00 48.10           H  
ATOM   3255  O   VAL B   2     -22.167 -80.488  -8.170  1.00 48.10           O  
ATOM   3256  CG1 VAL B   2     -25.439 -80.739  -7.343  1.00 48.10           C  
ATOM   3257 HG11 VAL B   2     -25.616 -79.861  -7.964  1.00 48.10           H  
ATOM   3258 HG12 VAL B   2     -24.589 -80.545  -6.689  1.00 48.10           H  
ATOM   3259 HG13 VAL B   2     -26.312 -80.906  -6.711  1.00 48.10           H  
ATOM   3260  CG2 VAL B   2     -26.459 -82.237  -9.030  1.00 48.10           C  
ATOM   3261 HG21 VAL B   2     -27.316 -82.281  -8.358  1.00 48.10           H  
ATOM   3262 HG22 VAL B   2     -26.405 -83.194  -9.549  1.00 48.10           H  
ATOM   3263 HG23 VAL B   2     -26.623 -81.433  -9.748  1.00 48.10           H  
ATOM   3264  N   LYS B   3     -22.075 -82.701  -7.774  1.00 54.87           N  
ATOM   3265  H   LYS B   3     -22.567 -83.580  -7.856  1.00 54.87           H  
ATOM   3266  CA  LYS B   3     -20.795 -82.676  -7.020  1.00 54.87           C  
ATOM   3267  HA  LYS B   3     -20.919 -82.029  -6.152  1.00 54.87           H  
ATOM   3268  C   LYS B   3     -19.610 -82.066  -7.794  1.00 54.87           C  
ATOM   3269  CB  LYS B   3     -20.407 -84.093  -6.533  1.00 54.87           C  
ATOM   3270  HB2 LYS B   3     -19.347 -84.084  -6.279  1.00 54.87           H  
ATOM   3271  HB3 LYS B   3     -20.547 -84.813  -7.339  1.00 54.87           H  
ATOM   3272  O   LYS B   3     -18.656 -81.602  -7.177  1.00 54.87           O  
ATOM   3273  CG  LYS B   3     -21.167 -84.560  -5.277  1.00 54.87           C  
ATOM   3274  HG2 LYS B   3     -21.078 -83.791  -4.509  1.00 54.87           H  
ATOM   3275  HG3 LYS B   3     -22.221 -84.687  -5.520  1.00 54.87           H  
ATOM   3276  CD  LYS B   3     -20.605 -85.884  -4.715  1.00 54.87           C  
ATOM   3277  HD2 LYS B   3     -20.749 -86.677  -5.450  1.00 54.87           H  
ATOM   3278  HD3 LYS B   3     -19.539 -85.766  -4.522  1.00 54.87           H  
ATOM   3279  CE  LYS B   3     -21.316 -86.258  -3.401  1.00 54.87           C  
ATOM   3280  HE2 LYS B   3     -22.385 -86.345  -3.595  1.00 54.87           H  
ATOM   3281  HE3 LYS B   3     -21.189 -85.440  -2.692  1.00 54.87           H  
ATOM   3282  NZ  LYS B   3     -20.815 -87.524  -2.795  1.00 54.87           N  
ATOM   3283  HZ1 LYS B   3     -20.949 -88.312  -3.412  1.00 54.87           H  
ATOM   3284  HZ2 LYS B   3     -19.839 -87.454  -2.545  1.00 54.87           H  
ATOM   3285  HZ3 LYS B   3     -21.326 -87.720  -1.945  1.00 54.87           H  
ATOM   3286  N   GLY B   4     -19.640 -82.092  -9.129  1.00 56.14           N  
ATOM   3287  H   GLY B   4     -20.484 -82.416  -9.578  1.00 56.14           H  
ATOM   3288  CA  GLY B   4     -18.622 -81.453  -9.970  1.00 56.14           C  
ATOM   3289  HA2 GLY B   4     -17.626 -81.667  -9.583  1.00 56.14           H  
ATOM   3290  HA3 GLY B   4     -18.694 -81.846 -10.984  1.00 56.14           H  
ATOM   3291  C   GLY B   4     -18.806 -79.937 -10.033  1.00 56.14           C  
ATOM   3292  O   GLY B   4     -17.842 -79.195  -9.865  1.00 56.14           O  
ATOM   3293  N   GLY B   5     -20.056 -79.483 -10.181  1.00 58.00           N  
ATOM   3294  H   GLY B   5     -20.807 -80.153 -10.260  1.00 58.00           H  
ATOM   3295  CA  GLY B   5     -20.408 -78.062 -10.169  1.00 58.00           C  
ATOM   3296  HA2 GLY B   5     -21.482 -77.955 -10.323  1.00 58.00           H  
ATOM   3297  HA3 GLY B   5     -19.887 -77.549 -10.977  1.00 58.00           H  
ATOM   3298  C   GLY B   5     -20.045 -77.383  -8.849  1.00 58.00           C  
ATOM   3299  O   GLY B   5     -19.395 -76.343  -8.864  1.00 58.00           O  
ATOM   3300  N   THR B   6     -20.355 -78.000  -7.703  1.00 64.66           N  
ATOM   3301  H   THR B   6     -20.879 -78.863  -7.722  1.00 64.66           H  
ATOM   3302  CA  THR B   6     -19.959 -77.451  -6.393  1.00 64.66           C  
ATOM   3303  HA  THR B   6     -20.314 -76.422  -6.329  1.00 64.66           H  
ATOM   3304  C   THR B   6     -18.448 -77.392  -6.202  1.00 64.66           C  
ATOM   3305  CB  THR B   6     -20.559 -78.225  -5.218  1.00 64.66           C  
ATOM   3306  HB  THR B   6     -20.075 -77.905  -4.296  1.00 64.66           H  
ATOM   3307  O   THR B   6     -17.958 -76.390  -5.690  1.00 64.66           O  
ATOM   3308  CG2 THR B   6     -22.051 -77.971  -5.088  1.00 64.66           C  
ATOM   3309 HG21 THR B   6     -22.426 -78.506  -4.216  1.00 64.66           H  
ATOM   3310 HG22 THR B   6     -22.574 -78.319  -5.979  1.00 64.66           H  
ATOM   3311 HG23 THR B   6     -22.224 -76.903  -4.962  1.00 64.66           H  
ATOM   3312  OG1 THR B   6     -20.389 -79.615  -5.371  1.00 64.66           O  
ATOM   3313  HG1 THR B   6     -20.300 -79.970  -4.483  1.00 64.66           H  
ATOM   3314  N   LYS B   7     -17.685 -78.400  -6.655  1.00 68.35           N  
ATOM   3315  H   LYS B   7     -18.143 -79.217  -7.032  1.00 68.35           H  
ATOM   3316  CA  LYS B   7     -16.212 -78.322  -6.661  1.00 68.35           C  
ATOM   3317  HA  LYS B   7     -15.877 -78.075  -5.654  1.00 68.35           H  
ATOM   3318  C   LYS B   7     -15.704 -77.173  -7.535  1.00 68.35           C  
ATOM   3319  CB  LYS B   7     -15.574 -79.656  -7.094  1.00 68.35           C  
ATOM   3320  HB2 LYS B   7     -14.682 -79.438  -7.681  1.00 68.35           H  
ATOM   3321  HB3 LYS B   7     -16.259 -80.222  -7.725  1.00 68.35           H  
ATOM   3322  O   LYS B   7     -14.815 -76.449  -7.105  1.00 68.35           O  
ATOM   3323  CG  LYS B   7     -15.146 -80.499  -5.883  1.00 68.35           C  
ATOM   3324  HG2 LYS B   7     -14.554 -79.876  -5.212  1.00 68.35           H  
ATOM   3325  HG3 LYS B   7     -16.030 -80.850  -5.351  1.00 68.35           H  
ATOM   3326  CD  LYS B   7     -14.287 -81.696  -6.318  1.00 68.35           C  
ATOM   3327  HD2 LYS B   7     -13.464 -81.332  -6.933  1.00 68.35           H  
ATOM   3328  HD3 LYS B   7     -14.895 -82.383  -6.907  1.00 68.35           H  
ATOM   3329  CE  LYS B   7     -13.716 -82.413  -5.088  1.00 68.35           C  
ATOM   3330  HE2 LYS B   7     -14.539 -82.854  -4.524  1.00 68.35           H  
ATOM   3331  HE3 LYS B   7     -13.244 -81.669  -4.447  1.00 68.35           H  
ATOM   3332  NZ  LYS B   7     -12.720 -83.452  -5.459  1.00 68.35           N  
ATOM   3333  HZ1 LYS B   7     -13.127 -84.156  -6.058  1.00 68.35           H  
ATOM   3334  HZ2 LYS B   7     -11.939 -83.031  -5.942  1.00 68.35           H  
ATOM   3335  HZ3 LYS B   7     -12.354 -83.902  -4.632  1.00 68.35           H  
ATOM   3336  N   CYS B   8     -16.268 -76.983  -8.727  1.00 69.08           N  
ATOM   3337  H   CYS B   8     -16.987 -77.625  -9.031  1.00 69.08           H  
ATOM   3338  CA  CYS B   8     -15.878 -75.894  -9.622  1.00 69.08           C  
ATOM   3339  HA  CYS B   8     -14.801 -75.940  -9.783  1.00 69.08           H  
ATOM   3340  C   CYS B   8     -16.172 -74.516  -9.001  1.00 69.08           C  
ATOM   3341  CB  CYS B   8     -16.575 -76.108 -10.971  1.00 69.08           C  
ATOM   3342  HB2 CYS B   8     -16.391 -77.123 -11.323  1.00 69.08           H  
ATOM   3343  HB3 CYS B   8     -17.650 -75.960 -10.864  1.00 69.08           H  
ATOM   3344  O   CYS B   8     -15.274 -73.682  -8.932  1.00 69.08           O  
ATOM   3345  SG  CYS B   8     -15.930 -74.937 -12.196  1.00 69.08           S  
ATOM   3346  HG  CYS B   8     -14.630 -75.228 -12.096  1.00 69.08           H  
ATOM   3347  N   ILE B   9     -17.373 -74.320  -8.441  1.00 70.63           N  
ATOM   3348  H   ILE B   9     -18.072 -75.042  -8.545  1.00 70.63           H  
ATOM   3349  CA  ILE B   9     -17.746 -73.093  -7.719  1.00 70.63           C  
ATOM   3350  HA  ILE B   9     -17.592 -72.242  -8.383  1.00 70.63           H  
ATOM   3351  C   ILE B   9     -16.830 -72.874  -6.508  1.00 70.63           C  
ATOM   3352  CB  ILE B   9     -19.241 -73.120  -7.322  1.00 70.63           C  
ATOM   3353  HB  ILE B   9     -19.435 -74.041  -6.771  1.00 70.63           H  
ATOM   3354  O   ILE B   9     -16.374 -71.758  -6.300  1.00 70.63           O  
ATOM   3355  CG1 ILE B   9     -20.122 -73.096  -8.594  1.00 70.63           C  
ATOM   3356 HG12 ILE B   9     -20.041 -72.121  -9.073  1.00 70.63           H  
ATOM   3357 HG13 ILE B   9     -19.766 -73.838  -9.310  1.00 70.63           H  
ATOM   3358  CG2 ILE B   9     -19.611 -71.926  -6.418  1.00 70.63           C  
ATOM   3359 HG21 ILE B   9     -20.663 -71.957  -6.135  1.00 70.63           H  
ATOM   3360 HG22 ILE B   9     -19.411 -70.991  -6.941  1.00 70.63           H  
ATOM   3361 HG23 ILE B   9     -19.033 -71.936  -5.495  1.00 70.63           H  
ATOM   3362  CD1 ILE B   9     -21.601 -73.397  -8.327  1.00 70.63           C  
ATOM   3363 HD11 ILE B   9     -22.126 -73.492  -9.277  1.00 70.63           H  
ATOM   3364 HD12 ILE B   9     -21.699 -74.329  -7.770  1.00 70.63           H  
ATOM   3365 HD13 ILE B   9     -22.051 -72.579  -7.765  1.00 70.63           H  
ATOM   3366  N   LYS B  10     -16.491 -73.921  -5.745  1.00 70.59           N  
ATOM   3367  H   LYS B  10     -16.927 -74.811  -5.941  1.00 70.59           H  
ATOM   3368  CA  LYS B  10     -15.553 -73.841  -4.613  1.00 70.59           C  
ATOM   3369  HA  LYS B  10     -15.920 -73.094  -3.911  1.00 70.59           H  
ATOM   3370  C   LYS B  10     -14.159 -73.363  -5.036  1.00 70.59           C  
ATOM   3371  CB  LYS B  10     -15.525 -75.203  -3.901  1.00 70.59           C  
ATOM   3372  HB2 LYS B  10     -15.328 -75.991  -4.628  1.00 70.59           H  
ATOM   3373  HB3 LYS B  10     -16.509 -75.381  -3.468  1.00 70.59           H  
ATOM   3374  O   LYS B  10     -13.604 -72.493  -4.371  1.00 70.59           O  
ATOM   3375  CG  LYS B  10     -14.470 -75.303  -2.793  1.00 70.59           C  
ATOM   3376  HG2 LYS B  10     -13.478 -75.340  -3.245  1.00 70.59           H  
ATOM   3377  HG3 LYS B  10     -14.534 -74.429  -2.144  1.00 70.59           H  
ATOM   3378  CD  LYS B  10     -14.696 -76.568  -1.958  1.00 70.59           C  
ATOM   3379  HD2 LYS B  10     -15.598 -76.423  -1.362  1.00 70.59           H  
ATOM   3380  HD3 LYS B  10     -14.840 -77.435  -2.604  1.00 70.59           H  
ATOM   3381  CE  LYS B  10     -13.498 -76.817  -1.041  1.00 70.59           C  
ATOM   3382  HE2 LYS B  10     -12.723 -77.346  -1.595  1.00 70.59           H  
ATOM   3383  HE3 LYS B  10     -13.101 -75.850  -0.731  1.00 70.59           H  
ATOM   3384  NZ  LYS B  10     -13.904 -77.575   0.158  1.00 70.59           N  
ATOM   3385  HZ1 LYS B  10     -13.138 -77.815   0.771  1.00 70.59           H  
ATOM   3386  HZ2 LYS B  10     -14.494 -76.978   0.721  1.00 70.59           H  
ATOM   3387  HZ3 LYS B  10     -14.494 -78.367  -0.051  1.00 70.59           H  
ATOM   3388  N   TYR B  11     -13.605 -73.888  -6.132  1.00 71.59           N  
ATOM   3389  H   TYR B  11     -14.103 -74.613  -6.628  1.00 71.59           H  
ATOM   3390  CA  TYR B  11     -12.302 -73.441  -6.642  1.00 71.59           C  
ATOM   3391  HA  TYR B  11     -11.615 -73.363  -5.799  1.00 71.59           H  
ATOM   3392  C   TYR B  11     -12.350 -72.040  -7.267  1.00 71.59           C  
ATOM   3393  CB  TYR B  11     -11.718 -74.470  -7.621  1.00 71.59           C  
ATOM   3394  HB2 TYR B  11     -10.906 -73.998  -8.174  1.00 71.59           H  
ATOM   3395  HB3 TYR B  11     -12.482 -74.752  -8.346  1.00 71.59           H  
ATOM   3396  O   TYR B  11     -11.407 -71.277  -7.074  1.00 71.59           O  
ATOM   3397  CG  TYR B  11     -11.145 -75.706  -6.949  1.00 71.59           C  
ATOM   3398  CD1 TYR B  11     -10.022 -75.588  -6.106  1.00 71.59           C  
ATOM   3399  HD1 TYR B  11      -9.568 -74.620  -5.947  1.00 71.59           H  
ATOM   3400  CD2 TYR B  11     -11.711 -76.974  -7.181  1.00 71.59           C  
ATOM   3401  HD2 TYR B  11     -12.548 -77.069  -7.858  1.00 71.59           H  
ATOM   3402  CE1 TYR B  11      -9.477 -76.727  -5.481  1.00 71.59           C  
ATOM   3403  HE1 TYR B  11      -8.612 -76.625  -4.843  1.00 71.59           H  
ATOM   3404  CE2 TYR B  11     -11.180 -78.115  -6.550  1.00 71.59           C  
ATOM   3405  HE2 TYR B  11     -11.605 -79.091  -6.732  1.00 71.59           H  
ATOM   3406  OH  TYR B  11      -9.553 -79.102  -5.100  1.00 71.59           O  
ATOM   3407  HH  TYR B  11      -8.754 -78.889  -4.611  1.00 71.59           H  
ATOM   3408  CZ  TYR B  11     -10.062 -77.993  -5.700  1.00 71.59           C  
ATOM   3409  N   LEU B  12     -13.443 -71.668  -7.942  1.00 70.22           N  
ATOM   3410  H   LEU B  12     -14.169 -72.351  -8.110  1.00 70.22           H  
ATOM   3411  CA  LEU B  12     -13.657 -70.301  -8.430  1.00 70.22           C  
ATOM   3412  HA  LEU B  12     -12.785 -69.996  -9.009  1.00 70.22           H  
ATOM   3413  C   LEU B  12     -13.769 -69.299  -7.275  1.00 70.22           C  
ATOM   3414  CB  LEU B  12     -14.907 -70.252  -9.329  1.00 70.22           C  
ATOM   3415  HB2 LEU B  12     -15.671 -70.906  -8.909  1.00 70.22           H  
ATOM   3416  HB3 LEU B  12     -15.312 -69.240  -9.328  1.00 70.22           H  
ATOM   3417  O   LEU B  12     -13.084 -68.282  -7.300  1.00 70.22           O  
ATOM   3418  CG  LEU B  12     -14.620 -70.652 -10.787  1.00 70.22           C  
ATOM   3419  HG  LEU B  12     -13.999 -71.548 -10.806  1.00 70.22           H  
ATOM   3420  CD1 LEU B  12     -15.930 -70.960 -11.511  1.00 70.22           C  
ATOM   3421 HD11 LEU B  12     -15.723 -71.239 -12.544  1.00 70.22           H  
ATOM   3422 HD12 LEU B  12     -16.580 -70.084 -11.497  1.00 70.22           H  
ATOM   3423 HD13 LEU B  12     -16.433 -71.792 -11.019  1.00 70.22           H  
ATOM   3424  CD2 LEU B  12     -13.911 -69.527 -11.547  1.00 70.22           C  
ATOM   3425 HD21 LEU B  12     -13.736 -69.832 -12.578  1.00 70.22           H  
ATOM   3426 HD22 LEU B  12     -12.948 -69.303 -11.088  1.00 70.22           H  
ATOM   3427 HD23 LEU B  12     -14.523 -68.625 -11.543  1.00 70.22           H  
ATOM   3428  N   LEU B  13     -14.557 -69.609  -6.237  1.00 72.88           N  
ATOM   3429  H   LEU B  13     -15.119 -70.446  -6.290  1.00 72.88           H  
ATOM   3430  CA  LEU B  13     -14.669 -68.765  -5.044  1.00 72.88           C  
ATOM   3431  HA  LEU B  13     -14.982 -67.773  -5.368  1.00 72.88           H  
ATOM   3432  C   LEU B  13     -13.317 -68.622  -4.346  1.00 72.88           C  
ATOM   3433  CB  LEU B  13     -15.702 -69.337  -4.047  1.00 72.88           C  
ATOM   3434  HB2 LEU B  13     -15.190 -69.948  -3.305  1.00 72.88           H  
ATOM   3435  HB3 LEU B  13     -16.417 -69.981  -4.560  1.00 72.88           H  
ATOM   3436  O   LEU B  13     -12.956 -67.529  -3.931  1.00 72.88           O  
ATOM   3437  CG  LEU B  13     -16.474 -68.202  -3.347  1.00 72.88           C  
ATOM   3438  HG  LEU B  13     -15.855 -67.307  -3.286  1.00 72.88           H  
ATOM   3439  CD1 LEU B  13     -17.726 -67.887  -4.152  1.00 72.88           C  
ATOM   3440 HD11 LEU B  13     -18.395 -68.747  -4.154  1.00 72.88           H  
ATOM   3441 HD12 LEU B  13     -17.436 -67.635  -5.173  1.00 72.88           H  
ATOM   3442 HD13 LEU B  13     -18.230 -67.024  -3.718  1.00 72.88           H  
ATOM   3443  CD2 LEU B  13     -16.916 -68.571  -1.934  1.00 72.88           C  
ATOM   3444 HD21 LEU B  13     -16.039 -68.680  -1.296  1.00 72.88           H  
ATOM   3445 HD22 LEU B  13     -17.486 -69.500  -1.948  1.00 72.88           H  
ATOM   3446 HD23 LEU B  13     -17.536 -67.774  -1.522  1.00 72.88           H  
ATOM   3447  N   PHE B  14     -12.559 -69.716  -4.237  1.00 72.64           N  
ATOM   3448  H   PHE B  14     -12.928 -70.598  -4.562  1.00 72.64           H  
ATOM   3449  CA  PHE B  14     -11.227 -69.691  -3.643  1.00 72.64           C  
ATOM   3450  HA  PHE B  14     -11.299 -69.237  -2.655  1.00 72.64           H  
ATOM   3451  C   PHE B  14     -10.257 -68.823  -4.452  1.00 72.64           C  
ATOM   3452  CB  PHE B  14     -10.706 -71.121  -3.474  1.00 72.64           C  
ATOM   3453  HB2 PHE B  14     -11.412 -71.687  -2.866  1.00 72.64           H  
ATOM   3454  HB3 PHE B  14     -10.641 -71.603  -4.450  1.00 72.64           H  
ATOM   3455  O   PHE B  14      -9.641 -67.935  -3.881  1.00 72.64           O  
ATOM   3456  CG  PHE B  14      -9.351 -71.162  -2.802  1.00 72.64           C  
ATOM   3457  CD1 PHE B  14      -8.179 -71.324  -3.565  1.00 72.64           C  
ATOM   3458  HD1 PHE B  14      -8.238 -71.438  -4.637  1.00 72.64           H  
ATOM   3459  CD2 PHE B  14      -9.259 -70.960  -1.413  1.00 72.64           C  
ATOM   3460  HD2 PHE B  14     -10.154 -70.792  -0.832  1.00 72.64           H  
ATOM   3461  CE1 PHE B  14      -6.922 -71.297  -2.935  1.00 72.64           C  
ATOM   3462  HE1 PHE B  14      -6.020 -71.394  -3.522  1.00 72.64           H  
ATOM   3463  CE2 PHE B  14      -8.004 -70.944  -0.783  1.00 72.64           C  
ATOM   3464  HE2 PHE B  14      -7.933 -70.775   0.282  1.00 72.64           H  
ATOM   3465  CZ  PHE B  14      -6.835 -71.112  -1.544  1.00 72.64           C  
ATOM   3466  HZ  PHE B  14      -5.867 -71.072  -1.066  1.00 72.64           H  
ATOM   3467  N   GLY B  15     -10.158 -69.017  -5.772  1.00 73.18           N  
ATOM   3468  H   GLY B  15     -10.709 -69.745  -6.203  1.00 73.18           H  
ATOM   3469  CA  GLY B  15      -9.286 -68.201  -6.626  1.00 73.18           C  
ATOM   3470  HA2 GLY B  15      -8.253 -68.300  -6.293  1.00 73.18           H  
ATOM   3471  HA3 GLY B  15      -9.361 -68.556  -7.654  1.00 73.18           H  
ATOM   3472  C   GLY B  15      -9.661 -66.717  -6.605  1.00 73.18           C  
ATOM   3473  O   GLY B  15      -8.791 -65.859  -6.489  1.00 73.18           O  
ATOM   3474  N   PHE B  16     -10.959 -66.415  -6.633  1.00 71.61           N  
ATOM   3475  H   PHE B  16     -11.630 -67.163  -6.734  1.00 71.61           H  
ATOM   3476  CA  PHE B  16     -11.475 -65.052  -6.547  1.00 71.61           C  
ATOM   3477  HA  PHE B  16     -11.010 -64.446  -7.324  1.00 71.61           H  
ATOM   3478  C   PHE B  16     -11.162 -64.385  -5.200  1.00 71.61           C  
ATOM   3479  CB  PHE B  16     -12.983 -65.109  -6.798  1.00 71.61           C  
ATOM   3480  HB2 PHE B  16     -13.462 -65.720  -6.032  1.00 71.61           H  
ATOM   3481  HB3 PHE B  16     -13.168 -65.578  -7.764  1.00 71.61           H  
ATOM   3482  O   PHE B  16     -10.596 -63.293  -5.158  1.00 71.61           O  
ATOM   3483  CG  PHE B  16     -13.608 -63.741  -6.808  1.00 71.61           C  
ATOM   3484  CD1 PHE B  16     -14.326 -63.273  -5.692  1.00 71.61           C  
ATOM   3485  HD1 PHE B  16     -14.446 -63.893  -4.816  1.00 71.61           H  
ATOM   3486  CD2 PHE B  16     -13.402 -62.912  -7.921  1.00 71.61           C  
ATOM   3487  HD2 PHE B  16     -12.818 -63.258  -8.761  1.00 71.61           H  
ATOM   3488  CE1 PHE B  16     -14.878 -61.983  -5.711  1.00 71.61           C  
ATOM   3489  HE1 PHE B  16     -15.427 -61.612  -4.858  1.00 71.61           H  
ATOM   3490  CE2 PHE B  16     -13.930 -61.617  -7.927  1.00 71.61           C  
ATOM   3491  HE2 PHE B  16     -13.722 -60.974  -8.770  1.00 71.61           H  
ATOM   3492  CZ  PHE B  16     -14.696 -61.165  -6.836  1.00 71.61           C  
ATOM   3493  HZ  PHE B  16     -15.132 -60.177  -6.835  1.00 71.61           H  
ATOM   3494  N   ASN B  17     -11.458 -65.070  -4.094  1.00 74.35           N  
ATOM   3495  H   ASN B  17     -11.924 -65.962  -4.185  1.00 74.35           H  
ATOM   3496  CA  ASN B  17     -11.181 -64.573  -2.747  1.00 74.35           C  
ATOM   3497  HA  ASN B  17     -11.575 -63.560  -2.661  1.00 74.35           H  
ATOM   3498  C   ASN B  17      -9.679 -64.478  -2.464  1.00 74.35           C  
ATOM   3499  CB  ASN B  17     -11.904 -65.465  -1.729  1.00 74.35           C  
ATOM   3500  HB2 ASN B  17     -11.633 -66.508  -1.892  1.00 74.35           H  
ATOM   3501  HB3 ASN B  17     -11.593 -65.182  -0.723  1.00 74.35           H  
ATOM   3502  O   ASN B  17      -9.263 -63.614  -1.699  1.00 74.35           O  
ATOM   3503  CG  ASN B  17     -13.409 -65.302  -1.801  1.00 74.35           C  
ATOM   3504  ND2 ASN B  17     -14.173 -66.268  -1.348  1.00 74.35           N  
ATOM   3505 HD21 ASN B  17     -15.164 -66.078  -1.373  1.00 74.35           H  
ATOM   3506 HD22 ASN B  17     -13.768 -67.143  -1.047  1.00 74.35           H  
ATOM   3507  OD1 ASN B  17     -13.933 -64.299  -2.247  1.00 74.35           O  
ATOM   3508  N   PHE B  18      -8.856 -65.308  -3.109  1.00 75.16           N  
ATOM   3509  H   PHE B  18      -9.258 -66.058  -3.653  1.00 75.16           H  
ATOM   3510  CA  PHE B  18      -7.401 -65.233  -3.023  1.00 75.16           C  
ATOM   3511  HA  PHE B  18      -7.123 -65.148  -1.972  1.00 75.16           H  
ATOM   3512  C   PHE B  18      -6.854 -63.990  -3.738  1.00 75.16           C  
ATOM   3513  CB  PHE B  18      -6.804 -66.535  -3.568  1.00 75.16           C  
ATOM   3514  HB2 PHE B  18      -7.293 -67.377  -3.078  1.00 75.16           H  
ATOM   3515  HB3 PHE B  18      -7.001 -66.609  -4.637  1.00 75.16           H  
ATOM   3516  O   PHE B  18      -5.988 -63.310  -3.191  1.00 75.16           O  
ATOM   3517  CG  PHE B  18      -5.321 -66.672  -3.314  1.00 75.16           C  
ATOM   3518  CD1 PHE B  18      -4.394 -66.456  -4.350  1.00 75.16           C  
ATOM   3519  HD1 PHE B  18      -4.736 -66.183  -5.337  1.00 75.16           H  
ATOM   3520  CD2 PHE B  18      -4.869 -67.012  -2.025  1.00 75.16           C  
ATOM   3521  HD2 PHE B  18      -5.581 -67.170  -1.228  1.00 75.16           H  
ATOM   3522  CE1 PHE B  18      -3.018 -66.588  -4.096  1.00 75.16           C  
ATOM   3523  HE1 PHE B  18      -2.305 -66.423  -4.890  1.00 75.16           H  
ATOM   3524  CE2 PHE B  18      -3.493 -67.129  -1.769  1.00 75.16           C  
ATOM   3525  HE2 PHE B  18      -3.147 -67.370  -0.774  1.00 75.16           H  
ATOM   3526  CZ  PHE B  18      -2.567 -66.917  -2.805  1.00 75.16           C  
ATOM   3527  HZ  PHE B  18      -1.508 -67.000  -2.609  1.00 75.16           H  
ATOM   3528  N   ILE B  19      -7.410 -63.626  -4.901  1.00 73.75           N  
ATOM   3529  H   ILE B  19      -8.107 -64.230  -5.313  1.00 73.75           H  
ATOM   3530  CA  ILE B  19      -7.104 -62.349  -5.569  1.00 73.75           C  
ATOM   3531  HA  ILE B  19      -6.023 -62.265  -5.678  1.00 73.75           H  
ATOM   3532  C   ILE B  19      -7.549 -61.168  -4.695  1.00 73.75           C  
ATOM   3533  CB  ILE B  19      -7.730 -62.298  -6.983  1.00 73.75           C  
ATOM   3534  HB  ILE B  19      -8.789 -62.543  -6.904  1.00 73.75           H  
ATOM   3535  O   ILE B  19      -6.761 -60.252  -4.480  1.00 73.75           O  
ATOM   3536  CG1 ILE B  19      -7.047 -63.334  -7.906  1.00 73.75           C  
ATOM   3537 HG12 ILE B  19      -6.936 -64.283  -7.380  1.00 73.75           H  
ATOM   3538 HG13 ILE B  19      -6.046 -62.988  -8.164  1.00 73.75           H  
ATOM   3539  CG2 ILE B  19      -7.606 -60.891  -7.602  1.00 73.75           C  
ATOM   3540 HG21 ILE B  19      -8.017 -60.875  -8.611  1.00 73.75           H  
ATOM   3541 HG22 ILE B  19      -6.560 -60.586  -7.637  1.00 73.75           H  
ATOM   3542 HG23 ILE B  19      -8.168 -60.163  -7.018  1.00 73.75           H  
ATOM   3543  CD1 ILE B  19      -7.828 -63.618  -9.196  1.00 73.75           C  
ATOM   3544 HD11 ILE B  19      -8.845 -63.926  -8.953  1.00 73.75           H  
ATOM   3545 HD12 ILE B  19      -7.337 -64.424  -9.741  1.00 73.75           H  
ATOM   3546 HD13 ILE B  19      -7.855 -62.735  -9.835  1.00 73.75           H  
ATOM   3547  N   PHE B  20      -8.761 -61.205  -4.129  1.00 71.99           N  
ATOM   3548  H   PHE B  20      -9.385 -61.960  -4.374  1.00 71.99           H  
ATOM   3549  CA  PHE B  20      -9.244 -60.161  -3.212  1.00 71.99           C  
ATOM   3550  HA  PHE B  20      -9.166 -59.198  -3.717  1.00 71.99           H  
ATOM   3551  C   PHE B  20      -8.397 -60.044  -1.937  1.00 71.99           C  
ATOM   3552  CB  PHE B  20     -10.723 -60.405  -2.868  1.00 71.99           C  
ATOM   3553  HB2 PHE B  20     -10.865 -60.332  -1.790  1.00 71.99           H  
ATOM   3554  HB3 PHE B  20     -11.021 -61.412  -3.160  1.00 71.99           H  
ATOM   3555  O   PHE B  20      -8.147 -58.941  -1.460  1.00 71.99           O  
ATOM   3556  CG  PHE B  20     -11.639 -59.402  -3.534  1.00 71.99           C  
ATOM   3557  CD1 PHE B  20     -11.944 -58.192  -2.882  1.00 71.99           C  
ATOM   3558  HD1 PHE B  20     -11.545 -57.986  -1.899  1.00 71.99           H  
ATOM   3559  CD2 PHE B  20     -12.132 -59.644  -4.830  1.00 71.99           C  
ATOM   3560  HD2 PHE B  20     -11.885 -60.562  -5.342  1.00 71.99           H  
ATOM   3561  CE1 PHE B  20     -12.755 -57.233  -3.515  1.00 71.99           C  
ATOM   3562  HE1 PHE B  20     -12.986 -56.302  -3.018  1.00 71.99           H  
ATOM   3563  CE2 PHE B  20     -12.924 -58.673  -5.469  1.00 71.99           C  
ATOM   3564  HE2 PHE B  20     -13.271 -58.837  -6.479  1.00 71.99           H  
ATOM   3565  CZ  PHE B  20     -13.247 -57.475  -4.809  1.00 71.99           C  
ATOM   3566  HZ  PHE B  20     -13.854 -56.727  -5.297  1.00 71.99           H  
ATOM   3567  N   TRP B  21      -7.906 -61.164  -1.405  1.00 77.53           N  
ATOM   3568  H   TRP B  21      -8.197 -62.046  -1.803  1.00 77.53           H  
ATOM   3569  CA  TRP B  21      -7.001 -61.194  -0.257  1.00 77.53           C  
ATOM   3570  HA  TRP B  21      -7.437 -60.606   0.551  1.00 77.53           H  
ATOM   3571  C   TRP B  21      -5.638 -60.571  -0.585  1.00 77.53           C  
ATOM   3572  CB  TRP B  21      -6.860 -62.646   0.212  1.00 77.53           C  
ATOM   3573  HB2 TRP B  21      -6.460 -63.247  -0.604  1.00 77.53           H  
ATOM   3574  HB3 TRP B  21      -7.849 -63.036   0.452  1.00 77.53           H  
ATOM   3575  O   TRP B  21      -5.151 -59.740   0.179  1.00 77.53           O  
ATOM   3576  CG  TRP B  21      -5.992 -62.847   1.408  1.00 77.53           C  
ATOM   3577  CD1 TRP B  21      -6.290 -62.436   2.656  1.00 77.53           C  
ATOM   3578  HD1 TRP B  21      -7.195 -61.908   2.918  1.00 77.53           H  
ATOM   3579  CD2 TRP B  21      -4.682 -63.484   1.499  1.00 77.53           C  
ATOM   3580  CE2 TRP B  21      -4.263 -63.451   2.864  1.00 77.53           C  
ATOM   3581  CE3 TRP B  21      -3.805 -64.082   0.568  1.00 77.53           C  
ATOM   3582  HE3 TRP B  21      -4.082 -64.110  -0.475  1.00 77.53           H  
ATOM   3583  NE1 TRP B  21      -5.277 -62.787   3.523  1.00 77.53           N  
ATOM   3584  HE1 TRP B  21      -5.282 -62.554   4.505  1.00 77.53           H  
ATOM   3585  CH2 TRP B  21      -2.187 -64.574   2.335  1.00 77.53           C  
ATOM   3586  HH2 TRP B  21      -1.232 -64.976   2.638  1.00 77.53           H  
ATOM   3587  CZ2 TRP B  21      -3.042 -63.994   3.289  1.00 77.53           C  
ATOM   3588  HZ2 TRP B  21      -2.751 -63.941   4.327  1.00 77.53           H  
ATOM   3589  CZ3 TRP B  21      -2.569 -64.616   0.981  1.00 77.53           C  
ATOM   3590  HZ3 TRP B  21      -1.903 -65.048   0.249  1.00 77.53           H  
ATOM   3591  N   LEU B  22      -5.056 -60.903  -1.744  1.00 77.83           N  
ATOM   3592  H   LEU B  22      -5.504 -61.597  -2.324  1.00 77.83           H  
ATOM   3593  CA  LEU B  22      -3.814 -60.291  -2.228  1.00 77.83           C  
ATOM   3594  HA  LEU B  22      -3.058 -60.361  -1.446  1.00 77.83           H  
ATOM   3595  C   LEU B  22      -3.981 -58.795  -2.528  1.00 77.83           C  
ATOM   3596  CB  LEU B  22      -3.325 -61.034  -3.483  1.00 77.83           C  
ATOM   3597  HB2 LEU B  22      -2.561 -60.426  -3.968  1.00 77.83           H  
ATOM   3598  HB3 LEU B  22      -4.158 -61.129  -4.179  1.00 77.83           H  
ATOM   3599  O   LEU B  22      -3.110 -58.008  -2.168  1.00 77.83           O  
ATOM   3600  CG  LEU B  22      -2.728 -62.428  -3.220  1.00 77.83           C  
ATOM   3601  HG  LEU B  22      -3.440 -63.047  -2.675  1.00 77.83           H  
ATOM   3602  CD1 LEU B  22      -2.427 -63.092  -4.564  1.00 77.83           C  
ATOM   3603 HD11 LEU B  22      -3.359 -63.245  -5.107  1.00 77.83           H  
ATOM   3604 HD12 LEU B  22      -1.951 -64.058  -4.397  1.00 77.83           H  
ATOM   3605 HD13 LEU B  22      -1.760 -62.461  -5.153  1.00 77.83           H  
ATOM   3606  CD2 LEU B  22      -1.424 -62.364  -2.420  1.00 77.83           C  
ATOM   3607 HD21 LEU B  22      -0.709 -61.707  -2.916  1.00 77.83           H  
ATOM   3608 HD22 LEU B  22      -0.997 -63.363  -2.332  1.00 77.83           H  
ATOM   3609 HD23 LEU B  22      -1.620 -61.993  -1.414  1.00 77.83           H  
ATOM   3610  N   ALA B  23      -5.102 -58.387  -3.128  1.00 78.02           N  
ATOM   3611  H   ALA B  23      -5.761 -59.084  -3.445  1.00 78.02           H  
ATOM   3612  CA  ALA B  23      -5.432 -56.981  -3.345  1.00 78.02           C  
ATOM   3613  HA  ALA B  23      -4.608 -56.507  -3.879  1.00 78.02           H  
ATOM   3614  C   ALA B  23      -5.609 -56.234  -2.012  1.00 78.02           C  
ATOM   3615  CB  ALA B  23      -6.687 -56.896  -4.221  1.00 78.02           C  
ATOM   3616  HB1 ALA B  23      -6.921 -55.850  -4.423  1.00 78.02           H  
ATOM   3617  HB2 ALA B  23      -6.514 -57.410  -5.167  1.00 78.02           H  
ATOM   3618  HB3 ALA B  23      -7.534 -57.355  -3.712  1.00 78.02           H  
ATOM   3619  O   ALA B  23      -5.062 -55.148  -1.847  1.00 78.02           O  
ATOM   3620  N   GLY B  24      -6.281 -56.843  -1.030  1.00 76.89           N  
ATOM   3621  H   GLY B  24      -6.754 -57.710  -1.240  1.00 76.89           H  
ATOM   3622  CA  GLY B  24      -6.394 -56.316   0.331  1.00 76.89           C  
ATOM   3623  HA2 GLY B  24      -6.980 -57.010   0.933  1.00 76.89           H  
ATOM   3624  HA3 GLY B  24      -6.902 -55.352   0.305  1.00 76.89           H  
ATOM   3625  C   GLY B  24      -5.033 -56.132   1.002  1.00 76.89           C  
ATOM   3626  O   GLY B  24      -4.776 -55.071   1.562  1.00 76.89           O  
ATOM   3627  N   ILE B  25      -4.126 -57.109   0.874  1.00 80.00           N  
ATOM   3628  H   ILE B  25      -4.409 -57.965   0.418  1.00 80.00           H  
ATOM   3629  CA  ILE B  25      -2.737 -56.993   1.348  1.00 80.00           C  
ATOM   3630  HA  ILE B  25      -2.757 -56.711   2.401  1.00 80.00           H  
ATOM   3631  C   ILE B  25      -1.993 -55.873   0.617  1.00 80.00           C  
ATOM   3632  CB  ILE B  25      -1.992 -58.345   1.232  1.00 80.00           C  
ATOM   3633  HB  ILE B  25      -2.171 -58.759   0.240  1.00 80.00           H  
ATOM   3634  O   ILE B  25      -1.312 -55.096   1.275  1.00 80.00           O  
ATOM   3635  CG1 ILE B  25      -2.546 -59.320   2.292  1.00 80.00           C  
ATOM   3636 HG12 ILE B  25      -2.223 -58.999   3.282  1.00 80.00           H  
ATOM   3637 HG13 ILE B  25      -3.636 -59.298   2.281  1.00 80.00           H  
ATOM   3638  CG2 ILE B  25      -0.467 -58.184   1.420  1.00 80.00           C  
ATOM   3639 HG21 ILE B  25      -0.045 -57.569   0.626  1.00 80.00           H  
ATOM   3640 HG22 ILE B  25       0.037 -59.150   1.368  1.00 80.00           H  
ATOM   3641 HG23 ILE B  25      -0.254 -57.719   2.383  1.00 80.00           H  
ATOM   3642  CD1 ILE B  25      -2.120 -60.775   2.078  1.00 80.00           C  
ATOM   3643 HD11 ILE B  25      -2.483 -61.134   1.115  1.00 80.00           H  
ATOM   3644 HD12 ILE B  25      -2.556 -61.375   2.877  1.00 80.00           H  
ATOM   3645 HD13 ILE B  25      -1.037 -60.886   2.130  1.00 80.00           H  
ATOM   3646  N   ALA B  26      -2.123 -55.751  -0.706  1.00 80.95           N  
ATOM   3647  H   ALA B  26      -2.671 -56.436  -1.206  1.00 80.95           H  
ATOM   3648  CA  ALA B  26      -1.456 -54.701  -1.475  1.00 80.95           C  
ATOM   3649  HA  ALA B  26      -0.390 -54.732  -1.251  1.00 80.95           H  
ATOM   3650  C   ALA B  26      -1.962 -53.299  -1.093  1.00 80.95           C  
ATOM   3651  CB  ALA B  26      -1.638 -54.991  -2.969  1.00 80.95           C  
ATOM   3652  HB1 ALA B  26      -2.695 -54.964  -3.232  1.00 80.95           H  
ATOM   3653  HB2 ALA B  26      -1.106 -54.240  -3.552  1.00 80.95           H  
ATOM   3654  HB3 ALA B  26      -1.235 -55.976  -3.205  1.00 80.95           H  
ATOM   3655  O   ALA B  26      -1.158 -52.405  -0.845  1.00 80.95           O  
ATOM   3656  N   VAL B  27      -3.279 -53.113  -0.969  1.00 79.40           N  
ATOM   3657  H   VAL B  27      -3.887 -53.887  -1.195  1.00 79.40           H  
ATOM   3658  CA  VAL B  27      -3.900 -51.848  -0.540  1.00 79.40           C  
ATOM   3659  HA  VAL B  27      -3.506 -51.037  -1.152  1.00 79.40           H  
ATOM   3660  C   VAL B  27      -3.533 -51.521   0.909  1.00 79.40           C  
ATOM   3661  CB  VAL B  27      -5.428 -51.909  -0.750  1.00 79.40           C  
ATOM   3662  HB  VAL B  27      -5.817 -52.816  -0.288  1.00 79.40           H  
ATOM   3663  O   VAL B  27      -3.169 -50.384   1.201  1.00 79.40           O  
ATOM   3664  CG1 VAL B  27      -6.178 -50.711  -0.157  1.00 79.40           C  
ATOM   3665 HG11 VAL B  27      -6.026 -50.656   0.921  1.00 79.40           H  
ATOM   3666 HG12 VAL B  27      -5.829 -49.788  -0.620  1.00 79.40           H  
ATOM   3667 HG13 VAL B  27      -7.248 -50.811  -0.342  1.00 79.40           H  
ATOM   3668  CG2 VAL B  27      -5.751 -51.929  -2.252  1.00 79.40           C  
ATOM   3669 HG21 VAL B  27      -6.825 -52.038  -2.401  1.00 79.40           H  
ATOM   3670 HG22 VAL B  27      -5.253 -52.765  -2.743  1.00 79.40           H  
ATOM   3671 HG23 VAL B  27      -5.418 -51.002  -2.719  1.00 79.40           H  
ATOM   3672  N   LEU B  28      -3.540 -52.510   1.811  1.00 78.93           N  
ATOM   3673  H   LEU B  28      -3.854 -53.427   1.525  1.00 78.93           H  
ATOM   3674  CA  LEU B  28      -3.072 -52.337   3.187  1.00 78.93           C  
ATOM   3675  HA  LEU B  28      -3.633 -51.519   3.640  1.00 78.93           H  
ATOM   3676  C   LEU B  28      -1.585 -51.960   3.220  1.00 78.93           C  
ATOM   3677  CB  LEU B  28      -3.326 -53.631   3.984  1.00 78.93           C  
ATOM   3678  HB2 LEU B  28      -2.700 -54.419   3.565  1.00 78.93           H  
ATOM   3679  HB3 LEU B  28      -4.366 -53.937   3.869  1.00 78.93           H  
ATOM   3680  O   LEU B  28      -1.213 -51.039   3.938  1.00 78.93           O  
ATOM   3681  CG  LEU B  28      -3.017 -53.483   5.485  1.00 78.93           C  
ATOM   3682  HG  LEU B  28      -2.121 -52.878   5.624  1.00 78.93           H  
ATOM   3683  CD1 LEU B  28      -4.171 -52.820   6.231  1.00 78.93           C  
ATOM   3684 HD11 LEU B  28      -4.405 -51.856   5.780  1.00 78.93           H  
ATOM   3685 HD12 LEU B  28      -3.895 -52.664   7.274  1.00 78.93           H  
ATOM   3686 HD13 LEU B  28      -5.049 -53.465   6.183  1.00 78.93           H  
ATOM   3687  CD2 LEU B  28      -2.757 -54.846   6.123  1.00 78.93           C  
ATOM   3688 HD21 LEU B  28      -2.548 -54.723   7.186  1.00 78.93           H  
ATOM   3689 HD22 LEU B  28      -1.893 -55.311   5.648  1.00 78.93           H  
ATOM   3690 HD23 LEU B  28      -3.626 -55.491   5.993  1.00 78.93           H  
ATOM   3691  N   ALA B  29      -0.740 -52.637   2.441  1.00 79.48           N  
ATOM   3692  H   ALA B  29      -1.103 -53.396   1.882  1.00 79.48           H  
ATOM   3693  CA  ALA B  29       0.692 -52.372   2.366  1.00 79.48           C  
ATOM   3694  HA  ALA B  29       1.102 -52.397   3.376  1.00 79.48           H  
ATOM   3695  C   ALA B  29       0.983 -50.982   1.793  1.00 79.48           C  
ATOM   3696  CB  ALA B  29       1.374 -53.473   1.547  1.00 79.48           C  
ATOM   3697  HB1 ALA B  29       1.205 -54.443   2.016  1.00 79.48           H  
ATOM   3698  HB2 ALA B  29       0.976 -53.488   0.532  1.00 79.48           H  
ATOM   3699  HB3 ALA B  29       2.447 -53.284   1.504  1.00 79.48           H  
ATOM   3700  O   ALA B  29       1.839 -50.296   2.334  1.00 79.48           O  
ATOM   3701  N   ILE B  30       0.245 -50.528   0.775  1.00 75.46           N  
ATOM   3702  H   ILE B  30      -0.410 -51.164   0.342  1.00 75.46           H  
ATOM   3703  CA  ILE B  30       0.352 -49.166   0.231  1.00 75.46           C  
ATOM   3704  HA  ILE B  30       1.403 -48.946   0.049  1.00 75.46           H  
ATOM   3705  C   ILE B  30      -0.142 -48.135   1.251  1.00 75.46           C  
ATOM   3706  CB  ILE B  30      -0.394 -49.060  -1.120  1.00 75.46           C  
ATOM   3707  HB  ILE B  30      -1.394 -49.474  -0.994  1.00 75.46           H  
ATOM   3708  O   ILE B  30       0.534 -47.138   1.467  1.00 75.46           O  
ATOM   3709  CG1 ILE B  30       0.358 -49.872  -2.201  1.00 75.46           C  
ATOM   3710 HG12 ILE B  30       0.673 -50.832  -1.793  1.00 75.46           H  
ATOM   3711 HG13 ILE B  30       1.260 -49.337  -2.498  1.00 75.46           H  
ATOM   3712  CG2 ILE B  30      -0.533 -47.594  -1.580  1.00 75.46           C  
ATOM   3713 HG21 ILE B  30      -1.011 -47.541  -2.559  1.00 75.46           H  
ATOM   3714 HG22 ILE B  30       0.448 -47.123  -1.638  1.00 75.46           H  
ATOM   3715 HG23 ILE B  30      -1.159 -47.031  -0.887  1.00 75.46           H  
ATOM   3716  CD1 ILE B  30      -0.487 -50.164  -3.449  1.00 75.46           C  
ATOM   3717 HD11 ILE B  30      -0.718 -49.242  -3.983  1.00 75.46           H  
ATOM   3718 HD12 ILE B  30       0.074 -50.819  -4.115  1.00 75.46           H  
ATOM   3719 HD13 ILE B  30      -1.413 -50.662  -3.162  1.00 75.46           H  
ATOM   3720  N   GLY B  31      -1.269 -48.369   1.929  1.00 74.97           N  
ATOM   3721  H   GLY B  31      -1.812 -49.189   1.698  1.00 74.97           H  
ATOM   3722  CA  GLY B  31      -1.770 -47.469   2.973  1.00 74.97           C  
ATOM   3723  HA2 GLY B  31      -2.730 -47.844   3.327  1.00 74.97           H  
ATOM   3724  HA3 GLY B  31      -1.915 -46.472   2.556  1.00 74.97           H  
ATOM   3725  C   GLY B  31      -0.818 -47.362   4.171  1.00 74.97           C  
ATOM   3726  O   GLY B  31      -0.553 -46.268   4.664  1.00 74.97           O  
ATOM   3727  N   LEU B  32      -0.253 -48.489   4.615  1.00 75.75           N  
ATOM   3728  H   LEU B  32      -0.518 -49.356   4.170  1.00 75.75           H  
ATOM   3729  CA  LEU B  32       0.774 -48.538   5.658  1.00 75.75           C  
ATOM   3730  HA  LEU B  32       0.435 -47.954   6.515  1.00 75.75           H  
ATOM   3731  C   LEU B  32       2.085 -47.902   5.191  1.00 75.75           C  
ATOM   3732  CB  LEU B  32       1.020 -49.995   6.092  1.00 75.75           C  
ATOM   3733  HB2 LEU B  32       1.932 -50.033   6.688  1.00 75.75           H  
ATOM   3734  HB3 LEU B  32       1.195 -50.591   5.196  1.00 75.75           H  
ATOM   3735  O   LEU B  32       2.675 -47.146   5.955  1.00 75.75           O  
ATOM   3736  CG  LEU B  32      -0.116 -50.633   6.911  1.00 75.75           C  
ATOM   3737  HG  LEU B  32      -1.075 -50.477   6.417  1.00 75.75           H  
ATOM   3738  CD1 LEU B  32       0.141 -52.135   7.047  1.00 75.75           C  
ATOM   3739 HD11 LEU B  32       0.181 -52.585   6.055  1.00 75.75           H  
ATOM   3740 HD12 LEU B  32       1.090 -52.313   7.553  1.00 75.75           H  
ATOM   3741 HD13 LEU B  32      -0.667 -52.600   7.612  1.00 75.75           H  
ATOM   3742  CD2 LEU B  32      -0.208 -50.067   8.329  1.00 75.75           C  
ATOM   3743 HD21 LEU B  32      -0.328 -48.984   8.295  1.00 75.75           H  
ATOM   3744 HD22 LEU B  32      -1.070 -50.502   8.834  1.00 75.75           H  
ATOM   3745 HD23 LEU B  32       0.698 -50.328   8.876  1.00 75.75           H  
ATOM   3746  N   TRP B  33       2.526 -48.169   3.959  1.00 71.92           N  
ATOM   3747  H   TRP B  33       2.015 -48.822   3.383  1.00 71.92           H  
ATOM   3748  CA  TRP B  33       3.726 -47.563   3.386  1.00 71.92           C  
ATOM   3749  HA  TRP B  33       4.564 -47.738   4.062  1.00 71.92           H  
ATOM   3750  C   TRP B  33       3.561 -46.052   3.291  1.00 71.92           C  
ATOM   3751  CB  TRP B  33       4.085 -48.187   2.033  1.00 71.92           C  
ATOM   3752  HB2 TRP B  33       3.222 -48.124   1.370  1.00 71.92           H  
ATOM   3753  HB3 TRP B  33       4.326 -49.240   2.178  1.00 71.92           H  
ATOM   3754  O   TRP B  33       4.355 -45.351   3.893  1.00 71.92           O  
ATOM   3755  CG  TRP B  33       5.244 -47.520   1.357  1.00 71.92           C  
ATOM   3756  CD1 TRP B  33       6.541 -47.615   1.732  1.00 71.92           C  
ATOM   3757  HD1 TRP B  33       6.907 -48.203   2.561  1.00 71.92           H  
ATOM   3758  CD2 TRP B  33       5.215 -46.544   0.270  1.00 71.92           C  
ATOM   3759  CE2 TRP B  33       6.544 -46.069   0.057  1.00 71.92           C  
ATOM   3760  CE3 TRP B  33       4.192 -45.974  -0.521  1.00 71.92           C  
ATOM   3761  HE3 TRP B  33       3.172 -46.297  -0.376  1.00 71.92           H  
ATOM   3762  NE1 TRP B  33       7.312 -46.758   0.968  1.00 71.92           N  
ATOM   3763  HE1 TRP B  33       8.267 -46.512   1.187  1.00 71.92           H  
ATOM   3764  CH2 TRP B  33       5.804 -44.525  -1.652  1.00 71.92           C  
ATOM   3765  HH2 TRP B  33       6.021 -43.741  -2.362  1.00 71.92           H  
ATOM   3766  CZ2 TRP B  33       6.842 -45.070  -0.878  1.00 71.92           C  
ATOM   3767  HZ2 TRP B  33       7.851 -44.697  -0.972  1.00 71.92           H  
ATOM   3768  CZ3 TRP B  33       4.484 -44.980  -1.476  1.00 71.92           C  
ATOM   3769  HZ3 TRP B  33       3.690 -44.544  -2.064  1.00 71.92           H  
ATOM   3770  N   LEU B  34       2.479 -45.536   2.700  1.00 68.25           N  
ATOM   3771  H   LEU B  34       1.835 -46.160   2.236  1.00 68.25           H  
ATOM   3772  CA  LEU B  34       2.187 -44.100   2.709  1.00 68.25           C  
ATOM   3773  HA  LEU B  34       2.963 -43.585   2.144  1.00 68.25           H  
ATOM   3774  C   LEU B  34       2.239 -43.538   4.138  1.00 68.25           C  
ATOM   3775  CB  LEU B  34       0.813 -43.836   2.062  1.00 68.25           C  
ATOM   3776  HB2 LEU B  34       0.505 -42.817   2.294  1.00 68.25           H  
ATOM   3777  HB3 LEU B  34       0.084 -44.510   2.511  1.00 68.25           H  
ATOM   3778  O   LEU B  34       2.906 -42.538   4.370  1.00 68.25           O  
ATOM   3779  CG  LEU B  34       0.792 -44.010   0.531  1.00 68.25           C  
ATOM   3780  HG  LEU B  34       1.243 -44.964   0.256  1.00 68.25           H  
ATOM   3781  CD1 LEU B  34      -0.656 -44.001   0.036  1.00 68.25           C  
ATOM   3782 HD11 LEU B  34      -1.129 -43.050   0.278  1.00 68.25           H  
ATOM   3783 HD12 LEU B  34      -0.673 -44.150  -1.044  1.00 68.25           H  
ATOM   3784 HD13 LEU B  34      -1.207 -44.814   0.510  1.00 68.25           H  
ATOM   3785  CD2 LEU B  34       1.545 -42.890  -0.189  1.00 68.25           C  
ATOM   3786 HD21 LEU B  34       1.126 -41.919   0.076  1.00 68.25           H  
ATOM   3787 HD22 LEU B  34       2.601 -42.914   0.080  1.00 68.25           H  
ATOM   3788 HD23 LEU B  34       1.471 -43.030  -1.267  1.00 68.25           H  
ATOM   3789  N   ARG B  35       1.614 -44.201   5.119  1.00 71.64           N  
ATOM   3790  H   ARG B  35       1.094 -45.029   4.869  1.00 71.64           H  
ATOM   3791  CA  ARG B  35       1.596 -43.741   6.519  1.00 71.64           C  
ATOM   3792  HA  ARG B  35       1.280 -42.698   6.529  1.00 71.64           H  
ATOM   3793  C   ARG B  35       2.958 -43.755   7.230  1.00 71.64           C  
ATOM   3794  CB  ARG B  35       0.558 -44.571   7.280  1.00 71.64           C  
ATOM   3795  HB2 ARG B  35      -0.387 -44.523   6.739  1.00 71.64           H  
ATOM   3796  HB3 ARG B  35       0.880 -45.611   7.325  1.00 71.64           H  
ATOM   3797  O   ARG B  35       3.152 -42.950   8.141  1.00 71.64           O  
ATOM   3798  CG  ARG B  35       0.337 -44.042   8.700  1.00 71.64           C  
ATOM   3799  HG2 ARG B  35       0.125 -42.973   8.662  1.00 71.64           H  
ATOM   3800  HG3 ARG B  35       1.228 -44.215   9.303  1.00 71.64           H  
ATOM   3801  CD  ARG B  35      -0.837 -44.769   9.346  1.00 71.64           C  
ATOM   3802  HD2 ARG B  35      -1.734 -44.577   8.758  1.00 71.64           H  
ATOM   3803  HD3 ARG B  35      -0.619 -45.837   9.335  1.00 71.64           H  
ATOM   3804  NE  ARG B  35      -1.051 -44.300  10.725  1.00 71.64           N  
ATOM   3805  HE  ARG B  35      -0.695 -43.381  10.945  1.00 71.64           H  
ATOM   3806  NH1 ARG B  35      -2.130 -46.164  11.508  1.00 71.64           N  
ATOM   3807 HH11 ARG B  35      -2.579 -46.667  12.260  1.00 71.64           H  
ATOM   3808 HH12 ARG B  35      -2.019 -46.579  10.594  1.00 71.64           H  
ATOM   3809  NH2 ARG B  35      -1.823 -44.419  12.861  1.00 71.64           N  
ATOM   3810 HH21 ARG B  35      -1.685 -43.423  12.955  1.00 71.64           H  
ATOM   3811 HH22 ARG B  35      -2.311 -44.913  13.594  1.00 71.64           H  
ATOM   3812  CZ  ARG B  35      -1.656 -44.963  11.690  1.00 71.64           C  
ATOM   3813  N   PHE B  36       3.856 -44.679   6.892  1.00 65.77           N  
ATOM   3814  H   PHE B  36       3.618 -45.315   6.144  1.00 65.77           H  
ATOM   3815  CA  PHE B  36       5.113 -44.905   7.623  1.00 65.77           C  
ATOM   3816  HA  PHE B  36       5.128 -44.272   8.511  1.00 65.77           H  
ATOM   3817  C   PHE B  36       6.384 -44.529   6.858  1.00 65.77           C  
ATOM   3818  CB  PHE B  36       5.187 -46.369   8.087  1.00 65.77           C  
ATOM   3819  HB2 PHE B  36       6.200 -46.572   8.433  1.00 65.77           H  
ATOM   3820  HB3 PHE B  36       5.005 -47.025   7.235  1.00 65.77           H  
ATOM   3821  O   PHE B  36       7.419 -44.333   7.498  1.00 65.77           O  
ATOM   3822  CG  PHE B  36       4.251 -46.718   9.229  1.00 65.77           C  
ATOM   3823  CD1 PHE B  36       4.391 -46.062  10.467  1.00 65.77           C  
ATOM   3824  HD1 PHE B  36       5.150 -45.303  10.588  1.00 65.77           H  
ATOM   3825  CD2 PHE B  36       3.277 -47.724   9.085  1.00 65.77           C  
ATOM   3826  HD2 PHE B  36       3.182 -48.250   8.147  1.00 65.77           H  
ATOM   3827  CE1 PHE B  36       3.558 -46.396  11.549  1.00 65.77           C  
ATOM   3828  HE1 PHE B  36       3.679 -45.892  12.496  1.00 65.77           H  
ATOM   3829  CE2 PHE B  36       2.444 -48.058  10.168  1.00 65.77           C  
ATOM   3830  HE2 PHE B  36       1.709 -48.842  10.064  1.00 65.77           H  
ATOM   3831  CZ  PHE B  36       2.583 -47.396  11.399  1.00 65.77           C  
ATOM   3832  HZ  PHE B  36       1.955 -47.667  12.234  1.00 65.77           H  
ATOM   3833  N   ASP B  37       6.325 -44.432   5.533  1.00 57.39           N  
ATOM   3834  H   ASP B  37       5.445 -44.583   5.062  1.00 57.39           H  
ATOM   3835  CA  ASP B  37       7.451 -44.051   4.690  1.00 57.39           C  
ATOM   3836  HA  ASP B  37       8.267 -44.749   4.876  1.00 57.39           H  
ATOM   3837  C   ASP B  37       7.934 -42.649   5.039  1.00 57.39           C  
ATOM   3838  CB  ASP B  37       7.091 -44.135   3.206  1.00 57.39           C  
ATOM   3839  HB2 ASP B  37       6.271 -43.455   2.975  1.00 57.39           H  
ATOM   3840  HB3 ASP B  37       6.779 -45.155   2.980  1.00 57.39           H  
ATOM   3841  O   ASP B  37       7.139 -41.755   5.315  1.00 57.39           O  
ATOM   3842  CG  ASP B  37       8.323 -43.785   2.379  1.00 57.39           C  
ATOM   3843  OD1 ASP B  37       9.326 -44.512   2.556  1.00 57.39           O  
ATOM   3844  OD2 ASP B  37       8.317 -42.733   1.709  1.00 57.39           O  
ATOM   3845  N   SER B  38       9.249 -42.450   5.062  1.00 55.92           N  
ATOM   3846  H   SER B  38       9.849 -43.146   4.643  1.00 55.92           H  
ATOM   3847  CA  SER B  38       9.844 -41.232   5.612  1.00 55.92           C  
ATOM   3848  HA  SER B  38       9.433 -41.079   6.610  1.00 55.92           H  
ATOM   3849  C   SER B  38       9.519 -39.983   4.788  1.00 55.92           C  
ATOM   3850  CB  SER B  38      11.353 -41.412   5.762  1.00 55.92           C  
ATOM   3851  HB2 SER B  38      11.547 -42.251   6.431  1.00 55.92           H  
ATOM   3852  HB3 SER B  38      11.787 -40.508   6.189  1.00 55.92           H  
ATOM   3853  O   SER B  38       9.398 -38.895   5.361  1.00 55.92           O  
ATOM   3854  OG  SER B  38      11.941 -41.672   4.505  1.00 55.92           O  
ATOM   3855  HG  SER B  38      12.845 -41.976   4.618  1.00 55.92           H  
ATOM   3856  N   GLN B  39       9.319 -40.125   3.473  1.00 53.66           N  
ATOM   3857  H   GLN B  39       9.356 -41.050   3.068  1.00 53.66           H  
ATOM   3858  CA  GLN B  39       8.995 -39.003   2.595  1.00 53.66           C  
ATOM   3859  HA  GLN B  39       9.700 -38.194   2.787  1.00 53.66           H  
ATOM   3860  C   GLN B  39       7.595 -38.471   2.901  1.00 53.66           C  
ATOM   3861  CB  GLN B  39       9.128 -39.408   1.121  1.00 53.66           C  
ATOM   3862  HB2 GLN B  39       8.442 -40.226   0.896  1.00 53.66           H  
ATOM   3863  HB3 GLN B  39       8.846 -38.551   0.510  1.00 53.66           H  
ATOM   3864  O   GLN B  39       7.446 -37.302   3.271  1.00 53.66           O  
ATOM   3865  CG  GLN B  39      10.560 -39.823   0.749  1.00 53.66           C  
ATOM   3866  HG2 GLN B  39      10.813 -40.761   1.245  1.00 53.66           H  
ATOM   3867  HG3 GLN B  39      11.254 -39.053   1.085  1.00 53.66           H  
ATOM   3868  CD  GLN B  39      10.736 -40.009  -0.756  1.00 53.66           C  
ATOM   3869  NE2 GLN B  39      11.955 -40.060  -1.247  1.00 53.66           N  
ATOM   3870 HE21 GLN B  39      12.767 -40.038  -0.646  1.00 53.66           H  
ATOM   3871 HE22 GLN B  39      12.004 -40.145  -2.252  1.00 53.66           H  
ATOM   3872  OE1 GLN B  39       9.800 -40.074  -1.531  1.00 53.66           O  
ATOM   3873  N   THR B  40       6.578 -39.334   2.866  1.00 53.92           N  
ATOM   3874  H   THR B  40       6.743 -40.291   2.589  1.00 53.92           H  
ATOM   3875  CA  THR B  40       5.223 -38.982   3.308  1.00 53.92           C  
ATOM   3876  HA  THR B  40       4.926 -38.062   2.803  1.00 53.92           H  
ATOM   3877  C   THR B  40       5.155 -38.694   4.801  1.00 53.92           C  
ATOM   3878  CB  THR B  40       4.188 -40.060   2.963  1.00 53.92           C  
ATOM   3879  HB  THR B  40       3.383 -40.039   3.697  1.00 53.92           H  
ATOM   3880  O   THR B  40       4.360 -37.849   5.192  1.00 53.92           O  
ATOM   3881  CG2 THR B  40       3.573 -39.846   1.585  1.00 53.92           C  
ATOM   3882 HG21 THR B  40       3.036 -38.898   1.564  1.00 53.92           H  
ATOM   3883 HG22 THR B  40       2.873 -40.654   1.374  1.00 53.92           H  
ATOM   3884 HG23 THR B  40       4.356 -39.842   0.827  1.00 53.92           H  
ATOM   3885  OG1 THR B  40       4.786 -41.326   2.962  1.00 53.92           O  
ATOM   3886  HG1 THR B  40       4.242 -41.898   3.509  1.00 53.92           H  
ATOM   3887  N   LYS B  41       6.007 -39.277   5.654  1.00 55.87           N  
ATOM   3888  H   LYS B  41       6.571 -40.040   5.309  1.00 55.87           H  
ATOM   3889  CA  LYS B  41       6.064 -38.943   7.089  1.00 55.87           C  
ATOM   3890  HA  LYS B  41       5.071 -39.122   7.502  1.00 55.87           H  
ATOM   3891  C   LYS B  41       6.396 -37.472   7.322  1.00 55.87           C  
ATOM   3892  CB  LYS B  41       7.031 -39.873   7.832  1.00 55.87           C  
ATOM   3893  HB2 LYS B  41       6.794 -40.899   7.550  1.00 55.87           H  
ATOM   3894  HB3 LYS B  41       8.055 -39.643   7.537  1.00 55.87           H  
ATOM   3895  O   LYS B  41       5.837 -36.875   8.232  1.00 55.87           O  
ATOM   3896  CG  LYS B  41       6.909 -39.783   9.360  1.00 55.87           C  
ATOM   3897  HG2 LYS B  41       7.287 -38.823   9.711  1.00 55.87           H  
ATOM   3898  HG3 LYS B  41       5.862 -39.885   9.647  1.00 55.87           H  
ATOM   3899  CD  LYS B  41       7.717 -40.924   9.993  1.00 55.87           C  
ATOM   3900  HD2 LYS B  41       7.365 -41.864   9.567  1.00 55.87           H  
ATOM   3901  HD3 LYS B  41       8.772 -40.820   9.740  1.00 55.87           H  
ATOM   3902  CE  LYS B  41       7.528 -41.008  11.511  1.00 55.87           C  
ATOM   3903  HE2 LYS B  41       6.509 -40.706  11.753  1.00 55.87           H  
ATOM   3904  HE3 LYS B  41       7.658 -42.048  11.810  1.00 55.87           H  
ATOM   3905  NZ  LYS B  41       8.498 -40.163  12.241  1.00 55.87           N  
ATOM   3906  HZ1 LYS B  41       8.377 -40.215  13.242  1.00 55.87           H  
ATOM   3907  HZ2 LYS B  41       9.457 -40.336  11.974  1.00 55.87           H  
ATOM   3908  HZ3 LYS B  41       8.309 -39.191  12.042  1.00 55.87           H  
ATOM   3909  N   SER B  42       7.215 -36.854   6.466  1.00 50.98           N  
ATOM   3910  H   SER B  42       7.676 -37.412   5.761  1.00 50.98           H  
ATOM   3911  CA  SER B  42       7.452 -35.404   6.521  1.00 50.98           C  
ATOM   3912  HA  SER B  42       7.710 -35.149   7.549  1.00 50.98           H  
ATOM   3913  C   SER B  42       6.208 -34.574   6.157  1.00 50.98           C  
ATOM   3914  CB  SER B  42       8.652 -35.027   5.648  1.00 50.98           C  
ATOM   3915  HB2 SER B  42       9.001 -34.040   5.951  1.00 50.98           H  
ATOM   3916  HB3 SER B  42       9.461 -35.740   5.811  1.00 50.98           H  
ATOM   3917  O   SER B  42       6.011 -33.490   6.706  1.00 50.98           O  
ATOM   3918  OG  SER B  42       8.329 -34.980   4.272  1.00 50.98           O  
ATOM   3919  HG  SER B  42       8.059 -35.848   3.965  1.00 50.98           H  
ATOM   3920  N   ILE B  43       5.334 -35.100   5.290  1.00 49.63           N  
ATOM   3921  H   ILE B  43       5.544 -36.007   4.900  1.00 49.63           H  
ATOM   3922  CA  ILE B  43       4.020 -34.518   4.977  1.00 49.63           C  
ATOM   3923  HA  ILE B  43       4.143 -33.443   4.847  1.00 49.63           H  
ATOM   3924  C   ILE B  43       3.075 -34.721   6.177  1.00 49.63           C  
ATOM   3925  CB  ILE B  43       3.455 -35.092   3.647  1.00 49.63           C  
ATOM   3926  HB  ILE B  43       3.260 -36.158   3.772  1.00 49.63           H  
ATOM   3927  O   ILE B  43       2.476 -33.759   6.651  1.00 49.63           O  
ATOM   3928  CG1 ILE B  43       4.473 -34.920   2.489  1.00 49.63           C  
ATOM   3929 HG12 ILE B  43       4.682 -33.860   2.348  1.00 49.63           H  
ATOM   3930 HG13 ILE B  43       5.408 -35.412   2.755  1.00 49.63           H  
ATOM   3931  CG2 ILE B  43       2.112 -34.423   3.303  1.00 49.63           C  
ATOM   3932 HG21 ILE B  43       1.399 -34.546   4.119  1.00 49.63           H  
ATOM   3933 HG22 ILE B  43       2.255 -33.358   3.116  1.00 49.63           H  
ATOM   3934 HG23 ILE B  43       1.666 -34.887   2.424  1.00 49.63           H  
ATOM   3935  CD1 ILE B  43       4.033 -35.518   1.146  1.00 49.63           C  
ATOM   3936 HD11 ILE B  43       3.201 -34.950   0.730  1.00 49.63           H  
ATOM   3937 HD12 ILE B  43       4.866 -35.476   0.444  1.00 49.63           H  
ATOM   3938 HD13 ILE B  43       3.735 -36.558   1.281  1.00 49.63           H  
ATOM   3939  N   PHE B  44       3.031 -35.931   6.746  1.00 51.14           N  
ATOM   3940  H   PHE B  44       3.542 -36.674   6.290  1.00 51.14           H  
ATOM   3941  CA  PHE B  44       2.226 -36.286   7.919  1.00 51.14           C  
ATOM   3942  HA  PHE B  44       1.182 -36.060   7.702  1.00 51.14           H  
ATOM   3943  C   PHE B  44       2.592 -35.502   9.183  1.00 51.14           C  
ATOM   3944  CB  PHE B  44       2.358 -37.791   8.210  1.00 51.14           C  
ATOM   3945  HB2 PHE B  44       3.395 -38.101   8.083  1.00 51.14           H  
ATOM   3946  HB3 PHE B  44       2.101 -37.968   9.254  1.00 51.14           H  
ATOM   3947  O   PHE B  44       1.703 -35.033   9.887  1.00 51.14           O  
ATOM   3948  CG  PHE B  44       1.441 -38.663   7.385  1.00 51.14           C  
ATOM   3949  CD1 PHE B  44       0.061 -38.549   7.600  1.00 51.14           C  
ATOM   3950  HD1 PHE B  44      -0.314 -37.819   8.303  1.00 51.14           H  
ATOM   3951  CD2 PHE B  44       1.919 -39.557   6.410  1.00 51.14           C  
ATOM   3952  HD2 PHE B  44       2.979 -39.667   6.234  1.00 51.14           H  
ATOM   3953  CE1 PHE B  44      -0.840 -39.330   6.870  1.00 51.14           C  
ATOM   3954  HE1 PHE B  44      -1.901 -39.204   7.024  1.00 51.14           H  
ATOM   3955  CE2 PHE B  44       1.003 -40.288   5.633  1.00 51.14           C  
ATOM   3956  HE2 PHE B  44       1.348 -40.905   4.817  1.00 51.14           H  
ATOM   3957  CZ  PHE B  44      -0.372 -40.201   5.883  1.00 51.14           C  
ATOM   3958  HZ  PHE B  44      -1.076 -40.756   5.282  1.00 51.14           H  
ATOM   3959  N   GLU B  45       3.874 -35.327   9.501  1.00 48.97           N  
ATOM   3960  H   GLU B  45       4.581 -35.779   8.939  1.00 48.97           H  
ATOM   3961  CA  GLU B  45       4.302 -34.558  10.678  1.00 48.97           C  
ATOM   3962  HA  GLU B  45       3.739 -34.897  11.548  1.00 48.97           H  
ATOM   3963  C   GLU B  45       3.978 -33.063  10.518  1.00 48.97           C  
ATOM   3964  CB  GLU B  45       5.795 -34.799  10.964  1.00 48.97           C  
ATOM   3965  HB2 GLU B  45       6.362 -34.702  10.038  1.00 48.97           H  
ATOM   3966  HB3 GLU B  45       6.144 -34.044  11.668  1.00 48.97           H  
ATOM   3967  O   GLU B  45       3.599 -32.410  11.492  1.00 48.97           O  
ATOM   3968  CG  GLU B  45       6.022 -36.188  11.589  1.00 48.97           C  
ATOM   3969  HG2 GLU B  45       5.474 -36.233  12.530  1.00 48.97           H  
ATOM   3970  HG3 GLU B  45       5.602 -36.951  10.934  1.00 48.97           H  
ATOM   3971  CD  GLU B  45       7.495 -36.533  11.859  1.00 48.97           C  
ATOM   3972  OE1 GLU B  45       7.730 -37.660  12.361  1.00 48.97           O  
ATOM   3973  OE2 GLU B  45       8.397 -35.725  11.557  1.00 48.97           O  
ATOM   3974  N   GLN B  46       4.014 -32.529   9.289  1.00 45.01           N  
ATOM   3975  H   GLN B  46       4.301 -33.110   8.515  1.00 45.01           H  
ATOM   3976  CA  GLN B  46       3.518 -31.178   9.009  1.00 45.01           C  
ATOM   3977  HA  GLN B  46       3.885 -30.516   9.793  1.00 45.01           H  
ATOM   3978  C   GLN B  46       1.984 -31.070   9.066  1.00 45.01           C  
ATOM   3979  CB  GLN B  46       4.060 -30.667   7.665  1.00 45.01           C  
ATOM   3980  HB2 GLN B  46       3.917 -31.416   6.886  1.00 45.01           H  
ATOM   3981  HB3 GLN B  46       3.497 -29.775   7.389  1.00 45.01           H  
ATOM   3982  O   GLN B  46       1.478 -30.058   9.556  1.00 45.01           O  
ATOM   3983  CG  GLN B  46       5.544 -30.282   7.761  1.00 45.01           C  
ATOM   3984  HG2 GLN B  46       6.167 -31.176   7.772  1.00 45.01           H  
ATOM   3985  HG3 GLN B  46       5.711 -29.752   8.699  1.00 45.01           H  
ATOM   3986  CD  GLN B  46       5.978 -29.376   6.614  1.00 45.01           C  
ATOM   3987  NE2 GLN B  46       6.638 -28.273   6.897  1.00 45.01           N  
ATOM   3988 HE21 GLN B  46       6.783 -27.608   6.151  1.00 45.01           H  
ATOM   3989 HE22 GLN B  46       6.848 -28.052   7.860  1.00 45.01           H  
ATOM   3990  OE1 GLN B  46       5.758 -29.613   5.438  1.00 45.01           O  
ATOM   3991  N   GLU B  47       1.235 -32.082   8.615  1.00 46.63           N  
ATOM   3992  H   GLU B  47       1.687 -32.850   8.141  1.00 46.63           H  
ATOM   3993  CA  GLU B  47      -0.228 -32.143   8.781  1.00 46.63           C  
ATOM   3994  HA  GLU B  47      -0.666 -31.190   8.483  1.00 46.63           H  
ATOM   3995  C   GLU B  47      -0.652 -32.353  10.239  1.00 46.63           C  
ATOM   3996  CB  GLU B  47      -0.856 -33.240   7.906  1.00 46.63           C  
ATOM   3997  HB2 GLU B  47      -0.277 -34.160   7.987  1.00 46.63           H  
ATOM   3998  HB3 GLU B  47      -1.861 -33.434   8.281  1.00 46.63           H  
ATOM   3999  O   GLU B  47      -1.664 -31.807  10.660  1.00 46.63           O  
ATOM   4000  CG  GLU B  47      -0.980 -32.814   6.437  1.00 46.63           C  
ATOM   4001  HG2 GLU B  47       0.013 -32.765   5.990  1.00 46.63           H  
ATOM   4002  HG3 GLU B  47      -1.404 -31.810   6.403  1.00 46.63           H  
ATOM   4003  CD  GLU B  47      -1.874 -33.758   5.613  1.00 46.63           C  
ATOM   4004  OE1 GLU B  47      -2.340 -33.292   4.548  1.00 46.63           O  
ATOM   4005  OE2 GLU B  47      -2.071 -34.929   6.023  1.00 46.63           O  
ATOM   4006  N   THR B  48       0.130 -33.050  11.066  1.00 44.02           N  
ATOM   4007  H   THR B  48       0.937 -33.514  10.673  1.00 44.02           H  
ATOM   4008  CA  THR B  48      -0.255 -33.314  12.467  1.00 44.02           C  
ATOM   4009  HA  THR B  48      -1.229 -33.804  12.459  1.00 44.02           H  
ATOM   4010  C   THR B  48      -0.421 -32.012  13.271  1.00 44.02           C  
ATOM   4011  CB  THR B  48       0.744 -34.262  13.154  1.00 44.02           C  
ATOM   4012  HB  THR B  48       1.709 -33.764  13.250  1.00 44.02           H  
ATOM   4013  O   THR B  48      -1.269 -31.939  14.157  1.00 44.02           O  
ATOM   4014  CG2 THR B  48       0.268 -34.723  14.533  1.00 44.02           C  
ATOM   4015 HG21 THR B  48      -0.725 -35.168  14.457  1.00 44.02           H  
ATOM   4016 HG22 THR B  48       0.234 -33.879  15.221  1.00 44.02           H  
ATOM   4017 HG23 THR B  48       0.964 -35.461  14.930  1.00 44.02           H  
ATOM   4018  OG1 THR B  48       0.920 -35.454  12.423  1.00 44.02           O  
ATOM   4019  HG1 THR B  48       1.229 -35.248  11.538  1.00 44.02           H  
ATOM   4020  N   ASN B  49       0.323 -30.951  12.925  1.00 39.93           N  
ATOM   4021  H   ASN B  49       0.989 -31.079  12.176  1.00 39.93           H  
ATOM   4022  CA  ASN B  49       0.161 -29.606  13.502  1.00 39.93           C  
ATOM   4023  HA  ASN B  49      -0.195 -29.703  14.528  1.00 39.93           H  
ATOM   4024  C   ASN B  49      -0.887 -28.726  12.788  1.00 39.93           C  
ATOM   4025  CB  ASN B  49       1.536 -28.904  13.506  1.00 39.93           C  
ATOM   4026  HB2 ASN B  49       1.392 -27.829  13.404  1.00 39.93           H  
ATOM   4027  HB3 ASN B  49       2.128 -29.239  12.654  1.00 39.93           H  
ATOM   4028  O   ASN B  49      -1.316 -27.708  13.338  1.00 39.93           O  
ATOM   4029  CG  ASN B  49       2.321 -29.103  14.791  1.00 39.93           C  
ATOM   4030  ND2 ASN B  49       3.620 -28.927  14.751  1.00 39.93           N  
ATOM   4031 HD21 ASN B  49       4.104 -29.102  15.620  1.00 39.93           H  
ATOM   4032 HD22 ASN B  49       4.096 -28.781  13.872  1.00 39.93           H  
ATOM   4033  OD1 ASN B  49       1.798 -29.365  15.858  1.00 39.93           O  
ATOM   4034  N   ASN B  50      -1.286 -29.054  11.558  1.00 37.92           N  
ATOM   4035  H   ASN B  50      -1.027 -29.961  11.197  1.00 37.92           H  
ATOM   4036  CA  ASN B  50      -2.205 -28.250  10.753  1.00 37.92           C  
ATOM   4037  HA  ASN B  50      -2.603 -27.437  11.360  1.00 37.92           H  
ATOM   4038  C   ASN B  50      -3.403 -29.089  10.310  1.00 37.92           C  
ATOM   4039  CB  ASN B  50      -1.456 -27.645   9.546  1.00 37.92           C  
ATOM   4040  HB2 ASN B  50      -2.107 -27.654   8.672  1.00 37.92           H  
ATOM   4041  HB3 ASN B  50      -0.591 -28.265   9.308  1.00 37.92           H  
ATOM   4042  O   ASN B  50      -3.271 -29.885   9.394  1.00 37.92           O  
ATOM   4043  CG  ASN B  50      -1.021 -26.205   9.743  1.00 37.92           C  
ATOM   4044  ND2 ASN B  50       0.033 -25.798   9.078  1.00 37.92           N  
ATOM   4045 HD21 ASN B  50       0.325 -24.840   9.211  1.00 37.92           H  
ATOM   4046 HD22 ASN B  50       0.586 -26.471   8.567  1.00 37.92           H  
ATOM   4047  OD1 ASN B  50      -1.645 -25.409  10.437  1.00 37.92           O  
ATOM   4048  N   ASN B  51      -4.566 -28.788  10.902  1.00 38.28           N  
ATOM   4049  H   ASN B  51      -4.471 -28.160  11.687  1.00 38.28           H  
ATOM   4050  CA  ASN B  51      -5.912 -29.388  10.789  1.00 38.28           C  
ATOM   4051  HA  ASN B  51      -5.912 -30.268  11.433  1.00 38.28           H  
ATOM   4052  C   ASN B  51      -6.447 -29.914   9.428  1.00 38.28           C  
ATOM   4053  CB  ASN B  51      -6.910 -28.339  11.355  1.00 38.28           C  
ATOM   4054  HB2 ASN B  51      -7.708 -28.166  10.633  1.00 38.28           H  
ATOM   4055  HB3 ASN B  51      -6.424 -27.376  11.507  1.00 38.28           H  
ATOM   4056  O   ASN B  51      -7.595 -30.361   9.398  1.00 38.28           O  
ATOM   4057  CG  ASN B  51      -7.571 -28.732  12.666  1.00 38.28           C  
ATOM   4058  ND2 ASN B  51      -8.638 -28.063  13.031  1.00 38.28           N  
ATOM   4059 HD21 ASN B  51      -9.075 -27.405  12.402  1.00 38.28           H  
ATOM   4060 HD22 ASN B  51      -9.067 -28.376  13.891  1.00 38.28           H  
ATOM   4061  OD1 ASN B  51      -7.126 -29.586  13.407  1.00 38.28           O  
ATOM   4062  N   ASN B  52      -5.697 -29.875   8.323  1.00 43.86           N  
ATOM   4063  H   ASN B  52      -4.727 -29.618   8.436  1.00 43.86           H  
ATOM   4064  CA  ASN B  52      -6.026 -30.577   7.082  1.00 43.86           C  
ATOM   4065  HA  ASN B  52      -7.063 -30.363   6.825  1.00 43.86           H  
ATOM   4066  C   ASN B  52      -5.959 -32.090   7.318  1.00 43.86           C  
ATOM   4067  CB  ASN B  52      -5.127 -30.097   5.919  1.00 43.86           C  
ATOM   4068  HB2 ASN B  52      -4.980 -30.918   5.218  1.00 43.86           H  
ATOM   4069  HB3 ASN B  52      -4.144 -29.805   6.287  1.00 43.86           H  
ATOM   4070  O   ASN B  52      -4.958 -32.758   7.095  1.00 43.86           O  
ATOM   4071  CG  ASN B  52      -5.749 -28.959   5.124  1.00 43.86           C  
ATOM   4072  ND2 ASN B  52      -5.081 -28.437   4.124  1.00 43.86           N  
ATOM   4073 HD21 ASN B  52      -5.569 -27.740   3.580  1.00 43.86           H  
ATOM   4074 HD22 ASN B  52      -4.145 -28.725   3.874  1.00 43.86           H  
ATOM   4075  OD1 ASN B  52      -6.849 -28.504   5.387  1.00 43.86           O  
ATOM   4076  N   SER B  53      -7.079 -32.620   7.796  1.00 49.30           N  
ATOM   4077  H   SER B  53      -7.820 -31.978   8.041  1.00 49.30           H  
ATOM   4078  CA  SER B  53      -7.288 -34.038   8.059  1.00 49.30           C  
ATOM   4079  HA  SER B  53      -6.402 -34.435   8.555  1.00 49.30           H  
ATOM   4080  C   SER B  53      -7.502 -34.863   6.789  1.00 49.30           C  
ATOM   4081  CB  SER B  53      -8.490 -34.205   8.995  1.00 49.30           C  
ATOM   4082  HB2 SER B  53      -8.654 -35.266   9.186  1.00 49.30           H  
ATOM   4083  HB3 SER B  53      -8.285 -33.709   9.944  1.00 49.30           H  
ATOM   4084  O   SER B  53      -7.613 -36.079   6.898  1.00 49.30           O  
ATOM   4085  OG  SER B  53      -9.657 -33.652   8.415  1.00 49.30           O  
ATOM   4086  HG  SER B  53      -9.795 -32.763   8.751  1.00 49.30           H  
ATOM   4087  N   SER B  54      -7.589 -34.255   5.602  1.00 54.54           N  
ATOM   4088  H   SER B  54      -7.395 -33.265   5.546  1.00 54.54           H  
ATOM   4089  CA  SER B  54      -8.067 -34.910   4.377  1.00 54.54           C  
ATOM   4090  HA  SER B  54      -9.013 -35.401   4.606  1.00 54.54           H  
ATOM   4091  C   SER B  54      -7.124 -35.996   3.857  1.00 54.54           C  
ATOM   4092  CB  SER B  54      -8.365 -33.870   3.293  1.00 54.54           C  
ATOM   4093  HB2 SER B  54      -9.218 -33.266   3.604  1.00 54.54           H  
ATOM   4094  HB3 SER B  54      -8.619 -34.376   2.362  1.00 54.54           H  
ATOM   4095  O   SER B  54      -7.582 -37.117   3.644  1.00 54.54           O  
ATOM   4096  OG  SER B  54      -7.248 -33.023   3.095  1.00 54.54           O  
ATOM   4097  HG  SER B  54      -7.481 -32.378   2.424  1.00 54.54           H  
ATOM   4098  N   PHE B  55      -5.816 -35.741   3.720  1.00 54.00           N  
ATOM   4099  H   PHE B  55      -5.474 -34.807   3.897  1.00 54.00           H  
ATOM   4100  CA  PHE B  55      -4.866 -36.782   3.299  1.00 54.00           C  
ATOM   4101  HA  PHE B  55      -5.251 -37.257   2.397  1.00 54.00           H  
ATOM   4102  C   PHE B  55      -4.726 -37.876   4.364  1.00 54.00           C  
ATOM   4103  CB  PHE B  55      -3.509 -36.163   2.955  1.00 54.00           C  
ATOM   4104  HB2 PHE B  55      -3.662 -35.359   2.235  1.00 54.00           H  
ATOM   4105  HB3 PHE B  55      -3.079 -35.721   3.854  1.00 54.00           H  
ATOM   4106  O   PHE B  55      -4.786 -39.066   4.048  1.00 54.00           O  
ATOM   4107  CG  PHE B  55      -2.528 -37.162   2.372  1.00 54.00           C  
ATOM   4108  CD1 PHE B  55      -1.537 -37.749   3.184  1.00 54.00           C  
ATOM   4109  HD1 PHE B  55      -1.452 -37.461   4.221  1.00 54.00           H  
ATOM   4110  CD2 PHE B  55      -2.621 -37.521   1.014  1.00 54.00           C  
ATOM   4111  HD2 PHE B  55      -3.374 -37.066   0.389  1.00 54.00           H  
ATOM   4112  CE1 PHE B  55      -0.645 -38.689   2.636  1.00 54.00           C  
ATOM   4113  HE1 PHE B  55       0.129 -39.117   3.256  1.00 54.00           H  
ATOM   4114  CE2 PHE B  55      -1.731 -38.464   0.469  1.00 54.00           C  
ATOM   4115  HE2 PHE B  55      -1.802 -38.732  -0.575  1.00 54.00           H  
ATOM   4116  CZ  PHE B  55      -0.744 -39.050   1.281  1.00 54.00           C  
ATOM   4117  HZ  PHE B  55      -0.052 -39.765   0.861  1.00 54.00           H  
ATOM   4118  N   TYR B  56      -4.668 -37.484   5.640  1.00 54.98           N  
ATOM   4119  H   TYR B  56      -4.498 -36.505   5.822  1.00 54.98           H  
ATOM   4120  CA  TYR B  56      -4.749 -38.407   6.772  1.00 54.98           C  
ATOM   4121  HA  TYR B  56      -3.889 -39.074   6.710  1.00 54.98           H  
ATOM   4122  C   TYR B  56      -5.990 -39.308   6.718  1.00 54.98           C  
ATOM   4123  CB  TYR B  56      -4.700 -37.612   8.093  1.00 54.98           C  
ATOM   4124  HB2 TYR B  56      -4.662 -36.545   7.874  1.00 54.98           H  
ATOM   4125  HB3 TYR B  56      -5.621 -37.776   8.654  1.00 54.98           H  
ATOM   4126  O   TYR B  56      -5.881 -40.520   6.895  1.00 54.98           O  
ATOM   4127  CG  TYR B  56      -3.538 -37.960   9.004  1.00 54.98           C  
ATOM   4128  CD1 TYR B  56      -3.253 -39.306   9.310  1.00 54.98           C  
ATOM   4129  HD1 TYR B  56      -3.846 -40.092   8.864  1.00 54.98           H  
ATOM   4130  CD2 TYR B  56      -2.737 -36.935   9.544  1.00 54.98           C  
ATOM   4131  HD2 TYR B  56      -2.928 -35.904   9.284  1.00 54.98           H  
ATOM   4132  CE1 TYR B  56      -2.164 -39.630  10.141  1.00 54.98           C  
ATOM   4133  HE1 TYR B  56      -1.920 -40.665  10.329  1.00 54.98           H  
ATOM   4134  CE2 TYR B  56      -1.669 -37.251  10.405  1.00 54.98           C  
ATOM   4135  HE2 TYR B  56      -1.042 -36.470  10.811  1.00 54.98           H  
ATOM   4136  OH  TYR B  56      -0.291 -38.907  11.454  1.00 54.98           O  
ATOM   4137  HH  TYR B  56      -0.054 -39.836  11.398  1.00 54.98           H  
ATOM   4138  CZ  TYR B  56      -1.370 -38.599  10.690  1.00 54.98           C  
ATOM   4139  N   THR B  57      -7.158 -38.736   6.431  1.00 62.89           N  
ATOM   4140  H   THR B  57      -7.166 -37.733   6.308  1.00 62.89           H  
ATOM   4141  CA  THR B  57      -8.433 -39.449   6.299  1.00 62.89           C  
ATOM   4142  HA  THR B  57      -8.572 -40.082   7.175  1.00 62.89           H  
ATOM   4143  C   THR B  57      -8.411 -40.360   5.079  1.00 62.89           C  
ATOM   4144  CB  THR B  57      -9.616 -38.469   6.248  1.00 62.89           C  
ATOM   4145  HB  THR B  57      -9.503 -37.786   5.406  1.00 62.89           H  
ATOM   4146  O   THR B  57      -8.786 -41.520   5.200  1.00 62.89           O  
ATOM   4147  CG2 THR B  57     -10.972 -39.162   6.156  1.00 62.89           C  
ATOM   4148 HG21 THR B  57     -11.060 -39.922   6.932  1.00 62.89           H  
ATOM   4149 HG22 THR B  57     -11.767 -38.426   6.279  1.00 62.89           H  
ATOM   4150 HG23 THR B  57     -11.081 -39.620   5.173  1.00 62.89           H  
ATOM   4151  OG1 THR B  57      -9.635 -37.730   7.444  1.00 62.89           O  
ATOM   4152  HG1 THR B  57      -8.966 -37.048   7.347  1.00 62.89           H  
ATOM   4153  N   GLY B  58      -7.876 -39.903   3.944  1.00 65.26           N  
ATOM   4154  H   GLY B  58      -7.596 -38.934   3.903  1.00 65.26           H  
ATOM   4155  CA  GLY B  58      -7.662 -40.722   2.752  1.00 65.26           C  
ATOM   4156  HA2 GLY B  58      -8.624 -41.050   2.359  1.00 65.26           H  
ATOM   4157  HA3 GLY B  58      -7.159 -40.119   1.996  1.00 65.26           H  
ATOM   4158  C   GLY B  58      -6.799 -41.952   3.036  1.00 65.26           C  
ATOM   4159  O   GLY B  58      -7.203 -43.066   2.715  1.00 65.26           O  
ATOM   4160  N   VAL B  59      -5.659 -41.787   3.714  1.00 72.48           N  
ATOM   4161  H   VAL B  59      -5.375 -40.844   3.939  1.00 72.48           H  
ATOM   4162  CA  VAL B  59      -4.764 -42.900   4.076  1.00 72.48           C  
ATOM   4163  HA  VAL B  59      -4.654 -43.537   3.198  1.00 72.48           H  
ATOM   4164  C   VAL B  59      -5.362 -43.799   5.166  1.00 72.48           C  
ATOM   4165  CB  VAL B  59      -3.354 -42.378   4.423  1.00 72.48           C  
ATOM   4166  HB  VAL B  59      -3.429 -41.590   5.172  1.00 72.48           H  
ATOM   4167  O   VAL B  59      -5.219 -45.018   5.085  1.00 72.48           O  
ATOM   4168  CG1 VAL B  59      -2.433 -43.479   4.966  1.00 72.48           C  
ATOM   4169 HG11 VAL B  59      -1.421 -43.094   5.085  1.00 72.48           H  
ATOM   4170 HG12 VAL B  59      -2.409 -44.319   4.272  1.00 72.48           H  
ATOM   4171 HG13 VAL B  59      -2.787 -43.822   5.939  1.00 72.48           H  
ATOM   4172  CG2 VAL B  59      -2.699 -41.817   3.151  1.00 72.48           C  
ATOM   4173 HG21 VAL B  59      -1.669 -41.515   3.340  1.00 72.48           H  
ATOM   4174 HG22 VAL B  59      -3.244 -40.939   2.803  1.00 72.48           H  
ATOM   4175 HG23 VAL B  59      -2.697 -42.570   2.363  1.00 72.48           H  
ATOM   4176  N   TYR B  60      -6.099 -43.259   6.144  1.00 72.92           N  
ATOM   4177  H   TYR B  60      -6.172 -42.254   6.203  1.00 72.92           H  
ATOM   4178  CA  TYR B  60      -6.843 -44.079   7.112  1.00 72.92           C  
ATOM   4179  HA  TYR B  60      -6.157 -44.822   7.518  1.00 72.92           H  
ATOM   4180  C   TYR B  60      -7.982 -44.874   6.461  1.00 72.92           C  
ATOM   4181  CB  TYR B  60      -7.381 -43.226   8.272  1.00 72.92           C  
ATOM   4182  HB2 TYR B  60      -8.195 -43.771   8.751  1.00 72.92           H  
ATOM   4183  HB3 TYR B  60      -7.808 -42.306   7.874  1.00 72.92           H  
ATOM   4184  O   TYR B  60      -8.165 -46.041   6.808  1.00 72.92           O  
ATOM   4185  CG  TYR B  60      -6.372 -42.907   9.362  1.00 72.92           C  
ATOM   4186  CD1 TYR B  60      -5.687 -43.952  10.015  1.00 72.92           C  
ATOM   4187  HD1 TYR B  60      -5.885 -44.977   9.740  1.00 72.92           H  
ATOM   4188  CD2 TYR B  60      -6.169 -41.578   9.779  1.00 72.92           C  
ATOM   4189  HD2 TYR B  60      -6.720 -40.778   9.307  1.00 72.92           H  
ATOM   4190  CE1 TYR B  60      -4.761 -43.660  11.033  1.00 72.92           C  
ATOM   4191  HE1 TYR B  60      -4.258 -44.465  11.547  1.00 72.92           H  
ATOM   4192  CE2 TYR B  60      -5.247 -41.283  10.800  1.00 72.92           C  
ATOM   4193  HE2 TYR B  60      -5.095 -40.257  11.100  1.00 72.92           H  
ATOM   4194  OH  TYR B  60      -3.571 -42.028  12.345  1.00 72.92           O  
ATOM   4195  HH  TYR B  60      -3.571 -41.082  12.510  1.00 72.92           H  
ATOM   4196  CZ  TYR B  60      -4.512 -42.322  11.406  1.00 72.92           C  
ATOM   4197  N   ILE B  61      -8.700 -44.296   5.493  1.00 73.85           N  
ATOM   4198  H   ILE B  61      -8.529 -43.323   5.286  1.00 73.85           H  
ATOM   4199  CA  ILE B  61      -9.688 -45.003   4.665  1.00 73.85           C  
ATOM   4200  HA  ILE B  61     -10.406 -45.496   5.319  1.00 73.85           H  
ATOM   4201  C   ILE B  61      -8.994 -46.106   3.861  1.00 73.85           C  
ATOM   4202  CB  ILE B  61     -10.463 -44.006   3.765  1.00 73.85           C  
ATOM   4203  HB  ILE B  61      -9.748 -43.325   3.302  1.00 73.85           H  
ATOM   4204  O   ILE B  61      -9.487 -47.229   3.838  1.00 73.85           O  
ATOM   4205  CG1 ILE B  61     -11.453 -43.183   4.623  1.00 73.85           C  
ATOM   4206 HG12 ILE B  61     -12.272 -43.824   4.949  1.00 73.85           H  
ATOM   4207 HG13 ILE B  61     -10.951 -42.820   5.520  1.00 73.85           H  
ATOM   4208  CG2 ILE B  61     -11.230 -44.723   2.636  1.00 73.85           C  
ATOM   4209 HG21 ILE B  61     -10.539 -45.235   1.966  1.00 73.85           H  
ATOM   4210 HG22 ILE B  61     -11.929 -45.447   3.055  1.00 73.85           H  
ATOM   4211 HG23 ILE B  61     -11.780 -44.004   2.029  1.00 73.85           H  
ATOM   4212  CD1 ILE B  61     -12.036 -41.965   3.893  1.00 73.85           C  
ATOM   4213 HD11 ILE B  61     -12.689 -42.278   3.079  1.00 73.85           H  
ATOM   4214 HD12 ILE B  61     -11.230 -41.348   3.496  1.00 73.85           H  
ATOM   4215 HD13 ILE B  61     -12.627 -41.376   4.595  1.00 73.85           H  
ATOM   4216  N   LEU B  62      -7.823 -45.836   3.274  1.00 74.33           N  
ATOM   4217  H   LEU B  62      -7.504 -44.878   3.286  1.00 74.33           H  
ATOM   4218  CA  LEU B  62      -7.034 -46.815   2.516  1.00 74.33           C  
ATOM   4219  HA  LEU B  62      -7.680 -47.219   1.736  1.00 74.33           H  
ATOM   4220  C   LEU B  62      -6.592 -48.002   3.389  1.00 74.33           C  
ATOM   4221  CB  LEU B  62      -5.835 -46.083   1.868  1.00 74.33           C  
ATOM   4222  HB2 LEU B  62      -5.967 -45.008   1.992  1.00 74.33           H  
ATOM   4223  HB3 LEU B  62      -4.914 -46.326   2.399  1.00 74.33           H  
ATOM   4224  O   LEU B  62      -6.758 -49.157   2.999  1.00 74.33           O  
ATOM   4225  CG  LEU B  62      -5.668 -46.355   0.361  1.00 74.33           C  
ATOM   4226  HG  LEU B  62      -6.589 -46.763  -0.055  1.00 74.33           H  
ATOM   4227  CD1 LEU B  62      -5.345 -45.063  -0.392  1.00 74.33           C  
ATOM   4228 HD11 LEU B  62      -6.152 -44.344  -0.252  1.00 74.33           H  
ATOM   4229 HD12 LEU B  62      -4.414 -44.633  -0.023  1.00 74.33           H  
ATOM   4230 HD13 LEU B  62      -5.247 -45.272  -1.458  1.00 74.33           H  
ATOM   4231  CD2 LEU B  62      -4.531 -47.344   0.115  1.00 74.33           C  
ATOM   4232 HD21 LEU B  62      -4.704 -48.248   0.698  1.00 74.33           H  
ATOM   4233 HD22 LEU B  62      -3.580 -46.907   0.419  1.00 74.33           H  
ATOM   4234 HD23 LEU B  62      -4.485 -47.600  -0.943  1.00 74.33           H  
ATOM   4235  N   ILE B  63      -6.103 -47.733   4.605  1.00 79.34           N  
ATOM   4236  H   ILE B  63      -5.970 -46.761   4.846  1.00 79.34           H  
ATOM   4237  CA  ILE B  63      -5.747 -48.765   5.593  1.00 79.34           C  
ATOM   4238  HA  ILE B  63      -5.084 -49.486   5.114  1.00 79.34           H  
ATOM   4239  C   ILE B  63      -6.993 -49.541   6.045  1.00 79.34           C  
ATOM   4240  CB  ILE B  63      -4.992 -48.128   6.785  1.00 79.34           C  
ATOM   4241  HB  ILE B  63      -5.572 -47.277   7.142  1.00 79.34           H  
ATOM   4242  O   ILE B  63      -6.955 -50.770   6.103  1.00 79.34           O  
ATOM   4243  CG1 ILE B  63      -3.600 -47.630   6.329  1.00 79.34           C  
ATOM   4244 HG12 ILE B  63      -2.958 -48.486   6.119  1.00 79.34           H  
ATOM   4245 HG13 ILE B  63      -3.697 -47.061   5.405  1.00 79.34           H  
ATOM   4246  CG2 ILE B  63      -4.821 -49.119   7.956  1.00 79.34           C  
ATOM   4247 HG21 ILE B  63      -4.293 -48.649   8.786  1.00 79.34           H  
ATOM   4248 HG22 ILE B  63      -4.265 -49.995   7.623  1.00 79.34           H  
ATOM   4249 HG23 ILE B  63      -5.793 -49.438   8.334  1.00 79.34           H  
ATOM   4250  CD1 ILE B  63      -2.906 -46.720   7.349  1.00 79.34           C  
ATOM   4251 HD11 ILE B  63      -3.561 -45.890   7.611  1.00 79.34           H  
ATOM   4252 HD12 ILE B  63      -2.636 -47.278   8.246  1.00 79.34           H  
ATOM   4253 HD13 ILE B  63      -1.993 -46.323   6.906  1.00 79.34           H  
ATOM   4254  N   GLY B  64      -8.100 -48.854   6.340  1.00 80.22           N  
ATOM   4255  H   GLY B  64      -8.073 -47.846   6.274  1.00 80.22           H  
ATOM   4256  CA  GLY B  64      -9.359 -49.478   6.754  1.00 80.22           C  
ATOM   4257  HA2 GLY B  64      -9.196 -50.068   7.656  1.00 80.22           H  
ATOM   4258  HA3 GLY B  64     -10.085 -48.695   6.970  1.00 80.22           H  
ATOM   4259  C   GLY B  64      -9.945 -50.389   5.672  1.00 80.22           C  
ATOM   4260  O   GLY B  64     -10.284 -51.538   5.952  1.00 80.22           O  
ATOM   4261  N   ALA B  65      -9.986 -49.915   4.426  1.00 76.51           N  
ATOM   4262  H   ALA B  65      -9.693 -48.961   4.267  1.00 76.51           H  
ATOM   4263  CA  ALA B  65     -10.430 -50.677   3.263  1.00 76.51           C  
ATOM   4264  HA  ALA B  65     -11.427 -51.070   3.461  1.00 76.51           H  
ATOM   4265  C   ALA B  65      -9.507 -51.873   2.976  1.00 76.51           C  
ATOM   4266  CB  ALA B  65     -10.514 -49.725   2.064  1.00 76.51           C  
ATOM   4267  HB1 ALA B  65     -11.201 -48.908   2.286  1.00 76.51           H  
ATOM   4268  HB2 ALA B  65      -9.530 -49.311   1.840  1.00 76.51           H  
ATOM   4269  HB3 ALA B  65     -10.882 -50.264   1.191  1.00 76.51           H  
ATOM   4270  O   ALA B  65      -9.997 -52.978   2.753  1.00 76.51           O  
ATOM   4271  N   GLY B  66      -8.183 -51.689   3.050  1.00 78.41           N  
ATOM   4272  H   GLY B  66      -7.834 -50.753   3.199  1.00 78.41           H  
ATOM   4273  CA  GLY B  66      -7.204 -52.772   2.910  1.00 78.41           C  
ATOM   4274  HA2 GLY B  66      -6.202 -52.353   3.008  1.00 78.41           H  
ATOM   4275  HA3 GLY B  66      -7.294 -53.227   1.924  1.00 78.41           H  
ATOM   4276  C   GLY B  66      -7.372 -53.863   3.972  1.00 78.41           C  
ATOM   4277  O   GLY B  66      -7.434 -55.048   3.642  1.00 78.41           O  
ATOM   4278  N   ALA B  67      -7.532 -53.475   5.241  1.00 82.32           N  
ATOM   4279  H   ALA B  67      -7.473 -52.489   5.454  1.00 82.32           H  
ATOM   4280  CA  ALA B  67      -7.753 -54.405   6.350  1.00 82.32           C  
ATOM   4281  HA  ALA B  67      -6.948 -55.141   6.356  1.00 82.32           H  
ATOM   4282  C   ALA B  67      -9.079 -55.169   6.204  1.00 82.32           C  
ATOM   4283  CB  ALA B  67      -7.709 -53.619   7.667  1.00 82.32           C  
ATOM   4284  HB1 ALA B  67      -8.502 -52.871   7.683  1.00 82.32           H  
ATOM   4285  HB2 ALA B  67      -6.748 -53.116   7.774  1.00 82.32           H  
ATOM   4286  HB3 ALA B  67      -7.846 -54.303   8.505  1.00 82.32           H  
ATOM   4287  O   ALA B  67      -9.124 -56.384   6.413  1.00 82.32           O  
ATOM   4288  N   LEU B  68     -10.146 -54.475   5.798  1.00 78.47           N  
ATOM   4289  H   LEU B  68     -10.050 -53.478   5.670  1.00 78.47           H  
ATOM   4290  CA  LEU B  68     -11.458 -55.073   5.569  1.00 78.47           C  
ATOM   4291  HA  LEU B  68     -11.723 -55.642   6.460  1.00 78.47           H  
ATOM   4292  C   LEU B  68     -11.427 -56.057   4.387  1.00 78.47           C  
ATOM   4293  CB  LEU B  68     -12.478 -53.936   5.378  1.00 78.47           C  
ATOM   4294  HB2 LEU B  68     -12.296 -53.470   4.409  1.00 78.47           H  
ATOM   4295  HB3 LEU B  68     -12.319 -53.178   6.144  1.00 78.47           H  
ATOM   4296  O   LEU B  68     -11.890 -57.188   4.533  1.00 78.47           O  
ATOM   4297  CG  LEU B  68     -13.946 -54.385   5.457  1.00 78.47           C  
ATOM   4298  HG  LEU B  68     -14.101 -55.247   4.807  1.00 78.47           H  
ATOM   4299  CD1 LEU B  68     -14.365 -54.756   6.883  1.00 78.47           C  
ATOM   4300 HD11 LEU B  68     -13.802 -55.625   7.223  1.00 78.47           H  
ATOM   4301 HD12 LEU B  68     -15.425 -55.009   6.895  1.00 78.47           H  
ATOM   4302 HD13 LEU B  68     -14.186 -53.918   7.556  1.00 78.47           H  
ATOM   4303  CD2 LEU B  68     -14.846 -53.245   4.988  1.00 78.47           C  
ATOM   4304 HD21 LEU B  68     -14.723 -52.378   5.637  1.00 78.47           H  
ATOM   4305 HD22 LEU B  68     -15.889 -53.561   5.007  1.00 78.47           H  
ATOM   4306 HD23 LEU B  68     -14.581 -52.961   3.970  1.00 78.47           H  
ATOM   4307  N   MET B  69     -10.811 -55.685   3.257  1.00 77.99           N  
ATOM   4308  H   MET B  69     -10.457 -54.741   3.193  1.00 77.99           H  
ATOM   4309  CA  MET B  69     -10.608 -56.578   2.106  1.00 77.99           C  
ATOM   4310  HA  MET B  69     -11.577 -56.945   1.768  1.00 77.99           H  
ATOM   4311  C   MET B  69      -9.767 -57.806   2.464  1.00 77.99           C  
ATOM   4312  CB  MET B  69      -9.930 -55.837   0.945  1.00 77.99           C  
ATOM   4313  HB2 MET B  69      -9.476 -56.571   0.279  1.00 77.99           H  
ATOM   4314  HB3 MET B  69      -9.140 -55.187   1.323  1.00 77.99           H  
ATOM   4315  O   MET B  69     -10.122 -58.919   2.076  1.00 77.99           O  
ATOM   4316  CG  MET B  69     -10.922 -55.028   0.110  1.00 77.99           C  
ATOM   4317  HG2 MET B  69     -11.351 -54.231   0.717  1.00 77.99           H  
ATOM   4318  HG3 MET B  69     -11.731 -55.690  -0.202  1.00 77.99           H  
ATOM   4319  SD  MET B  69     -10.184 -54.318  -1.384  1.00 77.99           S  
ATOM   4320  CE  MET B  69      -9.341 -52.888  -0.664  1.00 77.99           C  
ATOM   4321  HE1 MET B  69      -8.925 -52.276  -1.465  1.00 77.99           H  
ATOM   4322  HE2 MET B  69      -8.538 -53.222  -0.006  1.00 77.99           H  
ATOM   4323  HE3 MET B  69     -10.055 -52.291  -0.096  1.00 77.99           H  
ATOM   4324  N   MET B  70      -8.691 -57.642   3.241  1.00 79.21           N  
ATOM   4325  H   MET B  70      -8.422 -56.704   3.503  1.00 79.21           H  
ATOM   4326  CA  MET B  70      -7.880 -58.765   3.715  1.00 79.21           C  
ATOM   4327  HA  MET B  70      -7.525 -59.324   2.849  1.00 79.21           H  
ATOM   4328  C   MET B  70      -8.711 -59.722   4.586  1.00 79.21           C  
ATOM   4329  CB  MET B  70      -6.658 -58.230   4.478  1.00 79.21           C  
ATOM   4330  HB2 MET B  70      -6.990 -57.675   5.355  1.00 79.21           H  
ATOM   4331  HB3 MET B  70      -6.097 -57.553   3.833  1.00 79.21           H  
ATOM   4332  O   MET B  70      -8.666 -60.937   4.389  1.00 79.21           O  
ATOM   4333  CG  MET B  70      -5.727 -59.362   4.926  1.00 79.21           C  
ATOM   4334  HG2 MET B  70      -6.302 -60.099   5.487  1.00 79.21           H  
ATOM   4335  HG3 MET B  70      -5.314 -59.847   4.042  1.00 79.21           H  
ATOM   4336  SD  MET B  70      -4.365 -58.814   5.985  1.00 79.21           S  
ATOM   4337  CE  MET B  70      -3.615 -60.418   6.366  1.00 79.21           C  
ATOM   4338  HE1 MET B  70      -2.750 -60.266   7.011  1.00 79.21           H  
ATOM   4339  HE2 MET B  70      -4.340 -61.050   6.878  1.00 79.21           H  
ATOM   4340  HE3 MET B  70      -3.294 -60.897   5.442  1.00 79.21           H  
ATOM   4341  N   LEU B  71      -9.505 -59.202   5.525  1.00 77.78           N  
ATOM   4342  H   LEU B  71      -9.505 -58.201   5.659  1.00 77.78           H  
ATOM   4343  CA  LEU B  71     -10.319 -60.029   6.417  1.00 77.78           C  
ATOM   4344  HA  LEU B  71      -9.674 -60.798   6.841  1.00 77.78           H  
ATOM   4345  C   LEU B  71     -11.443 -60.758   5.659  1.00 77.78           C  
ATOM   4346  CB  LEU B  71     -10.809 -59.135   7.569  1.00 77.78           C  
ATOM   4347  HB2 LEU B  71     -11.483 -58.369   7.186  1.00 77.78           H  
ATOM   4348  HB3 LEU B  71      -9.935 -58.620   7.970  1.00 77.78           H  
ATOM   4349  O   LEU B  71     -11.659 -61.953   5.869  1.00 77.78           O  
ATOM   4350  CG  LEU B  71     -11.483 -59.922   8.709  1.00 77.78           C  
ATOM   4351  HG  LEU B  71     -11.178 -60.967   8.669  1.00 77.78           H  
ATOM   4352  CD1 LEU B  71     -11.066 -59.363  10.070  1.00 77.78           C  
ATOM   4353 HD11 LEU B  71      -9.987 -59.456  10.190  1.00 77.78           H  
ATOM   4354 HD12 LEU B  71     -11.557 -59.922  10.867  1.00 77.78           H  
ATOM   4355 HD13 LEU B  71     -11.345 -58.312  10.143  1.00 77.78           H  
ATOM   4356  CD2 LEU B  71     -13.007 -59.843   8.617  1.00 77.78           C  
ATOM   4357 HD21 LEU B  71     -13.458 -60.439   9.411  1.00 77.78           H  
ATOM   4358 HD22 LEU B  71     -13.337 -58.809   8.716  1.00 77.78           H  
ATOM   4359 HD23 LEU B  71     -13.340 -60.224   7.651  1.00 77.78           H  
ATOM   4360  N   VAL B  72     -12.106 -60.077   4.723  1.00 76.37           N  
ATOM   4361  H   VAL B  72     -11.888 -59.097   4.613  1.00 76.37           H  
ATOM   4362  CA  VAL B  72     -13.152 -60.649   3.858  1.00 76.37           C  
ATOM   4363  HA  VAL B  72     -13.889 -61.155   4.482  1.00 76.37           H  
ATOM   4364  C   VAL B  72     -12.580 -61.701   2.908  1.00 76.37           C  
ATOM   4365  CB  VAL B  72     -13.868 -59.513   3.105  1.00 76.37           C  
ATOM   4366  HB  VAL B  72     -13.115 -58.875   2.642  1.00 76.37           H  
ATOM   4367  O   VAL B  72     -13.109 -62.810   2.847  1.00 76.37           O  
ATOM   4368  CG1 VAL B  72     -14.817 -59.991   1.998  1.00 76.37           C  
ATOM   4369 HG11 VAL B  72     -15.551 -60.690   2.399  1.00 76.37           H  
ATOM   4370 HG12 VAL B  72     -14.248 -60.464   1.198  1.00 76.37           H  
ATOM   4371 HG13 VAL B  72     -15.338 -59.135   1.568  1.00 76.37           H  
ATOM   4372  CG2 VAL B  72     -14.684 -58.676   4.098  1.00 76.37           C  
ATOM   4373 HG21 VAL B  72     -15.747 -58.854   3.937  1.00 76.37           H  
ATOM   4374 HG22 VAL B  72     -14.473 -57.620   3.928  1.00 76.37           H  
ATOM   4375 HG23 VAL B  72     -14.434 -58.902   5.135  1.00 76.37           H  
ATOM   4376  N   GLY B  73     -11.464 -61.415   2.231  1.00 75.04           N  
ATOM   4377  H   GLY B  73     -11.069 -60.489   2.314  1.00 75.04           H  
ATOM   4378  CA  GLY B  73     -10.777 -62.378   1.367  1.00 75.04           C  
ATOM   4379  HA2 GLY B  73     -11.436 -62.673   0.550  1.00 75.04           H  
ATOM   4380  HA3 GLY B  73      -9.892 -61.902   0.944  1.00 75.04           H  
ATOM   4381  C   GLY B  73     -10.339 -63.634   2.127  1.00 75.04           C  
ATOM   4382  O   GLY B  73     -10.563 -64.752   1.661  1.00 75.04           O  
ATOM   4383  N   PHE B  74      -9.812 -63.479   3.347  1.00 74.00           N  
ATOM   4384  H   PHE B  74      -9.656 -62.543   3.694  1.00 74.00           H  
ATOM   4385  CA  PHE B  74      -9.437 -64.609   4.201  1.00 74.00           C  
ATOM   4386  HA  PHE B  74      -8.772 -65.261   3.634  1.00 74.00           H  
ATOM   4387  C   PHE B  74     -10.649 -65.457   4.625  1.00 74.00           C  
ATOM   4388  CB  PHE B  74      -8.661 -64.095   5.420  1.00 74.00           C  
ATOM   4389  HB2 PHE B  74      -9.297 -63.426   6.000  1.00 74.00           H  
ATOM   4390  HB3 PHE B  74      -7.805 -63.516   5.075  1.00 74.00           H  
ATOM   4391  O   PHE B  74     -10.636 -66.678   4.450  1.00 74.00           O  
ATOM   4392  CG  PHE B  74      -8.159 -65.211   6.314  1.00 74.00           C  
ATOM   4393  CD1 PHE B  74      -8.886 -65.587   7.459  1.00 74.00           C  
ATOM   4394  HD1 PHE B  74      -9.796 -65.066   7.716  1.00 74.00           H  
ATOM   4395  CD2 PHE B  74      -6.975 -65.896   5.980  1.00 74.00           C  
ATOM   4396  HD2 PHE B  74      -6.418 -65.615   5.098  1.00 74.00           H  
ATOM   4397  CE1 PHE B  74      -8.428 -66.640   8.271  1.00 74.00           C  
ATOM   4398  HE1 PHE B  74      -8.983 -66.924   9.152  1.00 74.00           H  
ATOM   4399  CE2 PHE B  74      -6.515 -66.947   6.793  1.00 74.00           C  
ATOM   4400  HE2 PHE B  74      -5.605 -67.468   6.537  1.00 74.00           H  
ATOM   4401  CZ  PHE B  74      -7.241 -67.317   7.939  1.00 74.00           C  
ATOM   4402  HZ  PHE B  74      -6.887 -68.124   8.564  1.00 74.00           H  
ATOM   4403  N   LEU B  75     -11.723 -64.827   5.120  1.00 73.21           N  
ATOM   4404  H   LEU B  75     -11.683 -63.824   5.228  1.00 73.21           H  
ATOM   4405  CA  LEU B  75     -12.967 -65.521   5.483  1.00 73.21           C  
ATOM   4406  HA  LEU B  75     -12.745 -66.272   6.242  1.00 73.21           H  
ATOM   4407  C   LEU B  75     -13.578 -66.266   4.291  1.00 73.21           C  
ATOM   4408  CB  LEU B  75     -13.991 -64.512   6.030  1.00 73.21           C  
ATOM   4409  HB2 LEU B  75     -14.976 -64.979   6.019  1.00 73.21           H  
ATOM   4410  HB3 LEU B  75     -14.031 -63.659   5.354  1.00 73.21           H  
ATOM   4411  O   LEU B  75     -14.022 -67.405   4.444  1.00 73.21           O  
ATOM   4412  CG  LEU B  75     -13.725 -64.007   7.458  1.00 73.21           C  
ATOM   4413  HG  LEU B  75     -12.723 -63.583   7.532  1.00 73.21           H  
ATOM   4414  CD1 LEU B  75     -14.752 -62.924   7.779  1.00 73.21           C  
ATOM   4415 HD11 LEU B  75     -14.633 -62.095   7.081  1.00 73.21           H  
ATOM   4416 HD12 LEU B  75     -14.595 -62.550   8.790  1.00 73.21           H  
ATOM   4417 HD13 LEU B  75     -15.763 -63.321   7.683  1.00 73.21           H  
ATOM   4418  CD2 LEU B  75     -13.860 -65.120   8.501  1.00 73.21           C  
ATOM   4419 HD21 LEU B  75     -13.786 -64.691   9.500  1.00 73.21           H  
ATOM   4420 HD22 LEU B  75     -13.046 -65.833   8.379  1.00 73.21           H  
ATOM   4421 HD23 LEU B  75     -14.822 -65.622   8.394  1.00 73.21           H  
ATOM   4422  N   GLY B  76     -13.560 -65.654   3.106  1.00 71.84           N  
ATOM   4423  H   GLY B  76     -13.212 -64.707   3.063  1.00 71.84           H  
ATOM   4424  CA  GLY B  76     -14.036 -66.260   1.868  1.00 71.84           C  
ATOM   4425  HA2 GLY B  76     -13.993 -65.497   1.090  1.00 71.84           H  
ATOM   4426  HA3 GLY B  76     -15.072 -66.577   1.989  1.00 71.84           H  
ATOM   4427  C   GLY B  76     -13.193 -67.460   1.426  1.00 71.84           C  
ATOM   4428  O   GLY B  76     -13.747 -68.500   1.063  1.00 71.84           O  
ATOM   4429  N   CYS B  77     -11.863 -67.358   1.497  1.00 72.17           N  
ATOM   4430  H   CYS B  77     -11.464 -66.465   1.745  1.00 72.17           H  
ATOM   4431  CA  CYS B  77     -10.940 -68.461   1.212  1.00 72.17           C  
ATOM   4432  HA  CYS B  77     -11.130 -68.836   0.207  1.00 72.17           H  
ATOM   4433  C   CYS B  77     -11.135 -69.637   2.178  1.00 72.17           C  
ATOM   4434  CB  CYS B  77      -9.500 -67.933   1.278  1.00 72.17           C  
ATOM   4435  HB2 CYS B  77      -8.801 -68.757   1.425  1.00 72.17           H  
ATOM   4436  HB3 CYS B  77      -9.396 -67.231   2.105  1.00 72.17           H  
ATOM   4437  O   CYS B  77     -11.372 -70.768   1.744  1.00 72.17           O  
ATOM   4438  SG  CYS B  77      -9.106 -67.114  -0.284  1.00 72.17           S  
ATOM   4439  HG  CYS B  77      -8.243 -66.215   0.199  1.00 72.17           H  
ATOM   4440  N   CYS B  78     -11.082 -69.385   3.488  1.00 71.74           N  
ATOM   4441  H   CYS B  78     -10.878 -68.445   3.795  1.00 71.74           H  
ATOM   4442  CA  CYS B  78     -11.240 -70.426   4.502  1.00 71.74           C  
ATOM   4443  HA  CYS B  78     -10.554 -71.243   4.278  1.00 71.74           H  
ATOM   4444  C   CYS B  78     -12.652 -71.027   4.504  1.00 71.74           C  
ATOM   4445  CB  CYS B  78     -10.869 -69.844   5.869  1.00 71.74           C  
ATOM   4446  HB2 CYS B  78     -11.366 -68.883   6.006  1.00 71.74           H  
ATOM   4447  HB3 CYS B  78     -11.179 -70.527   6.659  1.00 71.74           H  
ATOM   4448  O   CYS B  78     -12.787 -72.248   4.591  1.00 71.74           O  
ATOM   4449  SG  CYS B  78      -9.075 -69.605   5.962  1.00 71.74           S  
ATOM   4450  HG  CYS B  78      -8.710 -70.888   5.897  1.00 71.74           H  
ATOM   4451  N   GLY B  79     -13.695 -70.209   4.330  1.00 70.27           N  
ATOM   4452  H   GLY B  79     -13.527 -69.214   4.273  1.00 70.27           H  
ATOM   4453  CA  GLY B  79     -15.082 -70.664   4.232  1.00 70.27           C  
ATOM   4454  HA2 GLY B  79     -15.344 -71.213   5.136  1.00 70.27           H  
ATOM   4455  HA3 GLY B  79     -15.732 -69.793   4.143  1.00 70.27           H  
ATOM   4456  C   GLY B  79     -15.328 -71.574   3.027  1.00 70.27           C  
ATOM   4457  O   GLY B  79     -15.963 -72.619   3.175  1.00 70.27           O  
ATOM   4458  N   ALA B  80     -14.757 -71.243   1.862  1.00 68.92           N  
ATOM   4459  H   ALA B  80     -14.271 -70.361   1.788  1.00 68.92           H  
ATOM   4460  CA  ALA B  80     -14.795 -72.108   0.684  1.00 68.92           C  
ATOM   4461  HA  ALA B  80     -15.834 -72.360   0.472  1.00 68.92           H  
ATOM   4462  C   ALA B  80     -14.033 -73.428   0.910  1.00 68.92           C  
ATOM   4463  CB  ALA B  80     -14.232 -71.336  -0.517  1.00 68.92           C  
ATOM   4464  HB1 ALA B  80     -14.291 -71.948  -1.416  1.00 68.92           H  
ATOM   4465  HB2 ALA B  80     -14.813 -70.426  -0.671  1.00 68.92           H  
ATOM   4466  HB3 ALA B  80     -13.192 -71.061  -0.339  1.00 68.92           H  
ATOM   4467  O   ALA B  80     -14.566 -74.508   0.640  1.00 68.92           O  
ATOM   4468  N   VAL B  81     -12.800 -73.372   1.432  1.00 69.85           N  
ATOM   4469  H   VAL B  81     -12.410 -72.463   1.634  1.00 69.85           H  
ATOM   4470  CA  VAL B  81     -11.954 -74.563   1.639  1.00 69.85           C  
ATOM   4471  HA  VAL B  81     -11.916 -75.121   0.703  1.00 69.85           H  
ATOM   4472  C   VAL B  81     -12.543 -75.512   2.682  1.00 69.85           C  
ATOM   4473  CB  VAL B  81     -10.503 -74.176   1.985  1.00 69.85           C  
ATOM   4474  HB  VAL B  81     -10.505 -73.445   2.793  1.00 69.85           H  
ATOM   4475  O   VAL B  81     -12.631 -76.710   2.410  1.00 69.85           O  
ATOM   4476  CG1 VAL B  81      -9.646 -75.377   2.410  1.00 69.85           C  
ATOM   4477 HG11 VAL B  81      -8.613 -75.060   2.550  1.00 69.85           H  
ATOM   4478 HG12 VAL B  81      -9.999 -75.780   3.359  1.00 69.85           H  
ATOM   4479 HG13 VAL B  81      -9.678 -76.157   1.649  1.00 69.85           H  
ATOM   4480  CG2 VAL B  81      -9.826 -73.569   0.753  1.00 69.85           C  
ATOM   4481 HG21 VAL B  81      -9.732 -74.308  -0.043  1.00 69.85           H  
ATOM   4482 HG22 VAL B  81     -10.412 -72.727   0.383  1.00 69.85           H  
ATOM   4483 HG23 VAL B  81      -8.834 -73.205   1.019  1.00 69.85           H  
ATOM   4484  N   GLN B  82     -12.997 -75.002   3.828  1.00 71.43           N  
ATOM   4485  H   GLN B  82     -12.916 -74.007   3.986  1.00 71.43           H  
ATOM   4486  CA  GLN B  82     -13.583 -75.816   4.898  1.00 71.43           C  
ATOM   4487  HA  GLN B  82     -13.048 -76.765   4.945  1.00 71.43           H  
ATOM   4488  C   GLN B  82     -15.060 -76.184   4.666  1.00 71.43           C  
ATOM   4489  CB  GLN B  82     -13.403 -75.118   6.258  1.00 71.43           C  
ATOM   4490  HB2 GLN B  82     -13.935 -75.699   7.012  1.00 71.43           H  
ATOM   4491  HB3 GLN B  82     -13.848 -74.124   6.225  1.00 71.43           H  
ATOM   4492  O   GLN B  82     -15.616 -76.932   5.463  1.00 71.43           O  
ATOM   4493  CG  GLN B  82     -11.932 -75.024   6.699  1.00 71.43           C  
ATOM   4494  HG2 GLN B  82     -11.394 -74.329   6.054  1.00 71.43           H  
ATOM   4495  HG3 GLN B  82     -11.472 -76.007   6.605  1.00 71.43           H  
ATOM   4496  CD  GLN B  82     -11.783 -74.564   8.149  1.00 71.43           C  
ATOM   4497  NE2 GLN B  82     -10.612 -74.690   8.733  1.00 71.43           N  
ATOM   4498 HE21 GLN B  82      -9.816 -75.070   8.241  1.00 71.43           H  
ATOM   4499 HE22 GLN B  82     -10.565 -74.374   9.691  1.00 71.43           H  
ATOM   4500  OE1 GLN B  82     -12.706 -74.092   8.791  1.00 71.43           O  
ATOM   4501  N   GLU B  83     -15.711 -75.666   3.612  1.00 67.22           N  
ATOM   4502  H   GLU B  83     -15.212 -75.024   3.014  1.00 67.22           H  
ATOM   4503  CA  GLU B  83     -17.169 -75.805   3.394  1.00 67.22           C  
ATOM   4504  HA  GLU B  83     -17.435 -75.088   2.617  1.00 67.22           H  
ATOM   4505  C   GLU B  83     -17.991 -75.340   4.618  1.00 67.22           C  
ATOM   4506  CB  GLU B  83     -17.523 -77.207   2.839  1.00 67.22           C  
ATOM   4507  HB2 GLU B  83     -18.602 -77.360   2.874  1.00 67.22           H  
ATOM   4508  HB3 GLU B  83     -17.040 -77.979   3.438  1.00 67.22           H  
ATOM   4509  O   GLU B  83     -19.069 -75.846   4.934  1.00 67.22           O  
ATOM   4510  CG  GLU B  83     -17.069 -77.316   1.374  1.00 67.22           C  
ATOM   4511  HG2 GLU B  83     -17.706 -76.680   0.760  1.00 67.22           H  
ATOM   4512  HG3 GLU B  83     -16.061 -76.907   1.302  1.00 67.22           H  
ATOM   4513  CD  GLU B  83     -17.069 -78.736   0.782  1.00 67.22           C  
ATOM   4514  OE1 GLU B  83     -16.151 -78.996  -0.040  1.00 67.22           O  
ATOM   4515  OE2 GLU B  83     -17.981 -79.533   1.083  1.00 67.22           O  
ATOM   4516  N   SER B  84     -17.471 -74.326   5.315  1.00 69.61           N  
ATOM   4517  H   SER B  84     -16.635 -73.897   4.945  1.00 69.61           H  
ATOM   4518  CA  SER B  84     -18.067 -73.770   6.525  1.00 69.61           C  
ATOM   4519  HA  SER B  84     -18.480 -74.586   7.119  1.00 69.61           H  
ATOM   4520  C   SER B  84     -19.196 -72.811   6.159  1.00 69.61           C  
ATOM   4521  CB  SER B  84     -16.987 -73.090   7.371  1.00 69.61           C  
ATOM   4522  HB2 SER B  84     -16.456 -72.356   6.765  1.00 69.61           H  
ATOM   4523  HB3 SER B  84     -16.272 -73.842   7.705  1.00 69.61           H  
ATOM   4524  O   SER B  84     -18.955 -71.667   5.770  1.00 69.61           O  
ATOM   4525  OG  SER B  84     -17.557 -72.449   8.500  1.00 69.61           O  
ATOM   4526  HG  SER B  84     -16.830 -72.263   9.099  1.00 69.61           H  
ATOM   4527  N   GLN B  85     -20.448 -73.256   6.322  1.00 68.11           N  
ATOM   4528  H   GLN B  85     -20.573 -74.238   6.522  1.00 68.11           H  
ATOM   4529  CA  GLN B  85     -21.632 -72.405   6.123  1.00 68.11           C  
ATOM   4530  HA  GLN B  85     -21.678 -72.089   5.081  1.00 68.11           H  
ATOM   4531  C   GLN B  85     -21.601 -71.138   6.984  1.00 68.11           C  
ATOM   4532  CB  GLN B  85     -22.916 -73.167   6.472  1.00 68.11           C  
ATOM   4533  HB2 GLN B  85     -23.747 -72.462   6.465  1.00 68.11           H  
ATOM   4534  HB3 GLN B  85     -22.834 -73.585   7.475  1.00 68.11           H  
ATOM   4535  O   GLN B  85     -22.059 -70.094   6.534  1.00 68.11           O  
ATOM   4536  CG  GLN B  85     -23.240 -74.281   5.478  1.00 68.11           C  
ATOM   4537  HG2 GLN B  85     -22.479 -75.059   5.537  1.00 68.11           H  
ATOM   4538  HG3 GLN B  85     -23.250 -73.877   4.466  1.00 68.11           H  
ATOM   4539  CD  GLN B  85     -24.594 -74.895   5.799  1.00 68.11           C  
ATOM   4540  NE2 GLN B  85     -25.563 -74.767   4.926  1.00 68.11           N  
ATOM   4541 HE21 GLN B  85     -26.447 -75.185   5.180  1.00 68.11           H  
ATOM   4542 HE22 GLN B  85     -25.411 -74.282   4.053  1.00 68.11           H  
ATOM   4543  OE1 GLN B  85     -24.803 -75.501   6.841  1.00 68.11           O  
ATOM   4544  N   CYS B  86     -21.050 -71.215   8.201  1.00 70.38           N  
ATOM   4545  H   CYS B  86     -20.646 -72.093   8.497  1.00 70.38           H  
ATOM   4546  CA  CYS B  86     -20.949 -70.058   9.087  1.00 70.38           C  
ATOM   4547  HA  CYS B  86     -21.925 -69.578   9.149  1.00 70.38           H  
ATOM   4548  C   CYS B  86     -19.977 -69.015   8.515  1.00 70.38           C  
ATOM   4549  CB  CYS B  86     -20.559 -70.538  10.491  1.00 70.38           C  
ATOM   4550  HB2 CYS B  86     -19.519 -70.866  10.505  1.00 70.38           H  
ATOM   4551  HB3 CYS B  86     -21.205 -71.363  10.790  1.00 70.38           H  
ATOM   4552  O   CYS B  86     -20.335 -67.847   8.401  1.00 70.38           O  
ATOM   4553  SG  CYS B  86     -20.792 -69.171  11.658  1.00 70.38           S  
ATOM   4554  HG  CYS B  86     -20.393 -69.794  12.770  1.00 70.38           H  
ATOM   4555  N   MET B  87     -18.793 -69.435   8.051  1.00 71.67           N  
ATOM   4556  H   MET B  87     -18.569 -70.419   8.092  1.00 71.67           H  
ATOM   4557  CA  MET B  87     -17.828 -68.518   7.429  1.00 71.67           C  
ATOM   4558  HA  MET B  87     -17.704 -67.650   8.076  1.00 71.67           H  
ATOM   4559  C   MET B  87     -18.307 -67.990   6.073  1.00 71.67           C  
ATOM   4560  CB  MET B  87     -16.463 -69.191   7.272  1.00 71.67           C  
ATOM   4561  HB2 MET B  87     -16.581 -70.112   6.701  1.00 71.67           H  
ATOM   4562  HB3 MET B  87     -15.803 -68.523   6.719  1.00 71.67           H  
ATOM   4563  O   MET B  87     -18.096 -66.818   5.789  1.00 71.67           O  
ATOM   4564  CG  MET B  87     -15.821 -69.507   8.625  1.00 71.67           C  
ATOM   4565  HG2 MET B  87     -16.472 -70.182   9.180  1.00 71.67           H  
ATOM   4566  HG3 MET B  87     -15.729 -68.587   9.202  1.00 71.67           H  
ATOM   4567  SD  MET B  87     -14.190 -70.278   8.488  1.00 71.67           S  
ATOM   4568  CE  MET B  87     -13.203 -68.792   8.168  1.00 71.67           C  
ATOM   4569  HE1 MET B  87     -13.458 -68.376   7.194  1.00 71.67           H  
ATOM   4570  HE2 MET B  87     -13.401 -68.054   8.945  1.00 71.67           H  
ATOM   4571  HE3 MET B  87     -12.143 -69.046   8.196  1.00 71.67           H  
ATOM   4572  N   LEU B  88     -18.992 -68.806   5.262  1.00 69.81           N  
ATOM   4573  H   LEU B  88     -19.097 -69.773   5.533  1.00 69.81           H  
ATOM   4574  CA  LEU B  88     -19.613 -68.360   4.006  1.00 69.81           C  
ATOM   4575  HA  LEU B  88     -18.866 -67.829   3.416  1.00 69.81           H  
ATOM   4576  C   LEU B  88     -20.759 -67.365   4.244  1.00 69.81           C  
ATOM   4577  CB  LEU B  88     -20.105 -69.583   3.211  1.00 69.81           C  
ATOM   4578  HB2 LEU B  88     -20.876 -69.271   2.506  1.00 69.81           H  
ATOM   4579  HB3 LEU B  88     -20.560 -70.292   3.902  1.00 69.81           H  
ATOM   4580  O   LEU B  88     -20.876 -66.389   3.509  1.00 69.81           O  
ATOM   4581  CG  LEU B  88     -18.974 -70.265   2.422  1.00 69.81           C  
ATOM   4582  HG  LEU B  88     -18.071 -70.299   3.032  1.00 69.81           H  
ATOM   4583  CD1 LEU B  88     -19.360 -71.700   2.065  1.00 69.81           C  
ATOM   4584 HD11 LEU B  88     -18.528 -72.184   1.553  1.00 69.81           H  
ATOM   4585 HD12 LEU B  88     -20.242 -71.702   1.425  1.00 69.81           H  
ATOM   4586 HD13 LEU B  88     -19.568 -72.257   2.979  1.00 69.81           H  
ATOM   4587  CD2 LEU B  88     -18.674 -69.515   1.121  1.00 69.81           C  
ATOM   4588 HD21 LEU B  88     -18.384 -68.487   1.336  1.00 69.81           H  
ATOM   4589 HD22 LEU B  88     -17.848 -70.000   0.600  1.00 69.81           H  
ATOM   4590 HD23 LEU B  88     -19.555 -69.501   0.478  1.00 69.81           H  
ATOM   4591  N   GLY B  89     -21.568 -67.573   5.286  1.00 71.55           N  
ATOM   4592  H   GLY B  89     -21.450 -68.416   5.830  1.00 71.55           H  
ATOM   4593  CA  GLY B  89     -22.602 -66.628   5.712  1.00 71.55           C  
ATOM   4594  HA2 GLY B  89     -23.180 -67.076   6.521  1.00 71.55           H  
ATOM   4595  HA3 GLY B  89     -23.268 -66.412   4.878  1.00 71.55           H  
ATOM   4596  C   GLY B  89     -22.013 -65.311   6.221  1.00 71.55           C  
ATOM   4597  O   GLY B  89     -22.483 -64.246   5.831  1.00 71.55           O  
ATOM   4598  N   LEU B  90     -20.941 -65.373   7.018  1.00 73.41           N  
ATOM   4599  H   LEU B  90     -20.633 -66.279   7.342  1.00 73.41           H  
ATOM   4600  CA  LEU B  90     -20.216 -64.191   7.493  1.00 73.41           C  
ATOM   4601  HA  LEU B  90     -20.938 -63.519   7.958  1.00 73.41           H  
ATOM   4602  C   LEU B  90     -19.567 -63.424   6.328  1.00 73.41           C  
ATOM   4603  CB  LEU B  90     -19.167 -64.624   8.540  1.00 73.41           C  
ATOM   4604  HB2 LEU B  90     -18.217 -64.803   8.036  1.00 73.41           H  
ATOM   4605  HB3 LEU B  90     -19.467 -65.560   9.011  1.00 73.41           H  
ATOM   4606  O   LEU B  90     -19.694 -62.208   6.241  1.00 73.41           O  
ATOM   4607  CG  LEU B  90     -18.973 -63.584   9.656  1.00 73.41           C  
ATOM   4608  HG  LEU B  90     -18.947 -62.584   9.224  1.00 73.41           H  
ATOM   4609  CD1 LEU B  90     -20.104 -63.670  10.685  1.00 73.41           C  
ATOM   4610 HD11 LEU B  90     -21.062 -63.469  10.207  1.00 73.41           H  
ATOM   4611 HD12 LEU B  90     -19.947 -62.922  11.462  1.00 73.41           H  
ATOM   4612 HD13 LEU B  90     -20.130 -64.660  11.141  1.00 73.41           H  
ATOM   4613  CD2 LEU B  90     -17.661 -63.838  10.398  1.00 73.41           C  
ATOM   4614 HD21 LEU B  90     -17.530 -63.085  11.176  1.00 73.41           H  
ATOM   4615 HD22 LEU B  90     -17.673 -64.828  10.855  1.00 73.41           H  
ATOM   4616 HD23 LEU B  90     -16.822 -63.773   9.706  1.00 73.41           H  
ATOM   4617  N   PHE B  91     -18.934 -64.144   5.398  1.00 71.49           N  
ATOM   4618  H   PHE B  91     -18.839 -65.137   5.556  1.00 71.49           H  
ATOM   4619  CA  PHE B  91     -18.356 -63.602   4.167  1.00 71.49           C  
ATOM   4620  HA  PHE B  91     -17.614 -62.845   4.420  1.00 71.49           H  
ATOM   4621  C   PHE B  91     -19.412 -62.923   3.285  1.00 71.49           C  
ATOM   4622  CB  PHE B  91     -17.656 -64.747   3.417  1.00 71.49           C  
ATOM   4623  HB2 PHE B  91     -18.340 -65.592   3.343  1.00 71.49           H  
ATOM   4624  HB3 PHE B  91     -16.793 -65.072   3.997  1.00 71.49           H  
ATOM   4625  O   PHE B  91     -19.197 -61.800   2.842  1.00 71.49           O  
ATOM   4626  CG  PHE B  91     -17.193 -64.388   2.021  1.00 71.49           C  
ATOM   4627  CD1 PHE B  91     -17.871 -64.890   0.893  1.00 71.49           C  
ATOM   4628  HD1 PHE B  91     -18.717 -65.549   1.023  1.00 71.49           H  
ATOM   4629  CD2 PHE B  91     -16.092 -63.534   1.854  1.00 71.49           C  
ATOM   4630  HD2 PHE B  91     -15.574 -63.144   2.718  1.00 71.49           H  
ATOM   4631  CE1 PHE B  91     -17.458 -64.519  -0.398  1.00 71.49           C  
ATOM   4632  HE1 PHE B  91     -17.986 -64.872  -1.272  1.00 71.49           H  
ATOM   4633  CE2 PHE B  91     -15.668 -63.179   0.563  1.00 71.49           C  
ATOM   4634  HE2 PHE B  91     -14.816 -62.530   0.427  1.00 71.49           H  
ATOM   4635  CZ  PHE B  91     -16.363 -63.657  -0.558  1.00 71.49           C  
ATOM   4636  HZ  PHE B  91     -16.059 -63.347  -1.547  1.00 71.49           H  
ATOM   4637  N   PHE B  92     -20.570 -63.562   3.080  1.00 71.48           N  
ATOM   4638  H   PHE B  92     -20.684 -64.488   3.466  1.00 71.48           H  
ATOM   4639  CA  PHE B  92     -21.699 -62.968   2.361  1.00 71.48           C  
ATOM   4640  HA  PHE B  92     -21.370 -62.677   1.364  1.00 71.48           H  
ATOM   4641  C   PHE B  92     -22.198 -61.694   3.058  1.00 71.48           C  
ATOM   4642  CB  PHE B  92     -22.815 -64.015   2.223  1.00 71.48           C  
ATOM   4643  HB2 PHE B  92     -22.411 -64.892   1.718  1.00 71.48           H  
ATOM   4644  HB3 PHE B  92     -23.131 -64.333   3.217  1.00 71.48           H  
ATOM   4645  O   PHE B  92     -22.375 -60.676   2.398  1.00 71.48           O  
ATOM   4646  CG  PHE B  92     -24.036 -63.540   1.457  1.00 71.48           C  
ATOM   4647  CD1 PHE B  92     -25.099 -62.914   2.137  1.00 71.48           C  
ATOM   4648  HD1 PHE B  92     -25.041 -62.753   3.204  1.00 71.48           H  
ATOM   4649  CD2 PHE B  92     -24.119 -63.736   0.065  1.00 71.48           C  
ATOM   4650  HD2 PHE B  92     -23.314 -64.220  -0.468  1.00 71.48           H  
ATOM   4651  CE1 PHE B  92     -26.234 -62.480   1.429  1.00 71.48           C  
ATOM   4652  HE1 PHE B  92     -27.041 -61.988   1.951  1.00 71.48           H  
ATOM   4653  CE2 PHE B  92     -25.258 -63.307  -0.641  1.00 71.48           C  
ATOM   4654  HE2 PHE B  92     -25.328 -63.467  -1.707  1.00 71.48           H  
ATOM   4655  CZ  PHE B  92     -26.311 -62.671   0.039  1.00 71.48           C  
ATOM   4656  HZ  PHE B  92     -27.178 -62.331  -0.507  1.00 71.48           H  
ATOM   4657  N   GLY B  93     -22.356 -61.722   4.387  1.00 74.94           N  
ATOM   4658  H   GLY B  93     -22.197 -62.593   4.873  1.00 74.94           H  
ATOM   4659  CA  GLY B  93     -22.749 -60.555   5.179  1.00 74.94           C  
ATOM   4660  HA2 GLY B  93     -22.795 -60.840   6.230  1.00 74.94           H  
ATOM   4661  HA3 GLY B  93     -23.735 -60.217   4.862  1.00 74.94           H  
ATOM   4662  C   GLY B  93     -21.771 -59.385   5.044  1.00 74.94           C  
ATOM   4663  O   GLY B  93     -22.197 -58.268   4.762  1.00 74.94           O  
ATOM   4664  N   PHE B  94     -20.463 -59.632   5.171  1.00 74.97           N  
ATOM   4665  H   PHE B  94     -20.159 -60.562   5.421  1.00 74.97           H  
ATOM   4666  CA  PHE B  94     -19.457 -58.582   4.999  1.00 74.97           C  
ATOM   4667  HA  PHE B  94     -19.746 -57.727   5.610  1.00 74.97           H  
ATOM   4668  C   PHE B  94     -19.364 -58.063   3.559  1.00 74.97           C  
ATOM   4669  CB  PHE B  94     -18.077 -59.052   5.463  1.00 74.97           C  
ATOM   4670  HB2 PHE B  94     -17.831 -60.004   4.993  1.00 74.97           H  
ATOM   4671  HB3 PHE B  94     -17.370 -58.300   5.112  1.00 74.97           H  
ATOM   4672  O   PHE B  94     -19.242 -56.855   3.378  1.00 74.97           O  
ATOM   4673  CG  PHE B  94     -17.858 -59.121   6.959  1.00 74.97           C  
ATOM   4674  CD1 PHE B  94     -17.944 -57.942   7.723  1.00 74.97           C  
ATOM   4675  HD1 PHE B  94     -18.210 -57.008   7.250  1.00 74.97           H  
ATOM   4676  CD2 PHE B  94     -17.465 -60.324   7.575  1.00 74.97           C  
ATOM   4677  HD2 PHE B  94     -17.367 -61.225   6.987  1.00 74.97           H  
ATOM   4678  CE1 PHE B  94     -17.663 -57.968   9.099  1.00 74.97           C  
ATOM   4679  HE1 PHE B  94     -17.729 -57.059   9.679  1.00 74.97           H  
ATOM   4680  CE2 PHE B  94     -17.174 -60.347   8.950  1.00 74.97           C  
ATOM   4681  HE2 PHE B  94     -16.853 -61.264   9.421  1.00 74.97           H  
ATOM   4682  CZ  PHE B  94     -17.279 -59.171   9.713  1.00 74.97           C  
ATOM   4683  HZ  PHE B  94     -17.051 -59.188  10.769  1.00 74.97           H  
ATOM   4684  N   LEU B  95     -19.469 -58.926   2.540  1.00 71.24           N  
ATOM   4685  H   LEU B  95     -19.536 -59.914   2.738  1.00 71.24           H  
ATOM   4686  CA  LEU B  95     -19.548 -58.483   1.142  1.00 71.24           C  
ATOM   4687  HA  LEU B  95     -18.660 -57.895   0.912  1.00 71.24           H  
ATOM   4688  C   LEU B  95     -20.751 -57.562   0.918  1.00 71.24           C  
ATOM   4689  CB  LEU B  95     -19.649 -59.692   0.189  1.00 71.24           C  
ATOM   4690  HB2 LEU B  95     -20.053 -60.548   0.729  1.00 71.24           H  
ATOM   4691  HB3 LEU B  95     -20.366 -59.457  -0.599  1.00 71.24           H  
ATOM   4692  O   LEU B  95     -20.621 -56.549   0.241  1.00 71.24           O  
ATOM   4693  CG  LEU B  95     -18.338 -60.091  -0.505  1.00 71.24           C  
ATOM   4694  HG  LEU B  95     -17.575 -60.316   0.240  1.00 71.24           H  
ATOM   4695  CD1 LEU B  95     -18.610 -61.338  -1.349  1.00 71.24           C  
ATOM   4696 HD11 LEU B  95     -17.697 -61.631  -1.866  1.00 71.24           H  
ATOM   4697 HD12 LEU B  95     -19.381 -61.128  -2.090  1.00 71.24           H  
ATOM   4698 HD13 LEU B  95     -18.936 -62.150  -0.699  1.00 71.24           H  
ATOM   4699  CD2 LEU B  95     -17.827 -59.011  -1.463  1.00 71.24           C  
ATOM   4700 HD21 LEU B  95     -16.936 -59.364  -1.983  1.00 71.24           H  
ATOM   4701 HD22 LEU B  95     -17.555 -58.107  -0.918  1.00 71.24           H  
ATOM   4702 HD23 LEU B  95     -18.594 -58.758  -2.195  1.00 71.24           H  
ATOM   4703  N   LEU B  96     -21.911 -57.895   1.491  1.00 76.00           N  
ATOM   4704  H   LEU B  96     -21.961 -58.765   2.003  1.00 76.00           H  
ATOM   4705  CA  LEU B  96     -23.131 -57.096   1.364  1.00 76.00           C  
ATOM   4706  HA  LEU B  96     -23.299 -56.912   0.302  1.00 76.00           H  
ATOM   4707  C   LEU B  96     -22.964 -55.722   2.037  1.00 76.00           C  
ATOM   4708  CB  LEU B  96     -24.307 -57.933   1.905  1.00 76.00           C  
ATOM   4709  HB2 LEU B  96     -24.391 -57.807   2.984  1.00 76.00           H  
ATOM   4710  HB3 LEU B  96     -24.079 -58.982   1.713  1.00 76.00           H  
ATOM   4711  O   LEU B  96     -23.381 -54.713   1.475  1.00 76.00           O  
ATOM   4712  CG  LEU B  96     -25.662 -57.666   1.227  1.00 76.00           C  
ATOM   4713  HG  LEU B  96     -25.527 -57.639   0.145  1.00 76.00           H  
ATOM   4714  CD1 LEU B  96     -26.618 -58.814   1.556  1.00 76.00           C  
ATOM   4715 HD11 LEU B  96     -26.201 -59.744   1.170  1.00 76.00           H  
ATOM   4716 HD12 LEU B  96     -27.581 -58.641   1.076  1.00 76.00           H  
ATOM   4717 HD13 LEU B  96     -26.754 -58.890   2.635  1.00 76.00           H  
ATOM   4718  CD2 LEU B  96     -26.327 -56.366   1.677  1.00 76.00           C  
ATOM   4719 HD21 LEU B  96     -27.322 -56.286   1.240  1.00 76.00           H  
ATOM   4720 HD22 LEU B  96     -25.743 -55.512   1.333  1.00 76.00           H  
ATOM   4721 HD23 LEU B  96     -26.402 -56.337   2.764  1.00 76.00           H  
ATOM   4722  N   VAL B  97     -22.273 -55.663   3.182  1.00 76.46           N  
ATOM   4723  H   VAL B  97     -21.976 -56.535   3.597  1.00 76.46           H  
ATOM   4724  CA  VAL B  97     -21.890 -54.402   3.840  1.00 76.46           C  
ATOM   4725  HA  VAL B  97     -22.782 -53.783   3.938  1.00 76.46           H  
ATOM   4726  C   VAL B  97     -20.905 -53.589   2.989  1.00 76.46           C  
ATOM   4727  CB  VAL B  97     -21.344 -54.663   5.259  1.00 76.46           C  
ATOM   4728  HB  VAL B  97     -20.571 -55.430   5.214  1.00 76.46           H  
ATOM   4729  O   VAL B  97     -21.140 -52.400   2.796  1.00 76.46           O  
ATOM   4730  CG1 VAL B  97     -20.741 -53.414   5.914  1.00 76.46           C  
ATOM   4731 HG11 VAL B  97     -21.460 -52.595   5.894  1.00 76.46           H  
ATOM   4732 HG12 VAL B  97     -20.464 -53.628   6.946  1.00 76.46           H  
ATOM   4733 HG13 VAL B  97     -19.839 -53.111   5.381  1.00 76.46           H  
ATOM   4734  CG2 VAL B  97     -22.467 -55.155   6.183  1.00 76.46           C  
ATOM   4735 HG21 VAL B  97     -22.057 -55.407   7.161  1.00 76.46           H  
ATOM   4736 HG22 VAL B  97     -22.941 -56.043   5.767  1.00 76.46           H  
ATOM   4737 HG23 VAL B  97     -23.222 -54.377   6.298  1.00 76.46           H  
ATOM   4738  N   ILE B  98     -19.849 -54.200   2.437  1.00 71.42           N  
ATOM   4739  H   ILE B  98     -19.703 -55.182   2.625  1.00 71.42           H  
ATOM   4740  CA  ILE B  98     -18.892 -53.504   1.552  1.00 71.42           C  
ATOM   4741  HA  ILE B  98     -18.480 -52.647   2.085  1.00 71.42           H  
ATOM   4742  C   ILE B  98     -19.606 -52.949   0.319  1.00 71.42           C  
ATOM   4743  CB  ILE B  98     -17.719 -54.425   1.145  1.00 71.42           C  
ATOM   4744  HB  ILE B  98     -18.119 -55.371   0.780  1.00 71.42           H  
ATOM   4745  O   ILE B  98     -19.478 -51.770   0.022  1.00 71.42           O  
ATOM   4746  CG1 ILE B  98     -16.805 -54.688   2.357  1.00 71.42           C  
ATOM   4747 HG12 ILE B  98     -16.191 -53.802   2.519  1.00 71.42           H  
ATOM   4748 HG13 ILE B  98     -17.396 -54.851   3.259  1.00 71.42           H  
ATOM   4749  CG2 ILE B  98     -16.868 -53.777   0.030  1.00 71.42           C  
ATOM   4750 HG21 ILE B  98     -17.441 -53.666  -0.891  1.00 71.42           H  
ATOM   4751 HG22 ILE B  98     -16.525 -52.787   0.332  1.00 71.42           H  
ATOM   4752 HG23 ILE B  98     -15.998 -54.382  -0.223  1.00 71.42           H  
ATOM   4753  CD1 ILE B  98     -15.884 -55.900   2.175  1.00 71.42           C  
ATOM   4754 HD11 ILE B  98     -15.529 -55.991   1.148  1.00 71.42           H  
ATOM   4755 HD12 ILE B  98     -16.427 -56.808   2.440  1.00 71.42           H  
ATOM   4756 HD13 ILE B  98     -15.017 -55.786   2.825  1.00 71.42           H  
ATOM   4757  N   PHE B  99     -20.417 -53.763  -0.351  1.00 74.50           N  
ATOM   4758  H   PHE B  99     -20.466 -54.729  -0.060  1.00 74.50           H  
ATOM   4759  CA  PHE B  99     -21.199 -53.361  -1.519  1.00 74.50           C  
ATOM   4760  HA  PHE B  99     -20.525 -53.017  -2.304  1.00 74.50           H  
ATOM   4761  C   PHE B  99     -22.173 -52.215  -1.213  1.00 74.50           C  
ATOM   4762  CB  PHE B  99     -21.933 -54.611  -2.001  1.00 74.50           C  
ATOM   4763  HB2 PHE B  99     -22.492 -55.022  -1.161  1.00 74.50           H  
ATOM   4764  HB3 PHE B  99     -21.186 -55.350  -2.292  1.00 74.50           H  
ATOM   4765  O   PHE B  99     -22.289 -51.281  -2.004  1.00 74.50           O  
ATOM   4766  CG  PHE B  99     -22.886 -54.420  -3.160  1.00 74.50           C  
ATOM   4767  CD1 PHE B  99     -24.274 -54.359  -2.927  1.00 74.50           C  
ATOM   4768  HD1 PHE B  99     -24.654 -54.388  -1.917  1.00 74.50           H  
ATOM   4769  CD2 PHE B  99     -22.395 -54.371  -4.475  1.00 74.50           C  
ATOM   4770  HD2 PHE B  99     -21.332 -54.417  -4.662  1.00 74.50           H  
ATOM   4771  CE1 PHE B  99     -25.165 -54.271  -4.011  1.00 74.50           C  
ATOM   4772  HE1 PHE B  99     -26.229 -54.221  -3.832  1.00 74.50           H  
ATOM   4773  CE2 PHE B  99     -23.284 -54.277  -5.556  1.00 74.50           C  
ATOM   4774  HE2 PHE B  99     -22.901 -54.250  -6.566  1.00 74.50           H  
ATOM   4775  CZ  PHE B  99     -24.670 -54.239  -5.325  1.00 74.50           C  
ATOM   4776  HZ  PHE B  99     -25.356 -54.158  -6.155  1.00 74.50           H  
ATOM   4777  N   ALA B 100     -22.833 -52.238  -0.051  1.00 80.81           N  
ATOM   4778  H   ALA B 100     -22.723 -53.035   0.560  1.00 80.81           H  
ATOM   4779  CA  ALA B 100     -23.681 -51.135   0.392  1.00 80.81           C  
ATOM   4780  HA  ALA B 100     -24.401 -50.913  -0.396  1.00 80.81           H  
ATOM   4781  C   ALA B 100     -22.874 -49.846   0.644  1.00 80.81           C  
ATOM   4782  CB  ALA B 100     -24.454 -51.579   1.639  1.00 80.81           C  
ATOM   4783  HB1 ALA B 100     -23.760 -51.815   2.446  1.00 80.81           H  
ATOM   4784  HB2 ALA B 100     -25.051 -52.461   1.409  1.00 80.81           H  
ATOM   4785  HB3 ALA B 100     -25.116 -50.775   1.962  1.00 80.81           H  
ATOM   4786  O   ALA B 100     -23.329 -48.766   0.270  1.00 80.81           O  
ATOM   4787  N   ILE B 101     -21.673 -49.953   1.227  1.00 77.71           N  
ATOM   4788  H   ILE B 101     -21.360 -50.871   1.509  1.00 77.71           H  
ATOM   4789  CA  ILE B 101     -20.764 -48.818   1.454  1.00 77.71           C  
ATOM   4790  HA  ILE B 101     -21.333 -48.005   1.906  1.00 77.71           H  
ATOM   4791  C   ILE B 101     -20.215 -48.274   0.129  1.00 77.71           C  
ATOM   4792  CB  ILE B 101     -19.639 -49.212   2.442  1.00 77.71           C  
ATOM   4793  HB  ILE B 101     -19.195 -50.149   2.106  1.00 77.71           H  
ATOM   4794  O   ILE B 101     -20.211 -47.063  -0.060  1.00 77.71           O  
ATOM   4795  CG1 ILE B 101     -20.229 -49.416   3.857  1.00 77.71           C  
ATOM   4796 HG12 ILE B 101     -21.131 -50.025   3.796  1.00 77.71           H  
ATOM   4797 HG13 ILE B 101     -20.517 -48.451   4.274  1.00 77.71           H  
ATOM   4798  CG2 ILE B 101     -18.523 -48.147   2.495  1.00 77.71           C  
ATOM   4799 HG21 ILE B 101     -18.940 -47.178   2.768  1.00 77.71           H  
ATOM   4800 HG22 ILE B 101     -17.755 -48.427   3.215  1.00 77.71           H  
ATOM   4801 HG23 ILE B 101     -18.032 -48.062   1.525  1.00 77.71           H  
ATOM   4802  CD1 ILE B 101     -19.271 -50.117   4.831  1.00 77.71           C  
ATOM   4803 HD11 ILE B 101     -18.425 -49.473   5.070  1.00 77.71           H  
ATOM   4804 HD12 ILE B 101     -18.910 -51.046   4.390  1.00 77.71           H  
ATOM   4805 HD13 ILE B 101     -19.802 -50.345   5.755  1.00 77.71           H  
ATOM   4806  N   GLU B 102     -19.801 -49.130  -0.807  1.00 73.73           N  
ATOM   4807  H   GLU B 102     -19.779 -50.115  -0.585  1.00 73.73           H  
ATOM   4808  CA  GLU B 102     -19.318 -48.711  -2.128  1.00 73.73           C  
ATOM   4809  HA  GLU B 102     -18.523 -47.976  -2.001  1.00 73.73           H  
ATOM   4810  C   GLU B 102     -20.416 -48.026  -2.944  1.00 73.73           C  
ATOM   4811  CB  GLU B 102     -18.755 -49.901  -2.916  1.00 73.73           C  
ATOM   4812  HB2 GLU B 102     -18.701 -49.600  -3.962  1.00 73.73           H  
ATOM   4813  HB3 GLU B 102     -19.427 -50.755  -2.838  1.00 73.73           H  
ATOM   4814  O   GLU B 102     -20.167 -46.977  -3.533  1.00 73.73           O  
ATOM   4815  CG  GLU B 102     -17.344 -50.293  -2.448  1.00 73.73           C  
ATOM   4816  HG2 GLU B 102     -17.401 -50.670  -1.427  1.00 73.73           H  
ATOM   4817  HG3 GLU B 102     -16.717 -49.402  -2.441  1.00 73.73           H  
ATOM   4818  CD  GLU B 102     -16.693 -51.344  -3.359  1.00 73.73           C  
ATOM   4819  OE1 GLU B 102     -15.839 -52.104  -2.850  1.00 73.73           O  
ATOM   4820  OE2 GLU B 102     -17.056 -51.400  -4.558  1.00 73.73           O  
ATOM   4821  N   ILE B 103     -21.649 -48.547  -2.925  1.00 75.89           N  
ATOM   4822  H   ILE B 103     -21.793 -49.428  -2.453  1.00 75.89           H  
ATOM   4823  CA  ILE B 103     -22.797 -47.873  -3.546  1.00 75.89           C  
ATOM   4824  HA  ILE B 103     -22.538 -47.642  -4.579  1.00 75.89           H  
ATOM   4825  C   ILE B 103     -23.069 -46.528  -2.868  1.00 75.89           C  
ATOM   4826  CB  ILE B 103     -24.037 -48.796  -3.556  1.00 75.89           C  
ATOM   4827  HB  ILE B 103     -24.128 -49.278  -2.582  1.00 75.89           H  
ATOM   4828  O   ILE B 103     -23.260 -45.533  -3.564  1.00 75.89           O  
ATOM   4829  CG1 ILE B 103     -23.822 -49.873  -4.641  1.00 75.89           C  
ATOM   4830 HG12 ILE B 103     -23.742 -49.389  -5.615  1.00 75.89           H  
ATOM   4831 HG13 ILE B 103     -22.883 -50.393  -4.454  1.00 75.89           H  
ATOM   4832  CG2 ILE B 103     -25.340 -48.016  -3.826  1.00 75.89           C  
ATOM   4833 HG21 ILE B 103     -26.200 -48.685  -3.827  1.00 75.89           H  
ATOM   4834 HG22 ILE B 103     -25.274 -47.502  -4.785  1.00 75.89           H  
ATOM   4835 HG23 ILE B 103     -25.518 -47.289  -3.034  1.00 75.89           H  
ATOM   4836  CD1 ILE B 103     -24.927 -50.927  -4.716  1.00 75.89           C  
ATOM   4837 HD11 ILE B 103     -25.877 -50.484  -5.015  1.00 75.89           H  
ATOM   4838 HD12 ILE B 103     -25.032 -51.424  -3.752  1.00 75.89           H  
ATOM   4839 HD13 ILE B 103     -24.648 -51.652  -5.481  1.00 75.89           H  
ATOM   4840  N   ALA B 104     -23.060 -46.465  -1.533  1.00 80.77           N  
ATOM   4841  H   ALA B 104     -22.904 -47.308  -1.000  1.00 80.77           H  
ATOM   4842  CA  ALA B 104     -23.276 -45.214  -0.810  1.00 80.77           C  
ATOM   4843  HA  ALA B 104     -24.230 -44.792  -1.126  1.00 80.77           H  
ATOM   4844  C   ALA B 104     -22.190 -44.171  -1.131  1.00 80.77           C  
ATOM   4845  CB  ALA B 104     -23.361 -45.513   0.691  1.00 80.77           C  
ATOM   4846  HB1 ALA B 104     -22.422 -45.941   1.043  1.00 80.77           H  
ATOM   4847  HB2 ALA B 104     -24.171 -46.216   0.883  1.00 80.77           H  
ATOM   4848  HB3 ALA B 104     -23.556 -44.589   1.236  1.00 80.77           H  
ATOM   4849  O   ALA B 104     -22.519 -43.020  -1.405  1.00 80.77           O  
ATOM   4850  N   ALA B 105     -20.918 -44.576  -1.173  1.00 76.92           N  
ATOM   4851  H   ALA B 105     -20.716 -45.535  -0.927  1.00 76.92           H  
ATOM   4852  CA  ALA B 105     -19.791 -43.718  -1.526  1.00 76.92           C  
ATOM   4853  HA  ALA B 105     -19.830 -42.819  -0.911  1.00 76.92           H  
ATOM   4854  C   ALA B 105     -19.831 -43.273  -2.997  1.00 76.92           C  
ATOM   4855  CB  ALA B 105     -18.494 -44.468  -1.200  1.00 76.92           C  
ATOM   4856  HB1 ALA B 105     -17.637 -43.832  -1.423  1.00 76.92           H  
ATOM   4857  HB2 ALA B 105     -18.474 -44.731  -0.142  1.00 76.92           H  
ATOM   4858  HB3 ALA B 105     -18.427 -45.379  -1.795  1.00 76.92           H  
ATOM   4859  O   ALA B 105     -19.574 -42.107  -3.289  1.00 76.92           O  
ATOM   4860  N   ALA B 106     -20.209 -44.162  -3.922  1.00 75.52           N  
ATOM   4861  H   ALA B 106     -20.356 -45.121  -3.640  1.00 75.52           H  
ATOM   4862  CA  ALA B 106     -20.366 -43.834  -5.337  1.00 75.52           C  
ATOM   4863  HA  ALA B 106     -19.455 -43.344  -5.681  1.00 75.52           H  
ATOM   4864  C   ALA B 106     -21.530 -42.859  -5.575  1.00 75.52           C  
ATOM   4865  CB  ALA B 106     -20.541 -45.134  -6.132  1.00 75.52           C  
ATOM   4866  HB1 ALA B 106     -20.635 -44.904  -7.194  1.00 75.52           H  
ATOM   4867  HB2 ALA B 106     -19.672 -45.776  -5.984  1.00 75.52           H  
ATOM   4868  HB3 ALA B 106     -21.434 -45.662  -5.798  1.00 75.52           H  
ATOM   4869  O   ALA B 106     -21.363 -41.878  -6.297  1.00 75.52           O  
ATOM   4870  N   ILE B 107     -22.687 -43.076  -4.936  1.00 78.60           N  
ATOM   4871  H   ILE B 107     -22.766 -43.906  -4.365  1.00 78.60           H  
ATOM   4872  CA  ILE B 107     -23.830 -42.150  -4.986  1.00 78.60           C  
ATOM   4873  HA  ILE B 107     -24.073 -41.950  -6.029  1.00 78.60           H  
ATOM   4874  C   ILE B 107     -23.453 -40.807  -4.355  1.00 78.60           C  
ATOM   4875  CB  ILE B 107     -25.075 -42.770  -4.304  1.00 78.60           C  
ATOM   4876  HB  ILE B 107     -24.781 -43.149  -3.326  1.00 78.60           H  
ATOM   4877  O   ILE B 107     -23.738 -39.762  -4.938  1.00 78.60           O  
ATOM   4878  CG1 ILE B 107     -25.615 -43.943  -5.156  1.00 78.60           C  
ATOM   4879 HG12 ILE B 107     -26.010 -43.557  -6.096  1.00 78.60           H  
ATOM   4880 HG13 ILE B 107     -24.799 -44.622  -5.401  1.00 78.60           H  
ATOM   4881  CG2 ILE B 107     -26.191 -41.723  -4.097  1.00 78.60           C  
ATOM   4882 HG21 ILE B 107     -27.064 -42.175  -3.625  1.00 78.60           H  
ATOM   4883 HG22 ILE B 107     -25.856 -40.927  -3.431  1.00 78.60           H  
ATOM   4884 HG23 ILE B 107     -26.481 -41.288  -5.053  1.00 78.60           H  
ATOM   4885  CD1 ILE B 107     -26.707 -44.765  -4.458  1.00 78.60           C  
ATOM   4886 HD11 ILE B 107     -26.921 -45.653  -5.051  1.00 78.60           H  
ATOM   4887 HD12 ILE B 107     -26.367 -45.068  -3.467  1.00 78.60           H  
ATOM   4888 HD13 ILE B 107     -27.627 -44.187  -4.368  1.00 78.60           H  
ATOM   4889  N   TRP B 108     -22.791 -40.817  -3.194  1.00 80.41           N  
ATOM   4890  H   TRP B 108     -22.602 -41.700  -2.742  1.00 80.41           H  
ATOM   4891  CA  TRP B 108     -22.372 -39.593  -2.516  1.00 80.41           C  
ATOM   4892  HA  TRP B 108     -23.248 -38.961  -2.372  1.00 80.41           H  
ATOM   4893  C   TRP B 108     -21.384 -38.790  -3.365  1.00 80.41           C  
ATOM   4894  CB  TRP B 108     -21.794 -39.907  -1.132  1.00 80.41           C  
ATOM   4895  HB2 TRP B 108     -22.563 -40.381  -0.521  1.00 80.41           H  
ATOM   4896  HB3 TRP B 108     -20.964 -40.606  -1.235  1.00 80.41           H  
ATOM   4897  O   TRP B 108     -21.644 -37.616  -3.621  1.00 80.41           O  
ATOM   4898  CG  TRP B 108     -21.302 -38.682  -0.428  1.00 80.41           C  
ATOM   4899  CD1 TRP B 108     -22.073 -37.799   0.246  1.00 80.41           C  
ATOM   4900  HD1 TRP B 108     -23.139 -37.891   0.398  1.00 80.41           H  
ATOM   4901  CD2 TRP B 108     -19.953 -38.116  -0.431  1.00 80.41           C  
ATOM   4902  CE2 TRP B 108     -19.995 -36.855   0.235  1.00 80.41           C  
ATOM   4903  CE3 TRP B 108     -18.709 -38.519  -0.968  1.00 80.41           C  
ATOM   4904  HE3 TRP B 108     -18.635 -39.465  -1.484  1.00 80.41           H  
ATOM   4905  NE1 TRP B 108     -21.307 -36.715   0.629  1.00 80.41           N  
ATOM   4906  HE1 TRP B 108     -21.683 -35.866   1.027  1.00 80.41           H  
ATOM   4907  CH2 TRP B 108     -17.647 -36.459  -0.185  1.00 80.41           C  
ATOM   4908  HH2 TRP B 108     -16.773 -35.830  -0.103  1.00 80.41           H  
ATOM   4909  CZ2 TRP B 108     -18.870 -36.030   0.356  1.00 80.41           C  
ATOM   4910  HZ2 TRP B 108     -18.944 -35.067   0.838  1.00 80.41           H  
ATOM   4911  CZ3 TRP B 108     -17.569 -37.701  -0.843  1.00 80.41           C  
ATOM   4912  HZ3 TRP B 108     -16.624 -38.017  -1.260  1.00 80.41           H  
ATOM   4913  N   GLY B 109     -20.324 -39.424  -3.875  1.00 74.71           N  
ATOM   4914  H   GLY B 109     -20.178 -40.392  -3.625  1.00 74.71           H  
ATOM   4915  CA  GLY B 109     -19.323 -38.782  -4.729  1.00 74.71           C  
ATOM   4916  HA2 GLY B 109     -18.517 -39.490  -4.919  1.00 74.71           H  
ATOM   4917  HA3 GLY B 109     -18.910 -37.916  -4.211  1.00 74.71           H  
ATOM   4918  C   GLY B 109     -19.884 -38.320  -6.076  1.00 74.71           C  
ATOM   4919  O   GLY B 109     -19.443 -37.302  -6.600  1.00 74.71           O  
ATOM   4920  N   TYR B 110     -20.899 -39.006  -6.619  1.00 75.23           N  
ATOM   4921  H   TYR B 110     -21.183 -39.875  -6.189  1.00 75.23           H  
ATOM   4922  CA  TYR B 110     -21.641 -38.532  -7.791  1.00 75.23           C  
ATOM   4923  HA  TYR B 110     -20.921 -38.222  -8.548  1.00 75.23           H  
ATOM   4924  C   TYR B 110     -22.491 -37.295  -7.462  1.00 75.23           C  
ATOM   4925  CB  TYR B 110     -22.484 -39.678  -8.380  1.00 75.23           C  
ATOM   4926  HB2 TYR B 110     -21.858 -40.568  -8.446  1.00 75.23           H  
ATOM   4927  HB3 TYR B 110     -23.310 -39.907  -7.707  1.00 75.23           H  
ATOM   4928  O   TYR B 110     -22.495 -36.329  -8.220  1.00 75.23           O  
ATOM   4929  CG  TYR B 110     -23.029 -39.391  -9.768  1.00 75.23           C  
ATOM   4930  CD1 TYR B 110     -24.158 -38.565  -9.934  1.00 75.23           C  
ATOM   4931  HD1 TYR B 110     -24.664 -38.158  -9.071  1.00 75.23           H  
ATOM   4932  CD2 TYR B 110     -22.374 -39.915 -10.901  1.00 75.23           C  
ATOM   4933  HD2 TYR B 110     -21.515 -40.557 -10.772  1.00 75.23           H  
ATOM   4934  CE1 TYR B 110     -24.600 -38.223 -11.226  1.00 75.23           C  
ATOM   4935  HE1 TYR B 110     -25.446 -37.565 -11.360  1.00 75.23           H  
ATOM   4936  CE2 TYR B 110     -22.804 -39.566 -12.196  1.00 75.23           C  
ATOM   4937  HE2 TYR B 110     -22.284 -39.952 -13.060  1.00 75.23           H
[truncated: 1,085,250 more chars]
