# Supplementary material for: Deep learning insights into the architecture of the mammalian egg-sperm fusion synapse
Source: eLife. 2024 Apr 26;13:RP93131. doi: 10.7554/eLife.93131 (PMC11052572; doi:10.7554/eLife.93131)
Supplement: Figure 5—source data 1. [file elife-93131-fig5-data1.zip › eLife-VOR-RA-2023-93131R1_figure_5-source_data/figure_5bc/JUNO_CD9_IZUMO1_SPACA6_TMEM81_ranked_7.pdb]

ATOM      1  N   GLY A   1      52.487   6.211  -1.793  1.00 51.09           N  
ATOM      2  H   GLY A   1      51.737   6.294  -2.465  1.00 51.09           H  
ATOM      3  H2  GLY A   1      52.120   5.728  -0.985  1.00 51.09           H  
ATOM      4  H3  GLY A   1      53.237   5.659  -2.184  1.00 51.09           H  
ATOM      5  CA  GLY A   1      52.961   7.564  -1.412  1.00 51.09           C  
ATOM      6  HA2 GLY A   1      53.713   7.485  -0.627  1.00 51.09           H  
ATOM      7  HA3 GLY A   1      53.386   8.066  -2.281  1.00 51.09           H  
ATOM      8  C   GLY A   1      51.799   8.395  -0.898  1.00 51.09           C  
ATOM      9  O   GLY A   1      50.665   8.020  -1.179  1.00 51.09           O  
ATOM     10  N   ASP A   2      52.059   9.490  -0.173  1.00 55.24           N  
ATOM     11  H   ASP A   2      53.014   9.743   0.039  1.00 55.24           H  
ATOM     12  CA  ASP A   2      51.022  10.305   0.501  1.00 55.24           C  
ATOM     13  HA  ASP A   2      50.531   9.680   1.246  1.00 55.24           H  
ATOM     14  C   ASP A   2      49.899  10.811  -0.428  1.00 55.24           C  
ATOM     15  CB  ASP A   2      51.671  11.508   1.222  1.00 55.24           C  
ATOM     16  HB2 ASP A   2      52.430  11.948   0.575  1.00 55.24           H  
ATOM     17  HB3 ASP A   2      50.907  12.266   1.392  1.00 55.24           H  
ATOM     18  O   ASP A   2      48.779  11.019   0.029  1.00 55.24           O  
ATOM     19  CG  ASP A   2      52.278  11.175   2.593  1.00 55.24           C  
ATOM     20  OD1 ASP A   2      51.765  10.246   3.259  1.00 55.24           O  
ATOM     21  OD2 ASP A   2      53.255  11.858   2.966  1.00 55.24           O  
ATOM     22  N   GLU A   3      50.150  10.940  -1.736  1.00 61.95           N  
ATOM     23  H   GLU A   3      51.100  10.819  -2.058  1.00 61.95           H  
ATOM     24  CA  GLU A   3      49.144  11.353  -2.730  1.00 61.95           C  
ATOM     25  HA  GLU A   3      48.751  12.331  -2.453  1.00 61.95           H  
ATOM     26  C   GLU A   3      47.931  10.406  -2.825  1.00 61.95           C  
ATOM     27  CB  GLU A   3      49.807  11.475  -4.113  1.00 61.95           C  
ATOM     28  HB2 GLU A   3      50.300  10.532  -4.351  1.00 61.95           H  
ATOM     29  HB3 GLU A   3      49.028  11.655  -4.854  1.00 61.95           H  
ATOM     30  O   GLU A   3      46.828  10.854  -3.122  1.00 61.95           O  
ATOM     31  CG  GLU A   3      50.821  12.629  -4.190  1.00 61.95           C  
ATOM     32  HG2 GLU A   3      50.325  13.546  -3.872  1.00 61.95           H  
ATOM     33  HG3 GLU A   3      51.637  12.428  -3.496  1.00 61.95           H  
ATOM     34  CD  GLU A   3      51.402  12.823  -5.601  1.00 61.95           C  
ATOM     35  OE1 GLU A   3      51.885  13.944  -5.872  1.00 61.95           O  
ATOM     36  OE2 GLU A   3      51.412  11.838  -6.374  1.00 61.95           O  
ATOM     37  N   LEU A   4      48.090   9.110  -2.522  1.00 67.47           N  
ATOM     38  H   LEU A   4      49.000   8.810  -2.201  1.00 67.47           H  
ATOM     39  CA  LEU A   4      47.004   8.115  -2.609  1.00 67.47           C  
ATOM     40  HA  LEU A   4      46.384   8.358  -3.472  1.00 67.47           H  
ATOM     41  C   LEU A   4      46.049   8.127  -1.403  1.00 67.47           C  
ATOM     42  CB  LEU A   4      47.611   6.713  -2.812  1.00 67.47           C  
ATOM     43  HB2 LEU A   4      48.437   6.592  -2.112  1.00 67.47           H  
ATOM     44  HB3 LEU A   4      46.869   5.953  -2.568  1.00 67.47           H  
ATOM     45  O   LEU A   4      45.050   7.410  -1.402  1.00 67.47           O  
ATOM     46  CG  LEU A   4      48.100   6.453  -4.247  1.00 67.47           C  
ATOM     47  HG  LEU A   4      48.662   7.315  -4.607  1.00 67.47           H  
ATOM     48  CD1 LEU A   4      49.031   5.239  -4.257  1.00 67.47           C  
ATOM     49 HD11 LEU A   4      48.493   4.357  -3.909  1.00 67.47           H  
ATOM     50 HD12 LEU A   4      49.887   5.420  -3.607  1.00 67.47           H  
ATOM     51 HD13 LEU A   4      49.384   5.060  -5.272  1.00 67.47           H  
ATOM     52  CD2 LEU A   4      46.937   6.168  -5.201  1.00 67.47           C  
ATOM     53 HD21 LEU A   4      46.375   5.294  -4.871  1.00 67.47           H  
ATOM     54 HD22 LEU A   4      46.269   7.027  -5.250  1.00 67.47           H  
ATOM     55 HD23 LEU A   4      47.320   5.982  -6.205  1.00 67.47           H  
ATOM     56  N   LEU A   5      46.347   8.907  -0.360  1.00 75.21           N  
ATOM     57  H   LEU A   5      47.166   9.494  -0.425  1.00 75.21           H  
ATOM     58  CA  LEU A   5      45.528   8.974   0.857  1.00 75.21           C  
ATOM     59  HA  LEU A   5      45.183   7.975   1.121  1.00 75.21           H  
ATOM     60  C   LEU A   5      44.285   9.846   0.713  1.00 75.21           C  
ATOM     61  CB  LEU A   5      46.389   9.557   1.984  1.00 75.21           C  
ATOM     62  HB2 LEU A   5      46.962  10.399   1.594  1.00 75.21           H  
ATOM     63  HB3 LEU A   5      45.747   9.959   2.767  1.00 75.21           H  
ATOM     64  O   LEU A   5      43.322   9.664   1.463  1.00 75.21           O  
ATOM     65  CG  LEU A   5      47.325   8.518   2.595  1.00 75.21           C  
ATOM     66  HG  LEU A   5      47.788   7.906   1.821  1.00 75.21           H  
ATOM     67  CD1 LEU A   5      48.427   9.201   3.401  1.00 75.21           C  
ATOM     68 HD11 LEU A   5      49.164   8.467   3.728  1.00 75.21           H  
ATOM     69 HD12 LEU A   5      47.999   9.731   4.252  1.00 75.21           H  
ATOM     70 HD13 LEU A   5      48.943   9.925   2.771  1.00 75.21           H  
ATOM     71  CD2 LEU A   5      46.520   7.642   3.548  1.00 75.21           C  
ATOM     72 HD21 LEU A   5      45.919   8.240   4.232  1.00 75.21           H  
ATOM     73 HD22 LEU A   5      45.875   6.967   2.984  1.00 75.21           H  
ATOM     74 HD23 LEU A   5      47.233   7.056   4.128  1.00 75.21           H  
ATOM     75  N   ASN A   6      44.361  10.830  -0.181  1.00 82.71           N  
ATOM     76  H   ASN A   6      45.175  10.865  -0.778  1.00 82.71           H  
ATOM     77  CA  ASN A   6      43.379  11.890  -0.319  1.00 82.71           C  
ATOM     78  HA  ASN A   6      42.444  11.543   0.120  1.00 82.71           H  
ATOM     79  C   ASN A   6      43.097  12.150  -1.800  1.00 82.71           C  
ATOM     80  CB  ASN A   6      43.874  13.130   0.451  1.00 82.71           C  
ATOM     81  HB2 ASN A   6      44.650  13.639  -0.120  1.00 82.71           H  
ATOM     82  HB3 ASN A   6      44.293  12.826   1.411  1.00 82.71           H  
ATOM     83  O   ASN A   6      43.366  13.231  -2.324  1.00 82.71           O  
ATOM     84  CG  ASN A   6      42.733  14.081   0.743  1.00 82.71           C  
ATOM     85  ND2 ASN A   6      42.993  15.349   0.951  1.00 82.71           N  
ATOM     86 HD21 ASN A   6      42.195  15.955   1.077  1.00 82.71           H  
ATOM     87 HD22 ASN A   6      43.924  15.706   0.792  1.00 82.71           H  
ATOM     88  OD1 ASN A   6      41.588  13.686   0.853  1.00 82.71           O  
ATOM     89  N   ILE A   7      42.601  11.115  -2.475  1.00 88.17           N  
ATOM     90  H   ILE A   7      42.329  10.289  -1.961  1.00 88.17           H  
ATOM     91  CA  ILE A   7      42.335  11.125  -3.910  1.00 88.17           C  
ATOM     92  HA  ILE A   7      42.463  12.146  -4.272  1.00 88.17           H  
ATOM     93  C   ILE A   7      40.887  10.737  -4.174  1.00 88.17           C  
ATOM     94  CB  ILE A   7      43.355  10.249  -4.673  1.00 88.17           C  
ATOM     95  HB  ILE A   7      44.350  10.585  -4.382  1.00 88.17           H  
ATOM     96  O   ILE A   7      40.328   9.859  -3.517  1.00 88.17           O  
ATOM     97  CG1 ILE A   7      43.213  10.469  -6.196  1.00 88.17           C  
ATOM     98 HG12 ILE A   7      42.303   9.985  -6.551  1.00 88.17           H  
ATOM     99 HG13 ILE A   7      43.135  11.538  -6.396  1.00 88.17           H  
ATOM    100  CG2 ILE A   7      43.232   8.757  -4.309  1.00 88.17           C  
ATOM    101 HG21 ILE A   7      44.053   8.195  -4.756  1.00 88.17           H  
ATOM    102 HG22 ILE A   7      43.282   8.628  -3.228  1.00 88.17           H  
ATOM    103 HG23 ILE A   7      42.287   8.353  -4.673  1.00 88.17           H  
ATOM    104  CD1 ILE A   7      44.391   9.931  -7.014  1.00 88.17           C  
ATOM    105 HD11 ILE A   7      45.322  10.376  -6.663  1.00 88.17           H  
ATOM    106 HD12 ILE A   7      44.246  10.189  -8.063  1.00 88.17           H  
ATOM    107 HD13 ILE A   7      44.450   8.846  -6.929  1.00 88.17           H  
ATOM    108  N   CYS A   8      40.292  11.393  -5.162  1.00 90.66           N  
ATOM    109  H   CYS A   8      40.830  12.056  -5.702  1.00 90.66           H  
ATOM    110  CA  CYS A   8      39.004  10.996  -5.697  1.00 90.66           C  
ATOM    111  HA  CYS A   8      38.476  10.384  -4.966  1.00 90.66           H  
ATOM    112  C   CYS A   8      39.203  10.150  -6.942  1.00 90.66           C  
ATOM    113  CB  CYS A   8      38.157  12.231  -5.980  1.00 90.66           C  
ATOM    114  HB2 CYS A   8      37.200  11.913  -6.394  1.00 90.66           H  
ATOM    115  HB3 CYS A   8      38.660  12.840  -6.731  1.00 90.66           H  
ATOM    116  O   CYS A   8      40.046  10.454  -7.784  1.00 90.66           O  
ATOM    117  SG  CYS A   8      37.848  13.239  -4.518  1.00 90.66           S  
ATOM    118  N   MET A   9      38.404   9.097  -7.049  1.00 86.72           N  
ATOM    119  H   MET A   9      37.721   8.931  -6.323  1.00 86.72           H  
ATOM    120  CA  MET A   9      38.349   8.261  -8.237  1.00 86.72           C  
ATOM    121  HA  MET A   9      39.333   7.835  -8.432  1.00 86.72           H  
ATOM    122  C   MET A   9      37.934   9.083  -9.456  1.00 86.72           C  
ATOM    123  CB  MET A   9      37.348   7.147  -7.952  1.00 86.72           C  
ATOM    124  HB2 MET A   9      36.363   7.586  -7.792  1.00 86.72           H  
ATOM    125  HB3 MET A   9      37.657   6.642  -7.037  1.00 86.72           H  
ATOM    126  O   MET A   9      37.016   9.899  -9.378  1.00 86.72           O  
ATOM    127  CG  MET A   9      37.248   6.118  -9.073  1.00 86.72           C  
ATOM    128  HG2 MET A   9      37.068   6.627 -10.019  1.00 86.72           H  
ATOM    129  HG3 MET A   9      38.186   5.567  -9.140  1.00 86.72           H  
ATOM    130  SD  MET A   9      35.883   4.964  -8.820  1.00 86.72           S  
ATOM    131  CE  MET A   9      36.303   4.303  -7.202  1.00 86.72           C  
ATOM    132  HE1 MET A   9      37.333   3.945  -7.220  1.00 86.72           H  
ATOM    133  HE2 MET A   9      35.620   3.485  -6.970  1.00 86.72           H  
ATOM    134  HE3 MET A   9      36.186   5.074  -6.441  1.00 86.72           H  
ATOM    135  N   ASN A  10      38.577   8.842 -10.595  1.00 83.05           N  
ATOM    136  H   ASN A  10      39.348   8.190 -10.604  1.00 83.05           H  
ATOM    137  CA  ASN A  10      38.197   9.468 -11.852  1.00 83.05           C  
ATOM    138  HA  ASN A  10      37.888  10.493 -11.645  1.00 83.05           H  
ATOM    139  C   ASN A  10      36.997   8.741 -12.478  1.00 83.05           C  
ATOM    140  CB  ASN A  10      39.426   9.529 -12.760  1.00 83.05           C  
ATOM    141  HB2 ASN A  10      39.665   8.527 -13.116  1.00 83.05           H  
ATOM    142  HB3 ASN A  10      40.281   9.893 -12.190  1.00 83.05           H  
ATOM    143  O   ASN A  10      37.135   7.896 -13.364  1.00 83.05           O  
ATOM    144  CG  ASN A  10      39.231  10.443 -13.951  1.00 83.05           C  
ATOM    145  ND2 ASN A  10      40.174  10.421 -14.862  1.00 83.05           N  
ATOM    146 HD21 ASN A  10      40.076  11.061 -15.637  1.00 83.05           H  
ATOM    147 HD22 ASN A  10      40.929   9.759 -14.751  1.00 83.05           H  
ATOM    148  OD1 ASN A  10      38.298  11.225 -14.072  1.00 83.05           O  
ATOM    149  N   ALA A  11      35.806   9.063 -11.984  1.00 83.61           N  
ATOM    150  H   ALA A  11      35.779   9.714 -11.212  1.00 83.61           H  
ATOM    151  CA  ALA A  11      34.534   8.550 -12.478  1.00 83.61           C  
ATOM    152  HA  ALA A  11      34.683   8.085 -13.453  1.00 83.61           H  
ATOM    153  C   ALA A  11      33.526   9.693 -12.692  1.00 83.61           C  
ATOM    154  CB  ALA A  11      34.061   7.441 -11.530  1.00 83.61           C  
ATOM    155  HB1 ALA A  11      34.091   7.791 -10.498  1.00 83.61           H  
ATOM    156  HB2 ALA A  11      34.733   6.587 -11.614  1.00 83.61           H  
ATOM    157  HB3 ALA A  11      33.052   7.113 -11.781  1.00 83.61           H  
ATOM    158  O   ALA A  11      33.816  10.869 -12.470  1.00 83.61           O  
ATOM    159  N   LYS A  12      32.340   9.361 -13.213  1.00 78.46           N  
ATOM    160  H   LYS A  12      32.163   8.378 -13.362  1.00 78.46           H  
ATOM    161  CA  LYS A  12      31.367  10.344 -13.718  1.00 78.46           C  
ATOM    162  HA  LYS A  12      31.880  10.985 -14.436  1.00 78.46           H  
ATOM    163  C   LYS A  12      30.811  11.304 -12.657  1.00 78.46           C  
ATOM    164  CB  LYS A  12      30.249   9.578 -14.438  1.00 78.46           C  
ATOM    165  HB2 LYS A  12      30.699   8.895 -15.158  1.00 78.46           H  
ATOM    166  HB3 LYS A  12      29.695   8.989 -13.707  1.00 78.46           H  
ATOM    167  O   LYS A  12      30.519  12.449 -12.997  1.00 78.46           O  
ATOM    168  CG  LYS A  12      29.280  10.505 -15.182  1.00 78.46           C  
ATOM    169  HG2 LYS A  12      28.781  11.164 -14.471  1.00 78.46           H  
ATOM    170  HG3 LYS A  12      29.829  11.106 -15.907  1.00 78.46           H  
ATOM    171  CD  LYS A  12      28.217   9.674 -15.901  1.00 78.46           C  
ATOM    172  HD2 LYS A  12      28.694   9.049 -16.656  1.00 78.46           H  
ATOM    173  HD3 LYS A  12      27.722   9.035 -15.170  1.00 78.46           H  
ATOM    174  CE  LYS A  12      27.192  10.604 -16.550  1.00 78.46           C  
ATOM    175  HE2 LYS A  12      26.840  11.303 -15.791  1.00 78.46           H  
ATOM    176  HE3 LYS A  12      27.684  11.178 -17.336  1.00 78.46           H  
ATOM    177  NZ  LYS A  12      26.053   9.828 -17.091  1.00 78.46           N  
ATOM    178  HZ1 LYS A  12      26.375   9.171 -17.787  1.00 78.46           H  
ATOM    179  HZ2 LYS A  12      25.619   9.306 -16.343  1.00 78.46           H  
ATOM    180  HZ3 LYS A  12      25.358  10.442 -17.490  1.00 78.46           H  
ATOM    181  N   HIS A  13      30.661  10.847 -11.415  1.00 83.49           N  
ATOM    182  H   HIS A  13      30.968   9.907 -11.210  1.00 83.49           H  
ATOM    183  CA  HIS A  13      29.949  11.571 -10.348  1.00 83.49           C  
ATOM    184  HA  HIS A  13      29.510  12.479 -10.760  1.00 83.49           H  
ATOM    185  C   HIS A  13      30.846  12.033  -9.199  1.00 83.49           C  
ATOM    186  CB  HIS A  13      28.795  10.703  -9.854  1.00 83.49           C  
ATOM    187  HB2 HIS A  13      29.187   9.782  -9.422  1.00 83.49           H  
ATOM    188  HB3 HIS A  13      28.247  11.239  -9.080  1.00 83.49           H  
ATOM    189  O   HIS A  13      30.363  12.601  -8.214  1.00 83.49           O  
ATOM    190  CG  HIS A  13      27.833  10.375 -10.960  1.00 83.49           C  
ATOM    191  CD2 HIS A  13      27.512   9.122 -11.383  1.00 83.49           C  
ATOM    192  HD2 HIS A  13      27.886   8.198 -10.968  1.00 83.49           H  
ATOM    193  ND1 HIS A  13      27.086  11.308 -11.681  1.00 83.49           N  
ATOM    194  CE1 HIS A  13      26.285  10.595 -12.477  1.00 83.49           C  
ATOM    195  HE1 HIS A  13      25.490  11.018 -13.073  1.00 83.49           H  
ATOM    196  NE2 HIS A  13      26.546   9.283 -12.346  1.00 83.49           N  
ATOM    197  HE2 HIS A  13      25.970   8.537 -12.709  1.00 83.49           H  
ATOM    198  N   HIS A  14      32.153  11.837  -9.360  1.00 86.61           N  
ATOM    199  H   HIS A  14      32.464  11.360 -10.194  1.00 86.61           H  
ATOM    200  CA  HIS A  14      33.177  12.227  -8.406  1.00 86.61           C  
ATOM    201  HA  HIS A  14      32.732  12.281  -7.413  1.00 86.61           H  
ATOM    202  C   HIS A  14      33.748  13.598  -8.755  1.00 86.61           C  
ATOM    203  CB  HIS A  14      34.284  11.166  -8.363  1.00 86.61           C  
ATOM    204  HB2 HIS A  14      34.699  11.055  -9.365  1.00 86.61           H  
ATOM    205  HB3 HIS A  14      35.083  11.506  -7.703  1.00 86.61           H  
ATOM    206  O   HIS A  14      33.864  14.007  -9.913  1.00 86.61           O  
ATOM    207  CG  HIS A  14      33.810   9.817  -7.888  1.00 86.61           C  
ATOM    208  CD2 HIS A  14      34.068   9.247  -6.675  1.00 86.61           C  
ATOM    209  HD2 HIS A  14      34.635   9.685  -5.867  1.00 86.61           H  
ATOM    210  ND1 HIS A  14      32.974   8.974  -8.615  1.00 86.61           N  
ATOM    211  CE1 HIS A  14      32.734   7.921  -7.819  1.00 86.61           C  
ATOM    212  HE1 HIS A  14      32.044   7.125  -8.055  1.00 86.61           H  
ATOM    213  NE2 HIS A  14      33.404   8.041  -6.659  1.00 86.61           N  
ATOM    214  HE2 HIS A  14      33.328   7.405  -5.878  1.00 86.61           H  
ATOM    215  N   LYS A  15      34.168  14.315  -7.720  1.00 89.18           N  
ATOM    216  H   LYS A  15      34.024  13.923  -6.801  1.00 89.18           H  
ATOM    217  CA  LYS A  15      35.014  15.497  -7.851  1.00 89.18           C  
ATOM    218  HA  LYS A  15      34.579  16.160  -8.599  1.00 89.18           H  
ATOM    219  C   LYS A  15      36.411  15.097  -8.302  1.00 89.18           C  
ATOM    220  CB  LYS A  15      35.106  16.207  -6.507  1.00 89.18           C  
ATOM    221  HB2 LYS A  15      35.833  17.016  -6.574  1.00 89.18           H  
ATOM    222  HB3 LYS A  15      35.458  15.496  -5.760  1.00 89.18           H  
ATOM    223  O   LYS A  15      36.865  13.983  -8.080  1.00 89.18           O  
ATOM    224  CG  LYS A  15      33.763  16.796  -6.085  1.00 89.18           C  
ATOM    225  HG2 LYS A  15      32.984  16.033  -6.068  1.00 89.18           H  
ATOM    226  HG3 LYS A  15      33.478  17.604  -6.759  1.00 89.18           H  
ATOM    227  CD  LYS A  15      33.982  17.325  -4.682  1.00 89.18           C  
ATOM    228  HD2 LYS A  15      34.203  16.485  -4.023  1.00 89.18           H  
ATOM    229  HD3 LYS A  15      34.825  18.015  -4.665  1.00 89.18           H  
ATOM    230  CE  LYS A  15      32.751  18.037  -4.181  1.00 89.18           C  
ATOM    231  HE2 LYS A  15      32.598  18.958  -4.744  1.00 89.18           H  
ATOM    232  HE3 LYS A  15      31.872  17.402  -4.288  1.00 89.18           H  
ATOM    233  NZ  LYS A  15      32.980  18.346  -2.772  1.00 89.18           N  
ATOM    234  HZ1 LYS A  15      32.313  19.051  -2.492  1.00 89.18           H  
ATOM    235  HZ2 LYS A  15      33.905  18.720  -2.611  1.00 89.18           H  
ATOM    236  HZ3 LYS A  15      32.843  17.532  -2.191  1.00 89.18           H  
ATOM    237  N   ARG A  16      37.142  16.065  -8.856  1.00 86.69           N  
ATOM    238  H   ARG A  16      36.699  16.962  -8.997  1.00 86.69           H  
ATOM    239  CA  ARG A  16      38.559  15.878  -9.206  1.00 86.69           C  
ATOM    240  HA  ARG A  16      38.683  14.909  -9.689  1.00 86.69           H  
ATOM    241  C   ARG A  16      39.477  15.833  -7.988  1.00 86.69           C  
ATOM    242  CB  ARG A  16      39.019  16.986 -10.153  1.00 86.69           C  
ATOM    243  HB2 ARG A  16      40.094  16.879 -10.303  1.00 86.69           H  
ATOM    244  HB3 ARG A  16      38.829  17.962  -9.707  1.00 86.69           H  
ATOM    245  O   ARG A  16      40.486  15.143  -8.016  1.00 86.69           O  
ATOM    246  CG  ARG A  16      38.322  16.887 -11.511  1.00 86.69           C  
ATOM    247  HG2 ARG A  16      38.438  15.877 -11.904  1.00 86.69           H  
ATOM    248  HG3 ARG A  16      37.261  17.114 -11.408  1.00 86.69           H  
ATOM    249  CD  ARG A  16      38.971  17.880 -12.473  1.00 86.69           C  
ATOM    250  HD2 ARG A  16      38.824  18.890 -12.092  1.00 86.69           H  
ATOM    251  HD3 ARG A  16      40.040  17.668 -12.518  1.00 86.69           H  
ATOM    252  NE  ARG A  16      38.393  17.765 -13.820  1.00 86.69           N  
ATOM    253  HE  ARG A  16      37.616  17.128 -13.923  1.00 86.69           H  
ATOM    254  NH1 ARG A  16      39.852  19.190 -14.869  1.00 86.69           N  
ATOM    255 HH11 ARG A  16      40.329  19.320 -13.988  1.00 86.69           H  
ATOM    256 HH12 ARG A  16      40.189  19.640 -15.708  1.00 86.69           H  
ATOM    257  NH2 ARG A  16      38.235  18.192 -16.047  1.00 86.69           N  
ATOM    258 HH21 ARG A  16      38.561  18.667 -16.877  1.00 86.69           H  
ATOM    259 HH22 ARG A  16      37.458  17.549 -16.104  1.00 86.69           H  
ATOM    260  CZ  ARG A  16      38.828  18.381 -14.903  1.00 86.69           C  
ATOM    261  N   VAL A  17      39.157  16.610  -6.957  1.00 90.56           N  
ATOM    262  H   VAL A  17      38.269  17.091  -6.970  1.00 90.56           H  
ATOM    263  CA  VAL A  17      39.950  16.730  -5.731  1.00 90.56           C  
ATOM    264  HA  VAL A  17      40.626  15.876  -5.674  1.00 90.56           H  
ATOM    265  C   VAL A  17      38.985  16.715  -4.548  1.00 90.56           C  
ATOM    266  CB  VAL A  17      40.813  18.011  -5.722  1.00 90.56           C  
ATOM    267  HB  VAL A  17      40.158  18.882  -5.721  1.00 90.56           H  
ATOM    268  O   VAL A  17      37.918  17.332  -4.655  1.00 90.56           O  
ATOM    269  CG1 VAL A  17      41.734  18.090  -4.498  1.00 90.56           C  
ATOM    270 HG11 VAL A  17      41.148  18.125  -3.580  1.00 90.56           H  
ATOM    271 HG12 VAL A  17      42.405  17.231  -4.473  1.00 90.56           H  
ATOM    272 HG13 VAL A  17      42.329  19.002  -4.540  1.00 90.56           H  
ATOM    273  CG2 VAL A  17      41.719  18.092  -6.960  1.00 90.56           C  
ATOM    274 HG21 VAL A  17      42.374  18.960  -6.886  1.00 90.56           H  
ATOM    275 HG22 VAL A  17      41.118  18.196  -7.863  1.00 90.56           H  
ATOM    276 HG23 VAL A  17      42.327  17.190  -7.034  1.00 90.56           H  
ATOM    277  N   PRO A  18      39.330  16.033  -3.444  1.00 92.85           N  
ATOM    278  CA  PRO A  18      38.532  16.071  -2.228  1.00 92.85           C  
ATOM    279  HA  PRO A  18      37.560  15.620  -2.430  1.00 92.85           H  
ATOM    280  C   PRO A  18      38.354  17.509  -1.733  1.00 92.85           C  
ATOM    281  CB  PRO A  18      39.292  15.212  -1.217  1.00 92.85           C  
ATOM    282  HB2 PRO A  18      39.971  15.839  -0.638  1.00 92.85           H  
ATOM    283  HB3 PRO A  18      38.614  14.661  -0.566  1.00 92.85           H  
ATOM    284  O   PRO A  18      39.308  18.290  -1.706  1.00 92.85           O  
ATOM    285  CG  PRO A  18      40.139  14.279  -2.069  1.00 92.85           C  
ATOM    286  HG2 PRO A  18      41.047  13.975  -1.549  1.00 92.85           H  
ATOM    287  HG3 PRO A  18      39.562  13.400  -2.357  1.00 92.85           H  
ATOM    288  CD  PRO A  18      40.466  15.133  -3.283  1.00 92.85           C  
ATOM    289  HD2 PRO A  18      41.370  15.707  -3.082  1.00 92.85           H  
ATOM    290  HD3 PRO A  18      40.608  14.484  -4.147  1.00 92.85           H  
ATOM    291  N   SER A  19      37.131  17.874  -1.358  1.00 92.80           N  
ATOM    292  H   SER A  19      36.383  17.196  -1.397  1.00 92.80           H  
ATOM    293  CA  SER A  19      36.846  19.178  -0.759  1.00 92.80           C  
ATOM    294  HA  SER A  19      37.758  19.510  -0.262  1.00 92.80           H  
ATOM    295  C   SER A  19      35.741  19.071   0.292  1.00 92.80           C  
ATOM    296  CB  SER A  19      36.498  20.222  -1.833  1.00 92.80           C  
ATOM    297  HB2 SER A  19      37.207  20.135  -2.656  1.00 92.80           H  
ATOM    298  HB3 SER A  19      36.603  21.219  -1.403  1.00 92.80           H  
ATOM    299  O   SER A  19      34.902  18.169   0.192  1.00 92.80           O  
ATOM    300  OG  SER A  19      35.175  20.085  -2.326  1.00 92.80           O  
ATOM    301  HG  SER A  19      34.609  20.633  -1.777  1.00 92.80           H  
ATOM    302  N   PRO A  20      35.694  19.992   1.270  1.00 92.30           N  
ATOM    303  CA  PRO A  20      34.582  20.062   2.210  1.00 92.30           C  
ATOM    304  HA  PRO A  20      34.538  19.122   2.760  1.00 92.30           H  
ATOM    305  C   PRO A  20      33.242  20.298   1.492  1.00 92.30           C  
ATOM    306  CB  PRO A  20      34.921  21.194   3.187  1.00 92.30           C  
ATOM    307  HB2 PRO A  20      34.639  20.936   4.207  1.00 92.30           H  
ATOM    308  HB3 PRO A  20      34.422  22.114   2.881  1.00 92.30           H  
ATOM    309  O   PRO A  20      33.181  21.027   0.499  1.00 92.30           O  
ATOM    310  CG  PRO A  20      36.433  21.373   3.048  1.00 92.30           C  
ATOM    311  HG2 PRO A  20      36.952  20.684   3.714  1.00 92.30           H  
ATOM    312  HG3 PRO A  20      36.737  22.400   3.254  1.00 92.30           H  
ATOM    313  CD  PRO A  20      36.705  20.985   1.599  1.00 92.30           C  
ATOM    314  HD2 PRO A  20      36.583  21.856   0.955  1.00 92.30           H  
ATOM    315  HD3 PRO A  20      37.715  20.582   1.519  1.00 92.30           H  
ATOM    316  N   GLU A  21      32.183  19.672   2.000  1.00 90.78           N  
ATOM    317  H   GLU A  21      32.352  19.107   2.820  1.00 90.78           H  
ATOM    318  CA  GLU A  21      30.779  19.789   1.592  1.00 90.78           C  
ATOM    319  HA  GLU A  21      30.610  20.730   1.068  1.00 90.78           H  
ATOM    320  C   GLU A  21      29.893  19.761   2.842  1.00 90.78           C  
ATOM    321  CB  GLU A  21      30.365  18.626   0.680  1.00 90.78           C  
ATOM    322  HB2 GLU A  21      29.278  18.578   0.609  1.00 90.78           H  
ATOM    323  HB3 GLU A  21      30.717  17.693   1.120  1.00 90.78           H  
ATOM    324  O   GLU A  21      29.427  18.712   3.283  1.00 90.78           O  
ATOM    325  CG  GLU A  21      30.936  18.730  -0.720  1.00 90.78           C  
ATOM    326  HG2 GLU A  21      32.005  18.912  -0.616  1.00 90.78           H  
ATOM    327  HG3 GLU A  21      30.804  17.760  -1.199  1.00 90.78           H  
ATOM    328  CD  GLU A  21      30.304  19.799  -1.627  1.00 90.78           C  
ATOM    329  OE1 GLU A  21      30.929  20.054  -2.685  1.00 90.78           O  
ATOM    330  OE2 GLU A  21      29.180  20.264  -1.351  1.00 90.78           O  
ATOM    331  N   ASP A  22      29.615  20.925   3.420  1.00 82.60           N  
ATOM    332  H   ASP A  22      30.125  21.744   3.121  1.00 82.60           H  
ATOM    333  CA  ASP A  22      28.881  21.004   4.693  1.00 82.60           C  
ATOM    334  HA  ASP A  22      29.383  20.371   5.425  1.00 82.60           H  
ATOM    335  C   ASP A  22      27.422  20.526   4.603  1.00 82.60           C  
ATOM    336  CB  ASP A  22      28.911  22.449   5.204  1.00 82.60           C  
ATOM    337  HB2 ASP A  22      28.312  22.516   6.112  1.00 82.60           H  
ATOM    338  HB3 ASP A  22      28.459  23.099   4.455  1.00 82.60           H  
ATOM    339  O   ASP A  22      26.794  20.244   5.623  1.00 82.60           O  
ATOM    340  CG  ASP A  22      30.321  22.940   5.532  1.00 82.60           C  
ATOM    341  OD1 ASP A  22      31.143  22.111   5.974  1.00 82.60           O  
ATOM    342  OD2 ASP A  22      30.548  24.154   5.342  1.00 82.60           O  
ATOM    343  N   LYS A  23      26.862  20.450   3.390  1.00 86.12           N  
ATOM    344  H   LYS A  23      27.468  20.632   2.603  1.00 86.12           H  
ATOM    345  CA  LYS A  23      25.442  20.154   3.150  1.00 86.12           C  
ATOM    346  HA  LYS A  23      24.916  20.233   4.102  1.00 86.12           H  
ATOM    347  C   LYS A  23      25.165  18.713   2.714  1.00 86.12           C  
ATOM    348  CB  LYS A  23      24.830  21.206   2.205  1.00 86.12           C  
ATOM    349  HB2 LYS A  23      25.384  21.218   1.266  1.00 86.12           H  
ATOM    350  HB3 LYS A  23      23.797  20.934   1.992  1.00 86.12           H  
ATOM    351  O   LYS A  23      24.053  18.447   2.270  1.00 86.12           O  
ATOM    352  CG  LYS A  23      24.834  22.610   2.831  1.00 86.12           C  
ATOM    353  HG2 LYS A  23      24.381  22.559   3.821  1.00 86.12           H  
ATOM    354  HG3 LYS A  23      25.860  22.964   2.933  1.00 86.12           H  
ATOM    355  CD  LYS A  23      24.039  23.603   1.974  1.00 86.12           C  
ATOM    356  HD2 LYS A  23      24.497  23.674   0.987  1.00 86.12           H  
ATOM    357  HD3 LYS A  23      23.016  23.240   1.869  1.00 86.12           H  
ATOM    358  CE  LYS A  23      24.032  24.980   2.648  1.00 86.12           C  
ATOM    359  HE2 LYS A  23      25.059  25.342   2.708  1.00 86.12           H  
ATOM    360  HE3 LYS A  23      23.665  24.861   3.667  1.00 86.12           H  
ATOM    361  NZ  LYS A  23      23.181  25.951   1.915  1.00 86.12           N  
ATOM    362  HZ1 LYS A  23      23.516  26.081   0.971  1.00 86.12           H  
ATOM    363  HZ2 LYS A  23      23.178  26.846   2.384  1.00 86.12           H  
ATOM    364  HZ3 LYS A  23      22.227  25.622   1.876  1.00 86.12           H  
ATOM    365  N   LEU A  24      26.132  17.791   2.814  1.00 91.05           N  
ATOM    366  H   LEU A  24      27.023  18.062   3.206  1.00 91.05           H  
ATOM    367  CA  LEU A  24      25.914  16.393   2.416  1.00 91.05           C  
ATOM    368  HA  LEU A  24      25.730  16.376   1.342  1.00 91.05           H  
ATOM    369  C   LEU A  24      24.671  15.794   3.077  1.00 91.05           C  
ATOM    370  CB  LEU A  24      27.122  15.499   2.732  1.00 91.05           C  
ATOM    371  HB2 LEU A  24      26.833  14.459   2.579  1.00 91.05           H  
ATOM    372  HB3 LEU A  24      27.377  15.622   3.784  1.00 91.05           H  
ATOM    373  O   LEU A  24      24.354  16.061   4.234  1.00 91.05           O  
ATOM    374  CG  LEU A  24      28.369  15.768   1.884  1.00 91.05           C  
ATOM    375  HG  LEU A  24      28.729  16.773   2.104  1.00 91.05           H  
ATOM    376  CD1 LEU A  24      29.451  14.766   2.263  1.00 91.05           C  
ATOM    377 HD11 LEU A  24      29.205  13.773   1.886  1.00 91.05           H  
ATOM    378 HD12 LEU A  24      30.398  15.097   1.836  1.00 91.05           H  
ATOM    379 HD13 LEU A  24      29.546  14.720   3.348  1.00 91.05           H  
ATOM    380  CD2 LEU A  24      28.143  15.660   0.376  1.00 91.05           C  
ATOM    381 HD21 LEU A  24      29.091  15.804  -0.142  1.00 91.05           H  
ATOM    382 HD22 LEU A  24      27.751  14.671   0.136  1.00 91.05           H  
ATOM    383 HD23 LEU A  24      27.455  16.434   0.036  1.00 91.05           H  
ATOM    384  N   TYR A  25      23.969  14.966   2.314  1.00 89.55           N  
ATOM    385  H   TYR A  25      24.262  14.819   1.359  1.00 89.55           H  
ATOM    386  CA  TYR A  25      22.664  14.472   2.713  1.00 89.55           C  
ATOM    387  HA  TYR A  25      22.193  15.231   3.337  1.00 89.55           H  
ATOM    388  C   TYR A  25      22.752  13.176   3.542  1.00 89.55           C  
ATOM    389  CB  TYR A  25      21.820  14.344   1.443  1.00 89.55           C  
ATOM    390  HB2 TYR A  25      22.195  13.517   0.840  1.00 89.55           H  
ATOM    391  HB3 TYR A  25      21.918  15.255   0.853  1.00 89.55           H  
ATOM    392  O   TYR A  25      23.391  12.215   3.114  1.00 89.55           O  
ATOM    393  CG  TYR A  25      20.360  14.144   1.749  1.00 89.55           C  
ATOM    394  CD1 TYR A  25      19.810  12.861   1.641  1.00 89.55           C  
ATOM    395  HD1 TYR A  25      20.441  12.048   1.314  1.00 89.55           H  
ATOM    396  CD2 TYR A  25      19.576  15.220   2.202  1.00 89.55           C  
ATOM    397  HD2 TYR A  25      20.007  16.207   2.279  1.00 89.55           H  
ATOM    398  CE1 TYR A  25      18.475  12.629   2.003  1.00 89.55           C  
ATOM    399  HE1 TYR A  25      18.067  11.631   1.951  1.00 89.55           H  
ATOM    400  CE2 TYR A  25      18.244  14.991   2.592  1.00 89.55           C  
ATOM    401  HE2 TYR A  25      17.636  15.802   2.964  1.00 89.55           H  
ATOM    402  OH  TYR A  25      16.451  13.433   2.963  1.00 89.55           O  
ATOM    403  HH  TYR A  25      16.180  14.137   3.558  1.00 89.55           H  
ATOM    404  CZ  TYR A  25      17.703  13.688   2.512  1.00 89.55           C  
ATOM    405  N   GLU A  26      22.096  13.161   4.711  1.00 90.15           N  
ATOM    406  H   GLU A  26      21.658  14.028   4.988  1.00 90.15           H  
ATOM    407  CA  GLU A  26      21.886  12.009   5.617  1.00 90.15           C  
ATOM    408  HA  GLU A  26      21.768  12.400   6.628  1.00 90.15           H  
ATOM    409  C   GLU A  26      23.082  11.042   5.729  1.00 90.15           C  
ATOM    410  CB  GLU A  26      20.569  11.285   5.275  1.00 90.15           C  
ATOM    411  HB2 GLU A  26      20.501  10.351   5.832  1.00 90.15           H  
ATOM    412  HB3 GLU A  26      20.578  11.043   4.212  1.00 90.15           H  
ATOM    413  O   GLU A  26      24.073  11.345   6.390  1.00 90.15           O  
ATOM    414  CG  GLU A  26      19.296  12.093   5.540  1.00 90.15           C  
ATOM    415  HG2 GLU A  26      19.377  13.061   5.044  1.00 90.15           H  
ATOM    416  HG3 GLU A  26      18.464  11.562   5.077  1.00 90.15           H  
ATOM    417  CD  GLU A  26      18.960  12.308   7.023  1.00 90.15           C  
ATOM    418  OE1 GLU A  26      17.984  13.052   7.262  1.00 90.15           O  
ATOM    419  OE2 GLU A  26      19.632  11.773   7.928  1.00 90.15           O  
ATOM    420  N   GLU A  27      23.033   9.876   5.078  1.00 93.03           N  
ATOM    421  H   GLU A  27      22.253   9.700   4.462  1.00 93.03           H  
ATOM    422  CA  GLU A  27      24.049   8.826   5.228  1.00 93.03           C  
ATOM    423  HA  GLU A  27      24.185   8.616   6.289  1.00 93.03           H  
ATOM    424  C   GLU A  27      25.421   9.230   4.668  1.00 93.03           C  
ATOM    425  CB  GLU A  27      23.578   7.542   4.532  1.00 93.03           C  
ATOM    426  HB2 GLU A  27      24.355   6.783   4.622  1.00 93.03           H  
ATOM    427  HB3 GLU A  27      23.459   7.757   3.470  1.00 93.03           H  
ATOM    428  O   GLU A  27      26.427   8.603   4.997  1.00 93.03           O  
ATOM    429  CG  GLU A  27      22.258   6.966   5.068  1.00 93.03           C  
ATOM    430  HG2 GLU A  27      21.455   7.683   4.893  1.00 93.03           H  
ATOM    431  HG3 GLU A  27      22.022   6.074   4.488  1.00 93.03           H  
ATOM    432  CD  GLU A  27      22.295   6.581   6.555  1.00 93.03           C  
ATOM    433  OE1 GLU A  27      21.217   6.612   7.190  1.00 93.03           O  
ATOM    434  OE2 GLU A  27      23.355   6.131   7.051  1.00 93.03           O  
ATOM    435  N   CYS A  28      25.483  10.279   3.845  1.00 94.65           N  
ATOM    436  H   CYS A  28      24.622  10.767   3.642  1.00 94.65           H  
ATOM    437  CA  CYS A  28      26.723  10.819   3.298  1.00 94.65           C  
ATOM    438  HA  CYS A  28      27.447  10.012   3.193  1.00 94.65           H  
ATOM    439  C   CYS A  28      27.370  11.878   4.222  1.00 94.65           C  
ATOM    440  CB  CYS A  28      26.446  11.385   1.899  1.00 94.65           C  
ATOM    441  HB2 CYS A  28      25.649  12.122   1.994  1.00 94.65           H  
ATOM    442  HB3 CYS A  28      27.336  11.931   1.586  1.00 94.65           H  
ATOM    443  O   CYS A  28      28.513  12.264   3.981  1.00 94.65           O  
ATOM    444  SG  CYS A  28      26.013  10.266   0.515  1.00 94.65           S  
ATOM    445  N   ILE A  29      26.695  12.321   5.295  1.00 92.49           N  
ATOM    446  H   ILE A  29      25.773  11.944   5.468  1.00 92.49           H  
ATOM    447  CA  ILE A  29      27.207  13.319   6.259  1.00 92.49           C  
ATOM    448  HA  ILE A  29      27.329  14.259   5.720  1.00 92.49           H  
ATOM    449  C   ILE A  29      28.600  12.990   6.837  1.00 92.49           C  
ATOM    450  CB  ILE A  29      26.175  13.572   7.392  1.00 92.49           C  
ATOM    451  HB  ILE A  29      25.861  12.610   7.797  1.00 92.49           H  
ATOM    452  O   ILE A  29      29.370  13.935   7.019  1.00 92.49           O  
ATOM    453  CG1 ILE A  29      24.944  14.316   6.826  1.00 92.49           C  
ATOM    454 HG12 ILE A  29      24.613  13.827   5.910  1.00 92.49           H  
ATOM    455 HG13 ILE A  29      25.235  15.333   6.564  1.00 92.49           H  
ATOM    456  CG2 ILE A  29      26.756  14.403   8.557  1.00 92.49           C  
ATOM    457 HG21 ILE A  29      27.590  13.882   9.027  1.00 92.49           H  
ATOM    458 HG22 ILE A  29      26.002  14.554   9.329  1.00 92.49           H  
ATOM    459 HG23 ILE A  29      27.093  15.370   8.186  1.00 92.49           H  
ATOM    460  CD1 ILE A  29      23.742  14.384   7.779  1.00 92.49           C  
ATOM    461 HD11 ILE A  29      23.500  13.388   8.150  1.00 92.49           H  
ATOM    462 HD12 ILE A  29      23.953  15.045   8.620  1.00 92.49           H  
ATOM    463 HD13 ILE A  29      22.881  14.781   7.241  1.00 92.49           H  
ATOM    464  N   PRO A  30      28.998  11.727   7.113  1.00 93.41           N  
ATOM    465  CA  PRO A  30      30.314  11.444   7.698  1.00 93.41           C  
ATOM    466  HA  PRO A  30      30.363  11.918   8.679  1.00 93.41           H  
ATOM    467  C   PRO A  30      31.514  11.938   6.873  1.00 93.41           C  
ATOM    468  CB  PRO A  30      30.372   9.927   7.882  1.00 93.41           C  
ATOM    469  HB2 PRO A  30      30.836   9.457   7.015  1.00 93.41           H  
ATOM    470  HB3 PRO A  30      30.903   9.659   8.796  1.00 93.41           H  
ATOM    471  O   PRO A  30      32.594  12.127   7.427  1.00 93.41           O  
ATOM    472  CG  PRO A  30      28.914   9.501   7.963  1.00 93.41           C  
ATOM    473  HG2 PRO A  30      28.799   8.477   7.605  1.00 93.41           H  
ATOM    474  HG3 PRO A  30      28.547   9.596   8.984  1.00 93.41           H  
ATOM    475  CD  PRO A  30      28.207  10.501   7.058  1.00 93.41           C  
ATOM    476  HD2 PRO A  30      27.184  10.656   7.399  1.00 93.41           H  
ATOM    477  HD3 PRO A  30      28.218  10.114   6.039  1.00 93.41           H  
ATOM    478  N   TRP A  31      31.340  12.179   5.568  1.00 94.76           N  
ATOM    479  H   TRP A  31      30.429  12.016   5.165  1.00 94.76           H  
ATOM    480  CA  TRP A  31      32.393  12.705   4.689  1.00 94.76           C  
ATOM    481  HA  TRP A  31      33.360  12.495   5.146  1.00 94.76           H  
ATOM    482  C   TRP A  31      32.364  14.225   4.514  1.00 94.76           C  
ATOM    483  CB  TRP A  31      32.376  11.963   3.347  1.00 94.76           C  
ATOM    484  HB2 TRP A  31      31.386  12.051   2.900  1.00 94.76           H  
ATOM    485  HB3 TRP A  31      33.091  12.425   2.666  1.00 94.76           H  
ATOM    486  O   TRP A  31      33.181  14.744   3.760  1.00 94.76           O  
ATOM    487  CG  TRP A  31      32.740  10.521   3.476  1.00 94.76           C  
ATOM    488  CD1 TRP A  31      33.999  10.039   3.569  1.00 94.76           C  
ATOM    489  HD1 TRP A  31      34.888  10.651   3.515  1.00 94.76           H  
ATOM    490  CD2 TRP A  31      31.855   9.375   3.630  1.00 94.76           C  
ATOM    491  CE2 TRP A  31      32.656   8.221   3.871  1.00 94.76           C  
ATOM    492  CE3 TRP A  31      30.454   9.209   3.642  1.00 94.76           C  
ATOM    493  HE3 TRP A  31      29.824  10.070   3.475  1.00 94.76           H  
ATOM    494  NE1 TRP A  31      33.957   8.675   3.784  1.00 94.76           N  
ATOM    495  HE1 TRP A  31      34.785   8.105   3.889  1.00 94.76           H  
ATOM    496  CH2 TRP A  31      30.691   6.832   4.137  1.00 94.76           C  
ATOM    497  HH2 TRP A  31      30.237   5.876   4.353  1.00 94.76           H  
ATOM    498  CZ2 TRP A  31      32.088   6.973   4.158  1.00 94.76           C  
ATOM    499  HZ2 TRP A  31      32.710   6.138   4.446  1.00 94.76           H  
ATOM    500  CZ3 TRP A  31      29.876   7.948   3.883  1.00 94.76           C  
ATOM    501  HZ3 TRP A  31      28.802   7.844   3.914  1.00 94.76           H  
ATOM    502  N   LYS A  32      31.481  14.956   5.210  1.00 91.96           N  
ATOM    503  H   LYS A  32      30.854  14.473   5.838  1.00 91.96           H  
ATOM    504  CA  LYS A  32      31.275  16.404   5.012  1.00 91.96           C  
ATOM    505  HA  LYS A  32      30.856  16.566   4.018  1.00 91.96           H  
ATOM    506  C   LYS A  32      32.564  17.232   5.046  1.00 91.96           C  
ATOM    507  CB  LYS A  32      30.255  16.935   6.034  1.00 91.96           C  
ATOM    508  HB2 LYS A  32      29.337  16.350   5.978  1.00 91.96           H  
ATOM    509  HB3 LYS A  32      30.012  17.965   5.772  1.00 91.96           H  
ATOM    510  O   LYS A  32      32.702  18.171   4.275  1.00 91.96           O  
ATOM    511  CG  LYS A  32      30.808  16.915   7.465  1.00 91.96           C  
ATOM    512  HG2 LYS A  32      31.714  17.520   7.494  1.00 91.96           H  
ATOM    513  HG3 LYS A  32      31.052  15.896   7.766  1.00 91.96           H  
ATOM    514  CD  LYS A  32      29.860  17.536   8.479  1.00 91.96           C  
ATOM    515  HD2 LYS A  32      29.565  18.523   8.123  1.00 91.96           H  
ATOM    516  HD3 LYS A  32      28.981  16.905   8.613  1.00 91.96           H  
ATOM    517  CE  LYS A  32      30.659  17.658   9.777  1.00 91.96           C  
ATOM    518  HE2 LYS A  32      30.774  16.671  10.226  1.00 91.96           H  
ATOM    519  HE3 LYS A  32      31.659  18.016   9.532  1.00 91.96           H  
ATOM    520  NZ  LYS A  32      30.017  18.609  10.704  1.00 91.96           N  
ATOM    521  HZ1 LYS A  32      29.981  19.510  10.249  1.00 91.96           H  
ATOM    522  HZ2 LYS A  32      29.082  18.304  10.935  1.00 91.96           H  
ATOM    523  HZ3 LYS A  32      30.587  18.695  11.533  1.00 91.96           H  
ATOM    524  N   ASP A  33      33.530  16.869   5.891  1.00 91.36           N  
ATOM    525  H   ASP A  33      33.344  16.107   6.528  1.00 91.36           H  
ATOM    526  CA  ASP A  33      34.750  17.661   6.076  1.00 91.36           C  
ATOM    527  HA  ASP A  33      34.485  18.717   6.123  1.00 91.36           H  
ATOM    528  C   ASP A  33      35.733  17.480   4.908  1.00 91.36           C  
ATOM    529  CB  ASP A  33      35.423  17.279   7.405  1.00 91.36           C  
ATOM    530  HB2 ASP A  33      35.722  16.232   7.356  1.00 91.36           H  
ATOM    531  HB3 ASP A  33      36.328  17.877   7.523  1.00 91.36           H  
ATOM    532  O   ASP A  33      36.587  18.332   4.670  1.00 91.36           O  
ATOM    533  CG  ASP A  33      34.542  17.496   8.645  1.00 91.36           C  
ATOM    534  OD1 ASP A  33      33.777  18.484   8.697  1.00 91.36           O  
ATOM    535  OD2 ASP A  33      34.614  16.643   9.554  1.00 91.36           O  
ATOM    536  N   ASN A  34      35.638  16.363   4.179  1.00 92.74           N  
ATOM    537  H   ASN A  34      34.849  15.755   4.346  1.00 92.74           H  
ATOM    538  CA  ASN A  34      36.522  16.044   3.068  1.00 92.74           C  
ATOM    539  HA  ASN A  34      36.672  16.945   2.474  1.00 92.74           H  
ATOM    540  C   ASN A  34      35.895  14.969   2.164  1.00 92.74           C  
ATOM    541  CB  ASN A  34      37.872  15.596   3.652  1.00 92.74           C  
ATOM    542  HB2 ASN A  34      37.753  14.638   4.157  1.00 92.74           H  
ATOM    543  HB3 ASN A  34      38.226  16.326   4.380  1.00 92.74           H  
ATOM    544  O   ASN A  34      36.119  13.770   2.357  1.00 92.74           O  
ATOM    545  CG  ASN A  34      38.927  15.494   2.581  1.00 92.74           C  
ATOM    546  ND2 ASN A  34      39.886  14.628   2.781  1.00 92.74           N  
ATOM    547 HD21 ASN A  34      39.856  14.029   3.593  1.00 92.74           H  
ATOM    548 HD22 ASN A  34      40.490  14.433   1.995  1.00 92.74           H  
ATOM    549  OD1 ASN A  34      38.913  16.193   1.583  1.00 92.74           O  
ATOM    550  N   ALA A  35      35.098  15.404   1.187  1.00 94.93           N  
ATOM    551  H   ALA A  35      34.967  16.399   1.071  1.00 94.93           H  
ATOM    552  CA  ALA A  35      34.304  14.527   0.337  1.00 94.93           C  
ATOM    553  HA  ALA A  35      34.378  13.504   0.706  1.00 94.93           H  
ATOM    554  C   ALA A  35      34.765  14.543  -1.120  1.00 94.93           C  
ATOM    555  CB  ALA A  35      32.833  14.940   0.422  1.00 94.93           C  
ATOM    556  HB1 ALA A  35      32.509  14.912   1.462  1.00 94.93           H  
ATOM    557  HB2 ALA A  35      32.705  15.953   0.041  1.00 94.93           H  
ATOM    558  HB3 ALA A  35      32.215  14.254  -0.158  1.00 94.93           H  
ATOM    559  O   ALA A  35      35.078  15.591  -1.692  1.00 94.93           O  
ATOM    560  N   CYS A  36      34.687  13.373  -1.748  1.00 95.06           N  
ATOM    561  H   CYS A  36      34.519  12.548  -1.190  1.00 95.06           H  
ATOM    562  CA  CYS A  36      34.792  13.210  -3.196  1.00 95.06           C  
ATOM    563  HA  CYS A  36      35.438  13.995  -3.589  1.00 95.06           H  
ATOM    564  C   CYS A  36      33.465  13.361  -3.939  1.00 95.06           C  
ATOM    565  CB  CYS A  36      35.434  11.858  -3.492  1.00 95.06           C  
ATOM    566  HB2 CYS A  36      35.307  11.624  -4.549  1.00 95.06           H  
ATOM    567  HB3 CYS A  36      34.951  11.073  -2.911  1.00 95.06           H  
ATOM    568  O   CYS A  36      33.470  13.498  -5.158  1.00 95.06           O  
ATOM    569  SG  CYS A  36      37.192  11.897  -3.132  1.00 95.06           S  
ATOM    570  N   CYS A  37      32.341  13.388  -3.228  1.00 94.26           N  
ATOM    571  H   CYS A  37      32.403  13.309  -2.223  1.00 94.26           H  
ATOM    572  CA  CYS A  37      31.022  13.602  -3.807  1.00 94.26           C  
ATOM    573  HA  CYS A  37      31.053  13.373  -4.872  1.00 94.26           H  
ATOM    574  C   CYS A  37      30.589  15.064  -3.651  1.00 94.26           C  
ATOM    575  CB  CYS A  37      30.040  12.623  -3.165  1.00 94.26           C  
ATOM    576  HB2 CYS A  37      30.436  11.614  -3.279  1.00 94.26           H  
ATOM    577  HB3 CYS A  37      29.092  12.652  -3.702  1.00 94.26           H  
ATOM    578  O   CYS A  37      31.155  15.820  -2.858  1.00 94.26           O  
ATOM    579  SG  CYS A  37      29.708  12.930  -1.415  1.00 94.26           S  
ATOM    580  N   THR A  38      29.580  15.464  -4.419  1.00 93.30           N  
ATOM    581  H   THR A  38      29.147  14.785  -5.028  1.00 93.30           H  
ATOM    582  CA  THR A  38      28.915  16.768  -4.281  1.00 93.30           C  
ATOM    583  HA  THR A  38      29.555  17.457  -3.730  1.00 93.30           H  
ATOM    584  C   THR A  38      27.614  16.632  -3.494  1.00 93.30           C  
ATOM    585  CB  THR A  38      28.625  17.399  -5.652  1.00 93.30           C  
ATOM    586  HB  THR A  38      28.207  18.392  -5.484  1.00 93.30           H  
ATOM    587  O   THR A  38      27.091  15.524  -3.328  1.00 93.30           O  
ATOM    588  CG2 THR A  38      29.876  17.567  -6.514  1.00 93.30           C  
ATOM    589 HG21 THR A  38      30.583  18.220  -6.003  1.00 93.30           H  
ATOM    590 HG22 THR A  38      30.341  16.602  -6.715  1.00 93.30           H  
ATOM    591 HG23 THR A  38      29.597  18.029  -7.461  1.00 93.30           H  
ATOM    592  OG1 THR A  38      27.668  16.649  -6.371  1.00 93.30           O  
ATOM    593  HG1 THR A  38      28.048  15.816  -6.662  1.00 93.30           H  
ATOM    594  N   LEU A  39      27.037  17.764  -3.081  1.00 89.66           N  
ATOM    595  H   LEU A  39      27.563  18.626  -3.116  1.00 89.66           H  
ATOM    596  CA  LEU A  39      25.671  17.816  -2.558  1.00 89.66           C  
ATOM    597  HA  LEU A  39      25.662  17.341  -1.578  1.00 89.66           H  
ATOM    598  C   LEU A  39      24.675  17.069  -3.461  1.00 89.66           C  
ATOM    599  CB  LEU A  39      25.268  19.294  -2.409  1.00 89.66           C  
ATOM    600  HB2 LEU A  39      25.401  19.797  -3.366  1.00 89.66           H  
ATOM    601  HB3 LEU A  39      25.939  19.764  -1.689  1.00 89.66           H  
ATOM    602  O   LEU A  39      23.923  16.223  -2.975  1.00 89.66           O  
ATOM    603  CG  LEU A  39      23.810  19.500  -1.955  1.00 89.66           C  
ATOM    604  HG  LEU A  39      23.120  19.109  -2.702  1.00 89.66           H  
ATOM    605  CD1 LEU A  39      23.560  18.812  -0.626  1.00 89.66           C  
ATOM    606 HD11 LEU A  39      23.555  17.728  -0.739  1.00 89.66           H  
ATOM    607 HD12 LEU A  39      22.601  19.115  -0.205  1.00 89.66           H  
ATOM    608 HD13 LEU A  39      24.369  19.104   0.044  1.00 89.66           H  
ATOM    609  CD2 LEU A  39      23.530  20.991  -1.775  1.00 89.66           C  
ATOM    610 HD21 LEU A  39      22.494  21.134  -1.467  1.00 89.66           H  
ATOM    611 HD22 LEU A  39      23.689  21.507  -2.722  1.00 89.66           H  
ATOM    612 HD23 LEU A  39      24.197  21.407  -1.020  1.00 89.66           H  
ATOM    613  N   THR A  40      24.708  17.332  -4.769  1.00 89.74           N  
ATOM    614  H   THR A  40      25.337  18.044  -5.110  1.00 89.74           H  
ATOM    615  CA  THR A  40      23.809  16.708  -5.749  1.00 89.74           C  
ATOM    616  HA  THR A  40      22.778  16.924  -5.466  1.00 89.74           H  
ATOM    617  C   THR A  40      23.975  15.192  -5.772  1.00 89.74           C  
ATOM    618  CB  THR A  40      24.050  17.280  -7.151  1.00 89.74           C  
ATOM    619  HB  THR A  40      25.025  16.959  -7.519  1.00 89.74           H  
ATOM    620  O   THR A  40      22.988  14.476  -5.626  1.00 89.74           O  
ATOM    621  CG2 THR A  40      22.972  16.858  -8.144  1.00 89.74           C  
ATOM    622 HG21 THR A  40      23.148  17.327  -9.112  1.00 89.74           H  
ATOM    623 HG22 THR A  40      21.986  17.142  -7.775  1.00 89.74           H  
ATOM    624 HG23 THR A  40      22.997  15.778  -8.286  1.00 89.74           H  
ATOM    625  OG1 THR A  40      24.028  18.689  -7.097  1.00 89.74           O  
ATOM    626  HG1 THR A  40      23.957  18.996  -8.004  1.00 89.74           H  
ATOM    627  N   THR A  41      25.216  14.699  -5.841  1.00 92.90           N  
ATOM    628  H   THR A  41      25.990  15.336  -5.962  1.00 92.90           H  
ATOM    629  CA  THR A  41      25.513  13.257  -5.804  1.00 92.90           C  
ATOM    630  HA  THR A  41      25.035  12.781  -6.659  1.00 92.90           H  
ATOM    631  C   THR A  41      24.967  12.613  -4.524  1.00 92.90           C  
ATOM    632  CB  THR A  41      27.032  13.001  -5.868  1.00 92.90           C  
ATOM    633  HB  THR A  41      27.459  13.266  -4.901  1.00 92.90           H  
ATOM    634  O   THR A  41      24.361  11.544  -4.570  1.00 92.90           O  
ATOM    635  CG2 THR A  41      27.377  11.545  -6.164  1.00 92.90           C  
ATOM    636 HG21 THR A  41      28.459  11.416  -6.191  1.00 92.90           H  
ATOM    637 HG22 THR A  41      26.972  10.892  -5.391  1.00 92.90           H  
ATOM    638 HG23 THR A  41      26.964  11.251  -7.129  1.00 92.90           H  
ATOM    639  OG1 THR A  41      27.686  13.794  -6.840  1.00 92.90           O  
ATOM    640  HG1 THR A  41      28.261  13.208  -7.338  1.00 92.90           H  
ATOM    641  N   SER A  42      25.132  13.282  -3.375  1.00 92.86           N  
ATOM    642  H   SER A  42      25.645  14.152  -3.394  1.00 92.86           H  
ATOM    643  CA  SER A  42      24.653  12.770  -2.086  1.00 92.86           C  
ATOM    644  HA  SER A  42      25.035  11.756  -1.972  1.00 92.86           H  
ATOM    645  C   SER A  42      23.128  12.680  -2.016  1.00 92.86           C  
ATOM    646  CB  SER A  42      25.219  13.602  -0.931  1.00 92.86           C  
ATOM    647  HB2 SER A  42      26.278  13.776  -1.123  1.00 92.86           H  
ATOM    648  HB3 SER A  42      25.128  13.022  -0.013  1.00 92.86           H  
ATOM    649  O   SER A  42      22.594  11.702  -1.496  1.00 92.86           O  
ATOM    650  OG  SER A  42      24.561  14.840  -0.730  1.00 92.86           O  
ATOM    651  HG  SER A  42      24.439  15.286  -1.572  1.00 92.86           H  
ATOM    652  N   TRP A  43      22.415  13.649  -2.593  1.00 90.95           N  
ATOM    653  H   TRP A  43      22.905  14.419  -3.026  1.00 90.95           H  
ATOM    654  CA  TRP A  43      20.958  13.623  -2.681  1.00 90.95           C  
ATOM    655  HA  TRP A  43      20.538  13.408  -1.698  1.00 90.95           H  
ATOM    656  C   TRP A  43      20.470  12.524  -3.633  1.00 90.95           C  
ATOM    657  CB  TRP A  43      20.464  15.001  -3.128  1.00 90.95           C  
ATOM    658  HB2 TRP A  43      20.997  15.302  -4.029  1.00 90.95           H  
ATOM    659  HB3 TRP A  43      20.694  15.728  -2.349  1.00 90.95           H  
ATOM    660  O   TRP A  43      19.616  11.714  -3.270  1.00 90.95           O  
ATOM    661  CG  TRP A  43      18.997  15.045  -3.408  1.00 90.95           C  
ATOM    662  CD1 TRP A  43      18.431  15.038  -4.637  1.00 90.95           C  
ATOM    663  HD1 TRP A  43      18.982  15.014  -5.566  1.00 90.95           H  
ATOM    664  CD2 TRP A  43      17.895  15.025  -2.455  1.00 90.95           C  
ATOM    665  CE2 TRP A  43      16.672  15.034  -3.187  1.00 90.95           C  
ATOM    666  CE3 TRP A  43      17.796  14.998  -1.047  1.00 90.95           C  
ATOM    667  HE3 TRP A  43      18.700  14.987  -0.457  1.00 90.95           H  
ATOM    668  NE1 TRP A  43      17.056  15.034  -4.511  1.00 90.95           N  
ATOM    669  HE1 TRP A  43      16.424  14.981  -5.297  1.00 90.95           H  
ATOM    670  CH2 TRP A  43      15.354  15.036  -1.157  1.00 90.95           C  
ATOM    671  HH2 TRP A  43      14.397  15.069  -0.657  1.00 90.95           H  
ATOM    672  CZ2 TRP A  43      15.423  15.044  -2.554  1.00 90.95           C  
ATOM    673  HZ2 TRP A  43      14.514  15.077  -3.137  1.00 90.95           H  
ATOM    674  CZ3 TRP A  43      16.538  15.005  -0.409  1.00 90.95           C  
ATOM    675  HZ3 TRP A  43      16.469  15.023   0.668  1.00 90.95           H  
ATOM    676  N   GLU A  44      21.052  12.443  -4.829  1.00 91.47           N  
ATOM    677  H   GLU A  44      21.762  13.123  -5.064  1.00 91.47           H  
ATOM    678  CA  GLU A  44      20.690  11.464  -5.858  1.00 91.47           C  
ATOM    679  HA  GLU A  44      19.624  11.550  -6.070  1.00 91.47           H  
ATOM    680  C   GLU A  44      20.941  10.013  -5.424  1.00 91.47           C  
ATOM    681  CB  GLU A  44      21.469  11.772  -7.140  1.00 91.47           C  
ATOM    682  HB2 GLU A  44      21.362  10.926  -7.819  1.00 91.47           H  
ATOM    683  HB3 GLU A  44      22.527  11.887  -6.901  1.00 91.47           H  
ATOM    684  O   GLU A  44      20.216   9.109  -5.846  1.00 91.47           O  
ATOM    685  CG  GLU A  44      20.946  13.038  -7.839  1.00 91.47           C  
ATOM    686  HG2 GLU A  44      19.882  12.905  -8.033  1.00 91.47           H  
ATOM    687  HG3 GLU A  44      21.044  13.897  -7.175  1.00 91.47           H  
ATOM    688  CD  GLU A  44      21.666  13.335  -9.165  1.00 91.47           C  
ATOM    689  OE1 GLU A  44      21.211  14.272  -9.857  1.00 91.47           O  
ATOM    690  OE2 GLU A  44      22.614  12.597  -9.514  1.00 91.47           O  
ATOM    691  N   ALA A  45      21.913   9.777  -4.539  1.00 92.77           N  
ATOM    692  H   ALA A  45      22.540  10.536  -4.310  1.00 92.77           H  
ATOM    693  CA  ALA A  45      22.163   8.473  -3.927  1.00 92.77           C  
ATOM    694  HA  ALA A  45      22.274   7.727  -4.714  1.00 92.77           H  
ATOM    695  C   ALA A  45      21.026   7.999  -2.997  1.00 92.77           C  
ATOM    696  CB  ALA A  45      23.485   8.561  -3.156  1.00 92.77           C  
ATOM    697  HB1 ALA A  45      24.300   8.801  -3.838  1.00 92.77           H  
ATOM    698  HB2 ALA A  45      23.424   9.332  -2.388  1.00 92.77           H  
ATOM    699  HB3 ALA A  45      23.694   7.605  -2.675  1.00 92.77           H  
ATOM    700  O   ALA A  45      20.868   6.799  -2.777  1.00 92.77           O  
ATOM    701  N   HIS A  46      20.226   8.920  -2.448  1.00 92.42           N  
ATOM    702  H   HIS A  46      20.377   9.890  -2.685  1.00 92.42           H  
ATOM    703  CA  HIS A  46      19.138   8.597  -1.517  1.00 92.42           C  
ATOM    704  HA  HIS A  46      19.368   7.652  -1.026  1.00 92.42           H  
ATOM    705  C   HIS A  46      17.778   8.407  -2.202  1.00 92.42           C  
ATOM    706  CB  HIS A  46      19.064   9.674  -0.430  1.00 92.42           C  
ATOM    707  HB2 HIS A  46      19.051  10.665  -0.885  1.00 92.42           H  
ATOM    708  HB3 HIS A  46      18.135   9.553   0.128  1.00 92.42           H  
ATOM    709  O   HIS A  46      16.829   7.941  -1.552  1.00 92.42           O  
ATOM    710  CG  HIS A  46      20.199   9.591   0.553  1.00 92.42           C  
ATOM    711  CD2 HIS A  46      20.111   9.225   1.867  1.00 92.42           C  
ATOM    712  HD2 HIS A  46      19.216   8.915   2.385  1.00 92.42           H  
ATOM    713  ND1 HIS A  46      21.508   9.945   0.325  1.00 92.42           N  
ATOM    714  HD1 HIS A  46      21.879  10.386  -0.505  1.00 92.42           H  
ATOM    715  CE1 HIS A  46      22.189   9.804   1.470  1.00 92.42           C  
ATOM    716  HE1 HIS A  46      23.228  10.062   1.610  1.00 92.42           H  
ATOM    717  NE2 HIS A  46      21.376   9.356   2.438  1.00 92.42           N  
ATOM    718  N   LEU A  47      17.671   8.763  -3.485  1.00 90.25           N  
ATOM    719  H   LEU A  47      18.503   9.094  -3.953  1.00 90.25           H  
ATOM    720  CA  LEU A  47      16.457   8.609  -4.280  1.00 90.25           C  
ATOM    721  HA  LEU A  47      15.618   8.986  -3.694  1.00 90.25           H  
ATOM    722  C   LEU A  47      16.152   7.136  -4.575  1.00 90.25           C  
ATOM    723  CB  LEU A  47      16.559   9.433  -5.578  1.00 90.25           C  
ATOM    724  HB2 LEU A  47      17.445   9.109  -6.125  1.00 90.25           H  
ATOM    725  HB3 LEU A  47      15.693   9.212  -6.202  1.00 90.25           H  
ATOM    726  O   LEU A  47      17.027   6.276  -4.608  1.00 90.25           O  
ATOM    727  CG  LEU A  47      16.628  10.959  -5.376  1.00 90.25           C  
ATOM    728  HG  LEU A  47      17.512  11.209  -4.789  1.00 90.25           H  
ATOM    729  CD1 LEU A  47      16.744  11.648  -6.736  1.00 90.25           C  
ATOM    730 HD11 LEU A  47      16.860  12.722  -6.593  1.00 90.25           H  
ATOM    731 HD12 LEU A  47      17.620  11.274  -7.264  1.00 90.25           H  
ATOM    732 HD13 LEU A  47      15.854  11.454  -7.335  1.00 90.25           H  
ATOM    733  CD2 LEU A  47      15.388  11.509  -4.661  1.00 90.25           C  
ATOM    734 HD21 LEU A  47      14.479  11.197  -5.176  1.00 90.25           H  
ATOM    735 HD22 LEU A  47      15.369  11.164  -3.628  1.00 90.25           H  
ATOM    736 HD23 LEU A  47      15.428  12.598  -4.643  1.00 90.25           H  
ATOM    737  N   ASP A  48      14.870   6.858  -4.791  1.00 82.49           N  
ATOM    738  H   ASP A  48      14.202   7.609  -4.689  1.00 82.49           H  
ATOM    739  CA  ASP A  48      14.338   5.516  -5.046  1.00 82.49           C  
ATOM    740  HA  ASP A  48      14.632   4.846  -4.239  1.00 82.49           H  
ATOM    741  C   ASP A  48      14.851   4.911  -6.362  1.00 82.49           C  
ATOM    742  CB  ASP A  48      12.805   5.653  -5.090  1.00 82.49           C  
ATOM    743  HB2 ASP A  48      12.378   4.747  -5.519  1.00 82.49           H  
ATOM    744  HB3 ASP A  48      12.539   6.473  -5.758  1.00 82.49           H  
ATOM    745  O   ASP A  48      15.213   3.733  -6.441  1.00 82.49           O  
ATOM    746  CG  ASP A  48      12.164   5.902  -3.713  1.00 82.49           C  
ATOM    747  OD1 ASP A  48      12.888   5.856  -2.685  1.00 82.49           O  
ATOM    748  OD2 ASP A  48      10.937   6.113  -3.702  1.00 82.49           O  
ATOM    749  N   VAL A  49      14.894   5.750  -7.395  1.00 85.78           N  
ATOM    750  H   VAL A  49      14.607   6.702  -7.220  1.00 85.78           H  
ATOM    751  CA  VAL A  49      15.578   5.492  -8.659  1.00 85.78           C  
ATOM    752  HA  VAL A  49      15.996   4.485  -8.662  1.00 85.78           H  
ATOM    753  C   VAL A  49      16.717   6.493  -8.712  1.00 85.78           C  
ATOM    754  CB  VAL A  49      14.625   5.634  -9.861  1.00 85.78           C  
ATOM    755  HB  VAL A  49      14.269   6.662  -9.933  1.00 85.78           H  
ATOM    756  O   VAL A  49      16.486   7.673  -8.971  1.00 85.78           O  
ATOM    757  CG1 VAL A  49      15.348   5.269 -11.165  1.00 85.78           C  
ATOM    758 HG11 VAL A  49      16.182   5.950 -11.332  1.00 85.78           H  
ATOM    759 HG12 VAL A  49      15.726   4.248 -11.116  1.00 85.78           H  
ATOM    760 HG13 VAL A  49      14.664   5.362 -12.009  1.00 85.78           H  
ATOM    761  CG2 VAL A  49      13.398   4.721  -9.724  1.00 85.78           C  
ATOM    762 HG21 VAL A  49      12.800   5.025  -8.865  1.00 85.78           H  
ATOM    763 HG22 VAL A  49      13.715   3.687  -9.588  1.00 85.78           H  
ATOM    764 HG23 VAL A  49      12.777   4.799 -10.617  1.00 85.78           H  
ATOM    765  N   SER A  50      17.930   6.041  -8.400  1.00 85.95           N  
ATOM    766  H   SER A  50      18.064   5.055  -8.224  1.00 85.95           H  
ATOM    767  CA  SER A  50      19.085   6.930  -8.362  1.00 85.95           C  
ATOM    768  HA  SER A  50      18.801   7.817  -7.796  1.00 85.95           H  
ATOM    769  C   SER A  50      19.491   7.303  -9.791  1.00 85.95           C  
ATOM    770  CB  SER A  50      20.255   6.290  -7.622  1.00 85.95           C  
ATOM    771  HB2 SER A  50      19.947   6.012  -6.614  1.00 85.95           H  
ATOM    772  HB3 SER A  50      20.593   5.401  -8.155  1.00 85.95           H  
ATOM    773  O   SER A  50      19.866   6.409 -10.561  1.00 85.95           O  
ATOM    774  OG  SER A  50      21.300   7.235  -7.552  1.00 85.95           O  
ATOM    775  HG  SER A  50      21.035   7.898  -6.909  1.00 85.95           H  
ATOM    776  N   PRO A  51      19.449   8.593 -10.172  1.00 81.92           N  
ATOM    777  CA  PRO A  51      19.844   9.038 -11.508  1.00 81.92           C  
ATOM    778  HA  PRO A  51      19.331   8.442 -12.263  1.00 81.92           H  
ATOM    779  C   PRO A  51      21.354   8.910 -11.758  1.00 81.92           C  
ATOM    780  CB  PRO A  51      19.358  10.486 -11.610  1.00 81.92           C  
ATOM    781  HB2 PRO A  51      18.318  10.502 -11.937  1.00 81.92           H  
ATOM    782  HB3 PRO A  51      19.978  11.090 -12.273  1.00 81.92           H  
ATOM    783  O   PRO A  51      21.775   8.958 -12.913  1.00 81.92           O  
ATOM    784  CG  PRO A  51      19.445  10.958 -10.167  1.00 81.92           C  
ATOM    785  HG2 PRO A  51      20.491  11.172  -9.950  1.00 81.92           H  
ATOM    786  HG3 PRO A  51      18.810  11.823  -9.973  1.00 81.92           H  
ATOM    787  CD  PRO A  51      19.020   9.731  -9.372  1.00 81.92           C  
ATOM    788  HD2 PRO A  51      19.493   9.742  -8.390  1.00 81.92           H  
ATOM    789  HD3 PRO A  51      17.935   9.723  -9.272  1.00 81.92           H  
ATOM    790  N   LEU A  52      22.161   8.651 -10.716  1.00 82.97           N  
ATOM    791  H   LEU A  52      21.768   8.674  -9.785  1.00 82.97           H  
ATOM    792  CA  LEU A  52      23.592   8.357 -10.848  1.00 82.97           C  
ATOM    793  HA  LEU A  52      24.100   9.253 -11.205  1.00 82.97           H  
ATOM    794  C   LEU A  52      23.828   7.240 -11.875  1.00 82.97           C  
ATOM    795  CB  LEU A  52      24.175   7.946  -9.477  1.00 82.97           C  
ATOM    796  HB2 LEU A  52      23.654   7.055  -9.127  1.00 82.97           H  
ATOM    797  HB3 LEU A  52      25.223   7.680  -9.617  1.00 82.97           H  
ATOM    798  O   LEU A  52      24.642   7.369 -12.791  1.00 82.97           O  
ATOM    799  CG  LEU A  52      24.094   9.019  -8.376  1.00 82.97           C  
ATOM    800  HG  LEU A  52      23.052   9.302  -8.223  1.00 82.97           H  
ATOM    801  CD1 LEU A  52      24.639   8.464  -7.059  1.00 82.97           C  
ATOM    802 HD11 LEU A  52      24.060   7.591  -6.756  1.00 82.97           H  
ATOM    803 HD12 LEU A  52      24.562   9.227  -6.284  1.00 82.97           H  
ATOM    804 HD13 LEU A  52      25.685   8.181  -7.176  1.00 82.97           H  
ATOM    805  CD2 LEU A  52      24.897  10.262  -8.735  1.00 82.97           C  
ATOM    806 HD21 LEU A  52      25.946  10.006  -8.882  1.00 82.97           H  
ATOM    807 HD22 LEU A  52      24.798  10.993  -7.932  1.00 82.97           H  
ATOM    808 HD23 LEU A  52      24.502  10.729  -9.637  1.00 82.97           H  
ATOM    809  N   TYR A  53      23.044   6.168 -11.770  1.00 80.15           N  
ATOM    810  H   TYR A  53      22.381   6.153 -11.008  1.00 80.15           H  
ATOM    811  CA  TYR A  53      23.166   4.987 -12.625  1.00 80.15           C  
ATOM    812  HA  TYR A  53      23.802   5.228 -13.478  1.00 80.15           H  
ATOM    813  C   TYR A  53      21.826   4.541 -13.230  1.00 80.15           C  
ATOM    814  CB  TYR A  53      23.871   3.882 -11.821  1.00 80.15           C  
ATOM    815  HB2 TYR A  53      23.230   3.591 -10.989  1.00 80.15           H  
ATOM    816  HB3 TYR A  53      23.997   3.009 -12.461  1.00 80.15           H  
ATOM    817  O   TYR A  53      21.732   3.439 -13.764  1.00 80.15           O  
ATOM    818  CG  TYR A  53      25.239   4.283 -11.285  1.00 80.15           C  
ATOM    819  CD1 TYR A  53      26.293   4.532 -12.182  1.00 80.15           C  
ATOM    820  HD1 TYR A  53      26.116   4.455 -13.244  1.00 80.15           H  
ATOM    821  CD2 TYR A  53      25.450   4.461  -9.902  1.00 80.15           C  
ATOM    822  HD2 TYR A  53      24.645   4.297  -9.201  1.00 80.15           H  
ATOM    823  CE1 TYR A  53      27.559   4.932 -11.708  1.00 80.15           C  
ATOM    824  HE1 TYR A  53      28.367   5.137 -12.395  1.00 80.15           H  
ATOM    825  CE2 TYR A  53      26.708   4.886  -9.425  1.00 80.15           C  
ATOM    826  HE2 TYR A  53      26.876   5.051  -8.371  1.00 80.15           H  
ATOM    827  OH  TYR A  53      28.979   5.556  -9.889  1.00 80.15           O  
ATOM    828  HH  TYR A  53      28.979   5.818  -8.966  1.00 80.15           H  
ATOM    829  CZ  TYR A  53      27.769   5.119 -10.326  1.00 80.15           C  
ATOM    830  N   ASN A  54      20.777   5.369 -13.121  1.00 83.60           N  
ATOM    831  H   ASN A  54      20.934   6.274 -12.701  1.00 83.60           H  
ATOM    832  CA  ASN A  54      19.379   4.997 -13.391  1.00 83.60           C  
ATOM    833  HA  ASN A  54      18.749   5.739 -12.900  1.00 83.60           H  
ATOM    834  C   ASN A  54      18.992   3.662 -12.732  1.00 83.60           C  
ATOM    835  CB  ASN A  54      19.091   5.068 -14.898  1.00 83.60           C  
ATOM    836  HB2 ASN A  54      18.108   4.644 -15.105  1.00 83.60           H  
ATOM    837  HB3 ASN A  54      19.833   4.483 -15.442  1.00 83.60           H  
ATOM    838  O   ASN A  54      18.268   2.837 -13.296  1.00 83.60           O  
ATOM    839  CG  ASN A  54      19.070   6.491 -15.413  1.00 83.60           C  
ATOM    840  ND2 ASN A  54      19.318   6.682 -16.686  1.00 83.60           N  
ATOM    841 HD21 ASN A  54      19.461   5.888 -17.293  1.00 83.60           H  
ATOM    842 HD22 ASN A  54      19.259   7.640 -17.001  1.00 83.60           H  
ATOM    843  OD1 ASN A  54      18.803   7.446 -14.705  1.00 83.60           O  
ATOM    844  N   PHE A  55      19.520   3.445 -11.529  1.00 87.27           N  
ATOM    845  H   PHE A  55      20.019   4.207 -11.091  1.00 87.27           H  
ATOM    846  CA  PHE A  55      19.412   2.186 -10.816  1.00 87.27           C  
ATOM    847  HA  PHE A  55      19.081   1.418 -11.514  1.00 87.27           H  
ATOM    848  C   PHE A  55      18.367   2.304  -9.710  1.00 87.27           C  
ATOM    849  CB  PHE A  55      20.787   1.749 -10.303  1.00 87.27           C  
ATOM    850  HB2 PHE A  55      21.500   1.797 -11.126  1.00 87.27           H  
ATOM    851  HB3 PHE A  55      21.124   2.441  -9.531  1.00 87.27           H  
ATOM    852  O   PHE A  55      18.441   3.164  -8.833  1.00 87.27           O  
ATOM    853  CG  PHE A  55      20.788   0.335  -9.758  1.00 87.27           C  
ATOM    854  CD1 PHE A  55      20.670   0.099  -8.376  1.00 87.27           C  
ATOM    855  HD1 PHE A  55      20.590   0.930  -7.690  1.00 87.27           H  
ATOM    856  CD2 PHE A  55      20.893  -0.753 -10.644  1.00 87.27           C  
ATOM    857  HD2 PHE A  55      20.988  -0.574 -11.705  1.00 87.27           H  
ATOM    858  CE1 PHE A  55      20.662  -1.219  -7.887  1.00 87.27           C  
ATOM    859  HE1 PHE A  55      20.593  -1.406  -6.825  1.00 87.27           H  
ATOM    860  CE2 PHE A  55      20.881  -2.069 -10.151  1.00 87.27           C  
ATOM    861  HE2 PHE A  55      20.965  -2.899 -10.837  1.00 87.27           H  
ATOM    862  CZ  PHE A  55      20.756  -2.304  -8.773  1.00 87.27           C  
ATOM    863  HZ  PHE A  55      20.743  -3.316  -8.394  1.00 87.27           H  
ATOM    864  N   SER A  56      17.384   1.418  -9.764  1.00 87.87           N  
ATOM    865  H   SER A  56      17.404   0.758 -10.528  1.00 87.87           H  
ATOM    866  CA  SER A  56      16.370   1.204  -8.751  1.00 87.87           C  
ATOM    867  HA  SER A  56      16.263   2.112  -8.157  1.00 87.87           H  
ATOM    868  C   SER A  56      16.769   0.054  -7.835  1.00 87.87           C  
ATOM    869  CB  SER A  56      15.021   0.907  -9.400  1.00 87.87           C  
ATOM    870  HB2 SER A  56      15.084  -0.026  -9.961  1.00 87.87           H  
ATOM    871  HB3 SER A  56      14.749   1.712 -10.081  1.00 87.87           H  
ATOM    872  O   SER A  56      17.010  -1.086  -8.260  1.00 87.87           O  
ATOM    873  OG  SER A  56      14.046   0.781  -8.381  1.00 87.87           O  
ATOM    874  HG  SER A  56      13.688   1.649  -8.180  1.00 87.87           H  
ATOM    875  N   LEU A  57      16.750   0.348  -6.538  1.00 88.40           N  
ATOM    876  H   LEU A  57      16.540   1.300  -6.273  1.00 88.40           H  
ATOM    877  CA  LEU A  57      16.871  -0.656  -5.485  1.00 88.40           C  
ATOM    878  HA  LEU A  57      17.685  -1.336  -5.734  1.00 88.40           H  
ATOM    879  C   LEU A  57      15.609  -1.531  -5.365  1.00 88.40           C  
ATOM    880  CB  LEU A  57      17.194   0.067  -4.163  1.00 88.40           C  
ATOM    881  HB2 LEU A  57      16.446   0.843  -4.004  1.00 88.40           H  
ATOM    882  HB3 LEU A  57      17.102  -0.647  -3.344  1.00 88.40           H  
ATOM    883  O   LEU A  57      15.658  -2.573  -4.719  1.00 88.40           O  
ATOM    884  CG  LEU A  57      18.599   0.699  -4.098  1.00 88.40           C  
ATOM    885  HG  LEU A  57      18.753   1.348  -4.960  1.00 88.40           H  
ATOM    886  CD1 LEU A  57      18.741   1.534  -2.826  1.00 88.40           C  
ATOM    887 HD11 LEU A  57      17.996   2.330  -2.831  1.00 88.40           H  
ATOM    888 HD12 LEU A  57      18.608   0.909  -1.943  1.00 88.40           H  
ATOM    889 HD13 LEU A  57      19.729   1.994  -2.798  1.00 88.40           H  
ATOM    890  CD2 LEU A  57      19.701  -0.360  -4.066  1.00 88.40           C  
ATOM    891 HD21 LEU A  57      19.647  -0.975  -4.964  1.00 88.40           H  
ATOM    892 HD22 LEU A  57      19.583  -0.998  -3.189  1.00 88.40           H  
ATOM    893 HD23 LEU A  57      20.676   0.125  -4.030  1.00 88.40           H  
ATOM    894  N   PHE A  58      14.494  -1.150  -6.001  1.00 86.10           N  
ATOM    895  H   PHE A  58      14.530  -0.318  -6.573  1.00 86.10           H  
ATOM    896  CA  PHE A  58      13.168  -1.749  -5.794  1.00 86.10           C  
ATOM    897  HA  PHE A  58      13.228  -2.384  -4.910  1.00 86.10           H  
ATOM    898  C   PHE A  58      12.722  -2.693  -6.915  1.00 86.10           C  
ATOM    899  CB  PHE A  58      12.146  -0.649  -5.488  1.00 86.10           C  
ATOM    900  HB2 PHE A  58      11.209  -1.110  -5.175  1.00 86.10           H  
ATOM    901  HB3 PHE A  58      11.953  -0.088  -6.402  1.00 86.10           H  
ATOM    902  O   PHE A  58      11.533  -2.860  -7.181  1.00 86.10           O  
ATOM    903  CG  PHE A  58      12.594   0.299  -4.398  1.00 86.10           C  
ATOM    904  CD1 PHE A  58      13.111  -0.197  -3.184  1.00 86.10           C  
ATOM    905  HD1 PHE A  58      13.184  -1.263  -3.031  1.00 86.10           H  
ATOM    906  CD2 PHE A  58      12.523   1.682  -4.609  1.00 86.10           C  
ATOM    907  HD2 PHE A  58      12.118   2.085  -5.525  1.00 86.10           H  
ATOM    908  CE1 PHE A  58      13.561   0.680  -2.181  1.00 86.10           C  
ATOM    909  HE1 PHE A  58      13.966   0.292  -1.258  1.00 86.10           H  
ATOM    910  CE2 PHE A  58      12.954   2.541  -3.592  1.00 86.10           C  
ATOM    911  HE2 PHE A  58      12.856   3.610  -3.710  1.00 86.10           H  
ATOM    912  CZ  PHE A  58      13.472   2.062  -2.388  1.00 86.10           C  
ATOM    913  HZ  PHE A  58      13.785   2.763  -1.628  1.00 86.10           H  
ATOM    914  N   HIS A  59      13.675  -3.364  -7.561  1.00 86.97           N  
ATOM    915  H   HIS A  59      14.633  -3.200  -7.286  1.00 86.97           H  
ATOM    916  CA  HIS A  59      13.412  -4.289  -8.669  1.00 86.97           C  
ATOM    917  HA  HIS A  59      12.816  -3.763  -9.414  1.00 86.97           H  
ATOM    918  C   HIS A  59      12.601  -5.540  -8.270  1.00 86.97           C  
ATOM    919  CB  HIS A  59      14.753  -4.665  -9.319  1.00 86.97           C  
ATOM    920  HB2 HIS A  59      14.584  -5.424 -10.083  1.00 86.97           H  
ATOM    921  HB3 HIS A  59      15.150  -3.782  -9.820  1.00 86.97           H  
ATOM    922  O   HIS A  59      11.998  -6.168  -9.135  1.00 86.97           O  
ATOM    923  CG  HIS A  59      15.790  -5.162  -8.341  1.00 86.97           C  
ATOM    924  CD2 HIS A  59      15.915  -6.434  -7.851  1.00 86.97           C  
ATOM    925  HD2 HIS A  59      15.286  -7.273  -8.110  1.00 86.97           H  
ATOM    926  ND1 HIS A  59      16.764  -4.395  -7.741  1.00 86.97           N  
ATOM    927  HD1 HIS A  59      16.937  -3.412  -7.893  1.00 86.97           H  
ATOM    928  CE1 HIS A  59      17.456  -5.188  -6.905  1.00 86.97           C  
ATOM    929  HE1 HIS A  59      18.281  -4.858  -6.290  1.00 86.97           H  
ATOM    930  NE2 HIS A  59      16.982  -6.449  -6.944  1.00 86.97           N  
ATOM    931  N   CYS A  60      12.559  -5.895  -6.981  1.00 88.97           N  
ATOM    932  H   CYS A  60      13.075  -5.324  -6.327  1.00 88.97           H  
ATOM    933  CA  CYS A  60      11.740  -6.985  -6.431  1.00 88.97           C  
ATOM    934  HA  CYS A  60      11.070  -7.349  -7.210  1.00 88.97           H  
ATOM    935  C   CYS A  60      10.814  -6.501  -5.301  1.00 88.97           C  
ATOM    936  CB  CYS A  60      12.642  -8.152  -6.013  1.00 88.97           C  
ATOM    937  HB2 CYS A  60      13.530  -7.750  -5.525  1.00 88.97           H  
ATOM    938  HB3 CYS A  60      12.116  -8.776  -5.290  1.00 88.97           H  
ATOM    939  O   CYS A  60      10.580  -7.214  -4.322  1.00 88.97           O  
ATOM    940  SG  CYS A  60      13.137  -9.232  -7.373  1.00 88.97           S  
ATOM    941  N   GLY A  61      10.292  -5.280  -5.443  1.00 88.50           N  
ATOM    942  H   GLY A  61      10.563  -4.733  -6.248  1.00 88.50           H  
ATOM    943  CA  GLY A  61       9.528  -4.597  -4.406  1.00 88.50           C  
ATOM    944  HA2 GLY A  61       8.839  -3.893  -4.874  1.00 88.50           H  
ATOM    945  HA3 GLY A  61       8.941  -5.317  -3.836  1.00 88.50           H  
ATOM    946  C   GLY A  61      10.419  -3.818  -3.442  1.00 88.50           C  
ATOM    947  O   GLY A  61      11.635  -3.714  -3.617  1.00 88.50           O  
ATOM    948  N   LEU A  62       9.798  -3.238  -2.420  1.00 91.46           N  
ATOM    949  H   LEU A  62       8.806  -3.387  -2.311  1.00 91.46           H  
ATOM    950  CA  LEU A  62      10.490  -2.394  -1.452  1.00 91.46           C  
ATOM    951  HA  LEU A  62      11.126  -1.699  -2.000  1.00 91.46           H  
ATOM    952  C   LEU A  62      11.396  -3.212  -0.529  1.00 91.46           C  
ATOM    953  CB  LEU A  62       9.451  -1.581  -0.673  1.00 91.46           C  
ATOM    954  HB2 LEU A  62       8.570  -2.201  -0.509  1.00 91.46           H  
ATOM    955  HB3 LEU A  62       9.845  -1.312   0.308  1.00 91.46           H  
ATOM    956  O   LEU A  62      10.951  -4.131   0.162  1.00 91.46           O  
ATOM    957  CG  LEU A  62       9.071  -0.305  -1.442  1.00 91.46           C  
ATOM    958  HG  LEU A  62       9.095  -0.484  -2.517  1.00 91.46           H  
ATOM    959  CD1 LEU A  62       7.671   0.127  -1.065  1.00 91.46           C  
ATOM    960 HD11 LEU A  62       6.975  -0.642  -1.399  1.00 91.46           H  
ATOM    961 HD12 LEU A  62       7.427   1.056  -1.578  1.00 91.46           H  
ATOM    962 HD13 LEU A  62       7.606   0.284   0.012  1.00 91.46           H  
ATOM    963  CD2 LEU A  62      10.026   0.828  -1.091  1.00 91.46           C  
ATOM    964 HD21 LEU A  62      10.013   0.990  -0.013  1.00 91.46           H  
ATOM    965 HD22 LEU A  62      11.034   0.573  -1.416  1.00 91.46           H  
ATOM    966 HD23 LEU A  62       9.718   1.741  -1.601  1.00 91.46           H  
ATOM    967  N   LEU A  63      12.670  -2.825  -0.472  1.00 93.22           N  
ATOM    968  H   LEU A  63      12.969  -2.074  -1.078  1.00 93.22           H  
ATOM    969  CA  LEU A  63      13.614  -3.355   0.508  1.00 93.22           C  
ATOM    970  HA  LEU A  63      13.596  -4.444   0.460  1.00 93.22           H  
ATOM    971  C   LEU A  63      13.189  -2.950   1.925  1.00 93.22           C  
ATOM    972  CB  LEU A  63      15.042  -2.862   0.205  1.00 93.22           C  
ATOM    973  HB2 LEU A  63      15.714  -3.267   0.961  1.00 93.22           H  
ATOM    974  HB3 LEU A  63      15.054  -1.777   0.301  1.00 93.22           H  
ATOM    975  O   LEU A  63      12.560  -1.907   2.126  1.00 93.22           O  
ATOM    976  CG  LEU A  63      15.591  -3.234  -1.186  1.00 93.22           C  
ATOM    977  HG  LEU A  63      14.954  -2.796  -1.953  1.00 93.22           H  
ATOM    978  CD1 LEU A  63      16.998  -2.655  -1.334  1.00 93.22           C  
ATOM    979 HD11 LEU A  63      17.673  -3.107  -0.607  1.00 93.22           H  
ATOM    980 HD12 LEU A  63      17.368  -2.859  -2.338  1.00 93.22           H  
ATOM    981 HD13 LEU A  63      16.974  -1.577  -1.179  1.00 93.22           H  
ATOM    982  CD2 LEU A  63      15.677  -4.744  -1.408  1.00 93.22           C  
ATOM    983 HD21 LEU A  63      14.681  -5.185  -1.374  1.00 93.22           H  
ATOM    984 HD22 LEU A  63      16.327  -5.197  -0.659  1.00 93.22           H  
ATOM    985 HD23 LEU A  63      16.087  -4.937  -2.400  1.00 93.22           H  
ATOM    986  N   MET A  64      13.580  -3.754   2.913  1.00 93.94           N  
ATOM    987  H   MET A  64      14.092  -4.593   2.684  1.00 93.94           H  
ATOM    988  CA  MET A  64      13.467  -3.358   4.319  1.00 93.94           C  
ATOM    989  HA  MET A  64      12.410  -3.234   4.555  1.00 93.94           H  
ATOM    990  C   MET A  64      14.214  -2.031   4.545  1.00 93.94           C  
ATOM    991  CB  MET A  64      14.059  -4.448   5.224  1.00 93.94           C  
ATOM    992  HB2 MET A  64      15.061  -4.698   4.877  1.00 93.94           H  
ATOM    993  HB3 MET A  64      14.152  -4.062   6.239  1.00 93.94           H  
ATOM    994  O   MET A  64      15.300  -1.866   3.982  1.00 93.94           O  
ATOM    995  CG  MET A  64      13.212  -5.727   5.252  1.00 93.94           C  
ATOM    996  HG2 MET A  64      13.130  -6.116   4.237  1.00 93.94           H  
ATOM    997  HG3 MET A  64      13.749  -6.468   5.844  1.00 93.94           H  
ATOM    998  SD  MET A  64      11.534  -5.569   5.932  1.00 93.94           S  
ATOM    999  CE  MET A  64      11.879  -4.961   7.607  1.00 93.94           C  
ATOM   1000  HE1 MET A  64      12.569  -5.632   8.118  1.00 93.94           H  
ATOM   1001  HE2 MET A  64      10.947  -4.889   8.167  1.00 93.94           H  
ATOM   1002  HE3 MET A  64      12.315  -3.964   7.558  1.00 93.94           H  
ATOM   1003  N   PRO A  65      13.708  -1.093   5.369  1.00 92.96           N  
ATOM   1004  CA  PRO A  65      14.370   0.199   5.563  1.00 92.96           C  
ATOM   1005  HA  PRO A  65      14.390   0.713   4.602  1.00 92.96           H  
ATOM   1006  C   PRO A  65      15.814   0.082   6.070  1.00 92.96           C  
ATOM   1007  CB  PRO A  65      13.464   0.987   6.512  1.00 92.96           C  
ATOM   1008  HB2 PRO A  65      13.520   2.061   6.332  1.00 92.96           H  
ATOM   1009  HB3 PRO A  65      13.702   0.759   7.551  1.00 92.96           H  
ATOM   1010  O   PRO A  65      16.677   0.793   5.559  1.00 92.96           O  
ATOM   1011  CG  PRO A  65      12.086   0.428   6.169  1.00 92.96           C  
ATOM   1012  HG2 PRO A  65      11.362   0.618   6.961  1.00 92.96           H  
ATOM   1013  HG3 PRO A  65      11.739   0.855   5.228  1.00 92.96           H  
ATOM   1014  CD  PRO A  65      12.388  -1.059   5.987  1.00 92.96           C  
ATOM   1015  HD2 PRO A  65      12.425  -1.549   6.960  1.00 92.96           H  
ATOM   1016  HD3 PRO A  65      11.624  -1.523   5.364  1.00 92.96           H  
ATOM   1017  N   GLY A  66      16.103  -0.870   6.970  1.00 93.37           N  
ATOM   1018  H   GLY A  66      15.342  -1.380   7.396  1.00 93.37           H  
ATOM   1019  CA  GLY A  66      17.475  -1.196   7.395  1.00 93.37           C  
ATOM   1020  HA2 GLY A  66      17.933  -0.326   7.865  1.00 93.37           H  
ATOM   1021  HA3 GLY A  66      17.456  -2.004   8.127  1.00 93.37           H  
ATOM   1022  C   GLY A  66      18.356  -1.634   6.221  1.00 93.37           C  
ATOM   1023  O   GLY A  66      19.374  -1.011   5.929  1.00 93.37           O  
ATOM   1024  N   CYS A  67      17.893  -2.604   5.427  1.00 95.98           N  
ATOM   1025  H   CYS A  67      17.059  -3.097   5.714  1.00 95.98           H  
ATOM   1026  CA  CYS A  67      18.588  -3.034   4.212  1.00 95.98           C  
ATOM   1027  HA  CYS A  67      19.553  -3.453   4.500  1.00 95.98           H  
ATOM   1028  C   CYS A  67      18.850  -1.872   3.235  1.00 95.98           C  
ATOM   1029  CB  CYS A  67      17.755  -4.128   3.540  1.00 95.98           C  
ATOM   1030  HB2 CYS A  67      16.783  -3.720   3.261  1.00 95.98           H  
ATOM   1031  HB3 CYS A  67      17.587  -4.917   4.273  1.00 95.98           H  
ATOM   1032  O   CYS A  67      19.976  -1.687   2.769  1.00 95.98           O  
ATOM   1033  SG  CYS A  67      18.500  -4.847   2.055  1.00 95.98           S  
ATOM   1034  N   ARG A  68      17.834  -1.040   2.960  1.00 94.77           N  
ATOM   1035  H   ARG A  68      16.946  -1.230   3.402  1.00 94.77           H  
ATOM   1036  CA  ARG A  68      17.963   0.153   2.105  1.00 94.77           C  
ATOM   1037  HA  ARG A  68      18.308  -0.161   1.119  1.00 94.77           H  
ATOM   1038  C   ARG A  68      19.024   1.112   2.648  1.00 94.77           C  
ATOM   1039  CB  ARG A  68      16.598   0.853   1.965  1.00 94.77           C  
ATOM   1040  HB2 ARG A  68      15.867   0.141   1.582  1.00 94.77           H  
ATOM   1041  HB3 ARG A  68      16.268   1.186   2.948  1.00 94.77           H  
ATOM   1042  O   ARG A  68      19.833   1.603   1.865  1.00 94.77           O  
ATOM   1043  CG  ARG A  68      16.661   2.067   1.018  1.00 94.77           C  
ATOM   1044  HG2 ARG A  68      16.885   1.726   0.008  1.00 94.77           H  
ATOM   1045  HG3 ARG A  68      17.451   2.745   1.342  1.00 94.77           H  
ATOM   1046  CD  ARG A  68      15.345   2.854   1.015  1.00 94.77           C  
ATOM   1047  HD2 ARG A  68      15.108   3.136   2.041  1.00 94.77           H  
ATOM   1048  HD3 ARG A  68      14.549   2.212   0.635  1.00 94.77           H  
ATOM   1049  NE  ARG A  68      15.447   4.071   0.181  1.00 94.77           N  
ATOM   1050  HE  ARG A  68      16.213   4.115  -0.475  1.00 94.77           H  
ATOM   1051  NH1 ARG A  68      13.507   5.128   0.850  1.00 94.77           N  
ATOM   1052 HH11 ARG A  68      13.259   4.368   1.468  1.00 94.77           H  
ATOM   1053 HH12 ARG A  68      12.846   5.874   0.689  1.00 94.77           H  
ATOM   1054  NH2 ARG A  68      14.737   6.023  -0.750  1.00 94.77           N  
ATOM   1055 HH21 ARG A  68      13.897   6.269  -1.255  1.00 94.77           H  
ATOM   1056 HH22 ARG A  68      15.566   6.100  -1.321  1.00 94.77           H  
ATOM   1057  CZ  ARG A  68      14.568   5.058   0.098  1.00 94.77           C  
ATOM   1058  N   LYS A  69      19.046   1.358   3.962  1.00 94.02           N  
ATOM   1059  H   LYS A  69      18.352   0.911   4.544  1.00 94.02           H  
ATOM   1060  CA  LYS A  69      20.058   2.197   4.618  1.00 94.02           C  
ATOM   1061  HA  LYS A  69      20.025   3.199   4.191  1.00 94.02           H  
ATOM   1062  C   LYS A  69      21.466   1.663   4.358  1.00 94.02           C  
ATOM   1063  CB  LYS A  69      19.747   2.302   6.121  1.00 94.02           C  
ATOM   1064  HB2 LYS A  69      19.785   1.316   6.584  1.00 94.02           H  
ATOM   1065  HB3 LYS A  69      18.742   2.706   6.250  1.00 94.02           H  
ATOM   1066  O   LYS A  69      22.325   2.427   3.928  1.00 94.02           O  
ATOM   1067  CG  LYS A  69      20.746   3.211   6.845  1.00 94.02           C  
ATOM   1068  HG2 LYS A  69      21.751   2.800   6.745  1.00 94.02           H  
ATOM   1069  HG3 LYS A  69      20.721   4.197   6.381  1.00 94.02           H  
ATOM   1070  CD  LYS A  69      20.415   3.338   8.337  1.00 94.02           C  
ATOM   1071  HD2 LYS A  69      19.472   3.873   8.449  1.00 94.02           H  
ATOM   1072  HD3 LYS A  69      20.336   2.347   8.784  1.00 94.02           H  
ATOM   1073  CE  LYS A  69      21.548   4.115   9.012  1.00 94.02           C  
ATOM   1074  HE2 LYS A  69      22.457   3.515   8.968  1.00 94.02           H  
ATOM   1075  HE3 LYS A  69      21.744   5.021   8.438  1.00 94.02           H  
ATOM   1076  NZ  LYS A  69      21.244   4.491  10.408  1.00 94.02           N  
ATOM   1077  HZ1 LYS A  69      20.407   5.056  10.426  1.00 94.02           H  
ATOM   1078  HZ2 LYS A  69      21.140   3.671  10.988  1.00 94.02           H  
ATOM   1079  HZ3 LYS A  69      21.999   5.062  10.759  1.00 94.02           H  
ATOM   1080  N   HIS A  70      21.695   0.357   4.511  1.00 95.64           N  
ATOM   1081  H   HIS A  70      20.960  -0.223   4.890  1.00 95.64           H  
ATOM   1082  CA  HIS A  70      23.009  -0.235   4.244  1.00 95.64           C  
ATOM   1083  HA  HIS A  70      23.731   0.273   4.884  1.00 95.64           H  
ATOM   1084  C   HIS A  70      23.479  -0.038   2.796  1.00 95.64           C  
ATOM   1085  CB  HIS A  70      23.027  -1.725   4.602  1.00 95.64           C  
ATOM   1086  HB2 HIS A  70      23.854  -2.187   4.064  1.00 95.64           H  
ATOM   1087  HB3 HIS A  70      22.102  -2.207   4.287  1.00 95.64           H  
ATOM   1088  O   HIS A  70      24.661   0.259   2.595  1.00 95.64           O  
ATOM   1089  CG  HIS A  70      23.264  -1.976   6.065  1.00 95.64           C  
ATOM   1090  CD2 HIS A  70      22.318  -2.052   7.052  1.00 95.64           C  
ATOM   1091  HD2 HIS A  70      21.247  -1.976   6.944  1.00 95.64           H  
ATOM   1092  ND1 HIS A  70      24.492  -2.184   6.665  1.00 95.64           N  
ATOM   1093  HD1 HIS A  70      25.329  -2.522   6.212  1.00 95.64           H  
ATOM   1094  CE1 HIS A  70      24.286  -2.337   7.984  1.00 95.64           C  
ATOM   1095  HE1 HIS A  70      25.038  -2.591   8.717  1.00 95.64           H  
ATOM   1096  NE2 HIS A  70      22.984  -2.248   8.255  1.00 95.64           N  
ATOM   1097  N   PHE A  71      22.574  -0.153   1.817  1.00 95.31           N  
ATOM   1098  H   PHE A  71      21.639  -0.439   2.069  1.00 95.31           H  
ATOM   1099  CA  PHE A  71      22.867   0.119   0.406  1.00 95.31           C  
ATOM   1100  HA  PHE A  71      23.750  -0.449   0.116  1.00 95.31           H  
ATOM   1101  C   PHE A  71      23.196   1.591   0.145  1.00 95.31           C  
ATOM   1102  CB  PHE A  71      21.688  -0.324  -0.474  1.00 95.31           C  
ATOM   1103  HB2 PHE A  71      21.698   0.258  -1.395  1.00 95.31           H  
ATOM   1104  HB3 PHE A  71      20.744  -0.111   0.028  1.00 95.31           H  
ATOM   1105  O   PHE A  71      24.179   1.875  -0.534  1.00 95.31           O  
ATOM   1106  CG  PHE A  71      21.751  -1.782  -0.863  1.00 95.31           C  
ATOM   1107  CD1 PHE A  71      22.639  -2.176  -1.876  1.00 95.31           C  
ATOM   1108  HD1 PHE A  71      23.247  -1.440  -2.380  1.00 95.31           H  
ATOM   1109  CD2 PHE A  71      20.932  -2.742  -0.240  1.00 95.31           C  
ATOM   1110  HD2 PHE A  71      20.217  -2.442   0.512  1.00 95.31           H  
ATOM   1111  CE1 PHE A  71      22.730  -3.527  -2.239  1.00 95.31           C  
ATOM   1112  HE1 PHE A  71      23.379  -3.815  -3.053  1.00 95.31           H  
ATOM   1113  CE2 PHE A  71      21.034  -4.098  -0.597  1.00 95.31           C  
ATOM   1114  HE2 PHE A  71      20.407  -4.836  -0.120  1.00 95.31           H  
ATOM   1115  CZ  PHE A  71      21.947  -4.493  -1.589  1.00 95.31           C  
ATOM   1116  HZ  PHE A  71      22.025  -5.527  -1.888  1.00 95.31           H  
ATOM   1117  N   ILE A  72      22.426   2.526   0.707  1.00 94.79           N  
ATOM   1118  H   ILE A  72      21.627   2.235   1.252  1.00 94.79           H  
ATOM   1119  CA  ILE A  72      22.703   3.965   0.573  1.00 94.79           C  
ATOM   1120  HA  ILE A  72      22.772   4.217  -0.485  1.00 94.79           H  
ATOM   1121  C   ILE A  72      24.060   4.305   1.198  1.00 94.79           C  
ATOM   1122  CB  ILE A  72      21.562   4.796   1.191  1.00 94.79           C  
ATOM   1123  HB  ILE A  72      21.394   4.453   2.211  1.00 94.79           H  
ATOM   1124  O   ILE A  72      24.865   4.983   0.571  1.00 94.79           O  
ATOM   1125  CG1 ILE A  72      20.259   4.625   0.374  1.00 94.79           C  
ATOM   1126 HG12 ILE A  72      20.398   5.057  -0.617  1.00 94.79           H  
ATOM   1127 HG13 ILE A  72      20.047   3.565   0.237  1.00 94.79           H  
ATOM   1128  CG2 ILE A  72      21.928   6.286   1.236  1.00 94.79           C  
ATOM   1129 HG21 ILE A  72      21.985   6.702   0.230  1.00 94.79           H  
ATOM   1130 HG22 ILE A  72      22.878   6.458   1.740  1.00 94.79           H  
ATOM   1131 HG23 ILE A  72      21.174   6.819   1.815  1.00 94.79           H  
ATOM   1132  CD1 ILE A  72      19.025   5.267   1.023  1.00 94.79           C  
ATOM   1133 HD11 ILE A  72      18.146   5.033   0.422  1.00 94.79           H  
ATOM   1134 HD12 ILE A  72      18.888   4.872   2.030  1.00 94.79           H  
ATOM   1135 HD13 ILE A  72      19.129   6.351   1.063  1.00 94.79           H  
ATOM   1136  N   GLN A  73      24.364   3.773   2.384  1.00 95.55           N  
ATOM   1137  H   GLN A  73      23.649   3.263   2.882  1.00 95.55           H  
ATOM   1138  CA  GLN A  73      25.678   3.933   3.009  1.00 95.55           C  
ATOM   1139  HA  GLN A  73      25.874   4.992   3.179  1.00 95.55           H  
ATOM   1140  C   GLN A  73      26.811   3.381   2.133  1.00 95.55           C  
ATOM   1141  CB  GLN A  73      25.692   3.197   4.346  1.00 95.55           C  
ATOM   1142  HB2 GLN A  73      25.293   2.195   4.191  1.00 95.55           H  
ATOM   1143  HB3 GLN A  73      26.723   3.118   4.689  1.00 95.55           H  
ATOM   1144  O   GLN A  73      27.870   3.993   2.062  1.00 95.55           O  
ATOM   1145  CG  GLN A  73      24.877   3.892   5.439  1.00 95.55           C  
ATOM   1146  HG2 GLN A  73      23.837   4.012   5.136  1.00 95.55           H  
ATOM   1147  HG3 GLN A  73      25.288   4.888   5.606  1.00 95.55           H  
ATOM   1148  CD  GLN A  73      24.922   3.118   6.748  1.00 95.55           C  
ATOM   1149  NE2 GLN A  73      24.536   3.739   7.834  1.00 95.55           N  
ATOM   1150 HE21 GLN A  73      24.249   4.702   7.731  1.00 95.55           H  
ATOM   1151 HE22 GLN A  73      24.789   3.335   8.725  1.00 95.55           H  
ATOM   1152  OE1 GLN A  73      25.326   1.960   6.803  1.00 95.55           O  
ATOM   1153  N   ALA A  74      26.601   2.252   1.445  1.00 94.76           N  
ATOM   1154  H   ALA A  74      25.708   1.787   1.527  1.00 94.76           H  
ATOM   1155  CA  ALA A  74      27.586   1.705   0.510  1.00 94.76           C  
ATOM   1156  HA  ALA A  74      28.540   1.608   1.029  1.00 94.76           H  
ATOM   1157  C   ALA A  74      27.812   2.631  -0.698  1.00 94.76           C  
ATOM   1158  CB  ALA A  74      27.137   0.311   0.052  1.00 94.76           C  
ATOM   1159  HB1 ALA A  74      26.872  -0.312   0.907  1.00 94.76           H  
ATOM   1160  HB2 ALA A  74      26.270   0.390  -0.604  1.00 94.76           H  
ATOM   1161  HB3 ALA A  74      27.949  -0.165  -0.498  1.00 94.76           H  
ATOM   1162  O   ALA A  74      28.949   2.799  -1.134  1.00 94.76           O  
ATOM   1163  N   ILE A  75      26.746   3.255  -1.213  1.00 92.99           N  
ATOM   1164  H   ILE A  75      25.837   3.057  -0.822  1.00 92.99           H  
ATOM   1165  CA  ILE A  75      26.834   4.239  -2.301  1.00 92.99           C  
ATOM   1166  HA  ILE A  75      27.448   3.822  -3.099  1.00 92.99           H  
ATOM   1167  C   ILE A  75      27.551   5.501  -1.810  1.00 92.99           C  
ATOM   1168  CB  ILE A  75      25.437   4.546  -2.891  1.00 92.99           C  
ATOM   1169  HB  ILE A  75      24.780   4.873  -2.085  1.00 92.99           H  
ATOM   1170  O   ILE A  75      28.508   5.928  -2.443  1.00 92.99           O  
ATOM   1171  CG1 ILE A  75      24.830   3.284  -3.550  1.00 92.99           C  
ATOM   1172 HG12 ILE A  75      24.972   2.419  -2.901  1.00 92.99           H  
ATOM   1173 HG13 ILE A  75      25.352   3.075  -4.484  1.00 92.99           H  
ATOM   1174  CG2 ILE A  75      25.527   5.677  -3.934  1.00 92.99           C  
ATOM   1175 HG21 ILE A  75      25.876   6.602  -3.475  1.00 92.99           H  
ATOM   1176 HG22 ILE A  75      26.221   5.404  -4.730  1.00 92.99           H  
ATOM   1177 HG23 ILE A  75      24.549   5.880  -4.371  1.00 92.99           H  
ATOM   1178  CD1 ILE A  75      23.325   3.398  -3.827  1.00 92.99           C  
ATOM   1179 HD11 ILE A  75      22.954   2.443  -4.200  1.00 92.99           H  
ATOM   1180 HD12 ILE A  75      22.796   3.646  -2.907  1.00 92.99           H  
ATOM   1181 HD13 ILE A  75      23.125   4.164  -4.577  1.00 92.99           H  
ATOM   1182  N   CYS A  76      27.175   6.054  -0.652  1.00 95.12           N  
ATOM   1183  H   CYS A  76      26.365   5.684  -0.176  1.00 95.12           H  
ATOM   1184  CA  CYS A  76      27.883   7.186  -0.048  1.00 95.12           C  
ATOM   1185  HA  CYS A  76      27.830   8.041  -0.723  1.00 95.12           H  
ATOM   1186  C   CYS A  76      29.369   6.867   0.174  1.00 95.12           C  
ATOM   1187  CB  CYS A  76      27.228   7.572   1.285  1.00 95.12           C  
ATOM   1188  HB2 CYS A  76      27.898   8.259   1.802  1.00 95.12           H  
ATOM   1189  HB3 CYS A  76      27.133   6.678   1.902  1.00 95.12           H  
ATOM   1190  O   CYS A  76      30.222   7.688  -0.141  1.00 95.12           O  
ATOM   1191  SG  CYS A  76      25.607   8.378   1.187  1.00 95.12           S  
ATOM   1192  N   PHE A  77      29.707   5.665   0.646  1.00 94.87           N  
ATOM   1193  H   PHE A  77      28.977   5.033   0.944  1.00 94.87           H  
ATOM   1194  CA  PHE A  77      31.097   5.242   0.803  1.00 94.87           C  
ATOM   1195  HA  PHE A  77      31.605   5.961   1.445  1.00 94.87           H  
ATOM   1196  C   PHE A  77      31.854   5.210  -0.532  1.00 94.87           C  
ATOM   1197  CB  PHE A  77      31.124   3.870   1.483  1.00 94.87           C  
ATOM   1198  HB2 PHE A  77      30.522   3.172   0.902  1.00 94.87           H  
ATOM   1199  HB3 PHE A  77      30.657   3.964   2.464  1.00 94.87           H  
ATOM   1200  O   PHE A  77      32.973   5.711  -0.606  1.00 94.87           O  
ATOM   1201  CG  PHE A  77      32.512   3.288   1.664  1.00 94.87           C  
ATOM   1202  CD1 PHE A  77      32.860   2.072   1.050  1.00 94.87           C  
ATOM   1203  HD1 PHE A  77      32.139   1.551   0.438  1.00 94.87           H  
ATOM   1204  CD2 PHE A  77      33.462   3.962   2.449  1.00 94.87           C  
ATOM   1205  HD2 PHE A  77      33.203   4.913   2.891  1.00 94.87           H  
ATOM   1206  CE1 PHE A  77      34.140   1.528   1.247  1.00 94.87           C  
ATOM   1207  HE1 PHE A  77      34.397   0.582   0.793  1.00 94.87           H  
ATOM   1208  CE2 PHE A  77      34.739   3.419   2.656  1.00 94.87           C  
ATOM   1209  HE2 PHE A  77      35.456   3.931   3.280  1.00 94.87           H  
ATOM   1210  CZ  PHE A  77      35.073   2.193   2.060  1.00 94.87           C  
ATOM   1211  HZ  PHE A  77      36.048   1.759   2.226  1.00 94.87           H  
ATOM   1212  N   TYR A  78      31.247   4.666  -1.588  1.00 92.21           N  
ATOM   1213  H   TYR A  78      30.321   4.283  -1.466  1.00 92.21           H  
ATOM   1214  CA  TYR A  78      31.854   4.584  -2.920  1.00 92.21           C  
ATOM   1215  HA  TYR A  78      32.848   4.147  -2.830  1.00 92.21           H  
ATOM   1216  C   TYR A  78      32.018   5.960  -3.594  1.00 92.21           C  
ATOM   1217  CB  TYR A  78      30.986   3.650  -3.776  1.00 92.21           C  
ATOM   1218  HB2 TYR A  78      30.005   4.104  -3.920  1.00 92.21           H  
ATOM   1219  HB3 TYR A  78      30.834   2.717  -3.235  1.00 92.21           H  
ATOM   1220  O   TYR A  78      33.041   6.235  -4.221  1.00 92.21           O  
ATOM   1221  CG  TYR A  78      31.575   3.327  -5.134  1.00 92.21           C  
ATOM   1222  CD1 TYR A  78      31.368   4.198  -6.221  1.00 92.21           C  
ATOM   1223  HD1 TYR A  78      30.772   5.091  -6.097  1.00 92.21           H  
ATOM   1224  CD2 TYR A  78      32.323   2.148  -5.316  1.00 92.21           C  
ATOM   1225  HD2 TYR A  78      32.463   1.465  -4.492  1.00 92.21           H  
ATOM   1226  CE1 TYR A  78      31.958   3.933  -7.471  1.00 92.21           C  
ATOM   1227  HE1 TYR A  78      31.814   4.624  -8.288  1.00 92.21           H  
ATOM   1228  CE2 TYR A  78      32.867   1.855  -6.582  1.00 92.21           C  
ATOM   1229  HE2 TYR A  78      33.407   0.936  -6.757  1.00 92.21           H  
ATOM   1230  OH  TYR A  78      33.354   2.506  -8.822  1.00 92.21           O  
ATOM   1231  HH  TYR A  78      33.230   3.223  -9.449  1.00 92.21           H  
ATOM   1232  CZ  TYR A  78      32.729   2.766  -7.645  1.00 92.21           C  
ATOM   1233  N   GLU A  79      31.018   6.831  -3.464  1.00 92.39           N  
ATOM   1234  H   GLU A  79      30.184   6.525  -2.985  1.00 92.39           H  
ATOM   1235  CA  GLU A  79      30.973   8.135  -4.138  1.00 92.39           C  
ATOM   1236  HA  GLU A  79      31.453   8.064  -5.114  1.00 92.39           H  
ATOM   1237  C   GLU A  79      31.717   9.233  -3.353  1.00 92.39           C  
ATOM   1238  CB  GLU A  79      29.506   8.525  -4.395  1.00 92.39           C  
ATOM   1239  HB2 GLU A  79      29.479   9.524  -4.830  1.00 92.39           H  
ATOM   1240  HB3 GLU A  79      28.988   8.577  -3.437  1.00 92.39           H  
ATOM   1241  O   GLU A  79      32.347  10.112  -3.940  1.00 92.39           O  
ATOM   1242  CG  GLU A  79      28.727   7.557  -5.318  1.00 92.39           C  
ATOM   1243  HG2 GLU A  79      27.691   7.893  -5.355  1.00 92.39           H  
ATOM   1244  HG3 GLU A  79      28.726   6.558  -4.881  1.00 92.39           H  
ATOM   1245  CD  GLU A  79      29.260   7.462  -6.755  1.00 92.39           C  
ATOM   1246  OE1 GLU A  79      29.012   6.421  -7.412  1.00 92.39           O  
ATOM   1247  OE2 GLU A  79      29.902   8.425  -7.211  1.00 92.39           O  
ATOM   1248  N   CYS A  80      31.667   9.205  -2.017  1.00 94.78           N  
ATOM   1249  H   CYS A  80      31.133   8.472  -1.571  1.00 94.78           H  
ATOM   1250  CA  CYS A  80      32.171  10.292  -1.173  1.00 94.78           C  
ATOM   1251  HA  CYS A  80      32.285  11.185  -1.787  1.00 94.78           H  
ATOM   1252  C   CYS A  80      33.543  10.030  -0.540  1.00 94.78           C  
ATOM   1253  CB  CYS A  80      31.148  10.636  -0.081  1.00 94.78           C  
ATOM   1254  HB2 CYS A  80      31.074   9.795   0.609  1.00 94.78           H  
ATOM   1255  HB3 CYS A  80      31.533  11.477   0.496  1.00 94.78           H  
ATOM   1256  O   CYS A  80      34.214  11.002  -0.193  1.00 94.78           O  
ATOM   1257  SG  CYS A  80      29.478  11.071  -0.640  1.00 94.78           S  
ATOM   1258  N   SER A  81      33.979   8.777  -0.368  1.00 93.47           N  
ATOM   1259  H   SER A  81      33.417   8.009  -0.707  1.00 93.47           H  
ATOM   1260  CA  SER A  81      35.213   8.477   0.374  1.00 93.47           C  
ATOM   1261  HA  SER A  81      35.171   9.034   1.310  1.00 93.47           H  
ATOM   1262  C   SER A  81      36.486   8.855  -0.401  1.00 93.47           C  
ATOM   1263  CB  SER A  81      35.280   6.996   0.742  1.00 93.47           C  
ATOM   1264  HB2 SER A  81      34.381   6.717   1.293  1.00 93.47           H  
ATOM   1265  HB3 SER A  81      35.334   6.408  -0.175  1.00 93.47           H  
ATOM   1266  O   SER A  81      36.734   8.290  -1.467  1.00 93.47           O  
ATOM   1267  OG  SER A  81      36.421   6.715   1.538  1.00 93.47           O  
ATOM   1268  HG  SER A  81      36.527   5.761   1.518  1.00 93.47           H  
ATOM   1269  N   PRO A  82      37.364   9.716   0.153  1.00 93.46           N  
ATOM   1270  CA  PRO A  82      38.664  10.033  -0.449  1.00 93.46           C  
ATOM   1271  HA  PRO A  82      38.582  10.078  -1.535  1.00 93.46           H  
ATOM   1272  C   PRO A  82      39.762   9.012  -0.103  1.00 93.46           C  
ATOM   1273  CB  PRO A  82      38.995  11.421   0.100  1.00 93.46           C  
ATOM   1274  HB2 PRO A  82      40.065  11.629   0.088  1.00 93.46           H  
ATOM   1275  HB3 PRO A  82      38.454  12.179  -0.467  1.00 93.46           H  
ATOM   1276  O   PRO A  82      40.906   9.150  -0.530  1.00 93.46           O  
ATOM   1277  CG  PRO A  82      38.436  11.358   1.518  1.00 93.46           C  
ATOM   1278  HG2 PRO A  82      38.230  12.352   1.914  1.00 93.46           H  
ATOM   1279  HG3 PRO A  82      39.135  10.827   2.166  1.00 93.46           H  
ATOM   1280  CD  PRO A  82      37.161  10.531   1.350  1.00 93.46           C  
ATOM   1281  HD2 PRO A  82      37.002   9.908   2.230  1.00 93.46           H  
ATOM   1282  HD3 PRO A  82      36.315  11.201   1.200  1.00 93.46           H  
ATOM   1283  N   ASN A  83      39.447   7.995   0.709  1.00 91.81           N  
ATOM   1284  H   ASN A  83      38.485   7.917   1.008  1.00 91.81           H  
ATOM   1285  CA  ASN A  83      40.419   7.036   1.248  1.00 91.81           C  
ATOM   1286  HA  ASN A  83      41.418   7.460   1.140  1.00 91.81           H  
ATOM   1287  C   ASN A  83      40.453   5.715   0.466  1.00 91.81           C  
ATOM   1288  CB  ASN A  83      40.156   6.833   2.747  1.00 91.81           C  
ATOM   1289  HB2 ASN A  83      40.944   6.218   3.181  1.00 91.81           H  
ATOM   1290  HB3 ASN A  83      39.205   6.317   2.880  1.00 91.81           H  
ATOM   1291  O   ASN A  83      40.909   4.695   0.978  1.00 91.81           O  
ATOM   1292  CG  ASN A  83      40.113   8.132   3.516  1.00 91.81           C  
ATOM   1293  ND2 ASN A  83      41.158   8.928   3.483  1.00 91.81           N  
ATOM   1294 HD21 ASN A  83      41.043   9.832   3.918  1.00 91.81           H  
ATOM   1295 HD22 ASN A  83      41.897   8.790   2.808  1.00 91.81           H  
ATOM   1296  OD1 ASN A  83      39.122   8.453   4.151  1.00 91.81           O  
ATOM   1297  N   LEU A  84      39.941   5.722  -0.763  1.00 91.58           N  
ATOM   1298  H   LEU A  84      39.573   6.594  -1.116  1.00 91.58           H  
ATOM   1299  CA  LEU A  84      39.837   4.541  -1.617  1.00 91.58           C  
ATOM   1300  HA  LEU A  84      39.867   3.648  -0.992  1.00 91.58           H  
ATOM   1301  C   LEU A  84      41.016   4.367  -2.588  1.00 91.58           C  
ATOM   1302  CB  LEU A  84      38.476   4.590  -2.327  1.00 91.58           C  
ATOM   1303  HB2 LEU A  84      38.354   5.567  -2.795  1.00 91.58           H  
ATOM   1304  HB3 LEU A  84      38.484   3.853  -3.131  1.00 91.58           H  
ATOM   1305  O   LEU A  84      41.065   3.363  -3.295  1.00 91.58           O  
ATOM   1306  CG  LEU A  84      37.268   4.319  -1.409  1.00 91.58           C  
ATOM   1307  HG  LEU A  84      37.220   5.097  -0.647  1.00 91.58           H  
ATOM   1308  CD1 LEU A  84      35.975   4.360  -2.220  1.00 91.58           C  
ATOM   1309 HD11 LEU A  84      35.959   3.563  -2.963  1.00 91.58           H  
ATOM   1310 HD12 LEU A  84      35.887   5.322  -2.725  1.00 91.58           H  
ATOM   1311 HD13 LEU A  84      35.116   4.253  -1.557  1.00 91.58           H  
ATOM   1312  CD2 LEU A  84      37.341   2.961  -0.703  1.00 91.58           C  
ATOM   1313 HD21 LEU A  84      37.563   2.177  -1.428  1.00 91.58           H  
ATOM   1314 HD22 LEU A  84      38.111   2.974   0.068  1.00 91.58           H  
ATOM   1315 HD23 LEU A  84      36.383   2.747  -0.230  1.00 91.58           H  
ATOM   1316  N   GLY A  85      41.982   5.293  -2.581  1.00 89.00           N  
ATOM   1317  H   GLY A  85      41.867   6.076  -1.954  1.00 89.00           H  
ATOM   1318  CA  GLY A  85      43.125   5.346  -3.501  1.00 89.00           C  
ATOM   1319  HA2 GLY A  85      43.866   6.033  -3.093  1.00 89.00           H  
ATOM   1320  HA3 GLY A  85      42.792   5.757  -4.453  1.00 89.00           H  
ATOM   1321  C   GLY A  85      43.836   4.014  -3.781  1.00 89.00           C  
ATOM   1322  O   GLY A  85      43.965   3.658  -4.951  1.00 89.00           O  
ATOM   1323  N   PRO A  86      44.254   3.235  -2.761  1.00 88.35           N  
ATOM   1324  CA  PRO A  86      44.993   1.980  -2.967  1.00 88.35           C  
ATOM   1325  HA  PRO A  86      45.928   2.209  -3.478  1.00 88.35           H  
ATOM   1326  C   PRO A  86      44.250   0.908  -3.778  1.00 88.35           C  
ATOM   1327  CB  PRO A  86      45.303   1.458  -1.559  1.00 88.35           C  
ATOM   1328  HB2 PRO A  86      44.503   0.804  -1.213  1.00 88.35           H  
ATOM   1329  HB3 PRO A  86      46.260   0.936  -1.525  1.00 88.35           H  
ATOM   1330  O   PRO A  86      44.879  -0.002  -4.315  1.00 88.35           O  
ATOM   1331  CG  PRO A  86      45.320   2.723  -0.709  1.00 88.35           C  
ATOM   1332  HG2 PRO A  86      45.118   2.515   0.342  1.00 88.35           H  
ATOM   1333  HG3 PRO A  86      46.283   3.219  -0.833  1.00 88.35           H  
ATOM   1334  CD  PRO A  86      44.230   3.577  -1.346  1.00 88.35           C  
ATOM   1335  HD2 PRO A  86      44.439   4.634  -1.179  1.00 88.35           H  
ATOM   1336  HD3 PRO A  86      43.260   3.314  -0.922  1.00 88.35           H  
ATOM   1337  N   TRP A  87      42.921   0.994  -3.862  1.00 91.91           N  
ATOM   1338  H   TRP A  87      42.465   1.789  -3.437  1.00 91.91           H  
ATOM   1339  CA  TRP A  87      42.068   0.004  -4.529  1.00 91.91           C  
ATOM   1340  HA  TRP A  87      42.657  -0.886  -4.751  1.00 91.91           H  
ATOM   1341  C   TRP A  87      41.510   0.486  -5.865  1.00 91.91           C  
ATOM   1342  CB  TRP A  87      40.949  -0.410  -3.575  1.00 91.91           C  
ATOM   1343  HB2 TRP A  87      40.291  -1.122  -4.072  1.00 91.91           H  
ATOM   1344  HB3 TRP A  87      40.358   0.472  -3.330  1.00 91.91           H  
ATOM   1345  O   TRP A  87      40.729  -0.235  -6.490  1.00 91.91           O  
ATOM   1346  CG  TRP A  87      41.447  -1.031  -2.314  1.00 91.91           C  
ATOM   1347  CD1 TRP A  87      41.818  -2.321  -2.167  1.00 91.91           C  
ATOM   1348  HD1 TRP A  87      41.758  -3.066  -2.945  1.00 91.91           H  
ATOM   1349  CD2 TRP A  87      41.702  -0.387  -1.034  1.00 91.91           C  
ATOM   1350  CE2 TRP A  87      42.237  -1.359  -0.140  1.00 91.91           C  
ATOM   1351  CE3 TRP A  87      41.554   0.928  -0.550  1.00 91.91           C  
ATOM   1352  HE3 TRP A  87      41.164   1.690  -1.210  1.00 91.91           H  
ATOM   1353  NE1 TRP A  87      42.296  -2.516  -0.887  1.00 91.91           N  
ATOM   1354  HE1 TRP A  87      42.641  -3.406  -0.556  1.00 91.91           H  
ATOM   1355  CH2 TRP A  87      42.427   0.271   1.635  1.00 91.91           C  
ATOM   1356  HH2 TRP A  87      42.705   0.533   2.645  1.00 91.91           H  
ATOM   1357  CZ2 TRP A  87      42.577  -1.051   1.184  1.00 91.91           C  
ATOM   1358  HZ2 TRP A  87      42.974  -1.814   1.837  1.00 91.91           H  
ATOM   1359  CZ3 TRP A  87      41.939   1.260   0.761  1.00 91.91           C  
ATOM   1360  HZ3 TRP A  87      41.841   2.278   1.106  1.00 91.91           H  
ATOM   1361  N   ILE A  88      41.886   1.688  -6.303  1.00 88.90           N  
ATOM   1362  H   ILE A  88      42.564   2.211  -5.767  1.00 88.90           H  
ATOM   1363  CA  ILE A  88      41.463   2.237  -7.587  1.00 88.90           C  
ATOM   1364  HA  ILE A  88      40.387   2.094  -7.683  1.00 88.90           H  
ATOM   1365  C   ILE A  88      42.145   1.457  -8.710  1.00 88.90           C  
ATOM   1366  CB  ILE A  88      41.741   3.753  -7.665  1.00 88.90           C  
ATOM   1367  HB  ILE A  88      42.804   3.933  -7.499  1.00 88.90           H  
ATOM   1368  O   ILE A  88      43.364   1.298  -8.743  1.00 88.90           O  
ATOM   1369  CG1 ILE A  88      40.921   4.490  -6.582  1.00 88.90           C  
ATOM   1370 HG12 ILE A  88      39.860   4.275  -6.713  1.00 88.90           H  
ATOM   1371 HG13 ILE A  88      41.225   4.111  -5.606  1.00 88.90           H  
ATOM   1372  CG2 ILE A  88      41.364   4.287  -9.052  1.00 88.90           C  
ATOM   1373 HG21 ILE A  88      41.923   3.785  -9.842  1.00 88.90           H  
ATOM   1374 HG22 ILE A  88      41.607   5.347  -9.131  1.00 88.90           H  
ATOM   1375 HG23 ILE A  88      40.293   4.151  -9.202  1.00 88.90           H  
ATOM   1376  CD1 ILE A  88      41.115   6.010  -6.548  1.00 88.90           C  
ATOM   1377 HD11 ILE A  88      40.651   6.466  -7.423  1.00 88.90           H  
ATOM   1378 HD12 ILE A  88      42.177   6.252  -6.542  1.00 88.90           H  
ATOM   1379 HD13 ILE A  88      40.644   6.417  -5.653  1.00 88.90           H  
ATOM   1380  N   GLN A  89      41.340   0.971  -9.649  1.00 86.44           N  
ATOM   1381  H   GLN A  89      40.344   1.102  -9.542  1.00 86.44           H  
ATOM   1382  CA  GLN A  89      41.802   0.325 -10.866  1.00 86.44           C  
ATOM   1383  HA  GLN A  89      42.882   0.452 -10.927  1.00 86.44           H  
ATOM   1384  C   GLN A  89      41.154   0.985 -12.083  1.00 86.44           C  
ATOM   1385  CB  GLN A  89      41.505  -1.179 -10.838  1.00 86.44           C  
ATOM   1386  HB2 GLN A  89      40.434  -1.341 -10.718  1.00 86.44           H  
ATOM   1387  HB3 GLN A  89      41.818  -1.609 -11.790  1.00 86.44           H  
ATOM   1388  O   GLN A  89      39.947   1.253 -12.071  1.00 86.44           O  
ATOM   1389  CG  GLN A  89      42.263  -1.881  -9.703  1.00 86.44           C  
ATOM   1390  HG2 GLN A  89      43.317  -1.606  -9.753  1.00 86.44           H  
ATOM   1391  HG3 GLN A  89      41.871  -1.545  -8.743  1.00 86.44           H  
ATOM   1392  CD  GLN A  89      42.164  -3.400  -9.751  1.00 86.44           C  
ATOM   1393  NE2 GLN A  89      42.797  -4.077  -8.819  1.00 86.44           N  
ATOM   1394 HE21 GLN A  89      42.742  -5.084  -8.872  1.00 86.44           H  
ATOM   1395 HE22 GLN A  89      43.296  -3.576  -8.098  1.00 86.44           H  
ATOM   1396  OE1 GLN A  89      41.535  -4.018 -10.600  1.00 86.44           O  
ATOM   1397  N   PRO A  90      41.920   1.210 -13.162  1.00 82.82           N  
ATOM   1398  CA  PRO A  90      41.358   1.700 -14.404  1.00 82.82           C  
ATOM   1399  HA  PRO A  90      40.794   2.615 -14.225  1.00 82.82           H  
ATOM   1400  C   PRO A  90      40.425   0.640 -14.994  1.00 82.82           C  
ATOM   1401  CB  PRO A  90      42.554   2.021 -15.301  1.00 82.82           C  
ATOM   1402  HB2 PRO A  90      42.330   1.870 -16.357  1.00 82.82           H  
ATOM   1403  HB3 PRO A  90      42.869   3.049 -15.124  1.00 82.82           H  
ATOM   1404  O   PRO A  90      40.759  -0.543 -15.102  1.00 82.82           O  
ATOM   1405  CG  PRO A  90      43.638   1.065 -14.803  1.00 82.82           C  
ATOM   1406  HG2 PRO A  90      43.517   0.093 -15.282  1.00 82.82           H  
ATOM   1407  HG3 PRO A  90      44.638   1.459 -14.984  1.00 82.82           H  
ATOM   1408  CD  PRO A  90      43.343   0.939 -13.311  1.00 82.82           C  
ATOM   1409  HD2 PRO A  90      43.600  -0.063 -12.968  1.00 82.82           H  
ATOM   1410  HD3 PRO A  90      43.912   1.687 -12.759  1.00 82.82           H  
ATOM   1411  N   VAL A  91      39.240   1.079 -15.389  1.00 71.70           N  
ATOM   1412  H   VAL A  91      39.041   2.065 -15.299  1.00 71.70           H  
ATOM   1413  CA  VAL A  91      38.265   0.295 -16.140  1.00 71.70           C  
ATOM   1414  HA  VAL A  91      38.523  -0.760 -16.047  1.00 71.70           H  
ATOM   1415  C   VAL A  91      38.388   0.702 -17.605  1.00 71.70           C  
ATOM   1416  CB  VAL A  91      36.829   0.489 -15.614  1.00 71.70           C  
ATOM   1417  HB  VAL A  91      36.394   1.392 -16.044  1.00 71.70           H  
ATOM   1418  O   VAL A  91      38.672   1.854 -17.932  1.00 71.70           O  
ATOM   1419  CG1 VAL A  91      35.946  -0.717 -15.969  1.00 71.70           C  
ATOM   1420 HG11 VAL A  91      34.940  -0.542 -15.586  1.00 71.70           H  
ATOM   1421 HG12 VAL A  91      35.875  -0.810 -17.053  1.00 71.70           H  
ATOM   1422 HG13 VAL A  91      36.358  -1.630 -15.538  1.00 71.70           H  
ATOM   1423  CG2 VAL A  91      36.792   0.614 -14.097  1.00 71.70           C  
ATOM   1424 HG21 VAL A  91      37.275  -0.255 -13.651  1.00 71.70           H  
ATOM   1425 HG22 VAL A  91      35.755   0.717 -13.777  1.00 71.70           H  
ATOM   1426 HG23 VAL A  91      37.311   1.521 -13.787  1.00 71.70           H  
ATOM   1427  N   GLY A  92      38.202  -0.250 -18.519  1.00 60.36           N  
ATOM   1428  H   GLY A  92      37.960  -1.180 -18.206  1.00 60.36           H  
ATOM   1429  CA  GLY A  92      38.133   0.067 -19.947  1.00 60.36           C  
ATOM   1430  HA2 GLY A  92      39.060   0.556 -20.249  1.00 60.36           H  
ATOM   1431  HA3 GLY A  92      38.028  -0.854 -20.520  1.00 60.36           H  
ATOM   1432  C   GLY A  92      36.953   0.998 -20.279  1.00 60.36           C  
ATOM   1433  O   GLY A  92      36.133   1.322 -19.425  1.00 60.36           O  
ATOM   1434  N   SER A  93      36.806   1.367 -21.552  1.00 56.88           N  
ATOM   1435  H   SER A  93      37.456   1.016 -22.241  1.00 56.88           H  
ATOM   1436  CA  SER A  93      35.750   2.263 -22.068  1.00 56.88           C  
ATOM   1437  HA  SER A  93      35.805   3.212 -21.534  1.00 56.88           H  
ATOM   1438  C   SER A  93      34.303   1.757 -21.932  1.00 56.88           C  
ATOM   1439  CB  SER A  93      36.028   2.524 -23.552  1.00 56.88           C  
ATOM   1440  HB2 SER A  93      36.958   3.084 -23.648  1.00 56.88           H  
ATOM   1441  HB3 SER A  93      35.223   3.120 -23.981  1.00 56.88           H  
ATOM   1442  O   SER A  93      33.381   2.393 -22.439  1.00 56.88           O  
ATOM   1443  OG  SER A  93      36.153   1.293 -24.252  1.00 56.88           O  
ATOM   1444  HG  SER A  93      36.167   1.488 -25.192  1.00 56.88           H  
ATOM   1445  N   LEU A  94      34.078   0.600 -21.307  1.00 52.97           N  
ATOM   1446  H   LEU A  94      34.831   0.231 -20.744  1.00 52.97           H  
ATOM   1447  CA  LEU A  94      32.777  -0.058 -21.229  1.00 52.97           C  
ATOM   1448  HA  LEU A  94      32.035   0.525 -21.775  1.00 52.97           H  
ATOM   1449  C   LEU A  94      32.315  -0.130 -19.771  1.00 52.97           C  
ATOM   1450  CB  LEU A  94      32.868  -1.453 -21.879  1.00 52.97           C  
ATOM   1451  HB2 LEU A  94      33.740  -1.963 -21.469  1.00 52.97           H  
ATOM   1452  HB3 LEU A  94      31.990  -2.033 -21.596  1.00 52.97           H  
ATOM   1453  O   LEU A  94      32.907  -0.838 -18.959  1.00 52.97           O  
ATOM   1454  CG  LEU A  94      32.967  -1.433 -23.418  1.00 52.97           C  
ATOM   1455  HG  LEU A  94      33.689  -0.682 -23.736  1.00 52.97           H  
ATOM   1456  CD1 LEU A  94      33.442  -2.796 -23.927  1.00 52.97           C  
ATOM   1457 HD11 LEU A  94      34.429  -3.014 -23.519  1.00 52.97           H  
ATOM   1458 HD12 LEU A  94      32.743  -3.575 -23.622  1.00 52.97           H  
ATOM   1459 HD13 LEU A  94      33.512  -2.777 -25.014  1.00 52.97           H  
ATOM   1460  CD2 LEU A  94      31.611  -1.137 -24.067  1.00 52.97           C  
ATOM   1461 HD21 LEU A  94      31.266  -0.147 -23.767  1.00 52.97           H  
ATOM   1462 HD22 LEU A  94      30.876  -1.885 -23.771  1.00 52.97           H  
ATOM   1463 HD23 LEU A  94      31.716  -1.144 -25.152  1.00 52.97           H  
ATOM   1464  N   GLY A  95      31.225   0.568 -19.456  1.00 55.51           N  
ATOM   1465  H   GLY A  95      30.877   1.241 -20.124  1.00 55.51           H  
ATOM   1466  CA  GLY A  95      30.548   0.497 -18.160  1.00 55.51           C  
ATOM   1467  HA2 GLY A  95      29.827  -0.319 -18.177  1.00 55.51           H  
ATOM   1468  HA3 GLY A  95      31.277   0.297 -17.375  1.00 55.51           H  
ATOM   1469  C   GLY A  95      29.821   1.793 -17.810  1.00 55.51           C  
ATOM   1470  O   GLY A  95      29.966   2.802 -18.494  1.00 55.51           O  
ATOM   1471  N   TRP A  96      29.038   1.786 -16.731  1.00 57.84           N  
ATOM   1472  H   TRP A  96      28.902   0.934 -16.207  1.00 57.84           H  
ATOM   1473  CA  TRP A  96      28.390   3.011 -16.237  1.00 57.84           C  
ATOM   1474  HA  TRP A  96      27.985   3.567 -17.082  1.00 57.84           H  
ATOM   1475  C   TRP A  96      29.352   3.967 -15.519  1.00 57.84           C  
ATOM   1476  CB  TRP A  96      27.234   2.657 -15.308  1.00 57.84           C  
ATOM   1477  HB2 TRP A  96      26.736   3.593 -15.054  1.00 57.84           H  
ATOM   1478  HB3 TRP A  96      27.635   2.227 -14.389  1.00 57.84           H  
ATOM   1479  O   TRP A  96      29.010   5.121 -15.286  1.00 57.84           O  
ATOM   1480  CG  TRP A  96      26.179   1.749 -15.840  1.00 57.84           C  
ATOM   1481  CD1 TRP A  96      25.856   1.547 -17.139  1.00 57.84           C  
ATOM   1482  HD1 TRP A  96      26.329   2.034 -17.978  1.00 57.84           H  
ATOM   1483  CD2 TRP A  96      25.262   0.936 -15.059  1.00 57.84           C  
ATOM   1484  CE2 TRP A  96      24.468   0.181 -15.964  1.00 57.84           C  
ATOM   1485  CE3 TRP A  96      25.052   0.738 -13.678  1.00 57.84           C  
ATOM   1486  HE3 TRP A  96      25.629   1.312 -12.969  1.00 57.84           H  
ATOM   1487  NE1 TRP A  96      24.831   0.627 -17.217  1.00 57.84           N  
ATOM   1488  HE1 TRP A  96      24.393   0.343 -18.081  1.00 57.84           H  
ATOM   1489  CH2 TRP A  96      23.413  -0.994 -14.133  1.00 57.84           C  
ATOM   1490  HH2 TRP A  96      22.771  -1.767 -13.738  1.00 57.84           H  
ATOM   1491  CZ2 TRP A  96      23.594  -0.808 -15.519  1.00 57.84           C  
ATOM   1492  HZ2 TRP A  96      23.098  -1.428 -16.252  1.00 57.84           H  
ATOM   1493  CZ3 TRP A  96      24.112  -0.197 -13.218  1.00 57.84           C  
ATOM   1494  HZ3 TRP A  96      23.969  -0.339 -12.157  1.00 57.84           H  
ATOM   1495  N   GLU A  97      30.552   3.486 -15.195  1.00 58.69           N  
ATOM   1496  H   GLU A  97      30.736   2.514 -15.399  1.00 58.69           H  
ATOM   1497  CA  GLU A  97      31.605   4.204 -14.465  1.00 58.69           C  
ATOM   1498  HA  GLU A  97      31.158   4.842 -13.703  1.00 58.69           H  
ATOM   1499  C   GLU A  97      32.455   5.111 -15.379  1.00 58.69           C  
ATOM   1500  CB  GLU A  97      32.494   3.154 -13.763  1.00 58.69           C  
ATOM   1501  HB2 GLU A  97      32.860   2.483 -14.540  1.00 58.69           H  
ATOM   1502  HB3 GLU A  97      33.358   3.645 -13.315  1.00 58.69           H  
ATOM   1503  O   GLU A  97      33.332   5.823 -14.895  1.00 58.69           O  
ATOM   1504  CG  GLU A  97      31.777   2.339 -12.655  1.00 58.69           C  
ATOM   1505  HG2 GLU A  97      30.725   2.227 -12.916  1.00 58.69           H  
ATOM   1506  HG3 GLU A  97      31.824   2.902 -11.723  1.00 58.69           H  
ATOM   1507  CD  GLU A  97      32.349   0.918 -12.434  1.00 58.69           C  
ATOM   1508  OE1 GLU A  97      31.739   0.102 -11.706  1.00 58.69           O  
ATOM   1509  OE2 GLU A  97      33.287   0.482 -13.140  1.00 58.69           O  
ATOM   1510  N   VAL A  98      32.235   5.098 -16.702  1.00 57.90           N  
ATOM   1511  H   VAL A  98      31.468   4.544 -17.058  1.00 57.90           H  
ATOM   1512  CA  VAL A  98      33.072   5.846 -17.654  1.00 57.90           C  
ATOM   1513  HA  VAL A  98      34.110   5.561 -17.482  1.00 57.90           H  
ATOM   1514  C   VAL A  98      32.955   7.349 -17.391  1.00 57.90           C  
ATOM   1515  CB  VAL A  98      32.749   5.486 -19.117  1.00 57.90           C  
ATOM   1516  HB  VAL A  98      31.703   5.710 -19.326  1.00 57.90           H  
ATOM   1517  O   VAL A  98      31.888   7.947 -17.558  1.00 57.90           O  
ATOM   1518  CG1 VAL A  98      33.636   6.262 -20.099  1.00 57.90           C  
ATOM   1519 HG11 VAL A  98      33.384   7.322 -20.070  1.00 57.90           H  
ATOM   1520 HG12 VAL A  98      33.474   5.902 -21.115  1.00 57.90           H  
ATOM   1521 HG13 VAL A  98      34.685   6.130 -19.835  1.00 57.90           H  
ATOM   1522  CG2 VAL A  98      32.997   3.995 -19.384  1.00 57.90           C  
ATOM   1523 HG21 VAL A  98      32.655   3.749 -20.389  1.00 57.90           H  
ATOM   1524 HG22 VAL A  98      32.445   3.377 -18.675  1.00 57.90           H  
ATOM   1525 HG23 VAL A  98      34.058   3.765 -19.292  1.00 57.90           H  
ATOM   1526  N   ALA A  99      34.067   7.963 -16.981  1.00 58.93           N  
ATOM   1527  H   ALA A  99      34.893   7.411 -16.799  1.00 58.93           H  
ATOM   1528  CA  ALA A  99      34.155   9.399 -16.765  1.00 58.93           C  
ATOM   1529  HA  ALA A  99      33.359   9.675 -16.075  1.00 58.93           H  
ATOM   1530  C   ALA A  99      33.973  10.167 -18.092  1.00 58.93           C  
ATOM   1531  CB  ALA A  99      35.504   9.715 -16.107  1.00 58.93           C  
ATOM   1532  HB1 ALA A  99      36.306   9.601 -16.836  1.00 58.93           H  
ATOM   1533  HB2 ALA A  99      35.519  10.737 -15.727  1.00 58.93           H  
ATOM   1534  HB3 ALA A  99      35.688   9.038 -15.273  1.00 58.93           H  
ATOM   1535  O   ALA A  99      34.205   9.611 -19.170  1.00 58.93           O  
ATOM   1536  N   PRO A 100      33.633  11.471 -18.058  1.00 57.25           N  
ATOM   1537  CA  PRO A 100      33.514  12.296 -19.265  1.00 57.25           C  
ATOM   1538  HA  PRO A 100      32.692  11.916 -19.872  1.00 57.25           H  
ATOM   1539  C   PRO A 100      34.792  12.325 -20.118  1.00 57.25           C  
ATOM   1540  CB  PRO A 100      33.178  13.706 -18.764  1.00 57.25           C  
ATOM   1541  HB2 PRO A 100      32.468  14.206 -19.423  1.00 57.25           H  
ATOM   1542  HB3 PRO A 100      34.088  14.299 -18.673  1.00 57.25           H  
ATOM   1543  O   PRO A 100      34.729  12.560 -21.320  1.00 57.25           O  
ATOM   1544  CG  PRO A 100      32.592  13.483 -17.372  1.00 57.25           C  
ATOM   1545  HG2 PRO A 100      31.528  13.259 -17.457  1.00 57.25           H  
ATOM   1546  HG3 PRO A 100      32.749  14.343 -16.720  1.00 57.25           H  
ATOM   1547  CD  PRO A 100      33.328  12.248 -16.871  1.00 57.25           C  
ATOM   1548  HD2 PRO A 100      34.251  12.544 -16.373  1.00 57.25           H  
ATOM   1549  HD3 PRO A 100      32.683  11.698 -16.185  1.00 57.25           H  
ATOM   1550  N   SER A 101      35.954  12.078 -19.503  1.00 57.55           N  
ATOM   1551  H   SER A 101      35.943  11.858 -18.518  1.00 57.55           H  
ATOM   1552  CA  SER A 101      37.257  11.955 -20.165  1.00 57.55           C  
ATOM   1553  HA  SER A 101      37.366  12.773 -20.877  1.00 57.55           H  
ATOM   1554  C   SER A 101      37.443  10.652 -20.961  1.00 57.55           C  
ATOM   1555  CB  SER A 101      38.370  12.085 -19.115  1.00 57.55           C  
ATOM   1556  HB2 SER A 101      39.330  11.795 -19.542  1.00 57.55           H  
ATOM   1557  HB3 SER A 101      38.430  13.123 -18.788  1.00 57.55           H  
ATOM   1558  O   SER A 101      38.463  10.499 -21.626  1.00 57.55           O  
ATOM   1559  OG  SER A 101      38.067  11.278 -17.993  1.00 57.55           O  
ATOM   1560  HG  SER A 101      38.806  10.714 -17.755  1.00 57.55           H  
ATOM   1561  N   GLY A 102      36.498   9.707 -20.909  1.00 59.24           N  
ATOM   1562  H   GLY A 102      35.697   9.873 -20.317  1.00 59.24           H  
ATOM   1563  CA  GLY A 102      36.501   8.452 -21.674  1.00 59.24           C  
ATOM   1564  HA2 GLY A 102      36.995   8.620 -22.631  1.00 59.24           H  
ATOM   1565  HA3 GLY A 102      35.468   8.168 -21.873  1.00 59.24           H  
ATOM   1566  C   GLY A 102      37.189   7.261 -20.992  1.00 59.24           C  
ATOM   1567  O   GLY A 102      36.875   6.118 -21.322  1.00 59.24           O  
ATOM   1568  N   GLN A 103      38.083   7.496 -20.026  1.00 60.88           N  
ATOM   1569  H   GLN A 103      38.267   8.459 -19.783  1.00 60.88           H  
ATOM   1570  CA  GLN A 103      38.598   6.466 -19.114  1.00 60.88           C  
ATOM   1571  HA  GLN A 103      38.418   5.473 -19.526  1.00 60.88           H  
ATOM   1572  C   GLN A 103      37.841   6.564 -17.789  1.00 60.88           C  
ATOM   1573  CB  GLN A 103      40.112   6.631 -18.898  1.00 60.88           C  
ATOM   1574  HB2 GLN A 103      40.335   7.672 -18.664  1.00 60.88           H  
ATOM   1575  HB3 GLN A 103      40.413   6.019 -18.048  1.00 60.88           H  
ATOM   1576  O   GLN A 103      37.795   7.642 -17.205  1.00 60.88           O  
ATOM   1577  CG  GLN A 103      40.924   6.184 -20.123  1.00 60.88           C  
ATOM   1578  HG2 GLN A 103      40.634   6.777 -20.991  1.00 60.88           H  
ATOM   1579  HG3 GLN A 103      40.697   5.138 -20.331  1.00 60.88           H  
ATOM   1580  CD  GLN A 103      42.433   6.325 -19.932  1.00 60.88           C  
ATOM   1581  NE2 GLN A 103      43.233   5.676 -20.751  1.00 60.88           N  
ATOM   1582 HE21 GLN A 103      42.859   5.073 -21.470  1.00 60.88           H  
ATOM   1583 HE22 GLN A 103      44.219   5.798 -20.570  1.00 60.88           H  
ATOM   1584  OE1 GLN A 103      42.936   7.029 -19.075  1.00 60.88           O  
ATOM   1585  N   GLY A 104      37.225   5.469 -17.343  1.00 75.42           N  
ATOM   1586  H   GLY A 104      37.369   4.598 -17.833  1.00 75.42           H  
ATOM   1587  CA  GLY A 104      36.599   5.379 -16.023  1.00 75.42           C  
ATOM   1588  HA2 GLY A 104      35.635   4.875 -16.095  1.00 75.42           H  
ATOM   1589  HA3 GLY A 104      36.438   6.368 -15.595  1.00 75.42           H  
ATOM   1590  C   GLY A 104      37.470   4.570 -15.075  1.00 75.42           C  
ATOM   1591  O   GLY A 104      38.105   3.604 -15.487  1.00 75.42           O  
ATOM   1592  N   GLU A 105      37.498   4.942 -13.809  1.00 84.25           N  
ATOM   1593  H   GLU A 105      37.021   5.790 -13.537  1.00 84.25           H  
ATOM   1594  CA  GLU A 105      38.115   4.156 -12.745  1.00 84.25           C  
ATOM   1595  HA  GLU A 105      38.724   3.356 -13.165  1.00 84.25           H  
ATOM   1596  C   GLU A 105      37.038   3.495 -11.876  1.00 84.25           C  
ATOM   1597  CB  GLU A 105      39.043   5.058 -11.933  1.00 84.25           C  
ATOM   1598  HB2 GLU A 105      38.499   5.963 -11.663  1.00 84.25           H  
ATOM   1599  HB3 GLU A 105      39.322   4.524 -11.024  1.00 84.25           H  
ATOM   1600  O   GLU A 105      35.898   3.954 -11.822  1.00 84.25           O  
ATOM   1601  CG  GLU A 105      40.320   5.425 -12.704  1.00 84.25           C  
ATOM   1602  HG2 GLU A 105      40.050   5.835 -13.677  1.00 84.25           H  
ATOM   1603  HG3 GLU A 105      40.896   4.514 -12.870  1.00 84.25           H  
ATOM   1604  CD  GLU A 105      41.193   6.452 -11.968  1.00 84.25           C  
ATOM   1605  OE1 GLU A 105      42.309   6.702 -12.473  1.00 84.25           O  
ATOM   1606  OE2 GLU A 105      40.731   7.010 -10.944  1.00 84.25           O  
ATOM   1607  N   ARG A 106      37.390   2.394 -11.205  1.00 85.72           N  
ATOM   1608  H   ARG A 106      38.330   2.043 -11.325  1.00 85.72           H  
ATOM   1609  CA  ARG A 106      36.550   1.766 -10.176  1.00 85.72           C  
ATOM   1610  HA  ARG A 106      35.881   2.527  -9.773  1.00 85.72           H  
ATOM   1611  C   ARG A 106      37.396   1.247  -9.038  1.00 85.72           C  
ATOM   1612  CB  ARG A 106      35.658   0.666 -10.758  1.00 85.72           C  
ATOM   1613  HB2 ARG A 106      35.228   1.042 -11.686  1.00 85.72           H  
ATOM   1614  HB3 ARG A 106      34.833   0.483 -10.069  1.00 85.72           H  
ATOM   1615  O   ARG A 106      38.556   0.893  -9.244  1.00 85.72           O  
ATOM   1616  CG  ARG A 106      36.387  -0.665 -10.990  1.00 85.72           C  
ATOM   1617  HG2 ARG A 106      36.612  -1.126 -10.028  1.00 85.72           H  
ATOM   1618  HG3 ARG A 106      37.327  -0.495 -11.516  1.00 85.72           H  
ATOM   1619  CD  ARG A 106      35.487  -1.613 -11.780  1.00 85.72           C  
ATOM   1620  HD2 ARG A 106      34.581  -1.783 -11.198  1.00 85.72           H  
ATOM   1621  HD3 ARG A 106      35.196  -1.114 -12.705  1.00 85.72           H  
ATOM   1622  NE  ARG A 106      36.186  -2.870 -12.116  1.00 85.72           N  
ATOM   1623  HE  ARG A 106      37.121  -2.755 -12.482  1.00 85.72           H  
ATOM   1624  NH1 ARG A 106      34.628  -4.332 -11.285  1.00 85.72           N  
ATOM   1625 HH11 ARG A 106      34.475  -5.215 -10.820  1.00 85.72           H  
ATOM   1626 HH12 ARG A 106      34.148  -3.528 -10.906  1.00 85.72           H  
ATOM   1627  NH2 ARG A 106      36.496  -5.123 -12.208  1.00 85.72           N  
ATOM   1628 HH21 ARG A 106      37.429  -4.964 -12.560  1.00 85.72           H  
ATOM   1629 HH22 ARG A 106      36.219  -6.045 -11.903  1.00 85.72           H  
ATOM   1630  CZ  ARG A 106      35.765  -4.096 -11.875  1.00 85.72           C  
ATOM   1631  N   VAL A 107      36.802   1.102  -7.860  1.00 89.01           N  
ATOM   1632  H   VAL A 107      35.834   1.373  -7.763  1.00 89.01           H  
ATOM   1633  CA  VAL A 107      37.455   0.332  -6.800  1.00 89.01           C  
ATOM   1634  HA  VAL A 107      38.528   0.508  -6.879  1.00 89.01           H  
ATOM   1635  C   VAL A 107      37.250  -1.166  -6.975  1.00 89.01           C  
ATOM   1636  CB  VAL A 107      37.072   0.741  -5.382  1.00 89.01           C  
ATOM   1637  HB  VAL A 107      37.472  -0.044  -4.740  1.00 89.01           H  
ATOM   1638  O   VAL A 107      36.181  -1.618  -7.385  1.00 89.01           O  
ATOM   1639  CG1 VAL A 107      37.747   2.028  -4.934  1.00 89.01           C  
ATOM   1640 HG11 VAL A 107      38.789   2.055  -5.253  1.00 89.01           H  
ATOM   1641 HG12 VAL A 107      37.219   2.912  -5.292  1.00 89.01           H  
ATOM   1642 HG13 VAL A 107      37.722   2.029  -3.844  1.00 89.01           H  
ATOM   1643  CG2 VAL A 107      35.575   0.839  -5.117  1.00 89.01           C  
ATOM   1644 HG21 VAL A 107      35.397   0.923  -4.045  1.00 89.01           H  
ATOM   1645 HG22 VAL A 107      35.193   1.740  -5.597  1.00 89.01           H  
ATOM   1646 HG23 VAL A 107      35.068  -0.051  -5.491  1.00 89.01           H  
ATOM   1647  N   VAL A 108      38.281  -1.939  -6.637  1.00 90.83           N  
ATOM   1648  H   VAL A 108      39.145  -1.491  -6.367  1.00 90.83           H  
ATOM   1649  CA  VAL A 108      38.242  -3.403  -6.648  1.00 90.83           C  
ATOM   1650  HA  VAL A 108      37.203  -3.731  -6.676  1.00 90.83           H  
ATOM   1651  C   VAL A 108      38.863  -3.950  -5.363  1.00 90.83           C  
ATOM   1652  CB  VAL A 108      38.943  -3.967  -7.900  1.00 90.83           C  
ATOM   1653  HB  VAL A 108      40.010  -3.752  -7.841  1.00 90.83           H  
ATOM   1654  O   VAL A 108      39.949  -3.537  -4.964  1.00 90.83           O  
ATOM   1655  CG1 VAL A 108      38.753  -5.485  -8.007  1.00 90.83           C  
ATOM   1656 HG11 VAL A 108      37.691  -5.729  -8.033  1.00 90.83           H  
ATOM   1657 HG12 VAL A 108      39.241  -5.856  -8.909  1.00 90.83           H  
ATOM   1658 HG13 VAL A 108      39.210  -5.973  -7.147  1.00 90.83           H  
ATOM   1659  CG2 VAL A 108      38.395  -3.365  -9.202  1.00 90.83           C  
ATOM   1660 HG21 VAL A 108      37.313  -3.491  -9.241  1.00 90.83           H  
ATOM   1661 HG22 VAL A 108      38.636  -2.303  -9.243  1.00 90.83           H  
ATOM   1662 HG23 VAL A 108      38.862  -3.844 -10.063  1.00 90.83           H  
ATOM   1663  N   ASN A 109      38.205  -4.936  -4.753  1.00 92.43           N  
ATOM   1664  H   ASN A 109      37.324  -5.228  -5.151  1.00 92.43           H  
ATOM   1665  CA  ASN A 109      38.649  -5.648  -3.553  1.00 92.43           C  
ATOM   1666  HA  ASN A 109      37.823  -6.298  -3.264  1.00 92.43           H  
ATOM   1667  C   ASN A 109      38.905  -4.754  -2.324  1.00 92.43           C  
ATOM   1668  CB  ASN A 109      39.851  -6.552  -3.887  1.00 92.43           C  
ATOM   1669  HB2 ASN A 109      40.167  -7.076  -2.985  1.00 92.43           H  
ATOM   1670  HB3 ASN A 109      40.684  -5.931  -4.216  1.00 92.43           H  
ATOM   1671  O   ASN A 109      39.835  -5.014  -1.559  1.00 92.43           O  
ATOM   1672  CG  ASN A 109      39.556  -7.611  -4.924  1.00 92.43           C  
ATOM   1673  ND2 ASN A 109      40.485  -7.864  -5.816  1.00 92.43           N  
ATOM   1674 HD21 ASN A 109      40.249  -8.549  -6.520  1.00 92.43           H  
ATOM   1675 HD22 ASN A 109      41.313  -7.287  -5.850  1.00 92.43           H  
ATOM   1676  OD1 ASN A 109      38.534  -8.272  -4.922  1.00 92.43           O  
ATOM   1677  N   VAL A 110      38.083  -3.726  -2.110  1.00 94.04           N  
ATOM   1678  H   VAL A 110      37.341  -3.551  -2.773  1.00 94.04           H  
ATOM   1679  CA  VAL A 110      38.158  -2.872  -0.915  1.00 94.04           C  
ATOM   1680  HA  VAL A 110      39.176  -2.492  -0.827  1.00 94.04           H  
ATOM   1681  C   VAL A 110      37.780  -3.695   0.327  1.00 94.04           C  
ATOM   1682  CB  VAL A 110      37.219  -1.667  -1.058  1.00 94.04           C  
ATOM   1683  HB  VAL A 110      36.211  -2.031  -1.256  1.00 94.04           H  
ATOM   1684  O   VAL A 110      36.652  -4.190   0.386  1.00 94.04           O  
ATOM   1685  CG1 VAL A 110      37.206  -0.771   0.178  1.00 94.04           C  
ATOM   1686 HG11 VAL A 110      36.525   0.064   0.017  1.00 94.04           H  
ATOM   1687 HG12 VAL A 110      36.880  -1.320   1.062  1.00 94.04           H  
ATOM   1688 HG13 VAL A 110      38.213  -0.379   0.320  1.00 94.04           H  
ATOM   1689  CG2 VAL A 110      37.646  -0.781  -2.222  1.00 94.04           C  
ATOM   1690 HG21 VAL A 110      36.899  -0.004  -2.379  1.00 94.04           H  
ATOM   1691 HG22 VAL A 110      37.730  -1.386  -3.125  1.00 94.04           H  
ATOM   1692 HG23 VAL A 110      38.609  -0.319  -2.006  1.00 94.04           H  
ATOM   1693  N   PRO A 111      38.674  -3.865   1.318  1.00 94.84           N  
ATOM   1694  CA  PRO A 111      38.430  -4.724   2.471  1.00 94.84           C  
ATOM   1695  HA  PRO A 111      37.999  -5.674   2.153  1.00 94.84           H  
ATOM   1696  C   PRO A 111      37.478  -4.045   3.460  1.00 94.84           C  
ATOM   1697  CB  PRO A 111      39.818  -4.980   3.073  1.00 94.84           C  
ATOM   1698  HB2 PRO A 111      39.780  -5.148   4.149  1.00 94.84           H  
ATOM   1699  HB3 PRO A 111      40.274  -5.835   2.575  1.00 94.84           H  
ATOM   1700  O   PRO A 111      37.888  -3.150   4.198  1.00 94.84           O  
ATOM   1701  CG  PRO A 111      40.601  -3.714   2.724  1.00 94.84           C  
ATOM   1702  HG2 PRO A 111      40.396  -2.929   3.452  1.00 94.84           H  
ATOM   1703  HG3 PRO A 111      41.673  -3.905   2.665  1.00 94.84           H  
ATOM   1704  CD  PRO A 111      40.022  -3.326   1.367  1.00 94.84           C  
ATOM   1705  HD2 PRO A 111      40.614  -3.795   0.581  1.00 94.84           H  
ATOM   1706  HD3 PRO A 111      40.018  -2.242   1.253  1.00 94.84           H  
ATOM   1707  N   LEU A 112      36.222  -4.486   3.503  1.00 95.72           N  
ATOM   1708  H   LEU A 112      35.968  -5.261   2.907  1.00 95.72           H  
ATOM   1709  CA  LEU A 112      35.247  -4.045   4.501  1.00 95.72           C  
ATOM   1710  HA  LEU A 112      35.445  -3.003   4.752  1.00 95.72           H  
ATOM   1711  C   LEU A 112      35.389  -4.847   5.794  1.00 95.72           C  
ATOM   1712  CB  LEU A 112      33.816  -4.149   3.948  1.00 95.72           C  
ATOM   1713  HB2 LEU A 112      33.647  -5.170   3.605  1.00 95.72           H  
ATOM   1714  HB3 LEU A 112      33.122  -3.958   4.766  1.00 95.72           H  
ATOM   1715  O   LEU A 112      35.725  -6.032   5.756  1.00 95.72           O  
ATOM   1716  CG  LEU A 112      33.495  -3.172   2.805  1.00 95.72           C  
ATOM   1717  HG  LEU A 112      34.126  -3.395   1.945  1.00 95.72           H  
ATOM   1718  CD1 LEU A 112      32.030  -3.352   2.399  1.00 95.72           C  
ATOM   1719 HD11 LEU A 112      31.790  -2.690   1.567  1.00 95.72           H  
ATOM   1720 HD12 LEU A 112      31.381  -3.122   3.244  1.00 95.72           H  
ATOM   1721 HD13 LEU A 112      31.858  -4.384   2.094  1.00 95.72           H  
ATOM   1722  CD2 LEU A 112      33.702  -1.707   3.199  1.00 95.72           C  
ATOM   1723 HD21 LEU A 112      33.301  -1.051   2.426  1.00 95.72           H  
ATOM   1724 HD22 LEU A 112      33.202  -1.498   4.145  1.00 95.72           H  
ATOM   1725 HD23 LEU A 112      34.766  -1.496   3.307  1.00 95.72           H  
ATOM   1726  N   CYS A 113      35.135  -4.202   6.931  1.00 95.82           N  
ATOM   1727  H   CYS A 113      34.898  -3.221   6.893  1.00 95.82           H  
ATOM   1728  CA  CYS A 113      35.145  -4.868   8.232  1.00 95.82           C  
ATOM   1729  HA  CYS A 113      36.103  -5.371   8.356  1.00 95.82           H  
ATOM   1730  C   CYS A 113      34.063  -5.951   8.333  1.00 95.82           C  
ATOM   1731  CB  CYS A 113      35.000  -3.827   9.347  1.00 95.82           C  
ATOM   1732  HB2 CYS A 113      34.062  -3.290   9.207  1.00 95.82           H  
ATOM   1733  HB3 CYS A 113      34.944  -4.353  10.300  1.00 95.82           H  
ATOM   1734  O   CYS A 113      33.001  -5.846   7.715  1.00 95.82           O  
ATOM   1735  SG  CYS A 113      36.353  -2.620   9.448  1.00 95.82           S  
ATOM   1736  N   GLN A 114      34.331  -6.974   9.146  1.00 94.90           N  
ATOM   1737  H   GLN A 114      35.225  -7.004   9.615  1.00 94.90           H  
ATOM   1738  CA  GLN A 114      33.441  -8.122   9.314  1.00 94.90           C  
ATOM   1739  HA  GLN A 114      33.361  -8.638   8.357  1.00 94.90           H  
ATOM   1740  C   GLN A 114      32.025  -7.699   9.737  1.00 94.90           C  
ATOM   1741  CB  GLN A 114      34.078  -9.081  10.332  1.00 94.90           C  
ATOM   1742  HB2 GLN A 114      35.071  -9.366   9.984  1.00 94.90           H  
ATOM   1743  HB3 GLN A 114      34.182  -8.578  11.294  1.00 94.90           H  
ATOM   1744  O   GLN A 114      31.047  -8.107   9.109  1.00 94.90           O  
ATOM   1745  CG  GLN A 114      33.231 -10.346  10.513  1.00 94.90           C  
ATOM   1746  HG2 GLN A 114      33.078 -10.821   9.543  1.00 94.90           H  
ATOM   1747  HG3 GLN A 114      32.255 -10.069  10.913  1.00 94.90           H  
ATOM   1748  CD  GLN A 114      33.838 -11.374  11.461  1.00 94.90           C  
ATOM   1749  NE2 GLN A 114      33.140 -12.458  11.702  1.00 94.90           N  
ATOM   1750 HE21 GLN A 114      33.500 -13.102  12.392  1.00 94.90           H  
ATOM   1751 HE22 GLN A 114      32.169 -12.462  11.426  1.00 94.90           H  
ATOM   1752  OE1 GLN A 114      34.924 -11.247  12.007  1.00 94.90           O  
ATOM   1753  N   GLU A 115      31.917  -6.830  10.747  1.00 94.93           N  
ATOM   1754  H   GLU A 115      32.754  -6.524  11.223  1.00 94.93           H  
ATOM   1755  CA  GLU A 115      30.630  -6.395  11.297  1.00 94.93           C  
ATOM   1756  HA  GLU A 115      30.060  -7.275  11.595  1.00 94.93           H  
ATOM   1757  C   GLU A 115      29.780  -5.638  10.264  1.00 94.93           C  
ATOM   1758  CB  GLU A 115      30.841  -5.515  12.545  1.00 94.93           C  
ATOM   1759  HB2 GLU A 115      31.358  -4.596  12.269  1.00 94.93           H  
ATOM   1760  HB3 GLU A 115      29.853  -5.226  12.904  1.00 94.93           H  
ATOM   1761  O   GLU A 115      28.563  -5.793  10.246  1.00 94.93           O  
ATOM   1762  CG  GLU A 115      31.570  -6.202  13.719  1.00 94.93           C  
ATOM   1763  HG2 GLU A 115      31.264  -7.247  13.772  1.00 94.93           H  
ATOM   1764  HG3 GLU A 115      31.234  -5.719  14.637  1.00 94.93           H  
ATOM   1765  CD  GLU A 115      33.107  -6.111  13.681  1.00 94.93           C  
ATOM   1766  OE1 GLU A 115      33.749  -6.388  14.720  1.00 94.93           O  
ATOM   1767  OE2 GLU A 115      33.681  -5.707  12.641  1.00 94.93           O  
ATOM   1768  N   ASP A 116      30.399  -4.875   9.352  1.00 95.10           N  
ATOM   1769  H   ASP A 116      31.409  -4.880   9.330  1.00 95.10           H  
ATOM   1770  CA  ASP A 116      29.666  -4.149   8.304  1.00 95.10           C  
ATOM   1771  HA  ASP A 116      28.885  -3.549   8.769  1.00 95.10           H  
ATOM   1772  C   ASP A 116      28.972  -5.099   7.318  1.00 95.10           C  
ATOM   1773  CB  ASP A 116      30.613  -3.227   7.512  1.00 95.10           C  
ATOM   1774  HB2 ASP A 116      31.560  -3.733   7.329  1.00 95.10           H  
ATOM   1775  HB3 ASP A 116      30.165  -3.022   6.540  1.00 95.10           H  
ATOM   1776  O   ASP A 116      27.867  -4.805   6.855  1.00 95.10           O  
ATOM   1777  CG  ASP A 116      30.868  -1.871   8.167  1.00 95.10           C  
ATOM   1778  OD1 ASP A 116      29.905  -1.261   8.681  1.00 95.10           O  
ATOM   1779  OD2 ASP A 116      31.994  -1.348   8.026  1.00 95.10           O  
ATOM   1780  N   CYS A 117      29.610  -6.224   6.981  1.00 95.86           N  
ATOM   1781  H   CYS A 117      30.498  -6.417   7.423  1.00 95.86           H  
ATOM   1782  CA  CYS A 117      29.031  -7.231   6.091  1.00 95.86           C  
ATOM   1783  HA  CYS A 117      28.510  -6.723   5.279  1.00 95.86           H  
ATOM   1784  C   CYS A 117      27.985  -8.095   6.805  1.00 95.86           C  
ATOM   1785  CB  CYS A 117      30.152  -8.085   5.483  1.00 95.86           C  
ATOM   1786  HB2 CYS A 117      30.788  -8.459   6.285  1.00 95.86           H  
ATOM   1787  HB3 CYS A 117      29.704  -8.937   4.973  1.00 95.86           H  
ATOM   1788  O   CYS A 117      26.961  -8.428   6.207  1.00 95.86           O  
ATOM   1789  SG  CYS A 117      31.170  -7.182   4.286  1.00 95.86           S  
ATOM   1790  N   GLU A 118      28.217  -8.442   8.073  1.00 96.49           N  
ATOM   1791  H   GLU A 118      29.075  -8.137   8.511  1.00 96.49           H  
ATOM   1792  CA  GLU A 118      27.279  -9.224   8.885  1.00 96.49           C  
ATOM   1793  HA  GLU A 118      26.988 -10.121   8.339  1.00 96.49           H  
ATOM   1794  C   GLU A 118      25.981  -8.460   9.168  1.00 96.49           C  
ATOM   1795  CB  GLU A 118      27.956  -9.663  10.193  1.00 96.49           C  
ATOM   1796  HB2 GLU A 118      27.194 -10.054  10.868  1.00 96.49           H  
ATOM   1797  HB3 GLU A 118      28.428  -8.799  10.661  1.00 96.49           H  
ATOM   1798  O   GLU A 118      24.901  -8.984   8.888  1.00 96.49           O  
ATOM   1799  CG  GLU A 118      28.996 -10.767   9.946  1.00 96.49           C  
ATOM   1800  HG2 GLU A 118      29.731 -10.420   9.220  1.00 96.49           H  
ATOM   1801  HG3 GLU A 118      28.486 -11.624   9.507  1.00 96.49           H  
ATOM   1802  CD  GLU A 118      29.732 -11.222  11.217  1.00 96.49           C  
ATOM   1803  OE1 GLU A 118      30.470 -12.232  11.111  1.00 96.49           O  
ATOM   1804  OE2 GLU A 118      29.593 -10.583  12.281  1.00 96.49           O  
ATOM   1805  N   GLU A 119      26.069  -7.211   9.641  1.00 96.00           N  
ATOM   1806  H   GLU A 119      26.980  -6.831   9.858  1.00 96.00           H  
ATOM   1807  CA  GLU A 119      24.897  -6.360   9.896  1.00 96.00           C  
ATOM   1808  HA  GLU A 119      24.227  -6.860  10.595  1.00 96.00           H  
ATOM   1809  C   GLU A 119      24.101  -6.114   8.608  1.00 96.00           C  
ATOM   1810  CB  GLU A 119      25.334  -5.015  10.504  1.00 96.00           C  
ATOM   1811  HB2 GLU A 119      26.120  -4.586   9.883  1.00 96.00           H  
ATOM   1812  HB3 GLU A 119      24.482  -4.335  10.489  1.00 96.00           H  
ATOM   1813  O   GLU A 119      22.878  -6.252   8.593  1.00 96.00           O  
ATOM   1814  CG  GLU A 119      25.822  -5.132  11.960  1.00 96.00           C  
ATOM   1815  HG2 GLU A 119      24.988  -5.480  12.571  1.00 96.00           H  
ATOM   1816  HG3 GLU A 119      26.606  -5.887  12.020  1.00 96.00           H  
ATOM   1817  CD  GLU A 119      26.358  -3.808  12.547  1.00 96.00           C  
ATOM   1818  OE1 GLU A 119      26.744  -3.818  13.740  1.00 96.00           O  
ATOM   1819  OE2 GLU A 119      26.400  -2.776  11.832  1.00 96.00           O  
ATOM   1820  N   TRP A 120      24.793  -5.841   7.494  1.00 96.28           N  
ATOM   1821  H   TRP A 120      25.799  -5.775   7.560  1.00 96.28           H  
ATOM   1822  CA  TRP A 120      24.142  -5.652   6.197  1.00 96.28           C  
ATOM   1823  HA  TRP A 120      23.424  -4.838   6.295  1.00 96.28           H  
ATOM   1824  C   TRP A 120      23.361  -6.899   5.769  1.00 96.28           C  
ATOM   1825  CB  TRP A 120      25.204  -5.275   5.154  1.00 96.28           C  
ATOM   1826  HB2 TRP A 120      25.887  -6.114   5.024  1.00 96.28           H  
ATOM   1827  HB3 TRP A 120      25.781  -4.443   5.556  1.00 96.28           H  
ATOM   1828  O   TRP A 120      22.214  -6.800   5.322  1.00 96.28           O  
ATOM   1829  CG  TRP A 120      24.735  -4.837   3.799  1.00 96.28           C  
ATOM   1830  CD1 TRP A 120      23.455  -4.734   3.371  1.00 96.28           C  
ATOM   1831  HD1 TRP A 120      22.582  -4.957   3.966  1.00 96.28           H  
ATOM   1832  CD2 TRP A 120      25.552  -4.346   2.696  1.00 96.28           C  
ATOM   1833  CE2 TRP A 120      24.689  -3.970   1.626  1.00 96.28           C  
ATOM   1834  CE3 TRP A 120      26.937  -4.148   2.507  1.00 96.28           C  
ATOM   1835  HE3 TRP A 120      27.618  -4.440   3.293  1.00 96.28           H  
ATOM   1836  NE1 TRP A 120      23.422  -4.254   2.079  1.00 96.28           N  
ATOM   1837  HE1 TRP A 120      22.569  -4.109   1.559  1.00 96.28           H  
ATOM   1838  CH2 TRP A 120      26.554  -3.238   0.273  1.00 96.28           C  
ATOM   1839  HH2 TRP A 120      26.946  -2.824  -0.645  1.00 96.28           H  
ATOM   1840  CZ2 TRP A 120      25.172  -3.423   0.433  1.00 96.28           C  
ATOM   1841  HZ2 TRP A 120      24.485  -3.150  -0.354  1.00 96.28           H  
ATOM   1842  CZ3 TRP A 120      27.433  -3.600   1.308  1.00 96.28           C  
ATOM   1843  HZ3 TRP A 120      28.498  -3.471   1.179  1.00 96.28           H  
ATOM   1844  N   TRP A 121      23.954  -8.083   5.916  1.00 96.79           N  
ATOM   1845  H   TRP A 121      24.875  -8.125   6.327  1.00 96.79           H  
ATOM   1846  CA  TRP A 121      23.292  -9.323   5.532  1.00 96.79           C  
ATOM   1847  HA  TRP A 121      22.910  -9.208   4.518  1.00 96.79           H  
ATOM   1848  C   TRP A 121      22.076  -9.637   6.406  1.00 96.79           C  
ATOM   1849  CB  TRP A 121      24.309 -10.459   5.521  1.00 96.79           C  
ATOM   1850  HB2 TRP A 121      25.143 -10.159   4.887  1.00 96.79           H  
ATOM   1851  HB3 TRP A 121      24.694 -10.602   6.531  1.00 96.79           H  
ATOM   1852  O   TRP A 121      21.030  -9.992   5.859  1.00 96.79           O  
ATOM   1853  CG  TRP A 121      23.767 -11.762   5.020  1.00 96.79           C  
ATOM   1854  CD1 TRP A 121      23.741 -12.167   3.732  1.00 96.79           C  
ATOM   1855  HD1 TRP A 121      24.132 -11.599   2.901  1.00 96.79           H  
ATOM   1856  CD2 TRP A 121      23.161 -12.843   5.790  1.00 96.79           C  
ATOM   1857  CE2 TRP A 121      22.809 -13.893   4.890  1.00 96.79           C  
ATOM   1858  CE3 TRP A 121      22.884 -13.048   7.158  1.00 96.79           C  
ATOM   1859  HE3 TRP A 121      23.115 -12.270   7.870  1.00 96.79           H  
ATOM   1860  NE1 TRP A 121      23.180 -13.426   3.649  1.00 96.79           N  
ATOM   1861  HE1 TRP A 121      23.111 -13.950   2.788  1.00 96.79           H  
ATOM   1862  CH2 TRP A 121      21.985 -15.274   6.697  1.00 96.79           C  
ATOM   1863  HH2 TRP A 121      21.567 -16.201   7.058  1.00 96.79           H  
ATOM   1864  CZ2 TRP A 121      22.238 -15.097   5.325  1.00 96.79           C  
ATOM   1865  HZ2 TRP A 121      22.036 -15.885   4.614  1.00 96.79           H  
ATOM   1866  CZ3 TRP A 121      22.299 -14.246   7.606  1.00 96.79           C  
ATOM   1867  HZ3 TRP A 121      22.095 -14.362   8.661  1.00 96.79           H  
ATOM   1868  N   GLU A 122      22.164  -9.454   7.726  1.00 95.85           N  
ATOM   1869  H   GLU A 122      23.036  -9.133   8.122  1.00 95.85           H  
ATOM   1870  CA  GLU A 122      21.040  -9.723   8.631  1.00 95.85           C  
ATOM   1871  HA  GLU A 122      20.682 -10.731   8.421  1.00 95.85           H  
ATOM   1872  C   GLU A 122      19.860  -8.767   8.372  1.00 95.85           C  
ATOM   1873  CB  GLU A 122      21.529  -9.693  10.090  1.00 95.85           C  
ATOM   1874  HB2 GLU A 122      22.427 -10.306  10.173  1.00 95.85           H  
ATOM   1875  HB3 GLU A 122      21.799  -8.671  10.355  1.00 95.85           H  
ATOM   1876  O   GLU A 122      18.713  -9.214   8.264  1.00 95.85           O  
ATOM   1877  CG  GLU A 122      20.494 -10.216  11.108  1.00 95.85           C  
ATOM   1878  HG2 GLU A 122      19.628  -9.554  11.093  1.00 95.85           H  
ATOM   1879  HG3 GLU A 122      20.934 -10.148  12.103  1.00 95.85           H  
ATOM   1880  CD  GLU A 122      20.023 -11.673  10.880  1.00 95.85           C  
ATOM   1881  OE1 GLU A 122      18.908 -12.026  11.336  1.00 95.85           O  
ATOM   1882  OE2 GLU A 122      20.730 -12.486  10.239  1.00 95.85           O  
ATOM   1883  N   ASP A 123      20.131  -7.480   8.133  1.00 95.11           N  
ATOM   1884  H   ASP A 123      21.074  -7.150   8.283  1.00 95.11           H  
ATOM   1885  CA  ASP A 123      19.104  -6.487   7.792  1.00 95.11           C  
ATOM   1886  HA  ASP A 123      18.301  -6.546   8.526  1.00 95.11           H  
ATOM   1887  C   ASP A 123      18.465  -6.732   6.414  1.00 95.11           C  
ATOM   1888  CB  ASP A 123      19.721  -5.080   7.843  1.00 95.11           C  
ATOM   1889  HB2 ASP A 123      19.157  -4.440   7.165  1.00 95.11           H  
ATOM   1890  HB3 ASP A 123      20.747  -5.102   7.476  1.00 95.11           H  
ATOM   1891  O   ASP A 123      17.274  -6.463   6.199  1.00 95.11           O  
ATOM   1892  CG  ASP A 123      19.666  -4.426   9.227  1.00 95.11           C  
ATOM   1893  OD1 ASP A 123      19.293  -5.108  10.210  1.00 95.11           O  
ATOM   1894  OD2 ASP A 123      19.821  -3.185   9.247  1.00 95.11           O  
ATOM   1895  N   CYS A 124      19.232  -7.265   5.459  1.00 95.55           N  
ATOM   1896  H   CYS A 124      20.208  -7.408   5.674  1.00 95.55           H  
ATOM   1897  CA  CYS A 124      18.746  -7.587   4.117  1.00 95.55           C  
ATOM   1898  HA  CYS A 124      17.940  -6.898   3.863  1.00 95.55           H  
ATOM   1899  C   CYS A 124      18.118  -8.972   3.983  1.00 95.55           C  
ATOM   1900  CB  CYS A 124      19.858  -7.379   3.090  1.00 95.55           C  
ATOM   1901  HB2 CYS A 124      19.554  -7.845   2.153  1.00 95.55           H  
ATOM   1902  HB3 CYS A 124      20.762  -7.879   3.436  1.00 95.55           H  
ATOM   1903  O   CYS A 124      17.416  -9.208   2.999  1.00 95.55           O  
ATOM   1904  SG  CYS A 124      20.241  -5.649   2.729  1.00 95.55           S  
ATOM   1905  N   ARG A 125      18.282  -9.869   4.958  1.00 91.36           N  
ATOM   1906  H   ARG A 125      18.912  -9.616   5.706  1.00 91.36           H  
ATOM   1907  CA  ARG A 125      17.850 -11.274   4.886  1.00 91.36           C  
ATOM   1908  HA  ARG A 125      18.466 -11.785   4.146  1.00 91.36           H  
ATOM   1909  C   ARG A 125      16.388 -11.468   4.476  1.00 91.36           C  
ATOM   1910  CB  ARG A 125      18.124 -11.887   6.263  1.00 91.36           C  
ATOM   1911  HB2 ARG A 125      19.170 -11.721   6.523  1.00 91.36           H  
ATOM   1912  HB3 ARG A 125      17.507 -11.392   7.013  1.00 91.36           H  
ATOM   1913  O   ARG A 125      16.069 -12.410   3.754  1.00 91.36           O  
ATOM   1914  CG  ARG A 125      17.855 -13.390   6.294  1.00 91.36           C  
ATOM   1915  HG2 ARG A 125      18.469 -13.888   5.544  1.00 91.36           H  
ATOM   1916  HG3 ARG A 125      16.800 -13.589   6.102  1.00 91.36           H  
ATOM   1917  CD  ARG A 125      18.217 -13.908   7.679  1.00 91.36           C  
ATOM   1918  HD2 ARG A 125      19.276 -13.724   7.857  1.00 91.36           H  
ATOM   1919  HD3 ARG A 125      17.650 -13.357   8.429  1.00 91.36           H  
ATOM   1920  NE  ARG A 125      17.933 -15.346   7.795  1.00 91.36           N  
ATOM   1921  HE  ARG A 125      17.552 -15.813   6.984  1.00 91.36           H  
ATOM   1922  NH1 ARG A 125      18.722 -15.513   9.937  1.00 91.36           N  
ATOM   1923 HH11 ARG A 125      18.965 -14.533   9.932  1.00 91.36           H  
ATOM   1924 HH12 ARG A 125      18.991 -16.038  10.757  1.00 91.36           H  
ATOM   1925  NH2 ARG A 125      17.966 -17.343   8.874  1.00 91.36           N  
ATOM   1926 HH21 ARG A 125      17.590 -17.794   8.052  1.00 91.36           H  
ATOM   1927 HH22 ARG A 125      18.222 -17.876   9.692  1.00 91.36           H  
ATOM   1928  CZ  ARG A 125      18.207 -16.059   8.868  1.00 91.36           C  
ATOM   1929  N   MET A 126      15.508 -10.573   4.929  1.00 86.62           N  
ATOM   1930  H   MET A 126      15.881  -9.840   5.515  1.00 86.62           H  
ATOM   1931  CA  MET A 126      14.062 -10.615   4.656  1.00 86.62           C  
ATOM   1932  HA  MET A 126      13.780 -11.647   4.448  1.00 86.62           H  
ATOM   1933  C   MET A 126      13.638  -9.804   3.420  1.00 86.62           C  
ATOM   1934  CB  MET A 126      13.287 -10.152   5.901  1.00 86.62           C  
ATOM   1935  HB2 MET A 126      12.217 -10.191   5.694  1.00 86.62           H  
ATOM   1936  HB3 MET A 126      13.553  -9.118   6.119  1.00 86.62           H  
ATOM   1937  O   MET A 126      12.453  -9.776   3.088  1.00 86.62           O  
ATOM   1938  CG  MET A 126      13.575 -11.009   7.141  1.00 86.62           C  
ATOM   1939  HG2 MET A 126      13.056 -10.573   7.994  1.00 86.62           H  
ATOM   1940  HG3 MET A 126      14.642 -10.962   7.358  1.00 86.62           H  
ATOM   1941  SD  MET A 126      13.104 -12.759   7.024  1.00 86.62           S  
ATOM   1942  CE  MET A 126      11.305 -12.653   7.214  1.00 86.62           C  
ATOM   1943  HE1 MET A 126      10.888 -13.659   7.254  1.00 86.62           H  
ATOM   1944  HE2 MET A 126      11.057 -12.127   8.136  1.00 86.62           H  
ATOM   1945  HE3 MET A 126      10.881 -12.128   6.358  1.00 86.62           H  
ATOM   1946  N   SER A 127      14.579  -9.129   2.759  1.00 92.67           N  
ATOM   1947  H   SER A 127      15.542  -9.275   3.026  1.00 92.67           H  
ATOM   1948  CA  SER A 127      14.350  -8.426   1.495  1.00 92.67           C  
ATOM   1949  HA  SER A 127      13.339  -8.018   1.494  1.00 92.67           H  
ATOM   1950  C   SER A 127      14.463  -9.390   0.311  1.00 92.67           C  
ATOM   1951  CB  SER A 127      15.317  -7.248   1.342  1.00 92.67           C  
ATOM   1952  HB2 SER A 127      16.347  -7.604   1.307  1.00 92.67           H  
ATOM   1953  HB3 SER A 127      15.094  -6.737   0.405  1.00 92.67           H  
ATOM   1954  O   SER A 127      14.939 -10.518   0.455  1.00 92.67           O  
ATOM   1955  OG  SER A 127      15.154  -6.331   2.410  1.00 92.67           O  
ATOM   1956  HG  SER A 127      15.673  -6.664   3.146  1.00 92.67           H  
ATOM   1957  N   TYR A 128      14.017  -8.954  -0.869  1.00 90.97           N  
ATOM   1958  H   TYR A 128      13.703  -7.998  -0.956  1.00 90.97           H  
ATOM   1959  CA  TYR A 128      13.944  -9.784  -2.073  1.00 90.97           C  
ATOM   1960  HA  TYR A 128      14.351 -10.771  -1.855  1.00 90.97           H  
ATOM   1961  C   TYR A 128      14.786  -9.191  -3.200  1.00 90.97           C  
ATOM   1962  CB  TYR A 128      12.480  -9.973  -2.502  1.00 90.97           C  
ATOM   1963  HB2 TYR A 128      11.984  -9.003  -2.544  1.00 90.97           H  
ATOM   1964  HB3 TYR A 128      12.469 -10.389  -3.510  1.00 90.97           H  
ATOM   1965  O   TYR A 128      14.846  -7.977  -3.370  1.00 90.97           O  
ATOM   1966  CG  TYR A 128      11.695 -10.902  -1.593  1.00 90.97           C  
ATOM   1967  CD1 TYR A 128      11.375 -12.204  -2.024  1.00 90.97           C  
ATOM   1968  HD1 TYR A 128      11.652 -12.525  -3.017  1.00 90.97           H  
ATOM   1969  CD2 TYR A 128      11.345 -10.492  -0.292  1.00 90.97           C  
ATOM   1970  HD2 TYR A 128      11.573  -9.491   0.045  1.00 90.97           H  
ATOM   1971  CE1 TYR A 128      10.747 -13.104  -1.144  1.00 90.97           C  
ATOM   1972  HE1 TYR A 128      10.530 -14.116  -1.454  1.00 90.97           H  
ATOM   1973  CE2 TYR A 128      10.761 -11.401   0.606  1.00 90.97           C  
ATOM   1974  HE2 TYR A 128      10.555 -11.093   1.621  1.00 90.97           H  
ATOM   1975  OH  TYR A 128       9.876 -13.591   1.028  1.00 90.97           O  
ATOM   1976  HH  TYR A 128       9.813 -13.254   1.924  1.00 90.97           H  
ATOM   1977  CZ  TYR A 128      10.467 -12.712   0.181  1.00 90.97           C  
ATOM   1978  N   THR A 129      15.408 -10.057  -3.993  1.00 93.02           N  
ATOM   1979  H   THR A 129      15.297 -11.043  -3.801  1.00 93.02           H  
ATOM   1980  CA  THR A 129      16.114  -9.702  -5.229  1.00 93.02           C  
ATOM   1981  HA  THR A 129      15.674  -8.792  -5.637  1.00 93.02           H  
ATOM   1982  C   THR A 129      15.918 -10.812  -6.265  1.00 93.02           C  
ATOM   1983  CB  THR A 129      17.602  -9.405  -4.963  1.00 93.02           C  
ATOM   1984  HB  THR A 129      17.675  -8.642  -4.189  1.00 93.02           H  
ATOM   1985  O   THR A 129      15.383 -11.874  -5.956  1.00 93.02           O  
ATOM   1986  CG2 THR A 129      18.397 -10.634  -4.522  1.00 93.02           C  
ATOM   1987 HG21 THR A 129      17.960 -11.065  -3.622  1.00 93.02           H  
ATOM   1988 HG22 THR A 129      19.423 -10.332  -4.308  1.00 93.02           H  
ATOM   1989 HG23 THR A 129      18.417 -11.376  -5.320  1.00 93.02           H  
ATOM   1990  OG1 THR A 129      18.207  -8.902  -6.136  1.00 93.02           O  
ATOM   1991  HG1 THR A 129      17.912  -7.996  -6.254  1.00 93.02           H  
ATOM   1992  N   CYS A 130      16.321 -10.567  -7.507  1.00 91.64           N  
ATOM   1993  H   CYS A 130      16.743  -9.667  -7.683  1.00 91.64           H  
ATOM   1994  CA  CYS A 130      16.270 -11.528  -8.612  1.00 91.64           C  
ATOM   1995  HA  CYS A 130      15.860 -12.475  -8.261  1.00 91.64           H  
ATOM   1996  C   CYS A 130      17.658 -11.832  -9.190  1.00 91.64           C  
ATOM   1997  CB  CYS A 130      15.329 -10.975  -9.679  1.00 91.64           C  
ATOM   1998  HB2 CYS A 130      15.283 -11.665 -10.521  1.00 91.64           H  
ATOM   1999  HB3 CYS A 130      14.328 -10.914  -9.253  1.00 91.64           H  
ATOM   2000  O   CYS A 130      17.776 -12.546 -10.187  1.00 91.64           O  
ATOM   2001  SG  CYS A 130      15.816  -9.340 -10.273  1.00 91.64           S  
ATOM   2002  N   LYS A 131      18.717 -11.253  -8.607  1.00 90.35           N  
ATOM   2003  H   LYS A 131      18.574 -10.681  -7.787  1.00 90.35           H  
ATOM   2004  CA  LYS A 131      20.085 -11.407  -9.095  1.00 90.35           C  
ATOM   2005  HA  LYS A 131      20.192 -12.429  -9.459  1.00 90.35           H  
ATOM   2006  C   LYS A 131      21.102 -11.186  -7.980  1.00 90.35           C  
ATOM   2007  CB  LYS A 131      20.295 -10.420 -10.257  1.00 90.35           C  
ATOM   2008  HB2 LYS A 131      20.435  -9.411  -9.868  1.00 90.35           H  
ATOM   2009  HB3 LYS A 131      19.406 -10.418 -10.887  1.00 90.35           H  
ATOM   2010  O   LYS A 131      20.904 -10.343  -7.114  1.00 90.35           O  
ATOM   2011  CG  LYS A 131      21.489 -10.821 -11.126  1.00 90.35           C  
ATOM   2012  HG2 LYS A 131      22.415 -10.687 -10.567  1.00 90.35           H  
ATOM   2013  HG3 LYS A 131      21.387 -11.870 -11.404  1.00 90.35           H  
ATOM   2014  CD  LYS A 131      21.528  -9.961 -12.394  1.00 90.35           C  
ATOM   2015  HD2 LYS A 131      21.596  -8.910 -12.114  1.00 90.35           H  
ATOM   2016  HD3 LYS A 131      20.607 -10.094 -12.963  1.00 90.35           H  
ATOM   2017  CE  LYS A 131      22.728 -10.305 -13.277  1.00 90.35           C  
ATOM   2018  HE2 LYS A 131      22.706  -9.615 -14.121  1.00 90.35           H  
ATOM   2019  HE3 LYS A 131      23.643 -10.117 -12.717  1.00 90.35           H  
ATOM   2020  NZ  LYS A 131      22.674 -11.692 -13.796  1.00 90.35           N  
ATOM   2021  HZ1 LYS A 131      22.642 -12.353 -13.034  1.00 90.35           H  
ATOM   2022  HZ2 LYS A 131      23.478 -11.878 -14.378  1.00 90.35           H  
ATOM   2023  HZ3 LYS A 131      21.840 -11.801 -14.355  1.00 90.35           H  
ATOM   2024  N   SER A 132      22.217 -11.910  -8.048  1.00 90.56           N  
ATOM   2025  H   SER A 132      22.292 -12.633  -8.750  1.00 90.56           H  
ATOM   2026  CA  SER A 132      23.353 -11.741  -7.135  1.00 90.56           C  
ATOM   2027  HA  SER A 132      22.977 -11.480  -6.146  1.00 90.56           H  
ATOM   2028  C   SER A 132      24.310 -10.628  -7.570  1.00 90.56           C  
ATOM   2029  CB  SER A 132      24.111 -13.062  -7.006  1.00 90.56           C  
ATOM   2030  HB2 SER A 132      23.476 -13.789  -6.500  1.00 90.56           H  
ATOM   2031  HB3 SER A 132      25.008 -12.908  -6.406  1.00 90.56           H  
ATOM   2032  O   SER A 132      24.753  -9.848  -6.744  1.00 90.56           O  
ATOM   2033  OG  SER A 132      24.458 -13.559  -8.293  1.00 90.56           O  
ATOM   2034  HG  SER A 132      24.895 -14.404  -8.159  1.00 90.56           H  
ATOM   2035  N   ASN A 133      24.623 -10.526  -8.863  1.00 89.88           N  
ATOM   2036  H   ASN A 133      24.260 -11.226  -9.494  1.00 89.88           H  
ATOM   2037  CA  ASN A 133      25.492  -9.471  -9.387  1.00 89.88           C  
ATOM   2038  HA  ASN A 133      26.086  -9.056  -8.574  1.00 89.88           H  
ATOM   2039  C   ASN A 133      24.660  -8.329  -9.970  1.00 89.88           C  
ATOM   2040  CB  ASN A 133      26.472 -10.073 -10.402  1.00 89.88           C  
ATOM   2041  HB2 ASN A 133      25.929 -10.453 -11.267  1.00 89.88           H  
ATOM   2042  HB3 ASN A 133      27.004 -10.897  -9.925  1.00 89.88           H  
ATOM   2043  O   ASN A 133      23.993  -8.508 -10.990  1.00 89.88           O  
ATOM   2044  CG  ASN A 133      27.503  -9.065 -10.879  1.00 89.88           C  
ATOM   2045  ND2 ASN A 133      28.509  -9.525 -11.582  1.00 89.88           N  
ATOM   2046 HD21 ASN A 133      29.234  -8.851 -11.782  1.00 89.88           H  
ATOM   2047 HD22 ASN A 133      28.630 -10.516 -11.734  1.00 89.88           H  
ATOM   2048  OD1 ASN A 133      27.437  -7.867 -10.643  1.00 89.88           O  
ATOM   2049  N   TRP A 134      24.717  -7.165  -9.332  1.00 88.60           N  
ATOM   2050  H   TRP A 134      25.304  -7.087  -8.514  1.00 88.60           H  
ATOM   2051  CA  TRP A 134      23.932  -5.987  -9.688  1.00 88.60           C  
ATOM   2052  HA  TRP A 134      23.026  -6.317 -10.197  1.00 88.60           H  
ATOM   2053  C   TRP A 134      24.642  -5.046 -10.659  1.00 88.60           C  
ATOM   2054  CB  TRP A 134      23.520  -5.251  -8.410  1.00 88.60           C  
ATOM   2055  HB2 TRP A 134      23.057  -4.307  -8.696  1.00 88.60           H  
ATOM   2056  HB3 TRP A 134      24.409  -4.997  -7.833  1.00 88.60           H  
ATOM   2057  O   TRP A 134      24.029  -4.101 -11.147  1.00 88.60           O  
ATOM   2058  CG  TRP A 134      22.549  -5.954  -7.509  1.00 88.60           C  
ATOM   2059  CD1 TRP A 134      22.140  -7.244  -7.571  1.00 88.60           C  
ATOM   2060  HD1 TRP A 134      22.479  -7.983  -8.283  1.00 88.60           H  
ATOM   2061  CD2 TRP A 134      21.809  -5.365  -6.405  1.00 88.60           C  
ATOM   2062  CE2 TRP A 134      20.958  -6.361  -5.842  1.00 88.60           C  
ATOM   2063  CE3 TRP A 134      21.773  -4.077  -5.833  1.00 88.60           C  
ATOM   2064  HE3 TRP A 134      22.426  -3.309  -6.218  1.00 88.60           H  
ATOM   2065  NE1 TRP A 134      21.206  -7.491  -6.588  1.00 88.60           N  
ATOM   2066  HE1 TRP A 134      20.780  -8.396  -6.448  1.00 88.60           H  
ATOM   2067  CH2 TRP A 134      20.073  -4.794  -4.230  1.00 88.60           C  
ATOM   2068  HH2 TRP A 134      19.424  -4.558  -3.400  1.00 88.60           H  
ATOM   2069  CZ2 TRP A 134      20.102  -6.093  -4.767  1.00 88.60           C  
ATOM   2070  HZ2 TRP A 134      19.476  -6.876  -4.365  1.00 88.60           H  
ATOM   2071  CZ3 TRP A 134      20.906  -3.796  -4.762  1.00 88.60           C  
ATOM   2072  HZ3 TRP A 134      20.908  -2.812  -4.317  1.00 88.60           H  
ATOM   2073  N   ARG A 135      25.900  -5.311 -11.018  1.00 81.10           N  
ATOM   2074  H   ARG A 135      26.363  -6.099 -10.589  1.00 81.10           H  
ATOM   2075  CA  ARG A 135      26.640  -4.463 -11.964  1.00 81.10           C  
ATOM   2076  HA  ARG A 135      26.465  -3.421 -11.696  1.00 81.10           H  
ATOM   2077  C   ARG A 135      26.161  -4.606 -13.412  1.00 81.10           C  
ATOM   2078  CB  ARG A 135      28.135  -4.761 -11.810  1.00 81.10           C  
ATOM   2079  HB2 ARG A 135      28.374  -4.778 -10.747  1.00 81.10           H  
ATOM   2080  HB3 ARG A 135      28.351  -5.742 -12.234  1.00 81.10           H  
ATOM   2081  O   ARG A 135      26.408  -3.727 -14.228  1.00 81.10           O  
ATOM   2082  CG  ARG A 135      29.025  -3.707 -12.487  1.00 81.10           C  
ATOM   2083  HG2 ARG A 135      28.714  -2.710 -12.174  1.00 81.10           H  
ATOM   2084  HG3 ARG A 135      28.942  -3.785 -13.571  1.00 81.10           H  
ATOM   2085  CD  ARG A 135      30.482  -3.928 -12.073  1.00 81.10           C  
ATOM   2086  HD2 ARG A 135      30.767  -4.944 -12.347  1.00 81.10           H  
ATOM   2087  HD3 ARG A 135      30.551  -3.836 -10.989  1.00 81.10           H  
ATOM   2088  NE  ARG A 135      31.390  -2.931 -12.677  1.00 81.10           N  
ATOM   2089  HE  ARG A 135      31.254  -1.964 -12.418  1.00 81.10           H  
ATOM   2090  NH1 ARG A 135      32.849  -4.371 -13.695  1.00 81.10           N  
ATOM   2091 HH11 ARG A 135      33.640  -4.507 -14.308  1.00 81.10           H  
ATOM   2092 HH12 ARG A 135      32.297  -5.141 -13.344  1.00 81.10           H  
ATOM   2093  NH2 ARG A 135      33.152  -2.174 -13.892  1.00 81.10           N  
ATOM   2094 HH21 ARG A 135      32.978  -1.234 -13.566  1.00 81.10           H  
ATOM   2095 HH22 ARG A 135      33.932  -2.289 -14.524  1.00 81.10           H  
ATOM   2096  CZ  ARG A 135      32.453  -3.160 -13.419  1.00 81.10           C  
ATOM   2097  N   GLY A 136      25.496  -5.705 -13.768  1.00 78.37           N  
ATOM   2098  H   GLY A 136      25.265  -6.391 -13.063  1.00 78.37           H  
ATOM   2099  CA  GLY A 136      25.061  -5.926 -15.147  1.00 78.37           C  
ATOM   2100  HA2 GLY A 136      25.937  -6.100 -15.772  1.00 78.37           H  
ATOM   2101  HA3 GLY A 136      24.566  -5.025 -15.509  1.00 78.37           H  
ATOM   2102  C   GLY A 136      24.101  -7.094 -15.318  1.00 78.37           C  
ATOM   2103  O   GLY A 136      23.806  -7.817 -14.373  1.00 78.37           O  
ATOM   2104  N   GLY A 137      23.625  -7.283 -16.551  1.00 80.11           N  
ATOM   2105  H   GLY A 137      23.945  -6.672 -17.288  1.00 80.11           H  
ATOM   2106  CA  GLY A 137      22.656  -8.329 -16.892  1.00 80.11           C  
ATOM   2107  HA2 GLY A 137      22.979  -9.281 -16.468  1.00 80.11           H  
ATOM   2108  HA3 GLY A 137      22.617  -8.431 -17.976  1.00 80.11           H  
ATOM   2109  C   GLY A 137      21.239  -8.033 -16.402  1.00 80.11           C  
ATOM   2110  O   GLY A 137      20.551  -8.957 -15.984  1.00 80.11           O  
ATOM   2111  N   TRP A 138      20.845  -6.759 -16.415  1.00 85.98           N  
ATOM   2112  H   TRP A 138      21.484  -6.074 -16.792  1.00 85.98           H  
ATOM   2113  CA  TRP A 138      19.483  -6.293 -16.143  1.00 85.98           C  
ATOM   2114  HA  TRP A 138      18.944  -7.038 -15.557  1.00 85.98           H  
ATOM   2115  C   TRP A 138      18.711  -6.066 -17.445  1.00 85.98           C  
ATOM   2116  CB  TRP A 138      19.547  -4.998 -15.332  1.00 85.98           C  
ATOM   2117  HB2 TRP A 138      20.071  -4.239 -15.912  1.00 85.98           H  
ATOM   2118  HB3 TRP A 138      18.530  -4.639 -15.171  1.00 85.98           H  
ATOM   2119  O   TRP A 138      19.319  -5.830 -18.490  1.00 85.98           O  
ATOM   2120  CG  TRP A 138      20.210  -5.118 -14.000  1.00 85.98           C  
ATOM   2121  CD1 TRP A 138      21.460  -4.711 -13.688  1.00 85.98           C  
ATOM   2122  HD1 TRP A 138      22.154  -4.236 -14.365  1.00 85.98           H  
ATOM   2123  CD2 TRP A 138      19.638  -5.639 -12.766  1.00 85.98           C  
ATOM   2124  CE2 TRP A 138      20.600  -5.504 -11.727  1.00 85.98           C  
ATOM   2125  CE3 TRP A 138      18.380  -6.163 -12.410  1.00 85.98           C  
ATOM   2126  HE3 TRP A 138      17.624  -6.269 -13.174  1.00 85.98           H  
ATOM   2127  NE1 TRP A 138      21.690  -4.941 -12.350  1.00 85.98           N  
ATOM   2128  HE1 TRP A 138      22.515  -4.603 -11.876  1.00 85.98           H  
ATOM   2129  CH2 TRP A 138      19.056  -6.383 -10.079  1.00 85.98           C  
ATOM   2130  HH2 TRP A 138      18.825  -6.645  -9.057  1.00 85.98           H  
ATOM   2131  CZ2 TRP A 138      20.316  -5.856 -10.401  1.00 85.98           C  
ATOM   2132  HZ2 TRP A 138      21.039  -5.685  -9.617  1.00 85.98           H  
ATOM   2133  CZ3 TRP A 138      18.087  -6.528 -11.084  1.00 85.98           C  
ATOM   2134  HZ3 TRP A 138      17.105  -6.897 -10.829  1.00 85.98           H  
ATOM   2135  N   ASP A 139      17.381  -6.093 -17.372  1.00 85.58           N  
ATOM   2136  H   ASP A 139      16.940  -6.254 -16.478  1.00 85.58           H  
ATOM   2137  CA  ASP A 139      16.507  -5.625 -18.450  1.00 85.58           C  
ATOM   2138  HA  ASP A 139      16.971  -5.843 -19.412  1.00 85.58           H  
ATOM   2139  C   ASP A 139      16.333  -4.098 -18.332  1.00 85.58           C  
ATOM   2140  CB  ASP A 139      15.178  -6.401 -18.394  1.00 85.58           C  
ATOM   2141  HB2 ASP A 139      14.671  -6.188 -17.453  1.00 85.58           H  
ATOM   2142  HB3 ASP A 139      15.403  -7.467 -18.414  1.00 85.58           H  
ATOM   2143  O   ASP A 139      15.857  -3.605 -17.312  1.00 85.58           O  
ATOM   2144  CG  ASP A 139      14.224  -6.092 -19.557  1.00 85.58           C  
ATOM   2145  OD1 ASP A 139      14.405  -5.052 -20.232  1.00 85.58           O  
ATOM   2146  OD2 ASP A 139      13.293  -6.892 -19.786  1.00 85.58           O  
ATOM   2147  N   TRP A 140      16.751  -3.352 -19.359  1.00 81.65           N  
ATOM   2148  H   TRP A 140      17.109  -3.839 -20.167  1.00 81.65           H  
ATOM   2149  CA  TRP A 140      16.703  -1.879 -19.414  1.00 81.65           C  
ATOM   2150  HA  TRP A 140      16.557  -1.497 -18.404  1.00 81.65           H  
ATOM   2151  C   TRP A 140      15.531  -1.332 -20.235  1.00 81.65           C  
ATOM   2152  CB  TRP A 140      18.046  -1.335 -19.923  1.00 81.65           C  
ATOM   2153  HB2 TRP A 140      17.972  -0.258 -20.071  1.00 81.65           H  
ATOM   2154  HB3 TRP A 140      18.286  -1.789 -20.884  1.00 81.65           H  
ATOM   2155  O   TRP A 140      15.482  -0.136 -20.517  1.00 81.65           O  
ATOM   2156  CG  TRP A 140      19.155  -1.573 -18.963  1.00 81.65           C  
ATOM   2157  CD1 TRP A 140      19.991  -2.635 -18.971  1.00 81.65           C  
ATOM   2158  HD1 TRP A 140      19.980  -3.425 -19.708  1.00 81.65           H  
ATOM   2159  CD2 TRP A 140      19.450  -0.818 -17.753  1.00 81.65           C  
ATOM   2160  CE2 TRP A 140      20.374  -1.582 -16.996  1.00 81.65           C  
ATOM   2161  CE3 TRP A 140      18.971   0.378 -17.172  1.00 81.65           C  
ATOM   2162  HE3 TRP A 140      18.265   0.987 -17.717  1.00 81.65           H  
ATOM   2163  NE1 TRP A 140      20.751  -2.617 -17.825  1.00 81.65           N  
ATOM   2164  HE1 TRP A 140      21.399  -3.353 -17.583  1.00 81.65           H  
ATOM   2165  CH2 TRP A 140      20.282  -0.014 -15.155  1.00 81.65           C  
ATOM   2166  HH2 TRP A 140      20.594   0.303 -14.171  1.00 81.65           H  
ATOM   2167  CZ2 TRP A 140      20.684  -1.253 -15.679  1.00 81.65           C  
ATOM   2168  HZ2 TRP A 140      21.244  -1.956 -15.080  1.00 81.65           H  
ATOM   2169  CZ3 TRP A 140      19.428   0.804 -15.910  1.00 81.65           C  
ATOM   2170  HZ3 TRP A 140      19.098   1.748 -15.502  1.00 81.65           H  
ATOM   2171  N   SER A 141      14.584  -2.185 -20.633  1.00 75.65           N  
ATOM   2172  H   SER A 141      14.664  -3.154 -20.361  1.00 75.65           H  
ATOM   2173  CA  SER A 141      13.486  -1.833 -21.547  1.00 75.65           C  
ATOM   2174  HA  SER A 141      13.915  -1.590 -22.519  1.00 75.65           H  
ATOM   2175  C   SER A 141      12.652  -0.620 -21.121  1.00 75.65           C  
ATOM   2176  CB  SER A 141      12.554  -3.035 -21.732  1.00 75.65           C  
ATOM   2177  HB2 SER A 141      13.074  -3.805 -22.302  1.00 75.65           H  
ATOM   2178  HB3 SER A 141      11.671  -2.727 -22.291  1.00 75.65           H  
ATOM   2179  O   SER A 141      12.135   0.084 -21.983  1.00 75.65           O  
ATOM   2180  OG  SER A 141      12.164  -3.578 -20.485  1.00 75.65           O  
ATOM   2181  HG  SER A 141      12.828  -4.241 -20.284  1.00 75.65           H  
ATOM   2182  N   GLN A 142      12.533  -0.341 -19.818  1.00 76.19           N  
ATOM   2183  H   GLN A 142      12.992  -0.966 -19.171  1.00 76.19           H  
ATOM   2184  CA  GLN A 142      11.760   0.792 -19.289  1.00 76.19           C  
ATOM   2185  HA  GLN A 142      11.245   1.275 -20.119  1.00 76.19           H  
ATOM   2186  C   GLN A 142      12.629   1.908 -18.684  1.00 76.19           C  
ATOM   2187  CB  GLN A 142      10.665   0.296 -18.334  1.00 76.19           C  
ATOM   2188  HB2 GLN A 142      10.099   1.166 -18.001  1.00 76.19           H  
ATOM   2189  HB3 GLN A 142      11.116  -0.182 -17.465  1.00 76.19           H  
ATOM   2190  O   GLN A 142      12.192   2.619 -17.782  1.00 76.19           O  
ATOM   2191  CG  GLN A 142       9.702  -0.682 -19.030  1.00 76.19           C  
ATOM   2192  HG2 GLN A 142      10.166  -1.666 -19.096  1.00 76.19           H  
ATOM   2193  HG3 GLN A 142       9.502  -0.331 -20.042  1.00 76.19           H  
ATOM   2194  CD  GLN A 142       8.361  -0.810 -18.321  1.00 76.19           C  
ATOM   2195  NE2 GLN A 142       7.476  -1.662 -18.786  1.00 76.19           N  
ATOM   2196 HE21 GLN A 142       6.546  -1.576 -18.400  1.00 76.19           H  
ATOM   2197 HE22 GLN A 142       7.660  -2.157 -19.647  1.00 76.19           H  
ATOM   2198  OE1 GLN A 142       8.065  -0.155 -17.342  1.00 76.19           O  
ATOM   2199  N   GLY A 143      13.880   2.047 -19.132  1.00 77.92           N  
ATOM   2200  H   GLY A 143      14.211   1.405 -19.838  1.00 77.92           H  
ATOM   2201  CA  GLY A 143      14.789   3.127 -18.715  1.00 77.92           C  
ATOM   2202  HA2 GLY A 143      14.240   4.069 -18.713  1.00 77.92           H  
ATOM   2203  HA3 GLY A 143      15.596   3.206 -19.443  1.00 77.92           H  
ATOM   2204  C   GLY A 143      15.426   2.961 -17.329  1.00 77.92           C  
ATOM   2205  O   GLY A 143      16.355   3.691 -16.996  1.00 77.92           O  
ATOM   2206  N   LYS A 144      14.982   1.974 -16.550  1.00 82.22           N  
ATOM   2207  H   LYS A 144      14.221   1.416 -16.910  1.00 82.22           H  
ATOM   2208  CA  LYS A 144      15.589   1.544 -15.284  1.00 82.22           C  
ATOM   2209  HA  LYS A 144      16.570   2.007 -15.184  1.00 82.22           H  
ATOM   2210  C   LYS A 144      15.812   0.041 -15.284  1.00 82.22           C  
ATOM   2211  CB  LYS A 144      14.738   2.005 -14.095  1.00 82.22           C  
ATOM   2212  HB2 LYS A 144      14.683   3.093 -14.126  1.00 82.22           H  
ATOM   2213  HB3 LYS A 144      15.240   1.725 -13.169  1.00 82.22           H  
ATOM   2214  O   LYS A 144      15.170  -0.675 -16.057  1.00 82.22           O  
ATOM   2215  CG  LYS A 144      13.317   1.422 -14.095  1.00 82.22           C  
ATOM   2216  HG2 LYS A 144      13.347   0.339 -13.978  1.00 82.22           H  
ATOM   2217  HG3 LYS A 144      12.820   1.670 -15.033  1.00 82.22           H  
ATOM   2218  CD  LYS A 144      12.536   2.043 -12.939  1.00 82.22           C  
ATOM   2219  HD2 LYS A 144      12.676   3.124 -12.954  1.00 82.22           H  
ATOM   2220  HD3 LYS A 144      12.897   1.649 -11.989  1.00 82.22           H  
ATOM   2221  CE  LYS A 144      11.059   1.734 -13.102  1.00 82.22           C  
ATOM   2222  HE2 LYS A 144      10.754   1.941 -14.128  1.00 82.22           H  
ATOM   2223  HE3 LYS A 144      10.894   0.679 -12.884  1.00 82.22           H  
ATOM   2224  NZ  LYS A 144      10.263   2.552 -12.169  1.00 82.22           N  
ATOM   2225  HZ1 LYS A 144      10.284   3.547 -12.339  1.00 82.22           H  
ATOM   2226  HZ2 LYS A 144       9.322   2.187 -12.160  1.00 82.22           H  
ATOM   2227  HZ3 LYS A 144      10.515   2.329 -11.217  1.00 82.22           H  
ATOM   2228  N   ASN A 145      16.689  -0.431 -14.404  1.00 83.34           N  
ATOM   2229  H   ASN A 145      17.135   0.213 -13.767  1.00 83.34           H  
ATOM   2230  CA  ASN A 145      16.937  -1.857 -14.235  1.00 83.34           C  
ATOM   2231  HA  ASN A 145      17.253  -2.251 -15.202  1.00 83.34           H  
ATOM   2232  C   ASN A 145      15.659  -2.582 -13.814  1.00 83.34           C  
ATOM   2233  CB  ASN A 145      18.062  -2.134 -13.219  1.00 83.34           C  
ATOM   2234  HB2 ASN A 145      18.243  -3.208 -13.180  1.00 83.34           H  
ATOM   2235  HB3 ASN A 145      18.984  -1.643 -13.528  1.00 83.34           H  
ATOM   2236  O   ASN A 145      15.000  -2.248 -12.829  1.00 83.34           O  
ATOM   2237  CG  ASN A 145      17.718  -1.650 -11.826  1.00 83.34           C  
ATOM   2238  ND2 ASN A 145      17.834  -2.460 -10.801  1.00 83.34           N  
ATOM   2239 HD21 ASN A 145      17.640  -2.043  -9.902  1.00 83.34           H  
ATOM   2240 HD22 ASN A 145      18.171  -3.406 -10.906  1.00 83.34           H  
ATOM   2241  OD1 ASN A 145      17.345  -0.509 -11.653  1.00 83.34           O  
ATOM   2242  N   ARG A 146      15.354  -3.641 -14.548  1.00 85.02           N  
ATOM   2243  H   ARG A 146      15.829  -3.759 -15.432  1.00 85.02           H  
ATOM   2244  CA  ARG A 146      14.330  -4.610 -14.202  1.00 85.02           C  
ATOM   2245  HA  ARG A 146      13.950  -4.395 -13.203  1.00 85.02           H  
ATOM   2246  C   ARG A 146      14.934  -5.991 -14.154  1.00 85.02           C  
ATOM   2247  CB  ARG A 146      13.171  -4.521 -15.197  1.00 85.02           C  
ATOM   2248  HB2 ARG A 146      12.468  -5.330 -15.001  1.00 85.02           H  
ATOM   2249  HB3 ARG A 146      13.537  -4.610 -16.220  1.00 85.02           H  
ATOM   2250  O   ARG A 146      15.937  -6.279 -14.816  1.00 85.02           O  
ATOM   2251  CG  ARG A 146      12.460  -3.179 -15.018  1.00 85.02           C  
ATOM   2252  HG2 ARG A 146      12.191  -3.067 -13.968  1.00 85.02           H  
ATOM   2253  HG3 ARG A 146      13.117  -2.357 -15.302  1.00 85.02           H  
ATOM   2254  CD  ARG A 146      11.197  -3.115 -15.863  1.00 85.02           C  
ATOM   2255  HD2 ARG A 146      10.655  -4.055 -15.754  1.00 85.02           H  
ATOM   2256  HD3 ARG A 146      11.465  -2.974 -16.910  1.00 85.02           H  
ATOM   2257  NE  ARG A 146      10.369  -2.001 -15.386  1.00 85.02           N  
ATOM   2258  HE  ARG A 146      10.845  -1.246 -14.914  1.00 85.02           H  
ATOM   2259  NH1 ARG A 146       8.328  -2.822 -16.020  1.00 85.02           N  
ATOM   2260 HH11 ARG A 146       8.783  -3.551 -16.551  1.00 85.02           H  
ATOM   2261 HH12 ARG A 146       7.324  -2.719 -16.001  1.00 85.02           H  
ATOM   2262  NH2 ARG A 146       8.443  -0.990 -14.743  1.00 85.02           N  
ATOM   2263 HH21 ARG A 146       8.899  -0.449 -14.022  1.00 85.02           H  
ATOM   2264 HH22 ARG A 146       7.473  -0.791 -14.944  1.00 85.02           H  
ATOM   2265  CZ  ARG A 146       9.055  -1.938 -15.393  1.00 85.02           C  
ATOM   2266  N   CYS A 147      14.311  -6.839 -13.346  1.00 87.57           N  
ATOM   2267  H   CYS A 147      13.495  -6.531 -12.838  1.00 87.57           H  
ATOM   2268  CA  CYS A 147      14.667  -8.241 -13.303  1.00 87.57           C  
ATOM   2269  HA  CYS A 147      15.674  -8.304 -12.890  1.00 87.57           H  
ATOM   2270  C   CYS A 147      14.634  -8.832 -14.717  1.00 87.57           C  
ATOM   2271  CB  CYS A 147      13.718  -8.973 -12.360  1.00 87.57           C  
ATOM   2272  HB2 CYS A 147      13.866 -10.049 -12.452  1.00 87.57           H  
ATOM   2273  HB3 CYS A 147      12.686  -8.749 -12.630  1.00 87.57           H  
ATOM   2274  O   CYS A 147      13.701  -8.544 -15.470  1.00 87.57           O  
ATOM   2275  SG  CYS A 147      14.016  -8.489 -10.652  1.00 87.57           S  
ATOM   2276  N   PRO A 148      15.642  -9.636 -15.090  1.00 84.34           N  
ATOM   2277  CA  PRO A 148      15.636 -10.332 -16.366  1.00 84.34           C  
ATOM   2278  HA  PRO A 148      15.728  -9.603 -17.171  1.00 84.34           H  
ATOM   2279  C   PRO A 148      14.354 -11.145 -16.533  1.00 84.34           C  
ATOM   2280  CB  PRO A 148      16.858 -11.255 -16.351  1.00 84.34           C  
ATOM   2281  HB2 PRO A 148      16.576 -12.252 -16.012  1.00 84.34           H  
ATOM   2282  HB3 PRO A 148      17.334 -11.309 -17.330  1.00 84.34           H  
ATOM   2283  O   PRO A 148      13.807 -11.659 -15.554  1.00 84.34           O  
ATOM   2284  CG  PRO A 148      17.774 -10.614 -15.315  1.00 84.34           C  
ATOM   2285  HG2 PRO A 148      18.438 -11.340 -14.845  1.00 84.34           H  
ATOM   2286  HG3 PRO A 148      18.335  -9.821 -15.808  1.00 84.34           H  
ATOM   2287  CD  PRO A 148      16.823  -9.976 -14.316  1.00 84.34           C  
ATOM   2288  HD2 PRO A 148      16.560 -10.691 -13.536  1.00 84.34           H  
ATOM   2289  HD3 PRO A 148      17.297  -9.095 -13.885  1.00 84.34           H  
ATOM   2290  N   LYS A 149      13.901 -11.316 -17.776  1.00 75.19           N  
ATOM   2291  H   LYS A 149      14.382 -10.855 -18.535  1.00 75.19           H  
ATOM   2292  CA  LYS A 149      12.769 -12.200 -18.078  1.00 75.19           C  
ATOM   2293  HA  LYS A 149      11.879 -11.792 -17.598  1.00 75.19           H  
ATOM   2294  C   LYS A 149      13.016 -13.596 -17.490  1.00 75.19           C  
ATOM   2295  CB  LYS A 149      12.533 -12.271 -19.592  1.00 75.19           C  
ATOM   2296  HB2 LYS A 149      13.457 -12.561 -20.091  1.00 75.19           H  
ATOM   2297  HB3 LYS A 149      11.785 -13.039 -19.789  1.00 75.19           H  
ATOM   2298  O   LYS A 149      14.102 -14.147 -17.642  1.00 75.19           O  
ATOM   2299  CG  LYS A 149      12.028 -10.936 -20.162  1.00 75.19           C  
ATOM   2300  HG2 LYS A 149      11.113 -10.648 -19.644  1.00 75.19           H  
ATOM   2301  HG3 LYS A 149      12.779 -10.161 -20.013  1.00 75.19           H  
ATOM   2302  CD  LYS A 149      11.737 -11.074 -21.661  1.00 75.19           C  
ATOM   2303  HD2 LYS A 149      12.658 -11.338 -22.180  1.00 75.19           H  
ATOM   2304  HD3 LYS A 149      11.004 -11.867 -21.811  1.00 75.19           H  
ATOM   2305  CE  LYS A 149      11.188  -9.757 -22.220  1.00 75.19           C  
ATOM   2306  HE2 LYS A 149      11.923  -8.971 -22.048  1.00 75.19           H  
ATOM   2307  HE3 LYS A 149      10.291  -9.492 -21.661  1.00 75.19           H  
ATOM   2308  NZ  LYS A 149      10.874  -9.873 -23.668  1.00 75.19           N  
ATOM   2309  HZ1 LYS A 149      10.191 -10.599 -23.831  1.00 75.19           H  
ATOM   2310  HZ2 LYS A 149      11.705 -10.097 -24.196  1.00 75.19           H  
ATOM   2311  HZ3 LYS A 149      10.500  -9.003 -24.018  1.00 75.19           H  
ATOM   2312  N   GLY A 150      12.019 -14.130 -16.786  1.00 71.75           N  
ATOM   2313  H   GLY A 150      11.164 -13.600 -16.692  1.00 71.75           H  
ATOM   2314  CA  GLY A 150      12.087 -15.433 -16.110  1.00 71.75           C  
ATOM   2315  HA2 GLY A 150      12.588 -16.147 -16.763  1.00 71.75           H  
ATOM   2316  HA3 GLY A 150      11.074 -15.800 -15.941  1.00 71.75           H  
ATOM   2317  C   GLY A 150      12.822 -15.440 -14.761  1.00 71.75           C  
ATOM   2318  O   GLY A 150      12.749 -16.431 -14.034  1.00 71.75           O  
ATOM   2319  N   ALA A 151      13.501 -14.356 -14.368  1.00 80.38           N  
ATOM   2320  H   ALA A 151      13.515 -13.531 -14.950  1.00 80.38           H  
ATOM   2321  CA  ALA A 151      14.145 -14.292 -13.059  1.00 80.38           C  
ATOM   2322  HA  ALA A 151      14.697 -15.220 -12.914  1.00 80.38           H  
ATOM   2323  C   ALA A 151      13.094 -14.182 -11.943  1.00 80.38           C  
ATOM   2324  CB  ALA A 151      15.160 -13.148 -13.024  1.00 80.38           C  
ATOM   2325  HB1 ALA A 151      15.737 -13.201 -12.100  1.00 80.38           H  
ATOM   2326  HB2 ALA A 151      14.640 -12.191 -13.075  1.00 80.38           H  
ATOM   2327  HB3 ALA A 151      15.842 -13.235 -13.870  1.00 80.38           H  
ATOM   2328  O   ALA A 151      12.213 -13.323 -11.976  1.00 80.38           O  
ATOM   2329  N   GLN A 152      13.202 -15.045 -10.933  1.00 81.56           N  
ATOM   2330  H   GLN A 152      13.953 -15.720 -10.950  1.00 81.56           H  
ATOM   2331  CA  GLN A 152      12.279 -15.062  -9.800  1.00 81.56           C  
ATOM   2332  HA  GLN A 152      11.323 -14.648 -10.119  1.00 81.56           H  
ATOM   2333  C   GLN A 152      12.805 -14.188  -8.660  1.00 81.56           C  
ATOM   2334  CB  GLN A 152      12.018 -16.502  -9.338  1.00 81.56           C  
ATOM   2335  HB2 GLN A 152      11.417 -16.477  -8.429  1.00 81.56           H  
ATOM   2336  HB3 GLN A 152      12.966 -16.989  -9.112  1.00 81.56           H  
ATOM   2337  O   GLN A 152      13.976 -14.278  -8.275  1.00 81.56           O  
ATOM   2338  CG  GLN A 152      11.261 -17.311 -10.407  1.00 81.56           C  
ATOM   2339  HG2 GLN A 152      11.829 -17.307 -11.337  1.00 81.56           H  
ATOM   2340  HG3 GLN A 152      10.295 -16.845 -10.599  1.00 81.56           H  
ATOM   2341  CD  GLN A 152      11.027 -18.763 -10.004  1.00 81.56           C  
ATOM   2342  NE2 GLN A 152      10.627 -19.611 -10.927  1.00 81.56           N  
ATOM   2343 HE21 GLN A 152      10.692 -20.580 -10.650  1.00 81.56           H  
ATOM   2344 HE22 GLN A 152      10.594 -19.314 -11.892  1.00 81.56           H  
ATOM   2345  OE1 GLN A 152      11.221 -19.183  -8.877  1.00 81.56           O  
ATOM   2346  N   CYS A 153      11.919 -13.367  -8.098  1.00 87.37           N  
ATOM   2347  H   CYS A 153      10.988 -13.319  -8.487  1.00 87.37           H  
ATOM   2348  CA  CYS A 153      12.200 -12.593  -6.897  1.00 87.37           C  
ATOM   2349  HA  CYS A 153      13.190 -12.146  -6.988  1.00 87.37           H  
ATOM   2350  C   CYS A 153      12.188 -13.509  -5.670  1.00 87.37           C  
ATOM   2351  CB  CYS A 153      11.181 -11.457  -6.768  1.00 87.37           C  
ATOM   2352  HB2 CYS A 153      10.176 -11.864  -6.871  1.00 87.37           H  
ATOM   2353  HB3 CYS A 153      11.263 -11.023  -5.771  1.00 87.37           H  
ATOM   2354  O   CYS A 153      11.124 -13.900  -5.187  1.00 87.37           O  
ATOM   2355  SG  CYS A 153      11.403 -10.124  -7.971  1.00 87.37           S  
ATOM   2356  N   LEU A 154      13.373 -13.822  -5.152  1.00 89.94           N  
ATOM   2357  H   LEU A 154      14.188 -13.370  -5.541  1.00 89.94           H  
ATOM   2358  CA  LEU A 154      13.574 -14.673  -3.979  1.00 89.94           C  
ATOM   2359  HA  LEU A 154      12.599 -14.988  -3.606  1.00 89.94           H  
ATOM   2360  C   LEU A 154      14.245 -13.874  -2.853  1.00 89.94           C  
ATOM   2361  CB  LEU A 154      14.376 -15.933  -4.366  1.00 89.94           C  
ATOM   2362  HB2 LEU A 154      15.335 -15.625  -4.782  1.00 89.94           H  
ATOM   2363  HB3 LEU A 154      14.598 -16.516  -3.472  1.00 89.94           H  
ATOM   2364  O   LEU A 154      14.810 -12.806  -3.112  1.00 89.94           O  
ATOM   2365  CG  LEU A 154      13.662 -16.856  -5.371  1.00 89.94           C  
ATOM   2366  HG  LEU A 154      13.361 -16.284  -6.249  1.00 89.94           H  
ATOM   2367  CD1 LEU A 154      14.613 -17.956  -5.829  1.00 89.94           C  
ATOM   2368 HD11 LEU A 154      14.115 -18.592  -6.560  1.00 89.94           H  
ATOM   2369 HD12 LEU A 154      14.917 -18.569  -4.980  1.00 89.94           H  
ATOM   2370 HD13 LEU A 154      15.495 -17.515  -6.293  1.00 89.94           H  
ATOM   2371  CD2 LEU A 154      12.427 -17.525  -4.764  1.00 89.94           C  
ATOM   2372 HD21 LEU A 154      11.697 -16.775  -4.458  1.00 89.94           H  
ATOM   2373 HD22 LEU A 154      12.708 -18.140  -3.910  1.00 89.94           H  
ATOM   2374 HD23 LEU A 154      11.955 -18.157  -5.517  1.00 89.94           H  
ATOM   2375  N   PRO A 155      14.179 -14.357  -1.600  1.00 91.07           N  
ATOM   2376  CA  PRO A 155      14.863 -13.715  -0.489  1.00 91.07           C  
ATOM   2377  HA  PRO A 155      14.416 -12.733  -0.334  1.00 91.07           H  
ATOM   2378  C   PRO A 155      16.363 -13.577  -0.751  1.00 91.07           C  
ATOM   2379  CB  PRO A 155      14.592 -14.590   0.737  1.00 91.07           C  
ATOM   2380  HB2 PRO A 155      15.393 -15.320   0.860  1.00 91.07           H  
ATOM   2381  HB3 PRO A 155      14.479 -13.993   1.642  1.00 91.07           H  
ATOM   2382  O   PRO A 155      16.966 -14.414  -1.431  1.00 91.07           O  
ATOM   2383  CG  PRO A 155      13.305 -15.325   0.375  1.00 91.07           C  
ATOM   2384  HG2 PRO A 155      13.221 -16.278   0.898  1.00 91.07           H  
ATOM   2385  HG3 PRO A 155      12.447 -14.690   0.596  1.00 91.07           H  
ATOM   2386  CD  PRO A 155      13.437 -15.519  -1.132  1.00 91.07           C  
ATOM   2387  HD2 PRO A 155      12.448 -15.591  -1.585  1.00 91.07           H  
ATOM   2388  HD3 PRO A 155      14.013 -16.423  -1.329  1.00 91.07           H  
ATOM   2389  N   PHE A 156      16.987 -12.557  -0.166  1.00 94.47           N  
ATOM   2390  H   PHE A 156      16.437 -11.887   0.351  1.00 94.47           H  
ATOM   2391  CA  PHE A 156      18.431 -12.337  -0.293  1.00 94.47           C  
ATOM   2392  HA  PHE A 156      18.669 -12.124  -1.336  1.00 94.47           H  
ATOM   2393  C   PHE A 156      19.253 -13.568   0.099  1.00 94.47           C  
ATOM   2394  CB  PHE A 156      18.847 -11.135   0.558  1.00 94.47           C  
ATOM   2395  HB2 PHE A 156      19.841 -11.322   0.965  1.00 94.47           H  
ATOM   2396  HB3 PHE A 156      18.174 -11.040   1.410  1.00 94.47           H  
ATOM   2397  O   PHE A 156      20.244 -13.851  -0.562  1.00 94.47           O  
ATOM   2398  CG  PHE A 156      18.892  -9.824  -0.201  1.00 94.47           C  
ATOM   2399  CD1 PHE A 156      20.079  -9.072  -0.209  1.00 94.47           C  
ATOM   2400  HD1 PHE A 156      20.948  -9.424   0.327  1.00 94.47           H  
ATOM   2401  CD2 PHE A 156      17.766  -9.346  -0.895  1.00 94.47           C  
ATOM   2402  HD2 PHE A 156      16.860  -9.934  -0.928  1.00 94.47           H  
ATOM   2403  CE1 PHE A 156      20.132  -7.845  -0.886  1.00 94.47           C  
ATOM   2404  HE1 PHE A 156      21.047  -7.270  -0.878  1.00 94.47           H  
ATOM   2405  CE2 PHE A 156      17.809  -8.101  -1.544  1.00 94.47           C  
ATOM   2406  HE2 PHE A 156      16.936  -7.710  -2.047  1.00 94.47           H  
ATOM   2407  CZ  PHE A 156      18.994  -7.350  -1.540  1.00 94.47           C  
ATOM   2408  HZ  PHE A 156      19.026  -6.387  -2.027  1.00 94.47           H  
ATOM   2409  N   SER A 157      18.809 -14.349   1.087  1.00 91.06           N  
ATOM   2410  H   SER A 157      17.954 -14.093   1.559  1.00 91.06           H  
ATOM   2411  CA  SER A 157      19.480 -15.586   1.513  1.00 91.06           C  
ATOM   2412  HA  SER A 157      20.487 -15.336   1.849  1.00 91.06           H  
ATOM   2413  C   SER A 157      19.623 -16.644   0.411  1.00 91.06           C  
ATOM   2414  CB  SER A 157      18.723 -16.197   2.692  1.00 91.06           C  
ATOM   2415  HB2 SER A 157      18.770 -15.513   3.540  1.00 91.06           H  
ATOM   2416  HB3 SER A 157      19.198 -17.136   2.974  1.00 91.06           H  
ATOM   2417  O   SER A 157      20.510 -17.488   0.496  1.00 91.06           O  
ATOM   2418  OG  SER A 157      17.365 -16.429   2.350  1.00 91.06           O  
ATOM   2419  HG  SER A 157      16.981 -17.024   2.999  1.00 91.06           H  
ATOM   2420  N   HIS A 158      18.787 -16.613  -0.632  1.00 90.34           N  
ATOM   2421  H   HIS A 158      18.082 -15.890  -0.663  1.00 90.34           H  
ATOM   2422  CA  HIS A 158      18.905 -17.525  -1.770  1.00 90.34           C  
ATOM   2423  HA  HIS A 158      19.139 -18.525  -1.405  1.00 90.34           H  
ATOM   2424  C   HIS A 158      20.042 -17.115  -2.721  1.00 90.34           C  
ATOM   2425  CB  HIS A 158      17.556 -17.582  -2.499  1.00 90.34           C  
ATOM   2426  HB2 HIS A 158      17.281 -16.582  -2.835  1.00 90.34           H  
ATOM   2427  HB3 HIS A 158      16.789 -17.931  -1.808  1.00 90.34           H  
ATOM   2428  O   HIS A 158      20.798 -17.959  -3.194  1.00 90.34           O  
ATOM   2429  CG  HIS A 158      17.580 -18.488  -3.701  1.00 90.34           C  
ATOM   2430  CD2 HIS A 158      17.207 -19.805  -3.745  1.00 90.34           C  
ATOM   2431  HD2 HIS A 158      16.825 -20.386  -2.918  1.00 90.34           H  
ATOM   2432  ND1 HIS A 158      18.030 -18.150  -4.958  1.00 90.34           N  
ATOM   2433  HD1 HIS A 158      18.409 -17.257  -5.238  1.00 90.34           H  
ATOM   2434  CE1 HIS A 158      17.935 -19.240  -5.737  1.00 90.34           C  
ATOM   2435  HE1 HIS A 158      18.226 -19.289  -6.775  1.00 90.34           H  
ATOM   2436  NE2 HIS A 158      17.425 -20.270  -5.045  1.00 90.34           N  
ATOM   2437  N   TYR A 159      20.171 -15.817  -3.015  1.00 91.81           N  
ATOM   2438  H   TYR A 159      19.562 -15.161  -2.547  1.00 91.81           H  
ATOM   2439  CA  TYR A 159      21.207 -15.296  -3.920  1.00 91.81           C  
ATOM   2440  HA  TYR A 159      21.417 -16.044  -4.685  1.00 91.81           H  
ATOM   2441  C   TYR A 159      22.540 -15.017  -3.213  1.00 91.81           C  
ATOM   2442  CB  TYR A 159      20.680 -14.039  -4.622  1.00 91.81           C  
ATOM   2443  HB2 TYR A 159      20.305 -13.338  -3.876  1.00 91.81           H  
ATOM   2444  HB3 TYR A 159      21.508 -13.548  -5.132  1.00 91.81           H  
ATOM   2445  O   TYR A 159      23.596 -15.071  -3.848  1.00 91.81           O  
ATOM   2446  CG  TYR A 159      19.602 -14.328  -5.650  1.00 91.81           C  
ATOM   2447  CD1 TYR A 159      19.961 -14.842  -6.912  1.00 91.81           C  
ATOM   2448  HD1 TYR A 159      20.998 -15.042  -7.134  1.00 91.81           H  
ATOM   2449  CD2 TYR A 159      18.247 -14.093  -5.351  1.00 91.81           C  
ATOM   2450  HD2 TYR A 159      17.959 -13.707  -4.384  1.00 91.81           H  
ATOM   2451  CE1 TYR A 159      18.968 -15.104  -7.878  1.00 91.81           C  
ATOM   2452  HE1 TYR A 159      19.227 -15.497  -8.850  1.00 91.81           H  
ATOM   2453  CE2 TYR A 159      17.258 -14.344  -6.322  1.00 91.81           C  
ATOM   2454  HE2 TYR A 159      16.219 -14.144  -6.105  1.00 91.81           H  
ATOM   2455  OH  TYR A 159      16.656 -15.098  -8.522  1.00 91.81           O  
ATOM   2456  HH  TYR A 159      15.773 -14.838  -8.250  1.00 91.81           H  
ATOM   2457  CZ  TYR A 159      17.611 -14.851  -7.586  1.00 91.81           C  
ATOM   2458  N   PHE A 160      22.484 -14.757  -1.907  1.00 95.07           N  
ATOM   2459  H   PHE A 160      21.569 -14.691  -1.484  1.00 95.07           H  
ATOM   2460  CA  PHE A 160      23.607 -14.479  -1.020  1.00 95.07           C  
ATOM   2461  HA  PHE A 160      24.546 -14.691  -1.531  1.00 95.07           H  
ATOM   2462  C   PHE A 160      23.510 -15.381   0.221  1.00 95.07           C  
ATOM   2463  CB  PHE A 160      23.606 -12.991  -0.645  1.00 95.07           C  
ATOM   2464  HB2 PHE A 160      24.532 -12.769  -0.114  1.00 95.07           H  
ATOM   2465  HB3 PHE A 160      22.785 -12.787   0.042  1.00 95.07           H  
ATOM   2466  O   PHE A 160      22.990 -14.959   1.258  1.00 95.07           O  
ATOM   2467  CG  PHE A 160      23.477 -12.048  -1.820  1.00 95.07           C  
ATOM   2468  CD1 PHE A 160      24.562 -11.848  -2.691  1.00 95.07           C  
ATOM   2469  HD1 PHE A 160      25.489 -12.380  -2.534  1.00 95.07           H  
ATOM   2470  CD2 PHE A 160      22.274 -11.348  -2.025  1.00 95.07           C  
ATOM   2471  HD2 PHE A 160      21.437 -11.504  -1.359  1.00 95.07           H  
ATOM   2472  CE1 PHE A 160      24.463 -10.904  -3.725  1.00 95.07           C  
ATOM   2473  HE1 PHE A 160      25.317 -10.693  -4.352  1.00 95.07           H  
ATOM   2474  CE2 PHE A 160      22.175 -10.405  -3.060  1.00 95.07           C  
ATOM   2475  HE2 PHE A 160      21.277  -9.817  -3.175  1.00 95.07           H  
ATOM   2476  CZ  PHE A 160      23.275 -10.173  -3.900  1.00 95.07           C  
ATOM   2477  HZ  PHE A 160      23.221  -9.406  -4.659  1.00 95.07           H  
ATOM   2478  N   PRO A 161      23.977 -16.638   0.131  1.00 94.77           N  
ATOM   2479  CA  PRO A 161      23.918 -17.577   1.249  1.00 94.77           C  
ATOM   2480  HA  PRO A 161      22.875 -17.716   1.536  1.00 94.77           H  
ATOM   2481  C   PRO A 161      24.707 -17.117   2.479  1.00 94.77           C  
ATOM   2482  CB  PRO A 161      24.475 -18.894   0.701  1.00 94.77           C  
ATOM   2483  HB2 PRO A 161      23.973 -19.757   1.140  1.00 94.77           H  
ATOM   2484  HB3 PRO A 161      25.549 -18.951   0.876  1.00 94.77           H  
ATOM   2485  O   PRO A 161      24.314 -17.429   3.600  1.00 94.77           O  
ATOM   2486  CG  PRO A 161      24.221 -18.797  -0.801  1.00 94.77           C  
ATOM   2487  HG2 PRO A 161      24.916 -19.414  -1.371  1.00 94.77           H  
ATOM   2488  HG3 PRO A 161      23.189 -19.071  -1.020  1.00 94.77           H  
ATOM   2489  CD  PRO A 161      24.424 -17.314  -1.078  1.00 94.77           C  
ATOM   2490  HD2 PRO A 161      25.481 -17.108  -1.247  1.00 94.77           H  
ATOM   2491  HD3 PRO A 161      23.839 -17.033  -1.954  1.00 94.77           H  
ATOM   2492  N   THR A 162      25.804 -16.379   2.276  1.00 95.21           N  
ATOM   2493  H   THR A 162      26.098 -16.199   1.327  1.00 95.21           H  
ATOM   2494  CA  THR A 162      26.661 -15.865   3.354  1.00 95.21           C  
ATOM   2495  HA  THR A 162      26.221 -16.160   4.307  1.00 95.21           H  
ATOM   2496  C   THR A 162      26.764 -14.333   3.342  1.00 95.21           C  
ATOM   2497  CB  THR A 162      28.067 -16.484   3.298  1.00 95.21           C  
ATOM   2498  HB  THR A 162      28.610 -16.166   4.188  1.00 95.21           H  
ATOM   2499  O   THR A 162      26.584 -13.712   2.289  1.00 95.21           O  
ATOM   2500  CG2 THR A 162      28.061 -18.013   3.276  1.00 95.21           C  
ATOM   2501 HG21 THR A 162      27.477 -18.390   4.115  1.00 95.21           H  
ATOM   2502 HG22 THR A 162      27.635 -18.378   2.342  1.00 95.21           H  
ATOM   2503 HG23 THR A 162      29.085 -18.377   3.364  1.00 95.21           H  
ATOM   2504  OG1 THR A 162      28.776 -16.026   2.171  1.00 95.21           O  
ATOM   2505  HG1 THR A 162      28.398 -16.434   1.389  1.00 95.21           H  
ATOM   2506  N   PRO A 163      27.121 -13.698   4.476  1.00 95.77           N  
ATOM   2507  CA  PRO A 163      27.414 -12.264   4.516  1.00 95.77           C  
ATOM   2508  HA  PRO A 163      26.511 -11.716   4.246  1.00 95.77           H  
ATOM   2509  C   PRO A 163      28.539 -11.840   3.562  1.00 95.77           C  
ATOM   2510  CB  PRO A 163      27.775 -11.963   5.974  1.00 95.77           C  
ATOM   2511  HB2 PRO A 163      27.436 -10.970   6.270  1.00 95.77           H  
ATOM   2512  HB3 PRO A 163      28.850 -12.057   6.131  1.00 95.77           H  
ATOM   2513  O   PRO A 163      28.457 -10.790   2.924  1.00 95.77           O  
ATOM   2514  CG  PRO A 163      27.054 -13.054   6.761  1.00 95.77           C  
ATOM   2515  HG2 PRO A 163      27.538 -13.252   7.718  1.00 95.77           H  
ATOM   2516  HG3 PRO A 163      26.012 -12.772   6.911  1.00 95.77           H  
ATOM   2517  CD  PRO A 163      27.134 -14.256   5.824  1.00 95.77           C  
ATOM   2518  HD2 PRO A 163      26.280 -14.908   6.004  1.00 95.77           H  
ATOM   2519  HD3 PRO A 163      28.069 -14.791   5.992  1.00 95.77           H  
ATOM   2520  N   ALA A 164      29.564 -12.685   3.407  1.00 95.05           N  
ATOM   2521  H   ALA A 164      29.577 -13.540   3.944  1.00 95.05           H  
ATOM   2522  CA  ALA A 164      30.658 -12.442   2.469  1.00 95.05           C  
ATOM   2523  HA  ALA A 164      31.094 -11.468   2.691  1.00 95.05           H  
ATOM   2524  C   ALA A 164      30.163 -12.396   1.016  1.00 95.05           C  
ATOM   2525  CB  ALA A 164      31.734 -13.515   2.670  1.00 95.05           C  
ATOM   2526  HB1 ALA A 164      32.106 -13.483   3.694  1.00 95.05           H  
ATOM   2527  HB2 ALA A 164      32.564 -13.322   1.991  1.00 95.05           H  
ATOM   2528  HB3 ALA A 164      31.327 -14.504   2.459  1.00 95.05           H  
ATOM   2529  O   ALA A 164      30.540 -11.494   0.269  1.00 95.05           O  
ATOM   2530  N   ASP A 165      29.248 -13.298   0.637  1.00 95.04           N  
ATOM   2531  H   ASP A 165      28.974 -14.014   1.295  1.00 95.04           H  
ATOM   2532  CA  ASP A 165      28.648 -13.298  -0.699  1.00 95.04           C  
ATOM   2533  HA  ASP A 165      29.439 -13.427  -1.439  1.00 95.04           H  
ATOM   2534  C   ASP A 165      27.930 -11.985  -1.013  1.00 95.04           C  
ATOM   2535  CB  ASP A 165      27.631 -14.437  -0.850  1.00 95.04           C  
ATOM   2536  HB2 ASP A 165      26.891 -14.390  -0.050  1.00 95.04           H  
ATOM   2537  HB3 ASP A 165      27.085 -14.298  -1.783  1.00 95.04           H  
ATOM   2538  O   ASP A 165      28.018 -11.505  -2.142  1.00 95.04           O  
ATOM   2539  CG  ASP A 165      28.261 -15.819  -0.891  1.00 95.04           C  
ATOM   2540  OD1 ASP A 165      29.168 -16.021  -1.726  1.00 95.04           O  
ATOM   2541  OD2 ASP A 165      27.733 -16.719  -0.203  1.00 95.04           O  
ATOM   2542  N   LEU A 166      27.222 -11.400  -0.040  1.00 95.25           N  
ATOM   2543  H   LEU A 166      27.210 -11.835   0.871  1.00 95.25           H  
ATOM   2544  CA  LEU A 166      26.521 -10.131  -0.235  1.00 95.25           C  
ATOM   2545  HA  LEU A 166      25.897 -10.220  -1.124  1.00 95.25           H  
ATOM   2546  C   LEU A 166      27.505  -8.987  -0.493  1.00 95.25           C  
ATOM   2547  CB  LEU A 166      25.615  -9.849   0.974  1.00 95.25           C  
ATOM   2548  HB2 LEU A 166      24.908 -10.672   1.074  1.00 95.25           H  
ATOM   2549  HB3 LEU A 166      26.228  -9.814   1.874  1.00 95.25           H  
ATOM   2550  O   LEU A 166      27.356  -8.269  -1.480  1.00 95.25           O  
ATOM   2551  CG  LEU A 166      24.827  -8.528   0.867  1.00 95.25           C  
ATOM   2552  HG  LEU A 166      25.509  -7.693   0.706  1.00 95.25           H  
ATOM   2553  CD1 LEU A 166      23.803  -8.572  -0.265  1.00 95.25           C  
ATOM   2554 HD11 LEU A 166      24.304  -8.686  -1.226  1.00 95.25           H  
ATOM   2555 HD12 LEU A 166      23.129  -9.418  -0.122  1.00 95.25           H  
ATOM   2556 HD13 LEU A 166      23.243  -7.637  -0.282  1.00 95.25           H  
ATOM   2557  CD2 LEU A 166      24.067  -8.278   2.165  1.00 95.25           C  
ATOM   2558 HD21 LEU A 166      23.363  -9.090   2.348  1.00 95.25           H  
ATOM   2559 HD22 LEU A 166      23.524  -7.334   2.102  1.00 95.25           H  
ATOM   2560 HD23 LEU A 166      24.771  -8.209   2.994  1.00 95.25           H  
ATOM   2561  N   CYS A 167      28.523  -8.834   0.353  1.00 93.98           N  
ATOM   2562  H   CYS A 167      28.596  -9.456   1.144  1.00 93.98           H  
ATOM   2563  CA  CYS A 167      29.526  -7.784   0.179  1.00 93.98           C  
ATOM   2564  HA  CYS A 167      29.025  -6.817   0.145  1.00 93.98           H  
ATOM   2565  C   CYS A 167      30.302  -7.928  -1.141  1.00 93.98           C  
ATOM   2566  CB  CYS A 167      30.464  -7.798   1.391  1.00 93.98           C  
ATOM   2567  HB2 CYS A 167      31.429  -7.386   1.096  1.00 93.98           H  
ATOM   2568  HB3 CYS A 167      30.625  -8.824   1.720  1.00 93.98           H  
ATOM   2569  O   CYS A 167      30.517  -6.940  -1.843  1.00 93.98           O  
ATOM   2570  SG  CYS A 167      29.854  -6.805   2.775  1.00 93.98           S  
ATOM   2571  N   GLU A 168      30.685  -9.152  -1.508  1.00 93.77           N  
ATOM   2572  H   GLU A 168      30.504  -9.921  -0.879  1.00 93.77           H  
ATOM   2573  CA  GLU A 168      31.543  -9.410  -2.666  1.00 93.77           C  
ATOM   2574  HA  GLU A 168      32.276  -8.608  -2.757  1.00 93.77           H  
ATOM   2575  C   GLU A 168      30.771  -9.428  -3.989  1.00 93.77           C  
ATOM   2576  CB  GLU A 168      32.308 -10.726  -2.441  1.00 93.77           C  
ATOM   2577  HB2 GLU A 168      32.802 -11.015  -3.369  1.00 93.77           H  
ATOM   2578  HB3 GLU A 168      31.614 -11.517  -2.157  1.00 93.77           H  
ATOM   2579  O   GLU A 168      31.117  -8.723  -4.942  1.00 93.77           O  
ATOM   2580  CG  GLU A 168      33.374 -10.526  -1.356  1.00 93.77           C  
ATOM   2581  HG2 GLU A 168      32.923 -10.105  -0.458  1.00 93.77           H  
ATOM   2582  HG3 GLU A 168      34.079  -9.799  -1.760  1.00 93.77           H  
ATOM   2583  CD  GLU A 168      34.173 -11.776  -0.973  1.00 93.77           C  
ATOM   2584  OE1 GLU A 168      34.918 -11.655   0.030  1.00 93.77           O  
ATOM   2585  OE2 GLU A 168      34.121 -12.790  -1.706  1.00 93.77           O  
ATOM   2586  N   LYS A 169      29.686 -10.205  -4.076  1.00 92.37           N  
ATOM   2587  H   LYS A 169      29.373 -10.688  -3.246  1.00 92.37           H  
ATOM   2588  CA  LYS A 169      29.036 -10.493  -5.364  1.00 92.37           C  
ATOM   2589  HA  LYS A 169      29.820 -10.607  -6.114  1.00 92.37           H  
ATOM   2590  C   LYS A 169      28.158  -9.353  -5.861  1.00 92.37           C  
ATOM   2591  CB  LYS A 169      28.247 -11.807  -5.300  1.00 92.37           C  
ATOM   2592  HB2 LYS A 169      27.487 -11.746  -4.521  1.00 92.37           H  
ATOM   2593  HB3 LYS A 169      27.734 -11.954  -6.250  1.00 92.37           H  
ATOM   2594  O   LYS A 169      28.076  -9.169  -7.077  1.00 92.37           O  
ATOM   2595  CG  LYS A 169      29.172 -13.007  -5.055  1.00 92.37           C  
ATOM   2596  HG2 LYS A 169      29.846 -13.112  -5.905  1.00 92.37           H  
ATOM   2597  HG3 LYS A 169      29.767 -12.845  -4.156  1.00 92.37           H  
ATOM   2598  CD  LYS A 169      28.371 -14.300  -4.876  1.00 92.37           C  
ATOM   2599  HD2 LYS A 169      27.801 -14.226  -3.950  1.00 92.37           H  
ATOM   2600  HD3 LYS A 169      27.686 -14.438  -5.712  1.00 92.37           H  
ATOM   2601  CE  LYS A 169      29.346 -15.479  -4.801  1.00 92.37           C  
ATOM   2602  HE2 LYS A 169      30.168 -15.199  -4.142  1.00 92.37           H  
ATOM   2603  HE3 LYS A 169      29.756 -15.665  -5.793  1.00 92.37           H  
ATOM   2604  NZ  LYS A 169      28.707 -16.695  -4.251  1.00 92.37           N  
ATOM   2605  HZ1 LYS A 169      28.632 -16.554  -3.253  1.00 92.37           H  
ATOM   2606  HZ2 LYS A 169      27.786 -16.874  -4.625  1.00 92.37           H  
ATOM   2607  HZ3 LYS A 169      29.314 -17.499  -4.329  1.00 92.37           H  
ATOM   2608  N   THR A 170      27.552  -8.579  -4.957  1.00 90.78           N  
ATOM   2609  H   THR A 170      27.676  -8.808  -3.981  1.00 90.78           H  
ATOM   2610  CA  THR A 170      26.601  -7.507  -5.305  1.00 90.78           C  
ATOM   2611  HA  THR A 170      25.700  -7.944  -5.736  1.00 90.78           H  
ATOM   2612  C   THR A 170      27.182  -6.547  -6.336  1.00 90.78           C  
ATOM   2613  CB  THR A 170      26.168  -6.736  -4.056  1.00 90.78           C  
ATOM   2614  HB  THR A 170      27.038  -6.302  -3.563  1.00 90.78           H  
ATOM   2615  O   THR A 170      26.576  -6.318  -7.381  1.00 90.78           O  
ATOM   2616  CG2 THR A 170      25.149  -5.643  -4.339  1.00 90.78           C  
ATOM   2617 HG21 THR A 170      24.935  -5.153  -3.389  1.00 90.78           H  
ATOM   2618 HG22 THR A 170      25.550  -4.903  -5.032  1.00 90.78           H  
ATOM   2619 HG23 THR A 170      24.235  -6.073  -4.750  1.00 90.78           H  
ATOM   2620  OG1 THR A 170      25.525  -7.624  -3.188  1.00 90.78           O  
ATOM   2621  HG1 THR A 170      26.157  -7.856  -2.504  1.00 90.78           H  
ATOM   2622  N   TRP A 171      28.402  -6.060  -6.102  1.00 88.96           N  
ATOM   2623  H   TRP A 171      28.859  -6.321  -5.240  1.00 88.96           H  
ATOM   2624  CA  TRP A 171      29.068  -5.083  -6.966  1.00 88.96           C  
ATOM   2625  HA  TRP A 171      28.368  -4.769  -7.740  1.00 88.96           H  
ATOM   2626  C   TRP A 171      30.265  -5.672  -7.723  1.00 88.96           C  
ATOM   2627  CB  TRP A 171      29.400  -3.822  -6.160  1.00 88.96           C  
ATOM   2628  HB2 TRP A 171      30.110  -4.080  -5.374  1.00 88.96           H  
ATOM   2629  HB3 TRP A 171      29.879  -3.096  -6.816  1.00 88.96           H  
ATOM   2630  O   TRP A 171      31.237  -4.976  -7.980  1.00 88.96           O  
ATOM   2631  CG  TRP A 171      28.208  -3.154  -5.546  1.00 88.96           C  
ATOM   2632  CD1 TRP A 171      27.947  -3.075  -4.222  1.00 88.96           C  
ATOM   2633  HD1 TRP A 171      28.576  -3.482  -3.445  1.00 88.96           H  
ATOM   2634  CD2 TRP A 171      27.089  -2.491  -6.216  1.00 88.96           C  
ATOM   2635  CE2 TRP A 171      26.186  -2.017  -5.217  1.00 88.96           C  
ATOM   2636  CE3 TRP A 171      26.740  -2.246  -7.564  1.00 88.96           C  
ATOM   2637  HE3 TRP A 171      27.407  -2.570  -8.349  1.00 88.96           H  
ATOM   2638  NE1 TRP A 171      26.763  -2.392  -4.022  1.00 88.96           N  
ATOM   2639  HE1 TRP A 171      26.380  -2.192  -3.109  1.00 88.96           H  
ATOM   2640  CH2 TRP A 171      24.684  -1.111  -6.884  1.00 88.96           C  
ATOM   2641  HH2 TRP A 171      23.783  -0.578  -7.149  1.00 88.96           H  
ATOM   2642  CZ2 TRP A 171      25.001  -1.336  -5.533  1.00 88.96           C  
ATOM   2643  HZ2 TRP A 171      24.349  -0.979  -4.750  1.00 88.96           H  
ATOM   2644  CZ3 TRP A 171      25.551  -1.567  -7.893  1.00 88.96           C  
ATOM   2645  HZ3 TRP A 171      25.307  -1.377  -8.928  1.00 88.96           H  
ATOM   2646  N   SER A 172      30.224  -6.952  -8.114  1.00 87.18           N  
ATOM   2647  H   SER A 172      29.432  -7.513  -7.832  1.00 87.18           H  
ATOM   2648  CA  SER A 172      31.321  -7.587  -8.875  1.00 87.18           C  
ATOM   2649  HA  SER A 172      31.119  -8.657  -8.917  1.00 87.18           H  
ATOM   2650  C   SER A 172      32.712  -7.430  -8.226  1.00 87.18           C  
ATOM   2651  CB  SER A 172      31.370  -7.056 -10.316  1.00 87.18           C  
ATOM   2652  HB2 SER A 172      32.178  -7.553 -10.853  1.00 87.18           H  
ATOM   2653  HB3 SER A 172      31.583  -5.987 -10.299  1.00 87.18           H  
ATOM   2654  O   SER A 172      33.673  -7.048  -8.904  1.00 87.18           O  
ATOM   2655  OG  SER A 172      30.175  -7.279 -11.026  1.00 87.18           O  
ATOM   2656  HG  SER A 172      29.432  -7.098 -10.445  1.00 87.18           H  
ATOM   2657  N   ASN A 173      32.818  -7.729  -6.930  1.00 90.68           N  
ATOM   2658  H   ASN A 173      32.002  -8.069  -6.441  1.00 90.68           H  
ATOM   2659  CA  ASN A 173      34.037  -7.654  -6.120  1.00 90.68           C  
ATOM   2660  HA  ASN A 173      33.746  -7.940  -5.109  1.00 90.68           H  
ATOM   2661  C   ASN A 173      34.626  -6.239  -5.968  1.00 90.68           C  
ATOM   2662  CB  ASN A 173      35.069  -8.700  -6.586  1.00 90.68           C  
ATOM   2663  HB2 ASN A 173      35.468  -8.400  -7.555  1.00 90.68           H  
ATOM   2664  HB3 ASN A 173      35.898  -8.718  -5.878  1.00 90.68           H  
ATOM   2665  O   ASN A 173      35.837  -6.091  -5.803  1.00 90.68           O  
ATOM   2666  CG  ASN A 173      34.524 -10.111  -6.676  1.00 90.68           C  
ATOM   2667  ND2 ASN A 173      34.994 -10.891  -7.621  1.00 90.68           N  
ATOM   2668 HD21 ASN A 173      35.755 -10.570  -8.203  1.00 90.68           H  
ATOM   2669 HD22 ASN A 173      34.669 -11.847  -7.582  1.00 90.68           H  
ATOM   2670  OD1 ASN A 173      33.670 -10.549  -5.931  1.00 90.68           O  
ATOM   2671  N   SER A 174      33.805  -5.182  -6.011  1.00 89.20           N  
ATOM   2672  H   SER A 174      32.855  -5.291  -6.336  1.00 89.20           H  
ATOM   2673  CA  SER A 174      34.251  -3.847  -5.572  1.00 89.20           C  
ATOM   2674  HA  SER A 174      35.129  -3.557  -6.149  1.00 89.20           H  
ATOM   2675  C   SER A 174      34.639  -3.850  -4.092  1.00 89.20           C  
ATOM   2676  CB  SER A 174      33.174  -2.786  -5.803  1.00 89.20           C  
ATOM   2677  HB2 SER A 174      32.268  -3.047  -5.257  1.00 89.20           H  
ATOM   2678  HB3 SER A 174      33.539  -1.825  -5.439  1.00 89.20           H  
ATOM   2679  O   SER A 174      35.666  -3.289  -3.715  1.00 89.20           O  
ATOM   2680  OG  SER A 174      32.890  -2.678  -7.182  1.00 89.20           O  
ATOM   2681  HG  SER A 174      32.434  -1.848  -7.339  1.00 89.20           H  
ATOM   2682  N   PHE A 175      33.855  -4.549  -3.270  1.00 93.75           N  
ATOM   2683  H   PHE A 175      33.069  -5.049  -3.661  1.00 93.75           H  
ATOM   2684  CA  PHE A 175      34.135  -4.780  -1.858  1.00 93.75           C  
ATOM   2685  HA  PHE A 175      34.968  -4.150  -1.547  1.00 93.75           H  
ATOM   2686  C   PHE A 175      34.546  -6.234  -1.630  1.00 93.75           C  
ATOM   2687  CB  PHE A 175      32.918  -4.392  -1.010  1.00 93.75           C  
ATOM   2688  HB2 PHE A 175      33.203  -4.439   0.041  1.00 93.75           H  
ATOM   2689  HB3 PHE A 175      32.133  -5.133  -1.166  1.00 93.75           H  
ATOM   2690  O   PHE A 175      34.152  -7.126  -2.380  1.00 93.75           O  
ATOM   2691  CG  PHE A 175      32.360  -3.011  -1.307  1.00 93.75           C  
ATOM   2692  CD1 PHE A 175      33.184  -1.878  -1.185  1.00 93.75           C  
ATOM   2693  HD1 PHE A 175      34.192  -1.988  -0.814  1.00 93.75           H  
ATOM   2694  CD2 PHE A 175      31.028  -2.856  -1.734  1.00 93.75           C  
ATOM   2695  HD2 PHE A 175      30.388  -3.722  -1.816  1.00 93.75           H  
ATOM   2696  CE1 PHE A 175      32.702  -0.604  -1.529  1.00 93.75           C  
ATOM   2697  HE1 PHE A 175      33.346   0.260  -1.451  1.00 93.75           H  
ATOM   2698  CE2 PHE A 175      30.535  -1.576  -2.051  1.00 93.75           C  
ATOM   2699  HE2 PHE A 175      29.513  -1.449  -2.377  1.00 93.75           H  
ATOM   2700  CZ  PHE A 175      31.373  -0.452  -1.957  1.00 93.75           C  
ATOM   2701  HZ  PHE A 175      30.993   0.528  -2.202  1.00 93.75           H  
ATOM   2702  N   LYS A 176      35.339  -6.462  -0.586  1.00 94.23           N  
ATOM   2703  H   LYS A 176      35.632  -5.666  -0.037  1.00 94.23           H  
ATOM   2704  CA  LYS A 176      35.769  -7.779  -0.124  1.00 94.23           C  
ATOM   2705  HA  LYS A 176      35.172  -8.544  -0.618  1.00 94.23           H  
ATOM   2706  C   LYS A 176      35.512  -7.904   1.369  1.00 94.23           C  
ATOM   2707  CB  LYS A 176      37.238  -7.993  -0.502  1.00 94.23           C  
ATOM   2708  HB2 LYS A 176      37.870  -7.296   0.048  1.00 94.23           H  
ATOM   2709  HB3 LYS A 176      37.352  -7.808  -1.570  1.00 94.23           H  
ATOM   2710  O   LYS A 176      35.797  -6.964   2.109  1.00 94.23           O  
ATOM   2711  CG  LYS A 176      37.663  -9.434  -0.208  1.00 94.23           C  
ATOM   2712  HG2 LYS A 176      37.638  -9.612   0.867  1.00 94.23           H  
ATOM   2713  HG3 LYS A 176      36.970 -10.116  -0.700  1.00 94.23           H  
ATOM   2714  CD  LYS A 176      39.072  -9.703  -0.728  1.00 94.23           C  
ATOM   2715  HD2 LYS A 176      39.778  -9.042  -0.225  1.00 94.23           H  
ATOM   2716  HD3 LYS A 176      39.099  -9.526  -1.803  1.00 94.23           H  
ATOM   2717  CE  LYS A 176      39.398 -11.165  -0.426  1.00 94.23           C  
ATOM   2718  HE2 LYS A 176      38.634 -11.789  -0.890  1.00 94.23           H  
ATOM   2719  HE3 LYS A 176      39.329 -11.318   0.651  1.00 94.23           H  
ATOM   2720  NZ  LYS A 176      40.745 -11.526  -0.924  1.00 94.23           N  
ATOM   2721  HZ1 LYS A 176      41.440 -10.934  -0.492  1.00 94.23           H  
ATOM   2722  HZ2 LYS A 176      40.941 -12.490  -0.697  1.00 94.23           H  
ATOM   2723  HZ3 LYS A 176      40.777 -11.406  -1.926  1.00 94.23           H  
ATOM   2724  N   ALA A 177      34.999  -9.047   1.812  1.00 94.84           N  
ATOM   2725  H   ALA A 177      34.865  -9.824   1.180  1.00 94.84           H  
ATOM   2726  CA  ALA A 177      34.779  -9.275   3.233  1.00 94.84           C  
ATOM   2727  HA  ALA A 177      34.354  -8.376   3.679  1.00 94.84           H  
ATOM   2728  C   ALA A 177      36.119  -9.565   3.928  1.00 94.84           C  
ATOM   2729  CB  ALA A 177      33.754 -10.398   3.398  1.00 94.84           C  
ATOM   2730  HB1 ALA A 177      33.612 -10.614   4.457  1.00 94.84           H  
ATOM   2731  HB2 ALA A 177      34.101 -11.298   2.890  1.00 94.84           H  
ATOM   2732  HB3 ALA A 177      32.804 -10.082   2.967  1.00 94.84           H  
ATOM   2733  O   ALA A 177      36.805 -10.538   3.606  1.00 94.84           O  
ATOM   2734  N   SER A 178      36.513  -8.704   4.866  1.00 93.73           N  
ATOM   2735  H   SER A 178      35.925  -7.915   5.094  1.00 93.73           H  
ATOM   2736  CA  SER A 178      37.677  -8.935   5.720  1.00 93.73           C  
ATOM   2737  HA  SER A 178      38.401  -9.532   5.166  1.00 93.73           H  
ATOM   2738  C   SER A 178      37.258  -9.670   6.998  1.00 93.73           C  
ATOM   2739  CB  SER A 178      38.350  -7.610   6.081  1.00 93.73           C  
ATOM   2740  HB2 SER A 178      37.716  -7.054   6.772  1.00 93.73           H  
ATOM   2741  HB3 SER A 178      38.505  -7.022   5.177  1.00 93.73           H  
ATOM   2742  O   SER A 178      36.214  -9.345   7.558  1.00 93.73           O  
ATOM   2743  OG  SER A 178      39.595  -7.863   6.700  1.00 93.73           O  
ATOM   2744  HG  SER A 178      40.005  -7.025   6.925  1.00 93.73           H  
ATOM   2745  N   PRO A 179      38.069 -10.613   7.514  1.00 93.09           N  
ATOM   2746  CA  PRO A 179      37.862 -11.193   8.845  1.00 93.09           C  
ATOM   2747  HA  PRO A 179      36.814 -11.454   8.989  1.00 93.09           H  
ATOM   2748  C   PRO A 179      38.277 -10.239   9.982  1.00 93.09           C  
ATOM   2749  CB  PRO A 179      38.717 -12.461   8.835  1.00 93.09           C  
ATOM   2750  HB2 PRO A 179      39.031 -12.762   9.835  1.00 93.09           H  
ATOM   2751  HB3 PRO A 179      38.163 -13.268   8.354  1.00 93.09           H  
ATOM   2752  O   PRO A 179      38.185 -10.589  11.156  1.00 93.09           O  
ATOM   2753  CG  PRO A 179      39.906 -12.063   7.960  1.00 93.09           C  
ATOM   2754  HG2 PRO A 179      40.393 -12.933   7.519  1.00 93.09           H  
ATOM   2755  HG3 PRO A 179      40.616 -11.481   8.547  1.00 93.09           H  
ATOM   2756  CD  PRO A 179      39.266 -11.173   6.897  1.00 93.09           C  
ATOM   2757  HD2 PRO A 179      39.968 -10.396   6.594  1.00 93.09           H  
ATOM   2758  HD3 PRO A 179      38.976 -11.775   6.035  1.00 93.09           H  
ATOM   2759  N   GLU A 180      38.808  -9.062   9.648  1.00 93.44           N  
ATOM   2760  H   GLU A 180      38.853  -8.816   8.669  1.00 93.44           H  
ATOM   2761  CA  GLU A 180      39.225  -8.058  10.620  1.00 93.44           C  
ATOM   2762  HA  GLU A 180      39.714  -8.560  11.455  1.00 93.44           H  
ATOM   2763  C   GLU A 180      38.004  -7.300  11.168  1.00 93.44           C  
ATOM   2764  CB  GLU A 180      40.249  -7.107   9.981  1.00 93.44           C  
ATOM   2765  HB2 GLU A 180      40.510  -6.323  10.691  1.00 93.44           H  
ATOM   2766  HB3 GLU A 180      39.771  -6.625   9.128  1.00 93.44           H  
ATOM   2767  O   GLU A 180      37.073  -6.954  10.434  1.00 93.44           O  
ATOM   2768  CG  GLU A 180      41.541  -7.791   9.477  1.00 93.44           C  
ATOM   2769  HG2 GLU A 180      41.290  -8.671   8.886  1.00 93.44           H  
ATOM   2770  HG3 GLU A 180      42.034  -7.093   8.801  1.00 93.44           H  
ATOM   2771  CD  GLU A 180      42.546  -8.183  10.578  1.00 93.44           C  
ATOM   2772  OE1 GLU A 180      43.654  -8.666  10.227  1.00 93.44           O  
ATOM   2773  OE2 GLU A 180      42.271  -7.921  11.769  1.00 93.44           O  
ATOM   2774  N   ARG A 181      38.034  -7.017  12.473  1.00 91.97           N  
ATOM   2775  H   ARG A 181      38.852  -7.304  12.992  1.00 91.97           H  
ATOM   2776  CA  ARG A 181      36.954  -6.326  13.191  1.00 91.97           C  
ATOM   2777  HA  ARG A 181      35.995  -6.629  12.772  1.00 91.97           H  
ATOM   2778  C   ARG A 181      37.029  -4.812  13.037  1.00 91.97           C  
ATOM   2779  CB  ARG A 181      36.971  -6.716  14.674  1.00 91.97           C  
ATOM   2780  HB2 ARG A 181      36.257  -6.092  15.212  1.00 91.97           H  
ATOM   2781  HB3 ARG A 181      37.961  -6.536  15.093  1.00 91.97           H  
ATOM   2782  O   ARG A 181      38.112  -4.258  12.810  1.00 91.97           O  
ATOM   2783  CG  ARG A 181      36.582  -8.186  14.860  1.00 91.97           C  
ATOM   2784  HG2 ARG A 181      37.370  -8.830  14.470  1.00 91.97           H  
ATOM   2785  HG3 ARG A 181      35.658  -8.390  14.319  1.00 91.97           H  
ATOM   2786  CD  ARG A 181      36.363  -8.473  16.344  1.00 91.97           C  
ATOM   2787  HD2 ARG A 181      35.526  -7.863  16.683  1.00 91.97           H  
ATOM   2788  HD3 ARG A 181      37.261  -8.195  16.895  1.00 91.97           H  
ATOM   2789  NE  ARG A 181      36.063  -9.897  16.561  1.00 91.97           N  
ATOM   2790  HE  ARG A 181      35.982 -10.456  15.724  1.00 91.97           H  
ATOM   2791  NH1 ARG A 181      35.733  -9.772  18.823  1.00 91.97           N  
ATOM   2792 HH11 ARG A 181      35.420 -10.190  19.688  1.00 91.97           H  
ATOM   2793 HH12 ARG A 181      35.870  -8.774  18.745  1.00 91.97           H  
ATOM   2794  NH2 ARG A 181      35.481 -11.731  17.770  1.00 91.97           N  
ATOM   2795 HH21 ARG A 181      35.434 -12.249  16.904  1.00 91.97           H  
ATOM   2796 HH22 ARG A 181      35.187 -12.155  18.638  1.00 91.97           H  
ATOM   2797  CZ  ARG A 181      35.765 -10.460  17.714  1.00 91.97           C  
ATOM   2798  N   ARG A 182      35.906  -4.125  13.251  1.00 91.01           N  
ATOM   2799  H   ARG A 182      35.059  -4.666  13.349  1.00 91.01           H  
ATOM   2800  CA  ARG A 182      35.853  -2.659  13.375  1.00 91.01           C  
ATOM   2801  HA  ARG A 182      36.084  -2.230  12.400  1.00 91.01           H  
ATOM   2802  C   ARG A 182      36.903  -2.148  14.366  1.00 91.01           C  
ATOM   2803  CB  ARG A 182      34.451  -2.202  13.801  1.00 91.01           C  
ATOM   2804  HB2 ARG A 182      34.530  -1.203  14.231  1.00 91.01           H  
ATOM   2805  HB3 ARG A 182      34.060  -2.872  14.567  1.00 91.01           H  
ATOM   2806  O   ARG A 182      37.171  -2.758  15.397  1.00 91.01           O  
ATOM   2807  CG  ARG A 182      33.470  -2.125  12.624  1.00 91.01           C  
ATOM   2808  HG2 ARG A 182      33.894  -1.480  11.856  1.00 91.01           H  
ATOM   2809  HG3 ARG A 182      33.313  -3.115  12.195  1.00 91.01           H  
ATOM   2810  CD  ARG A 182      32.127  -1.548  13.103  1.00 91.01           C  
ATOM   2811  HD2 ARG A 182      31.407  -2.364  13.162  1.00 91.01           H  
ATOM   2812  HD3 ARG A 182      32.236  -1.140  14.108  1.00 91.01           H  
ATOM   2813  NE  ARG A 182      31.646  -0.463  12.225  1.00 91.01           N  
ATOM   2814  HE  ARG A 182      32.276   0.303  12.035  1.00 91.01           H  
ATOM   2815  NH1 ARG A 182      29.525  -1.291  11.812  1.00 91.01           N  
ATOM   2816 HH11 ARG A 182      28.670  -1.265  11.274  1.00 91.01           H  
ATOM   2817 HH12 ARG A 182      29.608  -2.032  12.493  1.00 91.01           H  
ATOM   2818  NH2 ARG A 182      30.242   0.486  10.712  1.00 91.01           N  
ATOM   2819 HH21 ARG A 182      30.878   1.253  10.549  1.00 91.01           H  
ATOM   2820 HH22 ARG A 182      29.754   0.106   9.914  1.00 91.01           H  
ATOM   2821  CZ  ARG A 182      30.481  -0.426  11.600  1.00 91.01           C  
ATOM   2822  N   ASN A 183      37.500  -1.001  14.044  1.00 86.36           N  
ATOM   2823  H   ASN A 183      37.145  -0.515  13.232  1.00 86.36           H  
ATOM   2824  CA  ASN A 183      38.587  -0.362  14.801  1.00 86.36           C  
ATOM   2825  HA  ASN A 183      38.865   0.529  14.240  1.00 86.36           H  
ATOM   2826  C   ASN A 183      39.906  -1.169  14.911  1.00 86.36           C  
ATOM   2827  CB  ASN A 183      38.057   0.144  16.161  1.00 86.36           C  
ATOM   2828  HB2 ASN A 183      38.836   0.719  16.661  1.00 86.36           H  
ATOM   2829  HB3 ASN A 183      37.812  -0.706  16.798  1.00 86.36           H  
ATOM   2830  O   ASN A 183      40.808  -0.743  15.626  1.00 86.36           O  
ATOM   2831  CG  ASN A 183      36.843   1.045  16.030  1.00 86.36           C  
ATOM   2832  ND2 ASN A 183      35.911   0.974  16.950  1.00 86.36           N  
ATOM   2833 HD21 ASN A 183      35.131   1.607  16.847  1.00 86.36           H  
ATOM   2834 HD22 ASN A 183      35.980   0.304  17.703  1.00 86.36           H  
ATOM   2835  OD1 ASN A 183      36.711   1.817  15.094  1.00 86.36           O  
ATOM   2836  N   SER A 184      40.082  -2.274  14.170  1.00 88.46           N  
ATOM   2837  H   SER A 184      39.290  -2.663  13.678  1.00 88.46           H  
ATOM   2838  CA  SER A 184      41.372  -2.994  14.062  1.00 88.46           C  
ATOM   2839  HA  SER A 184      41.741  -3.215  15.063  1.00 88.46           H  
ATOM   2840  C   SER A 184      42.472  -2.215  13.324  1.00 88.46           C  
ATOM   2841  CB  SER A 184      41.180  -4.319  13.313  1.00 88.46           C  
ATOM   2842  HB2 SER A 184      40.479  -4.955  13.853  1.00 88.46           H  
ATOM   2843  HB3 SER A 184      42.136  -4.838  13.240  1.00 88.46           H  
ATOM   2844  O   SER A 184      43.651  -2.542  13.444  1.00 88.46           O  
ATOM   2845  OG  SER A 184      40.691  -4.058  12.008  1.00 88.46           O  
ATOM   2846  HG  SER A 184      39.751  -4.251  12.031  1.00 88.46           H  
ATOM   2847  N   GLY A 185      42.098  -1.218  12.514  1.00 88.08           N  
ATOM   2848  H   GLY A 185      41.111  -1.012  12.458  1.00 88.08           H  
ATOM   2849  CA  GLY A 185      43.021  -0.494  11.634  1.00 88.08           C  
ATOM   2850  HA2 GLY A 185      42.550   0.437  11.318  1.00 88.08           H  
ATOM   2851  HA3 GLY A 185      43.926  -0.246  12.187  1.00 88.08           H  
ATOM   2852  C   GLY A 185      43.437  -1.267  10.375  1.00 88.08           C  
ATOM   2853  O   GLY A 185      44.316  -0.805   9.653  1.00 88.08           O  
ATOM   2854  N   ARG A 186      42.818  -2.424  10.091  1.00 91.43           N  
ATOM   2855  H   ARG A 186      42.150  -2.771  10.765  1.00 91.43           H  
ATOM   2856  CA  ARG A 186      43.138  -3.288   8.934  1.00 91.43           C  
ATOM   2857  HA  ARG A 186      43.939  -2.839   8.347  1.00 91.43           H  
ATOM   2858  C   ARG A 186      41.985  -3.495   7.953  1.00 91.43           C  
ATOM   2859  CB  ARG A 186      43.615  -4.648   9.445  1.00 91.43           C  
ATOM   2860  HB2 ARG A 186      43.748  -5.317   8.595  1.00 91.43           H  
ATOM   2861  HB3 ARG A 186      42.856  -5.072  10.102  1.00 91.43           H  
ATOM   2862  O   ARG A 186      42.165  -4.123   6.914  1.00 91.43           O  
ATOM   2863  CG  ARG A 186      44.944  -4.554  10.192  1.00 91.43           C  
ATOM   2864  HG2 ARG A 186      44.841  -3.937  11.085  1.00 91.43           H  
ATOM   2865  HG3 ARG A 186      45.706  -4.132   9.536  1.00 91.43           H  
ATOM   2866  CD  ARG A 186      45.330  -5.971  10.590  1.00 91.43           C  
ATOM   2867  HD2 ARG A 186      45.342  -6.594   9.695  1.00 91.43           H  
ATOM   2868  HD3 ARG A 186      44.576  -6.364  11.272  1.00 91.43           H  
ATOM   2869  NE  ARG A 186      46.645  -6.015  11.241  1.00 91.43           N  
ATOM   2870  HE  ARG A 186      47.035  -5.138  11.555  1.00 91.43           H  
ATOM   2871  NH1 ARG A 186      46.822  -8.290  11.106  1.00 91.43           N  
ATOM   2872 HH11 ARG A 186      47.309  -9.159  11.269  1.00 91.43           H  
ATOM   2873 HH12 ARG A 186      45.864  -8.326  10.787  1.00 91.43           H  
ATOM   2874  NH2 ARG A 186      48.483  -7.087  12.030  1.00 91.43           N  
ATOM   2875 HH21 ARG A 186      48.982  -7.948  12.200  1.00 91.43           H  
ATOM   2876 HH22 ARG A 186      48.873  -6.194  12.295  1.00 91.43           H  
ATOM   2877  CZ  ARG A 186      47.312  -7.129  11.454  1.00 91.43           C  
ATOM   2878  N   CYS A 187      40.810  -2.976   8.273  1.00 94.05           N  
ATOM   2879  H   CYS A 187      40.732  -2.458   9.137  1.00 94.05           H  
ATOM   2880  CA  CYS A 187      39.633  -2.990   7.418  1.00 94.05           C  
ATOM   2881  HA  CYS A 187      39.914  -3.265   6.401  1.00 94.05           H  
ATOM   2882  C   CYS A 187      39.022  -1.595   7.373  1.00 94.05           C  
ATOM   2883  CB  CYS A 187      38.633  -4.025   7.935  1.00 94.05           C  
ATOM   2884  HB2 CYS A 187      39.107  -5.006   7.892  1.00 94.05           H  
ATOM   2885  HB3 CYS A 187      37.774  -4.048   7.265  1.00 94.05           H  
ATOM   2886  O   CYS A 187      39.126  -0.831   8.334  1.00 94.05           O  
ATOM   2887  SG  CYS A 187      38.047  -3.747   9.632  1.00 94.05           S  
ATOM   2888  N   LEU A 188      38.404  -1.266   6.247  1.00 94.62           N  
ATOM   2889  H   LEU A 188      38.301  -1.965   5.526  1.00 94.62           H  
ATOM   2890  CA  LEU A 188      37.663  -0.030   6.071  1.00 94.62           C  
ATOM   2891  HA  LEU A 188      38.144   0.767   6.638  1.00 94.62           H  
ATOM   2892  C   LEU A 188      36.248  -0.203   6.614  1.00 94.62           C  
ATOM   2893  CB  LEU A 188      37.654   0.347   4.586  1.00 94.62           C  
ATOM   2894  HB2 LEU A 188      37.310  -0.514   4.013  1.00 94.62           H  
ATOM   2895  HB3 LEU A 188      36.941   1.156   4.427  1.00 94.62           H  
ATOM   2896  O   LEU A 188      35.607  -1.234   6.408  1.00 94.62           O  
ATOM   2897  CG  LEU A 188      39.036   0.787   4.079  1.00 94.62           C  
ATOM   2898  HG  LEU A 188      39.819   0.136   4.467  1.00 94.62           H  
ATOM   2899  CD1 LEU A 188      39.058   0.699   2.568  1.00 94.62           C  
ATOM   2900 HD11 LEU A 188      39.141  -0.351   2.288  1.00 94.62           H  
ATOM   2901 HD12 LEU A 188      39.919   1.246   2.183  1.00 94.62           H  
ATOM   2902 HD13 LEU A 188      38.159   1.145   2.143  1.00 94.62           H  
ATOM   2903  CD2 LEU A 188      39.349   2.230   4.456  1.00 94.62           C  
ATOM   2904 HD21 LEU A 188      40.346   2.498   4.106  1.00 94.62           H  
ATOM   2905 HD22 LEU A 188      39.319   2.338   5.540  1.00 94.62           H  
ATOM   2906 HD23 LEU A 188      38.615   2.885   3.987  1.00 94.62           H  
ATOM   2907  N   GLN A 189      35.762   0.831   7.287  1.00 94.41           N  
ATOM   2908  H   GLN A 189      36.330   1.662   7.366  1.00 94.41           H  
ATOM   2909  CA  GLN A 189      34.389   0.900   7.760  1.00 94.41           C  
ATOM   2910  HA  GLN A 189      34.031  -0.113   7.944  1.00 94.41           H  
ATOM   2911  C   GLN A 189      33.522   1.532   6.676  1.00 94.41           C  
ATOM   2912  CB  GLN A 189      34.304   1.669   9.084  1.00 94.41           C  
ATOM   2913  HB2 GLN A 189      34.632   2.699   8.942  1.00 94.41           H  
ATOM   2914  HB3 GLN A 189      33.264   1.672   9.410  1.00 94.41           H  
ATOM   2915  O   GLN A 189      33.809   2.643   6.217  1.00 94.41           O  
ATOM   2916  CG  GLN A 189      35.173   0.997  10.155  1.00 94.41           C  
ATOM   2917  HG2 GLN A 189      36.224   1.108   9.885  1.00 94.41           H  
ATOM   2918  HG3 GLN A 189      34.942  -0.068  10.186  1.00 94.41           H  
ATOM   2919  CD  GLN A 189      34.956   1.560  11.550  1.00 94.41           C  
ATOM   2920  NE2 GLN A 189      36.012   1.672  12.328  1.00 94.41           N  
ATOM   2921 HE21 GLN A 189      36.936   1.561  11.938  1.00 94.41           H  
ATOM   2922 HE22 GLN A 189      35.874   2.012  13.269  1.00 94.41           H  
ATOM   2923  OE1 GLN A 189      33.847   1.836  11.976  1.00 94.41           O  
ATOM   2924  N   LYS A 190      32.451   0.836   6.288  1.00 93.56           N  
ATOM   2925  H   LYS A 190      32.287  -0.043   6.756  1.00 93.56           H  
ATOM   2926  CA  LYS A 190      31.482   1.308   5.286  1.00 93.56           C  
ATOM   2927  HA  LYS A 190      32.002   1.529   4.354  1.00 93.56           H  
ATOM   2928  C   LYS A 190      30.794   2.595   5.735  1.00 93.56           C  
ATOM   2929  CB  LYS A 190      30.453   0.192   5.059  1.00 93.56           C  
ATOM   2930  HB2 LYS A 190      29.955  -0.019   6.005  1.00 93.56           H  
ATOM   2931  HB3 LYS A 190      30.980  -0.709   4.745  1.00 93.56           H  
ATOM   2932  O   LYS A 190      30.469   3.444   4.916  1.00 93.56           O  
ATOM   2933  CG  LYS A 190      29.399   0.545   3.996  1.00 93.56           C  
ATOM   2934  HG2 LYS A 190      28.823   1.419   4.301  1.00 93.56           H  
ATOM   2935  HG3 LYS A 190      29.908   0.777   3.060  1.00 93.56           H  
ATOM   2936  CD  LYS A 190      28.437  -0.628   3.755  1.00 93.56           C  
ATOM   2937  HD2 LYS A 190      29.024  -1.511   3.500  1.00 93.56           H  
ATOM   2938  HD3 LYS A 190      27.806  -0.396   2.897  1.00 93.56           H  
ATOM   2939  CE  LYS A 190      27.538  -0.969   4.954  1.00 93.56           C  
ATOM   2940  HE2 LYS A 190      27.075  -1.936   4.757  1.00 93.56           H  
ATOM   2941  HE3 LYS A 190      28.149  -1.079   5.850  1.00 93.56           H  
ATOM   2942  NZ  LYS A 190      26.483   0.052   5.162  1.00 93.56           N  
ATOM   2943  HZ1 LYS A 190      25.916   0.167   4.334  1.00 93.56           H  
ATOM   2944  HZ2 LYS A 190      25.883  -0.169   5.945  1.00 93.56           H  
ATOM   2945  HZ3 LYS A 190      26.876   0.948   5.412  1.00 93.56           H  
ATOM   2946  N   TRP A 191      30.550   2.722   7.034  1.00 94.76           N  
ATOM   2947  H   TRP A 191      30.857   1.982   7.649  1.00 94.76           H  
ATOM   2948  CA  TRP A 191      29.950   3.900   7.646  1.00 94.76           C  
ATOM   2949  HA  TRP A 191      30.231   4.783   7.072  1.00 94.76           H  
ATOM   2950  C   TRP A 191      30.478   4.069   9.069  1.00 94.76           C  
ATOM   2951  CB  TRP A 191      28.425   3.764   7.612  1.00 94.76           C  
ATOM   2952  HB2 TRP A 191      28.110   3.036   8.360  1.00 94.76           H  
ATOM   2953  HB3 TRP A 191      28.126   3.381   6.637  1.00 94.76           H  
ATOM   2954  O   TRP A 191      30.874   3.094   9.714  1.00 94.76           O  
ATOM   2955  CG  TRP A 191      27.688   5.043   7.832  1.00 94.76           C  
ATOM   2956  CD1 TRP A 191      27.387   5.943   6.870  1.00 94.76           C  
ATOM   2957  HD1 TRP A 191      27.644   5.856   5.825  1.00 94.76           H  
ATOM   2958  CD2 TRP A 191      27.174   5.603   9.080  1.00 94.76           C  
ATOM   2959  CE2 TRP A 191      26.543   6.850   8.787  1.00 94.76           C  
ATOM   2960  CE3 TRP A 191      27.196   5.188  10.430  1.00 94.76           C  
ATOM   2961  HE3 TRP A 191      27.670   4.253  10.690  1.00 94.76           H  
ATOM   2962  NE1 TRP A 191      26.674   6.986   7.420  1.00 94.76           N  
ATOM   2963  HE1 TRP A 191      26.342   7.761   6.865  1.00 94.76           H  
ATOM   2964  CH2 TRP A 191      26.028   7.221  11.123  1.00 94.76           C  
ATOM   2965  HH2 TRP A 191      25.616   7.832  11.912  1.00 94.76           H  
ATOM   2966  CZ2 TRP A 191      25.972   7.652   9.785  1.00 94.76           C  
ATOM   2967  HZ2 TRP A 191      25.506   8.592   9.528  1.00 94.76           H  
ATOM   2968  CZ3 TRP A 191      26.632   5.991  11.440  1.00 94.76           C  
ATOM   2969  HZ3 TRP A 191      26.670   5.677  12.473  1.00 94.76           H  
ATOM   2970  N   PHE A 192      30.503   5.305   9.548  1.00 93.40           N  
ATOM   2971  H   PHE A 192      30.114   6.056   8.996  1.00 93.40           H  
ATOM   2972  CA  PHE A 192      30.974   5.672  10.877  1.00 93.40           C  
ATOM   2973  HA  PHE A 192      30.750   4.865  11.574  1.00 93.40           H  
ATOM   2974  C   PHE A 192      30.225   6.916  11.353  1.00 93.40           C  
ATOM   2975  CB  PHE A 192      32.498   5.891  10.861  1.00 93.40           C  
ATOM   2976  HB2 PHE A 192      32.813   6.272  11.833  1.00 93.40           H  
ATOM   2977  HB3 PHE A 192      32.981   4.923  10.730  1.00 93.40           H  
ATOM   2978  O   PHE A 192      29.755   7.718  10.548  1.00 93.40           O  
ATOM   2979  CG  PHE A 192      33.000   6.829   9.776  1.00 93.40           C  
ATOM   2980  CD1 PHE A 192      33.347   6.317   8.510  1.00 93.40           C  
ATOM   2981  HD1 PHE A 192      33.270   5.257   8.316  1.00 93.40           H  
ATOM   2982  CD2 PHE A 192      33.107   8.211  10.020  1.00 93.40           C  
ATOM   2983  HD2 PHE A 192      32.845   8.613  10.988  1.00 93.40           H  
ATOM   2984  CE1 PHE A 192      33.775   7.184   7.490  1.00 93.40           C  
ATOM   2985  HE1 PHE A 192      34.018   6.791   6.514  1.00 93.40           H  
ATOM   2986  CE2 PHE A 192      33.535   9.078   8.998  1.00 93.40           C  
ATOM   2987  HE2 PHE A 192      33.586  10.141   9.180  1.00 93.40           H  
ATOM   2988  CZ  PHE A 192      33.859   8.566   7.730  1.00 93.40           C  
ATOM   2989  HZ  PHE A 192      34.155   9.239   6.939  1.00 93.40           H  
ATOM   2990  N   GLU A 193      30.127   7.075  12.669  1.00 90.67           N  
ATOM   2991  H   GLU A 193      30.560   6.400  13.283  1.00 90.67           H  
ATOM   2992  CA  GLU A 193      29.493   8.245  13.269  1.00 90.67           C  
ATOM   2993  HA  GLU A 193      28.486   8.336  12.861  1.00 90.67           H  
ATOM   2994  C   GLU A 193      30.306   9.511  12.956  1.00 90.67           C  
ATOM   2995  CB  GLU A 193      29.381   8.053  14.789  1.00 90.67           C  
ATOM   2996  HB2 GLU A 193      30.315   7.633  15.163  1.00 90.67           H  
ATOM   2997  HB3 GLU A 193      29.245   9.019  15.274  1.00 90.67           H  
ATOM   2998  O   GLU A 193      31.496   9.552  13.290  1.00 90.67           O  
ATOM   2999  CG  GLU A 193      28.223   7.123  15.182  1.00 90.67           C  
ATOM   3000  HG2 GLU A 193      28.319   6.183  14.639  1.00 90.67           H  
ATOM   3001  HG3 GLU A 193      28.323   6.900  16.245  1.00 90.67           H  
ATOM   3002  CD  GLU A 193      26.831   7.730  14.939  1.00 90.67           C  
ATOM   3003  OE1 GLU A 193      25.847   6.976  15.104  1.00 90.67           O  
ATOM   3004  OE2 GLU A 193      26.759   8.937  14.608  1.00 90.67           O  
ATOM   3005  N   PRO A 194      29.696  10.575  12.395  1.00 86.35           N  
ATOM   3006  CA  PRO A 194      30.407  11.812  12.062  1.00 86.35           C  
ATOM   3007  HA  PRO A 194      31.103  11.609  11.249  1.00 86.35           H  
ATOM   3008  C   PRO A 194      31.178  12.404  13.251  1.00 86.35           C  
ATOM   3009  CB  PRO A 194      29.322  12.785  11.583  1.00 86.35           C  
ATOM   3010  HB2 PRO A 194      29.691  13.432  10.787  1.00 86.35           H  
ATOM   3011  HB3 PRO A 194      28.958  13.384  12.417  1.00 86.35           H  
ATOM   3012  O   PRO A 194      32.246  12.985  13.084  1.00 86.35           O  
ATOM   3013  CG  PRO A 194      28.190  11.884  11.094  1.00 86.35           C  
ATOM   3014  HG2 PRO A 194      28.369  11.614  10.053  1.00 86.35           H  
ATOM   3015  HG3 PRO A 194      27.217  12.362  11.199  1.00 86.35           H  
ATOM   3016  CD  PRO A 194      28.304  10.643  11.972  1.00 86.35           C  
ATOM   3017  HD2 PRO A 194      28.015   9.765  11.395  1.00 86.35           H  
ATOM   3018  HD3 PRO A 194      27.661  10.746  12.846  1.00 86.35           H  
ATOM   3019  N   ALA A 195      30.659  12.230  14.470  1.00 85.55           N  
ATOM   3020  H   ALA A 195      29.794  11.713  14.545  1.00 85.55           H  
ATOM   3021  CA  ALA A 195      31.275  12.742  15.691  1.00 85.55           C  
ATOM   3022  HA  ALA A 195      31.535  13.788  15.532  1.00 85.55           H  
ATOM   3023  C   ALA A 195      32.576  12.019  16.099  1.00 85.55           C  
ATOM   3024  CB  ALA A 195      30.225  12.669  16.807  1.00 85.55           C  
ATOM   3025  HB1 ALA A 195      29.945  11.632  16.990  1.00 85.55           H  
ATOM   3026  HB2 ALA A 195      30.637  13.094  17.723  1.00 85.55           H  
ATOM   3027  HB3 ALA A 195      29.339  13.237  16.522  1.00 85.55           H  
ATOM   3028  O   ALA A 195      33.339  12.565  16.893  1.00 85.55           O  
ATOM   3029  N   GLN A 196      32.840  10.807  15.595  1.00 85.44           N  
ATOM   3030  H   GLN A 196      32.227  10.430  14.886  1.00 85.44           H  
ATOM   3031  CA  GLN A 196      34.021  10.009  15.961  1.00 85.44           C  
ATOM   3032  HA  GLN A 196      34.365  10.326  16.946  1.00 85.44           H  
ATOM   3033  C   GLN A 196      35.222  10.227  15.023  1.00 85.44           C  
ATOM   3034  CB  GLN A 196      33.638   8.523  16.070  1.00 85.44           C  
ATOM   3035  HB2 GLN A 196      34.540   7.941  16.260  1.00 85.44           H  
ATOM   3036  HB3 GLN A 196      33.204   8.187  15.128  1.00 85.44           H  
ATOM   3037  O   GLN A 196      36.290   9.658  15.249  1.00 85.44           O  
ATOM   3038  CG  GLN A 196      32.649   8.269  17.220  1.00 85.44           C  
ATOM   3039  HG2 GLN A 196      33.069   8.661  18.146  1.00 85.44           H  
ATOM   3040  HG3 GLN A 196      31.716   8.797  17.018  1.00 85.44           H  
ATOM   3041  CD  GLN A 196      32.325   6.793  17.430  1.00 85.44           C  
ATOM   3042  NE2 GLN A 196      31.425   6.479  18.335  1.00 85.44           N  
ATOM   3043 HE21 GLN A 196      31.192   5.497  18.385  1.00 85.44           H  
ATOM   3044 HE22 GLN A 196      30.899   7.200  18.809  1.00 85.44           H  
ATOM   3045  OE1 GLN A 196      32.859   5.889  16.811  1.00 85.44           O  
ATOM   3046  N   GLY A 197      35.074  11.073  13.998  1.00 86.21           N  
ATOM   3047  H   GLY A 197      34.170  11.504  13.865  1.00 86.21           H  
ATOM   3048  CA  GLY A 197      36.076  11.255  12.951  1.00 86.21           C  
ATOM   3049  HA2 GLY A 197      35.827  12.148  12.377  1.00 86.21           H  
ATOM   3050  HA3 GLY A 197      37.058  11.397  13.402  1.00 86.21           H  
ATOM   3051  C   GLY A 197      36.145  10.065  11.990  1.00 86.21           C  
ATOM   3052  O   GLY A 197      35.499   9.040  12.186  1.00 86.21           O  
ATOM   3053  N   ASN A 198      36.927  10.205  10.918  1.00 90.11           N  
ATOM   3054  H   ASN A 198      37.444  11.065  10.805  1.00 90.11           H  
ATOM   3055  CA  ASN A 198      37.017   9.195   9.864  1.00 90.11           C  
ATOM   3056  HA  ASN A 198      36.055   8.687   9.794  1.00 90.11           H  
ATOM   3057  C   ASN A 198      38.112   8.145  10.178  1.00 90.11           C  
ATOM   3058  CB  ASN A 198      37.219   9.924   8.524  1.00 90.11           C  
ATOM   3059  HB2 ASN A 198      38.134  10.514   8.563  1.00 90.11           H  
ATOM   3060  HB3 ASN A 198      36.378  10.598   8.360  1.00 90.11           H  
ATOM   3061  O   ASN A 198      39.303   8.454  10.049  1.00 90.11           O  
ATOM   3062  CG  ASN A 198      37.307   8.985   7.337  1.00 90.11           C  
ATOM   3063  ND2 ASN A 198      37.462   9.535   6.157  1.00 90.11           N  
ATOM   3064 HD21 ASN A 198      37.750   8.943   5.391  1.00 90.11           H  
ATOM   3065 HD22 ASN A 198      37.455  10.540   6.060  1.00 90.11           H  
ATOM   3066  OD1 ASN A 198      37.286   7.771   7.456  1.00 90.11           O  
ATOM   3067  N   PRO A 199      37.757   6.891  10.530  1.00 91.55           N  
ATOM   3068  CA  PRO A 199      38.732   5.848  10.857  1.00 91.55           C  
ATOM   3069  HA  PRO A 199      39.470   6.234  11.559  1.00 91.55           H  
ATOM   3070  C   PRO A 199      39.473   5.312   9.620  1.00 91.55           C  
ATOM   3071  CB  PRO A 199      37.905   4.753  11.541  1.00 91.55           C  
ATOM   3072  HB2 PRO A 199      37.796   4.987  12.600  1.00 91.55           H  
ATOM   3073  HB3 PRO A 199      38.345   3.763  11.416  1.00 91.55           H  
ATOM   3074  O   PRO A 199      40.533   4.696   9.745  1.00 91.55           O  
ATOM   3075  CG  PRO A 199      36.543   4.859  10.857  1.00 91.55           C  
ATOM   3076  HG2 PRO A 199      35.740   4.475  11.486  1.00 91.55           H  
ATOM   3077  HG3 PRO A 199      36.566   4.338   9.900  1.00 91.55           H  
ATOM   3078  CD  PRO A 199      36.400   6.359  10.625  1.00 91.55           C  
ATOM   3079  HD2 PRO A 199      35.838   6.540   9.709  1.00 91.55           H  
ATOM   3080  HD3 PRO A 199      35.885   6.796  11.481  1.00 91.55           H  
ATOM   3081  N   ASN A 200      38.951   5.556   8.414  1.00 91.85           N  
ATOM   3082  H   ASN A 200      38.119   6.124   8.356  1.00 91.85           H  
ATOM   3083  CA  ASN A 200      39.462   4.975   7.173  1.00 91.85           C  
ATOM   3084  HA  ASN A 200      39.675   3.921   7.350  1.00 91.85           H  
ATOM   3085  C   ASN A 200      40.782   5.602   6.706  1.00 91.85           C  
ATOM   3086  CB  ASN A 200      38.365   5.074   6.101  1.00 91.85           C  
ATOM   3087  HB2 ASN A 200      38.770   4.750   5.142  1.00 91.85           H  
ATOM   3088  HB3 ASN A 200      38.063   6.111   5.956  1.00 91.85           H  
ATOM   3089  O   ASN A 200      41.513   4.981   5.935  1.00 91.85           O  
ATOM   3090  CG  ASN A 200      37.155   4.214   6.431  1.00 91.85           C  
ATOM   3091  ND2 ASN A 200      35.995   4.548   5.922  1.00 91.85           N  
ATOM   3092 HD21 ASN A 200      35.211   3.940   6.110  1.00 91.85           H  
ATOM   3093 HD22 ASN A 200      35.892   5.415   5.413  1.00 91.85           H  
ATOM   3094  OD1 ASN A 200      37.247   3.219   7.132  1.00 91.85           O  
ATOM   3095  N   VAL A 201      41.135   6.791   7.207  1.00 89.93           N  
ATOM   3096  H   VAL A 201      40.480   7.253   7.823  1.00 89.93           H  
ATOM   3097  CA  VAL A 201      42.399   7.471   6.875  1.00 89.93           C  
ATOM   3098  HA  VAL A 201      42.457   7.594   5.794  1.00 89.93           H  
ATOM   3099  C   VAL A 201      43.608   6.638   7.313  1.00 89.93           C  
ATOM   3100  CB  VAL A 201      42.460   8.865   7.533  1.00 89.93           C  
ATOM   3101  HB  VAL A 201      42.445   8.745   8.616  1.00 89.93           H  
ATOM   3102  O   VAL A 201      44.565   6.477   6.556  1.00 89.93           O  
ATOM   3103  CG1 VAL A 201      43.745   9.614   7.149  1.00 89.93           C  
ATOM   3104 HG11 VAL A 201      43.812   9.700   6.064  1.00 89.93           H  
ATOM   3105 HG12 VAL A 201      43.732  10.613   7.585  1.00 89.93           H  
ATOM   3106 HG13 VAL A 201      44.622   9.088   7.524  1.00 89.93           H  
ATOM   3107  CG2 VAL A 201      41.267   9.743   7.134  1.00 89.93           C  
ATOM   3108 HG21 VAL A 201      41.344  10.716   7.621  1.00 89.93           H  
ATOM   3109 HG22 VAL A 201      40.332   9.285   7.454  1.00 89.93           H  
ATOM   3110 HG23 VAL A 201      41.245   9.883   6.053  1.00 89.93           H  
ATOM   3111  N   ALA A 202      43.566   6.079   8.528  1.00 88.25           N  
ATOM   3112  H   ALA A 202      42.728   6.188   9.082  1.00 88.25           H  
ATOM   3113  CA  ALA A 202      44.655   5.259   9.058  1.00 88.25           C  
ATOM   3114  HA  ALA A 202      45.592   5.808   8.962  1.00 88.25           H  
ATOM   3115  C   ALA A 202      44.809   3.946   8.275  1.00 88.25           C  
ATOM   3116  CB  ALA A 202      44.388   5.002  10.545  1.00 88.25           C  
ATOM   3117  HB1 ALA A 202      45.196   4.402  10.963  1.00 88.25           H  
ATOM   3118  HB2 ALA A 202      44.333   5.948  11.084  1.00 88.25           H  
ATOM   3119  HB3 ALA A 202      43.448   4.464  10.671  1.00 88.25           H  
ATOM   3120  O   ALA A 202      45.927   3.528   7.977  1.00 88.25           O  
ATOM   3121  N   VAL A 203      43.683   3.339   7.894  1.00 90.13           N  
ATOM   3122  H   VAL A 203      42.804   3.756   8.165  1.00 90.13           H  
ATOM   3123  CA  VAL A 203      43.643   2.091   7.123  1.00 90.13           C  
ATOM   3124  HA  VAL A 203      44.269   1.348   7.619  1.00 90.13           H  
ATOM   3125  C   VAL A 203      44.202   2.313   5.719  1.00 90.13           C  
ATOM   3126  CB  VAL A 203      42.207   1.546   7.047  1.00 90.13           C  
ATOM   3127  HB  VAL A 203      41.594   2.248   6.483  1.00 90.13           H  
ATOM   3128  O   VAL A 203      45.081   1.577   5.287  1.00 90.13           O  
ATOM   3129  CG1 VAL A 203      42.174   0.186   6.342  1.00 90.13           C  
ATOM   3130 HG11 VAL A 203      41.161  -0.215   6.370  1.00 90.13           H  
ATOM   3131 HG12 VAL A 203      42.849  -0.509   6.841  1.00 90.13           H  
ATOM   3132 HG13 VAL A 203      42.466   0.293   5.297  1.00 90.13           H  
ATOM   3133  CG2 VAL A 203      41.573   1.383   8.434  1.00 90.13           C  
ATOM   3134 HG21 VAL A 203      41.650   2.297   9.023  1.00 90.13           H  
ATOM   3135 HG22 VAL A 203      40.511   1.173   8.313  1.00 90.13           H  
ATOM   3136 HG23 VAL A 203      42.049   0.561   8.968  1.00 90.13           H  
ATOM   3137  N   ALA A 204      43.769   3.365   5.020  1.00 88.69           N  
ATOM   3138  H   ALA A 204      43.037   3.948   5.400  1.00 88.69           H  
ATOM   3139  CA  ALA A 204      44.293   3.689   3.694  1.00 88.69           C  
ATOM   3140  HA  ALA A 204      44.114   2.844   3.030  1.00 88.69           H  
ATOM   3141  C   ALA A 204      45.809   3.941   3.715  1.00 88.69           C  
ATOM   3142  CB  ALA A 204      43.525   4.894   3.153  1.00 88.69           C  
ATOM   3143  HB1 ALA A 204      42.469   4.628   3.089  1.00 88.69           H  
ATOM   3144  HB2 ALA A 204      43.647   5.753   3.812  1.00 88.69           H  
ATOM   3145  HB3 ALA A 204      43.884   5.144   2.155  1.00 88.69           H  
ATOM   3146  O   ALA A 204      46.503   3.539   2.785  1.00 88.69           O  
ATOM   3147  N   ARG A 205      46.345   4.529   4.796  1.00 87.62           N  
ATOM   3148  H   ARG A 205      45.718   4.858   5.516  1.00 87.62           H  
ATOM   3149  CA  ARG A 205      47.795   4.723   4.962  1.00 87.62           C  
ATOM   3150  HA  ARG A 205      48.179   5.196   4.058  1.00 87.62           H  
ATOM   3151  C   ARG A 205      48.556   3.410   5.047  1.00 87.62           C  
ATOM   3152  CB  ARG A 205      48.077   5.620   6.181  1.00 87.62           C  
ATOM   3153  HB2 ARG A 205      47.352   6.433   6.219  1.00 87.62           H  
ATOM   3154  HB3 ARG A 205      47.972   5.039   7.097  1.00 87.62           H  
ATOM   3155  O   ARG A 205      49.610   3.307   4.434  1.00 87.62           O  
ATOM   3156  CG  ARG A 205      49.496   6.208   6.106  1.00 87.62           C  
ATOM   3157  HG2 ARG A 205      50.218   5.396   6.195  1.00 87.62           H  
ATOM   3158  HG3 ARG A 205      49.651   6.694   5.143  1.00 87.62           H  
ATOM   3159  CD  ARG A 205      49.765   7.213   7.231  1.00 87.62           C  
ATOM   3160  HD2 ARG A 205      49.486   6.750   8.178  1.00 87.62           H  
ATOM   3161  HD3 ARG A 205      50.835   7.420   7.249  1.00 87.62           H  
ATOM   3162  NE  ARG A 205      49.044   8.487   7.032  1.00 87.62           N  
ATOM   3163  HE  ARG A 205      48.885   8.759   6.072  1.00 87.62           H  
ATOM   3164  NH1 ARG A 205      48.917   9.127   9.234  1.00 87.62           N  
ATOM   3165 HH11 ARG A 205      49.392   8.273   9.488  1.00 87.62           H  
ATOM   3166 HH12 ARG A 205      48.661   9.811   9.932  1.00 87.62           H  
ATOM   3167  NH2 ARG A 205      48.098  10.465   7.647  1.00 87.62           N  
ATOM   3168 HH21 ARG A 205      47.836  11.136   8.355  1.00 87.62           H  
ATOM   3169 HH22 ARG A 205      47.970  10.691   6.671  1.00 87.62           H  
ATOM   3170  CZ  ARG A 205      48.689   9.349   7.968  1.00 87.62           C  
ATOM   3171  N   LEU A 206      48.008   2.427   5.762  1.00 86.70           N  
ATOM   3172  H   LEU A 206      47.125   2.607   6.218  1.00 86.70           H  
ATOM   3173  CA  LEU A 206      48.597   1.094   5.897  1.00 86.70           C  
ATOM   3174  HA  LEU A 206      49.607   1.190   6.293  1.00 86.70           H  
ATOM   3175  C   LEU A 206      48.696   0.363   4.548  1.00 86.70           C  
ATOM   3176  CB  LEU A 206      47.727   0.283   6.876  1.00 86.70           C  
ATOM   3177  HB2 LEU A 206      46.772   0.085   6.391  1.00 86.70           H  
ATOM   3178  HB3 LEU A 206      47.520   0.875   7.768  1.00 86.70           H  
ATOM   3179  O   LEU A 206      49.674  -0.329   4.304  1.00 86.70           O  
ATOM   3180  CG  LEU A 206      48.352  -1.064   7.289  1.00 86.70           C  
ATOM   3181  HG  LEU A 206      48.976  -1.467   6.492  1.00 86.70           H  
ATOM   3182  CD1 LEU A 206      49.209  -0.904   8.546  1.00 86.70           C  
ATOM   3183 HD11 LEU A 206      49.665  -1.861   8.800  1.00 86.70           H  
ATOM   3184 HD12 LEU A 206      50.000  -0.181   8.350  1.00 86.70           H  
ATOM   3185 HD13 LEU A 206      48.595  -0.556   9.377  1.00 86.70           H  
ATOM   3186  CD2 LEU A 206      47.255  -2.090   7.571  1.00 86.70           C  
ATOM   3187 HD21 LEU A 206      46.590  -1.722   8.352  1.00 86.70           H  
ATOM   3188 HD22 LEU A 206      46.679  -2.260   6.661  1.00 86.70           H  
ATOM   3189 HD23 LEU A 206      47.703  -3.035   7.879  1.00 86.70           H  
ATOM   3190  N   PHE A 207      47.685   0.496   3.684  1.00 86.07           N  
ATOM   3191  H   PHE A 207      46.885   1.045   3.965  1.00 86.07           H  
ATOM   3192  CA  PHE A 207      47.651  -0.186   2.382  1.00 86.07           C  
ATOM   3193  HA  PHE A 207      48.220  -1.113   2.455  1.00 86.07           H  
ATOM   3194  C   PHE A 207      48.313   0.608   1.242  1.00 86.07           C  
ATOM   3195  CB  PHE A 207      46.199  -0.558   2.042  1.00 86.07           C  
ATOM   3196  HB2 PHE A 207      45.563   0.318   2.169  1.00 86.07           H  
ATOM   3197  HB3 PHE A 207      46.147  -0.837   0.989  1.00 86.07           H  
ATOM   3198  O   PHE A 207      48.552   0.047   0.176  1.00 86.07           O  
ATOM   3199  CG  PHE A 207      45.645  -1.720   2.848  1.00 86.07           C  
ATOM   3200  CD1 PHE A 207      45.914  -3.043   2.451  1.00 86.07           C  
ATOM   3201  HD1 PHE A 207      46.538  -3.225   1.589  1.00 86.07           H  
ATOM   3202  CD2 PHE A 207      44.835  -1.491   3.975  1.00 86.07           C  
ATOM   3203  HD2 PHE A 207      44.600  -0.479   4.270  1.00 86.07           H  
ATOM   3204  CE1 PHE A 207      45.377  -4.124   3.176  1.00 86.07           C  
ATOM   3205  HE1 PHE A 207      45.592  -5.137   2.869  1.00 86.07           H  
ATOM   3206  CE2 PHE A 207      44.305  -2.568   4.705  1.00 86.07           C  
ATOM   3207  HE2 PHE A 207      43.679  -2.384   5.565  1.00 86.07           H  
ATOM   3208  CZ  PHE A 207      44.574  -3.886   4.305  1.00 86.07           C  
ATOM   3209  HZ  PHE A 207      44.160  -4.711   4.867  1.00 86.07           H  
ATOM   3210  N   ALA A 208      48.587   1.903   1.434  1.00 82.10           N  
ATOM   3211  H   ALA A 208      48.294   2.327   2.302  1.00 82.10           H  
ATOM   3212  CA  ALA A 208      49.278   2.752   0.456  1.00 82.10           C  
ATOM   3213  HA  ALA A 208      49.028   2.410  -0.548  1.00 82.10           H  
ATOM   3214  C   ALA A 208      50.814   2.733   0.580  1.00 82.10           C  
ATOM   3215  CB  ALA A 208      48.770   4.191   0.623  1.00 82.10           C  
ATOM   3216  HB1 ALA A 208      49.057   4.571   1.603  1.00 82.10           H  
ATOM   3217  HB2 ALA A 208      49.202   4.827  -0.149  1.00 82.10           H  
ATOM   3218  HB3 ALA A 208      47.683   4.226   0.538  1.00 82.10           H  
ATOM   3219  O   ALA A 208      51.501   3.236  -0.322  1.00 82.10           O  
ATOM   3220  N   SER A 209      51.332   2.261   1.719  1.00 71.17           N  
ATOM   3221  H   SER A 209      50.694   1.877   2.401  1.00 71.17           H  
ATOM   3222  CA  SER A 209      52.757   2.023   1.987  1.00 71.17           C  
ATOM   3223  HA  SER A 209      53.370   2.724   1.421  1.00 71.17           H  
ATOM   3224  C   SER A 209      53.166   0.634   1.533  1.00 71.17           C  
ATOM   3225  CB  SER A 209      53.046   2.185   3.480  1.00 71.17           C  
ATOM   3226  HB2 SER A 209      54.108   2.014   3.657  1.00 71.17           H  
ATOM   3227  HB3 SER A 209      52.783   3.192   3.804  1.00 71.17           H  
ATOM   3228  O   SER A 209      54.203   0.536   0.845  1.00 71.17           O  
ATOM   3229  OG  SER A 209      52.290   1.239   4.202  1.00 71.17           O  
ATOM   3230  HG  SER A 209      52.146   0.507   3.598  1.00 71.17           H  
ATOM   3231  OXT SER A 209      52.444  -0.290   1.962  1.00 71.17           O  
TER    3232      SER A 209                                                       
ATOM   3232  N   PRO B   1      22.695 -77.428 -44.551  1.00 42.35           N  
ATOM   3233  H2  PRO B   1      21.976 -78.138 -44.578  1.00 42.35           H  
ATOM   3234  H3  PRO B   1      22.645 -76.879 -45.397  1.00 42.35           H  
ATOM   3235  CA  PRO B   1      22.512 -76.620 -43.316  1.00 42.35           C  
ATOM   3236  HA  PRO B   1      21.462 -76.659 -43.026  1.00 42.35           H  
ATOM   3237  C   PRO B   1      22.834 -75.120 -43.487  1.00 42.35           C  
ATOM   3238  CB  PRO B   1      23.332 -77.294 -42.202  1.00 42.35           C  
ATOM   3239  HB2 PRO B   1      22.676 -77.697 -41.431  1.00 42.35           H  
ATOM   3240  HB3 PRO B   1      24.023 -76.591 -41.736  1.00 42.35           H  
ATOM   3241  O   PRO B   1      21.937 -74.305 -43.310  1.00 42.35           O  
ATOM   3242  CG  PRO B   1      24.103 -78.428 -42.891  1.00 42.35           C  
ATOM   3243  HG2 PRO B   1      23.620 -79.384 -42.688  1.00 42.35           H  
ATOM   3244  HG3 PRO B   1      25.141 -78.475 -42.561  1.00 42.35           H  
ATOM   3245  CD  PRO B   1      23.999 -78.097 -44.376  1.00 42.35           C  
ATOM   3246  HD2 PRO B   1      24.077 -79.002 -44.978  1.00 42.35           H  
ATOM   3247  HD3 PRO B   1      24.811 -77.422 -44.646  1.00 42.35           H  
ATOM   3248  N   VAL B   2      24.066 -74.746 -43.872  1.00 48.04           N  
ATOM   3249  H   VAL B   2      24.787 -75.448 -43.949  1.00 48.04           H  
ATOM   3250  CA  VAL B   2      24.536 -73.337 -43.865  1.00 48.04           C  
ATOM   3251  HA  VAL B   2      24.444 -72.963 -42.845  1.00 48.04           H  
ATOM   3252  C   VAL B   2      23.690 -72.396 -44.743  1.00 48.04           C  
ATOM   3253  CB  VAL B   2      26.032 -73.246 -44.243  1.00 48.04           C  
ATOM   3254  HB  VAL B   2      26.150 -73.546 -45.285  1.00 48.04           H  
ATOM   3255  O   VAL B   2      23.254 -71.358 -44.256  1.00 48.04           O  
ATOM   3256  CG1 VAL B   2      26.571 -71.821 -44.078  1.00 48.04           C  
ATOM   3257 HG11 VAL B   2      26.439 -71.482 -43.050  1.00 48.04           H  
ATOM   3258 HG12 VAL B   2      27.633 -71.794 -44.324  1.00 48.04           H  
ATOM   3259 HG13 VAL B   2      26.058 -71.132 -44.749  1.00 48.04           H  
ATOM   3260  CG2 VAL B   2      26.892 -74.177 -43.374  1.00 48.04           C  
ATOM   3261 HG21 VAL B   2      27.945 -74.035 -43.618  1.00 48.04           H  
ATOM   3262 HG22 VAL B   2      26.652 -75.224 -43.555  1.00 48.04           H  
ATOM   3263 HG23 VAL B   2      26.749 -73.944 -42.318  1.00 48.04           H  
ATOM   3264  N   LYS B   3      23.354 -72.786 -45.988  1.00 52.55           N  
ATOM   3265  H   LYS B   3      23.799 -73.615 -46.355  1.00 52.55           H  
ATOM   3266  CA  LYS B   3      22.459 -72.007 -46.882  1.00 52.55           C  
ATOM   3267  HA  LYS B   3      22.895 -71.021 -47.040  1.00 52.55           H  
ATOM   3268  C   LYS B   3      21.068 -71.725 -46.285  1.00 52.55           C  
ATOM   3269  CB  LYS B   3      22.289 -72.714 -48.248  1.00 52.55           C  
ATOM   3270  HB2 LYS B   3      21.316 -72.443 -48.659  1.00 52.55           H  
ATOM   3271  HB3 LYS B   3      22.295 -73.795 -48.110  1.00 52.55           H  
ATOM   3272  O   LYS B   3      20.445 -70.728 -46.634  1.00 52.55           O  
ATOM   3273  CG  LYS B   3      23.344 -72.314 -49.294  1.00 52.55           C  
ATOM   3274  HG2 LYS B   3      24.332 -72.611 -48.942  1.00 52.55           H  
ATOM   3275  HG3 LYS B   3      23.327 -71.231 -49.414  1.00 52.55           H  
ATOM   3276  CD  LYS B   3      23.068 -72.970 -50.664  1.00 52.55           C  
ATOM   3277  HD2 LYS B   3      22.056 -72.723 -50.984  1.00 52.55           H  
ATOM   3278  HD3 LYS B   3      23.154 -74.052 -50.563  1.00 52.55           H  
ATOM   3279  CE  LYS B   3      24.069 -72.469 -51.720  1.00 52.55           C  
ATOM   3280  HE2 LYS B   3      23.954 -71.390 -51.823  1.00 52.55           H  
ATOM   3281  HE3 LYS B   3      25.081 -72.651 -51.356  1.00 52.55           H  
ATOM   3282  NZ  LYS B   3      23.896 -73.119 -53.049  1.00 52.55           N  
ATOM   3283  HZ1 LYS B   3      24.570 -72.748 -53.703  1.00 52.55           H  
ATOM   3284  HZ2 LYS B   3      22.978 -72.945 -53.432  1.00 52.55           H  
ATOM   3285  HZ3 LYS B   3      24.053 -74.115 -52.997  1.00 52.55           H  
ATOM   3286  N   GLY B   4      20.559 -72.612 -45.425  1.00 54.67           N  
ATOM   3287  H   GLY B   4      21.155 -73.361 -45.104  1.00 54.67           H  
ATOM   3288  CA  GLY B   4      19.272 -72.419 -44.750  1.00 54.67           C  
ATOM   3289  HA2 GLY B   4      18.514 -72.107 -45.469  1.00 54.67           H  
ATOM   3290  HA3 GLY B   4      18.957 -73.358 -44.295  1.00 54.67           H  
ATOM   3291  C   GLY B   4      19.360 -71.363 -43.648  1.00 54.67           C  
ATOM   3292  O   GLY B   4      18.502 -70.489 -43.565  1.00 54.67           O  
ATOM   3293  N   GLY B   5      20.442 -71.397 -42.861  1.00 56.37           N  
ATOM   3294  H   GLY B   5      21.127 -72.124 -43.009  1.00 56.37           H  
ATOM   3295  CA  GLY B   5      20.701 -70.417 -41.805  1.00 56.37           C  
ATOM   3296  HA2 GLY B   5      21.617 -70.689 -41.280  1.00 56.37           H  
ATOM   3297  HA3 GLY B   5      19.877 -70.421 -41.092  1.00 56.37           H  
ATOM   3298  C   GLY B   5      20.868 -68.997 -42.346  1.00 56.37           C  
ATOM   3299  O   GLY B   5      20.238 -68.074 -41.838  1.00 56.37           O  
ATOM   3300  N   THR B   6      21.630 -68.816 -43.431  1.00 60.52           N  
ATOM   3301  H   THR B   6      22.124 -69.600 -43.834  1.00 60.52           H  
ATOM   3302  CA  THR B   6      21.782 -67.497 -44.070  1.00 60.52           C  
ATOM   3303  HA  THR B   6      22.107 -66.781 -43.316  1.00 60.52           H  
ATOM   3304  C   THR B   6      20.461 -66.967 -44.623  1.00 60.52           C  
ATOM   3305  CB  THR B   6      22.832 -67.509 -45.186  1.00 60.52           C  
ATOM   3306  HB  THR B   6      22.774 -66.572 -45.739  1.00 60.52           H  
ATOM   3307  O   THR B   6      20.171 -65.790 -44.434  1.00 60.52           O  
ATOM   3308  CG2 THR B   6      24.245 -67.657 -44.631  1.00 60.52           C  
ATOM   3309 HG21 THR B   6      24.961 -67.686 -45.452  1.00 60.52           H  
ATOM   3310 HG22 THR B   6      24.473 -66.806 -43.990  1.00 60.52           H  
ATOM   3311 HG23 THR B   6      24.329 -68.576 -44.050  1.00 60.52           H  
ATOM   3312  OG1 THR B   6      22.620 -68.581 -46.075  1.00 60.52           O  
ATOM   3313  HG1 THR B   6      23.027 -68.323 -46.905  1.00 60.52           H  
ATOM   3314  N   LYS B   7      19.611 -67.820 -45.218  1.00 63.22           N  
ATOM   3315  H   LYS B   7      19.925 -68.766 -45.380  1.00 63.22           H  
ATOM   3316  CA  LYS B   7      18.244 -67.433 -45.617  1.00 63.22           C  
ATOM   3317  HA  LYS B   7      18.309 -66.556 -46.260  1.00 63.22           H  
ATOM   3318  C   LYS B   7      17.391 -66.991 -44.424  1.00 63.22           C  
ATOM   3319  CB  LYS B   7      17.542 -68.577 -46.376  1.00 63.22           C  
ATOM   3320  HB2 LYS B   7      18.057 -69.522 -46.202  1.00 63.22           H  
ATOM   3321  HB3 LYS B   7      16.526 -68.682 -45.996  1.00 63.22           H  
ATOM   3322  O   LYS B   7      16.674 -66.004 -44.539  1.00 63.22           O  
ATOM   3323  CG  LYS B   7      17.456 -68.297 -47.883  1.00 63.22           C  
ATOM   3324  HG2 LYS B   7      18.460 -68.286 -48.307  1.00 63.22           H  
ATOM   3325  HG3 LYS B   7      16.995 -67.321 -48.037  1.00 63.22           H  
ATOM   3326  CD  LYS B   7      16.606 -69.364 -48.589  1.00 63.22           C  
ATOM   3327  HD2 LYS B   7      15.626 -69.402 -48.114  1.00 63.22           H  
ATOM   3328  HD3 LYS B   7      17.090 -70.335 -48.486  1.00 63.22           H  
ATOM   3329  CE  LYS B   7      16.437 -69.015 -50.073  1.00 63.22           C  
ATOM   3330  HE2 LYS B   7      17.416 -69.032 -50.551  1.00 63.22           H  
ATOM   3331  HE3 LYS B   7      16.054 -67.997 -50.143  1.00 63.22           H  
ATOM   3332  NZ  LYS B   7      15.504 -69.946 -50.762  1.00 63.22           N  
ATOM   3333  HZ1 LYS B   7      15.829 -70.901 -50.708  1.00 63.22           H  
ATOM   3334  HZ2 LYS B   7      15.404 -69.690 -51.734  1.00 63.22           H  
ATOM   3335  HZ3 LYS B   7      14.587 -69.894 -50.342  1.00 63.22           H  
ATOM   3336  N   CYS B   8      17.471 -67.689 -43.291  1.00 62.13           N  
ATOM   3337  H   CYS B   8      18.056 -68.512 -43.269  1.00 62.13           H  
ATOM   3338  CA  CYS B   8      16.701 -67.342 -42.096  1.00 62.13           C  
ATOM   3339  HA  CYS B   8      15.649 -67.257 -42.371  1.00 62.13           H  
ATOM   3340  C   CYS B   8      17.130 -65.989 -41.517  1.00 62.13           C  
ATOM   3341  CB  CYS B   8      16.844 -68.468 -41.067  1.00 62.13           C  
ATOM   3342  HB2 CYS B   8      17.799 -68.390 -40.547  1.00 62.13           H  
ATOM   3343  HB3 CYS B   8      16.791 -69.435 -41.567  1.00 62.13           H  
ATOM   3344  O   CYS B   8      16.281 -65.149 -41.235  1.00 62.13           O  
ATOM   3345  SG  CYS B   8      15.477 -68.367 -39.881  1.00 62.13           S  
ATOM   3346  HG  CYS B   8      15.637 -67.095 -39.504  1.00 62.13           H  
ATOM   3347  N   ILE B   9      18.443 -65.745 -41.416  1.00 63.67           N  
ATOM   3348  H   ILE B   9      19.091 -66.488 -41.637  1.00 63.67           H  
ATOM   3349  CA  ILE B   9      18.980 -64.447 -40.986  1.00 63.67           C  
ATOM   3350  HA  ILE B   9      18.544 -64.191 -40.021  1.00 63.67           H  
ATOM   3351  C   ILE B   9      18.551 -63.354 -41.969  1.00 63.67           C  
ATOM   3352  CB  ILE B   9      20.516 -64.505 -40.810  1.00 63.67           C  
ATOM   3353  HB  ILE B   9      20.961 -64.838 -41.748  1.00 63.67           H  
ATOM   3354  O   ILE B   9      18.141 -62.289 -41.530  1.00 63.67           O  
ATOM   3355  CG1 ILE B   9      20.882 -65.505 -39.689  1.00 63.67           C  
ATOM   3356 HG12 ILE B   9      20.391 -66.461 -39.866  1.00 63.67           H  
ATOM   3357 HG13 ILE B   9      20.520 -65.127 -38.733  1.00 63.67           H  
ATOM   3358  CG2 ILE B   9      21.089 -63.117 -40.456  1.00 63.67           C  
ATOM   3359 HG21 ILE B   9      20.818 -62.369 -41.201  1.00 63.67           H  
ATOM   3360 HG22 ILE B   9      22.178 -63.142 -40.411  1.00 63.67           H  
ATOM   3361 HG23 ILE B   9      20.697 -62.786 -39.494  1.00 63.67           H  
ATOM   3362  CD1 ILE B   9      22.385 -65.781 -39.575  1.00 63.67           C  
ATOM   3363 HD11 ILE B   9      22.785 -66.083 -40.542  1.00 63.67           H  
ATOM   3364 HD12 ILE B   9      22.904 -64.891 -39.220  1.00 63.67           H  
ATOM   3365 HD13 ILE B   9      22.549 -66.584 -38.855  1.00 63.67           H  
ATOM   3366  N   LYS B  10      18.559 -63.626 -43.281  1.00 64.82           N  
ATOM   3367  H   LYS B  10      18.947 -64.510 -43.575  1.00 64.82           H  
ATOM   3368  CA  LYS B  10      18.117 -62.684 -44.321  1.00 64.82           C  
ATOM   3369  HA  LYS B  10      18.714 -61.776 -44.235  1.00 64.82           H  
ATOM   3370  C   LYS B  10      16.652 -62.261 -44.137  1.00 64.82           C  
ATOM   3371  CB  LYS B  10      18.374 -63.322 -45.698  1.00 64.82           C  
ATOM   3372  HB2 LYS B  10      19.338 -63.830 -45.675  1.00 64.82           H  
ATOM   3373  HB3 LYS B  10      17.600 -64.061 -45.907  1.00 64.82           H  
ATOM   3374  O   LYS B  10      16.358 -61.073 -44.213  1.00 64.82           O  
ATOM   3375  CG  LYS B  10      18.442 -62.324 -46.856  1.00 64.82           C  
ATOM   3376  HG2 LYS B  10      19.280 -61.646 -46.696  1.00 64.82           H  
ATOM   3377  HG3 LYS B  10      17.519 -61.745 -46.895  1.00 64.82           H  
ATOM   3378  CD  LYS B  10      18.631 -63.082 -48.184  1.00 64.82           C  
ATOM   3379  HD2 LYS B  10      17.751 -63.694 -48.382  1.00 64.82           H  
ATOM   3380  HD3 LYS B  10      19.516 -63.717 -48.131  1.00 64.82           H  
ATOM   3381  CE  LYS B  10      18.818 -62.059 -49.296  1.00 64.82           C  
ATOM   3382  HE2 LYS B  10      18.028 -61.311 -49.220  1.00 64.82           H  
ATOM   3383  HE3 LYS B  10      19.766 -61.554 -49.111  1.00 64.82           H  
ATOM   3384  NZ  LYS B  10      18.845 -62.603 -50.668  1.00 64.82           N  
ATOM   3385  HZ1 LYS B  10      18.986 -61.841 -51.316  1.00 64.82           H  
ATOM   3386  HZ2 LYS B  10      19.636 -63.223 -50.767  1.00 64.82           H  
ATOM   3387  HZ3 LYS B  10      17.993 -63.088 -50.911  1.00 64.82           H  
ATOM   3388  N   TYR B  11      15.751 -63.204 -43.848  1.00 65.79           N  
ATOM   3389  H   TYR B  11      16.055 -64.167 -43.822  1.00 65.79           H  
ATOM   3390  CA  TYR B  11      14.340 -62.900 -43.572  1.00 65.79           C  
ATOM   3391  HA  TYR B  11      13.980 -62.208 -44.334  1.00 65.79           H  
ATOM   3392  C   TYR B  11      14.124 -62.199 -42.228  1.00 65.79           C  
ATOM   3393  CB  TYR B  11      13.487 -64.173 -43.646  1.00 65.79           C  
ATOM   3394  HB2 TYR B  11      13.997 -64.987 -43.129  1.00 65.79           H  
ATOM   3395  HB3 TYR B  11      12.550 -63.994 -43.118  1.00 65.79           H  
ATOM   3396  O   TYR B  11      13.301 -61.292 -42.157  1.00 65.79           O  
ATOM   3397  CG  TYR B  11      13.126 -64.586 -45.058  1.00 65.79           C  
ATOM   3398  CD1 TYR B  11      12.255 -63.778 -45.816  1.00 65.79           C  
ATOM   3399  HD1 TYR B  11      11.850 -62.874 -45.386  1.00 65.79           H  
ATOM   3400  CD2 TYR B  11      13.631 -65.779 -45.606  1.00 65.79           C  
ATOM   3401  HD2 TYR B  11      14.271 -66.413 -45.010  1.00 65.79           H  
ATOM   3402  CE1 TYR B  11      11.900 -64.152 -47.126  1.00 65.79           C  
ATOM   3403  HE1 TYR B  11      11.229 -63.528 -47.697  1.00 65.79           H  
ATOM   3404  CE2 TYR B  11      13.286 -66.154 -46.918  1.00 65.79           C  
ATOM   3405  HE2 TYR B  11      13.659 -67.074 -47.343  1.00 65.79           H  
ATOM   3406  OH  TYR B  11      12.092 -65.715 -48.943  1.00 65.79           O  
ATOM   3407  HH  TYR B  11      11.448 -65.111 -49.321  1.00 65.79           H  
ATOM   3408  CZ  TYR B  11      12.420 -65.341 -47.679  1.00 65.79           C  
ATOM   3409  N   LEU B  12      14.873 -62.568 -41.185  1.00 66.01           N  
ATOM   3410  H   LEU B  12      15.504 -63.349 -41.291  1.00 66.01           H  
ATOM   3411  CA  LEU B  12      14.833 -61.883 -39.888  1.00 66.01           C  
ATOM   3412  HA  LEU B  12      13.802 -61.853 -39.535  1.00 66.01           H  
ATOM   3413  C   LEU B  12      15.284 -60.426 -40.009  1.00 66.01           C  
ATOM   3414  CB  LEU B  12      15.701 -62.655 -38.876  1.00 66.01           C  
ATOM   3415  HB2 LEU B  12      16.299 -61.959 -38.288  1.00 66.01           H  
ATOM   3416  HB3 LEU B  12      16.404 -63.292 -39.412  1.00 66.01           H  
ATOM   3417  O   LEU B  12      14.591 -59.533 -39.535  1.00 66.01           O  
ATOM   3418  CG  LEU B  12      14.850 -63.504 -37.917  1.00 66.01           C  
ATOM   3419  HG  LEU B  12      13.984 -63.900 -38.447  1.00 66.01           H  
ATOM   3420  CD1 LEU B  12      15.659 -64.687 -37.390  1.00 66.01           C  
ATOM   3421 HD11 LEU B  12      15.042 -65.275 -36.710  1.00 66.01           H  
ATOM   3422 HD12 LEU B  12      15.970 -65.318 -38.222  1.00 66.01           H  
ATOM   3423 HD13 LEU B  12      16.538 -64.327 -36.856  1.00 66.01           H  
ATOM   3424  CD2 LEU B  12      14.381 -62.660 -36.731  1.00 66.01           C  
ATOM   3425 HD21 LEU B  12      13.804 -61.806 -37.087  1.00 66.01           H  
ATOM   3426 HD22 LEU B  12      13.745 -63.260 -36.079  1.00 66.01           H  
ATOM   3427 HD23 LEU B  12      15.235 -62.297 -36.159  1.00 66.01           H  
ATOM   3428  N   LEU B  13      16.398 -60.180 -40.703  1.00 68.18           N  
ATOM   3429  H   LEU B  13      16.933 -60.967 -41.040  1.00 68.18           H  
ATOM   3430  CA  LEU B  13      16.887 -58.831 -40.996  1.00 68.18           C  
ATOM   3431  HA  LEU B  13      17.006 -58.289 -40.058  1.00 68.18           H  
ATOM   3432  C   LEU B  13      15.896 -58.043 -41.841  1.00 68.18           C  
ATOM   3433  CB  LEU B  13      18.232 -58.923 -41.736  1.00 68.18           C  
ATOM   3434  HB2 LEU B  13      18.476 -59.967 -41.933  1.00 68.18           H  
ATOM   3435  HB3 LEU B  13      18.160 -58.452 -42.716  1.00 68.18           H  
ATOM   3436  O   LEU B  13      15.674 -56.868 -41.578  1.00 68.18           O  
ATOM   3437  CG  LEU B  13      19.376 -58.276 -40.951  1.00 68.18           C  
ATOM   3438  HG  LEU B  13      19.199 -58.347 -39.878  1.00 68.18           H  
ATOM   3439  CD1 LEU B  13      20.656 -59.026 -41.262  1.00 68.18           C  
ATOM   3440 HD11 LEU B  13      21.468 -58.531 -40.728  1.00 68.18           H  
ATOM   3441 HD12 LEU B  13      20.864 -58.996 -42.331  1.00 68.18           H  
ATOM   3442 HD13 LEU B  13      20.579 -60.059 -40.922  1.00 68.18           H  
ATOM   3443  CD2 LEU B  13      19.573 -56.816 -41.347  1.00 68.18           C  
ATOM   3444 HD21 LEU B  13      18.692 -56.260 -41.026  1.00 68.18           H  
ATOM   3445 HD22 LEU B  13      20.437 -56.406 -40.824  1.00 68.18           H  
ATOM   3446 HD23 LEU B  13      19.716 -56.717 -42.423  1.00 68.18           H  
ATOM   3447  N   PHE B  14      15.286 -58.684 -42.839  1.00 68.50           N  
ATOM   3448  H   PHE B  14      15.548 -59.637 -43.045  1.00 68.50           H  
ATOM   3449  CA  PHE B  14      14.266 -58.043 -43.655  1.00 68.50           C  
ATOM   3450  HA  PHE B  14      14.679 -57.121 -44.066  1.00 68.50           H  
ATOM   3451  C   PHE B  14      13.050 -57.644 -42.813  1.00 68.50           C  
ATOM   3452  CB  PHE B  14      13.883 -58.957 -44.821  1.00 68.50           C  
ATOM   3453  HB2 PHE B  14      13.417 -59.865 -44.439  1.00 68.50           H  
ATOM   3454  HB3 PHE B  14      14.787 -59.242 -45.359  1.00 68.50           H  
ATOM   3455  O   PHE B  14      12.639 -56.494 -42.867  1.00 68.50           O  
ATOM   3456  CG  PHE B  14      12.944 -58.283 -45.795  1.00 68.50           C  
ATOM   3457  CD1 PHE B  14      11.552 -58.453 -45.678  1.00 68.50           C  
ATOM   3458  HD1 PHE B  14      11.143 -59.074 -44.894  1.00 68.50           H  
ATOM   3459  CD2 PHE B  14      13.466 -57.435 -46.788  1.00 68.50           C  
ATOM   3460  HD2 PHE B  14      14.532 -57.276 -46.858  1.00 68.50           H  
ATOM   3461  CE1 PHE B  14      10.687 -57.784 -46.560  1.00 68.50           C  
ATOM   3462  HE1 PHE B  14       9.617 -57.892 -46.455  1.00 68.50           H  
ATOM   3463  CE2 PHE B  14      12.601 -56.774 -47.675  1.00 68.50           C  
ATOM   3464  HE2 PHE B  14      13.000 -56.116 -48.433  1.00 68.50           H  
ATOM   3465  CZ  PHE B  14      11.211 -56.948 -47.561  1.00 68.50           C  
ATOM   3466  HZ  PHE B  14      10.543 -56.422 -48.227  1.00 68.50           H  
ATOM   3467  N   GLY B  15      12.520 -58.549 -41.984  1.00 68.89           N  
ATOM   3468  H   GLY B  15      12.911 -59.480 -41.964  1.00 68.89           H  
ATOM   3469  CA  GLY B  15      11.395 -58.249 -41.093  1.00 68.89           C  
ATOM   3470  HA2 GLY B  15      10.539 -57.924 -41.684  1.00 68.89           H  
ATOM   3471  HA3 GLY B  15      11.125 -59.151 -40.545  1.00 68.89           H  
ATOM   3472  C   GLY B  15      11.725 -57.153 -40.079  1.00 68.89           C  
ATOM   3473  O   GLY B  15      10.929 -56.244 -39.867  1.00 68.89           O  
ATOM   3474  N   PHE B  16      12.925 -57.187 -39.505  1.00 69.19           N  
ATOM   3475  H   PHE B  16      13.535 -57.968 -39.701  1.00 69.19           H  
ATOM   3476  CA  PHE B  16      13.388 -56.181 -38.557  1.00 69.19           C  
ATOM   3477  HA  PHE B  16      12.665 -56.095 -37.746  1.00 69.19           H  
ATOM   3478  C   PHE B  16      13.535 -54.796 -39.196  1.00 69.19           C  
ATOM   3479  CB  PHE B  16      14.718 -56.659 -37.984  1.00 69.19           C  
ATOM   3480  HB2 PHE B  16      14.610 -57.689 -37.643  1.00 69.19           H  
ATOM   3481  HB3 PHE B  16      15.485 -56.647 -38.759  1.00 69.19           H  
ATOM   3482  O   PHE B  16      13.019 -53.807 -38.679  1.00 69.19           O  
ATOM   3483  CG  PHE B  16      15.170 -55.825 -36.820  1.00 69.19           C  
ATOM   3484  CD1 PHE B  16      15.965 -54.683 -37.026  1.00 69.19           C  
ATOM   3485  HD1 PHE B  16      16.247 -54.381 -38.024  1.00 69.19           H  
ATOM   3486  CD2 PHE B  16      14.783 -56.208 -35.527  1.00 69.19           C  
ATOM   3487  HD2 PHE B  16      14.168 -57.083 -35.373  1.00 69.19           H  
ATOM   3488  CE1 PHE B  16      16.395 -53.934 -35.924  1.00 69.19           C  
ATOM   3489  HE1 PHE B  16      17.006 -53.055 -36.068  1.00 69.19           H  
ATOM   3490  CE2 PHE B  16      15.234 -55.474 -34.427  1.00 69.19           C  
ATOM   3491  HE2 PHE B  16      14.990 -55.816 -33.432  1.00 69.19           H  
ATOM   3492  CZ  PHE B  16      16.036 -54.337 -34.632  1.00 69.19           C  
ATOM   3493  HZ  PHE B  16      16.411 -53.766 -33.795  1.00 69.19           H  
ATOM   3494  N   ASN B  17      14.182 -54.730 -40.360  1.00 70.06           N  
ATOM   3495  H   ASN B  17      14.599 -55.571 -40.733  1.00 70.06           H  
ATOM   3496  CA  ASN B  17      14.341 -53.489 -41.110  1.00 70.06           C  
ATOM   3497  HA  ASN B  17      14.749 -52.724 -40.450  1.00 70.06           H  
ATOM   3498  C   ASN B  17      13.000 -52.958 -41.612  1.00 70.06           C  
ATOM   3499  CB  ASN B  17      15.326 -53.726 -42.262  1.00 70.06           C  
ATOM   3500  HB2 ASN B  17      15.016 -54.592 -42.846  1.00 70.06           H  
ATOM   3501  HB3 ASN B  17      15.335 -52.848 -42.908  1.00 70.06           H  
ATOM   3502  O   ASN B  17      12.819 -51.747 -41.683  1.00 70.06           O  
ATOM   3503  CG  ASN B  17      16.736 -53.921 -41.756  1.00 70.06           C  
ATOM   3504  ND2 ASN B  17      17.621 -54.465 -42.553  1.00 70.06           N  
ATOM   3505 HD21 ASN B  17      17.357 -54.833 -43.456  1.00 70.06           H  
ATOM   3506 HD22 ASN B  17      18.553 -54.537 -42.170  1.00 70.06           H  
ATOM   3507  OD1 ASN B  17      17.076 -53.582 -40.640  1.00 70.06           O  
ATOM   3508  N   PHE B  18      12.044 -53.844 -41.896  1.00 72.66           N  
ATOM   3509  H   PHE B  18      12.278 -54.827 -41.898  1.00 72.66           H  
ATOM   3510  CA  PHE B  18      10.687 -53.464 -42.261  1.00 72.66           C  
ATOM   3511  HA  PHE B  18      10.743 -52.716 -43.051  1.00 72.66           H  
ATOM   3512  C   PHE B  18       9.930 -52.832 -41.083  1.00 72.66           C  
ATOM   3513  CB  PHE B  18       9.961 -54.693 -42.818  1.00 72.66           C  
ATOM   3514  HB2 PHE B  18      10.623 -55.212 -43.511  1.00 72.66           H  
ATOM   3515  HB3 PHE B  18       9.712 -55.380 -42.009  1.00 72.66           H  
ATOM   3516  O   PHE B  18       9.245 -51.829 -41.267  1.00 72.66           O  
ATOM   3517  CG  PHE B  18       8.717 -54.339 -43.591  1.00 72.66           C  
ATOM   3518  CD1 PHE B  18       7.450 -54.415 -42.988  1.00 72.66           C  
ATOM   3519  HD1 PHE B  18       7.354 -54.727 -41.958  1.00 72.66           H  
ATOM   3520  CD2 PHE B  18       8.841 -53.912 -44.925  1.00 72.66           C  
ATOM   3521  HD2 PHE B  18       9.818 -53.839 -45.380  1.00 72.66           H  
ATOM   3522  CE1 PHE B  18       6.305 -54.072 -43.727  1.00 72.66           C  
ATOM   3523  HE1 PHE B  18       5.329 -54.129 -43.268  1.00 72.66           H  
ATOM   3524  CE2 PHE B  18       7.697 -53.560 -45.659  1.00 72.66           C  
ATOM   3525  HE2 PHE B  18       7.794 -53.214 -46.678  1.00 72.66           H  
ATOM   3526  CZ  PHE B  18       6.429 -53.642 -45.060  1.00 72.66           C  
ATOM   3527  HZ  PHE B  18       5.548 -53.365 -45.620  1.00 72.66           H  
ATOM   3528  N   ILE B  19      10.103 -53.352 -39.862  1.00 71.22           N  
ATOM   3529  H   ILE B  19      10.653 -54.194 -39.770  1.00 71.22           H  
ATOM   3530  CA  ILE B  19       9.556 -52.731 -38.643  1.00 71.22           C  
ATOM   3531  HA  ILE B  19       8.493 -52.542 -38.796  1.00 71.22           H  
ATOM   3532  C   ILE B  19      10.211 -51.370 -38.394  1.00 71.22           C  
ATOM   3533  CB  ILE B  19       9.704 -53.666 -37.421  1.00 71.22           C  
ATOM   3534  HB  ILE B  19      10.742 -53.989 -37.351  1.00 71.22           H  
ATOM   3535  O   ILE B  19       9.506 -50.400 -38.135  1.00 71.22           O  
ATOM   3536  CG1 ILE B  19       8.803 -54.909 -37.596  1.00 71.22           C  
ATOM   3537 HG12 ILE B  19       7.759 -54.618 -37.485  1.00 71.22           H  
ATOM   3538 HG13 ILE B  19       8.921 -55.314 -38.601  1.00 71.22           H  
ATOM   3539  CG2 ILE B  19       9.333 -52.937 -36.113  1.00 71.22           C  
ATOM   3540 HG21 ILE B  19       9.403 -53.612 -35.260  1.00 71.22           H  
ATOM   3541 HG22 ILE B  19       8.319 -52.542 -36.174  1.00 71.22           H  
ATOM   3542 HG23 ILE B  19      10.022 -52.115 -35.919  1.00 71.22           H  
ATOM   3543  CD1 ILE B  19       9.117 -56.038 -36.606  1.00 71.22           C  
ATOM   3544 HD11 ILE B  19       8.872 -55.739 -35.587  1.00 71.22           H  
ATOM   3545 HD12 ILE B  19      10.172 -56.303 -36.669  1.00 71.22           H  
ATOM   3546 HD13 ILE B  19       8.518 -56.912 -36.861  1.00 71.22           H  
ATOM   3547  N   PHE B  20      11.536 -51.268 -38.528  1.00 71.41           N  
ATOM   3548  H   PHE B  20      12.072 -52.107 -38.696  1.00 71.41           H  
ATOM   3549  CA  PHE B  20      12.243 -49.988 -38.410  1.00 71.41           C  
ATOM   3550  HA  PHE B  20      12.008 -49.547 -37.441  1.00 71.41           H  
ATOM   3551  C   PHE B  20      11.801 -48.975 -39.466  1.00 71.41           C  
ATOM   3552  CB  PHE B  20      13.758 -50.215 -38.491  1.00 71.41           C  
ATOM   3553  HB2 PHE B  20      13.977 -51.208 -38.884  1.00 71.41           H  
ATOM   3554  HB3 PHE B  20      14.203 -49.497 -39.181  1.00 71.41           H  
ATOM   3555  O   PHE B  20      11.673 -47.790 -39.174  1.00 71.41           O  
ATOM   3556  CG  PHE B  20      14.424 -50.045 -37.149  1.00 71.41           C  
ATOM   3557  CD1 PHE B  20      14.820 -48.763 -36.721  1.00 71.41           C  
ATOM   3558  HD1 PHE B  20      14.669 -47.905 -37.360  1.00 71.41           H  
ATOM   3559  CD2 PHE B  20      14.583 -51.150 -36.296  1.00 71.41           C  
ATOM   3560  HD2 PHE B  20      14.247 -52.129 -36.606  1.00 71.41           H  
ATOM   3561  CE1 PHE B  20      15.393 -48.590 -35.450  1.00 71.41           C  
ATOM   3562  HE1 PHE B  20      15.687 -47.607 -35.114  1.00 71.41           H  
ATOM   3563  CE2 PHE B  20      15.146 -50.971 -35.021  1.00 71.41           C  
ATOM   3564  HE2 PHE B  20      15.232 -51.810 -34.347  1.00 71.41           H  
ATOM   3565  CZ  PHE B  20      15.556 -49.695 -34.599  1.00 71.41           C  
ATOM   3566  HZ  PHE B  20      15.966 -49.552 -33.610  1.00 71.41           H  
ATOM   3567  N   TRP B  21      11.523 -49.437 -40.684  1.00 75.39           N  
ATOM   3568  H   TRP B  21      11.706 -50.410 -40.884  1.00 75.39           H  
ATOM   3569  CA  TRP B  21      11.004 -48.597 -41.755  1.00 75.39           C  
ATOM   3570  HA  TRP B  21      11.650 -47.726 -41.856  1.00 75.39           H  
ATOM   3571  C   TRP B  21       9.598 -48.076 -41.435  1.00 75.39           C  
ATOM   3572  CB  TRP B  21      11.045 -49.389 -43.063  1.00 75.39           C  
ATOM   3573  HB2 TRP B  21      10.403 -50.266 -42.977  1.00 75.39           H  
ATOM   3574  HB3 TRP B  21      12.064 -49.738 -43.233  1.00 75.39           H  
ATOM   3575  O   TRP B  21       9.346 -46.882 -41.579  1.00 75.39           O  
ATOM   3576  CG  TRP B  21      10.630 -48.614 -44.264  1.00 75.39           C  
ATOM   3577  CD1 TRP B  21      11.248 -47.505 -44.720  1.00 75.39           C  
ATOM   3578  HD1 TRP B  21      12.115 -47.060 -44.255  1.00 75.39           H  
ATOM   3579  CD2 TRP B  21       9.501 -48.840 -45.158  1.00 75.39           C  
ATOM   3580  CE2 TRP B  21       9.514 -47.821 -46.158  1.00 75.39           C  
ATOM   3581  CE3 TRP B  21       8.465 -49.797 -45.221  1.00 75.39           C  
ATOM   3582  HE3 TRP B  21       8.415 -50.572 -44.472  1.00 75.39           H  
ATOM   3583  NE1 TRP B  21      10.599 -47.033 -45.840  1.00 75.39           N  
ATOM   3584  HE1 TRP B  21      10.877 -46.195 -46.330  1.00 75.39           H  
ATOM   3585  CH2 TRP B  21       7.532 -48.719 -47.208  1.00 75.39           C  
ATOM   3586  HH2 TRP B  21       6.771 -48.675 -47.973  1.00 75.39           H  
ATOM   3587  CZ2 TRP B  21       8.552 -47.754 -47.174  1.00 75.39           C  
ATOM   3588  HZ2 TRP B  21       8.585 -46.962 -47.908  1.00 75.39           H  
ATOM   3589  CZ3 TRP B  21       7.491 -49.736 -46.236  1.00 75.39           C  
ATOM   3590  HZ3 TRP B  21       6.696 -50.467 -46.257  1.00 75.39           H  
ATOM   3591  N   LEU B  22       8.711 -48.932 -40.917  1.00 75.92           N  
ATOM   3592  H   LEU B  22       8.976 -49.904 -40.833  1.00 75.92           H  
ATOM   3593  CA  LEU B  22       7.380 -48.530 -40.454  1.00 75.92           C  
ATOM   3594  HA  LEU B  22       6.881 -47.983 -41.255  1.00 75.92           H  
ATOM   3595  C   LEU B  22       7.437 -47.576 -39.256  1.00 75.92           C  
ATOM   3596  CB  LEU B  22       6.562 -49.781 -40.095  1.00 75.92           C  
ATOM   3597  HB2 LEU B  22       5.759 -49.499 -39.414  1.00 75.92           H  
ATOM   3598  HB3 LEU B  22       7.207 -50.482 -39.564  1.00 75.92           H  
ATOM   3599  O   LEU B  22       6.713 -46.584 -39.236  1.00 75.92           O  
ATOM   3600  CG  LEU B  22       5.935 -50.479 -41.311  1.00 75.92           C  
ATOM   3601  HG  LEU B  22       6.682 -50.607 -42.095  1.00 75.92           H  
ATOM   3602  CD1 LEU B  22       5.423 -51.857 -40.893  1.00 75.92           C  
ATOM   3603 HD11 LEU B  22       6.263 -52.469 -40.566  1.00 75.92           H  
ATOM   3604 HD12 LEU B  22       4.941 -52.340 -41.743  1.00 75.92           H  
ATOM   3605 HD13 LEU B  22       4.705 -51.758 -40.079  1.00 75.92           H  
ATOM   3606  CD2 LEU B  22       4.749 -49.683 -41.867  1.00 75.92           C  
ATOM   3607 HD21 LEU B  22       3.998 -49.534 -41.091  1.00 75.92           H  
ATOM   3608 HD22 LEU B  22       4.303 -50.224 -42.701  1.00 75.92           H  
ATOM   3609 HD23 LEU B  22       5.083 -48.712 -42.232  1.00 75.92           H  
ATOM   3610  N   ALA B  23       8.310 -47.837 -38.283  1.00 77.14           N  
ATOM   3611  H   ALA B  23       8.851 -48.689 -38.332  1.00 77.14           H  
ATOM   3612  CA  ALA B  23       8.518 -46.948 -37.145  1.00 77.14           C  
ATOM   3613  HA  ALA B  23       7.558 -46.769 -36.660  1.00 77.14           H  
ATOM   3614  C   ALA B  23       9.069 -45.588 -37.597  1.00 77.14           C  
ATOM   3615  CB  ALA B  23       9.445 -47.637 -36.139  1.00 77.14           C  
ATOM   3616  HB1 ALA B  23       9.576 -46.997 -35.267  1.00 77.14           H  
ATOM   3617  HB2 ALA B  23       9.011 -48.585 -35.822  1.00 77.14           H  
ATOM   3618  HB3 ALA B  23      10.420 -47.821 -36.591  1.00 77.14           H  
ATOM   3619  O   ALA B  23       8.575 -44.556 -37.156  1.00 77.14           O  
ATOM   3620  N   GLY B  24      10.016 -45.572 -38.541  1.00 75.17           N  
ATOM   3621  H   GLY B  24      10.418 -46.451 -38.833  1.00 75.17           H  
ATOM   3622  CA  GLY B  24      10.524 -44.345 -39.153  1.00 75.17           C  
ATOM   3623  HA2 GLY B  24      10.973 -43.714 -38.386  1.00 75.17           H  
ATOM   3624  HA3 GLY B  24      11.286 -44.604 -39.888  1.00 75.17           H  
ATOM   3625  C   GLY B  24       9.427 -43.548 -39.859  1.00 75.17           C  
ATOM   3626  O   GLY B  24       9.337 -42.339 -39.665  1.00 75.17           O  
ATOM   3627  N   ILE B  25       8.536 -44.220 -40.599  1.00 77.56           N  
ATOM   3628  H   ILE B  25       8.674 -45.211 -40.736  1.00 77.56           H  
ATOM   3629  CA  ILE B  25       7.354 -43.583 -41.201  1.00 77.56           C  
ATOM   3630  HA  ILE B  25       7.687 -42.733 -41.797  1.00 77.56           H  
ATOM   3631  C   ILE B  25       6.429 -43.015 -40.121  1.00 77.56           C  
ATOM   3632  CB  ILE B  25       6.604 -44.560 -42.138  1.00 77.56           C  
ATOM   3633  HB  ILE B  25       6.461 -45.507 -41.617  1.00 77.56           H  
ATOM   3634  O   ILE B  25       5.970 -41.888 -40.267  1.00 77.56           O  
ATOM   3635  CG1 ILE B  25       7.448 -44.811 -43.408  1.00 77.56           C  
ATOM   3636 HG12 ILE B  25       7.456 -43.910 -44.020  1.00 77.56           H  
ATOM   3637 HG13 ILE B  25       8.480 -45.023 -43.129  1.00 77.56           H  
ATOM   3638  CG2 ILE B  25       5.215 -44.016 -42.537  1.00 77.56           C  
ATOM   3639 HG21 ILE B  25       4.712 -44.697 -43.223  1.00 77.56           H  
ATOM   3640 HG22 ILE B  25       5.316 -43.038 -43.010  1.00 77.56           H  
ATOM   3641 HG23 ILE B  25       4.572 -43.923 -41.662  1.00 77.56           H  
ATOM   3642  CD1 ILE B  25       6.951 -45.987 -44.258  1.00 77.56           C  
ATOM   3643 HD11 ILE B  25       7.633 -46.118 -45.099  1.00 77.56           H  
ATOM   3644 HD12 ILE B  25       6.941 -46.900 -43.663  1.00 77.56           H  
ATOM   3645 HD13 ILE B  25       5.956 -45.793 -44.658  1.00 77.56           H  
ATOM   3646  N   ALA B  26       6.172 -43.749 -39.036  1.00 79.60           N  
ATOM   3647  H   ALA B  26       6.557 -44.681 -38.976  1.00 79.60           H  
ATOM   3648  CA  ALA B  26       5.305 -43.283 -37.956  1.00 79.60           C  
ATOM   3649  HA  ALA B  26       4.350 -42.978 -38.384  1.00 79.60           H  
ATOM   3650  C   ALA B  26       5.891 -42.058 -37.235  1.00 79.60           C  
ATOM   3651  CB  ALA B  26       5.047 -44.446 -36.992  1.00 79.60           C  
ATOM   3652  HB1 ALA B  26       4.609 -45.285 -37.534  1.00 79.60           H  
ATOM   3653  HB2 ALA B  26       4.353 -44.126 -36.214  1.00 79.60           H  
ATOM   3654  HB3 ALA B  26       5.979 -44.767 -36.526  1.00 79.60           H  
ATOM   3655  O   ALA B  26       5.193 -41.068 -37.036  1.00 79.60           O  
ATOM   3656  N   VAL B  27       7.184 -42.082 -36.905  1.00 79.72           N  
ATOM   3657  H   VAL B  27       7.703 -42.929 -37.087  1.00 79.72           H  
ATOM   3658  CA  VAL B  27       7.890 -40.958 -36.270  1.00 79.72           C  
ATOM   3659  HA  VAL B  27       7.338 -40.648 -35.382  1.00 79.72           H  
ATOM   3660  C   VAL B  27       7.943 -39.748 -37.206  1.00 79.72           C  
ATOM   3661  CB  VAL B  27       9.299 -41.402 -35.831  1.00 79.72           C  
ATOM   3662  HB  VAL B  27       9.808 -41.855 -36.681  1.00 79.72           H  
ATOM   3663  O   VAL B  27       7.676 -38.630 -36.771  1.00 79.72           O  
ATOM   3664  CG1 VAL B  27      10.169 -40.255 -35.306  1.00 79.72           C  
ATOM   3665 HG11 VAL B  27       9.731 -39.852 -34.393  1.00 79.72           H  
ATOM   3666 HG12 VAL B  27      10.268 -39.462 -36.047  1.00 79.72           H  
ATOM   3667 HG13 VAL B  27      11.167 -40.629 -35.079  1.00 79.72           H  
ATOM   3668  CG2 VAL B  27       9.211 -42.429 -34.692  1.00 79.72           C  
ATOM   3669 HG21 VAL B  27       8.615 -43.291 -34.990  1.00 79.72           H  
ATOM   3670 HG22 VAL B  27       8.751 -41.978 -33.813  1.00 79.72           H  
ATOM   3671 HG23 VAL B  27      10.211 -42.778 -34.433  1.00 79.72           H  
ATOM   3672  N   LEU B  28       8.214 -39.954 -38.500  1.00 78.49           N  
ATOM   3673  H   LEU B  28       8.433 -40.891 -38.807  1.00 78.49           H  
ATOM   3674  CA  LEU B  28       8.187 -38.885 -39.500  1.00 78.49           C  
ATOM   3675  HA  LEU B  28       8.847 -38.084 -39.168  1.00 78.49           H  
ATOM   3676  C   LEU B  28       6.777 -38.304 -39.657  1.00 78.49           C  
ATOM   3677  CB  LEU B  28       8.694 -39.431 -40.845  1.00 78.49           C  
ATOM   3678  HB2 LEU B  28       9.620 -39.984 -40.685  1.00 78.49           H  
ATOM   3679  HB3 LEU B  28       7.959 -40.137 -41.230  1.00 78.49           H  
ATOM   3680  O   LEU B  28       6.629 -37.089 -39.734  1.00 78.49           O  
ATOM   3681  CG  LEU B  28       8.945 -38.313 -41.878  1.00 78.49           C  
ATOM   3682  HG  LEU B  28       8.449 -37.390 -41.579  1.00 78.49           H  
ATOM   3683  CD1 LEU B  28      10.435 -38.029 -42.006  1.00 78.49           C  
ATOM   3684 HD11 LEU B  28      10.942 -38.917 -42.385  1.00 78.49           H  
ATOM   3685 HD12 LEU B  28      10.594 -37.198 -42.692  1.00 78.49           H  
ATOM   3686 HD13 LEU B  28      10.836 -37.759 -41.029  1.00 78.49           H  
ATOM   3687  CD2 LEU B  28       8.421 -38.705 -43.257  1.00 78.49           C  
ATOM   3688 HD21 LEU B  28       8.903 -39.624 -43.592  1.00 78.49           H  
ATOM   3689 HD22 LEU B  28       7.344 -38.867 -43.203  1.00 78.49           H  
ATOM   3690 HD23 LEU B  28       8.622 -37.907 -43.972  1.00 78.49           H  
ATOM   3691  N   ALA B  29       5.749 -39.153 -39.680  1.00 77.63           N  
ATOM   3692  H   ALA B  29       5.938 -40.145 -39.644  1.00 77.63           H  
ATOM   3693  CA  ALA B  29       4.358 -38.733 -39.773  1.00 77.63           C  
ATOM   3694  HA  ALA B  29       4.247 -38.080 -40.639  1.00 77.63           H  
ATOM   3695  C   ALA B  29       3.936 -37.929 -38.542  1.00 77.63           C  
ATOM   3696  CB  ALA B  29       3.463 -39.959 -39.979  1.00 77.63           C  
ATOM   3697  HB1 ALA B  29       3.737 -40.465 -40.905  1.00 77.63           H  
ATOM   3698  HB2 ALA B  29       2.422 -39.644 -40.042  1.00 77.63           H  
ATOM   3699  HB3 ALA B  29       3.574 -40.652 -39.144  1.00 77.63           H  
ATOM   3700  O   ALA B  29       3.304 -36.896 -38.705  1.00 77.63           O  
ATOM   3701  N   ILE B  30       4.336 -38.338 -37.335  1.00 74.64           N  
ATOM   3702  H   ILE B  30       4.819 -39.221 -37.262  1.00 74.64           H  
ATOM   3703  CA  ILE B  30       4.069 -37.583 -36.104  1.00 74.64           C  
ATOM   3704  HA  ILE B  30       3.009 -37.330 -36.072  1.00 74.64           H  
ATOM   3705  C   ILE B  30       4.838 -36.260 -36.101  1.00 74.64           C  
ATOM   3706  CB  ILE B  30       4.390 -38.439 -34.860  1.00 74.64           C  
ATOM   3707  HB  ILE B  30       5.392 -38.852 -34.973  1.00 74.64           H  
ATOM   3708  O   ILE B  30       4.259 -35.233 -35.770  1.00 74.64           O  
ATOM   3709  CG1 ILE B  30       3.375 -39.599 -34.743  1.00 74.64           C  
ATOM   3710 HG12 ILE B  30       2.410 -39.207 -34.421  1.00 74.64           H  
ATOM   3711 HG13 ILE B  30       3.224 -40.064 -35.717  1.00 74.64           H  
ATOM   3712  CG2 ILE B  30       4.358 -37.589 -33.574  1.00 74.64           C  
ATOM   3713 HG21 ILE B  30       5.158 -36.848 -33.583  1.00 74.64           H  
ATOM   3714 HG22 ILE B  30       3.399 -37.078 -33.483  1.00 74.64           H  
ATOM   3715 HG23 ILE B  30       4.512 -38.212 -32.693  1.00 74.64           H  
ATOM   3716  CD1 ILE B  30       3.818 -40.701 -33.774  1.00 74.64           C  
ATOM   3717 HD11 ILE B  30       3.111 -41.528 -33.825  1.00 74.64           H  
ATOM   3718 HD12 ILE B  30       4.807 -41.066 -34.054  1.00 74.64           H  
ATOM   3719 HD13 ILE B  30       3.842 -40.331 -32.749  1.00 74.64           H  
ATOM   3720  N   GLY B  31       6.112 -36.249 -36.502  1.00 71.74           N  
ATOM   3721  H   GLY B  31       6.558 -37.127 -36.725  1.00 71.74           H  
ATOM   3722  CA  GLY B  31       6.899 -35.017 -36.590  1.00 71.74           C  
ATOM   3723  HA2 GLY B  31       7.920 -35.271 -36.875  1.00 71.74           H  
ATOM   3724  HA3 GLY B  31       6.917 -34.524 -35.618  1.00 71.74           H  
ATOM   3725  C   GLY B  31       6.337 -34.035 -37.623  1.00 71.74           C  
ATOM   3726  O   GLY B  31       6.236 -32.839 -37.359  1.00 71.74           O  
ATOM   3727  N   LEU B  32       5.922 -34.537 -38.790  1.00 74.55           N  
ATOM   3728  H   LEU B  32       6.036 -35.528 -38.950  1.00 74.55           H  
ATOM   3729  CA  LEU B  32       5.253 -33.743 -39.822  1.00 74.55           C  
ATOM   3730  HA  LEU B  32       5.834 -32.839 -40.003  1.00 74.55           H  
ATOM   3731  C   LEU B  32       3.869 -33.285 -39.374  1.00 74.55           C  
ATOM   3732  CB  LEU B  32       5.134 -34.557 -41.122  1.00 74.55           C  
ATOM   3733  HB2 LEU B  32       4.364 -34.113 -41.752  1.00 74.55           H  
ATOM   3734  HB3 LEU B  32       4.800 -35.564 -40.872  1.00 74.55           H  
ATOM   3735  O   LEU B  32       3.518 -32.138 -39.627  1.00 74.55           O  
ATOM   3736  CG  LEU B  32       6.439 -34.624 -41.929  1.00 74.55           C  
ATOM   3737  HG  LEU B  32       7.279 -34.845 -41.270  1.00 74.55           H  
ATOM   3738  CD1 LEU B  32       6.343 -35.719 -42.990  1.00 74.55           C  
ATOM   3739 HD11 LEU B  32       7.274 -35.772 -43.553  1.00 74.55           H  
ATOM   3740 HD12 LEU B  32       6.173 -36.677 -42.500  1.00 74.55           H  
ATOM   3741 HD13 LEU B  32       5.514 -35.516 -43.668  1.00 74.55           H  
ATOM   3742  CD2 LEU B  32       6.706 -33.311 -42.665  1.00 74.55           C  
ATOM   3743 HD21 LEU B  32       5.899 -33.132 -43.376  1.00 74.55           H  
ATOM   3744 HD22 LEU B  32       7.651 -33.382 -43.202  1.00 74.55           H  
ATOM   3745 HD23 LEU B  32       6.766 -32.489 -41.951  1.00 74.55           H  
ATOM   3746  N   TRP B  33       3.103 -34.146 -38.707  1.00 71.59           N  
ATOM   3747  H   TRP B  33       3.432 -35.089 -38.558  1.00 71.59           H  
ATOM   3748  CA  TRP B  33       1.796 -33.792 -38.175  1.00 71.59           C  
ATOM   3749  HA  TRP B  33       1.193 -33.365 -38.976  1.00 71.59           H  
ATOM   3750  C   TRP B  33       1.937 -32.709 -37.116  1.00 71.59           C  
ATOM   3751  CB  TRP B  33       1.061 -35.024 -37.646  1.00 71.59           C  
ATOM   3752  HB2 TRP B  33       1.673 -35.510 -36.886  1.00 71.59           H  
ATOM   3753  HB3 TRP B  33       0.912 -35.729 -38.464  1.00 71.59           H  
ATOM   3754  O   TRP B  33       1.366 -31.651 -37.302  1.00 71.59           O  
ATOM   3755  CG  TRP B  33      -0.272 -34.707 -37.051  1.00 71.59           C  
ATOM   3756  CD1 TRP B  33      -1.368 -34.307 -37.737  1.00 71.59           C  
ATOM   3757  HD1 TRP B  33      -1.416 -34.176 -38.808  1.00 71.59           H  
ATOM   3758  CD2 TRP B  33      -0.638 -34.646 -35.639  1.00 71.59           C  
ATOM   3759  CE2 TRP B  33      -1.991 -34.205 -35.548  1.00 71.59           C  
ATOM   3760  CE3 TRP B  33       0.048 -34.884 -34.428  1.00 71.59           C  
ATOM   3761  HE3 TRP B  33       1.083 -35.192 -34.459  1.00 71.59           H  
ATOM   3762  NE1 TRP B  33      -2.384 -34.005 -36.852  1.00 71.59           N  
ATOM   3763  HE1 TRP B  33      -3.238 -33.530 -37.108  1.00 71.59           H  
ATOM   3764  CH2 TRP B  33      -1.930 -34.263 -33.133  1.00 71.59           C  
ATOM   3765  HH2 TRP B  33      -2.407 -34.083 -32.181  1.00 71.59           H  
ATOM   3766  CZ2 TRP B  33      -2.635 -34.012 -34.321  1.00 71.59           C  
ATOM   3767  HZ2 TRP B  33      -3.638 -33.613 -34.290  1.00 71.59           H  
ATOM   3768  CZ3 TRP B  33      -0.593 -34.698 -33.187  1.00 71.59           C  
ATOM   3769  HZ3 TRP B  33      -0.051 -34.863 -32.268  1.00 71.59           H  
ATOM   3770  N   LEU B  34       2.799 -32.874 -36.112  1.00 68.27           N  
ATOM   3771  H   LEU B  34       3.272 -33.761 -36.016  1.00 68.27           H  
ATOM   3772  CA  LEU B  34       3.082 -31.817 -35.139  1.00 68.27           C  
ATOM   3773  HA  LEU B  34       2.169 -31.593 -34.587  1.00 68.27           H  
ATOM   3774  C   LEU B  34       3.498 -30.513 -35.822  1.00 68.27           C  
ATOM   3775  CB  LEU B  34       4.184 -32.279 -34.170  1.00 68.27           C  
ATOM   3776  HB2 LEU B  34       4.616 -31.406 -33.680  1.00 68.27           H  
ATOM   3777  HB3 LEU B  34       4.977 -32.756 -34.746  1.00 68.27           H  
ATOM   3778  O   LEU B  34       3.063 -29.458 -35.402  1.00 68.27           O  
ATOM   3779  CG  LEU B  34       3.681 -33.240 -33.081  1.00 68.27           C  
ATOM   3780  HG  LEU B  34       3.066 -34.020 -33.529  1.00 68.27           H  
ATOM   3781  CD1 LEU B  34       4.875 -33.905 -32.394  1.00 68.27           C  
ATOM   3782 HD11 LEU B  34       4.518 -34.609 -31.643  1.00 68.27           H  
ATOM   3783 HD12 LEU B  34       5.466 -34.446 -33.134  1.00 68.27           H  
ATOM   3784 HD13 LEU B  34       5.497 -33.149 -31.915  1.00 68.27           H  
ATOM   3785  CD2 LEU B  34       2.868 -32.506 -32.011  1.00 68.27           C  
ATOM   3786 HD21 LEU B  34       1.967 -32.080 -32.454  1.00 68.27           H  
ATOM   3787 HD22 LEU B  34       2.562 -33.207 -31.235  1.00 68.27           H  
ATOM   3788 HD23 LEU B  34       3.460 -31.707 -31.565  1.00 68.27           H  
ATOM   3789  N   ARG B  35       4.302 -30.557 -36.889  1.00 69.82           N  
ATOM   3790  H   ARG B  35       4.659 -31.457 -37.175  1.00 69.82           H  
ATOM   3791  CA  ARG B  35       4.735 -29.343 -37.597  1.00 69.82           C  
ATOM   3792  HA  ARG B  35       5.048 -28.609 -36.855  1.00 69.82           H  
ATOM   3793  C   ARG B  35       3.629 -28.657 -38.407  1.00 69.82           C  
ATOM   3794  CB  ARG B  35       5.927 -29.707 -38.485  1.00 69.82           C  
ATOM   3795  HB2 ARG B  35       5.620 -30.441 -39.230  1.00 69.82           H  
ATOM   3796  HB3 ARG B  35       6.703 -30.148 -37.860  1.00 69.82           H  
ATOM   3797  O   ARG B  35       3.660 -27.435 -38.549  1.00 69.82           O  
ATOM   3798  CG  ARG B  35       6.499 -28.476 -39.193  1.00 69.82           C  
ATOM   3799  HG2 ARG B  35       5.776 -28.088 -39.911  1.00 69.82           H  
ATOM   3800  HG3 ARG B  35       6.728 -27.706 -38.455  1.00 69.82           H  
ATOM   3801  CD  ARG B  35       7.768 -28.853 -39.945  1.00 69.82           C  
ATOM   3802  HD2 ARG B  35       7.524 -29.632 -40.666  1.00 69.82           H  
ATOM   3803  HD3 ARG B  35       8.496 -29.234 -39.229  1.00 69.82           H  
ATOM   3804  NE  ARG B  35       8.328 -27.680 -40.631  1.00 69.82           N  
ATOM   3805  HE  ARG B  35       7.930 -26.786 -40.382  1.00 69.82           H  
ATOM   3806  NH1 ARG B  35       9.903 -28.803 -41.853  1.00 69.82           N  
ATOM   3807 HH11 ARG B  35      10.648 -28.805 -42.535  1.00 69.82           H  
ATOM   3808 HH12 ARG B  35       9.569 -29.659 -41.434  1.00 69.82           H  
ATOM   3809  NH2 ARG B  35       9.767 -26.576 -42.000  1.00 69.82           N  
ATOM   3810 HH21 ARG B  35       9.434 -25.706 -41.611  1.00 69.82           H  
ATOM   3811 HH22 ARG B  35      10.585 -26.569 -42.593  1.00 69.82           H  
ATOM   3812  CZ  ARG B  35       9.324 -27.690 -41.493  1.00 69.82           C  
ATOM   3813  N   PHE B  36       2.739 -29.423 -39.031  1.00 63.15           N  
ATOM   3814  H   PHE B  36       2.777 -30.420 -38.871  1.00 63.15           H  
ATOM   3815  CA  PHE B  36       1.751 -28.904 -39.983  1.00 63.15           C  
ATOM   3816  HA  PHE B  36       2.003 -27.873 -40.235  1.00 63.15           H  
ATOM   3817  C   PHE B  36       0.329 -28.836 -39.436  1.00 63.15           C  
ATOM   3818  CB  PHE B  36       1.786 -29.728 -41.278  1.00 63.15           C  
ATOM   3819  HB2 PHE B  36       0.904 -29.487 -41.871  1.00 63.15           H  
ATOM   3820  HB3 PHE B  36       1.724 -30.788 -41.035  1.00 63.15           H  
ATOM   3821  O   PHE B  36      -0.506 -28.163 -40.043  1.00 63.15           O  
ATOM   3822  CG  PHE B  36       2.993 -29.454 -42.150  1.00 63.15           C  
ATOM   3823  CD1 PHE B  36       3.152 -28.182 -42.730  1.00 63.15           C  
ATOM   3824  HD1 PHE B  36       2.420 -27.412 -42.536  1.00 63.15           H  
ATOM   3825  CD2 PHE B  36       3.940 -30.461 -42.414  1.00 63.15           C  
ATOM   3826  HD2 PHE B  36       3.812 -31.446 -41.989  1.00 63.15           H  
ATOM   3827  CE1 PHE B  36       4.253 -27.911 -43.560  1.00 63.15           C  
ATOM   3828  HE1 PHE B  36       4.365 -26.933 -44.005  1.00 63.15           H  
ATOM   3829  CE2 PHE B  36       5.040 -30.188 -43.246  1.00 63.15           C  
ATOM   3830  HE2 PHE B  36       5.764 -30.958 -43.468  1.00 63.15           H  
ATOM   3831  CZ  PHE B  36       5.198 -28.917 -43.818  1.00 63.15           C  
ATOM   3832  HZ  PHE B  36       6.038 -28.715 -44.468  1.00 63.15           H  
ATOM   3833  N   ASP B  37       0.043 -29.518 -38.335  1.00 55.41           N  
ATOM   3834  H   ASP B  37       0.765 -30.040 -37.858  1.00 55.41           H  
ATOM   3835  CA  ASP B  37      -1.276 -29.535 -37.732  1.00 55.41           C  
ATOM   3836  HA  ASP B  37      -1.986 -29.838 -38.502  1.00 55.41           H  
ATOM   3837  C   ASP B  37      -1.660 -28.128 -37.276  1.00 55.41           C  
ATOM   3838  CB  ASP B  37      -1.349 -30.577 -36.612  1.00 55.41           C  
ATOM   3839  HB2 ASP B  37      -0.613 -30.357 -35.839  1.00 55.41           H  
ATOM   3840  HB3 ASP B  37      -1.125 -31.556 -37.036  1.00 55.41           H  
ATOM   3841  O   ASP B  37      -0.865 -27.393 -36.692  1.00 55.41           O  
ATOM   3842  CG  ASP B  37      -2.747 -30.644 -36.015  1.00 55.41           C  
ATOM   3843  OD1 ASP B  37      -3.706 -30.509 -36.809  1.00 55.41           O  
ATOM   3844  OD2 ASP B  37      -2.855 -30.775 -34.780  1.00 55.41           O  
ATOM   3845  N   SER B  38      -2.884 -27.714 -37.597  1.00 54.37           N  
ATOM   3846  H   SER B  38      -3.546 -28.399 -37.933  1.00 54.37           H  
ATOM   3847  CA  SER B  38      -3.309 -26.323 -37.433  1.00 54.37           C  
ATOM   3848  HA  SER B  38      -2.572 -25.681 -37.914  1.00 54.37           H  
ATOM   3849  C   SER B  38      -3.392 -25.907 -35.968  1.00 54.37           C  
ATOM   3850  CB  SER B  38      -4.653 -26.082 -38.122  1.00 54.37           C  
ATOM   3851  HB2 SER B  38      -4.544 -26.272 -39.189  1.00 54.37           H  
ATOM   3852  HB3 SER B  38      -4.946 -25.041 -37.983  1.00 54.37           H  
ATOM   3853  O   SER B  38      -3.148 -24.743 -35.659  1.00 54.37           O  
ATOM   3854  OG  SER B  38      -5.664 -26.926 -37.609  1.00 54.37           O  
ATOM   3855  HG  SER B  38      -5.753 -26.797 -36.661  1.00 54.37           H  
ATOM   3856  N   GLN B  39      -3.723 -26.842 -35.069  1.00 51.52           N  
ATOM   3857  H   GLN B  39      -3.836 -27.798 -35.377  1.00 51.52           H  
ATOM   3858  CA  GLN B  39      -3.801 -26.558 -33.634  1.00 51.52           C  
ATOM   3859  HA  GLN B  39      -4.405 -25.666 -33.470  1.00 51.52           H  
ATOM   3860  C   GLN B  39      -2.425 -26.272 -33.033  1.00 51.52           C  
ATOM   3861  CB  GLN B  39      -4.434 -27.734 -32.882  1.00 51.52           C  
ATOM   3862  HB2 GLN B  39      -4.265 -27.568 -31.818  1.00 51.52           H  
ATOM   3863  HB3 GLN B  39      -3.947 -28.669 -33.160  1.00 51.52           H  
ATOM   3864  O   GLN B  39      -2.257 -25.327 -32.266  1.00 51.52           O  
ATOM   3865  CG  GLN B  39      -5.946 -27.846 -33.108  1.00 51.52           C  
ATOM   3866  HG2 GLN B  39      -6.393 -26.854 -33.045  1.00 51.52           H  
ATOM   3867  HG3 GLN B  39      -6.141 -28.255 -34.100  1.00 51.52           H  
ATOM   3868  CD  GLN B  39      -6.617 -28.733 -32.060  1.00 51.52           C  
ATOM   3869  NE2 GLN B  39      -7.928 -28.718 -31.974  1.00 51.52           N  
ATOM   3870 HE21 GLN B  39      -8.316 -29.300 -31.245  1.00 51.52           H  
ATOM   3871 HE22 GLN B  39      -8.490 -28.136 -32.580  1.00 51.52           H  
ATOM   3872  OE1 GLN B  39      -5.996 -29.434 -31.281  1.00 51.52           O  
ATOM   3873  N   THR B  40      -1.410 -27.043 -33.416  1.00 52.17           N  
ATOM   3874  H   THR B  40      -1.567 -27.804 -34.061  1.00 52.17           H  
ATOM   3875  CA  THR B  40      -0.028 -26.736 -33.038  1.00 52.17           C  
ATOM   3876  HA  THR B  40      -0.010 -26.440 -31.989  1.00 52.17           H  
ATOM   3877  C   THR B  40       0.492 -25.536 -33.818  1.00 52.17           C  
ATOM   3878  CB  THR B  40       0.900 -27.946 -33.197  1.00 52.17           C  
ATOM   3879  HB  THR B  40       1.874 -27.607 -33.549  1.00 52.17           H  
ATOM   3880  O   THR B  40       1.291 -24.776 -33.284  1.00 52.17           O  
ATOM   3881  CG2 THR B  40       1.096 -28.678 -31.873  1.00 52.17           C  
ATOM   3882 HG21 THR B  40       0.134 -28.998 -31.472  1.00 52.17           H  
ATOM   3883 HG22 THR B  40       1.584 -28.015 -31.159  1.00 52.17           H  
ATOM   3884 HG23 THR B  40       1.734 -29.548 -32.033  1.00 52.17           H  
ATOM   3885  OG1 THR B  40       0.380 -28.878 -34.109  1.00 52.17           O  
ATOM   3886  HG1 THR B  40      -0.205 -29.487 -33.651  1.00 52.17           H  
ATOM   3887  N   LYS B  41      -0.008 -25.271 -35.031  1.00 53.43           N  
ATOM   3888  H   LYS B  41      -0.573 -25.985 -35.466  1.00 53.43           H  
ATOM   3889  CA  LYS B  41       0.372 -24.093 -35.820  1.00 53.43           C  
ATOM   3890  HA  LYS B  41       1.450 -24.147 -35.968  1.00 53.43           H  
ATOM   3891  C   LYS B  41       0.076 -22.766 -35.117  1.00 53.43           C  
ATOM   3892  CB  LYS B  41      -0.281 -24.145 -37.200  1.00 53.43           C  
ATOM   3893  HB2 LYS B  41      -0.356 -25.181 -37.530  1.00 53.43           H  
ATOM   3894  HB3 LYS B  41      -1.279 -23.709 -37.157  1.00 53.43           H  
ATOM   3895  O   LYS B  41       0.894 -21.860 -35.217  1.00 53.43           O  
ATOM   3896  CG  LYS B  41       0.572 -23.414 -38.235  1.00 53.43           C  
ATOM   3897  HG2 LYS B  41       0.725 -22.379 -37.929  1.00 53.43           H  
ATOM   3898  HG3 LYS B  41       1.538 -23.911 -38.327  1.00 53.43           H  
ATOM   3899  CD  LYS B  41      -0.154 -23.443 -39.577  1.00 53.43           C  
ATOM   3900  HD2 LYS B  41      -0.356 -24.473 -39.869  1.00 53.43           H  
ATOM   3901  HD3 LYS B  41      -1.094 -22.902 -39.471  1.00 53.43           H  
ATOM   3902  CE  LYS B  41       0.723 -22.764 -40.622  1.00 53.43           C  
ATOM   3903  HE2 LYS B  41       1.097 -21.834 -40.195  1.00 53.43           H  
ATOM   3904  HE3 LYS B  41       1.575 -23.407 -40.843  1.00 53.43           H  
ATOM   3905  NZ  LYS B  41      -0.064 -22.466 -41.836  1.00 53.43           N  
ATOM   3906  HZ1 LYS B  41      -0.784 -21.805 -41.583  1.00 53.43           H  
ATOM   3907  HZ2 LYS B  41      -0.491 -23.305 -42.201  1.00 53.43           H  
ATOM   3908  HZ3 LYS B  41       0.521 -22.024 -42.531  1.00 53.43           H  
ATOM   3909  N   SER B  42      -1.027 -22.641 -34.371  1.00 50.51           N  
ATOM   3910  H   SER B  42      -1.694 -23.400 -34.337  1.00 50.51           H  
ATOM   3911  CA  SER B  42      -1.277 -21.429 -33.570  1.00 50.51           C  
ATOM   3912  HA  SER B  42      -1.147 -20.560 -34.214  1.00 50.51           H  
ATOM   3913  C   SER B  42      -0.281 -21.276 -32.419  1.00 50.51           C  
ATOM   3914  CB  SER B  42      -2.710 -21.381 -33.033  1.00 50.51           C  
ATOM   3915  HB2 SER B  42      -3.395 -21.298 -33.877  1.00 50.51           H  
ATOM   3916  HB3 SER B  42      -2.830 -20.496 -32.410  1.00 50.51           H  
ATOM   3917  O   SER B  42       0.125 -20.159 -32.111  1.00 50.51           O  
ATOM   3918  OG  SER B  42      -3.060 -22.530 -32.288  1.00 50.51           O  
ATOM   3919  HG  SER B  42      -2.437 -22.691 -31.575  1.00 50.51           H  
ATOM   3920  N   ILE B  43       0.161 -22.390 -31.827  1.00 47.18           N  
ATOM   3921  H   ILE B  43      -0.162 -23.283 -32.171  1.00 47.18           H  
ATOM   3922  CA  ILE B  43       1.260 -22.386 -30.850  1.00 47.18           C  
ATOM   3923  HA  ILE B  43       1.047 -21.629 -30.095  1.00 47.18           H  
ATOM   3924  C   ILE B  43       2.563 -21.954 -31.556  1.00 47.18           C  
ATOM   3925  CB  ILE B  43       1.367 -23.758 -30.130  1.00 47.18           C  
ATOM   3926  HB  ILE B  43       1.615 -24.527 -30.861  1.00 47.18           H  
ATOM   3927  O   ILE B  43       3.284 -21.096 -31.048  1.00 47.18           O  
ATOM   3928  CG1 ILE B  43       0.022 -24.143 -29.459  1.00 47.18           C  
ATOM   3929 HG12 ILE B  43      -0.228 -23.401 -28.700  1.00 47.18           H  
ATOM   3930 HG13 ILE B  43      -0.771 -24.134 -30.207  1.00 47.18           H  
ATOM   3931  CG2 ILE B  43       2.503 -23.731 -29.093  1.00 47.18           C  
ATOM   3932 HG21 ILE B  43       2.632 -24.713 -28.638  1.00 47.18           H  
ATOM   3933 HG22 ILE B  43       2.290 -22.998 -28.315  1.00 47.18           H  
ATOM   3934 HG23 ILE B  43       3.452 -23.475 -29.565  1.00 47.18           H  
ATOM   3935  CD1 ILE B  43      -0.003 -25.536 -28.815  1.00 47.18           C  
ATOM   3936 HD11 ILE B  43      -1.020 -25.767 -28.498  1.00 47.18           H  
ATOM   3937 HD12 ILE B  43       0.321 -26.286 -29.536  1.00 47.18           H  
ATOM   3938 HD13 ILE B  43       0.645 -25.564 -27.939  1.00 47.18           H  
ATOM   3939  N   PHE B  44       2.808 -22.447 -32.777  1.00 48.47           N  
ATOM   3940  H   PHE B  44       2.195 -23.176 -33.113  1.00 48.47           H  
ATOM   3941  CA  PHE B  44       3.983 -22.116 -33.590  1.00 48.47           C  
ATOM   3942  HA  PHE B  44       4.870 -22.278 -32.978  1.00 48.47           H  
ATOM   3943  C   PHE B  44       4.047 -20.657 -34.058  1.00 48.47           C  
ATOM   3944  CB  PHE B  44       4.057 -23.032 -34.823  1.00 48.47           C  
ATOM   3945  HB2 PHE B  44       3.071 -23.121 -35.280  1.00 48.47           H  
ATOM   3946  HB3 PHE B  44       4.700 -22.559 -35.565  1.00 48.47           H  
ATOM   3947  O   PHE B  44       5.115 -20.049 -33.997  1.00 48.47           O  
ATOM   3948  CG  PHE B  44       4.641 -24.398 -34.561  1.00 48.47           C  
ATOM   3949  CD1 PHE B  44       5.988 -24.484 -34.190  1.00 48.47           C  
ATOM   3950  HD1 PHE B  44       6.536 -23.572 -34.007  1.00 48.47           H  
ATOM   3951  CD2 PHE B  44       3.887 -25.575 -34.669  1.00 48.47           C  
ATOM   3952  HD2 PHE B  44       2.854 -25.548 -34.983  1.00 48.47           H  
ATOM   3953  CE1 PHE B  44       6.608 -25.723 -33.979  1.00 48.47           C  
ATOM   3954  HE1 PHE B  44       7.645 -25.764 -33.681  1.00 48.47           H  
ATOM   3955  CE2 PHE B  44       4.477 -26.804 -34.347  1.00 48.47           C  
ATOM   3956  HE2 PHE B  44       3.868 -27.695 -34.316  1.00 48.47           H  
ATOM   3957  CZ  PHE B  44       5.841 -26.891 -34.045  1.00 48.47           C  
ATOM   3958  HZ  PHE B  44       6.287 -27.847 -33.815  1.00 48.47           H  
ATOM   3959  N   GLU B  45       2.953 -20.075 -34.554  1.00 48.22           N  
ATOM   3960  H   GLU B  45       2.109 -20.623 -34.645  1.00 48.22           H  
ATOM   3961  CA  GLU B  45       2.945 -18.679 -35.015  1.00 48.22           C  
ATOM   3962  HA  GLU B  45       3.776 -18.529 -35.705  1.00 48.22           H  
ATOM   3963  C   GLU B  45       3.187 -17.712 -33.847  1.00 48.22           C  
ATOM   3964  CB  GLU B  45       1.642 -18.346 -35.768  1.00 48.22           C  
ATOM   3965  HB2 GLU B  45       1.536 -17.262 -35.813  1.00 48.22           H  
ATOM   3966  HB3 GLU B  45       0.791 -18.756 -35.224  1.00 48.22           H  
ATOM   3967  O   GLU B  45       3.943 -16.751 -34.000  1.00 48.22           O  
ATOM   3968  CG  GLU B  45       1.663 -18.887 -37.211  1.00 48.22           C  
ATOM   3969  HG2 GLU B  45       1.790 -19.969 -37.176  1.00 48.22           H  
ATOM   3970  HG3 GLU B  45       2.532 -18.473 -37.722  1.00 48.22           H  
ATOM   3971  CD  GLU B  45       0.404 -18.565 -38.040  1.00 48.22           C  
ATOM   3972  OE1 GLU B  45       0.378 -18.995 -39.224  1.00 48.22           O  
ATOM   3973  OE2 GLU B  45      -0.529 -17.923 -37.508  1.00 48.22           O  
ATOM   3974  N   GLN B  46       2.643 -17.999 -32.657  1.00 44.55           N  
ATOM   3975  H   GLN B  46       2.049 -18.812 -32.574  1.00 44.55           H  
ATOM   3976  CA  GLN B  46       2.925 -17.209 -31.452  1.00 44.55           C  
ATOM   3977  HA  GLN B  46       2.778 -16.158 -31.703  1.00 44.55           H  
ATOM   3978  C   GLN B  46       4.385 -17.339 -30.990  1.00 44.55           C  
ATOM   3979  CB  GLN B  46       1.953 -17.590 -30.318  1.00 44.55           C  
ATOM   3980  HB2 GLN B  46       2.516 -17.797 -29.408  1.00 44.55           H  
ATOM   3981  HB3 GLN B  46       1.407 -18.497 -30.578  1.00 44.55           H  
ATOM   3982  O   GLN B  46       5.011 -16.328 -30.659  1.00 44.55           O  
ATOM   3983  CG  GLN B  46       0.954 -16.460 -30.018  1.00 44.55           C  
ATOM   3984  HG2 GLN B  46       1.506 -15.566 -29.725  1.00 44.55           H  
ATOM   3985  HG3 GLN B  46       0.390 -16.234 -30.923  1.00 44.55           H  
ATOM   3986  CD  GLN B  46      -0.040 -16.805 -28.907  1.00 44.55           C  
ATOM   3987  NE2 GLN B  46      -0.847 -15.860 -28.472  1.00 44.55           N  
ATOM   3988 HE21 GLN B  46      -0.880 -14.953 -28.914  1.00 44.55           H  
ATOM   3989 HE22 GLN B  46      -1.552 -16.130 -27.800  1.00 44.55           H  
ATOM   3990  OE1 GLN B  46      -0.098 -17.908 -28.388  1.00 44.55           O  
ATOM   3991  N   GLU B  47       4.953 -18.550 -30.987  1.00 44.60           N  
ATOM   3992  H   GLU B  47       4.393 -19.362 -31.204  1.00 44.60           H  
ATOM   3993  CA  GLU B  47       6.365 -18.761 -30.634  1.00 44.60           C  
ATOM   3994  HA  GLU B  47       6.584 -18.220 -29.713  1.00 44.60           H  
ATOM   3995  C   GLU B  47       7.342 -18.204 -31.672  1.00 44.60           C  
ATOM   3996  CB  GLU B  47       6.673 -20.245 -30.387  1.00 44.60           C  
ATOM   3997  HB2 GLU B  47       7.745 -20.402 -30.503  1.00 44.60           H  
ATOM   3998  HB3 GLU B  47       6.157 -20.859 -31.126  1.00 44.60           H  
ATOM   3999  O   GLU B  47       8.482 -17.924 -31.332  1.00 44.60           O  
ATOM   4000  CG  GLU B  47       6.294 -20.680 -28.965  1.00 44.60           C  
ATOM   4001  HG2 GLU B  47       5.209 -20.666 -28.864  1.00 44.60           H  
ATOM   4002  HG3 GLU B  47       6.703 -19.956 -28.261  1.00 44.60           H  
ATOM   4003  CD  GLU B  47       6.830 -22.077 -28.608  1.00 44.60           C  
ATOM   4004  OE1 GLU B  47       6.959 -22.331 -27.388  1.00 44.60           O  
ATOM   4005  OE2 GLU B  47       7.096 -22.879 -29.536  1.00 44.60           O  
ATOM   4006  N   THR B  48       6.940 -17.948 -32.918  1.00 42.07           N  
ATOM   4007  H   THR B  48       5.995 -18.189 -33.184  1.00 42.07           H  
ATOM   4008  CA  THR B  48       7.877 -17.359 -33.894  1.00 42.07           C  
ATOM   4009  HA  THR B  48       8.764 -17.992 -33.924  1.00 42.07           H  
ATOM   4010  C   THR B  48       8.351 -15.957 -33.464  1.00 42.07           C  
ATOM   4011  CB  THR B  48       7.279 -17.329 -35.308  1.00 42.07           C  
ATOM   4012  HB  THR B  48       6.515 -16.554 -35.368  1.00 42.07           H  
ATOM   4013  O   THR B  48       9.472 -15.564 -33.783  1.00 42.07           O  
ATOM   4014  CG2 THR B  48       8.350 -17.091 -36.375  1.00 42.07           C  
ATOM   4015 HG21 THR B  48       8.775 -16.093 -36.262  1.00 42.07           H  
ATOM   4016 HG22 THR B  48       9.141 -17.835 -36.281  1.00 42.07           H  
ATOM   4017 HG23 THR B  48       7.899 -17.164 -37.364  1.00 42.07           H  
ATOM   4018  OG1 THR B  48       6.706 -18.569 -35.663  1.00 42.07           O  
ATOM   4019  HG1 THR B  48       6.171 -18.901 -34.937  1.00 42.07           H  
ATOM   4020  N   ASN B  49       7.540 -15.208 -32.703  1.00 39.10           N  
ATOM   4021  H   ASN B  49       6.647 -15.600 -32.437  1.00 39.10           H  
ATOM   4022  CA  ASN B  49       7.927 -13.894 -32.169  1.00 39.10           C  
ATOM   4023  HA  ASN B  49       8.582 -13.402 -32.888  1.00 39.10           H  
ATOM   4024  C   ASN B  49       8.739 -13.952 -30.860  1.00 39.10           C  
ATOM   4025  CB  ASN B  49       6.663 -13.032 -31.970  1.00 39.10           C  
ATOM   4026  HB2 ASN B  49       6.808 -12.377 -31.111  1.00 39.10           H  
ATOM   4027  HB3 ASN B  49       5.807 -13.672 -31.754  1.00 39.10           H  
ATOM   4028  O   ASN B  49       9.549 -13.059 -30.618  1.00 39.10           O  
ATOM   4029  CG  ASN B  49       6.333 -12.122 -33.141  1.00 39.10           C  
ATOM   4030  ND2 ASN B  49       5.128 -11.603 -33.179  1.00 39.10           N  
ATOM   4031 HD21 ASN B  49       4.431 -11.892 -32.508  1.00 39.10           H  
ATOM   4032 HD22 ASN B  49       4.921 -11.037 -33.989  1.00 39.10           H  
ATOM   4033  OD1 ASN B  49       7.133 -11.818 -34.008  1.00 39.10           O  
ATOM   4034  N   ASN B  50       8.520 -14.942 -29.986  1.00 38.54           N  
ATOM   4035  H   ASN B  50       7.962 -15.728 -30.289  1.00 38.54           H  
ATOM   4036  CA  ASN B  50       9.264 -15.072 -28.726  1.00 38.54           C  
ATOM   4037  HA  ASN B  50       9.791 -14.141 -28.519  1.00 38.54           H  
ATOM   4038  C   ASN B  50      10.340 -16.161 -28.855  1.00 38.54           C  
ATOM   4039  CB  ASN B  50       8.297 -15.346 -27.552  1.00 38.54           C  
ATOM   4040  HB2 ASN B  50       8.794 -15.985 -26.823  1.00 38.54           H  
ATOM   4041  HB3 ASN B  50       7.430 -15.896 -27.920  1.00 38.54           H  
ATOM   4042  O   ASN B  50      10.037 -17.287 -29.200  1.00 38.54           O  
ATOM   4043  CG  ASN B  50       7.828 -14.106 -26.800  1.00 38.54           C  
ATOM   4044  ND2 ASN B  50       6.795 -14.244 -26.003  1.00 38.54           N  
ATOM   4045 HD21 ASN B  50       6.466 -13.420 -25.521  1.00 38.54           H  
ATOM   4046 HD22 ASN B  50       6.334 -15.140 -25.930  1.00 38.54           H  
ATOM   4047  OD1 ASN B  50       8.402 -13.027 -26.846  1.00 38.54           O  
ATOM   4048  N   ASN B  51      11.587 -15.856 -28.488  1.00 38.23           N  
ATOM   4049  H   ASN B  51      11.742 -14.889 -28.238  1.00 38.23           H  
ATOM   4050  CA  ASN B  51      12.802 -16.688 -28.634  1.00 38.23           C  
ATOM   4051  HA  ASN B  51      13.003 -16.784 -29.701  1.00 38.23           H  
ATOM   4052  C   ASN B  51      12.800 -18.152 -28.105  1.00 38.23           C  
ATOM   4053  CB  ASN B  51      13.959 -15.904 -27.958  1.00 38.23           C  
ATOM   4054  HB2 ASN B  51      14.648 -16.592 -27.467  1.00 38.23           H  
ATOM   4055  HB3 ASN B  51      13.567 -15.259 -27.171  1.00 38.23           H  
ATOM   4056  O   ASN B  51      13.863 -18.777 -28.127  1.00 38.23           O  
ATOM   4057  CG  ASN B  51      14.811 -15.073 -28.898  1.00 38.23           C  
ATOM   4058  ND2 ASN B  51      15.732 -14.312 -28.355  1.00 38.23           N  
ATOM   4059 HD21 ASN B  51      15.907 -14.349 -27.361  1.00 38.23           H  
ATOM   4060 HD22 ASN B  51      16.304 -13.801 -29.012  1.00 38.23           H  
ATOM   4061  OD1 ASN B  51      14.692 -15.082 -30.107  1.00 38.23           O  
ATOM   4062  N   ASN B  52      11.701 -18.727 -27.605  1.00 45.57           N  
ATOM   4063  H   ASN B  52      10.812 -18.284 -27.792  1.00 45.57           H  
ATOM   4064  CA  ASN B  52      11.688 -20.100 -27.082  1.00 45.57           C  
ATOM   4065  HA  ASN B  52      12.630 -20.254 -26.556  1.00 45.57           H  
ATOM   4066  C   ASN B  52      11.721 -21.140 -28.220  1.00 45.57           C  
ATOM   4067  CB  ASN B  52      10.551 -20.295 -26.053  1.00 45.57           C  
ATOM   4068  HB2 ASN B  52       9.821 -19.489 -26.125  1.00 45.57           H  
ATOM   4069  HB3 ASN B  52      10.020 -21.223 -26.266  1.00 45.57           H  
ATOM   4070  O   ASN B  52      10.733 -21.745 -28.605  1.00 45.57           O  
ATOM   4071  CG  ASN B  52      11.050 -20.386 -24.616  1.00 45.57           C  
ATOM   4072  ND2 ASN B  52      10.204 -20.807 -23.707  1.00 45.57           N  
ATOM   4073 HD21 ASN B  52      10.551 -20.897 -22.763  1.00 45.57           H  
ATOM   4074 HD22 ASN B  52       9.283 -21.119 -23.981  1.00 45.57           H  
ATOM   4075  OD1 ASN B  52      12.183 -20.073 -24.286  1.00 45.57           O  
ATOM   4076  N   SER B  53      12.921 -21.344 -28.763  1.00 49.48           N  
ATOM   4077  H   SER B  53      13.646 -20.718 -28.444  1.00 49.48           H  
ATOM   4078  CA  SER B  53      13.242 -22.258 -29.868  1.00 49.48           C  
ATOM   4079  HA  SER B  53      12.508 -22.103 -30.659  1.00 49.48           H  
ATOM   4080  C   SER B  53      13.213 -23.756 -29.515  1.00 49.48           C  
ATOM   4081  CB  SER B  53      14.629 -21.893 -30.413  1.00 49.48           C  
ATOM   4082  HB2 SER B  53      14.620 -20.862 -30.768  1.00 49.48           H  
ATOM   4083  HB3 SER B  53      14.865 -22.545 -31.254  1.00 49.48           H  
ATOM   4084  O   SER B  53      13.377 -24.595 -30.407  1.00 49.48           O  
ATOM   4085  OG  SER B  53      15.625 -22.040 -29.416  1.00 49.48           O  
ATOM   4086  HG  SER B  53      15.585 -21.294 -28.813  1.00 49.48           H  
ATOM   4087  N   SER B  54      13.031 -24.131 -28.244  1.00 54.27           N  
ATOM   4088  H   SER B  54      12.795 -23.432 -27.554  1.00 54.27           H  
ATOM   4089  CA  SER B  54      13.227 -25.511 -27.775  1.00 54.27           C  
ATOM   4090  HA  SER B  54      14.212 -25.844 -28.102  1.00 54.27           H  
ATOM   4091  C   SER B  54      12.208 -26.491 -28.363  1.00 54.27           C  
ATOM   4092  CB  SER B  54      13.225 -25.576 -26.243  1.00 54.27           C  
ATOM   4093  HB2 SER B  54      13.356 -26.609 -25.922  1.00 54.27           H  
ATOM   4094  HB3 SER B  54      14.053 -24.984 -25.854  1.00 54.27           H  
ATOM   4095  O   SER B  54      12.609 -27.534 -28.882  1.00 54.27           O  
ATOM   4096  OG  SER B  54      12.011 -25.072 -25.728  1.00 54.27           O  
ATOM   4097  HG  SER B  54      12.028 -25.202 -24.777  1.00 54.27           H  
ATOM   4098  N   PHE B  55      10.915 -26.150 -28.392  1.00 52.45           N  
ATOM   4099  H   PHE B  55      10.629 -25.304 -27.920  1.00 52.45           H  
ATOM   4100  CA  PHE B  55       9.886 -27.032 -28.960  1.00 52.45           C  
ATOM   4101  HA  PHE B  55       9.965 -28.004 -28.475  1.00 52.45           H  
ATOM   4102  C   PHE B  55      10.089 -27.251 -30.463  1.00 52.45           C  
ATOM   4103  CB  PHE B  55       8.489 -26.470 -28.673  1.00 52.45           C  
ATOM   4104  HB2 PHE B  55       8.313 -25.580 -29.276  1.00 52.45           H  
ATOM   4105  HB3 PHE B  55       8.432 -26.171 -27.627  1.00 52.45           H  
ATOM   4106  O   PHE B  55      10.025 -28.379 -30.957  1.00 52.45           O  
ATOM   4107  CG  PHE B  55       7.401 -27.494 -28.934  1.00 52.45           C  
ATOM   4108  CD1 PHE B  55       6.713 -27.520 -30.162  1.00 52.45           C  
ATOM   4109  HD1 PHE B  55       6.925 -26.777 -30.917  1.00 52.45           H  
ATOM   4110  CD2 PHE B  55       7.097 -28.445 -27.943  1.00 52.45           C  
ATOM   4111  HD2 PHE B  55       7.615 -28.420 -26.996  1.00 52.45           H  
ATOM   4112  CE1 PHE B  55       5.725 -28.495 -30.395  1.00 52.45           C  
ATOM   4113  HE1 PHE B  55       5.181 -28.496 -31.328  1.00 52.45           H  
ATOM   4114  CE2 PHE B  55       6.108 -29.417 -28.174  1.00 52.45           C  
ATOM   4115  HE2 PHE B  55       5.866 -30.134 -27.403  1.00 52.45           H  
ATOM   4116  CZ  PHE B  55       5.423 -29.443 -29.401  1.00 52.45           C  
ATOM   4117  HZ  PHE B  55       4.651 -30.179 -29.574  1.00 52.45           H  
ATOM   4118  N   TYR B  56      10.447 -26.186 -31.184  1.00 52.57           N  
ATOM   4119  H   TYR B  56      10.450 -25.288 -30.723  1.00 52.57           H  
ATOM   4120  CA  TYR B  56      10.836 -26.260 -32.592  1.00 52.57           C  
ATOM   4121  HA  TYR B  56       9.994 -26.651 -33.163  1.00 52.57           H  
ATOM   4122  C   TYR B  56      12.019 -27.198 -32.809  1.00 52.57           C  
ATOM   4123  CB  TYR B  56      11.201 -24.858 -33.097  1.00 52.57           C  
ATOM   4124  HB2 TYR B  56      11.252 -24.157 -32.263  1.00 52.57           H  
ATOM   4125  HB3 TYR B  56      12.192 -24.871 -33.550  1.00 52.57           H  
ATOM   4126  O   TYR B  56      12.011 -28.017 -33.729  1.00 52.57           O  
ATOM   4127  CG  TYR B  56      10.240 -24.336 -34.134  1.00 52.57           C  
ATOM   4128  CD1 TYR B  56      10.112 -25.008 -35.362  1.00 52.57           C  
ATOM   4129  HD1 TYR B  56      10.638 -25.939 -35.510  1.00 52.57           H  
ATOM   4130  CD2 TYR B  56       9.471 -23.190 -33.872  1.00 52.57           C  
ATOM   4131  HD2 TYR B  56       9.539 -22.690 -32.918  1.00 52.57           H  
ATOM   4132  CE1 TYR B  56       9.246 -24.513 -36.353  1.00 52.57           C  
ATOM   4133  HE1 TYR B  56       9.104 -25.045 -37.283  1.00 52.57           H  
ATOM   4134  CE2 TYR B  56       8.616 -22.681 -34.866  1.00 52.57           C  
ATOM   4135  HE2 TYR B  56       8.036 -21.792 -34.665  1.00 52.57           H  
ATOM   4136  OH  TYR B  56       7.627 -22.891 -37.044  1.00 52.57           O  
ATOM   4137  HH  TYR B  56       7.148 -22.124 -36.722  1.00 52.57           H  
ATOM   4138  CZ  TYR B  56       8.489 -23.351 -36.101  1.00 52.57           C  
ATOM   4139  N   THR B  57      13.027 -27.093 -31.945  1.00 61.65           N  
ATOM   4140  H   THR B  57      12.962 -26.394 -31.219  1.00 61.65           H  
ATOM   4141  CA  THR B  57      14.199 -27.965 -31.980  1.00 61.65           C  
ATOM   4142  HA  THR B  57      14.644 -27.905 -32.974  1.00 61.65           H  
ATOM   4143  C   THR B  57      13.773 -29.415 -31.752  1.00 61.65           C  
ATOM   4144  CB  THR B  57      15.257 -27.508 -30.965  1.00 61.65           C  
ATOM   4145  HB  THR B  57      14.922 -27.704 -29.946  1.00 61.65           H  
ATOM   4146  O   THR B  57      14.180 -30.287 -32.514  1.00 61.65           O  
ATOM   4147  CG2 THR B  57      16.593 -28.203 -31.207  1.00 61.65           C  
ATOM   4148 HG21 THR B  57      17.320 -27.849 -30.476  1.00 61.65           H  
ATOM   4149 HG22 THR B  57      16.472 -29.280 -31.087  1.00 61.65           H  
ATOM   4150 HG23 THR B  57      16.956 -27.983 -32.211  1.00 61.65           H  
ATOM   4151  OG1 THR B  57      15.520 -26.132 -31.120  1.00 61.65           O  
ATOM   4152  HG1 THR B  57      14.777 -25.625 -30.785  1.00 61.65           H  
ATOM   4153  N   GLY B  58      12.861 -29.668 -30.809  1.00 62.52           N  
ATOM   4154  H   GLY B  58      12.566 -28.907 -30.215  1.00 62.52           H  
ATOM   4155  CA  GLY B  58      12.262 -30.983 -30.580  1.00 62.52           C  
ATOM   4156  HA2 GLY B  58      11.528 -30.898 -29.778  1.00 62.52           H  
ATOM   4157  HA3 GLY B  58      13.036 -31.685 -30.270  1.00 62.52           H  
ATOM   4158  C   GLY B  58      11.552 -31.550 -31.813  1.00 62.52           C  
ATOM   4159  O   GLY B  58      11.828 -32.681 -32.209  1.00 62.52           O  
ATOM   4160  N   VAL B  59      10.697 -30.764 -32.477  1.00 71.51           N  
ATOM   4161  H   VAL B  59      10.492 -29.855 -32.088  1.00 71.51           H  
ATOM   4162  CA  VAL B  59       9.970 -31.210 -33.680  1.00 71.51           C  
ATOM   4163  HA  VAL B  59       9.525 -32.181 -33.463  1.00 71.51           H  
ATOM   4164  C   VAL B  59      10.909 -31.430 -34.868  1.00 71.51           C  
ATOM   4165  CB  VAL B  59       8.814 -30.250 -34.023  1.00 71.51           C  
ATOM   4166  HB  VAL B  59       9.187 -29.228 -34.081  1.00 71.51           H  
ATOM   4167  O   VAL B  59      10.766 -32.421 -35.585  1.00 71.51           O  
ATOM   4168  CG1 VAL B  59       8.135 -30.597 -35.356  1.00 71.51           C  
ATOM   4169 HG11 VAL B  59       7.810 -31.638 -35.352  1.00 71.51           H  
ATOM   4170 HG12 VAL B  59       8.820 -30.432 -36.187  1.00 71.51           H  
ATOM   4171 HG13 VAL B  59       7.264 -29.958 -35.499  1.00 71.51           H  
ATOM   4172  CG2 VAL B  59       7.749 -30.343 -32.922  1.00 71.51           C  
ATOM   4173 HG21 VAL B  59       6.855 -29.783 -33.197  1.00 71.51           H  
ATOM   4174 HG22 VAL B  59       7.459 -31.381 -32.763  1.00 71.51           H  
ATOM   4175 HG23 VAL B  59       8.133 -29.935 -31.987  1.00 71.51           H  
ATOM   4176  N   TYR B  60      11.913 -30.573 -35.068  1.00 67.48           N  
ATOM   4177  H   TYR B  60      11.996 -29.767 -34.464  1.00 67.48           H  
ATOM   4178  CA  TYR B  60      12.914 -30.784 -36.117  1.00 67.48           C  
ATOM   4179  HA  TYR B  60      12.389 -30.994 -37.048  1.00 67.48           H  
ATOM   4180  C   TYR B  60      13.797 -32.002 -35.848  1.00 67.48           C  
ATOM   4181  CB  TYR B  60      13.774 -29.530 -36.313  1.00 67.48           C  
ATOM   4182  HB2 TYR B  60      14.689 -29.813 -36.833  1.00 67.48           H  
ATOM   4183  HB3 TYR B  60      14.065 -29.135 -35.339  1.00 67.48           H  
ATOM   4184  O   TYR B  60      14.100 -32.742 -36.786  1.00 67.48           O  
ATOM   4185  CG  TYR B  60      13.106 -28.453 -37.142  1.00 67.48           C  
ATOM   4186  CD1 TYR B  60      12.699 -28.737 -38.460  1.00 67.48           C  
ATOM   4187  HD1 TYR B  60      12.870 -29.719 -38.874  1.00 67.48           H  
ATOM   4188  CD2 TYR B  60      12.940 -27.155 -36.625  1.00 67.48           C  
ATOM   4189  HD2 TYR B  60      13.286 -26.924 -35.628  1.00 67.48           H  
ATOM   4190  CE1 TYR B  60      12.079 -27.741 -39.236  1.00 67.48           C  
ATOM   4191  HE1 TYR B  60      11.779 -27.950 -40.252  1.00 67.48           H  
ATOM   4192  CE2 TYR B  60      12.335 -26.153 -37.406  1.00 67.48           C  
ATOM   4193  HE2 TYR B  60      12.229 -25.155 -37.008  1.00 67.48           H  
ATOM   4194  OH  TYR B  60      11.228 -25.503 -39.432  1.00 67.48           O  
ATOM   4195  HH  TYR B  60      11.169 -24.687 -38.929  1.00 67.48           H  
ATOM   4196  CZ  TYR B  60      11.867 -26.454 -38.700  1.00 67.48           C  
ATOM   4197  N   ILE B  61      14.161 -32.255 -34.589  1.00 71.73           N  
ATOM   4198  H   ILE B  61      13.918 -31.591 -33.868  1.00 71.73           H  
ATOM   4199  CA  ILE B  61      14.855 -33.483 -34.187  1.00 71.73           C  
ATOM   4200  HA  ILE B  61      15.751 -33.595 -34.798  1.00 71.73           H  
ATOM   4201  C   ILE B  61      13.972 -34.701 -34.477  1.00 71.73           C  
ATOM   4202  CB  ILE B  61      15.294 -33.402 -32.706  1.00 71.73           C  
ATOM   4203  HB  ILE B  61      14.455 -33.045 -32.108  1.00 71.73           H  
ATOM   4204  O   ILE B  61      14.461 -35.673 -35.044  1.00 71.73           O  
ATOM   4205  CG1 ILE B  61      16.476 -32.416 -32.559  1.00 71.73           C  
ATOM   4206 HG12 ILE B  61      16.266 -31.494 -33.102  1.00 71.73           H  
ATOM   4207 HG13 ILE B  61      17.369 -32.853 -33.005  1.00 71.73           H  
ATOM   4208  CG2 ILE B  61      15.708 -34.788 -32.172  1.00 71.73           C  
ATOM   4209 HG21 ILE B  61      16.057 -34.718 -31.142  1.00 71.73           H  
ATOM   4210 HG22 ILE B  61      16.498 -35.213 -32.791  1.00 71.73           H  
ATOM   4211 HG23 ILE B  61      14.853 -35.465 -32.163  1.00 71.73           H  
ATOM   4212  CD1 ILE B  61      16.783 -32.044 -31.102  1.00 71.73           C  
ATOM   4213 HD11 ILE B  61      17.131 -32.912 -30.542  1.00 71.73           H  
ATOM   4214 HD12 ILE B  61      17.576 -31.296 -31.081  1.00 71.73           H  
ATOM   4215 HD13 ILE B  61      15.892 -31.638 -30.623  1.00 71.73           H  
ATOM   4216  N   LEU B  62      12.673 -34.635 -34.176  1.00 73.61           N  
ATOM   4217  H   LEU B  62      12.347 -33.826 -33.666  1.00 73.61           H  
ATOM   4218  CA  LEU B  62      11.708 -35.700 -34.467  1.00 73.61           C  
ATOM   4219  HA  LEU B  62      12.064 -36.620 -34.004  1.00 73.61           H  
ATOM   4220  C   LEU B  62      11.601 -35.995 -35.970  1.00 73.61           C  
ATOM   4221  CB  LEU B  62      10.343 -35.307 -33.861  1.00 73.61           C  
ATOM   4222  HB2 LEU B  62      10.375 -34.267 -33.537  1.00 73.61           H  
ATOM   4223  HB3 LEU B  62       9.569 -35.350 -34.628  1.00 73.61           H  
ATOM   4224  O   LEU B  62      11.673 -37.154 -36.377  1.00 73.61           O  
ATOM   4225  CG  LEU B  62       9.935 -36.193 -32.669  1.00 73.61           C  
ATOM   4226  HG  LEU B  62      10.808 -36.701 -32.259  1.00 73.61           H  
ATOM   4227  CD1 LEU B  62       9.307 -35.367 -31.549  1.00 73.61           C  
ATOM   4228 HD11 LEU B  62      10.032 -34.642 -31.181  1.00 73.61           H  
ATOM   4229 HD12 LEU B  62       8.427 -34.839 -31.915  1.00 73.61           H  
ATOM   4230 HD13 LEU B  62       9.020 -36.021 -30.725  1.00 73.61           H  
ATOM   4231  CD2 LEU B  62       8.918 -37.236 -33.131  1.00 73.61           C  
ATOM   4232 HD21 LEU B  62       9.305 -37.748 -34.012  1.00 73.61           H  
ATOM   4233 HD22 LEU B  62       7.977 -36.754 -33.394  1.00 73.61           H  
ATOM   4234 HD23 LEU B  62       8.743 -37.959 -32.334  1.00 73.61           H  
ATOM   4235  N   ILE B  63      11.493 -34.960 -36.809  1.00 75.51           N  
ATOM   4236  H   ILE B  63      11.408 -34.038 -36.405  1.00 75.51           H  
ATOM   4237  CA  ILE B  63      11.462 -35.114 -38.272  1.00 75.51           C  
ATOM   4238  HA  ILE B  63      10.686 -35.835 -38.527  1.00 75.51           H  
ATOM   4239  C   ILE B  63      12.788 -35.691 -38.784  1.00 75.51           C  
ATOM   4240  CB  ILE B  63      11.117 -33.770 -38.957  1.00 75.51           C  
ATOM   4241  HB  ILE B  63      11.790 -33.003 -38.574  1.00 75.51           H  
ATOM   4242  O   ILE B  63      12.781 -36.620 -39.593  1.00 75.51           O  
ATOM   4243  CG1 ILE B  63       9.661 -33.365 -38.636  1.00 75.51           C  
ATOM   4244 HG12 ILE B  63       8.976 -34.061 -39.121  1.00 75.51           H  
ATOM   4245 HG13 ILE B  63       9.489 -33.433 -37.562  1.00 75.51           H  
ATOM   4246  CG2 ILE B  63      11.303 -33.859 -40.488  1.00 75.51           C  
ATOM   4247 HG21 ILE B  63      10.673 -34.652 -40.892  1.00 75.51           H  
ATOM   4248 HG22 ILE B  63      12.343 -34.069 -40.738  1.00 75.51           H  
ATOM   4249 HG23 ILE B  63      11.045 -32.914 -40.965  1.00 75.51           H  
ATOM   4250  CD1 ILE B  63       9.304 -31.937 -39.064  1.00 75.51           C  
ATOM   4251 HD11 ILE B  63       9.278 -31.853 -40.151  1.00 75.51           H  
ATOM   4252 HD12 ILE B  63       8.314 -31.692 -38.679  1.00 75.51           H  
ATOM   4253 HD13 ILE B  63      10.027 -31.234 -38.652  1.00 75.51           H  
ATOM   4254  N   GLY B  64      13.925 -35.170 -38.312  1.00 77.58           N  
ATOM   4255  H   GLY B  64      13.869 -34.416 -37.642  1.00 77.58           H  
ATOM   4256  CA  GLY B  64      15.252 -35.651 -38.697  1.00 77.58           C  
ATOM   4257  HA2 GLY B  64      15.380 -35.550 -39.775  1.00 77.58           H  
ATOM   4258  HA3 GLY B  64      16.005 -35.047 -38.191  1.00 77.58           H  
ATOM   4259  C   GLY B  64      15.473 -37.114 -38.312  1.00 77.58           C  
ATOM   4260  O   GLY B  64      15.913 -37.909 -39.142  1.00 77.58           O  
ATOM   4261  N   ALA B  65      15.095 -37.491 -37.089  1.00 76.51           N  
ATOM   4262  H   ALA B  65      14.743 -36.789 -36.454  1.00 76.51           H  
ATOM   4263  CA  ALA B  65      15.178 -38.860 -36.592  1.00 76.51           C  
ATOM   4264  HA  ALA B  65      16.200 -39.217 -36.718  1.00 76.51           H  
ATOM   4265  C   ALA B  65      14.257 -39.810 -37.371  1.00 76.51           C  
ATOM   4266  CB  ALA B  65      14.851 -38.855 -35.094  1.00 76.51           C  
ATOM   4267  HB1 ALA B  65      13.838 -38.488 -34.930  1.00 76.51           H  
ATOM   4268  HB2 ALA B  65      15.554 -38.213 -34.562  1.00 76.51           H  
ATOM   4269  HB3 ALA B  65      14.931 -39.867 -34.697  1.00 76.51           H  
ATOM   4270  O   ALA B  65      14.697 -40.887 -37.774  1.00 76.51           O  
ATOM   4271  N   GLY B  66      13.016 -39.401 -37.660  1.00 77.38           N  
ATOM   4272  H   GLY B  66      12.697 -38.523 -37.274  1.00 77.38           H  
ATOM   4273  CA  GLY B  66      12.078 -40.186 -38.465  1.00 77.38           C  
ATOM   4274  HA2 GLY B  66      11.904 -41.151 -37.988  1.00 77.38           H  
ATOM   4275  HA3 GLY B  66      11.130 -39.651 -38.524  1.00 77.38           H  
ATOM   4276  C   GLY B  66      12.582 -40.428 -39.891  1.00 77.38           C  
ATOM   4277  O   GLY B  66      12.569 -41.562 -40.375  1.00 77.38           O  
ATOM   4278  N   ALA B  67      13.107 -39.387 -40.547  1.00 80.07           N  
ATOM   4279  H   ALA B  67      13.095 -38.480 -40.103  1.00 80.07           H  
ATOM   4280  CA  ALA B  67      13.676 -39.494 -41.892  1.00 80.07           C  
ATOM   4281  HA  ALA B  67      12.933 -39.933 -42.558  1.00 80.07           H  
ATOM   4282  C   ALA B  67      14.906 -40.407 -41.918  1.00 80.07           C  
ATOM   4283  CB  ALA B  67      14.026 -38.089 -42.398  1.00 80.07           C  
ATOM   4284  HB1 ALA B  67      14.780 -37.637 -41.753  1.00 80.07           H  
ATOM   4285  HB2 ALA B  67      14.415 -38.152 -43.414  1.00 80.07           H  
ATOM   4286  HB3 ALA B  67      13.140 -37.455 -42.396  1.00 80.07           H  
ATOM   4287  O   ALA B  67      15.037 -41.254 -42.806  1.00 80.07           O  
ATOM   4288  N   LEU B  68      15.788 -40.270 -40.925  1.00 76.44           N  
ATOM   4289  H   LEU B  68      15.635 -39.548 -40.236  1.00 76.44           H  
ATOM   4290  CA  LEU B  68      16.973 -41.107 -40.799  1.00 76.44           C  
ATOM   4291  HA  LEU B  68      17.520 -41.061 -41.741  1.00 76.44           H  
ATOM   4292  C   LEU B  68      16.585 -42.576 -40.558  1.00 76.44           C  
ATOM   4293  CB  LEU B  68      17.858 -40.537 -39.681  1.00 76.44           C  
ATOM   4294  HB2 LEU B  68      17.412 -40.806 -38.724  1.00 76.44           H  
ATOM   4295  HB3 LEU B  68      17.874 -39.448 -39.740  1.00 76.44           H  
ATOM   4296  O   LEU B  68      17.078 -43.452 -41.265  1.00 76.44           O  
ATOM   4297  CG  LEU B  68      19.310 -41.038 -39.750  1.00 76.44           C  
ATOM   4298  HG  LEU B  68      19.328 -42.089 -40.038  1.00 76.44           H  
ATOM   4299  CD1 LEU B  68      20.141 -40.216 -40.740  1.00 76.44           C  
ATOM   4300 HD11 LEU B  68      19.717 -40.306 -41.740  1.00 76.44           H  
ATOM   4301 HD12 LEU B  68      21.164 -40.591 -40.757  1.00 76.44           H  
ATOM   4302 HD13 LEU B  68      20.146 -39.166 -40.448  1.00 76.44           H  
ATOM   4303  CD2 LEU B  68      19.970 -40.901 -38.385  1.00 76.44           C  
ATOM   4304 HD21 LEU B  68      20.926 -41.426 -38.378  1.00 76.44           H  
ATOM   4305 HD22 LEU B  68      19.312 -41.316 -37.623  1.00 76.44           H  
ATOM   4306 HD23 LEU B  68      20.131 -39.850 -38.147  1.00 76.44           H  
ATOM   4307  N   MET B  69      15.648 -42.857 -39.644  1.00 76.70           N  
ATOM   4308  H   MET B  69      15.271 -42.102 -39.088  1.00 76.70           H  
ATOM   4309  CA  MET B  69      15.139 -44.216 -39.409  1.00 76.70           C  
ATOM   4310  HA  MET B  69      15.972 -44.862 -39.133  1.00 76.70           H  
ATOM   4311  C   MET B  69      14.504 -44.824 -40.664  1.00 76.70           C  
ATOM   4312  CB  MET B  69      14.106 -44.235 -38.272  1.00 76.70           C  
ATOM   4313  HB2 MET B  69      13.438 -43.378 -38.352  1.00 76.70           H  
ATOM   4314  HB3 MET B  69      13.507 -45.140 -38.366  1.00 76.70           H  
ATOM   4315  O   MET B  69      14.758 -45.989 -40.974  1.00 76.70           O  
ATOM   4316  CG  MET B  69      14.746 -44.265 -36.884  1.00 76.70           C  
ATOM   4317  HG2 MET B  69      15.514 -45.039 -36.859  1.00 76.70           H  
ATOM   4318  HG3 MET B  69      15.216 -43.302 -36.684  1.00 76.70           H  
ATOM   4319  SD  MET B  69      13.539 -44.623 -35.579  1.00 76.70           S  
ATOM   4320  CE  MET B  69      14.609 -44.506 -34.117  1.00 76.70           C  
ATOM   4321  HE1 MET B  69      15.036 -43.506 -34.046  1.00 76.70           H  
ATOM   4322  HE2 MET B  69      14.028 -44.706 -33.216  1.00 76.70           H  
ATOM   4323  HE3 MET B  69      15.419 -45.234 -34.180  1.00 76.70           H  
ATOM   4324  N   MET B  70      13.730 -44.046 -41.426  1.00 77.72           N  
ATOM   4325  H   MET B  70      13.524 -43.110 -41.107  1.00 77.72           H  
ATOM   4326  CA  MET B  70      13.136 -44.507 -42.683  1.00 77.72           C  
ATOM   4327  HA  MET B  70      12.543 -45.398 -42.476  1.00 77.72           H  
ATOM   4328  C   MET B  70      14.216 -44.882 -43.708  1.00 77.72           C  
ATOM   4329  CB  MET B  70      12.202 -43.417 -43.231  1.00 77.72           C  
ATOM   4330  HB2 MET B  70      11.465 -43.158 -42.471  1.00 77.72           H  
ATOM   4331  HB3 MET B  70      12.782 -42.524 -43.466  1.00 77.72           H  
ATOM   4332  O   MET B  70      14.146 -45.938 -44.338  1.00 77.72           O  
ATOM   4333  CG  MET B  70      11.462 -43.876 -44.491  1.00 77.72           C  
ATOM   4334  HG2 MET B  70      10.802 -44.701 -44.226  1.00 77.72           H  
ATOM   4335  HG3 MET B  70      12.186 -44.228 -45.226  1.00 77.72           H  
ATOM   4336  SD  MET B  70      10.477 -42.572 -45.269  1.00 77.72           S  
ATOM   4337  CE  MET B  70       9.909 -43.448 -46.749  1.00 77.72           C  
ATOM   4338  HE1 MET B  70       9.319 -44.315 -46.454  1.00 77.72           H  
ATOM   4339  HE2 MET B  70      10.767 -43.765 -47.341  1.00 77.72           H  
ATOM   4340  HE3 MET B  70       9.288 -42.779 -47.344  1.00 77.72           H  
ATOM   4341  N   LEU B  71      15.239 -44.044 -43.870  1.00 75.54           N  
ATOM   4342  H   LEU B  71      15.253 -43.191 -43.329  1.00 75.54           H  
ATOM   4343  CA  LEU B  71      16.294 -44.263 -44.858  1.00 75.54           C  
ATOM   4344  HA  LEU B  71      15.813 -44.483 -45.811  1.00 75.54           H  
ATOM   4345  C   LEU B  71      17.164 -45.477 -44.496  1.00 75.54           C  
ATOM   4346  CB  LEU B  71      17.070 -42.942 -44.996  1.00 75.54           C  
ATOM   4347  HB2 LEU B  71      16.338 -42.135 -44.970  1.00 75.54           H  
ATOM   4348  HB3 LEU B  71      17.730 -42.799 -44.141  1.00 75.54           H  
ATOM   4349  O   LEU B  71      17.476 -46.304 -45.356  1.00 75.54           O  
ATOM   4350  CG  LEU B  71      17.850 -42.819 -46.317  1.00 75.54           C  
ATOM   4351  HG  LEU B  71      17.422 -43.488 -47.064  1.00 75.54           H  
ATOM   4352  CD1 LEU B  71      17.760 -41.390 -46.852  1.00 75.54           C  
ATOM   4353 HD11 LEU B  71      16.720 -41.139 -47.058  1.00 75.54           H  
ATOM   4354 HD12 LEU B  71      18.158 -40.690 -46.118  1.00 75.54           H  
ATOM   4355 HD13 LEU B  71      18.329 -41.305 -47.779  1.00 75.54           H  
ATOM   4356  CD2 LEU B  71      19.326 -43.164 -46.133  1.00 75.54           C  
ATOM   4357 HD21 LEU B  71      19.800 -42.440 -45.470  1.00 75.54           H  
ATOM   4358 HD22 LEU B  71      19.409 -44.154 -45.686  1.00 75.54           H  
ATOM   4359 HD23 LEU B  71      19.831 -43.157 -47.099  1.00 75.54           H  
ATOM   4360  N   VAL B  72      17.482 -45.635 -43.209  1.00 75.08           N  
ATOM   4361  H   VAL B  72      17.196 -44.914 -42.561  1.00 75.08           H  
ATOM   4362  CA  VAL B  72      18.223 -46.787 -42.679  1.00 75.08           C  
ATOM   4363  HA  VAL B  72      19.117 -46.931 -43.286  1.00 75.08           H  
ATOM   4364  C   VAL B  72      17.409 -48.075 -42.798  1.00 75.08           C  
ATOM   4365  CB  VAL B  72      18.672 -46.504 -41.233  1.00 75.08           C  
ATOM   4366  HB  VAL B  72      17.817 -46.199 -40.630  1.00 75.08           H  
ATOM   4367  O   VAL B  72      17.934 -49.074 -43.290  1.00 75.08           O  
ATOM   4368  CG1 VAL B  72      19.343 -47.706 -40.561  1.00 75.08           C  
ATOM   4369 HG11 VAL B  72      19.740 -47.414 -39.589  1.00 75.08           H  
ATOM   4370 HG12 VAL B  72      18.606 -48.491 -40.392  1.00 75.08           H  
ATOM   4371 HG13 VAL B  72      20.160 -48.082 -41.177  1.00 75.08           H  
ATOM   4372  CG2 VAL B  72      19.699 -45.371 -41.273  1.00 75.08           C  
ATOM   4373 HG21 VAL B  72      20.501 -45.639 -41.961  1.00 75.08           H  
ATOM   4374 HG22 VAL B  72      20.092 -45.192 -40.273  1.00 75.08           H  
ATOM   4375 HG23 VAL B  72      19.254 -44.443 -41.632  1.00 75.08           H  
ATOM   4376  N   GLY B  73      16.117 -48.050 -42.459  1.00 73.01           N  
ATOM   4377  H   GLY B  73      15.736 -47.210 -42.046  1.00 73.01           H  
ATOM   4378  CA  GLY B  73      15.219 -49.193 -42.648  1.00 73.01           C  
ATOM   4379  HA2 GLY B  73      14.224 -48.920 -42.298  1.00 73.01           H  
ATOM   4380  HA3 GLY B  73      15.573 -50.038 -42.057  1.00 73.01           H  
ATOM   4381  C   GLY B  73      15.115 -49.626 -44.116  1.00 73.01           C  
ATOM   4382  O   GLY B  73      15.202 -50.817 -44.425  1.00 73.01           O  
ATOM   4383  N   PHE B  74      15.022 -48.672 -45.050  1.00 70.86           N  
ATOM   4384  H   PHE B  74      14.949 -47.711 -44.750  1.00 70.86           H  
ATOM   4385  CA  PHE B  74      14.937 -48.964 -46.484  1.00 70.86           C  
ATOM   4386  HA  PHE B  74      14.150 -49.703 -46.635  1.00 70.86           H  
ATOM   4387  C   PHE B  74      16.234 -49.558 -47.054  1.00 70.86           C  
ATOM   4388  CB  PHE B  74      14.541 -47.693 -47.244  1.00 70.86           C  
ATOM   4389  HB2 PHE B  74      15.304 -46.929 -47.097  1.00 70.86           H  
ATOM   4390  HB3 PHE B  74      13.609 -47.309 -46.829  1.00 70.86           H  
ATOM   4391  O   PHE B  74      16.197 -50.585 -47.741  1.00 70.86           O  
ATOM   4392  CG  PHE B  74      14.346 -47.935 -48.728  1.00 70.86           C  
ATOM   4393  CD1 PHE B  74      15.372 -47.625 -49.642  1.00 70.86           C  
ATOM   4394  HD1 PHE B  74      16.297 -47.192 -49.291  1.00 70.86           H  
ATOM   4395  CD2 PHE B  74      13.146 -48.507 -49.190  1.00 70.86           C  
ATOM   4396  HD2 PHE B  74      12.359 -48.750 -48.492  1.00 70.86           H  
ATOM   4397  CE1 PHE B  74      15.192 -47.875 -51.014  1.00 70.86           C  
ATOM   4398  HE1 PHE B  74      15.977 -47.634 -51.715  1.00 70.86           H  
ATOM   4399  CE2 PHE B  74      12.967 -48.757 -50.562  1.00 70.86           C  
ATOM   4400  HE2 PHE B  74      12.043 -49.191 -50.915  1.00 70.86           H  
ATOM   4401  CZ  PHE B  74      13.988 -48.439 -51.474  1.00 70.86           C  
ATOM   4402  HZ  PHE B  74      13.850 -48.630 -52.528  1.00 70.86           H  
ATOM   4403  N   LEU B  75      17.389 -48.956 -46.741  1.00 71.37           N  
ATOM   4404  H   LEU B  75      17.356 -48.118 -46.177  1.00 71.37           H  
ATOM   4405  CA  LEU B  75      18.702 -49.478 -47.143  1.00 71.37           C  
ATOM   4406  HA  LEU B  75      18.734 -49.575 -48.228  1.00 71.37           H  
ATOM   4407  C   LEU B  75      18.953 -50.869 -46.563  1.00 71.37           C  
ATOM   4408  CB  LEU B  75      19.810 -48.528 -46.664  1.00 71.37           C  
ATOM   4409  HB2 LEU B  75      20.756 -49.070 -46.641  1.00 71.37           H  
ATOM   4410  HB3 LEU B  75      19.586 -48.224 -45.642  1.00 71.37           H  
ATOM   4411  O   LEU B  75      19.476 -51.740 -47.258  1.00 71.37           O  
ATOM   4412  CG  LEU B  75      19.999 -47.281 -47.539  1.00 71.37           C  
ATOM   4413  HG  LEU B  75      19.043 -46.780 -47.694  1.00 71.37           H  
ATOM   4414  CD1 LEU B  75      20.949 -46.333 -46.814  1.00 71.37           C  
ATOM   4415 HD11 LEU B  75      20.530 -46.073 -45.841  1.00 71.37           H  
ATOM   4416 HD12 LEU B  75      21.911 -46.820 -46.654  1.00 71.37           H  
ATOM   4417 HD13 LEU B  75      21.085 -45.421 -47.395  1.00 71.37           H  
ATOM   4418  CD2 LEU B  75      20.623 -47.626 -48.897  1.00 71.37           C  
ATOM   4419 HD21 LEU B  75      20.803 -46.707 -49.456  1.00 71.37           H  
ATOM   4420 HD22 LEU B  75      21.568 -48.150 -48.756  1.00 71.37           H  
ATOM   4421 HD23 LEU B  75      19.944 -48.249 -49.478  1.00 71.37           H  
ATOM   4422  N   GLY B  76      18.536 -51.097 -45.319  1.00 69.52           N  
ATOM   4423  H   GLY B  76      18.159 -50.328 -44.783  1.00 69.52           H  
ATOM   4424  CA  GLY B  76      18.603 -52.402 -44.684  1.00 69.52           C  
ATOM   4425  HA2 GLY B  76      18.234 -52.287 -43.665  1.00 69.52           H  
ATOM   4426  HA3 GLY B  76      19.638 -52.741 -44.647  1.00 69.52           H  
ATOM   4427  C   GLY B  76      17.755 -53.454 -45.408  1.00 69.52           C  
ATOM   4428  O   GLY B  76      18.225 -54.571 -45.628  1.00 69.52           O  
ATOM   4429  N   CYS B  77      16.528 -53.118 -45.821  1.00 67.10           N  
ATOM   4430  H   CYS B  77      16.170 -52.206 -45.578  1.00 67.10           H  
ATOM   4431  CA  CYS B  77      15.666 -54.027 -46.587  1.00 67.10           C  
ATOM   4432  HA  CYS B  77      15.577 -54.971 -46.051  1.00 67.10           H  
ATOM   4433  C   CYS B  77      16.251 -54.344 -47.972  1.00 67.10           C  
ATOM   4434  CB  CYS B  77      14.262 -53.423 -46.731  1.00 67.10           C  
ATOM   4435  HB2 CYS B  77      13.680 -54.032 -47.422  1.00 67.10           H  
ATOM   4436  HB3 CYS B  77      14.321 -52.409 -47.127  1.00 67.10           H  
ATOM   4437  O   CYS B  77      16.359 -55.514 -48.346  1.00 67.10           O  
ATOM   4438  SG  CYS B  77      13.402 -53.406 -45.138  1.00 67.10           S  
ATOM   4439  HG  CYS B  77      14.006 -52.328 -44.630  1.00 67.10           H  
ATOM   4440  N   CYS B  78      16.669 -53.322 -48.725  1.00 67.28           N  
ATOM   4441  H   CYS B  78      16.553 -52.384 -48.370  1.00 67.28           H  
ATOM   4442  CA  CYS B  78      17.239 -53.496 -50.064  1.00 67.28           C  
ATOM   4443  HA  CYS B  78      16.558 -54.096 -50.668  1.00 67.28           H  
ATOM   4444  C   CYS B  78      18.579 -54.237 -50.024  1.00 67.28           C  
ATOM   4445  CB  CYS B  78      17.403 -52.129 -50.736  1.00 67.28           C  
ATOM   4446  HB2 CYS B  78      17.942 -52.254 -51.675  1.00 67.28           H  
ATOM   4447  HB3 CYS B  78      17.970 -51.452 -50.096  1.00 67.28           H  
ATOM   4448  O   CYS B  78      18.799 -55.152 -50.818  1.00 67.28           O  
ATOM   4449  SG  CYS B  78      15.771 -51.429 -51.092  1.00 67.28           S  
ATOM   4450  HG  CYS B  78      15.530 -50.928 -49.877  1.00 67.28           H  
ATOM   4451  N   GLY B  79      19.445 -53.892 -49.069  1.00 67.64           N  
ATOM   4452  H   GLY B  79      19.211 -53.120 -48.461  1.00 67.64           H  
ATOM   4453  CA  GLY B  79      20.729 -54.552 -48.853  1.00 67.64           C  
ATOM   4454  HA2 GLY B  79      21.259 -54.038 -48.052  1.00 67.64           H  
ATOM   4455  HA3 GLY B  79      21.321 -54.499 -49.767  1.00 67.64           H  
ATOM   4456  C   GLY B  79      20.565 -56.016 -48.460  1.00 67.64           C  
ATOM   4457  O   GLY B  79      21.273 -56.870 -48.996  1.00 67.64           O  
ATOM   4458  N   ALA B  80      19.581 -56.321 -47.604  1.00 64.55           N  
ATOM   4459  H   ALA B  80      19.056 -55.577 -47.167  1.00 64.55           H  
ATOM   4460  CA  ALA B  80      19.223 -57.695 -47.288  1.00 64.55           C  
ATOM   4461  HA  ALA B  80      20.117 -58.204 -46.930  1.00 64.55           H  
ATOM   4462  C   ALA B  80      18.757 -58.431 -48.547  1.00 64.55           C  
ATOM   4463  CB  ALA B  80      18.177 -57.737 -46.166  1.00 64.55           C  
ATOM   4464  HB1 ALA B  80      18.586 -57.277 -45.266  1.00 64.55           H  
ATOM   4465  HB2 ALA B  80      17.279 -57.196 -46.464  1.00 64.55           H  
ATOM   4466  HB3 ALA B  80      17.914 -58.771 -45.944  1.00 64.55           H  
ATOM   4467  O   ALA B  80      19.323 -59.471 -48.850  1.00 64.55           O  
ATOM   4468  N   VAL B  81      17.799 -57.910 -49.322  1.00 67.01           N  
ATOM   4469  H   VAL B  81      17.384 -57.032 -49.043  1.00 67.01           H  
ATOM   4470  CA  VAL B  81      17.260 -58.604 -50.510  1.00 67.01           C  
ATOM   4471  HA  VAL B  81      16.941 -59.599 -50.203  1.00 67.01           H  
ATOM   4472  C   VAL B  81      18.315 -58.807 -51.601  1.00 67.01           C  
ATOM   4473  CB  VAL B  81      16.016 -57.880 -51.065  1.00 67.01           C  
ATOM   4474  HB  VAL B  81      16.250 -56.827 -51.220  1.00 67.01           H  
ATOM   4475  O   VAL B  81      18.488 -59.943 -52.056  1.00 67.01           O  
ATOM   4476  CG1 VAL B  81      15.524 -58.477 -52.392  1.00 67.01           C  
ATOM   4477 HG11 VAL B  81      15.354 -59.548 -52.286  1.00 67.01           H  
ATOM   4478 HG12 VAL B  81      14.592 -57.995 -52.687  1.00 67.01           H  
ATOM   4479 HG13 VAL B  81      16.253 -58.300 -53.182  1.00 67.01           H  
ATOM   4480  CG2 VAL B  81      14.857 -57.997 -50.070  1.00 67.01           C  
ATOM   4481 HG21 VAL B  81      15.151 -57.599 -49.099  1.00 67.01           H  
ATOM   4482 HG22 VAL B  81      14.560 -59.039 -49.946  1.00 67.01           H  
ATOM   4483 HG23 VAL B  81      14.004 -57.422 -50.429  1.00 67.01           H  
ATOM   4484  N   GLN B  82      19.034 -57.747 -51.989  1.00 65.04           N  
ATOM   4485  H   GLN B  82      18.870 -56.862 -51.531  1.00 65.04           H  
ATOM   4486  CA  GLN B  82      20.026 -57.776 -53.072  1.00 65.04           C  
ATOM   4487  HA  GLN B  82      19.622 -58.375 -53.888  1.00 65.04           H  
ATOM   4488  C   GLN B  82      21.353 -58.451 -52.687  1.00 65.04           C  
ATOM   4489  CB  GLN B  82      20.280 -56.353 -53.614  1.00 65.04           C  
ATOM   4490  HB2 GLN B  82      21.160 -56.376 -54.257  1.00 65.04           H  
ATOM   4491  HB3 GLN B  82      20.494 -55.676 -52.787  1.00 65.04           H  
ATOM   4492  O   GLN B  82      22.214 -58.591 -53.549  1.00 65.04           O  
ATOM   4493  CG  GLN B  82      19.118 -55.807 -54.460  1.00 65.04           C  
ATOM   4494  HG2 GLN B  82      18.243 -55.659 -53.828  1.00 65.04           H  
ATOM   4495  HG3 GLN B  82      18.867 -56.536 -55.231  1.00 65.04           H  
ATOM   4496  CD  GLN B  82      19.454 -54.479 -55.144  1.00 65.04           C  
ATOM   4497  NE2 GLN B  82      18.688 -54.065 -56.130  1.00 65.04           N  
ATOM   4498 HE21 GLN B  82      17.887 -54.599 -56.433  1.00 65.04           H  
ATOM   4499 HE22 GLN B  82      18.934 -53.171 -56.531  1.00 65.04           H  
ATOM   4500  OE1 GLN B  82      20.403 -53.789 -54.814  1.00 65.04           O  
ATOM   4501  N   GLU B  83      21.548 -58.861 -51.425  1.00 61.69           N  
ATOM   4502  H   GLU B  83      20.818 -58.685 -50.750  1.00 61.69           H  
ATOM   4503  CA  GLU B  83      22.820 -59.424 -50.925  1.00 61.69           C  
ATOM   4504  HA  GLU B  83      22.757 -59.431 -49.837  1.00 61.69           H  
ATOM   4505  C   GLU B  83      24.036 -58.532 -51.237  1.00 61.69           C  
ATOM   4506  CB  GLU B  83      23.026 -60.890 -51.376  1.00 61.69           C  
ATOM   4507  HB2 GLU B  83      24.016 -61.233 -51.073  1.00 61.69           H  
ATOM   4508  HB3 GLU B  83      22.948 -60.959 -52.461  1.00 61.69           H  
ATOM   4509  O   GLU B  83      25.164 -59.009 -51.382  1.00 61.69           O  
ATOM   4510  CG  GLU B  83      21.999 -61.813 -50.721  1.00 61.69           C  
ATOM   4511  HG2 GLU B  83      21.015 -61.427 -50.988  1.00 61.69           H  
ATOM   4512  HG3 GLU B  83      22.103 -61.745 -49.638  1.00 61.69           H  
ATOM   4513  CD  GLU B  83      22.075 -63.292 -51.137  1.00 61.69           C  
ATOM   4514  OE1 GLU B  83      21.152 -64.028 -50.698  1.00 61.69           O  
ATOM   4515  OE2 GLU B  83      22.981 -63.696 -51.891  1.00 61.69           O  
ATOM   4516  N   SER B  84      23.830 -57.215 -51.345  1.00 62.91           N  
ATOM   4517  H   SER B  84      22.904 -56.857 -51.158  1.00 62.91           H  
ATOM   4518  CA  SER B  84      24.921 -56.298 -51.663  1.00 62.91           C  
ATOM   4519  HA  SER B  84      25.597 -56.831 -52.332  1.00 62.91           H  
ATOM   4520  C   SER B  84      25.709 -55.958 -50.391  1.00 62.91           C  
ATOM   4521  CB  SER B  84      24.450 -55.081 -52.474  1.00 62.91           C  
ATOM   4522  HB2 SER B  84      25.281 -54.744 -53.093  1.00 62.91           H  
ATOM   4523  HB3 SER B  84      23.630 -55.363 -53.135  1.00 62.91           H  
ATOM   4524  O   SER B  84      25.179 -55.404 -49.425  1.00 62.91           O  
ATOM   4525  OG  SER B  84      24.058 -54.004 -51.659  1.00 62.91           O  
ATOM   4526  HG  SER B  84      23.116 -54.079 -51.490  1.00 62.91           H  
ATOM   4527  N   GLN B  85      27.006 -56.286 -50.379  1.00 60.21           N  
ATOM   4528  H   GLN B  85      27.363 -56.845 -51.140  1.00 60.21           H  
ATOM   4529  CA  GLN B  85      27.891 -55.977 -49.246  1.00 60.21           C  
ATOM   4530  HA  GLN B  85      27.488 -56.435 -48.343  1.00 60.21           H  
ATOM   4531  C   GLN B  85      27.995 -54.476 -48.968  1.00 60.21           C  
ATOM   4532  CB  GLN B  85      29.300 -56.523 -49.506  1.00 60.21           C  
ATOM   4533  HB2 GLN B  85      29.572 -56.367 -50.550  1.00 60.21           H  
ATOM   4534  HB3 GLN B  85      30.011 -55.980 -48.884  1.00 60.21           H  
ATOM   4535  O   GLN B  85      28.053 -54.081 -47.807  1.00 60.21           O  
ATOM   4536  CG  GLN B  85      29.408 -58.003 -49.143  1.00 60.21           C  
ATOM   4537  HG2 GLN B  85      28.741 -58.588 -49.776  1.00 60.21           H  
ATOM   4538  HG3 GLN B  85      29.104 -58.138 -48.105  1.00 60.21           H  
ATOM   4539  CD  GLN B  85      30.828 -58.518 -49.317  1.00 60.21           C  
ATOM   4540  NE2 GLN B  85      31.250 -59.441 -48.493  1.00 60.21           N  
ATOM   4541 HE21 GLN B  85      32.190 -59.775 -48.652  1.00 60.21           H  
ATOM   4542 HE22 GLN B  85      30.669 -59.756 -47.729  1.00 60.21           H  
ATOM   4543  OE1 GLN B  85      31.576 -58.135 -50.202  1.00 60.21           O  
ATOM   4544  N   CYS B  86      27.998 -53.636 -50.009  1.00 61.23           N  
ATOM   4545  H   CYS B  86      27.980 -54.014 -50.946  1.00 61.23           H  
ATOM   4546  CA  CYS B  86      28.088 -52.187 -49.844  1.00 61.23           C  
ATOM   4547  HA  CYS B  86      28.957 -51.956 -49.227  1.00 61.23           H  
ATOM   4548  C   CYS B  86      26.873 -51.618 -49.102  1.00 61.23           C  
ATOM   4549  CB  CYS B  86      28.273 -51.512 -51.208  1.00 61.23           C  
ATOM   4550  HB2 CYS B  86      28.177 -50.433 -51.094  1.00 61.23           H  
ATOM   4551  HB3 CYS B  86      27.508 -51.855 -51.905  1.00 61.23           H  
ATOM   4552  O   CYS B  86      27.069 -50.843 -48.172  1.00 61.23           O  
ATOM   4553  SG  CYS B  86      29.924 -51.881 -51.864  1.00 61.23           S  
ATOM   4554  HG  CYS B  86      30.623 -51.143 -50.997  1.00 61.23           H  
ATOM   4555  N   MET B  87      25.639 -52.022 -49.440  1.00 64.07           N  
ATOM   4556  H   MET B  87      25.504 -52.693 -50.183  1.00 64.07           H  
ATOM   4557  CA  MET B  87      24.462 -51.526 -48.711  1.00 64.07           C  
ATOM   4558  HA  MET B  87      24.523 -50.440 -48.642  1.00 64.07           H  
ATOM   4559  C   MET B  87      24.405 -52.055 -47.278  1.00 64.07           C  
ATOM   4560  CB  MET B  87      23.148 -51.877 -49.412  1.00 64.07           C  
ATOM   4561  HB2 MET B  87      23.093 -52.956 -49.555  1.00 64.07           H  
ATOM   4562  HB3 MET B  87      22.324 -51.591 -48.757  1.00 64.07           H  
ATOM   4563  O   MET B  87      24.042 -51.299 -46.387  1.00 64.07           O  
ATOM   4564  CG  MET B  87      22.942 -51.159 -50.744  1.00 64.07           C  
ATOM   4565  HG2 MET B  87      23.735 -51.449 -51.434  1.00 64.07           H  
ATOM   4566  HG3 MET B  87      22.995 -50.081 -50.591  1.00 64.07           H  
ATOM   4567  SD  MET B  87      21.335 -51.571 -51.473  1.00 64.07           S  
ATOM   4568  CE  MET B  87      21.691 -51.261 -53.221  1.00 64.07           C  
ATOM   4569  HE1 MET B  87      22.428 -51.981 -53.578  1.00 64.07           H  
ATOM   4570  HE2 MET B  87      20.776 -51.375 -53.801  1.00 64.07           H  
ATOM   4571  HE3 MET B  87      22.074 -50.248 -53.348  1.00 64.07           H  
ATOM   4572  N   LEU B  88      24.797 -53.312 -47.029  1.00 64.63           N  
ATOM   4573  H   LEU B  88      25.056 -53.903 -47.806  1.00 64.63           H  
ATOM   4574  CA  LEU B  88      24.874 -53.863 -45.666  1.00 64.63           C  
ATOM   4575  HA  LEU B  88      23.921 -53.699 -45.164  1.00 64.63           H  
ATOM   4576  C   LEU B  88      25.939 -53.160 -44.814  1.00 64.63           C  
ATOM   4577  CB  LEU B  88      25.148 -55.375 -45.740  1.00 64.63           C  
ATOM   4578  HB2 LEU B  88      25.676 -55.698 -44.843  1.00 64.63           H  
ATOM   4579  HB3 LEU B  88      25.802 -55.573 -46.589  1.00 64.63           H  
ATOM   4580  O   LEU B  88      25.694 -52.876 -43.643  1.00 64.63           O  
ATOM   4581  CG  LEU B  88      23.850 -56.191 -45.864  1.00 64.63           C  
ATOM   4582  HG  LEU B  88      23.131 -55.643 -46.473  1.00 64.63           H  
ATOM   4583  CD1 LEU B  88      24.124 -57.526 -46.553  1.00 64.63           C  
ATOM   4584 HD11 LEU B  88      24.761 -58.151 -45.927  1.00 64.63           H  
ATOM   4585 HD12 LEU B  88      23.175 -58.024 -46.751  1.00 64.63           H  
ATOM   4586 HD13 LEU B  88      24.609 -57.350 -47.513  1.00 64.63           H  
ATOM   4587  CD2 LEU B  88      23.240 -56.471 -44.486  1.00 64.63           C  
ATOM   4588 HD21 LEU B  88      22.314 -57.034 -44.600  1.00 64.63           H  
ATOM   4589 HD22 LEU B  88      23.936 -57.037 -43.867  1.00 64.63           H  
ATOM   4590 HD23 LEU B  88      23.014 -55.530 -43.984  1.00 64.63           H  
ATOM   4591  N   GLY B  89      27.096 -52.841 -45.400  1.00 66.83           N  
ATOM   4592  H   GLY B  89      27.254 -53.142 -46.352  1.00 66.83           H  
ATOM   4593  CA  GLY B  89      28.139 -52.053 -44.744  1.00 66.83           C  
ATOM   4594  HA2 GLY B  89      28.435 -52.537 -43.813  1.00 66.83           H  
ATOM   4595  HA3 GLY B  89      29.005 -51.989 -45.403  1.00 66.83           H  
ATOM   4596  C   GLY B  89      27.675 -50.631 -44.425  1.00 66.83           C  
ATOM   4597  O   GLY B  89      27.882 -50.158 -43.310  1.00 66.83           O  
ATOM   4598  N   LEU B  90      26.980 -49.978 -45.364  1.00 69.73           N  
ATOM   4599  H   LEU B  90      26.867 -50.408 -46.271  1.00 69.73           H  
ATOM   4600  CA  LEU B  90      26.396 -48.651 -45.152  1.00 69.73           C  
ATOM   4601  HA  LEU B  90      27.185 -47.986 -44.798  1.00 69.73           H  
ATOM   4602  C   LEU B  90      25.302 -48.683 -44.073  1.00 69.73           C  
ATOM   4603  CB  LEU B  90      25.835 -48.116 -46.486  1.00 69.73           C  
ATOM   4604  HB2 LEU B  90      24.776 -48.367 -46.547  1.00 69.73           H  
ATOM   4605  HB3 LEU B  90      26.329 -48.599 -47.329  1.00 69.73           H  
ATOM   4606  O   LEU B  90      25.266 -47.820 -43.204  1.00 69.73           O  
ATOM   4607  CG  LEU B  90      26.021 -46.597 -46.636  1.00 69.73           C  
ATOM   4608  HG  LEU B  90      25.873 -46.108 -45.673  1.00 69.73           H  
ATOM   4609  CD1 LEU B  90      27.418 -46.279 -47.175  1.00 69.73           C  
ATOM   4610 HD11 LEU B  90      28.174 -46.655 -46.485  1.00 69.73           H  
ATOM   4611 HD12 LEU B  90      27.566 -46.735 -48.154  1.00 69.73           H  
ATOM   4612 HD13 LEU B  90      27.537 -45.199 -47.260  1.00 69.73           H  
ATOM   4613  CD2 LEU B  90      25.013 -46.032 -47.633  1.00 69.73           C  
ATOM   4614 HD21 LEU B  90      24.000 -46.289 -47.325  1.00 69.73           H  
ATOM   4615 HD22 LEU B  90      25.193 -46.446 -48.625  1.00 69.73           H  
ATOM   4616 HD23 LEU B  90      25.109 -44.947 -47.674  1.00 69.73           H  
ATOM   4617  N   PHE B  91      24.448 -49.708 -44.094  1.00 66.88           N  
ATOM   4618  H   PHE B  91      24.505 -50.357 -44.865  1.00 66.88           H  
ATOM   4619  CA  PHE B  91      23.410 -49.938 -43.092  1.00 66.88           C  
ATOM   4620  HA  PHE B  91      22.759 -49.064 -43.042  1.00 66.88           H  
ATOM   4621  C   PHE B  91      24.002 -50.141 -41.695  1.00 66.88           C  
ATOM   4622  CB  PHE B  91      22.574 -51.150 -43.522  1.00 66.88           C  
ATOM   4623  HB2 PHE B  91      23.239 -51.986 -43.743  1.00 66.88           H  
ATOM   4624  HB3 PHE B  91      22.040 -50.903 -44.440  1.00 66.88           H  
ATOM   4625  O   PHE B  91      23.543 -49.517 -40.743  1.00 66.88           O  
ATOM   4626  CG  PHE B  91      21.570 -51.593 -42.483  1.00 66.88           C  
ATOM   4627  CD1 PHE B  91      21.788 -52.765 -41.734  1.00 66.88           C  
ATOM   4628  HD1 PHE B  91      22.665 -53.368 -41.918  1.00 66.88           H  
ATOM   4629  CD2 PHE B  91      20.429 -50.811 -42.249  1.00 66.88           C  
ATOM   4630  HD2 PHE B  91      20.260 -49.912 -42.823  1.00 66.88           H  
ATOM   4631  CE1 PHE B  91      20.870 -53.145 -40.742  1.00 66.88           C  
ATOM   4632  HE1 PHE B  91      21.038 -54.027 -40.142  1.00 66.88           H  
ATOM   4633  CE2 PHE B  91      19.507 -51.195 -41.263  1.00 66.88           C  
ATOM   4634  HE2 PHE B  91      18.619 -50.607 -41.084  1.00 66.88           H  
ATOM   4635  CZ  PHE B  91      19.741 -52.346 -40.499  1.00 66.88           C  
ATOM   4636  HZ  PHE B  91      19.052 -52.613 -39.711  1.00 66.88           H  
ATOM   4637  N   PHE B  92      25.057 -50.956 -41.573  1.00 67.64           N  
ATOM   4638  H   PHE B  92      25.388 -51.446 -42.392  1.00 67.64           H  
ATOM   4639  CA  PHE B  92      25.782 -51.124 -40.314  1.00 67.64           C  
ATOM   4640  HA  PHE B  92      25.082 -51.452 -39.546  1.00 67.64           H  
ATOM   4641  C   PHE B  92      26.382 -49.796 -39.837  1.00 67.64           C  
ATOM   4642  CB  PHE B  92      26.863 -52.199 -40.484  1.00 67.64           C  
ATOM   4643  HB2 PHE B  92      26.399 -53.107 -40.869  1.00 67.64           H  
ATOM   4644  HB3 PHE B  92      27.592 -51.866 -41.224  1.00 67.64           H  
ATOM   4645  O   PHE B  92      26.232 -49.447 -38.670  1.00 67.64           O  
ATOM   4646  CG  PHE B  92      27.586 -52.536 -39.195  1.00 67.64           C  
ATOM   4647  CD1 PHE B  92      28.740 -51.821 -38.818  1.00 67.64           C  
ATOM   4648  HD1 PHE B  92      29.114 -51.024 -39.443  1.00 67.64           H  
ATOM   4649  CD2 PHE B  92      27.093 -53.555 -38.359  1.00 67.64           C  
ATOM   4650  HD2 PHE B  92      26.208 -54.108 -38.636  1.00 67.64           H  
ATOM   4651  CE1 PHE B  92      29.393 -52.122 -37.609  1.00 67.64           C  
ATOM   4652  HE1 PHE B  92      30.264 -51.558 -37.310  1.00 67.64           H  
ATOM   4653  CE2 PHE B  92      27.755 -53.864 -37.158  1.00 67.64           C  
ATOM   4654  HE2 PHE B  92      27.388 -54.658 -36.526  1.00 67.64           H  
ATOM   4655  CZ  PHE B  92      28.898 -53.141 -36.778  1.00 67.64           C  
ATOM   4656  HZ  PHE B  92      29.395 -53.367 -35.846  1.00 67.64           H  
ATOM   4657  N   GLY B  93      26.995 -49.026 -40.743  1.00 71.02           N  
ATOM   4658  H   GLY B  93      27.095 -49.373 -41.686  1.00 71.02           H  
ATOM   4659  CA  GLY B  93      27.518 -47.695 -40.436  1.00 71.02           C  
ATOM   4660  HA2 GLY B  93      27.943 -47.263 -41.342  1.00 71.02           H  
ATOM   4661  HA3 GLY B  93      28.300 -47.776 -39.681  1.00 71.02           H  
ATOM   4662  C   GLY B  93      26.441 -46.742 -39.914  1.00 71.02           C  
ATOM   4663  O   GLY B  93      26.641 -46.091 -38.894  1.00 71.02           O  
ATOM   4664  N   PHE B  94      25.272 -46.700 -40.556  1.00 71.24           N  
ATOM   4665  H   PHE B  94      25.159 -47.232 -41.407  1.00 71.24           H  
ATOM   4666  CA  PHE B  94      24.178 -45.840 -40.113  1.00 71.24           C  
ATOM   4667  HA  PHE B  94      24.574 -44.842 -39.928  1.00 71.24           H  
ATOM   4668  C   PHE B  94      23.530 -46.291 -38.799  1.00 71.24           C  
ATOM   4669  CB  PHE B  94      23.105 -45.744 -41.190  1.00 71.24           C  
ATOM   4670  HB2 PHE B  94      22.240 -45.309 -40.691  1.00 71.24           H  
ATOM   4671  HB3 PHE B  94      22.836 -46.741 -41.541  1.00 71.24           H  
ATOM   4672  O   PHE B  94      23.238 -45.441 -37.963  1.00 71.24           O  
ATOM   4673  CG  PHE B  94      23.410 -44.828 -42.354  1.00 71.24           C  
ATOM   4674  CD1 PHE B  94      23.642 -43.461 -42.116  1.00 71.24           C  
ATOM   4675  HD1 PHE B  94      23.640 -43.078 -41.106  1.00 71.24           H  
ATOM   4676  CD2 PHE B  94      23.365 -45.308 -43.676  1.00 71.24           C  
ATOM   4677  HD2 PHE B  94      23.152 -46.349 -43.867  1.00 71.24           H  
ATOM   4678  CE1 PHE B  94      23.863 -42.582 -43.188  1.00 71.24           C  
ATOM   4679  HE1 PHE B  94      24.042 -41.534 -42.999  1.00 71.24           H  
ATOM   4680  CE2 PHE B  94      23.566 -44.422 -44.749  1.00 71.24           C  
ATOM   4681  HE2 PHE B  94      23.491 -44.777 -45.766  1.00 71.24           H  
ATOM   4682  CZ  PHE B  94      23.828 -43.064 -44.507  1.00 71.24           C  
ATOM   4683  HZ  PHE B  94      23.979 -42.385 -45.333  1.00 71.24           H  
ATOM   4684  N   LEU B  95      23.331 -47.595 -38.583  1.00 71.87           N  
ATOM   4685  H   LEU B  95      23.559 -48.252 -39.316  1.00 71.87           H  
ATOM   4686  CA  LEU B  95      22.851 -48.116 -37.296  1.00 71.87           C  
ATOM   4687  HA  LEU B  95      21.880 -47.673 -37.071  1.00 71.87           H  
ATOM   4688  C   LEU B  95      23.792 -47.729 -36.154  1.00 71.87           C  
ATOM   4689  CB  LEU B  95      22.736 -49.649 -37.355  1.00 71.87           C  
ATOM   4690  HB2 LEU B  95      23.372 -50.028 -38.155  1.00 71.87           H  
ATOM   4691  HB3 LEU B  95      23.118 -50.070 -36.425  1.00 71.87           H  
ATOM   4692  O   LEU B  95      23.334 -47.372 -35.074  1.00 71.87           O  
ATOM   4693  CG  LEU B  95      21.303 -50.165 -37.541  1.00 71.87           C  
ATOM   4694  HG  LEU B  95      20.832 -49.671 -38.391  1.00 71.87           H  
ATOM   4695  CD1 LEU B  95      21.379 -51.664 -37.805  1.00 71.87           C  
ATOM   4696 HD11 LEU B  95      20.371 -52.066 -37.908  1.00 71.87           H  
ATOM   4697 HD12 LEU B  95      21.869 -52.166 -36.971  1.00 71.87           H  
ATOM   4698 HD13 LEU B  95      21.950 -51.837 -38.718  1.00 71.87           H  
ATOM   4699  CD2 LEU B  95      20.452 -49.974 -36.283  1.00 71.87           C  
ATOM   4700 HD21 LEU B  95      20.349 -48.914 -36.054  1.00 71.87           H  
ATOM   4701 HD22 LEU B  95      20.913 -50.472 -35.430  1.00 71.87           H  
ATOM   4702 HD23 LEU B  95      19.454 -50.381 -36.445  1.00 71.87           H  
ATOM   4703  N   LEU B  96      25.101 -47.760 -36.407  1.00 74.70           N  
ATOM   4704  H   LEU B  96      25.410 -48.109 -37.303  1.00 74.70           H  
ATOM   4705  CA  LEU B  96      26.112 -47.374 -35.430  1.00 74.70           C  
ATOM   4706  HA  LEU B  96      25.900 -47.912 -34.507  1.00 74.70           H  
ATOM   4707  C   LEU B  96      26.038 -45.871 -35.108  1.00 74.70           C  
ATOM   4708  CB  LEU B  96      27.473 -47.845 -35.974  1.00 74.70           C  
ATOM   4709  HB2 LEU B  96      27.302 -48.800 -36.471  1.00 74.70           H  
ATOM   4710  HB3 LEU B  96      27.844 -47.149 -36.727  1.00 74.70           H  
ATOM   4711  O   LEU B  96      26.194 -45.487 -33.952  1.00 74.70           O  
ATOM   4712  CG  LEU B  96      28.537 -48.092 -34.892  1.00 74.70           C  
ATOM   4713  HG  LEU B  96      28.057 -48.386 -33.959  1.00 74.70           H  
ATOM   4714  CD1 LEU B  96      29.452 -49.237 -35.334  1.00 74.70           C  
ATOM   4715 HD11 LEU B  96      28.863 -50.148 -35.441  1.00 74.70           H  
ATOM   4716 HD12 LEU B  96      30.218 -49.405 -34.578  1.00 74.70           H  
ATOM   4717 HD13 LEU B  96      29.922 -48.991 -36.287  1.00 74.70           H  
ATOM   4718  CD2 LEU B  96      29.408 -46.861 -34.642  1.00 74.70           C  
ATOM   4719 HD21 LEU B  96      30.147 -47.083 -33.873  1.00 74.70           H  
ATOM   4720 HD22 LEU B  96      29.913 -46.561 -35.559  1.00 74.70           H  
ATOM   4721 HD23 LEU B  96      28.786 -46.038 -34.290  1.00 74.70           H  
ATOM   4722  N   VAL B  97      25.719 -45.030 -36.098  1.00 74.18           N  
ATOM   4723  H   VAL B  97      25.622 -45.413 -37.028  1.00 74.18           H  
ATOM   4724  CA  VAL B  97      25.472 -43.592 -35.896  1.00 74.18           C  
ATOM   4725  HA  VAL B  97      26.282 -43.186 -35.290  1.00 74.18           H  
ATOM   4726  C   VAL B  97      24.183 -43.341 -35.109  1.00 74.18           C  
ATOM   4727  CB  VAL B  97      25.467 -42.833 -37.239  1.00 74.18           C  
ATOM   4728  HB  VAL B  97      24.781 -43.322 -37.931  1.00 74.18           H  
ATOM   4729  O   VAL B  97      24.211 -42.563 -34.160  1.00 74.18           O  
ATOM   4730  CG1 VAL B  97      25.034 -41.368 -37.092  1.00 74.18           C  
ATOM   4731 HG11 VAL B  97      25.147 -40.847 -38.043  1.00 74.18           H  
ATOM   4732 HG12 VAL B  97      23.985 -41.312 -36.802  1.00 74.18           H  
ATOM   4733 HG13 VAL B  97      25.640 -40.871 -36.335  1.00 74.18           H  
ATOM   4734  CG2 VAL B  97      26.868 -42.828 -37.862  1.00 74.18           C  
ATOM   4735 HG21 VAL B  97      26.832 -42.368 -38.850  1.00 74.18           H  
ATOM   4736 HG22 VAL B  97      27.246 -43.845 -37.966  1.00 74.18           H  
ATOM   4737 HG23 VAL B  97      27.555 -42.266 -37.229  1.00 74.18           H  
ATOM   4738  N   ILE B  98      23.072 -44.006 -35.447  1.00 70.63           N  
ATOM   4739  H   ILE B  98      23.105 -44.636 -36.235  1.00 70.63           H  
ATOM   4740  CA  ILE B  98      21.804 -43.865 -34.704  1.00 70.63           C  
ATOM   4741  HA  ILE B  98      21.531 -42.810 -34.674  1.00 70.63           H  
ATOM   4742  C   ILE B  98      21.991 -44.304 -33.253  1.00 70.63           C  
ATOM   4743  CB  ILE B  98      20.654 -44.644 -35.384  1.00 70.63           C  
ATOM   4744  HB  ILE B  98      20.969 -45.673 -35.558  1.00 70.63           H  
ATOM   4745  O   ILE B  98      21.616 -43.578 -32.341  1.00 70.63           O  
ATOM   4746  CG1 ILE B  98      20.331 -43.969 -36.731  1.00 70.63           C  
ATOM   4747 HG12 ILE B  98      19.999 -42.955 -36.505  1.00 70.63           H  
ATOM   4748 HG13 ILE B  98      21.233 -43.902 -37.339  1.00 70.63           H  
ATOM   4749  CG2 ILE B  98      19.387 -44.654 -34.503  1.00 70.63           C  
ATOM   4750 HG21 ILE B  98      18.595 -45.247 -34.961  1.00 70.63           H  
ATOM   4751 HG22 ILE B  98      19.579 -45.113 -33.533  1.00 70.63           H  
ATOM   4752 HG23 ILE B  98      19.026 -43.640 -34.332  1.00 70.63           H  
ATOM   4753  CD1 ILE B  98      19.252 -44.658 -37.575  1.00 70.63           C  
ATOM   4754 HD11 ILE B  98      19.540 -45.690 -37.773  1.00 70.63           H  
ATOM   4755 HD12 ILE B  98      18.287 -44.635 -37.067  1.00 70.63           H  
ATOM   4756 HD13 ILE B  98      19.142 -44.121 -38.517  1.00 70.63           H  
ATOM   4757  N   PHE B  99      22.646 -45.442 -33.035  1.00 74.19           N  
ATOM   4758  H   PHE B  99      22.904 -46.012 -33.828  1.00 74.19           H  
ATOM   4759  CA  PHE B  99      22.951 -45.945 -31.701  1.00 74.19           C  
ATOM   4760  HA  PHE B  99      22.019 -46.090 -31.154  1.00 74.19           H  
ATOM   4761  C   PHE B  99      23.817 -44.972 -30.891  1.00 74.19           C  
ATOM   4762  CB  PHE B  99      23.644 -47.295 -31.875  1.00 74.19           C  
ATOM   4763  HB2 PHE B  99      22.978 -47.952 -32.434  1.00 74.19           H  
ATOM   4764  HB3 PHE B  99      24.550 -47.162 -32.467  1.00 74.19           H  
ATOM   4765  O   PHE B  99      23.548 -44.733 -29.715  1.00 74.19           O  
ATOM   4766  CG  PHE B  99      23.994 -47.982 -30.579  1.00 74.19           C  
ATOM   4767  CD1 PHE B  99      25.331 -48.042 -30.142  1.00 74.19           C  
ATOM   4768  HD1 PHE B  99      26.108 -47.552 -30.710  1.00 74.19           H  
ATOM   4769  CD2 PHE B  99      22.979 -48.604 -29.833  1.00 74.19           C  
ATOM   4770  HD2 PHE B  99      21.952 -48.554 -30.165  1.00 74.19           H  
ATOM   4771  CE1 PHE B  99      25.654 -48.749 -28.971  1.00 74.19           C  
ATOM   4772  HE1 PHE B  99      26.679 -48.793 -28.632  1.00 74.19           H  
ATOM   4773  CE2 PHE B  99      23.306 -49.317 -28.670  1.00 74.19           C  
ATOM   4774  HE2 PHE B  99      22.532 -49.836 -28.125  1.00 74.19           H  
ATOM   4775  CZ  PHE B  99      24.641 -49.393 -28.240  1.00 74.19           C  
ATOM   4776  HZ  PHE B  99      24.888 -49.936 -27.340  1.00 74.19           H  
ATOM   4777  N   ALA B 100      24.827 -44.361 -31.520  1.00 75.80           N  
ATOM   4778  H   ALA B 100      25.026 -44.601 -32.481  1.00 75.80           H  
ATOM   4779  CA  ALA B 100      25.647 -43.344 -30.870  1.00 75.80           C  
ATOM   4780  HA  ALA B 100      26.043 -43.759 -29.943  1.00 75.80           H  
ATOM   4781  C   ALA B 100      24.832 -42.093 -30.494  1.00 75.80           C  
ATOM   4782  CB  ALA B 100      26.827 -43.003 -31.788  1.00 75.80           C  
ATOM   4783  HB1 ALA B 100      27.406 -43.903 -31.995  1.00 75.80           H  
ATOM   4784  HB2 ALA B 100      27.469 -42.272 -31.297  1.00 75.80           H  
ATOM   4785  HB3 ALA B 100      26.464 -42.585 -32.727  1.00 75.80           H  
ATOM   4786  O   ALA B 100      25.015 -41.556 -29.402  1.00 75.80           O  
ATOM   4787  N   ILE B 101      23.913 -41.653 -31.360  1.00 75.10           N  
ATOM   4788  H   ILE B 101      23.809 -42.141 -32.238  1.00 75.10           H  
ATOM   4789  CA  ILE B 101      23.032 -40.505 -31.095  1.00 75.10           C  
ATOM   4790  HA  ILE B 101      23.640 -39.675 -30.736  1.00 75.10           H  
ATOM   4791  C   ILE B 101      22.033 -40.826 -29.982  1.00 75.10           C  
ATOM   4792  CB  ILE B 101      22.323 -40.049 -32.391  1.00 75.10           C  
ATOM   4793  HB  ILE B 101      21.864 -40.919 -32.862  1.00 75.10           H  
ATOM   4794  O   ILE B 101      21.833 -39.998 -29.098  1.00 75.10           O  
ATOM   4795  CG1 ILE B 101      23.358 -39.438 -33.364  1.00 75.10           C  
ATOM   4796 HG12 ILE B 101      23.706 -38.483 -32.970  1.00 75.10           H  
ATOM   4797 HG13 ILE B 101      24.225 -40.094 -33.440  1.00 75.10           H  
ATOM   4798  CG2 ILE B 101      21.213 -39.019 -32.096  1.00 75.10           C  
ATOM   4799 HG21 ILE B 101      20.747 -38.676 -33.020  1.00 75.10           H  
ATOM   4800 HG22 ILE B 101      21.624 -38.164 -31.559  1.00 75.10           H  
ATOM   4801 HG23 ILE B 101      20.423 -39.470 -31.495  1.00 75.10           H  
ATOM   4802  CD1 ILE B 101      22.819 -39.226 -34.784  1.00 75.10           C  
ATOM   4803 HD11 ILE B 101      22.055 -38.449 -34.797  1.00 75.10           H  
ATOM   4804 HD12 ILE B 101      22.400 -40.158 -35.164  1.00 75.10           H  
ATOM   4805 HD13 ILE B 101      23.637 -38.916 -35.434  1.00 75.10           H  
ATOM   4806  N   GLU B 102      21.437 -42.017 -29.976  1.00 73.11           N  
ATOM   4807  H   GLU B 102      21.593 -42.650 -30.748  1.00 73.11           H  
ATOM   4808  CA  GLU B 102      20.505 -42.420 -28.922  1.00 73.11           C  
ATOM   4809  HA  GLU B 102      19.722 -41.667 -28.827  1.00 73.11           H  
ATOM   4810  C   GLU B 102      21.185 -42.511 -27.556  1.00 73.11           C  
ATOM   4811  CB  GLU B 102      19.849 -43.759 -29.257  1.00 73.11           C  
ATOM   4812  HB2 GLU B 102      20.597 -44.469 -29.610  1.00 73.11           H  
ATOM   4813  HB3 GLU B 102      19.414 -44.140 -28.334  1.00 73.11           H  
ATOM   4814  O   GLU B 102      20.638 -42.016 -26.572  1.00 73.11           O  
ATOM   4815  CG  GLU B 102      18.730 -43.603 -30.298  1.00 73.11           C  
ATOM   4816  HG2 GLU B 102      18.070 -42.793 -29.987  1.00 73.11           H  
ATOM   4817  HG3 GLU B 102      19.166 -43.331 -31.260  1.00 73.11           H  
ATOM   4818  CD  GLU B 102      17.897 -44.880 -30.446  1.00 73.11           C  
ATOM   4819  OE1 GLU B 102      17.133 -44.970 -31.434  1.00 73.11           O  
ATOM   4820  OE2 GLU B 102      18.049 -45.784 -29.591  1.00 73.11           O  
ATOM   4821  N   ILE B 103      22.402 -43.063 -27.484  1.00 74.72           N  
ATOM   4822  H   ILE B 103      22.791 -43.483 -28.316  1.00 74.72           H  
ATOM   4823  CA  ILE B 103      23.183 -43.066 -26.240  1.00 74.72           C  
ATOM   4824  HA  ILE B 103      22.570 -43.495 -25.448  1.00 74.72           H  
ATOM   4825  C   ILE B 103      23.512 -41.637 -25.811  1.00 74.72           C  
ATOM   4826  CB  ILE B 103      24.458 -43.924 -26.386  1.00 74.72           C  
ATOM   4827  HB  ILE B 103      24.964 -43.654 -27.312  1.00 74.72           H  
ATOM   4828  O   ILE B 103      23.357 -41.304 -24.637  1.00 74.72           O  
ATOM   4829  CG1 ILE B 103      24.052 -45.409 -26.441  1.00 74.72           C  
ATOM   4830 HG12 ILE B 103      23.621 -45.698 -25.483  1.00 74.72           H  
ATOM   4831 HG13 ILE B 103      23.288 -45.558 -27.205  1.00 74.72           H  
ATOM   4832  CG2 ILE B 103      25.430 -43.687 -25.209  1.00 74.72           C  
ATOM   4833 HG21 ILE B 103      24.934 -43.905 -24.263  1.00 74.72           H  
ATOM   4834 HG22 ILE B 103      25.775 -42.653 -25.206  1.00 74.72           H  
ATOM   4835 HG23 ILE B 103      26.325 -44.301 -25.303  1.00 74.72           H  
ATOM   4836  CD1 ILE B 103      25.213 -46.353 -26.758  1.00 74.72           C  
ATOM   4837 HD11 ILE B 103      24.829 -47.373 -26.717  1.00 74.72           H  
ATOM   4838 HD12 ILE B 103      25.607 -46.137 -27.751  1.00 74.72           H  
ATOM   4839 HD13 ILE B 103      26.009 -46.281 -26.017  1.00 74.72           H  
ATOM   4840  N   ALA B 104      23.943 -40.781 -26.740  1.00 75.25           N  
ATOM   4841  H   ALA B 104      24.056 -41.100 -27.692  1.00 75.25           H  
ATOM   4842  CA  ALA B 104      24.256 -39.392 -26.428  1.00 75.25           C  
ATOM   4843  HA  ALA B 104      25.005 -39.375 -25.636  1.00 75.25           H  
ATOM   4844  C   ALA B 104      23.022 -38.639 -25.904  1.00 75.25           C  
ATOM   4845  CB  ALA B 104      24.855 -38.725 -27.670  1.00 75.25           C  
ATOM   4846  HB1 ALA B 104      25.111 -37.691 -27.440  1.00 75.25           H  
ATOM   4847  HB2 ALA B 104      24.135 -38.740 -28.488  1.00 75.25           H  
ATOM   4848  HB3 ALA B 104      25.756 -39.256 -27.976  1.00 75.25           H  
ATOM   4849  O   ALA B 104      23.121 -37.947 -24.894  1.00 75.25           O  
ATOM   4850  N   ALA B 105      21.857 -38.823 -26.527  1.00 75.48           N  
ATOM   4851  H   ALA B 105      21.842 -39.400 -27.357  1.00 75.48           H  
ATOM   4852  CA  ALA B 105      20.601 -38.216 -26.100  1.00 75.48           C  
ATOM   4853  HA  ALA B 105      20.752 -37.143 -25.984  1.00 75.48           H  
ATOM   4854  C   ALA B 105      20.120 -38.765 -24.748  1.00 75.48           C  
ATOM   4855  CB  ALA B 105      19.557 -38.438 -27.199  1.00 75.48           C  
ATOM   4856  HB1 ALA B 105      19.911 -38.012 -28.138  1.00 75.48           H  
ATOM   4857  HB2 ALA B 105      18.622 -37.952 -26.919  1.00 75.48           H  
ATOM   4858  HB3 ALA B 105      19.378 -39.505 -27.337  1.00 75.48           H  
ATOM   4859  O   ALA B 105      19.655 -37.996 -23.910  1.00 75.48           O  
ATOM   4860  N   ALA B 106      20.279 -40.067 -24.496  1.00 74.53           N  
ATOM   4861  H   ALA B 106      20.608 -40.669 -25.237  1.00 74.53           H  
ATOM   4862  CA  ALA B 106      19.929 -40.679 -23.217  1.00 74.53           C  
ATOM   4863  HA  ALA B 106      18.906 -40.401 -22.966  1.00 74.53           H  
ATOM   4864  C   ALA B 106      20.833 -40.184 -22.076  1.00 74.53           C  
ATOM   4865  CB  ALA B 106      19.994 -42.203 -23.367  1.00 74.53           C  
ATOM   4866  HB1 ALA B 106      21.001 -42.511 -23.646  1.00 74.53           H  
ATOM   4867  HB2 ALA B 106      19.297 -42.525 -24.140  1.00 74.53           H  
ATOM   4868  HB3 ALA B 106      19.721 -42.676 -22.423  1.00 74.53           H  
ATOM   4869  O   ALA B 106      20.334 -39.827 -21.008  1.00 74.53           O  
ATOM   4870  N   ILE B 107      22.150 -40.112 -22.304  1.00 74.54           N  
ATOM   4871  H   ILE B 107      22.498 -40.429 -23.198  1.00 74.54           H  
ATOM   4872  CA  ILE B 107      23.104 -39.554 -21.333  1.00 74.54           C  
ATOM   4873  HA  ILE B 107      22.974 -40.063 -20.378  1.00 74.54           H  
ATOM   4874  C   ILE B 107      22.802 -38.077 -21.097  1.00 74.54           C  
ATOM   4875  CB  ILE B 107      24.564 -39.756 -21.804  1.00 74.54           C  
ATOM   4876  HB  ILE B 107      24.652 -39.395 -22.828  1.00 74.54           H  
ATOM   4877  O   ILE B 107      22.778 -37.631 -19.951  1.00 74.54           O  
ATOM   4878  CG1 ILE B 107      24.928 -41.257 -21.768  1.00 74.54           C  
ATOM   4879 HG12 ILE B 107      24.942 -41.602 -20.734  1.00 74.54           H  
ATOM   4880 HG13 ILE B 107      24.166 -41.834 -22.292  1.00 74.54           H  
ATOM   4881  CG2 ILE B 107      25.552 -38.960 -20.923  1.00 74.54           C  
ATOM   4882 HG21 ILE B 107      26.580 -39.124 -21.247  1.00 74.54           H  
ATOM   4883 HG22 ILE B 107      25.368 -37.889 -21.007  1.00 74.54           H  
ATOM   4884 HG23 ILE B 107      25.450 -39.257 -19.879  1.00 74.54           H  
ATOM   4885  CD1 ILE B 107      26.281 -41.580 -22.416  1.00 74.54           C  
ATOM   4886 HD11 ILE B 107      26.391 -42.662 -22.496  1.00 74.54           H  
ATOM   4887 HD12 ILE B 107      26.330 -41.141 -23.412  1.00 74.54           H  
ATOM   4888 HD13 ILE B 107      27.102 -41.200 -21.808  1.00 74.54           H  
ATOM   4889  N   TRP B 108      22.542 -37.322 -22.165  1.00 76.69           N  
ATOM   4890  H   TRP B 108      22.598 -37.731 -23.087  1.00 76.69           H  
ATOM   4891  CA  TRP B 108      22.234 -35.904 -22.059  1.00 76.69           C  
ATOM   4892  HA  TRP B 108      23.033 -35.415 -21.503  1.00 76.69           H  
ATOM   4893  C   TRP B 108      20.941 -35.665 -21.276  1.00 76.69           C  
ATOM   4894  CB  TRP B 108      22.180 -35.274 -23.450  1.00 76.69           C  
ATOM   4895  HB2 TRP B 108      23.144 -35.406 -23.942  1.00 76.69           H  
ATOM   4896  HB3 TRP B 108      21.421 -35.777 -24.050  1.00 76.69           H  
ATOM   4897  O   TRP B 108      20.962 -34.893 -20.320  1.00 76.69           O  
ATOM   4898  CG  TRP B 108      21.864 -33.817 -23.404  1.00 76.69           C  
ATOM   4899  CD1 TRP B 108      22.751 -32.826 -23.163  1.00 76.69           C  
ATOM   4900  HD1 TRP B 108      23.811 -32.963 -23.007  1.00 76.69           H  
ATOM   4901  CD2 TRP B 108      20.555 -33.177 -23.496  1.00 76.69           C  
ATOM   4902  CE2 TRP B 108      20.729 -31.778 -23.281  1.00 76.69           C  
ATOM   4903  CE3 TRP B 108      19.237 -33.641 -23.708  1.00 76.69           C  
ATOM   4904  HE3 TRP B 108      19.064 -34.696 -23.867  1.00 76.69           H  
ATOM   4905  NE1 TRP B 108      22.081 -31.621 -23.076  1.00 76.69           N  
ATOM   4906  HE1 TRP B 108      22.506 -30.754 -22.782  1.00 76.69           H  
ATOM   4907  CH2 TRP B 108      18.356 -31.371 -23.491  1.00 76.69           C  
ATOM   4908  HH2 TRP B 108      17.516 -30.693 -23.469  1.00 76.69           H  
ATOM   4909  CZ2 TRP B 108      19.654 -30.881 -23.276  1.00 76.69           C  
ATOM   4910  HZ2 TRP B 108      19.814 -29.832 -23.078  1.00 76.69           H  
ATOM   4911  CZ3 TRP B 108      18.150 -32.746 -23.707  1.00 76.69           C  
ATOM   4912  HZ3 TRP B 108      17.145 -33.112 -23.858  1.00 76.69           H  
ATOM   4913  N   GLY B 109      19.863 -36.378 -21.608  1.00 73.21           N  
ATOM   4914  H   GLY B 109      19.918 -36.991 -22.409  1.00 73.21           H  
ATOM   4915  CA  GLY B 109      18.582 -36.271 -20.914  1.00 73.21           C  
ATOM   4916  HA2 GLY B 109      18.227 -35.242 -20.967  1.00 73.21           H  
ATOM   4917  HA3 GLY B 109      17.856 -36.920 -21.405  1.00 73.21           H  
ATOM   4918  C   GLY B 109      18.682 -36.676 -19.444  1.00 73.21           C  
ATOM   4919  O   GLY B 109      18.112 -36.007 -18.588  1.00 73.21           O  
ATOM   4920  N   TYR B 110      19.458 -37.719 -19.124  1.00 74.15           N  
ATOM   4921  H   TYR B 110      19.879 -38.263 -19.864  1.00 74.15           H  
ATOM   4922  CA  TYR B 110      19.704 -38.111 -17.732  1.00 74.15           C  
ATOM   4923  HA  TYR B 110      18.744 -38.169 -17.219  1.00 74.15           H  
ATOM   4924  C   TYR B 110      20.535 -37.067 -16.974  1.00 74.15           C  
ATOM   4925  CB  TYR B 110      20.356 -39.504 -17.689  1.00 74.15           C  
ATOM   4926  HB2 TYR B 110      21.383 -39.437 -18.049  1.00 74.15           H  
ATOM   4927  HB3 TYR B 110      19.815 -40.165 -18.367  1.00 74.15           H  
ATOM   4928  O   TYR B 110      20.235 -36.752 -15.823  1.00 74.15           O  
ATOM   4929  CG  TYR B 110      20.343 -40.133 -16.306  1.00 74.15           C  
ATOM   4930  CD1 TYR B 110      21.345 -39.818 -15.368  1.00 74.15           C  
ATOM   4931  HD1 TYR B 110      22.142 -39.141 -15.641  1.00 74.15           H  
ATOM   4932  CD2 TYR B 110      19.307 -41.016 -15.942  1.00 74.15           C  
ATOM   4933  HD2 TYR B 110      18.582 -41.334 -16.676  1.00 74.15           H  
ATOM   4934  CE1 TYR B 110      21.287 -40.347 -14.064  1.00 74.15           C  
ATOM   4935  HE1 TYR B 110      22.050 -40.085 -13.346  1.00 74.15           H  
ATOM   4936  CE2 TYR B 110      19.220 -41.514 -14.631  1.00 74.15           C  
ATOM   4937  HE2 TYR B 110      18.412 -42.170 -14.341  1.00 74.15           H
[truncated: 1,085,250 more chars]
