# Supplementary material for: Deep learning insights into the architecture of the mammalian egg-sperm fusion synapse
Source: eLife. 2024 Apr 26;13:RP93131. doi: 10.7554/eLife.93131 (PMC11052572; doi:10.7554/eLife.93131)
Supplement: Figure 5—source data 1. [file elife-93131-fig5-data1.zip › eLife-VOR-RA-2023-93131R1_figure_5-source_data/figure_5bc/JUNO_CD9_IZUMO1_SPACA6_TMEM81_ranked_6.pdb]

ATOM      1  N   GLY A   1      51.830   5.331   8.679  1.00 48.67           N  
ATOM      2  H   GLY A   1      51.268   5.321   7.840  1.00 48.67           H  
ATOM      3  H2  GLY A   1      51.225   5.079   9.448  1.00 48.67           H  
ATOM      4  H3  GLY A   1      52.555   4.630   8.615  1.00 48.67           H  
ATOM      5  CA  GLY A   1      52.401   6.680   8.884  1.00 48.67           C  
ATOM      6  HA2 GLY A   1      52.927   6.717   9.838  1.00 48.67           H  
ATOM      7  HA3 GLY A   1      53.088   6.918   8.072  1.00 48.67           H  
ATOM      8  C   GLY A   1      51.293   7.715   8.894  1.00 48.67           C  
ATOM      9  O   GLY A   1      50.203   7.399   8.428  1.00 48.67           O  
ATOM     10  N   ASP A   2      51.558   8.921   9.405  1.00 55.87           N  
ATOM     11  H   ASP A   2      52.470   9.122   9.789  1.00 55.87           H  
ATOM     12  CA  ASP A   2      50.516   9.932   9.676  1.00 55.87           C  
ATOM     13  HA  ASP A   2      49.792   9.496  10.364  1.00 55.87           H  
ATOM     14  C   ASP A   2      49.702  10.369   8.445  1.00 55.87           C  
ATOM     15  CB  ASP A   2      51.134  11.165  10.364  1.00 55.87           C  
ATOM     16  HB2 ASP A   2      50.396  11.967  10.375  1.00 55.87           H  
ATOM     17  HB3 ASP A   2      51.989  11.507   9.782  1.00 55.87           H  
ATOM     18  O   ASP A   2      48.545  10.737   8.598  1.00 55.87           O  
ATOM     19  CG  ASP A   2      51.556  10.907  11.815  1.00 55.87           C  
ATOM     20  OD1 ASP A   2      50.866  10.114  12.496  1.00 55.87           O  
ATOM     21  OD2 ASP A   2      52.582  11.487  12.226  1.00 55.87           O  
ATOM     22  N   GLU A   3      50.237  10.249   7.226  1.00 66.06           N  
ATOM     23  H   GLU A   3      51.212   9.997   7.145  1.00 66.06           H  
ATOM     24  CA  GLU A   3      49.503  10.545   5.981  1.00 66.06           C  
ATOM     25  HA  GLU A   3      49.120  11.565   6.028  1.00 66.06           H  
ATOM     26  C   GLU A   3      48.286   9.635   5.729  1.00 66.06           C  
ATOM     27  CB  GLU A   3      50.448  10.436   4.775  1.00 66.06           C  
ATOM     28  HB2 GLU A   3      50.871   9.431   4.752  1.00 66.06           H  
ATOM     29  HB3 GLU A   3      49.868  10.588   3.865  1.00 66.06           H  
ATOM     30  O   GLU A   3      47.414  10.000   4.952  1.00 66.06           O  
ATOM     31  CG  GLU A   3      51.582  11.471   4.797  1.00 66.06           C  
ATOM     32  HG2 GLU A   3      51.145  12.463   4.909  1.00 66.06           H  
ATOM     33  HG3 GLU A   3      52.218  11.282   5.662  1.00 66.06           H  
ATOM     34  CD  GLU A   3      52.446  11.434   3.525  1.00 66.06           C  
ATOM     35  OE1 GLU A   3      53.157  12.437   3.291  1.00 66.06           O  
ATOM     36  OE2 GLU A   3      52.438  10.395   2.826  1.00 66.06           O  
ATOM     37  N   LEU A   4      48.188   8.465   6.375  1.00 75.80           N  
ATOM     38  H   LEU A   4      48.918   8.230   7.033  1.00 75.80           H  
ATOM     39  CA  LEU A   4      47.000   7.596   6.297  1.00 75.80           C  
ATOM     40  HA  LEU A   4      46.511   7.756   5.335  1.00 75.80           H  
ATOM     41  C   LEU A   4      45.936   7.947   7.350  1.00 75.80           C  
ATOM     42  CB  LEU A   4      47.427   6.120   6.384  1.00 75.80           C  
ATOM     43  HB2 LEU A   4      46.541   5.495   6.492  1.00 75.80           H  
ATOM     44  HB3 LEU A   4      48.034   5.992   7.280  1.00 75.80           H  
ATOM     45  O   LEU A   4      44.879   7.313   7.409  1.00 75.80           O  
ATOM     46  CG  LEU A   4      48.213   5.625   5.157  1.00 75.80           C  
ATOM     47  HG  LEU A   4      49.054   6.291   4.961  1.00 75.80           H  
ATOM     48  CD1 LEU A   4      48.772   4.232   5.449  1.00 75.80           C  
ATOM     49 HD11 LEU A   4      49.360   3.889   4.598  1.00 75.80           H  
ATOM     50 HD12 LEU A   4      49.408   4.261   6.334  1.00 75.80           H  
ATOM     51 HD13 LEU A   4      47.953   3.533   5.619  1.00 75.80           H  
ATOM     52  CD2 LEU A   4      47.340   5.531   3.903  1.00 75.80           C  
ATOM     53 HD21 LEU A   4      46.470   4.900   4.088  1.00 75.80           H  
ATOM     54 HD22 LEU A   4      47.917   5.107   3.081  1.00 75.80           H  
ATOM     55 HD23 LEU A   4      47.009   6.524   3.599  1.00 75.80           H  
ATOM     56  N   LEU A   5      46.207   8.941   8.196  1.00 79.42           N  
ATOM     57  H   LEU A   5      47.051   9.476   8.049  1.00 79.42           H  
ATOM     58  CA  LEU A   5      45.265   9.472   9.167  1.00 79.42           C  
ATOM     59  HA  LEU A   5      44.474   8.741   9.342  1.00 79.42           H  
ATOM     60  C   LEU A   5      44.619  10.729   8.608  1.00 79.42           C  
ATOM     61  CB  LEU A   5      45.974   9.773  10.498  1.00 79.42           C  
ATOM     62  HB2 LEU A   5      45.253  10.200  11.195  1.00 79.42           H  
ATOM     63  HB3 LEU A   5      46.740  10.528  10.321  1.00 79.42           H  
ATOM     64  O   LEU A   5      45.301  11.638   8.149  1.00 79.42           O  
ATOM     65  CG  LEU A   5      46.625   8.543  11.142  1.00 79.42           C  
ATOM     66  HG  LEU A   5      47.288   8.046  10.434  1.00 79.42           H  
ATOM     67  CD1 LEU A   5      47.458   8.973  12.347  1.00 79.42           C  
ATOM     68 HD11 LEU A   5      47.985   8.112  12.757  1.00 79.42           H  
ATOM     69 HD12 LEU A   5      46.826   9.437  13.105  1.00 79.42           H  
ATOM     70 HD13 LEU A   5      48.210   9.695  12.029  1.00 79.42           H  
ATOM     71  CD2 LEU A   5      45.553   7.556  11.608  1.00 79.42           C  
ATOM     72 HD21 LEU A   5      46.052   6.693  12.048  1.00 79.42           H  
ATOM     73 HD22 LEU A   5      44.879   8.020  12.328  1.00 79.42           H  
ATOM     74 HD23 LEU A   5      44.988   7.186  10.752  1.00 79.42           H  
ATOM     75  N   ASN A   6      43.298  10.814   8.747  1.00 84.57           N  
ATOM     76  H   ASN A   6      42.789   9.995   9.049  1.00 84.57           H  
ATOM     77  CA  ASN A   6      42.531  11.982   8.336  1.00 84.57           C  
ATOM     78  HA  ASN A   6      41.485  11.729   8.507  1.00 84.57           H  
ATOM     79  C   ASN A   6      42.646  12.279   6.828  1.00 84.57           C  
ATOM     80  CB  ASN A   6      42.889  13.168   9.253  1.00 84.57           C  
ATOM     81  HB2 ASN A   6      43.839  13.603   8.942  1.00 84.57           H  
ATOM     82  HB3 ASN A   6      42.980  12.831  10.286  1.00 84.57           H  
ATOM     83  O   ASN A   6      42.981  13.394   6.426  1.00 84.57           O  
ATOM     84  CG  ASN A   6      41.813  14.222   9.209  1.00 84.57           C  
ATOM     85  ND2 ASN A   6      42.147  15.488   9.209  1.00 84.57           N  
ATOM     86 HD21 ASN A   6      41.394  16.153   9.103  1.00 84.57           H  
ATOM     87 HD22 ASN A   6      43.112  15.742   9.054  1.00 84.57           H  
ATOM     88  OD1 ASN A   6      40.640  13.904   9.229  1.00 84.57           O  
ATOM     89  N   ILE A   7      42.342  11.274   6.005  1.00 89.06           N  
ATOM     90  H   ILE A   7      41.995  10.414   6.405  1.00 89.06           H  
ATOM     91  CA  ILE A   7      42.303  11.395   4.544  1.00 89.06           C  
ATOM     92  HA  ILE A   7      42.448  12.443   4.284  1.00 89.06           H  
ATOM     93  C   ILE A   7      40.939  11.020   3.987  1.00 89.06           C  
ATOM     94  CB  ILE A   7      43.426  10.605   3.839  1.00 89.06           C  
ATOM     95  HB  ILE A   7      43.258  10.693   2.765  1.00 89.06           H  
ATOM     96  O   ILE A   7      40.232  10.173   4.535  1.00 89.06           O  
ATOM     97  CG1 ILE A   7      43.449   9.098   4.189  1.00 89.06           C  
ATOM     98 HG12 ILE A   7      42.447   8.684   4.079  1.00 89.06           H  
ATOM     99 HG13 ILE A   7      43.763   8.967   5.225  1.00 89.06           H  
ATOM    100  CG2 ILE A   7      44.760  11.298   4.140  1.00 89.06           C  
ATOM    101 HG21 ILE A   7      44.684  12.370   3.961  1.00 89.06           H  
ATOM    102 HG22 ILE A   7      45.048  11.137   5.179  1.00 89.06           H  
ATOM    103 HG23 ILE A   7      45.541  10.908   3.487  1.00 89.06           H  
ATOM    104  CD1 ILE A   7      44.388   8.297   3.276  1.00 89.06           C  
ATOM    105 HD11 ILE A   7      44.075   8.403   2.237  1.00 89.06           H  
ATOM    106 HD12 ILE A   7      44.362   7.242   3.548  1.00 89.06           H  
ATOM    107 HD13 ILE A   7      45.415   8.648   3.381  1.00 89.06           H  
ATOM    108  N   CYS A   8      40.602  11.650   2.867  1.00 91.08           N  
ATOM    109  H   CYS A   8      41.276  12.273   2.445  1.00 91.08           H  
ATOM    110  CA  CYS A   8      39.446  11.299   2.064  1.00 91.08           C  
ATOM    111  HA  CYS A   8      38.749  10.715   2.664  1.00 91.08           H  
ATOM    112  C   CYS A   8      39.873  10.436   0.887  1.00 91.08           C  
ATOM    113  CB  CYS A   8      38.738  12.568   1.599  1.00 91.08           C  
ATOM    114  HB2 CYS A   8      37.868  12.289   1.004  1.00 91.08           H  
ATOM    115  HB3 CYS A   8      39.415  13.130   0.955  1.00 91.08           H  
ATOM    116  O   CYS A   8      40.914  10.671   0.277  1.00 91.08           O  
ATOM    117  SG  CYS A   8      38.202  13.638   2.948  1.00 91.08           S  
ATOM    118  N   MET A   9      39.040   9.453   0.574  1.00 86.88           N  
ATOM    119  H   MET A   9      38.193   9.348   1.114  1.00 86.88           H  
ATOM    120  CA  MET A   9      39.212   8.586  -0.580  1.00 86.88           C  
ATOM    121  HA  MET A   9      40.209   8.146  -0.563  1.00 86.88           H  
ATOM    122  C   MET A   9      39.062   9.376  -1.883  1.00 86.88           C  
ATOM    123  CB  MET A   9      38.159   7.488  -0.448  1.00 86.88           C  
ATOM    124  HB2 MET A   9      38.270   7.010   0.526  1.00 86.88           H  
ATOM    125  HB3 MET A   9      37.170   7.942  -0.501  1.00 86.88           H  
ATOM    126  O   MET A   9      38.156  10.200  -2.012  1.00 86.88           O  
ATOM    127  CG  MET A   9      38.283   6.413  -1.517  1.00 86.88           C  
ATOM    128  HG2 MET A   9      38.061   6.842  -2.494  1.00 86.88           H  
ATOM    129  HG3 MET A   9      39.308   6.044  -1.517  1.00 86.88           H  
ATOM    130  SD  MET A   9      37.176   5.018  -1.226  1.00 86.88           S  
ATOM    131  CE  MET A   9      35.576   5.862  -1.275  1.00 86.88           C  
ATOM    132  HE1 MET A   9      34.780   5.122  -1.359  1.00 86.88           H  
ATOM    133  HE2 MET A   9      35.434   6.431  -0.356  1.00 86.88           H  
ATOM    134  HE3 MET A   9      35.535   6.529  -2.136  1.00 86.88           H  
ATOM    135  N   ASN A  10      39.918   9.110  -2.867  1.00 80.63           N  
ATOM    136  H   ASN A  10      40.660   8.445  -2.701  1.00 80.63           H  
ATOM    137  CA  ASN A  10      39.841   9.736  -4.181  1.00 80.63           C  
ATOM    138  HA  ASN A  10      39.555  10.779  -4.045  1.00 80.63           H  
ATOM    139  C   ASN A  10      38.749   9.072  -5.040  1.00 80.63           C  
ATOM    140  CB  ASN A  10      41.234   9.723  -4.823  1.00 80.63           C  
ATOM    141  HB2 ASN A  10      41.966  10.119  -4.119  1.00 80.63           H  
ATOM    142  HB3 ASN A  10      41.512   8.695  -5.054  1.00 80.63           H  
ATOM    143  O   ASN A  10      39.012   8.214  -5.887  1.00 80.63           O  
ATOM    144  CG  ASN A  10      41.299  10.550  -6.094  1.00 80.63           C  
ATOM    145  ND2 ASN A  10      42.310  10.329  -6.899  1.00 80.63           N  
ATOM    146 HD21 ASN A  10      42.964   9.597  -6.665  1.00 80.63           H  
ATOM    147 HD22 ASN A  10      42.299  10.822  -7.780  1.00 80.63           H  
ATOM    148  OD1 ASN A  10      40.483  11.414  -6.381  1.00 80.63           O  
ATOM    149  N   ALA A  11      37.502   9.470  -4.794  1.00 80.57           N  
ATOM    150  H   ALA A  11      37.367  10.121  -4.033  1.00 80.57           H  
ATOM    151  CA  ALA A  11      36.318   9.058  -5.538  1.00 80.57           C  
ATOM    152  HA  ALA A  11      36.624   8.608  -6.483  1.00 80.57           H  
ATOM    153  C   ALA A  11      35.434  10.272  -5.886  1.00 80.57           C  
ATOM    154  CB  ALA A  11      35.597   7.962  -4.745  1.00 80.57           C  
ATOM    155  HB1 ALA A  11      36.257   7.102  -4.630  1.00 80.57           H  
ATOM    156  HB2 ALA A  11      35.334   8.333  -3.754  1.00 80.57           H  
ATOM    157  HB3 ALA A  11      34.696   7.639  -5.266  1.00 80.57           H  
ATOM    158  O   ALA A  11      35.699  11.406  -5.490  1.00 80.57           O  
ATOM    159  N   LYS A  12      34.396  10.049  -6.701  1.00 77.07           N  
ATOM    160  H   LYS A  12      34.221   9.090  -6.964  1.00 77.07           H  
ATOM    161  CA  LYS A  12      33.618  11.116  -7.359  1.00 77.07           C  
ATOM    162  HA  LYS A  12      34.309  11.736  -7.931  1.00 77.07           H  
ATOM    163  C   LYS A  12      32.903  12.092  -6.407  1.00 77.07           C  
ATOM    164  CB  LYS A  12      32.629  10.441  -8.324  1.00 77.07           C  
ATOM    165  HB2 LYS A  12      31.955   9.809  -7.745  1.00 77.07           H  
ATOM    166  HB3 LYS A  12      33.184   9.807  -9.015  1.00 77.07           H  
ATOM    167  O   LYS A  12      32.740  13.253  -6.779  1.00 77.07           O  
ATOM    168  CG  LYS A  12      31.794  11.443  -9.136  1.00 77.07           C  
ATOM    169  HG2 LYS A  12      31.221  12.074  -8.456  1.00 77.07           H  
ATOM    170  HG3 LYS A  12      32.452  12.069  -9.739  1.00 77.07           H  
ATOM    171  CD  LYS A  12      30.801  10.710 -10.038  1.00 77.07           C  
ATOM    172  HD2 LYS A  12      30.239  10.000  -9.432  1.00 77.07           H  
ATOM    173  HD3 LYS A  12      31.337  10.171 -10.818  1.00 77.07           H  
ATOM    174  CE  LYS A  12      29.840  11.734 -10.647  1.00 77.07           C  
ATOM    175  HE2 LYS A  12      30.388  12.362 -11.350  1.00 77.07           H  
ATOM    176  HE3 LYS A  12      29.476  12.373  -9.843  1.00 77.07           H  
ATOM    177  NZ  LYS A  12      28.695  11.064 -11.308  1.00 77.07           N  
ATOM    178  HZ1 LYS A  12      28.205  10.490 -10.636  1.00 77.07           H  
ATOM    179  HZ2 LYS A  12      29.014  10.469 -12.059  1.00 77.07           H  
ATOM    180  HZ3 LYS A  12      28.041  11.746 -11.664  1.00 77.07           H  
ATOM    181  N   HIS A  13      32.462  11.630  -5.236  1.00 82.79           N  
ATOM    182  H   HIS A  13      32.675  10.675  -4.988  1.00 82.79           H  
ATOM    183  CA  HIS A  13      31.570  12.379  -4.332  1.00 82.79           C  
ATOM    184  HA  HIS A  13      31.236  13.291  -4.828  1.00 82.79           H  
ATOM    185  C   HIS A  13      32.236  12.831  -3.026  1.00 82.79           C  
ATOM    186  CB  HIS A  13      30.327  11.533  -4.062  1.00 82.79           C  
ATOM    187  HB2 HIS A  13      30.614  10.652  -3.489  1.00 82.79           H  
ATOM    188  HB3 HIS A  13      29.625  12.115  -3.465  1.00 82.79           H  
ATOM    189  O   HIS A  13      31.608  13.510  -2.205  1.00 82.79           O  
ATOM    190  CG  HIS A  13      29.621  11.095  -5.317  1.00 82.79           C  
ATOM    191  CD2 HIS A  13      29.366   9.801  -5.656  1.00 82.79           C  
ATOM    192  HD2 HIS A  13      29.635   8.935  -5.069  1.00 82.79           H  
ATOM    193  ND1 HIS A  13      29.022  11.937  -6.257  1.00 82.79           N  
ATOM    194  CE1 HIS A  13      28.362  11.130  -7.095  1.00 82.79           C  
ATOM    195  HE1 HIS A  13      27.676  11.478  -7.853  1.00 82.79           H  
ATOM    196  NE2 HIS A  13      28.591   9.841  -6.789  1.00 82.79           N  
ATOM    197  HE2 HIS A  13      28.094   9.048  -7.168  1.00 82.79           H  
ATOM    198  N   HIS A  14      33.516  12.490  -2.868  1.00 86.43           N  
ATOM    199  H   HIS A  14      33.946  11.926  -3.587  1.00 86.43           H  
ATOM    200  CA  HIS A  14      34.361  12.851  -1.739  1.00 86.43           C  
ATOM    201  HA  HIS A  14      33.739  12.920  -0.846  1.00 86.43           H  
ATOM    202  C   HIS A  14      35.040  14.203  -1.964  1.00 86.43           C  
ATOM    203  CB  HIS A  14      35.412  11.754  -1.502  1.00 86.43           C  
ATOM    204  HB2 HIS A  14      36.094  12.075  -0.715  1.00 86.43           H  
ATOM    205  HB3 HIS A  14      35.992  11.621  -2.415  1.00 86.43           H  
ATOM    206  O   HIS A  14      35.379  14.609  -3.079  1.00 86.43           O  
ATOM    207  CG  HIS A  14      34.824  10.421  -1.108  1.00 86.43           C  
ATOM    208  CD2 HIS A  14      34.834   9.875   0.144  1.00 86.43           C  
ATOM    209  HD2 HIS A  14      35.266  10.313   1.032  1.00 86.43           H  
ATOM    210  ND1 HIS A  14      34.083   9.598  -1.953  1.00 86.43           N  
ATOM    211  CE1 HIS A  14      33.627   8.598  -1.184  1.00 86.43           C  
ATOM    212  HE1 HIS A  14      32.938   7.837  -1.518  1.00 86.43           H  
ATOM    213  NE2 HIS A  14      34.097   8.714   0.071  1.00 86.43           N  
ATOM    214  HE2 HIS A  14      33.841   8.112   0.840  1.00 86.43           H  
ATOM    215  N   LYS A  15      35.309  14.896  -0.863  1.00 89.94           N  
ATOM    216  H   LYS A  15      34.975  14.512   0.010  1.00 89.94           H  
ATOM    217  CA  LYS A  15      36.240  16.022  -0.811  1.00 89.94           C  
ATOM    218  HA  LYS A  15      36.001  16.720  -1.613  1.00 89.94           H  
ATOM    219  C   LYS A  15      37.675  15.538  -0.990  1.00 89.94           C  
ATOM    220  CB  LYS A  15      36.115  16.707   0.546  1.00 89.94           C  
ATOM    221  HB2 LYS A  15      36.259  15.961   1.328  1.00 89.94           H  
ATOM    222  HB3 LYS A  15      36.900  17.456   0.647  1.00 89.94           H  
ATOM    223  O   LYS A  15      38.010  14.405  -0.675  1.00 89.94           O  
ATOM    224  CG  LYS A  15      34.766  17.400   0.728  1.00 89.94           C  
ATOM    225  HG2 LYS A  15      33.938  16.723   0.515  1.00 89.94           H  
ATOM    226  HG3 LYS A  15      34.709  18.269   0.072  1.00 89.94           H  
ATOM    227  CD  LYS A  15      34.702  17.829   2.186  1.00 89.94           C  
ATOM    228  HD2 LYS A  15      34.620  16.939   2.810  1.00 89.94           H  
ATOM    229  HD3 LYS A  15      35.606  18.372   2.459  1.00 89.94           H  
ATOM    230  CE  LYS A  15      33.500  18.719   2.418  1.00 89.94           C  
ATOM    231  HE2 LYS A  15      33.591  19.628   1.824  1.00 89.94           H  
ATOM    232  HE3 LYS A  15      32.589  18.198   2.122  1.00 89.94           H  
ATOM    233  NZ  LYS A  15      33.436  19.062   3.840  1.00 89.94           N  
ATOM    234  HZ1 LYS A  15      34.288  19.491   4.170  1.00 89.94           H  
ATOM    235  HZ2 LYS A  15      33.224  18.255   4.409  1.00 89.94           H  
ATOM    236  HZ3 LYS A  15      32.697  19.740   3.962  1.00 89.94           H  
ATOM    237  N   ARG A  16      38.562  16.452  -1.393  1.00 86.63           N  
ATOM    238  H   ARG A  16      38.208  17.368  -1.626  1.00 86.63           H  
ATOM    239  CA  ARG A  16      40.014  16.191  -1.449  1.00 86.63           C  
ATOM    240  HA  ARG A  16      40.185  15.209  -1.892  1.00 86.63           H  
ATOM    241  C   ARG A  16      40.682  16.130  -0.074  1.00 86.63           C  
ATOM    242  CB  ARG A  16      40.710  17.261  -2.293  1.00 86.63           C  
ATOM    243  HB2 ARG A  16      41.786  17.101  -2.230  1.00 86.63           H  
ATOM    244  HB3 ARG A  16      40.485  18.249  -1.889  1.00 86.63           H  
ATOM    245  O   ARG A  16      41.706  15.478   0.071  1.00 86.63           O  
ATOM    246  CG  ARG A  16      40.295  17.194  -3.764  1.00 86.63           C  
ATOM    247  HG2 ARG A  16      39.235  17.422  -3.868  1.00 86.63           H  
ATOM    248  HG3 ARG A  16      40.488  16.193  -4.149  1.00 86.63           H  
ATOM    249  CD  ARG A  16      41.119  18.212  -4.553  1.00 86.63           C  
ATOM    250  HD2 ARG A  16      40.912  19.210  -4.167  1.00 86.63           H  
ATOM    251  HD3 ARG A  16      42.176  17.986  -4.410  1.00 86.63           H  
ATOM    252  NE  ARG A  16      40.795  18.154  -5.985  1.00 86.63           N  
ATOM    253  HE  ARG A  16      40.074  17.500  -6.255  1.00 86.63           H  
ATOM    254  NH1 ARG A  16      42.374  19.659  -6.698  1.00 86.63           N  
ATOM    255 HH11 ARG A  16      42.675  19.769  -5.740  1.00 86.63           H  
ATOM    256 HH12 ARG A  16      42.848  20.143  -7.447  1.00 86.63           H  
ATOM    257  NH2 ARG A  16      41.034  18.669  -8.186  1.00 86.63           N  
ATOM    258 HH21 ARG A  16      40.294  18.018  -8.406  1.00 86.63           H  
ATOM    259 HH22 ARG A  16      41.500  19.174  -8.925  1.00 86.63           H  
ATOM    260  CZ  ARG A  16      41.400  18.827  -6.946  1.00 86.63           C  
ATOM    261  N   VAL A  17      40.148  16.863   0.900  1.00 91.13           N  
ATOM    262  H   VAL A  17      39.266  17.324   0.725  1.00 91.13           H  
ATOM    263  CA  VAL A  17      40.686  16.986   2.261  1.00 91.13           C  
ATOM    264  HA  VAL A  17      41.316  16.122   2.469  1.00 91.13           H  
ATOM    265  C   VAL A  17      39.496  17.018   3.224  1.00 91.13           C  
ATOM    266  CB  VAL A  17      41.544  18.263   2.424  1.00 91.13           C  
ATOM    267  HB  VAL A  17      40.906  19.139   2.305  1.00 91.13           H  
ATOM    268  O   VAL A  17      38.499  17.669   2.887  1.00 91.13           O  
ATOM    269  CG1 VAL A  17      42.216  18.333   3.800  1.00 91.13           C  
ATOM    270 HG11 VAL A  17      41.465  18.379   4.589  1.00 91.13           H  
ATOM    271 HG12 VAL A  17      42.851  17.461   3.955  1.00 91.13           H  
ATOM    272 HG13 VAL A  17      42.825  19.235   3.874  1.00 91.13           H  
ATOM    273  CG2 VAL A  17      42.669  18.355   1.381  1.00 91.13           C  
ATOM    274 HG21 VAL A  17      42.251  18.441   0.378  1.00 91.13           H  
ATOM    275 HG22 VAL A  17      43.282  19.236   1.570  1.00 91.13           H  
ATOM    276 HG23 VAL A  17      43.295  17.465   1.434  1.00 91.13           H  
ATOM    277  N   PRO A  18      39.564  16.351   4.390  1.00 93.55           N  
ATOM    278  CA  PRO A  18      38.519  16.449   5.403  1.00 93.55           C  
ATOM    279  HA  PRO A  18      37.592  16.052   4.990  1.00 93.55           H  
ATOM    280  C   PRO A  18      38.314  17.897   5.863  1.00 93.55           C  
ATOM    281  CB  PRO A  18      38.981  15.561   6.559  1.00 93.55           C  
ATOM    282  HB2 PRO A  18      38.144  15.062   7.048  1.00 93.55           H  
ATOM    283  HB3 PRO A  18      39.552  16.154   7.274  1.00 93.55           H  
ATOM    284  O   PRO A  18      39.282  18.634   6.065  1.00 93.55           O  
ATOM    285  CG  PRO A  18      39.937  14.572   5.912  1.00 93.55           C  
ATOM    286  HG2 PRO A  18      39.388  13.734   5.484  1.00 93.55           H  
ATOM    287  HG3 PRO A  18      40.667  14.211   6.637  1.00 93.55           H  
ATOM    288  CD  PRO A  18      40.588  15.401   4.812  1.00 93.55           C  
ATOM    289  HD2 PRO A  18      40.903  14.743   4.002  1.00 93.55           H  
ATOM    290  HD3 PRO A  18      41.445  15.938   5.220  1.00 93.55           H  
ATOM    291  N   SER A  19      37.061  18.316   6.039  1.00 94.15           N  
ATOM    292  H   SER A  19      36.302  17.673   5.862  1.00 94.15           H  
ATOM    293  CA  SER A  19      36.737  19.625   6.618  1.00 94.15           C  
ATOM    294  HA  SER A  19      37.543  19.887   7.303  1.00 94.15           H  
ATOM    295  C   SER A  19      35.430  19.579   7.412  1.00 94.15           C  
ATOM    296  CB  SER A  19      36.667  20.714   5.533  1.00 94.15           C  
ATOM    297  HB2 SER A  19      37.443  20.532   4.790  1.00 94.15           H  
ATOM    298  HB3 SER A  19      36.865  21.682   5.994  1.00 94.15           H  
ATOM    299  O   SER A  19      34.586  18.726   7.119  1.00 94.15           O  
ATOM    300  OG  SER A  19      35.401  20.779   4.893  1.00 94.15           O  
ATOM    301  HG  SER A  19      34.789  21.243   5.469  1.00 94.15           H  
ATOM    302  N   PRO A  20      35.207  20.516   8.350  1.00 93.47           N  
ATOM    303  CA  PRO A  20      33.904  20.686   8.983  1.00 93.47           C  
ATOM    304  HA  PRO A  20      33.682  19.779   9.546  1.00 93.47           H  
ATOM    305  C   PRO A  20      32.784  20.942   7.959  1.00 93.47           C  
ATOM    306  CB  PRO A  20      34.053  21.855   9.964  1.00 93.47           C  
ATOM    307  HB2 PRO A  20      33.696  22.776   9.504  1.00 93.47           H  
ATOM    308  HB3 PRO A  20      33.513  21.666  10.893  1.00 93.47           H  
ATOM    309  O   PRO A  20      33.018  21.553   6.912  1.00 93.47           O  
ATOM    310  CG  PRO A  20      35.559  21.964  10.201  1.00 93.47           C  
ATOM    311  HG2 PRO A  20      35.858  21.300  11.012  1.00 93.47           H  
ATOM    312  HG3 PRO A  20      35.857  22.989  10.423  1.00 93.47           H  
ATOM    313  CD  PRO A  20      36.162  21.475   8.886  1.00 93.47           C  
ATOM    314  HD2 PRO A  20      37.132  21.017   9.079  1.00 93.47           H  
ATOM    315  HD3 PRO A  20      36.263  22.313   8.196  1.00 93.47           H  
ATOM    316  N   GLU A  21      31.582  20.473   8.288  1.00 91.70           N  
ATOM    317  H   GLU A  21      31.537  19.975   9.165  1.00 91.70           H  
ATOM    318  CA  GLU A  21      30.295  20.621   7.596  1.00 91.70           C  
ATOM    319  HA  GLU A  21      30.272  21.547   7.021  1.00 91.70           H  
ATOM    320  C   GLU A  21      29.177  20.658   8.653  1.00 91.70           C  
ATOM    321  CB  GLU A  21      30.023  19.430   6.659  1.00 91.70           C  
ATOM    322  HB2 GLU A  21      28.969  19.419   6.380  1.00 91.70           H  
ATOM    323  HB3 GLU A  21      30.237  18.511   7.205  1.00 91.70           H  
ATOM    324  O   GLU A  21      28.549  19.644   8.957  1.00 91.70           O  
ATOM    325  CG  GLU A  21      30.850  19.405   5.385  1.00 91.70           C  
ATOM    326  HG2 GLU A  21      31.889  19.567   5.675  1.00 91.70           H  
ATOM    327  HG3 GLU A  21      30.782  18.402   4.965  1.00 91.70           H  
ATOM    328  CD  GLU A  21      30.434  20.403   4.293  1.00 91.70           C  
ATOM    329  OE1 GLU A  21      31.335  20.723   3.482  1.00 91.70           O  
ATOM    330  OE2 GLU A  21      29.233  20.726   4.163  1.00 91.70           O  
ATOM    331  N   ASP A  22      28.888  21.828   9.221  1.00 84.88           N  
ATOM    332  H   ASP A  22      29.492  22.617   9.043  1.00 84.88           H  
ATOM    333  CA  ASP A  22      27.917  21.950  10.326  1.00 84.88           C  
ATOM    334  HA  ASP A  22      28.252  21.327  11.155  1.00 84.88           H  
ATOM    335  C   ASP A  22      26.483  21.507   9.970  1.00 84.88           C  
ATOM    336  CB  ASP A  22      27.871  23.408  10.803  1.00 84.88           C  
ATOM    337  HB2 ASP A  22      27.593  24.047   9.965  1.00 84.88           H  
ATOM    338  HB3 ASP A  22      27.101  23.508  11.568  1.00 84.88           H  
ATOM    339  O   ASP A  22      25.660  21.298  10.860  1.00 84.88           O  
ATOM    340  CG  ASP A  22      29.192  23.880  11.405  1.00 84.88           C  
ATOM    341  OD1 ASP A  22      29.771  23.116  12.205  1.00 84.88           O  
ATOM    342  OD2 ASP A  22      29.593  25.012  11.057  1.00 84.88           O  
ATOM    343  N   LYS A  23      26.169  21.388   8.672  1.00 86.43           N  
ATOM    344  H   LYS A  23      26.932  21.501   8.020  1.00 86.43           H  
ATOM    345  CA  LYS A  23      24.820  21.129   8.146  1.00 86.43           C  
ATOM    346  HA  LYS A  23      24.114  21.215   8.972  1.00 86.43           H  
ATOM    347  C   LYS A  23      24.594  19.701   7.633  1.00 86.43           C  
ATOM    348  CB  LYS A  23      24.445  22.203   7.104  1.00 86.43           C  
ATOM    349  HB2 LYS A  23      25.177  22.202   6.297  1.00 86.43           H  
ATOM    350  HB3 LYS A  23      23.469  21.962   6.682  1.00 86.43           H  
ATOM    351  O   LYS A  23      23.570  19.480   6.992  1.00 86.43           O  
ATOM    352  CG  LYS A  23      24.357  23.605   7.728  1.00 86.43           C  
ATOM    353  HG2 LYS A  23      25.349  23.930   8.043  1.00 86.43           H  
ATOM    354  HG3 LYS A  23      23.710  23.559   8.605  1.00 86.43           H  
ATOM    355  CD  LYS A  23      23.777  24.627   6.741  1.00 86.43           C  
ATOM    356  HD2 LYS A  23      22.801  24.279   6.403  1.00 86.43           H  
ATOM    357  HD3 LYS A  23      24.444  24.719   5.884  1.00 86.43           H  
ATOM    358  CE  LYS A  23      23.628  25.983   7.444  1.00 86.43           C  
ATOM    359  HE2 LYS A  23      24.617  26.333   7.739  1.00 86.43           H  
ATOM    360  HE3 LYS A  23      23.049  25.832   8.355  1.00 86.43           H  
ATOM    361  NZ  LYS A  23      22.955  26.988   6.582  1.00 86.43           N  
ATOM    362  HZ1 LYS A  23      23.489  27.152   5.741  1.00 86.43           H  
ATOM    363  HZ2 LYS A  23      22.033  26.667   6.322  1.00 86.43           H  
ATOM    364  HZ3 LYS A  23      22.849  27.863   7.075  1.00 86.43           H  
ATOM    365  N   LEU A  24      25.508  18.747   7.867  1.00 91.54           N  
ATOM    366  H   LEU A  24      26.324  18.982   8.414  1.00 91.54           H  
ATOM    367  CA  LEU A  24      25.319  17.358   7.409  1.00 91.54           C  
ATOM    368  HA  LEU A  24      25.348  17.356   6.319  1.00 91.54           H  
ATOM    369  C   LEU A  24      23.949  16.801   7.811  1.00 91.54           C  
ATOM    370  CB  LEU A  24      26.401  16.407   7.944  1.00 91.54           C  
ATOM    371  HB2 LEU A  24      26.433  16.494   9.030  1.00 91.54           H  
ATOM    372  HB3 LEU A  24      26.099  15.387   7.704  1.00 91.54           H  
ATOM    373  O   LEU A  24      23.449  17.057   8.903  1.00 91.54           O  
ATOM    374  CG  LEU A  24      27.814  16.616   7.390  1.00 91.54           C  
ATOM    375  HG  LEU A  24      28.201  17.561   7.772  1.00 91.54           H  
ATOM    376  CD1 LEU A  24      28.705  15.488   7.897  1.00 91.54           C  
ATOM    377 HD11 LEU A  24      28.627  15.419   8.982  1.00 91.54           H  
ATOM    378 HD12 LEU A  24      28.405  14.537   7.457  1.00 91.54           H  
ATOM    379 HD13 LEU A  24      29.738  15.705   7.625  1.00 91.54           H  
ATOM    380  CD2 LEU A  24      27.900  16.627   5.863  1.00 91.54           C  
ATOM    381 HD21 LEU A  24      27.374  17.494   5.463  1.00 91.54           H  
ATOM    382 HD22 LEU A  24      27.469  15.710   5.462  1.00 91.54           H  
ATOM    383 HD23 LEU A  24      28.943  16.697   5.556  1.00 91.54           H  
ATOM    384  N   TYR A  25      23.352  16.024   6.914  1.00 89.57           N  
ATOM    385  H   TYR A  25      23.806  15.874   6.024  1.00 89.57           H  
ATOM    386  CA  TYR A  25      21.968  15.595   7.054  1.00 89.57           C  
ATOM    387  HA  TYR A  25      21.423  16.391   7.562  1.00 89.57           H  
ATOM    388  C   TYR A  25      21.820  14.316   7.906  1.00 89.57           C  
ATOM    389  CB  TYR A  25      21.384  15.479   5.642  1.00 89.57           C  
ATOM    390  HB2 TYR A  25      21.619  16.383   5.079  1.00 89.57           H  
ATOM    391  HB3 TYR A  25      21.849  14.639   5.127  1.00 89.57           H  
ATOM    392  O   TYR A  25      22.515  13.332   7.657  1.00 89.57           O  
ATOM    393  CG  TYR A  25      19.887  15.312   5.647  1.00 89.57           C  
ATOM    394  CD1 TYR A  25      19.346  14.029   5.495  1.00 89.57           C  
ATOM    395  HD1 TYR A  25      20.017  13.196   5.347  1.00 89.57           H  
ATOM    396  CD2 TYR A  25      19.046  16.414   5.883  1.00 89.57           C  
ATOM    397  HD2 TYR A  25      19.467  17.402   6.000  1.00 89.57           H  
ATOM    398  CE1 TYR A  25      17.964  13.822   5.613  1.00 89.57           C  
ATOM    399  HE1 TYR A  25      17.561  12.821   5.552  1.00 89.57           H  
ATOM    400  CE2 TYR A  25      17.659  16.212   6.018  1.00 89.57           C  
ATOM    401  HE2 TYR A  25      17.007  17.045   6.232  1.00 89.57           H  
ATOM    402  OH  TYR A  25      15.806  14.687   6.159  1.00 89.57           O  
ATOM    403  HH  TYR A  25      15.455  15.440   6.640  1.00 89.57           H  
ATOM    404  CZ  TYR A  25      17.123  14.909   5.916  1.00 89.57           C  
ATOM    405  N   GLU A  26      20.917  14.350   8.897  1.00 90.67           N  
ATOM    406  H   GLU A  26      20.454  15.236   9.044  1.00 90.67           H  
ATOM    407  CA  GLU A  26      20.470  13.247   9.780  1.00 90.67           C  
ATOM    408  HA  GLU A  26      20.202  13.691  10.738  1.00 90.67           H  
ATOM    409  C   GLU A  26      21.549  12.201  10.135  1.00 90.67           C  
ATOM    410  CB  GLU A  26      19.188  12.582   9.236  1.00 90.67           C  
ATOM    411  HB2 GLU A  26      18.928  11.728   9.861  1.00 90.67           H  
ATOM    412  HB3 GLU A  26      19.393  12.210   8.233  1.00 90.67           H  
ATOM    413  O   GLU A  26      22.407  12.440  10.986  1.00 90.67           O  
ATOM    414  CG  GLU A  26      17.960  13.494   9.140  1.00 90.67           C  
ATOM    415  HG2 GLU A  26      18.231  14.408   8.612  1.00 90.67           H  
ATOM    416  HG3 GLU A  26      17.217  12.978   8.531  1.00 90.67           H  
ATOM    417  CD  GLU A  26      17.299  13.862  10.475  1.00 90.67           C  
ATOM    418  OE1 GLU A  26      16.306  14.617  10.410  1.00 90.67           O  
ATOM    419  OE2 GLU A  26      17.731  13.445  11.573  1.00 90.67           O  
ATOM    420  N   GLU A  27      21.530  11.024   9.502  1.00 93.42           N  
ATOM    421  H   GLU A  27      20.861  10.885   8.759  1.00 93.42           H  
ATOM    422  CA  GLU A  27      22.432   9.917   9.820  1.00 93.42           C  
ATOM    423  HA  GLU A  27      22.338   9.690  10.882  1.00 93.42           H  
ATOM    424  C   GLU A  27      23.921  10.249   9.576  1.00 93.42           C  
ATOM    425  CB  GLU A  27      22.011   8.674   9.016  1.00 93.42           C  
ATOM    426  HB2 GLU A  27      21.828   8.951   7.977  1.00 93.42           H  
ATOM    427  HB3 GLU A  27      22.858   7.988   9.009  1.00 93.42           H  
ATOM    428  O   GLU A  27      24.786   9.585  10.151  1.00 93.42           O  
ATOM    429  CG  GLU A  27      20.817   7.870   9.567  1.00 93.42           C  
ATOM    430  HG2 GLU A  27      21.014   7.660  10.618  1.00 93.42           H  
ATOM    431  HG3 GLU A  27      20.827   6.908   9.054  1.00 93.42           H  
ATOM    432  CD  GLU A  27      19.386   8.438   9.417  1.00 93.42           C  
ATOM    433  OE1 GLU A  27      18.553   8.004  10.248  1.00 93.42           O  
ATOM    434  OE2 GLU A  27      19.062   9.150   8.439  1.00 93.42           O  
ATOM    435  N   CYS A  28      24.233  11.281   8.782  1.00 95.55           N  
ATOM    436  H   CYS A  28      23.468  11.802   8.379  1.00 95.55           H  
ATOM    437  CA  CYS A  28      25.596  11.752   8.511  1.00 95.55           C  
ATOM    438  HA  CYS A  28      26.275  10.901   8.564  1.00 95.55           H  
ATOM    439  C   CYS A  28      26.112  12.786   9.541  1.00 95.55           C  
ATOM    440  CB  CYS A  28      25.668  12.319   7.082  1.00 95.55           C  
ATOM    441  HB2 CYS A  28      24.883  13.068   6.980  1.00 95.55           H  
ATOM    442  HB3 CYS A  28      26.615  12.851   6.988  1.00 95.55           H  
ATOM    443  O   CYS A  28      27.305  13.095   9.536  1.00 95.55           O  
ATOM    444  SG  CYS A  28      25.567  11.198   5.642  1.00 95.55           S  
ATOM    445  N   ILE A  29      25.271  13.295  10.456  1.00 93.37           N  
ATOM    446  H   ILE A  29      24.306  12.997  10.434  1.00 93.37           H  
ATOM    447  CA  ILE A  29      25.653  14.286  11.487  1.00 93.37           C  
ATOM    448  HA  ILE A  29      25.935  15.200  10.964  1.00 93.37           H  
ATOM    449  C   ILE A  29      26.888  13.905  12.336  1.00 93.37           C  
ATOM    450  CB  ILE A  29      24.432  14.632  12.380  1.00 93.37           C  
ATOM    451  HB  ILE A  29      23.967  13.703  12.708  1.00 93.37           H  
ATOM    452  O   ILE A  29      27.646  14.821  12.659  1.00 93.37           O  
ATOM    453  CG1 ILE A  29      23.420  15.448  11.549  1.00 93.37           C  
ATOM    454 HG12 ILE A  29      23.249  14.952  10.593  1.00 93.37           H  
ATOM    455 HG13 ILE A  29      23.843  16.432  11.344  1.00 93.37           H  
ATOM    456  CG2 ILE A  29      24.805  15.444  13.640  1.00 93.37           C  
ATOM    457 HG21 ILE A  29      25.489  14.881  14.275  1.00 93.37           H  
ATOM    458 HG22 ILE A  29      25.271  16.385  13.347  1.00 93.37           H  
ATOM    459 HG23 ILE A  29      23.915  15.652  14.234  1.00 93.37           H  
ATOM    460  CD1 ILE A  29      22.055  15.636  12.211  1.00 93.37           C  
ATOM    461 HD11 ILE A  29      22.128  16.298  13.073  1.00 93.37           H  
ATOM    462 HD12 ILE A  29      21.373  16.087  11.490  1.00 93.37           H  
ATOM    463 HD13 ILE A  29      21.659  14.669  12.522  1.00 93.37           H  
ATOM    464  N   PRO A  30      27.179  12.631  12.690  1.00 94.41           N  
ATOM    465  CA  PRO A  30      28.349  12.304  13.517  1.00 94.41           C  
ATOM    466  HA  PRO A  30      28.239  12.805  14.479  1.00 94.41           H  
ATOM    467  C   PRO A  30      29.708  12.712  12.923  1.00 94.41           C  
ATOM    468  CB  PRO A  30      28.299  10.792  13.744  1.00 94.41           C  
ATOM    469  HB2 PRO A  30      28.915  10.278  13.006  1.00 94.41           H  
ATOM    470  HB3 PRO A  30      28.614  10.534  14.755  1.00 94.41           H  
ATOM    471  O   PRO A  30      30.691  12.796  13.657  1.00 94.41           O  
ATOM    472  CG  PRO A  30      26.842  10.420  13.523  1.00 94.41           C  
ATOM    473  HG2 PRO A  30      26.278  10.534  14.448  1.00 94.41           H  
ATOM    474  HG3 PRO A  30      26.769   9.398  13.150  1.00 94.41           H  
ATOM    475  CD  PRO A  30      26.369  11.436  12.489  1.00 94.41           C  
ATOM    476  HD2 PRO A  30      25.306  11.637  12.621  1.00 94.41           H  
ATOM    477  HD3 PRO A  30      26.560  11.033  11.494  1.00 94.41           H  
ATOM    478  N   TRP A  31      29.782  12.987  11.615  1.00 95.12           N  
ATOM    479  H   TRP A  31      28.945  12.895  11.057  1.00 95.12           H  
ATOM    480  CA  TRP A  31      31.003  13.454  10.945  1.00 95.12           C  
ATOM    481  HA  TRP A  31      31.859  13.190  11.565  1.00 95.12           H  
ATOM    482  C   TRP A  31      31.090  14.977  10.786  1.00 95.12           C  
ATOM    483  CB  TRP A  31      31.183  12.704   9.617  1.00 95.12           C  
ATOM    484  HB2 TRP A  31      30.295  12.842   9.000  1.00 95.12           H  
ATOM    485  HB3 TRP A  31      32.033  13.122   9.078  1.00 95.12           H  
ATOM    486  O   TRP A  31      32.094  15.453  10.265  1.00 95.12           O  
ATOM    487  CG  TRP A  31      31.434  11.241   9.812  1.00 95.12           C  
ATOM    488  CD1 TRP A  31      32.631  10.695  10.118  1.00 95.12           C  
ATOM    489  HD1 TRP A  31      33.549  11.257  10.203  1.00 95.12           H  
ATOM    490  CD2 TRP A  31      30.472  10.145   9.842  1.00 95.12           C  
ATOM    491  CE2 TRP A  31      31.154   8.960  10.247  1.00 95.12           C  
ATOM    492  CE3 TRP A  31      29.082  10.043   9.617  1.00 95.12           C  
ATOM    493  HE3 TRP A  31      28.541  10.925   9.309  1.00 95.12           H  
ATOM    494  NE1 TRP A  31      32.477   9.343  10.357  1.00 95.12           N  
ATOM    495  HE1 TRP A  31      33.243   8.734  10.607  1.00 95.12           H  
ATOM    496  CH2 TRP A  31      29.096   7.682  10.229  1.00 95.12           C  
ATOM    497  HH2 TRP A  31      28.563   6.755  10.385  1.00 95.12           H  
ATOM    498  CZ2 TRP A  31      30.478   7.750  10.468  1.00 95.12           C  
ATOM    499  HZ2 TRP A  31      31.003   6.885  10.846  1.00 95.12           H  
ATOM    500  CZ3 TRP A  31      28.400   8.826   9.804  1.00 95.12           C  
ATOM    501  HZ3 TRP A  31      27.333   8.777   9.647  1.00 95.12           H  
ATOM    502  N   LYS A  32      30.097  15.752  11.252  1.00 92.99           N  
ATOM    503  H   LYS A  32      29.326  15.299  11.720  1.00 92.99           H  
ATOM    504  CA  LYS A  32      29.986  17.206  11.007  1.00 92.99           C  
ATOM    505  HA  LYS A  32      29.788  17.367   9.947  1.00 92.99           H  
ATOM    506  C   LYS A  32      31.261  18.003  11.312  1.00 92.99           C  
ATOM    507  CB  LYS A  32      28.791  17.783  11.793  1.00 92.99           C  
ATOM    508  HB2 LYS A  32      28.648  18.821  11.492  1.00 92.99           H  
ATOM    509  HB3 LYS A  32      27.884  17.232  11.545  1.00 92.99           H  
ATOM    510  O   LYS A  32      31.577  18.935  10.587  1.00 92.99           O  
ATOM    511  CG  LYS A  32      29.034  17.742  13.309  1.00 92.99           C  
ATOM    512  HG2 LYS A  32      29.953  18.287  13.522  1.00 92.99           H  
ATOM    513  HG3 LYS A  32      29.151  16.712  13.648  1.00 92.99           H  
ATOM    514  CD  LYS A  32      27.966  18.435  14.139  1.00 92.99           C  
ATOM    515  HD2 LYS A  32      27.833  19.447  13.755  1.00 92.99           H  
ATOM    516  HD3 LYS A  32      27.024  17.889  14.089  1.00 92.99           H  
ATOM    517  CE  LYS A  32      28.518  18.456  15.570  1.00 92.99           C  
ATOM    518  HE2 LYS A  32      28.119  17.610  16.129  1.00 92.99           H  
ATOM    519  HE3 LYS A  32      29.600  18.331  15.529  1.00 92.99           H  
ATOM    520  NZ  LYS A  32      28.236  19.741  16.235  1.00 92.99           N  
ATOM    521  HZ1 LYS A  32      27.242  19.913  16.290  1.00 92.99           H  
ATOM    522  HZ2 LYS A  32      28.682  20.468  15.694  1.00 92.99           H  
ATOM    523  HZ3 LYS A  32      28.670  19.744  17.147  1.00 92.99           H  
ATOM    524  N   ASP A  33      32.016  17.632  12.347  1.00 91.86           N  
ATOM    525  H   ASP A  33      31.692  16.870  12.925  1.00 91.86           H  
ATOM    526  CA  ASP A  33      33.182  18.407  12.783  1.00 91.86           C  
ATOM    527  HA  ASP A  33      32.934  19.468  12.753  1.00 91.86           H  
ATOM    528  C   ASP A  33      34.387  18.184  11.851  1.00 91.86           C  
ATOM    529  CB  ASP A  33      33.540  18.047  14.236  1.00 91.86           C  
ATOM    530  HB2 ASP A  33      34.385  18.661  14.550  1.00 91.86           H  
ATOM    531  HB3 ASP A  33      33.861  17.006  14.263  1.00 91.86           H  
ATOM    532  O   ASP A  33      35.325  18.979  11.845  1.00 91.86           O  
ATOM    533  CG  ASP A  33      32.396  18.247  15.246  1.00 91.86           C  
ATOM    534  OD1 ASP A  33      31.670  19.266  15.179  1.00 91.86           O  
ATOM    535  OD2 ASP A  33      32.219  17.348  16.094  1.00 91.86           O  
ATOM    536  N   ASN A  34      34.384  17.093  11.073  1.00 93.39           N  
ATOM    537  H   ASN A  34      33.549  16.525  11.059  1.00 93.39           H  
ATOM    538  CA  ASN A  34      35.476  16.712  10.186  1.00 93.39           C  
ATOM    539  HA  ASN A  34      35.794  17.589   9.622  1.00 93.39           H  
ATOM    540  C   ASN A  34      35.034  15.618   9.188  1.00 93.39           C  
ATOM    541  CB  ASN A  34      36.631  16.235  11.080  1.00 93.39           C  
ATOM    542  HB2 ASN A  34      36.881  16.994  11.822  1.00 93.39           H  
ATOM    543  HB3 ASN A  34      36.326  15.331  11.608  1.00 93.39           H  
ATOM    544  O   ASN A  34      35.200  14.422   9.447  1.00 93.39           O  
ATOM    545  CG  ASN A  34      37.882  15.977  10.283  1.00 93.39           C  
ATOM    546  ND2 ASN A  34      38.670  15.034  10.726  1.00 93.39           N  
ATOM    547 HD21 ASN A  34      39.426  14.768  10.112  1.00 93.39           H  
ATOM    548 HD22 ASN A  34      38.379  14.463  11.507  1.00 93.39           H  
ATOM    549  OD1 ASN A  34      38.172  16.618   9.290  1.00 93.39           O  
ATOM    550  N   ALA A  35      34.466  16.029   8.053  1.00 95.12           N  
ATOM    551  H   ALA A  35      34.365  17.021   7.897  1.00 95.12           H  
ATOM    552  CA  ALA A  35      33.843  15.146   7.071  1.00 95.12           C  
ATOM    553  HA  ALA A  35      33.822  14.130   7.466  1.00 95.12           H  
ATOM    554  C   ALA A  35      34.575  15.121   5.726  1.00 95.12           C  
ATOM    555  CB  ALA A  35      32.396  15.599   6.867  1.00 95.12           C  
ATOM    556  HB1 ALA A  35      31.893  15.633   7.833  1.00 95.12           H  
ATOM    557  HB2 ALA A  35      31.870  14.902   6.214  1.00 95.12           H  
ATOM    558  HB3 ALA A  35      32.374  16.596   6.426  1.00 95.12           H  
ATOM    559  O   ALA A  35      35.040  16.148   5.225  1.00 95.12           O  
ATOM    560  N   CYS A  36      34.565  13.948   5.093  1.00 95.35           N  
ATOM    561  H   CYS A  36      34.254  13.138   5.610  1.00 95.35           H  
ATOM    562  CA  CYS A  36      34.940  13.762   3.691  1.00 95.35           C  
ATOM    563  HA  CYS A  36      35.684  14.515   3.431  1.00 95.35           H  
ATOM    564  C   CYS A  36      33.795  13.956   2.694  1.00 95.35           C  
ATOM    565  CB  CYS A  36      35.572  12.382   3.528  1.00 95.35           C  
ATOM    566  HB2 CYS A  36      34.959  11.623   4.014  1.00 95.35           H  
ATOM    567  HB3 CYS A  36      35.631  12.143   2.466  1.00 95.35           H  
ATOM    568  O   CYS A  36      34.052  14.098   1.502  1.00 95.35           O  
ATOM    569  SG  CYS A  36      37.235  12.358   4.204  1.00 95.35           S  
ATOM    570  N   CYS A  37      32.553  14.019   3.165  1.00 94.92           N  
ATOM    571  H   CYS A  37      32.412  13.946   4.162  1.00 94.92           H  
ATOM    572  CA  CYS A  37      31.381  14.293   2.345  1.00 94.92           C  
ATOM    573  HA  CYS A  37      31.597  14.033   1.309  1.00 94.92           H  
ATOM    574  C   CYS A  37      31.019  15.786   2.393  1.00 94.92           C  
ATOM    575  CB  CYS A  37      30.248  13.378   2.819  1.00 94.92           C  
ATOM    576  HB2 CYS A  37      30.608  12.349   2.791  1.00 94.92           H  
ATOM    577  HB3 CYS A  37      29.411  13.438   2.123  1.00 94.92           H  
ATOM    578  O   CYS A  37      31.499  16.532   3.250  1.00 94.92           O  
ATOM    579  SG  CYS A  37      29.624  13.732   4.479  1.00 94.92           S  
ATOM    580  N   THR A  38      30.169  16.226   1.467  1.00 93.33           N  
ATOM    581  H   THR A  38      29.804  15.560   0.801  1.00 93.33           H  
ATOM    582  CA  THR A  38      29.550  17.563   1.483  1.00 93.33           C  
ATOM    583  HA  THR A  38      30.098  18.225   2.154  1.00 93.33           H  
ATOM    584  C   THR A  38      28.111  17.484   1.993  1.00 93.33           C  
ATOM    585  CB  THR A  38      29.558  18.202   0.083  1.00 93.33           C  
ATOM    586  HB  THR A  38      29.168  19.216   0.173  1.00 93.33           H  
ATOM    587  O   THR A  38      27.520  16.399   2.001  1.00 93.33           O  
ATOM    588  CG2 THR A  38      30.953  18.291  -0.535  1.00 93.33           C  
ATOM    589 HG21 THR A  38      31.380  17.298  -0.671  1.00 93.33           H  
ATOM    590 HG22 THR A  38      30.884  18.783  -1.505  1.00 93.33           H  
ATOM    591 HG23 THR A  38      31.599  18.883   0.114  1.00 93.33           H  
ATOM    592  OG1 THR A  38      28.723  17.497  -0.813  1.00 93.33           O  
ATOM    593  HG1 THR A  38      29.110  16.640  -1.005  1.00 93.33           H  
ATOM    594  N   LEU A  39      27.503  18.629   2.326  1.00 89.59           N  
ATOM    595  H   LEU A  39      28.063  19.454   2.487  1.00 89.59           H  
ATOM    596  CA  LEU A  39      26.050  18.738   2.514  1.00 89.59           C  
ATOM    597  HA  LEU A  39      25.795  18.267   3.463  1.00 89.59           H  
ATOM    598  C   LEU A  39      25.259  18.018   1.403  1.00 89.59           C  
ATOM    599  CB  LEU A  39      25.675  20.230   2.587  1.00 89.59           C  
ATOM    600  HB2 LEU A  39      26.153  20.660   3.467  1.00 89.59           H  
ATOM    601  HB3 LEU A  39      26.077  20.738   1.710  1.00 89.59           H  
ATOM    602  O   LEU A  39      24.409  17.181   1.710  1.00 89.59           O  
ATOM    603  CG  LEU A  39      24.158  20.507   2.649  1.00 89.59           C  
ATOM    604  HG  LEU A  39      23.680  20.161   1.732  1.00 89.59           H  
ATOM    605  CD1 LEU A  39      23.502  19.827   3.842  1.00 89.59           C  
ATOM    606 HD11 LEU A  39      24.025  20.142   4.746  1.00 89.59           H  
ATOM    607 HD12 LEU A  39      22.453  20.111   3.913  1.00 89.59           H  
ATOM    608 HD13 LEU A  39      23.553  18.742   3.755  1.00 89.59           H  
ATOM    609  CD2 LEU A  39      23.912  22.010   2.779  1.00 89.59           C  
ATOM    610 HD21 LEU A  39      24.351  22.526   1.925  1.00 89.59           H  
ATOM    611 HD22 LEU A  39      24.362  22.383   3.699  1.00 89.59           H  
ATOM    612 HD23 LEU A  39      22.839  22.204   2.792  1.00 89.59           H  
ATOM    613  N   THR A  40      25.578  18.280   0.130  1.00 89.46           N  
ATOM    614  H   THR A  40      26.284  18.976  -0.062  1.00 89.46           H  
ATOM    615  CA  THR A  40      24.906  17.671  -1.032  1.00 89.46           C  
ATOM    616  HA  THR A  40      23.844  17.911  -0.983  1.00 89.46           H  
ATOM    617  C   THR A  40      25.040  16.150  -1.030  1.00 89.46           C  
ATOM    618  CB  THR A  40      25.465  18.230  -2.350  1.00 89.46           C  
ATOM    619  HB  THR A  40      26.464  17.830  -2.524  1.00 89.46           H  
ATOM    620  O   THR A  40      24.030  15.456  -1.116  1.00 89.46           O  
ATOM    621  CG2 THR A  40      24.578  17.901  -3.548  1.00 89.46           C  
ATOM    622 HG21 THR A  40      25.000  18.328  -4.457  1.00 89.46           H  
ATOM    623 HG22 THR A  40      23.573  18.295  -3.393  1.00 89.46           H  
ATOM    624 HG23 THR A  40      24.514  16.821  -3.682  1.00 89.46           H  
ATOM    625  OG1 THR A  40      25.554  19.636  -2.281  1.00 89.46           O  
ATOM    626  HG1 THR A  40      25.771  19.943  -3.165  1.00 89.46           H  
ATOM    627  N   THR A  41      26.258  15.629  -0.834  1.00 92.12           N  
ATOM    628  H   THR A  41      27.046  16.257  -0.762  1.00 92.12           H  
ATOM    629  CA  THR A  41      26.519  14.183  -0.722  1.00 92.12           C  
ATOM    630  HA  THR A  41      26.237  13.701  -1.658  1.00 92.12           H  
ATOM    631  C   THR A  41      25.689  13.563   0.408  1.00 92.12           C  
ATOM    632  CB  THR A  41      28.007  13.895  -0.433  1.00 92.12           C  
ATOM    633  HB  THR A  41      28.195  14.132   0.614  1.00 92.12           H  
ATOM    634  O   THR A  41      25.078  12.511   0.230  1.00 92.12           O  
ATOM    635  CG2 THR A  41      28.378  12.433  -0.669  1.00 92.12           C  
ATOM    636 HG21 THR A  41      29.444  12.279  -0.503  1.00 92.12           H  
ATOM    637 HG22 THR A  41      28.133  12.146  -1.692  1.00 92.12           H  
ATOM    638 HG23 THR A  41      27.827  11.788   0.015  1.00 92.12           H  
ATOM    639  OG1 THR A  41      28.900  14.688  -1.192  1.00 92.12           O  
ATOM    640  HG1 THR A  41      29.549  14.096  -1.579  1.00 92.12           H  
ATOM    641  N   SER A  42      25.621  14.233   1.567  1.00 93.37           N  
ATOM    642  H   SER A  42      26.143  15.093   1.659  1.00 93.37           H  
ATOM    643  CA  SER A  42      24.857  13.743   2.717  1.00 93.37           C  
ATOM    644  HA  SER A  42      25.163  12.712   2.895  1.00 93.37           H  
ATOM    645  C   SER A  42      23.354  13.708   2.441  1.00 93.37           C  
ATOM    646  CB  SER A  42      25.194  14.530   3.989  1.00 93.37           C  
ATOM    647  HB2 SER A  42      24.865  13.948   4.850  1.00 93.37           H  
ATOM    648  HB3 SER A  42      26.277  14.640   4.046  1.00 93.37           H  
ATOM    649  O   SER A  42      22.712  12.713   2.754  1.00 93.37           O  
ATOM    650  OG  SER A  42      24.578  15.803   4.069  1.00 93.37           O  
ATOM    651  HG  SER A  42      24.642  16.247   3.220  1.00 93.37           H  
ATOM    652  N   TRP A  43      22.790  14.722   1.781  1.00 91.15           N  
ATOM    653  H   TRP A  43      23.364  15.509   1.515  1.00 91.15           H  
ATOM    654  CA  TRP A  43      21.381  14.723   1.380  1.00 91.15           C  
ATOM    655  HA  TRP A  43      20.758  14.535   2.254  1.00 91.15           H  
ATOM    656  C   TRP A  43      21.077  13.614   0.361  1.00 91.15           C  
ATOM    657  CB  TRP A  43      21.030  16.106   0.823  1.00 91.15           C  
ATOM    658  HB2 TRP A  43      21.755  16.378   0.056  1.00 91.15           H  
ATOM    659  HB3 TRP A  43      21.108  16.838   1.627  1.00 91.15           H  
ATOM    660  O   TRP A  43      20.148  12.828   0.550  1.00 91.15           O  
ATOM    661  CG  TRP A  43      19.660  16.195   0.231  1.00 91.15           C  
ATOM    662  CD1 TRP A  43      19.384  16.269  -1.091  1.00 91.15           C  
ATOM    663  HD1 TRP A  43      20.129  16.280  -1.874  1.00 91.15           H  
ATOM    664  CD2 TRP A  43      18.369  16.154   0.912  1.00 91.15           C  
ATOM    665  CE2 TRP A  43      17.343  16.248  -0.074  1.00 91.15           C  
ATOM    666  CE3 TRP A  43      17.952  16.044   2.258  1.00 91.15           C  
ATOM    667  HE3 TRP A  43      18.697  15.964   3.035  1.00 91.15           H  
ATOM    668  NE1 TRP A  43      18.016  16.302  -1.276  1.00 91.15           N  
ATOM    669  HE1 TRP A  43      17.578  16.307  -2.186  1.00 91.15           H  
ATOM    670  CH2 TRP A  43      15.599  16.179   1.607  1.00 91.15           C  
ATOM    671  HH2 TRP A  43      14.555  16.215   1.881  1.00 91.15           H  
ATOM    672  CZ2 TRP A  43      15.983  16.269   0.262  1.00 91.15           C  
ATOM    673  HZ2 TRP A  43      15.233  16.364  -0.509  1.00 91.15           H  
ATOM    674  CZ3 TRP A  43      16.584  16.055   2.599  1.00 91.15           C  
ATOM    675  HZ3 TRP A  43      16.283  15.995   3.634  1.00 91.15           H  
ATOM    676  N   GLU A  44      21.901  13.490  -0.682  1.00 90.94           N  
ATOM    677  H   GLU A  44      22.662  14.147  -0.773  1.00 90.94           H  
ATOM    678  CA  GLU A  44      21.737  12.489  -1.743  1.00 90.94           C  
ATOM    679  HA  GLU A  44      20.740  12.593  -2.170  1.00 90.94           H  
ATOM    680  C   GLU A  44      21.842  11.039  -1.242  1.00 90.94           C  
ATOM    681  CB  GLU A  44      22.766  12.746  -2.852  1.00 90.94           C  
ATOM    682  HB2 GLU A  44      22.810  11.860  -3.487  1.00 90.94           H  
ATOM    683  HB3 GLU A  44      23.752  12.902  -2.415  1.00 90.94           H  
ATOM    684  O   GLU A  44      21.197  10.150  -1.806  1.00 90.94           O  
ATOM    685  CG  GLU A  44      22.373  13.950  -3.723  1.00 90.94           C  
ATOM    686  HG2 GLU A  44      21.358  13.791  -4.089  1.00 90.94           H  
ATOM    687  HG3 GLU A  44      22.363  14.852  -3.111  1.00 90.94           H  
ATOM    688  CD  GLU A  44      23.301  14.158  -4.931  1.00 90.94           C  
ATOM    689  OE1 GLU A  44      23.126  15.197  -5.606  1.00 90.94           O  
ATOM    690  OE2 GLU A  44      24.130  13.265  -5.218  1.00 90.94           O  
ATOM    691  N   ALA A  45      22.579  10.789  -0.155  1.00 92.60           N  
ATOM    692  H   ALA A  45      23.151  11.537   0.209  1.00 92.60           H  
ATOM    693  CA  ALA A  45      22.646   9.486   0.513  1.00 92.60           C  
ATOM    694  HA  ALA A  45      22.899   8.727  -0.227  1.00 92.60           H  
ATOM    695  C   ALA A  45      21.322   9.054   1.182  1.00 92.60           C  
ATOM    696  CB  ALA A  45      23.777   9.545   1.548  1.00 92.60           C  
ATOM    697  HB1 ALA A  45      24.725   9.759   1.053  1.00 92.60           H  
ATOM    698  HB2 ALA A  45      23.577  10.322   2.286  1.00 92.60           H  
ATOM    699  HB3 ALA A  45      23.852   8.589   2.065  1.00 92.60           H  
ATOM    700  O   ALA A  45      21.116   7.865   1.426  1.00 92.60           O  
ATOM    701  N   HIS A  46      20.417   9.993   1.481  1.00 92.73           N  
ATOM    702  H   HIS A  46      20.625  10.951   1.240  1.00 92.73           H  
ATOM    703  CA  HIS A  46      19.168   9.720   2.204  1.00 92.73           C  
ATOM    704  HA  HIS A  46      19.282   8.787   2.756  1.00 92.73           H  
ATOM    705  C   HIS A  46      17.945   9.530   1.289  1.00 92.73           C  
ATOM    706  CB  HIS A  46      18.939  10.832   3.237  1.00 92.73           C  
ATOM    707  HB2 HIS A  46      19.009  11.805   2.751  1.00 92.73           H  
ATOM    708  HB3 HIS A  46      17.931  10.745   3.644  1.00 92.73           H  
ATOM    709  O   HIS A  46      16.889   9.093   1.772  1.00 92.73           O  
ATOM    710  CG  HIS A  46      19.912  10.785   4.386  1.00 92.73           C  
ATOM    711  CD2 HIS A  46      19.630  10.557   5.705  1.00 92.73           C  
ATOM    712  HD2 HIS A  46      18.667  10.322   6.133  1.00 92.73           H  
ATOM    713  ND1 HIS A  46      21.249  11.090   4.323  1.00 92.73           N  
ATOM    714  HD1 HIS A  46      21.744  11.459   3.523  1.00 92.73           H  
ATOM    715  CE1 HIS A  46      21.757  11.071   5.560  1.00 92.73           C  
ATOM    716  HE1 HIS A  46      22.765  11.353   5.829  1.00 92.73           H  
ATOM    717  NE2 HIS A  46      20.802  10.750   6.435  1.00 92.73           N  
ATOM    718  N   LEU A  47      18.077   9.846  -0.005  1.00 90.18           N  
ATOM    719  H   LEU A  47      18.989  10.150  -0.314  1.00 90.18           H  
ATOM    720  CA  LEU A  47      17.026   9.732  -1.022  1.00 90.18           C  
ATOM    721  HA  LEU A  47      16.105  10.140  -0.605  1.00 90.18           H  
ATOM    722  C   LEU A  47      16.729   8.269  -1.405  1.00 90.18           C  
ATOM    723  CB  LEU A  47      17.410  10.564  -2.265  1.00 90.18           C  
ATOM    724  HB2 LEU A  47      18.338  10.163  -2.674  1.00 90.18           H  
ATOM    725  HB3 LEU A  47      16.636  10.433  -3.021  1.00 90.18           H  
ATOM    726  O   LEU A  47      17.587   7.394  -1.327  1.00 90.18           O  
ATOM    727  CG  LEU A  47      17.595  12.076  -2.024  1.00 90.18           C  
ATOM    728  HG  LEU A  47      18.412  12.232  -1.319  1.00 90.18           H  
ATOM    729  CD1 LEU A  47      17.963  12.768  -3.337  1.00 90.18           C  
ATOM    730 HD11 LEU A  47      18.880  12.334  -3.736  1.00 90.18           H  
ATOM    731 HD12 LEU A  47      17.160  12.650  -4.064  1.00 90.18           H  
ATOM    732 HD13 LEU A  47      18.136  13.829  -3.155  1.00 90.18           H  
ATOM    733  CD2 LEU A  47      16.330  12.736  -1.467  1.00 90.18           C  
ATOM    734 HD21 LEU A  47      16.475  13.814  -1.409  1.00 90.18           H  
ATOM    735 HD22 LEU A  47      15.472  12.527  -2.107  1.00 90.18           H  
ATOM    736 HD23 LEU A  47      16.138  12.376  -0.456  1.00 90.18           H  
ATOM    737  N   ASP A  48      15.496   8.011  -1.847  1.00 82.91           N  
ATOM    738  H   ASP A  48      14.823   8.764  -1.822  1.00 82.91           H  
ATOM    739  CA  ASP A  48      14.984   6.671  -2.202  1.00 82.91           C  
ATOM    740  HA  ASP A  48      15.111   5.994  -1.357  1.00 82.91           H  
ATOM    741  C   ASP A  48      15.684   6.049  -3.429  1.00 82.91           C  
ATOM    742  CB  ASP A  48      13.484   6.804  -2.522  1.00 82.91           C  
ATOM    743  HB2 ASP A  48      13.106   5.830  -2.832  1.00 82.91           H  
ATOM    744  HB3 ASP A  48      13.370   7.479  -3.370  1.00 82.91           H  
ATOM    745  O   ASP A  48      15.833   4.827  -3.553  1.00 82.91           O  
ATOM    746  CG  ASP A  48      12.611   7.317  -1.370  1.00 82.91           C  
ATOM    747  OD1 ASP A  48      13.084   7.335  -0.208  1.00 82.91           O  
ATOM    748  OD2 ASP A  48      11.456   7.684  -1.663  1.00 82.91           O  
ATOM    749  N   VAL A  49      16.108   6.919  -4.346  1.00 82.21           N  
ATOM    750  H   VAL A  49      15.951   7.896  -4.140  1.00 82.21           H  
ATOM    751  CA  VAL A  49      16.964   6.627  -5.495  1.00 82.21           C  
ATOM    752  HA  VAL A  49      17.326   5.600  -5.444  1.00 82.21           H  
ATOM    753  C   VAL A  49      18.145   7.578  -5.364  1.00 82.21           C  
ATOM    754  CB  VAL A  49      16.220   6.836  -6.832  1.00 82.21           C  
ATOM    755  HB  VAL A  49      15.953   7.887  -6.945  1.00 82.21           H  
ATOM    756  O   VAL A  49      18.008   8.765  -5.651  1.00 82.21           O  
ATOM    757  CG1 VAL A  49      17.112   6.428  -8.012  1.00 82.21           C  
ATOM    758 HG11 VAL A  49      17.398   5.380  -7.925  1.00 82.21           H  
ATOM    759 HG12 VAL A  49      18.011   7.044  -8.032  1.00 82.21           H  
ATOM    760 HG13 VAL A  49      16.579   6.580  -8.951  1.00 82.21           H  
ATOM    761  CG2 VAL A  49      14.919   6.024  -6.917  1.00 82.21           C  
ATOM    762 HG21 VAL A  49      14.457   6.164  -7.895  1.00 82.21           H  
ATOM    763 HG22 VAL A  49      15.123   4.965  -6.760  1.00 82.21           H  
ATOM    764 HG23 VAL A  49      14.218   6.364  -6.155  1.00 82.21           H  
ATOM    765  N   SER A  50      19.277   7.087  -4.861  1.00 82.55           N  
ATOM    766  H   SER A  50      19.349   6.098  -4.669  1.00 82.55           H  
ATOM    767  CA  SER A  50      20.427   7.950  -4.584  1.00 82.55           C  
ATOM    768  HA  SER A  50      20.059   8.859  -4.107  1.00 82.55           H  
ATOM    769  C   SER A  50      21.168   8.293  -5.885  1.00 82.55           C  
ATOM    770  CB  SER A  50      21.371   7.297  -3.577  1.00 82.55           C  
ATOM    771  HB2 SER A  50      20.823   7.038  -2.671  1.00 82.55           H  
ATOM    772  HB3 SER A  50      21.806   6.395  -4.007  1.00 82.55           H  
ATOM    773  O   SER A  50      21.650   7.367  -6.555  1.00 82.55           O  
ATOM    774  OG  SER A  50      22.393   8.216  -3.260  1.00 82.55           O  
ATOM    775  HG  SER A  50      22.014   8.891  -2.693  1.00 82.55           H  
ATOM    776  N   PRO A  51      21.319   9.585  -6.250  1.00 81.01           N  
ATOM    777  CA  PRO A  51      22.094  10.003  -7.423  1.00 81.01           C  
ATOM    778  HA  PRO A  51      21.662   9.546  -8.313  1.00 81.01           H  
ATOM    779  C   PRO A  51      23.577   9.619  -7.340  1.00 81.01           C  
ATOM    780  CB  PRO A  51      21.942  11.526  -7.512  1.00 81.01           C  
ATOM    781  HB2 PRO A  51      22.790  12.017  -7.034  1.00 81.01           H  
ATOM    782  HB3 PRO A  51      21.854  11.860  -8.546  1.00 81.01           H  
ATOM    783  O   PRO A  51      24.235   9.486  -8.374  1.00 81.01           O  
ATOM    784  CG  PRO A  51      20.676  11.825  -6.715  1.00 81.01           C  
ATOM    785  HG2 PRO A  51      20.690  12.830  -6.292  1.00 81.01           H  
ATOM    786  HG3 PRO A  51      19.801  11.685  -7.350  1.00 81.01           H  
ATOM    787  CD  PRO A  51      20.698  10.751  -5.633  1.00 81.01           C  
ATOM    788  HD2 PRO A  51      19.679  10.555  -5.302  1.00 81.01           H  
ATOM    789  HD3 PRO A  51      21.306  11.083  -4.791  1.00 81.01           H  
ATOM    790  N   LEU A  52      24.091   9.375  -6.126  1.00 80.26           N  
ATOM    791  H   LEU A  52      23.510   9.558  -5.320  1.00 80.26           H  
ATOM    792  CA  LEU A  52      25.474   8.960  -5.883  1.00 80.26           C  
ATOM    793  HA  LEU A  52      26.127   9.777  -6.188  1.00 80.26           H  
ATOM    794  C   LEU A  52      25.845   7.714  -6.702  1.00 80.26           C  
ATOM    795  CB  LEU A  52      25.686   8.680  -4.380  1.00 80.26           C  
ATOM    796  HB2 LEU A  52      26.719   8.366  -4.232  1.00 80.26           H  
ATOM    797  HB3 LEU A  52      25.047   7.847  -4.086  1.00 80.26           H  
ATOM    798  O   LEU A  52      26.922   7.649  -7.298  1.00 80.26           O  
ATOM    799  CG  LEU A  52      25.403   9.865  -3.438  1.00 80.26           C  
ATOM    800  HG  LEU A  52      24.368  10.183  -3.561  1.00 80.26           H  
ATOM    801  CD1 LEU A  52      25.598   9.430  -1.986  1.00 80.26           C  
ATOM    802 HD11 LEU A  52      25.371  10.263  -1.322  1.00 80.26           H  
ATOM    803 HD12 LEU A  52      26.630   9.116  -1.825  1.00 80.26           H  
ATOM    804 HD13 LEU A  52      24.930   8.600  -1.757  1.00 80.26           H  
ATOM    805  CD2 LEU A  52      26.321  11.054  -3.705  1.00 80.26           C  
ATOM    806 HD21 LEU A  52      27.364  10.757  -3.592  1.00 80.26           H  
ATOM    807 HD22 LEU A  52      26.152  11.449  -4.706  1.00 80.26           H  
ATOM    808 HD23 LEU A  52      26.088  11.853  -3.001  1.00 80.26           H  
ATOM    809  N   TYR A  53      24.923   6.752  -6.774  1.00 76.57           N  
ATOM    810  H   TYR A  53      24.065   6.907  -6.264  1.00 76.57           H  
ATOM    811  CA  TYR A  53      25.142   5.442  -7.392  1.00 76.57           C  
ATOM    812  HA  TYR A  53      26.114   5.434  -7.886  1.00 76.57           H  
ATOM    813  C   TYR A  53      24.096   5.086  -8.468  1.00 76.57           C  
ATOM    814  CB  TYR A  53      25.167   4.381  -6.279  1.00 76.57           C  
ATOM    815  HB2 TYR A  53      24.136   4.231  -5.960  1.00 76.57           H  
ATOM    816  HB3 TYR A  53      25.516   3.439  -6.702  1.00 76.57           H  
ATOM    817  O   TYR A  53      24.158   3.998  -9.036  1.00 76.57           O  
ATOM    818  CG  TYR A  53      25.995   4.697  -5.037  1.00 76.57           C  
ATOM    819  CD1 TYR A  53      27.335   5.132  -5.135  1.00 76.57           C  
ATOM    820  HD1 TYR A  53      27.796   5.262  -6.103  1.00 76.57           H  
ATOM    821  CD2 TYR A  53      25.399   4.567  -3.766  1.00 76.57           C  
ATOM    822  HD2 TYR A  53      24.372   4.248  -3.675  1.00 76.57           H  
ATOM    823  CE1 TYR A  53      28.069   5.448  -3.969  1.00 76.57           C  
ATOM    824  HE1 TYR A  53      29.086   5.807  -4.030  1.00 76.57           H  
ATOM    825  CE2 TYR A  53      26.136   4.864  -2.605  1.00 76.57           C  
ATOM    826  HE2 TYR A  53      25.685   4.776  -1.627  1.00 76.57           H  
ATOM    827  OH  TYR A  53      28.137   5.597  -1.553  1.00 76.57           O  
ATOM    828  HH  TYR A  53      28.948   6.096  -1.673  1.00 76.57           H  
ATOM    829  CZ  TYR A  53      27.469   5.308  -2.699  1.00 76.57           C  
ATOM    830  N   ASN A  54      23.106   5.959  -8.718  1.00 78.07           N  
ATOM    831  H   ASN A  54      23.135   6.848  -8.240  1.00 78.07           H  
ATOM    832  CA  ASN A  54      21.863   5.642  -9.446  1.00 78.07           C  
ATOM    833  HA  ASN A  54      21.153   6.436  -9.212  1.00 78.07           H  
ATOM    834  C   ASN A  54      21.173   4.362  -8.930  1.00 78.07           C  
ATOM    835  CB  ASN A  54      22.100   5.669 -10.970  1.00 78.07           C  
ATOM    836  HB2 ASN A  54      21.267   5.182 -11.478  1.00 78.07           H  
ATOM    837  HB3 ASN A  54      23.008   5.115 -11.211  1.00 78.07           H  
ATOM    838  O   ASN A  54      20.557   3.610  -9.685  1.00 78.07           O  
ATOM    839  CG  ASN A  54      22.181   7.071 -11.541  1.00 78.07           C  
ATOM    840  ND2 ASN A  54      22.704   7.212 -12.736  1.00 78.07           N  
ATOM    841 HD21 ASN A  54      22.702   8.154 -13.100  1.00 78.07           H  
ATOM    842 HD22 ASN A  54      23.033   6.403 -13.243  1.00 78.07           H  
ATOM    843  OD1 ASN A  54      21.741   8.051 -10.967  1.00 78.07           O  
ATOM    844  N   PHE A  55      21.290   4.102  -7.628  1.00 83.28           N  
ATOM    845  H   PHE A  55      21.725   4.805  -7.048  1.00 83.28           H  
ATOM    846  CA  PHE A  55      20.858   2.863  -6.993  1.00 83.28           C  
ATOM    847  HA  PHE A  55      20.536   2.156  -7.758  1.00 83.28           H  
ATOM    848  C   PHE A  55      19.677   3.118  -6.059  1.00 83.28           C  
ATOM    849  CB  PHE A  55      22.050   2.239  -6.255  1.00 83.28           C  
ATOM    850  HB2 PHE A  55      22.870   2.101  -6.959  1.00 83.28           H  
ATOM    851  HB3 PHE A  55      22.382   2.935  -5.485  1.00 83.28           H  
ATOM    852  O   PHE A  55      19.716   4.019  -5.219  1.00 83.28           O  
ATOM    853  CG  PHE A  55      21.751   0.907  -5.602  1.00 83.28           C  
ATOM    854  CD1 PHE A  55      21.650   0.806  -4.202  1.00 83.28           C  
ATOM    855  HD1 PHE A  55      21.794   1.680  -3.584  1.00 83.28           H  
ATOM    856  CD2 PHE A  55      21.570  -0.237  -6.398  1.00 83.28           C  
ATOM    857  HD2 PHE A  55      21.650  -0.165  -7.473  1.00 83.28           H  
ATOM    858  CE1 PHE A  55      21.370  -0.435  -3.603  1.00 83.28           C  
ATOM    859  HE1 PHE A  55      21.320  -0.517  -2.527  1.00 83.28           H  
ATOM    860  CE2 PHE A  55      21.269  -1.469  -5.796  1.00 83.28           C  
ATOM    861  HE2 PHE A  55      21.103  -2.337  -6.418  1.00 83.28           H  
ATOM    862  CZ  PHE A  55      21.166  -1.573  -4.400  1.00 83.28           C  
ATOM    863  HZ  PHE A  55      20.937  -2.523  -3.941  1.00 83.28           H  
ATOM    864  N   SER A  56      18.637   2.295  -6.182  1.00 85.44           N  
ATOM    865  H   SER A  56      18.645   1.623  -6.935  1.00 85.44           H  
ATOM    866  CA  SER A  56      17.530   2.234  -5.236  1.00 85.44           C  
ATOM    867  HA  SER A  56      17.553   3.135  -4.623  1.00 85.44           H  
ATOM    868  C   SER A  56      17.648   1.028  -4.311  1.00 85.44           C  
ATOM    869  CB  SER A  56      16.176   2.218  -5.938  1.00 85.44           C  
ATOM    870  HB2 SER A  56      16.126   3.030  -6.663  1.00 85.44           H  
ATOM    871  HB3 SER A  56      16.036   1.268  -6.455  1.00 85.44           H  
ATOM    872  O   SER A  56      17.781  -0.128  -4.736  1.00 85.44           O  
ATOM    873  OG  SER A  56      15.177   2.386  -4.947  1.00 85.44           O  
ATOM    874  HG  SER A  56      15.249   3.271  -4.583  1.00 85.44           H  
ATOM    875  N   LEU A  57      17.489   1.313  -3.020  1.00 87.90           N  
ATOM    876  H   LEU A  57      17.367   2.284  -2.772  1.00 87.90           H  
ATOM    877  CA  LEU A  57      17.353   0.319  -1.960  1.00 87.90           C  
ATOM    878  HA  LEU A  57      18.177  -0.392  -2.026  1.00 87.90           H  
ATOM    879  C   LEU A  57      16.053  -0.501  -2.080  1.00 87.90           C  
ATOM    880  CB  LEU A  57      17.414   1.061  -0.608  1.00 87.90           C  
ATOM    881  HB2 LEU A  57      17.178   0.353   0.186  1.00 87.90           H  
ATOM    882  HB3 LEU A  57      16.638   1.826  -0.603  1.00 87.90           H  
ATOM    883  O   LEU A  57      15.944  -1.548  -1.449  1.00 87.90           O  
ATOM    884  CG  LEU A  57      18.769   1.723  -0.278  1.00 87.90           C  
ATOM    885  HG  LEU A  57      19.072   2.371  -1.101  1.00 87.90           H  
ATOM    886  CD1 LEU A  57      18.644   2.573   0.986  1.00 87.90           C  
ATOM    887 HD11 LEU A  57      18.358   1.952   1.835  1.00 87.90           H  
ATOM    888 HD12 LEU A  57      19.598   3.056   1.199  1.00 87.90           H  
ATOM    889 HD13 LEU A  57      17.897   3.350   0.831  1.00 87.90           H  
ATOM    890  CD2 LEU A  57      19.864   0.690  -0.024  1.00 87.90           C  
ATOM    891 HD21 LEU A  57      19.996   0.072  -0.913  1.00 87.90           H  
ATOM    892 HD22 LEU A  57      19.593   0.056   0.820  1.00 87.90           H  
ATOM    893 HD23 LEU A  57      20.804   1.197   0.192  1.00 87.90           H  
ATOM    894  N   PHE A  58      15.077  -0.059  -2.883  1.00 87.58           N  
ATOM    895  H   PHE A  58      15.235   0.794  -3.401  1.00 87.58           H  
ATOM    896  CA  PHE A  58      13.707  -0.589  -2.893  1.00 87.58           C  
ATOM    897  HA  PHE A  58      13.583  -1.201  -2.000  1.00 87.58           H  
ATOM    898  C   PHE A  58      13.395  -1.551  -4.052  1.00 87.58           C  
ATOM    899  CB  PHE A  58      12.713   0.574  -2.778  1.00 87.58           C  
ATOM    900  HB2 PHE A  58      11.715   0.157  -2.647  1.00 87.58           H  
ATOM    901  HB3 PHE A  58      12.725   1.130  -3.716  1.00 87.58           H  
ATOM    902  O   PHE A  58      12.246  -1.723  -4.455  1.00 87.58           O  
ATOM    903  CG  PHE A  58      12.953   1.538  -1.627  1.00 87.58           C  
ATOM    904  CD1 PHE A  58      13.437   1.083  -0.381  1.00 87.58           C  
ATOM    905  HD1 PHE A  58      13.678   0.040  -0.240  1.00 87.58           H  
ATOM    906  CD2 PHE A  58      12.623   2.896  -1.786  1.00 87.58           C  
ATOM    907  HD2 PHE A  58      12.228   3.255  -2.725  1.00 87.58           H  
ATOM    908  CE1 PHE A  58      13.615   1.981   0.686  1.00 87.58           C  
ATOM    909  HE1 PHE A  58      14.000   1.631   1.632  1.00 87.58           H  
ATOM    910  CE2 PHE A  58      12.765   3.782  -0.707  1.00 87.58           C  
ATOM    911  HE2 PHE A  58      12.455   4.812  -0.808  1.00 87.58           H  
ATOM    912  CZ  PHE A  58      13.276   3.334   0.519  1.00 87.58           C  
ATOM    913  HZ  PHE A  58      13.389   4.036   1.332  1.00 87.58           H  
ATOM    914  N   HIS A  59      14.421  -2.231  -4.567  1.00 87.92           N  
ATOM    915  H   HIS A  59      15.332  -2.066  -4.165  1.00 87.92           H  
ATOM    916  CA  HIS A  59      14.325  -3.190  -5.677  1.00 87.92           C  
ATOM    917  HA  HIS A  59      13.895  -2.674  -6.535  1.00 87.92           H  
ATOM    918  C   HIS A  59      13.413  -4.409  -5.402  1.00 87.92           C  
ATOM    919  CB  HIS A  59      15.750  -3.628  -6.053  1.00 87.92           C  
ATOM    920  HB2 HIS A  59      16.266  -2.774  -6.493  1.00 87.92           H  
ATOM    921  HB3 HIS A  59      15.701  -4.407  -6.814  1.00 87.92           H  
ATOM    922  O   HIS A  59      13.020  -5.091  -6.344  1.00 87.92           O  
ATOM    923  CG  HIS A  59      16.561  -4.127  -4.881  1.00 87.92           C  
ATOM    924  CD2 HIS A  59      16.505  -5.376  -4.325  1.00 87.92           C  
ATOM    925  HD2 HIS A  59      15.884  -6.190  -4.670  1.00 87.92           H  
ATOM    926  ND1 HIS A  59      17.439  -3.382  -4.123  1.00 87.92           N  
ATOM    927  HD1 HIS A  59      17.696  -2.416  -4.271  1.00 87.92           H  
ATOM    928  CE1 HIS A  59      17.891  -4.165  -3.129  1.00 87.92           C  
ATOM    929  HE1 HIS A  59      18.586  -3.845  -2.366  1.00 87.92           H  
ATOM    930  NE2 HIS A  59      17.360  -5.400  -3.217  1.00 87.92           N  
ATOM    931  N   CYS A  60      13.057  -4.671  -4.138  1.00 90.23           N  
ATOM    932  H   CYS A  60      13.425  -4.063  -3.420  1.00 90.23           H  
ATOM    933  CA  CYS A  60      12.083  -5.689  -3.719  1.00 90.23           C  
ATOM    934  HA  CYS A  60      11.577  -6.069  -4.606  1.00 90.23           H  
ATOM    935  C   CYS A  60      10.960  -5.103  -2.836  1.00 90.23           C  
ATOM    936  CB  CYS A  60      12.819  -6.867  -3.065  1.00 90.23           C  
ATOM    937  HB2 CYS A  60      12.124  -7.424  -2.437  1.00 90.23           H  
ATOM    938  HB3 CYS A  60      13.604  -6.471  -2.421  1.00 90.23           H  
ATOM    939  O   CYS A  60      10.462  -5.768  -1.926  1.00 90.23           O  
ATOM    940  SG  CYS A  60      13.539  -8.042  -4.234  1.00 90.23           S  
ATOM    941  N   GLY A  61      10.560  -3.856  -3.106  1.00 89.16           N  
ATOM    942  H   GLY A  61      11.042  -3.346  -3.832  1.00 89.16           H  
ATOM    943  CA  GLY A  61       9.647  -3.086  -2.259  1.00 89.16           C  
ATOM    944  HA2 GLY A  61       9.110  -2.363  -2.874  1.00 89.16           H  
ATOM    945  HA3 GLY A  61       8.915  -3.748  -1.798  1.00 89.16           H  
ATOM    946  C   GLY A  61      10.383  -2.325  -1.153  1.00 89.16           C  
ATOM    947  O   GLY A  61      11.614  -2.317  -1.095  1.00 89.16           O  
ATOM    948  N   LEU A  62       9.634  -1.653  -0.278  1.00 92.04           N  
ATOM    949  H   LEU A  62       8.628  -1.724  -0.344  1.00 92.04           H  
ATOM    950  CA  LEU A  62      10.221  -0.838   0.788  1.00 92.04           C  
ATOM    951  HA  LEU A  62      11.001  -0.218   0.347  1.00 92.04           H  
ATOM    952  C   LEU A  62      10.892  -1.693   1.868  1.00 92.04           C  
ATOM    953  CB  LEU A  62       9.166   0.086   1.420  1.00 92.04           C  
ATOM    954  HB2 LEU A  62       8.332  -0.522   1.769  1.00 92.04           H  
ATOM    955  HB3 LEU A  62       9.611   0.568   2.290  1.00 92.04           H  
ATOM    956  O   LEU A  62      10.259  -2.548   2.492  1.00 92.04           O  
ATOM    957  CG  LEU A  62       8.631   1.182   0.486  1.00 92.04           C  
ATOM    958  HG  LEU A  62       8.095   0.719  -0.343  1.00 92.04           H  
ATOM    959  CD1 LEU A  62       7.661   2.067   1.254  1.00 92.04           C  
ATOM    960 HD11 LEU A  62       7.108   2.685   0.546  1.00 92.04           H  
ATOM    961 HD12 LEU A  62       6.963   1.451   1.820  1.00 92.04           H  
ATOM    962 HD13 LEU A  62       8.197   2.715   1.948  1.00 92.04           H  
ATOM    963  CD2 LEU A  62       9.744   2.069  -0.066  1.00 92.04           C  
ATOM    964 HD21 LEU A  62      10.315   1.516  -0.812  1.00 92.04           H  
ATOM    965 HD22 LEU A  62      10.405   2.399   0.736  1.00 92.04           H  
ATOM    966 HD23 LEU A  62       9.315   2.941  -0.560  1.00 92.04           H  
ATOM    967  N   LEU A  63      12.157  -1.385   2.158  1.00 94.33           N  
ATOM    968  H   LEU A  63      12.610  -0.673   1.603  1.00 94.33           H  
ATOM    969  CA  LEU A  63      12.846  -1.894   3.345  1.00 94.33           C  
ATOM    970  HA  LEU A  63      12.796  -2.982   3.341  1.00 94.33           H  
ATOM    971  C   LEU A  63      12.148  -1.397   4.621  1.00 94.33           C  
ATOM    972  CB  LEU A  63      14.325  -1.456   3.342  1.00 94.33           C  
ATOM    973  HB2 LEU A  63      14.796  -1.850   4.243  1.00 94.33           H  
ATOM    974  HB3 LEU A  63      14.358  -0.368   3.406  1.00 94.33           H  
ATOM    975  O   LEU A  63      11.583  -0.301   4.640  1.00 94.33           O  
ATOM    976  CG  LEU A  63      15.163  -1.895   2.127  1.00 94.33           C  
ATOM    977  HG  LEU A  63      14.750  -1.447   1.223  1.00 94.33           H  
ATOM    978  CD1 LEU A  63      16.597  -1.395   2.306  1.00 94.33           C  
ATOM    979 HD11 LEU A  63      16.602  -0.310   2.414  1.00 94.33           H  
ATOM    980 HD12 LEU A  63      17.188  -1.668   1.432  1.00 94.33           H  
ATOM    981 HD13 LEU A  63      17.046  -1.845   3.191  1.00 94.33           H  
ATOM    982  CD2 LEU A  63      15.214  -3.412   1.950  1.00 94.33           C  
ATOM    983 HD21 LEU A  63      14.214  -3.800   1.755  1.00 94.33           H  
ATOM    984 HD22 LEU A  63      15.835  -3.654   1.088  1.00 94.33           H  
ATOM    985 HD23 LEU A  63      15.637  -3.880   2.840  1.00 94.33           H  
ATOM    986  N   MET A  64      12.240  -2.177   5.701  1.00 94.17           N  
ATOM    987  H   MET A  64      12.725  -3.060   5.618  1.00 94.17           H  
ATOM    988  CA  MET A  64      11.848  -1.718   7.040  1.00 94.17           C  
ATOM    989  HA  MET A  64      10.775  -1.525   7.040  1.00 94.17           H  
ATOM    990  C   MET A  64      12.614  -0.430   7.405  1.00 94.17           C  
ATOM    991  CB  MET A  64      12.171  -2.805   8.077  1.00 94.17           C  
ATOM    992  HB2 MET A  64      13.208  -3.119   7.957  1.00 94.17           H  
ATOM    993  HB3 MET A  64      12.075  -2.386   9.079  1.00 94.17           H  
ATOM    994  O   MET A  64      13.802  -0.349   7.076  1.00 94.17           O  
ATOM    995  CG  MET A  64      11.268  -4.040   7.966  1.00 94.17           C  
ATOM    996  HG2 MET A  64      11.627  -4.781   8.681  1.00 94.17           H  
ATOM    997  HG3 MET A  64      11.377  -4.467   6.969  1.00 94.17           H  
ATOM    998  SD  MET A  64       9.499  -3.772   8.276  1.00 94.17           S  
ATOM    999  CE  MET A  64       9.536  -3.075   9.951  1.00 94.17           C  
ATOM   1000  HE1 MET A  64       8.518  -2.965  10.323  1.00 94.17           H  
ATOM   1001  HE2 MET A  64      10.101  -3.726  10.619  1.00 94.17           H  
ATOM   1002  HE3 MET A  64      10.003  -2.090   9.935  1.00 94.17           H  
ATOM   1003  N   PRO A  65      12.023   0.557   8.110  1.00 93.43           N  
ATOM   1004  CA  PRO A  65      12.710   1.820   8.396  1.00 93.43           C  
ATOM   1005  HA  PRO A  65      12.947   2.292   7.443  1.00 93.43           H  
ATOM   1006  C   PRO A  65      14.023   1.661   9.178  1.00 93.43           C  
ATOM   1007  CB  PRO A  65      11.682   2.699   9.116  1.00 93.43           C  
ATOM   1008  HB2 PRO A  65      11.838   3.758   8.913  1.00 93.43           H  
ATOM   1009  HB3 PRO A  65      11.697   2.506  10.189  1.00 93.43           H  
ATOM   1010  O   PRO A  65      15.005   2.306   8.817  1.00 93.43           O  
ATOM   1011  CG  PRO A  65      10.367   2.196   8.524  1.00 93.43           C  
ATOM   1012  HG2 PRO A  65       9.515   2.449   9.155  1.00 93.43           H  
ATOM   1013  HG3 PRO A  65      10.233   2.603   7.522  1.00 93.43           H  
ATOM   1014  CD  PRO A  65      10.611   0.690   8.448  1.00 93.43           C  
ATOM   1015  HD2 PRO A  65      10.422   0.236   9.421  1.00 93.43           H  
ATOM   1016  HD3 PRO A  65       9.957   0.250   7.695  1.00 93.43           H  
ATOM   1017  N   GLY A  66      14.092   0.741  10.153  1.00 94.01           N  
ATOM   1018  H   GLY A  66      13.241   0.284  10.447  1.00 94.01           H  
ATOM   1019  CA  GLY A  66      15.345   0.376  10.840  1.00 94.01           C  
ATOM   1020  HA2 GLY A  66      15.749   1.247  11.356  1.00 94.01           H  
ATOM   1021  HA3 GLY A  66      15.149  -0.396  11.584  1.00 94.01           H  
ATOM   1022  C   GLY A  66      16.412  -0.151   9.872  1.00 94.01           C  
ATOM   1023  O   GLY A  66      17.504   0.405   9.771  1.00 94.01           O  
ATOM   1024  N   CYS A  67      16.055  -1.124   9.027  1.00 95.98           N  
ATOM   1025  H   CYS A  67      15.146  -1.548   9.147  1.00 95.98           H  
ATOM   1026  CA  CYS A  67      16.938  -1.628   7.972  1.00 95.98           C  
ATOM   1027  HA  CYS A  67      17.816  -2.067   8.445  1.00 95.98           H  
ATOM   1028  C   CYS A  67      17.425  -0.516   7.021  1.00 95.98           C  
ATOM   1029  CB  CYS A  67      16.199  -2.724   7.197  1.00 95.98           C  
ATOM   1030  HB2 CYS A  67      15.297  -2.304   6.752  1.00 95.98           H  
ATOM   1031  HB3 CYS A  67      15.895  -3.491   7.910  1.00 95.98           H  
ATOM   1032  O   CYS A  67      18.625  -0.399   6.762  1.00 95.98           O  
ATOM   1033  SG  CYS A  67      17.165  -3.494   5.870  1.00 95.98           S  
ATOM   1034  N   ARG A  68      16.517   0.349   6.539  1.00 94.95           N  
ATOM   1035  H   ARG A  68      15.555   0.213   6.815  1.00 94.95           H  
ATOM   1036  CA  ARG A  68      16.857   1.513   5.699  1.00 94.95           C  
ATOM   1037  HA  ARG A  68      17.361   1.158   4.801  1.00 94.95           H  
ATOM   1038  C   ARG A  68      17.847   2.435   6.415  1.00 94.95           C  
ATOM   1039  CB  ARG A  68      15.577   2.272   5.293  1.00 94.95           C  
ATOM   1040  HB2 ARG A  68      14.889   1.585   4.800  1.00 94.95           H  
ATOM   1041  HB3 ARG A  68      15.090   2.653   6.191  1.00 94.95           H  
ATOM   1042  O   ARG A  68      18.826   2.847   5.797  1.00 94.95           O  
ATOM   1043  CG  ARG A  68      15.872   3.453   4.346  1.00 94.95           C  
ATOM   1044  HG2 ARG A  68      16.641   4.089   4.785  1.00 94.95           H  
ATOM   1045  HG3 ARG A  68      16.241   3.068   3.396  1.00 94.95           H  
ATOM   1046  CD  ARG A  68      14.635   4.329   4.098  1.00 94.95           C  
ATOM   1047  HD2 ARG A  68      13.872   3.730   3.599  1.00 94.95           H  
ATOM   1048  HD3 ARG A  68      14.243   4.663   5.059  1.00 94.95           H  
ATOM   1049  NE  ARG A  68      14.974   5.511   3.276  1.00 94.95           N  
ATOM   1050  HE  ARG A  68      15.942   5.625   3.012  1.00 94.95           H  
ATOM   1051  NH1 ARG A  68      12.856   6.385   2.970  1.00 94.95           N  
ATOM   1052 HH11 ARG A  68      12.423   5.695   3.568  1.00 94.95           H  
ATOM   1053 HH12 ARG A  68      12.280   7.093   2.537  1.00 94.95           H  
ATOM   1054  NH2 ARG A  68      14.582   7.349   1.994  1.00 94.95           N  
ATOM   1055 HH21 ARG A  68      13.928   7.646   1.283  1.00 94.95           H  
ATOM   1056 HH22 ARG A  68      15.559   7.494   1.782  1.00 94.95           H  
ATOM   1057  CZ  ARG A  68      14.140   6.402   2.760  1.00 94.95           C  
ATOM   1058  N   LYS A  69      17.631   2.725   7.702  1.00 94.70           N  
ATOM   1059  H   LYS A  69      16.801   2.353   8.142  1.00 94.70           H  
ATOM   1060  CA  LYS A  69      18.541   3.533   8.524  1.00 94.70           C  
ATOM   1061  HA  LYS A  69      18.662   4.512   8.059  1.00 94.70           H  
ATOM   1062  C   LYS A  69      19.936   2.914   8.587  1.00 94.70           C  
ATOM   1063  CB  LYS A  69      17.924   3.747   9.917  1.00 94.70           C  
ATOM   1064  HB2 LYS A  69      16.980   4.279   9.800  1.00 94.70           H  
ATOM   1065  HB3 LYS A  69      17.723   2.790  10.399  1.00 94.70           H  
ATOM   1066  O   LYS A  69      20.911   3.620   8.344  1.00 94.70           O  
ATOM   1067  CG  LYS A  69      18.852   4.565  10.822  1.00 94.70           C  
ATOM   1068  HG2 LYS A  69      19.153   5.469  10.292  1.00 94.70           H  
ATOM   1069  HG3 LYS A  69      19.745   3.984  11.053  1.00 94.70           H  
ATOM   1070  CD  LYS A  69      18.163   4.950  12.133  1.00 94.70           C  
ATOM   1071  HD2 LYS A  69      17.246   5.495  11.910  1.00 94.70           H  
ATOM   1072  HD3 LYS A  69      17.931   4.050  12.703  1.00 94.70           H  
ATOM   1073  CE  LYS A  69      19.114   5.854  12.920  1.00 94.70           C  
ATOM   1074  HE2 LYS A  69      20.042   5.311  13.100  1.00 94.70           H  
ATOM   1075  HE3 LYS A  69      19.342   6.719  12.297  1.00 94.70           H  
ATOM   1076  NZ  LYS A  69      18.519   6.300  14.201  1.00 94.70           N  
ATOM   1077  HZ1 LYS A  69      19.180   6.868  14.713  1.00 94.70           H  
ATOM   1078  HZ2 LYS A  69      18.251   5.510  14.770  1.00 94.70           H  
ATOM   1079  HZ3 LYS A  69      17.708   6.871  14.010  1.00 94.70           H  
ATOM   1080  N   HIS A  70      20.056   1.603   8.812  1.00 95.87           N  
ATOM   1081  H   HIS A  70      19.229   1.071   9.041  1.00 95.87           H  
ATOM   1082  CA  HIS A  70      21.366   0.943   8.819  1.00 95.87           C  
ATOM   1083  HA  HIS A  70      21.971   1.437   9.580  1.00 95.87           H  
ATOM   1084  C   HIS A  70      22.119   1.082   7.487  1.00 95.87           C  
ATOM   1085  CB  HIS A  70      21.249  -0.537   9.195  1.00 95.87           C  
ATOM   1086  HB2 HIS A  70      20.388  -0.990   8.704  1.00 95.87           H  
ATOM   1087  HB3 HIS A  70      22.149  -1.037   8.837  1.00 95.87           H  
ATOM   1088  O   HIS A  70      23.335   1.297   7.523  1.00 95.87           O  
ATOM   1089  CG  HIS A  70      21.182  -0.780  10.677  1.00 95.87           C  
ATOM   1090  CD2 HIS A  70      20.052  -0.898  11.440  1.00 95.87           C  
ATOM   1091  HD2 HIS A  70      19.026  -0.852  11.107  1.00 95.87           H  
ATOM   1092  ND1 HIS A  70      22.263  -0.970  11.519  1.00 95.87           N  
ATOM   1093  HD1 HIS A  70      23.173  -1.314  11.248  1.00 95.87           H  
ATOM   1094  CE1 HIS A  70      21.788  -1.146  12.764  1.00 95.87           C  
ATOM   1095  HE1 HIS A  70      22.377  -1.393  13.635  1.00 95.87           H  
ATOM   1096  NE2 HIS A  70      20.456  -1.106  12.754  1.00 95.87           N  
ATOM   1097  N   PHE A  71      21.414   1.009   6.350  1.00 95.58           N  
ATOM   1098  H   PHE A  71      20.430   0.791   6.420  1.00 95.58           H  
ATOM   1099  CA  PHE A  71      21.976   1.242   5.014  1.00 95.58           C  
ATOM   1100  HA  PHE A  71      22.874   0.632   4.907  1.00 95.58           H  
ATOM   1101  C   PHE A  71      22.418   2.693   4.795  1.00 95.58           C  
ATOM   1102  CB  PHE A  71      20.968   0.816   3.933  1.00 95.58           C  
ATOM   1103  HB2 PHE A  71      21.158   1.390   3.027  1.00 95.58           H  
ATOM   1104  HB3 PHE A  71      19.951   1.046   4.252  1.00 95.58           H  
ATOM   1105  O   PHE A  71      23.532   2.913   4.326  1.00 95.58           O  
ATOM   1106  CG  PHE A  71      21.076  -0.648   3.570  1.00 95.58           C  
ATOM   1107  CD1 PHE A  71      22.153  -1.068   2.773  1.00 95.58           C  
ATOM   1108  HD1 PHE A  71      22.867  -0.346   2.404  1.00 95.58           H  
ATOM   1109  CD2 PHE A  71      20.135  -1.589   4.027  1.00 95.58           C  
ATOM   1110  HD2 PHE A  71      19.287  -1.270   4.615  1.00 95.58           H  
ATOM   1111  CE1 PHE A  71      22.310  -2.427   2.466  1.00 95.58           C  
ATOM   1112  HE1 PHE A  71      23.134  -2.735   1.839  1.00 95.58           H  
ATOM   1113  CE2 PHE A  71      20.293  -2.951   3.719  1.00 95.58           C  
ATOM   1114  HE2 PHE A  71      19.569  -3.672   4.070  1.00 95.58           H  
ATOM   1115  CZ  PHE A  71      21.390  -3.373   2.949  1.00 95.58           C  
ATOM   1116  HZ  PHE A  71      21.517  -4.416   2.700  1.00 95.58           H  
ATOM   1117  N   ILE A  72      21.600   3.678   5.175  1.00 94.97           N  
ATOM   1118  H   ILE A  72      20.692   3.436   5.545  1.00 94.97           H  
ATOM   1119  CA  ILE A  72      21.964   5.102   5.079  1.00 94.97           C  
ATOM   1120  HA  ILE A  72      22.239   5.330   4.050  1.00 94.97           H  
ATOM   1121  C   ILE A  72      23.199   5.393   5.942  1.00 94.97           C  
ATOM   1122  CB  ILE A  72      20.764   5.995   5.462  1.00 94.97           C  
ATOM   1123  HB  ILE A  72      20.395   5.678   6.437  1.00 94.97           H  
ATOM   1124  O   ILE A  72      24.152   5.997   5.461  1.00 94.97           O  
ATOM   1125  CG1 ILE A  72      19.631   5.854   4.417  1.00 94.97           C  
ATOM   1126 HG12 ILE A  72      19.970   6.257   3.463  1.00 94.97           H  
ATOM   1127 HG13 ILE A  72      19.400   4.801   4.260  1.00 94.97           H  
ATOM   1128  CG2 ILE A  72      21.173   7.472   5.558  1.00 94.97           C  
ATOM   1129 HG21 ILE A  72      20.368   8.043   6.021  1.00 94.97           H  
ATOM   1130 HG22 ILE A  72      22.048   7.615   6.192  1.00 94.97           H  
ATOM   1131 HG23 ILE A  72      21.395   7.880   4.571  1.00 94.97           H  
ATOM   1132  CD1 ILE A  72      18.329   6.561   4.816  1.00 94.97           C  
ATOM   1133 HD11 ILE A  72      17.986   6.189   5.782  1.00 94.97           H  
ATOM   1134 HD12 ILE A  72      18.483   7.638   4.872  1.00 94.97           H  
ATOM   1135 HD13 ILE A  72      17.570   6.362   4.060  1.00 94.97           H  
ATOM   1136  N   GLN A  73      23.246   4.887   7.179  1.00 95.85           N  
ATOM   1137  H   GLN A  73      22.423   4.425   7.538  1.00 95.85           H  
ATOM   1138  CA  GLN A  73      24.428   4.999   8.039  1.00 95.85           C  
ATOM   1139  HA  GLN A  73      24.641   6.052   8.224  1.00 95.85           H  
ATOM   1140  C   GLN A  73      25.681   4.373   7.405  1.00 95.85           C  
ATOM   1141  CB  GLN A  73      24.162   4.297   9.370  1.00 95.85           C  
ATOM   1142  HB2 GLN A  73      25.108   4.196   9.902  1.00 95.85           H  
ATOM   1143  HB3 GLN A  73      23.782   3.299   9.152  1.00 95.85           H  
ATOM   1144  O   GLN A  73      26.767   4.922   7.556  1.00 95.85           O  
ATOM   1145  CG  GLN A  73      23.175   5.017  10.298  1.00 95.85           C  
ATOM   1146  HG2 GLN A  73      23.567   6.001  10.553  1.00 95.85           H  
ATOM   1147  HG3 GLN A  73      22.217   5.164   9.800  1.00 95.85           H  
ATOM   1148  CD  GLN A  73      22.938   4.207  11.570  1.00 95.85           C  
ATOM   1149  NE2 GLN A  73      22.535   4.828  12.655  1.00 95.85           N  
ATOM   1150 HE21 GLN A  73      22.534   4.273  13.499  1.00 95.85           H  
ATOM   1151 HE22 GLN A  73      22.593   5.835  12.692  1.00 95.85           H  
ATOM   1152  OE1 GLN A  73      23.143   2.998  11.611  1.00 95.85           O  
ATOM   1153  N   ALA A  74      25.554   3.248   6.687  1.00 94.81           N  
ATOM   1154  H   ALA A  74      24.637   2.843   6.569  1.00 94.81           H  
ATOM   1155  CA  ALA A  74      26.679   2.634   5.975  1.00 94.81           C  
ATOM   1156  HA  ALA A  74      27.501   2.501   6.678  1.00 94.81           H  
ATOM   1157  C   ALA A  74      27.197   3.524   4.829  1.00 94.81           C  
ATOM   1158  CB  ALA A  74      26.259   1.253   5.454  1.00 94.81           C  
ATOM   1159  HB1 ALA A  74      25.787   0.669   6.244  1.00 94.81           H  
ATOM   1160  HB2 ALA A  74      27.142   0.722   5.095  1.00 94.81           H  
ATOM   1161  HB3 ALA A  74      25.556   1.359   4.628  1.00 94.81           H  
ATOM   1162  O   ALA A  74      28.407   3.616   4.632  1.00 94.81           O  
ATOM   1163  N   ILE A  75      26.295   4.206   4.112  1.00 92.99           N  
ATOM   1164  H   ILE A  75      25.316   4.072   4.322  1.00 92.99           H  
ATOM   1165  CA  ILE A  75      26.649   5.176   3.064  1.00 92.99           C  
ATOM   1166  HA  ILE A  75      27.399   4.726   2.413  1.00 92.99           H  
ATOM   1167  C   ILE A  75      27.300   6.415   3.692  1.00 92.99           C  
ATOM   1168  CB  ILE A  75      25.420   5.525   2.189  1.00 92.99           C  
ATOM   1169  HB  ILE A  75      24.631   5.912   2.834  1.00 92.99           H  
ATOM   1170  O   ILE A  75      28.387   6.796   3.274  1.00 92.99           O  
ATOM   1171  CG1 ILE A  75      24.893   4.267   1.455  1.00 92.99           C  
ATOM   1172 HG12 ILE A  75      25.598   3.980   0.675  1.00 92.99           H  
ATOM   1173 HG13 ILE A  75      24.825   3.430   2.151  1.00 92.99           H  
ATOM   1174  CG2 ILE A  75      25.783   6.610   1.158  1.00 92.99           C  
ATOM   1175 HG21 ILE A  75      26.092   7.530   1.655  1.00 92.99           H  
ATOM   1176 HG22 ILE A  75      26.605   6.270   0.528  1.00 92.99           H  
ATOM   1177 HG23 ILE A  75      24.928   6.851   0.526  1.00 92.99           H  
ATOM   1178  CD1 ILE A  75      23.499   4.447   0.837  1.00 92.99           C  
ATOM   1179 HD11 ILE A  75      23.525   5.179   0.031  1.00 92.99           H  
ATOM   1180 HD12 ILE A  75      23.161   3.494   0.429  1.00 92.99           H  
ATOM   1181 HD13 ILE A  75      22.793   4.773   1.602  1.00 92.99           H  
ATOM   1182  N   CYS A  76      26.720   6.990   4.753  1.00 95.46           N  
ATOM   1183  H   CYS A  76      25.811   6.660   5.044  1.00 95.46           H  
ATOM   1184  CA  CYS A  76      27.338   8.088   5.504  1.00 95.46           C  
ATOM   1185  HA  CYS A  76      27.451   8.949   4.844  1.00 95.46           H  
ATOM   1186  C   CYS A  76      28.740   7.717   6.014  1.00 95.46           C  
ATOM   1187  CB  CYS A  76      26.442   8.488   6.684  1.00 95.46           C  
ATOM   1188  HB2 CYS A  76      27.018   9.145   7.336  1.00 95.46           H  
ATOM   1189  HB3 CYS A  76      26.187   7.595   7.254  1.00 95.46           H  
ATOM   1190  O   CYS A  76      29.669   8.503   5.877  1.00 95.46           O  
ATOM   1191  SG  CYS A  76      24.915   9.359   6.251  1.00 95.46           S  
ATOM   1192  N   PHE A  77      28.935   6.504   6.537  1.00 95.08           N  
ATOM   1193  H   PHE A  77      28.138   5.900   6.679  1.00 95.08           H  
ATOM   1194  CA  PHE A  77      30.252   6.023   6.953  1.00 95.08           C  
ATOM   1195  HA  PHE A  77      30.664   6.726   7.676  1.00 95.08           H  
ATOM   1196  C   PHE A  77      31.244   5.939   5.782  1.00 95.08           C  
ATOM   1197  CB  PHE A  77      30.072   4.666   7.641  1.00 95.08           C  
ATOM   1198  HB2 PHE A  77      29.533   3.998   6.969  1.00 95.08           H  
ATOM   1199  HB3 PHE A  77      29.443   4.815   8.518  1.00 95.08           H  
ATOM   1200  O   PHE A  77      32.384   6.372   5.926  1.00 95.08           O  
ATOM   1201  CG  PHE A  77      31.351   3.984   8.084  1.00 95.08           C  
ATOM   1202  CD1 PHE A  77      31.730   2.758   7.510  1.00 95.08           C  
ATOM   1203  HD1 PHE A  77      31.123   2.319   6.732  1.00 95.08           H  
ATOM   1204  CD2 PHE A  77      32.143   4.547   9.100  1.00 95.08           C  
ATOM   1205  HD2 PHE A  77      31.854   5.491   9.539  1.00 95.08           H  
ATOM   1206  CE1 PHE A  77      32.878   2.090   7.969  1.00 95.08           C  
ATOM   1207  HE1 PHE A  77      33.149   1.134   7.545  1.00 95.08           H  
ATOM   1208  CE2 PHE A  77      33.290   3.880   9.565  1.00 95.08           C  
ATOM   1209  HE2 PHE A  77      33.874   4.298  10.371  1.00 95.08           H  
ATOM   1210  CZ  PHE A  77      33.649   2.643   9.004  1.00 95.08           C  
ATOM   1211  HZ  PHE A  77      34.515   2.111   9.371  1.00 95.08           H  
ATOM   1212  N   TYR A  78      30.823   5.434   4.620  1.00 92.31           N  
ATOM   1213  H   TYR A  78      29.868   5.111   4.555  1.00 92.31           H  
ATOM   1214  CA  TYR A  78      31.674   5.286   3.432  1.00 92.31           C  
ATOM   1215  HA  TYR A  78      32.613   4.819   3.729  1.00 92.31           H  
ATOM   1216  C   TYR A  78      32.025   6.626   2.753  1.00 92.31           C  
ATOM   1217  CB  TYR A  78      30.947   4.345   2.462  1.00 92.31           C  
ATOM   1218  HB2 TYR A  78      30.064   4.847   2.067  1.00 92.31           H  
ATOM   1219  HB3 TYR A  78      30.603   3.470   3.013  1.00 92.31           H  
ATOM   1220  O   TYR A  78      33.149   6.827   2.289  1.00 92.31           O  
ATOM   1221  CG  TYR A  78      31.800   3.855   1.312  1.00 92.31           C  
ATOM   1222  CD1 TYR A  78      31.692   4.448   0.039  1.00 92.31           C  
ATOM   1223  HD1 TYR A  78      31.009   5.269  -0.120  1.00 92.31           H  
ATOM   1224  CD2 TYR A  78      32.692   2.785   1.518  1.00 92.31           C  
ATOM   1225  HD2 TYR A  78      32.770   2.330   2.494  1.00 92.31           H  
ATOM   1226  CE1 TYR A  78      32.473   3.971  -1.032  1.00 92.31           C  
ATOM   1227  HE1 TYR A  78      32.385   4.434  -2.003  1.00 92.31           H  
ATOM   1228  CE2 TYR A  78      33.480   2.312   0.454  1.00 92.31           C  
ATOM   1229  HE2 TYR A  78      34.162   1.487   0.600  1.00 92.31           H  
ATOM   1230  OH  TYR A  78      34.164   2.435  -1.824  1.00 92.31           O  
ATOM   1231  HH  TYR A  78      33.894   2.771  -2.682  1.00 92.31           H  
ATOM   1232  CZ  TYR A  78      33.378   2.906  -0.820  1.00 92.31           C  
ATOM   1233  N   GLU A  79      31.076   7.562   2.713  1.00 92.72           N  
ATOM   1234  H   GLU A  79      30.157   7.310   3.048  1.00 92.72           H  
ATOM   1235  CA  GLU A  79      31.220   8.862   2.047  1.00 92.72           C  
ATOM   1236  HA  GLU A  79      31.891   8.767   1.193  1.00 92.72           H  
ATOM   1237  C   GLU A  79      31.827   9.937   2.973  1.00 92.72           C  
ATOM   1238  CB  GLU A  79      29.856   9.294   1.481  1.00 92.72           C  
ATOM   1239  HB2 GLU A  79      29.949  10.296   1.063  1.00 92.72           H  
ATOM   1240  HB3 GLU A  79      29.141   9.353   2.302  1.00 92.72           H  
ATOM   1241  O   GLU A  79      32.622  10.769   2.535  1.00 92.72           O  
ATOM   1242  CG  GLU A  79      29.284   8.346   0.400  1.00 92.72           C  
ATOM   1243  HG2 GLU A  79      28.281   8.692   0.150  1.00 92.72           H  
ATOM   1244  HG3 GLU A  79      29.183   7.342   0.812  1.00 92.72           H  
ATOM   1245  CD  GLU A  79      30.113   8.282  -0.895  1.00 92.72           C  
ATOM   1246  OE1 GLU A  79      30.186   7.188  -1.509  1.00 92.72           O  
ATOM   1247  OE2 GLU A  79      30.656   9.330  -1.295  1.00 92.72           O  
ATOM   1248  N   CYS A  80      31.488   9.936   4.269  1.00 95.05           N  
ATOM   1249  H   CYS A  80      30.831   9.240   4.593  1.00 95.05           H  
ATOM   1250  CA  CYS A  80      31.871  10.999   5.205  1.00 95.05           C  
ATOM   1251  HA  CYS A  80      32.140  11.883   4.626  1.00 95.05           H  
ATOM   1252  C   CYS A  80      33.087  10.685   6.090  1.00 95.05           C  
ATOM   1253  CB  CYS A  80      30.677  11.400   6.084  1.00 95.05           C  
ATOM   1254  HB2 CYS A  80      30.439  10.575   6.755  1.00 95.05           H  
ATOM   1255  HB3 CYS A  80      30.986  12.233   6.717  1.00 95.05           H  
ATOM   1256  O   CYS A  80      33.705  11.633   6.574  1.00 95.05           O  
ATOM   1257  SG  CYS A  80      29.159  11.902   5.227  1.00 95.05           S  
ATOM   1258  N   SER A  81      33.447   9.418   6.329  1.00 94.10           N  
ATOM   1259  H   SER A  81      32.943   8.671   5.873  1.00 94.10           H  
ATOM   1260  CA  SER A  81      34.485   9.071   7.316  1.00 94.10           C  
ATOM   1261  HA  SER A  81      34.286   9.656   8.213  1.00 94.10           H  
ATOM   1262  C   SER A  81      35.915   9.353   6.822  1.00 94.10           C  
ATOM   1263  CB  SER A  81      34.370   7.600   7.717  1.00 94.10           C  
ATOM   1264  HB2 SER A  81      34.583   6.980   6.847  1.00 94.10           H  
ATOM   1265  HB3 SER A  81      33.354   7.401   8.059  1.00 94.10           H  
ATOM   1266  O   SER A  81      36.368   8.705   5.877  1.00 94.10           O  
ATOM   1267  OG  SER A  81      35.279   7.265   8.754  1.00 94.10           O  
ATOM   1268  HG  SER A  81      35.248   6.307   8.823  1.00 94.10           H  
ATOM   1269  N   PRO A  82      36.699  10.213   7.506  1.00 93.77           N  
ATOM   1270  CA  PRO A  82      38.107  10.464   7.178  1.00 93.77           C  
ATOM   1271  HA  PRO A  82      38.248  10.461   6.097  1.00 93.77           H  
ATOM   1272  C   PRO A  82      39.066   9.422   7.792  1.00 93.77           C  
ATOM   1273  CB  PRO A  82      38.353  11.871   7.721  1.00 93.77           C  
ATOM   1274  HB2 PRO A  82      39.410  12.079   7.885  1.00 93.77           H  
ATOM   1275  HB3 PRO A  82      37.925  12.608   7.041  1.00 93.77           H  
ATOM   1276  O   PRO A  82      40.286   9.600   7.814  1.00 93.77           O  
ATOM   1277  CG  PRO A  82      37.549  11.862   9.017  1.00 93.77           C  
ATOM   1278  HG2 PRO A  82      37.304  12.873   9.344  1.00 93.77           H  
ATOM   1279  HG3 PRO A  82      38.098  11.330   9.793  1.00 93.77           H  
ATOM   1280  CD  PRO A  82      36.301  11.071   8.621  1.00 93.77           C  
ATOM   1281  HD2 PRO A  82      35.948  10.483   9.467  1.00 93.77           H  
ATOM   1282  HD3 PRO A  82      35.528  11.766   8.294  1.00 93.77           H  
ATOM   1283  N   ASN A  83      38.523   8.348   8.379  1.00 92.62           N  
ATOM   1284  H   ASN A  83      37.519   8.254   8.330  1.00 92.62           H  
ATOM   1285  CA  ASN A  83      39.268   7.345   9.149  1.00 92.62           C  
ATOM   1286  HA  ASN A  83      40.284   7.708   9.302  1.00 92.62           H  
ATOM   1287  C   ASN A  83      39.445   6.011   8.404  1.00 92.62           C  
ATOM   1288  CB  ASN A  83      38.612   7.190  10.534  1.00 92.62           C  
ATOM   1289  HB2 ASN A  83      37.590   6.830  10.413  1.00 92.62           H  
ATOM   1290  HB3 ASN A  83      39.161   6.458  11.126  1.00 92.62           H  
ATOM   1291  O   ASN A  83      39.839   5.021   9.013  1.00 92.62           O  
ATOM   1292  CG  ASN A  83      38.579   8.491  11.309  1.00 92.62           C  
ATOM   1293  ND2 ASN A  83      39.716   9.088  11.582  1.00 92.62           N  
ATOM   1294 HD21 ASN A  83      40.582   8.705  11.229  1.00 92.62           H  
ATOM   1295 HD22 ASN A  83      39.647  10.004  12.001  1.00 92.62           H  
ATOM   1296  OD1 ASN A  83      37.531   8.996  11.673  1.00 92.62           O  
ATOM   1297  N   LEU A  84      39.158   5.980   7.100  1.00 92.11           N  
ATOM   1298  H   LEU A  84      38.828   6.829   6.664  1.00 92.11           H  
ATOM   1299  CA  LEU A  84      39.203   4.765   6.278  1.00 92.11           C  
ATOM   1300  HA  LEU A  84      39.067   3.901   6.928  1.00 92.11           H  
ATOM   1301  C   LEU A  84      40.560   4.515   5.595  1.00 92.11           C  
ATOM   1302  CB  LEU A  84      38.021   4.799   5.288  1.00 92.11           C  
ATOM   1303  HB2 LEU A  84      38.102   5.692   4.668  1.00 92.11           H  
ATOM   1304  HB3 LEU A  84      38.091   3.934   4.629  1.00 92.11           H  
ATOM   1305  O   LEU A  84      40.742   3.457   4.998  1.00 92.11           O  
ATOM   1306  CG  LEU A  84      36.639   4.789   5.975  1.00 92.11           C  
ATOM   1307  HG  LEU A  84      36.541   5.683   6.592  1.00 92.11           H  
ATOM   1308  CD1 LEU A  84      35.505   4.799   4.953  1.00 92.11           C  
ATOM   1309 HD11 LEU A  84      34.555   4.960   5.462  1.00 92.11           H  
ATOM   1310 HD12 LEU A  84      35.457   3.847   4.426  1.00 92.11           H  
ATOM   1311 HD13 LEU A  84      35.648   5.612   4.241  1.00 92.11           H  
ATOM   1312  CD2 LEU A  84      36.433   3.561   6.866  1.00 92.11           C  
ATOM   1313 HD21 LEU A  84      37.076   3.615   7.745  1.00 92.11           H  
ATOM   1314 HD22 LEU A  84      35.396   3.533   7.201  1.00 92.11           H  
ATOM   1315 HD23 LEU A  84      36.652   2.652   6.306  1.00 92.11           H  
ATOM   1316  N   GLY A  85      41.519   5.440   5.736  1.00 89.23           N  
ATOM   1317  H   GLY A  85      41.282   6.270   6.260  1.00 89.23           H  
ATOM   1318  CA  GLY A  85      42.831   5.434   5.072  1.00 89.23           C  
ATOM   1319  HA2 GLY A  85      43.488   6.132   5.592  1.00 89.23           H  
ATOM   1320  HA3 GLY A  85      42.701   5.799   4.053  1.00 89.23           H  
ATOM   1321  C   GLY A  85      43.559   4.082   4.990  1.00 89.23           C  
ATOM   1322  O   GLY A  85      43.904   3.678   3.881  1.00 89.23           O  
ATOM   1323  N   PRO A  86      43.742   3.331   6.098  1.00 89.18           N  
ATOM   1324  CA  PRO A  86      44.433   2.031   6.085  1.00 89.18           C  
ATOM   1325  HA  PRO A  86      45.455   2.192   5.744  1.00 89.18           H  
ATOM   1326  C   PRO A  86      43.799   0.945   5.197  1.00 89.18           C  
ATOM   1327  CB  PRO A  86      44.461   1.573   7.548  1.00 89.18           C  
ATOM   1328  HB2 PRO A  86      43.580   0.973   7.775  1.00 89.18           H  
ATOM   1329  HB3 PRO A  86      45.367   1.011   7.773  1.00 89.18           H  
ATOM   1330  O   PRO A  86      44.445  -0.058   4.901  1.00 89.18           O  
ATOM   1331  CG  PRO A  86      44.399   2.880   8.331  1.00 89.18           C  
ATOM   1332  HG2 PRO A  86      45.395   3.323   8.364  1.00 89.18           H  
ATOM   1333  HG3 PRO A  86      44.000   2.738   9.336  1.00 89.18           H  
ATOM   1334  CD  PRO A  86      43.488   3.748   7.469  1.00 89.18           C  
ATOM   1335  HD2 PRO A  86      42.445   3.556   7.723  1.00 89.18           H  
ATOM   1336  HD3 PRO A  86      43.725   4.801   7.621  1.00 89.18           H  
ATOM   1337  N   TRP A  87      42.542   1.125   4.782  1.00 91.98           N  
ATOM   1338  H   TRP A  87      42.076   1.983   5.042  1.00 91.98           H  
ATOM   1339  CA  TRP A  87      41.767   0.165   3.987  1.00 91.98           C  
ATOM   1340  HA  TRP A  87      42.344  -0.752   3.868  1.00 91.98           H  
ATOM   1341  C   TRP A  87      41.455   0.661   2.570  1.00 91.98           C  
ATOM   1342  CB  TRP A  87      40.492  -0.182   4.758  1.00 91.98           C  
ATOM   1343  HB2 TRP A  87      39.896  -0.883   4.173  1.00 91.98           H  
ATOM   1344  HB3 TRP A  87      39.912   0.731   4.897  1.00 91.98           H  
ATOM   1345  O   TRP A  87      40.769  -0.037   1.817  1.00 91.98           O  
ATOM   1346  CG  TRP A  87      40.730  -0.784   6.101  1.00 91.98           C  
ATOM   1347  CD1 TRP A  87      40.963  -2.091   6.341  1.00 91.98           C  
ATOM   1348  HD1 TRP A  87      40.973  -2.860   5.583  1.00 91.98           H  
ATOM   1349  CD2 TRP A  87      40.820  -0.109   7.389  1.00 91.98           C  
ATOM   1350  CE2 TRP A  87      41.124  -1.082   8.383  1.00 91.98           C  
ATOM   1351  CE3 TRP A  87      40.692   1.230   7.816  1.00 91.98           C  
ATOM   1352  HE3 TRP A  87      40.471   1.992   7.083  1.00 91.98           H  
ATOM   1353  NE1 TRP A  87      41.217  -2.268   7.686  1.00 91.98           N  
ATOM   1354  HE1 TRP A  87      41.447  -3.164   8.092  1.00 91.98           H  
ATOM   1355  CH2 TRP A  87      41.139   0.593  10.130  1.00 91.98           C  
ATOM   1356  HH2 TRP A  87      41.260   0.869  11.167  1.00 91.98           H  
ATOM   1357  CZ2 TRP A  87      41.262  -0.751   9.738  1.00 91.98           C  
ATOM   1358  HZ2 TRP A  87      41.480  -1.520  10.465  1.00 91.98           H  
ATOM   1359  CZ3 TRP A  87      40.873   1.582   9.166  1.00 91.98           C  
ATOM   1360  HZ3 TRP A  87      40.784   2.616   9.467  1.00 91.98           H  
ATOM   1361  N   ILE A  88      41.939   1.850   2.199  1.00 88.57           N  
ATOM   1362  H   ILE A  88      42.536   2.350   2.842  1.00 88.57           H  
ATOM   1363  CA  ILE A  88      41.803   2.388   0.845  1.00 88.57           C  
ATOM   1364  HA  ILE A  88      40.767   2.261   0.530  1.00 88.57           H  
ATOM   1365  C   ILE A  88      42.685   1.575  -0.107  1.00 88.57           C  
ATOM   1366  CB  ILE A  88      42.118   3.902   0.803  1.00 88.57           C  
ATOM   1367  HB  ILE A  88      43.124   4.069   1.189  1.00 88.57           H  
ATOM   1368  O   ILE A  88      43.867   1.345   0.144  1.00 88.57           O  
ATOM   1369  CG1 ILE A  88      41.103   4.674   1.679  1.00 88.57           C  
ATOM   1370 HG12 ILE A  88      40.091   4.466   1.333  1.00 88.57           H  
ATOM   1371 HG13 ILE A  88      41.188   4.314   2.705  1.00 88.57           H  
ATOM   1372  CG2 ILE A  88      42.056   4.416  -0.643  1.00 88.57           C  
ATOM   1373 HG21 ILE A  88      41.048   4.269  -1.030  1.00 88.57           H  
ATOM   1374 HG22 ILE A  88      42.307   5.476  -0.682  1.00 88.57           H  
ATOM   1375 HG23 ILE A  88      42.780   3.907  -1.277  1.00 88.57           H  
ATOM   1376  CD1 ILE A  88      41.300   6.194   1.718  1.00 88.57           C  
ATOM   1377 HD11 ILE A  88      40.666   6.624   2.493  1.00 88.57           H  
ATOM   1378 HD12 ILE A  88      42.343   6.432   1.928  1.00 88.57           H  
ATOM   1379 HD13 ILE A  88      41.020   6.631   0.759  1.00 88.57           H  
ATOM   1380  N   GLN A  89      42.100   1.137  -1.219  1.00 85.70           N  
ATOM   1381  H   GLN A  89      41.119   1.336  -1.349  1.00 85.70           H  
ATOM   1382  CA  GLN A  89      42.791   0.451  -2.302  1.00 85.70           C  
ATOM   1383  HA  GLN A  89      43.864   0.549  -2.137  1.00 85.70           H  
ATOM   1384  C   GLN A  89      42.436   1.103  -3.645  1.00 85.70           C  
ATOM   1385  CB  GLN A  89      42.442  -1.047  -2.312  1.00 85.70           C  
ATOM   1386  HB2 GLN A  89      42.945  -1.512  -3.160  1.00 85.70           H  
ATOM   1387  HB3 GLN A  89      41.366  -1.171  -2.436  1.00 85.70           H  
ATOM   1388  O   GLN A  89      41.262   1.403  -3.888  1.00 85.70           O  
ATOM   1389  CG  GLN A  89      42.894  -1.750  -1.023  1.00 85.70           C  
ATOM   1390  HG2 GLN A  89      43.939  -1.504  -0.833  1.00 85.70           H  
ATOM   1391  HG3 GLN A  89      42.305  -1.380  -0.183  1.00 85.70           H  
ATOM   1392  CD  GLN A  89      42.762  -3.269  -1.062  1.00 85.70           C  
ATOM   1393  NE2 GLN A  89      43.243  -3.945  -0.042  1.00 85.70           N  
ATOM   1394 HE21 GLN A  89      43.655  -3.445   0.733  1.00 85.70           H  
ATOM   1395 HE22 GLN A  89      43.177  -4.952  -0.090  1.00 85.70           H  
ATOM   1396  OE1 GLN A  89      42.238  -3.888  -1.979  1.00 85.70           O  
ATOM   1397  N   PRO A  90      43.412   1.283  -4.553  1.00 80.72           N  
ATOM   1398  CA  PRO A  90      43.131   1.774  -5.893  1.00 80.72           C  
ATOM   1399  HA  PRO A  90      42.584   2.715  -5.840  1.00 80.72           H  
ATOM   1400  C   PRO A  90      42.295   0.747  -6.663  1.00 80.72           C  
ATOM   1401  CB  PRO A  90      44.498   2.025  -6.534  1.00 80.72           C  
ATOM   1402  HB2 PRO A  90      44.484   1.865  -7.613  1.00 80.72           H  
ATOM   1403  HB3 PRO A  90      44.820   3.041  -6.307  1.00 80.72           H  
ATOM   1404  O   PRO A  90      42.632  -0.439  -6.733  1.00 80.72           O  
ATOM   1405  CG  PRO A  90      45.414   1.030  -5.821  1.00 80.72           C  
ATOM   1406  HG2 PRO A  90      46.450   1.368  -5.813  1.00 80.72           H  
ATOM   1407  HG3 PRO A  90      45.333   0.051  -6.292  1.00 80.72           H  
ATOM   1408  CD  PRO A  90      44.828   0.973  -4.410  1.00 80.72           C  
ATOM   1409  HD2 PRO A  90      45.300   1.730  -3.783  1.00 80.72           H  
ATOM   1410  HD3 PRO A  90      44.982  -0.019  -3.987  1.00 80.72           H  
ATOM   1411  N   VAL A  91      41.208   1.209  -7.273  1.00 69.67           N  
ATOM   1412  H   VAL A  91      40.999   2.195  -7.209  1.00 69.67           H  
ATOM   1413  CA  VAL A  91      40.429   0.448  -8.251  1.00 69.67           C  
ATOM   1414  HA  VAL A  91      40.598  -0.614  -8.077  1.00 69.67           H  
ATOM   1415  C   VAL A  91      40.943   0.800  -9.643  1.00 69.67           C  
ATOM   1416  CB  VAL A  91      38.911   0.712  -8.139  1.00 69.67           C  
ATOM   1417  HB  VAL A  91      38.664   1.684  -8.565  1.00 69.67           H  
ATOM   1418  O   VAL A  91      41.362   1.925  -9.919  1.00 69.67           O  
ATOM   1419  CG1 VAL A  91      38.081  -0.371  -8.851  1.00 69.67           C  
ATOM   1420 HG11 VAL A  91      38.284  -0.363  -9.922  1.00 69.67           H  
ATOM   1421 HG12 VAL A  91      38.307  -1.355  -8.441  1.00 69.67           H  
ATOM   1422 HG13 VAL A  91      37.020  -0.158  -8.722  1.00 69.67           H  
ATOM   1423  CG2 VAL A  91      38.451   0.677  -6.687  1.00 69.67           C  
ATOM   1424 HG21 VAL A  91      38.745  -0.273  -6.240  1.00 69.67           H  
ATOM   1425 HG22 VAL A  91      37.370   0.812  -6.648  1.00 69.67           H  
ATOM   1426 HG23 VAL A  91      38.905   1.499  -6.134  1.00 69.67           H  
ATOM   1427  N   GLY A  92      40.893  -0.169 -10.555  1.00 57.66           N  
ATOM   1428  H   GLY A  92      40.551  -1.076 -10.271  1.00 57.66           H  
ATOM   1429  CA  GLY A  92      41.003   0.135 -11.979  1.00 57.66           C  
ATOM   1430  HA2 GLY A  92      41.924   0.690 -12.162  1.00 57.66           H  
ATOM   1431  HA3 GLY A  92      41.038  -0.793 -12.550  1.00 57.66           H  
ATOM   1432  C   GLY A  92      39.821   0.979 -12.477  1.00 57.66           C  
ATOM   1433  O   GLY A  92      38.907   1.328 -11.734  1.00 57.66           O  
ATOM   1434  N   SER A  93      39.776   1.223 -13.783  1.00 54.28           N  
ATOM   1435  H   SER A  93      40.511   0.858 -14.370  1.00 54.28           H  
ATOM   1436  CA  SER A  93      38.730   1.995 -14.477  1.00 54.28           C  
ATOM   1437  HA  SER A  93      38.646   2.969 -13.995  1.00 54.28           H  
ATOM   1438  C   SER A  93      37.316   1.372 -14.473  1.00 54.28           C  
ATOM   1439  CB  SER A  93      39.197   2.213 -15.920  1.00 54.28           C  
ATOM   1440  HB2 SER A  93      38.415   2.710 -16.495  1.00 54.28           H  
ATOM   1441  HB3 SER A  93      40.079   2.853 -15.917  1.00 54.28           H  
ATOM   1442  O   SER A  93      36.458   1.780 -15.253  1.00 54.28           O  
ATOM   1443  OG  SER A  93      39.529   0.966 -16.516  1.00 54.28           O  
ATOM   1444  HG  SER A  93      39.516   1.080 -17.469  1.00 54.28           H  
ATOM   1445  N   LEU A  94      37.055   0.364 -13.635  1.00 49.95           N  
ATOM   1446  H   LEU A  94      37.730   0.206 -12.900  1.00 49.95           H  
ATOM   1447  CA  LEU A  94      35.840  -0.453 -13.634  1.00 49.95           C  
ATOM   1448  HA  LEU A  94      35.179  -0.118 -14.433  1.00 49.95           H  
ATOM   1449  C   LEU A  94      35.057  -0.287 -12.326  1.00 49.95           C  
ATOM   1450  CB  LEU A  94      36.219  -1.922 -13.909  1.00 49.95           C  
ATOM   1451  HB2 LEU A  94      35.401  -2.570 -13.594  1.00 49.95           H  
ATOM   1452  HB3 LEU A  94      37.087  -2.174 -13.298  1.00 49.95           H  
ATOM   1453  O   LEU A  94      35.249  -1.026 -11.359  1.00 49.95           O  
ATOM   1454  CG  LEU A  94      36.525  -2.214 -15.389  1.00 49.95           C  
ATOM   1455  HG  LEU A  94      37.173  -1.437 -15.796  1.00 49.95           H  
ATOM   1456  CD1 LEU A  94      37.250  -3.555 -15.514  1.00 49.95           C  
ATOM   1457 HD11 LEU A  94      37.457  -3.764 -16.564  1.00 49.95           H  
ATOM   1458 HD12 LEU A  94      36.636  -4.355 -15.099  1.00 49.95           H  
ATOM   1459 HD13 LEU A  94      38.197  -3.509 -14.977  1.00 49.95           H  
ATOM   1460  CD2 LEU A  94      35.243  -2.295 -16.224  1.00 49.95           C  
ATOM   1461 HD21 LEU A  94      34.581  -3.066 -15.831  1.00 49.95           H  
ATOM   1462 HD22 LEU A  94      35.495  -2.530 -17.258  1.00 49.95           H  
ATOM   1463 HD23 LEU A  94      34.729  -1.334 -16.213  1.00 49.95           H  
ATOM   1464  N   GLY A  95      34.119   0.657 -12.323  1.00 53.93           N  
ATOM   1465  H   GLY A  95      34.077   1.307 -13.095  1.00 53.93           H  
ATOM   1466  CA  GLY A  95      33.169   0.838 -11.231  1.00 53.93           C  
ATOM   1467  HA2 GLY A  95      33.704   0.829 -10.281  1.00 53.93           H  
ATOM   1468  HA3 GLY A  95      32.460   0.009 -11.233  1.00 53.93           H  
ATOM   1469  C   GLY A  95      32.396   2.147 -11.324  1.00 53.93           C  
ATOM   1470  O   GLY A  95      32.738   3.041 -12.091  1.00 53.93           O  
ATOM   1471  N   TRP A  96      31.359   2.269 -10.500  1.00 54.05           N  
ATOM   1472  H   TRP A  96      31.091   1.488  -9.917  1.00 54.05           H  
ATOM   1473  CA  TRP A  96      30.625   3.523 -10.290  1.00 54.05           C  
ATOM   1474  HA  TRP A  96      30.485   4.012 -11.254  1.00 54.05           H  
ATOM   1475  C   TRP A  96      31.432   4.513  -9.424  1.00 54.05           C  
ATOM   1476  CB  TRP A  96      29.229   3.225  -9.702  1.00 54.05           C  
ATOM   1477  HB2 TRP A  96      28.489   3.667 -10.369  1.00 54.05           H  
ATOM   1478  HB3 TRP A  96      29.135   3.762  -8.758  1.00 54.05           H  
ATOM   1479  O   TRP A  96      31.149   5.705  -9.408  1.00 54.05           O  
ATOM   1480  CG  TRP A  96      28.811   1.794  -9.450  1.00 54.05           C  
ATOM   1481  CD1 TRP A  96      28.845   0.766 -10.336  1.00 54.05           C  
ATOM   1482  HD1 TRP A  96      29.209   0.841 -11.349  1.00 54.05           H  
ATOM   1483  CD2 TRP A  96      28.145   1.258  -8.262  1.00 54.05           C  
ATOM   1484  CE2 TRP A  96      27.745  -0.083  -8.535  1.00 54.05           C  
ATOM   1485  CE3 TRP A  96      27.762   1.792  -7.013  1.00 54.05           C  
ATOM   1486  HE3 TRP A  96      28.049   2.801  -6.756  1.00 54.05           H  
ATOM   1487  NE1 TRP A  96      28.298  -0.367  -9.762  1.00 54.05           N  
ATOM   1488  HE1 TRP A  96      28.223  -1.264 -10.219  1.00 54.05           H  
ATOM   1489  CH2 TRP A  96      26.535  -0.244  -6.446  1.00 54.05           C  
ATOM   1490  HH2 TRP A  96      25.886  -0.789  -5.777  1.00 54.05           H  
ATOM   1491  CZ2 TRP A  96      26.923  -0.813  -7.668  1.00 54.05           C  
ATOM   1492  HZ2 TRP A  96      26.551  -1.786  -7.955  1.00 54.05           H  
ATOM   1493  CZ3 TRP A  96      26.976   1.048  -6.111  1.00 54.05           C  
ATOM   1494  HZ3 TRP A  96      26.681   1.495  -5.173  1.00 54.05           H  
ATOM   1495  N   GLU A  97      32.471   4.004  -8.753  1.00 54.73           N  
ATOM   1496  H   GLU A  97      32.588   3.002  -8.795  1.00 54.73           H  
ATOM   1497  CA  GLU A  97      33.439   4.716  -7.908  1.00 54.73           C  
ATOM   1498  HA  GLU A  97      32.923   5.431  -7.267  1.00 54.73           H  
ATOM   1499  C   GLU A  97      34.511   5.485  -8.706  1.00 54.73           C  
ATOM   1500  CB  GLU A  97      34.155   3.670  -7.033  1.00 54.73           C  
ATOM   1501  HB2 GLU A  97      34.930   4.155  -6.440  1.00 54.73           H  
ATOM   1502  HB3 GLU A  97      34.641   2.971  -7.714  1.00 54.73           H  
ATOM   1503  O   GLU A  97      35.293   6.224  -8.111  1.00 54.73           O  
ATOM   1504  CG  GLU A  97      33.229   2.899  -6.070  1.00 54.73           C  
ATOM   1505  HG2 GLU A  97      32.982   3.543  -5.226  1.00 54.73           H  
ATOM   1506  HG3 GLU A  97      32.299   2.642  -6.578  1.00 54.73           H  
ATOM   1507  CD  GLU A  97      33.846   1.587  -5.566  1.00 54.73           C  
ATOM   1508  OE1 GLU A  97      33.353   1.015  -4.573  1.00 54.73           O  
ATOM   1509  OE2 GLU A  97      34.705   0.985  -6.249  1.00 54.73           O  
ATOM   1510  N   VAL A  98      34.594   5.306 -10.034  1.00 52.28           N  
ATOM   1511  H   VAL A  98      33.891   4.741 -10.489  1.00 52.28           H  
ATOM   1512  CA  VAL A  98      35.658   5.907 -10.858  1.00 52.28           C  
ATOM   1513  HA  VAL A  98      36.617   5.568 -10.467  1.00 52.28           H  
ATOM   1514  C   VAL A  98      35.620   7.431 -10.733  1.00 52.28           C  
ATOM   1515  CB  VAL A  98      35.581   5.445 -12.327  1.00 52.28           C  
ATOM   1516  HB  VAL A  98      34.577   5.625 -12.713  1.00 52.28           H  
ATOM   1517  O   VAL A  98      34.679   8.090 -11.182  1.00 52.28           O  
ATOM   1518  CG1 VAL A  98      36.596   6.166 -13.226  1.00 52.28           C  
ATOM   1519 HG11 VAL A  98      36.338   7.221 -13.311  1.00 52.28           H  
ATOM   1520 HG12 VAL A  98      36.584   5.732 -14.226  1.00 52.28           H  
ATOM   1521 HG13 VAL A  98      37.598   6.074 -12.806  1.00 52.28           H  
ATOM   1522  CG2 VAL A  98      35.893   3.946 -12.433  1.00 52.28           C  
ATOM   1523 HG21 VAL A  98      35.257   3.375 -11.757  1.00 52.28           H  
ATOM   1524 HG22 VAL A  98      35.708   3.611 -13.453  1.00 52.28           H  
ATOM   1525 HG23 VAL A  98      36.934   3.758 -12.168  1.00 52.28           H  
ATOM   1526  N   ALA A  99      36.661   7.993 -10.114  1.00 54.12           N  
ATOM   1527  H   ALA A  99      37.370   7.398  -9.709  1.00 54.12           H  
ATOM   1528  CA  ALA A  99      36.801   9.430  -9.950  1.00 54.12           C  
ATOM   1529  HA  ALA A  99      35.886   9.794  -9.483  1.00 54.12           H  
ATOM   1530  C   ALA A  99      36.988  10.120 -11.318  1.00 54.12           C  
ATOM   1531  CB  ALA A  99      37.976   9.716  -9.006  1.00 54.12           C  
ATOM   1532  HB1 ALA A  99      37.956   9.036  -8.154  1.00 54.12           H  
ATOM   1533  HB2 ALA A  99      37.928  10.739  -8.634  1.00 54.12           H  
ATOM   1534  HB3 ALA A  99      38.918   9.583  -9.537  1.00 54.12           H  
ATOM   1535  O   ALA A  99      37.425   9.479 -12.280  1.00 54.12           O  
ATOM   1536  N   PRO A 100      36.747  11.441 -11.427  1.00 52.97           N  
ATOM   1537  CA  PRO A 100      36.958  12.190 -12.671  1.00 52.97           C  
ATOM   1538  HA  PRO A 100      36.250  11.829 -13.416  1.00 52.97           H  
ATOM   1539  C   PRO A 100      38.380  12.069 -13.252  1.00 52.97           C  
ATOM   1540  CB  PRO A 100      36.627  13.645 -12.320  1.00 52.97           C  
ATOM   1541  HB2 PRO A 100      37.525  14.163 -11.985  1.00 52.97           H  
ATOM   1542  HB3 PRO A 100      36.180  14.169 -13.165  1.00 52.97           H  
ATOM   1543  O   PRO A 100      38.572  12.240 -14.452  1.00 52.97           O  
ATOM   1544  CG  PRO A 100      35.652  13.523 -11.149  1.00 52.97           C  
ATOM   1545  HG2 PRO A 100      35.657  14.413 -10.519  1.00 52.97           H  
ATOM   1546  HG3 PRO A 100      34.648  13.324 -11.526  1.00 52.97           H  
ATOM   1547  CD  PRO A 100      36.170  12.299 -10.403  1.00 52.97           C  
ATOM   1548  HD2 PRO A 100      36.942  12.597  -9.693  1.00 52.97           H  
ATOM   1549  HD3 PRO A 100      35.344  11.812  -9.885  1.00 52.97           H  
ATOM   1550  N   SER A 101      39.372  11.743 -12.416  1.00 54.49           N  
ATOM   1551  H   SER A 101      39.150  11.618 -11.439  1.00 54.49           H  
ATOM   1552  CA  SER A 101      40.762  11.445 -12.788  1.00 54.49           C  
ATOM   1553  HA  SER A 101      41.085  12.184 -13.522  1.00 54.49           H  
ATOM   1554  C   SER A 101      40.984  10.069 -13.441  1.00 54.49           C  
ATOM   1555  CB  SER A 101      41.653  11.598 -11.544  1.00 54.49           C  
ATOM   1556  HB2 SER A 101      42.632  11.148 -11.710  1.00 54.49           H  
ATOM   1557  HB3 SER A 101      41.799  12.663 -11.363  1.00 54.49           H  
ATOM   1558  O   SER A 101      42.122   9.724 -13.748  1.00 54.49           O  
ATOM   1559  OG  SER A 101      41.046  11.041 -10.387  1.00 54.49           O  
ATOM   1560  HG  SER A 101      41.177  10.091 -10.340  1.00 54.49           H  
ATOM   1561  N   GLY A 102      39.945   9.251 -13.635  1.00 55.76           N  
ATOM   1562  H   GLY A 102      39.038   9.552 -13.306  1.00 55.76           H  
ATOM   1563  CA  GLY A 102      40.010   7.933 -14.287  1.00 55.76           C  
ATOM   1564  HA2 GLY A 102      40.655   8.006 -15.162  1.00 55.76           H  
ATOM   1565  HA3 GLY A 102      39.009   7.661 -14.622  1.00 55.76           H  
ATOM   1566  C   GLY A 102      40.539   6.792 -13.407  1.00 55.76           C  
ATOM   1567  O   GLY A 102      40.149   5.642 -13.601  1.00 55.76           O  
ATOM   1568  N   GLN A 103      41.369   7.100 -12.409  1.00 59.19           N  
ATOM   1569  H   GLN A 103      41.697   8.054 -12.359  1.00 59.19           H  
ATOM   1570  CA  GLN A 103      41.620   6.237 -11.251  1.00 59.19           C  
ATOM   1571  HA  GLN A 103      41.481   5.191 -11.522  1.00 59.19           H  
ATOM   1572  C   GLN A 103      40.614   6.593 -10.156  1.00 59.19           C  
ATOM   1573  CB  GLN A 103      43.059   6.428 -10.747  1.00 59.19           C  
ATOM   1574  HB2 GLN A 103      43.169   5.916  -9.791  1.00 59.19           H  
ATOM   1575  HB3 GLN A 103      43.248   7.490 -10.593  1.00 59.19           H  
ATOM   1576  O   GLN A 103      40.551   7.755  -9.758  1.00 59.19           O  
ATOM   1577  CG  GLN A 103      44.093   5.854 -11.727  1.00 59.19           C  
ATOM   1578  HG2 GLN A 103      43.976   6.321 -12.704  1.00 59.19           H  
ATOM   1579  HG3 GLN A 103      43.917   4.783 -11.836  1.00 59.19           H  
ATOM   1580  CD  GLN A 103      45.535   6.072 -11.273  1.00 59.19           C  
ATOM   1581  NE2 GLN A 103      46.482   5.343 -11.820  1.00 59.19           N  
ATOM   1582 HE21 GLN A 103      46.262   4.627 -12.498  1.00 59.19           H  
ATOM   1583 HE22 GLN A 103      47.412   5.525 -11.470  1.00 59.19           H  
ATOM   1584  OE1 GLN A 103      45.858   6.906 -10.448  1.00 59.19           O  
ATOM   1585  N   GLY A 104      39.833   5.613  -9.700  1.00 72.56           N  
ATOM   1586  H   GLY A 104      40.001   4.675 -10.034  1.00 72.56           H  
ATOM   1587  CA  GLY A 104      38.992   5.725  -8.508  1.00 72.56           C  
ATOM   1588  HA2 GLY A 104      38.976   6.751  -8.141  1.00 72.56           H  
ATOM   1589  HA3 GLY A 104      37.969   5.420  -8.728  1.00 72.56           H  
ATOM   1590  C   GLY A 104      39.525   4.821  -7.406  1.00 72.56           C  
ATOM   1591  O   GLY A 104      40.065   3.752  -7.680  1.00 72.56           O  
ATOM   1592  N   GLU A 105      39.375   5.238  -6.162  1.00 82.38           N  
ATOM   1593  H   GLU A 105      38.977   6.151  -5.995  1.00 82.38           H  
ATOM   1594  CA  GLU A 105      39.696   4.421  -4.995  1.00 82.38           C  
ATOM   1595  HA  GLU A 105      40.358   3.602  -5.276  1.00 82.38           H  
ATOM   1596  C   GLU A 105      38.432   3.789  -4.400  1.00 82.38           C  
ATOM   1597  CB  GLU A 105      40.444   5.286  -3.983  1.00 82.38           C  
ATOM   1598  HB2 GLU A 105      40.478   4.752  -3.033  1.00 82.38           H  
ATOM   1599  HB3 GLU A 105      39.896   6.219  -3.853  1.00 82.38           H  
ATOM   1600  O   GLU A 105      37.321   4.288  -4.583  1.00 82.38           O  
ATOM   1601  CG  GLU A 105      41.883   5.579  -4.433  1.00 82.38           C  
ATOM   1602  HG2 GLU A 105      42.443   4.644  -4.430  1.00 82.38           H  
ATOM   1603  HG3 GLU A 105      41.871   5.960  -5.454  1.00 82.38           H  
ATOM   1604  CD  GLU A 105      42.597   6.605  -3.543  1.00 82.38           C  
ATOM   1605  OE1 GLU A 105      43.793   6.842  -3.817  1.00 82.38           O  
ATOM   1606  OE2 GLU A 105      41.941   7.183  -2.644  1.00 82.38           O  
ATOM   1607  N   ARG A 106      38.600   2.673  -3.684  1.00 84.16           N  
ATOM   1608  H   ARG A 106      39.536   2.307  -3.584  1.00 84.16           H  
ATOM   1609  CA  ARG A 106      37.546   2.068  -2.861  1.00 84.16           C  
ATOM   1610  HA  ARG A 106      36.803   2.833  -2.638  1.00 84.16           H  
ATOM   1611  C   ARG A 106      38.112   1.579  -1.547  1.00 84.16           C  
ATOM   1612  CB  ARG A 106      36.812   0.945  -3.599  1.00 84.16           C  
ATOM   1613  HB2 ARG A 106      36.610   1.281  -4.616  1.00 84.16           H  
ATOM   1614  HB3 ARG A 106      35.852   0.776  -3.110  1.00 84.16           H  
ATOM   1615  O   ARG A 106      39.294   1.251  -1.457  1.00 84.16           O  
ATOM   1616  CG  ARG A 106      37.582  -0.381  -3.610  1.00 84.16           C  
ATOM   1617  HG2 ARG A 106      38.582  -0.231  -4.016  1.00 84.16           H  
ATOM   1618  HG3 ARG A 106      37.671  -0.755  -2.590  1.00 84.16           H  
ATOM   1619  CD  ARG A 106      36.814  -1.418  -4.423  1.00 84.16           C  
ATOM   1620  HD2 ARG A 106      35.855  -1.571  -3.927  1.00 84.16           H  
ATOM   1621  HD3 ARG A 106      36.628  -1.028  -5.423  1.00 84.16           H  
ATOM   1622  NE  ARG A 106      37.575  -2.677  -4.512  1.00 84.16           N  
ATOM   1623  HE  ARG A 106      38.579  -2.577  -4.542  1.00 84.16           H  
ATOM   1624  NH1 ARG A 106      35.801  -4.120  -4.330  1.00 84.16           N  
ATOM   1625 HH11 ARG A 106      35.209  -3.306  -4.247  1.00 84.16           H  
ATOM   1626 HH12 ARG A 106      35.462  -5.012  -3.998  1.00 84.16           H  
ATOM   1627  NH2 ARG A 106      37.883  -4.925  -4.402  1.00 84.16           N  
ATOM   1628 HH21 ARG A 106      37.504  -5.852  -4.269  1.00 84.16           H  
ATOM   1629 HH22 ARG A 106      38.882  -4.772  -4.386  1.00 84.16           H  
ATOM   1630  CZ  ARG A 106      37.083  -3.897  -4.424  1.00 84.16           C  
ATOM   1631  N   VAL A 107      37.242   1.399  -0.566  1.00 88.50           N  
ATOM   1632  H   VAL A 107      36.285   1.687  -0.716  1.00 88.50           H  
ATOM   1633  CA  VAL A 107      37.628   0.801   0.712  1.00 88.50           C  
ATOM   1634  HA  VAL A 107      38.708   0.914   0.809  1.00 88.50           H  
ATOM   1635  C   VAL A 107      37.341  -0.707   0.707  1.00 88.50           C  
ATOM   1636  CB  VAL A 107      37.013   1.562   1.899  1.00 88.50           C  
ATOM   1637  HB  VAL A 107      36.053   1.123   2.169  1.00 88.50           H  
ATOM   1638  O   VAL A 107      36.307  -1.140   0.186  1.00 88.50           O  
ATOM   1639  CG1 VAL A 107      37.977   1.462   3.074  1.00 88.50           C  
ATOM   1640 HG11 VAL A 107      38.238   0.416   3.237  1.00 88.50           H  
ATOM   1641 HG12 VAL A 107      37.508   1.869   3.970  1.00 88.50           H  
ATOM   1642 HG13 VAL A 107      38.888   2.025   2.868  1.00 88.50           H  
ATOM   1643  CG2 VAL A 107      36.833   3.065   1.642  1.00 88.50           C  
ATOM   1644 HG21 VAL A 107      37.768   3.504   1.296  1.00 88.50           H  
ATOM   1645 HG22 VAL A 107      36.058   3.238   0.895  1.00 88.50           H  
ATOM   1646 HG23 VAL A 107      36.528   3.576   2.555  1.00 88.50           H  
ATOM   1647  N   VAL A 108      38.270  -1.516   1.231  1.00 90.72           N  
ATOM   1648  H   VAL A 108      39.108  -1.089   1.600  1.00 90.72           H  
ATOM   1649  CA  VAL A 108      38.225  -2.993   1.195  1.00 90.72           C  
ATOM   1650  HA  VAL A 108      37.212  -3.309   0.944  1.00 90.72           H  
ATOM   1651  C   VAL A 108      38.572  -3.596   2.561  1.00 90.72           C  
ATOM   1652  CB  VAL A 108      39.164  -3.564   0.108  1.00 90.72           C  
ATOM   1653  HB  VAL A 108      40.200  -3.396   0.404  1.00 90.72           H  
ATOM   1654  O   VAL A 108      39.576  -3.236   3.168  1.00 90.72           O  
ATOM   1655  CG1 VAL A 108      38.948  -5.072  -0.088  1.00 90.72           C  
ATOM   1656 HG11 VAL A 108      39.616  -5.443  -0.866  1.00 90.72           H  
ATOM   1657 HG12 VAL A 108      37.913  -5.271  -0.364  1.00 90.72           H  
ATOM   1658 HG13 VAL A 108      39.178  -5.602   0.836  1.00 90.72           H  
ATOM   1659  CG2 VAL A 108      38.944  -2.917  -1.265  1.00 90.72           C  
ATOM   1660 HG21 VAL A 108      39.238  -1.868  -1.220  1.00 90.72           H  
ATOM   1661 HG22 VAL A 108      39.570  -3.403  -2.014  1.00 90.72           H  
ATOM   1662 HG23 VAL A 108      37.893  -2.989  -1.544  1.00 90.72           H  
ATOM   1663  N   ASN A 109      37.790  -4.584   3.010  1.00 92.48           N  
ATOM   1664  H   ASN A 109      36.994  -4.847   2.447  1.00 92.48           H  
ATOM   1665  CA  ASN A 109      37.957  -5.303   4.280  1.00 92.48           C  
ATOM   1666  HA  ASN A 109      37.066  -5.922   4.388  1.00 92.48           H  
ATOM   1667  C   ASN A 109      37.977  -4.411   5.542  1.00 92.48           C  
ATOM   1668  CB  ASN A 109      39.168  -6.256   4.210  1.00 92.48           C  
ATOM   1669  HB2 ASN A 109      39.282  -6.761   5.169  1.00 92.48           H  
ATOM   1670  HB3 ASN A 109      40.072  -5.671   4.039  1.00 92.48           H  
ATOM   1671  O   ASN A 109      38.684  -4.723   6.502  1.00 92.48           O  
ATOM   1672  CG  ASN A 109      39.050  -7.344   3.166  1.00 92.48           C  
ATOM   1673  ND2 ASN A 109      40.088  -7.568   2.395  1.00 92.48           N  
ATOM   1674 HD21 ASN A 109      39.973  -8.280   1.688  1.00 92.48           H  
ATOM   1675 HD22 ASN A 109      40.886  -6.951   2.446  1.00 92.48           H  
ATOM   1676  OD1 ASN A 109      38.069  -8.059   3.066  1.00 92.48           O  
ATOM   1677  N   VAL A 110      37.197  -3.326   5.567  1.00 93.87           N  
ATOM   1678  H   VAL A 110      36.635  -3.119   4.753  1.00 93.87           H  
ATOM   1679  CA  VAL A 110      37.058  -2.445   6.741  1.00 93.87           C  
ATOM   1680  HA  VAL A 110      38.044  -2.064   7.007  1.00 93.87           H  
ATOM   1681  C   VAL A 110      36.444  -3.228   7.914  1.00 93.87           C  
ATOM   1682  CB  VAL A 110      36.151  -1.248   6.415  1.00 93.87           C  
ATOM   1683  HB  VAL A 110      35.161  -1.615   6.146  1.00 93.87           H  
ATOM   1684  O   VAL A 110      35.307  -3.683   7.779  1.00 93.87           O  
ATOM   1685  CG1 VAL A 110      36.027  -0.275   7.587  1.00 93.87           C  
ATOM   1686 HG11 VAL A 110      35.608  -0.768   8.464  1.00 93.87           H  
ATOM   1687 HG12 VAL A 110      37.016   0.125   7.810  1.00 93.87           H  
ATOM   1688 HG13 VAL A 110      35.373   0.553   7.311  1.00 93.87           H  
ATOM   1689  CG2 VAL A 110      36.685  -0.427   5.250  1.00 93.87           C  
ATOM   1690 HG21 VAL A 110      37.662  -0.020   5.513  1.00 93.87           H  
ATOM   1691 HG22 VAL A 110      35.993   0.385   5.029  1.00 93.87           H  
ATOM   1692 HG23 VAL A 110      36.781  -1.043   4.356  1.00 93.87           H  
ATOM   1693  N   PRO A 111      37.135  -3.398   9.058  1.00 95.11           N  
ATOM   1694  CA  PRO A 111      36.649  -4.212  10.168  1.00 95.11           C  
ATOM   1695  HA  PRO A 111      36.244  -5.154   9.798  1.00 95.11           H  
ATOM   1696  C   PRO A 111      35.558  -3.469  10.946  1.00 95.11           C  
ATOM   1697  CB  PRO A 111      37.892  -4.504  11.020  1.00 95.11           C  
ATOM   1698  HB2 PRO A 111      37.653  -4.640  12.075  1.00 95.11           H  
ATOM   1699  HB3 PRO A 111      38.395  -5.389  10.631  1.00 95.11           H  
ATOM   1700  O   PRO A 111      35.865  -2.615  11.776  1.00 95.11           O  
ATOM   1701  CG  PRO A 111      38.777  -3.278  10.793  1.00 95.11           C  
ATOM   1702  HG2 PRO A 111      39.833  -3.507  10.942  1.00 95.11           H  
ATOM   1703  HG3 PRO A 111      38.470  -2.462  11.447  1.00 95.11           H  
ATOM   1704  CD  PRO A 111      38.478  -2.918   9.339  1.00 95.11           C  
ATOM   1705  HD2 PRO A 111      38.554  -1.841   9.192  1.00 95.11           H  
ATOM   1706  HD3 PRO A 111      39.176  -3.446   8.690  1.00 95.11           H  
ATOM   1707  N   LEU A 112      34.293  -3.808  10.700  1.00 95.86           N  
ATOM   1708  H   LEU A 112      34.120  -4.554  10.042  1.00 95.86           H  
ATOM   1709  CA  LEU A 112      33.164  -3.328  11.501  1.00 95.86           C  
ATOM   1710  HA  LEU A 112      33.346  -2.290  11.780  1.00 95.86           H  
ATOM   1711  C   LEU A 112      33.052  -4.124  12.805  1.00 95.86           C  
ATOM   1712  CB  LEU A 112      31.855  -3.395  10.697  1.00 95.86           C  
ATOM   1713  HB2 LEU A 112      31.031  -3.168  11.374  1.00 95.86           H  
ATOM   1714  HB3 LEU A 112      31.716  -4.414  10.337  1.00 95.86           H  
ATOM   1715  O   LEU A 112      33.368  -5.315  12.834  1.00 95.86           O  
ATOM   1716  CG  LEU A 112      31.778  -2.424   9.504  1.00 95.86           C  
ATOM   1717  HG  LEU A 112      32.539  -2.688   8.770  1.00 95.86           H  
ATOM   1718  CD1 LEU A 112      30.401  -2.548   8.847  1.00 95.86           C  
ATOM   1719 HD11 LEU A 112      30.240  -3.577   8.527  1.00 95.86           H  
ATOM   1720 HD12 LEU A 112      29.625  -2.275   9.562  1.00 95.86           H  
ATOM   1721 HD13 LEU A 112      30.343  -1.893   7.978  1.00 95.86           H  
ATOM   1722  CD2 LEU A 112      31.977  -0.963   9.915  1.00 95.86           C  
ATOM   1723 HD21 LEU A 112      33.018  -0.792  10.190  1.00 95.86           H  
ATOM   1724 HD22 LEU A 112      31.345  -0.726  10.771  1.00 95.86           H  
ATOM   1725 HD23 LEU A 112      31.727  -0.301   9.085  1.00 95.86           H  
ATOM   1726  N   CYS A 113      32.613  -3.470  13.879  1.00 96.05           N  
ATOM   1727  H   CYS A 113      32.386  -2.489  13.793  1.00 96.05           H  
ATOM   1728  CA  CYS A 113      32.389  -4.128  15.167  1.00 96.05           C  
ATOM   1729  HA  CYS A 113      33.296  -4.662  15.450  1.00 96.05           H  
ATOM   1730  C   CYS A 113      31.266  -5.172  15.094  1.00 96.05           C  
ATOM   1731  CB  CYS A 113      32.093  -3.073  16.239  1.00 96.05           C  
ATOM   1732  HB2 CYS A 113      31.849  -3.588  17.168  1.00 96.05           H  
ATOM   1733  HB3 CYS A 113      31.216  -2.502  15.934  1.00 96.05           H  
ATOM   1734  O   CYS A 113      30.316  -5.014  14.324  1.00 96.05           O  
ATOM   1735  SG  CYS A 113      33.451  -1.915  16.575  1.00 96.05           S  
ATOM   1736  N   GLN A 114      31.359  -6.213  15.927  1.00 94.76           N  
ATOM   1737  H   GLN A 114      32.174  -6.289  16.519  1.00 94.76           H  
ATOM   1738  CA  GLN A 114      30.395  -7.317  15.951  1.00 94.76           C  
ATOM   1739  HA  GLN A 114      30.476  -7.861  15.010  1.00 94.76           H  
ATOM   1740  C   GLN A 114      28.943  -6.817  16.075  1.00 94.76           C  
ATOM   1741  CB  GLN A 114      30.770  -8.276  17.099  1.00 94.76           C  
ATOM   1742  HB2 GLN A 114      30.717  -7.746  18.050  1.00 94.76           H  
ATOM   1743  HB3 GLN A 114      31.793  -8.624  16.954  1.00 94.76           H  
ATOM   1744  O   GLN A 114      28.084  -7.205  15.279  1.00 94.76           O  
ATOM   1745  CG  GLN A 114      29.831  -9.490  17.142  1.00 94.76           C  
ATOM   1746  HG2 GLN A 114      29.828  -9.979  16.168  1.00 94.76           H  
ATOM   1747  HG3 GLN A 114      28.817  -9.148  17.350  1.00 94.76           H  
ATOM   1748  CD  GLN A 114      30.180 -10.538  18.197  1.00 94.76           C  
ATOM   1749  NE2 GLN A 114      29.380 -11.570  18.306  1.00 94.76           N  
ATOM   1750 HE21 GLN A 114      29.572 -12.246  19.032  1.00 94.76           H  
ATOM   1751 HE22 GLN A 114      28.492 -11.538  17.825  1.00 94.76           H  
ATOM   1752  OE1 GLN A 114      31.145 -10.471  18.946  1.00 94.76           O  
ATOM   1753  N   GLU A 115      28.684  -5.903  17.015  1.00 95.41           N  
ATOM   1754  H   GLU A 115      29.431  -5.613  17.631  1.00 95.41           H  
ATOM   1755  CA  GLU A 115      27.343  -5.382  17.290  1.00 95.41           C  
ATOM   1756  HA  GLU A 115      26.678  -6.222  17.490  1.00 95.41           H  
ATOM   1757  C   GLU A 115      26.744  -4.613  16.099  1.00 95.41           C  
ATOM   1758  CB  GLU A 115      27.360  -4.480  18.541  1.00 95.41           C  
ATOM   1759  HB2 GLU A 115      27.972  -3.598  18.356  1.00 95.41           H  
ATOM   1760  HB3 GLU A 115      26.340  -4.129  18.697  1.00 95.41           H  
ATOM   1761  O   GLU A 115      25.541  -4.699  15.870  1.00 95.41           O  
ATOM   1762  CG  GLU A 115      27.810  -5.172  19.846  1.00 95.41           C  
ATOM   1763  HG2 GLU A 115      27.324  -4.652  20.671  1.00 95.41           H  
ATOM   1764  HG3 GLU A 115      27.446  -6.199  19.853  1.00 95.41           H  
ATOM   1765  CD  GLU A 115      29.326  -5.156  20.116  1.00 95.41           C  
ATOM   1766  OE1 GLU A 115      29.722  -5.411  21.277  1.00 95.41           O  
ATOM   1767  OE2 GLU A 115      30.121  -4.846  19.196  1.00 95.41           O  
ATOM   1768  N   ASP A 116      27.556  -3.918  15.290  1.00 95.46           N  
ATOM   1769  H   ASP A 116      28.553  -3.981  15.440  1.00 95.46           H  
ATOM   1770  CA  ASP A 116      27.059  -3.174  14.120  1.00 95.46           C  
ATOM   1771  HA  ASP A 116      26.276  -2.486  14.438  1.00 95.46           H  
ATOM   1772  C   ASP A 116      26.465  -4.106  13.057  1.00 95.46           C  
ATOM   1773  CB  ASP A 116      28.183  -2.385  13.428  1.00 95.46           C  
ATOM   1774  HB2 ASP A 116      29.004  -3.061  13.190  1.00 95.46           H  
ATOM   1775  HB3 ASP A 116      27.798  -2.005  12.481  1.00 95.46           H  
ATOM   1776  O   ASP A 116      25.481  -3.753  12.403  1.00 95.46           O  
ATOM   1777  CG  ASP A 116      28.733  -1.184  14.189  1.00 95.46           C  
ATOM   1778  OD1 ASP A 116      28.049  -0.630  15.075  1.00 95.46           O  
ATOM   1779  OD2 ASP A 116      29.830  -0.736  13.806  1.00 95.46           O  
ATOM   1780  N   CYS A 117      27.081  -5.276  12.861  1.00 96.07           N  
ATOM   1781  H   CYS A 117      27.870  -5.497  13.451  1.00 96.07           H  
ATOM   1782  CA  CYS A 117      26.620  -6.277  11.904  1.00 96.07           C  
ATOM   1783  HA  CYS A 117      26.262  -5.768  11.009  1.00 96.07           H  
ATOM   1784  C   CYS A 117      25.437  -7.081  12.454  1.00 96.07           C  
ATOM   1785  CB  CYS A 117      27.799  -7.175  11.500  1.00 96.07           C  
ATOM   1786  HB2 CYS A 117      28.254  -7.585  12.401  1.00 96.07           H  
ATOM   1787  HB3 CYS A 117      27.417  -8.002  10.901  1.00 96.07           H  
ATOM   1788  O   CYS A 117      24.515  -7.387  11.699  1.00 96.07           O  
ATOM   1789  SG  CYS A 117      29.073  -6.316  10.532  1.00 96.07           S  
ATOM   1790  N   GLU A 118      25.428  -7.394  13.754  1.00 96.66           N  
ATOM   1791  H   GLU A 118      26.215  -7.120  14.325  1.00 96.66           H  
ATOM   1792  CA  GLU A 118      24.319  -8.094  14.417  1.00 96.66           C  
ATOM   1793  HA  GLU A 118      24.067  -8.985  13.842  1.00 96.66           H  
ATOM   1794  C   GLU A 118      23.037  -7.247  14.457  1.00 96.66           C  
ATOM   1795  CB  GLU A 118      24.747  -8.547  15.825  1.00 96.66           C  
ATOM   1796  HB2 GLU A 118      25.194  -7.706  16.355  1.00 96.66           H  
ATOM   1797  HB3 GLU A 118      23.863  -8.877  16.371  1.00 96.66           H  
ATOM   1798  O   GLU A 118      21.989  -7.728  14.021  1.00 96.66           O  
ATOM   1799  CG  GLU A 118      25.740  -9.721  15.758  1.00 96.66           C  
ATOM   1800  HG2 GLU A 118      25.251 -10.544  15.237  1.00 96.66           H  
ATOM   1801  HG3 GLU A 118      26.606  -9.432  15.162  1.00 96.66           H  
ATOM   1802  CD  GLU A 118      26.229 -10.225  17.127  1.00 96.66           C  
ATOM   1803  OE1 GLU A 118      26.915 -11.276  17.131  1.00 96.66           O  
ATOM   1804  OE2 GLU A 118      25.956  -9.585  18.166  1.00 96.66           O  
ATOM   1805  N   GLU A 119      23.119  -5.980  14.886  1.00 96.36           N  
ATOM   1806  H   GLU A 119      24.005  -5.641  15.233  1.00 96.36           H  
ATOM   1807  CA  GLU A 119      21.985  -5.040  14.885  1.00 96.36           C  
ATOM   1808  HA  GLU A 119      21.174  -5.443  15.492  1.00 96.36           H  
ATOM   1809  C   GLU A 119      21.430  -4.846  13.463  1.00 96.36           C  
ATOM   1810  CB  GLU A 119      22.415  -3.676  15.472  1.00 96.36           C  
ATOM   1811  HB2 GLU A 119      23.322  -3.351  14.962  1.00 96.36           H  
ATOM   1812  HB3 GLU A 119      21.631  -2.949  15.259  1.00 96.36           H  
ATOM   1813  O   GLU A 119      20.228  -4.981  13.235  1.00 96.36           O  
ATOM   1814  CG  GLU A 119      22.648  -3.672  16.997  1.00 96.36           C  
ATOM   1815  HG2 GLU A 119      23.303  -4.502  17.263  1.00 96.36           H  
ATOM   1816  HG3 GLU A 119      21.691  -3.843  17.489  1.00 96.36           H  
ATOM   1817  CD  GLU A 119      23.267  -2.361  17.535  1.00 96.36           C  
ATOM   1818  OE1 GLU A 119      23.520  -2.263  18.759  1.00 96.36           O  
ATOM   1819  OE2 GLU A 119      23.556  -1.414  16.762  1.00 96.36           O  
ATOM   1820  N   TRP A 120      22.312  -4.620  12.478  1.00 96.49           N  
ATOM   1821  H   TRP A 120      23.291  -4.567  12.721  1.00 96.49           H  
ATOM   1822  CA  TRP A 120      21.917  -4.451  11.075  1.00 96.49           C  
ATOM   1823  HA  TRP A 120      21.204  -3.628  11.019  1.00 96.49           H  
ATOM   1824  C   TRP A 120      21.216  -5.697  10.522  1.00 96.49           C  
ATOM   1825  CB  TRP A 120      23.170  -4.102  10.253  1.00 96.49           C  
ATOM   1826  HB2 TRP A 120      23.850  -4.954  10.279  1.00 96.49           H  
ATOM   1827  HB3 TRP A 120      23.671  -3.275  10.756  1.00 96.49           H  
ATOM   1828  O   TRP A 120      20.209  -5.583   9.818  1.00 96.49           O  
ATOM   1829  CG  TRP A 120      23.017  -3.677   8.820  1.00 96.49           C  
ATOM   1830  CD1 TRP A 120      21.866  -3.547   8.121  1.00 96.49           C  
ATOM   1831  HD1 TRP A 120      20.880  -3.742   8.516  1.00 96.49           H  
ATOM   1832  CD2 TRP A 120      24.073  -3.246   7.908  1.00 96.49           C  
ATOM   1833  CE2 TRP A 120      23.478  -2.850   6.673  1.00 96.49           C  
ATOM   1834  CE3 TRP A 120      25.476  -3.122   8.013  1.00 96.49           C  
ATOM   1835  HE3 TRP A 120      25.961  -3.436   8.926  1.00 96.49           H  
ATOM   1836  NE1 TRP A 120      22.132  -3.078   6.849  1.00 96.49           N  
ATOM   1837  HE1 TRP A 120      21.417  -2.915   6.155  1.00 96.49           H  
ATOM   1838  CH2 TRP A 120      25.625  -2.235   5.741  1.00 96.49           C  
ATOM   1839  HH2 TRP A 120      26.226  -1.859   4.926  1.00 96.49           H  
ATOM   1840  CZ2 TRP A 120      24.231  -2.346   5.605  1.00 96.49           C  
ATOM   1841  HZ2 TRP A 120      23.740  -2.055   4.688  1.00 96.49           H  
ATOM   1842  CZ3 TRP A 120      26.244  -2.624   6.942  1.00 96.49           C  
ATOM   1843  HZ3 TRP A 120      27.318  -2.555   7.039  1.00 96.49           H  
ATOM   1844  N   TRP A 121      21.717  -6.893  10.839  1.00 96.69           N  
ATOM   1845  H   TRP A 121      22.528  -6.945  11.438  1.00 96.69           H  
ATOM   1846  CA  TRP A 121      21.117  -8.132  10.356  1.00 96.69           C  
ATOM   1847  HA  TRP A 121      20.963  -8.041   9.281  1.00 96.69           H  
ATOM   1848  C   TRP A 121      19.736  -8.382  10.948  1.00 96.69           C  
ATOM   1849  CB  TRP A 121      22.062  -9.307  10.587  1.00 96.69           C  
ATOM   1850  HB2 TRP A 121      23.018  -9.056  10.128  1.00 96.69           H  
ATOM   1851  HB3 TRP A 121      22.227  -9.424  11.658  1.00 96.69           H  
ATOM   1852  O   TRP A 121      18.829  -8.694  10.180  1.00 96.69           O  
ATOM   1853  CG  TRP A 121      21.583 -10.615  10.024  1.00 96.69           C  
ATOM   1854  CD1 TRP A 121      21.833 -11.078   8.779  1.00 96.69           C  
ATOM   1855  HD1 TRP A 121      22.425 -10.561   8.038  1.00 96.69           H  
ATOM   1856  CD2 TRP A 121      20.782 -11.650  10.675  1.00 96.69           C  
ATOM   1857  CE2 TRP A 121      20.609 -12.732   9.759  1.00 96.69           C  
ATOM   1858  CE3 TRP A 121      20.201 -11.797  11.952  1.00 96.69           C  
ATOM   1859  HE3 TRP A 121      20.294 -10.998  12.673  1.00 96.69           H  
ATOM   1860  NE1 TRP A 121      21.260 -12.324   8.617  1.00 96.69           N  
ATOM   1861  HE1 TRP A 121      21.353 -12.877   7.777  1.00 96.69           H  
ATOM   1862  CH2 TRP A 121      19.368 -14.025  11.384  1.00 96.69           C  
ATOM   1863  HH2 TRP A 121      18.855 -14.930  11.675  1.00 96.69           H  
ATOM   1864  CZ2 TRP A 121      19.922 -13.906  10.097  1.00 96.69           C  
ATOM   1865  HZ2 TRP A 121      19.860 -14.716   9.386  1.00 96.69           H  
ATOM   1866  CZ3 TRP A 121      19.503 -12.969  12.303  1.00 96.69           C  
ATOM   1867  HZ3 TRP A 121      19.073 -13.044  13.291  1.00 96.69           H  
ATOM   1868  N   GLU A 122      19.534  -8.201  12.255  1.00 96.18           N  
ATOM   1869  H   GLU A 122      20.301  -7.897  12.838  1.00 96.18           H  
ATOM   1870  CA  GLU A 122      18.225  -8.448  12.874  1.00 96.18           C  
ATOM   1871  HA  GLU A 122      17.884  -9.427  12.539  1.00 96.18           H  
ATOM   1872  C   GLU A 122      17.167  -7.430  12.395  1.00 96.18           C  
ATOM   1873  CB  GLU A 122      18.378  -8.524  14.403  1.00 96.18           C  
ATOM   1874  HB2 GLU A 122      18.645  -7.536  14.778  1.00 96.18           H  
ATOM   1875  HB3 GLU A 122      19.198  -9.201  14.640  1.00 96.18           H  
ATOM   1876  O   GLU A 122      16.054  -7.831  12.043  1.00 96.18           O  
ATOM   1877  CG  GLU A 122      17.120  -9.014  15.152  1.00 96.18           C  
ATOM   1878  HG2 GLU A 122      17.338  -8.985  16.220  1.00 96.18           H  
ATOM   1879  HG3 GLU A 122      16.315  -8.302  14.972  1.00 96.18           H  
ATOM   1880  CD  GLU A 122      16.619 -10.439  14.802  1.00 96.18           C  
ATOM   1881  OE1 GLU A 122      15.442 -10.749  15.095  1.00 96.18           O  
ATOM   1882  OE2 GLU A 122      17.356 -11.285  14.239  1.00 96.18           O  
ATOM   1883  N   ASP A 123      17.528  -6.149  12.235  1.00 95.58           N  
ATOM   1884  H   ASP A 123      18.433  -5.855  12.572  1.00 95.58           H  
ATOM   1885  CA  ASP A 123      16.639  -5.119  11.668  1.00 95.58           C  
ATOM   1886  HA  ASP A 123      15.692  -5.138  12.208  1.00 95.58           H  
ATOM   1887  C   ASP A 123      16.303  -5.364  10.184  1.00 95.58           C  
ATOM   1888  CB  ASP A 123      17.283  -3.728  11.828  1.00 95.58           C  
ATOM   1889  HB2 ASP A 123      16.979  -3.113  10.980  1.00 95.58           H  
ATOM   1890  HB3 ASP A 123      18.370  -3.807  11.781  1.00 95.58           H  
ATOM   1891  O   ASP A 123      15.176  -5.119   9.731  1.00 95.58           O  
ATOM   1892  CG  ASP A 123      16.865  -2.973  13.096  1.00 95.58           C  
ATOM   1893  OD1 ASP A 123      16.163  -3.560  13.951  1.00 95.58           O  
ATOM   1894  OD2 ASP A 123      17.115  -1.748  13.107  1.00 95.58           O  
ATOM   1895  N   CYS A 124      17.262  -5.868   9.399  1.00 96.28           N  
ATOM   1896  H   CYS A 124      18.178  -6.003   9.801  1.00 96.28           H  
ATOM   1897  CA  CYS A 124      17.049  -6.189   7.987  1.00 96.28           C  
ATOM   1898  HA  CYS A 124      16.315  -5.492   7.582  1.00 96.28           H  
ATOM   1899  C   CYS A 124      16.442  -7.569   7.729  1.00 96.28           C  
ATOM   1900  CB  CYS A 124      18.339  -5.995   7.188  1.00 96.28           C  
ATOM   1901  HB2 CYS A 124      19.163  -6.482   7.709  1.00 96.28           H  
ATOM   1902  HB3 CYS A 124      18.215  -6.489   6.225  1.00 96.28           H  
ATOM   1903  O   CYS A 124      15.882  -7.768   6.652  1.00 96.28           O  
ATOM   1904  SG  CYS A 124      18.779  -4.273   6.840  1.00 96.28           S  
ATOM   1905  N   ARG A 125      16.477  -8.500   8.687  1.00 92.60           N  
ATOM   1906  H   ARG A 125      16.990  -8.260   9.524  1.00 92.60           H  
ATOM   1907  CA  ARG A 125      16.082  -9.914   8.542  1.00 92.60           C  
ATOM   1908  HA  ARG A 125      16.843 -10.432   7.958  1.00 92.60           H  
ATOM   1909  C   ARG A 125      14.733 -10.136   7.854  1.00 92.60           C  
ATOM   1910  CB  ARG A 125      16.060 -10.497   9.961  1.00 92.60           C  
ATOM   1911  HB2 ARG A 125      17.027 -10.322  10.433  1.00 92.60           H  
ATOM   1912  HB3 ARG A 125      15.302  -9.982  10.550  1.00 92.60           H  
ATOM   1913  O   ARG A 125      14.590 -11.070   7.066  1.00 92.60           O  
ATOM   1914  CG  ARG A 125      15.794 -11.999  10.005  1.00 92.60           C  
ATOM   1915  HG2 ARG A 125      16.550 -12.523   9.420  1.00 92.60           H  
ATOM   1916  HG3 ARG A 125      14.798 -12.220   9.623  1.00 92.60           H  
ATOM   1917  CD  ARG A 125      15.892 -12.424  11.465  1.00 92.60           C  
ATOM   1918  HD2 ARG A 125      16.908 -12.241  11.815  1.00 92.60           H  
ATOM   1919  HD3 ARG A 125      15.218 -11.814  12.067  1.00 92.60           H  
ATOM   1920  NE  ARG A 125      15.554 -13.842  11.638  1.00 92.60           N  
ATOM   1921  HE  ARG A 125      15.265 -14.362  10.822  1.00 92.60           H  
ATOM   1922  NH1 ARG A 125      16.002 -13.847  13.888  1.00 92.60           N  
ATOM   1923 HH11 ARG A 125      16.030 -14.279  14.801  1.00 92.60           H  
ATOM   1924 HH12 ARG A 125      16.299 -12.882  13.860  1.00 92.60           H  
ATOM   1925  NH2 ARG A 125      15.287 -15.720  12.878  1.00 92.60           N  
ATOM   1926 HH21 ARG A 125      15.368 -16.178  13.775  1.00 92.60           H  
ATOM   1927 HH22 ARG A 125      15.008 -16.225  12.049  1.00 92.60           H  
ATOM   1928  CZ  ARG A 125      15.617 -14.458  12.800  1.00 92.60           C  
ATOM   1929  N   MET A 126      13.761  -9.275   8.163  1.00 88.29           N  
ATOM   1930  H   MET A 126      14.012  -8.553   8.823  1.00 88.29           H  
ATOM   1931  CA  MET A 126      12.381  -9.324   7.658  1.00 88.29           C  
ATOM   1932  HA  MET A 126      12.171 -10.341   7.326  1.00 88.29           H  
ATOM   1933  C   MET A 126      12.125  -8.423   6.435  1.00 88.29           C  
ATOM   1934  CB  MET A 126      11.408  -8.983   8.800  1.00 88.29           C  
ATOM   1935  HB2 MET A 126      10.388  -8.975   8.417  1.00 88.29           H  
ATOM   1936  HB3 MET A 126      11.634  -7.984   9.172  1.00 88.29           H  
ATOM   1937  O   MET A 126      11.003  -8.399   5.926  1.00 88.29           O  
ATOM   1938  CG  MET A 126      11.478  -9.973   9.973  1.00 88.29           C  
ATOM   1939  HG2 MET A 126      10.799  -9.631  10.753  1.00 88.29           H  
ATOM   1940  HG3 MET A 126      12.485  -9.950  10.390  1.00 88.29           H  
ATOM   1941  SD  MET A 126      11.070 -11.700   9.582  1.00 88.29           S  
ATOM   1942  CE  MET A 126       9.299 -11.566   9.209  1.00 88.29           C  
ATOM   1943  HE1 MET A 126       8.896 -12.561   9.019  1.00 88.29           H  
ATOM   1944  HE2 MET A 126       8.776 -11.124  10.057  1.00 88.29           H  
ATOM   1945  HE3 MET A 126       9.152 -10.950   8.322  1.00 88.29           H  
ATOM   1946  N   SER A 127      13.132  -7.678   5.971  1.00 93.74           N  
ATOM   1947  H   SER A 127      14.041  -7.814   6.390  1.00 93.74           H  
ATOM   1948  CA  SER A 127      13.111  -6.984   4.677  1.00 93.74           C  
ATOM   1949  HA  SER A 127      12.119  -6.563   4.515  1.00 93.74           H  
ATOM   1950  C   SER A 127      13.394  -7.973   3.539  1.00 93.74           C  
ATOM   1951  CB  SER A 127      14.116  -5.824   4.656  1.00 93.74           C  
ATOM   1952  HB2 SER A 127      15.130  -6.198   4.796  1.00 93.74           H  
ATOM   1953  HB3 SER A 127      14.059  -5.330   3.687  1.00 93.74           H  
ATOM   1954  O   SER A 127      13.796  -9.111   3.785  1.00 93.74           O  
ATOM   1955  OG  SER A 127      13.802  -4.878   5.664  1.00 93.74           O  
ATOM   1956  HG  SER A 127      14.137  -5.227   6.492  1.00 93.74           H  
ATOM   1957  N   TYR A 128      13.179  -7.555   2.288  1.00 92.34           N  
ATOM   1958  H   TYR A 128      12.912  -6.594   2.128  1.00 92.34           H  
ATOM   1959  CA  TYR A 128      13.273  -8.421   1.108  1.00 92.34           C  
ATOM   1960  HA  TYR A 128      13.577  -9.420   1.420  1.00 92.34           H  
ATOM   1961  C   TYR A 128      14.331  -7.922   0.122  1.00 92.34           C  
ATOM   1962  CB  TYR A 128      11.896  -8.555   0.436  1.00 92.34           C  
ATOM   1963  HB2 TYR A 128      11.457  -7.567   0.300  1.00 92.34           H  
ATOM   1964  HB3 TYR A 128      12.037  -8.987  -0.555  1.00 92.34           H  
ATOM   1965  O   TYR A 128      14.463  -6.723  -0.104  1.00 92.34           O  
ATOM   1966  CG  TYR A 128      10.927  -9.437   1.206  1.00 92.34           C  
ATOM   1967  CD1 TYR A 128      10.622 -10.728   0.733  1.00 92.34           C  
ATOM   1968  HD1 TYR A 128      11.039 -11.071  -0.202  1.00 92.34           H  
ATOM   1969  CD2 TYR A 128      10.375  -8.994   2.425  1.00 92.34           C  
ATOM   1970  HD2 TYR A 128      10.590  -8.000   2.790  1.00 92.34           H  
ATOM   1971  CE1 TYR A 128       9.801 -11.584   1.491  1.00 92.34           C  
ATOM   1972  HE1 TYR A 128       9.577 -12.582   1.143  1.00 92.34           H  
ATOM   1973  CE2 TYR A 128       9.585  -9.857   3.205  1.00 92.34           C  
ATOM   1974  HE2 TYR A 128       9.213  -9.522   4.162  1.00 92.34           H  
ATOM   1975  OH  TYR A 128       8.532 -11.997   3.478  1.00 92.34           O  
ATOM   1976  HH  TYR A 128       8.301 -11.623   4.331  1.00 92.34           H  
ATOM   1977  CZ  TYR A 128       9.304 -11.158   2.741  1.00 92.34           C  
ATOM   1978  N   THR A 129      15.062  -8.851  -0.490  1.00 93.18           N  
ATOM   1979  H   THR A 129      14.875  -9.820  -0.272  1.00 93.18           H  
ATOM   1980  CA  THR A 129      15.988  -8.596  -1.602  1.00 93.18           C  
ATOM   1981  HA  THR A 129      15.653  -7.707  -2.138  1.00 93.18           H  
ATOM   1982  C   THR A 129      15.945  -9.768  -2.586  1.00 93.18           C  
ATOM   1983  CB  THR A 129      17.417  -8.306  -1.103  1.00 93.18           C  
ATOM   1984  HB  THR A 129      17.377  -7.500  -0.371  1.00 93.18           H  
ATOM   1985  O   THR A 129      15.322 -10.793  -2.321  1.00 93.18           O  
ATOM   1986  CG2 THR A 129      18.103  -9.515  -0.465  1.00 93.18           C  
ATOM   1987 HG21 THR A 129      18.222 -10.316  -1.194  1.00 93.18           H  
ATOM   1988 HG22 THR A 129      17.519  -9.872   0.383  1.00 93.18           H  
ATOM   1989 HG23 THR A 129      19.091  -9.217  -0.114  1.00 93.18           H  
ATOM   1990  OG1 THR A 129      18.229  -7.881  -2.180  1.00 93.18           O  
ATOM   1991  HG1 THR A 129      17.998  -6.971  -2.379  1.00 93.18           H  
ATOM   1992  N   CYS A 130      16.588  -9.616  -3.738  1.00 92.13           N  
ATOM   1993  H   CYS A 130      17.066  -8.738  -3.878  1.00 92.13           H  
ATOM   1994  CA  CYS A 130      16.711 -10.635  -4.782  1.00 92.13           C  
ATOM   1995  HA  CYS A 130      16.234 -11.559  -4.453  1.00 92.13           H  
ATOM   1996  C   CYS A 130      18.175 -10.984  -5.094  1.00 92.13           C  
ATOM   1997  CB  CYS A 130      15.958 -10.131  -6.012  1.00 92.13           C  
ATOM   1998  HB2 CYS A 130      16.069 -10.843  -6.829  1.00 92.13           H  
ATOM   1999  HB3 CYS A 130      14.899 -10.085  -5.759  1.00 92.13           H  
ATOM   2000  O   CYS A 130      18.453 -11.754  -6.018  1.00 92.13           O  
ATOM   2001  SG  CYS A 130      16.484  -8.489  -6.569  1.00 92.13           S  
ATOM   2002  N   LYS A 131      19.134 -10.399  -4.358  1.00 91.03           N  
ATOM   2003  H   LYS A 131      18.859  -9.785  -3.605  1.00 91.03           H  
ATOM   2004  CA  LYS A 131      20.567 -10.605  -4.578  1.00 91.03           C  
ATOM   2005  HA  LYS A 131      20.709 -11.648  -4.860  1.00 91.03           H  
ATOM   2006  C   LYS A 131      21.379 -10.335  -3.311  1.00 91.03           C  
ATOM   2007  CB  LYS A 131      21.007  -9.694  -5.739  1.00 91.03           C  
ATOM   2008  HB2 LYS A 131      21.059  -8.659  -5.402  1.00 91.03           H  
ATOM   2009  HB3 LYS A 131      20.266  -9.751  -6.536  1.00 91.03           H  
ATOM   2010  O   LYS A 131      21.099  -9.390  -2.585  1.00 91.03           O  
ATOM   2011  CG  LYS A 131      22.357 -10.126  -6.315  1.00 91.03           C  
ATOM   2012  HG2 LYS A 131      22.330 -11.199  -6.508  1.00 91.03           H  
ATOM   2013  HG3 LYS A 131      23.146  -9.915  -5.593  1.00 91.03           H  
ATOM   2014  CD  LYS A 131      22.640  -9.385  -7.628  1.00 91.03           C  
ATOM   2015  HD2 LYS A 131      21.877  -9.637  -8.364  1.00 91.03           H  
ATOM   2016  HD3 LYS A 131      22.589  -8.311  -7.450  1.00 91.03           H  
ATOM   2017  CE  LYS A 131      24.024  -9.708  -8.199  1.00 91.03           C  
ATOM   2018  HE2 LYS A 131      24.112  -9.176  -9.146  1.00 91.03           H  
ATOM   2019  HE3 LYS A 131      24.782  -9.303  -7.529  1.00 91.03           H  
ATOM   2020  NZ  LYS A 131      24.236 -11.156  -8.425  1.00 91.03           N  
ATOM   2021  HZ1 LYS A 131      24.156 -11.661  -7.554  1.00 91.03           H  
ATOM   2022  HZ2 LYS A 131      25.152 -11.313  -8.821  1.00 91.03           H  
ATOM   2023  HZ3 LYS A 131      23.540 -11.502  -9.071  1.00 91.03           H  
ATOM   2024  N   SER A 132      22.427 -11.129  -3.095  1.00 91.38           N  
ATOM   2025  H   SER A 132      22.570 -11.926  -3.699  1.00 91.38           H  
ATOM   2026  CA  SER A 132      23.361 -10.978  -1.970  1.00 91.38           C  
ATOM   2027  HA  SER A 132      22.806 -10.651  -1.091  1.00 91.38           H  
ATOM   2028  C   SER A 132      24.480  -9.958  -2.205  1.00 91.38           C  
ATOM   2029  CB  SER A 132      23.983 -12.337  -1.644  1.00 91.38           C  
ATOM   2030  HB2 SER A 132      24.761 -12.215  -0.890  1.00 91.38           H  
ATOM   2031  HB3 SER A 132      23.212 -12.994  -1.241  1.00 91.38           H  
ATOM   2032  O   SER A 132      24.959  -9.359  -1.257  1.00 91.38           O  
ATOM   2033  OG  SER A 132      24.527 -12.923  -2.821  1.00 91.38           O  
ATOM   2034  HG  SER A 132      24.876 -13.782  -2.570  1.00 91.38           H  
ATOM   2035  N   ASN A 133      24.915  -9.742  -3.449  1.00 90.43           N  
ATOM   2036  H   ASN A 133      24.478 -10.262  -4.197  1.00 90.43           H  
ATOM   2037  CA  ASN A 133      25.931  -8.742  -3.793  1.00 90.43           C  
ATOM   2038  HA  ASN A 133      26.308  -8.267  -2.887  1.00 90.43           H  
ATOM   2039  C   ASN A 133      25.304  -7.643  -4.650  1.00 90.43           C  
ATOM   2040  CB  ASN A 133      27.118  -9.440  -4.478  1.00 90.43           C  
ATOM   2041  HB2 ASN A 133      27.525 -10.180  -3.789  1.00 90.43           H  
ATOM   2042  HB3 ASN A 133      26.777  -9.946  -5.381  1.00 90.43           H  
ATOM   2043  O   ASN A 133      24.829  -7.921  -5.751  1.00 90.43           O  
ATOM   2044  CG  ASN A 133      28.241  -8.487  -4.858  1.00 90.43           C  
ATOM   2045  ND2 ASN A 133      29.345  -9.017  -5.326  1.00 90.43           N  
ATOM   2046 HD21 ASN A 133      29.477 -10.018  -5.335  1.00 90.43           H  
ATOM   2047 HD22 ASN A 133      30.111  -8.370  -5.449  1.00 90.43           H  
ATOM   2048  OD1 ASN A 133      28.158  -7.272  -4.764  1.00 90.43           O  
ATOM   2049  N   TRP A 134      25.303  -6.410  -4.149  1.00 88.79           N  
ATOM   2050  H   TRP A 134      25.735  -6.250  -3.251  1.00 88.79           H  
ATOM   2051  CA  TRP A 134      24.637  -5.268  -4.772  1.00 88.79           C  
ATOM   2052  HA  TRP A 134      23.841  -5.639  -5.418  1.00 88.79           H  
ATOM   2053  C   TRP A 134      25.556  -4.445  -5.687  1.00 88.79           C  
ATOM   2054  CB  TRP A 134      23.977  -4.423  -3.672  1.00 88.79           C  
ATOM   2055  HB2 TRP A 134      24.739  -4.107  -2.960  1.00 88.79           H  
ATOM   2056  HB3 TRP A 134      23.581  -3.517  -4.131  1.00 88.79           H  
ATOM   2057  O   TRP A 134      25.077  -3.556  -6.387  1.00 88.79           O  
ATOM   2058  CG  TRP A 134      22.845  -5.060  -2.906  1.00 88.79           C  
ATOM   2059  CD1 TRP A 134      22.369  -6.323  -3.032  1.00 88.79           C  
ATOM   2060  HD1 TRP A 134      22.753  -7.077  -3.704  1.00 88.79           H  
ATOM   2061  CD2 TRP A 134      21.991  -4.430  -1.903  1.00 88.79           C  
ATOM   2062  CE2 TRP A 134      21.013  -5.375  -1.469  1.00 88.79           C  
ATOM   2063  CE3 TRP A 134      21.947  -3.145  -1.324  1.00 88.79           C  
ATOM   2064  HE3 TRP A 134      22.692  -2.415  -1.605  1.00 88.79           H  
ATOM   2065  NE1 TRP A 134      21.303  -6.518  -2.179  1.00 88.79           N  
ATOM   2066  HE1 TRP A 134      20.821  -7.402  -2.093  1.00 88.79           H  
ATOM   2067  CH2 TRP A 134      19.993  -3.759   0.012  1.00 88.79           C  
ATOM   2068  HH2 TRP A 134      19.246  -3.486   0.742  1.00 88.79           H  
ATOM   2069  CZ2 TRP A 134      20.029  -5.059  -0.522  1.00 88.79           C  
ATOM   2070  HZ2 TRP A 134      19.309  -5.804  -0.216  1.00 88.79           H  
ATOM   2071  CZ3 TRP A 134      20.953  -2.813  -0.386  1.00 88.79           C  
ATOM   2072  HZ3 TRP A 134      20.946  -1.830   0.063  1.00 88.79           H  
ATOM   2073  N   ARG A 135      26.854  -4.772  -5.776  1.00 80.35           N  
ATOM   2074  H   ARG A 135      27.188  -5.523  -5.189  1.00 80.35           H  
ATOM   2075  CA  ARG A 135      27.828  -4.043  -6.615  1.00 80.35           C  
ATOM   2076  HA  ARG A 135      27.678  -2.979  -6.431  1.00 80.35           H  
ATOM   2077  C   ARG A 135      27.640  -4.250  -8.133  1.00 80.35           C  
ATOM   2078  CB  ARG A 135      29.245  -4.392  -6.135  1.00 80.35           C  
ATOM   2079  HB2 ARG A 135      29.262  -4.356  -5.045  1.00 80.35           H  
ATOM   2080  HB3 ARG A 135      29.482  -5.408  -6.452  1.00 80.35           H  
ATOM   2081  O   ARG A 135      28.218  -3.520  -8.936  1.00 80.35           O  
ATOM   2082  CG  ARG A 135      30.325  -3.431  -6.658  1.00 80.35           C  
ATOM   2083  HG2 ARG A 135      30.394  -3.512  -7.743  1.00 80.35           H  
ATOM   2084  HG3 ARG A 135      30.070  -2.405  -6.394  1.00 80.35           H  
ATOM   2085  CD  ARG A 135      31.691  -3.788  -6.062  1.00 80.35           C  
ATOM   2086  HD2 ARG A 135      31.858  -4.857  -6.193  1.00 80.35           H  
ATOM   2087  HD3 ARG A 135      31.682  -3.572  -4.994  1.00 80.35           H  
ATOM   2088  NE  ARG A 135      32.782  -3.066  -6.747  1.00 80.35           N  
ATOM   2089  HE  ARG A 135      32.941  -3.306  -7.715  1.00 80.35           H  
ATOM   2090  NH1 ARG A 135      33.430  -1.643  -5.054  1.00 80.35           N  
ATOM   2091 HH11 ARG A 135      33.707  -0.686  -4.891  1.00 80.35           H  
ATOM   2092 HH12 ARG A 135      32.678  -1.945  -4.450  1.00 80.35           H  
ATOM   2093  NH2 ARG A 135      34.378  -1.504  -7.058  1.00 80.35           N  
ATOM   2094 HH21 ARG A 135      34.728  -0.611  -6.742  1.00 80.35           H  
ATOM   2095 HH22 ARG A 135      34.463  -1.716  -8.042  1.00 80.35           H  
ATOM   2096  CZ  ARG A 135      33.515  -2.076  -6.278  1.00 80.35           C  
ATOM   2097  N   GLY A 136      26.835  -5.222  -8.566  1.00 77.20           N  
ATOM   2098  H   GLY A 136      26.349  -5.788  -7.886  1.00 77.20           H  
ATOM   2099  CA  GLY A 136      26.574  -5.454  -9.991  1.00 77.20           C  
ATOM   2100  HA2 GLY A 136      27.519  -5.651 -10.498  1.00 77.20           H  
ATOM   2101  HA3 GLY A 136      26.143  -4.550 -10.421  1.00 77.20           H  
ATOM   2102  C   GLY A 136      25.626  -6.617 -10.269  1.00 77.20           C  
ATOM   2103  O   GLY A 136      25.197  -7.310  -9.352  1.00 77.20           O  
ATOM   2104  N   GLY A 137      25.313  -6.850 -11.548  1.00 81.20           N  
ATOM   2105  H   GLY A 137      25.733  -6.271 -12.261  1.00 81.20           H  
ATOM   2106  CA  GLY A 137      24.373  -7.897 -11.975  1.00 81.20           C  
ATOM   2107  HA2 GLY A 137      24.531  -8.096 -13.035  1.00 81.20           H  
ATOM   2108  HA3 GLY A 137      24.572  -8.816 -11.424  1.00 81.20           H  
ATOM   2109  C   GLY A 137      22.893  -7.536 -11.791  1.00 81.20           C  
ATOM   2110  O   GLY A 137      22.081  -8.427 -11.556  1.00 81.20           O  
ATOM   2111  N   TRP A 138      22.565  -6.244 -11.865  1.00 85.74           N  
ATOM   2112  H   TRP A 138      23.299  -5.580 -12.065  1.00 85.74           H  
ATOM   2113  CA  TRP A 138      21.196  -5.719 -11.902  1.00 85.74           C  
ATOM   2114  HA  TRP A 138      20.531  -6.391 -11.358  1.00 85.74           H  
ATOM   2115  C   TRP A 138      20.685  -5.611 -13.343  1.00 85.74           C  
ATOM   2116  CB  TRP A 138      21.159  -4.347 -11.218  1.00 85.74           C  
ATOM   2117  HB2 TRP A 138      20.141  -3.963 -11.267  1.00 85.74           H  
ATOM   2118  HB3 TRP A 138      21.795  -3.655 -11.771  1.00 85.74           H  
ATOM   2119  O   TRP A 138      21.474  -5.386 -14.263  1.00 85.74           O  
ATOM   2120  CG  TRP A 138      21.586  -4.353  -9.784  1.00 85.74           C  
ATOM   2121  CD1 TRP A 138      22.762  -3.900  -9.296  1.00 85.74           C  
ATOM   2122  HD1 TRP A 138      23.547  -3.444  -9.881  1.00 85.74           H  
ATOM   2123  CD2 TRP A 138      20.824  -4.812  -8.628  1.00 85.74           C  
ATOM   2124  CE2 TRP A 138      21.625  -4.646  -7.462  1.00 85.74           C  
ATOM   2125  CE3 TRP A 138      19.521  -5.319  -8.444  1.00 85.74           C  
ATOM   2126  HE3 TRP A 138      18.882  -5.442  -9.306  1.00 85.74           H  
ATOM   2127  NE1 TRP A 138      22.790  -4.074  -7.927  1.00 85.74           N  
ATOM   2128  HE1 TRP A 138      23.543  -3.739  -7.344  1.00 85.74           H  
ATOM   2129  CH2 TRP A 138      19.853  -5.476  -6.032  1.00 85.74           C  
ATOM   2130  HH2 TRP A 138      19.475  -5.713  -5.048  1.00 85.74           H  
ATOM   2131  CZ2 TRP A 138      21.153  -4.971  -6.183  1.00 85.74           C  
ATOM   2132  HZ2 TRP A 138      21.762  -4.784  -5.311  1.00 85.74           H  
ATOM   2133  CZ3 TRP A 138      19.036  -5.644  -7.163  1.00 85.74           C  
ATOM   2134  HZ3 TRP A 138      18.028  -6.012  -7.043  1.00 85.74           H  
ATOM   2135  N   ASP A 139      19.371  -5.724 -13.531  1.00 85.83           N  
ATOM   2136  H   ASP A 139      18.771  -5.845 -12.727  1.00 85.83           H  
ATOM   2137  CA  ASP A 139      18.711  -5.371 -14.788  1.00 85.83           C  
ATOM   2138  HA  ASP A 139      19.366  -5.626 -15.621  1.00 85.83           H  
ATOM   2139  C   ASP A 139      18.465  -3.853 -14.808  1.00 85.83           C  
ATOM   2140  CB  ASP A 139      17.423  -6.200 -14.948  1.00 85.83           C  
ATOM   2141  HB2 ASP A 139      17.672  -7.251 -14.797  1.00 85.83           H  
ATOM   2142  HB3 ASP A 139      16.705  -5.913 -14.180  1.00 85.83           H  
ATOM   2143  O   ASP A 139      17.766  -3.321 -13.948  1.00 85.83           O  
ATOM   2144  CG  ASP A 139      16.769  -6.062 -16.330  1.00 85.83           C  
ATOM   2145  OD1 ASP A 139      16.968  -5.013 -16.987  1.00 85.83           O  
ATOM   2146  OD2 ASP A 139      16.073  -7.010 -16.755  1.00 85.83           O  
ATOM   2147  N   TRP A 140      19.070  -3.155 -15.771  1.00 81.82           N  
ATOM   2148  H   TRP A 140      19.633  -3.670 -16.433  1.00 81.82           H  
ATOM   2149  CA  TRP A 140      18.975  -1.699 -15.939  1.00 81.82           C  
ATOM   2150  HA  TRP A 140      18.552  -1.264 -15.033  1.00 81.82           H  
ATOM   2151  C   TRP A 140      18.035  -1.280 -17.083  1.00 81.82           C  
ATOM   2152  CB  TRP A 140      20.387  -1.121 -16.110  1.00 81.82           C  
ATOM   2153  HB2 TRP A 140      20.869  -1.601 -16.962  1.00 81.82           H  
ATOM   2154  HB3 TRP A 140      20.306  -0.058 -16.341  1.00 81.82           H  
ATOM   2155  O   TRP A 140      17.991  -0.106 -17.449  1.00 81.82           O  
ATOM   2156  CG  TRP A 140      21.274  -1.236 -14.910  1.00 81.82           C  
ATOM   2157  CD1 TRP A 140      22.245  -2.157 -14.721  1.00 81.82           C  
ATOM   2158  HD1 TRP A 140      22.486  -2.948 -15.416  1.00 81.82           H  
ATOM   2159  CD2 TRP A 140      21.288  -0.390 -13.719  1.00 81.82           C  
ATOM   2160  CE2 TRP A 140      22.329  -0.844 -12.853  1.00 81.82           C  
ATOM   2161  CE3 TRP A 140      20.537   0.725 -13.293  1.00 81.82           C  
ATOM   2162  HE3 TRP A 140      19.748   1.107 -13.925  1.00 81.82           H  
ATOM   2163  NE1 TRP A 140      22.883  -1.916 -13.520  1.00 81.82           N  
ATOM   2164  HE1 TRP A 140      23.677  -2.450 -13.197  1.00 81.82           H  
ATOM   2165  CH2 TRP A 140      21.867   0.907 -11.249  1.00 81.82           C  
ATOM   2166  HH2 TRP A 140      22.090   1.430 -10.331  1.00 81.82           H  
ATOM   2167  CZ2 TRP A 140      22.620  -0.216 -11.632  1.00 81.82           C  
ATOM   2168  HZ2 TRP A 140      23.429  -0.566 -11.007  1.00 81.82           H  
ATOM   2169  CZ3 TRP A 140      20.825   1.367 -12.075  1.00 81.82           C  
ATOM   2170  HZ3 TRP A 140      20.257   2.236 -11.780  1.00 81.82           H  
ATOM   2171  N   SER A 141      17.277  -2.217 -17.666  1.00 76.02           N  
ATOM   2172  H   SER A 141      17.312  -3.157 -17.297  1.00 76.02           H  
ATOM   2173  CA  SER A 141      16.459  -1.998 -18.874  1.00 76.02           C  
ATOM   2174  HA  SER A 141      17.127  -1.725 -19.691  1.00 76.02           H  
ATOM   2175  C   SER A 141      15.420  -0.877 -18.767  1.00 76.02           C  
ATOM   2176  CB  SER A 141      15.740  -3.293 -19.267  1.00 76.02           C  
ATOM   2177  HB2 SER A 141      15.078  -3.097 -20.111  1.00 76.02           H  
ATOM   2178  HB3 SER A 141      16.477  -4.036 -19.570  1.00 76.02           H  
ATOM   2179  O   SER A 141      15.037  -0.315 -19.789  1.00 76.02           O  
ATOM   2180  OG  SER A 141      14.988  -3.808 -18.185  1.00 76.02           O  
ATOM   2181  HG  SER A 141      15.601  -4.351 -17.684  1.00 76.02           H  
ATOM   2182  N   GLN A 142      14.979  -0.524 -17.554  1.00 73.53           N  
ATOM   2183  H   GLN A 142      15.340  -1.044 -16.767  1.00 73.53           H  
ATOM   2184  CA  GLN A 142      14.042   0.582 -17.300  1.00 73.53           C  
ATOM   2185  HA  GLN A 142      13.761   1.014 -18.261  1.00 73.53           H  
ATOM   2186  C   GLN A 142      14.689   1.756 -16.540  1.00 73.53           C  
ATOM   2187  CB  GLN A 142      12.735   0.062 -16.668  1.00 73.53           C  
ATOM   2188  HB2 GLN A 142      12.937  -0.371 -15.688  1.00 73.53           H  
ATOM   2189  HB3 GLN A 142      12.057   0.906 -16.545  1.00 73.53           H  
ATOM   2190  O   GLN A 142      14.016   2.467 -15.800  1.00 73.53           O  
ATOM   2191  CG  GLN A 142      12.060  -0.987 -17.572  1.00 73.53           C  
ATOM   2192  HG2 GLN A 142      12.596  -1.931 -17.484  1.00 73.53           H  
ATOM   2193  HG3 GLN A 142      12.132  -0.659 -18.609  1.00 73.53           H  
ATOM   2194  CD  GLN A 142      10.580  -1.235 -17.283  1.00 73.53           C  
ATOM   2195  NE2 GLN A 142       9.980  -2.209 -17.930  1.00 73.53           N  
ATOM   2196 HE21 GLN A 142       8.977  -2.265 -17.831  1.00 73.53           H  
ATOM   2197 HE22 GLN A 142      10.484  -2.720 -18.641  1.00 73.53           H  
ATOM   2198  OE1 GLN A 142       9.919  -0.605 -16.473  1.00 73.53           O  
ATOM   2199  N   GLY A 143      16.008   1.947 -16.672  1.00 74.96           N  
ATOM   2200  H   GLY A 143      16.531   1.294 -17.237  1.00 74.96           H  
ATOM   2201  CA  GLY A 143      16.750   3.086 -16.106  1.00 74.96           C  
ATOM   2202  HA2 GLY A 143      16.208   4.004 -16.331  1.00 74.96           H  
ATOM   2203  HA3 GLY A 143      17.726   3.140 -16.590  1.00 74.96           H  
ATOM   2204  C   GLY A 143      16.985   3.047 -14.589  1.00 74.96           C  
ATOM   2205  O   GLY A 143      17.824   3.789 -14.087  1.00 74.96           O  
ATOM   2206  N   LYS A 144      16.301   2.157 -13.865  1.00 77.05           N  
ATOM   2207  H   LYS A 144      15.611   1.611 -14.360  1.00 77.05           H  
ATOM   2208  CA  LYS A 144      16.517   1.848 -12.443  1.00 77.05           C  
ATOM   2209  HA  LYS A 144      17.267   2.522 -12.030  1.00 77.05           H  
ATOM   2210  C   LYS A 144      17.040   0.424 -12.284  1.00 77.05           C  
ATOM   2211  CB  LYS A 144      15.207   2.023 -11.662  1.00 77.05           C  
ATOM   2212  HB2 LYS A 144      14.440   1.388 -12.107  1.00 77.05           H  
ATOM   2213  HB3 LYS A 144      15.366   1.693 -10.636  1.00 77.05           H  
ATOM   2214  O   LYS A 144      16.738  -0.431 -13.116  1.00 77.05           O  
ATOM   2215  CG  LYS A 144      14.714   3.477 -11.633  1.00 77.05           C  
ATOM   2216  HG2 LYS A 144      14.529   3.832 -12.647  1.00 77.05           H  
ATOM   2217  HG3 LYS A 144      15.466   4.107 -11.161  1.00 77.05           H  
ATOM   2218  CD  LYS A 144      13.412   3.541 -10.833  1.00 77.05           C  
ATOM   2219  HD2 LYS A 144      13.584   3.150  -9.830  1.00 77.05           H  
ATOM   2220  HD3 LYS A 144      12.671   2.912 -11.327  1.00 77.05           H  
ATOM   2221  CE  LYS A 144      12.864   4.965 -10.726  1.00 77.05           C  
ATOM   2222  HE2 LYS A 144      12.685   5.350 -11.730  1.00 77.05           H  
ATOM   2223  HE3 LYS A 144      13.602   5.597 -10.232  1.00 77.05           H  
ATOM   2224  NZ  LYS A 144      11.605   4.945  -9.955  1.00 77.05           N  
ATOM   2225  HZ1 LYS A 144      11.138   5.837  -9.871  1.00 77.05           H  
ATOM   2226  HZ2 LYS A 144      11.739   4.524  -9.047  1.00 77.05           H  
ATOM   2227  HZ3 LYS A 144      10.977   4.254 -10.339  1.00 77.05           H  
ATOM   2228  N   ASN A 145      17.758   0.154 -11.195  1.00 82.23           N  
ATOM   2229  H   ASN A 145      17.934   0.888 -10.525  1.00 82.23           H  
ATOM   2230  CA  ASN A 145      18.182  -1.198 -10.844  1.00 82.23           C  
ATOM   2231  HA  ASN A 145      18.689  -1.628 -11.707  1.00 82.23           H  
ATOM   2232  C   ASN A 145      16.966  -2.074 -10.516  1.00 82.23           C  
ATOM   2233  CB  ASN A 145      19.183  -1.165  -9.673  1.00 82.23           C  
ATOM   2234  HB2 ASN A 145      20.057  -0.579  -9.958  1.00 82.23           H  
ATOM   2235  HB3 ASN A 145      19.518  -2.181  -9.464  1.00 82.23           H  
ATOM   2236  O   ASN A 145      16.259  -1.855  -9.533  1.00 82.23           O  
ATOM   2237  CG  ASN A 145      18.609  -0.557  -8.403  1.00 82.23           C  
ATOM   2238  ND2 ASN A 145      18.532  -1.298  -7.322  1.00 82.23           N  
ATOM   2239 HD21 ASN A 145      18.805  -2.270  -7.339  1.00 82.23           H  
ATOM   2240 HD22 ASN A 145      18.201  -0.851  -6.479  1.00 82.23           H  
ATOM   2241  OD1 ASN A 145      18.248   0.607  -8.369  1.00 82.23           O  
ATOM   2242  N   ARG A 146      16.744  -3.105 -11.323  1.00 84.12           N  
ATOM   2243  H   ARG A 146      17.284  -3.172 -12.174  1.00 84.12           H  
ATOM   2244  CA  ARG A 146      15.742  -4.139 -11.071  1.00 84.12           C  
ATOM   2245  HA  ARG A 146      15.207  -3.902 -10.152  1.00 84.12           H  
ATOM   2246  C   ARG A 146      16.406  -5.479 -10.835  1.00 84.12           C  
ATOM   2247  CB  ARG A 146      14.723  -4.174 -12.216  1.00 84.12           C  
ATOM   2248  HB2 ARG A 146      14.052  -5.021 -12.072  1.00 84.12           H  
ATOM   2249  HB3 ARG A 146      15.231  -4.286 -13.174  1.00 84.12           H  
ATOM   2250  O   ARG A 146      17.527  -5.732 -11.282  1.00 84.12           O  
ATOM   2251  CG  ARG A 146      13.907  -2.876 -12.204  1.00 84.12           C  
ATOM   2252  HG2 ARG A 146      14.543  -2.033 -12.472  1.00 84.12           H  
ATOM   2253  HG3 ARG A 146      13.513  -2.714 -11.200  1.00 84.12           H  
ATOM   2254  CD  ARG A 146      12.738  -2.947 -13.179  1.00 84.12           C  
ATOM   2255  HD2 ARG A 146      12.163  -3.850 -12.975  1.00 84.12           H  
ATOM   2256  HD3 ARG A 146      13.127  -2.990 -14.197  1.00 84.12           H  
ATOM   2257  NE  ARG A 146      11.874  -1.767 -13.015  1.00 84.12           N  
ATOM   2258  HE  ARG A 146      12.204  -1.032 -12.406  1.00 84.12           H  
ATOM   2259  NH1 ARG A 146      10.191  -2.444 -14.403  1.00 84.12           N  
ATOM   2260 HH11 ARG A 146      10.659  -3.329 -14.537  1.00 84.12           H  
ATOM   2261 HH12 ARG A 146       9.469  -2.119 -15.030  1.00 84.12           H  
ATOM   2262  NH2 ARG A 146      10.093  -0.424 -13.467  1.00 84.12           N  
ATOM   2263 HH21 ARG A 146      10.410   0.279 -12.815  1.00 84.12           H  
ATOM   2264 HH22 ARG A 146       9.269  -0.232 -14.018  1.00 84.12           H  
ATOM   2265  CZ  ARG A 146      10.724  -1.551 -13.620  1.00 84.12           C  
ATOM   2266  N   CYS A 147      15.700  -6.338 -10.110  1.00 87.64           N  
ATOM   2267  H   CYS A 147      14.799  -6.054  -9.753  1.00 87.64           H  
ATOM   2268  CA  CYS A 147      16.106  -7.721  -9.928  1.00 87.64           C  
ATOM   2269  HA  CYS A 147      17.017  -7.724  -9.328  1.00 87.64           H  
ATOM   2270  C   CYS A 147      16.369  -8.379 -11.290  1.00 87.64           C  
ATOM   2271  CB  CYS A 147      15.005  -8.454  -9.165  1.00 87.64           C  
ATOM   2272  HB2 CYS A 147      14.063  -8.348  -9.702  1.00 87.64           H  
ATOM   2273  HB3 CYS A 147      15.243  -9.516  -9.109  1.00 87.64           H  
ATOM   2274  O   CYS A 147      15.552  -8.211 -12.200  1.00 87.64           O  
ATOM   2275  SG  CYS A 147      14.813  -7.808  -7.493  1.00 87.64           S  
ATOM   2276  N   PRO A 148      17.488  -9.106 -11.455  1.00 85.08           N  
ATOM   2277  CA  PRO A 148      17.763  -9.802 -12.703  1.00 85.08           C  
ATOM   2278  HA  PRO A 148      17.789  -9.083 -13.523  1.00 85.08           H  
ATOM   2279  C   PRO A 148      16.666 -10.834 -12.992  1.00 85.08           C  
ATOM   2280  CB  PRO A 148      19.154 -10.421 -12.535  1.00 85.08           C  
ATOM   2281  HB2 PRO A 148      19.244 -11.378 -13.048  1.00 85.08           H  
ATOM   2282  HB3 PRO A 148      19.905  -9.722 -12.905  1.00 85.08           H  
ATOM   2283  O   PRO A 148      16.069 -11.394 -12.069  1.00 85.08           O  
ATOM   2284  CG  PRO A 148      19.307 -10.573 -11.022  1.00 85.08           C  
ATOM   2285  HG2 PRO A 148      18.850 -11.511 -10.707  1.00 85.08           H  
ATOM   2286  HG3 PRO A 148      20.352 -10.536 -10.714  1.00 85.08           H  
ATOM   2287  CD  PRO A 148      18.512  -9.396 -10.461  1.00 85.08           C  
ATOM   2288  HD2 PRO A 148      18.076  -9.670  -9.501  1.00 85.08           H  
ATOM   2289  HD3 PRO A 148      19.164  -8.530 -10.351  1.00 85.08           H  
ATOM   2290  N   LYS A 149      16.402 -11.091 -14.279  1.00 75.86           N  
ATOM   2291  H   LYS A 149      16.913 -10.572 -14.978  1.00 75.86           H  
ATOM   2292  CA  LYS A 149      15.389 -12.064 -14.725  1.00 75.86           C  
ATOM   2293  HA  LYS A 149      14.407 -11.672 -14.460  1.00 75.86           H  
ATOM   2294  C   LYS A 149      15.560 -13.411 -13.997  1.00 75.86           C  
ATOM   2295  CB  LYS A 149      15.457 -12.243 -16.254  1.00 75.86           C  
ATOM   2296  HB2 LYS A 149      16.460 -12.565 -16.533  1.00 75.86           H  
ATOM   2297  HB3 LYS A 149      14.759 -13.031 -16.538  1.00 75.86           H  
ATOM   2298  O   LYS A 149      16.681 -13.884 -13.835  1.00 75.86           O  
ATOM   2299  CG  LYS A 149      15.093 -10.963 -17.033  1.00 75.86           C  
ATOM   2300  HG2 LYS A 149      15.815 -10.178 -16.809  1.00 75.86           H  
ATOM   2301  HG3 LYS A 149      14.104 -10.628 -16.721  1.00 75.86           H  
ATOM   2302  CD  LYS A 149      15.081 -11.215 -18.551  1.00 75.86           C  
ATOM   2303  HD2 LYS A 149      14.376 -12.017 -18.771  1.00 75.86           H  
ATOM   2304  HD3 LYS A 149      16.077 -11.522 -18.869  1.00 75.86           H  
ATOM   2305  CE  LYS A 149      14.663  -9.946 -19.307  1.00 75.86           C  
ATOM   2306  HE2 LYS A 149      13.699  -9.616 -18.920  1.00 75.86           H  
ATOM   2307  HE3 LYS A 149      15.382  -9.158 -19.086  1.00 75.86           H  
ATOM   2308  NZ  LYS A 149      14.570 -10.173 -20.776  1.00 75.86           N  
ATOM   2309  HZ1 LYS A 149      15.461 -10.461 -21.154  1.00 75.86           H  
ATOM   2310  HZ2 LYS A 149      13.890 -10.880 -21.016  1.00 75.86           H  
ATOM   2311  HZ3 LYS A 149      14.288  -9.326 -21.250  1.00 75.86           H  
ATOM   2312  N   GLY A 150      14.450 -13.987 -13.531  1.00 71.70           N  
ATOM   2313  H   GLY A 150      13.569 -13.526 -13.707  1.00 71.70           H  
ATOM   2314  CA  GLY A 150      14.411 -15.232 -12.744  1.00 71.70           C  
ATOM   2315  HA2 GLY A 150      13.446 -15.720 -12.884  1.00 71.70           H  
ATOM   2316  HA3 GLY A 150      15.167 -15.919 -13.125  1.00 71.70           H  
ATOM   2317  C   GLY A 150      14.652 -15.069 -11.232  1.00 71.70           C  
ATOM   2318  O   GLY A 150      14.189 -15.896 -10.444  1.00 71.70           O  
ATOM   2319  N   ALA A 151      15.306 -13.991 -10.776  1.00 80.59           N  
ATOM   2320  H   ALA A 151      15.626 -13.287 -11.425  1.00 80.59           H  
ATOM   2321  CA  ALA A 151      15.558 -13.787  -9.348  1.00 80.59           C  
ATOM   2322  HA  ALA A 151      15.962 -14.720  -8.956  1.00 80.59           H  
ATOM   2323  C   ALA A 151      14.267 -13.478  -8.570  1.00 80.59           C  
ATOM   2324  CB  ALA A 151      16.630 -12.714  -9.144  1.00 80.59           C  
ATOM   2325  HB1 ALA A 151      17.527 -12.995  -9.697  1.00 80.59           H  
ATOM   2326  HB2 ALA A 151      16.264 -11.749  -9.496  1.00 80.59           H  
ATOM   2327  HB3 ALA A 151      16.878 -12.639  -8.085  1.00 80.59           H  
ATOM   2328  O   ALA A 151      13.437 -12.672  -8.991  1.00 80.59           O  
ATOM   2329  N   GLN A 152      14.108 -14.113  -7.407  1.00 82.13           N  
ATOM   2330  H   GLN A 152      14.855 -14.702  -7.069  1.00 82.13           H  
ATOM   2331  CA  GLN A 152      12.914 -13.993  -6.570  1.00 82.13           C  
ATOM   2332  HA  GLN A 152      12.114 -13.535  -7.151  1.00 82.13           H  
ATOM   2333  C   GLN A 152      13.191 -13.081  -5.373  1.00 82.13           C  
ATOM   2334  CB  GLN A 152      12.423 -15.387  -6.137  1.00 82.13           C  
ATOM   2335  HB2 GLN A 152      13.188 -15.874  -5.532  1.00 82.13           H  
ATOM   2336  HB3 GLN A 152      11.527 -15.262  -5.530  1.00 82.13           H  
ATOM   2337  O   GLN A 152      14.215 -13.214  -4.711  1.00 82.13           O  
ATOM   2338  CG  GLN A 152      12.091 -16.275  -7.352  1.00 82.13           C  
ATOM   2339  HG2 GLN A 152      11.410 -15.737  -8.012  1.00 82.13           H  
ATOM   2340  HG3 GLN A 152      13.006 -16.480  -7.908  1.00 82.13           H  
ATOM   2341  CD  GLN A 152      11.449 -17.613  -6.998  1.00 82.13           C  
ATOM   2342  NE2 GLN A 152      11.341 -18.520  -7.947  1.00 82.13           N  
ATOM   2343 HE21 GLN A 152      11.102 -19.440  -7.605  1.00 82.13           H  
ATOM   2344 HE22 GLN A 152      11.887 -18.404  -8.789  1.00 82.13           H  
ATOM   2345  OE1 GLN A 152      10.995 -17.870  -5.900  1.00 82.13           O  
ATOM   2346  N   CYS A 153      12.267 -12.167  -5.071  1.00 87.95           N  
ATOM   2347  H   CYS A 153      11.454 -12.072  -5.664  1.00 87.95           H  
ATOM   2348  CA  CYS A 153      12.341 -11.350  -3.862  1.00 87.95           C  
ATOM   2349  HA  CYS A 153      13.354 -10.960  -3.763  1.00 87.95           H  
ATOM   2350  C   CYS A 153      12.031 -12.207  -2.627  1.00 87.95           C  
ATOM   2351  CB  CYS A 153      11.388 -10.157  -3.984  1.00 87.95           C  
ATOM   2352  HB2 CYS A 153      11.292  -9.686  -3.006  1.00 87.95           H  
ATOM   2353  HB3 CYS A 153      10.401 -10.516  -4.276  1.00 87.95           H  
ATOM   2354  O   CYS A 153      10.871 -12.531  -2.366  1.00 87.95           O  
ATOM   2355  SG  CYS A 153      11.926  -8.886  -5.156  1.00 87.95           S  
ATOM   2356  N   LEU A 154      13.065 -12.552  -1.863  1.00 90.60           N  
ATOM   2357  H   LEU A 154      13.971 -12.183  -2.114  1.00 90.60           H  
ATOM   2358  CA  LEU A 154      12.996 -13.367  -0.648  1.00 90.60           C  
ATOM   2359  HA  LEU A 154      11.953 -13.615  -0.449  1.00 90.60           H  
ATOM   2360  C   LEU A 154      13.508 -12.566   0.564  1.00 90.60           C  
ATOM   2361  CB  LEU A 154      13.783 -14.679  -0.863  1.00 90.60           C  
ATOM   2362  HB2 LEU A 154      13.826 -15.236   0.073  1.00 90.60           H  
ATOM   2363  HB3 LEU A 154      14.810 -14.428  -1.128  1.00 90.60           H  
ATOM   2364  O   LEU A 154      14.175 -11.543   0.379  1.00 90.60           O  
ATOM   2365  CG  LEU A 154      13.197 -15.604  -1.948  1.00 90.60           C  
ATOM   2366  HG  LEU A 154      13.081 -15.056  -2.884  1.00 90.60           H  
ATOM   2367  CD1 LEU A 154      14.141 -16.777  -2.202  1.00 90.60           C  
ATOM   2368 HD11 LEU A 154      14.284 -17.355  -1.289  1.00 90.60           H  
ATOM   2369 HD12 LEU A 154      15.104 -16.402  -2.547  1.00 90.60           H  
ATOM   2370 HD13 LEU A 154      13.727 -17.424  -2.975  1.00 90.60           H  
ATOM   2371  CD2 LEU A 154      11.837 -16.174  -1.539  1.00 90.60           C  
ATOM   2372 HD21 LEU A 154      11.103 -15.373  -1.460  1.00 90.60           H  
ATOM   2373 HD22 LEU A 154      11.918 -16.698  -0.586  1.00 90.60           H  
ATOM   2374 HD23 LEU A 154      11.490 -16.871  -2.302  1.00 90.60           H  
ATOM   2375  N   PRO A 155      13.201 -12.993   1.805  1.00 92.45           N  
ATOM   2376  CA  PRO A 155      13.713 -12.333   3.000  1.00 92.45           C  
ATOM   2377  HA  PRO A 155      13.299 -11.325   3.031  1.00 92.45           H  
ATOM   2378  C   PRO A 155      15.243 -12.277   3.013  1.00 92.45           C  
ATOM   2379  CB  PRO A 155      13.179 -13.132   4.193  1.00 92.45           C  
ATOM   2380  HB2 PRO A 155      12.944 -12.484   5.038  1.00 92.45           H  
ATOM   2381  HB3 PRO A 155      13.900 -13.895   4.485  1.00 92.45           H  
ATOM   2382  O   PRO A 155      15.909 -13.185   2.506  1.00 92.45           O  
ATOM   2383  CG  PRO A 155      11.932 -13.811   3.633  1.00 92.45           C  
ATOM   2384  HG2 PRO A 155      11.093 -13.116   3.667  1.00 92.45           H  
ATOM   2385  HG3 PRO A 155      11.694 -14.729   4.170  1.00 92.45           H  
ATOM   2386  CD  PRO A 155      12.320 -14.088   2.182  1.00 92.45           C  
ATOM   2387  HD2 PRO A 155      11.425 -14.129   1.560  1.00 92.45           H  
ATOM   2388  HD3 PRO A 155      12.865 -15.030   2.126  1.00 92.45           H  
ATOM   2389  N   PHE A 156      15.811 -11.251   3.648  1.00 95.07           N  
ATOM   2390  H   PHE A 156      15.213 -10.529   4.026  1.00 95.07           H  
ATOM   2391  CA  PHE A 156      17.265 -11.101   3.775  1.00 95.07           C  
ATOM   2392  HA  PHE A 156      17.696 -10.957   2.784  1.00 95.07           H  
ATOM   2393  C   PHE A 156      17.934 -12.349   4.367  1.00 95.07           C  
ATOM   2394  CB  PHE A 156      17.592  -9.870   4.629  1.00 95.07           C  
ATOM   2395  HB2 PHE A 156      16.808  -9.732   5.373  1.00 95.07           H  
ATOM   2396  HB3 PHE A 156      18.510 -10.072   5.182  1.00 95.07           H  
ATOM   2397  O   PHE A 156      19.001 -12.727   3.897  1.00 95.07           O  
ATOM   2398  CG  PHE A 156      17.791  -8.576   3.859  1.00 95.07           C  
ATOM   2399  CD1 PHE A 156      18.950  -7.812   4.084  1.00 95.07           C  
ATOM   2400  HD1 PHE A 156      19.691  -8.151   4.792  1.00 95.07           H  
ATOM   2401  CD2 PHE A 156      16.832  -8.111   2.939  1.00 95.07           C  
ATOM   2402  HD2 PHE A 156      15.955  -8.705   2.726  1.00 95.07           H  
ATOM   2403  CE1 PHE A 156      19.139  -6.590   3.417  1.00 95.07           C  
ATOM   2404  HE1 PHE A 156      20.031  -6.011   3.602  1.00 95.07           H  
ATOM   2405  CE2 PHE A 156      17.004  -6.873   2.296  1.00 95.07           C  
ATOM   2406  HE2 PHE A 156      16.255  -6.497   1.614  1.00 95.07           H  
ATOM   2407  CZ  PHE A 156      18.158  -6.111   2.535  1.00 95.07           C  
ATOM   2408  HZ  PHE A 156      18.289  -5.158   2.045  1.00 95.07           H  
ATOM   2409  N   SER A 157      17.288 -13.046   5.307  1.00 92.13           N  
ATOM   2410  H   SER A 157      16.387 -12.712   5.618  1.00 92.13           H  
ATOM   2411  CA  SER A 157      17.800 -14.292   5.902  1.00 92.13           C  
ATOM   2412  HA  SER A 157      18.753 -14.074   6.384  1.00 92.13           H  
ATOM   2413  C   SER A 157      18.056 -15.437   4.908  1.00 92.13           C  
ATOM   2414  CB  SER A 157      16.828 -14.783   6.977  1.00 92.13           C  
ATOM   2415  HB2 SER A 157      17.209 -15.707   7.413  1.00 92.13           H  
ATOM   2416  HB3 SER A 157      16.758 -14.029   7.761  1.00 92.13           H  
ATOM   2417  O   SER A 157      18.798 -16.359   5.234  1.00 92.13           O  
ATOM   2418  OG  SER A 157      15.542 -15.008   6.423  1.00 92.13           O  
ATOM   2419  HG  SER A 157      14.961 -15.344   7.110  1.00 92.13           H  
ATOM   2420  N   HIS A 158      17.474 -15.400   3.703  1.00 90.90           N  
ATOM   2421  H   HIS A 158      16.866 -14.622   3.487  1.00 90.90           H  
ATOM   2422  CA  HIS A 158      17.755 -16.378   2.647  1.00 90.90           C  
ATOM   2423  HA  HIS A 158      17.877 -17.362   3.098  1.00 90.90           H  
ATOM   2424  C   HIS A 158      19.059 -16.062   1.896  1.00 90.90           C  
ATOM   2425  CB  HIS A 158      16.560 -16.436   1.685  1.00 90.90           C  
ATOM   2426  HB2 HIS A 158      15.658 -16.670   2.249  1.00 90.90           H  
ATOM   2427  HB3 HIS A 158      16.423 -15.461   1.217  1.00 90.90           H  
ATOM   2428  O   HIS A 158      19.852 -16.958   1.619  1.00 90.90           O  
ATOM   2429  CG  HIS A 158      16.735 -17.469   0.601  1.00 90.90           C  
ATOM   2430  CD2 HIS A 158      17.160 -17.245  -0.681  1.00 90.90           C  
ATOM   2431  HD2 HIS A 158      17.416 -16.285  -1.106  1.00 90.90           H  
ATOM   2432  ND1 HIS A 158      16.550 -18.826   0.735  1.00 90.90           N  
ATOM   2433  HD1 HIS A 158      16.292 -19.312   1.582  1.00 90.90           H  
ATOM   2434  CE1 HIS A 158      16.849 -19.404  -0.440  1.00 90.90           C  
ATOM   2435  HE1 HIS A 158      16.814 -20.465  -0.638  1.00 90.90           H  
ATOM   2436  NE2 HIS A 158      17.216 -18.478  -1.340  1.00 90.90           N  
ATOM   2437  N   TYR A 159      19.294 -14.785   1.577  1.00 92.45           N  
ATOM   2438  H   TYR A 159      18.627 -14.091   1.883  1.00 92.45           H  
ATOM   2439  CA  TYR A 159      20.496 -14.329   0.864  1.00 92.45           C  
ATOM   2440  HA  TYR A 159      20.804 -15.107   0.165  1.00 92.45           H  
ATOM   2441  C   TYR A 159      21.696 -14.085   1.792  1.00 92.45           C  
ATOM   2442  CB  TYR A 159      20.144 -13.073   0.056  1.00 92.45           C  
ATOM   2443  HB2 TYR A 159      21.067 -12.596  -0.274  1.00 92.45           H  
ATOM   2444  HB3 TYR A 159      19.628 -12.358   0.697  1.00 92.45           H  
ATOM   2445  O   TYR A 159      22.844 -14.161   1.348  1.00 92.45           O  
ATOM   2446  CG  TYR A 159      19.306 -13.368  -1.174  1.00 92.45           C  
ATOM   2447  CD1 TYR A 159      19.925 -13.930  -2.307  1.00 92.45           C  
ATOM   2448  HD1 TYR A 159      20.981 -14.157  -2.281  1.00 92.45           H  
ATOM   2449  CD2 TYR A 159      17.921 -13.103  -1.188  1.00 92.45           C  
ATOM   2450  HD2 TYR A 159      17.435 -12.676  -0.323  1.00 92.45           H  
ATOM   2451  CE1 TYR A 159      19.170 -14.219  -3.460  1.00 92.45           C  
ATOM   2452  HE1 TYR A 159      19.643 -14.660  -4.325  1.00 92.45           H  
ATOM   2453  CE2 TYR A 159      17.167 -13.389  -2.342  1.00 92.45           C  
ATOM   2454  HE2 TYR A 159      16.110 -13.171  -2.385  1.00 92.45           H  
ATOM   2455  OH  TYR A 159      17.062 -14.209  -4.593  1.00 92.45           O  
ATOM   2456  HH  TYR A 159      17.621 -14.480  -5.325  1.00 92.45           H  
ATOM   2457  CZ  TYR A 159      17.786 -13.949  -3.476  1.00 92.45           C  
ATOM   2458  N   PHE A 160      21.423 -13.828   3.072  1.00 95.04           N  
ATOM   2459  H   PHE A 160      20.450 -13.726   3.324  1.00 95.04           H  
ATOM   2460  CA  PHE A 160      22.380 -13.554   4.139  1.00 95.04           C  
ATOM   2461  HA  PHE A 160      23.388 -13.796   3.804  1.00 95.04           H  
ATOM   2462  C   PHE A 160      22.047 -14.424   5.367  1.00 95.04           C  
ATOM   2463  CB  PHE A 160      22.336 -12.053   4.473  1.00 95.04           C  
ATOM   2464  HB2 PHE A 160      21.403 -11.824   4.988  1.00 95.04           H  
ATOM   2465  HB3 PHE A 160      23.148 -11.832   5.166  1.00 95.04           H  
ATOM   2466  O   PHE A 160      21.367 -13.959   6.286  1.00 95.04           O  
ATOM   2467  CG  PHE A 160      22.447 -11.126   3.281  1.00 95.04           C  
ATOM   2468  CD1 PHE A 160      23.678 -10.973   2.623  1.00 95.04           C  
ATOM   2469  HD1 PHE A 160      24.541 -11.536   2.949  1.00 95.04           H  
ATOM   2470  CD2 PHE A 160      21.329 -10.382   2.855  1.00 95.04           C  
ATOM   2471  HD2 PHE A 160      20.381 -10.495   3.360  1.00 95.04           H  
ATOM   2472  CE1 PHE A 160      23.807 -10.034   1.589  1.00 95.04           C  
ATOM   2473  HE1 PHE A 160      24.776  -9.858   1.144  1.00 95.04           H  
ATOM   2474  CE2 PHE A 160      21.456  -9.452   1.810  1.00 95.04           C  
ATOM   2475  HE2 PHE A 160      20.614  -8.839   1.525  1.00 95.04           H  
ATOM   2476  CZ  PHE A 160      22.700  -9.268   1.185  1.00 95.04           C  
ATOM   2477  HZ  PHE A 160      22.819  -8.514   0.421  1.00 95.04           H  
ATOM   2478  N   PRO A 161      22.485 -15.697   5.398  1.00 94.11           N  
ATOM   2479  CA  PRO A 161      22.202 -16.601   6.515  1.00 94.11           C  
ATOM   2480  HA  PRO A 161      21.121 -16.705   6.610  1.00 94.11           H  
ATOM   2481  C   PRO A 161      22.768 -16.129   7.861  1.00 94.11           C  
ATOM   2482  CB  PRO A 161      22.802 -17.950   6.109  1.00 94.11           C  
ATOM   2483  HB2 PRO A 161      23.835 -18.021   6.451  1.00 94.11           H  
ATOM   2484  HB3 PRO A 161      22.214 -18.784   6.495  1.00 94.11           H  
ATOM   2485  O   PRO A 161      22.191 -16.441   8.901  1.00 94.11           O  
ATOM   2486  CG  PRO A 161      22.782 -17.900   4.584  1.00 94.11           C  
ATOM   2487  HG2 PRO A 161      21.782 -18.139   4.219  1.00 94.11           H  
ATOM   2488  HG3 PRO A 161      23.525 -18.565   4.144  1.00 94.11           H  
ATOM   2489  CD  PRO A 161      23.094 -16.435   4.301  1.00 94.11           C  
ATOM   2490  HD2 PRO A 161      22.677 -16.157   3.333  1.00 94.11           H  
ATOM   2491  HD3 PRO A 161      24.173 -16.276   4.306  1.00 94.11           H  
ATOM   2492  N   THR A 162      23.876 -15.380   7.851  1.00 95.13           N  
ATOM   2493  H   THR A 162      24.352 -15.237   6.972  1.00 95.13           H  
ATOM   2494  CA  THR A 162      24.523 -14.833   9.055  1.00 95.13           C  
ATOM   2495  HA  THR A 162      23.900 -15.078   9.915  1.00 95.13           H  
ATOM   2496  C   THR A 162      24.675 -13.303   9.004  1.00 95.13           C  
ATOM   2497  CB  THR A 162      25.902 -15.473   9.294  1.00 95.13           C  
ATOM   2498  HB  THR A 162      26.258 -15.153  10.273  1.00 95.13           H  
ATOM   2499  O   THR A 162      24.688 -12.719   7.916  1.00 95.13           O  
ATOM   2500  CG2 THR A 162      25.888 -17.001   9.280  1.00 95.13           C  
ATOM   2501 HG21 THR A 162      26.868 -17.372   9.578  1.00 95.13           H  
ATOM   2502 HG22 THR A 162      25.138 -17.366   9.982  1.00 95.13           H  
ATOM   2503 HG23 THR A 162      25.659 -17.369   8.280  1.00 95.13           H  
ATOM   2504  OG1 THR A 162      26.834 -15.039   8.334  1.00 95.13           O  
ATOM   2505  HG1 THR A 162      26.577 -15.424   7.493  1.00 95.13           H  
ATOM   2506  N   PRO A 163      24.875 -12.633  10.157  1.00 95.77           N  
ATOM   2507  CA  PRO A 163      25.210 -11.207  10.198  1.00 95.77           C  
ATOM   2508  HA  PRO A 163      24.384 -10.646   9.761  1.00 95.77           H  
ATOM   2509  C   PRO A 163      26.490 -10.840   9.434  1.00 95.77           C  
ATOM   2510  CB  PRO A 163      25.329 -10.866  11.688  1.00 95.77           C  
ATOM   2511  HB2 PRO A 163      25.000  -9.847  11.891  1.00 95.77           H  
ATOM   2512  HB3 PRO A 163      26.354 -11.008  12.032  1.00 95.77           H  
ATOM   2513  O   PRO A 163      26.546  -9.801   8.774  1.00 95.77           O  
ATOM   2514  CG  PRO A 163      24.422 -11.888  12.367  1.00 95.77           C  
ATOM   2515  HG2 PRO A 163      23.384 -11.561  12.306  1.00 95.77           H  
ATOM   2516  HG3 PRO A 163      24.711 -12.063  13.403  1.00 95.77           H  
ATOM   2517  CD  PRO A 163      24.627 -13.129  11.505  1.00 95.77           C  
ATOM   2518  HD2 PRO A 163      25.496 -13.683  11.861  1.00 95.77           H  
ATOM   2519  HD3 PRO A 163      23.732 -13.749  11.552  1.00 95.77           H  
ATOM   2520  N   ALA A 164      27.498 -11.719   9.461  1.00 94.96           N  
ATOM   2521  H   ALA A 164      27.387 -12.571   9.993  1.00 94.96           H  
ATOM   2522  CA  ALA A 164      28.736 -11.531   8.711  1.00 94.96           C  
ATOM   2523  HA  ALA A 164      29.152 -10.558   8.971  1.00 94.96           H  
ATOM   2524  C   ALA A 164      28.489 -11.526   7.194  1.00 94.96           C  
ATOM   2525  CB  ALA A 164      29.736 -12.616   9.127  1.00 94.96           C  
ATOM   2526  HB1 ALA A 164      30.671 -12.472   8.587  1.00 94.96           H  
ATOM   2527  HB2 ALA A 164      29.935 -12.549  10.197  1.00 94.96           H  
ATOM   2528  HB3 ALA A 164      29.340 -13.604   8.891  1.00 94.96           H  
ATOM   2529  O   ALA A 164      29.016 -10.662   6.494  1.00 94.96           O  
ATOM   2530  N   ASP A 165      27.618 -12.414   6.694  1.00 95.00           N  
ATOM   2531  H   ASP A 165      27.204 -13.087   7.323  1.00 95.00           H  
ATOM   2532  CA  ASP A 165      27.238 -12.445   5.276  1.00 95.00           C  
ATOM   2533  HA  ASP A 165      28.128 -12.645   4.680  1.00 95.00           H  
ATOM   2534  C   ASP A 165      26.649 -11.112   4.803  1.00 95.00           C  
ATOM   2535  CB  ASP A 165      26.194 -13.537   4.999  1.00 95.00           C  
ATOM   2536  HB2 ASP A 165      25.318 -13.389   5.630  1.00 95.00           H  
ATOM   2537  HB3 ASP A 165      25.853 -13.438   3.968  1.00 95.00           H  
ATOM   2538  O   ASP A 165      26.955 -10.680   3.692  1.00 95.00           O  
ATOM   2539  CG  ASP A 165      26.718 -14.954   5.169  1.00 95.00           C  
ATOM   2540  OD1 ASP A 165      27.679 -15.302   4.451  1.00 95.00           O  
ATOM   2541  OD2 ASP A 165      26.082 -15.731   5.913  1.00 95.00           O  
ATOM   2542  N   LEU A 166      25.816 -10.461   5.625  1.00 95.58           N  
ATOM   2543  H   LEU A 166      25.632 -10.864   6.532  1.00 95.58           H  
ATOM   2544  CA  LEU A 166      25.201  -9.176   5.283  1.00 95.58           C  
ATOM   2545  HA  LEU A 166      24.745  -9.268   4.297  1.00 95.58           H  
ATOM   2546  C   LEU A 166      26.245  -8.061   5.186  1.00 95.58           C  
ATOM   2547  CB  LEU A 166      24.097  -8.845   6.303  1.00 95.58           C  
ATOM   2548  HB2 LEU A 166      23.354  -9.641   6.274  1.00 95.58           H  
ATOM   2549  HB3 LEU A 166      24.535  -8.819   7.301  1.00 95.58           H  
ATOM   2550  O   LEU A 166      26.282  -7.349   4.182  1.00 95.58           O  
ATOM   2551  CG  LEU A 166      23.390  -7.499   6.045  1.00 95.58           C  
ATOM   2552  HG  LEU A 166      24.117  -6.687   6.029  1.00 95.58           H  
ATOM   2553  CD1 LEU A 166      22.611  -7.506   4.731  1.00 95.58           C  
ATOM   2554 HD11 LEU A 166      23.293  -7.621   3.888  1.00 95.58           H  
ATOM   2555 HD12 LEU A 166      21.907  -8.338   4.723  1.00 95.58           H  
ATOM   2556 HD13 LEU A 166      22.083  -6.560   4.614  1.00 95.58           H  
ATOM   2557  CD2 LEU A 166      22.389  -7.219   7.160  1.00 95.58           C  
ATOM   2558 HD21 LEU A 166      22.912  -7.188   8.116  1.00 95.58           H  
ATOM   2559 HD22 LEU A 166      21.918  -6.249   7.002  1.00 95.58           H  
ATOM   2560 HD23 LEU A 166      21.625  -7.996   7.180  1.00 95.58           H  
ATOM   2561  N   CYS A 167      27.109  -7.929   6.194  1.00 93.86           N  
ATOM   2562  H   CYS A 167      27.024  -8.548   6.988  1.00 93.86           H  
ATOM   2563  CA  CYS A 167      28.171  -6.924   6.192  1.00 93.86           C  
ATOM   2564  HA  CYS A 167      27.723  -5.939   6.063  1.00 93.86           H  
ATOM   2565  C   CYS A 167      29.155  -7.119   5.025  1.00 93.86           C  
ATOM   2566  CB  CYS A 167      28.883  -6.955   7.552  1.00 93.86           C  
ATOM   2567  HB2 CYS A 167      28.908  -7.977   7.931  1.00 93.86           H  
ATOM   2568  HB3 CYS A 167      29.913  -6.624   7.419  1.00 93.86           H  
ATOM   2569  O   CYS A 167      29.507  -6.153   4.347  1.00 93.86           O  
ATOM   2570  SG  CYS A 167      28.121  -5.868   8.785  1.00 93.86           S  
ATOM   2571  N   GLU A 168      29.572  -8.358   4.756  1.00 94.20           N  
ATOM   2572  H   GLU A 168      29.264  -9.110   5.356  1.00 94.20           H  
ATOM   2573  CA  GLU A 168      30.613  -8.659   3.768  1.00 94.20           C  
ATOM   2574  HA  GLU A 168      31.360  -7.866   3.792  1.00 94.20           H  
ATOM   2575  C   GLU A 168      30.079  -8.686   2.330  1.00 94.20           C  
ATOM   2576  CB  GLU A 168      31.318  -9.975   4.155  1.00 94.20           C  
ATOM   2577  HB2 GLU A 168      30.581 -10.751   4.361  1.00 94.20           H  
ATOM   2578  HB3 GLU A 168      31.950 -10.301   3.328  1.00 94.20           H  
ATOM   2579  O   GLU A 168      30.576  -7.971   1.455  1.00 94.20           O  
ATOM   2580  CG  GLU A 168      32.203  -9.720   5.383  1.00 94.20           C  
ATOM   2581  HG2 GLU A 168      32.969  -9.017   5.056  1.00 94.20           H  
ATOM   2582  HG3 GLU A 168      31.617  -9.244   6.170  1.00 94.20           H  
ATOM   2583  CD  GLU A 168      32.924 -10.934   5.978  1.00 94.20           C  
ATOM   2584  OE1 GLU A 168      33.472 -10.742   7.092  1.00 94.20           O  
ATOM   2585  OE2 GLU A 168      33.006 -11.994   5.316  1.00 94.20           O  
ATOM   2586  N   LYS A 169      29.036  -9.479   2.053  1.00 92.08           N  
ATOM   2587  H   LYS A 169      28.574  -9.952   2.816  1.00 92.08           H  
ATOM   2588  CA  LYS A 169      28.646  -9.794   0.667  1.00 92.08           C  
ATOM   2589  HA  LYS A 169      29.561  -9.963   0.098  1.00 92.08           H  
ATOM   2590  C   LYS A 169      27.941  -8.637  -0.034  1.00 92.08           C  
ATOM   2591  CB  LYS A 169      27.811 -11.083   0.616  1.00 92.08           C  
ATOM   2592  HB2 LYS A 169      26.921 -10.973   1.235  1.00 92.08           H  
ATOM   2593  HB3 LYS A 169      27.484 -11.254  -0.410  1.00 92.08           H  
ATOM   2594  O   LYS A 169      28.158  -8.457  -1.236  1.00 92.08           O  
ATOM   2595  CG  LYS A 169      28.641 -12.291   1.079  1.00 92.08           C  
ATOM   2596  HG2 LYS A 169      29.080 -12.089   2.056  1.00 92.08           H  
ATOM   2597  HG3 LYS A 169      29.449 -12.451   0.364  1.00 92.08           H  
ATOM   2598  CD  LYS A 169      27.804 -13.568   1.194  1.00 92.08           C  
ATOM   2599  HD2 LYS A 169      27.279 -13.759   0.258  1.00 92.08           H  
ATOM   2600  HD3 LYS A 169      27.079 -13.439   1.998  1.00 92.08           H  
ATOM   2601  CE  LYS A 169      28.748 -14.732   1.515  1.00 92.08           C  
ATOM   2602  HE2 LYS A 169      29.374 -14.933   0.645  1.00 92.08           H  
ATOM   2603  HE3 LYS A 169      29.397 -14.425   2.335  1.00 92.08           H  
ATOM   2604  NZ  LYS A 169      28.017 -15.951   1.931  1.00 92.08           N  
ATOM   2605  HZ1 LYS A 169      27.248 -16.188   1.321  1.00 92.08           H  
ATOM   2606  HZ2 LYS A 169      27.652 -15.779   2.857  1.00 92.08           H  
ATOM   2607  HZ3 LYS A 169      28.646 -16.729   2.067  1.00 92.08           H  
ATOM   2608  N   THR A 170      27.165  -7.834   0.699  1.00 91.02           N  
ATOM   2609  H   THR A 170      27.047  -8.061   1.676  1.00 91.02           H  
ATOM   2610  CA  THR A 170      26.331  -6.755   0.135  1.00 91.02           C  
ATOM   2611  HA  THR A 170      25.573  -7.195  -0.513  1.00 91.02           H  
ATOM   2612  C   THR A 170      27.141  -5.784  -0.715  1.00 91.02           C  
ATOM   2613  CB  THR A 170      25.590  -5.994   1.240  1.00 91.02           C  
ATOM   2614  HB  THR A 170      26.295  -5.462   1.878  1.00 91.02           H  
ATOM   2615  O   THR A 170      26.773  -5.506  -1.856  1.00 91.02           O  
ATOM   2616  CG2 THR A 170      24.561  -5.019   0.680  1.00 91.02           C  
ATOM   2617 HG21 THR A 170      25.055  -4.166   0.215  1.00 91.02           H  
ATOM   2618 HG22 THR A 170      23.931  -4.675   1.500  1.00 91.02           H  
ATOM   2619 HG23 THR A 170      23.931  -5.523  -0.053  1.00 91.02           H  
ATOM   2620  OG1 THR A 170      24.863  -6.908   2.010  1.00 91.02           O  
ATOM   2621  HG1 THR A 170      25.341  -7.039   2.832  1.00 91.02           H  
ATOM   2622  N   TRP A 171      28.298  -5.351  -0.207  1.00 88.54           N  
ATOM   2623  H   TRP A 171      28.553  -5.665   0.718  1.00 88.54           H  
ATOM   2624  CA  TRP A 171      29.181  -4.388  -0.868  1.00 88.54           C  
ATOM   2625  HA  TRP A 171      28.678  -4.021  -1.763  1.00 88.54           H  
ATOM   2626  C   TRP A 171      30.486  -5.021  -1.381  1.00 88.54           C  
ATOM   2627  CB  TRP A 171      29.368  -3.161   0.037  1.00 88.54           C  
ATOM   2628  HB2 TRP A 171      30.031  -2.452  -0.459  1.00 88.54           H  
ATOM   2629  HB3 TRP A 171      29.849  -3.470   0.966  1.00 88.54           H  
ATOM   2630  O   TRP A 171      31.512  -4.355  -1.462  1.00 88.54           O  
ATOM   2631  CG  TRP A 171      28.092  -2.435   0.356  1.00 88.54           C  
ATOM   2632  CD1 TRP A 171      27.490  -2.390   1.566  1.00 88.54           C  
ATOM   2633  HD1 TRP A 171      27.864  -2.871   2.458  1.00 88.54           H  
ATOM   2634  CD2 TRP A 171      27.231  -1.664  -0.543  1.00 88.54           C  
ATOM   2635  CE2 TRP A 171      26.122  -1.167   0.207  1.00 88.54           C  
ATOM   2636  CE3 TRP A 171      27.272  -1.333  -1.916  1.00 88.54           C  
ATOM   2637  HE3 TRP A 171      28.109  -1.664  -2.514  1.00 88.54           H  
ATOM   2638  NE1 TRP A 171      26.337  -1.632   1.487  1.00 88.54           N  
ATOM   2639  HE1 TRP A 171      25.742  -1.438   2.279  1.00 88.54           H  
ATOM   2640  CH2 TRP A 171      25.182  -0.074  -1.738  1.00 88.54           C  
ATOM   2641  HH2 TRP A 171      24.425   0.544  -2.198  1.00 88.54           H  
ATOM   2642  CZ2 TRP A 171      25.108  -0.385  -0.370  1.00 88.54           C  
ATOM   2643  HZ2 TRP A 171      24.293  -0.013   0.233  1.00 88.54           H  
ATOM   2644  CZ3 TRP A 171      26.261  -0.548  -2.505  1.00 88.54           C  
ATOM   2645  HZ3 TRP A 171      26.328  -0.282  -3.550  1.00 88.54           H  
ATOM   2646  N   SER A 172      30.473  -6.306  -1.765  1.00 86.59           N  
ATOM   2647  H   SER A 172      29.622  -6.833  -1.624  1.00 86.59           H  
ATOM   2648  CA  SER A 172      31.653  -7.007  -2.319  1.00 86.59           C  
ATOM   2649  HA  SER A 172      31.402  -8.065  -2.390  1.00 86.59           H  
ATOM   2650  C   SER A 172      32.915  -6.927  -1.438  1.00 86.59           C  
ATOM   2651  CB  SER A 172      31.975  -6.508  -3.735  1.00 86.59           C  
ATOM   2652  HB2 SER A 172      32.864  -7.019  -4.106  1.00 86.59           H  
ATOM   2653  HB3 SER A 172      32.185  -5.439  -3.701  1.00 86.59           H  
ATOM   2654  O   SER A 172      34.008  -6.633  -1.934  1.00 86.59           O  
ATOM   2655  OG  SER A 172      30.925  -6.755  -4.641  1.00 86.59           O  
ATOM   2656  HG  SER A 172      30.092  -6.540  -4.216  1.00 86.59           H  
ATOM   2657  N   ASN A 173      32.761  -7.199  -0.141  1.00 89.27           N  
ATOM   2658  H   ASN A 173      31.847  -7.483   0.184  1.00 89.27           H  
ATOM   2659  CA  ASN A 173      33.807  -7.186   0.886  1.00 89.27           C  
ATOM   2660  HA  ASN A 173      33.304  -7.413   1.826  1.00 89.27           H  
ATOM   2661  C   ASN A 173      34.460  -5.806   1.118  1.00 89.27           C  
ATOM   2662  CB  ASN A 173      34.819  -8.326   0.653  1.00 89.27           C  
ATOM   2663  HB2 ASN A 173      35.439  -8.073  -0.207  1.00 89.27           H  
ATOM   2664  HB3 ASN A 173      35.472  -8.398   1.523  1.00 89.27           H  
ATOM   2665  O   ASN A 173      35.622  -5.726   1.518  1.00 89.27           O  
ATOM   2666  CG  ASN A 173      34.201  -9.698   0.426  1.00 89.27           C  
ATOM   2667  ND2 ASN A 173      34.939 -10.598  -0.179  1.00 89.27           N  
ATOM   2668 HD21 ASN A 173      35.909 -10.397  -0.376  1.00 89.27           H  
ATOM   2669 HD22 ASN A 173      34.533 -11.522  -0.225  1.00 89.27           H  
ATOM   2670  OD1 ASN A 173      33.066 -10.001   0.747  1.00 89.27           O  
ATOM   2671  N   SER A 174      33.735  -4.704   0.885  1.00 88.98           N  
ATOM   2672  H   SER A 174      32.850  -4.779   0.403  1.00 88.98           H  
ATOM   2673  CA  SER A 174      34.163  -3.383   1.375  1.00 88.98           C  
ATOM   2674  HA  SER A 174      35.180  -3.201   1.028  1.00 88.98           H  
ATOM   2675  C   SER A 174      34.208  -3.332   2.904  1.00 88.98           C  
ATOM   2676  CB  SER A 174      33.282  -2.265   0.815  1.00 88.98           C  
ATOM   2677  HB2 SER A 174      33.418  -1.358   1.405  1.00 88.98           H  
ATOM   2678  HB3 SER A 174      32.233  -2.559   0.844  1.00 88.98           H  
ATOM   2679  O   SER A 174      35.184  -2.843   3.469  1.00 88.98           O  
ATOM   2680  OG  SER A 174      33.689  -2.007  -0.513  1.00 88.98           O  
ATOM   2681  HG  SER A 174      34.541  -1.568  -0.454  1.00 88.98           H  
ATOM   2682  N   PHE A 175      33.218  -3.926   3.573  1.00 93.25           N  
ATOM   2683  H   PHE A 175      32.477  -4.367   3.047  1.00 93.25           H  
ATOM   2684  CA  PHE A 175      33.229  -4.160   5.017  1.00 93.25           C  
ATOM   2685  HA  PHE A 175      33.997  -3.537   5.477  1.00 93.25           H  
ATOM   2686  C   PHE A 175      33.581  -5.619   5.325  1.00 93.25           C  
ATOM   2687  CB  PHE A 175      31.881  -3.750   5.628  1.00 93.25           C  
ATOM   2688  HB2 PHE A 175      31.132  -4.490   5.346  1.00 93.25           H  
ATOM   2689  HB3 PHE A 175      31.971  -3.778   6.714  1.00 93.25           H  
ATOM   2690  O   PHE A 175      33.389  -6.502   4.489  1.00 93.25           O  
ATOM   2691  CG  PHE A 175      31.400  -2.371   5.210  1.00 93.25           C  
ATOM   2692  CD1 PHE A 175      32.173  -1.235   5.510  1.00 93.25           C  
ATOM   2693  HD1 PHE A 175      33.073  -1.337   6.098  1.00 93.25           H  
ATOM   2694  CD2 PHE A 175      30.208  -2.225   4.474  1.00 93.25           C  
ATOM   2695  HD2 PHE A 175      29.610  -3.094   4.244  1.00 93.25           H  
ATOM   2696  CE1 PHE A 175      31.787   0.033   5.044  1.00 93.25           C  
ATOM   2697  HE1 PHE A 175      32.401   0.898   5.248  1.00 93.25           H  
ATOM   2698  CE2 PHE A 175      29.805  -0.950   4.033  1.00 93.25           C  
ATOM   2699  HE2 PHE A 175      28.895  -0.830   3.463  1.00 93.25           H  
ATOM   2700  CZ  PHE A 175      30.598   0.178   4.310  1.00 93.25           C  
ATOM   2701  HZ  PHE A 175      30.293   1.153   3.959  1.00 93.25           H  
ATOM   2702  N   LYS A 176      34.090  -5.857   6.534  1.00 94.16           N  
ATOM   2703  H   LYS A 176      34.252  -5.062   7.135  1.00 94.16           H  
ATOM   2704  CA  LYS A 176      34.407  -7.170   7.095  1.00 94.16           C  
ATOM   2705  HA  LYS A 176      33.913  -7.945   6.509  1.00 94.16           H  
ATOM   2706  C   LYS A 176      33.867  -7.265   8.517  1.00 94.16           C  
ATOM   2707  CB  LYS A 176      35.922  -7.399   7.023  1.00 94.16           C  
ATOM   2708  HB2 LYS A 176      36.250  -7.242   5.996  1.00 94.16           H  
ATOM   2709  HB3 LYS A 176      36.438  -6.694   7.675  1.00 94.16           H  
ATOM   2710  O   LYS A 176      34.025  -6.316   9.283  1.00 94.16           O  
ATOM   2711  CG  LYS A 176      36.255  -8.835   7.427  1.00 94.16           C  
ATOM   2712  HG2 LYS A 176      35.688  -9.515   6.791  1.00 94.16           H  
ATOM   2713  HG3 LYS A 176      35.976  -9.001   8.467  1.00 94.16           H  
ATOM   2714  CD  LYS A 176      37.737  -9.146   7.257  1.00 94.16           C  
ATOM   2715  HD2 LYS A 176      38.326  -8.494   7.902  1.00 94.16           H  
ATOM   2716  HD3 LYS A 176      38.020  -8.997   6.215  1.00 94.16           H  
ATOM   2717  CE  LYS A 176      37.915 -10.610   7.656  1.00 94.16           C  
ATOM   2718  HE2 LYS A 176      37.598 -10.726   8.692  1.00 94.16           H  
ATOM   2719  HE3 LYS A 176      37.243 -11.215   7.046  1.00 94.16           H  
ATOM   2720  NZ  LYS A 176      39.316 -11.049   7.482  1.00 94.16           N  
ATOM   2721  HZ1 LYS A 176      39.925 -10.485   8.057  1.00 94.16           H  
ATOM   2722  HZ2 LYS A 176      39.404 -12.018   7.752  1.00 94.16           H  
ATOM   2723  HZ3 LYS A 176      39.582 -10.949   6.512  1.00 94.16           H  
ATOM   2724  N   ALA A 177      33.262  -8.392   8.883  1.00 94.80           N  
ATOM   2725  H   ALA A 177      33.242  -9.178   8.249  1.00 94.80           H  
ATOM   2726  CA  ALA A 177      32.772  -8.588  10.242  1.00 94.80           C  
ATOM   2727  HA  ALA A 177      32.300  -7.668  10.587  1.00 94.80           H  
ATOM   2728  C   ALA A 177      33.944  -8.906  11.185  1.00 94.80           C  
ATOM   2729  CB  ALA A 177      31.695  -9.675  10.225  1.00 94.80           C  
ATOM   2730  HB1 ALA A 177      30.878  -9.355   9.578  1.00 94.80           H  
ATOM   2731  HB2 ALA A 177      31.313  -9.831  11.234  1.00 94.80           H  
ATOM   2732  HB3 ALA A 177      32.114 -10.607   9.847  1.00 94.80           H  
ATOM   2733  O   ALA A 177      34.631  -9.918  11.029  1.00 94.80           O  
ATOM   2734  N   SER A 178      34.197  -8.031  12.160  1.00 94.20           N  
ATOM   2735  H   SER A 178      33.621  -7.207  12.250  1.00 94.20           H  
ATOM   2736  CA  SER A 178      35.173  -8.288  13.219  1.00 94.20           C  
ATOM   2737  HA  SER A 178      35.980  -8.889  12.801  1.00 94.20           H  
ATOM   2738  C   SER A 178      34.512  -9.037  14.385  1.00 94.20           C  
ATOM   2739  CB  SER A 178      35.784  -6.978  13.718  1.00 94.20           C  
ATOM   2740  HB2 SER A 178      36.039  -6.349  12.865  1.00 94.20           H  
ATOM   2741  HB3 SER A 178      35.068  -6.452  14.351  1.00 94.20           H  
ATOM   2742  O   SER A 178      33.391  -8.694  14.754  1.00 94.20           O  
ATOM   2743  OG  SER A 178      36.958  -7.259  14.455  1.00 94.20           O  
ATOM   2744  HG  SER A 178      37.347  -6.429  14.741  1.00 94.20           H  
ATOM   2745  N   PRO A 179      35.193 -10.009  15.024  1.00 93.10           N  
ATOM   2746  CA  PRO A 179      34.756 -10.574  16.305  1.00 93.10           C  
ATOM   2747  HA  PRO A 179      33.690 -10.799  16.281  1.00 93.10           H  
ATOM   2748  C   PRO A 179      35.021  -9.626  17.492  1.00 93.10           C  
ATOM   2749  CB  PRO A 179      35.559 -11.871  16.436  1.00 93.10           C  
ATOM   2750  HB2 PRO A 179      35.690 -12.179  17.473  1.00 93.10           H  
ATOM   2751  HB3 PRO A 179      35.071 -12.660  15.864  1.00 93.10           H  
ATOM   2752  O   PRO A 179      34.715  -9.956  18.635  1.00 93.10           O  
ATOM   2753  CG  PRO A 179      36.890 -11.506  15.776  1.00 93.10           C  
ATOM   2754  HG2 PRO A 179      37.422 -12.388  15.422  1.00 93.10           H  
ATOM   2755  HG3 PRO A 179      37.505 -10.940  16.475  1.00 93.10           H  
ATOM   2756  CD  PRO A 179      36.461 -10.602  14.619  1.00 93.10           C  
ATOM   2757  HD2 PRO A 179      36.305 -11.200  13.721  1.00 93.10           H  
ATOM   2758  HD3 PRO A 179      37.223  -9.845  14.441  1.00 93.10           H  
ATOM   2759  N   GLU A 180      35.654  -8.476  17.244  1.00 93.82           N  
ATOM   2760  H   GLU A 180      35.872  -8.251  16.284  1.00 93.82           H  
ATOM   2761  CA  GLU A 180      35.920  -7.451  18.249  1.00 93.82           C  
ATOM   2762  HA  GLU A 180      36.194  -7.939  19.185  1.00 93.82           H  
ATOM   2763  C   GLU A 180      34.656  -6.608  18.499  1.00 93.82           C  
ATOM   2764  CB  GLU A 180      37.110  -6.580  17.809  1.00 93.82           C  
ATOM   2765  HB2 GLU A 180      36.856  -6.120  16.854  1.00 93.82           H  
ATOM   2766  HB3 GLU A 180      37.248  -5.769  18.523  1.00 93.82           H  
ATOM   2767  O   GLU A 180      33.930  -6.239  17.570  1.00 93.82           O  
ATOM   2768  CG  GLU A 180      38.448  -7.339  17.637  1.00 93.82           C  
ATOM   2769  HG2 GLU A 180      38.284  -8.265  17.086  1.00 93.82           H  
ATOM   2770  HG3 GLU A 180      39.094  -6.718  17.016  1.00 93.82           H  
ATOM   2771  CD  GLU A 180      39.203  -7.646  18.948  1.00 93.82           C  
ATOM   2772  OE1 GLU A 180      40.380  -8.092  18.873  1.00 93.82           O  
ATOM   2773  OE2 GLU A 180      38.659  -7.361  20.037  1.00 93.82           O  
ATOM   2774  N   ARG A 181      34.410  -6.283  19.770  1.00 92.12           N  
ATOM   2775  H   ARG A 181      35.070  -6.602  20.465  1.00 92.12           H  
ATOM   2776  CA  ARG A 181      33.226  -5.535  20.224  1.00 92.12           C  
ATOM   2777  HA  ARG A 181      32.376  -5.801  19.596  1.00 92.12           H  
ATOM   2778  C   ARG A 181      33.383  -4.023  20.099  1.00 92.12           C  
ATOM   2779  CB  ARG A 181      32.895  -5.918  21.671  1.00 92.12           C  
ATOM   2780  HB2 ARG A 181      32.129  -5.241  22.050  1.00 92.12           H  
ATOM   2781  HB3 ARG A 181      33.780  -5.810  22.298  1.00 92.12           H  
ATOM   2782  O   ARG A 181      34.509  -3.512  20.137  1.00 92.12           O  
ATOM   2783  CG  ARG A 181      32.372  -7.356  21.742  1.00 92.12           C  
ATOM   2784  HG2 ARG A 181      33.185  -8.055  21.550  1.00 92.12           H  
ATOM   2785  HG3 ARG A 181      31.595  -7.499  20.991  1.00 92.12           H  
ATOM   2786  CD  ARG A 181      31.775  -7.619  23.122  1.00 92.12           C  
ATOM   2787  HD2 ARG A 181      32.532  -7.432  23.883  1.00 92.12           H  
ATOM   2788  HD3 ARG A 181      30.942  -6.929  23.261  1.00 92.12           H  
ATOM   2789  NE  ARG A 181      31.299  -9.008  23.218  1.00 92.12           N  
ATOM   2790  HE  ARG A 181      31.517  -9.597  22.427  1.00 92.12           H  
ATOM   2791  NH1 ARG A 181      30.046  -8.751  25.118  1.00 92.12           N  
ATOM   2792 HH11 ARG A 181      30.262  -7.765  25.071  1.00 92.12           H  
ATOM   2793 HH12 ARG A 181      29.351  -9.102  25.762  1.00 92.12           H  
ATOM   2794  NH2 ARG A 181      30.097 -10.730  24.076  1.00 92.12           N  
ATOM   2795 HH21 ARG A 181      29.411 -11.083  24.728  1.00 92.12           H  
ATOM   2796 HH22 ARG A 181      30.355 -11.273  23.264  1.00 92.12           H  
ATOM   2797  CZ  ARG A 181      30.489  -9.490  24.138  1.00 92.12           C  
ATOM   2798  N   ARG A 182      32.266  -3.290  20.050  1.00 91.43           N  
ATOM   2799  H   ARG A 182      31.397  -3.800  19.973  1.00 91.43           H  
ATOM   2800  CA  ARG A 182      32.235  -1.823  20.196  1.00 91.43           C  
ATOM   2801  HA  ARG A 182      32.686  -1.386  19.305  1.00 91.43           H  
ATOM   2802  C   ARG A 182      33.081  -1.387  21.402  1.00 91.43           C  
ATOM   2803  CB  ARG A 182      30.786  -1.304  20.315  1.00 91.43           C  
ATOM   2804  HB2 ARG A 182      30.232  -1.941  21.004  1.00 91.43           H  
ATOM   2805  HB3 ARG A 182      30.818  -0.301  20.740  1.00 91.43           H  
ATOM   2806  O   ARG A 182      33.103  -2.030  22.449  1.00 91.43           O  
ATOM   2807  CG  ARG A 182      30.025  -1.214  18.974  1.00 91.43           C  
ATOM   2808  HG2 ARG A 182      29.914  -2.208  18.541  1.00 91.43           H  
ATOM   2809  HG3 ARG A 182      30.585  -0.587  18.281  1.00 91.43           H  
ATOM   2810  CD  ARG A 182      28.637  -0.588  19.208  1.00 91.43           C  
ATOM   2811  HD2 ARG A 182      28.081  -1.250  19.872  1.00 91.43           H  
ATOM   2812  HD3 ARG A 182      28.767   0.371  19.708  1.00 91.43           H  
ATOM   2813  NE  ARG A 182      27.859  -0.359  17.968  1.00 91.43           N  
ATOM   2814  HE  ARG A 182      28.345  -0.270  17.087  1.00 91.43           H  
ATOM   2815  NH1 ARG A 182      25.731  -0.558  18.846  1.00 91.43           N  
ATOM   2816 HH11 ARG A 182      24.798  -0.867  18.612  1.00 91.43           H  
ATOM   2817 HH12 ARG A 182      26.104  -0.878  19.728  1.00 91.43           H  
ATOM   2818  NH2 ARG A 182      25.983  -0.120  16.709  1.00 91.43           N  
ATOM   2819 HH21 ARG A 182      26.604  -0.165  15.914  1.00 91.43           H  
ATOM   2820 HH22 ARG A 182      25.019  -0.406  16.620  1.00 91.43           H  
ATOM   2821  CZ  ARG A 182      26.539  -0.327  17.855  1.00 91.43           C  
ATOM   2822  N   ASN A 183      33.804  -0.280  21.236  1.00 86.43           N  
ATOM   2823  H   ASN A 183      33.644   0.238  20.383  1.00 86.43           H  
ATOM   2824  CA  ASN A 183      34.760   0.285  22.203  1.00 86.43           C  
ATOM   2825  HA  ASN A 183      35.188   1.163  21.718  1.00 86.43           H  
ATOM   2826  C   ASN A 183      35.999  -0.581  22.549  1.00 86.43           C  
ATOM   2827  CB  ASN A 183      34.002   0.821  23.435  1.00 86.43           C  
ATOM   2828  HB2 ASN A 183      33.580  -0.014  23.994  1.00 86.43           H  
ATOM   2829  HB3 ASN A 183      34.698   1.346  24.090  1.00 86.43           H  
ATOM   2830  O   ASN A 183      36.784  -0.183  23.404  1.00 86.43           O  
ATOM   2831  CG  ASN A 183      32.898   1.795  23.059  1.00 86.43           C  
ATOM   2832  ND2 ASN A 183      31.810   1.821  23.790  1.00 86.43           N  
ATOM   2833 HD21 ASN A 183      31.701   1.197  24.577  1.00 86.43           H  
ATOM   2834 HD22 ASN A 183      31.105   2.488  23.510  1.00 86.43           H  
ATOM   2835  OD1 ASN A 183      32.991   2.533  22.091  1.00 86.43           O  
ATOM   2836  N   SER A 184      36.256  -1.696  21.849  1.00 89.26           N  
ATOM   2837  H   SER A 184      35.551  -2.049  21.218  1.00 89.26           H  
ATOM   2838  CA  SER A 184      37.521  -2.460  21.954  1.00 89.26           C  
ATOM   2839  HA  SER A 184      37.696  -2.721  22.998  1.00 89.26           H  
ATOM   2840  C   SER A 184      38.764  -1.713  21.444  1.00 89.26           C  
ATOM   2841  CB  SER A 184      37.420  -3.752  21.134  1.00 89.26           C  
ATOM   2842  HB2 SER A 184      36.610  -4.373  21.516  1.00 89.26           H  
ATOM   2843  HB3 SER A 184      38.353  -4.311  21.209  1.00 89.26           H  
ATOM   2844  O   SER A 184      39.891  -2.098  21.752  1.00 89.26           O  
ATOM   2845  OG  SER A 184      37.174  -3.420  19.777  1.00 89.26           O  
ATOM   2846  HG  SER A 184      36.230  -3.532  19.644  1.00 89.26           H  
ATOM   2847  N   GLY A 185      38.576  -0.686  20.607  1.00 88.54           N  
ATOM   2848  H   GLY A 185      37.621  -0.434  20.396  1.00 88.54           H  
ATOM   2849  CA  GLY A 185      39.656   0.003  19.891  1.00 88.54           C  
ATOM   2850  HA2 GLY A 185      39.282   0.959  19.526  1.00 88.54           H  
ATOM   2851  HA3 GLY A 185      40.474   0.198  20.584  1.00 88.54           H  
ATOM   2852  C   GLY A 185      40.229  -0.771  18.693  1.00 88.54           C  
ATOM   2853  O   GLY A 185      41.193  -0.309  18.091  1.00 88.54           O  
ATOM   2854  N   ARG A 186      39.647  -1.925  18.331  1.00 91.67           N  
ATOM   2855  H   ARG A 186      38.887  -2.261  18.905  1.00 91.67           H  
ATOM   2856  CA  ARG A 186      40.136  -2.822  17.260  1.00 91.67           C  
ATOM   2857  HA  ARG A 186      41.047  -2.414  16.824  1.00 91.67           H  
ATOM   2858  C   ARG A 186      39.172  -3.012  16.088  1.00 91.67           C  
ATOM   2859  CB  ARG A 186      40.459  -4.180  17.878  1.00 91.67           C  
ATOM   2860  HB2 ARG A 186      39.577  -4.560  18.393  1.00 91.67           H  
ATOM   2861  HB3 ARG A 186      40.719  -4.876  17.079  1.00 91.67           H  
ATOM   2862  O   ARG A 186      39.511  -3.674  15.111  1.00 91.67           O  
ATOM   2863  CG  ARG A 186      41.635  -4.108  18.854  1.00 91.67           C  
ATOM   2864  HG2 ARG A 186      42.527  -3.768  18.327  1.00 91.67           H  
ATOM   2865  HG3 ARG A 186      41.415  -3.440  19.687  1.00 91.67           H  
ATOM   2866  CD  ARG A 186      41.839  -5.521  19.372  1.00 91.67           C  
ATOM   2867  HD2 ARG A 186      40.985  -5.798  19.990  1.00 91.67           H  
ATOM   2868  HD3 ARG A 186      41.882  -6.189  18.511  1.00 91.67           H  
ATOM   2869  NE  ARG A 186      43.073  -5.671  20.147  1.00 91.67           N  
ATOM   2870  HE  ARG A 186      43.522  -4.831  20.483  1.00 91.67           H  
ATOM   2871  NH1 ARG A 186      43.028  -7.959  20.051  1.00 91.67           N  
ATOM   2872 HH11 ARG A 186      42.112  -7.915  19.628  1.00 91.67           H  
ATOM   2873 HH12 ARG A 186      43.396  -8.872  20.279  1.00 91.67           H  
ATOM   2874  NH2 ARG A 186      44.731  -6.908  21.076  1.00 91.67           N  
ATOM   2875 HH21 ARG A 186      45.191  -6.053  21.353  1.00 91.67           H  
ATOM   2876 HH22 ARG A 186      45.138  -7.811  21.274  1.00 91.67           H  
ATOM   2877  CZ  ARG A 186      43.604  -6.845  20.421  1.00 91.67           C  
ATOM   2878  N   CYS A 187      37.983  -2.435  16.181  1.00 94.66           N  
ATOM   2879  H   CYS A 187      37.776  -1.898  17.011  1.00 94.66           H  
ATOM   2880  CA  CYS A 187      36.976  -2.413  15.131  1.00 94.66           C  
ATOM   2881  HA  CYS A 187      37.424  -2.699  14.179  1.00 94.66           H  
ATOM   2882  C   CYS A 187      36.430  -0.994  14.986  1.00 94.66           C  
ATOM   2883  CB  CYS A 187      35.873  -3.418  15.465  1.00 94.66           C  
ATOM   2884  HB2 CYS A 187      35.138  -3.412  14.660  1.00 94.66           H  
ATOM   2885  HB3 CYS A 187      36.316  -4.413  15.501  1.00 94.66           H  
ATOM   2886  O   CYS A 187      36.370  -0.237  15.958  1.00 94.66           O  
ATOM   2887  SG  CYS A 187      35.029  -3.118  17.042  1.00 94.66           S  
ATOM   2888  N   LEU A 188      36.061  -0.636  13.763  1.00 95.17           N  
ATOM   2889  H   LEU A 188      36.066  -1.339  13.039  1.00 95.17           H  
ATOM   2890  CA  LEU A 188      35.421   0.627  13.439  1.00 95.17           C  
ATOM   2891  HA  LEU A 188      35.816   1.411  14.086  1.00 95.17           H  
ATOM   2892  C   LEU A 188      33.918   0.519  13.694  1.00 95.17           C  
ATOM   2893  CB  LEU A 188      35.720   0.978  11.976  1.00 95.17           C  
ATOM   2894  HB2 LEU A 188      35.421   0.133  11.355  1.00 95.17           H  
ATOM   2895  HB3 LEU A 188      35.113   1.836  11.685  1.00 95.17           H  
ATOM   2896  O   LEU A 188      33.305  -0.511  13.419  1.00 95.17           O  
ATOM   2897  CG  LEU A 188      37.202   1.303  11.723  1.00 95.17           C  
ATOM   2898  HG  LEU A 188      37.849   0.597  12.243  1.00 95.17           H  
ATOM   2899  CD1 LEU A 188      37.492   1.197  10.238  1.00 95.17           C  
ATOM   2900 HD11 LEU A 188      37.456   0.143   9.962  1.00 95.17           H  
ATOM   2901 HD12 LEU A 188      38.491   1.579  10.026  1.00 95.17           H  
ATOM   2902 HD13 LEU A 188      36.769   1.772   9.660  1.00 95.17           H  
ATOM   2903  CD2 LEU A 188      37.554   2.721  12.155  1.00 95.17           C  
ATOM   2904 HD21 LEU A 188      38.618   2.903  12.001  1.00 95.17           H  
ATOM   2905 HD22 LEU A 188      37.320   2.850  13.212  1.00 95.17           H  
ATOM   2906 HD23 LEU A 188      36.979   3.424  11.553  1.00 95.17           H  
ATOM   2907  N   GLN A 189      33.337   1.604  14.193  1.00 94.92           N  
ATOM   2908  H   GLN A 189      33.911   2.419  14.351  1.00 94.92           H  
ATOM   2909  CA  GLN A 189      31.902   1.736  14.398  1.00 94.92           C  
ATOM   2910  HA  GLN A 189      31.476   0.741  14.521  1.00 94.92           H  
ATOM   2911  C   GLN A 189      31.278   2.382  13.159  1.00 94.92           C  
ATOM   2912  CB  GLN A 189      31.605   2.508  15.698  1.00 94.92           C  
ATOM   2913  HB2 GLN A 189      30.525   2.560  15.833  1.00 94.92           H  
ATOM   2914  HB3 GLN A 189      32.002   3.521  15.633  1.00 94.92           H  
ATOM   2915  O   GLN A 189      31.662   3.494  12.777  1.00 94.92           O  
ATOM   2916  CG  GLN A 189      32.235   1.785  16.902  1.00 94.92           C  
ATOM   2917  HG2 GLN A 189      31.911   0.744  16.899  1.00 94.92           H  
ATOM   2918  HG3 GLN A 189      33.319   1.796  16.794  1.00 94.92           H  
ATOM   2919  CD  GLN A 189      31.886   2.382  18.261  1.00 94.92           C  
ATOM   2920  NE2 GLN A 189      32.816   2.338  19.194  1.00 94.92           N  
ATOM   2921 HE21 GLN A 189      32.581   2.722  20.098  1.00 94.92           H  
ATOM   2922 HE22 GLN A 189      33.761   2.090  18.938  1.00 94.92           H  
ATOM   2923  OE1 GLN A 189      30.797   2.855  18.527  1.00 94.92           O  
ATOM   2924  N   LYS A 190      30.311   1.692  12.544  1.00 94.02           N  
ATOM   2925  H   LYS A 190      30.109   0.780  12.927  1.00 94.02           H  
ATOM   2926  CA  LYS A 190      29.527   2.156  11.383  1.00 94.02           C  
ATOM   2927  HA  LYS A 190      30.200   2.357  10.550  1.00 94.02           H  
ATOM   2928  C   LYS A 190      28.779   3.454  11.684  1.00 94.02           C  
ATOM   2929  CB  LYS A 190      28.536   1.041  10.996  1.00 94.02           C  
ATOM   2930  HB2 LYS A 190      27.885   0.841  11.846  1.00 94.02           H  
ATOM   2931  HB3 LYS A 190      29.102   0.133  10.786  1.00 94.02           H  
ATOM   2932  O   LYS A 190      28.565   4.267  10.793  1.00 94.02           O  
ATOM   2933  CG  LYS A 190      27.676   1.380   9.763  1.00 94.02           C  
ATOM   2934  HG2 LYS A 190      28.341   1.601   8.928  1.00 94.02           H  
ATOM   2935  HG3 LYS A 190      27.063   2.260   9.956  1.00 94.02           H  
ATOM   2936  CD  LYS A 190      26.758   0.213   9.361  1.00 94.02           C  
ATOM   2937  HD2 LYS A 190      26.331   0.423   8.380  1.00 94.02           H  
ATOM   2938  HD3 LYS A 190      27.366  -0.686   9.263  1.00 94.02           H  
ATOM   2939  CE  LYS A 190      25.615  -0.073  10.347  1.00 94.02           C  
ATOM   2940  HE2 LYS A 190      25.181  -1.037  10.081  1.00 94.02           H  
ATOM   2941  HE3 LYS A 190      26.022  -0.163  11.354  1.00 94.02           H  
ATOM   2942  NZ  LYS A 190      24.567   0.977  10.295  1.00 94.02           N  
ATOM   2943  HZ1 LYS A 190      24.930   1.875  10.581  1.00 94.02           H  
ATOM   2944  HZ2 LYS A 190      23.804   0.804  10.933  1.00 94.02           H  
ATOM   2945  HZ3 LYS A 190      24.198   1.073   9.359  1.00 94.02           H  
ATOM   2946  N   TRP A 191      28.347   3.635  12.928  1.00 95.37           N  
ATOM   2947  H   TRP A 191      28.562   2.929  13.617  1.00 95.37           H  
ATOM   2948  CA  TRP A 191      27.687   4.844  13.405  1.00 95.37           C  
ATOM   2949  HA  TRP A 191      28.107   5.708  12.891  1.00 95.37           H  
ATOM   2950  C   TRP A 191      27.938   5.007  14.904  1.00 95.37           C  
ATOM   2951  CB  TRP A 191      26.190   4.762  13.094  1.00 95.37           C  
ATOM   2952  HB2 TRP A 191      26.061   4.387  12.079  1.00 95.37           H  
ATOM   2953  HB3 TRP A 191      25.721   4.044  13.767  1.00 95.37           H  
ATOM   2954  O   TRP A 191      28.121   4.018  15.610  1.00 95.37           O  
ATOM   2955  CG  TRP A 191      25.465   6.065  13.184  1.00 95.37           C  
ATOM   2956  CD1 TRP A 191      25.389   6.980  12.195  1.00 95.37           C  
ATOM   2957  HD1 TRP A 191      25.853   6.892  11.224  1.00 95.37           H  
ATOM   2958  CD2 TRP A 191      24.747   6.642  14.319  1.00 95.37           C  
ATOM   2959  CE2 TRP A 191      24.237   7.917  13.927  1.00 95.37           C  
ATOM   2960  CE3 TRP A 191      24.494   6.223  15.644  1.00 95.37           C  
ATOM   2961  HE3 TRP A 191      24.877   5.272  15.984  1.00 95.37           H  
ATOM   2962  NE1 TRP A 191      24.622   8.048  12.608  1.00 95.37           N  
ATOM   2963  HE1 TRP A 191      24.497   8.866  12.027  1.00 95.37           H  
ATOM   2964  CH2 TRP A 191      23.313   8.308  16.131  1.00 95.37           C  
ATOM   2965  HH2 TRP A 191      22.801   8.937  16.844  1.00 95.37           H  
ATOM   2966  CZ2 TRP A 191      23.529   8.745  14.811  1.00 95.37           C  
ATOM   2967  HZ2 TRP A 191      23.180   9.716  14.492  1.00 95.37           H  
ATOM   2968  CZ3 TRP A 191      23.787   7.048  16.540  1.00 95.37           C  
ATOM   2969  HZ3 TRP A 191      23.620   6.732  17.559  1.00 95.37           H  
ATOM   2970  N   PHE A 192      27.955   6.245  15.382  1.00 93.77           N  
ATOM   2971  H   PHE A 192      27.740   7.016  14.766  1.00 93.77           H  
ATOM   2972  CA  PHE A 192      28.189   6.596  16.781  1.00 93.77           C  
ATOM   2973  HA  PHE A 192      27.808   5.800  17.420  1.00 93.77           H  
ATOM   2974  C   PHE A 192      27.416   7.874  17.119  1.00 93.77           C  
ATOM   2975  CB  PHE A 192      29.700   6.748  17.041  1.00 93.77           C  
ATOM   2976  HB2 PHE A 192      29.850   7.105  18.060  1.00 93.77           H  
ATOM   2977  HB3 PHE A 192      30.159   5.762  16.980  1.00 93.77           H  
ATOM   2978  O   PHE A 192      27.117   8.679  16.237  1.00 93.77           O  
ATOM   2979  CG  PHE A 192      30.425   7.676  16.080  1.00 93.77           C  
ATOM   2980  CD1 PHE A 192      30.978   7.163  14.889  1.00 93.77           C  
ATOM   2981  HD1 PHE A 192      30.902   6.108  14.670  1.00 93.77           H  
ATOM   2982  CD2 PHE A 192      30.528   9.053  16.358  1.00 93.77           C  
ATOM   2983  HD2 PHE A 192      30.110   9.455  17.269  1.00 93.77           H  
ATOM   2984  CE1 PHE A 192      31.602   8.026  13.971  1.00 93.77           C  
ATOM   2985  HE1 PHE A 192      32.000   7.634  13.046  1.00 93.77           H  
ATOM   2986  CE2 PHE A 192      31.155   9.913  15.439  1.00 93.77           C  
ATOM   2987  HE2 PHE A 192      31.202  10.973  15.640  1.00 93.77           H  
ATOM   2988  CZ  PHE A 192      31.680   9.403  14.239  1.00 93.77           C  
ATOM   2989  HZ  PHE A 192      32.125  10.074  13.520  1.00 93.77           H  
ATOM   2990  N   GLU A 193      27.098   8.067  18.398  1.00 91.24           N  
ATOM   2991  H   GLU A 193      27.386   7.387  19.086  1.00 91.24           H  
ATOM   2992  CA  GLU A 193      26.373   9.255  18.853  1.00 91.24           C  
ATOM   2993  HA  GLU A 193      25.447   9.325  18.281  1.00 91.24           H  
ATOM   2994  C   GLU A 193      27.207  10.532  18.635  1.00 91.24           C  
ATOM   2995  CB  GLU A 193      26.020   9.114  20.343  1.00 91.24           C  
ATOM   2996  HB2 GLU A 193      25.793  10.096  20.758  1.00 91.24           H  
ATOM   2997  HB3 GLU A 193      26.886   8.727  20.880  1.00 91.24           H  
ATOM   2998  O   GLU A 193      28.325  10.604  19.157  1.00 91.24           O  
ATOM   2999  CG  GLU A 193      24.823   8.183  20.592  1.00 91.24           C  
ATOM   3000  HG2 GLU A 193      24.693   8.081  21.669  1.00 91.24           H  
ATOM   3001  HG3 GLU A 193      25.057   7.196  20.192  1.00 91.24           H  
ATOM   3002  CD  GLU A 193      23.511   8.700  19.978  1.00 91.24           C  
ATOM   3003  OE1 GLU A 193      22.578   7.878  19.848  1.00 91.24           O  
ATOM   3004  OE2 GLU A 193      23.449   9.906  19.643  1.00 91.24           O  
ATOM   3005  N   PRO A 194      26.679  11.579  17.962  1.00 87.06           N  
ATOM   3006  CA  PRO A 194      27.413  12.826  17.716  1.00 87.06           C  
ATOM   3007  HA  PRO A 194      28.233  12.618  17.028  1.00 87.06           H  
ATOM   3008  C   PRO A 194      27.984  13.483  18.983  1.00 87.06           C  
ATOM   3009  CB  PRO A 194      26.405  13.764  17.040  1.00 87.06           C  
ATOM   3010  HB2 PRO A 194      26.893  14.423  16.323  1.00 87.06           H  
ATOM   3011  HB3 PRO A 194      25.873  14.349  17.791  1.00 87.06           H  
ATOM   3012  O   PRO A 194      28.992  14.180  18.926  1.00 87.06           O  
ATOM   3013  CG  PRO A 194      25.418  12.820  16.359  1.00 87.06           C  
ATOM   3014  HG2 PRO A 194      24.432  13.272  16.250  1.00 87.06           H  
ATOM   3015  HG3 PRO A 194      25.812  12.530  15.385  1.00 87.06           H  
ATOM   3016  CD  PRO A 194      25.385  11.611  17.290  1.00 87.06           C  
ATOM   3017  HD2 PRO A 194      25.214  10.708  16.704  1.00 87.06           H  
ATOM   3018  HD3 PRO A 194      24.593  11.732  18.029  1.00 87.06           H  
ATOM   3019  N   ALA A 195      27.354  13.256  20.140  1.00 86.36           N  
ATOM   3020  H   ALA A 195      26.538  12.661  20.119  1.00 86.36           H  
ATOM   3021  CA  ALA A 195      27.777  13.809  21.425  1.00 86.36           C  
ATOM   3022  HA  ALA A 195      28.113  14.834  21.267  1.00 86.36           H  
ATOM   3023  C   ALA A 195      28.949  13.059  22.095  1.00 86.36           C  
ATOM   3024  CB  ALA A 195      26.547  13.848  22.339  1.00 86.36           C  
ATOM   3025  HB1 ALA A 195      26.809  14.323  23.285  1.00 86.36           H  
ATOM   3026  HB2 ALA A 195      25.750  14.421  21.866  1.00 86.36           H  
ATOM   3027  HB3 ALA A 195      26.195  12.835  22.535  1.00 86.36           H  
ATOM   3028  O   ALA A 195      29.533  13.588  23.039  1.00 86.36           O  
ATOM   3029  N   GLN A 196      29.293  11.840  21.656  1.00 84.12           N  
ATOM   3030  H   GLN A 196      28.832  11.468  20.838  1.00 84.12           H  
ATOM   3031  CA  GLN A 196      30.342  11.015  22.284  1.00 84.12           C  
ATOM   3032  HA  GLN A 196      30.489  11.361  23.307  1.00 84.12           H  
ATOM   3033  C   GLN A 196      31.722  11.163  21.617  1.00 84.12           C  
ATOM   3034  CB  GLN A 196      29.885   9.547  22.373  1.00 84.12           C  
ATOM   3035  HB2 GLN A 196      30.703   8.951  22.778  1.00 84.12           H  
ATOM   3036  HB3 GLN A 196      29.643   9.173  21.378  1.00 84.12           H  
ATOM   3037  O   GLN A 196      32.699  10.572  22.080  1.00 84.12           O  
ATOM   3038  CG  GLN A 196      28.665   9.395  23.300  1.00 84.12           C  
ATOM   3039  HG2 GLN A 196      27.815   9.917  22.860  1.00 84.12           H  
ATOM   3040  HG3 GLN A 196      28.884   9.860  24.261  1.00 84.12           H  
ATOM   3041  CD  GLN A 196      28.258   7.946  23.563  1.00 84.12           C  
ATOM   3042  NE2 GLN A 196      27.071   7.718  24.080  1.00 84.12           N  
ATOM   3043 HE21 GLN A 196      26.409   8.473  24.195  1.00 84.12           H  
ATOM   3044 HE22 GLN A 196      26.818   6.744  24.161  1.00 84.12           H  
ATOM   3045  OE1 GLN A 196      28.980   6.989  23.343  1.00 84.12           O  
ATOM   3046  N   GLY A 197      31.821  11.977  20.561  1.00 83.62           N  
ATOM   3047  H   GLY A 197      30.978  12.424  20.232  1.00 83.62           H  
ATOM   3048  CA  GLY A 197      33.018  12.081  19.728  1.00 83.62           C  
ATOM   3049  HA2 GLY A 197      33.897  12.191  20.364  1.00 83.62           H  
ATOM   3050  HA3 GLY A 197      32.934  12.967  19.098  1.00 83.62           H  
ATOM   3051  C   GLY A 197      33.213  10.857  18.827  1.00 83.62           C  
ATOM   3052  O   GLY A 197      32.494   9.867  18.918  1.00 83.62           O  
ATOM   3053  N   ASN A 198      34.190  10.930  17.923  1.00 89.33           N  
ATOM   3054  H   ASN A 198      34.755  11.767  17.890  1.00 89.33           H  
ATOM   3055  CA  ASN A 198      34.423   9.894  16.918  1.00 89.33           C  
ATOM   3056  HA  ASN A 198      33.470   9.422  16.681  1.00 89.33           H  
ATOM   3057  C   ASN A 198      35.402   8.806  17.433  1.00 89.33           C  
ATOM   3058  CB  ASN A 198      34.887  10.600  15.631  1.00 89.33           C  
ATOM   3059  HB2 ASN A 198      34.104  11.281  15.299  1.00 89.33           H  
ATOM   3060  HB3 ASN A 198      35.786  11.180  15.841  1.00 89.33           H  
ATOM   3061  O   ASN A 198      36.609   9.068  17.509  1.00 89.33           O  
ATOM   3062  CG  ASN A 198      35.200   9.650  14.492  1.00 89.33           C  
ATOM   3063  ND2 ASN A 198      35.606  10.189  13.368  1.00 89.33           N  
ATOM   3064 HD21 ASN A 198      35.608  11.193  13.259  1.00 89.33           H  
ATOM   3065 HD22 ASN A 198      36.016   9.585  12.670  1.00 89.33           H  
ATOM   3066  OD1 ASN A 198      35.138   8.437  14.608  1.00 89.33           O  
ATOM   3067  N   PRO A 199      34.941   7.571  17.733  1.00 92.03           N  
ATOM   3068  CA  PRO A 199      35.798   6.497  18.246  1.00 92.03           C  
ATOM   3069  HA  PRO A 199      36.385   6.861  19.090  1.00 92.03           H  
ATOM   3070  C   PRO A 199      36.766   5.943  17.187  1.00 92.03           C  
ATOM   3071  CB  PRO A 199      34.821   5.420  18.735  1.00 92.03           C  
ATOM   3072  HB2 PRO A 199      35.246   4.418  18.677  1.00 92.03           H  
ATOM   3073  HB3 PRO A 199      34.516   5.643  19.757  1.00 92.03           H  
ATOM   3074  O   PRO A 199      37.796   5.354  17.524  1.00 92.03           O  
ATOM   3075  CG  PRO A 199      33.620   5.581  17.803  1.00 92.03           C  
ATOM   3076  HG2 PRO A 199      33.811   5.074  16.857  1.00 92.03           H  
ATOM   3077  HG3 PRO A 199      32.699   5.215  18.258  1.00 92.03           H  
ATOM   3078  CD  PRO A 199      33.572   7.089  17.583  1.00 92.03           C  
ATOM   3079  HD2 PRO A 199      33.183   7.302  16.587  1.00 92.03           H  
ATOM   3080  HD3 PRO A 199      32.934   7.539  18.343  1.00 92.03           H  
ATOM   3081  N   ASN A 200      36.478   6.155  15.899  1.00 92.63           N  
ATOM   3082  H   ASN A 200      35.670   6.719  15.677  1.00 92.63           H  
ATOM   3083  CA  ASN A 200      37.209   5.553  14.784  1.00 92.63           C  
ATOM   3084  HA  ASN A 200      37.349   4.494  15.000  1.00 92.63           H  
ATOM   3085  C   ASN A 200      38.617   6.139  14.592  1.00 92.63           C  
ATOM   3086  CB  ASN A 200      36.344   5.676  13.517  1.00 92.63           C  
ATOM   3087  HB2 ASN A 200      36.909   5.310  12.660  1.00 92.63           H  
ATOM   3088  HB3 ASN A 200      36.121   6.722  13.303  1.00 92.63           H  
ATOM   3089  O   ASN A 200      39.467   5.499  13.974  1.00 92.63           O  
ATOM   3090  CG  ASN A 200      35.055   4.873  13.622  1.00 92.63           C  
ATOM   3091  ND2 ASN A 200      34.006   5.270  12.941  1.00 92.63           N  
ATOM   3092 HD21 ASN A 200      33.174   4.700  12.990  1.00 92.63           H  
ATOM   3093 HD22 ASN A 200      34.018   6.158  12.461  1.00 92.63           H  
ATOM   3094  OD1 ASN A 200      34.988   3.867  14.306  1.00 92.63           O  
ATOM   3095  N   VAL A 201      38.905   7.313  15.166  1.00 90.30           N  
ATOM   3096  H   VAL A 201      38.159   7.788  15.654  1.00 90.30           H  
ATOM   3097  CA  VAL A 201      40.235   7.948  15.111  1.00 90.30           C  
ATOM   3098  HA  VAL A 201      40.527   8.047  14.066  1.00 90.30           H  
ATOM   3099  C   VAL A 201      41.299   7.088  15.804  1.00 90.30           C  
ATOM   3100  CB  VAL A 201      40.200   9.355  15.746  1.00 90.30           C  
ATOM   3101  HB  VAL A 201      39.958   9.259  16.804  1.00 90.30           H  
ATOM   3102  O   VAL A 201      42.407   6.943  15.289  1.00 90.30           O  
ATOM   3103  CG1 VAL A 201      41.556  10.066  15.622  1.00 90.30           C  
ATOM   3104 HG11 VAL A 201      42.322   9.526  16.179  1.00 90.30           H  
ATOM   3105 HG12 VAL A 201      41.849  10.129  14.574  1.00 90.30           H  
ATOM   3106 HG13 VAL A 201      41.482  11.072  16.035  1.00 90.30           H  
ATOM   3107  CG2 VAL A 201      39.143  10.256  15.093  1.00 90.30           C  
ATOM   3108 HG21 VAL A 201      39.342  10.366  14.027  1.00 90.30           H  
ATOM   3109 HG22 VAL A 201      38.147   9.835  15.228  1.00 90.30           H  
ATOM   3110 HG23 VAL A 201      39.152  11.239  15.563  1.00 90.30           H  
ATOM   3111  N   ALA A 202      40.973   6.497  16.959  1.00 88.69           N  
ATOM   3112  H   ALA A 202      40.029   6.594  17.304  1.00 88.69           H  
ATOM   3113  CA  ALA A 202      41.898   5.637  17.699  1.00 88.69           C  
ATOM   3114  HA  ALA A 202      42.854   6.150  17.806  1.00 88.69           H  
ATOM   3115  C   ALA A 202      42.166   4.319  16.954  1.00 88.69           C  
ATOM   3116  CB  ALA A 202      41.317   5.394  19.096  1.00 88.69           C  
ATOM   3117  HB1 ALA A 202      40.353   4.891  19.021  1.00 88.69           H  
ATOM   3118  HB2 ALA A 202      41.998   4.766  19.671  1.00 88.69           H  
ATOM   3119  HB3 ALA A 202      41.185   6.343  19.616  1.00 88.69           H  
ATOM   3120  O   ALA A 202      43.307   3.865  16.882  1.00 88.69           O  
ATOM   3121  N   VAL A 203      41.123   3.754  16.342  1.00 91.47           N  
ATOM   3122  H   VAL A 203      40.220   4.196  16.443  1.00 91.47           H  
ATOM   3123  CA  VAL A 203      41.196   2.514  15.559  1.00 91.47           C  
ATOM   3124  HA  VAL A 203      41.676   1.745  16.163  1.00 91.47           H  
ATOM   3125  C   VAL A 203      42.044   2.725  14.304  1.00 91.47           C  
ATOM   3126  CB  VAL A 203      39.785   2.027  15.179  1.00 91.47           C  
ATOM   3127  HB  VAL A 203      39.364   2.715  14.446  1.00 91.47           H  
ATOM   3128  O   VAL A 203      42.968   1.960  14.052  1.00 91.47           O  
ATOM   3129  CG1 VAL A 203      39.839   0.624  14.566  1.00 91.47           C  
ATOM   3130 HG11 VAL A 203      40.394   0.643  13.628  1.00 91.47           H  
ATOM   3131 HG12 VAL A 203      40.319  -0.066  15.259  1.00 91.47           H  
ATOM   3132 HG13 VAL A 203      38.828   0.275  14.356  1.00 91.47           H  
ATOM   3133  CG2 VAL A 203      38.828   1.984  16.377  1.00 91.47           C  
ATOM   3134 HG21 VAL A 203      38.753   2.955  16.865  1.00 91.47           H  
ATOM   3135 HG22 VAL A 203      37.829   1.730  16.024  1.00 91.47           H  
ATOM   3136 HG23 VAL A 203      39.162   1.237  17.098  1.00 91.47           H  
ATOM   3137  N   ALA A 204      41.810   3.804  13.550  1.00 89.89           N  
ATOM   3138  H   ALA A 204      41.029   4.403  13.777  1.00 89.89           H  
ATOM   3139  CA  ALA A 204      42.605   4.124  12.364  1.00 89.89           C  
ATOM   3140  HA  ALA A 204      42.528   3.295  11.660  1.00 89.89           H  
ATOM   3141  C   ALA A 204      44.099   4.305  12.687  1.00 89.89           C  
ATOM   3142  CB  ALA A 204      42.013   5.369  11.702  1.00 89.89           C  
ATOM   3143  HB1 ALA A 204      40.976   5.165  11.432  1.00 89.89           H  
ATOM   3144  HB2 ALA A 204      42.053   6.217  12.385  1.00 89.89           H  
ATOM   3145  HB3 ALA A 204      42.572   5.602  10.796  1.00 89.89           H  
ATOM   3146  O   ALA A 204      44.940   3.859  11.914  1.00 89.89           O  
ATOM   3147  N   ARG A 205      44.444   4.879  13.852  1.00 87.98           N  
ATOM   3148  H   ARG A 205      43.703   5.222  14.446  1.00 87.98           H  
ATOM   3149  CA  ARG A 205      45.839   4.957  14.334  1.00 87.98           C  
ATOM   3150  HA  ARG A 205      46.473   5.391  13.561  1.00 87.98           H  
ATOM   3151  C   ARG A 205      46.466   3.588  14.568  1.00 87.98           C  
ATOM   3152  CB  ARG A 205      45.935   5.828  15.592  1.00 87.98           C  
ATOM   3153  HB2 ARG A 205      46.904   5.665  16.064  1.00 87.98           H  
ATOM   3154  HB3 ARG A 205      45.155   5.549  16.300  1.00 87.98           H  
ATOM   3155  O   ARG A 205      47.603   3.399  14.159  1.00 87.98           O  
ATOM   3156  CG  ARG A 205      45.816   7.313  15.239  1.00 87.98           C  
ATOM   3157  HG2 ARG A 205      46.658   7.585  14.602  1.00 87.98           H  
ATOM   3158  HG3 ARG A 205      44.885   7.495  14.703  1.00 87.98           H  
ATOM   3159  CD  ARG A 205      45.851   8.176  16.500  1.00 87.98           C  
ATOM   3160  HD2 ARG A 205      46.796   8.006  17.016  1.00 87.98           H  
ATOM   3161  HD3 ARG A 205      45.028   7.870  17.147  1.00 87.98           H  
ATOM   3162  NE  ARG A 205      45.717   9.604  16.164  1.00 87.98           N  
ATOM   3163  HE  ARG A 205      45.789   9.842  15.186  1.00 87.98           H  
ATOM   3164  NH1 ARG A 205      45.495  10.396  18.305  1.00 87.98           N  
ATOM   3165 HH11 ARG A 205      45.643   9.457  18.646  1.00 87.98           H  
ATOM   3166 HH12 ARG A 205      45.363  11.167  18.945  1.00 87.98           H  
ATOM   3167  NH2 ARG A 205      45.384  11.815  16.585  1.00 87.98           N  
ATOM   3168 HH21 ARG A 205      45.463  12.009  15.597  1.00 87.98           H  
ATOM   3169 HH22 ARG A 205      45.262  12.580  17.234  1.00 87.98           H  
ATOM   3170  CZ  ARG A 205      45.533  10.595  17.017  1.00 87.98           C  
ATOM   3171  N   LEU A 206      45.729   2.649  15.164  1.00 88.79           N  
ATOM   3172  H   LEU A 206      44.789   2.887  15.448  1.00 88.79           H  
ATOM   3173  CA  LEU A 206      46.205   1.284  15.422  1.00 88.79           C  
ATOM   3174  HA  LEU A 206      47.126   1.342  16.002  1.00 88.79           H  
ATOM   3175  C   LEU A 206      46.528   0.510  14.131  1.00 88.79           C  
ATOM   3176  CB  LEU A 206      45.122   0.546  16.234  1.00 88.79           C  
ATOM   3177  HB2 LEU A 206      44.259   0.393  15.587  1.00 88.79           H  
ATOM   3178  HB3 LEU A 206      44.801   1.169  17.069  1.00 88.79           H  
ATOM   3179  O   LEU A 206      47.446  -0.300  14.123  1.00 88.79           O  
ATOM   3180  CG  LEU A 206      45.567  -0.826  16.775  1.00 88.79           C  
ATOM   3181  HG  LEU A 206      46.094  -1.391  16.006  1.00 88.79           H  
ATOM   3182  CD1 LEU A 206      46.475  -0.678  17.998  1.00 88.79           C  
ATOM   3183 HD11 LEU A 206      45.960  -0.130  18.786  1.00 88.79           H  
ATOM   3184 HD12 LEU A 206      46.763  -1.664  18.361  1.00 88.79           H  
ATOM   3185 HD13 LEU A 206      47.381  -0.142  17.713  1.00 88.79           H  
ATOM   3186  CD2 LEU A 206      44.346  -1.651  17.182  1.00 88.79           C  
ATOM   3187 HD21 LEU A 206      43.707  -1.802  16.311  1.00 88.79           H  
ATOM   3188 HD22 LEU A 206      44.668  -2.624  17.552  1.00 88.79           H  
ATOM   3189 HD23 LEU A 206      43.780  -1.127  17.952  1.00 88.79           H  
ATOM   3190  N   PHE A 207      45.772   0.742  13.053  1.00 87.88           N  
ATOM   3191  H   PHE A 207      44.992   1.377  13.149  1.00 87.88           H  
ATOM   3192  CA  PHE A 207      45.967   0.061  11.765  1.00 87.88           C  
ATOM   3193  HA  PHE A 207      46.503  -0.873  11.939  1.00 87.88           H  
ATOM   3194  C   PHE A 207      46.842   0.843  10.765  1.00 87.88           C  
ATOM   3195  CB  PHE A 207      44.598  -0.307  11.174  1.00 87.88           C  
ATOM   3196  HB2 PHE A 207      44.735  -0.618  10.139  1.00 87.88           H  
ATOM   3197  HB3 PHE A 207      43.965   0.580  11.158  1.00 87.88           H  
ATOM   3198  O   PHE A 207      47.228   0.288   9.739  1.00 87.88           O  
ATOM   3199  CG  PHE A 207      43.884  -1.436  11.902  1.00 87.88           C  
ATOM   3200  CD1 PHE A 207      44.220  -2.776  11.628  1.00 87.88           C  
ATOM   3201  HD1 PHE A 207      45.009  -2.994  10.923  1.00 87.88           H  
ATOM   3202  CD2 PHE A 207      42.860  -1.161  12.827  1.00 87.88           C  
ATOM   3203  HD2 PHE A 207      42.584  -0.137  13.030  1.00 87.88           H  
ATOM   3204  CE1 PHE A 207      43.533  -3.825  12.268  1.00 87.88           C  
ATOM   3205  HE1 PHE A 207      43.800  -4.850  12.056  1.00 87.88           H  
ATOM   3206  CE2 PHE A 207      42.173  -2.207  13.467  1.00 87.88           C  
ATOM   3207  HE2 PHE A 207      41.381  -1.985  14.167  1.00 87.88           H  
ATOM   3208  CZ  PHE A 207      42.507  -3.541  13.186  1.00 87.88           C  
ATOM   3209  HZ  PHE A 207      41.973  -4.341  13.677  1.00 87.88           H  
ATOM   3210  N   ALA A 208      47.163   2.113  11.041  1.00 83.69           N  
ATOM   3211  H   ALA A 208      46.765   2.534  11.868  1.00 83.69           H  
ATOM   3212  CA  ALA A 208      48.075   2.934  10.235  1.00 83.69           C  
ATOM   3213  HA  ALA A 208      48.039   2.586   9.203  1.00 83.69           H  
ATOM   3214  C   ALA A 208      49.549   2.856  10.685  1.00 83.69           C  
ATOM   3215  CB  ALA A 208      47.584   4.389  10.266  1.00 83.69           C  
ATOM   3216  HB1 ALA A 208      48.208   5.007   9.621  1.00 83.69           H  
ATOM   3217  HB2 ALA A 208      47.637   4.773  11.285  1.00 83.69           H  
ATOM   3218  HB3 ALA A 208      46.553   4.453   9.916  1.00 83.69           H  
ATOM   3219  O   ALA A 208      50.415   3.422  10.003  1.00 83.69           O  
ATOM   3220  N   SER A 209      49.822   2.234  11.839  1.00 71.79           N  
ATOM   3221  H   SER A 209      49.056   1.808  12.341  1.00 71.79           H  
ATOM   3222  CA  SER A 209      51.157   2.002  12.412  1.00 71.79           C  
ATOM   3223  HA  SER A 209      51.862   2.728  12.005  1.00 71.79           H  
ATOM   3224  C   SER A 209      51.708   0.631  12.035  1.00 71.79           C  
ATOM   3225  CB  SER A 209      51.110   2.175  13.931  1.00 71.79           C  
ATOM   3226  HB2 SER A 209      50.743   3.169  14.185  1.00 71.79           H  
ATOM   3227  HB3 SER A 209      52.113   2.044  14.338  1.00 71.79           H  
ATOM   3228  O   SER A 209      52.770   0.616  11.380  1.00 71.79           O  
ATOM   3229  OG  SER A 209      50.253   1.195  14.470  1.00 71.79           O  
ATOM   3230  HG  SER A 209      50.341   0.440  13.883  1.00 71.79           H  
ATOM   3231  OXT SER A 209      51.070  -0.360  12.457  1.00 71.79           O  
TER    3232      SER A 209                                                       
ATOM   3232  N   PRO B   1      31.728 -74.618 -38.280  1.00 38.33           N  
ATOM   3233  H2  PRO B   1      31.062 -75.369 -38.390  1.00 38.33           H  
ATOM   3234  H3  PRO B   1      31.745 -74.068 -39.127  1.00 38.33           H  
ATOM   3235  CA  PRO B   1      31.360 -73.826 -37.078  1.00 38.33           C  
ATOM   3236  HA  PRO B   1      30.285 -73.921 -36.919  1.00 38.33           H  
ATOM   3237  C   PRO B   1      31.615 -72.310 -37.227  1.00 38.33           C  
ATOM   3238  CB  PRO B   1      32.069 -74.464 -35.868  1.00 38.33           C  
ATOM   3239  HB2 PRO B   1      31.343 -74.903 -35.185  1.00 38.33           H  
ATOM   3240  HB3 PRO B   1      32.664 -73.735 -35.317  1.00 38.33           H  
ATOM   3241  O   PRO B   1      30.649 -71.568 -37.357  1.00 38.33           O  
ATOM   3242  CG  PRO B   1      32.969 -75.558 -36.461  1.00 38.33           C  
ATOM   3243  HG2 PRO B   1      32.500 -76.535 -36.337  1.00 38.33           H  
ATOM   3244  HG3 PRO B   1      33.956 -75.573 -35.998  1.00 38.33           H  
ATOM   3245  CD  PRO B   1      33.042 -75.200 -37.942  1.00 38.33           C  
ATOM   3246  HD2 PRO B   1      33.263 -76.084 -38.541  1.00 38.33           H  
ATOM   3247  HD3 PRO B   1      33.833 -74.464 -38.092  1.00 38.33           H  
ATOM   3248  N   VAL B   2      32.875 -71.844 -37.261  1.00 47.91           N  
ATOM   3249  H   VAL B   2      33.634 -72.497 -37.129  1.00 47.91           H  
ATOM   3250  CA  VAL B   2      33.230 -70.409 -37.101  1.00 47.91           C  
ATOM   3251  HA  VAL B   2      32.894 -70.099 -36.111  1.00 47.91           H  
ATOM   3252  C   VAL B   2      32.532 -69.470 -38.103  1.00 47.91           C  
ATOM   3253  CB  VAL B   2      34.763 -70.203 -37.137  1.00 47.91           C  
ATOM   3254  HB  VAL B   2      35.117 -70.365 -38.155  1.00 47.91           H  
ATOM   3255  O   VAL B   2      31.916 -68.497 -37.678  1.00 47.91           O  
ATOM   3256  CG1 VAL B   2      35.146 -68.784 -36.702  1.00 47.91           C  
ATOM   3257 HG11 VAL B   2      34.800 -68.590 -35.687  1.00 47.91           H  
ATOM   3258 HG12 VAL B   2      36.229 -68.663 -36.735  1.00 47.91           H  
ATOM   3259 HG13 VAL B   2      34.710 -68.044 -37.373  1.00 47.91           H  
ATOM   3260  CG2 VAL B   2      35.500 -71.186 -36.212  1.00 47.91           C  
ATOM   3261 HG21 VAL B   2      36.563 -70.945 -36.197  1.00 47.91           H  
ATOM   3262 HG22 VAL B   2      35.404 -72.211 -36.567  1.00 47.91           H  
ATOM   3263 HG23 VAL B   2      35.114 -71.107 -35.196  1.00 47.91           H  
ATOM   3264  N   LYS B   3      32.511 -69.810 -39.405  1.00 55.39           N  
ATOM   3265  H   LYS B   3      33.080 -70.594 -39.692  1.00 55.39           H  
ATOM   3266  CA  LYS B   3      31.791 -69.044 -40.454  1.00 55.39           C  
ATOM   3267  HA  LYS B   3      32.178 -68.025 -40.466  1.00 55.39           H  
ATOM   3268  C   LYS B   3      30.278 -68.881 -40.206  1.00 55.39           C  
ATOM   3269  CB  LYS B   3      32.014 -69.679 -41.848  1.00 55.39           C  
ATOM   3270  HB2 LYS B   3      31.223 -69.333 -42.513  1.00 55.39           H  
ATOM   3271  HB3 LYS B   3      31.933 -70.764 -41.777  1.00 55.39           H  
ATOM   3272  O   LYS B   3      29.671 -67.955 -40.733  1.00 55.39           O  
ATOM   3273  CG  LYS B   3      33.355 -69.297 -42.503  1.00 55.39           C  
ATOM   3274  HG2 LYS B   3      33.426 -68.210 -42.537  1.00 55.39           H  
ATOM   3275  HG3 LYS B   3      34.176 -69.679 -41.896  1.00 55.39           H  
ATOM   3276  CD  LYS B   3      33.482 -69.847 -43.940  1.00 55.39           C  
ATOM   3277  HD2 LYS B   3      32.617 -69.532 -44.524  1.00 55.39           H  
ATOM   3278  HD3 LYS B   3      33.510 -70.937 -43.905  1.00 55.39           H  
ATOM   3279  CE  LYS B   3      34.763 -69.314 -44.608  1.00 55.39           C  
ATOM   3280  HE2 LYS B   3      35.618 -69.581 -43.988  1.00 55.39           H  
ATOM   3281  HE3 LYS B   3      34.715 -68.225 -44.630  1.00 55.39           H  
ATOM   3282  NZ  LYS B   3      34.971 -69.830 -45.990  1.00 55.39           N  
ATOM   3283  HZ1 LYS B   3      34.216 -69.562 -46.605  1.00 55.39           H  
ATOM   3284  HZ2 LYS B   3      35.822 -69.443 -46.375  1.00 55.39           H  
ATOM   3285  HZ3 LYS B   3      35.072 -70.835 -46.001  1.00 55.39           H  
ATOM   3286  N   GLY B   4      29.658 -69.785 -39.443  1.00 55.98           N  
ATOM   3287  H   GLY B   4      30.223 -70.482 -38.978  1.00 55.98           H  
ATOM   3288  CA  GLY B   4      28.249 -69.679 -39.049  1.00 55.98           C  
ATOM   3289  HA2 GLY B   4      27.642 -69.370 -39.900  1.00 55.98           H  
ATOM   3290  HA3 GLY B   4      27.896 -70.651 -38.705  1.00 55.98           H  
ATOM   3291  C   GLY B   4      28.049 -68.673 -37.916  1.00 55.98           C  
ATOM   3292  O   GLY B   4      27.156 -67.834 -37.991  1.00 55.98           O  
ATOM   3293  N   GLY B   5      28.936 -68.700 -36.915  1.00 57.73           N  
ATOM   3294  H   GLY B   5      29.676 -69.386 -36.943  1.00 57.73           H  
ATOM   3295  CA  GLY B   5      28.940 -67.736 -35.812  1.00 57.73           C  
ATOM   3296  HA2 GLY B   5      29.752 -67.978 -35.126  1.00 57.73           H  
ATOM   3297  HA3 GLY B   5      27.996 -67.792 -35.272  1.00 57.73           H  
ATOM   3298  C   GLY B   5      29.139 -66.300 -36.299  1.00 57.73           C  
ATOM   3299  O   GLY B   5      28.363 -65.425 -35.931  1.00 57.73           O  
ATOM   3300  N   THR B   6      30.096 -66.061 -37.204  1.00 64.44           N  
ATOM   3301  H   THR B   6      30.710 -66.808 -37.494  1.00 64.44           H  
ATOM   3302  CA  THR B   6      30.295 -64.722 -37.786  1.00 64.44           C  
ATOM   3303  HA  THR B   6      30.413 -64.007 -36.972  1.00 64.44           H  
ATOM   3304  C   THR B   6      29.095 -64.248 -38.598  1.00 64.44           C  
ATOM   3305  CB  THR B   6      31.548 -64.633 -38.662  1.00 64.44           C  
ATOM   3306  HB  THR B   6      31.567 -63.660 -39.151  1.00 64.44           H  
ATOM   3307  O   THR B   6      28.712 -63.093 -38.454  1.00 64.44           O  
ATOM   3308  CG2 THR B   6      32.818 -64.785 -37.839  1.00 64.44           C  
ATOM   3309 HG21 THR B   6      32.828 -64.031 -37.052  1.00 64.44           H  
ATOM   3310 HG22 THR B   6      32.864 -65.776 -37.388  1.00 64.44           H  
ATOM   3311 HG23 THR B   6      33.683 -64.644 -38.488  1.00 64.44           H  
ATOM   3312  OG1 THR B   6      31.566 -65.643 -39.644  1.00 64.44           O  
ATOM   3313  HG1 THR B   6      31.909 -65.234 -40.441  1.00 64.44           H  
ATOM   3314  N   LYS B   7      28.441 -65.117 -39.387  1.00 67.78           N  
ATOM   3315  H   LYS B   7      28.825 -66.044 -39.500  1.00 67.78           H  
ATOM   3316  CA  LYS B   7      27.172 -64.770 -40.055  1.00 67.78           C  
ATOM   3317  HA  LYS B   7      27.323 -63.859 -40.634  1.00 67.78           H  
ATOM   3318  C   LYS B   7      26.066 -64.419 -39.056  1.00 67.78           C  
ATOM   3319  CB  LYS B   7      26.701 -65.893 -40.996  1.00 67.78           C  
ATOM   3320  HB2 LYS B   7      27.014 -66.866 -40.615  1.00 67.78           H  
ATOM   3321  HB3 LYS B   7      25.611 -65.881 -41.025  1.00 67.78           H  
ATOM   3322  O   LYS B   7      25.347 -63.454 -39.285  1.00 67.78           O  
ATOM   3323  CG  LYS B   7      27.209 -65.696 -42.431  1.00 67.78           C  
ATOM   3324  HG2 LYS B   7      26.982 -64.678 -42.749  1.00 67.78           H  
ATOM   3325  HG3 LYS B   7      28.288 -65.844 -42.463  1.00 67.78           H  
ATOM   3326  CD  LYS B   7      26.517 -66.675 -43.393  1.00 67.78           C  
ATOM   3327  HD2 LYS B   7      25.438 -66.591 -43.262  1.00 67.78           H  
ATOM   3328  HD3 LYS B   7      26.824 -67.693 -43.155  1.00 67.78           H  
ATOM   3329  CE  LYS B   7      26.870 -66.340 -44.847  1.00 67.78           C  
ATOM   3330  HE2 LYS B   7      26.683 -65.278 -45.008  1.00 67.78           H  
ATOM   3331  HE3 LYS B   7      27.936 -66.511 -44.999  1.00 67.78           H  
ATOM   3332  NZ  LYS B   7      26.067 -67.136 -45.812  1.00 67.78           N  
ATOM   3333  HZ1 LYS B   7      26.219 -68.127 -45.687  1.00 67.78           H  
ATOM   3334  HZ2 LYS B   7      26.304 -66.888 -46.762  1.00 67.78           H  
ATOM   3335  HZ3 LYS B   7      25.083 -66.946 -45.687  1.00 67.78           H  
ATOM   3336  N   CYS B   8      25.937 -65.162 -37.957  1.00 68.70           N  
ATOM   3337  H   CYS B   8      26.541 -65.962 -37.838  1.00 68.70           H  
ATOM   3338  CA  CYS B   8      24.934 -64.878 -36.930  1.00 68.70           C  
ATOM   3339  HA  CYS B   8      23.954 -64.819 -37.404  1.00 68.70           H  
ATOM   3340  C   CYS B   8      25.185 -63.517 -36.258  1.00 68.70           C  
ATOM   3341  CB  CYS B   8      24.912 -66.038 -35.928  1.00 68.70           C  
ATOM   3342  HB2 CYS B   8      24.904 -66.988 -36.462  1.00 68.70           H  
ATOM   3343  HB3 CYS B   8      25.787 -65.992 -35.279  1.00 68.70           H  
ATOM   3344  O   CYS B   8      24.283 -62.687 -36.204  1.00 68.70           O  
ATOM   3345  SG  CYS B   8      23.398 -65.907 -34.940  1.00 68.70           S  
ATOM   3346  HG  CYS B   8      23.609 -66.935 -34.114  1.00 68.70           H  
ATOM   3347  N   ILE B   9      26.432 -63.235 -35.860  1.00 70.46           N  
ATOM   3348  H   ILE B   9      27.132 -63.961 -35.927  1.00 70.46           H  
ATOM   3349  CA  ILE B   9      26.829 -61.931 -35.302  1.00 70.46           C  
ATOM   3350  HA  ILE B   9      26.177 -61.707 -34.458  1.00 70.46           H  
ATOM   3351  C   ILE B   9      26.615 -60.812 -36.332  1.00 70.46           C  
ATOM   3352  CB  ILE B   9      28.283 -61.973 -34.774  1.00 70.46           C  
ATOM   3353  HB  ILE B   9      28.938 -62.288 -35.587  1.00 70.46           H  
ATOM   3354  O   ILE B   9      26.112 -59.756 -35.970  1.00 70.46           O  
ATOM   3355  CG1 ILE B   9      28.393 -62.990 -33.612  1.00 70.46           C  
ATOM   3356 HG12 ILE B   9      27.826 -62.625 -32.756  1.00 70.46           H  
ATOM   3357 HG13 ILE B   9      27.955 -63.944 -33.905  1.00 70.46           H  
ATOM   3358  CG2 ILE B   9      28.742 -60.583 -34.286  1.00 70.46           C  
ATOM   3359 HG21 ILE B   9      29.777 -60.608 -33.943  1.00 70.46           H  
ATOM   3360 HG22 ILE B   9      28.690 -59.845 -35.086  1.00 70.46           H  
ATOM   3361 HG23 ILE B   9      28.103 -60.249 -33.468  1.00 70.46           H  
ATOM   3362  CD1 ILE B   9      29.832 -63.273 -33.169  1.00 70.46           C  
ATOM   3363 HD11 ILE B   9      29.833 -64.096 -32.454  1.00 70.46           H  
ATOM   3364 HD12 ILE B   9      30.247 -62.392 -32.679  1.00 70.46           H  
ATOM   3365 HD13 ILE B   9      30.444 -63.545 -34.028  1.00 70.46           H  
ATOM   3366  N   LYS B  10      26.913 -61.043 -37.618  1.00 70.10           N  
ATOM   3367  H   LYS B  10      27.366 -61.916 -37.847  1.00 70.10           H  
ATOM   3368  CA  LYS B  10      26.664 -60.084 -38.708  1.00 70.10           C  
ATOM   3369  HA  LYS B  10      27.200 -59.161 -38.484  1.00 70.10           H  
ATOM   3370  C   LYS B  10      25.181 -59.711 -38.815  1.00 70.10           C  
ATOM   3371  CB  LYS B  10      27.203 -60.668 -40.028  1.00 70.10           C  
ATOM   3372  HB2 LYS B  10      26.581 -61.508 -40.334  1.00 70.10           H  
ATOM   3373  HB3 LYS B  10      28.218 -61.031 -39.865  1.00 70.10           H  
ATOM   3374  O   LYS B  10      24.866 -58.529 -38.912  1.00 70.10           O  
ATOM   3375  CG  LYS B  10      27.257 -59.651 -41.173  1.00 70.10           C  
ATOM   3376  HG2 LYS B  10      26.280 -59.187 -41.306  1.00 70.10           H  
ATOM   3377  HG3 LYS B  10      27.981 -58.878 -40.917  1.00 70.10           H  
ATOM   3378  CD  LYS B  10      27.666 -60.329 -42.494  1.00 70.10           C  
ATOM   3379  HD2 LYS B  10      26.858 -60.971 -42.844  1.00 70.10           H  
ATOM   3380  HD3 LYS B  10      28.570 -60.919 -42.343  1.00 70.10           H  
ATOM   3381  CE  LYS B  10      27.954 -59.225 -43.508  1.00 70.10           C  
ATOM   3382  HE2 LYS B  10      28.803 -58.667 -43.114  1.00 70.10           H  
ATOM   3383  HE3 LYS B  10      27.103 -58.546 -43.562  1.00 70.10           H  
ATOM   3384  NZ  LYS B  10      28.332 -59.694 -44.857  1.00 70.10           N  
ATOM   3385  HZ1 LYS B  10      27.595 -60.218 -45.306  1.00 70.10           H  
ATOM   3386  HZ2 LYS B  10      29.165 -60.260 -44.789  1.00 70.10           H  
ATOM   3387  HZ3 LYS B  10      28.566 -58.890 -45.422  1.00 70.10           H  
ATOM   3388  N   TYR B  11      24.276 -60.694 -38.768  1.00 70.72           N  
ATOM   3389  H   TYR B  11      24.603 -61.647 -38.700  1.00 70.72           H  
ATOM   3390  CA  TYR B  11      22.830 -60.448 -38.816  1.00 70.72           C  
ATOM   3391  HA  TYR B  11      22.637 -59.714 -39.599  1.00 70.72           H  
ATOM   3392  C   TYR B  11      22.276 -59.834 -37.524  1.00 70.72           C  
ATOM   3393  CB  TYR B  11      22.075 -61.734 -39.182  1.00 70.72           C  
ATOM   3394  HB2 TYR B  11      21.023 -61.600 -38.931  1.00 70.72           H  
ATOM   3395  HB3 TYR B  11      22.447 -62.558 -38.574  1.00 70.72           H  
ATOM   3396  O   TYR B  11      21.426 -58.953 -37.609  1.00 70.72           O  
ATOM   3397  CG  TYR B  11      22.140 -62.095 -40.656  1.00 70.72           C  
ATOM   3398  CD1 TYR B  11      21.572 -61.228 -41.613  1.00 70.72           C  
ATOM   3399  HD1 TYR B  11      21.096 -60.312 -41.294  1.00 70.72           H  
ATOM   3400  CD2 TYR B  11      22.726 -63.305 -41.073  1.00 70.72           C  
ATOM   3401  HD2 TYR B  11      23.130 -63.983 -40.335  1.00 70.72           H  
ATOM   3402  CE1 TYR B  11      21.604 -61.559 -42.981  1.00 70.72           C  
ATOM   3403  HE1 TYR B  11      21.158 -60.892 -43.704  1.00 70.72           H  
ATOM   3404  CE2 TYR B  11      22.767 -63.639 -42.440  1.00 70.72           C  
ATOM   3405  HE2 TYR B  11      23.201 -64.573 -42.765  1.00 70.72           H  
ATOM   3406  OH  TYR B  11      22.245 -63.099 -44.714  1.00 70.72           O  
ATOM   3407  HH  TYR B  11      21.751 -62.467 -45.241  1.00 70.72           H  
ATOM   3408  CZ  TYR B  11      22.206 -62.767 -43.396  1.00 70.72           C  
ATOM   3409  N   LEU B  12      22.777 -60.229 -36.349  1.00 69.45           N  
ATOM   3410  H   LEU B  12      23.440 -60.992 -36.334  1.00 69.45           H  
ATOM   3411  CA  LEU B  12      22.422 -59.596 -35.073  1.00 69.45           C  
ATOM   3412  HA  LEU B  12      21.336 -59.583 -34.977  1.00 69.45           H  
ATOM   3413  C   LEU B  12      22.867 -58.131 -35.024  1.00 69.45           C  
ATOM   3414  CB  LEU B  12      23.030 -60.394 -33.905  1.00 69.45           C  
ATOM   3415  HB2 LEU B  12      24.007 -60.773 -34.203  1.00 69.45           H  
ATOM   3416  HB3 LEU B  12      23.188 -59.725 -33.058  1.00 69.45           H  
ATOM   3417  O   LEU B  12      22.062 -57.270 -34.685  1.00 69.45           O  
ATOM   3418  CG  LEU B  12      22.138 -61.558 -33.442  1.00 69.45           C  
ATOM   3419  HG  LEU B  12      21.758 -62.098 -34.310  1.00 69.45           H  
ATOM   3420  CD1 LEU B  12      22.950 -62.531 -32.588  1.00 69.45           C  
ATOM   3421 HD11 LEU B  12      23.356 -62.013 -31.719  1.00 69.45           H  
ATOM   3422 HD12 LEU B  12      23.766 -62.944 -33.182  1.00 69.45           H  
ATOM   3423 HD13 LEU B  12      22.312 -63.351 -32.257  1.00 69.45           H  
ATOM   3424  CD2 LEU B  12      20.960 -61.057 -32.599  1.00 69.45           C  
ATOM   3425 HD21 LEU B  12      20.349 -61.901 -32.279  1.00 69.45           H  
ATOM   3426 HD22 LEU B  12      21.324 -60.528 -31.719  1.00 69.45           H  
ATOM   3427 HD23 LEU B  12      20.334 -60.384 -33.184  1.00 69.45           H  
ATOM   3428  N   LEU B  13      24.109 -57.835 -35.426  1.00 72.30           N  
ATOM   3429  H   LEU B  13      24.733 -58.590 -35.670  1.00 72.30           H  
ATOM   3430  CA  LEU B  13      24.616 -56.463 -35.494  1.00 72.30           C  
ATOM   3431  HA  LEU B  13      24.475 -56.005 -34.515  1.00 72.30           H  
ATOM   3432  C   LEU B  13      23.831 -55.635 -36.515  1.00 72.30           C  
ATOM   3433  CB  LEU B  13      26.117 -56.454 -35.848  1.00 72.30           C  
ATOM   3434  HB2 LEU B  13      26.229 -56.515 -36.930  1.00 72.30           H  
ATOM   3435  HB3 LEU B  13      26.611 -57.324 -35.414  1.00 72.30           H  
ATOM   3436  O   LEU B  13      23.521 -54.481 -36.254  1.00 72.30           O  
ATOM   3437  CG  LEU B  13      26.798 -55.178 -35.315  1.00 72.30           C  
ATOM   3438  HG  LEU B  13      26.076 -54.366 -35.235  1.00 72.30           H  
ATOM   3439  CD1 LEU B  13      27.380 -55.450 -33.936  1.00 72.30           C  
ATOM   3440 HD11 LEU B  13      27.821 -54.538 -33.533  1.00 72.30           H  
ATOM   3441 HD12 LEU B  13      26.580 -55.766 -33.266  1.00 72.30           H  
ATOM   3442 HD13 LEU B  13      28.139 -56.229 -34.008  1.00 72.30           H  
ATOM   3443  CD2 LEU B  13      27.945 -54.711 -36.207  1.00 72.30           C  
ATOM   3444 HD21 LEU B  13      28.460 -53.872 -35.739  1.00 72.30           H  
ATOM   3445 HD22 LEU B  13      27.543 -54.370 -37.161  1.00 72.30           H  
ATOM   3446 HD23 LEU B  13      28.653 -55.524 -36.369  1.00 72.30           H  
ATOM   3447  N   PHE B  14      23.474 -56.224 -37.662  1.00 72.13           N  
ATOM   3448  H   PHE B  14      23.796 -57.162 -37.851  1.00 72.13           H  
ATOM   3449  CA  PHE B  14      22.636 -55.557 -38.654  1.00 72.13           C  
ATOM   3450  HA  PHE B  14      23.092 -54.599 -38.901  1.00 72.13           H  
ATOM   3451  C   PHE B  14      21.238 -55.249 -38.105  1.00 72.13           C  
ATOM   3452  CB  PHE B  14      22.571 -56.396 -39.934  1.00 72.13           C  
ATOM   3453  HB2 PHE B  14      22.112 -57.360 -39.717  1.00 72.13           H  
ATOM   3454  HB3 PHE B  14      23.585 -56.578 -40.290  1.00 72.13           H  
ATOM   3455  O   PHE B  14      20.804 -54.108 -38.195  1.00 72.13           O  
ATOM   3456  CG  PHE B  14      21.794 -55.708 -41.037  1.00 72.13           C  
ATOM   3457  CD1 PHE B  14      20.446 -56.038 -41.275  1.00 72.13           C  
ATOM   3458  HD1 PHE B  14      19.957 -56.794 -40.680  1.00 72.13           H  
ATOM   3459  CD2 PHE B  14      22.407 -54.686 -41.783  1.00 72.13           C  
ATOM   3460  HD2 PHE B  14      23.429 -54.404 -41.576  1.00 72.13           H  
ATOM   3461  CE1 PHE B  14      19.719 -55.352 -42.265  1.00 72.13           C  
ATOM   3462  HE1 PHE B  14      18.677 -55.584 -42.430  1.00 72.13           H  
ATOM   3463  CE2 PHE B  14      21.683 -54.008 -42.779  1.00 72.13           C  
ATOM   3464  HE2 PHE B  14      22.150 -53.215 -43.345  1.00 72.13           H  
ATOM   3465  CZ  PHE B  14      20.339 -54.340 -43.019  1.00 72.13           C  
ATOM   3466  HZ  PHE B  14      19.773 -53.802 -43.766  1.00 72.13           H  
ATOM   3467  N   GLY B  15      20.556 -56.217 -37.482  1.00 72.53           N  
ATOM   3468  H   GLY B  15      20.966 -57.138 -37.420  1.00 72.53           H  
ATOM   3469  CA  GLY B  15      19.236 -56.003 -36.877  1.00 72.53           C  
ATOM   3470  HA2 GLY B  15      18.535 -55.669 -37.642  1.00 72.53           H  
ATOM   3471  HA3 GLY B  15      18.881 -56.944 -36.459  1.00 72.53           H  
ATOM   3472  C   GLY B  15      19.260 -54.960 -35.756  1.00 72.53           C  
ATOM   3473  O   GLY B  15      18.413 -54.072 -35.723  1.00 72.53           O  
ATOM   3474  N   PHE B  16      20.275 -55.010 -34.890  1.00 71.22           N  
ATOM   3475  H   PHE B  16      20.933 -55.772 -34.963  1.00 71.22           H  
ATOM   3476  CA  PHE B  16      20.502 -54.018 -33.839  1.00 71.22           C  
ATOM   3477  HA  PHE B  16      19.627 -53.971 -33.191  1.00 71.22           H  
ATOM   3478  C   PHE B  16      20.726 -52.615 -34.417  1.00 71.22           C  
ATOM   3479  CB  PHE B  16      21.708 -54.470 -33.008  1.00 71.22           C  
ATOM   3480  HB2 PHE B  16      21.512 -55.472 -32.626  1.00 71.22           H  
ATOM   3481  HB3 PHE B  16      22.587 -54.536 -33.650  1.00 71.22           H  
ATOM   3482  O   PHE B  16      20.045 -51.669 -34.029  1.00 71.22           O  
ATOM   3483  CG  PHE B  16      22.037 -53.563 -31.842  1.00 71.22           C  
ATOM   3484  CD1 PHE B  16      22.796 -52.393 -32.037  1.00 71.22           C  
ATOM   3485  HD1 PHE B  16      23.134 -52.120 -33.026  1.00 71.22           H  
ATOM   3486  CD2 PHE B  16      21.610 -53.909 -30.549  1.00 71.22           C  
ATOM   3487  HD2 PHE B  16      21.040 -54.811 -30.383  1.00 71.22           H  
ATOM   3488  CE1 PHE B  16      23.115 -51.563 -30.951  1.00 71.22           C  
ATOM   3489  HE1 PHE B  16      23.676 -50.654 -31.109  1.00 71.22           H  
ATOM   3490  CE2 PHE B  16      21.967 -53.101 -29.459  1.00 71.22           C  
ATOM   3491  HE2 PHE B  16      21.705 -53.407 -28.457  1.00 71.22           H  
ATOM   3492  CZ  PHE B  16      22.703 -51.921 -29.659  1.00 71.22           C  
ATOM   3493  HZ  PHE B  16      22.971 -51.294 -28.821  1.00 71.22           H  
ATOM   3494  N   ASN B  17      21.637 -52.483 -35.385  1.00 73.61           N  
ATOM   3495  H   ASN B  17      22.172 -53.293 -35.662  1.00 73.61           H  
ATOM   3496  CA  ASN B  17      21.951 -51.202 -36.017  1.00 73.61           C  
ATOM   3497  HA  ASN B  17      22.142 -50.465 -35.237  1.00 73.61           H  
ATOM   3498  C   ASN B  17      20.779 -50.659 -36.836  1.00 73.61           C  
ATOM   3499  CB  ASN B  17      23.221 -51.356 -36.869  1.00 73.61           C  
ATOM   3500  HB2 ASN B  17      23.366 -50.450 -37.457  1.00 73.61           H  
ATOM   3501  HB3 ASN B  17      23.113 -52.200 -37.551  1.00 73.61           H  
ATOM   3502  O   ASN B  17      20.623 -49.446 -36.926  1.00 73.61           O  
ATOM   3503  CG  ASN B  17      24.456 -51.532 -36.011  1.00 73.61           C  
ATOM   3504  ND2 ASN B  17      25.533 -52.062 -36.539  1.00 73.61           N  
ATOM   3505 HD21 ASN B  17      25.528 -52.424 -37.482  1.00 73.61           H  
ATOM   3506 HD22 ASN B  17      26.332 -52.104 -35.923  1.00 73.61           H  
ATOM   3507  OD1 ASN B  17      24.491 -51.170 -34.852  1.00 73.61           O  
ATOM   3508  N   PHE B  18      19.932 -51.531 -37.384  1.00 74.67           N  
ATOM   3509  H   PHE B  18      20.164 -52.513 -37.349  1.00 74.67           H  
ATOM   3510  CA  PHE B  18      18.711 -51.145 -38.081  1.00 74.67           C  
ATOM   3511  HA  PHE B  18      18.952 -50.346 -38.782  1.00 74.67           H  
ATOM   3512  C   PHE B  18      17.654 -50.598 -37.110  1.00 74.67           C  
ATOM   3513  CB  PHE B  18      18.205 -52.349 -38.883  1.00 74.67           C  
ATOM   3514  HB2 PHE B  18      19.031 -52.754 -39.467  1.00 74.67           H  
ATOM   3515  HB3 PHE B  18      17.865 -53.128 -38.200  1.00 74.67           H  
ATOM   3516  O   PHE B  18      17.036 -49.577 -37.399  1.00 74.67           O  
ATOM   3517  CG  PHE B  18      17.100 -52.002 -39.853  1.00 74.67           C  
ATOM   3518  CD1 PHE B  18      15.763 -52.329 -39.563  1.00 74.67           C  
ATOM   3519  HD1 PHE B  18      15.513 -52.827 -38.637  1.00 74.67           H  
ATOM   3520  CD2 PHE B  18      17.419 -51.337 -41.051  1.00 74.67           C  
ATOM   3521  HD2 PHE B  18      18.444 -51.075 -41.267  1.00 74.67           H  
ATOM   3522  CE1 PHE B  18      14.748 -51.998 -40.477  1.00 74.67           C  
ATOM   3523  HE1 PHE B  18      13.721 -52.246 -40.256  1.00 74.67           H  
ATOM   3524  CE2 PHE B  18      16.402 -50.994 -41.958  1.00 74.67           C  
ATOM   3525  HE2 PHE B  18      16.646 -50.466 -42.868  1.00 74.67           H  
ATOM   3526  CZ  PHE B  18      15.066 -51.325 -41.670  1.00 74.67           C  
ATOM   3527  HZ  PHE B  18      14.282 -51.055 -42.362  1.00 74.67           H  
ATOM   3528  N   ILE B  19      17.503 -51.202 -35.924  1.00 73.24           N  
ATOM   3529  H   ILE B  19      18.023 -52.049 -35.745  1.00 73.24           H  
ATOM   3530  CA  ILE B  19      16.663 -50.655 -34.845  1.00 73.24           C  
ATOM   3531  HA  ILE B  19      15.673 -50.446 -35.248  1.00 73.24           H  
ATOM   3532  C   ILE B  19      17.226 -49.314 -34.354  1.00 73.24           C  
ATOM   3533  CB  ILE B  19      16.501 -51.678 -33.695  1.00 73.24           C  
ATOM   3534  HB  ILE B  19      17.491 -52.025 -33.397  1.00 73.24           H  
ATOM   3535  O   ILE B  19      16.470 -48.355 -34.242  1.00 73.24           O  
ATOM   3536  CG1 ILE B  19      15.671 -52.890 -34.176  1.00 73.24           C  
ATOM   3537 HG12 ILE B  19      14.627 -52.595 -34.287  1.00 73.24           H  
ATOM   3538 HG13 ILE B  19      16.022 -53.214 -35.156  1.00 73.24           H  
ATOM   3539  CG2 ILE B  19      15.824 -51.040 -32.464  1.00 73.24           C  
ATOM   3540 HG21 ILE B  19      14.855 -50.625 -32.740  1.00 73.24           H  
ATOM   3541 HG22 ILE B  19      15.686 -51.778 -31.674  1.00 73.24           H  
ATOM   3542 HG23 ILE B  19      16.445 -50.246 -32.052  1.00 73.24           H  
ATOM   3543  CD1 ILE B  19      15.753 -54.104 -33.241  1.00 73.24           C  
ATOM   3544 HD11 ILE B  19      15.284 -53.887 -32.282  1.00 73.24           H  
ATOM   3545 HD12 ILE B  19      15.231 -54.944 -33.698  1.00 73.24           H  
ATOM   3546 HD13 ILE B  19      16.796 -54.381 -33.084  1.00 73.24           H  
ATOM   3547  N   PHE B  20      18.539 -49.208 -34.127  1.00 72.00           N  
ATOM   3548  H   PHE B  20      19.107 -50.041 -34.190  1.00 72.00           H  
ATOM   3549  CA  PHE B  20      19.186 -47.948 -33.733  1.00 72.00           C  
ATOM   3550  HA  PHE B  20      18.688 -47.572 -32.839  1.00 72.00           H  
ATOM   3551  C   PHE B  20      19.048 -46.853 -34.800  1.00 72.00           C  
ATOM   3552  CB  PHE B  20      20.666 -48.194 -33.394  1.00 72.00           C  
ATOM   3553  HB2 PHE B  20      20.958 -49.208 -33.669  1.00 72.00           H  
ATOM   3554  HB3 PHE B  20      21.295 -47.520 -33.977  1.00 72.00           H  
ATOM   3555  O   PHE B  20      18.846 -45.688 -34.471  1.00 72.00           O  
ATOM   3556  CG  PHE B  20      20.970 -47.976 -31.928  1.00 72.00           C  
ATOM   3557  CD1 PHE B  20      21.312 -46.692 -31.463  1.00 72.00           C  
ATOM   3558  HD1 PHE B  20      21.370 -45.861 -32.151  1.00 72.00           H  
ATOM   3559  CD2 PHE B  20      20.860 -49.045 -31.019  1.00 72.00           C  
ATOM   3560  HD2 PHE B  20      20.580 -50.028 -31.368  1.00 72.00           H  
ATOM   3561  CE1 PHE B  20      21.559 -46.480 -30.095  1.00 72.00           C  
ATOM   3562  HE1 PHE B  20      21.809 -45.494 -29.733  1.00 72.00           H  
ATOM   3563  CE2 PHE B  20      21.100 -48.828 -29.650  1.00 72.00           C  
ATOM   3564  HE2 PHE B  20      20.997 -49.643 -28.949  1.00 72.00           H  
ATOM   3565  CZ  PHE B  20      21.453 -47.548 -29.188  1.00 72.00           C  
ATOM   3566  HZ  PHE B  20      21.627 -47.375 -28.137  1.00 72.00           H  
ATOM   3567  N   TRP B  21      19.105 -47.221 -36.081  1.00 77.03           N  
ATOM   3568  H   TRP B  21      19.336 -48.182 -36.291  1.00 77.03           H  
ATOM   3569  CA  TRP B  21      18.884 -46.311 -37.202  1.00 77.03           C  
ATOM   3570  HA  TRP B  21      19.517 -45.433 -37.071  1.00 77.03           H  
ATOM   3571  C   TRP B  21      17.433 -45.816 -37.259  1.00 77.03           C  
ATOM   3572  CB  TRP B  21      19.289 -47.023 -38.496  1.00 77.03           C  
ATOM   3573  HB2 TRP B  21      18.677 -47.916 -38.621  1.00 77.03           H  
ATOM   3574  HB3 TRP B  21      20.327 -47.344 -38.411  1.00 77.03           H  
ATOM   3575  O   TRP B  21      17.209 -44.615 -37.388  1.00 77.03           O  
ATOM   3576  CG  TRP B  21      19.177 -46.200 -39.735  1.00 77.03           C  
ATOM   3577  CD1 TRP B  21      19.910 -45.101 -39.998  1.00 77.03           C  
ATOM   3578  HD1 TRP B  21      20.652 -44.696 -39.326  1.00 77.03           H  
ATOM   3579  CD2 TRP B  21      18.287 -46.371 -40.878  1.00 77.03           C  
ATOM   3580  CE2 TRP B  21      18.574 -45.340 -41.824  1.00 77.03           C  
ATOM   3581  CE3 TRP B  21      17.264 -47.286 -41.209  1.00 77.03           C  
ATOM   3582  HE3 TRP B  21      17.009 -48.068 -40.509  1.00 77.03           H  
ATOM   3583  NE1 TRP B  21      19.565 -44.588 -41.230  1.00 77.03           N  
ATOM   3584  HE1 TRP B  21      19.974 -43.749 -41.615  1.00 77.03           H  
ATOM   3585  CH2 TRP B  21      16.870 -46.150 -43.338  1.00 77.03           C  
ATOM   3586  HH2 TRP B  21      16.315 -46.066 -44.261  1.00 77.03           H  
ATOM   3587  CZ2 TRP B  21      17.889 -45.228 -43.043  1.00 77.03           C  
ATOM   3588  HZ2 TRP B  21      18.122 -44.427 -43.730  1.00 77.03           H  
ATOM   3589  CZ3 TRP B  21      16.560 -47.173 -42.423  1.00 77.03           C  
ATOM   3590  HZ3 TRP B  21      15.765 -47.869 -42.646  1.00 77.03           H  
ATOM   3591  N   LEU B  22      16.452 -46.710 -37.086  1.00 76.74           N  
ATOM   3592  H   LEU B  22      16.702 -47.685 -36.998  1.00 76.74           H  
ATOM   3593  CA  LEU B  22      15.033 -46.348 -36.999  1.00 76.74           C  
ATOM   3594  HA  LEU B  22      14.771 -45.739 -37.864  1.00 76.74           H  
ATOM   3595  C   LEU B  22      14.724 -45.493 -35.763  1.00 76.74           C  
ATOM   3596  CB  LEU B  22      14.174 -47.624 -36.990  1.00 76.74           C  
ATOM   3597  HB2 LEU B  22      13.169 -47.364 -36.655  1.00 76.74           H  
ATOM   3598  HB3 LEU B  22      14.591 -48.320 -36.262  1.00 76.74           H  
ATOM   3599  O   LEU B  22      13.983 -44.521 -35.874  1.00 76.74           O  
ATOM   3600  CG  LEU B  22      14.055 -48.329 -38.352  1.00 76.74           C  
ATOM   3601  HG  LEU B  22      15.044 -48.523 -38.766  1.00 76.74           H  
ATOM   3602  CD1 LEU B  22      13.334 -49.663 -38.153  1.00 76.74           C  
ATOM   3603 HD11 LEU B  22      12.361 -49.500 -37.691  1.00 76.74           H  
ATOM   3604 HD12 LEU B  22      13.196 -50.151 -39.118  1.00 76.74           H  
ATOM   3605 HD13 LEU B  22      13.939 -50.307 -37.515  1.00 76.74           H  
ATOM   3606  CD2 LEU B  22      13.252 -47.507 -39.365  1.00 76.74           C  
ATOM   3607 HD21 LEU B  22      13.783 -46.585 -39.605  1.00 76.74           H  
ATOM   3608 HD22 LEU B  22      13.132 -48.075 -40.287  1.00 76.74           H  
ATOM   3609 HD23 LEU B  22      12.271 -47.263 -38.959  1.00 76.74           H  
ATOM   3610  N   ALA B  23      15.318 -45.803 -34.608  1.00 76.93           N  
ATOM   3611  H   ALA B  23      15.877 -46.644 -34.564  1.00 76.93           H  
ATOM   3612  CA  ALA B  23      15.211 -44.987 -33.402  1.00 76.93           C  
ATOM   3613  HA  ALA B  23      14.156 -44.834 -33.175  1.00 76.93           H  
ATOM   3614  C   ALA B  23      15.844 -43.602 -33.611  1.00 76.93           C  
ATOM   3615  CB  ALA B  23      15.852 -45.741 -32.232  1.00 76.93           C  
ATOM   3616  HB1 ALA B  23      15.745 -45.156 -31.319  1.00 76.93           H  
ATOM   3617  HB2 ALA B  23      15.360 -46.704 -32.096  1.00 76.93           H  
ATOM   3618  HB3 ALA B  23      16.913 -45.904 -32.424  1.00 76.93           H  
ATOM   3619  O   ALA B  23      15.229 -42.597 -33.269  1.00 76.93           O  
ATOM   3620  N   GLY B  24      17.013 -43.528 -34.256  1.00 76.25           N  
ATOM   3621  H   GLY B  24      17.498 -44.389 -34.466  1.00 76.25           H  
ATOM   3622  CA  GLY B  24      17.644 -42.271 -34.657  1.00 76.25           C  
ATOM   3623  HA2 GLY B  24      17.869 -41.678 -33.769  1.00 76.25           H  
ATOM   3624  HA3 GLY B  24      18.575 -42.492 -35.179  1.00 76.25           H  
ATOM   3625  C   GLY B  24      16.760 -41.440 -35.587  1.00 76.25           C  
ATOM   3626  O   GLY B  24      16.592 -40.247 -35.352  1.00 76.25           O  
ATOM   3627  N   ILE B  25      16.119 -42.066 -36.581  1.00 78.80           N  
ATOM   3628  H   ILE B  25      16.318 -43.045 -36.733  1.00 78.80           H  
ATOM   3629  CA  ILE B  25      15.130 -41.410 -37.453  1.00 78.80           C  
ATOM   3630  HA  ILE B  25      15.588 -40.516 -37.876  1.00 78.80           H  
ATOM   3631  C   ILE B  25      13.916 -40.934 -36.652  1.00 78.80           C  
ATOM   3632  CB  ILE B  25      14.717 -42.333 -38.624  1.00 78.80           C  
ATOM   3633  HB  ILE B  25      14.478 -43.319 -38.225  1.00 78.80           H  
ATOM   3634  O   ILE B  25      13.481 -39.809 -36.861  1.00 78.80           O  
ATOM   3635  CG1 ILE B  25      15.895 -42.464 -39.614  1.00 78.80           C  
ATOM   3636 HG12 ILE B  25      16.022 -41.524 -40.150  1.00 78.80           H  
ATOM   3637 HG13 ILE B  25      16.819 -42.653 -39.067  1.00 78.80           H  
ATOM   3638  CG2 ILE B  25      13.474 -41.799 -39.369  1.00 78.80           C  
ATOM   3639 HG21 ILE B  25      13.215 -42.443 -40.210  1.00 78.80           H  
ATOM   3640 HG22 ILE B  25      12.607 -41.785 -38.709  1.00 78.80           H  
ATOM   3641 HG23 ILE B  25      13.659 -40.789 -39.733  1.00 78.80           H  
ATOM   3642  CD1 ILE B  25      15.726 -43.599 -40.629  1.00 78.80           C  
ATOM   3643 HD11 ILE B  25      14.846 -43.446 -41.253  1.00 78.80           H  
ATOM   3644 HD12 ILE B  25      16.601 -43.606 -41.278  1.00 78.80           H  
ATOM   3645 HD13 ILE B  25      15.651 -44.555 -40.112  1.00 78.80           H  
ATOM   3646  N   ALA B  26      13.379 -41.736 -35.729  1.00 79.86           N  
ATOM   3647  H   ALA B  26      13.755 -42.666 -35.617  1.00 79.86           H  
ATOM   3648  CA  ALA B  26      12.230 -41.350 -34.910  1.00 79.86           C  
ATOM   3649  HA  ALA B  26      11.428 -41.021 -35.571  1.00 79.86           H  
ATOM   3650  C   ALA B  26      12.559 -40.174 -33.973  1.00 79.86           C  
ATOM   3651  CB  ALA B  26      11.738 -42.580 -34.139  1.00 79.86           C  
ATOM   3652  HB1 ALA B  26      11.481 -43.376 -34.838  1.00 79.86           H  
ATOM   3653  HB2 ALA B  26      12.514 -42.935 -33.460  1.00 79.86           H  
ATOM   3654  HB3 ALA B  26      10.853 -42.316 -33.561  1.00 79.86           H  
ATOM   3655  O   ALA B  26      11.804 -39.209 -33.914  1.00 79.86           O  
ATOM   3656  N   VAL B  27      13.712 -40.205 -33.299  1.00 78.76           N  
ATOM   3657  H   VAL B  27      14.284 -41.034 -33.384  1.00 78.76           H  
ATOM   3658  CA  VAL B  27      14.199 -39.119 -32.432  1.00 78.76           C  
ATOM   3659  HA  VAL B  27      13.415 -38.857 -31.721  1.00 78.76           H  
ATOM   3660  C   VAL B  27      14.494 -37.858 -33.247  1.00 78.76           C  
ATOM   3661  CB  VAL B  27      15.434 -39.587 -31.633  1.00 78.76           C  
ATOM   3662  HB  VAL B  27      16.165 -40.009 -32.323  1.00 78.76           H  
ATOM   3663  O   VAL B  27      14.090 -36.769 -32.848  1.00 78.76           O  
ATOM   3664  CG1 VAL B  27      16.115 -38.463 -30.843  1.00 78.76           C  
ATOM   3665 HG11 VAL B  27      16.977 -38.856 -30.304  1.00 78.76           H  
ATOM   3666 HG12 VAL B  27      15.415 -38.041 -30.122  1.00 78.76           H  
ATOM   3667 HG13 VAL B  27      16.466 -37.676 -31.511  1.00 78.76           H  
ATOM   3668  CG2 VAL B  27      15.034 -40.657 -30.607  1.00 78.76           C  
ATOM   3669 HG21 VAL B  27      15.922 -41.036 -30.103  1.00 78.76           H  
ATOM   3670 HG22 VAL B  27      14.536 -41.495 -31.096  1.00 78.76           H  
ATOM   3671 HG23 VAL B  27      14.354 -40.234 -29.868  1.00 78.76           H  
ATOM   3672  N   LEU B  28      15.124 -37.988 -34.421  1.00 77.66           N  
ATOM   3673  H   LEU B  28      15.445 -38.903 -34.702  1.00 77.66           H  
ATOM   3674  CA  LEU B  28      15.336 -36.869 -35.342  1.00 77.66           C  
ATOM   3675  HA  LEU B  28      15.864 -36.079 -34.809  1.00 77.66           H  
ATOM   3676  C   LEU B  28      13.999 -36.295 -35.830  1.00 77.66           C  
ATOM   3677  CB  LEU B  28      16.191 -37.336 -36.536  1.00 77.66           C  
ATOM   3678  HB2 LEU B  28      15.608 -38.053 -37.113  1.00 77.66           H  
ATOM   3679  HB3 LEU B  28      17.083 -37.848 -36.175  1.00 77.66           H  
ATOM   3680  O   LEU B  28      13.834 -35.081 -35.841  1.00 77.66           O  
ATOM   3681  CG  LEU B  28      16.622 -36.173 -37.451  1.00 77.66           C  
ATOM   3682  HG  LEU B  28      15.835 -35.421 -37.502  1.00 77.66           H  
ATOM   3683  CD1 LEU B  28      17.894 -35.508 -36.936  1.00 77.66           C  
ATOM   3684 HD11 LEU B  28      18.720 -36.216 -36.998  1.00 77.66           H  
ATOM   3685 HD12 LEU B  28      18.124 -34.632 -37.543  1.00 77.66           H  
ATOM   3686 HD13 LEU B  28      17.759 -35.194 -35.901  1.00 77.66           H  
ATOM   3687  CD2 LEU B  28      16.885 -36.665 -38.872  1.00 77.66           C  
ATOM   3688 HD21 LEU B  28      17.669 -37.422 -38.866  1.00 77.66           H  
ATOM   3689 HD22 LEU B  28      17.190 -35.830 -39.503  1.00 77.66           H  
ATOM   3690 HD23 LEU B  28      15.972 -37.099 -39.282  1.00 77.66           H  
ATOM   3691  N   ALA B  29      13.042 -37.146 -36.207  1.00 78.83           N  
ATOM   3692  H   ALA B  29      13.245 -38.135 -36.194  1.00 78.83           H  
ATOM   3693  CA  ALA B  29      11.724 -36.735 -36.673  1.00 78.83           C  
ATOM   3694  HA  ALA B  29      11.851 -36.016 -37.482  1.00 78.83           H  
ATOM   3695  C   ALA B  29      10.923 -36.039 -35.568  1.00 78.83           C  
ATOM   3696  CB  ALA B  29      10.975 -37.951 -37.231  1.00 78.83           C  
ATOM   3697  HB1 ALA B  29       9.994 -37.640 -37.590  1.00 78.83           H  
ATOM   3698  HB2 ALA B  29      11.534 -38.382 -38.061  1.00 78.83           H  
ATOM   3699  HB3 ALA B  29      10.845 -38.703 -36.452  1.00 78.83           H  
ATOM   3700  O   ALA B  29      10.303 -35.026 -35.852  1.00 78.83           O  
ATOM   3701  N   ILE B  30      10.989 -36.509 -34.318  1.00 74.87           N  
ATOM   3702  H   ILE B  30      11.476 -37.380 -34.162  1.00 74.87           H  
ATOM   3703  CA  ILE B  30      10.366 -35.846 -33.162  1.00 74.87           C  
ATOM   3704  HA  ILE B  30       9.335 -35.601 -33.416  1.00 74.87           H  
ATOM   3705  C   ILE B  30      11.068 -34.519 -32.854  1.00 74.87           C  
ATOM   3706  CB  ILE B  30      10.338 -36.794 -31.941  1.00 74.87           C  
ATOM   3707  HB  ILE B  30      11.338 -37.208 -31.804  1.00 74.87           H  
ATOM   3708  O   ILE B  30      10.391 -33.522 -32.644  1.00 74.87           O  
ATOM   3709  CG1 ILE B  30       9.343 -37.951 -32.196  1.00 74.87           C  
ATOM   3710 HG12 ILE B  30       9.463 -38.329 -33.211  1.00 74.87           H  
ATOM   3711 HG13 ILE B  30       8.322 -37.578 -32.109  1.00 74.87           H  
ATOM   3712  CG2 ILE B  30       9.944 -36.048 -30.650  1.00 74.87           C  
ATOM   3713 HG21 ILE B  30       8.983 -35.551 -30.781  1.00 74.87           H  
ATOM   3714 HG22 ILE B  30       9.874 -36.740 -29.810  1.00 74.87           H  
ATOM   3715 HG23 ILE B  30      10.697 -35.304 -30.390  1.00 74.87           H  
ATOM   3716  CD1 ILE B  30       9.528 -39.140 -31.244  1.00 74.87           C  
ATOM   3717 HD11 ILE B  30      10.557 -39.495 -31.289  1.00 74.87           H  
ATOM   3718 HD12 ILE B  30       9.282 -38.858 -30.221  1.00 74.87           H  
ATOM   3719 HD13 ILE B  30       8.863 -39.949 -31.549  1.00 74.87           H  
ATOM   3720  N   GLY B  31      12.403 -34.461 -32.875  1.00 73.80           N  
ATOM   3721  H   GLY B  31      12.923 -35.315 -33.018  1.00 73.80           H  
ATOM   3722  CA  GLY B  31      13.148 -33.214 -32.667  1.00 73.80           C  
ATOM   3723  HA2 GLY B  31      12.873 -32.782 -31.704  1.00 73.80           H  
ATOM   3724  HA3 GLY B  31      14.214 -33.440 -32.658  1.00 73.80           H  
ATOM   3725  C   GLY B  31      12.881 -32.173 -33.762  1.00 73.80           C  
ATOM   3726  O   GLY B  31      12.685 -30.996 -33.469  1.00 73.80           O  
ATOM   3727  N   LEU B  32      12.815 -32.605 -35.025  1.00 75.13           N  
ATOM   3728  H   LEU B  32      12.997 -33.583 -35.199  1.00 75.13           H  
ATOM   3729  CA  LEU B  32      12.431 -31.767 -36.162  1.00 75.13           C  
ATOM   3730  HA  LEU B  32      13.008 -30.842 -36.130  1.00 75.13           H  
ATOM   3731  C   LEU B  32      10.958 -31.360 -36.092  1.00 75.13           C  
ATOM   3732  CB  LEU B  32      12.708 -32.506 -37.484  1.00 75.13           C  
ATOM   3733  HB2 LEU B  32      12.188 -31.989 -38.291  1.00 75.13           H  
ATOM   3734  HB3 LEU B  32      12.280 -33.505 -37.414  1.00 75.13           H  
ATOM   3735  O   LEU B  32      10.661 -30.197 -36.336  1.00 75.13           O  
ATOM   3736  CG  LEU B  32      14.195 -32.613 -37.864  1.00 75.13           C  
ATOM   3737  HG  LEU B  32      14.779 -32.973 -37.017  1.00 75.13           H  
ATOM   3738  CD1 LEU B  32      14.353 -33.589 -39.032  1.00 75.13           C  
ATOM   3739 HD11 LEU B  32      13.789 -33.238 -39.896  1.00 75.13           H  
ATOM   3740 HD12 LEU B  32      15.406 -33.683 -39.297  1.00 75.13           H  
ATOM   3741 HD13 LEU B  32      13.976 -34.568 -38.737  1.00 75.13           H  
ATOM   3742  CD2 LEU B  32      14.771 -31.272 -38.320  1.00 75.13           C  
ATOM   3743 HD21 LEU B  32      15.830 -31.393 -38.548  1.00 75.13           H  
ATOM   3744 HD22 LEU B  32      14.244 -30.943 -39.216  1.00 75.13           H  
ATOM   3745 HD23 LEU B  32      14.664 -30.529 -37.529  1.00 75.13           H  
ATOM   3746  N   TRP B  33      10.053 -32.278 -35.747  1.00 70.16           N  
ATOM   3747  H   TRP B  33      10.352 -33.229 -35.588  1.00 70.16           H  
ATOM   3748  CA  TRP B  33       8.630 -31.985 -35.591  1.00 70.16           C  
ATOM   3749  HA  TRP B  33       8.266 -31.511 -36.503  1.00 70.16           H  
ATOM   3750  C   TRP B  33       8.412 -30.978 -34.469  1.00 70.16           C  
ATOM   3751  CB  TRP B  33       7.816 -33.265 -35.375  1.00 70.16           C  
ATOM   3752  HB2 TRP B  33       7.900 -33.894 -36.261  1.00 70.16           H  
ATOM   3753  HB3 TRP B  33       8.230 -33.813 -34.529  1.00 70.16           H  
ATOM   3754  O   TRP B  33       7.834 -29.940 -34.737  1.00 70.16           O  
ATOM   3755  CG  TRP B  33       6.366 -33.013 -35.105  1.00 70.16           C  
ATOM   3756  CD1 TRP B  33       5.444 -32.637 -36.022  1.00 70.16           C  
ATOM   3757  HD1 TRP B  33       5.639 -32.491 -37.074  1.00 70.16           H  
ATOM   3758  CD2 TRP B  33       5.677 -32.998 -33.816  1.00 70.16           C  
ATOM   3759  CE2 TRP B  33       4.331 -32.576 -34.031  1.00 70.16           C  
ATOM   3760  CE3 TRP B  33       6.065 -33.257 -32.483  1.00 70.16           C  
ATOM   3761  HE3 TRP B  33       7.081 -33.564 -32.281  1.00 70.16           H  
ATOM   3762  NE1 TRP B  33       4.240 -32.386 -35.392  1.00 70.16           N  
ATOM   3763  HE1 TRP B  33       3.436 -31.976 -35.846  1.00 70.16           H  
ATOM   3764  CH2 TRP B  33       3.837 -32.668 -31.666  1.00 70.16           C  
ATOM   3765  HH2 TRP B  33       3.150 -32.516 -30.847  1.00 70.16           H  
ATOM   3766  CZ2 TRP B  33       3.422 -32.402 -32.981  1.00 70.16           C  
ATOM   3767  HZ2 TRP B  33       2.429 -32.025 -33.176  1.00 70.16           H  
ATOM   3768  CZ3 TRP B  33       5.154 -33.099 -31.419  1.00 70.16           C  
ATOM   3769  HZ3 TRP B  33       5.470 -33.288 -30.404  1.00 70.16           H  
ATOM   3770  N   LEU B  34       8.984 -31.180 -33.278  1.00 67.40           N  
ATOM   3771  H   LEU B  34       9.467 -32.052 -33.113  1.00 67.40           H  
ATOM   3772  CA  LEU B  34       8.959 -30.176 -32.212  1.00 67.40           C  
ATOM   3773  HA  LEU B  34       7.925 -30.002 -31.916  1.00 67.40           H  
ATOM   3774  C   LEU B  34       9.495 -28.829 -32.711  1.00 67.40           C  
ATOM   3775  CB  LEU B  34       9.777 -30.669 -31.002  1.00 67.40           C  
ATOM   3776  HB2 LEU B  34       9.972 -29.824 -30.342  1.00 67.40           H  
ATOM   3777  HB3 LEU B  34      10.740 -31.033 -31.361  1.00 67.40           H  
ATOM   3778  O   LEU B  34       8.874 -27.805 -32.480  1.00 67.40           O  
ATOM   3779  CG  LEU B  34       9.087 -31.773 -30.181  1.00 67.40           C  
ATOM   3780  HG  LEU B  34       8.733 -32.565 -30.841  1.00 67.40           H  
ATOM   3781  CD1 LEU B  34      10.089 -32.380 -29.196  1.00 67.40           C  
ATOM   3782 HD11 LEU B  34      10.931 -32.799 -29.747  1.00 67.40           H  
ATOM   3783 HD12 LEU B  34      10.448 -31.614 -28.508  1.00 67.40           H  
ATOM   3784 HD13 LEU B  34       9.608 -33.178 -28.631  1.00 67.40           H  
ATOM   3785  CD2 LEU B  34       7.900 -31.233 -29.379  1.00 67.40           C  
ATOM   3786 HD21 LEU B  34       7.130 -30.864 -30.056  1.00 67.40           H  
ATOM   3787 HD22 LEU B  34       8.222 -30.424 -28.724  1.00 67.40           H  
ATOM   3788 HD23 LEU B  34       7.466 -32.034 -28.779  1.00 67.40           H  
ATOM   3789  N   ARG B  35      10.617 -28.797 -33.439  1.00 70.43           N  
ATOM   3790  H   ARG B  35      11.102 -29.667 -33.601  1.00 70.43           H  
ATOM   3791  CA  ARG B  35      11.200 -27.539 -33.934  1.00 70.43           C  
ATOM   3792  HA  ARG B  35      11.255 -26.840 -33.100  1.00 70.43           H  
ATOM   3793  C   ARG B  35      10.368 -26.823 -35.008  1.00 70.43           C  
ATOM   3794  CB  ARG B  35      12.618 -27.831 -34.427  1.00 70.43           C  
ATOM   3795  HB2 ARG B  35      13.167 -28.327 -33.627  1.00 70.43           H  
ATOM   3796  HB3 ARG B  35      12.578 -28.498 -35.289  1.00 70.43           H  
ATOM   3797  O   ARG B  35      10.447 -25.598 -35.102  1.00 70.43           O  
ATOM   3798  CG  ARG B  35      13.358 -26.547 -34.809  1.00 70.43           C  
ATOM   3799  HG2 ARG B  35      12.906 -26.109 -35.700  1.00 70.43           H  
ATOM   3800  HG3 ARG B  35      13.304 -25.833 -33.987  1.00 70.43           H  
ATOM   3801  CD  ARG B  35      14.816 -26.866 -35.110  1.00 70.43           C  
ATOM   3802  HD2 ARG B  35      14.842 -27.618 -35.899  1.00 70.43           H  
ATOM   3803  HD3 ARG B  35      15.280 -27.269 -34.210  1.00 70.43           H  
ATOM   3804  NE  ARG B  35      15.536 -25.653 -35.525  1.00 70.43           N  
ATOM   3805  HE  ARG B  35      15.155 -24.776 -35.200  1.00 70.43           H  
ATOM   3806  NH1 ARG B  35      17.181 -26.686 -36.744  1.00 70.43           N  
ATOM   3807 HH11 ARG B  35      16.760 -27.572 -36.506  1.00 70.43           H  
ATOM   3808 HH12 ARG B  35      17.992 -26.630 -37.342  1.00 70.43           H  
ATOM   3809  NH2 ARG B  35      17.166 -24.461 -36.560  1.00 70.43           N  
ATOM   3810 HH21 ARG B  35      18.035 -24.418 -37.072  1.00 70.43           H  
ATOM   3811 HH22 ARG B  35      16.854 -23.642 -36.058  1.00 70.43           H  
ATOM   3812  CZ  ARG B  35      16.617 -25.605 -36.276  1.00 70.43           C  
ATOM   3813  N   PHE B  36       9.657 -27.559 -35.860  1.00 63.98           N  
ATOM   3814  H   PHE B  36       9.654 -28.560 -35.725  1.00 63.98           H  
ATOM   3815  CA  PHE B  36       8.979 -27.014 -37.044  1.00 63.98           C  
ATOM   3816  HA  PHE B  36       9.263 -25.969 -37.167  1.00 63.98           H  
ATOM   3817  C   PHE B  36       7.453 -26.994 -36.958  1.00 63.98           C  
ATOM   3818  CB  PHE B  36       9.428 -27.773 -38.303  1.00 63.98           C  
ATOM   3819  HB2 PHE B  36       9.343 -28.846 -38.130  1.00 63.98           H  
ATOM   3820  HB3 PHE B  36       8.745 -27.532 -39.118  1.00 63.98           H  
ATOM   3821  O   PHE B  36       6.835 -26.253 -37.724  1.00 63.98           O  
ATOM   3822  CG  PHE B  36      10.823 -27.420 -38.781  1.00 63.98           C  
ATOM   3823  CD1 PHE B  36      11.085 -26.112 -39.231  1.00 63.98           C  
ATOM   3824  HD1 PHE B  36      10.298 -25.373 -39.216  1.00 63.98           H  
ATOM   3825  CD2 PHE B  36      11.846 -28.385 -38.816  1.00 63.98           C  
ATOM   3826  HD2 PHE B  36      11.644 -29.395 -38.490  1.00 63.98           H  
ATOM   3827  CE1 PHE B  36      12.362 -25.767 -39.705  1.00 63.98           C  
ATOM   3828  HE1 PHE B  36      12.553 -24.762 -40.052  1.00 63.98           H  
ATOM   3829  CE2 PHE B  36      13.124 -28.038 -39.290  1.00 63.98           C  
ATOM   3830  HE2 PHE B  36      13.909 -28.779 -39.328  1.00 63.98           H  
ATOM   3831  CZ  PHE B  36      13.383 -26.731 -39.736  1.00 63.98           C  
ATOM   3832  HZ  PHE B  36      14.360 -26.470 -40.113  1.00 63.98           H  
ATOM   3833  N   ASP B  37       6.844 -27.777 -36.070  1.00 55.51           N  
ATOM   3834  H   ASP B  37       7.386 -28.347 -35.437  1.00 55.51           H  
ATOM   3835  CA  ASP B  37       5.399 -27.805 -35.908  1.00 55.51           C  
ATOM   3836  HA  ASP B  37       4.965 -28.000 -36.889  1.00 55.51           H  
ATOM   3837  C   ASP B  37       4.890 -26.448 -35.435  1.00 55.51           C  
ATOM   3838  CB  ASP B  37       4.925 -28.926 -34.977  1.00 55.51           C  
ATOM   3839  HB2 ASP B  37       5.218 -29.884 -35.406  1.00 55.51           H  
ATOM   3840  HB3 ASP B  37       5.396 -28.816 -34.000  1.00 55.51           H  
ATOM   3841  O   ASP B  37       5.460 -25.800 -34.566  1.00 55.51           O  
ATOM   3842  CG  ASP B  37       3.400 -28.881 -34.830  1.00 55.51           C  
ATOM   3843  OD1 ASP B  37       2.728 -28.578 -35.850  1.00 55.51           O  
ATOM   3844  OD2 ASP B  37       2.907 -29.027 -33.696  1.00 55.51           O  
ATOM   3845  N   SER B  38       3.790 -26.017 -36.035  1.00 54.16           N  
ATOM   3846  H   SER B  38       3.316 -26.701 -36.608  1.00 54.16           H  
ATOM   3847  CA  SER B  38       3.188 -24.701 -35.855  1.00 54.16           C  
ATOM   3848  HA  SER B  38       3.898 -23.948 -36.196  1.00 54.16           H  
ATOM   3849  C   SER B  38       2.832 -24.379 -34.398  1.00 54.16           C  
ATOM   3850  CB  SER B  38       1.947 -24.626 -36.741  1.00 54.16           C  
ATOM   3851  HB2 SER B  38       1.496 -23.638 -36.647  1.00 54.16           H  
ATOM   3852  HB3 SER B  38       2.243 -24.775 -37.780  1.00 54.16           H  
ATOM   3853  O   SER B  38       3.025 -23.240 -33.963  1.00 54.16           O  
ATOM   3854  OG  SER B  38       0.994 -25.612 -36.385  1.00 54.16           O  
ATOM   3855  HG  SER B  38       1.393 -26.485 -36.351  1.00 54.16           H  
ATOM   3856  N   GLN B  39       2.371 -25.369 -33.624  1.00 52.25           N  
ATOM   3857  H   GLN B  39       2.283 -26.296 -34.015  1.00 52.25           H  
ATOM   3858  CA  GLN B  39       2.001 -25.169 -32.223  1.00 52.25           C  
ATOM   3859  HA  GLN B  39       1.328 -24.315 -32.152  1.00 52.25           H  
ATOM   3860  C   GLN B  39       3.237 -24.848 -31.383  1.00 52.25           C  
ATOM   3861  CB  GLN B  39       1.277 -26.404 -31.672  1.00 52.25           C  
ATOM   3862  HB2 GLN B  39       1.894 -27.291 -31.813  1.00 52.25           H  
ATOM   3863  HB3 GLN B  39       1.128 -26.258 -30.603  1.00 52.25           H  
ATOM   3864  O   GLN B  39       3.291 -23.803 -30.731  1.00 52.25           O  
ATOM   3865  CG  GLN B  39      -0.096 -26.627 -32.325  1.00 52.25           C  
ATOM   3866  HG2 GLN B  39      -0.666 -25.699 -32.290  1.00 52.25           H  
ATOM   3867  HG3 GLN B  39       0.034 -26.916 -33.368  1.00 52.25           H  
ATOM   3868  CD  GLN B  39      -0.901 -27.714 -31.614  1.00 52.25           C  
ATOM   3869  NE2 GLN B  39      -2.193 -27.799 -31.846  1.00 52.25           N  
ATOM   3870 HE21 GLN B  39      -2.679 -28.505 -31.313  1.00 52.25           H  
ATOM   3871 HE22 GLN B  39      -2.657 -27.177 -32.493  1.00 52.25           H  
ATOM   3872  OE1 GLN B  39      -0.404 -28.489 -30.817  1.00 52.25           O  
ATOM   3873  N   THR B  40       4.279 -25.673 -31.473  1.00 53.27           N  
ATOM   3874  H   THR B  40       4.220 -26.483 -32.075  1.00 53.27           H  
ATOM   3875  CA  THR B  40       5.568 -25.400 -30.826  1.00 53.27           C  
ATOM   3876  HA  THR B  40       5.379 -25.161 -29.779  1.00 53.27           H  
ATOM   3877  C   THR B  40       6.255 -24.179 -31.433  1.00 53.27           C  
ATOM   3878  CB  THR B  40       6.523 -26.604 -30.881  1.00 53.27           C  
ATOM   3879  HB  THR B  40       7.451 -26.278 -31.350  1.00 53.27           H  
ATOM   3880  O   THR B  40       6.887 -23.425 -30.703  1.00 53.27           O  
ATOM   3881  CG2 THR B  40       6.854 -27.136 -29.489  1.00 53.27           C  
ATOM   3882 HG21 THR B  40       7.336 -26.352 -28.905  1.00 53.27           H  
ATOM   3883 HG22 THR B  40       7.541 -27.977 -29.582  1.00 53.27           H  
ATOM   3884 HG23 THR B  40       5.944 -27.460 -28.984  1.00 53.27           H  
ATOM   3885  OG1 THR B  40       5.992 -27.682 -31.619  1.00 53.27           O  
ATOM   3886  HG1 THR B  40       5.338 -28.149 -31.095  1.00 53.27           H  
ATOM   3887  N   LYS B  41       6.078 -23.888 -32.727  1.00 54.51           N  
ATOM   3888  H   LYS B  41       5.623 -24.585 -33.299  1.00 54.51           H  
ATOM   3889  CA  LYS B  41       6.619 -22.688 -33.384  1.00 54.51           C  
ATOM   3890  HA  LYS B  41       7.698 -22.690 -33.229  1.00 54.51           H  
ATOM   3891  C   LYS B  41       6.070 -21.403 -32.770  1.00 54.51           C  
ATOM   3892  CB  LYS B  41       6.372 -22.738 -34.897  1.00 54.51           C  
ATOM   3893  HB2 LYS B  41       5.319 -22.547 -35.102  1.00 54.51           H  
ATOM   3894  HB3 LYS B  41       6.635 -23.730 -35.263  1.00 54.51           H  
ATOM   3895  O   LYS B  41       6.818 -20.444 -32.637  1.00 54.51           O  
ATOM   3896  CG  LYS B  41       7.237 -21.720 -35.654  1.00 54.51           C  
ATOM   3897  HG2 LYS B  41       8.287 -21.911 -35.432  1.00 54.51           H  
ATOM   3898  HG3 LYS B  41       6.983 -20.706 -35.344  1.00 54.51           H  
ATOM   3899  CD  LYS B  41       7.003 -21.862 -37.161  1.00 54.51           C  
ATOM   3900  HD2 LYS B  41       5.968 -21.614 -37.394  1.00 54.51           H  
ATOM   3901  HD3 LYS B  41       7.174 -22.901 -37.442  1.00 54.51           H  
ATOM   3902  CE  LYS B  41       7.972 -20.981 -37.959  1.00 54.51           C  
ATOM   3903  HE2 LYS B  41       8.399 -21.582 -38.762  1.00 54.51           H  
ATOM   3904  HE3 LYS B  41       8.783 -20.668 -37.301  1.00 54.51           H  
ATOM   3905  NZ  LYS B  41       7.302 -19.790 -38.525  1.00 54.51           N  
ATOM   3906  HZ1 LYS B  41       7.058 -19.170 -37.767  1.00 54.51           H  
ATOM   3907  HZ2 LYS B  41       6.453 -20.014 -39.024  1.00 54.51           H  
ATOM   3908  HZ3 LYS B  41       7.929 -19.231 -39.087  1.00 54.51           H  
ATOM   3909  N   SER B  42       4.814 -21.393 -32.320  1.00 50.34           N  
ATOM   3910  H   SER B  42       4.232 -22.194 -32.521  1.00 50.34           H  
ATOM   3911  CA  SER B  42       4.259 -20.259 -31.567  1.00 50.34           C  
ATOM   3912  HA  SER B  42       4.450 -19.355 -32.144  1.00 50.34           H  
ATOM   3913  C   SER B  42       4.934 -20.062 -30.198  1.00 50.34           C  
ATOM   3914  CB  SER B  42       2.739 -20.401 -31.436  1.00 50.34           C  
ATOM   3915  HB2 SER B  42       2.316 -20.682 -32.401  1.00 50.34           H  
ATOM   3916  HB3 SER B  42       2.327 -19.431 -31.157  1.00 50.34           H  
ATOM   3917  O   SER B  42       5.077 -18.928 -29.742  1.00 50.34           O  
ATOM   3918  OG  SER B  42       2.354 -21.347 -30.455  1.00 50.34           O  
ATOM   3919  HG  SER B  42       2.701 -22.215 -30.670  1.00 50.34           H  
ATOM   3920  N   ILE B  43       5.417 -21.145 -29.575  1.00 48.23           N  
ATOM   3921  H   ILE B  43       5.289 -22.042 -30.021  1.00 48.23           H  
ATOM   3922  CA  ILE B  43       6.242 -21.110 -28.358  1.00 48.23           C  
ATOM   3923  HA  ILE B  43       5.812 -20.376 -27.676  1.00 48.23           H  
ATOM   3924  C   ILE B  43       7.659 -20.613 -28.713  1.00 48.23           C  
ATOM   3925  CB  ILE B  43       6.224 -22.489 -27.637  1.00 48.23           C  
ATOM   3926  HB  ILE B  43       6.695 -23.234 -28.278  1.00 48.23           H  
ATOM   3927  O   ILE B  43       8.152 -19.676 -28.086  1.00 48.23           O  
ATOM   3928  CG1 ILE B  43       4.772 -22.953 -27.344  1.00 48.23           C  
ATOM   3929 HG12 ILE B  43       4.296 -22.242 -26.669  1.00 48.23           H  
ATOM   3930 HG13 ILE B  43       4.200 -22.962 -28.273  1.00 48.23           H  
ATOM   3931  CG2 ILE B  43       7.047 -22.429 -26.339  1.00 48.23           C  
ATOM   3932 HG21 ILE B  43       6.597 -21.729 -25.635  1.00 48.23           H  
ATOM   3933 HG22 ILE B  43       8.070 -22.115 -26.546  1.00 48.23           H  
ATOM   3934 HG23 ILE B  43       7.107 -23.415 -25.877  1.00 48.23           H  
ATOM   3935  CD1 ILE B  43       4.649 -24.362 -26.746  1.00 48.23           C  
ATOM   3936 HD11 ILE B  43       3.597 -24.645 -26.707  1.00 48.23           H  
ATOM   3937 HD12 ILE B  43       5.050 -24.382 -25.733  1.00 48.23           H  
ATOM   3938 HD13 ILE B  43       5.186 -25.079 -27.367  1.00 48.23           H  
ATOM   3939  N   PHE B  44       8.270 -21.141 -29.782  1.00 49.91           N  
ATOM   3940  H   PHE B  44       7.819 -21.923 -30.235  1.00 49.91           H  
ATOM   3941  CA  PHE B  44       9.602 -20.749 -30.268  1.00 49.91           C  
ATOM   3942  HA  PHE B  44      10.315 -20.878 -29.454  1.00 49.91           H  
ATOM   3943  C   PHE B  44       9.701 -19.286 -30.716  1.00 49.91           C  
ATOM   3944  CB  PHE B  44      10.027 -21.645 -31.443  1.00 49.91           C  
ATOM   3945  HB2 PHE B  44       9.190 -21.766 -32.131  1.00 49.91           H  
ATOM   3946  HB3 PHE B  44      10.817 -21.138 -31.996  1.00 49.91           H  
ATOM   3947  O   PHE B  44      10.667 -18.607 -30.372  1.00 49.91           O  
ATOM   3948  CG  PHE B  44      10.580 -22.992 -31.040  1.00 49.91           C  
ATOM   3949  CD1 PHE B  44      11.793 -23.036 -30.333  1.00 49.91           C  
ATOM   3950  HD1 PHE B  44      12.289 -22.118 -30.054  1.00 49.91           H  
ATOM   3951  CD2 PHE B  44       9.916 -24.191 -31.353  1.00 49.91           C  
ATOM   3952  HD2 PHE B  44       8.989 -24.182 -31.908  1.00 49.91           H  
ATOM   3953  CE1 PHE B  44      12.350 -24.264 -29.950  1.00 49.91           C  
ATOM   3954  HE1 PHE B  44      13.271 -24.279 -29.385  1.00 49.91           H  
ATOM   3955  CE2 PHE B  44      10.448 -25.414 -30.914  1.00 49.91           C  
ATOM   3956  HE2 PHE B  44       9.902 -26.332 -31.075  1.00 49.91           H  
ATOM   3957  CZ  PHE B  44      11.675 -25.456 -30.237  1.00 49.91           C  
ATOM   3958  HZ  PHE B  44      12.082 -26.398 -29.902  1.00 49.91           H  
ATOM   3959  N   GLU B  45       8.735 -18.768 -31.478  1.00 47.28           N  
ATOM   3960  H   GLU B  45       7.984 -19.369 -31.785  1.00 47.28           H  
ATOM   3961  CA  GLU B  45       8.744 -17.372 -31.936  1.00 47.28           C  
ATOM   3962  HA  GLU B  45       9.704 -17.159 -32.405  1.00 47.28           H  
ATOM   3963  C   GLU B  45       8.623 -16.401 -30.751  1.00 47.28           C  
ATOM   3964  CB  GLU B  45       7.649 -17.133 -32.992  1.00 47.28           C  
ATOM   3965  HB2 GLU B  45       7.492 -16.060 -33.098  1.00 47.28           H  
ATOM   3966  HB3 GLU B  45       6.715 -17.592 -32.665  1.00 47.28           H  
ATOM   3967  O   GLU B  45       9.286 -15.364 -30.736  1.00 47.28           O  
ATOM   3968  CG  GLU B  45       8.075 -17.697 -34.361  1.00 47.28           C  
ATOM   3969  HG2 GLU B  45       9.004 -17.210 -34.657  1.00 47.28           H  
ATOM   3970  HG3 GLU B  45       8.284 -18.761 -34.258  1.00 47.28           H  
ATOM   3971  CD  GLU B  45       7.043 -17.504 -35.485  1.00 47.28           C  
ATOM   3972  OE1 GLU B  45       7.333 -17.986 -36.610  1.00 47.28           O  
ATOM   3973  OE2 GLU B  45       5.968 -16.914 -35.256  1.00 47.28           O  
ATOM   3974  N   GLN B  46       7.878 -16.770 -29.700  1.00 43.47           N  
ATOM   3975  H   GLN B  46       7.388 -17.652 -29.740  1.00 43.47           H  
ATOM   3976  CA  GLN B  46       7.880 -16.016 -28.442  1.00 43.47           C  
ATOM   3977  HA  GLN B  46       7.782 -14.957 -28.680  1.00 43.47           H  
ATOM   3978  C   GLN B  46       9.190 -16.150 -27.651  1.00 43.47           C  
ATOM   3979  CB  GLN B  46       6.694 -16.421 -27.560  1.00 43.47           C  
ATOM   3980  HB2 GLN B  46       6.848 -15.984 -26.573  1.00 43.47           H  
ATOM   3981  HB3 GLN B  46       6.651 -17.505 -27.451  1.00 43.47           H  
ATOM   3982  O   GLN B  46       9.624 -15.167 -27.047  1.00 43.47           O  
ATOM   3983  CG  GLN B  46       5.359 -15.905 -28.105  1.00 43.47           C  
ATOM   3984  HG2 GLN B  46       5.027 -16.530 -28.934  1.00 43.47           H  
ATOM   3985  HG3 GLN B  46       5.485 -14.888 -28.477  1.00 43.47           H  
ATOM   3986  CD  GLN B  46       4.303 -15.900 -27.010  1.00 43.47           C  
ATOM   3987  NE2 GLN B  46       4.088 -14.788 -26.339  1.00 43.47           N  
ATOM   3988 HE21 GLN B  46       3.522 -14.867 -25.507  1.00 43.47           H  
ATOM   3989 HE22 GLN B  46       4.671 -13.983 -26.517  1.00 43.47           H  
ATOM   3990  OE1 GLN B  46       3.614 -16.866 -26.733  1.00 43.47           O  
ATOM   3991  N   GLU B  47       9.833 -17.322 -27.644  1.00 45.44           N  
ATOM   3992  H   GLU B  47       9.399 -18.126 -28.073  1.00 45.44           H  
ATOM   3993  CA  GLU B  47      11.159 -17.496 -27.031  1.00 45.44           C  
ATOM   3994  HA  GLU B  47      11.150 -17.057 -26.034  1.00 45.44           H  
ATOM   3995  C   GLU B  47      12.265 -16.752 -27.788  1.00 45.44           C  
ATOM   3996  CB  GLU B  47      11.532 -18.981 -26.880  1.00 45.44           C  
ATOM   3997  HB2 GLU B  47      11.283 -19.524 -27.792  1.00 45.44           H  
ATOM   3998  HB3 GLU B  47      12.608 -19.047 -26.724  1.00 45.44           H  
ATOM   3999  O   GLU B  47      13.198 -16.274 -27.158  1.00 45.44           O  
ATOM   4000  CG  GLU B  47      10.844 -19.626 -25.668  1.00 45.44           C  
ATOM   4001  HG2 GLU B  47      10.954 -18.961 -24.812  1.00 45.44           H  
ATOM   4002  HG3 GLU B  47       9.777 -19.723 -25.870  1.00 45.44           H  
ATOM   4003  CD  GLU B  47      11.430 -21.004 -25.306  1.00 45.44           C  
ATOM   4004  OE1 GLU B  47      11.300 -21.363 -24.114  1.00 45.44           O  
ATOM   4005  OE2 GLU B  47      11.971 -21.690 -26.206  1.00 45.44           O  
ATOM   4006  N   THR B  48      12.159 -16.545 -29.105  1.00 43.30           N  
ATOM   4007  H   THR B  48      11.364 -16.954 -29.576  1.00 43.30           H  
ATOM   4008  CA  THR B  48      13.249 -15.922 -29.890  1.00 43.30           C  
ATOM   4009  HA  THR B  48      14.135 -16.545 -29.768  1.00 43.30           H  
ATOM   4010  C   THR B  48      13.626 -14.516 -29.382  1.00 43.30           C  
ATOM   4011  CB  THR B  48      12.925 -15.836 -31.394  1.00 43.30           C  
ATOM   4012  HB  THR B  48      12.330 -14.943 -31.586  1.00 43.30           H  
ATOM   4013  O   THR B  48      14.771 -14.097 -29.523  1.00 43.30           O  
ATOM   4014  CG2 THR B  48      14.200 -15.804 -32.240  1.00 43.30           C  
ATOM   4015 HG21 THR B  48      14.791 -14.921 -31.997  1.00 43.30           H  
ATOM   4016 HG22 THR B  48      13.934 -15.764 -33.296  1.00 43.30           H  
ATOM   4017 HG23 THR B  48      14.795 -16.698 -32.051  1.00 43.30           H  
ATOM   4018  OG1 THR B  48      12.228 -16.953 -31.898  1.00 43.30           O  
ATOM   4019  HG1 THR B  48      11.721 -17.376 -31.201  1.00 43.30           H  
ATOM   4020  N   ASN B  49      12.687 -13.798 -28.751  1.00 38.64           N  
ATOM   4021  H   ASN B  49      11.778 -14.227 -28.642  1.00 38.64           H  
ATOM   4022  CA  ASN B  49      12.921 -12.482 -28.142  1.00 38.64           C  
ATOM   4023  HA  ASN B  49      13.717 -11.979 -28.691  1.00 38.64           H  
ATOM   4024  C   ASN B  49      13.401 -12.524 -26.678  1.00 38.64           C  
ATOM   4025  CB  ASN B  49      11.620 -11.655 -28.246  1.00 38.64           C  
ATOM   4026  HB2 ASN B  49      11.483 -11.079 -27.331  1.00 38.64           H  
ATOM   4027  HB3 ASN B  49      10.760 -12.317 -28.345  1.00 38.64           H  
ATOM   4028  O   ASN B  49      13.931 -11.527 -26.188  1.00 38.64           O  
ATOM   4029  CG  ASN B  49      11.610 -10.647 -29.382  1.00 38.64           C  
ATOM   4030  ND2 ASN B  49      10.451 -10.144 -29.734  1.00 38.64           N  
ATOM   4031 HD21 ASN B  49       9.594 -10.486 -29.323  1.00 38.64           H  
ATOM   4032 HD22 ASN B  49      10.478  -9.499 -30.511  1.00 38.64           H  
ATOM   4033  OD1 ASN B  49      12.615 -10.258 -29.947  1.00 38.64           O  
ATOM   4034  N   ASN B  50      13.179 -13.615 -25.938  1.00 37.10           N  
ATOM   4035  H   ASN B  50      12.912 -14.469 -26.406  1.00 37.10           H  
ATOM   4036  CA  ASN B  50      13.496 -13.694 -24.510  1.00 37.10           C  
ATOM   4037  HA  ASN B  50      14.020 -12.783 -24.220  1.00 37.10           H  
ATOM   4038  C   ASN B  50      14.463 -14.848 -24.244  1.00 37.10           C  
ATOM   4039  CB  ASN B  50      12.205 -13.793 -23.668  1.00 37.10           C  
ATOM   4040  HB2 ASN B  50      11.356 -13.958 -24.331  1.00 37.10           H  
ATOM   4041  HB3 ASN B  50      12.264 -14.659 -23.009  1.00 37.10           H  
ATOM   4042  O   ASN B  50      14.160 -15.994 -24.529  1.00 37.10           O  
ATOM   4043  CG  ASN B  50      11.929 -12.575 -22.795  1.00 37.10           C  
ATOM   4044  ND2 ASN B  50      10.673 -12.332 -22.500  1.00 37.10           N  
ATOM   4045 HD21 ASN B  50      10.470 -11.533 -21.915  1.00 37.10           H  
ATOM   4046 HD22 ASN B  50       9.946 -12.914 -22.891  1.00 37.10           H  
ATOM   4047  OD1 ASN B  50      12.808 -11.857 -22.319  1.00 37.10           O  
ATOM   4048  N   ASN B  51      15.591 -14.520 -23.617  1.00 38.11           N  
ATOM   4049  H   ASN B  51      15.693 -13.536 -23.409  1.00 38.11           H  
ATOM   4050  CA  ASN B  51      16.830 -15.302 -23.511  1.00 38.11           C  
ATOM   4051  HA  ASN B  51      17.180 -15.466 -24.530  1.00 38.11           H  
ATOM   4052  C   ASN B  51      16.767 -16.713 -22.860  1.00 38.11           C  
ATOM   4053  CB  ASN B  51      17.837 -14.391 -22.763  1.00 38.11           C  
ATOM   4054  HB2 ASN B  51      17.510 -13.352 -22.781  1.00 38.11           H  
ATOM   4055  HB3 ASN B  51      17.891 -14.701 -21.720  1.00 38.11           H  
ATOM   4056  O   ASN B  51      17.822 -17.252 -22.532  1.00 38.11           O  
ATOM   4057  CG  ASN B  51      19.235 -14.382 -23.354  1.00 38.11           C  
ATOM   4058  ND2 ASN B  51      20.236 -14.106 -22.551  1.00 38.11           N  
ATOM   4059 HD21 ASN B  51      20.098 -14.089 -21.551  1.00 38.11           H  
ATOM   4060 HD22 ASN B  51      21.149 -14.133 -22.982  1.00 38.11           H  
ATOM   4061  OD1 ASN B  51      19.450 -14.516 -24.543  1.00 38.11           O  
ATOM   4062  N   ASN B  52      15.587 -17.304 -22.632  1.00 43.47           N  
ATOM   4063  H   ASN B  52      14.774 -16.889 -23.064  1.00 43.47           H  
ATOM   4064  CA  ASN B  52      15.437 -18.674 -22.134  1.00 43.47           C  
ATOM   4065  HA  ASN B  52      16.162 -18.833 -21.335  1.00 43.47           H  
ATOM   4066  C   ASN B  52      15.813 -19.667 -23.240  1.00 43.47           C  
ATOM   4067  CB  ASN B  52      14.017 -18.905 -21.560  1.00 43.47           C  
ATOM   4068  HB2 ASN B  52      13.293 -18.259 -22.056  1.00 43.47           H  
ATOM   4069  HB3 ASN B  52      13.715 -19.934 -21.759  1.00 43.47           H  
ATOM   4070  O   ASN B  52      14.995 -20.106 -24.040  1.00 43.47           O  
ATOM   4071  CG  ASN B  52      13.933 -18.712 -20.053  1.00 43.47           C  
ATOM   4072  ND2 ASN B  52      12.768 -18.862 -19.464  1.00 43.47           N  
ATOM   4073 HD21 ASN B  52      12.764 -18.784 -18.457  1.00 43.47           H  
ATOM   4074 HD22 ASN B  52      11.923 -19.055 -19.981  1.00 43.47           H  
ATOM   4075  OD1 ASN B  52      14.901 -18.406 -19.379  1.00 43.47           O  
ATOM   4076  N   SER B  53      17.095 -20.015 -23.279  1.00 48.89           N  
ATOM   4077  H   SER B  53      17.732 -19.568 -22.635  1.00 48.89           H  
ATOM   4078  CA  SER B  53      17.669 -20.945 -24.247  1.00 48.89           C  
ATOM   4079  HA  SER B  53      17.266 -20.719 -25.234  1.00 48.89           H  
ATOM   4080  C   SER B  53      17.363 -22.416 -23.953  1.00 48.89           C  
ATOM   4081  CB  SER B  53      19.187 -20.745 -24.279  1.00 48.89           C  
ATOM   4082  HB2 SER B  53      19.633 -21.447 -24.983  1.00 48.89           H  
ATOM   4083  HB3 SER B  53      19.412 -19.728 -24.601  1.00 48.89           H  
ATOM   4084  O   SER B  53      17.699 -23.258 -24.783  1.00 48.89           O  
ATOM   4085  OG  SER B  53      19.720 -20.959 -22.985  1.00 48.89           O  
ATOM   4086  HG  SER B  53      20.673 -21.063 -23.044  1.00 48.89           H  
ATOM   4087  N   SER B  54      16.785 -22.760 -22.798  1.00 54.69           N  
ATOM   4088  H   SER B  54      16.462 -22.027 -22.183  1.00 54.69           H  
ATOM   4089  CA  SER B  54      16.749 -24.137 -22.283  1.00 54.69           C  
ATOM   4090  HA  SER B  54      17.770 -24.519 -22.280  1.00 54.69           H  
ATOM   4091  C   SER B  54      15.929 -25.093 -23.153  1.00 54.69           C  
ATOM   4092  CB  SER B  54      16.266 -24.162 -20.829  1.00 54.69           C  
ATOM   4093  HB2 SER B  54      16.980 -23.626 -20.204  1.00 54.69           H  
ATOM   4094  HB3 SER B  54      16.208 -25.194 -20.482  1.00 54.69           H  
ATOM   4095  O   SER B  54      16.462 -26.121 -23.569  1.00 54.69           O  
ATOM   4096  OG  SER B  54      14.997 -23.547 -20.716  1.00 54.69           O  
ATOM   4097  HG  SER B  54      14.736 -23.574 -19.793  1.00 54.69           H  
ATOM   4098  N   PHE B  55      14.686 -24.754 -23.518  1.00 54.13           N  
ATOM   4099  H   PHE B  55      14.281 -23.910 -23.137  1.00 54.13           H  
ATOM   4100  CA  PHE B  55      13.868 -25.615 -24.385  1.00 54.13           C  
ATOM   4101  HA  PHE B  55      13.851 -26.615 -23.954  1.00 54.13           H  
ATOM   4102  C   PHE B  55      14.470 -25.737 -25.790  1.00 54.13           C  
ATOM   4103  CB  PHE B  55      12.423 -25.105 -24.444  1.00 54.13           C  
ATOM   4104  HB2 PHE B  55      12.389 -24.153 -24.974  1.00 54.13           H  
ATOM   4105  HB3 PHE B  55      12.069 -24.927 -23.429  1.00 54.13           H  
ATOM   4106  O   PHE B  55      14.583 -26.836 -26.337  1.00 54.13           O  
ATOM   4107  CG  PHE B  55      11.492 -26.099 -25.114  1.00 54.13           C  
ATOM   4108  CD1 PHE B  55      11.146 -25.960 -26.472  1.00 54.13           C  
ATOM   4109  HD1 PHE B  55      11.505 -25.110 -27.034  1.00 54.13           H  
ATOM   4110  CD2 PHE B  55      10.999 -27.194 -24.378  1.00 54.13           C  
ATOM   4111  HD2 PHE B  55      11.252 -27.298 -23.333  1.00 54.13           H  
ATOM   4112  CE1 PHE B  55      10.318 -26.916 -27.091  1.00 54.13           C  
ATOM   4113  HE1 PHE B  55      10.042 -26.794 -28.128  1.00 54.13           H  
ATOM   4114  CE2 PHE B  55      10.173 -28.150 -24.997  1.00 54.13           C  
ATOM   4115  HE2 PHE B  55       9.792 -28.984 -24.426  1.00 54.13           H  
ATOM   4116  CZ  PHE B  55       9.836 -28.013 -26.355  1.00 54.13           C  
ATOM   4117  HZ  PHE B  55       9.194 -28.740 -26.830  1.00 54.13           H  
ATOM   4118  N   TYR B  56      14.967 -24.625 -26.338  1.00 54.19           N  
ATOM   4119  H   TYR B  56      14.786 -23.749 -25.869  1.00 54.19           H  
ATOM   4120  CA  TYR B  56      15.690 -24.610 -27.609  1.00 54.19           C  
ATOM   4121  HA  TYR B  56      15.029 -25.035 -28.364  1.00 54.19           H  
ATOM   4122  C   TYR B  56      16.954 -25.486 -27.569  1.00 54.19           C  
ATOM   4123  CB  TYR B  56      16.017 -23.152 -27.989  1.00 54.19           C  
ATOM   4124  HB2 TYR B  56      17.071 -22.949 -27.799  1.00 54.19           H  
ATOM   4125  HB3 TYR B  56      15.448 -22.480 -27.347  1.00 54.19           H  
ATOM   4126  O   TYR B  56      17.229 -26.226 -28.513  1.00 54.19           O  
ATOM   4127  CG  TYR B  56      15.703 -22.794 -29.431  1.00 54.19           C  
ATOM   4128  CD1 TYR B  56      16.074 -23.656 -30.480  1.00 54.19           C  
ATOM   4129  HD1 TYR B  56      16.582 -24.586 -30.267  1.00 54.19           H  
ATOM   4130  CD2 TYR B  56      14.997 -21.610 -29.722  1.00 54.19           C  
ATOM   4131  HD2 TYR B  56      14.678 -20.963 -28.919  1.00 54.19           H  
ATOM   4132  CE1 TYR B  56      15.757 -23.335 -31.812  1.00 54.19           C  
ATOM   4133  HE1 TYR B  56      16.012 -24.016 -32.610  1.00 54.19           H  
ATOM   4134  CE2 TYR B  56      14.682 -21.280 -31.056  1.00 54.19           C  
ATOM   4135  HE2 TYR B  56      14.134 -20.373 -31.265  1.00 54.19           H  
ATOM   4136  OH  TYR B  56      14.780 -21.838 -33.397  1.00 54.19           O  
ATOM   4137  HH  TYR B  56      14.240 -21.045 -33.435  1.00 54.19           H  
ATOM   4138  CZ  TYR B  56      15.067 -22.144 -32.104  1.00 54.19           C  
ATOM   4139  N   THR B  57      17.695 -25.458 -26.461  1.00 62.56           N  
ATOM   4140  H   THR B  57      17.408 -24.831 -25.723  1.00 62.56           H  
ATOM   4141  CA  THR B  57      18.872 -26.303 -26.224  1.00 62.56           C  
ATOM   4142  HA  THR B  57      19.543 -26.216 -27.078  1.00 62.56           H  
ATOM   4143  C   THR B  57      18.461 -27.768 -26.113  1.00 62.56           C  
ATOM   4144  CB  THR B  57      19.648 -25.845 -24.977  1.00 62.56           C  
ATOM   4145  HB  THR B  57      19.020 -25.934 -24.091  1.00 62.56           H  
ATOM   4146  O   THR B  57      19.073 -28.608 -26.764  1.00 62.56           O  
ATOM   4147  CG2 THR B  57      20.937 -26.629 -24.755  1.00 62.56           C  
ATOM   4148 HG21 THR B  57      21.499 -26.177 -23.938  1.00 62.56           H  
ATOM   4149 HG22 THR B  57      20.693 -27.655 -24.478  1.00 62.56           H  
ATOM   4150 HG23 THR B  57      21.544 -26.624 -25.660  1.00 62.56           H  
ATOM   4151  OG1 THR B  57      20.032 -24.500 -25.134  1.00 62.56           O  
ATOM   4152  HG1 THR B  57      19.238 -23.979 -24.995  1.00 62.56           H  
ATOM   4153  N   GLY B  58      17.374 -28.080 -25.400  1.00 64.98           N  
ATOM   4154  H   GLY B  58      16.917 -27.344 -24.880  1.00 64.98           H  
ATOM   4155  CA  GLY B  58      16.794 -29.421 -25.329  1.00 64.98           C  
ATOM   4156  HA2 GLY B  58      17.503 -30.101 -24.857  1.00 64.98           H  
ATOM   4157  HA3 GLY B  58      15.890 -29.382 -24.721  1.00 64.98           H  
ATOM   4158  C   GLY B  58      16.423 -29.973 -26.707  1.00 64.98           C  
ATOM   4159  O   GLY B  58      16.840 -31.075 -27.055  1.00 64.98           O  
ATOM   4160  N   VAL B  59      15.724 -29.194 -27.538  1.00 71.91           N  
ATOM   4161  H   VAL B  59      15.393 -28.306 -27.187  1.00 71.91           H  
ATOM   4162  CA  VAL B  59      15.341 -29.600 -28.903  1.00 71.91           C  
ATOM   4163  HA  VAL B  59      14.936 -30.611 -28.849  1.00 71.91           H  
ATOM   4164  C   VAL B  59      16.550 -29.688 -29.844  1.00 71.91           C  
ATOM   4165  CB  VAL B  59      14.213 -28.695 -29.444  1.00 71.91           C  
ATOM   4166  HB  VAL B  59      14.494 -27.649 -29.325  1.00 71.91           H  
ATOM   4167  O   VAL B  59      16.622 -30.622 -30.642  1.00 71.91           O  
ATOM   4168  CG1 VAL B  59      13.899 -28.945 -30.924  1.00 71.91           C  
ATOM   4169 HG11 VAL B  59      13.674 -29.999 -31.087  1.00 71.91           H  
ATOM   4170 HG12 VAL B  59      14.747 -28.655 -31.545  1.00 71.91           H  
ATOM   4171 HG13 VAL B  59      13.036 -28.350 -31.223  1.00 71.91           H  
ATOM   4172  CG2 VAL B  59      12.926 -28.971 -28.651  1.00 71.91           C  
ATOM   4173 HG21 VAL B  59      12.675 -30.031 -28.694  1.00 71.91           H  
ATOM   4174 HG22 VAL B  59      12.090 -28.404 -29.058  1.00 71.91           H  
ATOM   4175 HG23 VAL B  59      13.055 -28.678 -27.609  1.00 71.91           H  
ATOM   4176  N   TYR B  60      17.548 -28.805 -29.731  1.00 72.44           N  
ATOM   4177  H   TYR B  60      17.450 -28.032 -29.087  1.00 72.44           H  
ATOM   4178  CA  TYR B  60      18.804 -28.946 -30.482  1.00 72.44           C  
ATOM   4179  HA  TYR B  60      18.549 -29.114 -31.528  1.00 72.44           H  
ATOM   4180  C   TYR B  60      19.623 -30.167 -30.051  1.00 72.44           C  
ATOM   4181  CB  TYR B  60      19.669 -27.680 -30.385  1.00 72.44           C  
ATOM   4182  HB2 TYR B  60      19.642 -27.307 -29.361  1.00 72.44           H  
ATOM   4183  HB3 TYR B  60      20.703 -27.954 -30.593  1.00 72.44           H  
ATOM   4184  O   TYR B  60      20.180 -30.840 -30.917  1.00 72.44           O  
ATOM   4185  CG  TYR B  60      19.317 -26.572 -31.358  1.00 72.44           C  
ATOM   4186  CD1 TYR B  60      19.230 -26.837 -32.741  1.00 72.44           C  
ATOM   4187  HD1 TYR B  60      19.407 -27.837 -33.109  1.00 72.44           H  
ATOM   4188  CD2 TYR B  60      19.160 -25.254 -30.892  1.00 72.44           C  
ATOM   4189  HD2 TYR B  60      19.249 -25.045 -29.836  1.00 72.44           H  
ATOM   4190  CE1 TYR B  60      18.932 -25.798 -33.643  1.00 72.44           C  
ATOM   4191  HE1 TYR B  60      18.875 -25.998 -34.702  1.00 72.44           H  
ATOM   4192  CE2 TYR B  60      18.876 -24.211 -31.791  1.00 72.44           C  
ATOM   4193  HE2 TYR B  60      18.737 -23.207 -31.416  1.00 72.44           H  
ATOM   4194  OH  TYR B  60      18.386 -23.487 -34.022  1.00 72.44           O  
ATOM   4195  HH  TYR B  60      18.278 -22.666 -33.536  1.00 72.44           H  
ATOM   4196  CZ  TYR B  60      18.732 -24.486 -33.165  1.00 72.44           C  
ATOM   4197  N   ILE B  61      19.664 -30.495 -28.756  1.00 72.97           N  
ATOM   4198  H   ILE B  61      19.226 -29.877 -28.089  1.00 72.97           H  
ATOM   4199  CA  ILE B  61      20.263 -31.737 -28.247  1.00 72.97           C  
ATOM   4200  HA  ILE B  61      21.288 -31.808 -28.610  1.00 72.97           H  
ATOM   4201  C   ILE B  61      19.511 -32.944 -28.817  1.00 72.97           C  
ATOM   4202  CB  ILE B  61      20.303 -31.732 -26.697  1.00 72.97           C  
ATOM   4203  HB  ILE B  61      19.334 -31.399 -26.323  1.00 72.97           H  
ATOM   4204  O   ILE B  61      20.150 -33.876 -29.294  1.00 72.97           O  
ATOM   4205  CG1 ILE B  61      21.393 -30.752 -26.204  1.00 72.97           C  
ATOM   4206 HG12 ILE B  61      22.378 -31.170 -26.413  1.00 72.97           H  
ATOM   4207 HG13 ILE B  61      21.318 -29.812 -26.750  1.00 72.97           H  
ATOM   4208  CG2 ILE B  61      20.573 -33.138 -26.124  1.00 72.97           C  
ATOM   4209 HG21 ILE B  61      21.513 -33.531 -26.513  1.00 72.97           H  
ATOM   4210 HG22 ILE B  61      19.763 -33.820 -26.382  1.00 72.97           H  
ATOM   4211 HG23 ILE B  61      20.622 -33.106 -25.036  1.00 72.97           H  
ATOM   4212  CD1 ILE B  61      21.298 -30.427 -24.707  1.00 72.97           C  
ATOM   4213 HD11 ILE B  61      21.519 -31.308 -24.104  1.00 72.97           H  
ATOM   4214 HD12 ILE B  61      20.299 -30.064 -24.466  1.00 72.97           H  
ATOM   4215 HD13 ILE B  61      22.029 -29.656 -24.461  1.00 72.97           H  
ATOM   4216  N   LEU B  62      18.176 -32.906 -28.858  1.00 73.27           N  
ATOM   4217  H   LEU B  62      17.715 -32.131 -28.403  1.00 73.27           H  
ATOM   4218  CA  LEU B  62      17.335 -33.968 -29.425  1.00 73.27           C  
ATOM   4219  HA  LEU B  62      17.598 -34.897 -28.919  1.00 73.27           H  
ATOM   4220  C   LEU B  62      17.608 -34.186 -30.923  1.00 73.27           C  
ATOM   4221  CB  LEU B  62      15.854 -33.623 -29.139  1.00 73.27           C  
ATOM   4222  HB2 LEU B  62      15.812 -32.760 -28.474  1.00 73.27           H  
ATOM   4223  HB3 LEU B  62      15.357 -33.308 -30.057  1.00 73.27           H  
ATOM   4224  O   LEU B  62      17.797 -35.320 -31.362  1.00 73.27           O  
ATOM   4225  CG  LEU B  62      15.064 -34.764 -28.471  1.00 73.27           C  
ATOM   4226  HG  LEU B  62      15.746 -35.477 -28.007  1.00 73.27           H  
ATOM   4227  CD1 LEU B  62      14.144 -34.218 -27.377  1.00 73.27           C  
ATOM   4228 HD11 LEU B  62      13.444 -33.496 -27.798  1.00 73.27           H  
ATOM   4229 HD12 LEU B  62      14.742 -33.729 -26.608  1.00 73.27           H  
ATOM   4230 HD13 LEU B  62      13.588 -35.035 -26.919  1.00 73.27           H  
ATOM   4231  CD2 LEU B  62      14.203 -35.496 -29.498  1.00 73.27           C  
ATOM   4232 HD21 LEU B  62      14.825 -35.821 -30.332  1.00 73.27           H  
ATOM   4233 HD22 LEU B  62      13.425 -34.833 -29.879  1.00 73.27           H  
ATOM   4234 HD23 LEU B  62      13.736 -36.365 -29.035  1.00 73.27           H  
ATOM   4235  N   ILE B  63      17.710 -33.104 -31.702  1.00 78.07           N  
ATOM   4236  H   ILE B  63      17.512 -32.208 -31.280  1.00 78.07           H  
ATOM   4237  CA  ILE B  63      18.078 -33.153 -33.127  1.00 78.07           C  
ATOM   4238  HA  ILE B  63      17.428 -33.872 -33.626  1.00 78.07           H  
ATOM   4239  C   ILE B  63      19.516 -33.661 -33.305  1.00 78.07           C  
ATOM   4240  CB  ILE B  63      17.864 -31.768 -33.785  1.00 78.07           C  
ATOM   4241  HB  ILE B  63      18.360 -31.017 -33.171  1.00 78.07           H  
ATOM   4242  O   ILE B  63      19.759 -34.515 -34.156  1.00 78.07           O  
ATOM   4243  CG1 ILE B  63      16.354 -31.442 -33.856  1.00 78.07           C  
ATOM   4244 HG12 ILE B  63      15.875 -32.090 -34.591  1.00 78.07           H  
ATOM   4245 HG13 ILE B  63      15.887 -31.643 -32.892  1.00 78.07           H  
ATOM   4246  CG2 ILE B  63      18.469 -31.706 -35.204  1.00 78.07           C  
ATOM   4247 HG21 ILE B  63      18.018 -32.473 -35.834  1.00 78.07           H  
ATOM   4248 HG22 ILE B  63      19.547 -31.864 -35.168  1.00 78.07           H  
ATOM   4249 HG23 ILE B  63      18.304 -30.727 -35.653  1.00 78.07           H  
ATOM   4250  CD1 ILE B  63      16.056 -29.980 -34.206  1.00 78.07           C  
ATOM   4251 HD11 ILE B  63      16.575 -29.320 -33.512  1.00 78.07           H  
ATOM   4252 HD12 ILE B  63      16.357 -29.756 -35.229  1.00 78.07           H  
ATOM   4253 HD13 ILE B  63      14.983 -29.808 -34.121  1.00 78.07           H  
ATOM   4254  N   GLY B  64      20.468 -33.175 -32.503  1.00 79.41           N  
ATOM   4255  H   GLY B  64      20.210 -32.476 -31.821  1.00 79.41           H  
ATOM   4256  CA  GLY B  64      21.868 -33.600 -32.549  1.00 79.41           C  
ATOM   4257  HA2 GLY B  64      22.276 -33.414 -33.542  1.00 79.41           H  
ATOM   4258  HA3 GLY B  64      22.435 -33.022 -31.819  1.00 79.41           H  
ATOM   4259  C   GLY B  64      22.037 -35.085 -32.219  1.00 79.41           C  
ATOM   4260  O   GLY B  64      22.697 -35.809 -32.962  1.00 79.41           O  
ATOM   4261  N   ALA B  65      21.377 -35.557 -31.160  1.00 76.13           N  
ATOM   4262  H   ALA B  65      20.857 -34.905 -30.591  1.00 76.13           H  
ATOM   4263  CA  ALA B  65      21.352 -36.958 -30.757  1.00 76.13           C  
ATOM   4264  HA  ALA B  65      22.378 -37.308 -30.640  1.00 76.13           H  
ATOM   4265  C   ALA B  65      20.676 -37.845 -31.814  1.00 76.13           C  
ATOM   4266  CB  ALA B  65      20.651 -37.057 -29.396  1.00 76.13           C  
ATOM   4267  HB1 ALA B  65      19.618 -36.717 -29.478  1.00 76.13           H  
ATOM   4268  HB2 ALA B  65      21.171 -36.440 -28.664  1.00 76.13           H  
ATOM   4269  HB3 ALA B  65      20.661 -38.091 -29.051  1.00 76.13           H  
ATOM   4270  O   ALA B  65      21.222 -38.888 -32.169  1.00 76.13           O  
ATOM   4271  N   GLY B  66      19.539 -37.417 -32.377  1.00 77.82           N  
ATOM   4272  H   GLY B  66      19.114 -36.573 -32.021  1.00 77.82           H  
ATOM   4273  CA  GLY B  66      18.858 -38.122 -33.469  1.00 77.82           C  
ATOM   4274  HA2 GLY B  66      18.573 -39.122 -33.142  1.00 77.82           H  
ATOM   4275  HA3 GLY B  66      17.954 -37.572 -33.731  1.00 77.82           H  
ATOM   4276  C   GLY B  66      19.725 -38.246 -34.726  1.00 77.82           C  
ATOM   4277  O   GLY B  66      19.859 -39.335 -35.284  1.00 77.82           O  
ATOM   4278  N   ALA B  67      20.387 -37.159 -35.136  1.00 81.49           N  
ATOM   4279  H   ALA B  67      20.239 -36.290 -34.643  1.00 81.49           H  
ATOM   4280  CA  ALA B  67      21.289 -37.148 -36.289  1.00 81.49           C  
ATOM   4281  HA  ALA B  67      20.754 -37.533 -37.158  1.00 81.49           H  
ATOM   4282  C   ALA B  67      22.515 -38.048 -36.069  1.00 81.49           C  
ATOM   4283  CB  ALA B  67      21.709 -35.700 -36.572  1.00 81.49           C  
ATOM   4284  HB1 ALA B  67      20.830 -35.086 -36.770  1.00 81.49           H  
ATOM   4285  HB2 ALA B  67      22.363 -35.672 -37.443  1.00 81.49           H  
ATOM   4286  HB3 ALA B  67      22.239 -35.289 -35.713  1.00 81.49           H  
ATOM   4287  O   ALA B  67      22.903 -38.803 -36.963  1.00 81.49           O  
ATOM   4288  N   LEU B  68      23.096 -38.009 -34.867  1.00 77.49           N  
ATOM   4289  H   LEU B  68      22.749 -37.349 -34.185  1.00 77.49           H  
ATOM   4290  CA  LEU B  68      24.229 -38.849 -34.492  1.00 77.49           C  
ATOM   4291  HA  LEU B  68      24.994 -38.737 -35.260  1.00 77.49           H  
ATOM   4292  C   LEU B  68      23.830 -40.335 -34.452  1.00 77.49           C  
ATOM   4293  CB  LEU B  68      24.784 -38.334 -33.153  1.00 77.49           C  
ATOM   4294  HB2 LEU B  68      24.858 -37.247 -33.190  1.00 77.49           H  
ATOM   4295  HB3 LEU B  68      24.076 -38.591 -32.365  1.00 77.49           H  
ATOM   4296  O   LEU B  68      24.515 -41.157 -35.057  1.00 77.49           O  
ATOM   4297  CG  LEU B  68      26.171 -38.885 -32.790  1.00 77.49           C  
ATOM   4298  HG  LEU B  68      26.177 -39.969 -32.908  1.00 77.49           H  
ATOM   4299  CD1 LEU B  68      27.281 -38.283 -33.658  1.00 77.49           C  
ATOM   4300 HD11 LEU B  68      27.279 -37.197 -33.568  1.00 77.49           H  
ATOM   4301 HD12 LEU B  68      27.132 -38.562 -34.701  1.00 77.49           H  
ATOM   4302 HD13 LEU B  68      28.247 -38.670 -33.333  1.00 77.49           H  
ATOM   4303  CD2 LEU B  68      26.485 -38.541 -31.337  1.00 77.49           C  
ATOM   4304 HD21 LEU B  68      26.527 -37.459 -31.208  1.00 77.49           H  
ATOM   4305 HD22 LEU B  68      25.703 -38.937 -30.689  1.00 77.49           H  
ATOM   4306 HD23 LEU B  68      27.442 -38.975 -31.049  1.00 77.49           H  
ATOM   4307  N   MET B  69      22.690 -40.680 -33.840  1.00 77.42           N  
ATOM   4308  H   MET B  69      22.170 -39.963 -33.354  1.00 77.42           H  
ATOM   4309  CA  MET B  69      22.142 -42.045 -33.847  1.00 77.42           C  
ATOM   4310  HA  MET B  69      22.881 -42.723 -33.421  1.00 77.42           H  
ATOM   4311  C   MET B  69      21.845 -42.547 -35.263  1.00 77.42           C  
ATOM   4312  CB  MET B  69      20.860 -42.126 -33.004  1.00 77.42           C  
ATOM   4313  HB2 MET B  69      20.237 -41.249 -33.179  1.00 77.42           H  
ATOM   4314  HB3 MET B  69      20.297 -43.008 -33.308  1.00 77.42           H  
ATOM   4315  O   MET B  69      22.185 -43.684 -35.587  1.00 77.42           O  
ATOM   4316  CG  MET B  69      21.154 -42.273 -31.511  1.00 77.42           C  
ATOM   4317  HG2 MET B  69      21.810 -43.133 -31.374  1.00 77.42           H  
ATOM   4318  HG3 MET B  69      21.674 -41.388 -31.146  1.00 77.42           H  
ATOM   4319  SD  MET B  69      19.664 -42.554 -30.519  1.00 77.42           S  
ATOM   4320  CE  MET B  69      19.180 -40.840 -30.192  1.00 77.42           C  
ATOM   4321  HE1 MET B  69      18.300 -40.830 -29.550  1.00 77.42           H  
ATOM   4322  HE2 MET B  69      18.954 -40.335 -31.131  1.00 77.42           H  
ATOM   4323  HE3 MET B  69      19.997 -40.325 -29.686  1.00 77.42           H  
ATOM   4324  N   MET B  70      21.272 -41.710 -36.135  1.00 78.56           N  
ATOM   4325  H   MET B  70      20.975 -40.801 -35.809  1.00 78.56           H  
ATOM   4326  CA  MET B  70      21.039 -42.064 -37.537  1.00 78.56           C  
ATOM   4327  HA  MET B  70      20.438 -42.973 -37.565  1.00 78.56           H  
ATOM   4328  C   MET B  70      22.361 -42.347 -38.269  1.00 78.56           C  
ATOM   4329  CB  MET B  70      20.247 -40.940 -38.225  1.00 78.56           C  
ATOM   4330  HB2 MET B  70      20.836 -40.023 -38.218  1.00 78.56           H  
ATOM   4331  HB3 MET B  70      19.322 -40.761 -37.678  1.00 78.56           H  
ATOM   4332  O   MET B  70      22.482 -43.354 -38.967  1.00 78.56           O  
ATOM   4333  CG  MET B  70      19.898 -41.297 -39.675  1.00 78.56           C  
ATOM   4334  HG2 MET B  70      20.805 -41.593 -40.201  1.00 78.56           H  
ATOM   4335  HG3 MET B  70      19.210 -42.143 -39.670  1.00 78.56           H  
ATOM   4336  SD  MET B  70      19.149 -39.938 -40.606  1.00 78.56           S  
ATOM   4337  CE  MET B  70      19.029 -40.718 -42.236  1.00 78.56           C  
ATOM   4338  HE1 MET B  70      20.024 -40.993 -42.587  1.00 78.56           H  
ATOM   4339  HE2 MET B  70      18.581 -40.015 -42.938  1.00 78.56           H  
ATOM   4340  HE3 MET B  70      18.401 -41.606 -42.170  1.00 78.56           H  
ATOM   4341  N   LEU B  71      23.375 -41.495 -38.103  1.00 76.81           N  
ATOM   4342  H   LEU B  71      23.232 -40.676 -37.530  1.00 76.81           H  
ATOM   4343  CA  LEU B  71      24.659 -41.658 -38.785  1.00 76.81           C  
ATOM   4344  HA  LEU B  71      24.455 -41.823 -39.843  1.00 76.81           H  
ATOM   4345  C   LEU B  71      25.421 -42.896 -38.280  1.00 76.81           C  
ATOM   4346  CB  LEU B  71      25.432 -40.335 -38.653  1.00 76.81           C  
ATOM   4347  HB2 LEU B  71      24.747 -39.534 -38.933  1.00 76.81           H  
ATOM   4348  HB3 LEU B  71      25.714 -40.167 -37.613  1.00 76.81           H  
ATOM   4349  O   LEU B  71      25.958 -43.664 -39.080  1.00 76.81           O  
ATOM   4350  CG  LEU B  71      26.671 -40.253 -39.565  1.00 76.81           C  
ATOM   4351  HG  LEU B  71      26.555 -40.935 -40.408  1.00 76.81           H  
ATOM   4352  CD1 LEU B  71      26.834 -38.839 -40.124  1.00 76.81           C  
ATOM   4353 HD11 LEU B  71      26.936 -38.125 -39.307  1.00 76.81           H  
ATOM   4354 HD12 LEU B  71      27.718 -38.790 -40.759  1.00 76.81           H  
ATOM   4355 HD13 LEU B  71      25.960 -38.576 -40.720  1.00 76.81           H  
ATOM   4356  CD2 LEU B  71      27.952 -40.608 -38.810  1.00 76.81           C  
ATOM   4357 HD21 LEU B  71      28.118 -39.899 -38.000  1.00 76.81           H  
ATOM   4358 HD22 LEU B  71      27.867 -41.609 -38.388  1.00 76.81           H  
ATOM   4359 HD23 LEU B  71      28.803 -40.579 -39.491  1.00 76.81           H  
ATOM   4360  N   VAL B  72      25.397 -43.147 -36.969  1.00 75.30           N  
ATOM   4361  H   VAL B  72      24.947 -42.471 -36.368  1.00 75.30           H  
ATOM   4362  CA  VAL B  72      26.001 -44.333 -36.342  1.00 75.30           C  
ATOM   4363  HA  VAL B  72      27.014 -44.445 -36.728  1.00 75.30           H  
ATOM   4364  C   VAL B  72      25.257 -45.612 -36.728  1.00 75.30           C  
ATOM   4365  CB  VAL B  72      26.101 -44.125 -34.818  1.00 75.30           C  
ATOM   4366  HB  VAL B  72      25.139 -43.795 -34.426  1.00 75.30           H  
ATOM   4367  O   VAL B  72      25.897 -46.570 -37.157  1.00 75.30           O  
ATOM   4368  CG1 VAL B  72      26.531 -45.375 -34.044  1.00 75.30           C  
ATOM   4369 HG11 VAL B  72      25.762 -46.143 -34.124  1.00 75.30           H  
ATOM   4370 HG12 VAL B  72      26.644 -45.133 -32.987  1.00 75.30           H  
ATOM   4371 HG13 VAL B  72      27.482 -45.751 -34.423  1.00 75.30           H  
ATOM   4372  CG2 VAL B  72      27.160 -43.049 -34.560  1.00 75.30           C  
ATOM   4373 HG21 VAL B  72      27.320 -42.935 -33.487  1.00 75.30           H  
ATOM   4374 HG22 VAL B  72      26.844 -42.086 -34.962  1.00 75.30           H  
ATOM   4375 HG23 VAL B  72      28.096 -43.333 -35.040  1.00 75.30           H  
ATOM   4376  N   GLY B  73      23.922 -45.624 -36.690  1.00 74.37           N  
ATOM   4377  H   GLY B  73      23.438 -44.815 -36.326  1.00 74.37           H  
ATOM   4378  CA  GLY B  73      23.112 -46.757 -37.148  1.00 74.37           C  
ATOM   4379  HA2 GLY B  73      23.332 -47.634 -36.539  1.00 74.37           H  
ATOM   4380  HA3 GLY B  73      22.058 -46.505 -37.024  1.00 74.37           H  
ATOM   4381  C   GLY B  73      23.359 -47.101 -38.621  1.00 74.37           C  
ATOM   4382  O   GLY B  73      23.523 -48.273 -38.965  1.00 74.37           O  
ATOM   4383  N   PHE B  74      23.493 -46.092 -39.490  1.00 73.37           N  
ATOM   4384  H   PHE B  74      23.342 -45.149 -39.162  1.00 73.37           H  
ATOM   4385  CA  PHE B  74      23.805 -46.293 -40.908  1.00 73.37           C  
ATOM   4386  HA  PHE B  74      23.108 -47.029 -41.308  1.00 73.37           H  
ATOM   4387  C   PHE B  74      25.224 -46.842 -41.133  1.00 73.37           C  
ATOM   4388  CB  PHE B  74      23.593 -44.983 -41.673  1.00 73.37           C  
ATOM   4389  HB2 PHE B  74      24.278 -44.224 -41.294  1.00 73.37           H  
ATOM   4390  HB3 PHE B  74      22.578 -44.628 -41.492  1.00 73.37           H  
ATOM   4391  O   PHE B  74      25.395 -47.828 -41.855  1.00 73.37           O  
ATOM   4392  CG  PHE B  74      23.789 -45.138 -43.169  1.00 73.37           C  
ATOM   4393  CD1 PHE B  74      25.022 -44.808 -43.765  1.00 73.37           C  
ATOM   4394  HD1 PHE B  74      25.826 -44.415 -43.161  1.00 73.37           H  
ATOM   4395  CD2 PHE B  74      22.744 -45.648 -43.961  1.00 73.37           C  
ATOM   4396  HD2 PHE B  74      21.799 -45.909 -43.507  1.00 73.37           H  
ATOM   4397  CE1 PHE B  74      25.205 -44.981 -45.149  1.00 73.37           C  
ATOM   4398  HE1 PHE B  74      26.145 -44.714 -45.608  1.00 73.37           H  
ATOM   4399  CE2 PHE B  74      22.927 -45.820 -45.344  1.00 73.37           C  
ATOM   4400  HE2 PHE B  74      22.120 -46.206 -45.950  1.00 73.37           H  
ATOM   4401  CZ  PHE B  74      24.155 -45.484 -45.939  1.00 73.37           C  
ATOM   4402  HZ  PHE B  74      24.290 -45.608 -47.003  1.00 73.37           H  
ATOM   4403  N   LEU B  75      26.245 -46.257 -40.490  1.00 72.80           N  
ATOM   4404  H   LEU B  75      26.050 -45.452 -39.911  1.00 72.80           H  
ATOM   4405  CA  LEU B  75      27.625 -46.760 -40.549  1.00 72.80           C  
ATOM   4406  HA  LEU B  75      27.951 -46.783 -41.588  1.00 72.80           H  
ATOM   4407  C   LEU B  75      27.727 -48.196 -40.023  1.00 72.80           C  
ATOM   4408  CB  LEU B  75      28.558 -45.851 -39.729  1.00 72.80           C  
ATOM   4409  HB2 LEU B  75      28.094 -45.661 -38.761  1.00 72.80           H  
ATOM   4410  HB3 LEU B  75      29.487 -46.390 -39.542  1.00 72.80           H  
ATOM   4411  O   LEU B  75      28.418 -49.019 -40.623  1.00 72.80           O  
ATOM   4412  CG  LEU B  75      28.918 -44.507 -40.384  1.00 72.80           C  
ATOM   4413  HG  LEU B  75      28.015 -43.944 -40.617  1.00 72.80           H  
ATOM   4414  CD1 LEU B  75      29.769 -43.707 -39.399  1.00 72.80           C  
ATOM   4415 HD11 LEU B  75      30.029 -42.741 -39.832  1.00 72.80           H  
ATOM   4416 HD12 LEU B  75      30.678 -44.256 -39.152  1.00 72.80           H  
ATOM   4417 HD13 LEU B  75      29.201 -43.535 -38.485  1.00 72.80           H  
ATOM   4418  CD2 LEU B  75      29.730 -44.687 -41.670  1.00 72.80           C  
ATOM   4419 HD21 LEU B  75      29.099 -45.123 -42.444  1.00 72.80           H  
ATOM   4420 HD22 LEU B  75      30.595 -45.324 -41.485  1.00 72.80           H  
ATOM   4421 HD23 LEU B  75      30.069 -43.713 -42.024  1.00 72.80           H  
ATOM   4422  N   GLY B  76      27.004 -48.509 -38.948  1.00 71.13           N  
ATOM   4423  H   GLY B  76      26.495 -47.770 -38.483  1.00 71.13           H  
ATOM   4424  CA  GLY B  76      26.914 -49.848 -38.384  1.00 71.13           C  
ATOM   4425  HA2 GLY B  76      26.331 -49.781 -37.465  1.00 71.13           H  
ATOM   4426  HA3 GLY B  76      27.912 -50.211 -38.139  1.00 71.13           H  
ATOM   4427  C   GLY B  76      26.234 -50.848 -39.322  1.00 71.13           C  
ATOM   4428  O   GLY B  76      26.728 -51.964 -39.481  1.00 71.13           O  
ATOM   4429  N   CYS B  77      25.136 -50.466 -39.984  1.00 70.70           N  
ATOM   4430  H   CYS B  77      24.740 -49.560 -39.778  1.00 70.70           H  
ATOM   4431  CA  CYS B  77      24.461 -51.307 -40.977  1.00 70.70           C  
ATOM   4432  HA  CYS B  77      24.219 -52.270 -40.526  1.00 70.70           H  
ATOM   4433  C   CYS B  77      25.360 -51.587 -42.190  1.00 70.70           C  
ATOM   4434  CB  CYS B  77      23.152 -50.642 -41.427  1.00 70.70           C  
ATOM   4435  HB2 CYS B  77      22.771 -51.157 -42.309  1.00 70.70           H  
ATOM   4436  HB3 CYS B  77      23.320 -49.596 -41.682  1.00 70.70           H  
ATOM   4437  O   CYS B  77      25.582 -52.746 -42.546  1.00 70.70           O  
ATOM   4438  SG  CYS B  77      21.905 -50.766 -40.123  1.00 70.70           S  
ATOM   4439  HG  CYS B  77      22.354 -49.757 -39.372  1.00 70.70           H  
ATOM   4440  N   CYS B  78      25.917 -50.543 -42.807  1.00 71.07           N  
ATOM   4441  H   CYS B  78      25.690 -49.614 -42.481  1.00 71.07           H  
ATOM   4442  CA  CYS B  78      26.773 -50.672 -43.986  1.00 71.07           C  
ATOM   4443  HA  CYS B  78      26.261 -51.278 -44.733  1.00 71.07           H  
ATOM   4444  C   CYS B  78      28.095 -51.385 -43.667  1.00 71.07           C  
ATOM   4445  CB  CYS B  78      26.995 -49.274 -44.572  1.00 71.07           C  
ATOM   4446  HB2 CYS B  78      27.265 -48.580 -43.776  1.00 71.07           H  
ATOM   4447  HB3 CYS B  78      27.791 -49.308 -45.316  1.00 71.07           H  
ATOM   4448  O   CYS B  78      28.512 -52.266 -44.421  1.00 71.07           O  
ATOM   4449  SG  CYS B  78      25.461 -48.727 -45.372  1.00 71.07           S  
ATOM   4450  HG  CYS B  78      25.470 -47.454 -44.967  1.00 71.07           H  
ATOM   4451  N   GLY B  79      28.715 -51.077 -42.523  1.00 69.45           N  
ATOM   4452  H   GLY B  79      28.328 -50.345 -41.944  1.00 69.45           H  
ATOM   4453  CA  GLY B  79      29.925 -51.742 -42.041  1.00 69.45           C  
ATOM   4454  HA2 GLY B  79      30.251 -51.259 -41.120  1.00 69.45           H  
ATOM   4455  HA3 GLY B  79      30.708 -51.646 -42.793  1.00 69.45           H  
ATOM   4456  C   GLY B  79      29.709 -53.227 -41.757  1.00 69.45           C  
ATOM   4457  O   GLY B  79      30.540 -54.045 -42.155  1.00 69.45           O  
ATOM   4458  N   ALA B  80      28.564 -53.588 -41.162  1.00 68.11           N  
ATOM   4459  H   ALA B  80      27.935 -52.873 -40.826  1.00 68.11           H  
ATOM   4460  CA  ALA B  80      28.154 -54.980 -41.021  1.00 68.11           C  
ATOM   4461  HA  ALA B  80      28.939 -55.515 -40.487  1.00 68.11           H  
ATOM   4462  C   ALA B  80      27.991 -55.646 -42.392  1.00 68.11           C  
ATOM   4463  CB  ALA B  80      26.864 -55.079 -40.196  1.00 68.11           C  
ATOM   4464  HB1 ALA B  80      26.042 -54.578 -40.707  1.00 68.11           H  
ATOM   4465  HB2 ALA B  80      26.602 -56.125 -40.039  1.00 68.11           H  
ATOM   4466  HB3 ALA B  80      27.010 -54.602 -39.227  1.00 68.11           H  
ATOM   4467  O   ALA B  80      28.659 -56.640 -42.651  1.00 68.11           O  
ATOM   4468  N   VAL B  81      27.153 -55.108 -43.289  1.00 69.28           N  
ATOM   4469  H   VAL B  81      26.660 -54.266 -43.030  1.00 69.28           H  
ATOM   4470  CA  VAL B  81      26.836 -55.735 -44.590  1.00 69.28           C  
ATOM   4471  HA  VAL B  81      26.435 -56.730 -44.398  1.00 69.28           H  
ATOM   4472  C   VAL B  81      28.079 -55.927 -45.460  1.00 69.28           C  
ATOM   4473  CB  VAL B  81      25.747 -54.943 -45.343  1.00 69.28           C  
ATOM   4474  HB  VAL B  81      26.017 -53.887 -45.364  1.00 69.28           H  
ATOM   4475  O   VAL B  81      28.306 -57.044 -45.938  1.00 69.28           O  
ATOM   4476  CG1 VAL B  81      25.537 -55.423 -46.787  1.00 69.28           C  
ATOM   4477 HG11 VAL B  81      25.333 -56.493 -46.806  1.00 69.28           H  
ATOM   4478 HG12 VAL B  81      26.418 -55.209 -47.392  1.00 69.28           H  
ATOM   4479 HG13 VAL B  81      24.695 -54.892 -47.231  1.00 69.28           H  
ATOM   4480  CG2 VAL B  81      24.403 -55.107 -44.629  1.00 69.28           C  
ATOM   4481 HG21 VAL B  81      24.074 -56.145 -44.658  1.00 69.28           H  
ATOM   4482 HG22 VAL B  81      23.651 -54.480 -45.109  1.00 69.28           H  
ATOM   4483 HG23 VAL B  81      24.495 -54.795 -43.589  1.00 69.28           H  
ATOM   4484  N   GLN B  82      28.897 -54.884 -45.626  1.00 70.28           N  
ATOM   4485  H   GLN B  82      28.670 -54.013 -45.166  1.00 70.28           H  
ATOM   4486  CA  GLN B  82      30.100 -54.914 -46.465  1.00 70.28           C  
ATOM   4487  HA  GLN B  82      29.875 -55.481 -47.369  1.00 70.28           H  
ATOM   4488  C   GLN B  82      31.301 -55.624 -45.814  1.00 70.28           C  
ATOM   4489  CB  GLN B  82      30.488 -53.485 -46.890  1.00 70.28           C  
ATOM   4490  HB2 GLN B  82      30.630 -52.864 -46.005  1.00 70.28           H  
ATOM   4491  HB3 GLN B  82      31.438 -53.531 -47.422  1.00 70.28           H  
ATOM   4492  O   GLN B  82      32.333 -55.758 -46.463  1.00 70.28           O  
ATOM   4493  CG  GLN B  82      29.464 -52.825 -47.830  1.00 70.28           C  
ATOM   4494  HG2 GLN B  82      28.542 -52.619 -47.286  1.00 70.28           H  
ATOM   4495  HG3 GLN B  82      29.237 -53.513 -48.644  1.00 70.28           H  
ATOM   4496  CD  GLN B  82      29.979 -51.519 -48.436  1.00 70.28           C  
ATOM   4497  NE2 GLN B  82      29.331 -50.999 -49.456  1.00 70.28           N  
ATOM   4498 HE21 GLN B  82      29.706 -50.132 -49.813  1.00 70.28           H  
ATOM   4499 HE22 GLN B  82      28.497 -51.432 -49.826  1.00 70.28           H  
ATOM   4500  OE1 GLN B  82      30.969 -50.942 -48.022  1.00 70.28           O  
ATOM   4501  N   GLU B  83      31.204 -56.057 -44.548  1.00 65.88           N  
ATOM   4502  H   GLU B  83      30.329 -55.921 -44.062  1.00 65.88           H  
ATOM   4503  CA  GLU B  83      32.343 -56.572 -43.759  1.00 65.88           C  
ATOM   4504  HA  GLU B  83      32.011 -56.602 -42.721  1.00 65.88           H  
ATOM   4505  C   GLU B  83      33.531 -55.584 -43.740  1.00 65.88           C  
ATOM   4506  CB  GLU B  83      32.693 -58.029 -44.151  1.00 65.88           C  
ATOM   4507  HB2 GLU B  83      33.596 -58.343 -43.628  1.00 65.88           H  
ATOM   4508  HB3 GLU B  83      32.867 -58.097 -45.225  1.00 65.88           H  
ATOM   4509  O   GLU B  83      34.707 -55.949 -43.683  1.00 65.88           O  
ATOM   4510  CG  GLU B  83      31.544 -58.968 -43.746  1.00 65.88           C  
ATOM   4511  HG2 GLU B  83      31.440 -58.951 -42.661  1.00 65.88           H  
ATOM   4512  HG3 GLU B  83      30.621 -58.569 -44.166  1.00 65.88           H  
ATOM   4513  CD  GLU B  83      31.673 -60.429 -44.208  1.00 65.88           C  
ATOM   4514  OE1 GLU B  83      30.593 -61.069 -44.316  1.00 65.88           O  
ATOM   4515  OE2 GLU B  83      32.796 -60.929 -44.419  1.00 65.88           O  
ATOM   4516  N   SER B  84      33.205 -54.287 -43.778  1.00 67.78           N  
ATOM   4517  H   SER B  84      32.223 -54.059 -43.726  1.00 67.78           H  
ATOM   4518  CA  SER B  84      34.177 -53.202 -43.829  1.00 67.78           C  
ATOM   4519  HA  SER B  84      34.986 -53.494 -44.500  1.00 67.78           H  
ATOM   4520  C   SER B  84      34.759 -52.962 -42.441  1.00 67.78           C  
ATOM   4521  CB  SER B  84      33.543 -51.940 -44.416  1.00 67.78           C  
ATOM   4522  HB2 SER B  84      33.256 -52.134 -45.449  1.00 67.78           H  
ATOM   4523  HB3 SER B  84      32.648 -51.681 -43.851  1.00 67.78           H  
ATOM   4524  O   SER B  84      34.154 -52.308 -41.591  1.00 67.78           O  
ATOM   4525  OG  SER B  84      34.461 -50.859 -44.375  1.00 67.78           O  
ATOM   4526  HG  SER B  84      34.105 -50.182 -44.955  1.00 67.78           H  
ATOM   4527  N   GLN B  85      35.975 -53.467 -42.225  1.00 66.48           N  
ATOM   4528  H   GLN B  85      36.330 -54.109 -42.919  1.00 66.48           H  
ATOM   4529  CA  GLN B  85      36.756 -53.246 -41.004  1.00 66.48           C  
ATOM   4530  HA  GLN B  85      36.259 -53.747 -40.174  1.00 66.48           H  
ATOM   4531  C   GLN B  85      36.880 -51.764 -40.629  1.00 66.48           C  
ATOM   4532  CB  GLN B  85      38.165 -53.829 -41.208  1.00 66.48           C  
ATOM   4533  HB2 GLN B  85      38.316 -54.113 -42.250  1.00 66.48           H  
ATOM   4534  HB3 GLN B  85      38.918 -53.083 -40.955  1.00 66.48           H  
ATOM   4535  O   GLN B  85      36.809 -51.421 -39.452  1.00 66.48           O  
ATOM   4536  CG  GLN B  85      38.383 -55.046 -40.313  1.00 66.48           C  
ATOM   4537  HG2 GLN B  85      37.663 -55.825 -40.563  1.00 66.48           H  
ATOM   4538  HG3 GLN B  85      38.224 -54.748 -39.277  1.00 66.48           H  
ATOM   4539  CD  GLN B  85      39.790 -55.607 -40.436  1.00 66.48           C  
ATOM   4540  NE2 GLN B  85      40.214 -56.383 -39.473  1.00 66.48           N  
ATOM   4541 HE21 GLN B  85      41.149 -56.749 -39.576  1.00 66.48           H  
ATOM   4542 HE22 GLN B  85      39.601 -56.616 -38.704  1.00 66.48           H  
ATOM   4543  OE1 GLN B  85      40.525 -55.387 -41.388  1.00 66.48           O  
ATOM   4544  N   CYS B  86      37.042 -50.885 -41.623  1.00 68.75           N  
ATOM   4545  H   CYS B  86      37.037 -51.225 -42.574  1.00 68.75           H  
ATOM   4546  CA  CYS B  86      37.164 -49.449 -41.392  1.00 68.75           C  
ATOM   4547  HA  CYS B  86      37.901 -49.283 -40.606  1.00 68.75           H  
ATOM   4548  C   CYS B  86      35.841 -48.854 -40.889  1.00 68.75           C  
ATOM   4549  CB  CYS B  86      37.672 -48.790 -42.681  1.00 68.75           C  
ATOM   4550  HB2 CYS B  86      36.910 -48.851 -43.458  1.00 68.75           H  
ATOM   4551  HB3 CYS B  86      38.573 -49.296 -43.025  1.00 68.75           H  
ATOM   4552  O   CYS B  86      35.842 -48.144 -39.888  1.00 68.75           O  
ATOM   4553  SG  CYS B  86      38.065 -47.047 -42.373  1.00 68.75           S  
ATOM   4554  HG  CYS B  86      38.990 -47.216 -41.424  1.00 68.75           H  
ATOM   4555  N   MET B  87      34.704 -49.212 -41.500  1.00 70.57           N  
ATOM   4556  H   MET B  87      34.743 -49.858 -42.275  1.00 70.57           H  
ATOM   4557  CA  MET B  87      33.389 -48.735 -41.049  1.00 70.57           C  
ATOM   4558  HA  MET B  87      33.435 -47.654 -40.917  1.00 70.57           H  
ATOM   4559  C   MET B  87      32.982 -49.327 -39.696  1.00 70.57           C  
ATOM   4560  CB  MET B  87      32.314 -49.041 -42.093  1.00 70.57           C  
ATOM   4561  HB2 MET B  87      32.318 -50.110 -42.307  1.00 70.57           H  
ATOM   4562  HB3 MET B  87      31.339 -48.774 -41.683  1.00 70.57           H  
ATOM   4563  O   MET B  87      32.415 -48.607 -38.884  1.00 70.57           O  
ATOM   4564  CG  MET B  87      32.531 -48.258 -43.389  1.00 70.57           C  
ATOM   4565  HG2 MET B  87      32.534 -47.191 -43.168  1.00 70.57           H  
ATOM   4566  HG3 MET B  87      33.508 -48.513 -43.800  1.00 70.57           H  
ATOM   4567  SD  MET B  87      31.280 -48.592 -44.652  1.00 70.57           S  
ATOM   4568  CE  MET B  87      29.946 -47.543 -44.017  1.00 70.57           C  
ATOM   4569  HE1 MET B  87      29.578 -47.937 -43.070  1.00 70.57           H  
ATOM   4570  HE2 MET B  87      30.324 -46.531 -43.872  1.00 70.57           H  
ATOM   4571  HE3 MET B  87      29.135 -47.509 -44.744  1.00 70.57           H  
ATOM   4572  N   LEU B  88      33.310 -50.594 -39.415  1.00 68.89           N  
ATOM   4573  H   LEU B  88      33.737 -51.149 -40.143  1.00 68.89           H  
ATOM   4574  CA  LEU B  88      33.104 -51.211 -38.097  1.00 68.89           C  
ATOM   4575  HA  LEU B  88      32.069 -51.053 -37.793  1.00 68.89           H  
ATOM   4576  C   LEU B  88      33.977 -50.566 -37.012  1.00 68.89           C  
ATOM   4577  CB  LEU B  88      33.373 -52.724 -38.191  1.00 68.89           C  
ATOM   4578  HB2 LEU B  88      34.260 -52.886 -38.804  1.00 68.89           H  
ATOM   4579  HB3 LEU B  88      33.585 -53.118 -37.197  1.00 68.89           H  
ATOM   4580  O   LEU B  88      33.501 -50.353 -35.900  1.00 68.89           O  
ATOM   4581  CG  LEU B  88      32.178 -53.497 -38.776  1.00 68.89           C  
ATOM   4582  HG  LEU B  88      31.747 -52.933 -39.603  1.00 68.89           H  
ATOM   4583  CD1 LEU B  88      32.632 -54.854 -39.313  1.00 68.89           C  
ATOM   4584 HD11 LEU B  88      31.786 -55.362 -39.775  1.00 68.89           H  
ATOM   4585 HD12 LEU B  88      33.395 -54.704 -40.077  1.00 68.89           H  
ATOM   4586 HD13 LEU B  88      33.035 -55.461 -38.503  1.00 68.89           H  
ATOM   4587  CD2 LEU B  88      31.099 -53.740 -37.716  1.00 68.89           C  
ATOM   4588 HD21 LEU B  88      31.502 -54.331 -36.892  1.00 68.89           H  
ATOM   4589 HD22 LEU B  88      30.739 -52.791 -37.320  1.00 68.89           H  
ATOM   4590 HD23 LEU B  88      30.256 -54.266 -38.165  1.00 68.89           H  
ATOM   4591  N   GLY B  89      35.223 -50.206 -37.337  1.00 70.40           N  
ATOM   4592  H   GLY B  89      35.575 -50.456 -38.250  1.00 70.40           H  
ATOM   4593  CA  GLY B  89      36.101 -49.438 -36.452  1.00 70.40           C  
ATOM   4594  HA2 GLY B  89      37.083 -49.351 -36.916  1.00 70.40           H  
ATOM   4595  HA3 GLY B  89      36.206 -49.957 -35.499  1.00 70.40           H  
ATOM   4596  C   GLY B  89      35.574 -48.026 -36.182  1.00 70.40           C  
ATOM   4597  O   GLY B  89      35.534 -47.604 -35.029  1.00 70.40           O  
ATOM   4598  N   LEU B  90      35.095 -47.328 -37.219  1.00 72.75           N  
ATOM   4599  H   LEU B  90      35.198 -47.714 -38.146  1.00 72.75           H  
ATOM   4600  CA  LEU B  90      34.462 -46.010 -37.089  1.00 72.75           C  
ATOM   4601  HA  LEU B  90      35.155 -45.352 -36.563  1.00 72.75           H  
ATOM   4602  C   LEU B  90      33.183 -46.085 -36.242  1.00 72.75           C  
ATOM   4603  CB  LEU B  90      34.161 -45.432 -38.491  1.00 72.75           C  
ATOM   4604  HB2 LEU B  90      34.686 -45.996 -39.262  1.00 72.75           H  
ATOM   4605  HB3 LEU B  90      33.095 -45.533 -38.695  1.00 72.75           H  
ATOM   4606  O   LEU B  90      32.996 -45.287 -35.331  1.00 72.75           O  
ATOM   4607  CG  LEU B  90      34.562 -43.954 -38.626  1.00 72.75           C  
ATOM   4608  HG  LEU B  90      34.248 -43.406 -37.739  1.00 72.75           H  
ATOM   4609  CD1 LEU B  90      36.077 -43.817 -38.809  1.00 72.75           C  
ATOM   4610 HD11 LEU B  90      36.596 -44.228 -37.943  1.00 72.75           H  
ATOM   4611 HD12 LEU B  90      36.339 -42.763 -38.898  1.00 72.75           H  
ATOM   4612 HD13 LEU B  90      36.401 -44.345 -39.706  1.00 72.75           H  
ATOM   4613  CD2 LEU B  90      33.892 -43.332 -39.851  1.00 72.75           C  
ATOM   4614 HD21 LEU B  90      34.220 -43.840 -40.758  1.00 72.75           H  
ATOM   4615 HD22 LEU B  90      34.158 -42.276 -39.915  1.00 72.75           H  
ATOM   4616 HD23 LEU B  90      32.809 -43.414 -39.768  1.00 72.75           H  
ATOM   4617  N   PHE B  91      32.335 -47.081 -36.505  1.00 70.68           N  
ATOM   4618  H   PHE B  91      32.542 -47.679 -37.292  1.00 70.68           H  
ATOM   4619  CA  PHE B  91      31.115 -47.365 -35.751  1.00 70.68           C  
ATOM   4620  HA  PHE B  91      30.463 -46.493 -35.781  1.00 70.68           H  
ATOM   4621  C   PHE B  91      31.407 -47.661 -34.275  1.00 70.68           C  
ATOM   4622  CB  PHE B  91      30.397 -48.543 -36.426  1.00 70.68           C  
ATOM   4623  HB2 PHE B  91      31.113 -49.349 -36.591  1.00 70.68           H  
ATOM   4624  HB3 PHE B  91      30.031 -48.224 -37.402  1.00 70.68           H  
ATOM   4625  O   PHE B  91      30.761 -47.088 -33.404  1.00 70.68           O  
ATOM   4626  CG  PHE B  91      29.237 -49.095 -35.630  1.00 70.68           C  
ATOM   4627  CD1 PHE B  91      29.362 -50.318 -34.944  1.00 70.68           C  
ATOM   4628  HD1 PHE B  91      30.282 -50.880 -35.011  1.00 70.68           H  
ATOM   4629  CD2 PHE B  91      28.041 -48.365 -35.549  1.00 70.68           C  
ATOM   4630  HD2 PHE B  91      27.948 -47.425 -36.073  1.00 70.68           H  
ATOM   4631  CE1 PHE B  91      28.299 -50.796 -34.158  1.00 70.68           C  
ATOM   4632  HE1 PHE B  91      28.390 -51.717 -33.602  1.00 70.68           H  
ATOM   4633  CE2 PHE B  91      26.973 -48.851 -34.779  1.00 70.68           C  
ATOM   4634  HE2 PHE B  91      26.046 -48.300 -34.719  1.00 70.68           H  
ATOM   4635  CZ  PHE B  91      27.113 -50.052 -34.068  1.00 70.68           C  
ATOM   4636  HZ  PHE B  91      26.305 -50.402 -33.443  1.00 70.68           H  
ATOM   4637  N   PHE B  92      32.411 -48.498 -33.984  1.00 70.76           N  
ATOM   4638  H   PHE B  92      32.904 -48.944 -34.744  1.00 70.76           H  
ATOM   4639  CA  PHE B  92      32.859 -48.766 -32.616  1.00 70.76           C  
ATOM   4640  HA  PHE B  92      32.013 -49.131 -32.032  1.00 70.76           H  
ATOM   4641  C   PHE B  92      33.356 -47.487 -31.930  1.00 70.76           C  
ATOM   4642  CB  PHE B  92      33.941 -49.856 -32.642  1.00 70.76           C  
ATOM   4643  HB2 PHE B  92      34.782 -49.510 -33.242  1.00 70.76           H  
ATOM   4644  HB3 PHE B  92      33.535 -50.739 -33.135  1.00 70.76           H  
ATOM   4645  O   PHE B  92      32.948 -47.213 -30.807  1.00 70.76           O  
ATOM   4646  CG  PHE B  92      34.456 -50.268 -31.275  1.00 70.76           C  
ATOM   4647  CD1 PHE B  92      35.582 -49.629 -30.719  1.00 70.76           C  
ATOM   4648  HD1 PHE B  92      36.070 -48.827 -31.253  1.00 70.76           H  
ATOM   4649  CD2 PHE B  92      33.820 -51.302 -30.562  1.00 70.76           C  
ATOM   4650  HD2 PHE B  92      32.957 -51.800 -30.978  1.00 70.76           H  
ATOM   4651  CE1 PHE B  92      36.067 -50.023 -29.459  1.00 70.76           C  
ATOM   4652  HE1 PHE B  92      36.924 -49.526 -29.030  1.00 70.76           H  
ATOM   4653  CE2 PHE B  92      34.308 -51.695 -29.303  1.00 70.76           C  
ATOM   4654  HE2 PHE B  92      33.828 -52.496 -28.761  1.00 70.76           H  
ATOM   4655  CZ  PHE B  92      35.426 -51.051 -28.748  1.00 70.76           C  
ATOM   4656  HZ  PHE B  92      35.791 -51.347 -27.775  1.00 70.76           H  
ATOM   4657  N   GLY B  93      34.167 -46.674 -32.617  1.00 73.97           N  
ATOM   4658  H   GLY B  93      34.466 -46.957 -33.539  1.00 73.97           H  
ATOM   4659  CA  GLY B  93      34.641 -45.385 -32.106  1.00 73.97           C  
ATOM   4660  HA2 GLY B  93      35.219 -45.547 -31.196  1.00 73.97           H  
ATOM   4661  HA3 GLY B  93      35.283 -44.922 -32.855  1.00 73.97           H  
ATOM   4662  C   GLY B  93      33.503 -44.411 -31.786  1.00 73.97           C  
ATOM   4663  O   GLY B  93      33.477 -43.842 -30.698  1.00 73.97           O  
ATOM   4664  N   PHE B  94      32.525 -44.263 -32.685  1.00 74.60           N  
ATOM   4665  H   PHE B  94      32.601 -44.733 -33.575  1.00 74.60           H  
ATOM   4666  CA  PHE B  94      31.363 -43.407 -32.440  1.00 74.60           C  
ATOM   4667  HA  PHE B  94      31.719 -42.434 -32.102  1.00 74.60           H  
ATOM   4668  C   PHE B  94      30.451 -43.935 -31.327  1.00 74.60           C  
ATOM   4669  CB  PHE B  94      30.554 -43.205 -33.722  1.00 74.60           C  
ATOM   4670  HB2 PHE B  94      30.356 -44.172 -34.185  1.00 74.60           H  
ATOM   4671  HB3 PHE B  94      29.599 -42.776 -33.418  1.00 74.60           H  
ATOM   4672  O   PHE B  94      29.998 -43.136 -30.513  1.00 74.60           O  
ATOM   4673  CG  PHE B  94      31.138 -42.241 -34.736  1.00 74.60           C  
ATOM   4674  CD1 PHE B  94      31.371 -40.901 -34.371  1.00 74.60           C  
ATOM   4675  HD1 PHE B  94      31.166 -40.570 -33.364  1.00 74.60           H  
ATOM   4676  CD2 PHE B  94      31.368 -42.649 -36.064  1.00 74.60           C  
ATOM   4677  HD2 PHE B  94      31.166 -43.669 -36.358  1.00 74.60           H  
ATOM   4678  CE1 PHE B  94      31.855 -39.982 -35.317  1.00 74.60           C  
ATOM   4679  HE1 PHE B  94      32.031 -38.956 -35.031  1.00 74.60           H  
ATOM   4680  CE2 PHE B  94      31.844 -41.727 -37.013  1.00 74.60           C  
ATOM   4681  HE2 PHE B  94      32.008 -42.036 -38.035  1.00 74.60           H  
ATOM   4682  CZ  PHE B  94      32.093 -40.395 -36.639  1.00 74.60           C  
ATOM   4683  HZ  PHE B  94      32.454 -39.685 -37.369  1.00 74.60           H  
ATOM   4684  N   LEU B  95      30.213 -45.250 -31.236  1.00 70.57           N  
ATOM   4685  H   LEU B  95      30.581 -45.867 -31.946  1.00 70.57           H  
ATOM   4686  CA  LEU B  95      29.486 -45.838 -30.103  1.00 70.57           C  
ATOM   4687  HA  LEU B  95      28.506 -45.365 -30.039  1.00 70.57           H  
ATOM   4688  C   LEU B  95      30.192 -45.549 -28.774  1.00 70.57           C  
ATOM   4689  CB  LEU B  95      29.330 -47.361 -30.279  1.00 70.57           C  
ATOM   4690  HB2 LEU B  95      29.466 -47.835 -29.307  1.00 70.57           H  
ATOM   4691  HB3 LEU B  95      30.124 -47.736 -30.925  1.00 70.57           H  
ATOM   4692  O   LEU B  95      29.528 -45.209 -27.801  1.00 70.57           O  
ATOM   4693  CG  LEU B  95      27.966 -47.826 -30.814  1.00 70.57           C  
ATOM   4694  HG  LEU B  95      27.774 -47.374 -31.787  1.00 70.57           H  
ATOM   4695  CD1 LEU B  95      28.008 -49.349 -30.960  1.00 70.57           C  
ATOM   4696 HD11 LEU B  95      28.796 -49.625 -31.661  1.00 70.57           H  
ATOM   4697 HD12 LEU B  95      28.197 -49.812 -29.992  1.00 70.57           H  
ATOM   4698 HD13 LEU B  95      27.047 -49.703 -31.334  1.00 70.57           H  
ATOM   4699  CD2 LEU B  95      26.814 -47.508 -29.856  1.00 70.57           C  
ATOM   4700 HD21 LEU B  95      25.883 -47.930 -30.237  1.00 70.57           H  
ATOM   4701 HD22 LEU B  95      26.672 -46.431 -29.764  1.00 70.57           H  
ATOM   4702 HD23 LEU B  95      27.016 -47.919 -28.867  1.00 70.57           H  
ATOM   4703  N   LEU B  96      31.524 -45.645 -28.736  1.00 75.99           N  
ATOM   4704  H   LEU B  96      32.003 -45.977 -29.561  1.00 75.99           H  
ATOM   4705  CA  LEU B  96      32.325 -45.323 -27.552  1.00 75.99           C  
ATOM   4706  HA  LEU B  96      31.964 -45.936 -26.726  1.00 75.99           H  
ATOM   4707  C   LEU B  96      32.155 -43.855 -27.134  1.00 75.99           C  
ATOM   4708  CB  LEU B  96      33.804 -45.664 -27.835  1.00 75.99           C  
ATOM   4709  HB2 LEU B  96      34.391 -44.749 -27.917  1.00 75.99           H  
ATOM   4710  HB3 LEU B  96      33.882 -46.172 -28.796  1.00 75.99           H  
ATOM   4711  O   LEU B  96      32.026 -43.569 -25.946  1.00 75.99           O  
ATOM   4712  CG  LEU B  96      34.429 -46.580 -26.773  1.00 75.99           C  
ATOM   4713  HG  LEU B  96      33.767 -47.427 -26.588  1.00 75.99           H  
ATOM   4714  CD1 LEU B  96      35.760 -47.124 -27.289  1.00 75.99           C  
ATOM   4715 HD11 LEU B  96      36.176 -47.822 -26.563  1.00 75.99           H  
ATOM   4716 HD12 LEU B  96      35.588 -47.647 -28.229  1.00 75.99           H  
ATOM   4717 HD13 LEU B  96      36.459 -46.303 -27.454  1.00 75.99           H  
ATOM   4718  CD2 LEU B  96      34.684 -45.847 -25.457  1.00 75.99           C  
ATOM   4719 HD21 LEU B  96      33.740 -45.495 -25.042  1.00 75.99           H  
ATOM   4720 HD22 LEU B  96      35.339 -44.991 -25.621  1.00 75.99           H  
ATOM   4721 HD23 LEU B  96      35.144 -46.526 -24.739  1.00 75.99           H  
ATOM   4722  N   VAL B  97      32.102 -42.938 -28.105  1.00 76.09           N  
ATOM   4723  H   VAL B  97      32.245 -43.251 -29.055  1.00 76.09           H  
ATOM   4724  CA  VAL B  97      31.841 -41.509 -27.866  1.00 76.09           C  
ATOM   4725  HA  VAL B  97      32.501 -41.169 -27.068  1.00 76.09           H  
ATOM   4726  C   VAL B  97      30.413 -41.273 -27.365  1.00 76.09           C  
ATOM   4727  CB  VAL B  97      32.162 -40.674 -29.124  1.00 76.09           C  
ATOM   4728  HB  VAL B  97      31.659 -41.111 -29.987  1.00 76.09           H  
ATOM   4729  O   VAL B  97      30.249 -40.568 -26.374  1.00 76.09           O  
ATOM   4730  CG1 VAL B  97      31.719 -39.211 -29.003  1.00 76.09           C  
ATOM   4731 HG11 VAL B  97      30.631 -39.152 -28.969  1.00 76.09           H  
ATOM   4732 HG12 VAL B  97      32.129 -38.768 -28.096  1.00 76.09           H  
ATOM   4733 HG13 VAL B  97      32.059 -38.643 -29.869  1.00 76.09           H  
ATOM   4734  CG2 VAL B  97      33.673 -40.664 -29.391  1.00 76.09           C  
ATOM   4735 HG21 VAL B  97      33.881 -40.137 -30.322  1.00 76.09           H  
ATOM   4736 HG22 VAL B  97      34.052 -41.683 -29.479  1.00 76.09           H  
ATOM   4737 HG23 VAL B  97      34.193 -40.168 -28.571  1.00 76.09           H  
ATOM   4738  N   ILE B  98      29.391 -41.885 -27.978  1.00 71.06           N  
ATOM   4739  H   ILE B  98      29.586 -42.459 -28.785  1.00 71.06           H  
ATOM   4740  CA  ILE B  98      27.993 -41.776 -27.512  1.00 71.06           C  
ATOM   4741  HA  ILE B  98      27.715 -40.722 -27.480  1.00 71.06           H  
ATOM   4742  C   ILE B  98      27.866 -42.303 -26.083  1.00 71.06           C  
ATOM   4743  CB  ILE B  98      27.014 -42.504 -28.464  1.00 71.06           C  
ATOM   4744  HB  ILE B  98      27.372 -43.520 -28.631  1.00 71.06           H  
ATOM   4745  O   ILE B  98      27.356 -41.603 -25.219  1.00 71.06           O  
ATOM   4746  CG1 ILE B  98      26.954 -41.756 -29.811  1.00 71.06           C  
ATOM   4747 HG12 ILE B  98      27.962 -41.598 -30.195  1.00 71.06           H  
ATOM   4748 HG13 ILE B  98      26.506 -40.777 -29.639  1.00 71.06           H  
ATOM   4749  CG2 ILE B  98      25.594 -42.576 -27.862  1.00 71.06           C  
ATOM   4750 HG21 ILE B  98      25.587 -43.111 -26.913  1.00 71.06           H  
ATOM   4751 HG22 ILE B  98      24.913 -43.123 -28.514  1.00 71.06           H  
ATOM   4752 HG23 ILE B  98      25.195 -41.577 -27.688  1.00 71.06           H  
ATOM   4753  CD1 ILE B  98      26.150 -42.482 -30.897  1.00 71.06           C  
ATOM   4754 HD11 ILE B  98      26.549 -43.485 -31.044  1.00 71.06           H  
ATOM   4755 HD12 ILE B  98      26.226 -41.923 -31.830  1.00 71.06           H  
ATOM   4756 HD13 ILE B  98      25.095 -42.539 -30.629  1.00 71.06           H  
ATOM   4757  N   PHE B  99      28.397 -43.492 -25.808  1.00 74.19           N  
ATOM   4758  H   PHE B  99      28.798 -44.020 -26.569  1.00 74.19           H  
ATOM   4759  CA  PHE B  99      28.384 -44.108 -24.483  1.00 74.19           C  
ATOM   4760  HA  PHE B  99      27.353 -44.232 -24.152  1.00 74.19           H  
ATOM   4761  C   PHE B  99      29.105 -43.258 -23.427  1.00 74.19           C  
ATOM   4762  CB  PHE B  99      29.030 -45.483 -24.637  1.00 74.19           C  
ATOM   4763  HB2 PHE B  99      30.007 -45.353 -25.103  1.00 74.19           H  
ATOM   4764  HB3 PHE B  99      28.416 -46.071 -25.320  1.00 74.19           H  
ATOM   4765  O   PHE B  99      28.605 -43.108 -22.314  1.00 74.19           O  
ATOM   4766  CG  PHE B  99      29.214 -46.277 -23.363  1.00 74.19           C  
ATOM   4767  CD1 PHE B  99      30.482 -46.347 -22.755  1.00 74.19           C  
ATOM   4768  HD1 PHE B  99      31.309 -45.787 -23.165  1.00 74.19           H  
ATOM   4769  CD2 PHE B  99      28.136 -46.996 -22.819  1.00 74.19           C  
ATOM   4770  HD2 PHE B  99      27.159 -46.946 -23.278  1.00 74.19           H  
ATOM   4771  CE1 PHE B  99      30.674 -47.152 -21.620  1.00 74.19           C  
ATOM   4772  HE1 PHE B  99      31.646 -47.202 -21.152  1.00 74.19           H  
ATOM   4773  CE2 PHE B  99      28.326 -47.795 -21.681  1.00 74.19           C  
ATOM   4774  HE2 PHE B  99      27.496 -48.350 -21.270  1.00 74.19           H  
ATOM   4775  CZ  PHE B  99      29.598 -47.884 -21.090  1.00 74.19           C  
ATOM   4776  HZ  PHE B  99      29.745 -48.491 -20.209  1.00 74.19           H  
ATOM   4777  N   ALA B 100      30.244 -42.649 -23.773  1.00 80.59           N  
ATOM   4778  H   ALA B 100      30.633 -42.818 -24.690  1.00 80.59           H  
ATOM   4779  CA  ALA B 100      30.937 -41.719 -22.885  1.00 80.59           C  
ATOM   4780  HA  ALA B 100      31.101 -42.212 -21.927  1.00 80.59           H  
ATOM   4781  C   ALA B 100      30.105 -40.453 -22.605  1.00 80.59           C  
ATOM   4782  CB  ALA B 100      32.303 -41.382 -23.494  1.00 80.59           C  
ATOM   4783  HB1 ALA B 100      32.843 -40.711 -22.827  1.00 80.59           H  
ATOM   4784  HB2 ALA B 100      32.883 -42.295 -23.627  1.00 80.59           H  
ATOM   4785  HB3 ALA B 100      32.172 -40.895 -24.461  1.00 80.59           H  
ATOM   4786  O   ALA B 100      30.064 -39.996 -21.464  1.00 80.59           O  
ATOM   4787  N   ILE B 101      29.414 -39.912 -23.616  1.00 77.42           N  
ATOM   4788  H   ILE B 101      29.491 -40.338 -24.529  1.00 77.42           H  
ATOM   4789  CA  ILE B 101      28.522 -38.750 -23.475  1.00 77.42           C  
ATOM   4790  HA  ILE B 101      29.049 -37.977 -22.915  1.00 77.42           H  
ATOM   4791  C   ILE B 101      27.277 -39.105 -22.651  1.00 77.42           C  
ATOM   4792  CB  ILE B 101      28.165 -38.168 -24.864  1.00 77.42           C  
ATOM   4793  HB  ILE B 101      27.826 -38.982 -25.505  1.00 77.42           H  
ATOM   4794  O   ILE B 101      26.915 -38.340 -21.764  1.00 77.42           O  
ATOM   4795  CG1 ILE B 101      29.418 -37.518 -25.500  1.00 77.42           C  
ATOM   4796 HG12 ILE B 101      29.661 -36.599 -24.966  1.00 77.42           H  
ATOM   4797 HG13 ILE B 101      30.272 -38.187 -25.398  1.00 77.42           H  
ATOM   4798  CG2 ILE B 101      27.031 -37.126 -24.775  1.00 77.42           C  
ATOM   4799 HG21 ILE B 101      26.113 -37.593 -24.419  1.00 77.42           H  
ATOM   4800 HG22 ILE B 101      27.309 -36.323 -24.092  1.00 77.42           H  
ATOM   4801 HG23 ILE B 101      26.813 -36.707 -25.757  1.00 77.42           H  
ATOM   4802  CD1 ILE B 101      29.260 -37.203 -26.993  1.00 77.42           C  
ATOM   4803 HD11 ILE B 101      28.934 -38.095 -27.527  1.00 77.42           H  
ATOM   4804 HD12 ILE B 101      28.536 -36.402 -27.144  1.00 77.42           H  
ATOM   4805 HD13 ILE B 101      30.220 -36.879 -27.394  1.00 77.42           H  
ATOM   4806  N   GLU B 102      26.649 -40.259 -22.880  1.00 72.90           N  
ATOM   4807  H   GLU B 102      26.958 -40.832 -23.652  1.00 72.90           H  
ATOM   4808  CA  GLU B 102      25.491 -40.716 -22.103  1.00 72.90           C  
ATOM   4809  HA  GLU B 102      24.728 -39.938 -22.107  1.00 72.90           H  
ATOM   4810  C   GLU B 102      25.851 -40.963 -20.637  1.00 72.90           C  
ATOM   4811  CB  GLU B 102      24.884 -41.990 -22.706  1.00 72.90           C  
ATOM   4812  HB2 GLU B 102      24.256 -42.443 -21.940  1.00 72.90           H  
ATOM   4813  HB3 GLU B 102      25.673 -42.696 -22.966  1.00 72.90           H  
ATOM   4814  O   GLU B 102      25.120 -40.524 -19.752  1.00 72.90           O  
ATOM   4815  CG  GLU B 102      24.013 -41.693 -23.937  1.00 72.90           C  
ATOM   4816  HG2 GLU B 102      24.649 -41.316 -24.739  1.00 72.90           H  
ATOM   4817  HG3 GLU B 102      23.299 -40.911 -23.681  1.00 72.90           H  
ATOM   4818  CD  GLU B 102      23.236 -42.927 -24.421  1.00 72.90           C  
ATOM   4819  OE1 GLU B 102      22.928 -42.979 -25.632  1.00 72.90           O  
ATOM   4820  OE2 GLU B 102      22.967 -43.825 -23.589  1.00 72.90           O  
ATOM   4821  N   ILE B 103      27.003 -41.583 -20.354  1.00 75.52           N  
ATOM   4822  H   ILE B 103      27.553 -41.952 -21.116  1.00 75.52           H  
ATOM   4823  CA  ILE B 103      27.500 -41.726 -18.979  1.00 75.52           C  
ATOM   4824  HA  ILE B 103      26.709 -42.171 -18.376  1.00 75.52           H  
ATOM   4825  C   ILE B 103      27.782 -40.356 -18.357  1.00 75.52           C  
ATOM   4826  CB  ILE B 103      28.726 -42.666 -18.932  1.00 75.52           C  
ATOM   4827  HB  ILE B 103      29.400 -42.414 -19.751  1.00 75.52           H  
ATOM   4828  O   ILE B 103      27.379 -40.119 -17.219  1.00 75.52           O  
ATOM   4829  CG1 ILE B 103      28.220 -44.113 -19.114  1.00 75.52           C  
ATOM   4830 HG12 ILE B 103      27.664 -44.187 -20.049  1.00 75.52           H  
ATOM   4831 HG13 ILE B 103      27.535 -44.358 -18.303  1.00 75.52           H  
ATOM   4832  CG2 ILE B 103      29.512 -42.534 -17.612  1.00 75.52           C  
ATOM   4833 HG21 ILE B 103      28.863 -42.767 -16.768  1.00 75.52           H  
ATOM   4834 HG22 ILE B 103      29.903 -41.522 -17.502  1.00 75.52           H  
ATOM   4835 HG23 ILE B 103      30.377 -43.198 -17.606  1.00 75.52           H  
ATOM   4836  CD1 ILE B 103      29.321 -45.174 -19.147  1.00 75.52           C  
ATOM   4837 HD11 ILE B 103      30.028 -44.950 -19.945  1.00 75.52           H  
ATOM   4838 HD12 ILE B 103      29.842 -45.232 -18.191  1.00 75.52           H  
ATOM   4839 HD13 ILE B 103      28.851 -46.142 -19.323  1.00 75.52           H  
ATOM   4840  N   ALA B 104      28.430 -39.439 -19.081  1.00 80.27           N  
ATOM   4841  H   ALA B 104      28.747 -39.677 -20.010  1.00 80.27           H  
ATOM   4842  CA  ALA B 104      28.700 -38.095 -18.576  1.00 80.27           C  
ATOM   4843  HA  ALA B 104      29.249 -38.183 -17.639  1.00 80.27           H  
ATOM   4844  C   ALA B 104      27.402 -37.326 -18.273  1.00 80.27           C  
ATOM   4845  CB  ALA B 104      29.588 -37.353 -19.582  1.00 80.27           C  
ATOM   4846  HB1 ALA B 104      30.519 -37.901 -19.729  1.00 80.27           H  
ATOM   4847  HB2 ALA B 104      29.074 -37.257 -20.538  1.00 80.27           H  
ATOM   4848  HB3 ALA B 104      29.818 -36.359 -19.200  1.00 80.27           H  
ATOM   4849  O   ALA B 104      27.290 -36.727 -17.205  1.00 80.27           O  
ATOM   4850  N   ALA B 105      26.404 -37.395 -19.158  1.00 76.12           N  
ATOM   4851  H   ALA B 105      26.565 -37.896 -20.020  1.00 76.12           H  
ATOM   4852  CA  ALA B 105      25.098 -36.768 -18.975  1.00 76.12           C  
ATOM   4853  HA  ALA B 105      25.246 -35.717 -18.726  1.00 76.12           H  
ATOM   4854  C   ALA B 105      24.299 -37.407 -17.827  1.00 76.12           C  
ATOM   4855  CB  ALA B 105      24.337 -36.844 -20.304  1.00 76.12           C  
ATOM   4856  HB1 ALA B 105      24.177 -37.884 -20.586  1.00 76.12           H  
ATOM   4857  HB2 ALA B 105      23.371 -36.349 -20.202  1.00 76.12           H  
ATOM   4858  HB3 ALA B 105      24.909 -36.346 -21.087  1.00 76.12           H  
ATOM   4859  O   ALA B 105      23.695 -36.689 -17.032  1.00 76.12           O  
ATOM   4860  N   ALA B 106      24.335 -38.736 -17.688  1.00 74.77           N  
ATOM   4861  H   ALA B 106      24.802 -39.285 -18.395  1.00 74.77           H  
ATOM   4862  CA  ALA B 106      23.681 -39.449 -16.593  1.00 74.77           C  
ATOM   4863  HA  ALA B 106      22.640 -39.130 -16.545  1.00 74.77           H  
ATOM   4864  C   ALA B 106      24.323 -39.125 -15.233  1.00 74.77           C  
ATOM   4865  CB  ALA B 106      23.710 -40.953 -16.892  1.00 74.77           C  
ATOM   4866  HB1 ALA B 106      23.200 -41.151 -17.835  1.00 74.77           H  
ATOM   4867  HB2 ALA B 106      24.740 -41.302 -16.965  1.00 74.77           H  
ATOM   4868  HB3 ALA B 106      23.202 -41.495 -16.094  1.00 74.77           H  
ATOM   4869  O   ALA B 106      23.606 -38.840 -14.276  1.00 74.77           O  
ATOM   4870  N   ILE B 107      25.659 -39.106 -15.146  1.00 78.38           N  
ATOM   4871  H   ILE B 107      26.194 -39.359 -15.964  1.00 78.38           H  
ATOM   4872  CA  ILE B 107      26.386 -38.698 -13.933  1.00 78.38           C  
ATOM   4873  HA  ILE B 107      26.011 -39.278 -13.089  1.00 78.38           H  
ATOM   4874  C   ILE B 107      26.108 -37.227 -13.614  1.00 78.38           C  
ATOM   4875  CB  ILE B 107      27.903 -38.973 -14.075  1.00 78.38           C  
ATOM   4876  HB  ILE B 107      28.243 -38.553 -15.022  1.00 78.38           H  
ATOM   4877  O   ILE B 107      25.825 -36.901 -12.462  1.00 78.38           O  
ATOM   4878  CG1 ILE B 107      28.167 -40.497 -14.078  1.00 78.38           C  
ATOM   4879 HG12 ILE B 107      27.931 -40.907 -13.097  1.00 78.38           H  
ATOM   4880 HG13 ILE B 107      27.509 -40.981 -14.800  1.00 78.38           H  
ATOM   4881  CG2 ILE B 107      28.711 -38.308 -12.940  1.00 78.38           C  
ATOM   4882 HG21 ILE B 107      28.367 -38.670 -11.971  1.00 78.38           H  
ATOM   4883 HG22 ILE B 107      28.604 -37.224 -12.973  1.00 78.38           H  
ATOM   4884 HG23 ILE B 107      29.775 -38.519 -13.047  1.00 78.38           H  
ATOM   4885  CD1 ILE B 107      29.609 -40.876 -14.442  1.00 78.38           C  
ATOM   4886 HD11 ILE B 107      29.900 -40.385 -15.370  1.00 78.38           H  
ATOM   4887 HD12 ILE B 107      29.673 -41.956 -14.572  1.00 78.38           H  
ATOM   4888 HD13 ILE B 107      30.296 -40.589 -13.645  1.00 78.38           H  
ATOM   4889  N   TRP B 108      26.152 -36.341 -14.614  1.00 79.83           N  
ATOM   4890  H   TRP B 108      26.408 -36.654 -15.539  1.00 79.83           H  
ATOM   4891  CA  TRP B 108      25.892 -34.918 -14.415  1.00 79.83           C  
ATOM   4892  HA  TRP B 108      26.562 -34.549 -13.639  1.00 79.83           H  
ATOM   4893  C   TRP B 108      24.466 -34.673 -13.918  1.00 79.83           C  
ATOM   4894  CB  TRP B 108      26.180 -34.124 -15.694  1.00 79.83           C  
ATOM   4895  HB2 TRP B 108      27.232 -34.236 -15.956  1.00 79.83           H  
ATOM   4896  HB3 TRP B 108      25.583 -34.525 -16.512  1.00 79.83           H  
ATOM   4897  O   TRP B 108      24.303 -34.035 -12.879  1.00 79.83           O  
ATOM   4898  CG  TRP B 108      25.870 -32.669 -15.543  1.00 79.83           C  
ATOM   4899  CD1 TRP B 108      26.667 -31.753 -14.947  1.00 79.83           C  
ATOM   4900  HD1 TRP B 108      27.649 -31.950 -14.544  1.00 79.83           H  
ATOM   4901  CD2 TRP B 108      24.626 -31.969 -15.866  1.00 79.83           C  
ATOM   4902  CE2 TRP B 108      24.735 -30.625 -15.400  1.00 79.83           C  
ATOM   4903  CE3 TRP B 108      23.403 -32.344 -16.467  1.00 79.83           C  
ATOM   4904  HE3 TRP B 108      23.277 -33.354 -16.828  1.00 79.83           H  
ATOM   4905  NE1 TRP B 108      25.996 -30.549 -14.852  1.00 79.83           N  
ATOM   4906  HE1 TRP B 108      26.332 -29.751 -14.331  1.00 79.83           H  
ATOM   4907  CH2 TRP B 108      22.485 -30.103 -16.119  1.00 79.83           C  
ATOM   4908  HH2 TRP B 108      21.667 -29.404 -16.206  1.00 79.83           H  
ATOM   4909  CZ2 TRP B 108      23.687 -29.702 -15.513  1.00 79.83           C  
ATOM   4910  HZ2 TRP B 108      23.791 -28.701 -15.121  1.00 79.83           H  
ATOM   4911  CZ3 TRP B 108      22.346 -31.420 -16.595  1.00 79.83           C  
ATOM   4912  HZ3 TRP B 108      21.414 -31.720 -17.052  1.00 79.83           H  
ATOM   4913  N   GLY B 109      23.458 -35.244 -14.585  1.00 73.96           N  
ATOM   4914  H   GLY B 109      23.670 -35.757 -15.429  1.00 73.96           H  
ATOM   4915  CA  GLY B 109      22.053 -35.125 -14.193  1.00 73.96           C  
ATOM   4916  HA2 GLY B 109      21.780 -34.070 -14.149  1.00 73.96           H  
ATOM   4917  HA3 GLY B 109      21.436 -35.615 -14.946  1.00 73.96           H  
ATOM   4918  C   GLY B 109      21.754 -35.762 -12.835  1.00 73.96           C  
ATOM   4919  O   GLY B 109      20.931 -35.240 -12.090  1.00 73.96           O  
ATOM   4920  N   TYR B 110      22.454 -36.840 -12.462  1.00 74.63           N  
ATOM   4921  H   TYR B 110      23.076 -37.275 -13.130  1.00 74.63           H  
ATOM   4922  CA  TYR B 110      22.366 -37.414 -11.116  1.00 74.63           C  
ATOM   4923  HA  TYR B 110      21.310 -37.502 -10.861  1.00 74.63           H  
ATOM   4924  C   TYR B 110      22.993 -36.494 -10.057  1.00 74.63           C  
ATOM   4925  CB  TYR B 110      22.983 -38.824 -11.105  1.00 74.63           C  
ATOM   4926  HB2 TYR B 110      24.067 -38.748 -11.195  1.00 74.63           H  
ATOM   4927  HB3 TYR B 110      22.618 -39.367 -11.976  1.00 74.63           H  
ATOM   4928  O   TYR B 110      22.425 -36.311  -8.983  1.00 74.63           O  
ATOM   4929  CG  TYR B 110      22.636 -39.642  -9.873  1.00 74.63           C  
ATOM   4930  CD1 TYR B 110      23.301 -39.411  -8.653  1.00 74.63           C  
ATOM   4931  HD1 TYR B 110      24.085 -38.670  -8.599  1.00 74.63           H  
ATOM   4932  CD2 TYR B 110      21.611 -40.608  -9.939  1.00 74.63           C  
ATOM   4933  HD2 TYR B 110      21.110 -40.796 -10.877  1.00 74.63           H  
ATOM   4934  CE1 TYR B 110      22.909 -40.101  -7.490  1.00 74.63           C  
ATOM   4935  HE1 TYR B 110      23.403 -39.893  -6.552  1.00 74.63           H  
ATOM   4936  CE2 TYR B 110      21.208 -41.293  -8.777  1.00 74.63           C  
ATOM   4937  HE2 TYR B 110      20.407 -42.017  -8.812  1.00 74.63           H
[truncated: 1,085,250 more chars]
