# Supplementary material for: Deep learning insights into the architecture of the mammalian egg-sperm fusion synapse
Source: eLife. 2024 Apr 26;13:RP93131. doi: 10.7554/eLife.93131 (PMC11052572; doi:10.7554/eLife.93131)
Supplement: Figure 5—source data 1. [file elife-93131-fig5-data1.zip › eLife-VOR-RA-2023-93131R1_figure_5-source_data/figure_5bc/JUNO_CD9_IZUMO1_SPACA6_TMEM81_ranked_8.pdb]

ATOM      1  N   GLY A   1      51.993   6.855   0.956  1.00 51.77           N  
ATOM      2  H   GLY A   1      51.249   6.935   0.276  1.00 51.77           H  
ATOM      3  H2  GLY A   1      52.738   6.285   0.582  1.00 51.77           H  
ATOM      4  H3  GLY A   1      51.612   6.394   1.770  1.00 51.77           H  
ATOM      5  CA  GLY A   1      52.482   8.209   1.313  1.00 51.77           C  
ATOM      6  HA2 GLY A   1      52.932   8.682   0.440  1.00 51.77           H  
ATOM      7  HA3 GLY A   1      53.216   8.138   2.115  1.00 51.77           H  
ATOM      8  C   GLY A   1      51.322   9.069   1.781  1.00 51.77           C  
ATOM      9  O   GLY A   1      50.190   8.714   1.469  1.00 51.77           O  
ATOM     10  N   ASP A   2      51.582  10.167   2.502  1.00 55.98           N  
ATOM     11  H   ASP A   2      52.535  10.403   2.738  1.00 55.98           H  
ATOM     12  CA  ASP A   2      50.544  11.004   3.146  1.00 55.98           C  
ATOM     13  HA  ASP A   2      50.027  10.392   3.885  1.00 55.98           H  
ATOM     14  C   ASP A   2      49.449  11.526   2.192  1.00 55.98           C  
ATOM     15  CB  ASP A   2      51.199  12.200   3.874  1.00 55.98           C  
ATOM     16  HB2 ASP A   2      50.444  12.970   4.029  1.00 55.98           H  
ATOM     17  HB3 ASP A   2      51.974  12.627   3.237  1.00 55.98           H  
ATOM     18  O   ASP A   2      48.327  11.769   2.626  1.00 55.98           O  
ATOM     19  CG  ASP A   2      51.779  11.863   5.254  1.00 55.98           C  
ATOM     20  OD1 ASP A   2      51.238  10.948   5.916  1.00 55.98           O  
ATOM     21  OD2 ASP A   2      52.764  12.528   5.638  1.00 55.98           O  
ATOM     22  N   GLU A   3      49.727  11.634   0.888  1.00 62.12           N  
ATOM     23  H   GLU A   3      50.678  11.482   0.585  1.00 62.12           H  
ATOM     24  CA  GLU A   3      48.754  12.070  -0.129  1.00 62.12           C  
ATOM     25  HA  GLU A   3      48.383  13.060   0.134  1.00 62.12           H  
ATOM     26  C   GLU A   3      47.517  11.156  -0.247  1.00 62.12           C  
ATOM     27  CB  GLU A   3      49.454  12.163  -1.496  1.00 62.12           C  
ATOM     28  HB2 GLU A   3      48.702  12.372  -2.257  1.00 62.12           H  
ATOM     29  HB3 GLU A   3      49.917  11.202  -1.720  1.00 62.12           H  
ATOM     30  O   GLU A   3      46.437  11.630  -0.586  1.00 62.12           O  
ATOM     31  CG  GLU A   3      50.513  13.278  -1.547  1.00 62.12           C  
ATOM     32  HG2 GLU A   3      51.293  13.059  -0.817  1.00 62.12           H  
ATOM     33  HG3 GLU A   3      50.040  14.218  -1.263  1.00 62.12           H  
ATOM     34  CD  GLU A   3      51.163  13.428  -2.933  1.00 62.12           C  
ATOM     35  OE1 GLU A   3      51.715  14.520  -3.192  1.00 62.12           O  
ATOM     36  OE2 GLU A   3      51.155  12.437  -3.699  1.00 62.12           O  
ATOM     37  N   LEU A   4      47.632   9.861   0.081  1.00 67.91           N  
ATOM     38  H   LEU A   4      48.524   9.542   0.430  1.00 67.91           H  
ATOM     39  CA  LEU A   4      46.524   8.893  -0.027  1.00 67.91           C  
ATOM     40  HA  LEU A   4      45.928   9.148  -0.903  1.00 67.91           H  
ATOM     41  C   LEU A   4      45.544   8.932   1.159  1.00 67.91           C  
ATOM     42  CB  LEU A   4      47.103   7.478  -0.215  1.00 67.91           C  
ATOM     43  HB2 LEU A   4      47.907   7.338   0.507  1.00 67.91           H  
ATOM     44  HB3 LEU A   4      46.337   6.735   0.008  1.00 67.91           H  
ATOM     45  O   LEU A   4      44.537   8.227   1.148  1.00 67.91           O  
ATOM     46  CG  LEU A   4      47.624   7.210  -1.637  1.00 67.91           C  
ATOM     47  HG  LEU A   4      48.204   8.065  -1.986  1.00 67.91           H  
ATOM     48  CD1 LEU A   4      48.542   5.987  -1.621  1.00 67.91           C  
ATOM     49 HD11 LEU A   4      49.383   6.162  -0.950  1.00 67.91           H  
ATOM     50 HD12 LEU A   4      47.986   5.111  -1.285  1.00 67.91           H  
ATOM     51 HD13 LEU A   4      48.919   5.802  -2.627  1.00 67.91           H  
ATOM     52  CD2 LEU A   4      46.481   6.935  -2.618  1.00 67.91           C  
ATOM     53 HD21 LEU A   4      45.824   7.802  -2.684  1.00 67.91           H  
ATOM     54 HD22 LEU A   4      46.886   6.743  -3.612  1.00 67.91           H  
ATOM     55 HD23 LEU A   4      45.902   6.069  -2.300  1.00 67.91           H  
ATOM     56  N   LEU A   5      45.828   9.724   2.197  1.00 75.04           N  
ATOM     57  H   LEU A   5      46.658  10.297   2.144  1.00 75.04           H  
ATOM     58  CA  LEU A   5      44.978   9.824   3.390  1.00 75.04           C  
ATOM     59  HA  LEU A   5      44.638   8.830   3.682  1.00 75.04           H  
ATOM     60  C   LEU A   5      43.731  10.679   3.184  1.00 75.04           C  
ATOM     61  CB  LEU A   5      45.809  10.452   4.516  1.00 75.04           C  
ATOM     62  HB2 LEU A   5      45.146  10.880   5.268  1.00 75.04           H  
ATOM     63  HB3 LEU A   5      46.388  11.281   4.109  1.00 75.04           H  
ATOM     64  O   LEU A   5      42.740  10.498   3.897  1.00 75.04           O  
ATOM     65  CG  LEU A   5      46.734   9.438   5.187  1.00 75.04           C  
ATOM     66  HG  LEU A   5      47.185   8.775   4.449  1.00 75.04           H  
ATOM     67  CD1 LEU A   5      47.848  10.145   5.952  1.00 75.04           C  
ATOM     68 HD11 LEU A   5      48.571   9.420   6.327  1.00 75.04           H  
ATOM     69 HD12 LEU A   5      47.434  10.737   6.768  1.00 75.04           H  
ATOM     70 HD13 LEU A   5      48.379  10.820   5.280  1.00 75.04           H  
ATOM     71  CD2 LEU A   5      45.922   8.630   6.193  1.00 75.04           C  
ATOM     72 HD21 LEU A   5      46.630   8.047   6.781  1.00 75.04           H  
ATOM     73 HD22 LEU A   5      45.243   7.955   5.671  1.00 75.04           H  
ATOM     74 HD23 LEU A   5      45.353   9.277   6.861  1.00 75.04           H  
ATOM     75  N   ASN A   6      43.831  11.647   2.276  1.00 82.49           N  
ATOM     76  H   ASN A   6      44.669  11.683   1.712  1.00 82.49           H  
ATOM     77  CA  ASN A   6      42.846  12.697   2.083  1.00 82.49           C  
ATOM     78  HA  ASN A   6      41.893  12.347   2.478  1.00 82.49           H  
ATOM     79  C   ASN A   6      42.639  12.948   0.587  1.00 82.49           C  
ATOM     80  CB  ASN A   6      43.294  13.946   2.867  1.00 82.49           C  
ATOM     81  HB2 ASN A   6      43.645  13.654   3.857  1.00 82.49           H  
ATOM     82  HB3 ASN A   6      44.110  14.443   2.341  1.00 82.49           H  
ATOM     83  O   ASN A   6      42.948  14.022   0.070  1.00 82.49           O  
ATOM     84  CG  ASN A   6      42.144  14.910   3.064  1.00 82.49           C  
ATOM     85  ND2 ASN A   6      42.399  16.183   3.249  1.00 82.49           N  
ATOM     86 HD21 ASN A   6      41.600  16.797   3.311  1.00 82.49           H  
ATOM     87 HD22 ASN A   6      43.340  16.531   3.135  1.00 82.49           H  
ATOM     88  OD1 ASN A   6      40.992  14.524   3.120  1.00 82.49           O  
ATOM     89  N   ILE A   7      42.161  11.917  -0.106  1.00 87.74           N  
ATOM     90  H   ILE A   7      41.849  11.099   0.397  1.00 87.74           H  
ATOM     91  CA  ILE A   7      41.960  11.925  -1.553  1.00 87.74           C  
ATOM     92  HA  ILE A   7      42.112  12.943  -1.912  1.00 87.74           H  
ATOM     93  C   ILE A   7      40.521  11.549  -1.878  1.00 87.74           C  
ATOM     94  CB  ILE A   7      43.004  11.038  -2.268  1.00 87.74           C  
ATOM     95  HB  ILE A   7      43.988  11.367  -1.934  1.00 87.74           H  
ATOM     96  O   ILE A   7      39.923  10.682  -1.241  1.00 87.74           O  
ATOM     97  CG1 ILE A   7      42.933  11.253  -3.796  1.00 87.74           C  
ATOM     98 HG12 ILE A   7      42.030  10.785  -4.188  1.00 87.74           H  
ATOM     99 HG13 ILE A   7      42.883  12.322  -4.003  1.00 87.74           H  
ATOM    100  CG2 ILE A   7      42.852   9.549  -1.902  1.00 87.74           C  
ATOM    101 HG21 ILE A   7      41.914   9.155  -2.292  1.00 87.74           H  
ATOM    102 HG22 ILE A   7      43.678   8.975  -2.324  1.00 87.74           H  
ATOM    103 HG23 ILE A   7      42.869   9.423  -0.820  1.00 87.74           H  
ATOM    104  CD1 ILE A   7      44.134  10.690  -4.561  1.00 87.74           C  
ATOM    105 HD11 ILE A   7      45.060  11.108  -4.164  1.00 87.74           H  
ATOM    106 HD12 ILE A   7      44.162   9.603  -4.480  1.00 87.74           H  
ATOM    107 HD13 ILE A   7      44.046  10.957  -5.614  1.00 87.74           H  
ATOM    108  N   CYS A   8      39.978  12.203  -2.896  1.00 90.37           N  
ATOM    109  H   CYS A   8      40.547  12.857  -3.416  1.00 90.37           H  
ATOM    110  CA  CYS A   8      38.712  11.816  -3.485  1.00 90.37           C  
ATOM    111  HA  CYS A   8      38.140  11.223  -2.771  1.00 90.37           H  
ATOM    112  C   CYS A   8      38.957  10.949  -4.707  1.00 90.37           C  
ATOM    113  CB  CYS A   8      37.897  13.057  -3.826  1.00 90.37           C  
ATOM    114  HB2 CYS A   8      36.956  12.746  -4.280  1.00 90.37           H  
ATOM    115  HB3 CYS A   8      38.443  13.646  -4.563  1.00 90.37           H  
ATOM    116  O   CYS A   8      39.833  11.238  -5.521  1.00 90.37           O  
ATOM    117  SG  CYS A   8      37.535  14.092  -2.395  1.00 90.37           S  
ATOM    118  N   MET A   9      38.159   9.896  -4.827  1.00 86.59           N  
ATOM    119  H   MET A   9      37.451   9.742  -4.124  1.00 86.59           H  
ATOM    120  CA  MET A   9      38.151   9.038  -6.000  1.00 86.59           C  
ATOM    121  HA  MET A   9      39.139   8.602  -6.143  1.00 86.59           H  
ATOM    122  C   MET A   9      37.794   9.838  -7.251  1.00 86.59           C  
ATOM    123  CB  MET A   9      37.131   7.934  -5.737  1.00 86.59           C  
ATOM    124  HB2 MET A   9      37.387   7.461  -4.789  1.00 86.59           H  
ATOM    125  HB3 MET A   9      36.140   8.378  -5.649  1.00 86.59           H  
ATOM    126  O   MET A   9      36.876  10.659  -7.229  1.00 86.59           O  
ATOM    127  CG  MET A   9      37.095   6.867  -6.826  1.00 86.59           C  
ATOM    128  HG2 MET A   9      36.964   7.345  -7.797  1.00 86.59           H  
ATOM    129  HG3 MET A   9      38.041   6.325  -6.825  1.00 86.59           H  
ATOM    130  SD  MET A   9      35.732   5.702  -6.613  1.00 86.59           S  
ATOM    131  CE  MET A   9      35.971   5.204  -4.898  1.00 86.59           C  
ATOM    132  HE1 MET A   9      35.686   6.019  -4.233  1.00 86.59           H  
ATOM    133  HE2 MET A   9      37.021   4.954  -4.748  1.00 86.59           H  
ATOM    134  HE3 MET A   9      35.335   4.345  -4.687  1.00 86.59           H  
ATOM    135  N   ASN A  10      38.484   9.575  -8.356  1.00 82.67           N  
ATOM    136  H   ASN A  10      39.252   8.920  -8.319  1.00 82.67           H  
ATOM    137  CA  ASN A  10      38.163  10.180  -9.639  1.00 82.67           C  
ATOM    138  HA  ASN A  10      37.848  11.208  -9.465  1.00 82.67           H  
ATOM    139  C   ASN A  10      36.990   9.440 -10.302  1.00 82.67           C  
ATOM    140  CB  ASN A  10      39.432  10.220 -10.492  1.00 82.67           C  
ATOM    141  HB2 ASN A  10      39.675   9.215 -10.835  1.00 82.67           H  
ATOM    142  HB3 ASN A  10      40.263  10.573  -9.881  1.00 82.67           H  
ATOM    143  O   ASN A  10      37.168   8.588 -11.174  1.00 82.67           O  
ATOM    144  CG  ASN A  10      39.313  11.137 -11.692  1.00 82.67           C  
ATOM    145  ND2 ASN A  10      40.324  11.134 -12.527  1.00 82.67           N  
ATOM    146 HD21 ASN A  10      41.078  10.483 -12.357  1.00 82.67           H  
ATOM    147 HD22 ASN A  10      40.299  11.801 -13.284  1.00 82.67           H  
ATOM    148  OD1 ASN A  10      38.383  11.909 -11.881  1.00 82.67           O  
ATOM    149  N   ALA A  11      35.778   9.753  -9.854  1.00 83.29           N  
ATOM    150  H   ALA A  11      35.715  10.404  -9.085  1.00 83.29           H  
ATOM    151  CA  ALA A  11      34.532   9.229 -10.402  1.00 83.29           C  
ATOM    152  HA  ALA A  11      34.731   8.743 -11.358  1.00 83.29           H  
ATOM    153  C   ALA A  11      33.538  10.367 -10.695  1.00 83.29           C  
ATOM    154  CB  ALA A  11      34.008   8.137  -9.464  1.00 83.29           C  
ATOM    155  HB1 ALA A  11      34.718   7.311  -9.439  1.00 83.29           H  
ATOM    156  HB2 ALA A  11      33.908   8.527  -8.450  1.00 83.29           H  
ATOM    157  HB3 ALA A  11      33.048   7.752  -9.808  1.00 83.29           H  
ATOM    158  O   ALA A  11      33.832  11.551 -10.524  1.00 83.29           O  
ATOM    159  N   LYS A  12      32.365  10.018 -11.231  1.00 78.39           N  
ATOM    160  H   LYS A  12      32.181   9.030 -11.333  1.00 78.39           H  
ATOM    161  CA  LYS A  12      31.417  10.984 -11.811  1.00 78.39           C  
ATOM    162  HA  LYS A  12      31.962  11.593 -12.532  1.00 78.39           H  
ATOM    163  C   LYS A  12      30.834  11.992 -10.812  1.00 78.39           C  
ATOM    164  CB  LYS A  12      30.321  10.199 -12.544  1.00 78.39           C  
ATOM    165  HB2 LYS A  12      29.723   9.656 -11.812  1.00 78.39           H  
ATOM    166  HB3 LYS A  12      30.793   9.475 -13.208  1.00 78.39           H  
ATOM    167  O   LYS A  12      30.564  13.122 -11.211  1.00 78.39           O  
ATOM    168  CG  LYS A  12      29.406  11.104 -13.379  1.00 78.39           C  
ATOM    169  HG2 LYS A  12      28.887  11.806 -12.726  1.00 78.39           H  
ATOM    170  HG3 LYS A  12      30.002  11.660 -14.104  1.00 78.39           H  
ATOM    171  CD  LYS A  12      28.366  10.254 -14.110  1.00 78.39           C  
ATOM    172  HD2 LYS A  12      27.828   9.656 -13.375  1.00 78.39           H  
ATOM    173  HD3 LYS A  12      28.868   9.587 -14.810  1.00 78.39           H  
ATOM    174  CE  LYS A  12      27.386  11.164 -14.852  1.00 78.39           C  
ATOM    175  HE2 LYS A  12      27.011  11.906 -14.146  1.00 78.39           H  
ATOM    176  HE3 LYS A  12      27.922  11.690 -15.642  1.00 78.39           H  
ATOM    177  NZ  LYS A  12      26.259  10.376 -15.405  1.00 78.39           N  
ATOM    178  HZ1 LYS A  12      26.602   9.675 -16.045  1.00 78.39           H  
ATOM    179  HZ2 LYS A  12      25.596  10.977 -15.872  1.00 78.39           H  
ATOM    180  HZ3 LYS A  12      25.779   9.906 -14.651  1.00 78.39           H  
ATOM    181  N   HIS A  13      30.645  11.591  -9.556  1.00 82.67           N  
ATOM    182  H   HIS A  13      30.941  10.661  -9.297  1.00 82.67           H  
ATOM    183  CA  HIS A  13      29.895  12.362  -8.551  1.00 82.67           C  
ATOM    184  HA  HIS A  13      29.510  13.273  -9.011  1.00 82.67           H  
ATOM    185  C   HIS A  13      30.737  12.828  -7.364  1.00 82.67           C  
ATOM    186  CB  HIS A  13      28.688  11.545  -8.104  1.00 82.67           C  
ATOM    187  HB2 HIS A  13      29.023  10.637  -7.602  1.00 82.67           H  
ATOM    188  HB3 HIS A  13      28.103  12.136  -7.399  1.00 82.67           H  
ATOM    189  O   HIS A  13      30.210  13.404  -6.406  1.00 82.67           O  
ATOM    190  CG  HIS A  13      27.794  11.190  -9.256  1.00 82.67           C  
ATOM    191  CD2 HIS A  13      27.480   9.927  -9.652  1.00 82.67           C  
ATOM    192  HD2 HIS A  13      27.817   9.014  -9.183  1.00 82.67           H  
ATOM    193  ND1 HIS A  13      27.105  12.106 -10.051  1.00 82.67           N  
ATOM    194  CE1 HIS A  13      26.343  11.375 -10.868  1.00 82.67           C  
ATOM    195  HE1 HIS A  13      25.592  11.786 -11.527  1.00 82.67           H  
ATOM    196  NE2 HIS A  13      26.576  10.066 -10.676  1.00 82.67           N  
ATOM    197  HE2 HIS A  13      26.013   9.316 -11.049  1.00 82.67           H  
ATOM    198  N   HIS A  14      32.049  12.630  -7.462  1.00 85.89           N  
ATOM    199  H   HIS A  14      32.399  12.144  -8.276  1.00 85.89           H  
ATOM    200  CA  HIS A  14      33.027  13.037  -6.469  1.00 85.89           C  
ATOM    201  HA  HIS A  14      32.534  13.118  -5.500  1.00 85.89           H  
ATOM    202  C   HIS A  14      33.623  14.394  -6.823  1.00 85.89           C  
ATOM    203  CB  HIS A  14      34.123  11.972  -6.343  1.00 85.89           C  
ATOM    204  HB2 HIS A  14      34.590  11.838  -7.318  1.00 85.89           H  
ATOM    205  HB3 HIS A  14      34.887  12.322  -5.648  1.00 85.89           H  
ATOM    206  O   HIS A  14      33.794  14.777  -7.984  1.00 85.89           O  
ATOM    207  CG  HIS A  14      33.615  10.636  -5.867  1.00 85.89           C  
ATOM    208  CD2 HIS A  14      33.816  10.083  -4.635  1.00 85.89           C  
ATOM    209  HD2 HIS A  14      34.351  10.529  -3.809  1.00 85.89           H  
ATOM    210  ND1 HIS A  14      32.809   9.785  -6.618  1.00 85.89           N  
ATOM    211  CE1 HIS A  14      32.530   8.744  -5.818  1.00 85.89           C  
ATOM    212  HE1 HIS A  14      31.852   7.943  -6.074  1.00 85.89           H  
ATOM    213  NE2 HIS A  14      33.147   8.879  -4.631  1.00 85.89           N  
ATOM    214  HE2 HIS A  14      33.035   8.256  -3.845  1.00 85.89           H  
ATOM    215  N   LYS A  15      34.002  15.129  -5.787  1.00 88.92           N  
ATOM    216  H   LYS A  15      33.815  14.756  -4.867  1.00 88.92           H  
ATOM    217  CA  LYS A  15      34.862  16.300  -5.901  1.00 88.92           C  
ATOM    218  HA  LYS A  15      34.472  16.951  -6.683  1.00 88.92           H  
ATOM    219  C   LYS A  15      36.274  15.879  -6.273  1.00 88.92           C  
ATOM    220  CB  LYS A  15      34.890  17.031  -4.568  1.00 88.92           C  
ATOM    221  HB2 LYS A  15      35.186  16.328  -3.790  1.00 88.92           H  
ATOM    222  HB3 LYS A  15      35.632  17.829  -4.605  1.00 88.92           H  
ATOM    223  O   LYS A  15      36.708  14.766  -6.005  1.00 88.92           O  
ATOM    224  CG  LYS A  15      33.532  17.643  -4.237  1.00 88.92           C  
ATOM    225  HG2 LYS A  15      32.737  16.900  -4.283  1.00 88.92           H  
ATOM    226  HG3 LYS A  15      33.317  18.462  -4.923  1.00 88.92           H  
ATOM    227  CD  LYS A  15      33.661  18.157  -2.819  1.00 88.92           C  
ATOM    228  HD2 LYS A  15      34.536  18.800  -2.730  1.00 88.92           H  
ATOM    229  HD3 LYS A  15      33.779  17.308  -2.145  1.00 88.92           H  
ATOM    230  CE  LYS A  15      32.432  18.937  -2.433  1.00 88.92           C  
ATOM    231  HE2 LYS A  15      32.354  19.837  -3.044  1.00 88.92           H  
ATOM    232  HE3 LYS A  15      31.536  18.331  -2.568  1.00 88.92           H  
ATOM    233  NZ  LYS A  15      32.588  19.305  -1.031  1.00 88.92           N  
ATOM    234  HZ1 LYS A  15      32.438  18.512  -0.424  1.00 88.92           H  
ATOM    235  HZ2 LYS A  15      33.494  19.710  -0.841  1.00 88.92           H  
ATOM    236  HZ3 LYS A  15      31.898  20.009  -0.811  1.00 88.92           H  
ATOM    237  N   ARG A  16      37.039  16.828  -6.813  1.00 86.42           N  
ATOM    238  H   ARG A  16      36.611  17.725  -6.994  1.00 86.42           H  
ATOM    239  CA  ARG A  16      38.467  16.619  -7.095  1.00 86.42           C  
ATOM    240  HA  ARG A  16      38.601  15.638  -7.551  1.00 86.42           H  
ATOM    241  C   ARG A  16      39.330  16.591  -5.837  1.00 86.42           C  
ATOM    242  CB  ARG A  16      38.980  17.700  -8.046  1.00 86.42           C  
ATOM    243  HB2 ARG A  16      38.781  18.688  -7.630  1.00 86.42           H  
ATOM    244  HB3 ARG A  16      40.058  17.579  -8.146  1.00 86.42           H  
ATOM    245  O   ARG A  16      40.334  15.894  -5.809  1.00 86.42           O  
ATOM    246  CG  ARG A  16      38.341  17.577  -9.430  1.00 86.42           C  
ATOM    247  HG2 ARG A  16      37.278  17.814  -9.378  1.00 86.42           H  
ATOM    248  HG3 ARG A  16      38.465  16.557  -9.795  1.00 86.42           H  
ATOM    249  CD  ARG A  16      39.041  18.542 -10.384  1.00 86.42           C  
ATOM    250  HD2 ARG A  16      38.889  19.562 -10.031  1.00 86.42           H  
ATOM    251  HD3 ARG A  16      40.108  18.319 -10.380  1.00 86.42           H  
ATOM    252  NE  ARG A  16      38.517  18.405 -11.751  1.00 86.42           N  
ATOM    253  HE  ARG A  16      37.730  17.783 -11.870  1.00 86.42           H  
ATOM    254  NH1 ARG A  16      40.049  19.775 -12.770  1.00 86.42           N  
ATOM    255 HH11 ARG A  16      40.490  19.919 -11.873  1.00 86.42           H  
ATOM    256 HH12 ARG A  16      40.426  20.203 -13.604  1.00 86.42           H  
ATOM    257  NH2 ARG A  16      38.467  18.775 -13.993  1.00 86.42           N  
ATOM    258 HH21 ARG A  16      37.676  18.152 -14.067  1.00 86.42           H  
ATOM    259 HH22 ARG A  16      38.846  19.214 -14.820  1.00 86.42           H  
ATOM    260  CZ  ARG A  16      39.012  18.984 -12.828  1.00 86.42           C  
ATOM    261  N   VAL A  17      38.970  17.390  -4.836  1.00 90.41           N  
ATOM    262  H   VAL A  17      38.087  17.876  -4.895  1.00 90.41           H  
ATOM    263  CA  VAL A  17      39.710  17.528  -3.579  1.00 90.41           C  
ATOM    264  HA  VAL A  17      40.376  16.670  -3.478  1.00 90.41           H  
ATOM    265  C   VAL A  17      38.695  17.543  -2.438  1.00 90.41           C  
ATOM    266  CB  VAL A  17      40.584  18.800  -3.556  1.00 90.41           C  
ATOM    267  HB  VAL A  17      39.939  19.678  -3.600  1.00 90.41           H  
ATOM    268  O   VAL A  17      37.638  18.166  -2.603  1.00 90.41           O  
ATOM    269  CG1 VAL A  17      41.454  18.893  -2.296  1.00 90.41           C  
ATOM    270 HG11 VAL A  17      42.114  18.028  -2.228  1.00 90.41           H  
ATOM    271 HG12 VAL A  17      42.060  19.798  -2.329  1.00 90.41           H  
ATOM    272 HG13 VAL A  17      40.830  18.949  -1.404  1.00 90.41           H  
ATOM    273  CG2 VAL A  17      41.543  18.848  -4.755  1.00 90.41           C  
ATOM    274 HG21 VAL A  17      40.982  18.930  -5.686  1.00 90.41           H  
ATOM    275 HG22 VAL A  17      42.151  17.944  -4.780  1.00 90.41           H  
ATOM    276 HG23 VAL A  17      42.197  19.716  -4.675  1.00 90.41           H  
ATOM    277  N   PRO A  18      38.990  16.882  -1.307  1.00 92.57           N  
ATOM    278  CA  PRO A  18      38.145  16.949  -0.125  1.00 92.57           C  
ATOM    279  HA  PRO A  18      37.180  16.499  -0.356  1.00 92.57           H  
ATOM    280  C   PRO A  18      37.955  18.397   0.333  1.00 92.57           C  
ATOM    281  CB  PRO A  18      38.859  16.106   0.932  1.00 92.57           C  
ATOM    282  HB2 PRO A  18      39.519  16.738   1.526  1.00 92.57           H  
ATOM    283  HB3 PRO A  18      38.153  15.570   1.565  1.00 92.57           H  
ATOM    284  O   PRO A  18      38.911  19.176   0.377  1.00 92.57           O  
ATOM    285  CG  PRO A  18      39.732  15.151   0.131  1.00 92.57           C  
ATOM    286  HG2 PRO A  18      39.163  14.269  -0.162  1.00 92.57           H  
ATOM    287  HG3 PRO A  18      40.620  14.853   0.689  1.00 92.57           H  
ATOM    288  CD  PRO A  18      40.111  15.977  -1.085  1.00 92.57           C  
ATOM    289  HD2 PRO A  18      41.012  16.548  -0.861  1.00 92.57           H  
ATOM    290  HD3 PRO A  18      40.280  15.309  -1.930  1.00 92.57           H  
ATOM    291  N   SER A  19      36.720  18.774   0.654  1.00 92.60           N  
ATOM    292  H   SER A  19      35.972  18.097   0.606  1.00 92.60           H  
ATOM    293  CA  SER A  19      36.416  20.095   1.205  1.00 92.60           C  
ATOM    294  HA  SER A  19      37.313  20.449   1.714  1.00 92.60           H  
ATOM    295  C   SER A  19      35.284  20.012   2.227  1.00 92.60           C  
ATOM    296  CB  SER A  19      36.086  21.101   0.089  1.00 92.60           C  
ATOM    297  HB2 SER A  19      36.249  22.110   0.466  1.00 92.60           H  
ATOM    298  HB3 SER A  19      36.763  20.939  -0.750  1.00 92.60           H  
ATOM    299  O   SER A  19      34.449  19.107   2.127  1.00 92.60           O  
ATOM    300  OG  SER A  19      34.744  21.002  -0.359  1.00 92.60           O  
ATOM    301  HG  SER A  19      34.196  21.475   0.271  1.00 92.60           H  
ATOM    302  N   PRO A  20      35.199  20.966   3.168  1.00 92.00           N  
ATOM    303  CA  PRO A  20      34.039  21.082   4.043  1.00 92.00           C  
ATOM    304  HA  PRO A  20      33.956  20.165   4.627  1.00 92.00           H  
ATOM    305  C   PRO A  20      32.744  21.300   3.241  1.00 92.00           C  
ATOM    306  CB  PRO A  20      34.335  22.250   4.990  1.00 92.00           C  
ATOM    307  HB2 PRO A  20      34.002  22.033   6.005  1.00 92.00           H  
ATOM    308  HB3 PRO A  20      33.857  23.159   4.624  1.00 92.00           H  
ATOM    309  O   PRO A  20      32.751  21.977   2.209  1.00 92.00           O  
ATOM    310  CG  PRO A  20      35.853  22.419   4.920  1.00 92.00           C  
ATOM    311  HG2 PRO A  20      36.152  23.451   5.100  1.00 92.00           H  
ATOM    312  HG3 PRO A  20      36.334  21.755   5.640  1.00 92.00           H  
ATOM    313  CD  PRO A  20      36.196  21.970   3.503  1.00 92.00           C  
ATOM    314  HD2 PRO A  20      37.208  21.564   3.488  1.00 92.00           H  
ATOM    315  HD3 PRO A  20      36.108  22.813   2.818  1.00 92.00           H  
ATOM    316  N   GLU A  21      31.650  20.714   3.722  1.00 90.67           N  
ATOM    317  H   GLU A  21      31.770  20.188   4.576  1.00 90.67           H  
ATOM    318  CA  GLU A  21      30.268  20.828   3.246  1.00 90.67           C  
ATOM    319  HA  GLU A  21      30.128  21.761   2.700  1.00 90.67           H  
ATOM    320  C   GLU A  21      29.326  20.820   4.454  1.00 90.67           C  
ATOM    321  CB  GLU A  21      29.889  19.648   2.338  1.00 90.67           C  
ATOM    322  HB2 GLU A  21      30.223  18.722   2.805  1.00 90.67           H  
ATOM    323  HB3 GLU A  21      28.805  19.599   2.229  1.00 90.67           H  
ATOM    324  O   GLU A  21      28.845  19.777   4.893  1.00 90.67           O  
ATOM    325  CG  GLU A  21      30.506  19.731   0.956  1.00 90.67           C  
ATOM    326  HG2 GLU A  21      30.384  18.754   0.488  1.00 90.67           H  
ATOM    327  HG3 GLU A  21      31.572  19.913   1.092  1.00 90.67           H  
ATOM    328  CD  GLU A  21      29.904  20.787   0.015  1.00 90.67           C  
ATOM    329  OE1 GLU A  21      30.540  21.005  -1.044  1.00 90.67           O  
ATOM    330  OE2 GLU A  21      28.785  21.279   0.266  1.00 90.67           O  
ATOM    331  N   ASP A  22      29.018  21.992   5.003  1.00 82.33           N  
ATOM    332  H   ASP A  22      29.535  22.810   4.714  1.00 82.33           H  
ATOM    333  CA  ASP A  22      28.228  22.080   6.240  1.00 82.33           C  
ATOM    334  HA  ASP A  22      28.697  21.456   7.001  1.00 82.33           H  
ATOM    335  C   ASP A  22      26.775  21.600   6.088  1.00 82.33           C  
ATOM    336  CB  ASP A  22      28.230  23.529   6.738  1.00 82.33           C  
ATOM    337  HB2 ASP A  22      27.589  23.604   7.616  1.00 82.33           H  
ATOM    338  HB3 ASP A  22      27.815  24.173   5.963  1.00 82.33           H  
ATOM    339  O   ASP A  22      26.112  21.293   7.077  1.00 82.33           O  
ATOM    340  CG  ASP A  22      29.623  24.020   7.129  1.00 82.33           C  
ATOM    341  OD1 ASP A  22      30.401  23.204   7.665  1.00 82.33           O  
ATOM    342  OD2 ASP A  22      29.881  25.219   6.890  1.00 82.33           O  
ATOM    343  N   LYS A  23      26.262  21.548   4.853  1.00 86.07           N  
ATOM    344  H   LYS A  23      26.897  21.745   4.093  1.00 86.07           H  
ATOM    345  CA  LYS A  23      24.852  21.253   4.556  1.00 86.07           C  
ATOM    346  HA  LYS A  23      24.283  21.364   5.479  1.00 86.07           H  
ATOM    347  C   LYS A  23      24.590  19.800   4.152  1.00 86.07           C  
ATOM    348  CB  LYS A  23      24.292  22.277   3.550  1.00 86.07           C  
ATOM    349  HB2 LYS A  23      24.893  22.260   2.641  1.00 86.07           H  
ATOM    350  HB3 LYS A  23      23.269  22.001   3.293  1.00 86.07           H  
ATOM    351  O   LYS A  23      23.498  19.521   3.668  1.00 86.07           O  
ATOM    352  CG  LYS A  23      24.269  23.698   4.135  1.00 86.07           C  
ATOM    353  HG2 LYS A  23      25.290  24.044   4.298  1.00 86.07           H  
ATOM    354  HG3 LYS A  23      23.748  23.678   5.092  1.00 86.07           H  
ATOM    355  CD  LYS A  23      23.548  24.678   3.199  1.00 86.07           C  
ATOM    356  HD2 LYS A  23      24.078  24.722   2.247  1.00 86.07           H  
ATOM    357  HD3 LYS A  23      22.531  24.324   3.030  1.00 86.07           H  
ATOM    358  CE  LYS A  23      23.514  26.069   3.847  1.00 86.07           C  
ATOM    359  HE2 LYS A  23      23.054  25.976   4.831  1.00 86.07           H  
ATOM    360  HE3 LYS A  23      24.539  26.407   3.995  1.00 86.07           H  
ATOM    361  NZ  LYS A  23      22.758  27.050   3.027  1.00 86.07           N  
ATOM    362  HZ1 LYS A  23      23.185  27.164   2.119  1.00 86.07           H  
ATOM    363  HZ2 LYS A  23      22.735  27.949   3.486  1.00 86.07           H  
ATOM    364  HZ3 LYS A  23      21.803  26.746   2.902  1.00 86.07           H  
ATOM    365  N   LEU A  24      25.551  18.882   4.319  1.00 90.99           N  
ATOM    366  H   LEU A  24      26.423  19.164   4.745  1.00 90.99           H  
ATOM    367  CA  LEU A  24      25.347  17.474   3.952  1.00 90.99           C  
ATOM    368  HA  LEU A  24      25.207  17.428   2.872  1.00 90.99           H  
ATOM    369  C   LEU A  24      24.079  16.897   4.580  1.00 90.99           C  
ATOM    370  CB  LEU A  24      26.538  16.589   4.342  1.00 90.99           C  
ATOM    371  HB2 LEU A  24      26.753  16.746   5.399  1.00 90.99           H  
ATOM    372  HB3 LEU A  24      26.254  15.545   4.211  1.00 90.99           H  
ATOM    373  O   LEU A  24      23.725  17.188   5.720  1.00 90.99           O  
ATOM    374  CG  LEU A  24      27.814  16.832   3.532  1.00 90.99           C  
ATOM    375  HG  LEU A  24      28.151  17.853   3.715  1.00 90.99           H  
ATOM    376  CD1 LEU A  24      28.891  15.864   4.003  1.00 90.99           C  
ATOM    377 HD11 LEU A  24      28.697  14.859   3.631  1.00 90.99           H  
ATOM    378 HD12 LEU A  24      29.856  16.217   3.638  1.00 90.99           H  
ATOM    379 HD13 LEU A  24      28.912  15.839   5.093  1.00 90.99           H  
ATOM    380  CD2 LEU A  24      27.651  16.651   2.024  1.00 90.99           C  
ATOM    381 HD21 LEU A  24      27.280  15.647   1.818  1.00 90.99           H  
ATOM    382 HD22 LEU A  24      28.618  16.782   1.539  1.00 90.99           H  
ATOM    383 HD23 LEU A  24      26.969  17.399   1.620  1.00 90.99           H  
ATOM    384  N   TYR A  25      23.400  16.061   3.808  1.00 89.48           N  
ATOM    385  H   TYR A  25      23.724  15.899   2.865  1.00 89.48           H  
ATOM    386  CA  TYR A  25      22.074  15.594   4.164  1.00 89.48           C  
ATOM    387  HA  TYR A  25      21.586  16.374   4.747  1.00 89.48           H  
ATOM    388  C   TYR A  25      22.112  14.319   5.028  1.00 89.48           C  
ATOM    389  CB  TYR A  25      21.286  15.446   2.863  1.00 89.48           C  
ATOM    390  HB2 TYR A  25      21.678  14.603   2.294  1.00 89.48           H  
ATOM    391  HB3 TYR A  25      21.416  16.343   2.258  1.00 89.48           H  
ATOM    392  O   TYR A  25      22.759  13.340   4.653  1.00 89.48           O  
ATOM    393  CG  TYR A  25      19.814  15.265   3.112  1.00 89.48           C  
ATOM    394  CD1 TYR A  25      19.261  13.983   3.017  1.00 89.48           C  
ATOM    395  HD1 TYR A  25      19.903  13.159   2.743  1.00 89.48           H  
ATOM    396  CD2 TYR A  25      19.019  16.358   3.503  1.00 89.48           C  
ATOM    397  HD2 TYR A  25      19.451  17.344   3.575  1.00 89.48           H  
ATOM    398  CE1 TYR A  25      17.911  13.768   3.323  1.00 89.48           C  
ATOM    399  HE1 TYR A  25      17.499  12.771   3.277  1.00 89.48           H  
ATOM    400  CE2 TYR A  25      17.669  16.146   3.837  1.00 89.48           C  
ATOM    401  HE2 TYR A  25      17.051  16.972   4.157  1.00 89.48           H  
ATOM    402  OH  TYR A  25      15.846  14.609   4.152  1.00 89.48           O  
ATOM    403  HH  TYR A  25      15.543  15.344   4.690  1.00 89.48           H  
ATOM    404  CZ  TYR A  25      17.122  14.845   3.764  1.00 89.48           C  
ATOM    405  N   GLU A  26      21.406  14.339   6.167  1.00 90.16           N  
ATOM    406  H   GLU A  26      20.968  15.217   6.404  1.00 90.16           H  
ATOM    407  CA  GLU A  26      21.147  13.213   7.093  1.00 90.16           C  
ATOM    408  HA  GLU A  26      20.988  13.631   8.086  1.00 90.16           H  
ATOM    409  C   GLU A  26      22.330  12.241   7.282  1.00 90.16           C  
ATOM    410  CB  GLU A  26      19.841  12.488   6.710  1.00 90.16           C  
ATOM    411  HB2 GLU A  26      19.889  12.226   5.653  1.00 90.16           H  
ATOM    412  HB3 GLU A  26      19.747  11.563   7.279  1.00 90.16           H  
ATOM    413  O   GLU A  26      23.289  12.543   7.989  1.00 90.16           O  
ATOM    414  CG  GLU A  26      18.563  13.308   6.917  1.00 90.16           C  
ATOM    415  HG2 GLU A  26      17.741  12.768   6.449  1.00 90.16           H  
ATOM    416  HG3 GLU A  26      18.666  14.261   6.397  1.00 90.16           H  
ATOM    417  CD  GLU A  26      18.198  13.565   8.387  1.00 90.16           C  
ATOM    418  OE1 GLU A  26      17.288  14.395   8.599  1.00 90.16           O  
ATOM    419  OE2 GLU A  26      18.780  12.960   9.308  1.00 90.16           O  
ATOM    420  N   GLU A  27      22.301  11.064   6.651  1.00 92.73           N  
ATOM    421  H   GLU A  27      21.559  10.891   5.988  1.00 92.73           H  
ATOM    422  CA  GLU A  27      23.293  10.006   6.875  1.00 92.73           C  
ATOM    423  HA  GLU A  27      23.395   9.844   7.948  1.00 92.73           H  
ATOM    424  C   GLU A  27      24.690  10.373   6.345  1.00 92.73           C  
ATOM    425  CB  GLU A  27      22.803   8.700   6.235  1.00 92.73           C  
ATOM    426  HB2 GLU A  27      22.678   8.875   5.166  1.00 92.73           H  
ATOM    427  HB3 GLU A  27      23.572   7.936   6.347  1.00 92.73           H  
ATOM    428  O   GLU A  27      25.674   9.743   6.727  1.00 92.73           O  
ATOM    429  CG  GLU A  27      21.475   8.164   6.807  1.00 92.73           C  
ATOM    430  HG2 GLU A  27      21.200   7.279   6.233  1.00 92.73           H  
ATOM    431  HG3 GLU A  27      20.689   8.902   6.649  1.00 92.73           H  
ATOM    432  CD  GLU A  27      21.529   7.773   8.298  1.00 92.73           C  
ATOM    433  OE1 GLU A  27      20.459   7.707   8.952  1.00 92.73           O  
ATOM    434  OE2 GLU A  27      22.618   7.409   8.797  1.00 92.73           O  
ATOM    435  N   CYS A  28      24.797  11.405   5.503  1.00 94.57           N  
ATOM    436  H   CYS A  28      23.951  11.899   5.256  1.00 94.57           H  
ATOM    437  CA  CYS A  28      26.064  11.925   4.997  1.00 94.57           C  
ATOM    438  HA  CYS A  28      26.785  11.109   4.938  1.00 94.57           H  
ATOM    439  C   CYS A  28      26.685  12.998   5.923  1.00 94.57           C  
ATOM    440  CB  CYS A  28      25.852  12.468   3.576  1.00 94.57           C  
ATOM    441  HB2 CYS A  28      25.060  13.214   3.623  1.00 94.57           H  
ATOM    442  HB3 CYS A  28      26.760  13.001   3.292  1.00 94.57           H  
ATOM    443  O   CYS A  28      27.839  13.372   5.717  1.00 94.57           O  
ATOM    444  SG  CYS A  28      25.468  11.332   2.193  1.00 94.57           S  
ATOM    445  N   ILE A  29      25.972  13.471   6.960  1.00 92.45           N  
ATOM    446  H   ILE A  29      25.041  13.109   7.104  1.00 92.45           H  
ATOM    447  CA  ILE A  29      26.456  14.492   7.916  1.00 92.45           C  
ATOM    448  HA  ILE A  29      26.606  15.416   7.358  1.00 92.45           H  
ATOM    449  C   ILE A  29      27.822  14.168   8.558  1.00 92.45           C  
ATOM    450  CB  ILE A  29      25.384  14.781   9.003  1.00 92.45           C  
ATOM    451  HB  ILE A  29      25.051  13.832   9.423  1.00 92.45           H  
ATOM    452  O   ILE A  29      28.590  15.112   8.751  1.00 92.45           O  
ATOM    453  CG1 ILE A  29      24.178  15.513   8.371  1.00 92.45           C  
ATOM    454 HG12 ILE A  29      23.878  15.001   7.457  1.00 92.45           H  
ATOM    455 HG13 ILE A  29      24.484  16.522   8.093  1.00 92.45           H  
ATOM    456  CG2 ILE A  29      25.926  15.645  10.163  1.00 92.45           C  
ATOM    457 HG21 ILE A  29      26.283  16.600   9.775  1.00 92.45           H  
ATOM    458 HG22 ILE A  29      25.144  15.825  10.901  1.00 92.45           H  
ATOM    459 HG23 ILE A  29      26.741  15.138  10.679  1.00 92.45           H  
ATOM    460  CD1 ILE A  29      22.941  15.614   9.276  1.00 92.45           C  
ATOM    461 HD11 ILE A  29      23.123  16.299  10.105  1.00 92.45           H  
ATOM    462 HD12 ILE A  29      22.679  14.630   9.667  1.00 92.45           H  
ATOM    463 HD13 ILE A  29      22.104  15.998   8.694  1.00 92.45           H  
ATOM    464  N   PRO A  30      28.200  12.909   8.877  1.00 93.21           N  
ATOM    465  CA  PRO A  30      29.492  12.631   9.518  1.00 93.21           C  
ATOM    466  HA  PRO A  30      29.510  13.125  10.489  1.00 93.21           H  
ATOM    467  C   PRO A  30      30.724  13.102   8.730  1.00 93.21           C  
ATOM    468  CB  PRO A  30      29.530  11.118   9.736  1.00 93.21           C  
ATOM    469  HB2 PRO A  30      30.012  10.626   8.891  1.00 93.21           H  
ATOM    470  HB3 PRO A  30      30.034  10.863  10.668  1.00 93.21           H  
ATOM    471  O   PRO A  30      31.780  13.304   9.324  1.00 93.21           O  
ATOM    472  CG  PRO A  30      28.066  10.712   9.786  1.00 93.21           C  
ATOM    473  HG2 PRO A  30      27.669  10.852  10.792  1.00 93.21           H  
ATOM    474  HG3 PRO A  30      27.949   9.678   9.462  1.00 93.21           H  
ATOM    475  CD  PRO A  30      27.402  11.688   8.825  1.00 93.21           C  
ATOM    476  HD2 PRO A  30      27.449  11.271   7.819  1.00 93.21           H  
ATOM    477  HD3 PRO A  30      26.367  11.860   9.119  1.00 93.21           H  
ATOM    478  N   TRP A  31      30.603  13.314   7.414  1.00 94.48           N  
ATOM    479  H   TRP A  31      29.708  13.142   6.979  1.00 94.48           H  
ATOM    480  CA  TRP A  31      31.692  13.817   6.567  1.00 94.48           C  
ATOM    481  HA  TRP A  31      32.639  13.617   7.068  1.00 94.48           H  
ATOM    482  C   TRP A  31      31.672  15.333   6.355  1.00 94.48           C  
ATOM    483  CB  TRP A  31      31.727  13.041   5.245  1.00 94.48           C  
ATOM    484  HB2 TRP A  31      32.480  13.478   4.588  1.00 94.48           H  
ATOM    485  HB3 TRP A  31      30.761  13.130   4.749  1.00 94.48           H  
ATOM    486  O   TRP A  31      32.512  15.833   5.613  1.00 94.48           O  
ATOM    487  CG  TRP A  31      32.067  11.598   5.423  1.00 94.48           C  
ATOM    488  CD1 TRP A  31      33.315  11.105   5.585  1.00 94.48           C  
ATOM    489  HD1 TRP A  31      34.212  11.706   5.558  1.00 94.48           H  
ATOM    490  CD2 TRP A  31      31.163  10.465   5.559  1.00 94.48           C  
ATOM    491  CE2 TRP A  31      31.940   9.309   5.864  1.00 94.48           C  
ATOM    492  CE3 TRP A  31      29.762  10.311   5.504  1.00 94.48           C  
ATOM    493  HE3 TRP A  31      29.150  11.174   5.285  1.00 94.48           H  
ATOM    494  NE1 TRP A  31      33.248   9.747   5.828  1.00 94.48           N  
ATOM    495  HE1 TRP A  31      34.063   9.171   5.984  1.00 94.48           H  
ATOM    496  CH2 TRP A  31      29.949   7.946   6.068  1.00 94.48           C  
ATOM    497  HH2 TRP A  31      29.475   7.000   6.285  1.00 94.48           H  
ATOM    498  CZ2 TRP A  31      31.346   8.074   6.153  1.00 94.48           C  
ATOM    499  HZ2 TRP A  31      31.944   7.242   6.492  1.00 94.48           H  
ATOM    500  CZ3 TRP A  31      29.160   9.062   5.746  1.00 94.48           C  
ATOM    501  HZ3 TRP A  31      28.084   8.968   5.726  1.00 94.48           H  
ATOM    502  N   LYS A  32      30.772  16.084   7.006  1.00 91.63           N  
ATOM    503  H   LYS A  32      30.123  15.620   7.625  1.00 91.63           H  
ATOM    504  CA  LYS A  32      30.583  17.528   6.766  1.00 91.63           C  
ATOM    505  HA  LYS A  32      30.206  17.670   5.753  1.00 91.63           H  
ATOM    506  C   LYS A  32      31.876  18.348   6.831  1.00 91.63           C  
ATOM    507  CB  LYS A  32      29.528  18.091   7.734  1.00 91.63           C  
ATOM    508  HB2 LYS A  32      29.309  19.118   7.441  1.00 91.63           H  
ATOM    509  HB3 LYS A  32      28.606  17.515   7.651  1.00 91.63           H  
ATOM    510  O   LYS A  32      32.048  19.271   6.048  1.00 91.63           O  
ATOM    511  CG  LYS A  32      30.020  18.093   9.188  1.00 91.63           C  
ATOM    512  HG2 LYS A  32      30.214  17.075   9.527  1.00 91.63           H  
ATOM    513  HG3 LYS A  32      30.947  18.665   9.240  1.00 91.63           H  
ATOM    514  CD  LYS A  32      29.056  18.779  10.142  1.00 91.63           C  
ATOM    515  HD2 LYS A  32      28.148  18.188  10.259  1.00 91.63           H  
ATOM    516  HD3 LYS A  32      28.816  19.765   9.745  1.00 91.63           H  
ATOM    517  CE  LYS A  32      29.807  18.912  11.469  1.00 91.63           C  
ATOM    518  HE2 LYS A  32      30.841  19.183  11.253  1.00 91.63           H  
ATOM    519  HE3 LYS A  32      29.829  17.945  11.972  1.00 91.63           H  
ATOM    520  NZ  LYS A  32      29.204  19.958  12.314  1.00 91.63           N  
ATOM    521  HZ1 LYS A  32      29.263  20.833  11.812  1.00 91.63           H  
ATOM    522  HZ2 LYS A  32      29.746  20.048  13.162  1.00 91.63           H  
ATOM    523  HZ3 LYS A  32      28.238  19.744  12.516  1.00 91.63           H  
ATOM    524  N   ASP A  33      32.808  17.997   7.717  1.00 90.97           N  
ATOM    525  H   ASP A  33      32.595  17.250   8.362  1.00 90.97           H  
ATOM    526  CA  ASP A  33      34.024  18.789   7.926  1.00 90.97           C  
ATOM    527  HA  ASP A  33      33.764  19.848   7.919  1.00 90.97           H  
ATOM    528  C   ASP A  33      35.056  18.555   6.812  1.00 90.97           C  
ATOM    529  CB  ASP A  33      34.625  18.460   9.303  1.00 90.97           C  
ATOM    530  HB2 ASP A  33      35.523  19.063   9.445  1.00 90.97           H  
ATOM    531  HB3 ASP A  33      34.923  17.411   9.311  1.00 90.97           H  
ATOM    532  O   ASP A  33      35.931  19.389   6.582  1.00 90.97           O  
ATOM    533  CG  ASP A  33      33.675  18.727  10.481  1.00 90.97           C  
ATOM    534  OD1 ASP A  33      32.943  19.742  10.469  1.00 90.97           O  
ATOM    535  OD2 ASP A  33      33.654  17.886  11.404  1.00 90.97           O  
ATOM    536  N   ASN A  34      34.978  17.415   6.119  1.00 92.62           N  
ATOM    537  H   ASN A  34      34.172  16.824   6.270  1.00 92.62           H  
ATOM    538  CA  ASN A  34      35.907  17.042   5.063  1.00 92.62           C  
ATOM    539  HA  ASN A  34      36.103  17.920   4.448  1.00 92.62           H  
ATOM    540  C   ASN A  34      35.302  15.949   4.164  1.00 92.62           C  
ATOM    541  CB  ASN A  34      37.219  16.590   5.726  1.00 92.62           C  
ATOM    542  HB2 ASN A  34      37.059  15.650   6.254  1.00 92.62           H  
ATOM    543  HB3 ASN A  34      37.552  17.337   6.447  1.00 92.62           H  
ATOM    544  O   ASN A  34      35.506  14.754   4.397  1.00 92.62           O  
ATOM    545  CG  ASN A  34      38.323  16.438   4.712  1.00 92.62           C  
ATOM    546  ND2 ASN A  34      39.248  15.552   4.977  1.00 92.62           N  
ATOM    547 HD21 ASN A  34      39.878  15.321   4.222  1.00 92.62           H  
ATOM    548 HD22 ASN A  34      39.157  14.968   5.796  1.00 92.62           H  
ATOM    549  OD1 ASN A  34      38.377  17.114   3.701  1.00 92.62           O  
ATOM    550  N   ALA A  35      34.548  16.365   3.146  1.00 94.70           N  
ATOM    551  H   ALA A  35      34.426  17.357   3.004  1.00 94.70           H  
ATOM    552  CA  ALA A  35      33.799  15.473   2.269  1.00 94.70           C  
ATOM    553  HA  ALA A  35      33.876  14.453   2.647  1.00 94.70           H  
ATOM    554  C   ALA A  35      34.318  15.480   0.832  1.00 94.70           C  
ATOM    555  CB  ALA A  35      32.318  15.856   2.292  1.00 94.70           C  
ATOM    556  HB1 ALA A  35      31.758  15.241   1.588  1.00 94.70           H  
ATOM    557  HB2 ALA A  35      32.195  16.907   2.030  1.00 94.70           H  
ATOM    558  HB3 ALA A  35      31.917  15.681   3.291  1.00 94.70           H  
ATOM    559  O   ALA A  35      34.657  16.520   0.262  1.00 94.70           O  
ATOM    560  N   CYS A  36      34.259  14.303   0.215  1.00 94.84           N  
ATOM    561  H   CYS A  36      34.066  13.487   0.778  1.00 94.84           H  
ATOM    562  CA  CYS A  36      34.420  14.117  -1.223  1.00 94.84           C  
ATOM    563  HA  CYS A  36      35.089  14.889  -1.602  1.00 94.84           H  
ATOM    564  C   CYS A  36      33.125  14.263  -2.021  1.00 94.84           C  
ATOM    565  CB  CYS A  36      35.060  12.754  -1.467  1.00 94.84           C  
ATOM    566  HB2 CYS A  36      34.540  11.983  -0.899  1.00 94.84           H  
ATOM    567  HB3 CYS A  36      34.981  12.505  -2.526  1.00 94.84           H  
ATOM    568  O   CYS A  36      33.181  14.382  -3.240  1.00 94.84           O  
ATOM    569  SG  CYS A  36      36.798  12.781  -1.021  1.00 94.84           S  
ATOM    570  N   CYS A  37      31.973  14.308  -1.358  1.00 94.07           N  
ATOM    571  H   CYS A  37      31.992  14.249  -0.350  1.00 94.07           H  
ATOM    572  CA  CYS A  37      30.683  14.524  -1.998  1.00 94.07           C  
ATOM    573  HA  CYS A  37      30.758  14.270  -3.055  1.00 94.07           H  
ATOM    574  C   CYS A  37      30.266  15.995  -1.894  1.00 94.07           C  
ATOM    575  CB  CYS A  37      29.661  13.571  -1.381  1.00 94.07           C  
ATOM    576  HB2 CYS A  37      28.739  13.601  -1.961  1.00 94.07           H  
ATOM    577  HB3 CYS A  37      30.050  12.555  -1.457  1.00 94.07           H  
ATOM    578  O   CYS A  37      30.802  16.759  -1.088  1.00 94.07           O  
ATOM    579  SG  CYS A  37      29.253  13.916   0.344  1.00 94.07           S  
ATOM    580  N   THR A  38      29.307  16.396  -2.724  1.00 93.21           N  
ATOM    581  H   THR A  38      28.891  15.710  -3.337  1.00 93.21           H  
ATOM    582  CA  THR A  38      28.652  17.708  -2.635  1.00 93.21           C  
ATOM    583  HA  THR A  38      29.276  18.401  -2.072  1.00 93.21           H  
ATOM    584  C   THR A  38      27.320  17.594  -1.898  1.00 93.21           C  
ATOM    585  CB  THR A  38      28.423  18.317  -4.028  1.00 93.21           C  
ATOM    586  HB  THR A  38      27.999  19.312  -3.895  1.00 93.21           H  
ATOM    587  O   THR A  38      26.782  16.493  -1.737  1.00 93.21           O  
ATOM    588  CG2 THR A  38      29.709  18.471  -4.839  1.00 93.21           C  
ATOM    589 HG21 THR A  38      30.386  19.150  -4.320  1.00 93.21           H  
ATOM    590 HG22 THR A  38      30.193  17.505  -4.987  1.00 93.21           H  
ATOM    591 HG23 THR A  38      29.468  18.899  -5.812  1.00 93.21           H  
ATOM    592  OG1 THR A  38      27.499  17.556  -4.777  1.00 93.21           O  
ATOM    593  HG1 THR A  38      27.883  16.710  -5.019  1.00 93.21           H  
ATOM    594  N   LEU A  39      26.737  18.737  -1.525  1.00 89.70           N  
ATOM    595  H   LEU A  39      27.272  19.594  -1.548  1.00 89.70           H  
ATOM    596  CA  LEU A  39      25.350  18.807  -1.063  1.00 89.70           C  
ATOM    597  HA  LEU A  39      25.292  18.345  -0.078  1.00 89.70           H  
ATOM    598  C   LEU A  39      24.386  18.056  -1.999  1.00 89.70           C  
ATOM    599  CB  LEU A  39      24.953  20.290  -0.951  1.00 89.70           C  
ATOM    600  HB2 LEU A  39      25.137  20.781  -1.906  1.00 89.70           H  
ATOM    601  HB3 LEU A  39      25.591  20.763  -0.204  1.00 89.70           H  
ATOM    602  O   LEU A  39      23.607  17.223  -1.535  1.00 89.70           O  
ATOM    603  CG  LEU A  39      23.475  20.513  -0.573  1.00 89.70           C  
ATOM    604  HG  LEU A  39      22.820  20.123  -1.353  1.00 89.70           H  
ATOM    605  CD1 LEU A  39      23.150  19.834   0.744  1.00 89.70           C  
ATOM    606 HD11 LEU A  39      23.936  20.107   1.448  1.00 89.70           H  
ATOM    607 HD12 LEU A  39      23.124  18.750   0.633  1.00 89.70           H  
ATOM    608 HD13 LEU A  39      22.181  20.159   1.123  1.00 89.70           H  
ATOM    609  CD2 LEU A  39      23.199  22.007  -0.418  1.00 89.70           C  
ATOM    610 HD21 LEU A  39      23.412  22.515  -1.358  1.00 89.70           H  
ATOM    611 HD22 LEU A  39      23.828  22.423   0.369  1.00 89.70           H  
ATOM    612 HD23 LEU A  39      22.149  22.159  -0.166  1.00 89.70           H  
ATOM    613  N   THR A  40      24.475  18.304  -3.308  1.00 90.01           N  
ATOM    614  H   THR A  40      25.126  19.005  -3.631  1.00 90.01           H  
ATOM    615  CA  THR A  40      23.604  17.680  -4.313  1.00 90.01           C  
ATOM    616  HA  THR A  40      22.567  17.908  -4.068  1.00 90.01           H  
ATOM    617  C   THR A  40      23.755  16.163  -4.314  1.00 90.01           C  
ATOM    618  CB  THR A  40      23.900  18.236  -5.712  1.00 90.01           C  
ATOM    619  HB  THR A  40      24.883  17.900  -6.040  1.00 90.01           H  
ATOM    620  O   THR A  40      22.755  15.459  -4.203  1.00 90.01           O  
ATOM    621  CG2 THR A  40      22.855  17.813  -6.739  1.00 90.01           C  
ATOM    622 HG21 THR A  40      23.073  18.265  -7.707  1.00 90.01           H  
ATOM    623 HG22 THR A  40      21.859  18.113  -6.415  1.00 90.01           H  
ATOM    624 HG23 THR A  40      22.873  16.730  -6.865  1.00 90.01           H  
ATOM    625  OG1 THR A  40      23.894  19.646  -5.672  1.00 90.01           O  
ATOM    626  HG1 THR A  40      23.912  19.947  -6.584  1.00 90.01           H  
ATOM    627  N   THR A  41      24.993  15.654  -4.324  1.00 92.80           N  
ATOM    628  H   THR A  41      25.780  16.279  -4.426  1.00 92.80           H  
ATOM    629  CA  THR A  41      25.267  14.210  -4.238  1.00 92.80           C  
ATOM    630  HA  THR A  41      24.825  13.717  -5.104  1.00 92.80           H  
ATOM    631  C   THR A  41      24.651  13.606  -2.971  1.00 92.80           C  
ATOM    632  CB  THR A  41      26.779  13.922  -4.208  1.00 92.80           C  
ATOM    633  HB  THR A  41      27.149  14.179  -3.216  1.00 92.80           H  
ATOM    634  O   THR A  41      24.020  12.551  -3.024  1.00 92.80           O  
ATOM    635  CG2 THR A  41      27.099  12.455  -4.474  1.00 92.80           C  
ATOM    636 HG21 THR A  41      26.880  12.207  -5.512  1.00 92.80           H  
ATOM    637 HG22 THR A  41      28.153  12.262  -4.277  1.00 92.80           H  
ATOM    638 HG23 THR A  41      26.506  11.806  -3.828  1.00 92.80           H  
ATOM    639  OG1 THR A  41      27.515  14.687  -5.143  1.00 92.80           O  
ATOM    640  HG1 THR A  41      28.099  14.078  -5.600  1.00 92.80           H  
ATOM    641  N   SER A  42      24.796  14.286  -1.826  1.00 92.86           N  
ATOM    642  H   SER A  42      25.332  15.142  -1.837  1.00 92.86           H  
ATOM    643  CA  SER A  42      24.266  13.800  -0.547  1.00 92.86           C  
ATOM    644  HA  SER A  42      24.636  12.785  -0.400  1.00 92.86           H  
ATOM    645  C   SER A  42      22.739  13.722  -0.539  1.00 92.86           C  
ATOM    646  CB  SER A  42      24.792  14.650   0.613  1.00 92.86           C  
ATOM    647  HB2 SER A  42      24.669  14.089   1.539  1.00 92.86           H  
ATOM    648  HB3 SER A  42      25.857  14.824   0.454  1.00 92.86           H  
ATOM    649  O   SER A  42      22.176  12.758  -0.025  1.00 92.86           O  
ATOM    650  OG  SER A  42      24.124  15.889   0.767  1.00 92.86           O  
ATOM    651  HG  SER A  42      24.031  16.316  -0.088  1.00 92.86           H  
ATOM    652  N   TRP A  43      22.059  14.684  -1.167  1.00 91.35           N  
ATOM    653  H   TRP A  43      22.573  15.443  -1.590  1.00 91.35           H  
ATOM    654  CA  TRP A  43      20.607  14.664  -1.323  1.00 91.35           C  
ATOM    655  HA  TRP A  43      20.141  14.470  -0.357  1.00 91.35           H  
ATOM    656  C   TRP A  43      20.157  13.550  -2.276  1.00 91.35           C  
ATOM    657  CB  TRP A  43      20.142  16.035  -1.819  1.00 91.35           C  
ATOM    658  HB2 TRP A  43      20.705  16.311  -2.710  1.00 91.35           H  
ATOM    659  HB3 TRP A  43      20.353  16.778  -1.050  1.00 91.35           H  
ATOM    660  O   TRP A  43      19.286  12.749  -1.934  1.00 91.35           O  
ATOM    661  CG  TRP A  43      18.685  16.082  -2.144  1.00 91.35           C  
ATOM    662  CD1 TRP A  43      18.153  16.042  -3.387  1.00 91.35           C  
ATOM    663  HD1 TRP A  43      18.730  15.986  -4.298  1.00 91.35           H  
ATOM    664  CD2 TRP A  43      17.556  16.095  -1.221  1.00 91.35           C  
ATOM    665  CE2 TRP A  43      16.354  16.089  -1.987  1.00 91.35           C  
ATOM    666  CE3 TRP A  43      17.419  16.110   0.183  1.00 91.35           C  
ATOM    667  HE3 TRP A  43      18.307  16.113   0.799  1.00 91.35           H  
ATOM    668  NE1 TRP A  43      16.774  16.046  -3.299  1.00 91.35           N  
ATOM    669  HE1 TRP A  43      16.162  15.955  -4.097  1.00 91.35           H  
ATOM    670  CH2 TRP A  43      14.981  16.167   0.006  1.00 91.35           C  
ATOM    671  HH2 TRP A  43      14.012  16.228   0.479  1.00 91.35           H  
ATOM    672  CZ2 TRP A  43      15.088  16.126  -1.388  1.00 91.35           C  
ATOM    673  HZ2 TRP A  43      14.193  16.150  -1.991  1.00 91.35           H  
ATOM    674  CZ3 TRP A  43      16.145  16.152   0.785  1.00 91.35           C  
ATOM    675  HZ3 TRP A  43      16.044  16.215   1.858  1.00 91.35           H  
ATOM    676  N   GLU A  44      20.786  13.449  -3.447  1.00 91.64           N  
ATOM    677  H   GLU A  44      21.506  14.123  -3.664  1.00 91.64           H  
ATOM    678  CA  GLU A  44      20.463  12.450  -4.471  1.00 91.64           C  
ATOM    679  HA  GLU A  44      19.408  12.537  -4.730  1.00 91.64           H  
ATOM    680  C   GLU A  44      20.689  11.006  -4.000  1.00 91.64           C  
ATOM    681  CB  GLU A  44      21.297  12.726  -5.726  1.00 91.64           C  
ATOM    682  HB2 GLU A  44      22.346  12.832  -5.448  1.00 91.64           H  
ATOM    683  HB3 GLU A  44      21.204  11.869  -6.394  1.00 91.64           H  
ATOM    684  O   GLU A  44      19.988  10.094  -4.446  1.00 91.64           O  
ATOM    685  CG  GLU A  44      20.820  13.982  -6.474  1.00 91.64           C  
ATOM    686  HG2 GLU A  44      19.764  13.855  -6.714  1.00 91.64           H  
ATOM    687  HG3 GLU A  44      20.896  14.854  -5.824  1.00 91.64           H  
ATOM    688  CD  GLU A  44      21.602  14.244  -7.771  1.00 91.64           C  
ATOM    689  OE1 GLU A  44      21.206  15.188  -8.489  1.00 91.64           O  
ATOM    690  OE2 GLU A  44      22.537  13.470  -8.078  1.00 91.64           O  
ATOM    691  N   ALA A  45      21.612  10.787  -3.060  1.00 92.74           N  
ATOM    692  H   ALA A  45      22.226  11.550  -2.813  1.00 92.74           H  
ATOM    693  CA  ALA A  45      21.827   9.496  -2.408  1.00 92.74           C  
ATOM    694  HA  ALA A  45      21.962   8.731  -3.172  1.00 92.74           H  
ATOM    695  C   ALA A  45      20.652   9.053  -1.512  1.00 92.74           C  
ATOM    696  CB  ALA A  45      23.119   9.594  -1.590  1.00 92.74           C  
ATOM    697  HB1 ALA A  45      23.036  10.386  -0.845  1.00 92.74           H  
ATOM    698  HB2 ALA A  45      23.961   9.810  -2.248  1.00 92.74           H  
ATOM    699  HB3 ALA A  45      23.301   8.650  -1.076  1.00 92.74           H  
ATOM    700  O   ALA A  45      20.481   7.860  -1.265  1.00 92.74           O  
ATOM    701  N   HIS A  46      19.832   9.991  -1.023  1.00 92.62           N  
ATOM    702  H   HIS A  46      19.997  10.954  -1.280  1.00 92.62           H  
ATOM    703  CA  HIS A  46      18.704   9.696  -0.131  1.00 92.62           C  
ATOM    704  HA  HIS A  46      18.906   8.759   0.387  1.00 92.62           H  
ATOM    705  C   HIS A  46      17.371   9.500  -0.867  1.00 92.62           C  
ATOM    706  CB  HIS A  46      18.595  10.793   0.933  1.00 92.62           C  
ATOM    707  HB2 HIS A  46      18.608  11.776   0.461  1.00 92.62           H  
ATOM    708  HB3 HIS A  46      17.643  10.688   1.454  1.00 92.62           H  
ATOM    709  O   HIS A  46      16.393   9.053  -0.248  1.00 92.62           O  
ATOM    710  CG  HIS A  46      19.686  10.720   1.966  1.00 92.62           C  
ATOM    711  CD2 HIS A  46      19.532  10.397   3.285  1.00 92.62           C  
ATOM    712  HD2 HIS A  46      18.609  10.119   3.771  1.00 92.62           H  
ATOM    713  ND1 HIS A  46      21.008  11.051   1.788  1.00 92.62           N  
ATOM    714  HD1 HIS A  46      21.421  11.467   0.966  1.00 92.62           H  
ATOM    715  CE1 HIS A  46      21.635  10.936   2.968  1.00 92.62           C  
ATOM    716  HE1 HIS A  46      22.669  11.187   3.148  1.00 92.62           H  
ATOM    717  NE2 HIS A  46      20.772  10.529   3.912  1.00 92.62           N  
ATOM    718  N   LEU A  47      17.319   9.825  -2.161  1.00 90.73           N  
ATOM    719  H   LEU A  47      18.170  10.144  -2.601  1.00 90.73           H  
ATOM    720  CA  LEU A  47      16.137   9.656  -3.004  1.00 90.73           C  
ATOM    721  HA  LEU A  47      15.275  10.049  -2.466  1.00 90.73           H  
ATOM    722  C   LEU A  47      15.838   8.175  -3.279  1.00 90.73           C  
ATOM    723  CB  LEU A  47      16.303  10.453  -4.314  1.00 90.73           C  
ATOM    724  HB2 LEU A  47      17.202  10.101  -4.821  1.00 90.73           H  
ATOM    725  HB3 LEU A  47      15.456  10.237  -4.964  1.00 90.73           H  
ATOM    726  O   LEU A  47      16.713   7.315  -3.248  1.00 90.73           O  
ATOM    727  CG  LEU A  47      16.398  11.981  -4.135  1.00 90.73           C  
ATOM    728  HG  LEU A  47      17.271  12.222  -3.528  1.00 90.73           H  
ATOM    729  CD1 LEU A  47      16.569  12.646  -5.502  1.00 90.73           C  
ATOM    730 HD11 LEU A  47      17.448  12.239  -6.001  1.00 90.73           H  
ATOM    731 HD12 LEU A  47      15.690  12.467  -6.121  1.00 90.73           H  
ATOM    732 HD13 LEU A  47      16.711  13.719  -5.372  1.00 90.73           H  
ATOM    733  CD2 LEU A  47      15.152  12.568  -3.466  1.00 90.73           C  
ATOM    734 HD21 LEU A  47      15.093  12.237  -2.429  1.00 90.73           H  
ATOM    735 HD22 LEU A  47      15.219  13.656  -3.459  1.00 90.73           H  
ATOM    736 HD23 LEU A  47      14.251  12.273  -4.004  1.00 90.73           H  
ATOM    737  N   ASP A  48      14.567   7.884  -3.546  1.00 83.10           N  
ATOM    738  H   ASP A  48      13.890   8.632  -3.491  1.00 83.10           H  
ATOM    739  CA  ASP A  48      14.058   6.529  -3.804  1.00 83.10           C  
ATOM    740  HA  ASP A  48      14.308   5.869  -2.972  1.00 83.10           H  
ATOM    741  C   ASP A  48      14.632   5.915  -5.091  1.00 83.10           C  
ATOM    742  CB  ASP A  48      12.531   6.630  -3.938  1.00 83.10           C  
ATOM    743  HB2 ASP A  48      12.142   5.668  -4.271  1.00 83.10           H  
ATOM    744  HB3 ASP A  48      12.293   7.358  -4.713  1.00 83.10           H  
ATOM    745  O   ASP A  48      14.987   4.734  -5.151  1.00 83.10           O  
ATOM    746  CG  ASP A  48      11.811   7.037  -2.647  1.00 83.10           C  
ATOM    747  OD1 ASP A  48      12.443   7.017  -1.564  1.00 83.10           O  
ATOM    748  OD2 ASP A  48      10.602   7.322  -2.744  1.00 83.10           O  
ATOM    749  N   VAL A  49      14.722   6.749  -6.126  1.00 84.79           N  
ATOM    750  H   VAL A  49      14.429   7.703  -5.969  1.00 84.79           H  
ATOM    751  CA  VAL A  49      15.438   6.479  -7.369  1.00 84.79           C  
ATOM    752  HA  VAL A  49      15.850   5.470  -7.354  1.00 84.79           H  
ATOM    753  C   VAL A  49      16.585   7.472  -7.399  1.00 84.79           C  
ATOM    754  CB  VAL A  49      14.522   6.621  -8.601  1.00 84.79           C  
ATOM    755  HB  VAL A  49      14.183   7.652  -8.694  1.00 84.79           H  
ATOM    756  O   VAL A  49      16.369   8.652  -7.671  1.00 84.79           O  
ATOM    757  CG1 VAL A  49      15.280   6.231  -9.877  1.00 84.79           C  
ATOM    758 HG11 VAL A  49      16.129   6.898 -10.025  1.00 84.79           H  
ATOM    759 HG12 VAL A  49      15.642   5.205  -9.806  1.00 84.79           H  
ATOM    760 HG13 VAL A  49      14.623   6.324 -10.742  1.00 84.79           H  
ATOM    761  CG2 VAL A  49      13.278   5.728  -8.490  1.00 84.79           C  
ATOM    762 HG21 VAL A  49      12.661   6.047  -7.650  1.00 84.79           H  
ATOM    763 HG22 VAL A  49      12.682   5.810  -9.399  1.00 84.79           H  
ATOM    764 HG23 VAL A  49      13.573   4.689  -8.341  1.00 84.79           H  
ATOM    765  N   SER A  50      17.786   7.013  -7.055  1.00 85.12           N  
ATOM    766  H   SER A  50      17.909   6.028  -6.869  1.00 85.12           H  
ATOM    767  CA  SER A  50      18.945   7.896  -6.994  1.00 85.12           C  
ATOM    768  HA  SER A  50      18.649   8.792  -6.450  1.00 85.12           H  
ATOM    769  C   SER A  50      19.395   8.245  -8.416  1.00 85.12           C  
ATOM    770  CB  SER A  50      20.088   7.261  -6.211  1.00 85.12           C  
ATOM    771  HB2 SER A  50      19.748   6.995  -5.210  1.00 85.12           H  
ATOM    772  HB3 SER A  50      20.441   6.366  -6.723  1.00 85.12           H  
ATOM    773  O   SER A  50      19.794   7.338  -9.158  1.00 85.12           O  
ATOM    774  OG  SER A  50      21.130   8.206  -6.118  1.00 85.12           O  
ATOM    775  HG  SER A  50      20.850   8.873  -5.487  1.00 85.12           H  
ATOM    776  N   PRO A  51      19.365   9.528  -8.820  1.00 79.95           N  
ATOM    777  CA  PRO A  51      19.805   9.950 -10.149  1.00 79.95           C  
ATOM    778  HA  PRO A  51      19.313   9.344 -10.910  1.00 79.95           H  
ATOM    779  C   PRO A  51      21.322   9.806 -10.346  1.00 79.95           C  
ATOM    780  CB  PRO A  51      19.335  11.398 -10.293  1.00 79.95           C  
ATOM    781  HB2 PRO A  51      18.312  11.415 -10.671  1.00 79.95           H  
ATOM    782  HB3 PRO A  51      19.990  11.988 -10.934  1.00 79.95           H  
ATOM    783  O   PRO A  51      21.780   9.818 -11.488  1.00 79.95           O  
ATOM    784  CG  PRO A  51      19.354  11.896  -8.855  1.00 79.95           C  
ATOM    785  HG2 PRO A  51      18.698  12.754  -8.704  1.00 79.95           H  
ATOM    786  HG3 PRO A  51      20.386  12.133  -8.598  1.00 79.95           H  
ATOM    787  CD  PRO A  51      18.916  10.680  -8.051  1.00 79.95           C  
ATOM    788  HD2 PRO A  51      19.369  10.708  -7.060  1.00 79.95           H  
ATOM    789  HD3 PRO A  51      17.829  10.671  -7.973  1.00 79.95           H  
ATOM    790  N   LEU A  52      22.093   9.575  -9.271  1.00 81.75           N  
ATOM    791  H   LEU A  52      21.670   9.635  -8.355  1.00 81.75           H  
ATOM    792  CA  LEU A  52      23.526   9.272  -9.342  1.00 81.75           C  
ATOM    793  HA  LEU A  52      24.050  10.159  -9.697  1.00 81.75           H  
ATOM    794  C   LEU A  52      23.792   8.132 -10.339  1.00 81.75           C  
ATOM    795  CB  LEU A  52      24.053   8.891  -7.940  1.00 81.75           C  
ATOM    796  HB2 LEU A  52      23.511   8.013  -7.590  1.00 81.75           H  
ATOM    797  HB3 LEU A  52      25.103   8.613  -8.031  1.00 81.75           H  
ATOM    798  O   LEU A  52      24.625   8.248 -11.240  1.00 81.75           O  
ATOM    799  CG  LEU A  52      23.939   9.991  -6.868  1.00 81.75           C  
ATOM    800  HG  LEU A  52      22.901  10.316  -6.791  1.00 81.75           H  
ATOM    801  CD1 LEU A  52      24.372   9.448  -5.504  1.00 81.75           C  
ATOM    802 HD11 LEU A  52      25.416   9.136  -5.538  1.00 81.75           H  
ATOM    803 HD12 LEU A  52      24.257  10.227  -4.750  1.00 81.75           H  
ATOM    804 HD13 LEU A  52      23.750   8.596  -5.229  1.00 81.75           H  
ATOM    805  CD2 LEU A  52      24.816  11.194  -7.190  1.00 81.75           C  
ATOM    806 HD21 LEU A  52      24.693  11.945  -6.410  1.00 81.75           H  
ATOM    807 HD22 LEU A  52      25.861  10.891  -7.251  1.00 81.75           H  
ATOM    808 HD23 LEU A  52      24.510  11.654  -8.129  1.00 81.75           H  
ATOM    809  N   TYR A  53      23.015   7.054 -10.233  1.00 79.59           N  
ATOM    810  H   TYR A  53      22.332   7.046  -9.489  1.00 79.59           H  
ATOM    811  CA  TYR A  53      23.164   5.865 -11.076  1.00 79.59           C  
ATOM    812  HA  TYR A  53      23.810   6.106 -11.920  1.00 79.59           H  
ATOM    813  C   TYR A  53      21.841   5.398 -11.703  1.00 79.59           C  
ATOM    814  CB  TYR A  53      23.874   4.771 -10.262  1.00 79.59           C  
ATOM    815  HB2 TYR A  53      24.035   3.904 -10.903  1.00 79.59           H  
ATOM    816  HB3 TYR A  53      23.222   4.460  -9.445  1.00 79.59           H  
ATOM    817  O   TYR A  53      21.767   4.287 -12.222  1.00 79.59           O  
ATOM    818  CG  TYR A  53      25.222   5.197  -9.696  1.00 79.59           C  
ATOM    819  CD1 TYR A  53      26.306   5.433 -10.564  1.00 79.59           C  
ATOM    820  HD1 TYR A  53      26.166   5.341 -11.631  1.00 79.59           H  
ATOM    821  CD2 TYR A  53      25.387   5.405  -8.311  1.00 79.59           C  
ATOM    822  HD2 TYR A  53      24.560   5.250  -7.634  1.00 79.59           H  
ATOM    823  CE1 TYR A  53      27.556   5.840 -10.053  1.00 79.59           C  
ATOM    824  HE1 TYR A  53      28.387   6.030 -10.715  1.00 79.59           H  
ATOM    825  CE2 TYR A  53      26.628   5.839  -7.800  1.00 79.59           C  
ATOM    826  HE2 TYR A  53      26.759   6.021  -6.743  1.00 79.59           H  
ATOM    827  OH  TYR A  53      28.910   6.499  -8.185  1.00 79.59           O  
ATOM    828  HH  TYR A  53      28.876   6.735  -7.255  1.00 79.59           H  
ATOM    829  CZ  TYR A  53      27.719   6.053  -8.667  1.00 79.59           C  
ATOM    830  N   ASN A  54      20.785   6.223 -11.639  1.00 83.01           N  
ATOM    831  H   ASN A  54      20.924   7.133 -11.224  1.00 83.01           H  
ATOM    832  CA  ASN A  54      19.400   5.847 -11.964  1.00 83.01           C  
ATOM    833  HA  ASN A  54      18.751   6.599 -11.515  1.00 83.01           H  
ATOM    834  C   ASN A  54      18.977   4.525 -11.303  1.00 83.01           C  
ATOM    835  CB  ASN A  54      19.179   5.892 -13.483  1.00 83.01           C  
ATOM    836  HB2 ASN A  54      18.197   5.486 -13.725  1.00 83.01           H  
ATOM    837  HB3 ASN A  54      19.931   5.281 -13.982  1.00 83.01           H  
ATOM    838  O   ASN A  54      18.256   3.706 -11.879  1.00 83.01           O  
ATOM    839  CG  ASN A  54      19.214   7.305 -14.025  1.00 83.01           C  
ATOM    840  ND2 ASN A  54      19.549   7.469 -15.282  1.00 83.01           N  
ATOM    841 HD21 ASN A  54      19.526   8.422 -15.615  1.00 83.01           H  
ATOM    842 HD22 ASN A  54      19.727   6.662 -15.863  1.00 83.01           H  
ATOM    843  OD1 ASN A  54      18.916   8.277 -13.353  1.00 83.01           O  
ATOM    844  N   PHE A  55      19.469   4.311 -10.084  1.00 87.09           N  
ATOM    845  H   PHE A  55      19.972   5.066  -9.641  1.00 87.09           H  
ATOM    846  CA  PHE A  55      19.303   3.067  -9.357  1.00 87.09           C  
ATOM    847  HA  PHE A  55      18.981   2.294 -10.053  1.00 87.09           H  
ATOM    848  C   PHE A  55      18.220   3.230  -8.295  1.00 87.09           C  
ATOM    849  CB  PHE A  55      20.646   2.611  -8.780  1.00 87.09           C  
ATOM    850  HB2 PHE A  55      21.392   2.620  -9.575  1.00 87.09           H  
ATOM    851  HB3 PHE A  55      20.971   3.314  -8.013  1.00 87.09           H  
ATOM    852  O   PHE A  55      18.286   4.105  -7.430  1.00 87.09           O  
ATOM    853  CG  PHE A  55      20.588   1.213  -8.200  1.00 87.09           C  
ATOM    854  CD1 PHE A  55      20.421   1.018  -6.816  1.00 87.09           C  
ATOM    855  HD1 PHE A  55      20.347   1.869  -6.155  1.00 87.09           H  
ATOM    856  CD2 PHE A  55      20.686   0.100  -9.054  1.00 87.09           C  
ATOM    857  HD2 PHE A  55      20.818   0.248 -10.116  1.00 87.09           H  
ATOM    858  CE1 PHE A  55      20.356  -0.286  -6.294  1.00 87.09           C  
ATOM    859  HE1 PHE A  55      20.250  -0.443  -5.231  1.00 87.09           H  
ATOM    860  CE2 PHE A  55      20.617  -1.201  -8.528  1.00 87.09           C  
ATOM    861  HE2 PHE A  55      20.694  -2.051  -9.190  1.00 87.09           H  
ATOM    862  CZ  PHE A  55      20.443  -1.396  -7.149  1.00 87.09           C  
ATOM    863  HZ  PHE A  55      20.387  -2.396  -6.744  1.00 87.09           H  
ATOM    864  N   SER A  56      17.216   2.369  -8.367  1.00 88.23           N  
ATOM    865  H   SER A  56      17.238   1.696  -9.120  1.00 88.23           H  
ATOM    866  CA  SER A  56      16.175   2.205  -7.373  1.00 88.23           C  
ATOM    867  HA  SER A  56      16.085   3.131  -6.804  1.00 88.23           H  
ATOM    868  C   SER A  56      16.521   1.070  -6.419  1.00 88.23           C  
ATOM    869  CB  SER A  56      14.827   1.934  -8.036  1.00 88.23           C  
ATOM    870  HB2 SER A  56      14.604   2.713  -8.764  1.00 88.23           H  
ATOM    871  HB3 SER A  56      14.854   0.970  -8.543  1.00 88.23           H  
ATOM    872  O   SER A  56      16.737  -0.088  -6.809  1.00 88.23           O  
ATOM    873  OG  SER A  56      13.838   1.915  -7.024  1.00 88.23           O  
ATOM    874  HG  SER A  56      13.629   2.820  -6.780  1.00 88.23           H  
ATOM    875  N   LEU A  57      16.480   1.399  -5.131  1.00 88.91           N  
ATOM    876  H   LEU A  57      16.294   2.364  -4.896  1.00 88.91           H  
ATOM    877  CA  LEU A  57      16.547   0.419  -4.051  1.00 88.91           C  
ATOM    878  HA  LEU A  57      17.361  -0.277  -4.251  1.00 88.91           H  
ATOM    879  C   LEU A  57      15.268  -0.433  -3.957  1.00 88.91           C  
ATOM    880  CB  LEU A  57      16.823   1.167  -2.732  1.00 88.91           C  
ATOM    881  HB2 LEU A  57      16.067   1.943  -2.611  1.00 88.91           H  
ATOM    882  HB3 LEU A  57      16.708   0.467  -1.904  1.00 88.91           H  
ATOM    883  O   LEU A  57      15.276  -1.459  -3.284  1.00 88.91           O  
ATOM    884  CG  LEU A  57      18.222   1.808  -2.630  1.00 88.91           C  
ATOM    885  HG  LEU A  57      18.399   2.448  -3.494  1.00 88.91           H  
ATOM    886  CD1 LEU A  57      18.316   2.658  -1.363  1.00 88.91           C  
ATOM    887 HD11 LEU A  57      18.157   2.043  -0.478  1.00 88.91           H  
ATOM    888 HD12 LEU A  57      19.300   3.124  -1.307  1.00 88.91           H  
ATOM    889 HD13 LEU A  57      17.568   3.450  -1.402  1.00 88.91           H  
ATOM    890  CD2 LEU A  57      19.328   0.757  -2.546  1.00 88.91           C  
ATOM    891 HD21 LEU A  57      20.299   1.251  -2.508  1.00 88.91           H  
ATOM    892 HD22 LEU A  57      19.199   0.147  -1.653  1.00 88.91           H  
ATOM    893 HD23 LEU A  57      19.295   0.116  -3.426  1.00 88.91           H  
ATOM    894  N   PHE A  58      14.182  -0.046  -4.635  1.00 87.03           N  
ATOM    895  H   PHE A  58      14.248   0.771  -5.224  1.00 87.03           H  
ATOM    896  CA  PHE A  58      12.844  -0.620  -4.449  1.00 87.03           C  
ATOM    897  HA  PHE A  58      12.865  -1.239  -3.552  1.00 87.03           H  
ATOM    898  C   PHE A  58      12.407  -1.573  -5.567  1.00 87.03           C  
ATOM    899  CB  PHE A  58      11.833   0.498  -4.192  1.00 87.03           C  
ATOM    900  HB2 PHE A  58      11.655   1.027  -5.129  1.00 87.03           H  
ATOM    901  HB3 PHE A  58      10.898   0.036  -3.875  1.00 87.03           H  
ATOM    902  O   PHE A  58      11.223  -1.715  -5.863  1.00 87.03           O  
ATOM    903  CG  PHE A  58      12.214   1.497  -3.122  1.00 87.03           C  
ATOM    904  CD1 PHE A  58      12.911   1.100  -1.960  1.00 87.03           C  
ATOM    905  HD1 PHE A  58      13.217   0.072  -1.834  1.00 87.03           H  
ATOM    906  CD2 PHE A  58      11.792   2.826  -3.258  1.00 87.03           C  
ATOM    907  HD2 PHE A  58      11.206   3.132  -4.112  1.00 87.03           H  
ATOM    908  CE1 PHE A  58      13.232   2.039  -0.965  1.00 87.03           C  
ATOM    909  HE1 PHE A  58      13.788   1.734  -0.091  1.00 87.03           H  
ATOM    910  CE2 PHE A  58      12.045   3.733  -2.224  1.00 87.03           C  
ATOM    911  HE2 PHE A  58      11.577   4.706  -2.252  1.00 87.03           H  
ATOM    912  CZ  PHE A  58      12.797   3.366  -1.103  1.00 87.03           C  
ATOM    913  HZ  PHE A  58      12.983   4.095  -0.329  1.00 87.03           H  
ATOM    914  N   HIS A  59      13.363  -2.276  -6.173  1.00 87.13           N  
ATOM    915  H   HIS A  59      14.316  -2.129  -5.872  1.00 87.13           H  
ATOM    916  CA  HIS A  59      13.118  -3.217  -7.272  1.00 87.13           C  
ATOM    917  HA  HIS A  59      12.562  -2.694  -8.050  1.00 87.13           H  
ATOM    918  C   HIS A  59      12.268  -4.443  -6.878  1.00 87.13           C  
ATOM    919  CB  HIS A  59      14.473  -3.637  -7.863  1.00 87.13           C  
ATOM    920  HB2 HIS A  59      14.909  -2.777  -8.371  1.00 87.13           H  
ATOM    921  HB3 HIS A  59      14.316  -4.414  -8.611  1.00 87.13           H  
ATOM    922  O   HIS A  59      11.695  -5.086  -7.753  1.00 87.13           O  
ATOM    923  CG  HIS A  59      15.460  -4.130  -6.833  1.00 87.13           C  
ATOM    924  CD2 HIS A  59      15.541  -5.394  -6.312  1.00 87.13           C  
ATOM    925  HD2 HIS A  59      14.909  -6.227  -6.583  1.00 87.13           H  
ATOM    926  ND1 HIS A  59      16.422  -3.368  -6.207  1.00 87.13           N  
ATOM    927  HD1 HIS A  59      16.620  -2.391  -6.374  1.00 87.13           H  
ATOM    928  CE1 HIS A  59      17.063  -4.154  -5.327  1.00 87.13           C  
ATOM    929  HE1 HIS A  59      17.867  -3.825  -4.686  1.00 87.13           H  
ATOM    930  NE2 HIS A  59      16.569  -5.407  -5.361  1.00 87.13           N  
ATOM    931  N   CYS A  60      12.166  -4.764  -5.584  1.00 89.24           N  
ATOM    932  H   CYS A  60      12.661  -4.184  -4.922  1.00 89.24           H  
ATOM    933  CA  CYS A  60      11.317  -5.834  -5.042  1.00 89.24           C  
ATOM    934  HA  CYS A  60      10.675  -6.211  -5.838  1.00 89.24           H  
ATOM    935  C   CYS A  60      10.349  -5.318  -3.964  1.00 89.24           C  
ATOM    936  CB  CYS A  60      12.195  -6.996  -4.561  1.00 89.24           C  
ATOM    937  HB2 CYS A  60      11.639  -7.597  -3.842  1.00 89.24           H  
ATOM    938  HB3 CYS A  60      13.067  -6.589  -4.048  1.00 89.24           H  
ATOM    939  O   CYS A  60      10.070  -6.005  -2.978  1.00 89.24           O  
ATOM    940  SG  CYS A  60      12.733  -8.112  -5.874  1.00 89.24           S  
ATOM    941  N   GLY A  61       9.838  -4.100  -4.161  1.00 88.63           N  
ATOM    942  H   GLY A  61      10.140  -3.578  -4.970  1.00 88.63           H  
ATOM    943  CA  GLY A  61       9.045  -3.381  -3.169  1.00 88.63           C  
ATOM    944  HA2 GLY A  61       8.434  -4.080  -2.597  1.00 88.63           H  
ATOM    945  HA3 GLY A  61       8.377  -2.686  -3.678  1.00 88.63           H  
ATOM    946  C   GLY A  61       9.917  -2.587  -2.200  1.00 88.63           C  
ATOM    947  O   GLY A  61      11.139  -2.504  -2.340  1.00 88.63           O  
ATOM    948  N   LEU A  62       9.273  -1.967  -1.217  1.00 91.59           N  
ATOM    949  H   LEU A  62       8.275  -2.096  -1.137  1.00 91.59           H  
ATOM    950  CA  LEU A  62       9.950  -1.114  -0.246  1.00 91.59           C  
ATOM    951  HA  LEU A  62      10.622  -0.445  -0.784  1.00 91.59           H  
ATOM    952  C   LEU A  62      10.799  -1.928   0.732  1.00 91.59           C  
ATOM    953  CB  LEU A  62       8.900  -0.269   0.480  1.00 91.59           C  
ATOM    954  HB2 LEU A  62       9.292   0.072   1.438  1.00 91.59           H  
ATOM    955  HB3 LEU A  62       8.035  -0.898   0.690  1.00 91.59           H  
ATOM    956  O   LEU A  62      10.312  -2.836   1.408  1.00 91.59           O  
ATOM    957  CG  LEU A  62       8.495   0.941  -0.377  1.00 91.59           C  
ATOM    958  HG  LEU A  62       8.562   0.700  -1.437  1.00 91.59           H  
ATOM    959  CD1 LEU A  62       7.065   1.332  -0.072  1.00 91.59           C  
ATOM    960 HD11 LEU A  62       6.420   0.481  -0.291  1.00 91.59           H  
ATOM    961 HD12 LEU A  62       6.976   1.628   0.974  1.00 91.59           H  
ATOM    962 HD13 LEU A  62       6.767   2.163  -0.712  1.00 91.59           H  
ATOM    963  CD2 LEU A  62       9.405   2.121  -0.064  1.00 91.59           C  
ATOM    964 HD21 LEU A  62       9.106   2.985  -0.659  1.00 91.59           H  
ATOM    965 HD22 LEU A  62       9.314   2.363   0.995  1.00 91.59           H  
ATOM    966 HD23 LEU A  62      10.437   1.870  -0.306  1.00 91.59           H  
ATOM    967  N   LEU A  63      12.070  -1.547   0.852  1.00 93.44           N  
ATOM    968  H   LEU A  63      12.403  -0.802   0.257  1.00 93.44           H  
ATOM    969  CA  LEU A  63      12.958  -2.072   1.886  1.00 93.44           C  
ATOM    970  HA  LEU A  63      12.926  -3.161   1.856  1.00 93.44           H  
ATOM    971  C   LEU A  63      12.474  -1.637   3.275  1.00 93.44           C  
ATOM    972  CB  LEU A  63      14.405  -1.605   1.639  1.00 93.44           C  
ATOM    973  HB2 LEU A  63      14.426  -0.517   1.710  1.00 93.44           H  
ATOM    974  HB3 LEU A  63      15.036  -2.000   2.436  1.00 93.44           H  
ATOM    975  O   LEU A  63      11.843  -0.587   3.428  1.00 93.44           O  
ATOM    976  CG  LEU A  63      15.014  -2.018   0.286  1.00 93.44           C  
ATOM    977  HG  LEU A  63      14.412  -1.603  -0.523  1.00 93.44           H  
ATOM    978  CD1 LEU A  63      16.426  -1.445   0.181  1.00 93.44           C  
ATOM    979 HD11 LEU A  63      16.398  -0.361   0.293  1.00 93.44           H  
ATOM    980 HD12 LEU A  63      17.066  -1.870   0.954  1.00 93.44           H  
ATOM    981 HD13 LEU A  63      16.843  -1.688  -0.797  1.00 93.44           H  
ATOM    982  CD2 LEU A  63      15.107  -3.534   0.112  1.00 93.44           C  
ATOM    983 HD21 LEU A  63      14.109  -3.973   0.116  1.00 93.44           H  
ATOM    984 HD22 LEU A  63      15.722  -3.964   0.903  1.00 93.44           H  
ATOM    985 HD23 LEU A  63      15.560  -3.756  -0.854  1.00 93.44           H  
ATOM    986  N   MET A  64      12.816  -2.424   4.296  1.00 94.08           N  
ATOM    987  H   MET A  64      13.333  -3.270   4.105  1.00 94.08           H  
ATOM    988  CA  MET A  64      12.643  -2.002   5.687  1.00 94.08           C  
ATOM    989  HA  MET A  64      11.578  -1.860   5.872  1.00 94.08           H  
ATOM    990  C   MET A  64      13.395  -0.680   5.926  1.00 94.08           C  
ATOM    991  CB  MET A  64      13.179  -3.080   6.640  1.00 94.08           C  
ATOM    992  HB2 MET A  64      14.194  -3.349   6.348  1.00 94.08           H  
ATOM    993  HB3 MET A  64      13.227  -2.675   7.651  1.00 94.08           H  
ATOM    994  O   MET A  64      14.506  -0.536   5.407  1.00 94.08           O  
ATOM    995  CG  MET A  64      12.316  -4.348   6.654  1.00 94.08           C  
ATOM    996  HG2 MET A  64      12.285  -4.762   5.646  1.00 94.08           H  
ATOM    997  HG3 MET A  64      12.806  -5.079   7.296  1.00 94.08           H  
ATOM    998  SD  MET A  64      10.604  -4.145   7.232  1.00 94.08           S  
ATOM    999  CE  MET A  64      10.862  -3.517   8.915  1.00 94.08           C  
ATOM   1000  HE1 MET A  64      11.320  -2.529   8.878  1.00 94.08           H  
ATOM   1001  HE2 MET A  64      11.508  -4.193   9.475  1.00 94.08           H  
ATOM   1002  HE3 MET A  64       9.900  -3.420   9.418  1.00 94.08           H  
ATOM   1003  N   PRO A  65      12.865   0.276   6.714  1.00 93.10           N  
ATOM   1004  CA  PRO A  65      13.532   1.562   6.922  1.00 93.10           C  
ATOM   1005  HA  PRO A  65      13.600   2.066   5.957  1.00 93.10           H  
ATOM   1006  C   PRO A  65      14.953   1.436   7.491  1.00 93.10           C  
ATOM   1007  CB  PRO A  65      12.596   2.371   7.824  1.00 93.10           C  
ATOM   1008  HB2 PRO A  65      12.672   3.441   7.634  1.00 93.10           H  
ATOM   1009  HB3 PRO A  65      12.789   2.152   8.874  1.00 93.10           H  
ATOM   1010  O   PRO A  65      15.847   2.122   7.000  1.00 93.10           O  
ATOM   1011  CG  PRO A  65      11.228   1.822   7.429  1.00 93.10           C  
ATOM   1012  HG2 PRO A  65      10.924   2.245   6.471  1.00 93.10           H  
ATOM   1013  HG3 PRO A  65      10.473   2.024   8.189  1.00 93.10           H  
ATOM   1014  CD  PRO A  65      11.520   0.331   7.273  1.00 93.10           C  
ATOM   1015  HD2 PRO A  65      11.508  -0.151   8.250  1.00 93.10           H  
ATOM   1016  HD3 PRO A  65      10.778  -0.129   6.620  1.00 93.10           H  
ATOM   1017  N   GLY A  66      15.191   0.501   8.423  1.00 93.56           N  
ATOM   1018  H   GLY A  66      14.406   0.011   8.830  1.00 93.56           H  
ATOM   1019  CA  GLY A  66      16.540   0.167   8.914  1.00 93.56           C  
ATOM   1020  HA2 GLY A  66      16.481  -0.623   9.662  1.00 93.56           H  
ATOM   1021  HA3 GLY A  66      16.989   1.041   9.385  1.00 93.56           H  
ATOM   1022  C   GLY A  66      17.465  -0.307   7.789  1.00 93.56           C  
ATOM   1023  O   GLY A  66      18.504   0.295   7.529  1.00 93.56           O  
ATOM   1024  N   CYS A  67      17.024  -1.286   6.994  1.00 96.08           N  
ATOM   1025  H   CYS A  67      16.173  -1.765   7.253  1.00 96.08           H  
ATOM   1026  CA  CYS A  67      17.769  -1.753   5.822  1.00 96.08           C  
ATOM   1027  HA  CYS A  67      18.714  -2.175   6.163  1.00 96.08           H  
ATOM   1028  C   CYS A  67      18.087  -0.618   4.831  1.00 96.08           C  
ATOM   1029  CB  CYS A  67      16.951  -2.849   5.135  1.00 96.08           C  
ATOM   1030  HB2 CYS A  67      16.742  -3.622   5.875  1.00 96.08           H  
ATOM   1031  HB3 CYS A  67      15.998  -2.435   4.807  1.00 96.08           H  
ATOM   1032  O   CYS A  67      19.233  -0.456   4.408  1.00 96.08           O  
ATOM   1033  SG  CYS A  67      17.753  -3.605   3.699  1.00 96.08           S  
ATOM   1034  N   ARG A  68      17.091   0.215   4.493  1.00 94.70           N  
ATOM   1035  H   ARG A  68      16.184   0.044   4.905  1.00 94.70           H  
ATOM   1036  CA  ARG A  68      17.267   1.383   3.615  1.00 94.70           C  
ATOM   1037  HA  ARG A  68      17.649   1.039   2.653  1.00 94.70           H  
ATOM   1038  C   ARG A  68      18.314   2.344   4.179  1.00 94.70           C  
ATOM   1039  CB  ARG A  68      15.916   2.091   3.400  1.00 94.70           C  
ATOM   1040  HB2 ARG A  68      15.541   2.450   4.358  1.00 94.70           H  
ATOM   1041  HB3 ARG A  68      15.196   1.380   2.996  1.00 94.70           H  
ATOM   1042  O   ARG A  68      19.167   2.801   3.422  1.00 94.70           O  
ATOM   1043  CG  ARG A  68      16.042   3.282   2.432  1.00 94.70           C  
ATOM   1044  HG2 ARG A  68      16.802   3.973   2.798  1.00 94.70           H  
ATOM   1045  HG3 ARG A  68      16.344   2.918   1.450  1.00 94.70           H  
ATOM   1046  CD  ARG A  68      14.727   4.062   2.305  1.00 94.70           C  
ATOM   1047  HD2 ARG A  68      14.405   4.370   3.300  1.00 94.70           H  
ATOM   1048  HD3 ARG A  68      13.967   3.411   1.874  1.00 94.70           H  
ATOM   1049  NE  ARG A  68      14.902   5.259   1.455  1.00 94.70           N  
ATOM   1050  HE  ARG A  68      15.783   5.354   0.971  1.00 94.70           H  
ATOM   1051  NH1 ARG A  68      12.784   6.154   1.651  1.00 94.70           N  
ATOM   1052 HH11 ARG A  68      12.480   5.431   2.287  1.00 94.70           H  
ATOM   1053 HH12 ARG A  68      12.125   6.859   1.352  1.00 94.70           H  
ATOM   1054  NH2 ARG A  68      14.266   7.135   0.345  1.00 94.70           N  
ATOM   1055 HH21 ARG A  68      15.177   7.260  -0.072  1.00 94.70           H  
ATOM   1056 HH22 ARG A  68      13.492   7.410  -0.243  1.00 94.70           H  
ATOM   1057  CZ  ARG A  68      13.988   6.166   1.156  1.00 94.70           C  
ATOM   1058  N   LYS A  69      18.275   2.627   5.483  1.00 94.19           N  
ATOM   1059  H   LYS A  69      17.546   2.206   6.042  1.00 94.19           H  
ATOM   1060  CA  LYS A  69      19.271   3.463   6.164  1.00 94.19           C  
ATOM   1061  HA  LYS A  69      19.291   4.450   5.701  1.00 94.19           H  
ATOM   1062  C   LYS A  69      20.679   2.892   5.998  1.00 94.19           C  
ATOM   1063  CB  LYS A  69      18.867   3.640   7.637  1.00 94.19           C  
ATOM   1064  HB2 LYS A  69      17.954   4.234   7.680  1.00 94.19           H  
ATOM   1065  HB3 LYS A  69      18.671   2.674   8.102  1.00 94.19           H  
ATOM   1066  O   LYS A  69      21.577   3.633   5.606  1.00 94.19           O  
ATOM   1067  CG  LYS A  69      19.967   4.338   8.441  1.00 94.19           C  
ATOM   1068  HG2 LYS A  69      20.276   5.239   7.912  1.00 94.19           H  
ATOM   1069  HG3 LYS A  69      20.822   3.669   8.533  1.00 94.19           H  
ATOM   1070  CD  LYS A  69      19.486   4.714   9.842  1.00 94.19           C  
ATOM   1071  HD2 LYS A  69      18.725   5.488   9.745  1.00 94.19           H  
ATOM   1072  HD3 LYS A  69      19.072   3.843  10.351  1.00 94.19           H  
ATOM   1073  CE  LYS A  69      20.693   5.250  10.612  1.00 94.19           C  
ATOM   1074  HE2 LYS A  69      21.245   4.423  11.059  1.00 94.19           H  
ATOM   1075  HE3 LYS A  69      21.353   5.737   9.893  1.00 94.19           H  
ATOM   1076  NZ  LYS A  69      20.312   6.262  11.612  1.00 94.19           N  
ATOM   1077  HZ1 LYS A  69      19.959   7.054  11.094  1.00 94.19           H  
ATOM   1078  HZ2 LYS A  69      21.137   6.591  12.093  1.00 94.19           H  
ATOM   1079  HZ3 LYS A  69      19.626   5.912  12.264  1.00 94.19           H  
ATOM   1080  N   HIS A  70      20.874   1.586   6.186  1.00 95.54           N  
ATOM   1081  H   HIS A  70      20.113   1.027   6.543  1.00 95.54           H  
ATOM   1082  CA  HIS A  70      22.189   0.970   5.992  1.00 95.54           C  
ATOM   1083  HA  HIS A  70      22.886   1.484   6.654  1.00 95.54           H  
ATOM   1084  C   HIS A  70      22.730   1.129   4.564  1.00 95.54           C  
ATOM   1085  CB  HIS A  70      22.169  -0.511   6.381  1.00 95.54           C  
ATOM   1086  HB2 HIS A  70      21.245  -0.985   6.049  1.00 95.54           H  
ATOM   1087  HB3 HIS A  70      23.003  -0.998   5.877  1.00 95.54           H  
ATOM   1088  O   HIS A  70      23.925   1.401   4.411  1.00 95.54           O  
ATOM   1089  CG  HIS A  70      22.360  -0.738   7.855  1.00 95.54           C  
ATOM   1090  CD2 HIS A  70      21.389  -0.745   8.820  1.00 95.54           C  
ATOM   1091  HD2 HIS A  70      20.324  -0.622   8.687  1.00 95.54           H  
ATOM   1092  ND1 HIS A  70      23.564  -0.981   8.489  1.00 95.54           N  
ATOM   1093  HD1 HIS A  70      24.392  -1.374   8.067  1.00 95.54           H  
ATOM   1094  CE1 HIS A  70      23.321  -1.088   9.807  1.00 95.54           C  
ATOM   1095  HE1 HIS A  70      24.043  -1.353  10.565  1.00 95.54           H  
ATOM   1096  NE2 HIS A  70      22.018  -0.936  10.044  1.00 95.54           N  
ATOM   1097  N   PHE A  71      21.870   1.009   3.546  1.00 95.35           N  
ATOM   1098  H   PHE A  71      20.919   0.742   3.760  1.00 95.35           H  
ATOM   1099  CA  PHE A  71      22.229   1.249   2.145  1.00 95.35           C  
ATOM   1100  HA  PHE A  71      23.116   0.661   1.905  1.00 95.35           H  
ATOM   1101  C   PHE A  71      22.592   2.710   1.869  1.00 95.35           C  
ATOM   1102  CB  PHE A  71      21.082   0.806   1.225  1.00 95.35           C  
ATOM   1103  HB2 PHE A  71      21.133   1.378   0.298  1.00 95.35           H  
ATOM   1104  HB3 PHE A  71      20.120   1.030   1.686  1.00 95.35           H  
ATOM   1105  O   PHE A  71      23.607   2.966   1.228  1.00 95.35           O  
ATOM   1106  CG  PHE A  71      21.151  -0.656   0.856  1.00 95.35           C  
ATOM   1107  CD1 PHE A  71      22.074  -1.064  -0.119  1.00 95.35           C  
ATOM   1108  HD1 PHE A  71      22.700  -0.335  -0.611  1.00 95.35           H  
ATOM   1109  CD2 PHE A  71      20.312  -1.606   1.466  1.00 95.35           C  
ATOM   1110  HD2 PHE A  71      19.573  -1.295   2.190  1.00 95.35           H  
ATOM   1111  CE1 PHE A  71      22.178  -2.420  -0.459  1.00 95.35           C  
ATOM   1112  HE1 PHE A  71      22.858  -2.716  -1.244  1.00 95.35           H  
ATOM   1113  CE2 PHE A  71      20.427  -2.967   1.134  1.00 95.35           C  
ATOM   1114  HE2 PHE A  71      19.785  -3.698   1.603  1.00 95.35           H  
ATOM   1115  CZ  PHE A  71      21.372  -3.377   0.178  1.00 95.35           C  
ATOM   1116  HZ  PHE A  71      21.460  -4.416  -0.101  1.00 95.35           H  
ATOM   1117  N   ILE A  72      21.812   3.665   2.380  1.00 94.78           N  
ATOM   1118  H   ILE A  72      20.985   3.395   2.892  1.00 94.78           H  
ATOM   1119  CA  ILE A  72      22.115   5.096   2.232  1.00 94.78           C  
ATOM   1120  HA  ILE A  72      22.228   5.330   1.173  1.00 94.78           H  
ATOM   1121  C   ILE A  72      23.450   5.429   2.905  1.00 94.78           C  
ATOM   1122  CB  ILE A  72      20.961   5.952   2.790  1.00 94.78           C  
ATOM   1123  HB  ILE A  72      20.746   5.623   3.807  1.00 94.78           H  
ATOM   1124  O   ILE A  72      24.291   6.080   2.296  1.00 94.78           O  
ATOM   1125  CG1 ILE A  72      19.691   5.789   1.922  1.00 94.78           C  
ATOM   1126 HG12 ILE A  72      19.876   6.208   0.933  1.00 94.78           H  
ATOM   1127 HG13 ILE A  72      19.470   4.731   1.787  1.00 94.78           H  
ATOM   1128  CG2 ILE A  72      21.347   7.436   2.834  1.00 94.78           C  
ATOM   1129 HG21 ILE A  72      21.452   7.841   1.828  1.00 94.78           H  
ATOM   1130 HG22 ILE A  72      20.577   7.985   3.378  1.00 94.78           H  
ATOM   1131 HG23 ILE A  72      22.278   7.601   3.376  1.00 94.78           H  
ATOM   1132  CD1 ILE A  72      18.441   6.454   2.514  1.00 94.78           C  
ATOM   1133 HD11 ILE A  72      18.555   7.538   2.538  1.00 94.78           H  
ATOM   1134 HD12 ILE A  72      17.582   6.217   1.887  1.00 94.78           H  
ATOM   1135 HD13 ILE A  72      18.264   6.080   3.523  1.00 94.78           H  
ATOM   1136  N   GLN A  73      23.695   4.923   4.115  1.00 95.33           N  
ATOM   1137  H   GLN A  73      22.952   4.434   4.593  1.00 95.33           H  
ATOM   1138  CA  GLN A  73      24.986   5.076   4.789  1.00 95.33           C  
ATOM   1139  HA  GLN A  73      25.192   6.135   4.947  1.00 95.33           H  
ATOM   1140  C   GLN A  73      26.143   4.490   3.969  1.00 95.33           C  
ATOM   1141  CB  GLN A  73      24.936   4.367   6.140  1.00 95.33           C  
ATOM   1142  HB2 GLN A  73      24.524   3.370   5.984  1.00 95.33           H  
ATOM   1143  HB3 GLN A  73      25.951   4.274   6.524  1.00 95.33           H  
ATOM   1144  O   GLN A  73      27.211   5.088   3.924  1.00 95.33           O  
ATOM   1145  CG  GLN A  73      24.094   5.091   7.192  1.00 95.33           C  
ATOM   1146  HG2 GLN A  73      23.070   5.233   6.846  1.00 95.33           H  
ATOM   1147  HG3 GLN A  73      24.523   6.077   7.370  1.00 95.33           H  
ATOM   1148  CD  GLN A  73      24.068   4.322   8.505  1.00 95.33           C  
ATOM   1149  NE2 GLN A  73      23.678   4.962   9.578  1.00 95.33           N  
ATOM   1150 HE21 GLN A  73      23.451   5.940   9.472  1.00 95.33           H  
ATOM   1151 HE22 GLN A  73      23.866   4.535  10.474  1.00 95.33           H  
ATOM   1152  OE1 GLN A  73      24.417   3.148   8.574  1.00 95.33           O  
ATOM   1153  N   ALA A  74      25.944   3.348   3.298  1.00 94.65           N  
ATOM   1154  H   ALA A  74      25.041   2.899   3.353  1.00 94.65           H  
ATOM   1155  CA  ALA A  74      26.959   2.767   2.417  1.00 94.65           C  
ATOM   1156  HA  ALA A  74      27.888   2.665   2.978  1.00 94.65           H  
ATOM   1157  C   ALA A  74      27.251   3.664   1.201  1.00 94.65           C  
ATOM   1158  CB  ALA A  74      26.505   1.371   1.967  1.00 94.65           C  
ATOM   1159  HB1 ALA A  74      27.342   0.859   1.491  1.00 94.65           H  
ATOM   1160  HB2 ALA A  74      25.691   1.452   1.247  1.00 94.65           H  
ATOM   1161  HB3 ALA A  74      26.162   0.779   2.815  1.00 94.65           H  
ATOM   1162  O   ALA A  74      28.408   3.808   0.812  1.00 94.65           O  
ATOM   1163  N   ILE A  75      26.217   4.289   0.627  1.00 92.91           N  
ATOM   1164  H   ILE A  75      25.290   4.111   0.985  1.00 92.91           H  
ATOM   1165  CA  ILE A  75      26.362   5.245  -0.479  1.00 92.91           C  
ATOM   1166  HA  ILE A  75      27.002   4.803  -1.242  1.00 92.91           H  
ATOM   1167  C   ILE A  75      27.074   6.511   0.012  1.00 92.91           C  
ATOM   1168  CB  ILE A  75      24.994   5.554  -1.131  1.00 92.91           C  
ATOM   1169  HB  ILE A  75      24.311   5.911  -0.359  1.00 92.91           H  
ATOM   1170  O   ILE A  75      28.057   6.916  -0.595  1.00 92.91           O  
ATOM   1171  CG1 ILE A  75      24.395   4.284  -1.783  1.00 92.91           C  
ATOM   1172 HG12 ILE A  75      24.942   4.053  -2.696  1.00 92.91           H  
ATOM   1173 HG13 ILE A  75      24.509   3.431  -1.115  1.00 92.91           H  
ATOM   1174  CG2 ILE A  75      25.140   6.656  -2.198  1.00 92.91           C  
ATOM   1175 HG21 ILE A  75      25.859   6.353  -2.959  1.00 92.91           H  
ATOM   1176 HG22 ILE A  75      25.486   7.588  -1.749  1.00 92.91           H  
ATOM   1177 HG23 ILE A  75      24.183   6.862  -2.677  1.00 92.91           H  
ATOM   1178  CD1 ILE A  75      22.900   4.409  -2.111  1.00 92.91           C  
ATOM   1179 HD11 ILE A  75      22.734   5.167  -2.876  1.00 92.91           H  
ATOM   1180 HD12 ILE A  75      22.534   3.453  -2.484  1.00 92.91           H  
ATOM   1181 HD13 ILE A  75      22.343   4.672  -1.211  1.00 92.91           H  
ATOM   1182  N   CYS A  76      26.658   7.093   1.141  1.00 94.98           N  
ATOM   1183  H   CYS A  76      25.827   6.739   1.594  1.00 94.98           H  
ATOM   1184  CA  CYS A  76      27.353   8.231   1.750  1.00 94.98           C  
ATOM   1185  HA  CYS A  76      27.338   9.072   1.056  1.00 94.98           H  
ATOM   1186  C   CYS A  76      28.823   7.898   2.043  1.00 94.98           C  
ATOM   1187  CB  CYS A  76      26.650   8.650   3.047  1.00 94.98           C  
ATOM   1188  HB2 CYS A  76      27.303   9.348   3.572  1.00 94.98           H  
ATOM   1189  HB3 CYS A  76      26.532   7.772   3.682  1.00 94.98           H  
ATOM   1190  O   CYS A  76      29.700   8.698   1.743  1.00 94.98           O  
ATOM   1191  SG  CYS A  76      25.036   9.455   2.876  1.00 94.98           S  
ATOM   1192  N   PHE A  77      29.120   6.706   2.563  1.00 94.57           N  
ATOM   1193  H   PHE A  77      28.369   6.093   2.847  1.00 94.57           H  
ATOM   1194  CA  PHE A  77      30.495   6.269   2.794  1.00 94.57           C  
ATOM   1195  HA  PHE A  77      30.985   6.998   3.440  1.00 94.57           H  
ATOM   1196  C   PHE A  77      31.306   6.194   1.495  1.00 94.57           C  
ATOM   1197  CB  PHE A  77      30.472   4.915   3.512  1.00 94.57           C  
ATOM   1198  HB2 PHE A  77      29.882   4.210   2.926  1.00 94.57           H  
ATOM   1199  HB3 PHE A  77      29.968   5.044   4.470  1.00 94.57           H  
ATOM   1200  O   PHE A  77      32.434   6.676   1.455  1.00 94.57           O  
ATOM   1201  CG  PHE A  77      31.841   4.318   3.767  1.00 94.57           C  
ATOM   1202  CD1 PHE A  77      32.203   3.092   3.183  1.00 94.57           C  
ATOM   1203  HD1 PHE A  77      31.507   2.574   2.539  1.00 94.57           H  
ATOM   1204  CD2 PHE A  77      32.756   4.986   4.597  1.00 94.57           C  
ATOM   1205  HD2 PHE A  77      32.485   5.941   5.022  1.00 94.57           H  
ATOM   1206  CE1 PHE A  77      33.461   2.529   3.456  1.00 94.57           C  
ATOM   1207  HE1 PHE A  77      33.726   1.574   3.028  1.00 94.57           H  
ATOM   1208  CE2 PHE A  77      34.011   4.424   4.880  1.00 94.57           C  
ATOM   1209  HE2 PHE A  77      34.697   4.927   5.546  1.00 94.57           H  
ATOM   1210  CZ  PHE A  77      34.357   3.188   4.315  1.00 94.57           C  
ATOM   1211  HZ  PHE A  77      35.312   2.736   4.544  1.00 94.57           H  
ATOM   1212  N   TYR A  78      30.735   5.637   0.425  1.00 92.07           N  
ATOM   1213  H   TYR A  78      29.799   5.268   0.517  1.00 92.07           H  
ATOM   1214  CA  TYR A  78      31.397   5.513  -0.877  1.00 92.07           C  
ATOM   1215  HA  TYR A  78      32.378   5.060  -0.733  1.00 92.07           H  
ATOM   1216  C   TYR A  78      31.616   6.869  -1.576  1.00 92.07           C  
ATOM   1217  CB  TYR A  78      30.548   4.575  -1.747  1.00 92.07           C  
ATOM   1218  HB2 TYR A  78      29.585   5.045  -1.949  1.00 92.07           H  
ATOM   1219  HB3 TYR A  78      30.351   3.660  -1.189  1.00 92.07           H  
ATOM   1220  O   TYR A  78      32.667   7.112  -2.168  1.00 92.07           O  
ATOM   1221  CG  TYR A  78      31.193   4.202  -3.065  1.00 92.07           C  
ATOM   1222  CD1 TYR A  78      31.048   5.041  -4.188  1.00 92.07           C  
ATOM   1223  HD1 TYR A  78      30.457   5.943  -4.121  1.00 92.07           H  
ATOM   1224  CD2 TYR A  78      31.933   3.011  -3.172  1.00 92.07           C  
ATOM   1225  HD2 TYR A  78      32.027   2.353  -2.320  1.00 92.07           H  
ATOM   1226  CE1 TYR A  78      31.697   4.731  -5.397  1.00 92.07           C  
ATOM   1227  HE1 TYR A  78      31.605   5.398  -6.241  1.00 92.07           H  
ATOM   1228  CE2 TYR A  78      32.537   2.673  -4.398  1.00 92.07           C  
ATOM   1229  HE2 TYR A  78      33.080   1.747  -4.514  1.00 92.07           H  
ATOM   1230  OH  TYR A  78      33.164   3.256  -6.618  1.00 92.07           O  
ATOM   1231  HH  TYR A  78      33.035   3.923  -7.297  1.00 92.07           H  
ATOM   1232  CZ  TYR A  78      32.467   3.554  -5.493  1.00 92.07           C  
ATOM   1233  N   GLU A  79      30.626   7.759  -1.509  1.00 92.30           N  
ATOM   1234  H   GLU A  79      29.769   7.476  -1.056  1.00 92.30           H  
ATOM   1235  CA  GLU A  79      30.622   9.041  -2.224  1.00 92.30           C  
ATOM   1236  HA  GLU A  79      31.155   8.941  -3.169  1.00 92.30           H  
ATOM   1237  C   GLU A  79      31.325  10.161  -1.431  1.00 92.30           C  
ATOM   1238  CB  GLU A  79      29.171   9.416  -2.579  1.00 92.30           C  
ATOM   1239  HB2 GLU A  79      29.164  10.404  -3.038  1.00 92.30           H  
ATOM   1240  HB3 GLU A  79      28.598   9.490  -1.654  1.00 92.30           H  
ATOM   1241  O   GLU A  79      31.985  11.025  -2.008  1.00 92.30           O  
ATOM   1242  CG  GLU A  79      28.452   8.417  -3.520  1.00 92.30           C  
ATOM   1243  HG2 GLU A  79      28.456   7.423  -3.072  1.00 92.30           H  
ATOM   1244  HG3 GLU A  79      27.410   8.727  -3.600  1.00 92.30           H  
ATOM   1245  CD  GLU A  79      29.038   8.320  -4.939  1.00 92.30           C  
ATOM   1246  OE1 GLU A  79      28.814   7.286  -5.617  1.00 92.30           O  
ATOM   1247  OE2 GLU A  79      29.697   9.285  -5.367  1.00 92.30           O  
ATOM   1248  N   CYS A  80      31.213  10.168  -0.098  1.00 94.47           N  
ATOM   1249  H   CYS A  80      30.659   9.445   0.339  1.00 94.47           H  
ATOM   1250  CA  CYS A  80      31.687  11.268   0.746  1.00 94.47           C  
ATOM   1251  HA  CYS A  80      31.839  12.146   0.119  1.00 94.47           H  
ATOM   1252  C   CYS A  80      33.025  11.007   1.447  1.00 94.47           C  
ATOM   1253  CB  CYS A  80      30.621  11.643   1.785  1.00 94.47           C  
ATOM   1254  HB2 CYS A  80      30.987  12.494   2.359  1.00 94.47           H  
ATOM   1255  HB3 CYS A  80      30.512  10.818   2.489  1.00 94.47           H  
ATOM   1256  O   CYS A  80      33.693  11.979   1.798  1.00 94.47           O  
ATOM   1257  SG  CYS A  80      28.979  12.074   1.146  1.00 94.47           S  
ATOM   1258  N   SER A  81      33.434   9.754   1.675  1.00 93.12           N  
ATOM   1259  H   SER A  81      32.884   8.983   1.325  1.00 93.12           H  
ATOM   1260  CA  SER A  81      34.626   9.461   2.485  1.00 93.12           C  
ATOM   1261  HA  SER A  81      34.551  10.053   3.397  1.00 93.12           H  
ATOM   1262  C   SER A  81      35.936   9.795   1.753  1.00 93.12           C  
ATOM   1263  CB  SER A  81      34.642   7.994   2.909  1.00 93.12           C  
ATOM   1264  HB2 SER A  81      33.714   7.759   3.429  1.00 93.12           H  
ATOM   1265  HB3 SER A  81      34.722   7.373   2.017  1.00 93.12           H  
ATOM   1266  O   SER A  81      36.216   9.196   0.713  1.00 93.12           O  
ATOM   1267  OG  SER A  81      35.739   7.712   3.763  1.00 93.12           O  
ATOM   1268  HG  SER A  81      35.788   6.755   3.817  1.00 93.12           H  
ATOM   1269  N   PRO A  82      36.803  10.663   2.313  1.00 93.09           N  
ATOM   1270  CA  PRO A  82      38.128  10.945   1.753  1.00 93.09           C  
ATOM   1271  HA  PRO A  82      38.089  10.961   0.663  1.00 93.09           H  
ATOM   1272  C   PRO A  82      39.197   9.921   2.170  1.00 93.09           C  
ATOM   1273  CB  PRO A  82      38.457  12.344   2.274  1.00 93.09           C  
ATOM   1274  HB2 PRO A  82      39.530  12.537   2.296  1.00 93.09           H  
ATOM   1275  HB3 PRO A  82      37.948  13.093   1.667  1.00 93.09           H  
ATOM   1276  O   PRO A  82      40.358  10.024   1.778  1.00 93.09           O  
ATOM   1277  CG  PRO A  82      37.844  12.331   3.671  1.00 93.09           C  
ATOM   1278  HG2 PRO A  82      37.635  13.339   4.027  1.00 93.09           H  
ATOM   1279  HG3 PRO A  82      38.511  11.813   4.361  1.00 93.09           H  
ATOM   1280  CD  PRO A  82      36.566  11.515   3.476  1.00 93.09           C  
ATOM   1281  HD2 PRO A  82      36.362  10.922   4.368  1.00 93.09           H  
ATOM   1282  HD3 PRO A  82      35.736  12.192   3.274  1.00 93.09           H  
ATOM   1283  N   ASN A  83      38.834   8.940   3.006  1.00 91.64           N  
ATOM   1284  H   ASN A  83      37.862   8.890   3.274  1.00 91.64           H  
ATOM   1285  CA  ASN A  83      39.767   7.978   3.605  1.00 91.64           C  
ATOM   1286  HA  ASN A  83      40.775   8.386   3.532  1.00 91.64           H  
ATOM   1287  C   ASN A  83      39.817   6.641   2.851  1.00 91.64           C  
ATOM   1288  CB  ASN A  83      39.436   7.814   5.096  1.00 91.64           C  
ATOM   1289  HB2 ASN A  83      38.465   7.331   5.200  1.00 91.64           H  
ATOM   1290  HB3 ASN A  83      40.185   7.183   5.575  1.00 91.64           H  
ATOM   1291  O   ASN A  83      40.254   5.631   3.398  1.00 91.64           O  
ATOM   1292  CG  ASN A  83      39.401   9.131   5.837  1.00 91.64           C  
ATOM   1293  ND2 ASN A  83      40.468   9.900   5.825  1.00 91.64           N  
ATOM   1294 HD21 ASN A  83      40.359  10.816   6.235  1.00 91.64           H  
ATOM   1295 HD22 ASN A  83      41.231   9.724   5.187  1.00 91.64           H  
ATOM   1296  OD1 ASN A  83      38.398   9.493   6.429  1.00 91.64           O  
ATOM   1297  N   LEU A  84      39.346   6.623   1.604  1.00 91.39           N  
ATOM   1298  H   LEU A  84      38.990   7.487   1.221  1.00 91.39           H  
ATOM   1299  CA  LEU A  84      39.275   5.424   0.771  1.00 91.39           C  
ATOM   1300  HA  LEU A  84      39.287   4.546   1.416  1.00 91.39           H  
ATOM   1301  C   LEU A  84      40.490   5.237  -0.154  1.00 91.39           C  
ATOM   1302  CB  LEU A  84      37.939   5.441   0.011  1.00 91.39           C  
ATOM   1303  HB2 LEU A  84      37.848   6.383  -0.529  1.00 91.39           H  
ATOM   1304  HB3 LEU A  84      37.956   4.639  -0.727  1.00 91.39           H  
ATOM   1305  O   LEU A  84      40.561   4.227  -0.850  1.00 91.39           O  
ATOM   1306  CG  LEU A  84      36.696   5.243   0.897  1.00 91.39           C  
ATOM   1307  HG  LEU A  84      36.638   6.049   1.628  1.00 91.39           H  
ATOM   1308  CD1 LEU A  84      35.433   5.274   0.038  1.00 91.39           C  
ATOM   1309 HD11 LEU A  84      35.436   4.458  -0.684  1.00 91.39           H  
ATOM   1310 HD12 LEU A  84      35.370   6.225  -0.491  1.00 91.39           H  
ATOM   1311 HD13 LEU A  84      34.551   5.186   0.673  1.00 91.39           H  
ATOM   1312  CD2 LEU A  84      36.723   3.907   1.645  1.00 91.39           C  
ATOM   1313 HD21 LEU A  84      35.749   3.730   2.102  1.00 91.39           H  
ATOM   1314 HD22 LEU A  84      36.942   3.097   0.949  1.00 91.39           H  
ATOM   1315 HD23 LEU A  84      37.476   3.927   2.433  1.00 91.39           H  
ATOM   1316  N   GLY A  85      41.461   6.157  -0.119  1.00 88.66           N  
ATOM   1317  H   GLY A  85      41.328   6.949   0.493  1.00 88.66           H  
ATOM   1318  CA  GLY A  85      42.641   6.188  -0.992  1.00 88.66           C  
ATOM   1319  HA2 GLY A  85      42.348   6.582  -1.965  1.00 88.66           H  
ATOM   1320  HA3 GLY A  85      43.369   6.880  -0.569  1.00 88.66           H  
ATOM   1321  C   GLY A  85      43.356   4.848  -1.218  1.00 88.66           C  
ATOM   1322  O   GLY A  85      43.532   4.469  -2.375  1.00 88.66           O  
ATOM   1323  N   PRO A  86      43.726   4.086  -0.167  1.00 88.03           N  
ATOM   1324  CA  PRO A  86      44.463   2.823  -0.318  1.00 88.03           C  
ATOM   1325  HA  PRO A  86      45.420   3.035  -0.795  1.00 88.03           H  
ATOM   1326  C   PRO A  86      43.746   1.740  -1.138  1.00 88.03           C  
ATOM   1327  CB  PRO A  86      44.712   2.326   1.111  1.00 88.03           C  
ATOM   1328  HB2 PRO A  86      43.896   1.680   1.436  1.00 88.03           H  
ATOM   1329  HB3 PRO A  86      45.664   1.802   1.196  1.00 88.03           H  
ATOM   1330  O   PRO A  86      44.388   0.818  -1.634  1.00 88.03           O  
ATOM   1331  CG  PRO A  86      44.697   3.606   1.939  1.00 88.03           C  
ATOM   1332  HG2 PRO A  86      45.668   4.095   1.849  1.00 88.03           H  
ATOM   1333  HG3 PRO A  86      44.447   3.418   2.983  1.00 88.03           H  
ATOM   1334  CD  PRO A  86      43.643   4.456   1.239  1.00 88.03           C  
ATOM   1335  HD2 PRO A  86      43.855   5.514   1.394  1.00 88.03           H  
ATOM   1336  HD3 PRO A  86      42.654   4.208   1.625  1.00 88.03           H  
ATOM   1337  N   TRP A  87      42.421   1.834  -1.274  1.00 91.75           N  
ATOM   1338  H   TRP A  87      41.957   2.642  -0.885  1.00 91.75           H  
ATOM   1339  CA  TRP A  87      41.588   0.839  -1.956  1.00 91.75           C  
ATOM   1340  HA  TRP A  87      42.175  -0.062  -2.131  1.00 91.75           H  
ATOM   1341  C   TRP A  87      41.098   1.296  -3.327  1.00 91.75           C  
ATOM   1342  CB  TRP A  87      40.424   0.459  -1.043  1.00 91.75           C  
ATOM   1343  HB2 TRP A  87      39.840   1.356  -0.833  1.00 91.75           H  
ATOM   1344  HB3 TRP A  87      39.772  -0.248  -1.555  1.00 91.75           H  
ATOM   1345  O   TRP A  87      40.340   0.569  -3.973  1.00 91.75           O  
ATOM   1346  CG  TRP A  87      40.861  -0.151   0.247  1.00 91.75           C  
ATOM   1347  CD1 TRP A  87      41.201  -1.445   0.429  1.00 91.75           C  
ATOM   1348  HD1 TRP A  87      41.156  -2.203  -0.339  1.00 91.75           H  
ATOM   1349  CD2 TRP A  87      41.079   0.509   1.525  1.00 91.75           C  
ATOM   1350  CE2 TRP A  87      41.564  -0.457   2.453  1.00 91.75           C  
ATOM   1351  CE3 TRP A  87      40.938   1.835   1.983  1.00 91.75           C  
ATOM   1352  HE3 TRP A  87      40.586   2.592   1.298  1.00 91.75           H  
ATOM   1353  NE1 TRP A  87      41.629  -1.628   1.728  1.00 91.75           N  
ATOM   1354  HE1 TRP A  87      41.941  -2.519   2.088  1.00 91.75           H  
ATOM   1355  CH2 TRP A  87      41.718   1.198   4.209  1.00 91.75           C  
ATOM   1356  HH2 TRP A  87      41.962   1.471   5.225  1.00 91.75           H  
ATOM   1357  CZ2 TRP A  87      41.863  -0.133   3.784  1.00 91.75           C  
ATOM   1358  HZ2 TRP A  87      42.224  -0.891   4.464  1.00 91.75           H  
ATOM   1359  CZ3 TRP A  87      41.279   2.181   3.302  1.00 91.75           C  
ATOM   1360  HZ3 TRP A  87      41.182   3.206   3.629  1.00 91.75           H  
ATOM   1361  N   ILE A  88      41.511   2.484  -3.775  1.00 88.69           N  
ATOM   1362  H   ILE A  88      42.163   3.014  -3.215  1.00 88.69           H  
ATOM   1363  CA  ILE A  88      41.164   3.006  -5.092  1.00 88.69           C  
ATOM   1364  HA  ILE A  88      40.091   2.877  -5.238  1.00 88.69           H  
ATOM   1365  C   ILE A  88      41.886   2.187  -6.162  1.00 88.69           C  
ATOM   1366  CB  ILE A  88      41.469   4.516  -5.192  1.00 88.69           C  
ATOM   1367  HB  ILE A  88      42.523   4.686  -4.972  1.00 88.69           H  
ATOM   1368  O   ILE A  88      43.103   2.008  -6.134  1.00 88.69           O  
ATOM   1369  CG1 ILE A  88      40.601   5.297  -4.179  1.00 88.69           C  
ATOM   1370 HG12 ILE A  88      40.824   4.931  -3.177  1.00 88.69           H  
ATOM   1371 HG13 ILE A  88      39.546   5.113  -4.381  1.00 88.69           H  
ATOM   1372  CG2 ILE A  88      41.175   5.016  -6.612  1.00 88.69           C  
ATOM   1373 HG21 ILE A  88      41.778   4.492  -7.355  1.00 88.69           H  
ATOM   1374 HG22 ILE A  88      40.115   4.876  -6.820  1.00 88.69           H  
ATOM   1375 HG23 ILE A  88      41.426   6.072  -6.704  1.00 88.69           H  
ATOM   1376  CD1 ILE A  88      40.836   6.812  -4.164  1.00 88.69           C  
ATOM   1377 HD11 ILE A  88      41.902   7.026  -4.091  1.00 88.69           H  
ATOM   1378 HD12 ILE A  88      40.317   7.252  -3.312  1.00 88.69           H  
ATOM   1379 HD13 ILE A  88      40.446   7.262  -5.077  1.00 88.69           H  
ATOM   1380  N   GLN A  89      41.118   1.693  -7.127  1.00 86.13           N  
ATOM   1381  H   GLN A  89      40.122   1.849  -7.068  1.00 86.13           H  
ATOM   1382  CA  GLN A  89      41.617   1.011  -8.308  1.00 86.13           C  
ATOM   1383  HA  GLN A  89      42.702   1.118  -8.327  1.00 86.13           H  
ATOM   1384  C   GLN A  89      41.027   1.656  -9.563  1.00 86.13           C  
ATOM   1385  CB  GLN A  89      41.291  -0.487  -8.261  1.00 86.13           C  
ATOM   1386  HB2 GLN A  89      40.212  -0.626  -8.184  1.00 86.13           H  
ATOM   1387  HB3 GLN A  89      41.635  -0.944  -9.189  1.00 86.13           H  
ATOM   1388  O   GLN A  89      39.824   1.934  -9.606  1.00 86.13           O  
ATOM   1389  CG  GLN A  89      41.986  -1.176  -7.080  1.00 86.13           C  
ATOM   1390  HG2 GLN A  89      43.048  -0.930  -7.098  1.00 86.13           H  
ATOM   1391  HG3 GLN A  89      41.569  -0.804  -6.144  1.00 86.13           H  
ATOM   1392  CD  GLN A  89      41.848  -2.693  -7.089  1.00 86.13           C  
ATOM   1393  NE2 GLN A  89      42.439  -3.359  -6.123  1.00 86.13           N  
ATOM   1394 HE21 GLN A  89      42.932  -2.851  -5.403  1.00 86.13           H  
ATOM   1395 HE22 GLN A  89      42.361  -4.366  -6.149  1.00 86.13           H  
ATOM   1396  OE1 GLN A  89      41.223  -3.318  -7.936  1.00 86.13           O  
ATOM   1397  N   PRO A  90      41.838   1.860 -10.611  1.00 82.72           N  
ATOM   1398  CA  PRO A  90      41.333   2.342 -11.881  1.00 82.72           C  
ATOM   1399  HA  PRO A  90      40.766   3.261 -11.736  1.00 82.72           H  
ATOM   1400  C   PRO A  90      40.424   1.282 -12.506  1.00 82.72           C  
ATOM   1401  CB  PRO A  90      42.571   2.650 -12.724  1.00 82.72           C  
ATOM   1402  HB2 PRO A  90      42.880   3.679 -12.542  1.00 82.72           H  
ATOM   1403  HB3 PRO A  90      42.396   2.490 -13.788  1.00 82.72           H  
ATOM   1404  O   PRO A  90      40.774   0.105 -12.621  1.00 82.72           O  
ATOM   1405  CG  PRO A  90      43.629   1.696 -12.167  1.00 82.72           C  
ATOM   1406  HG2 PRO A  90      43.527   0.719 -12.640  1.00 82.72           H  
ATOM   1407  HG3 PRO A  90      44.638   2.084 -12.305  1.00 82.72           H  
ATOM   1408  CD  PRO A  90      43.265   1.585 -10.690  1.00 82.72           C  
ATOM   1409  HD2 PRO A  90      43.502   0.585 -10.327  1.00 82.72           H  
ATOM   1410  HD3 PRO A  90      43.808   2.337 -10.119  1.00 82.72           H  
ATOM   1411  N   VAL A  91      39.247   1.714 -12.932  1.00 71.66           N  
ATOM   1412  H   VAL A  91      39.032   2.697 -12.838  1.00 71.66           H  
ATOM   1413  CA  VAL A  91      38.329   0.941 -13.761  1.00 71.66           C  
ATOM   1414  HA  VAL A  91      38.585  -0.116 -13.678  1.00 71.66           H  
ATOM   1415  C   VAL A  91      38.545   1.387 -15.204  1.00 71.66           C  
ATOM   1416  CB  VAL A  91      36.864   1.113 -13.314  1.00 71.66           C  
ATOM   1417  HB  VAL A  91      36.483   2.081 -13.641  1.00 71.66           H  
ATOM   1418  O   VAL A  91      38.792   2.558 -15.489  1.00 71.66           O  
ATOM   1419  CG1 VAL A  91      35.969   0.004 -13.887  1.00 71.66           C  
ATOM   1420 HG11 VAL A  91      34.946   0.149 -13.538  1.00 71.66           H  
ATOM   1421 HG12 VAL A  91      36.330  -0.976 -13.573  1.00 71.66           H  
ATOM   1422 HG13 VAL A  91      35.958   0.066 -14.975  1.00 71.66           H  
ATOM   1423  CG2 VAL A  91      36.730   1.016 -11.800  1.00 71.66           C  
ATOM   1424 HG21 VAL A  91      37.244   1.852 -11.326  1.00 71.66           H  
ATOM   1425 HG22 VAL A  91      37.162   0.076 -11.456  1.00 71.66           H  
ATOM   1426 HG23 VAL A  91      35.673   1.091 -11.543  1.00 71.66           H  
ATOM   1427  N   GLY A  92      38.485   0.448 -16.149  1.00 60.74           N  
ATOM   1428  H   GLY A  92      38.290  -0.504 -15.874  1.00 60.74           H  
ATOM   1429  CA  GLY A  92      38.481   0.803 -17.569  1.00 60.74           C  
ATOM   1430  HA2 GLY A  92      38.461  -0.104 -18.173  1.00 60.74           H  
ATOM   1431  HA3 GLY A  92      39.389   1.357 -17.805  1.00 60.74           H  
ATOM   1432  C   GLY A  92      37.271   1.675 -17.945  1.00 60.74           C  
ATOM   1433  O   GLY A  92      36.408   1.974 -17.124  1.00 60.74           O  
ATOM   1434  N   SER A  93      37.147   2.014 -19.228  1.00 56.95           N  
ATOM   1435  H   SER A  93      37.846   1.698 -19.885  1.00 56.95           H  
ATOM   1436  CA  SER A  93      36.053   2.840 -19.775  1.00 56.95           C  
ATOM   1437  HA  SER A  93      36.044   3.796 -19.251  1.00 56.95           H  
ATOM   1438  C   SER A  93      34.639   2.241 -19.651  1.00 56.95           C  
ATOM   1439  CB  SER A  93      36.331   3.102 -21.257  1.00 56.95           C  
ATOM   1440  HB2 SER A  93      35.541   3.728 -21.672  1.00 56.95           H  
ATOM   1441  HB3 SER A  93      37.278   3.634 -21.355  1.00 56.95           H  
ATOM   1442  O   SER A  93      33.672   2.840 -20.115  1.00 56.95           O  
ATOM   1443  OG  SER A  93      36.407   1.874 -21.967  1.00 56.95           O  
ATOM   1444  HG  SER A  93      36.353   2.069 -22.905  1.00 56.95           H  
ATOM   1445  N   LEU A  94      34.500   1.041 -19.085  1.00 52.75           N  
ATOM   1446  H   LEU A  94      35.292   0.686 -18.570  1.00 52.75           H  
ATOM   1447  CA  LEU A  94      33.251   0.289 -19.018  1.00 52.75           C  
ATOM   1448  HA  LEU A  94      32.498   0.769 -19.643  1.00 52.75           H  
ATOM   1449  C   LEU A  94      32.722   0.291 -17.580  1.00 52.75           C  
ATOM   1450  CB  LEU A  94      33.495  -1.135 -19.556  1.00 52.75           C  
ATOM   1451  HB2 LEU A  94      34.406  -1.521 -19.098  1.00 52.75           H  
ATOM   1452  HB3 LEU A  94      32.676  -1.781 -19.240  1.00 52.75           H  
ATOM   1453  O   LEU A  94      33.244  -0.409 -16.714  1.00 52.75           O  
ATOM   1454  CG  LEU A  94      33.618  -1.214 -21.090  1.00 52.75           C  
ATOM   1455  HG  LEU A  94      34.231  -0.391 -21.457  1.00 52.75           H  
ATOM   1456  CD1 LEU A  94      34.287  -2.527 -21.497  1.00 52.75           C  
ATOM   1457 HD11 LEU A  94      34.366  -2.578 -22.583  1.00 52.75           H  
ATOM   1458 HD12 LEU A  94      35.291  -2.572 -21.073  1.00 52.75           H  
ATOM   1459 HD13 LEU A  94      33.703  -3.374 -21.136  1.00 52.75           H  
ATOM   1460  CD2 LEU A  94      32.244  -1.162 -21.765  1.00 52.75           C  
ATOM   1461 HD21 LEU A  94      31.624  -1.993 -21.429  1.00 52.75           H  
ATOM   1462 HD22 LEU A  94      31.749  -0.220 -21.530  1.00 52.75           H  
ATOM   1463 HD23 LEU A  94      32.367  -1.221 -22.846  1.00 52.75           H  
ATOM   1464  N   GLY A  95      31.646   1.038 -17.333  1.00 54.88           N  
ATOM   1465  H   GLY A  95      31.347   1.704 -18.031  1.00 54.88           H  
ATOM   1466  CA  GLY A  95      30.902   0.986 -16.075  1.00 54.88           C  
ATOM   1467  HA2 GLY A  95      30.233   0.126 -16.095  1.00 54.88           H  
ATOM   1468  HA3 GLY A  95      31.600   0.861 -15.247  1.00 54.88           H  
ATOM   1469  C   GLY A  95      30.078   2.243 -15.801  1.00 54.88           C  
ATOM   1470  O   GLY A  95      30.193   3.242 -16.503  1.00 54.88           O  
ATOM   1471  N   TRP A  96      29.250   2.204 -14.758  1.00 57.28           N  
ATOM   1472  H   TRP A  96      29.144   1.349 -14.231  1.00 57.28           H  
ATOM   1473  CA  TRP A  96      28.510   3.385 -14.287  1.00 57.28           C  
ATOM   1474  HA  TRP A  96      28.040   3.889 -15.131  1.00 57.28           H  
ATOM   1475  C   TRP A  96      29.389   4.435 -13.598  1.00 57.28           C  
ATOM   1476  CB  TRP A  96      27.423   2.937 -13.317  1.00 57.28           C  
ATOM   1477  HB2 TRP A  96      26.976   3.830 -12.881  1.00 57.28           H  
ATOM   1478  HB3 TRP A  96      27.878   2.374 -12.502  1.00 57.28           H  
ATOM   1479  O   TRP A  96      28.971   5.577 -13.449  1.00 57.28           O  
ATOM   1480  CG  TRP A  96      26.297   2.142 -13.879  1.00 57.28           C  
ATOM   1481  CD1 TRP A  96      25.992   1.956 -15.187  1.00 57.28           C  
ATOM   1482  HD1 TRP A  96      26.536   2.377 -16.020  1.00 57.28           H  
ATOM   1483  CD2 TRP A  96      25.276   1.447 -13.116  1.00 57.28           C  
ATOM   1484  CE2 TRP A  96      24.448   0.754 -14.037  1.00 57.28           C  
ATOM   1485  CE3 TRP A  96      24.996   1.302 -11.741  1.00 57.28           C  
ATOM   1486  HE3 TRP A  96      25.593   1.842 -11.021  1.00 57.28           H  
ATOM   1487  NE1 TRP A  96      24.882   1.145 -15.284  1.00 57.28           N  
ATOM   1488  HE1 TRP A  96      24.438   0.896 -16.156  1.00 57.28           H  
ATOM   1489  CH2 TRP A  96      23.222  -0.282 -12.228  1.00 57.28           C  
ATOM   1490  HH2 TRP A  96      22.489  -0.980 -11.850  1.00 57.28           H  
ATOM   1491  CZ2 TRP A  96      23.484  -0.150 -13.607  1.00 57.28           C  
ATOM   1492  HZ2 TRP A  96      22.991  -0.754 -14.355  1.00 57.28           H  
ATOM   1493  CZ3 TRP A  96      23.955   0.469 -11.301  1.00 57.28           C  
ATOM   1494  HZ3 TRP A  96      23.753   0.371 -10.244  1.00 57.28           H  
ATOM   1495  N   GLU A  97      30.600   4.048 -13.197  1.00 57.62           N  
ATOM   1496  H   GLU A  97      30.853   3.080 -13.336  1.00 57.62           H  
ATOM   1497  CA  GLU A  97      31.552   4.862 -12.427  1.00 57.62           C  
ATOM   1498  HA  GLU A  97      31.009   5.540 -11.769  1.00 57.62           H  
ATOM   1499  C   GLU A  97      32.459   5.734 -13.319  1.00 57.62           C  
ATOM   1500  CB  GLU A  97      32.398   3.914 -11.548  1.00 57.62           C  
ATOM   1501  HB2 GLU A  97      32.865   3.188 -12.214  1.00 57.62           H  
ATOM   1502  HB3 GLU A  97      33.191   4.477 -11.055  1.00 57.62           H  
ATOM   1503  O   GLU A  97      33.326   6.438 -12.810  1.00 57.62           O  
ATOM   1504  CG  GLU A  97      31.583   3.185 -10.455  1.00 57.62           C  
ATOM   1505  HG2 GLU A  97      31.410   3.879  -9.632  1.00 57.62           H  
ATOM   1506  HG3 GLU A  97      30.610   2.905 -10.860  1.00 57.62           H  
ATOM   1507  CD  GLU A  97      32.244   1.894  -9.923  1.00 57.62           C  
ATOM   1508  OE1 GLU A  97      31.749   1.309  -8.937  1.00 57.62           O  
ATOM   1509  OE2 GLU A  97      33.111   1.296 -10.606  1.00 57.62           O  
ATOM   1510  N   VAL A  98      32.302   5.695 -14.649  1.00 56.82           N  
ATOM   1511  H   VAL A  98      31.542   5.149 -15.032  1.00 56.82           H  
ATOM   1512  CA  VAL A  98      33.201   6.409 -15.570  1.00 56.82           C  
ATOM   1513  HA  VAL A  98      34.223   6.101 -15.346  1.00 56.82           H  
ATOM   1514  C   VAL A  98      33.109   7.918 -15.333  1.00 56.82           C  
ATOM   1515  CB  VAL A  98      32.941   6.038 -17.041  1.00 56.82           C  
ATOM   1516  HB  VAL A  98      31.909   6.272 -17.301  1.00 56.82           H  
ATOM   1517  O   VAL A  98      32.064   8.536 -15.550  1.00 56.82           O  
ATOM   1518  CG1 VAL A  98      33.884   6.784 -17.996  1.00 56.82           C  
ATOM   1519 HG11 VAL A  98      33.751   6.417 -19.014  1.00 56.82           H  
ATOM   1520 HG12 VAL A  98      34.920   6.632 -17.692  1.00 56.82           H  
ATOM   1521 HG13 VAL A  98      33.656   7.849 -17.987  1.00 56.82           H  
ATOM   1522  CG2 VAL A  98      33.180   4.541 -17.271  1.00 56.82           C  
ATOM   1523 HG21 VAL A  98      32.609   3.941 -16.562  1.00 56.82           H  
ATOM   1524 HG22 VAL A  98      34.237   4.302 -17.154  1.00 56.82           H  
ATOM   1525 HG23 VAL A  98      32.851   4.286 -18.278  1.00 56.82           H  
ATOM   1526  N   ALA A  99      34.220   8.508 -14.887  1.00 58.30           N  
ATOM   1527  H   ALA A  99      35.022   7.936 -14.663  1.00 58.30           H  
ATOM   1528  CA  ALA A  99      34.339   9.943 -14.684  1.00 58.30           C  
ATOM   1529  HA  ALA A  99      33.530  10.248 -14.019  1.00 58.30           H  
ATOM   1530  C   ALA A  99      34.220  10.702 -16.023  1.00 58.30           C  
ATOM   1531  CB  ALA A  99      35.676  10.231 -13.991  1.00 58.30           C  
ATOM   1532  HB1 ALA A  99      36.497  10.057 -14.687  1.00 58.30           H  
ATOM   1533  HB2 ALA A  99      35.720  11.264 -13.646  1.00 58.30           H  
ATOM   1534  HB3 ALA A  99      35.804   9.576 -13.130  1.00 58.30           H  
ATOM   1535  O   ALA A  99      34.497  10.133 -17.084  1.00 58.30           O  
ATOM   1536  N   PRO A 100      33.890  12.008 -16.013  1.00 57.32           N  
ATOM   1537  CA  PRO A 100      33.844  12.829 -17.227  1.00 57.32           C  
ATOM   1538  HA  PRO A 100      33.052  12.456 -17.877  1.00 57.32           H  
ATOM   1539  C   PRO A 100      35.168  12.841 -18.008  1.00 57.32           C  
ATOM   1540  CB  PRO A 100      33.500  14.244 -16.749  1.00 57.32           C  
ATOM   1541  HB2 PRO A 100      34.411  14.828 -16.615  1.00 57.32           H  
ATOM   1542  HB3 PRO A 100      32.830  14.749 -17.445  1.00 57.32           H  
ATOM   1543  O   PRO A 100      35.173  13.056 -19.215  1.00 57.32           O  
ATOM   1544  CG  PRO A 100      32.842  14.038 -15.387  1.00 57.32           C  
ATOM   1545  HG2 PRO A 100      31.780  13.834 -15.522  1.00 57.32           H  
ATOM   1546  HG3 PRO A 100      32.986  14.895 -14.728  1.00 57.32           H  
ATOM   1547  CD  PRO A 100      33.530  12.792 -14.847  1.00 57.32           C  
ATOM   1548  HD2 PRO A 100      32.836  12.251 -14.203  1.00 57.32           H  
ATOM   1549  HD3 PRO A 100      34.426  13.072 -14.294  1.00 57.32           H  
ATOM   1550  N   SER A 101      36.293  12.602 -17.325  1.00 57.33           N  
ATOM   1551  H   SER A 101      36.225  12.392 -16.340  1.00 57.33           H  
ATOM   1552  CA  SER A 101      37.632  12.465 -17.910  1.00 57.33           C  
ATOM   1553  HA  SER A 101      37.791  13.281 -18.615  1.00 57.33           H  
ATOM   1554  C   SER A 101      37.850  11.156 -18.689  1.00 57.33           C  
ATOM   1555  CB  SER A 101      38.682  12.579 -16.795  1.00 57.33           C  
ATOM   1556  HB2 SER A 101      38.734  13.613 -16.453  1.00 57.33           H  
ATOM   1557  HB3 SER A 101      39.662  12.279 -17.167  1.00 57.33           H  
ATOM   1558  O   SER A 101      38.899  10.997 -19.306  1.00 57.33           O  
ATOM   1559  OG  SER A 101      38.295  11.759 -15.709  1.00 57.33           O  
ATOM   1560  HG  SER A 101      39.047  11.321 -15.304  1.00 57.33           H  
ATOM   1561  N   GLY A 102      36.898  10.216 -18.679  1.00 59.13           N  
ATOM   1562  H   GLY A 102      36.070  10.391 -18.129  1.00 59.13           H  
ATOM   1563  CA  GLY A 102      36.926   8.961 -19.442  1.00 59.13           C  
ATOM   1564  HA2 GLY A 102      35.902   8.698 -19.708  1.00 59.13           H  
ATOM   1565  HA3 GLY A 102      37.485   9.117 -20.364  1.00 59.13           H  
ATOM   1566  C   GLY A 102      37.545   7.756 -18.719  1.00 59.13           C  
ATOM   1567  O   GLY A 102      37.211   6.620 -19.055  1.00 59.13           O  
ATOM   1568  N   GLN A 103      38.402   7.974 -17.717  1.00 60.39           N  
ATOM   1569  H   GLN A 103      38.605   8.933 -17.473  1.00 60.39           H  
ATOM   1570  CA  GLN A 103      38.855   6.933 -16.783  1.00 60.39           C  
ATOM   1571  HA  GLN A 103      38.642   5.943 -17.186  1.00 60.39           H  
ATOM   1572  C   GLN A 103      38.074   7.084 -15.477  1.00 60.39           C  
ATOM   1573  CB  GLN A 103      40.371   7.034 -16.540  1.00 60.39           C  
ATOM   1574  HB2 GLN A 103      40.635   8.064 -16.303  1.00 60.39           H  
ATOM   1575  HB3 GLN A 103      40.630   6.408 -15.685  1.00 60.39           H  
ATOM   1576  O   GLN A 103      38.121   8.149 -14.870  1.00 60.39           O  
ATOM   1577  CG  GLN A 103      41.187   6.553 -17.750  1.00 60.39           C  
ATOM   1578  HG2 GLN A 103      40.943   7.165 -18.619  1.00 60.39           H  
ATOM   1579  HG3 GLN A 103      40.916   5.521 -17.970  1.00 60.39           H  
ATOM   1580  CD  GLN A 103      42.697   6.624 -17.526  1.00 60.39           C  
ATOM   1581  NE2 GLN A 103      43.486   5.993 -18.368  1.00 60.39           N  
ATOM   1582 HE21 GLN A 103      43.104   5.457 -19.134  1.00 60.39           H  
ATOM   1583 HE22 GLN A 103      44.472   6.069 -18.162  1.00 60.39           H  
ATOM   1584  OE1 GLN A 103      43.214   7.253 -16.622  1.00 60.39           O  
ATOM   1585  N   GLY A 104      37.326   6.055 -15.078  1.00 74.97           N  
ATOM   1586  H   GLY A 104      37.410   5.176 -15.570  1.00 74.97           H  
ATOM   1587  CA  GLY A 104      36.650   6.016 -13.781  1.00 74.97           C  
ATOM   1588  HA2 GLY A 104      35.679   5.529 -13.870  1.00 74.97           H  
ATOM   1589  HA3 GLY A 104      36.496   7.022 -13.390  1.00 74.97           H  
ATOM   1590  C   GLY A 104      37.471   5.219 -12.782  1.00 74.97           C  
ATOM   1591  O   GLY A 104      38.060   4.204 -13.136  1.00 74.97           O  
ATOM   1592  N   GLU A 105      37.508   5.651 -11.537  1.00 84.14           N  
ATOM   1593  H   GLU A 105      37.070   6.531 -11.307  1.00 84.14           H  
ATOM   1594  CA  GLU A 105      38.068   4.873 -10.437  1.00 84.14           C  
ATOM   1595  HA  GLU A 105      38.688   4.062 -10.819  1.00 84.14           H  
ATOM   1596  C   GLU A 105      36.948   4.228  -9.615  1.00 84.14           C  
ATOM   1597  CB  GLU A 105      38.966   5.777  -9.596  1.00 84.14           C  
ATOM   1598  HB2 GLU A 105      39.198   5.256  -8.667  1.00 84.14           H  
ATOM   1599  HB3 GLU A 105      38.422   6.693  -9.367  1.00 84.14           H  
ATOM   1600  O   GLU A 105      35.804   4.681  -9.633  1.00 84.14           O  
ATOM   1601  CG  GLU A 105      40.281   6.116 -10.315  1.00 84.14           C  
ATOM   1602  HG2 GLU A 105      40.852   5.196 -10.441  1.00 84.14           H  
ATOM   1603  HG3 GLU A 105      40.060   6.514 -11.305  1.00 84.14           H  
ATOM   1604  CD  GLU A 105      41.133   7.143  -9.557  1.00 84.14           C  
ATOM   1605  OE1 GLU A 105      42.273   7.373 -10.014  1.00 84.14           O  
ATOM   1606  OE2 GLU A 105      40.632   7.723  -8.563  1.00 84.14           O  
ATOM   1607  N   ARG A 106      37.273   3.148  -8.902  1.00 85.43           N  
ATOM   1608  H   ARG A 106      38.220   2.801  -8.961  1.00 85.43           H  
ATOM   1609  CA  ARG A 106      36.378   2.527  -7.919  1.00 85.43           C  
ATOM   1610  HA  ARG A 106      35.661   3.276  -7.582  1.00 85.43           H  
ATOM   1611  C   ARG A 106      37.158   2.054  -6.715  1.00 85.43           C  
ATOM   1612  CB  ARG A 106      35.569   1.390  -8.544  1.00 85.43           C  
ATOM   1613  HB2 ARG A 106      34.689   1.211  -7.927  1.00 85.43           H  
ATOM   1614  HB3 ARG A 106      35.230   1.729  -9.523  1.00 85.43           H  
ATOM   1615  O   ARG A 106      38.333   1.716  -6.843  1.00 85.43           O  
ATOM   1616  CG  ARG A 106      36.357   0.078  -8.668  1.00 85.43           C  
ATOM   1617  HG2 ARG A 106      36.612  -0.274  -7.669  1.00 85.43           H  
ATOM   1618  HG3 ARG A 106      37.282   0.238  -9.222  1.00 85.43           H  
ATOM   1619  CD  ARG A 106      35.501  -1.000  -9.322  1.00 85.43           C  
ATOM   1620  HD2 ARG A 106      35.225  -0.690 -10.330  1.00 85.43           H  
ATOM   1621  HD3 ARG A 106      34.605  -1.094  -8.708  1.00 85.43           H  
ATOM   1622  NE  ARG A 106      36.209  -2.289  -9.343  1.00 85.43           N  
ATOM   1623  HE  ARG A 106      37.028  -2.333  -8.755  1.00 85.43           H  
ATOM   1624  NH1 ARG A 106      34.830  -3.445 -10.763  1.00 85.43           N  
ATOM   1625 HH11 ARG A 106      34.608  -4.287 -11.274  1.00 85.43           H  
ATOM   1626 HH12 ARG A 106      34.328  -2.579 -10.901  1.00 85.43           H  
ATOM   1627  NH2 ARG A 106      36.530  -4.493  -9.794  1.00 85.43           N  
ATOM   1628 HH21 ARG A 106      36.250  -5.353 -10.243  1.00 85.43           H  
ATOM   1629 HH22 ARG A 106      37.317  -4.480  -9.161  1.00 85.43           H  
ATOM   1630  CZ  ARG A 106      35.850  -3.397  -9.960  1.00 85.43           C  
ATOM   1631  N   VAL A 107      36.493   1.908  -5.577  1.00 88.84           N  
ATOM   1632  H   VAL A 107      35.517   2.166  -5.545  1.00 88.84           H  
ATOM   1633  CA  VAL A 107      37.094   1.175  -4.459  1.00 88.84           C  
ATOM   1634  HA  VAL A 107      38.175   1.298  -4.529  1.00 88.84           H  
ATOM   1635  C   VAL A 107      36.850  -0.321  -4.556  1.00 88.84           C  
ATOM   1636  CB  VAL A 107      36.728   1.721  -3.082  1.00 88.84           C  
ATOM   1637  HB  VAL A 107      37.141   1.018  -2.359  1.00 88.84           H  
ATOM   1638  O   VAL A 107      35.789  -0.767  -4.993  1.00 88.84           O  
ATOM   1639  CG1 VAL A 107      37.428   3.058  -2.834  1.00 88.84           C  
ATOM   1640 HG11 VAL A 107      36.715   3.838  -2.566  1.00 88.84           H  
ATOM   1641 HG12 VAL A 107      38.005   3.371  -3.705  1.00 88.84           H  
ATOM   1642 HG13 VAL A 107      38.139   2.920  -2.020  1.00 88.84           H  
ATOM   1643  CG2 VAL A 107      35.230   1.827  -2.823  1.00 88.84           C  
ATOM   1644 HG21 VAL A 107      34.834   2.661  -3.403  1.00 88.84           H  
ATOM   1645 HG22 VAL A 107      35.056   2.037  -1.768  1.00 88.84           H  
ATOM   1646 HG23 VAL A 107      34.731   0.894  -3.085  1.00 88.84           H  
ATOM   1647  N   VAL A 108      37.854  -1.099  -4.153  1.00 90.81           N  
ATOM   1648  H   VAL A 108      38.712  -0.655  -3.860  1.00 90.81           H  
ATOM   1649  CA  VAL A 108      37.806  -2.563  -4.144  1.00 90.81           C  
ATOM   1650  HA  VAL A 108      36.767  -2.886  -4.214  1.00 90.81           H  
ATOM   1651  C   VAL A 108      38.368  -3.090  -2.828  1.00 90.81           C  
ATOM   1652  CB  VAL A 108      38.566  -3.158  -5.346  1.00 90.81           C  
ATOM   1653  HB  VAL A 108      39.631  -2.955  -5.236  1.00 90.81           H  
ATOM   1654  O   VAL A 108      39.438  -2.674  -2.390  1.00 90.81           O  
ATOM   1655  CG1 VAL A 108      38.359  -4.674  -5.445  1.00 90.81           C  
ATOM   1656 HG11 VAL A 108      38.754  -5.157  -4.551  1.00 90.81           H  
ATOM   1657 HG12 VAL A 108      37.297  -4.904  -5.532  1.00 90.81           H  
ATOM   1658 HG13 VAL A 108      38.897  -5.067  -6.308  1.00 90.81           H  
ATOM   1659  CG2 VAL A 108      38.092  -2.571  -6.681  1.00 90.81           C  
ATOM   1660 HG21 VAL A 108      37.009  -2.670  -6.749  1.00 90.81           H  
ATOM   1661 HG22 VAL A 108      38.586  -3.080  -7.509  1.00 90.81           H  
ATOM   1662 HG23 VAL A 108      38.367  -1.517  -6.726  1.00 90.81           H  
ATOM   1663  N   ASN A 109      37.682  -4.068  -2.237  1.00 92.32           N  
ATOM   1664  H   ASN A 109      36.817  -4.361  -2.668  1.00 92.32           H  
ATOM   1665  CA  ASN A 109      38.073  -4.760  -1.009  1.00 92.32           C  
ATOM   1666  HA  ASN A 109      37.231  -5.399  -0.743  1.00 92.32           H  
ATOM   1667  C   ASN A 109      38.285  -3.840   0.208  1.00 92.32           C  
ATOM   1668  CB  ASN A 109      39.283  -5.675  -1.279  1.00 92.32           C  
ATOM   1669  HB2 ASN A 109      40.131  -5.063  -1.588  1.00 92.32           H  
ATOM   1670  HB3 ASN A 109      39.562  -6.181  -0.355  1.00 92.32           H  
ATOM   1671  O   ASN A 109      39.178  -4.093   1.018  1.00 92.32           O  
ATOM   1672  CG  ASN A 109      39.025  -6.753  -2.306  1.00 92.32           C  
ATOM   1673  ND2 ASN A 109      39.992  -7.034  -3.148  1.00 92.32           N  
ATOM   1674 HD21 ASN A 109      40.827  -6.467  -3.153  1.00 92.32           H  
ATOM   1675 HD22 ASN A 109      39.781  -7.730  -3.849  1.00 92.32           H  
ATOM   1676  OD1 ASN A 109      37.997  -7.403  -2.338  1.00 92.32           O  
ATOM   1677  N   VAL A 110      37.468  -2.796   0.357  1.00 93.89           N  
ATOM   1678  H   VAL A 110      36.759  -2.629  -0.343  1.00 93.89           H  
ATOM   1679  CA  VAL A 110      37.498  -1.915   1.534  1.00 93.89           C  
ATOM   1680  HA  VAL A 110      38.513  -1.537   1.655  1.00 93.89           H  
ATOM   1681  C   VAL A 110      37.063  -2.710   2.775  1.00 93.89           C  
ATOM   1682  CB  VAL A 110      36.569  -0.711   1.328  1.00 93.89           C  
ATOM   1683  HB  VAL A 110      35.559  -1.077   1.147  1.00 93.89           H  
ATOM   1684  O   VAL A 110      35.930  -3.197   2.797  1.00 93.89           O  
ATOM   1685  CG1 VAL A 110      36.560   0.232   2.528  1.00 93.89           C  
ATOM   1686 HG11 VAL A 110      37.567   0.630   2.656  1.00 93.89           H  
ATOM   1687 HG12 VAL A 110      36.235  -0.282   3.433  1.00 93.89           H  
ATOM   1688 HG13 VAL A 110      35.879   1.061   2.337  1.00 93.89           H  
ATOM   1689  CG2 VAL A 110      36.995   0.127   0.126  1.00 93.89           C  
ATOM   1690 HG21 VAL A 110      37.979   0.560   0.305  1.00 93.89           H  
ATOM   1691 HG22 VAL A 110      37.027  -0.495  -0.768  1.00 93.89           H  
ATOM   1692 HG23 VAL A 110      36.273   0.928  -0.032  1.00 93.89           H  
ATOM   1693  N   PRO A 111      37.913  -2.870   3.805  1.00 94.72           N  
ATOM   1694  CA  PRO A 111      37.614  -3.704   4.964  1.00 94.72           C  
ATOM   1695  HA  PRO A 111      37.189  -4.657   4.648  1.00 94.72           H  
ATOM   1696  C   PRO A 111      36.626  -2.996   5.895  1.00 94.72           C  
ATOM   1697  CB  PRO A 111      38.972  -3.956   5.630  1.00 94.72           C  
ATOM   1698  HB2 PRO A 111      38.886  -4.103   6.707  1.00 94.72           H  
ATOM   1699  HB3 PRO A 111      39.444  -4.823   5.168  1.00 94.72           H  
ATOM   1700  O   PRO A 111      37.012  -2.086   6.627  1.00 94.72           O  
ATOM   1701  CG  PRO A 111      39.778  -2.702   5.292  1.00 94.72           C  
ATOM   1702  HG2 PRO A 111      40.849  -2.901   5.287  1.00 94.72           H  
ATOM   1703  HG3 PRO A 111      39.544  -1.900   5.993  1.00 94.72           H  
ATOM   1704  CD  PRO A 111      39.263  -2.341   3.902  1.00 94.72           C  
ATOM   1705  HD2 PRO A 111      39.274  -1.260   3.761  1.00 94.72           H  
ATOM   1706  HD3 PRO A 111      39.883  -2.835   3.154  1.00 94.72           H  
ATOM   1707  N   LEU A 112      35.367  -3.428   5.897  1.00 95.63           N  
ATOM   1708  H   LEU A 112      35.131  -4.214   5.308  1.00 95.63           H  
ATOM   1709  CA  LEU A 112      34.356  -2.958   6.844  1.00 95.63           C  
ATOM   1710  HA  LEU A 112      34.553  -1.913   7.084  1.00 95.63           H  
ATOM   1711  C   LEU A 112      34.438  -3.733   8.157  1.00 95.63           C  
ATOM   1712  CB  LEU A 112      32.949  -3.063   6.235  1.00 95.63           C  
ATOM   1713  HB2 LEU A 112      32.791  -4.085   5.893  1.00 95.63           H  
ATOM   1714  HB3 LEU A 112      32.222  -2.862   7.021  1.00 95.63           H  
ATOM   1715  O   LEU A 112      34.767  -4.921   8.158  1.00 95.63           O  
ATOM   1716  CG  LEU A 112      32.681  -2.093   5.072  1.00 95.63           C  
ATOM   1717  HG  LEU A 112      33.351  -2.321   4.243  1.00 95.63           H  
ATOM   1718  CD1 LEU A 112      31.237  -2.274   4.601  1.00 95.63           C  
ATOM   1719 HD11 LEU A 112      31.041  -1.625   3.747  1.00 95.63           H  
ATOM   1720 HD12 LEU A 112      31.073  -3.311   4.306  1.00 95.63           H  
ATOM   1721 HD13 LEU A 112      30.550  -2.026   5.410  1.00 95.63           H  
ATOM   1722  CD2 LEU A 112      32.871  -0.625   5.467  1.00 95.63           C  
ATOM   1723 HD21 LEU A 112      32.498   0.028   4.678  1.00 95.63           H  
ATOM   1724 HD22 LEU A 112      33.930  -0.412   5.615  1.00 95.63           H  
ATOM   1725 HD23 LEU A 112      32.337  -0.415   6.394  1.00 95.63           H  
ATOM   1726  N   CYS A 113      34.138  -3.063   9.268  1.00 95.73           N  
ATOM   1727  H   CYS A 113      33.901  -2.083   9.199  1.00 95.73           H  
ATOM   1728  CA  CYS A 113      34.087  -3.701  10.580  1.00 95.73           C  
ATOM   1729  HA  CYS A 113      35.032  -4.216  10.753  1.00 95.73           H  
ATOM   1730  C   CYS A 113      32.987  -4.767  10.654  1.00 95.73           C  
ATOM   1731  CB  CYS A 113      33.915  -2.636  11.668  1.00 95.73           C  
ATOM   1732  HB2 CYS A 113      33.807  -3.141  12.628  1.00 95.73           H  
ATOM   1733  HB3 CYS A 113      32.996  -2.083  11.475  1.00 95.73           H  
ATOM   1734  O   CYS A 113      31.949  -4.655   9.996  1.00 95.73           O  
ATOM   1735  SG  CYS A 113      35.288  -1.454  11.804  1.00 95.73           S  
ATOM   1736  N   GLN A 114      33.211  -5.787  11.485  1.00 94.93           N  
ATOM   1737  H   GLN A 114      34.084  -5.822  11.991  1.00 94.93           H  
ATOM   1738  CA  GLN A 114      32.297  -6.919  11.632  1.00 94.93           C  
ATOM   1739  HA  GLN A 114      32.246  -7.448  10.680  1.00 94.93           H  
ATOM   1740  C   GLN A 114      30.873  -6.468  11.995  1.00 94.93           C  
ATOM   1741  CB  GLN A 114      32.878  -7.872  12.689  1.00 94.93           C  
ATOM   1742  HB2 GLN A 114      32.957  -7.354  13.645  1.00 94.93           H  
ATOM   1743  HB3 GLN A 114      33.877  -8.181  12.382  1.00 94.93           H  
ATOM   1744  O   GLN A 114      29.910  -6.893  11.354  1.00 94.93           O  
ATOM   1745  CG  GLN A 114      32.003  -9.121  12.863  1.00 94.93           C  
ATOM   1746  HG2 GLN A 114      31.874  -9.610  11.897  1.00 94.93           H  
ATOM   1747  HG3 GLN A 114      31.020  -8.821  13.226  1.00 94.93           H  
ATOM   1748  CD  GLN A 114      32.564 -10.141  13.847  1.00 94.93           C  
ATOM   1749  NE2 GLN A 114      31.840 -11.206  14.092  1.00 94.93           N  
ATOM   1750 HE21 GLN A 114      30.877 -11.200  13.789  1.00 94.93           H  
ATOM   1751 HE22 GLN A 114      32.172 -11.849  14.797  1.00 94.93           H  
ATOM   1752  OE1 GLN A 114      33.637 -10.024  14.421  1.00 94.93           O  
ATOM   1753  N   GLU A 115      30.744  -5.559  12.966  1.00 95.02           N  
ATOM   1754  H   GLU A 115      31.571  -5.241  13.450  1.00 95.02           H  
ATOM   1755  CA  GLU A 115      29.449  -5.079  13.456  1.00 95.02           C  
ATOM   1756  HA  GLU A 115      28.853  -5.935  13.774  1.00 95.02           H  
ATOM   1757  C   GLU A 115      28.645  -4.353  12.367  1.00 95.02           C  
ATOM   1758  CB  GLU A 115      29.637  -4.145  14.667  1.00 95.02           C  
ATOM   1759  HB2 GLU A 115      30.179  -3.249  14.365  1.00 95.02           H  
ATOM   1760  HB3 GLU A 115      28.644  -3.825  14.981  1.00 95.02           H  
ATOM   1761  O   GLU A 115      27.425  -4.480  12.324  1.00 95.02           O  
ATOM   1762  CG  GLU A 115      30.321  -4.788  15.892  1.00 95.02           C  
ATOM   1763  HG2 GLU A 115      30.006  -5.828  15.977  1.00 95.02           H  
ATOM   1764  HG3 GLU A 115      29.957  -4.265  16.777  1.00 95.02           H  
ATOM   1765  CD  GLU A 115      31.859  -4.707  15.900  1.00 95.02           C  
ATOM   1766  OE1 GLU A 115      32.460  -4.886  16.984  1.00 95.02           O  
ATOM   1767  OE2 GLU A 115      32.476  -4.411  14.850  1.00 95.02           O  
ATOM   1768  N   ASP A 116      29.305  -3.646  11.440  1.00 95.23           N  
ATOM   1769  H   ASP A 116      30.314  -3.671  11.444  1.00 95.23           H  
ATOM   1770  CA  ASP A 116      28.609  -2.945  10.352  1.00 95.23           C  
ATOM   1771  HA  ASP A 116      27.828  -2.316  10.780  1.00 95.23           H  
ATOM   1772  C   ASP A 116      27.931  -3.920   9.385  1.00 95.23           C  
ATOM   1773  CB  ASP A 116      29.576  -2.065   9.543  1.00 95.23           C  
ATOM   1774  HB2 ASP A 116      29.059  -1.721   8.648  1.00 95.23           H  
ATOM   1775  HB3 ASP A 116      30.426  -2.665   9.216  1.00 95.23           H  
ATOM   1776  O   ASP A 116      26.832  -3.643   8.903  1.00 95.23           O  
ATOM   1777  CG  ASP A 116      30.081  -0.824  10.273  1.00 95.23           C  
ATOM   1778  OD1 ASP A 116      29.387  -0.314  11.177  1.00 95.23           O  
ATOM   1779  OD2 ASP A 116      31.143  -0.315   9.863  1.00 95.23           O  
ATOM   1780  N   CYS A 117      28.583  -5.047   9.084  1.00 96.03           N  
ATOM   1781  H   CYS A 117      29.467  -5.219   9.542  1.00 96.03           H  
ATOM   1782  CA  CYS A 117      28.031  -6.076   8.206  1.00 96.03           C  
ATOM   1783  HA  CYS A 117      27.548  -5.591   7.358  1.00 96.03           H  
ATOM   1784  C   CYS A 117      26.949  -6.905   8.907  1.00 96.03           C  
ATOM   1785  CB  CYS A 117      29.169  -6.958   7.674  1.00 96.03           C  
ATOM   1786  HB2 CYS A 117      28.737  -7.811   7.151  1.00 96.03           H  
ATOM   1787  HB3 CYS A 117      29.753  -7.331   8.516  1.00 96.03           H  
ATOM   1788  O   CYS A 117      25.937  -7.232   8.285  1.00 96.03           O  
ATOM   1789  SG  CYS A 117      30.270  -6.089   6.527  1.00 96.03           S  
ATOM   1790  N   GLU A 118      27.134  -7.225  10.190  1.00 96.42           N  
ATOM   1791  H   GLU A 118      27.984  -6.927  10.647  1.00 96.42           H  
ATOM   1792  CA  GLU A 118      26.155  -7.968  10.992  1.00 96.42           C  
ATOM   1793  HA  GLU A 118      25.870  -8.879  10.466  1.00 96.42           H  
ATOM   1794  C   GLU A 118      24.860  -7.178  11.204  1.00 96.42           C  
ATOM   1795  CB  GLU A 118      26.774  -8.371  12.339  1.00 96.42           C  
ATOM   1796  HB2 GLU A 118      25.980  -8.723  12.998  1.00 96.42           H  
ATOM   1797  HB3 GLU A 118      27.245  -7.500  12.794  1.00 96.42           H  
ATOM   1798  O   GLU A 118      23.784  -7.693  10.896  1.00 96.42           O  
ATOM   1799  CG  GLU A 118      27.800  -9.501  12.170  1.00 96.42           C  
ATOM   1800  HG2 GLU A 118      27.292 -10.360  11.733  1.00 96.42           H  
ATOM   1801  HG3 GLU A 118      28.573  -9.189  11.467  1.00 96.42           H  
ATOM   1802  CD  GLU A 118      28.468  -9.932  13.485  1.00 96.42           C  
ATOM   1803  OE1 GLU A 118      29.194 -10.956  13.439  1.00 96.42           O  
ATOM   1804  OE2 GLU A 118      28.290  -9.265  14.526  1.00 96.42           O  
ATOM   1805  N   GLU A 119      24.952  -5.921  11.652  1.00 96.05           N  
ATOM   1806  H   GLU A 119      25.859  -5.546  11.889  1.00 96.05           H  
ATOM   1807  CA  GLU A 119      23.784  -5.049  11.840  1.00 96.05           C  
ATOM   1808  HA  GLU A 119      23.078  -5.522  12.523  1.00 96.05           H  
ATOM   1809  C   GLU A 119      23.047  -4.821  10.513  1.00 96.05           C  
ATOM   1810  CB  GLU A 119      24.221  -3.696  12.430  1.00 96.05           C  
ATOM   1811  HB2 GLU A 119      25.035  -3.303  11.821  1.00 96.05           H  
ATOM   1812  HB3 GLU A 119      23.382  -3.003  12.353  1.00 96.05           H  
ATOM   1813  O   GLU A 119      21.823  -4.934  10.452  1.00 96.05           O  
ATOM   1814  CG  GLU A 119      24.659  -3.748  13.907  1.00 96.05           C  
ATOM   1815  HG2 GLU A 119      23.795  -4.011  14.518  1.00 96.05           H  
ATOM   1816  HG3 GLU A 119      25.404  -4.533  14.036  1.00 96.05           H  
ATOM   1817  CD  GLU A 119      25.251  -2.412  14.405  1.00 96.05           C  
ATOM   1818  OE1 GLU A 119      25.818  -2.359  15.523  1.00 96.05           O  
ATOM   1819  OE2 GLU A 119      25.220  -1.396  13.671  1.00 96.05           O  
ATOM   1820  N   TRP A 120      23.786  -4.587   9.420  1.00 96.42           N  
ATOM   1821  H   TRP A 120      24.790  -4.536   9.521  1.00 96.42           H  
ATOM   1822  CA  TRP A 120      23.187  -4.418   8.095  1.00 96.42           C  
ATOM   1823  HA  TRP A 120      22.478  -3.592   8.148  1.00 96.42           H  
ATOM   1824  C   TRP A 120      22.403  -5.662   7.665  1.00 96.42           C  
ATOM   1825  CB  TRP A 120      24.293  -4.083   7.084  1.00 96.42           C  
ATOM   1826  HB2 TRP A 120      24.967  -4.935   6.998  1.00 96.42           H  
ATOM   1827  HB3 TRP A 120      24.868  -3.249   7.488  1.00 96.42           H  
ATOM   1828  O   TRP A 120      21.280  -5.556   7.166  1.00 96.42           O  
ATOM   1829  CG  TRP A 120      23.886  -3.662   5.705  1.00 96.42           C  
ATOM   1830  CD1 TRP A 120      22.626  -3.542   5.227  1.00 96.42           C  
ATOM   1831  HD1 TRP A 120      21.728  -3.738   5.793  1.00 96.42           H  
ATOM   1832  CD2 TRP A 120      24.755  -3.205   4.627  1.00 96.42           C  
ATOM   1833  CE2 TRP A 120      23.940  -2.827   3.519  1.00 96.42           C  
ATOM   1834  CE3 TRP A 120      26.150  -3.037   4.489  1.00 96.42           C  
ATOM   1835  HE3 TRP A 120      26.795  -3.331   5.303  1.00 96.42           H  
ATOM   1836  NE1 TRP A 120      22.652  -3.081   3.928  1.00 96.42           N  
ATOM   1837  HE1 TRP A 120      21.823  -2.928   3.373  1.00 96.42           H  
ATOM   1838  CH2 TRP A 120      25.870  -2.151   2.230  1.00 96.42           C  
ATOM   1839  HH2 TRP A 120      26.306  -1.758   1.323  1.00 96.42           H  
ATOM   1840  CZ2 TRP A 120      24.480  -2.306   2.339  1.00 96.42           C  
ATOM   1841  HZ2 TRP A 120      23.828  -2.031   1.523  1.00 96.42           H  
ATOM   1842  CZ3 TRP A 120      26.702  -2.515   3.303  1.00 96.42           C  
ATOM   1843  HZ3 TRP A 120      27.773  -2.409   3.214  1.00 96.42           H  
ATOM   1844  N   TRP A 121      22.968  -6.852   7.867  1.00 96.81           N  
ATOM   1845  H   TRP A 121      23.871  -6.898   8.318  1.00 96.81           H  
ATOM   1846  CA  TRP A 121      22.302  -8.090   7.485  1.00 96.81           C  
ATOM   1847  HA  TRP A 121      21.962  -7.994   6.454  1.00 96.81           H  
ATOM   1848  C   TRP A 121      21.050  -8.364   8.319  1.00 96.81           C  
ATOM   1849  CB  TRP A 121      23.300  -9.241   7.541  1.00 96.81           C  
ATOM   1850  HB2 TRP A 121      23.642  -9.367   8.568  1.00 96.81           H  
ATOM   1851  HB3 TRP A 121      24.163  -8.967   6.933  1.00 96.81           H  
ATOM   1852  O   TRP A 121      20.022  -8.724   7.741  1.00 96.81           O  
ATOM   1853  CG  TRP A 121      22.759 -10.547   7.047  1.00 96.81           C  
ATOM   1854  CD1 TRP A 121      22.777 -10.980   5.767  1.00 96.81           C  
ATOM   1855  HD1 TRP A 121      23.208 -10.435   4.940  1.00 96.81           H  
ATOM   1856  CD2 TRP A 121      22.111 -11.605   7.815  1.00 96.81           C  
ATOM   1857  CE2 TRP A 121      21.781 -12.670   6.925  1.00 96.81           C  
ATOM   1858  CE3 TRP A 121      21.780 -11.778   9.176  1.00 96.81           C  
ATOM   1859  HE3 TRP A 121      21.995 -10.987   9.880  1.00 96.81           H  
ATOM   1860  NE1 TRP A 121      22.204 -12.233   5.689  1.00 96.81           N  
ATOM   1861  HE1 TRP A 121      22.166 -12.776   4.838  1.00 96.81           H  
ATOM   1862  CH2 TRP A 121      20.876 -14.004   8.729  1.00 96.81           C  
ATOM   1863  HH2 TRP A 121      20.435 -14.920   9.093  1.00 96.81           H  
ATOM   1864  CZ2 TRP A 121      21.181 -13.859   7.364  1.00 96.81           C  
ATOM   1865  HZ2 TRP A 121      20.998 -14.659   6.663  1.00 96.81           H  
ATOM   1866  CZ3 TRP A 121      21.166 -12.960   9.628  1.00 96.81           C  
ATOM   1867  HZ3 TRP A 121      20.922 -13.052  10.676  1.00 96.81           H  
ATOM   1868  N   GLU A 122      21.088  -8.145   9.636  1.00 96.02           N  
ATOM   1869  H   GLU A 122      21.947  -7.822  10.058  1.00 96.02           H  
ATOM   1870  CA  GLU A 122      19.925  -8.373  10.504  1.00 96.02           C  
ATOM   1871  HA  GLU A 122      19.561  -9.381  10.309  1.00 96.02           H  
ATOM   1872  C   GLU A 122      18.771  -7.408  10.171  1.00 96.02           C  
ATOM   1873  CB  GLU A 122      20.357  -8.306  11.980  1.00 96.02           C  
ATOM   1874  HB2 GLU A 122      21.247  -8.921  12.114  1.00 96.02           H  
ATOM   1875  HB3 GLU A 122      20.623  -7.278  12.227  1.00 96.02           H  
ATOM   1876  O   GLU A 122      17.624  -7.843  10.019  1.00 96.02           O  
ATOM   1877  CG  GLU A 122      19.279  -8.795  12.968  1.00 96.02           C  
ATOM   1878  HG2 GLU A 122      19.677  -8.698  13.978  1.00 96.02           H  
ATOM   1879  HG3 GLU A 122      18.416  -8.133  12.896  1.00 96.02           H  
ATOM   1880  CD  GLU A 122      18.816 -10.258  12.762  1.00 96.02           C  
ATOM   1881  OE1 GLU A 122      17.677 -10.592  13.169  1.00 96.02           O  
ATOM   1882  OE2 GLU A 122      19.554 -11.090  12.184  1.00 96.02           O  
ATOM   1883  N   ASP A 123      19.073  -6.132   9.915  1.00 95.23           N  
ATOM   1884  H   ASP A 123      20.012  -5.811  10.102  1.00 95.23           H  
ATOM   1885  CA  ASP A 123      18.079  -5.131   9.504  1.00 95.23           C  
ATOM   1886  HA  ASP A 123      17.244  -5.154  10.204  1.00 95.23           H  
ATOM   1887  C   ASP A 123      17.498  -5.401   8.105  1.00 95.23           C  
ATOM   1888  CB  ASP A 123      18.722  -3.734   9.540  1.00 95.23           C  
ATOM   1889  HB2 ASP A 123      18.201  -3.105   8.818  1.00 95.23           H  
ATOM   1890  HB3 ASP A 123      19.763  -3.787   9.221  1.00 95.23           H  
ATOM   1891  O   ASP A 123      16.321  -5.123   7.831  1.00 95.23           O  
ATOM   1892  CG  ASP A 123      18.617  -3.037  10.900  1.00 95.23           C  
ATOM   1893  OD1 ASP A 123      18.197  -3.685  11.886  1.00 95.23           O  
ATOM   1894  OD2 ASP A 123      18.791  -1.799  10.884  1.00 95.23           O  
ATOM   1895  N   CYS A 124      18.301  -5.963   7.198  1.00 95.73           N  
ATOM   1896  H   CYS A 124      19.264  -6.115   7.461  1.00 95.73           H  
ATOM   1897  CA  CYS A 124      17.874  -6.303   5.841  1.00 95.73           C  
ATOM   1898  HA  CYS A 124      17.088  -5.612   5.537  1.00 95.73           H  
ATOM   1899  C   CYS A 124      17.239  -7.684   5.702  1.00 95.73           C  
ATOM   1900  CB  CYS A 124      19.032  -6.126   4.860  1.00 95.73           C  
ATOM   1901  HB2 CYS A 124      19.915  -6.628   5.253  1.00 95.73           H  
ATOM   1902  HB3 CYS A 124      18.763  -6.609   3.920  1.00 95.73           H  
ATOM   1903  O   CYS A 124      16.587  -7.932   4.688  1.00 95.73           O  
ATOM   1904  SG  CYS A 124      19.449  -4.409   4.477  1.00 95.73           S  
ATOM   1905  N   ARG A 125      17.344  -8.563   6.701  1.00 91.55           N  
ATOM   1906  H   ARG A 125      17.938  -8.305   7.476  1.00 91.55           H  
ATOM   1907  CA  ARG A 125      16.903  -9.965   6.625  1.00 91.55           C  
ATOM   1908  HA  ARG A 125      17.549 -10.490   5.921  1.00 91.55           H  
ATOM   1909  C   ARG A 125      15.460 -10.147   6.149  1.00 91.55           C  
ATOM   1910  CB  ARG A 125      17.105 -10.563   8.020  1.00 91.55           C  
ATOM   1911  HB2 ARG A 125      18.137 -10.400   8.330  1.00 91.55           H  
ATOM   1912  HB3 ARG A 125      16.453 -10.057   8.733  1.00 91.55           H  
ATOM   1913  O   ARG A 125      15.163 -11.095   5.425  1.00 91.55           O  
ATOM   1914  CG  ARG A 125      16.827 -12.065   8.053  1.00 91.55           C  
ATOM   1915  HG2 ARG A 125      17.471 -12.573   7.335  1.00 91.55           H  
ATOM   1916  HG3 ARG A 125      15.782 -12.262   7.817  1.00 91.55           H  
ATOM   1917  CD  ARG A 125      17.126 -12.572   9.458  1.00 91.55           C  
ATOM   1918  HD2 ARG A 125      18.177 -12.389   9.681  1.00 91.55           H  
ATOM   1919  HD3 ARG A 125      16.526 -12.013  10.176  1.00 91.55           H  
ATOM   1920  NE  ARG A 125      16.831 -14.008   9.572  1.00 91.55           N  
ATOM   1921  HE  ARG A 125      16.458 -14.472   8.756  1.00 91.55           H  
ATOM   1922  NH1 ARG A 125      17.552 -14.176  11.740  1.00 91.55           N  
ATOM   1923 HH11 ARG A 125      17.809 -13.200  11.739  1.00 91.55           H  
ATOM   1924 HH12 ARG A 125      17.776 -14.701  12.573  1.00 91.55           H  
ATOM   1925  NH2 ARG A 125      16.804 -15.999  10.661  1.00 91.55           N  
ATOM   1926 HH21 ARG A 125      16.468 -16.453   9.823  1.00 91.55           H  
ATOM   1927 HH22 ARG A 125      17.008 -16.528  11.497  1.00 91.55           H  
ATOM   1928  CZ  ARG A 125      17.063 -14.719  10.656  1.00 91.55           C  
ATOM   1929  N   MET A 126      14.573  -9.234   6.550  1.00 86.77           N  
ATOM   1930  H   MET A 126      14.931  -8.497   7.140  1.00 86.77           H  
ATOM   1931  CA  MET A 126      13.140  -9.258   6.217  1.00 86.77           C  
ATOM   1932  HA  MET A 126      12.853 -10.288   6.007  1.00 86.77           H  
ATOM   1933  C   MET A 126      12.783  -8.455   4.954  1.00 86.77           C  
ATOM   1934  CB  MET A 126      12.318  -8.778   7.426  1.00 86.77           C  
ATOM   1935  HB2 MET A 126      11.257  -8.825   7.180  1.00 86.77           H  
ATOM   1936  HB3 MET A 126      12.576  -7.741   7.641  1.00 86.77           H  
ATOM   1937  O   MET A 126      11.613  -8.407   4.573  1.00 86.77           O  
ATOM   1938  CG  MET A 126      12.559  -9.619   8.688  1.00 86.77           C  
ATOM   1939  HG2 MET A 126      12.025  -9.164   9.522  1.00 86.77           H  
ATOM   1940  HG3 MET A 126      13.620  -9.589   8.934  1.00 86.77           H  
ATOM   1941  SD  MET A 126      12.057 -11.360   8.565  1.00 86.77           S  
ATOM   1942  CE  MET A 126      10.376 -11.276   9.236  1.00 86.77           C  
ATOM   1943  HE1 MET A 126       9.769 -10.613   8.621  1.00 86.77           H  
ATOM   1944  HE2 MET A 126       9.937 -12.274   9.228  1.00 86.77           H  
ATOM   1945  HE3 MET A 126      10.405 -10.906  10.261  1.00 86.77           H  
ATOM   1946  N   SER A 127      13.765  -7.812   4.320  1.00 92.84           N  
ATOM   1947  H   SER A 127      14.713  -7.974   4.630  1.00 92.84           H  
ATOM   1948  CA  SER A 127      13.606  -7.132   3.032  1.00 92.84           C  
ATOM   1949  HA  SER A 127      12.603  -6.708   2.977  1.00 92.84           H  
ATOM   1950  C   SER A 127      13.758  -8.121   1.873  1.00 92.84           C  
ATOM   1951  CB  SER A 127      14.598  -5.972   2.899  1.00 92.84           C  
ATOM   1952  HB2 SER A 127      15.623  -6.343   2.928  1.00 92.84           H  
ATOM   1953  HB3 SER A 127      14.432  -5.483   1.939  1.00 92.84           H  
ATOM   1954  O   SER A 127      14.203  -9.255   2.060  1.00 92.84           O  
ATOM   1955  OG  SER A 127      14.393  -5.026   3.933  1.00 92.84           O  
ATOM   1956  HG  SER A 127      14.854  -5.354   4.707  1.00 92.84           H  
ATOM   1957  N   TYR A 128      13.375  -7.700   0.665  1.00 91.27           N  
ATOM   1958  H   TYR A 128      13.086  -6.740   0.547  1.00 91.27           H  
ATOM   1959  CA  TYR A 128      13.329  -8.555  -0.522  1.00 91.27           C  
ATOM   1960  HA  TYR A 128      13.710  -9.545  -0.269  1.00 91.27           H  
ATOM   1961  C   TYR A 128      14.216  -8.007  -1.637  1.00 91.27           C  
ATOM   1962  CB  TYR A 128      11.878  -8.728  -0.999  1.00 91.27           C  
ATOM   1963  HB2 TYR A 128      11.894  -9.146  -2.006  1.00 91.27           H  
ATOM   1964  HB3 TYR A 128      11.395  -7.753  -1.059  1.00 91.27           H  
ATOM   1965  O   TYR A 128      14.303  -6.799  -1.836  1.00 91.27           O  
ATOM   1966  CG  TYR A 128      11.055  -9.647  -0.115  1.00 91.27           C  
ATOM   1967  CD1 TYR A 128      10.726 -10.941  -0.561  1.00 91.27           C  
ATOM   1968  HD1 TYR A 128      11.033 -11.266  -1.544  1.00 91.27           H  
ATOM   1969  CD2 TYR A 128      10.677  -9.238   1.179  1.00 91.27           C  
ATOM   1970  HD2 TYR A 128      10.915  -8.245   1.529  1.00 91.27           H  
ATOM   1971  CE1 TYR A 128      10.046 -11.831   0.291  1.00 91.27           C  
ATOM   1972  HE1 TYR A 128       9.814 -12.835  -0.032  1.00 91.27           H  
ATOM   1973  CE2 TYR A 128      10.045 -10.139   2.052  1.00 91.27           C  
ATOM   1974  HE2 TYR A 128       9.812  -9.831   3.061  1.00 91.27           H  
ATOM   1975  OH  TYR A 128       9.076 -12.303   2.424  1.00 91.27           O  
ATOM   1976  HH  TYR A 128       8.979 -11.968   3.319  1.00 91.27           H  
ATOM   1977  CZ  TYR A 128       9.730 -11.439   1.608  1.00 91.27           C  
ATOM   1978  N   THR A 129      14.845  -8.906  -2.387  1.00 93.15           N  
ATOM   1979  H   THR A 129      14.705  -9.884  -2.177  1.00 93.15           H  
ATOM   1980  CA  THR A 129      15.603  -8.600  -3.605  1.00 93.15           C  
ATOM   1981  HA  THR A 129      15.192  -7.696  -4.057  1.00 93.15           H  
ATOM   1982  C   THR A 129      15.432  -9.739  -4.613  1.00 93.15           C  
ATOM   1983  CB  THR A 129      17.083  -8.318  -3.290  1.00 93.15           C  
ATOM   1984  HB  THR A 129      17.138  -7.535  -2.534  1.00 93.15           H  
ATOM   1985  O   THR A 129      14.892 -10.792  -4.286  1.00 93.15           O  
ATOM   1986  CG2 THR A 129      17.843  -9.545  -2.784  1.00 93.15           C  
ATOM   1987 HG21 THR A 129      17.370  -9.940  -1.885  1.00 93.15           H  
ATOM   1988 HG22 THR A 129      18.867  -9.255  -2.548  1.00 93.15           H  
ATOM   1989 HG23 THR A 129      17.874 -10.314  -3.556  1.00 93.15           H  
ATOM   1990  OG1 THR A 129      17.738  -7.853  -4.451  1.00 93.15           O  
ATOM   1991  HG1 THR A 129      17.455  -6.949  -4.605  1.00 93.15           H  
ATOM   1992  N   CYS A 130      15.865  -9.529  -5.851  1.00 91.76           N  
ATOM   1993  H   CYS A 130      16.283  -8.630  -6.046  1.00 91.76           H  
ATOM   1994  CA  CYS A 130      15.851 -10.526  -6.925  1.00 91.76           C  
ATOM   1995  HA  CYS A 130      15.408 -11.455  -6.565  1.00 91.76           H  
ATOM   1996  C   CYS A 130      17.262 -10.872  -7.419  1.00 91.76           C  
ATOM   1997  CB  CYS A 130      14.972  -9.991  -8.052  1.00 91.76           C  
ATOM   1998  HB2 CYS A 130      14.955 -10.706  -8.874  1.00 91.76           H  
ATOM   1999  HB3 CYS A 130      13.953  -9.907  -7.676  1.00 91.76           H  
ATOM   2000  O   CYS A 130      17.425 -11.651  -8.365  1.00 91.76           O  
ATOM   2001  SG  CYS A 130      15.503  -8.376  -8.671  1.00 91.76           S  
ATOM   2002  N   LYS A 131      18.297 -10.268  -6.817  1.00 90.51           N  
ATOM   2003  H   LYS A 131      18.117  -9.659  -6.032  1.00 90.51           H  
ATOM   2004  CA  LYS A 131      19.685 -10.434  -7.242  1.00 90.51           C  
ATOM   2005  HA  LYS A 131      19.804 -11.461  -7.588  1.00 90.51           H  
ATOM   2006  C   LYS A 131      20.658 -10.203  -6.089  1.00 90.51           C  
ATOM   2007  CB  LYS A 131      19.944  -9.464  -8.407  1.00 90.51           C  
ATOM   2008  HB2 LYS A 131      19.084  -9.475  -9.076  1.00 90.51           H  
ATOM   2009  HB3 LYS A 131      20.065  -8.449  -8.029  1.00 90.51           H  
ATOM   2010  O   LYS A 131      20.443  -9.331  -5.257  1.00 90.51           O  
ATOM   2011  CG  LYS A 131      21.177  -9.875  -9.214  1.00 90.51           C  
ATOM   2012  HG2 LYS A 131      22.077  -9.719  -8.619  1.00 90.51           H  
ATOM   2013  HG3 LYS A 131      21.096 -10.932  -9.469  1.00 90.51           H  
ATOM   2014  CD  LYS A 131      21.256  -9.047 -10.501  1.00 90.51           C  
ATOM   2015  HD2 LYS A 131      21.295  -7.989 -10.244  1.00 90.51           H  
ATOM   2016  HD3 LYS A 131      20.361  -9.210 -11.101  1.00 90.51           H  
ATOM   2017  CE  LYS A 131      22.493  -9.386 -11.332  1.00 90.51           C  
ATOM   2018  HE2 LYS A 131      22.453  -8.752 -12.217  1.00 90.51           H  
ATOM   2019  HE3 LYS A 131      23.386  -9.115 -10.769  1.00 90.51           H  
ATOM   2020  NZ  LYS A 131      22.532 -10.800 -11.767  1.00 90.51           N  
ATOM   2021  HZ1 LYS A 131      23.351 -10.964 -12.334  1.00 90.51           H  
ATOM   2022  HZ2 LYS A 131      21.711 -10.995 -12.323  1.00 90.51           H  
ATOM   2023  HZ3 LYS A 131      22.543 -11.415 -10.966  1.00 90.51           H  
ATOM   2024  N   SER A 132      21.758 -10.953  -6.091  1.00 90.40           N  
ATOM   2025  H   SER A 132      21.848 -11.694  -6.771  1.00 90.40           H  
ATOM   2026  CA  SER A 132      22.857 -10.792  -5.132  1.00 90.40           C  
ATOM   2027  HA  SER A 132      22.446 -10.513  -4.161  1.00 90.40           H  
ATOM   2028  C   SER A 132      23.856  -9.705  -5.536  1.00 90.40           C  
ATOM   2029  CB  SER A 132      23.587 -12.124  -4.960  1.00 90.40           C  
ATOM   2030  HB2 SER A 132      24.466 -11.979  -4.332  1.00 90.40           H  
ATOM   2031  HB3 SER A 132      22.924 -12.834  -4.465  1.00 90.40           H  
ATOM   2032  O   SER A 132      24.313  -8.953  -4.692  1.00 90.40           O  
ATOM   2033  OG  SER A 132      23.971 -12.644  -6.228  1.00 90.40           O  
ATOM   2034  HG  SER A 132      24.423 -13.475  -6.066  1.00 90.40           H  
ATOM   2035  N   ASN A 133      24.196  -9.596  -6.822  1.00 90.01           N  
ATOM   2036  H   ASN A 133      23.815 -10.270  -7.470  1.00 90.01           H  
ATOM   2037  CA  ASN A 133      25.105  -8.562  -7.319  1.00 90.01           C  
ATOM   2038  HA  ASN A 133      25.655  -8.129  -6.484  1.00 90.01           H  
ATOM   2039  C   ASN A 133      24.318  -7.429  -7.980  1.00 90.01           C  
ATOM   2040  CB  ASN A 133      26.140  -9.200  -8.256  1.00 90.01           C  
ATOM   2041  HB2 ASN A 133      25.646  -9.601  -9.141  1.00 90.01           H  
ATOM   2042  HB3 ASN A 133      26.636 -10.012  -7.724  1.00 90.01           H  
ATOM   2043  O   ASN A 133      23.696  -7.635  -9.022  1.00 90.01           O  
ATOM   2044  CG  ASN A 133      27.204  -8.213  -8.700  1.00 90.01           C  
ATOM   2045  ND2 ASN A 133      28.255  -8.701  -9.311  1.00 90.01           N  
ATOM   2046 HD21 ASN A 133      28.992  -8.034  -9.491  1.00 90.01           H  
ATOM   2047 HD22 ASN A 133      28.394  -9.698  -9.394  1.00 90.01           H  
ATOM   2048  OD1 ASN A 133      27.118  -7.006  -8.526  1.00 90.01           O  
ATOM   2049  N   TRP A 134      24.360  -6.245  -7.380  1.00 88.82           N  
ATOM   2050  H   TRP A 134      24.911  -6.145  -6.539  1.00 88.82           H  
ATOM   2051  CA  TRP A 134      23.598  -5.074  -7.804  1.00 88.82           C  
ATOM   2052  HA  TRP A 134      22.710  -5.415  -8.336  1.00 88.82           H  
ATOM   2053  C   TRP A 134      24.347  -4.165  -8.773  1.00 88.82           C  
ATOM   2054  CB  TRP A 134      23.147  -4.296  -6.567  1.00 88.82           C  
ATOM   2055  HB2 TRP A 134      22.708  -3.354  -6.894  1.00 88.82           H  
ATOM   2056  HB3 TRP A 134      24.017  -4.040  -5.961  1.00 88.82           H  
ATOM   2057  O   TRP A 134      23.765  -3.224  -9.305  1.00 88.82           O  
ATOM   2058  CG  TRP A 134      22.134  -4.965  -5.690  1.00 88.82           C  
ATOM   2059  CD1 TRP A 134      21.698  -6.247  -5.745  1.00 88.82           C  
ATOM   2060  HD1 TRP A 134      22.045  -7.004  -6.433  1.00 88.82           H  
ATOM   2061  CD2 TRP A 134      21.371  -4.340  -4.622  1.00 88.82           C  
ATOM   2062  CE2 TRP A 134      20.480  -5.308  -4.071  1.00 88.82           C  
ATOM   2063  CE3 TRP A 134      21.345  -3.041  -4.075  1.00 88.82           C  
ATOM   2064  HE3 TRP A 134      22.027  -2.294  -4.453  1.00 88.82           H  
ATOM   2065  NE1 TRP A 134      20.727  -6.456  -4.790  1.00 88.82           N  
ATOM   2066  HE1 TRP A 134      20.279  -7.349  -4.646  1.00 88.82           H  
ATOM   2067  CH2 TRP A 134      19.578  -3.693  -2.519  1.00 88.82           C  
ATOM   2068  HH2 TRP A 134      18.907  -3.429  -1.714  1.00 88.82           H  
ATOM   2069  CZ2 TRP A 134      19.596  -5.002  -3.031  1.00 88.82           C  
ATOM   2070  HZ2 TRP A 134      18.940  -5.763  -2.637  1.00 88.82           H  
ATOM   2071  CZ3 TRP A 134      20.450  -2.722  -3.040  1.00 88.82           C  
ATOM   2072  HZ3 TRP A 134      20.458  -1.731  -2.612  1.00 88.82           H  
ATOM   2073  N   ARG A 135      25.610  -4.456  -9.078  1.00 80.85           N  
ATOM   2074  H   ARG A 135      26.045  -5.238  -8.609  1.00 80.85           H  
ATOM   2075  CA  ARG A 135      26.396  -3.655 -10.022  1.00 80.85           C  
ATOM   2076  HA  ARG A 135      26.284  -2.601  -9.767  1.00 80.85           H  
ATOM   2077  C   ARG A 135      25.931  -3.797 -11.475  1.00 80.85           C  
ATOM   2078  CB  ARG A 135      27.859  -4.062  -9.855  1.00 80.85           C  
ATOM   2079  HB2 ARG A 135      27.983  -5.084 -10.213  1.00 80.85           H  
ATOM   2080  HB3 ARG A 135      28.120  -4.026  -8.797  1.00 80.85           H  
ATOM   2081  O   ARG A 135      26.167  -2.912 -12.288  1.00 80.85           O  
ATOM   2082  CG  ARG A 135      28.810  -3.142 -10.622  1.00 80.85           C  
ATOM   2083  HG2 ARG A 135      28.724  -2.124 -10.243  1.00 80.85           H  
ATOM   2084  HG3 ARG A 135      28.578  -3.155 -11.687  1.00 80.85           H  
ATOM   2085  CD  ARG A 135      30.237  -3.648 -10.444  1.00 80.85           C  
ATOM   2086  HD2 ARG A 135      30.300  -4.675 -10.803  1.00 80.85           H  
ATOM   2087  HD3 ARG A 135      30.470  -3.642  -9.379  1.00 80.85           H  
ATOM   2088  NE  ARG A 135      31.174  -2.814 -11.215  1.00 80.85           N  
ATOM   2089  HE  ARG A 135      30.952  -2.664 -12.188  1.00 80.85           H  
ATOM   2090  NH1 ARG A 135      32.466  -2.132  -9.457  1.00 80.85           N  
ATOM   2091 HH11 ARG A 135      31.965  -2.741  -8.826  1.00 80.85           H  
ATOM   2092 HH12 ARG A 135      32.809  -1.274  -9.047  1.00 80.85           H  
ATOM   2093  NH2 ARG A 135      32.798  -1.247 -11.459  1.00 80.85           N  
ATOM   2094 HH21 ARG A 135      33.126  -0.405 -11.007  1.00 80.85           H  
ATOM   2095 HH22 ARG A 135      32.503  -1.070 -12.409  1.00 80.85           H  
ATOM   2096  CZ  ARG A 135      32.126  -2.066 -10.706  1.00 80.85           C  
ATOM   2097  N   GLY A 136      25.313  -4.919 -11.842  1.00 77.98           N  
ATOM   2098  H   GLY A 136      25.088  -5.608 -11.139  1.00 77.98           H  
ATOM   2099  CA  GLY A 136      24.955  -5.177 -13.236  1.00 77.98           C  
ATOM   2100  HA2 GLY A 136      25.863  -5.374 -13.806  1.00 77.98           H  
ATOM   2101  HA3 GLY A 136      24.483  -4.286 -13.651  1.00 77.98           H  
ATOM   2102  C   GLY A 136      24.004  -6.346 -13.418  1.00 77.98           C  
ATOM   2103  O   GLY A 136      23.669  -7.037 -12.463  1.00 77.98           O  
ATOM   2104  N   GLY A 137      23.580  -6.576 -14.663  1.00 79.45           N  
ATOM   2105  H   GLY A 137      23.933  -5.991 -15.407  1.00 79.45           H  
ATOM   2106  CA  GLY A 137      22.614  -7.623 -15.004  1.00 79.45           C  
ATOM   2107  HA2 GLY A 137      22.603  -7.755 -16.086  1.00 79.45           H  
ATOM   2108  HA3 GLY A 137      22.913  -8.565 -14.545  1.00 79.45           H  
ATOM   2109  C   GLY A 137      21.188  -7.294 -14.562  1.00 79.45           C  
ATOM   2110  O   GLY A 137      20.489  -8.189 -14.100  1.00 79.45           O  
ATOM   2111  N   TRP A 138      20.802  -6.022 -14.662  1.00 85.63           N  
ATOM   2112  H   TRP A 138      21.449  -5.369 -15.079  1.00 85.63           H  
ATOM   2113  CA  TRP A 138      19.438  -5.532 -14.452  1.00 85.63           C  
ATOM   2114  HA  TRP A 138      18.865  -6.257 -13.875  1.00 85.63           H  
ATOM   2115  C   TRP A 138      18.727  -5.320 -15.790  1.00 85.63           C  
ATOM   2116  CB  TRP A 138      19.484  -4.220 -13.668  1.00 85.63           C  
ATOM   2117  HB2 TRP A 138      20.043  -3.481 -14.243  1.00 85.63           H  
ATOM   2118  HB3 TRP A 138      18.466  -3.845 -13.558  1.00 85.63           H  
ATOM   2119  O   TRP A 138      19.385  -5.111 -16.812  1.00 85.63           O  
ATOM   2120  CG  TRP A 138      20.090  -4.316 -12.309  1.00 85.63           C  
ATOM   2121  CD1 TRP A 138      21.332  -3.917 -11.958  1.00 85.63           C  
ATOM   2122  HD1 TRP A 138      22.059  -3.466 -12.617  1.00 85.63           H  
ATOM   2123  CD2 TRP A 138      19.460  -4.795 -11.086  1.00 85.63           C  
ATOM   2124  CE2 TRP A 138      20.381  -4.645 -10.013  1.00 85.63           C  
ATOM   2125  CE3 TRP A 138      18.179  -5.287 -10.768  1.00 85.63           C  
ATOM   2126  HE3 TRP A 138      17.452  -5.400 -11.559  1.00 85.63           H  
ATOM   2127  NE1 TRP A 138      21.504  -4.115 -10.607  1.00 85.63           N  
ATOM   2128  HE1 TRP A 138      22.309  -3.764 -10.106  1.00 85.63           H  
ATOM   2129  CH2 TRP A 138      18.756  -5.448  -8.406  1.00 85.63           C  
ATOM   2130  HH2 TRP A 138      18.478  -5.676  -7.387  1.00 85.63           H  
ATOM   2131  CZ2 TRP A 138      20.036  -4.951  -8.690  1.00 85.63           C  
ATOM   2132  HZ2 TRP A 138      20.726  -4.763  -7.881  1.00 85.63           H  
ATOM   2133  CZ3 TRP A 138      17.826  -5.607  -9.445  1.00 85.63           C  
ATOM   2134  HZ3 TRP A 138      16.828  -5.951  -9.220  1.00 85.63           H  
ATOM   2135  N   ASP A 139      17.396  -5.331 -15.774  1.00 85.37           N  
ATOM   2136  H   ASP A 139      16.914  -5.463 -14.896  1.00 85.37           H  
ATOM   2137  CA  ASP A 139      16.578  -4.889 -16.904  1.00 85.37           C  
ATOM   2138  HA  ASP A 139      17.084  -5.140 -17.837  1.00 85.37           H  
ATOM   2139  C   ASP A 139      16.412  -3.359 -16.840  1.00 85.37           C  
ATOM   2140  CB  ASP A 139      15.243  -5.656 -16.889  1.00 85.37           C  
ATOM   2141  HB2 ASP A 139      15.460  -6.724 -16.874  1.00 85.37           H  
ATOM   2142  HB3 ASP A 139      14.697  -5.416 -15.976  1.00 85.37           H  
ATOM   2143  O   ASP A 139      15.879  -2.832 -15.866  1.00 85.37           O  
ATOM   2144  CG  ASP A 139      14.346  -5.366 -18.100  1.00 85.37           C  
ATOM   2145  OD1 ASP A 139      14.580  -4.355 -18.802  1.00 85.37           O  
ATOM   2146  OD2 ASP A 139      13.405  -6.151 -18.339  1.00 85.37           O  
ATOM   2147  N   TRP A 140      16.898  -2.647 -17.861  1.00 81.57           N  
ATOM   2148  H   TRP A 140      17.301  -3.161 -18.632  1.00 81.57           H  
ATOM   2149  CA  TRP A 140      16.866  -1.177 -17.963  1.00 81.57           C  
ATOM   2150  HA  TRP A 140      16.674  -0.762 -16.974  1.00 81.57           H  
ATOM   2151  C   TRP A 140      15.742  -0.649 -18.859  1.00 81.57           C  
ATOM   2152  CB  TRP A 140      18.238  -0.660 -18.422  1.00 81.57           C  
ATOM   2153  HB2 TRP A 140      18.521  -1.146 -19.356  1.00 81.57           H  
ATOM   2154  HB3 TRP A 140      18.183   0.413 -18.606  1.00 81.57           H  
ATOM   2155  O   TRP A 140      15.710   0.542 -19.169  1.00 81.57           O  
ATOM   2156  CG  TRP A 140      19.293  -0.878 -17.399  1.00 81.57           C  
ATOM   2157  CD1 TRP A 140      20.110  -1.952 -17.328  1.00 81.57           C  
ATOM   2158  HD1 TRP A 140      20.125  -2.766 -18.038  1.00 81.57           H  
ATOM   2159  CD2 TRP A 140      19.531  -0.091 -16.198  1.00 81.57           C  
ATOM   2160  CE2 TRP A 140      20.386  -0.852 -15.360  1.00 81.57           C  
ATOM   2161  CE3 TRP A 140      19.044   1.132 -15.684  1.00 81.57           C  
ATOM   2162  HE3 TRP A 140      18.389   1.739 -16.291  1.00 81.57           H  
ATOM   2163  NE1 TRP A 140      20.799  -1.913 -16.138  1.00 81.57           N  
ATOM   2164  HE1 TRP A 140      21.409  -2.658 -15.832  1.00 81.57           H  
ATOM   2165  CH2 TRP A 140      20.206   0.771 -13.574  1.00 81.57           C  
ATOM   2166  HH2 TRP A 140      20.456   1.107 -12.578  1.00 81.57           H  
ATOM   2167  CZ2 TRP A 140      20.605  -0.495 -14.032  1.00 81.57           C  
ATOM   2168  HZ2 TRP A 140      21.098  -1.192 -13.371  1.00 81.57           H  
ATOM   2169  CZ3 TRP A 140      19.428   1.586 -14.408  1.00 81.57           C  
ATOM   2170  HZ3 TRP A 140      19.094   2.548 -14.050  1.00 81.57           H  
ATOM   2171  N   SER A 141      14.814  -1.510 -19.287  1.00 75.03           N  
ATOM   2172  H   SER A 141      14.875  -2.471 -18.984  1.00 75.03           H  
ATOM   2173  CA  SER A 141      13.765  -1.180 -20.265  1.00 75.03           C  
ATOM   2174  HA  SER A 141      14.243  -0.966 -21.221  1.00 75.03           H  
ATOM   2175  C   SER A 141      12.917   0.045 -19.912  1.00 75.03           C  
ATOM   2176  CB  SER A 141      12.834  -2.381 -20.460  1.00 75.03           C  
ATOM   2177  HB2 SER A 141      11.984  -2.085 -21.076  1.00 75.03           H  
ATOM   2178  HB3 SER A 141      13.374  -3.174 -20.978  1.00 75.03           H  
ATOM   2179  O   SER A 141      12.436   0.723 -20.814  1.00 75.03           O  
ATOM   2180  OG  SER A 141      12.372  -2.880 -19.219  1.00 75.03           O  
ATOM   2181  HG  SER A 141      13.015  -3.546 -18.965  1.00 75.03           H  
ATOM   2182  N   GLN A 142      12.748   0.362 -18.625  1.00 75.80           N  
ATOM   2183  H   GLN A 142      13.183  -0.242 -17.942  1.00 75.80           H  
ATOM   2184  CA  GLN A 142      11.950   1.506 -18.163  1.00 75.80           C  
ATOM   2185  HA  GLN A 142      11.484   1.975 -19.029  1.00 75.80           H  
ATOM   2186  C   GLN A 142      12.785   2.628 -17.522  1.00 75.80           C  
ATOM   2187  CB  GLN A 142      10.806   1.027 -17.263  1.00 75.80           C  
ATOM   2188  HB2 GLN A 142      10.216   1.904 -16.997  1.00 75.80           H  
ATOM   2189  HB3 GLN A 142      11.215   0.591 -16.352  1.00 75.80           H  
ATOM   2190  O   GLN A 142      12.298   3.340 -16.647  1.00 75.80           O  
ATOM   2191  CG  GLN A 142       9.893   0.009 -17.968  1.00 75.80           C  
ATOM   2192  HG2 GLN A 142       9.719   0.328 -18.996  1.00 75.80           H  
ATOM   2193  HG3 GLN A 142      10.380  -0.966 -17.991  1.00 75.80           H  
ATOM   2194  CD  GLN A 142       8.537  -0.125 -17.293  1.00 75.80           C  
ATOM   2195  NE2 GLN A 142       7.713  -1.069 -17.685  1.00 75.80           N  
ATOM   2196 HE21 GLN A 142       7.953  -1.649 -18.476  1.00 75.80           H  
ATOM   2197 HE22 GLN A 142       6.774  -1.018 -17.316  1.00 75.80           H  
ATOM   2198  OE1 GLN A 142       8.182   0.618 -16.399  1.00 75.80           O  
ATOM   2199  N   GLY A 143      14.060   2.765 -17.900  1.00 77.45           N  
ATOM   2200  H   GLY A 143      14.431   2.112 -18.575  1.00 77.45           H  
ATOM   2201  CA  GLY A 143      14.941   3.859 -17.459  1.00 77.45           C  
ATOM   2202  HA2 GLY A 143      15.779   3.932 -18.151  1.00 77.45           H  
ATOM   2203  HA3 GLY A 143      14.387   4.797 -17.497  1.00 77.45           H  
ATOM   2204  C   GLY A 143      15.517   3.723 -16.043  1.00 77.45           C  
ATOM   2205  O   GLY A 143      16.447   4.444 -15.694  1.00 77.45           O  
ATOM   2206  N   LYS A 144      15.021   2.769 -15.255  1.00 81.85           N  
ATOM   2207  H   LYS A 144      14.268   2.215 -15.635  1.00 81.85           H  
ATOM   2208  CA  LYS A 144      15.562   2.360 -13.952  1.00 81.85           C  
ATOM   2209  HA  LYS A 144      16.529   2.838 -13.796  1.00 81.85           H  
ATOM   2210  C   LYS A 144      15.796   0.857 -13.930  1.00 81.85           C  
ATOM   2211  CB  LYS A 144      14.630   2.807 -12.818  1.00 81.85           C  
ATOM   2212  HB2 LYS A 144      15.091   2.568 -11.859  1.00 81.85           H  
ATOM   2213  HB3 LYS A 144      14.520   3.890 -12.876  1.00 81.85           H  
ATOM   2214  O   LYS A 144      15.190   0.132 -14.723  1.00 81.85           O  
ATOM   2215  CG  LYS A 144      13.248   2.141 -12.896  1.00 81.85           C  
ATOM   2216  HG2 LYS A 144      13.332   1.067 -12.730  1.00 81.85           H  
ATOM   2217  HG3 LYS A 144      12.821   2.315 -13.883  1.00 81.85           H  
ATOM   2218  CD  LYS A 144      12.322   2.740 -11.845  1.00 81.85           C  
ATOM   2219  HD2 LYS A 144      12.590   2.387 -10.849  1.00 81.85           H  
ATOM   2220  HD3 LYS A 144      12.413   3.826 -11.875  1.00 81.85           H  
ATOM   2221  CE  LYS A 144      10.892   2.338 -12.178  1.00 81.85           C  
ATOM   2222  HE2 LYS A 144      10.763   2.343 -13.260  1.00 81.85           H  
ATOM   2223  HE3 LYS A 144      10.699   1.343 -11.777  1.00 81.85           H  
ATOM   2224  NZ  LYS A 144       9.972   3.306 -11.572  1.00 81.85           N  
ATOM   2225  HZ1 LYS A 144      10.189   4.274 -11.764  1.00 81.85           H  
ATOM   2226  HZ2 LYS A 144       8.994   3.123 -11.747  1.00 81.85           H  
ATOM   2227  HZ3 LYS A 144       9.987   3.185 -10.570  1.00 81.85           H  
ATOM   2228  N   ASN A 145      16.626   0.396 -13.000  1.00 82.80           N  
ATOM   2229  H   ASN A 145      17.039   1.047 -12.348  1.00 82.80           H  
ATOM   2230  CA  ASN A 145      16.843  -1.028 -12.785  1.00 82.80           C  
ATOM   2231  HA  ASN A 145      17.194  -1.455 -13.724  1.00 82.80           H  
ATOM   2232  C   ASN A 145      15.535  -1.722 -12.401  1.00 82.80           C  
ATOM   2233  CB  ASN A 145      17.915  -1.295 -11.711  1.00 82.80           C  
ATOM   2234  HB2 ASN A 145      18.067  -2.371 -11.627  1.00 82.80           H  
ATOM   2235  HB3 ASN A 145      18.863  -0.839 -11.997  1.00 82.80           H  
ATOM   2236  O   ASN A 145      14.855  -1.368 -11.437  1.00 82.80           O  
ATOM   2237  CG  ASN A 145      17.533  -0.751 -10.352  1.00 82.80           C  
ATOM   2238  ND2 ASN A 145      17.594  -1.527  -9.297  1.00 82.80           N  
ATOM   2239 HD21 ASN A 145      17.376  -1.079  -8.419  1.00 82.80           H  
ATOM   2240 HD22 ASN A 145      17.905  -2.486  -9.360  1.00 82.80           H  
ATOM   2241  OD1 ASN A 145      17.186   0.406 -10.231  1.00 82.80           O  
ATOM   2242  N   ARG A 146      15.226  -2.777 -13.138  1.00 84.97           N  
ATOM   2243  H   ARG A 146      15.730  -2.915 -14.003  1.00 84.97           H  
ATOM   2244  CA  ARG A 146      14.185  -3.735 -12.806  1.00 84.97           C  
ATOM   2245  HA  ARG A 146      13.755  -3.484 -11.836  1.00 84.97           H  
ATOM   2246  C   ARG A 146      14.792  -5.113 -12.678  1.00 84.97           C  
ATOM   2247  CB  ARG A 146      13.076  -3.684 -13.860  1.00 84.97           C  
ATOM   2248  HB2 ARG A 146      13.499  -3.815 -14.856  1.00 84.97           H  
ATOM   2249  HB3 ARG A 146      12.367  -4.490 -13.672  1.00 84.97           H  
ATOM   2250  O   ARG A 146      15.828  -5.419 -13.278  1.00 84.97           O  
ATOM   2251  CG  ARG A 146      12.343  -2.341 -13.789  1.00 84.97           C  
ATOM   2252  HG2 ARG A 146      11.968  -2.200 -12.775  1.00 84.97           H  
ATOM   2253  HG3 ARG A 146      13.022  -1.524 -14.032  1.00 84.97           H  
ATOM   2254  CD  ARG A 146      11.170  -2.319 -14.765  1.00 84.97           C  
ATOM   2255  HD2 ARG A 146      11.552  -2.263 -15.784  1.00 84.97           H  
ATOM   2256  HD3 ARG A 146      10.612  -3.249 -14.652  1.00 84.97           H  
ATOM   2257  NE  ARG A 146      10.311  -1.159 -14.479  1.00 84.97           N  
ATOM   2258  HE  ARG A 146      10.785  -0.307 -14.216  1.00 84.97           H  
ATOM   2259  NH1 ARG A 146       8.266  -2.194 -14.662  1.00 84.97           N  
ATOM   2260 HH11 ARG A 146       7.270  -2.168 -14.498  1.00 84.97           H  
ATOM   2261 HH12 ARG A 146       8.713  -3.005 -15.066  1.00 84.97           H  
ATOM   2262  NH2 ARG A 146       8.388  -0.124 -13.851  1.00 84.97           N  
ATOM   2263 HH21 ARG A 146       8.832   0.777 -13.958  1.00 84.97           H  
ATOM   2264 HH22 ARG A 146       7.380  -0.123 -13.795  1.00 84.97           H  
ATOM   2265  CZ  ARG A 146       8.998  -1.166 -14.335  1.00 84.97           C  
ATOM   2266  N   CYS A 147      14.134  -5.940 -11.877  1.00 87.60           N  
ATOM   2267  H   CYS A 147      13.296  -5.619 -11.414  1.00 87.60           H  
ATOM   2268  CA  CYS A 147      14.489  -7.340 -11.779  1.00 87.60           C  
ATOM   2269  HA  CYS A 147      15.477  -7.392 -11.322  1.00 87.60           H  
ATOM   2270  C   CYS A 147      14.514  -7.974 -13.175  1.00 87.60           C  
ATOM   2271  CB  CYS A 147      13.501  -8.047 -10.857  1.00 87.60           C  
ATOM   2272  HB2 CYS A 147      13.651  -9.125 -10.913  1.00 87.60           H  
ATOM   2273  HB3 CYS A 147      12.481  -7.830 -11.176  1.00 87.60           H  
ATOM   2274  O   CYS A 147      13.614  -7.708 -13.974  1.00 87.60           O  
ATOM   2275  SG  CYS A 147      13.729  -7.517  -9.152  1.00 87.60           S  
ATOM   2276  N   PRO A 148      15.534  -8.790 -13.483  1.00 83.93           N  
ATOM   2277  CA  PRO A 148      15.580  -9.523 -14.739  1.00 83.93           C  
ATOM   2278  HA  PRO A 148      15.689  -8.813 -15.558  1.00 83.93           H  
ATOM   2279  C   PRO A 148      14.314 -10.355 -14.932  1.00 83.93           C  
ATOM   2280  CB  PRO A 148      16.816 -10.421 -14.655  1.00 83.93           C  
ATOM   2281  HB2 PRO A 148      16.551 -11.398 -14.251  1.00 83.93           H  
ATOM   2282  HB3 PRO A 148      17.303 -10.527 -15.624  1.00 83.93           H  
ATOM   2283  O   PRO A 148      13.720 -10.828 -13.960  1.00 83.93           O  
ATOM   2284  CG  PRO A 148      17.699  -9.684 -13.656  1.00 83.93           C  
ATOM   2285  HG2 PRO A 148      18.417 -10.341 -13.166  1.00 83.93           H  
ATOM   2286  HG3 PRO A 148      18.196  -8.873 -14.188  1.00 83.93           H  
ATOM   2287  CD  PRO A 148      16.709  -9.075 -12.677  1.00 83.93           C  
ATOM   2288  HD2 PRO A 148      16.457  -9.792 -11.896  1.00 83.93           H  
ATOM   2289  HD3 PRO A 148      17.141  -8.171 -12.249  1.00 83.93           H  
ATOM   2290  N   LYS A 149      13.927 -10.584 -16.188  1.00 74.47           N  
ATOM   2291  H   LYS A 149      14.448 -10.159 -16.942  1.00 74.47           H  
ATOM   2292  CA  LYS A 149      12.812 -11.484 -16.510  1.00 74.47           C  
ATOM   2293  HA  LYS A 149      11.900 -11.061 -16.090  1.00 74.47           H  
ATOM   2294  C   LYS A 149      13.027 -12.856 -15.854  1.00 74.47           C  
ATOM   2295  CB  LYS A 149      12.647 -11.612 -18.030  1.00 74.47           C  
ATOM   2296  HB2 LYS A 149      13.594 -11.918 -18.474  1.00 74.47           H  
ATOM   2297  HB3 LYS A 149      11.910 -12.388 -18.232  1.00 74.47           H  
ATOM   2298  O   LYS A 149      14.136 -13.387 -15.877  1.00 74.47           O  
ATOM   2299  CG  LYS A 149      12.168 -10.300 -18.672  1.00 74.47           C  
ATOM   2300  HG2 LYS A 149      12.914  -9.520 -18.523  1.00 74.47           H  
ATOM   2301  HG3 LYS A 149      11.235  -9.991 -18.202  1.00 74.47           H  
ATOM   2302  CD  LYS A 149      11.935 -10.496 -20.175  1.00 74.47           C  
ATOM   2303  HD2 LYS A 149      11.206 -11.294 -20.320  1.00 74.47           H  
ATOM   2304  HD3 LYS A 149      12.874 -10.783 -20.648  1.00 74.47           H  
ATOM   2305  CE  LYS A 149      11.410  -9.202 -20.806  1.00 74.47           C  
ATOM   2306  HE2 LYS A 149      10.502  -8.905 -20.281  1.00 74.47           H  
ATOM   2307  HE3 LYS A 149      12.148  -8.414 -20.654  1.00 74.47           H  
ATOM   2308  NZ  LYS A 149      11.127  -9.384 -22.253  1.00 74.47           N  
ATOM   2309  HZ1 LYS A 149      11.966  -9.649 -22.750  1.00 74.47           H  
ATOM   2310  HZ2 LYS A 149      10.773  -8.528 -22.656  1.00 74.47           H  
ATOM   2311  HZ3 LYS A 149      10.436 -10.107 -22.393  1.00 74.47           H  
ATOM   2312  N   GLY A 150      11.979 -13.384 -15.224  1.00 70.92           N  
ATOM   2313  H   GLY A 150      11.100 -12.888 -15.257  1.00 70.92           H  
ATOM   2314  CA  GLY A 150      12.007 -14.660 -14.493  1.00 70.92           C  
ATOM   2315  HA2 GLY A 150      12.519 -15.407 -15.099  1.00 70.92           H  
ATOM   2316  HA3 GLY A 150      10.986 -15.014 -14.353  1.00 70.92           H  
ATOM   2317  C   GLY A 150      12.691 -14.617 -13.115  1.00 70.92           C  
ATOM   2318  O   GLY A 150      12.641 -15.600 -12.372  1.00 70.92           O  
ATOM   2319  N   ALA A 151      13.320 -13.503 -12.718  1.00 80.14           N  
ATOM   2320  H   ALA A 151      13.335 -12.691 -13.319  1.00 80.14           H  
ATOM   2321  CA  ALA A 151      13.888 -13.380 -11.378  1.00 80.14           C  
ATOM   2322  HA  ALA A 151      14.418 -14.305 -11.154  1.00 80.14           H  
ATOM   2323  C   ALA A 151      12.771 -13.206 -10.336  1.00 80.14           C  
ATOM   2324  CB  ALA A 151      14.920 -12.248 -11.338  1.00 80.14           C  
ATOM   2325  HB1 ALA A 151      14.419 -11.287 -11.456  1.00 80.14           H  
ATOM   2326  HB2 ALA A 151      15.447 -12.267 -10.384  1.00 80.14           H  
ATOM   2327  HB3 ALA A 151      15.642 -12.380 -12.143  1.00 80.14           H  
ATOM   2328  O   ALA A 151      11.911 -12.336 -10.463  1.00 80.14           O  
ATOM   2329  N   GLN A 152      12.792 -14.031  -9.290  1.00 81.32           N  
ATOM   2330  H   GLN A 152      13.544 -14.700  -9.206  1.00 81.32           H  
ATOM   2331  CA  GLN A 152      11.803 -13.980  -8.215  1.00 81.32           C  
ATOM   2332  HA  GLN A 152      10.877 -13.554  -8.601  1.00 81.32           H  
ATOM   2333  C   GLN A 152      12.293 -13.075  -7.085  1.00 81.32           C  
ATOM   2334  CB  GLN A 152      11.487 -15.395  -7.712  1.00 81.32           C  
ATOM   2335  HB2 GLN A 152      10.825 -15.322  -6.849  1.00 81.32           H  
ATOM   2336  HB3 GLN A 152      12.411 -15.882  -7.399  1.00 81.32           H  
ATOM   2337  O   GLN A 152      13.451 -13.141  -6.683  1.00 81.32           O  
ATOM   2338  CG  GLN A 152      10.796 -16.239  -8.797  1.00 81.32           C  
ATOM   2339  HG2 GLN A 152      11.431 -16.287  -9.682  1.00 81.32           H  
ATOM   2340  HG3 GLN A 152       9.858 -15.761  -9.081  1.00 81.32           H  
ATOM   2341  CD  GLN A 152      10.497 -17.666  -8.354  1.00 81.32           C  
ATOM   2342  NE2 GLN A 152      10.163 -18.547  -9.274  1.00 81.32           N  
ATOM   2343 HE21 GLN A 152      10.201 -19.500  -8.942  1.00 81.32           H  
ATOM   2344 HE22 GLN A 152      10.280 -18.296 -10.245  1.00 81.32           H  
ATOM   2345  OE1 GLN A 152      10.577 -18.039  -7.200  1.00 81.32           O  
ATOM   2346  N   CYS A 153      11.400 -12.247  -6.549  1.00 87.46           N  
ATOM   2347  H   CYS A 153      10.468 -12.213  -6.935  1.00 87.46           H  
ATOM   2348  CA  CYS A 153      11.690 -11.450  -5.364  1.00 87.46           C  
ATOM   2349  HA  CYS A 153      12.699 -11.045  -5.446  1.00 87.46           H  
ATOM   2350  C   CYS A 153      11.625 -12.333  -4.115  1.00 87.46           C  
ATOM   2351  CB  CYS A 153      10.712 -10.277  -5.285  1.00 87.46           C  
ATOM   2352  HB2 CYS A 153       9.696 -10.654  -5.402  1.00 87.46           H  
ATOM   2353  HB3 CYS A 153      10.785  -9.819  -4.298  1.00 87.46           H  
ATOM   2354  O   CYS A 153      10.538 -12.672  -3.644  1.00 87.46           O  
ATOM   2355  SG  CYS A 153      11.007  -8.987  -6.518  1.00 87.46           S  
ATOM   2356  N   LEU A 154      12.789 -12.670  -3.564  1.00 90.03           N  
ATOM   2357  H   LEU A 154      13.627 -12.276  -3.967  1.00 90.03           H  
ATOM   2358  CA  LEU A 154      12.941 -13.494  -2.365  1.00 90.03           C  
ATOM   2359  HA  LEU A 154      11.951 -13.802  -2.027  1.00 90.03           H  
ATOM   2360  C   LEU A 154      13.571 -12.679  -1.226  1.00 90.03           C  
ATOM   2361  CB  LEU A 154      13.752 -14.762  -2.700  1.00 90.03           C  
ATOM   2362  HB2 LEU A 154      13.944 -15.327  -1.788  1.00 90.03           H  
ATOM   2363  HB3 LEU A 154      14.725 -14.463  -3.091  1.00 90.03           H  
ATOM   2364  O   LEU A 154      14.152 -11.618  -1.477  1.00 90.03           O  
ATOM   2365  CG  LEU A 154      13.067 -15.701  -3.710  1.00 90.03           C  
ATOM   2366  HG  LEU A 154      12.782 -15.145  -4.603  1.00 90.03           H  
ATOM   2367  CD1 LEU A 154      14.037 -16.802  -4.129  1.00 90.03           C  
ATOM   2368 HD11 LEU A 154      13.553 -17.464  -4.848  1.00 90.03           H  
ATOM   2369 HD12 LEU A 154      14.912 -16.357  -4.602  1.00 90.03           H  
ATOM   2370 HD13 LEU A 154      14.345 -17.386  -3.262  1.00 90.03           H  
ATOM   2371  CD2 LEU A 154      11.822 -16.362  -3.114  1.00 90.03           C  
ATOM   2372 HD21 LEU A 154      11.060 -15.611  -2.903  1.00 90.03           H  
ATOM   2373 HD22 LEU A 154      11.406 -17.065  -3.835  1.00 90.03           H  
ATOM   2374 HD23 LEU A 154      12.077 -16.899  -2.200  1.00 90.03           H  
ATOM   2375  N   PRO A 155      13.452 -13.138   0.031  1.00 91.48           N  
ATOM   2376  CA  PRO A 155      14.095 -12.478   1.158  1.00 91.48           C  
ATOM   2377  HA  PRO A 155      13.659 -11.485   1.267  1.00 91.48           H  
ATOM   2378  C   PRO A 155      15.609 -12.371   0.965  1.00 91.48           C  
ATOM   2379  CB  PRO A 155      13.755 -13.317   2.393  1.00 91.48           C  
ATOM   2380  HB2 PRO A 155      13.600 -12.692   3.272  1.00 91.48           H  
ATOM   2381  HB3 PRO A 155      14.543 -14.046   2.578  1.00 91.48           H  
ATOM   2382  O   PRO A 155      16.229 -13.231   0.332  1.00 91.48           O  
ATOM   2383  CG  PRO A 155      12.482 -14.055   1.988  1.00 91.48           C  
ATOM   2384  HG2 PRO A 155      12.371 -14.996   2.527  1.00 91.48           H  
ATOM   2385  HG3 PRO A 155      11.618 -13.413   2.158  1.00 91.48           H  
ATOM   2386  CD  PRO A 155      12.678 -14.281   0.493  1.00 91.48           C  
ATOM   2387  HD2 PRO A 155      13.251 -15.196   0.339  1.00 91.48           H  
ATOM   2388  HD3 PRO A 155      11.708 -14.354   0.000  1.00 91.48           H  
ATOM   2389  N   PHE A 156      16.224 -11.352   1.564  1.00 94.63           N  
ATOM   2390  H   PHE A 156      15.663 -10.662   2.043  1.00 94.63           H  
ATOM   2391  CA  PHE A 156      17.677 -11.161   1.503  1.00 94.63           C  
ATOM   2392  HA  PHE A 156      17.969 -10.978   0.469  1.00 94.63           H  
ATOM   2393  C   PHE A 156      18.456 -12.395   1.964  1.00 94.63           C  
ATOM   2394  CB  PHE A 156      18.074  -9.945   2.345  1.00 94.63           C  
ATOM   2395  HB2 PHE A 156      19.047 -10.137   2.798  1.00 94.63           H  
ATOM   2396  HB3 PHE A 156      17.367  -9.821   3.166  1.00 94.63           H  
ATOM   2397  O   PHE A 156      19.475 -12.709   1.362  1.00 94.63           O  
ATOM   2398  CG  PHE A 156      18.171  -8.652   1.562  1.00 94.63           C  
ATOM   2399  CD1 PHE A 156      19.355  -7.898   1.620  1.00 94.63           C  
ATOM   2400  HD1 PHE A 156      20.185  -8.238   2.222  1.00 94.63           H  
ATOM   2401  CD2 PHE A 156      17.094  -8.188   0.784  1.00 94.63           C  
ATOM   2402  HD2 PHE A 156      16.190  -8.774   0.705  1.00 94.63           H  
ATOM   2403  CE1 PHE A 156      19.457  -6.685   0.922  1.00 94.63           C  
ATOM   2404  HE1 PHE A 156      20.368  -6.108   0.981  1.00 94.63           H  
ATOM   2405  CE2 PHE A 156      17.184  -6.957   0.111  1.00 94.63           C  
ATOM   2406  HE2 PHE A 156      16.349  -6.577  -0.457  1.00 94.63           H  
ATOM   2407  CZ  PHE A 156      18.367  -6.206   0.181  1.00 94.63           C  
ATOM   2408  HZ  PHE A 156      18.434  -5.253  -0.323  1.00 94.63           H  
ATOM   2409  N   SER A 157      17.950 -13.148   2.945  1.00 91.26           N  
ATOM   2410  H   SER A 157      17.077 -12.867   3.369  1.00 91.26           H  
ATOM   2411  CA  SER A 157      18.580 -14.384   3.429  1.00 91.26           C  
ATOM   2412  HA  SER A 157      19.572 -14.141   3.812  1.00 91.26           H  
ATOM   2413  C   SER A 157      18.764 -15.467   2.357  1.00 91.26           C  
ATOM   2414  CB  SER A 157      17.754 -14.963   4.579  1.00 91.26           C  
ATOM   2415  HB2 SER A 157      17.761 -14.260   5.413  1.00 91.26           H  
ATOM   2416  HB3 SER A 157      18.206 -15.899   4.907  1.00 91.26           H  
ATOM   2417  O   SER A 157      19.635 -16.319   2.502  1.00 91.26           O  
ATOM   2418  OG  SER A 157      16.416 -15.193   4.168  1.00 91.26           O  
ATOM   2419  HG  SER A 157      15.993 -15.775   4.804  1.00 91.26           H  
ATOM   2420  N   HIS A 158      17.977 -15.448   1.277  1.00 90.19           N  
ATOM   2421  H   HIS A 158      17.284 -14.717   1.197  1.00 90.19           H  
ATOM   2422  CA  HIS A 158      18.137 -16.386   0.165  1.00 90.19           C  
ATOM   2423  HA  HIS A 158      18.339 -17.381   0.561  1.00 90.19           H  
ATOM   2424  C   HIS A 158      19.324 -16.010  -0.739  1.00 90.19           C  
ATOM   2425  CB  HIS A 158      16.822 -16.441  -0.625  1.00 90.19           C  
ATOM   2426  HB2 HIS A 158      16.021 -16.775   0.034  1.00 90.19           H  
ATOM   2427  HB3 HIS A 158      16.571 -15.443  -0.985  1.00 90.19           H  
ATOM   2428  O   HIS A 158      20.091 -16.873  -1.156  1.00 90.19           O  
ATOM   2429  CG  HIS A 158      16.895 -17.360  -1.815  1.00 90.19           C  
ATOM   2430  CD2 HIS A 158      16.547 -18.684  -1.854  1.00 90.19           C  
ATOM   2431  HD2 HIS A 158      16.153 -19.263  -1.032  1.00 90.19           H  
ATOM   2432  ND1 HIS A 158      17.374 -17.027  -3.062  1.00 90.19           N  
ATOM   2433  HD1 HIS A 158      17.732 -16.125  -3.342  1.00 90.19           H  
ATOM   2434  CE1 HIS A 158      17.322 -18.126  -3.830  1.00 90.19           C  
ATOM   2435  HE1 HIS A 158      17.639 -18.180  -4.861  1.00 90.19           H  
ATOM   2436  NE2 HIS A 158      16.812 -19.158  -3.142  1.00 90.19           N  
ATOM   2437  N   TYR A 159      19.483 -14.721  -1.052  1.00 91.83           N  
ATOM   2438  H   TYR A 159      18.859 -14.050  -0.627  1.00 91.83           H  
ATOM   2439  CA  TYR A 159      20.563 -14.227  -1.920  1.00 91.83           C  
ATOM   2440  HA  TYR A 159      20.796 -14.987  -2.665  1.00 91.83           H  
ATOM   2441  C   TYR A 159      21.869 -13.949  -1.167  1.00 91.83           C  
ATOM   2442  CB  TYR A 159      20.081 -12.972  -2.655  1.00 91.83           C  
ATOM   2443  HB2 TYR A 159      19.655 -12.269  -1.939  1.00 91.83           H  
ATOM   2444  HB3 TYR A 159      20.938 -12.480  -3.115  1.00 91.83           H  
ATOM   2445  O   TYR A 159      22.949 -14.032  -1.757  1.00 91.83           O  
ATOM   2446  CG  TYR A 159      19.076 -13.275  -3.747  1.00 91.83           C  
ATOM   2447  CD1 TYR A 159      19.529 -13.790  -4.978  1.00 91.83           C  
ATOM   2448  HD1 TYR A 159      20.583 -13.976  -5.123  1.00 91.83           H  
ATOM   2449  CD2 TYR A 159      17.702 -13.053  -3.538  1.00 91.83           C  
ATOM   2450  HD2 TYR A 159      17.345 -12.659  -2.598  1.00 91.83           H  
ATOM   2451  CE1 TYR A 159      18.613 -14.062  -6.011  1.00 91.83           C  
ATOM   2452  HE1 TYR A 159      18.957 -14.452  -6.958  1.00 91.83           H  
ATOM   2453  CE2 TYR A 159      16.788 -13.324  -4.573  1.00 91.83           C  
ATOM   2454  HE2 TYR A 159      15.734 -13.124  -4.450  1.00 91.83           H  
ATOM   2455  OH  TYR A 159      16.351 -14.062  -6.802  1.00 91.83           O  
ATOM   2456  HH  TYR A 159      16.781 -14.207  -7.648  1.00 91.83           H  
ATOM   2457  CZ  TYR A 159      17.238 -13.827  -5.806  1.00 91.83           C  
ATOM   2458  N   PHE A 160      21.761 -13.654   0.127  1.00 95.14           N  
ATOM   2459  H   PHE A 160      20.829 -13.567   0.508  1.00 95.14           H  
ATOM   2460  CA  PHE A 160      22.846 -13.365   1.055  1.00 95.14           C  
ATOM   2461  HA  PHE A 160      23.805 -13.592   0.590  1.00 95.14           H  
ATOM   2462  C   PHE A 160      22.684 -14.245   2.305  1.00 95.14           C  
ATOM   2463  CB  PHE A 160      22.836 -11.871   1.402  1.00 95.14           C  
ATOM   2464  HB2 PHE A 160      23.738 -11.645   1.971  1.00 95.14           H  
ATOM   2465  HB3 PHE A 160      21.984 -11.650   2.045  1.00 95.14           H  
ATOM   2466  O   PHE A 160      22.128 -13.799   3.313  1.00 95.14           O  
ATOM   2467  CG  PHE A 160      22.767 -10.950   0.205  1.00 95.14           C  
ATOM   2468  CD1 PHE A 160      23.893 -10.777  -0.618  1.00 95.14           C  
ATOM   2469  HD1 PHE A 160      24.807 -11.312  -0.407  1.00 95.14           H  
ATOM   2470  CD2 PHE A 160      21.580 -10.246  -0.070  1.00 95.14           C  
ATOM   2471  HD2 PHE A 160      20.714 -10.379   0.560  1.00 95.14           H  
ATOM   2472  CE1 PHE A 160      23.850  -9.857  -1.677  1.00 95.14           C  
ATOM   2473  HE1 PHE A 160      24.735  -9.667  -2.265  1.00 95.14           H  
ATOM   2474  CE2 PHE A 160      21.537  -9.328  -1.132  1.00 95.14           C  
ATOM   2475  HE2 PHE A 160      20.649  -8.737  -1.302  1.00 95.14           H  
ATOM   2476  CZ  PHE A 160      22.676  -9.124  -1.926  1.00 95.14           C  
ATOM   2477  HZ  PHE A 160      22.664  -8.376  -2.706  1.00 95.14           H  
ATOM   2478  N   PRO A 161      23.132 -15.511   2.252  1.00 94.83           N  
ATOM   2479  CA  PRO A 161      23.014 -16.432   3.381  1.00 94.83           C  
ATOM   2480  HA  PRO A 161      21.959 -16.561   3.623  1.00 94.83           H  
ATOM   2481  C   PRO A 161      23.753 -15.955   4.635  1.00 94.83           C  
ATOM   2482  CB  PRO A 161      23.587 -17.761   2.881  1.00 94.83           C  
ATOM   2483  HB2 PRO A 161      23.062 -18.613   3.314  1.00 94.83           H  
ATOM   2484  HB3 PRO A 161      24.653 -17.819   3.102  1.00 94.83           H  
ATOM   2485  O   PRO A 161      23.312 -16.244   5.745  1.00 94.83           O  
ATOM   2486  CG  PRO A 161      23.396 -17.689   1.369  1.00 94.83           C  
ATOM   2487  HG2 PRO A 161      22.371 -17.961   1.114  1.00 94.83           H  
ATOM   2488  HG3 PRO A 161      24.107 -18.321   0.837  1.00 94.83           H  
ATOM   2489  CD  PRO A 161      23.620 -16.212   1.073  1.00 94.83           C  
ATOM   2490  HD2 PRO A 161      24.684 -16.014   0.941  1.00 94.83           H  
ATOM   2491  HD3 PRO A 161      23.069 -15.942   0.172  1.00 94.83           H  
ATOM   2492  N   THR A 162      24.863 -15.228   4.464  1.00 95.30           N  
ATOM   2493  H   THR A 162      25.196 -15.066   3.524  1.00 95.30           H  
ATOM   2494  CA  THR A 162      25.680 -14.702   5.565  1.00 95.30           C  
ATOM   2495  HA  THR A 162      25.197 -14.972   6.503  1.00 95.30           H  
ATOM   2496  C   THR A 162      25.801 -13.171   5.524  1.00 95.30           C  
ATOM   2497  CB  THR A 162      27.080 -15.336   5.578  1.00 95.30           C  
ATOM   2498  HB  THR A 162      27.591 -15.009   6.484  1.00 95.30           H  
ATOM   2499  O   THR A 162      25.674 -12.571   4.452  1.00 95.30           O  
ATOM   2500  CG2 THR A 162      27.053 -16.864   5.575  1.00 95.30           C  
ATOM   2501 HG21 THR A 162      28.066 -17.241   5.718  1.00 95.30           H  
ATOM   2502 HG22 THR A 162      26.420 -17.223   6.387  1.00 95.30           H  
ATOM   2503 HG23 THR A 162      26.670 -17.236   4.625  1.00 95.30           H  
ATOM   2504  OG1 THR A 162      27.843 -14.906   4.477  1.00 95.30           O  
ATOM   2505  HG1 THR A 162      27.500 -15.329   3.686  1.00 95.30           H  
ATOM   2506  N   PRO A 163      26.118 -12.518   6.659  1.00 95.95           N  
ATOM   2507  CA  PRO A 163      26.419 -11.085   6.682  1.00 95.95           C  
ATOM   2508  HA  PRO A 163      25.534 -10.538   6.357  1.00 95.95           H  
ATOM   2509  C   PRO A 163      27.592 -10.687   5.776  1.00 95.95           C  
ATOM   2510  CB  PRO A 163      26.715 -10.757   8.149  1.00 95.95           C  
ATOM   2511  HB2 PRO A 163      26.369  -9.756   8.408  1.00 95.95           H  
ATOM   2512  HB3 PRO A 163      27.781 -10.854   8.355  1.00 95.95           H  
ATOM   2513  O   PRO A 163      27.553  -9.644   5.122  1.00 95.95           O  
ATOM   2514  CG  PRO A 163      25.954 -11.827   8.926  1.00 95.95           C  
ATOM   2515  HG2 PRO A 163      26.396 -12.008   9.905  1.00 95.95           H  
ATOM   2516  HG3 PRO A 163      24.909 -11.536   9.025  1.00 95.95           H  
ATOM   2517  CD  PRO A 163      26.066 -13.047   8.017  1.00 95.95           C  
ATOM   2518  HD2 PRO A 163      26.988 -13.586   8.238  1.00 95.95           H  
ATOM   2519  HD3 PRO A 163      25.199 -13.689   8.172  1.00 95.95           H  
ATOM   2520  N   ALA A 164      28.611 -11.548   5.679  1.00 95.21           N  
ATOM   2521  H   ALA A 164      28.585 -12.398   6.223  1.00 95.21           H  
ATOM   2522  CA  ALA A 164      29.749 -11.330   4.791  1.00 95.21           C  
ATOM   2523  HA  ALA A 164      30.185 -10.357   5.018  1.00 95.21           H  
ATOM   2524  C   ALA A 164      29.322 -11.305   3.316  1.00 95.21           C  
ATOM   2525  CB  ALA A 164      30.800 -12.412   5.062  1.00 95.21           C  
ATOM   2526  HB1 ALA A 164      30.389 -13.399   4.853  1.00 95.21           H  
ATOM   2527  HB2 ALA A 164      31.126 -12.363   6.101  1.00 95.21           H  
ATOM   2528  HB3 ALA A 164      31.663 -12.244   4.416  1.00 95.21           H  
ATOM   2529  O   ALA A 164      29.749 -10.427   2.569  1.00 95.21           O  
ATOM   2530  N   ASP A 165      28.408 -12.198   2.914  1.00 95.21           N  
ATOM   2531  H   ASP A 165      28.087 -12.892   3.575  1.00 95.21           H  
ATOM   2532  CA  ASP A 165      27.873 -12.219   1.551  1.00 95.21           C  
ATOM   2533  HA  ASP A 165      28.697 -12.362   0.853  1.00 95.21           H  
ATOM   2534  C   ASP A 165      27.178 -10.906   1.181  1.00 95.21           C  
ATOM   2535  CB  ASP A 165      26.861 -13.358   1.371  1.00 95.21           C  
ATOM   2536  HB2 ASP A 165      26.081 -13.293   2.129  1.00 95.21           H  
ATOM   2537  HB3 ASP A 165      26.368 -13.239   0.406  1.00 95.21           H  
ATOM   2538  O   ASP A 165      27.320 -10.450   0.048  1.00 95.21           O  
ATOM   2539  CG  ASP A 165      27.485 -14.744   1.393  1.00 95.21           C  
ATOM   2540  OD1 ASP A 165      28.433 -14.970   0.612  1.00 95.21           O  
ATOM   2541  OD2 ASP A 165      26.913 -15.627   2.068  1.00 95.21           O  
ATOM   2542  N   LEU A 166      26.435 -10.296   2.110  1.00 95.38           N  
ATOM   2543  H   LEU A 166      26.380 -10.710   3.029  1.00 95.38           H  
ATOM   2544  CA  LEU A 166      25.763  -9.020   1.863  1.00 95.38           C  
ATOM   2545  HA  LEU A 166      25.177  -9.114   0.948  1.00 95.38           H  
ATOM   2546  C   LEU A 166      26.776  -7.897   1.631  1.00 95.38           C  
ATOM   2547  CB  LEU A 166      24.810  -8.704   3.027  1.00 95.38           C  
ATOM   2548  HB2 LEU A 166      24.089  -9.517   3.116  1.00 95.38           H  
ATOM   2549  HB3 LEU A 166      25.385  -8.659   3.952  1.00 95.38           H  
ATOM   2550  O   LEU A 166      26.682  -7.190   0.628  1.00 95.38           O  
ATOM   2551  CG  LEU A 166      24.045  -7.376   2.864  1.00 95.38           C  
ATOM   2552  HG  LEU A 166      24.745  -6.554   2.721  1.00 95.38           H  
ATOM   2553  CD1 LEU A 166      23.073  -7.422   1.687  1.00 95.38           C  
ATOM   2554 HD11 LEU A 166      22.539  -6.474   1.624  1.00 95.38           H  
ATOM   2555 HD12 LEU A 166      22.372  -8.247   1.816  1.00 95.38           H  
ATOM   2556 HD13 LEU A 166      23.613  -7.570   0.751  1.00 95.38           H  
ATOM   2557  CD2 LEU A 166      23.229  -7.095   4.121  1.00 95.38           C  
ATOM   2558 HD21 LEU A 166      23.895  -7.028   4.982  1.00 95.38           H  
ATOM   2559 HD22 LEU A 166      22.708  -6.143   4.021  1.00 95.38           H  
ATOM   2560 HD23 LEU A 166      22.501  -7.890   4.283  1.00 95.38           H  
ATOM   2561  N   CYS A 167      27.762  -7.750   2.515  1.00 94.01           N  
ATOM   2562  H   CYS A 167      27.792  -8.364   3.316  1.00 94.01           H  
ATOM   2563  CA  CYS A 167      28.791  -6.721   2.369  1.00 94.01           C  
ATOM   2564  HA  CYS A 167      28.309  -5.746   2.300  1.00 94.01           H  
ATOM   2565  C   CYS A 167      29.618  -6.899   1.085  1.00 94.01           C  
ATOM   2566  CB  CYS A 167      29.678  -6.733   3.618  1.00 94.01           C  
ATOM   2567  HB2 CYS A 167      30.665  -6.354   3.354  1.00 94.01           H  
ATOM   2568  HB3 CYS A 167      29.798  -7.755   3.977  1.00 94.01           H  
ATOM   2569  O   CYS A 167      29.875  -5.927   0.376  1.00 94.01           O  
ATOM   2570  SG  CYS A 167      29.040  -5.691   4.952  1.00 94.01           S  
ATOM   2571  N   GLU A 168      29.998  -8.134   0.757  1.00 93.95           N  
ATOM   2572  H   GLU A 168      29.782  -8.889   1.392  1.00 93.95           H  
ATOM   2573  CA  GLU A 168      30.899  -8.425  -0.360  1.00 93.95           C  
ATOM   2574  HA  GLU A 168      31.645  -7.634  -0.435  1.00 93.95           H  
ATOM   2575  C   GLU A 168      30.178  -8.456  -1.711  1.00 93.95           C  
ATOM   2576  CB  GLU A 168      31.637  -9.746  -0.082  1.00 93.95           C  
ATOM   2577  HB2 GLU A 168      32.166 -10.055  -0.983  1.00 93.95           H  
ATOM   2578  HB3 GLU A 168      30.921 -10.524   0.186  1.00 93.95           H  
ATOM   2579  O   GLU A 168      30.563  -7.767  -2.659  1.00 93.95           O  
ATOM   2580  CG  GLU A 168      32.659  -9.540   1.044  1.00 93.95           C  
ATOM   2581  HG2 GLU A 168      33.386  -8.825   0.658  1.00 93.95           H  
ATOM   2582  HG3 GLU A 168      32.175  -9.102   1.916  1.00 93.95           H  
ATOM   2583  CD  GLU A 168      33.431 -10.790   1.477  1.00 93.95           C  
ATOM   2584  OE1 GLU A 168      34.140 -10.659   2.504  1.00 93.95           O  
ATOM   2585  OE2 GLU A 168      33.396 -11.816   0.760  1.00 93.95           O  
ATOM   2586  N   LYS A 169      29.095  -9.230  -1.831  1.00 92.34           N  
ATOM   2587  H   LYS A 169      28.742  -9.696  -1.007  1.00 92.34           H  
ATOM   2588  CA  LYS A 169      28.506  -9.543  -3.143  1.00 92.34           C  
ATOM   2589  HA  LYS A 169      29.325  -9.677  -3.850  1.00 92.34           H  
ATOM   2590  C   LYS A 169      27.660  -8.412  -3.709  1.00 92.34           C  
ATOM   2591  CB  LYS A 169      27.711 -10.854  -3.088  1.00 92.34           C  
ATOM   2592  HB2 LYS A 169      27.262 -11.032  -4.065  1.00 92.34           H  
ATOM   2593  HB3 LYS A 169      26.903 -10.771  -2.362  1.00 92.34           H  
ATOM   2594  O   LYS A 169      27.628  -8.260  -4.932  1.00 92.34           O  
ATOM   2595  CG  LYS A 169      28.618 -12.045  -2.745  1.00 92.34           C  
ATOM   2596  HG2 LYS A 169      29.366 -12.156  -3.531  1.00 92.34           H  
ATOM   2597  HG3 LYS A 169      29.129 -11.867  -1.799  1.00 92.34           H  
ATOM   2598  CD  LYS A 169      27.812 -13.341  -2.619  1.00 92.34           C  
ATOM   2599  HD2 LYS A 169      27.164 -13.261  -1.746  1.00 92.34           H  
ATOM   2600  HD3 LYS A 169      27.202 -13.493  -3.510  1.00 92.34           H  
ATOM   2601  CE  LYS A 169      28.784 -14.513  -2.449  1.00 92.34           C  
ATOM   2602  HE2 LYS A 169      29.556 -14.214  -1.741  1.00 92.34           H  
ATOM   2603  HE3 LYS A 169      29.265 -14.718  -3.406  1.00 92.34           H  
ATOM   2604  NZ  LYS A 169      28.113 -15.720  -1.917  1.00 92.34           N  
ATOM   2605  HZ1 LYS A 169      27.996 -15.568  -0.926  1.00 92.34           H  
ATOM   2606  HZ2 LYS A 169      28.716 -16.529  -1.965  1.00 92.34           H  
ATOM   2607  HZ3 LYS A 169      27.207 -15.893  -2.329  1.00 92.34           H  
ATOM   2608  N   THR A 170      27.026  -7.607  -2.854  1.00 91.20           N  
ATOM   2609  H   THR A 170      27.106  -7.809  -1.867  1.00 91.20           H  
ATOM   2610  CA  THR A 170      26.094  -6.544  -3.272  1.00 91.20           C  
ATOM   2611  HA  THR A 170      25.216  -6.994  -3.736  1.00 91.20           H  
ATOM   2612  C   THR A 170      26.721  -5.606  -4.297  1.00 91.20           C  
ATOM   2613  CB  THR A 170      25.600  -5.748  -2.063  1.00 91.20           C  
ATOM   2614  HB  THR A 170      26.440  -5.281  -1.549  1.00 91.20           H  
ATOM   2615  O   THR A 170      26.152  -5.391  -5.366  1.00 91.20           O  
ATOM   2616  CG2 THR A 170      24.569  -4.689  -2.422  1.00 91.20           C  
ATOM   2617 HG21 THR A 170      23.699  -5.151  -2.889  1.00 91.20           H  
ATOM   2618 HG22 THR A 170      24.994  -3.942  -3.092  1.00 91.20           H  
ATOM   2619 HG23 THR A 170      24.273  -4.205  -1.492  1.00 91.20           H  
ATOM   2620  OG1 THR A 170      24.940  -6.622  -1.194  1.00 91.20           O  
ATOM   2621  HG1 THR A 170      25.543  -6.813  -0.472  1.00 91.20           H  
ATOM   2622  N   TRP A 171      27.936  -5.123  -4.028  1.00 89.21           N  
ATOM   2623  H   TRP A 171      28.359  -5.370  -3.145  1.00 89.21           H  
ATOM   2624  CA  TRP A 171      28.641  -4.166  -4.886  1.00 89.21           C  
ATOM   2625  HA  TRP A 171      27.966  -3.857  -5.684  1.00 89.21           H  
ATOM   2626  C   TRP A 171      29.852  -4.773  -5.603  1.00 89.21           C  
ATOM   2627  CB  TRP A 171      28.957  -2.894  -4.090  1.00 89.21           C  
ATOM   2628  HB2 TRP A 171      29.651  -3.142  -3.287  1.00 89.21           H  
ATOM   2629  HB3 TRP A 171      29.451  -2.177  -4.746  1.00 89.21           H  
ATOM   2630  O   TRP A 171      30.805  -4.072  -5.915  1.00 89.21           O  
ATOM   2631  CG  TRP A 171      27.751  -2.221  -3.511  1.00 89.21           C  
ATOM   2632  CD1 TRP A 171      27.468  -2.117  -2.193  1.00 89.21           C  
ATOM   2633  HD1 TRP A 171      28.088  -2.503  -1.398  1.00 89.21           H  
ATOM   2634  CD2 TRP A 171      26.634  -1.585  -4.211  1.00 89.21           C  
ATOM   2635  CE2 TRP A 171      25.713  -1.096  -3.236  1.00 89.21           C  
ATOM   2636  CE3 TRP A 171      26.298  -1.379  -5.569  1.00 89.21           C  
ATOM   2637  HE3 TRP A 171      26.977  -1.718  -6.337  1.00 89.21           H  
ATOM   2638  NE1 TRP A 171      26.276  -1.440  -2.025  1.00 89.21           N  
ATOM   2639  HE1 TRP A 171      25.877  -1.224  -1.122  1.00 89.21           H  
ATOM   2640  CH2 TRP A 171      24.226  -0.242  -4.942  1.00 89.21           C  
ATOM   2641  HH2 TRP A 171      23.326   0.279  -5.232  1.00 89.21           H  
ATOM   2642  CZ2 TRP A 171      24.528  -0.432  -3.583  1.00 89.21           C  
ATOM   2643  HZ2 TRP A 171      23.863  -0.062  -2.817  1.00 89.21           H  
ATOM   2644  CZ3 TRP A 171      25.107  -0.719  -5.930  1.00 89.21           C  
ATOM   2645  HZ3 TRP A 171      24.873  -0.559  -6.972  1.00 89.21           H  
ATOM   2646  N   SER A 172      29.837  -6.076  -5.914  1.00 87.33           N  
ATOM   2647  H   SER A 172      29.052  -6.630  -5.603  1.00 87.33           H  
ATOM   2648  CA  SER A 172      30.962  -6.750  -6.597  1.00 87.33           C  
ATOM   2649  HA  SER A 172      30.748  -7.819  -6.605  1.00 87.33           H  
ATOM   2650  C   SER A 172      32.318  -6.586  -5.886  1.00 87.33           C  
ATOM   2651  CB  SER A 172      31.091  -6.286  -8.057  1.00 87.33           C  
ATOM   2652  HB2 SER A 172      31.876  -6.860  -8.549  1.00 87.33           H  
ATOM   2653  HB3 SER A 172      31.378  -5.234  -8.078  1.00 87.33           H  
ATOM   2654  O   SER A 172      33.317  -6.254  -6.526  1.00 87.33           O  
ATOM   2655  OG  SER A 172      29.895  -6.452  -8.783  1.00 87.33           O  
ATOM   2656  HG  SER A 172      29.160  -6.240  -8.202  1.00 87.33           H  
ATOM   2657  N   ASN A 173      32.361  -6.836  -4.578  1.00 90.75           N  
ATOM   2658  H   ASN A 173      31.521  -7.152  -4.113  1.00 90.75           H  
ATOM   2659  CA  ASN A 173      33.549  -6.748  -3.725  1.00 90.75           C  
ATOM   2660  HA  ASN A 173      33.218  -7.008  -2.719  1.00 90.75           H  
ATOM   2661  C   ASN A 173      34.140  -5.332  -3.588  1.00 90.75           C  
ATOM   2662  CB  ASN A 173      34.596  -7.808  -4.124  1.00 90.75           C  
ATOM   2663  HB2 ASN A 173      35.388  -7.820  -3.375  1.00 90.75           H  
ATOM   2664  HB3 ASN A 173      35.047  -7.525  -5.075  1.00 90.75           H  
ATOM   2665  O   ASN A 173      35.344  -5.186  -3.374  1.00 90.75           O  
ATOM   2666  CG  ASN A 173      34.050  -9.218  -4.224  1.00 90.75           C  
ATOM   2667  ND2 ASN A 173      34.592 -10.023  -5.108  1.00 90.75           N  
ATOM   2668 HD21 ASN A 173      34.261 -10.976  -5.073  1.00 90.75           H  
ATOM   2669 HD22 ASN A 173      35.391  -9.713  -5.643  1.00 90.75           H  
ATOM   2670  OD1 ASN A 173      33.137  -9.636  -3.539  1.00 90.75           O  
ATOM   2671  N   SER A 174      33.325  -4.273  -3.689  1.00 89.15           N  
ATOM   2672  H   SER A 174      32.389  -4.387  -4.050  1.00 89.15           H  
ATOM   2673  CA  SER A 174      33.761  -2.931  -3.262  1.00 89.15           C  
ATOM   2674  HA  SER A 174      34.662  -2.659  -3.812  1.00 89.15           H  
ATOM   2675  C   SER A 174      34.094  -2.910  -1.769  1.00 89.15           C  
ATOM   2676  CB  SER A 174      32.702  -1.864  -3.549  1.00 89.15           C  
ATOM   2677  HB2 SER A 174      33.078  -0.897  -3.217  1.00 89.15           H  
ATOM   2678  HB3 SER A 174      31.785  -2.091  -3.005  1.00 89.15           H  
ATOM   2679  O   SER A 174      35.116  -2.359  -1.363  1.00 89.15           O  
ATOM   2680  OG  SER A 174      32.433  -1.801  -4.934  1.00 89.15           O  
ATOM   2681  HG  SER A 174      32.087  -0.929  -5.138  1.00 89.15           H  
ATOM   2682  N   PHE A 175      33.268  -3.580  -0.964  1.00 93.66           N  
ATOM   2683  H   PHE A 175      32.490  -4.075  -1.377  1.00 93.66           H  
ATOM   2684  CA  PHE A 175      33.490  -3.789   0.462  1.00 93.66           C  
ATOM   2685  HA  PHE A 175      34.317  -3.162   0.794  1.00 93.66           H  
ATOM   2686  C   PHE A 175      33.876  -5.243   0.731  1.00 93.66           C  
ATOM   2687  CB  PHE A 175      32.246  -3.374   1.256  1.00 93.66           C  
ATOM   2688  HB2 PHE A 175      32.497  -3.391   2.316  1.00 93.66           H  
ATOM   2689  HB3 PHE A 175      31.464  -4.116   1.095  1.00 93.66           H  
ATOM   2690  O   PHE A 175      33.507  -6.144  -0.021  1.00 93.66           O  
ATOM   2691  CG  PHE A 175      31.704  -2.000   0.900  1.00 93.66           C  
ATOM   2692  CD1 PHE A 175      32.524  -0.865   1.035  1.00 93.66           C  
ATOM   2693  HD1 PHE A 175      33.514  -0.967   1.454  1.00 93.66           H  
ATOM   2694  CD2 PHE A 175      30.393  -1.855   0.410  1.00 93.66           C  
ATOM   2695  HD2 PHE A 175      29.756  -2.722   0.321  1.00 93.66           H  
ATOM   2696  CE1 PHE A 175      32.060   0.401   0.641  1.00 93.66           C  
ATOM   2697  HE1 PHE A 175      32.701   1.266   0.730  1.00 93.66           H  
ATOM   2698  CE2 PHE A 175      29.917  -0.582   0.042  1.00 93.66           C  
ATOM   2699  HE2 PHE A 175      28.911  -0.460  -0.331  1.00 93.66           H  
ATOM   2700  CZ  PHE A 175      30.752   0.544   0.150  1.00 93.66           C  
ATOM   2701  HZ  PHE A 175      30.383   1.519  -0.132  1.00 93.66           H  
ATOM   2702  N   LYS A 176      34.621  -5.460   1.812  1.00 94.17           N  
ATOM   2703  H   LYS A 176      34.897  -4.658   2.361  1.00 94.17           H  
ATOM   2704  CA  LYS A 176      35.021  -6.773   2.310  1.00 94.17           C  
ATOM   2705  HA  LYS A 176      34.433  -7.539   1.804  1.00 94.17           H  
ATOM   2706  C   LYS A 176      34.708  -6.876   3.794  1.00 94.17           C  
ATOM   2707  CB  LYS A 176      36.499  -7.009   1.992  1.00 94.17           C  
ATOM   2708  HB2 LYS A 176      37.119  -6.329   2.576  1.00 94.17           H  
ATOM   2709  HB3 LYS A 176      36.661  -6.814   0.931  1.00 94.17           H  
ATOM   2710  O   LYS A 176      34.967  -5.925   4.530  1.00 94.17           O  
ATOM   2711  CG  LYS A 176      36.885  -8.461   2.283  1.00 94.17           C  
ATOM   2712  HG2 LYS A 176      36.795  -8.659   3.351  1.00 94.17           H  
ATOM   2713  HG3 LYS A 176      36.212  -9.123   1.739  1.00 94.17           H  
ATOM   2714  CD  LYS A 176      38.318  -8.740   1.840  1.00 94.17           C  
ATOM   2715  HD2 LYS A 176      39.002  -8.099   2.396  1.00 94.17           H  
ATOM   2716  HD3 LYS A 176      38.408  -8.543   0.772  1.00 94.17           H  
ATOM   2717  CE  LYS A 176      38.607 -10.212   2.131  1.00 94.17           C  
ATOM   2718  HE2 LYS A 176      38.473 -10.385   3.199  1.00 94.17           H  
ATOM   2719  HE3 LYS A 176      37.862 -10.816   1.613  1.00 94.17           H  
ATOM   2720  NZ  LYS A 176      39.975 -10.581   1.704  1.00 94.17           N  
ATOM   2721  HZ1 LYS A 176      40.072 -10.423   0.711  1.00 94.17           H  
ATOM   2722  HZ2 LYS A 176      40.651 -10.018   2.201  1.00 94.17           H  
ATOM   2723  HZ3 LYS A 176      40.140 -11.556   1.905  1.00 94.17           H  
ATOM   2724  N   ALA A 177      34.177  -8.011   4.234  1.00 94.94           N  
ATOM   2725  H   ALA A 177      34.067  -8.798   3.610  1.00 94.94           H  
ATOM   2726  CA  ALA A 177      33.901  -8.216   5.649  1.00 94.94           C  
ATOM   2727  HA  ALA A 177      33.458  -7.310   6.062  1.00 94.94           H  
ATOM   2728  C   ALA A 177      35.213  -8.491   6.399  1.00 94.94           C  
ATOM   2729  CB  ALA A 177      32.872  -9.338   5.791  1.00 94.94           C  
ATOM   2730  HB1 ALA A 177      31.957  -9.053   5.271  1.00 94.94           H  
ATOM   2731  HB2 ALA A 177      32.648  -9.500   6.846  1.00 94.94           H  
ATOM   2732  HB3 ALA A 177      33.263 -10.259   5.359  1.00 94.94           H  
ATOM   2733  O   ALA A 177      35.918  -9.463   6.113  1.00 94.94           O  
ATOM   2734  N   SER A 178      35.562  -7.621   7.346  1.00 93.81           N  
ATOM   2735  H   SER A 178      34.963  -6.831   7.540  1.00 93.81           H  
ATOM   2736  CA  SER A 178      36.688  -7.840   8.252  1.00 93.81           C  
ATOM   2737  HA  SER A 178      37.433  -8.448   7.739  1.00 93.81           H  
ATOM   2738  C   SER A 178      36.211  -8.556   9.520  1.00 93.81           C  
ATOM   2739  CB  SER A 178      37.349  -6.512   8.620  1.00 93.81           C  
ATOM   2740  HB2 SER A 178      37.533  -5.933   7.715  1.00 93.81           H  
ATOM   2741  HB3 SER A 178      36.695  -5.948   9.285  1.00 93.81           H  
ATOM   2742  O   SER A 178      35.145  -8.219  10.030  1.00 93.81           O  
ATOM   2743  OG  SER A 178      38.575  -6.759   9.279  1.00 93.81           O  
ATOM   2744  HG  SER A 178      38.984  -5.918   9.496  1.00 93.81           H  
ATOM   2745  N   PRO A 179      36.993  -9.497  10.082  1.00 93.10           N  
ATOM   2746  CA  PRO A 179      36.726 -10.056  11.411  1.00 93.10           C  
ATOM   2747  HA  PRO A 179      35.671 -10.314  11.512  1.00 93.10           H  
ATOM   2748  C   PRO A 179      37.094  -9.087  12.550  1.00 93.10           C  
ATOM   2749  CB  PRO A 179      37.579 -11.326  11.458  1.00 93.10           C  
ATOM   2750  HB2 PRO A 179      37.046 -12.140  10.966  1.00 93.10           H  
ATOM   2751  HB3 PRO A 179      37.848 -11.612  12.475  1.00 93.10           H  
ATOM   2752  O   PRO A 179      36.947  -9.415  13.724  1.00 93.10           O  
ATOM   2753  CG  PRO A 179      38.806 -10.942  10.630  1.00 93.10           C  
ATOM   2754  HG2 PRO A 179      39.312 -11.818  10.225  1.00 93.10           H  
ATOM   2755  HG3 PRO A 179      39.489 -10.350  11.239  1.00 93.10           H  
ATOM   2756  CD  PRO A 179      38.214 -10.067   9.526  1.00 93.10           C  
ATOM   2757  HD2 PRO A 179      38.930  -9.296   9.243  1.00 93.10           H  
ATOM   2758  HD3 PRO A 179      37.961 -10.682   8.662  1.00 93.10           H  
ATOM   2759  N   GLU A 180      37.649  -7.921  12.219  1.00 93.23           N  
ATOM   2760  H   GLU A 180      37.733  -7.692  11.239  1.00 93.23           H  
ATOM   2761  CA  GLU A 180      38.043  -6.905  13.187  1.00 93.23           C  
ATOM   2762  HA  GLU A 180      38.488  -7.396  14.052  1.00 93.23           H  
ATOM   2763  C   GLU A 180      36.814  -6.112  13.664  1.00 93.23           C  
ATOM   2764  CB  GLU A 180      39.109  -5.988  12.569  1.00 93.23           C  
ATOM   2765  HB2 GLU A 180      38.670  -5.503  11.697  1.00 93.23           H  
ATOM   2766  HB3 GLU A 180      39.369  -5.202  13.279  1.00 93.23           H  
ATOM   2767  O   GLU A 180      35.912  -5.787  12.886  1.00 93.23           O  
ATOM   2768  CG  GLU A 180      40.399  -6.707  12.113  1.00 93.23           C  
ATOM   2769  HG2 GLU A 180      40.931  -6.028  11.446  1.00 93.23           H  
ATOM   2770  HG3 GLU A 180      40.148  -7.587  11.521  1.00 93.23           H  
ATOM   2771  CD  GLU A 180      41.360  -7.114  13.248  1.00 93.23           C  
ATOM   2772  OE1 GLU A 180      42.465  -7.627  12.932  1.00 93.23           O  
ATOM   2773  OE2 GLU A 180      41.055  -6.834  14.428  1.00 93.23           O  
ATOM   2774  N   ARG A 181      36.802  -5.778  14.958  1.00 91.80           N  
ATOM   2775  H   ARG A 181      37.596  -6.059  15.516  1.00 91.80           H  
ATOM   2776  CA  ARG A 181      35.702  -5.056  15.614  1.00 91.80           C  
ATOM   2777  HA  ARG A 181      34.759  -5.352  15.153  1.00 91.80           H  
ATOM   2778  C   ARG A 181      35.797  -3.545  15.436  1.00 91.80           C  
ATOM   2779  CB  ARG A 181      35.646  -5.424  17.101  1.00 91.80           C  
ATOM   2780  HB2 ARG A 181      36.624  -5.272  17.558  1.00 91.80           H  
ATOM   2781  HB3 ARG A 181      34.934  -4.769  17.604  1.00 91.80           H  
ATOM   2782  O   ARG A 181      36.893  -3.008  15.230  1.00 91.80           O  
ATOM   2783  CG  ARG A 181      35.202  -6.878  17.288  1.00 91.80           C  
ATOM   2784  HG2 ARG A 181      35.988  -7.551  16.944  1.00 91.80           H  
ATOM   2785  HG3 ARG A 181      34.298  -7.059  16.706  1.00 91.80           H  
ATOM   2786  CD  ARG A 181      34.902  -7.138  18.762  1.00 91.80           C  
ATOM   2787  HD2 ARG A 181      35.791  -6.913  19.351  1.00 91.80           H  
ATOM   2788  HD3 ARG A 181      34.090  -6.476  19.061  1.00 91.80           H  
ATOM   2789  NE  ARG A 181      34.503  -8.539  18.969  1.00 91.80           N  
ATOM   2790  HE  ARG A 181      34.465  -9.107  18.136  1.00 91.80           H  
ATOM   2791  NH1 ARG A 181      33.984  -8.356  21.192  1.00 91.80           N  
ATOM   2792 HH11 ARG A 181      34.182  -7.368  21.113  1.00 91.80           H  
ATOM   2793 HH12 ARG A 181      33.587  -8.743  22.036  1.00 91.80           H  
ATOM   2794  NH2 ARG A 181      33.707 -10.313  20.142  1.00 91.80           N  
ATOM   2795 HH21 ARG A 181      33.700 -10.840  19.281  1.00 91.80           H  
ATOM   2796 HH22 ARG A 181      33.310 -10.704  20.985  1.00 91.80           H  
ATOM   2797  CZ  ARG A 181      34.070  -9.063  20.098  1.00 91.80           C  
ATOM   2798  N   ARG A 182      34.675  -2.840  15.605  1.00 89.76           N  
ATOM   2799  H   ARG A 182      33.820  -3.371  15.688  1.00 89.76           H  
ATOM   2800  CA  ARG A 182      34.634  -1.370  15.690  1.00 89.76           C  
ATOM   2801  HA  ARG A 182      34.900  -0.970  14.711  1.00 89.76           H  
ATOM   2802  C   ARG A 182      35.672  -0.855  16.697  1.00 89.76           C  
ATOM   2803  CB  ARG A 182      33.216  -0.884  16.044  1.00 89.76           C  
ATOM   2804  HB2 ARG A 182      33.281   0.133  16.432  1.00 89.76           H  
ATOM   2805  HB3 ARG A 182      32.805  -1.518  16.830  1.00 89.76           H  
ATOM   2806  O   ARG A 182      35.908  -1.447  17.747  1.00 89.76           O  
ATOM   2807  CG  ARG A 182      32.251  -0.865  14.842  1.00 89.76           C  
ATOM   2808  HG2 ARG A 182      32.643  -0.212  14.062  1.00 89.76           H  
ATOM   2809  HG3 ARG A 182      32.140  -1.871  14.437  1.00 89.76           H  
ATOM   2810  CD  ARG A 182      30.882  -0.338  15.306  1.00 89.76           C  
ATOM   2811  HD2 ARG A 182      30.522  -1.023  16.073  1.00 89.76           H  
ATOM   2812  HD3 ARG A 182      31.014   0.647  15.752  1.00 89.76           H  
ATOM   2813  NE  ARG A 182      29.873  -0.248  14.224  1.00 89.76           N  
ATOM   2814  HE  ARG A 182      30.175  -0.088  13.274  1.00 89.76           H  
ATOM   2815  NH1 ARG A 182      27.991  -0.588  15.516  1.00 89.76           N  
ATOM   2816 HH11 ARG A 182      28.548  -0.615  16.359  1.00 89.76           H  
ATOM   2817 HH12 ARG A 182      27.086  -1.036  15.504  1.00 89.76           H  
ATOM   2818  NH2 ARG A 182      27.789  -0.439  13.334  1.00 89.76           N  
ATOM   2819 HH21 ARG A 182      26.822  -0.709  13.444  1.00 89.76           H  
ATOM   2820 HH22 ARG A 182      28.205  -0.354  12.418  1.00 89.76           H  
ATOM   2821  CZ  ARG A 182      28.565  -0.413  14.365  1.00 89.76           C  
ATOM   2822  N   ASN A 183      36.313   0.263  16.356  1.00 85.03           N  
ATOM   2823  H   ASN A 183      35.980   0.740  15.531  1.00 85.03           H  
ATOM   2824  CA  ASN A 183      37.410   0.890  17.112  1.00 85.03           C  
ATOM   2825  HA  ASN A 183      37.733   1.747  16.521  1.00 85.03           H  
ATOM   2826  C   ASN A 183      38.698   0.047  17.286  1.00 85.03           C  
ATOM   2827  CB  ASN A 183      36.872   1.468  18.438  1.00 85.03           C  
ATOM   2828  HB2 ASN A 183      37.673   1.995  18.956  1.00 85.03           H  
ATOM   2829  HB3 ASN A 183      36.536   0.656  19.083  1.00 85.03           H  
ATOM   2830  O   ASN A 183      39.587   0.458  18.026  1.00 85.03           O  
ATOM   2831  CG  ASN A 183      35.740   2.456  18.234  1.00 85.03           C  
ATOM   2832  ND2 ASN A 183      34.800   2.523  19.145  1.00 85.03           N  
ATOM   2833 HD21 ASN A 183      34.819   1.920  19.956  1.00 85.03           H  
ATOM   2834 HD22 ASN A 183      34.074   3.206  18.986  1.00 85.03           H  
ATOM   2835  OD1 ASN A 183      35.684   3.173  17.249  1.00 85.03           O  
ATOM   2836  N   SER A 184      38.867  -1.073  16.571  1.00 87.59           N  
ATOM   2837  H   SER A 184      38.089  -1.442  16.043  1.00 87.59           H  
ATOM   2838  CA  SER A 184      40.138  -1.832  16.539  1.00 87.59           C  
ATOM   2839  HA  SER A 184      40.456  -2.037  17.561  1.00 87.59           H  
ATOM   2840  C   SER A 184      41.288  -1.100  15.831  1.00 87.59           C  
ATOM   2841  CB  SER A 184      39.932  -3.168  15.818  1.00 87.59           C  
ATOM   2842  HB2 SER A 184      40.871  -3.722  15.790  1.00 87.59           H  
ATOM   2843  HB3 SER A 184      39.189  -3.766  16.347  1.00 87.59           H  
ATOM   2844  O   SER A 184      42.452  -1.462  15.995  1.00 87.59           O  
ATOM   2845  OG  SER A 184      39.493  -2.917  14.495  1.00 87.59           O  
ATOM   2846  HG  SER A 184      38.541  -3.041  14.504  1.00 87.59           H  
ATOM   2847  N   GLY A 185      40.975  -0.103  14.995  1.00 87.73           N  
ATOM   2848  H   GLY A 185      39.999   0.140  14.908  1.00 87.73           H  
ATOM   2849  CA  GLY A 185      41.948   0.582  14.139  1.00 87.73           C  
ATOM   2850  HA2 GLY A 185      42.842   0.809  14.720  1.00 87.73           H  
ATOM   2851  HA3 GLY A 185      41.516   1.523  13.797  1.00 87.73           H  
ATOM   2852  C   GLY A 185      42.381  -0.219  12.903  1.00 87.73           C  
ATOM   2853  O   GLY A 185      43.277   0.221  12.189  1.00 87.73           O  
ATOM   2854  N   ARG A 186      41.755  -1.375  12.630  1.00 91.22           N  
ATOM   2855  H   ARG A 186      41.073  -1.703  13.299  1.00 91.22           H  
ATOM   2856  CA  ARG A 186      42.085  -2.265  11.496  1.00 91.22           C  
ATOM   2857  HA  ARG A 186      42.911  -1.844  10.923  1.00 91.22           H  
ATOM   2858  C   ARG A 186      40.953  -2.463  10.489  1.00 91.22           C  
ATOM   2859  CB  ARG A 186      42.517  -3.624  12.043  1.00 91.22           C  
ATOM   2860  HB2 ARG A 186      41.731  -4.020  12.686  1.00 91.22           H  
ATOM   2861  HB3 ARG A 186      42.660  -4.311  11.208  1.00 91.22           H  
ATOM   2862  O   ARG A 186      41.149  -3.103   9.460  1.00 91.22           O  
ATOM   2863  CG  ARG A 186      43.826  -3.542  12.825  1.00 91.22           C  
ATOM   2864  HG2 ARG A 186      44.612  -3.147  12.182  1.00 91.22           H  
ATOM   2865  HG3 ARG A 186      43.711  -2.907  13.703  1.00 91.22           H  
ATOM   2866  CD  ARG A 186      44.174  -4.958  13.260  1.00 91.22           C  
ATOM   2867  HD2 ARG A 186      43.405  -5.317  13.944  1.00 91.22           H  
ATOM   2868  HD3 ARG A 186      44.180  -5.601  12.380  1.00 91.22           H  
ATOM   2869  NE  ARG A 186      45.480  -5.011  13.927  1.00 91.22           N  
ATOM   2870  HE  ARG A 186      45.856  -4.141  14.275  1.00 91.22           H  
ATOM   2871  NH1 ARG A 186      45.679  -7.280  13.738  1.00 91.22           N  
ATOM   2872 HH11 ARG A 186      46.157  -8.151  13.915  1.00 91.22           H  
ATOM   2873 HH12 ARG A 186      44.724  -7.311  13.410  1.00 91.22           H  
ATOM   2874  NH2 ARG A 186      47.313  -6.088  14.722  1.00 91.22           N  
ATOM   2875 HH21 ARG A 186      47.688  -5.199  15.020  1.00 91.22           H  
ATOM   2876 HH22 ARG A 186      47.823  -6.947  14.868  1.00 91.22           H  
ATOM   2877  CZ  ARG A 186      46.153  -6.125  14.124  1.00 91.22           C  
ATOM   2878  N   CYS A 187      39.778  -1.925  10.778  1.00 93.97           N  
ATOM   2879  H   CYS A 187      39.686  -1.400  11.635  1.00 93.97           H  
ATOM   2880  CA  CYS A 187      38.624  -1.925   9.891  1.00 93.97           C  
ATOM   2881  HA  CYS A 187      38.926  -2.218   8.886  1.00 93.97           H  
ATOM   2882  C   CYS A 187      38.045  -0.518   9.814  1.00 93.97           C  
ATOM   2883  CB  CYS A 187      37.587  -2.931  10.392  1.00 93.97           C  
ATOM   2884  HB2 CYS A 187      36.750  -2.944   9.694  1.00 93.97           H  
ATOM   2885  HB3 CYS A 187      38.039  -3.923  10.379  1.00 93.97           H  
ATOM   2886  O   CYS A 187      38.137   0.254  10.770  1.00 93.97           O  
ATOM   2887  SG  CYS A 187      36.951  -2.612  12.063  1.00 93.97           S  
ATOM   2888  N   LEU A 188      37.468  -0.189   8.666  1.00 94.43           N  
ATOM   2889  H   LEU A 188      37.371  -0.898   7.953  1.00 94.43           H  
ATOM   2890  CA  LEU A 188      36.753   1.055   8.449  1.00 94.43           C  
ATOM   2891  HA  LEU A 188      37.223   1.852   9.025  1.00 94.43           H  
ATOM   2892  C   LEU A 188      35.314   0.907   8.932  1.00 94.43           C  
ATOM   2893  CB  LEU A 188      36.804   1.412   6.961  1.00 94.43           C  
ATOM   2894  HB2 LEU A 188      36.451   0.553   6.390  1.00 94.43           H  
ATOM   2895  HB3 LEU A 188      36.119   2.238   6.769  1.00 94.43           H  
ATOM   2896  O   LEU A 188      34.681  -0.129   8.733  1.00 94.43           O  
ATOM   2897  CG  LEU A 188      38.213   1.805   6.493  1.00 94.43           C  
ATOM   2898  HG  LEU A 188      38.966   1.148   6.928  1.00 94.43           H  
ATOM   2899  CD1 LEU A 188      38.284   1.665   4.988  1.00 94.43           C  
ATOM   2900 HD11 LEU A 188      39.200   2.129   4.623  1.00 94.43           H  
ATOM   2901 HD12 LEU A 188      37.439   2.165   4.514  1.00 94.43           H  
ATOM   2902 HD13 LEU A 188      38.294   0.603   4.742  1.00 94.43           H  
ATOM   2903  CD2 LEU A 188      38.545   3.251   6.837  1.00 94.43           C  
ATOM   2904 HD21 LEU A 188      39.557   3.489   6.509  1.00 94.43           H  
ATOM   2905 HD22 LEU A 188      37.838   3.908   6.331  1.00 94.43           H  
ATOM   2906 HD23 LEU A 188      38.484   3.389   7.917  1.00 94.43           H  
ATOM   2907  N   GLN A 189      34.804   1.970   9.538  1.00 94.07           N  
ATOM   2908  H   GLN A 189      35.380   2.795   9.621  1.00 94.07           H  
ATOM   2909  CA  GLN A 189      33.414   2.075   9.948  1.00 94.07           C  
ATOM   2910  HA  GLN A 189      33.027   1.074  10.139  1.00 94.07           H  
ATOM   2911  C   GLN A 189      32.608   2.703   8.816  1.00 94.07           C  
ATOM   2912  CB  GLN A 189      33.294   2.872  11.253  1.00 94.07           C  
ATOM   2913  HB2 GLN A 189      32.241   2.956  11.518  1.00 94.07           H  
ATOM   2914  HB3 GLN A 189      33.706   3.873  11.118  1.00 94.07           H  
ATOM   2915  O   GLN A 189      32.931   3.802   8.351  1.00 94.07           O  
ATOM   2916  CG  GLN A 189      34.042   2.153  12.383  1.00 94.07           C  
ATOM   2917  HG2 GLN A 189      35.097   2.070  12.120  1.00 94.07           H  
ATOM   2918  HG3 GLN A 189      33.642   1.145  12.489  1.00 94.07           H  
ATOM   2919  CD  GLN A 189      33.938   2.853  13.730  1.00 94.07           C  
ATOM   2920  NE2 GLN A 189      34.986   2.774  14.522  1.00 94.07           N  
ATOM   2921 HE21 GLN A 189      34.922   3.234  15.419  1.00 94.07           H  
ATOM   2922 HE22 GLN A 189      35.862   2.444  14.144  1.00 94.07           H  
ATOM   2923  OE1 GLN A 189      32.945   3.450  14.100  1.00 94.07           O  
ATOM   2924  N   LYS A 190      31.547   2.016   8.389  1.00 92.95           N  
ATOM   2925  H   LYS A 190      31.376   1.127   8.837  1.00 92.95           H  
ATOM   2926  CA  LYS A 190      30.610   2.488   7.361  1.00 92.95           C  
ATOM   2927  HA  LYS A 190      31.158   2.696   6.442  1.00 92.95           H  
ATOM   2928  C   LYS A 190      29.923   3.787   7.778  1.00 92.95           C  
ATOM   2929  CB  LYS A 190      29.576   1.380   7.112  1.00 92.95           C  
ATOM   2930  HB2 LYS A 190      30.104   0.475   6.809  1.00 92.95           H  
ATOM   2931  HB3 LYS A 190      29.055   1.170   8.047  1.00 92.95           H  
ATOM   2932  O   LYS A 190      29.604   4.613   6.932  1.00 92.95           O  
ATOM   2933  CG  LYS A 190      28.552   1.747   6.024  1.00 92.95           C  
ATOM   2934  HG2 LYS A 190      27.958   2.606   6.335  1.00 92.95           H  
ATOM   2935  HG3 LYS A 190      29.089   2.008   5.112  1.00 92.95           H  
ATOM   2936  CD  LYS A 190      27.610   0.574   5.718  1.00 92.95           C  
ATOM   2937  HD2 LYS A 190      27.021   0.818   4.835  1.00 92.95           H  
ATOM   2938  HD3 LYS A 190      28.213  -0.301   5.478  1.00 92.95           H  
ATOM   2939  CE  LYS A 190      26.655   0.212   6.866  1.00 92.95           C  
ATOM   2940  HE2 LYS A 190      27.216   0.137   7.797  1.00 92.95           H  
ATOM   2941  HE3 LYS A 190      26.243  -0.775   6.653  1.00 92.95           H  
ATOM   2942  NZ  LYS A 190      25.548   1.189   6.997  1.00 92.95           N  
ATOM   2943  HZ1 LYS A 190      24.896   0.930   7.723  1.00 92.95           H  
ATOM   2944  HZ2 LYS A 190      25.880   2.095   7.295  1.00 92.95           H  
ATOM   2945  HZ3 LYS A 190      25.050   1.297   6.126  1.00 92.95           H  
ATOM   2946  N   TRP A 191      29.668   3.955   9.071  1.00 94.17           N  
ATOM   2947  H   TRP A 191      29.971   3.243   9.720  1.00 94.17           H  
ATOM   2948  CA  TRP A 191      29.056   5.150   9.635  1.00 94.17           C  
ATOM   2949  HA  TRP A 191      29.357   6.018   9.048  1.00 94.17           H  
ATOM   2950  C   TRP A 191      29.539   5.350  11.069  1.00 94.17           C  
ATOM   2951  CB  TRP A 191      27.533   5.017   9.569  1.00 94.17           C  
ATOM   2952  HB2 TRP A 191      27.255   4.613   8.596  1.00 94.17           H  
ATOM   2953  HB3 TRP A 191      27.199   4.307  10.325  1.00 94.17           H  
ATOM   2954  O   TRP A 191      29.868   4.386  11.754  1.00 94.17           O  
ATOM   2955  CG  TRP A 191      26.798   6.303   9.743  1.00 94.17           C  
ATOM   2956  CD1 TRP A 191      26.525   7.180   8.753  1.00 94.17           C  
ATOM   2957  HD1 TRP A 191      26.806   7.064   7.717  1.00 94.17           H  
ATOM   2958  CD2 TRP A 191      26.259   6.896  10.965  1.00 94.17           C  
ATOM   2959  CE2 TRP A 191      25.636   8.134  10.624  1.00 94.17           C  
ATOM   2960  CE3 TRP A 191      26.250   6.519  12.326  1.00 94.17           C  
ATOM   2961  HE3 TRP A 191      26.725   5.595  12.621  1.00 94.17           H  
ATOM   2962  NE1 TRP A 191      25.801   8.237   9.259  1.00 94.17           N  
ATOM   2963  HE1 TRP A 191      25.477   8.992   8.672  1.00 94.17           H  
ATOM   2964  CH2 TRP A 191      25.052   8.561  12.934  1.00 94.17           C  
ATOM   2965  HH2 TRP A 191      24.605   9.189  13.690  1.00 94.17           H  
ATOM   2966  CZ2 TRP A 191      25.034   8.959  11.585  1.00 94.17           C  
ATOM   2967  HZ2 TRP A 191      24.569   9.887  11.286  1.00 94.17           H  
ATOM   2968  CZ3 TRP A 191      25.658   7.345  13.301  1.00 94.17           C  
ATOM   2969  HZ3 TRP A 191      25.679   7.050  14.340  1.00 94.17           H  
ATOM   2970  N   PHE A 192      29.586   6.597  11.516  1.00 92.82           N  
ATOM   2971  H   PHE A 192      29.245   7.346  10.929  1.00 92.82           H  
ATOM   2972  CA  PHE A 192      30.017   6.978  12.855  1.00 92.82           C  
ATOM   2973  HA  PHE A 192      29.767   6.181  13.556  1.00 92.82           H  
ATOM   2974  C   PHE A 192      29.260   8.232  13.287  1.00 92.82           C  
ATOM   2975  CB  PHE A 192      31.542   7.187  12.884  1.00 92.82           C  
ATOM   2976  HB2 PHE A 192      31.832   7.563  13.865  1.00 92.82           H  
ATOM   2977  HB3 PHE A 192      32.022   6.216  12.763  1.00 92.82           H  
ATOM   2978  O   PHE A 192      28.799   9.013  12.453  1.00 92.82           O  
ATOM   2979  CG  PHE A 192      32.079   8.124  11.815  1.00 92.82           C  
ATOM   2980  CD1 PHE A 192      32.445   7.615  10.554  1.00 92.82           C  
ATOM   2981  HD1 PHE A 192      32.359   6.557  10.355  1.00 92.82           H  
ATOM   2982  CD2 PHE A 192      32.198   9.504  12.070  1.00 92.82           C  
ATOM   2983  HD2 PHE A 192      31.928   9.901  13.037  1.00 92.82           H  
ATOM   2984  CE1 PHE A 192      32.900   8.483   9.546  1.00 92.82           C  
ATOM   2985  HE1 PHE A 192      33.156   8.092   8.572  1.00 92.82           H  
ATOM   2986  CE2 PHE A 192      32.656  10.371  11.061  1.00 92.82           C  
ATOM   2987  HE2 PHE A 192      32.718  11.432  11.250  1.00 92.82           H  
ATOM   2988  CZ  PHE A 192      32.995   9.863   9.795  1.00 92.82           C  
ATOM   2989  HZ  PHE A 192      33.312  10.536   9.013  1.00 92.82           H  
ATOM   2990  N   GLU A 193      29.130   8.437  14.595  1.00 90.27           N  
ATOM   2991  H   GLU A 193      29.556   7.796  15.249  1.00 90.27           H  
ATOM   2992  CA  GLU A 193      28.490   9.644  15.105  1.00 90.27           C  
ATOM   2993  HA  GLU A 193      27.523   9.738  14.612  1.00 90.27           H  
ATOM   2994  C   GLU A 193      29.360  10.875  14.811  1.00 90.27           C  
ATOM   2995  CB  GLU A 193      28.233   9.548  16.609  1.00 90.27           C  
ATOM   2996  HB2 GLU A 193      29.140   9.208  17.110  1.00 90.27           H  
ATOM   2997  HB3 GLU A 193      27.983  10.545  16.972  1.00 90.27           H  
ATOM   2998  O   GLU A 193      30.531  10.891  15.204  1.00 90.27           O  
ATOM   2999  CG  GLU A 193      27.068   8.608  16.939  1.00 90.27           C  
ATOM   3000  HG2 GLU A 193      26.198   8.916  16.360  1.00 90.27           H  
ATOM   3001  HG3 GLU A 193      27.335   7.593  16.642  1.00 90.27           H  
ATOM   3002  CD  GLU A 193      26.709   8.626  18.433  1.00 90.27           C  
ATOM   3003  OE1 GLU A 193      25.667   8.027  18.774  1.00 90.27           O  
ATOM   3004  OE2 GLU A 193      27.477   9.222  19.231  1.00 90.27           O  
ATOM   3005  N   PRO A 194      28.802  11.948  14.216  1.00 86.10           N  
ATOM   3006  CA  PRO A 194      29.561  13.162  13.911  1.00 86.10           C  
ATOM   3007  HA  PRO A 194      30.299  12.932  13.143  1.00 86.10           H  
ATOM   3008  C   PRO A 194      30.279  13.754  15.134  1.00 86.10           C  
ATOM   3009  CB  PRO A 194      28.532  14.154  13.355  1.00 86.10           C  
ATOM   3010  HB2 PRO A 194      28.144  14.782  14.157  1.00 86.10           H  
ATOM   3011  HB3 PRO A 194      28.960  14.773  12.567  1.00 86.10           H  
ATOM   3012  O   PRO A 194      31.359  14.323  15.015  1.00 86.10           O  
ATOM   3013  CG  PRO A 194      27.399  13.277  12.825  1.00 86.10           C  
ATOM   3014  HG2 PRO A 194      26.435  13.783  12.879  1.00 86.10           H  
ATOM   3015  HG3 PRO A 194      27.615  12.986  11.797  1.00 86.10           H  
ATOM   3016  CD  PRO A 194      27.436  12.045  13.720  1.00 86.10           C  
ATOM   3017  HD2 PRO A 194      26.751  12.173  14.558  1.00 86.10           H  
ATOM   3018  HD3 PRO A 194      27.158  11.169  13.134  1.00 86.10           H  
ATOM   3019  N   ALA A 195      29.697  13.598  16.328  1.00 85.27           N  
ATOM   3020  H   ALA A 195      28.833  13.077  16.372  1.00 85.27           H  
ATOM   3021  CA  ALA A 195      30.254  14.114  17.576  1.00 85.27           C  
ATOM   3022  HA  ALA A 195      30.540  15.155  17.422  1.00 85.27           H  
ATOM   3023  C   ALA A 195      31.518  13.374  18.058  1.00 85.27           C  
ATOM   3024  CB  ALA A 195      29.147  14.068  18.635  1.00 85.27           C  
ATOM   3025  HB1 ALA A 195      29.523  14.477  19.573  1.00 85.27           H  
ATOM   3026  HB2 ALA A 195      28.293  14.661  18.309  1.00 85.27           H  
ATOM   3027  HB3 ALA A 195      28.831  13.038  18.802  1.00 85.27           H  
ATOM   3028  O   ALA A 195      32.277  13.937  18.843  1.00 85.27           O  
ATOM   3029  N   GLN A 196      31.758  12.134  17.613  1.00 85.23           N  
ATOM   3030  H   GLN A 196      31.151  11.739  16.910  1.00 85.23           H  
ATOM   3031  CA  GLN A 196      32.894  11.314  18.062  1.00 85.23           C  
ATOM   3032  HA  GLN A 196      33.193  11.648  19.056  1.00 85.23           H  
ATOM   3033  C   GLN A 196      34.145  11.475  17.178  1.00 85.23           C  
ATOM   3034  CB  GLN A 196      32.460   9.843  18.193  1.00 85.23           C  
ATOM   3035  HB2 GLN A 196      32.118   9.475  17.226  1.00 85.23           H  
ATOM   3036  HB3 GLN A 196      33.325   9.255  18.499  1.00 85.23           H  
ATOM   3037  O   GLN A 196      35.189  10.890  17.469  1.00 85.23           O  
ATOM   3038  CG  GLN A 196      31.345   9.656  19.239  1.00 85.23           C  
ATOM   3039  HG2 GLN A 196      31.661  10.093  20.186  1.00 85.23           H  
ATOM   3040  HG3 GLN A 196      30.446  10.178  18.911  1.00 85.23           H  
ATOM   3041  CD  GLN A 196      30.987   8.193  19.492  1.00 85.23           C  
ATOM   3042  NE2 GLN A 196      29.836   7.916  20.058  1.00 85.23           N  
ATOM   3043 HE21 GLN A 196      29.609   6.934  20.122  1.00 85.23           H  
ATOM   3044 HE22 GLN A 196      29.078   8.582  20.005  1.00 85.23           H  
ATOM   3045  OE1 GLN A 196      31.729   7.267  19.207  1.00 85.23           O  
ATOM   3046  N   GLY A 197      34.068  12.296  16.125  1.00 85.62           N  
ATOM   3047  H   GLY A 197      33.180  12.740  15.938  1.00 85.62           H  
ATOM   3048  CA  GLY A 197      35.123  12.431  15.123  1.00 85.62           C  
ATOM   3049  HA2 GLY A 197      36.088  12.535  15.620  1.00 85.62           H  
ATOM   3050  HA3 GLY A 197      34.937  13.331  14.537  1.00 85.62           H  
ATOM   3051  C   GLY A 197      35.188  11.233  14.172  1.00 85.62           C  
ATOM   3052  O   GLY A 197      34.505  10.231  14.352  1.00 85.62           O  
ATOM   3053  N   ASN A 198      36.008  11.343  13.124  1.00 89.49           N  
ATOM   3054  H   ASN A 198      36.551  12.188  13.022  1.00 89.49           H  
ATOM   3055  CA  ASN A 198      36.111  10.318  12.086  1.00 89.49           C  
ATOM   3056  HA  ASN A 198      35.143   9.826  11.992  1.00 89.49           H  
ATOM   3057  C   ASN A 198      37.179   9.255  12.445  1.00 89.49           C  
ATOM   3058  CB  ASN A 198      36.368  11.024  10.744  1.00 89.49           C  
ATOM   3059  HB2 ASN A 198      37.295  11.595  10.805  1.00 89.49           H  
ATOM   3060  HB3 ASN A 198      35.547  11.711  10.542  1.00 89.49           H  
ATOM   3061  O   ASN A 198      38.378   9.543  12.345  1.00 89.49           O  
ATOM   3062  CG  ASN A 198      36.479  10.066   9.573  1.00 89.49           C  
ATOM   3063  ND2 ASN A 198      36.684  10.596   8.392  1.00 89.49           N  
ATOM   3064 HD21 ASN A 198      36.684  11.600   8.283  1.00 89.49           H  
ATOM   3065 HD22 ASN A 198      37.000   9.993   7.647  1.00 89.49           H  
ATOM   3066  OD1 ASN A 198      36.435   8.854   9.707  1.00 89.49           O  
ATOM   3067  N   PRO A 199      36.792   8.013  12.804  1.00 90.89           N  
ATOM   3068  CA  PRO A 199      37.738   6.958  13.173  1.00 90.89           C  
ATOM   3069  HA  PRO A 199      38.459   7.340  13.896  1.00 90.89           H  
ATOM   3070  C   PRO A 199      38.512   6.395  11.968  1.00 90.89           C  
ATOM   3071  CB  PRO A 199      36.872   5.884  13.843  1.00 90.89           C  
ATOM   3072  HB2 PRO A 199      37.293   4.885  13.737  1.00 90.89           H  
ATOM   3073  HB3 PRO A 199      36.742   6.129  14.897  1.00 90.89           H  
ATOM   3074  O   PRO A 199      39.564   5.774  12.136  1.00 90.89           O  
ATOM   3075  CG  PRO A 199      35.529   6.012  13.125  1.00 90.89           C  
ATOM   3076  HG2 PRO A 199      34.702   5.657  13.741  1.00 90.89           H  
ATOM   3077  HG3 PRO A 199      35.561   5.478  12.176  1.00 90.89           H  
ATOM   3078  CD  PRO A 199      35.423   7.511  12.872  1.00 90.89           C  
ATOM   3079  HD2 PRO A 199      34.885   7.691  11.942  1.00 90.89           H  
ATOM   3080  HD3 PRO A 199      34.898   7.968  13.711  1.00 90.89           H  
ATOM   3081  N   ASN A 200      38.035   6.630  10.742  1.00 91.55           N  
ATOM   3082  H   ASN A 200      37.208   7.202  10.650  1.00 91.55           H  
ATOM   3083  CA  ASN A 200      38.585   6.033   9.525  1.00 91.55           C  
ATOM   3084  HA  ASN A 200      38.771   4.976   9.716  1.00 91.55           H  
ATOM   3085  C   ASN A 200      39.932   6.635   9.104  1.00 91.55           C  
ATOM   3086  CB  ASN A 200      37.532   6.143   8.410  1.00 91.55           C  
ATOM   3087  HB2 ASN A 200      37.256   7.184   8.243  1.00 91.55           H  
ATOM   3088  HB3 ASN A 200      37.965   5.798   7.471  1.00 91.55           H  
ATOM   3089  O   ASN A 200      40.684   5.994   8.371  1.00 91.55           O  
ATOM   3090  CG  ASN A 200      36.295   5.309   8.703  1.00 91.55           C  
ATOM   3091  ND2 ASN A 200      35.154   5.673   8.169  1.00 91.55           N  
ATOM   3092 HD21 ASN A 200      35.075   6.559   7.691  1.00 91.55           H  
ATOM   3093 HD22 ASN A 200      34.355   5.076   8.329  1.00 91.55           H  
ATOM   3094  OD1 ASN A 200      36.351   4.307   9.396  1.00 91.55           O  
ATOM   3095  N   VAL A 201      40.280   7.826   9.603  1.00 89.62           N  
ATOM   3096  H   VAL A 201      39.610   8.302  10.190  1.00 89.62           H  
ATOM   3097  CA  VAL A 201      41.565   8.485   9.307  1.00 89.62           C  
ATOM   3098  HA  VAL A 201      41.665   8.585   8.227  1.00 89.62           H  
ATOM   3099  C   VAL A 201      42.746   7.647   9.806  1.00 89.62           C  
ATOM   3100  CB  VAL A 201      41.617   9.893   9.937  1.00 89.62           C  
ATOM   3101  HB  VAL A 201      41.560   9.799  11.021  1.00 89.62           H  
ATOM   3102  O   VAL A 201      43.736   7.475   9.095  1.00 89.62           O  
ATOM   3103  CG1 VAL A 201      42.924  10.619   9.583  1.00 89.62           C  
ATOM   3104 HG11 VAL A 201      42.906  11.628   9.997  1.00 89.62           H  
ATOM   3105 HG12 VAL A 201      43.780  10.092  10.002  1.00 89.62           H  
ATOM   3106 HG13 VAL A 201      43.032  10.679   8.500  1.00 89.62           H  
ATOM   3107  CG2 VAL A 201      40.450  10.774   9.471  1.00 89.62           C  
ATOM   3108 HG21 VAL A 201      40.527  11.762   9.924  1.00 89.62           H  
ATOM   3109 HG22 VAL A 201      39.499  10.339   9.779  1.00 89.62           H  
ATOM   3110 HG23 VAL A 201      40.462  10.873   8.386  1.00 89.62           H  
ATOM   3111  N   ALA A 202      42.645   7.096  11.021  1.00 88.27           N  
ATOM   3112  H   ALA A 202      41.785   7.213  11.536  1.00 88.27           H  
ATOM   3113  CA  ALA A 202      43.703   6.269  11.603  1.00 88.27           C  
ATOM   3114  HA  ALA A 202      44.649   6.807  11.542  1.00 88.27           H  
ATOM   3115  C   ALA A 202      43.877   4.948  10.838  1.00 88.27           C  
ATOM   3116  CB  ALA A 202      43.371   6.027  13.080  1.00 88.27           C  
ATOM   3117  HB1 ALA A 202      44.155   5.424  13.536  1.00 88.27           H  
ATOM   3118  HB2 ALA A 202      43.302   6.979  13.607  1.00 88.27           H  
ATOM   3119  HB3 ALA A 202      42.421   5.500  13.170  1.00 88.27           H  
ATOM   3120  O   ALA A 202      45.002   4.513  10.596  1.00 88.27           O  
ATOM   3121  N   VAL A 203      42.763   4.350  10.410  1.00 90.04           N  
ATOM   3122  H   VAL A 203      41.877   4.781  10.634  1.00 90.04           H  
ATOM   3123  CA  VAL A 203      42.744   3.094   9.652  1.00 90.04           C  
ATOM   3124  HA  VAL A 203      43.347   2.355  10.180  1.00 90.04           H  
ATOM   3125  C   VAL A 203      43.356   3.298   8.269  1.00 90.04           C  
ATOM   3126  CB  VAL A 203      41.309   2.553   9.527  1.00 90.04           C  
ATOM   3127  HB  VAL A 203      40.729   3.232   8.902  1.00 90.04           H  
ATOM   3128  O   VAL A 203      44.248   2.554   7.878  1.00 90.04           O  
ATOM   3129  CG1 VAL A 203      41.305   1.163   8.882  1.00 90.04           C  
ATOM   3130 HG11 VAL A 203      40.287   0.773   8.859  1.00 90.04           H  
ATOM   3131 HG12 VAL A 203      41.935   0.485   9.458  1.00 90.04           H  
ATOM   3132 HG13 VAL A 203      41.670   1.219   7.856  1.00 90.04           H  
ATOM   3133  CG2 VAL A 203      40.605   2.452  10.886  1.00 90.04           C  
ATOM   3134 HG21 VAL A 203      41.060   1.665  11.488  1.00 90.04           H  
ATOM   3135 HG22 VAL A 203      39.552   2.224  10.720  1.00 90.04           H  
ATOM   3136 HG23 VAL A 203      40.639   3.396  11.430  1.00 90.04           H  
ATOM   3137  N   ALA A 204      42.959   4.348   7.545  1.00 88.60           N  
ATOM   3138  H   ALA A 204      42.213   4.935   7.890  1.00 88.60           H  
ATOM   3139  CA  ALA A 204      43.540   4.662   6.241  1.00 88.60           C  
ATOM   3140  HA  ALA A 204      43.375   3.818   5.571  1.00 88.60           H  
ATOM   3141  C   ALA A 204      45.056   4.892   6.322  1.00 88.60           C  
ATOM   3142  CB  ALA A 204      42.814   5.878   5.666  1.00 88.60           C  
ATOM   3143  HB1 ALA A 204      42.925   6.738   6.327  1.00 88.60           H  
ATOM   3144  HB2 ALA A 204      43.218   6.119   4.683  1.00 88.60           H  
ATOM   3145  HB3 ALA A 204      41.757   5.632   5.561  1.00 88.60           H  
ATOM   3146  O   ALA A 204      45.784   4.468   5.428  1.00 88.60           O  
ATOM   3147  N   ARG A 205      45.554   5.487   7.417  1.00 87.56           N  
ATOM   3148  H   ARG A 205      44.903   5.830   8.109  1.00 87.56           H  
ATOM   3149  CA  ARG A 205      46.998   5.661   7.641  1.00 87.56           C  
ATOM   3150  HA  ARG A 205      47.426   6.116   6.748  1.00 87.56           H  
ATOM   3151  C   ARG A 205      47.736   4.338   7.777  1.00 87.56           C  
ATOM   3152  CB  ARG A 205      47.243   6.566   8.862  1.00 87.56           C  
ATOM   3153  HB2 ARG A 205      46.524   7.386   8.865  1.00 87.56           H  
ATOM   3154  HB3 ARG A 205      47.098   5.996   9.779  1.00 87.56           H  
ATOM   3155  O   ARG A 205      48.810   4.208   7.206  1.00 87.56           O  
ATOM   3156  CG  ARG A 205      48.670   7.139   8.832  1.00 87.56           C  
ATOM   3157  HG2 ARG A 205      49.380   6.321   8.957  1.00 87.56           H  
ATOM   3158  HG3 ARG A 205      48.865   7.614   7.871  1.00 87.56           H  
ATOM   3159  CD  ARG A 205      48.904   8.154   9.955  1.00 87.56           C  
ATOM   3160  HD2 ARG A 205      49.974   8.350  10.015  1.00 87.56           H  
ATOM   3161  HD3 ARG A 205      48.580   7.706  10.895  1.00 87.56           H  
ATOM   3162  NE  ARG A 205      48.203   9.431   9.708  1.00 87.56           N  
ATOM   3163  HE  ARG A 205      48.056   9.674   8.739  1.00 87.56           H  
ATOM   3164  NH1 ARG A 205      48.044  10.129  11.890  1.00 87.56           N  
ATOM   3165 HH11 ARG A 205      47.769  10.826  12.567  1.00 87.56           H  
ATOM   3166 HH12 ARG A 205      48.511   9.280  12.174  1.00 87.56           H  
ATOM   3167  NH2 ARG A 205      47.266  11.433  10.254  1.00 87.56           N  
ATOM   3168 HH21 ARG A 205      47.147  11.629   9.270  1.00 87.56           H  
ATOM   3169 HH22 ARG A 205      47.002  12.126  10.939  1.00 87.56           H  
ATOM   3170  CZ  ARG A 205      47.841  10.320  10.615  1.00 87.56           C  
ATOM   3171  N   LEU A 206      47.147   3.378   8.490  1.00 86.93           N  
ATOM   3172  H   LEU A 206      46.250   3.577   8.907  1.00 86.93           H  
ATOM   3173  CA  LEU A 206      47.718   2.044   8.680  1.00 86.93           C  
ATOM   3174  HA  LEU A 206      48.716   2.145   9.106  1.00 86.93           H  
ATOM   3175  C   LEU A 206      47.861   1.279   7.355  1.00 86.93           C  
ATOM   3176  CB  LEU A 206      46.811   1.267   9.652  1.00 86.93           C  
ATOM   3177  HB2 LEU A 206      46.615   1.871  10.538  1.00 86.93           H  
ATOM   3178  HB3 LEU A 206      45.856   1.092   9.157  1.00 86.93           H  
ATOM   3179  O   LEU A 206      48.841   0.572   7.166  1.00 86.93           O  
ATOM   3180  CG  LEU A 206      47.385  -0.096  10.085  1.00 86.93           C  
ATOM   3181  HG  LEU A 206      47.861  -0.600   9.244  1.00 86.93           H  
ATOM   3182  CD1 LEU A 206      48.410   0.069  11.209  1.00 86.93           C  
ATOM   3183 HD11 LEU A 206      49.236   0.686  10.856  1.00 86.93           H  
ATOM   3184 HD12 LEU A 206      48.805  -0.908  11.489  1.00 86.93           H  
ATOM   3185 HD13 LEU A 206      47.946   0.542  12.075  1.00 86.93           H  
ATOM   3186  CD2 LEU A 206      46.261  -1.007  10.576  1.00 86.93           C  
ATOM   3187 HD21 LEU A 206      45.550  -1.172   9.767  1.00 86.93           H  
ATOM   3188 HD22 LEU A 206      46.674  -1.970  10.880  1.00 86.93           H  
ATOM   3189 HD23 LEU A 206      45.744  -0.543  11.417  1.00 86.93           H  
ATOM   3190  N   PHE A 207      46.886   1.400   6.451  1.00 86.15           N  
ATOM   3191  H   PHE A 207      46.080   1.959   6.689  1.00 86.15           H  
ATOM   3192  CA  PHE A 207      46.897   0.687   5.166  1.00 86.15           C  
ATOM   3193  HA  PHE A 207      47.456  -0.242   5.283  1.00 86.15           H  
ATOM   3194  C   PHE A 207      47.607   1.448   4.033  1.00 86.15           C  
ATOM   3195  CB  PHE A 207      45.457   0.315   4.781  1.00 86.15           C  
ATOM   3196  HB2 PHE A 207      45.441   0.015   3.733  1.00 86.15           H  
ATOM   3197  HB3 PHE A 207      44.821   1.196   4.868  1.00 86.15           H  
ATOM   3198  O   PHE A 207      47.882   0.859   2.991  1.00 86.15           O  
ATOM   3199  CG  PHE A 207      44.870  -0.828   5.591  1.00 86.15           C  
ATOM   3200  CD1 PHE A 207      45.133  -2.161   5.224  1.00 86.15           C  
ATOM   3201  HD1 PHE A 207      45.775  -2.365   4.380  1.00 86.15           H  
ATOM   3202  CD2 PHE A 207      44.038  -0.571   6.695  1.00 86.15           C  
ATOM   3203  HD2 PHE A 207      43.809   0.448   6.968  1.00 86.15           H  
ATOM   3204  CE1 PHE A 207      44.565  -3.223   5.953  1.00 86.15           C  
ATOM   3205  HE1 PHE A 207      44.774  -4.243   5.668  1.00 86.15           H  
ATOM   3206  CE2 PHE A 207      43.476  -1.628   7.429  1.00 86.15           C  
ATOM   3207  HE2 PHE A 207      42.832  -1.420   8.271  1.00 86.15           H  
ATOM   3208  CZ  PHE A 207      43.737  -2.956   7.058  1.00 86.15           C  
ATOM   3209  HZ  PHE A 207      43.297  -3.766   7.621  1.00 86.15           H  
ATOM   3210  N   ALA A 208      47.886   2.745   4.203  1.00 82.41           N  
ATOM   3211  H   ALA A 208      47.571   3.193   5.052  1.00 82.41           H  
ATOM   3212  CA  ALA A 208      48.628   3.559   3.233  1.00 82.41           C  
ATOM   3213  HA  ALA A 208      48.406   3.200   2.228  1.00 82.41           H  
ATOM   3214  C   ALA A 208      50.159   3.506   3.413  1.00 82.41           C  
ATOM   3215  CB  ALA A 208      48.150   5.013   3.350  1.00 82.41           C  
ATOM   3216  HB1 ALA A 208      47.069   5.073   3.223  1.00 82.41           H  
ATOM   3217  HB2 ALA A 208      48.628   5.621   2.582  1.00 82.41           H  
ATOM   3218  HB3 ALA A 208      48.409   5.407   4.333  1.00 82.41           H  
ATOM   3219  O   ALA A 208      50.890   3.963   2.522  1.00 82.41           O  
ATOM   3220  N   SER A 209      50.622   3.057   4.585  1.00 71.11           N  
ATOM   3221  H   SER A 209      49.951   2.710   5.255  1.00 71.11           H  
ATOM   3222  CA  SER A 209      52.030   2.797   4.915  1.00 71.11           C  
ATOM   3223  HA  SER A 209      52.679   3.473   4.357  1.00 71.11           H  
ATOM   3224  C   SER A 209      52.430   1.389   4.511  1.00 71.11           C  
ATOM   3225  CB  SER A 209      52.266   2.989   6.413  1.00 71.11           C  
ATOM   3226  HB2 SER A 209      52.021   4.011   6.702  1.00 71.11           H  
ATOM   3227  HB3 SER A 209      53.315   2.793   6.636  1.00 71.11           H  
ATOM   3228  O   SER A 209      53.499   1.254   3.880  1.00 71.11           O  
ATOM   3229  OG  SER A 209      51.456   2.084   7.131  1.00 71.11           O  
ATOM   3230  HG  SER A 209      51.312   1.339   6.542  1.00 71.11           H  
ATOM   3231  OXT SER A 209      51.668   0.490   4.922  1.00 71.11           O  
TER    3232      SER A 209                                                       
ATOM   3232  N   PRO B   1      25.788 -75.483 -41.647  1.00 43.00           N  
ATOM   3233  H2  PRO B   1      25.776 -74.945 -42.501  1.00 43.00           H  
ATOM   3234  H3  PRO B   1      25.093 -76.213 -41.709  1.00 43.00           H  
ATOM   3235  CA  PRO B   1      25.508 -74.665 -40.437  1.00 43.00           C  
ATOM   3236  HA  PRO B   1      24.448 -74.751 -40.197  1.00 43.00           H  
ATOM   3237  C   PRO B   1      25.767 -73.155 -40.623  1.00 43.00           C  
ATOM   3238  CB  PRO B   1      26.304 -75.278 -39.271  1.00 43.00           C  
ATOM   3239  HB2 PRO B   1      25.633 -75.662 -38.503  1.00 43.00           H  
ATOM   3240  HB3 PRO B   1      26.970 -74.545 -38.816  1.00 43.00           H  
ATOM   3241  O   PRO B   1      24.827 -72.378 -40.498  1.00 43.00           O  
ATOM   3242  CG  PRO B   1      27.117 -76.423 -39.892  1.00 43.00           C  
ATOM   3243  HG2 PRO B   1      26.623 -77.376 -39.703  1.00 43.00           H  
ATOM   3244  HG3 PRO B   1      28.133 -76.461 -39.500  1.00 43.00           H  
ATOM   3245  CD  PRO B   1      27.097 -76.112 -41.385  1.00 43.00           C  
ATOM   3246  HD2 PRO B   1      27.906 -75.419 -41.612  1.00 43.00           H  
ATOM   3247  HD3 PRO B   1      27.236 -77.023 -41.968  1.00 43.00           H  
ATOM   3248  N   VAL B   2      26.995 -72.732 -40.967  1.00 49.08           N  
ATOM   3249  H   VAL B   2      27.749 -73.404 -40.999  1.00 49.08           H  
ATOM   3250  CA  VAL B   2      27.403 -71.305 -40.964  1.00 49.08           C  
ATOM   3251  HA  VAL B   2      27.248 -70.922 -39.955  1.00 49.08           H  
ATOM   3252  C   VAL B   2      26.559 -70.415 -41.896  1.00 49.08           C  
ATOM   3253  CB  VAL B   2      28.910 -71.151 -41.276  1.00 49.08           C  
ATOM   3254  HB  VAL B   2      29.078 -71.389 -42.326  1.00 49.08           H  
ATOM   3255  O   VAL B   2      26.061 -69.387 -41.448  1.00 49.08           O  
ATOM   3256  CG1 VAL B   2      29.390 -69.720 -41.011  1.00 49.08           C  
ATOM   3257 HG11 VAL B   2      28.859 -69.011 -41.645  1.00 49.08           H  
ATOM   3258 HG12 VAL B   2      30.453 -69.638 -41.236  1.00 49.08           H  
ATOM   3259 HG13 VAL B   2      29.229 -69.453 -39.966  1.00 49.08           H  
ATOM   3260  CG2 VAL B   2      29.773 -72.099 -40.427  1.00 49.08           C  
ATOM   3261 HG21 VAL B   2      30.828 -71.894 -40.610  1.00 49.08           H  
ATOM   3262 HG22 VAL B   2      29.595 -73.141 -40.690  1.00 49.08           H  
ATOM   3263 HG23 VAL B   2      29.571 -71.944 -39.367  1.00 49.08           H  
ATOM   3264  N   LYS B   3      26.289 -70.841 -43.146  1.00 54.03           N  
ATOM   3265  H   LYS B   3      26.781 -71.657 -43.479  1.00 54.03           H  
ATOM   3266  CA  LYS B   3      25.399 -70.114 -44.088  1.00 54.03           C  
ATOM   3267  HA  LYS B   3      25.800 -69.112 -44.246  1.00 54.03           H  
ATOM   3268  C   LYS B   3      23.973 -69.884 -43.554  1.00 54.03           C  
ATOM   3269  CB  LYS B   3      25.309 -70.844 -45.450  1.00 54.03           C  
ATOM   3270  HB2 LYS B   3      24.368 -70.566 -45.925  1.00 54.03           H  
ATOM   3271  HB3 LYS B   3      25.289 -71.922 -45.292  1.00 54.03           H  
ATOM   3272  O   LYS B   3      23.319 -68.926 -43.952  1.00 54.03           O  
ATOM   3273  CG  LYS B   3      26.431 -70.481 -46.439  1.00 54.03           C  
ATOM   3274  HG2 LYS B   3      26.457 -69.398 -46.559  1.00 54.03           H  
ATOM   3275  HG3 LYS B   3      27.388 -70.810 -46.034  1.00 54.03           H  
ATOM   3276  CD  LYS B   3      26.207 -71.131 -47.821  1.00 54.03           C  
ATOM   3277  HD2 LYS B   3      25.229 -70.835 -48.203  1.00 54.03           H  
ATOM   3278  HD3 LYS B   3      26.232 -72.215 -47.713  1.00 54.03           H  
ATOM   3279  CE  LYS B   3      27.293 -70.686 -48.818  1.00 54.03           C  
ATOM   3280  HE2 LYS B   3      28.269 -70.926 -48.398  1.00 54.03           H  
ATOM   3281  HE3 LYS B   3      27.247 -69.602 -48.923  1.00 54.03           H  
ATOM   3282  NZ  LYS B   3      27.160 -71.324 -50.157  1.00 54.03           N  
ATOM   3283  HZ1 LYS B   3      27.240 -72.329 -50.100  1.00 54.03           H  
ATOM   3284  HZ2 LYS B   3      26.285 -71.083 -50.601  1.00 54.03           H  
ATOM   3285  HZ3 LYS B   3      27.901 -71.004 -50.765  1.00 54.03           H  
ATOM   3286  N   GLY B   4      23.471 -70.776 -42.697  1.00 55.84           N  
ATOM   3287  H   GLY B   4      24.087 -71.490 -42.336  1.00 55.84           H  
ATOM   3288  CA  GLY B   4      22.150 -70.630 -42.077  1.00 55.84           C  
ATOM   3289  HA2 GLY B   4      21.408 -70.365 -42.830  1.00 55.84           H  
ATOM   3290  HA3 GLY B   4      21.859 -71.574 -41.615  1.00 55.84           H  
ATOM   3291  C   GLY B   4      22.150 -69.552 -40.994  1.00 55.84           C  
ATOM   3292  O   GLY B   4      21.256 -68.711 -40.963  1.00 55.84           O  
ATOM   3293  N   GLY B   5      23.199 -69.528 -40.164  1.00 57.20           N  
ATOM   3294  H   GLY B   5      23.916 -70.232 -40.266  1.00 57.20           H  
ATOM   3295  CA  GLY B   5      23.382 -68.514 -39.125  1.00 57.20           C  
ATOM   3296  HA2 GLY B   5      24.286 -68.739 -38.558  1.00 57.20           H  
ATOM   3297  HA3 GLY B   5      22.531 -68.531 -38.444  1.00 57.20           H  
ATOM   3298  C   GLY B   5      23.517 -67.103 -39.698  1.00 57.20           C  
ATOM   3299  O   GLY B   5      22.828 -66.197 -39.243  1.00 57.20           O  
ATOM   3300  N   THR B   6      24.320 -66.918 -40.752  1.00 61.60           N  
ATOM   3301  H   THR B   6      24.865 -67.689 -41.111  1.00 61.60           H  
ATOM   3302  CA  THR B   6      24.451 -65.607 -41.412  1.00 61.60           C  
ATOM   3303  HA  THR B   6      24.714 -64.865 -40.659  1.00 61.60           H  
ATOM   3304  C   THR B   6      23.141 -65.138 -42.039  1.00 61.60           C  
ATOM   3305  CB  THR B   6      25.551 -65.597 -42.479  1.00 61.60           C  
ATOM   3306  HB  THR B   6      25.491 -64.665 -43.040  1.00 61.60           H  
ATOM   3307  O   THR B   6      22.800 -63.969 -41.892  1.00 61.60           O  
ATOM   3308  CG2 THR B   6      26.941 -65.703 -41.862  1.00 61.60           C  
ATOM   3309 HG21 THR B   6      27.102 -64.866 -41.183  1.00 61.60           H  
ATOM   3310 HG22 THR B   6      27.040 -66.638 -41.309  1.00 61.60           H  
ATOM   3311 HG23 THR B   6      27.692 -65.672 -42.651  1.00 61.60           H  
ATOM   3312  OG1 THR B   6      25.412 -66.680 -43.369  1.00 61.60           O  
ATOM   3313  HG1 THR B   6      25.900 -66.435 -44.158  1.00 61.60           H  
ATOM   3314  N   LYS B   7      22.352 -66.033 -42.657  1.00 64.50           N  
ATOM   3315  H   LYS B   7      22.710 -66.968 -42.790  1.00 64.50           H  
ATOM   3316  CA  LYS B   7      20.991 -65.705 -43.122  1.00 64.50           C  
ATOM   3317  HA  LYS B   7      21.047 -64.834 -43.776  1.00 64.50           H  
ATOM   3318  C   LYS B   7      20.068 -65.281 -41.977  1.00 64.50           C  
ATOM   3319  CB  LYS B   7      20.370 -66.886 -43.892  1.00 64.50           C  
ATOM   3320  HB2 LYS B   7      20.829 -67.825 -43.584  1.00 64.50           H  
ATOM   3321  HB3 LYS B   7      19.307 -66.943 -43.655  1.00 64.50           H  
ATOM   3322  O   LYS B   7      19.308 -64.336 -42.147  1.00 64.50           O  
ATOM   3323  CG  LYS B   7      20.497 -66.708 -45.411  1.00 64.50           C  
ATOM   3324  HG2 LYS B   7      20.036 -65.762 -45.693  1.00 64.50           H  
ATOM   3325  HG3 LYS B   7      21.551 -66.684 -45.689  1.00 64.50           H  
ATOM   3326  CD  LYS B   7      19.793 -67.854 -46.155  1.00 64.50           C  
ATOM   3327  HD2 LYS B   7      20.356 -68.775 -46.002  1.00 64.50           H  
ATOM   3328  HD3 LYS B   7      18.788 -67.979 -45.752  1.00 64.50           H  
ATOM   3329  CE  LYS B   7      19.700 -67.536 -47.653  1.00 64.50           C  
ATOM   3330  HE2 LYS B   7      20.707 -67.405 -48.048  1.00 64.50           H  
ATOM   3331  HE3 LYS B   7      19.177 -66.587 -47.766  1.00 64.50           H  
ATOM   3332  NZ  LYS B   7      18.979 -68.595 -48.406  1.00 64.50           N  
ATOM   3333  HZ1 LYS B   7      18.022 -68.666 -48.091  1.00 64.50           H  
ATOM   3334  HZ2 LYS B   7      19.424 -69.495 -48.289  1.00 64.50           H  
ATOM   3335  HZ3 LYS B   7      18.958 -68.373 -49.391  1.00 64.50           H  
ATOM   3336  N   CYS B   8      20.139 -65.949 -40.827  1.00 63.16           N  
ATOM   3337  H   CYS B   8      20.766 -66.738 -40.762  1.00 63.16           H  
ATOM   3338  CA  CYS B   8      19.319 -65.608 -39.664  1.00 63.16           C  
ATOM   3339  HA  CYS B   8      18.274 -65.569 -39.973  1.00 63.16           H  
ATOM   3340  C   CYS B   8      19.674 -64.219 -39.113  1.00 63.16           C  
ATOM   3341  CB  CYS B   8      19.471 -66.710 -38.609  1.00 63.16           C  
ATOM   3342  HB2 CYS B   8      19.462 -67.688 -39.091  1.00 63.16           H  
ATOM   3343  HB3 CYS B   8      20.406 -66.585 -38.063  1.00 63.16           H  
ATOM   3344  O   CYS B   8      18.789 -63.386 -38.942  1.00 63.16           O  
ATOM   3345  SG  CYS B   8      18.064 -66.616 -37.469  1.00 63.16           S  
ATOM   3346  HG  CYS B   8      18.445 -67.560 -36.604  1.00 63.16           H  
ATOM   3347  N   ILE B   9      20.971 -63.926 -38.948  1.00 63.71           N  
ATOM   3348  H   ILE B   9      21.653 -64.657 -39.097  1.00 63.71           H  
ATOM   3349  CA  ILE B   9      21.445 -62.594 -38.540  1.00 63.71           C  
ATOM   3350  HA  ILE B   9      20.959 -62.327 -37.601  1.00 63.71           H  
ATOM   3351  C   ILE B   9      21.025 -61.542 -39.572  1.00 63.71           C  
ATOM   3352  CB  ILE B   9      22.974 -62.587 -38.300  1.00 63.71           C  
ATOM   3353  HB  ILE B   9      23.470 -62.914 -39.214  1.00 63.71           H  
ATOM   3354  O   ILE B   9      20.584 -60.468 -39.187  1.00 63.71           O  
ATOM   3355  CG1 ILE B   9      23.338 -63.555 -37.149  1.00 63.71           C  
ATOM   3356 HG12 ILE B   9      22.890 -64.532 -37.326  1.00 63.71           H  
ATOM   3357 HG13 ILE B   9      22.927 -63.176 -36.213  1.00 63.71           H  
ATOM   3358  CG2 ILE B   9      23.481 -61.173 -37.941  1.00 63.71           C  
ATOM   3359 HG21 ILE B   9      24.569 -61.154 -37.872  1.00 63.71           H  
ATOM   3360 HG22 ILE B   9      23.058 -60.859 -36.987  1.00 63.71           H  
ATOM   3361 HG23 ILE B   9      23.197 -60.435 -38.690  1.00 63.71           H  
ATOM   3362  CD1 ILE B   9      24.845 -63.772 -36.975  1.00 63.71           C  
ATOM   3363 HD11 ILE B   9      25.317 -62.858 -36.614  1.00 63.71           H  
ATOM   3364 HD12 ILE B   9      25.012 -64.558 -36.238  1.00 63.71           H  
ATOM   3365 HD13 ILE B   9      25.292 -64.071 -37.923  1.00 63.71           H  
ATOM   3366  N   LYS B  10      21.079 -61.855 -40.873  1.00 65.29           N  
ATOM   3367  H   LYS B  10      21.495 -62.739 -41.129  1.00 65.29           H  
ATOM   3368  CA  LYS B  10      20.643 -60.952 -41.950  1.00 65.29           C  
ATOM   3369  HA  LYS B  10      21.202 -60.021 -41.861  1.00 65.29           H  
ATOM   3370  C   LYS B  10      19.158 -60.582 -41.827  1.00 65.29           C  
ATOM   3371  CB  LYS B  10      20.973 -61.607 -43.302  1.00 65.29           C  
ATOM   3372  HB2 LYS B  10      21.964 -62.056 -43.244  1.00 65.29           H  
ATOM   3373  HB3 LYS B  10      20.249 -62.394 -43.512  1.00 65.29           H  
ATOM   3374  O   LYS B  10      18.822 -59.408 -41.938  1.00 65.29           O  
ATOM   3375  CG  LYS B  10      21.006 -60.628 -44.478  1.00 65.29           C  
ATOM   3376  HG2 LYS B  10      20.053 -60.102 -44.545  1.00 65.29           H  
ATOM   3377  HG3 LYS B  10      21.801 -59.900 -44.314  1.00 65.29           H  
ATOM   3378  CD  LYS B  10      21.259 -61.390 -45.792  1.00 65.29           C  
ATOM   3379  HD2 LYS B  10      22.167 -61.988 -45.712  1.00 65.29           H  
ATOM   3380  HD3 LYS B  10      20.408 -62.037 -46.007  1.00 65.29           H  
ATOM   3381  CE  LYS B  10      21.433 -60.365 -46.906  1.00 65.29           C  
ATOM   3382  HE2 LYS B  10      20.612 -59.650 -46.856  1.00 65.29           H  
ATOM   3383  HE3 LYS B  10      22.354 -59.822 -46.697  1.00 65.29           H  
ATOM   3384  NZ  LYS B  10      21.527 -60.912 -48.274  1.00 65.29           N  
ATOM   3385  HZ1 LYS B  10      20.702 -61.428 -48.545  1.00 65.29           H  
ATOM   3386  HZ2 LYS B  10      22.344 -61.501 -48.346  1.00 65.29           H  
ATOM   3387  HZ3 LYS B  10      21.662 -60.149 -48.921  1.00 65.29           H  
ATOM   3388  N   TYR B  11      18.283 -61.555 -41.558  1.00 66.32           N  
ATOM   3389  H   TYR B  11      18.624 -62.503 -41.488  1.00 66.32           H  
ATOM   3390  CA  TYR B  11      16.851 -61.302 -41.354  1.00 66.32           C  
ATOM   3391  HA  TYR B  11      16.502 -60.635 -42.142  1.00 66.32           H  
ATOM   3392  C   TYR B  11      16.547 -60.594 -40.033  1.00 66.32           C  
ATOM   3393  CB  TYR B  11      16.054 -62.608 -41.447  1.00 66.32           C  
ATOM   3394  HB2 TYR B  11      16.563 -63.388 -40.879  1.00 66.32           H  
ATOM   3395  HB3 TYR B  11      15.080 -62.455 -40.982  1.00 66.32           H  
ATOM   3396  O   TYR B  11      15.689 -59.717 -40.012  1.00 66.32           O  
ATOM   3397  CG  TYR B  11      15.799 -63.068 -42.867  1.00 66.32           C  
ATOM   3398  CD1 TYR B  11      15.000 -62.280 -43.718  1.00 66.32           C  
ATOM   3399  HD1 TYR B  11      14.575 -61.354 -43.359  1.00 66.32           H  
ATOM   3400  CD2 TYR B  11      16.326 -64.288 -43.329  1.00 66.32           C  
ATOM   3401  HD2 TYR B  11      16.913 -64.901 -42.661  1.00 66.32           H  
ATOM   3402  CE1 TYR B  11      14.741 -62.700 -45.035  1.00 66.32           C  
ATOM   3403  HE1 TYR B  11      14.122 -62.105 -45.689  1.00 66.32           H  
ATOM   3404  CE2 TYR B  11      16.060 -64.721 -44.642  1.00 66.32           C  
ATOM   3405  HE2 TYR B  11      16.446 -65.669 -44.986  1.00 66.32           H  
ATOM   3406  OH  TYR B  11      14.991 -64.342 -46.758  1.00 66.32           O  
ATOM   3407  HH  TYR B  11      15.226 -65.262 -46.896  1.00 66.32           H  
ATOM   3408  CZ  TYR B  11      15.266 -63.923 -45.496  1.00 66.32           C  
ATOM   3409  N   LEU B  12      17.261 -60.922 -38.954  1.00 65.94           N  
ATOM   3410  H   LEU B  12      17.917 -61.686 -39.019  1.00 65.94           H  
ATOM   3411  CA  LEU B  12      17.152 -60.210 -37.678  1.00 65.94           C  
ATOM   3412  HA  LEU B  12      16.110 -60.208 -37.359  1.00 65.94           H  
ATOM   3413  C   LEU B  12      17.563 -58.744 -37.821  1.00 65.94           C  
ATOM   3414  CB  LEU B  12      18.013 -60.925 -36.620  1.00 65.94           C  
ATOM   3415  HB2 LEU B  12      18.508 -60.191 -35.985  1.00 65.94           H  
ATOM   3416  HB3 LEU B  12      18.801 -61.492 -37.117  1.00 65.94           H  
ATOM   3417  O   LEU B  12      16.832 -57.864 -37.379  1.00 65.94           O  
ATOM   3418  CG  LEU B  12      17.178 -61.858 -35.729  1.00 65.94           C  
ATOM   3419  HG  LEU B  12      16.402 -62.339 -36.324  1.00 65.94           H  
ATOM   3420  CD1 LEU B  12      18.063 -62.950 -35.130  1.00 65.94           C  
ATOM   3421 HD11 LEU B  12      17.467 -63.586 -34.475  1.00 65.94           H  
ATOM   3422 HD12 LEU B  12      18.478 -63.563 -35.931  1.00 65.94           H  
ATOM   3423 HD13 LEU B  12      18.873 -62.500 -34.556  1.00 65.94           H  
ATOM   3424  CD2 LEU B  12      16.530 -61.069 -34.588  1.00 65.94           C  
ATOM   3425 HD21 LEU B  12      15.912 -61.734 -33.985  1.00 65.94           H  
ATOM   3426 HD22 LEU B  12      15.898 -60.278 -34.992  1.00 65.94           H  
ATOM   3427 HD23 LEU B  12      17.295 -60.621 -33.954  1.00 65.94           H  
ATOM   3428  N   LEU B  13      18.686 -58.478 -38.494  1.00 68.79           N  
ATOM   3429  H   LEU B  13      19.259 -59.249 -38.804  1.00 68.79           H  
ATOM   3430  CA  LEU B  13      19.148 -57.117 -38.759  1.00 68.79           C  
ATOM   3431  HA  LEU B  13      19.205 -56.595 -37.804  1.00 68.79           H  
ATOM   3432  C   LEU B  13      18.164 -56.361 -39.651  1.00 68.79           C  
ATOM   3433  CB  LEU B  13      20.538 -57.148 -39.423  1.00 68.79           C  
ATOM   3434  HB2 LEU B  13      20.425 -57.155 -40.507  1.00 68.79           H  
ATOM   3435  HB3 LEU B  13      21.058 -58.067 -39.155  1.00 68.79           H  
ATOM   3436  O   LEU B  13      17.900 -55.187 -39.419  1.00 68.79           O  
ATOM   3437  CG  LEU B  13      21.395 -55.947 -38.982  1.00 68.79           C  
ATOM   3438  HG  LEU B  13      20.790 -55.223 -38.436  1.00 68.79           H  
ATOM   3439  CD1 LEU B  13      22.504 -56.445 -38.073  1.00 68.79           C  
ATOM   3440 HD11 LEU B  13      23.180 -57.114 -38.607  1.00 68.79           H  
ATOM   3441 HD12 LEU B  13      23.047 -55.585 -37.681  1.00 68.79           H  
ATOM   3442 HD13 LEU B  13      22.027 -56.964 -37.242  1.00 68.79           H  
ATOM   3443  CD2 LEU B  13      22.046 -55.220 -40.151  1.00 68.79           C  
ATOM   3444 HD21 LEU B  13      21.271 -54.849 -40.822  1.00 68.79           H  
ATOM   3445 HD22 LEU B  13      22.700 -55.897 -40.701  1.00 68.79           H  
ATOM   3446 HD23 LEU B  13      22.626 -54.374 -39.783  1.00 68.79           H  
ATOM   3447  N   PHE B  14      17.598 -57.038 -40.653  1.00 68.74           N  
ATOM   3448  H   PHE B  14      17.895 -57.988 -40.827  1.00 68.74           H  
ATOM   3449  CA  PHE B  14      16.578 -56.456 -41.515  1.00 68.74           C  
ATOM   3450  HA  PHE B  14      16.963 -55.525 -41.930  1.00 68.74           H  
ATOM   3451  C   PHE B  14      15.314 -56.099 -40.726  1.00 68.74           C  
ATOM   3452  CB  PHE B  14      16.276 -57.409 -42.674  1.00 68.74           C  
ATOM   3453  HB2 PHE B  14      17.209 -57.659 -43.180  1.00 68.74           H  
ATOM   3454  HB3 PHE B  14      15.847 -58.334 -42.288  1.00 68.74           H  
ATOM   3455  O   PHE B  14      14.853 -54.968 -40.817  1.00 68.74           O  
ATOM   3456  CG  PHE B  14      15.332 -56.809 -43.691  1.00 68.74           C  
ATOM   3457  CD1 PHE B  14      13.948 -57.053 -43.612  1.00 68.74           C  
ATOM   3458  HD1 PHE B  14      13.549 -57.679 -42.827  1.00 68.74           H  
ATOM   3459  CD2 PHE B  14      15.838 -55.958 -44.691  1.00 68.74           C  
ATOM   3460  HD2 PHE B  14      16.896 -55.743 -44.734  1.00 68.74           H  
ATOM   3461  CE1 PHE B  14      13.075 -56.454 -44.537  1.00 68.74           C  
ATOM   3462  HE1 PHE B  14      12.011 -56.620 -44.462  1.00 68.74           H  
ATOM   3463  CE2 PHE B  14      14.966 -55.365 -45.619  1.00 68.74           C  
ATOM   3464  HE2 PHE B  14      15.352 -54.701 -46.378  1.00 68.74           H  
ATOM   3465  CZ  PHE B  14      13.585 -55.613 -45.542  1.00 68.74           C  
ATOM   3466  HZ  PHE B  14      12.910 -55.140 -46.241  1.00 68.74           H  
ATOM   3467  N   GLY B  15      14.790 -57.014 -39.904  1.00 69.99           N  
ATOM   3468  H   GLY B  15      15.221 -57.926 -39.855  1.00 69.99           H  
ATOM   3469  CA  GLY B  15      13.619 -56.752 -39.062  1.00 69.99           C  
ATOM   3470  HA2 GLY B  15      13.370 -57.658 -38.509  1.00 69.99           H  
ATOM   3471  HA3 GLY B  15      12.773 -56.476 -39.691  1.00 69.99           H  
ATOM   3472  C   GLY B  15      13.861 -55.628 -38.054  1.00 69.99           C  
ATOM   3473  O   GLY B  15      13.015 -54.757 -37.881  1.00 69.99           O  
ATOM   3474  N   PHE B  16      15.045 -55.593 -37.447  1.00 69.03           N  
ATOM   3475  H   PHE B  16      15.698 -56.346 -37.612  1.00 69.03           H  
ATOM   3476  CA  PHE B  16      15.434 -54.545 -36.511  1.00 69.03           C  
ATOM   3477  HA  PHE B  16      14.686 -54.475 -35.722  1.00 69.03           H  
ATOM   3478  C   PHE B  16      15.532 -53.170 -37.180  1.00 69.03           C  
ATOM   3479  CB  PHE B  16      16.769 -54.946 -35.890  1.00 69.03           C  
ATOM   3480  HB2 PHE B  16      17.554 -54.926 -36.646  1.00 69.03           H  
ATOM   3481  HB3 PHE B  16      16.695 -55.969 -35.519  1.00 69.03           H  
ATOM   3482  O   PHE B  16      14.945 -52.200 -36.706  1.00 69.03           O  
ATOM   3483  CG  PHE B  16      17.157 -54.055 -34.745  1.00 69.03           C  
ATOM   3484  CD1 PHE B  16      17.874 -52.868 -34.978  1.00 69.03           C  
ATOM   3485  HD1 PHE B  16      18.141 -52.573 -35.982  1.00 69.03           H  
ATOM   3486  CD2 PHE B  16      16.795 -54.432 -33.442  1.00 69.03           C  
ATOM   3487  HD2 PHE B  16      16.246 -55.345 -33.266  1.00 69.03           H  
ATOM   3488  CE1 PHE B  16      18.245 -52.060 -33.896  1.00 69.03           C  
ATOM   3489  HE1 PHE B  16      18.795 -51.146 -34.063  1.00 69.03           H  
ATOM   3490  CE2 PHE B  16      17.194 -53.640 -32.361  1.00 69.03           C  
ATOM   3491  HE2 PHE B  16      16.983 -53.976 -31.357  1.00 69.03           H  
ATOM   3492  CZ  PHE B  16      17.910 -52.453 -32.595  1.00 69.03           C  
ATOM   3493  HZ  PHE B  16      18.243 -51.835 -31.774  1.00 69.03           H  
ATOM   3494  N   ASN B  17      16.220 -53.095 -38.321  1.00 70.36           N  
ATOM   3495  H   ASN B  17      16.695 -53.919 -38.659  1.00 70.36           H  
ATOM   3496  CA  ASN B  17      16.340 -51.860 -39.091  1.00 70.36           C  
ATOM   3497  HA  ASN B  17      16.683 -51.063 -38.431  1.00 70.36           H  
ATOM   3498  C   ASN B  17      14.992 -51.401 -39.645  1.00 70.36           C  
ATOM   3499  CB  ASN B  17      17.379 -52.065 -40.202  1.00 70.36           C  
ATOM   3500  HB2 ASN B  17      17.352 -51.209 -40.876  1.00 70.36           H  
ATOM   3501  HB3 ASN B  17      17.150 -52.968 -40.768  1.00 70.36           H  
ATOM   3502  O   ASN B  17      14.759 -50.201 -39.746  1.00 70.36           O  
ATOM   3503  CG  ASN B  17      18.779 -52.139 -39.640  1.00 70.36           C  
ATOM   3504  ND2 ASN B  17      19.725 -52.689 -40.360  1.00 70.36           N  
ATOM   3505 HD21 ASN B  17      20.644 -52.671 -39.940  1.00 70.36           H  
ATOM   3506 HD22 ASN B  17      19.519 -53.121 -41.250  1.00 70.36           H  
ATOM   3507  OD1 ASN B  17      19.058 -51.693 -38.545  1.00 70.36           O  
ATOM   3508  N   PHE B  18      14.085 -52.336 -39.933  1.00 72.77           N  
ATOM   3509  H   PHE B  18      14.363 -53.306 -39.907  1.00 72.77           H  
ATOM   3510  CA  PHE B  18      12.722 -52.025 -40.343  1.00 72.77           C  
ATOM   3511  HA  PHE B  18      12.769 -51.293 -41.150  1.00 72.77           H  
ATOM   3512  C   PHE B  18      11.904 -51.400 -39.204  1.00 72.77           C  
ATOM   3513  CB  PHE B  18      12.067 -53.296 -40.889  1.00 72.77           C  
ATOM   3514  HB2 PHE B  18      12.769 -53.803 -41.550  1.00 72.77           H  
ATOM   3515  HB3 PHE B  18      11.825 -53.975 -40.070  1.00 72.77           H  
ATOM   3516  O   PHE B  18      11.191 -50.424 -39.429  1.00 72.77           O  
ATOM   3517  CG  PHE B  18      10.829 -53.013 -41.700  1.00 72.77           C  
ATOM   3518  CD1 PHE B  18       9.550 -53.129 -41.127  1.00 72.77           C  
ATOM   3519  HD1 PHE B  18       9.441 -53.425 -40.094  1.00 72.77           H  
ATOM   3520  CD2 PHE B  18      10.969 -52.606 -43.039  1.00 72.77           C  
ATOM   3521  HD2 PHE B  18      11.953 -52.502 -43.472  1.00 72.77           H  
ATOM   3522  CE1 PHE B  18       8.411 -52.847 -41.901  1.00 72.77           C  
ATOM   3523  HE1 PHE B  18       7.427 -52.936 -41.465  1.00 72.77           H  
ATOM   3524  CE2 PHE B  18       9.830 -52.315 -43.808  1.00 72.77           C  
ATOM   3525  HE2 PHE B  18       9.938 -51.984 -44.830  1.00 72.77           H  
ATOM   3526  CZ  PHE B  18       8.551 -52.437 -43.239  1.00 72.77           C  
ATOM   3527  HZ  PHE B  18       7.674 -52.207 -43.826  1.00 72.77           H  
ATOM   3528  N   ILE B  19      12.050 -51.894 -37.969  1.00 71.36           N  
ATOM   3529  H   ILE B  19      12.630 -52.711 -37.842  1.00 71.36           H  
ATOM   3530  CA  ILE B  19      11.437 -51.272 -36.783  1.00 71.36           C  
ATOM   3531  HA  ILE B  19      10.374 -51.129 -36.975  1.00 71.36           H  
ATOM   3532  C   ILE B  19      12.032 -49.883 -36.540  1.00 71.36           C  
ATOM   3533  CB  ILE B  19      11.580 -52.177 -35.537  1.00 71.36           C  
ATOM   3534  HB  ILE B  19      12.628 -52.451 -35.423  1.00 71.36           H  
ATOM   3535  O   ILE B  19      11.283 -48.936 -36.319  1.00 71.36           O  
ATOM   3536  CG1 ILE B  19      10.742 -53.463 -35.717  1.00 71.36           C  
ATOM   3537 HG12 ILE B  19       9.682 -53.216 -35.659  1.00 71.36           H  
ATOM   3538 HG13 ILE B  19      10.922 -53.887 -36.705  1.00 71.36           H  
ATOM   3539  CG2 ILE B  19      11.129 -51.438 -34.259  1.00 71.36           C  
ATOM   3540 HG21 ILE B  19      11.774 -50.582 -34.061  1.00 71.36           H  
ATOM   3541 HG22 ILE B  19      11.199 -52.091 -33.389  1.00 71.36           H  
ATOM   3542 HG23 ILE B  19      10.102 -51.091 -34.366  1.00 71.36           H  
ATOM   3543  CD1 ILE B  19      11.060 -54.553 -34.685  1.00 71.36           C  
ATOM   3544 HD11 ILE B  19      10.749 -54.245 -33.687  1.00 71.36           H  
ATOM   3545 HD12 ILE B  19      10.519 -55.462 -34.948  1.00 71.36           H  
ATOM   3546 HD13 ILE B  19      12.129 -54.766 -34.688  1.00 71.36           H  
ATOM   3547  N   PHE B  20      13.355 -49.732 -36.636  1.00 71.35           N  
ATOM   3548  H   PHE B  20      13.927 -50.553 -36.773  1.00 71.35           H  
ATOM   3549  CA  PHE B  20      14.014 -48.427 -36.514  1.00 71.35           C  
ATOM   3550  HA  PHE B  20      13.741 -47.986 -35.556  1.00 71.35           H  
ATOM   3551  C   PHE B  20      13.563 -47.442 -37.594  1.00 71.35           C  
ATOM   3552  CB  PHE B  20      15.538 -48.602 -36.561  1.00 71.35           C  
ATOM   3553  HB2 PHE B  20      15.968 -47.924 -37.298  1.00 71.35           H  
ATOM   3554  HB3 PHE B  20      15.800 -49.613 -36.873  1.00 71.35           H  
ATOM   3555  O   PHE B  20      13.373 -46.261 -37.318  1.00 71.35           O  
ATOM   3556  CG  PHE B  20      16.178 -48.311 -35.226  1.00 71.35           C  
ATOM   3557  CD1 PHE B  20      16.515 -46.989 -34.882  1.00 71.35           C  
ATOM   3558  HD1 PHE B  20      16.337 -46.182 -35.578  1.00 71.35           H  
ATOM   3559  CD2 PHE B  20      16.372 -49.350 -34.301  1.00 71.35           C  
ATOM   3560  HD2 PHE B  20      16.083 -50.361 -34.551  1.00 71.35           H  
ATOM   3561  CE1 PHE B  20      17.062 -46.708 -33.619  1.00 71.35           C  
ATOM   3562  HE1 PHE B  20      17.308 -45.693 -33.344  1.00 71.35           H  
ATOM   3563  CE2 PHE B  20      16.916 -49.065 -33.038  1.00 71.35           C  
ATOM   3564  HE2 PHE B  20      17.042 -49.858 -32.315  1.00 71.35           H  
ATOM   3565  CZ  PHE B  20      17.262 -47.747 -32.696  1.00 71.35           C  
ATOM   3566  HZ  PHE B  20      17.651 -47.521 -31.714  1.00 71.35           H  
ATOM   3567  N   TRP B  21      13.349 -47.928 -38.815  1.00 75.62           N  
ATOM   3568  H   TRP B  21      13.582 -48.894 -38.997  1.00 75.62           H  
ATOM   3569  CA  TRP B  21      12.833 -47.125 -39.914  1.00 75.62           C  
ATOM   3570  HA  TRP B  21      13.445 -46.228 -40.009  1.00 75.62           H  
ATOM   3571  C   TRP B  21      11.396 -46.658 -39.649  1.00 75.62           C  
ATOM   3572  CB  TRP B  21      12.953 -47.935 -41.206  1.00 75.62           C  
ATOM   3573  HB2 TRP B  21      12.369 -48.851 -41.115  1.00 75.62           H  
ATOM   3574  HB3 TRP B  21      13.996 -48.219 -41.349  1.00 75.62           H  
ATOM   3575  O   TRP B  21      11.099 -45.477 -39.818  1.00 75.62           O  
ATOM   3576  CG  TRP B  21      12.508 -47.213 -42.430  1.00 75.62           C  
ATOM   3577  CD1 TRP B  21      13.100 -46.113 -42.939  1.00 75.62           C  
ATOM   3578  HD1 TRP B  21      13.969 -45.636 -42.511  1.00 75.62           H  
ATOM   3579  CD2 TRP B  21      11.370 -47.496 -43.295  1.00 75.62           C  
ATOM   3580  CE2 TRP B  21      11.348 -46.518 -44.334  1.00 75.62           C  
ATOM   3581  CE3 TRP B  21      10.353 -48.476 -43.306  1.00 75.62           C  
ATOM   3582  HE3 TRP B  21      10.332 -49.224 -42.527  1.00 75.62           H  
ATOM   3583  NE1 TRP B  21      12.422 -45.697 -44.064  1.00 75.62           N  
ATOM   3584  HE1 TRP B  21      12.679 -44.876 -44.594  1.00 75.62           H  
ATOM   3585  CH2 TRP B  21       9.370 -47.498 -45.320  1.00 75.62           C  
ATOM   3586  HH2 TRP B  21       8.599 -47.500 -46.075  1.00 75.62           H  
ATOM   3587  CZ2 TRP B  21      10.372 -46.512 -45.339  1.00 75.62           C  
ATOM   3588  HZ2 TRP B  21      10.378 -45.749 -46.104  1.00 75.62           H  
ATOM   3589  CZ3 TRP B  21       9.363 -48.475 -44.307  1.00 75.62           C  
ATOM   3590  HZ3 TRP B  21       8.586 -49.224 -44.288  1.00 75.62           H  
ATOM   3591  N   LEU B  22      10.527 -47.543 -39.148  1.00 75.77           N  
ATOM   3592  H   LEU B  22      10.829 -48.501 -39.040  1.00 75.77           H  
ATOM   3593  CA  LEU B  22       9.166 -47.188 -38.733  1.00 75.77           C  
ATOM   3594  HA  LEU B  22       8.672 -46.675 -39.558  1.00 75.77           H  
ATOM   3595  C   LEU B  22       9.147 -46.214 -37.550  1.00 75.77           C  
ATOM   3596  CB  LEU B  22       8.389 -48.467 -38.377  1.00 75.77           C  
ATOM   3597  HB2 LEU B  22       9.043 -49.128 -37.808  1.00 75.77           H  
ATOM   3598  HB3 LEU B  22       7.550 -48.206 -37.732  1.00 75.77           H  
ATOM   3599  O   LEU B  22       8.381 -45.254 -37.568  1.00 75.77           O  
ATOM   3600  CG  LEU B  22       7.838 -49.218 -39.598  1.00 75.77           C  
ATOM   3601  HG  LEU B  22       8.620 -49.341 -40.347  1.00 75.77           H  
ATOM   3602  CD1 LEU B  22       7.357 -50.601 -39.160  1.00 75.77           C  
ATOM   3603 HD11 LEU B  22       6.607 -50.505 -38.374  1.00 75.77           H  
ATOM   3604 HD12 LEU B  22       6.923 -51.124 -40.012  1.00 75.77           H  
ATOM   3605 HD13 LEU B  22       8.205 -51.175 -38.787  1.00 75.77           H  
ATOM   3606  CD2 LEU B  22       6.649 -48.480 -40.225  1.00 75.77           C  
ATOM   3607 HD21 LEU B  22       5.864 -48.330 -39.483  1.00 75.77           H  
ATOM   3608 HD22 LEU B  22       6.253 -49.063 -41.056  1.00 75.77           H  
ATOM   3609 HD23 LEU B  22       6.967 -47.511 -40.611  1.00 75.77           H  
ATOM   3610  N   ALA B  23      10.000 -46.425 -36.547  1.00 77.31           N  
ATOM   3611  H   ALA B  23      10.577 -47.253 -36.567  1.00 77.31           H  
ATOM   3612  CA  ALA B  23      10.138 -45.512 -35.417  1.00 77.31           C  
ATOM   3613  HA  ALA B  23       9.159 -45.369 -34.959  1.00 77.31           H  
ATOM   3614  C   ALA B  23      10.639 -44.135 -35.876  1.00 77.31           C  
ATOM   3615  CB  ALA B  23      11.069 -46.145 -34.378  1.00 77.31           C  
ATOM   3616  HB1 ALA B  23      12.061 -46.294 -34.803  1.00 77.31           H  
ATOM   3617  HB2 ALA B  23      10.667 -47.106 -34.055  1.00 77.31           H  
ATOM   3618  HB3 ALA B  23      11.151 -45.486 -33.513  1.00 77.31           H  
ATOM   3619  O   ALA B  23      10.088 -43.120 -35.462  1.00 77.31           O  
ATOM   3620  N   GLY B  24      11.606 -44.089 -36.798  1.00 75.09           N  
ATOM   3621  H   GLY B  24      12.055 -44.952 -37.067  1.00 75.09           H  
ATOM   3622  CA  GLY B  24      12.072 -42.848 -37.417  1.00 75.09           C  
ATOM   3623  HA2 GLY B  24      12.477 -42.188 -36.649  1.00 75.09           H  
ATOM   3624  HA3 GLY B  24      12.859 -43.082 -38.133  1.00 75.09           H  
ATOM   3625  C   GLY B  24      10.956 -42.109 -38.155  1.00 75.09           C  
ATOM   3626  O   GLY B  24      10.804 -40.903 -37.974  1.00 75.09           O  
ATOM   3627  N   ILE B  25      10.115 -42.827 -38.910  1.00 78.45           N  
ATOM   3628  H   ILE B  25      10.302 -43.813 -39.031  1.00 78.45           H  
ATOM   3629  CA  ILE B  25       8.923 -42.250 -39.551  1.00 78.45           C  
ATOM   3630  HA  ILE B  25       9.235 -41.392 -40.148  1.00 78.45           H  
ATOM   3631  C   ILE B  25       7.943 -41.714 -38.504  1.00 78.45           C  
ATOM   3632  CB  ILE B  25       8.246 -43.270 -40.497  1.00 78.45           C  
ATOM   3633  HB  ILE B  25       8.125 -44.215 -39.967  1.00 78.45           H  
ATOM   3634  O   ILE B  25       7.437 -40.610 -38.674  1.00 78.45           O  
ATOM   3635  CG1 ILE B  25       9.140 -43.502 -41.734  1.00 78.45           C  
ATOM   3636 HG12 ILE B  25      10.170 -43.672 -41.420  1.00 78.45           H  
ATOM   3637 HG13 ILE B  25       9.135 -42.607 -42.357  1.00 78.45           H  
ATOM   3638  CG2 ILE B  25       6.850 -42.787 -40.948  1.00 78.45           C  
ATOM   3639 HG21 ILE B  25       6.175 -42.712 -40.095  1.00 78.45           H  
ATOM   3640 HG22 ILE B  25       6.926 -41.812 -41.428  1.00 78.45           H  
ATOM   3641 HG23 ILE B  25       6.397 -43.496 -41.641  1.00 78.45           H  
ATOM   3642  CD1 ILE B  25       8.717 -44.704 -42.586  1.00 78.45           C  
ATOM   3643 HD11 ILE B  25       8.729 -45.612 -41.983  1.00 78.45           H  
ATOM   3644 HD12 ILE B  25       7.725 -44.557 -43.015  1.00 78.45           H  
ATOM   3645 HD13 ILE B  25       9.426 -44.810 -43.407  1.00 78.45           H  
ATOM   3646  N   ALA B  26       7.689 -42.450 -37.420  1.00 79.92           N  
ATOM   3647  H   ALA B  26       8.114 -43.363 -37.341  1.00 79.92           H  
ATOM   3648  CA  ALA B  26       6.773 -42.016 -36.367  1.00 79.92           C  
ATOM   3649  HA  ALA B  26       5.816 -41.761 -36.823  1.00 79.92           H  
ATOM   3650  C   ALA B  26       7.282 -40.758 -35.644  1.00 79.92           C  
ATOM   3651  CB  ALA B  26       6.546 -43.181 -35.398  1.00 79.92           C  
ATOM   3652  HB1 ALA B  26       6.158 -44.043 -35.941  1.00 79.92           H  
ATOM   3653  HB2 ALA B  26       5.822 -42.884 -34.638  1.00 79.92           H  
ATOM   3654  HB3 ALA B  26       7.481 -43.454 -34.909  1.00 79.92           H  
ATOM   3655  O   ALA B  26       6.533 -39.803 -35.467  1.00 79.92           O  
ATOM   3656  N   VAL B  27       8.567 -40.718 -35.287  1.00 80.26           N  
ATOM   3657  H   VAL B  27       9.130 -41.541 -35.451  1.00 80.26           H  
ATOM   3658  CA  VAL B  27       9.205 -39.559 -34.644  1.00 80.26           C  
ATOM   3659  HA  VAL B  27       8.621 -39.271 -33.770  1.00 80.26           H  
ATOM   3660  C   VAL B  27       9.221 -38.353 -35.586  1.00 80.26           C  
ATOM   3661  CB  VAL B  27      10.624 -39.936 -34.174  1.00 80.26           C  
ATOM   3662  HB  VAL B  27      11.173 -40.371 -35.009  1.00 80.26           H  
ATOM   3663  O   VAL B  27       8.886 -37.247 -35.167  1.00 80.26           O  
ATOM   3664  CG1 VAL B  27      11.422 -38.745 -33.640  1.00 80.26           C  
ATOM   3665 HG11 VAL B  27      10.929 -38.357 -32.749  1.00 80.26           H  
ATOM   3666 HG12 VAL B  27      11.507 -37.956 -34.388  1.00 80.26           H  
ATOM   3667 HG13 VAL B  27      12.428 -39.067 -33.372  1.00 80.26           H  
ATOM   3668  CG2 VAL B  27      10.562 -40.955 -33.025  1.00 80.26           C  
ATOM   3669 HG21 VAL B  27      11.571 -41.270 -32.760  1.00 80.26           H  
ATOM   3670 HG22 VAL B  27      10.084 -40.510 -32.152  1.00 80.26           H  
ATOM   3671 HG23 VAL B  27       9.992 -41.837 -33.317  1.00 80.26           H  
ATOM   3672  N   LEU B  28       9.535 -38.554 -36.872  1.00 78.76           N  
ATOM   3673  H   LEU B  28       9.811 -39.480 -37.165  1.00 78.76           H  
ATOM   3674  CA  LEU B  28       9.475 -37.495 -37.881  1.00 78.76           C  
ATOM   3675  HA  LEU B  28      10.092 -36.661 -37.546  1.00 78.76           H  
ATOM   3676  C   LEU B  28       8.041 -36.984 -38.065  1.00 78.76           C  
ATOM   3677  CB  LEU B  28      10.023 -38.028 -39.215  1.00 78.76           C  
ATOM   3678  HB2 LEU B  28       9.315 -38.755 -39.613  1.00 78.76           H  
ATOM   3679  HB3 LEU B  28      10.964 -38.551 -39.044  1.00 78.76           H  
ATOM   3680  O   LEU B  28       7.835 -35.778 -38.156  1.00 78.76           O  
ATOM   3681  CG  LEU B  28      10.252 -36.903 -40.245  1.00 78.76           C  
ATOM   3682  HG  LEU B  28       9.644 -36.031 -40.006  1.00 78.76           H  
ATOM   3683  CD1 LEU B  28      11.714 -36.476 -40.251  1.00 78.76           C  
ATOM   3684 HD11 LEU B  28      12.010 -36.183 -39.244  1.00 78.76           H  
ATOM   3685 HD12 LEU B  28      11.847 -35.625 -40.919  1.00 78.76           H  
ATOM   3686 HD13 LEU B  28      12.332 -37.307 -40.592  1.00 78.76           H  
ATOM   3687  CD2 LEU B  28       9.887 -37.359 -41.655  1.00 78.76           C  
ATOM   3688 HD21 LEU B  28      10.078 -36.555 -42.367  1.00 78.76           H  
ATOM   3689 HD22 LEU B  28      10.475 -38.234 -41.929  1.00 78.76           H  
ATOM   3690 HD23 LEU B  28       8.827 -37.614 -41.689  1.00 78.76           H  
ATOM   3691  N   ALA B  29       7.056 -37.884 -38.098  1.00 78.39           N  
ATOM   3692  H   ALA B  29       7.293 -38.865 -38.048  1.00 78.39           H  
ATOM   3693  CA  ALA B  29       5.649 -37.532 -38.225  1.00 78.39           C  
ATOM   3694  HA  ALA B  29       5.526 -36.898 -39.103  1.00 78.39           H  
ATOM   3695  C   ALA B  29       5.164 -36.734 -37.014  1.00 78.39           C  
ATOM   3696  CB  ALA B  29       4.817 -38.802 -38.432  1.00 78.39           C  
ATOM   3697  HB1 ALA B  29       3.767 -38.533 -38.542  1.00 78.39           H  
ATOM   3698  HB2 ALA B  29       5.147 -39.317 -39.334  1.00 78.39           H  
ATOM   3699  HB3 ALA B  29       4.925 -39.468 -37.576  1.00 78.39           H  
ATOM   3700  O   ALA B  29       4.485 -35.736 -37.205  1.00 78.39           O  
ATOM   3701  N   ILE B  30       5.561 -37.104 -35.794  1.00 74.89           N  
ATOM   3702  H   ILE B  30       6.086 -37.962 -35.700  1.00 74.89           H  
ATOM   3703  CA  ILE B  30       5.238 -36.343 -34.580  1.00 74.89           C  
ATOM   3704  HA  ILE B  30       4.167 -36.140 -34.569  1.00 74.89           H  
ATOM   3705  C   ILE B  30       5.944 -34.986 -34.585  1.00 74.89           C  
ATOM   3706  CB  ILE B  30       5.578 -37.164 -33.317  1.00 74.89           C  
ATOM   3707  HB  ILE B  30       6.599 -37.534 -33.408  1.00 74.89           H  
ATOM   3708  O   ILE B  30       5.312 -33.984 -34.277  1.00 74.89           O  
ATOM   3709  CG1 ILE B  30       4.614 -38.367 -33.198  1.00 74.89           C  
ATOM   3710 HG12 ILE B  30       4.511 -38.859 -34.165  1.00 74.89           H  
ATOM   3711 HG13 ILE B  30       3.624 -38.013 -32.909  1.00 74.89           H  
ATOM   3712  CG2 ILE B  30       5.488 -36.296 -32.045  1.00 74.89           C  
ATOM   3713 HG21 ILE B  30       5.662 -36.897 -31.152  1.00 74.89           H  
ATOM   3714 HG22 ILE B  30       6.250 -35.518 -32.057  1.00 74.89           H  
ATOM   3715 HG23 ILE B  30       4.504 -35.832 -31.974  1.00 74.89           H  
ATOM   3716  CD1 ILE B  30       5.083 -39.427 -32.194  1.00 74.89           C  
ATOM   3717 HD11 ILE B  30       6.094 -39.750 -32.441  1.00 74.89           H  
ATOM   3718 HD12 ILE B  30       4.416 -40.288 -32.246  1.00 74.89           H  
ATOM   3719 HD13 ILE B  30       5.061 -39.035 -31.177  1.00 74.89           H  
ATOM   3720  N   GLY B  31       7.222 -34.917 -34.965  1.00 73.58           N  
ATOM   3721  H   GLY B  31       7.715 -35.776 -35.167  1.00 73.58           H  
ATOM   3722  CA  GLY B  31       7.950 -33.649 -35.052  1.00 73.58           C  
ATOM   3723  HA2 GLY B  31       8.987 -33.856 -35.315  1.00 73.58           H  
ATOM   3724  HA3 GLY B  31       7.926 -33.146 -34.085  1.00 73.58           H  
ATOM   3725  C   GLY B  31       7.360 -32.706 -36.106  1.00 73.58           C  
ATOM   3726  O   GLY B  31       7.182 -31.516 -35.855  1.00 73.58           O  
ATOM   3727  N   LEU B  32       7.003 -33.240 -37.277  1.00 75.62           N  
ATOM   3728  H   LEU B  32       7.174 -34.225 -37.424  1.00 75.62           H  
ATOM   3729  CA  LEU B  32       6.315 -32.495 -38.332  1.00 75.62           C  
ATOM   3730  HA  LEU B  32       6.852 -31.565 -38.516  1.00 75.62           H  
ATOM   3731  C   LEU B  32       4.902 -32.103 -37.912  1.00 75.62           C  
ATOM   3732  CB  LEU B  32       6.260 -33.332 -39.621  1.00 75.62           C  
ATOM   3733  HB2 LEU B  32       5.960 -34.347 -39.364  1.00 75.62           H  
ATOM   3734  HB3 LEU B  32       5.489 -32.926 -40.277  1.00 75.62           H  
ATOM   3735  O   LEU B  32       4.503 -30.974 -38.171  1.00 75.62           O  
ATOM   3736  CG  LEU B  32       7.586 -33.361 -40.395  1.00 75.62           C  
ATOM   3737  HG  LEU B  32       8.416 -33.551 -39.715  1.00 75.62           H  
ATOM   3738  CD1 LEU B  32       7.549 -34.466 -41.450  1.00 75.62           C  
ATOM   3739 HD11 LEU B  32       8.495 -34.494 -41.992  1.00 75.62           H  
ATOM   3740 HD12 LEU B  32       7.400 -35.427 -40.957  1.00 75.62           H  
ATOM   3741 HD13 LEU B  32       6.730 -34.296 -42.148  1.00 75.62           H  
ATOM   3742  CD2 LEU B  32       7.831 -32.045 -41.134  1.00 75.62           C  
ATOM   3743 HD21 LEU B  32       7.037 -31.896 -41.866  1.00 75.62           H  
ATOM   3744 HD22 LEU B  32       7.850 -31.217 -40.426  1.00 75.62           H  
ATOM   3745 HD23 LEU B  32       8.791 -32.092 -41.648  1.00 75.62           H  
ATOM   3746  N   TRP B  33       4.166 -32.999 -37.258  1.00 72.52           N  
ATOM   3747  H   TRP B  33       4.535 -33.926 -37.100  1.00 72.52           H  
ATOM   3748  CA  TRP B  33       2.835 -32.704 -36.752  1.00 72.52           C  
ATOM   3749  HA  TRP B  33       2.227 -32.313 -37.568  1.00 72.52           H  
ATOM   3750  C   TRP B  33       2.906 -31.604 -35.704  1.00 72.52           C  
ATOM   3751  CB  TRP B  33       2.147 -33.961 -36.221  1.00 72.52           C  
ATOM   3752  HB2 TRP B  33       2.769 -34.414 -35.450  1.00 72.52           H  
ATOM   3753  HB3 TRP B  33       2.036 -34.677 -37.035  1.00 72.52           H  
ATOM   3754  O   TRP B  33       2.283 -30.582 -35.909  1.00 72.52           O  
ATOM   3755  CG  TRP B  33       0.796 -33.690 -35.644  1.00 72.52           C  
ATOM   3756  CD1 TRP B  33      -0.310 -33.346 -36.345  1.00 72.52           C  
ATOM   3757  HD1 TRP B  33      -0.355 -33.235 -37.418  1.00 72.52           H  
ATOM   3758  CD2 TRP B  33       0.415 -33.620 -34.236  1.00 72.52           C  
ATOM   3759  CE2 TRP B  33      -0.955 -33.233 -34.162  1.00 72.52           C  
ATOM   3760  CE3 TRP B  33       1.102 -33.808 -33.016  1.00 72.52           C  
ATOM   3761  HE3 TRP B  33       2.148 -34.077 -33.034  1.00 72.52           H  
ATOM   3762  NE1 TRP B  33      -1.345 -33.071 -35.472  1.00 72.52           N  
ATOM   3763  HE1 TRP B  33      -2.217 -32.639 -35.741  1.00 72.52           H  
ATOM   3764  CH2 TRP B  33      -0.909 -33.243 -31.747  1.00 72.52           C  
ATOM   3765  HH2 TRP B  33      -1.399 -33.061 -30.802  1.00 72.52           H  
ATOM   3766  CZ2 TRP B  33      -1.615 -33.045 -32.944  1.00 72.52           C  
ATOM   3767  HZ2 TRP B  33      -2.633 -32.684 -32.926  1.00 72.52           H  
ATOM   3768  CZ3 TRP B  33       0.445 -33.625 -31.783  1.00 72.52           C  
ATOM   3769  HZ3 TRP B  33       0.986 -33.750 -30.857  1.00 72.52           H  
ATOM   3770  N   LEU B  34       3.760 -31.707 -34.685  1.00 69.05           N  
ATOM   3771  H   LEU B  34       4.276 -32.567 -34.567  1.00 69.05           H  
ATOM   3772  CA  LEU B  34       3.963 -30.624 -33.721  1.00 69.05           C  
ATOM   3773  HA  LEU B  34       3.032 -30.464 -33.177  1.00 69.05           H  
ATOM   3774  C   LEU B  34       4.284 -29.305 -34.430  1.00 69.05           C  
ATOM   3775  CB  LEU B  34       5.083 -31.002 -32.736  1.00 69.05           C  
ATOM   3776  HB2 LEU B  34       5.450 -30.098 -32.249  1.00 69.05           H  
ATOM   3777  HB3 LEU B  34       5.913 -31.431 -33.298  1.00 69.05           H  
ATOM   3778  O   LEU B  34       3.667 -28.296 -34.116  1.00 69.05           O  
ATOM   3779  CG  LEU B  34       4.627 -31.988 -31.647  1.00 69.05           C  
ATOM   3780  HG  LEU B  34       4.061 -32.804 -32.096  1.00 69.05           H  
ATOM   3781  CD1 LEU B  34       5.848 -32.583 -30.945  1.00 69.05           C  
ATOM   3782 HD11 LEU B  34       6.420 -31.793 -30.457  1.00 69.05           H  
ATOM   3783 HD12 LEU B  34       6.479 -33.089 -31.676  1.00 69.05           H  
ATOM   3784 HD13 LEU B  34       5.523 -33.307 -30.198  1.00 69.05           H  
ATOM   3785  CD2 LEU B  34       3.763 -31.298 -30.589  1.00 69.05           C  
ATOM   3786 HD21 LEU B  34       4.295 -30.452 -30.154  1.00 69.05           H  
ATOM   3787 HD22 LEU B  34       2.831 -30.951 -31.036  1.00 69.05           H  
ATOM   3788 HD23 LEU B  34       3.509 -32.007 -29.800  1.00 69.05           H  
ATOM   3789  N   ARG B  35       5.177 -29.305 -35.426  1.00 71.39           N  
ATOM   3790  H   ARG B  35       5.642 -30.177 -35.637  1.00 71.39           H  
ATOM   3791  CA  ARG B  35       5.558 -28.092 -36.166  1.00 71.39           C  
ATOM   3792  HA  ARG B  35       5.831 -27.322 -35.444  1.00 71.39           H  
ATOM   3793  C   ARG B  35       4.434 -27.481 -37.009  1.00 71.39           C  
ATOM   3794  CB  ARG B  35       6.775 -28.422 -37.036  1.00 71.39           C  
ATOM   3795  HB2 ARG B  35       7.564 -28.818 -36.396  1.00 71.39           H  
ATOM   3796  HB3 ARG B  35       6.507 -29.183 -37.769  1.00 71.39           H  
ATOM   3797  O   ARG B  35       4.392 -26.261 -37.155  1.00 71.39           O  
ATOM   3798  CG  ARG B  35       7.303 -27.182 -37.764  1.00 71.39           C  
ATOM   3799  HG2 ARG B  35       7.482 -26.386 -37.042  1.00 71.39           H  
ATOM   3800  HG3 ARG B  35       6.575 -26.846 -38.502  1.00 71.39           H  
ATOM   3801  CD  ARG B  35       8.604 -27.517 -38.483  1.00 71.39           C  
ATOM   3802  HD2 ARG B  35       9.339 -27.836 -37.744  1.00 71.39           H  
ATOM   3803  HD3 ARG B  35       8.411 -28.332 -39.180  1.00 71.39           H  
ATOM   3804  NE  ARG B  35       9.114 -26.341 -39.203  1.00 71.39           N  
ATOM   3805  HE  ARG B  35       8.708 -25.452 -38.951  1.00 71.39           H  
ATOM   3806  NH1 ARG B  35      10.684 -27.443 -40.449  1.00 71.39           N  
ATOM   3807 HH11 ARG B  35      11.398 -27.439 -41.163  1.00 71.39           H  
ATOM   3808 HH12 ARG B  35      10.406 -28.294 -39.982  1.00 71.39           H  
ATOM   3809  NH2 ARG B  35      10.447 -25.232 -40.674  1.00 71.39           N  
ATOM   3810 HH21 ARG B  35      11.258 -25.216 -41.276  1.00 71.39           H  
ATOM   3811 HH22 ARG B  35      10.092 -24.363 -40.302  1.00 71.39           H  
ATOM   3812  CZ  ARG B  35      10.076 -26.341 -40.103  1.00 71.39           C  
ATOM   3813  N   PHE B  36       3.603 -28.304 -37.641  1.00 64.70           N  
ATOM   3814  H   PHE B  36       3.704 -29.297 -37.482  1.00 64.70           H  
ATOM   3815  CA  PHE B  36       2.598 -27.851 -38.609  1.00 64.70           C  
ATOM   3816  HA  PHE B  36       2.805 -26.816 -38.882  1.00 64.70           H  
ATOM   3817  C   PHE B  36       1.173 -27.836 -38.069  1.00 64.70           C  
ATOM   3818  CB  PHE B  36       2.679 -28.700 -39.885  1.00 64.70           C  
ATOM   3819  HB2 PHE B  36       1.790 -28.515 -40.487  1.00 64.70           H  
ATOM   3820  HB3 PHE B  36       2.670 -29.757 -39.621  1.00 64.70           H  
ATOM   3821  O   PHE B  36       0.313 -27.203 -38.685  1.00 64.70           O  
ATOM   3822  CG  PHE B  36       3.878 -28.381 -40.753  1.00 64.70           C  
ATOM   3823  CD1 PHE B  36       3.961 -27.122 -41.377  1.00 64.70           C  
ATOM   3824  HD1 PHE B  36       3.176 -26.397 -41.223  1.00 64.70           H  
ATOM   3825  CD2 PHE B  36       4.894 -29.330 -40.964  1.00 64.70           C  
ATOM   3826  HD2 PHE B  36       4.825 -30.307 -40.509  1.00 64.70           H  
ATOM   3827  CE1 PHE B  36       5.056 -26.808 -42.200  1.00 64.70           C  
ATOM   3828  HE1 PHE B  36       5.109 -25.842 -42.679  1.00 64.70           H  
ATOM   3829  CE2 PHE B  36       5.991 -29.012 -41.785  1.00 64.70           C  
ATOM   3830  HE2 PHE B  36       6.771 -29.737 -41.962  1.00 64.70           H  
ATOM   3831  CZ  PHE B  36       6.072 -27.755 -42.403  1.00 64.70           C  
ATOM   3832  HZ  PHE B  36       6.908 -27.520 -43.046  1.00 64.70           H  
ATOM   3833  N   ASP B  37       0.913 -28.518 -36.960  1.00 56.93           N  
ATOM   3834  H   ASP B  37       1.652 -29.020 -36.489  1.00 56.93           H  
ATOM   3835  CA  ASP B  37      -0.403 -28.575 -36.355  1.00 56.93           C  
ATOM   3836  HA  ASP B  37      -1.099 -28.920 -37.120  1.00 56.93           H  
ATOM   3837  C   ASP B  37      -0.831 -27.175 -35.931  1.00 56.93           C  
ATOM   3838  CB  ASP B  37      -0.455 -29.586 -35.201  1.00 56.93           C  
ATOM   3839  HB2 ASP B  37       0.243 -29.302 -34.414  1.00 56.93           H  
ATOM   3840  HB3 ASP B  37      -0.175 -30.567 -35.585  1.00 56.93           H  
ATOM   3841  O   ASP B  37      -0.056 -26.405 -35.363  1.00 56.93           O  
ATOM   3842  CG  ASP B  37      -1.869 -29.702 -34.645  1.00 56.93           C  
ATOM   3843  OD1 ASP B  37      -2.809 -29.586 -35.466  1.00 56.93           O  
ATOM   3844  OD2 ASP B  37      -2.022 -29.851 -33.419  1.00 56.93           O  
ATOM   3845  N   SER B  38      -2.068 -26.811 -36.259  1.00 56.73           N  
ATOM   3846  H   SER B  38      -2.700 -27.527 -36.589  1.00 56.73           H  
ATOM   3847  CA  SER B  38      -2.556 -25.445 -36.082  1.00 56.73           C  
ATOM   3848  HA  SER B  38      -1.855 -24.764 -36.564  1.00 56.73           H  
ATOM   3849  C   SER B  38      -2.642 -25.047 -34.612  1.00 56.73           C  
ATOM   3850  CB  SER B  38      -3.918 -25.264 -36.751  1.00 56.73           C  
ATOM   3851  HB2 SER B  38      -4.276 -24.251 -36.566  1.00 56.73           H  
ATOM   3852  HB3 SER B  38      -3.805 -25.399 -37.827  1.00 56.73           H  
ATOM   3853  O   SER B  38      -2.473 -23.870 -34.296  1.00 56.73           O  
ATOM   3854  OG  SER B  38      -4.873 -26.192 -36.276  1.00 56.73           O  
ATOM   3855  HG  SER B  38      -4.846 -26.243 -35.317  1.00 56.73           H  
ATOM   3856  N   GLN B  39      -2.890 -26.011 -33.715  1.00 53.14           N  
ATOM   3857  H   GLN B  39      -2.917 -26.974 -34.019  1.00 53.14           H  
ATOM   3858  CA  GLN B  39      -2.973 -25.733 -32.282  1.00 53.14           C  
ATOM   3859  HA  GLN B  39      -3.643 -24.888 -32.121  1.00 53.14           H  
ATOM   3860  C   GLN B  39      -1.611 -25.322 -31.726  1.00 53.14           C  
ATOM   3861  CB  GLN B  39      -3.528 -26.939 -31.514  1.00 53.14           C  
ATOM   3862  HB2 GLN B  39      -2.967 -27.840 -31.763  1.00 53.14           H  
ATOM   3863  HB3 GLN B  39      -3.395 -26.738 -30.451  1.00 53.14           H  
ATOM   3864  O   GLN B  39      -1.483 -24.243 -31.143  1.00 53.14           O  
ATOM   3865  CG  GLN B  39      -5.024 -27.169 -31.776  1.00 53.14           C  
ATOM   3866  HG2 GLN B  39      -5.544 -26.211 -31.753  1.00 53.14           H  
ATOM   3867  HG3 GLN B  39      -5.158 -27.615 -32.762  1.00 53.14           H  
ATOM   3868  CD  GLN B  39      -5.666 -28.077 -30.729  1.00 53.14           C  
ATOM   3869  NE2 GLN B  39      -6.977 -28.158 -30.687  1.00 53.14           N  
ATOM   3870 HE21 GLN B  39      -7.346 -28.746 -29.954  1.00 53.14           H  
ATOM   3871 HE22 GLN B  39      -7.560 -27.644 -31.332  1.00 53.14           H  
ATOM   3872  OE1 GLN B  39      -5.023 -28.708 -29.909  1.00 53.14           O  
ATOM   3873  N   THR B  40      -0.566 -26.109 -31.988  1.00 53.85           N  
ATOM   3874  H   THR B  40      -0.691 -26.979 -32.486  1.00 53.85           H  
ATOM   3875  CA  THR B  40       0.805 -25.730 -31.635  1.00 53.85           C  
ATOM   3876  HA  THR B  40       0.821 -25.414 -30.592  1.00 53.85           H  
ATOM   3877  C   THR B  40       1.290 -24.546 -32.451  1.00 53.85           C  
ATOM   3878  CB  THR B  40       1.795 -26.888 -31.796  1.00 53.85           C  
ATOM   3879  HB  THR B  40       2.786 -26.490 -32.014  1.00 53.85           H  
ATOM   3880  O   THR B  40       2.097 -23.780 -31.941  1.00 53.85           O  
ATOM   3881  CG2 THR B  40       1.891 -27.724 -30.527  1.00 53.85           C  
ATOM   3882 HG21 THR B  40       0.912 -28.131 -30.276  1.00 53.85           H  
ATOM   3883 HG22 THR B  40       2.592 -28.542 -30.689  1.00 53.85           H  
ATOM   3884 HG23 THR B  40       2.254 -27.107 -29.704  1.00 53.85           H  
ATOM   3885  OG1 THR B  40       1.387 -27.733 -32.835  1.00 53.85           O  
ATOM   3886  HG1 THR B  40       2.156 -27.954 -33.366  1.00 53.85           H  
ATOM   3887  N   LYS B  41       0.783 -24.311 -33.667  1.00 55.53           N  
ATOM   3888  H   LYS B  41       0.223 -25.039 -34.089  1.00 55.53           H  
ATOM   3889  CA  LYS B  41       1.155 -23.140 -34.475  1.00 55.53           C  
ATOM   3890  HA  LYS B  41       2.224 -23.214 -34.671  1.00 55.53           H  
ATOM   3891  C   LYS B  41       0.901 -21.815 -33.750  1.00 55.53           C  
ATOM   3892  CB  LYS B  41       0.438 -23.173 -35.825  1.00 55.53           C  
ATOM   3893  HB2 LYS B  41      -0.567 -22.764 -35.723  1.00 55.53           H  
ATOM   3894  HB3 LYS B  41       0.372 -24.201 -36.179  1.00 55.53           H  
ATOM   3895  O   LYS B  41       1.702 -20.898 -33.882  1.00 55.53           O  
ATOM   3896  CG  LYS B  41       1.222 -22.397 -36.882  1.00 55.53           C  
ATOM   3897  HG2 LYS B  41       2.203 -22.853 -37.015  1.00 55.53           H  
ATOM   3898  HG3 LYS B  41       1.344 -21.360 -36.568  1.00 55.53           H  
ATOM   3899  CD  LYS B  41       0.451 -22.439 -38.199  1.00 55.53           C  
ATOM   3900  HD2 LYS B  41      -0.510 -21.947 -38.053  1.00 55.53           H  
ATOM   3901  HD3 LYS B  41       0.291 -23.474 -38.502  1.00 55.53           H  
ATOM   3902  CE  LYS B  41       1.257 -21.701 -39.263  1.00 55.53           C  
ATOM   3903  HE2 LYS B  41       1.562 -20.740 -38.848  1.00 55.53           H  
ATOM   3904  HE3 LYS B  41       2.156 -22.276 -39.489  1.00 55.53           H  
ATOM   3905  NZ  LYS B  41       0.437 -21.479 -40.472  1.00 55.53           N  
ATOM   3906  HZ1 LYS B  41      -0.339 -20.886 -40.218  1.00 55.53           H  
ATOM   3907  HZ2 LYS B  41       0.087 -22.355 -40.833  1.00 55.53           H  
ATOM   3908  HZ3 LYS B  41       0.978 -20.989 -41.170  1.00 55.53           H  
ATOM   3909  N   SER B  42      -0.161 -21.727 -32.945  1.00 53.22           N  
ATOM   3910  H   SER B  42      -0.786 -22.519 -32.891  1.00 53.22           H  
ATOM   3911  CA  SER B  42      -0.423 -20.542 -32.113  1.00 53.22           C  
ATOM   3912  HA  SER B  42      -0.399 -19.661 -32.754  1.00 53.22           H  
ATOM   3913  C   SER B  42       0.644 -20.341 -31.027  1.00 53.22           C  
ATOM   3914  CB  SER B  42      -1.823 -20.628 -31.495  1.00 53.22           C  
ATOM   3915  HB2 SER B  42      -2.067 -19.659 -31.060  1.00 53.22           H  
ATOM   3916  HB3 SER B  42      -2.554 -20.848 -32.273  1.00 53.22           H  
ATOM   3917  O   SER B  42       1.083 -19.217 -30.780  1.00 53.22           O  
ATOM   3918  OG  SER B  42      -1.906 -21.608 -30.473  1.00 53.22           O  
ATOM   3919  HG  SER B  42      -1.820 -22.497 -30.824  1.00 53.22           H  
ATOM   3920  N   ILE B  43       1.126 -21.443 -30.443  1.00 50.66           N  
ATOM   3921  H   ILE B  43       0.720 -22.330 -30.704  1.00 50.66           H  
ATOM   3922  CA  ILE B  43       2.257 -21.459 -29.509  1.00 50.66           C  
ATOM   3923  HA  ILE B  43       2.079 -20.706 -28.741  1.00 50.66           H  
ATOM   3924  C   ILE B  43       3.541 -21.049 -30.255  1.00 50.66           C  
ATOM   3925  CB  ILE B  43       2.368 -22.842 -28.809  1.00 50.66           C  
ATOM   3926  HB  ILE B  43       2.608 -23.602 -29.552  1.00 50.66           H  
ATOM   3927  O   ILE B  43       4.288 -20.201 -29.772  1.00 50.66           O  
ATOM   3928  CG1 ILE B  43       1.027 -23.233 -28.132  1.00 50.66           C  
ATOM   3929 HG12 ILE B  43       0.230 -23.227 -28.877  1.00 50.66           H  
ATOM   3930 HG13 ILE B  43       0.779 -22.492 -27.372  1.00 50.66           H  
ATOM   3931  CG2 ILE B  43       3.518 -22.832 -27.786  1.00 50.66           C  
ATOM   3932 HG21 ILE B  43       3.316 -22.110 -26.995  1.00 50.66           H  
ATOM   3933 HG22 ILE B  43       3.652 -23.820 -27.346  1.00 50.66           H  
ATOM   3934 HG23 ILE B  43       4.460 -22.569 -28.266  1.00 50.66           H  
ATOM   3935  CD1 ILE B  43       1.004 -24.626 -27.491  1.00 50.66           C  
ATOM   3936 HD11 ILE B  43      -0.011 -24.855 -27.167  1.00 50.66           H  
ATOM   3937 HD12 ILE B  43       1.660 -24.658 -26.620  1.00 50.66           H  
ATOM   3938 HD13 ILE B  43       1.322 -25.376 -28.216  1.00 50.66           H  
ATOM   3939  N   PHE B  44       3.744 -21.556 -31.478  1.00 51.85           N  
ATOM   3940  H   PHE B  44       3.098 -22.266 -31.794  1.00 51.85           H  
ATOM   3941  CA  PHE B  44       4.879 -21.228 -32.346  1.00 51.85           C  
ATOM   3942  HA  PHE B  44       5.799 -21.431 -31.799  1.00 51.85           H  
ATOM   3943  C   PHE B  44       4.930 -19.751 -32.753  1.00 51.85           C  
ATOM   3944  CB  PHE B  44       4.851 -22.099 -33.615  1.00 51.85           C  
ATOM   3945  HB2 PHE B  44       5.414 -21.590 -34.397  1.00 51.85           H  
ATOM   3946  HB3 PHE B  44       3.829 -22.190 -33.982  1.00 51.85           H  
ATOM   3947  O   PHE B  44       5.992 -19.137 -32.678  1.00 51.85           O  
ATOM   3948  CG  PHE B  44       5.469 -23.468 -33.451  1.00 51.85           C  
ATOM   3949  CD1 PHE B  44       6.858 -23.550 -33.368  1.00 51.85           C  
ATOM   3950  HD1 PHE B  44       7.401 -22.616 -33.384  1.00 51.85           H  
ATOM   3951  CD2 PHE B  44       4.713 -24.645 -33.370  1.00 51.85           C  
ATOM   3952  HD2 PHE B  44       3.640 -24.620 -33.494  1.00 51.85           H  
ATOM   3953  CE1 PHE B  44       7.503 -24.796 -33.248  1.00 51.85           C  
ATOM   3954  HE1 PHE B  44       8.578 -24.888 -33.210  1.00 51.85           H  
ATOM   3955  CE2 PHE B  44       5.348 -25.866 -33.110  1.00 51.85           C  
ATOM   3956  HE2 PHE B  44       4.763 -26.750 -32.906  1.00 51.85           H  
ATOM   3957  CZ  PHE B  44       6.741 -25.952 -33.096  1.00 51.85           C  
ATOM   3958  HZ  PHE B  44       7.230 -26.902 -32.945  1.00 51.85           H  
ATOM   3959  N   GLU B  45       3.822 -19.155 -33.195  1.00 51.66           N  
ATOM   3960  H   GLU B  45       2.978 -19.701 -33.288  1.00 51.66           H  
ATOM   3961  CA  GLU B  45       3.797 -17.742 -33.597  1.00 51.66           C  
ATOM   3962  HA  GLU B  45       4.624 -17.557 -34.283  1.00 51.66           H  
ATOM   3963  C   GLU B  45       4.029 -16.811 -32.396  1.00 51.66           C  
ATOM   3964  CB  GLU B  45       2.489 -17.410 -34.340  1.00 51.66           C  
ATOM   3965  HB2 GLU B  45       2.373 -16.327 -34.373  1.00 51.66           H  
ATOM   3966  HB3 GLU B  45       1.645 -17.834 -33.796  1.00 51.66           H  
ATOM   3967  O   GLU B  45       4.747 -15.816 -32.528  1.00 51.66           O  
ATOM   3968  CG  GLU B  45       2.509 -17.937 -35.789  1.00 51.66           C  
ATOM   3969  HG2 GLU B  45       3.352 -17.481 -36.308  1.00 51.66           H  
ATOM   3970  HG3 GLU B  45       2.682 -19.013 -35.770  1.00 51.66           H  
ATOM   3971  CD  GLU B  45       1.224 -17.659 -36.594  1.00 51.66           C  
ATOM   3972  OE1 GLU B  45       1.182 -18.101 -37.773  1.00 51.66           O  
ATOM   3973  OE2 GLU B  45       0.286 -17.038 -36.047  1.00 51.66           O  
ATOM   3974  N   GLN B  46       3.521 -17.156 -31.203  1.00 47.79           N  
ATOM   3975  H   GLN B  46       2.950 -17.987 -31.136  1.00 47.79           H  
ATOM   3976  CA  GLN B  46       3.833 -16.412 -29.977  1.00 47.79           C  
ATOM   3977  HA  GLN B  46       3.653 -15.354 -30.168  1.00 47.79           H  
ATOM   3978  C   GLN B  46       5.313 -16.520 -29.576  1.00 47.79           C  
ATOM   3979  CB  GLN B  46       2.940 -16.857 -28.805  1.00 47.79           C  
ATOM   3980  HB2 GLN B  46       3.498 -16.721 -27.879  1.00 47.79           H  
ATOM   3981  HB3 GLN B  46       2.697 -17.916 -28.894  1.00 47.79           H  
ATOM   3982  O   GLN B  46       5.928 -15.497 -29.263  1.00 47.79           O  
ATOM   3983  CG  GLN B  46       1.653 -16.024 -28.692  1.00 47.79           C  
ATOM   3984  HG2 GLN B  46       1.007 -16.250 -29.540  1.00 47.79           H  
ATOM   3985  HG3 GLN B  46       1.908 -14.964 -28.728  1.00 47.79           H  
ATOM   3986  CD  GLN B  46       0.879 -16.282 -27.398  1.00 47.79           C  
ATOM   3987  NE2 GLN B  46      -0.125 -15.488 -27.092  1.00 47.79           N  
ATOM   3988 HE21 GLN B  46      -0.458 -14.798 -27.750  1.00 47.79           H  
ATOM   3989 HE22 GLN B  46      -0.670 -15.717 -26.272  1.00 47.79           H  
ATOM   3990  OE1 GLN B  46       1.190 -17.146 -26.592  1.00 47.79           O  
ATOM   3991  N   GLU B  47       5.901 -17.720 -29.595  1.00 48.03           N  
ATOM   3992  H   GLU B  47       5.349 -18.542 -29.799  1.00 48.03           H  
ATOM   3993  CA  GLU B  47       7.334 -17.908 -29.312  1.00 48.03           C  
ATOM   3994  HA  GLU B  47       7.594 -17.405 -28.380  1.00 48.03           H  
ATOM   3995  C   GLU B  47       8.239 -17.297 -30.386  1.00 48.03           C  
ATOM   3996  CB  GLU B  47       7.686 -19.394 -29.167  1.00 48.03           C  
ATOM   3997  HB2 GLU B  47       8.747 -19.512 -29.387  1.00 48.03           H  
ATOM   3998  HB3 GLU B  47       7.124 -19.979 -29.896  1.00 48.03           H  
ATOM   3999  O   GLU B  47       9.360 -16.904 -30.094  1.00 48.03           O  
ATOM   4000  CG  GLU B  47       7.451 -19.938 -27.751  1.00 48.03           C  
ATOM   4001  HG2 GLU B  47       6.380 -19.958 -27.550  1.00 48.03           H  
ATOM   4002  HG3 GLU B  47       7.918 -19.261 -27.034  1.00 48.03           H  
ATOM   4003  CD  GLU B  47       8.044 -21.348 -27.569  1.00 48.03           C  
ATOM   4004  OE1 GLU B  47       8.116 -21.797 -26.402  1.00 48.03           O  
ATOM   4005  OE2 GLU B  47       8.409 -21.987 -28.588  1.00 48.03           O  
ATOM   4006  N   THR B  48       7.783 -17.136 -31.629  1.00 45.33           N  
ATOM   4007  H   THR B  48       6.877 -17.512 -31.870  1.00 45.33           H  
ATOM   4008  CA  THR B  48       8.622 -16.470 -32.640  1.00 45.33           C  
ATOM   4009  HA  THR B  48       9.595 -16.961 -32.644  1.00 45.33           H  
ATOM   4010  C   THR B  48       8.869 -14.996 -32.276  1.00 45.33           C  
ATOM   4011  CB  THR B  48       8.032 -16.593 -34.051  1.00 45.33           C  
ATOM   4012  HB  THR B  48       7.150 -15.959 -34.138  1.00 45.33           H  
ATOM   4013  O   THR B  48       9.950 -14.473 -32.538  1.00 45.33           O  
ATOM   4014  CG2 THR B  48       9.057 -16.218 -35.123  1.00 45.33           C  
ATOM   4015 HG21 THR B  48       9.954 -16.827 -35.009  1.00 45.33           H  
ATOM   4016 HG22 THR B  48       9.322 -15.164 -35.037  1.00 45.33           H  
ATOM   4017 HG23 THR B  48       8.626 -16.387 -36.110  1.00 45.33           H  
ATOM   4018  OG1 THR B  48       7.677 -17.921 -34.361  1.00 45.33           O  
ATOM   4019  HG1 THR B  48       7.122 -18.275 -33.661  1.00 45.33           H  
ATOM   4020  N   ASN B  49       7.900 -14.325 -31.636  1.00 42.76           N  
ATOM   4021  H   ASN B  49       7.044 -14.818 -31.425  1.00 42.76           H  
ATOM   4022  CA  ASN B  49       8.062 -12.946 -31.156  1.00 42.76           C  
ATOM   4023  HA  ASN B  49       8.685 -12.397 -31.863  1.00 42.76           H  
ATOM   4024  C   ASN B  49       8.790 -12.844 -29.803  1.00 42.76           C  
ATOM   4025  CB  ASN B  49       6.680 -12.270 -31.076  1.00 42.76           C  
ATOM   4026  HB2 ASN B  49       6.708 -11.491 -30.314  1.00 42.76           H  
ATOM   4027  HB3 ASN B  49       5.930 -13.002 -30.776  1.00 42.76           H  
ATOM   4028  O   ASN B  49       9.515 -11.875 -29.575  1.00 42.76           O  
ATOM   4029  CG  ASN B  49       6.252 -11.592 -32.365  1.00 42.76           C  
ATOM   4030  ND2 ASN B  49       4.968 -11.393 -32.545  1.00 42.76           N  
ATOM   4031 HD21 ASN B  49       4.299 -11.795 -31.905  1.00 42.76           H  
ATOM   4032 HD22 ASN B  49       4.708 -10.991 -33.435  1.00 42.76           H  
ATOM   4033  OD1 ASN B  49       7.038 -11.187 -33.203  1.00 42.76           O  
ATOM   4034  N   ASN B  50       8.599 -13.800 -28.889  1.00 41.49           N  
ATOM   4035  H   ASN B  50       8.027 -14.594 -29.137  1.00 41.49           H  
ATOM   4036  CA  ASN B  50       9.330 -13.841 -27.619  1.00 41.49           C  
ATOM   4037  HA  ASN B  50       9.759 -12.861 -27.408  1.00 41.49           H  
ATOM   4038  C   ASN B  50      10.498 -14.832 -27.716  1.00 41.49           C  
ATOM   4039  CB  ASN B  50       8.368 -14.209 -26.468  1.00 41.49           C  
ATOM   4040  HB2 ASN B  50       7.575 -14.852 -26.849  1.00 41.49           H  
ATOM   4041  HB3 ASN B  50       8.912 -14.784 -25.720  1.00 41.49           H  
ATOM   4042  O   ASN B  50      10.261 -16.024 -27.712  1.00 41.49           O  
ATOM   4043  CG  ASN B  50       7.755 -13.023 -25.743  1.00 41.49           C  
ATOM   4044  ND2 ASN B  50       6.774 -13.276 -24.910  1.00 41.49           N  
ATOM   4045 HD21 ASN B  50       6.360 -12.490 -24.428  1.00 41.49           H  
ATOM   4046 HD22 ASN B  50       6.459 -14.227 -24.779  1.00 41.49           H  
ATOM   4047  OD1 ASN B  50       8.178 -11.880 -25.834  1.00 41.49           O  
ATOM   4048  N   ASN B  51      11.743 -14.341 -27.681  1.00 39.26           N  
ATOM   4049  H   ASN B  51      11.798 -13.336 -27.763  1.00 39.26           H  
ATOM   4050  CA  ASN B  51      13.039 -15.057 -27.776  1.00 39.26           C  
ATOM   4051  HA  ASN B  51      13.217 -15.263 -28.832  1.00 39.26           H  
ATOM   4052  C   ASN B  51      13.244 -16.432 -27.068  1.00 39.26           C  
ATOM   4053  CB  ASN B  51      14.121 -14.076 -27.247  1.00 39.26           C  
ATOM   4054  HB2 ASN B  51      13.671 -13.341 -26.580  1.00 39.26           H  
ATOM   4055  HB3 ASN B  51      14.854 -14.619 -26.650  1.00 39.26           H  
ATOM   4056  O   ASN B  51      14.338 -16.989 -27.192  1.00 39.26           O  
ATOM   4057  CG  ASN B  51      14.917 -13.343 -28.312  1.00 39.26           C  
ATOM   4058  ND2 ASN B  51      15.791 -12.454 -27.901  1.00 39.26           N  
ATOM   4059 HD21 ASN B  51      15.966 -12.322 -26.915  1.00 39.26           H  
ATOM   4060 HD22 ASN B  51      16.317 -12.003 -28.635  1.00 39.26           H  
ATOM   4061  OD1 ASN B  51      14.793 -13.534 -29.505  1.00 39.26           O  
ATOM   4062  N   ASN B  52      12.302 -16.985 -26.299  1.00 46.00           N  
ATOM   4063  H   ASN B  52      11.365 -16.619 -26.385  1.00 46.00           H  
ATOM   4064  CA  ASN B  52      12.450 -18.307 -25.680  1.00 46.00           C  
ATOM   4065  HA  ASN B  52      13.474 -18.401 -25.320  1.00 46.00           H  
ATOM   4066  C   ASN B  52      12.293 -19.416 -26.733  1.00 46.00           C  
ATOM   4067  CB  ASN B  52      11.516 -18.460 -24.461  1.00 46.00           C  
ATOM   4068  HB2 ASN B  52      10.657 -17.795 -24.547  1.00 46.00           H  
ATOM   4069  HB3 ASN B  52      11.133 -19.480 -24.435  1.00 46.00           H  
ATOM   4070  O   ASN B  52      11.218 -19.935 -26.989  1.00 46.00           O  
ATOM   4071  CG  ASN B  52      12.218 -18.222 -23.131  1.00 46.00           C  
ATOM   4072  ND2 ASN B  52      11.555 -18.510 -22.037  1.00 46.00           N  
ATOM   4073 HD21 ASN B  52      10.645 -18.944 -22.092  1.00 46.00           H  
ATOM   4074 HD22 ASN B  52      12.045 -18.411 -21.159  1.00 46.00           H  
ATOM   4075  OD1 ASN B  52      13.352 -17.775 -23.049  1.00 46.00           O  
ATOM   4076  N   SER B  53      13.424 -19.767 -27.341  1.00 50.11           N  
ATOM   4077  H   SER B  53      14.228 -19.202 -27.108  1.00 50.11           H  
ATOM   4078  CA  SER B  53      13.580 -20.728 -28.439  1.00 50.11           C  
ATOM   4079  HA  SER B  53      12.766 -20.568 -29.146  1.00 50.11           H  
ATOM   4080  C   SER B  53      13.536 -22.211 -28.037  1.00 50.11           C  
ATOM   4081  CB  SER B  53      14.908 -20.425 -29.150  1.00 50.11           C  
ATOM   4082  HB2 SER B  53      14.886 -19.405 -29.533  1.00 50.11           H  
ATOM   4083  HB3 SER B  53      15.031 -21.105 -29.993  1.00 50.11           H  
ATOM   4084  O   SER B  53      13.785 -23.066 -28.891  1.00 50.11           O  
ATOM   4085  OG  SER B  53      16.007 -20.572 -28.265  1.00 50.11           O  
ATOM   4086  HG  SER B  53      16.098 -19.775 -27.737  1.00 50.11           H  
ATOM   4087  N   SER B  54      13.283 -22.566 -26.772  1.00 55.05           N  
ATOM   4088  H   SER B  54      12.952 -21.873 -26.116  1.00 55.05           H  
ATOM   4089  CA  SER B  54      13.519 -23.934 -26.283  1.00 55.05           C  
ATOM   4090  HA  SER B  54      14.521 -24.227 -26.597  1.00 55.05           H  
ATOM   4091  C   SER B  54      12.557 -24.959 -26.887  1.00 55.05           C  
ATOM   4092  CB  SER B  54      13.510 -24.007 -24.752  1.00 55.05           C  
ATOM   4093  HB2 SER B  54      13.758 -25.020 -24.437  1.00 55.05           H  
ATOM   4094  HB3 SER B  54      14.261 -23.328 -24.348  1.00 55.05           H  
ATOM   4095  O   SER B  54      13.019 -25.992 -27.373  1.00 55.05           O  
ATOM   4096  OG  SER B  54      12.243 -23.661 -24.239  1.00 55.05           O  
ATOM   4097  HG  SER B  54      12.264 -23.842 -23.296  1.00 55.05           H  
ATOM   4098  N   PHE B  55      11.253 -24.673 -26.967  1.00 54.37           N  
ATOM   4099  H   PHE B  55      10.905 -23.829 -26.537  1.00 54.37           H  
ATOM   4100  CA  PHE B  55      10.295 -25.596 -27.587  1.00 54.37           C  
ATOM   4101  HA  PHE B  55      10.439 -26.583 -27.148  1.00 54.37           H  
ATOM   4102  C   PHE B  55      10.536 -25.722 -29.097  1.00 54.37           C  
ATOM   4103  CB  PHE B  55       8.864 -25.152 -27.277  1.00 54.37           C  
ATOM   4104  HB2 PHE B  55       8.629 -24.262 -27.861  1.00 54.37           H  
ATOM   4105  HB3 PHE B  55       8.790 -24.881 -26.224  1.00 54.37           H  
ATOM   4106  O   PHE B  55      10.543 -26.829 -29.639  1.00 54.37           O  
ATOM   4107  CG  PHE B  55       7.829 -26.216 -27.574  1.00 54.37           C  
ATOM   4108  CD1 PHE B  55       7.161 -26.242 -28.813  1.00 54.37           C  
ATOM   4109  HD1 PHE B  55       7.371 -25.483 -29.553  1.00 54.37           H  
ATOM   4110  CD2 PHE B  55       7.534 -27.184 -26.599  1.00 54.37           C  
ATOM   4111  HD2 PHE B  55       8.035 -27.153 -25.642  1.00 54.37           H  
ATOM   4112  CE1 PHE B  55       6.202 -27.237 -29.075  1.00 54.37           C  
ATOM   4113  HE1 PHE B  55       5.677 -27.242 -30.019  1.00 54.37           H  
ATOM   4114  CE2 PHE B  55       6.574 -28.178 -26.858  1.00 54.37           C  
ATOM   4115  HE2 PHE B  55       6.338 -28.910 -26.100  1.00 54.37           H  
ATOM   4116  CZ  PHE B  55       5.908 -28.204 -28.096  1.00 54.37           C  
ATOM   4117  HZ  PHE B  55       5.158 -28.957 -28.289  1.00 54.37           H  
ATOM   4118  N   TYR B  56      10.860 -24.607 -29.762  1.00 54.65           N  
ATOM   4119  H   TYR B  56      10.736 -23.731 -29.276  1.00 54.65           H  
ATOM   4120  CA  TYR B  56      11.309 -24.583 -31.159  1.00 54.65           C  
ATOM   4121  HA  TYR B  56      10.491 -24.946 -31.782  1.00 54.65           H  
ATOM   4122  C   TYR B  56      12.518 -25.502 -31.384  1.00 54.65           C  
ATOM   4123  CB  TYR B  56      11.655 -23.131 -31.555  1.00 54.65           C  
ATOM   4124  HB2 TYR B  56      11.066 -22.448 -30.943  1.00 54.65           H  
ATOM   4125  HB3 TYR B  56      12.703 -22.921 -31.343  1.00 54.65           H  
ATOM   4126  O   TYR B  56      12.551 -26.313 -32.313  1.00 54.65           O  
ATOM   4127  CG  TYR B  56      11.348 -22.798 -33.000  1.00 54.65           C  
ATOM   4128  CD1 TYR B  56      12.331 -22.377 -33.907  1.00 54.65           C  
ATOM   4129  HD1 TYR B  56      13.354 -22.274 -33.576  1.00 54.65           H  
ATOM   4130  CD2 TYR B  56      10.014 -22.809 -33.406  1.00 54.65           C  
ATOM   4131  HD2 TYR B  56       9.279 -22.982 -32.634  1.00 54.65           H  
ATOM   4132  CE1 TYR B  56      11.954 -21.990 -35.212  1.00 54.65           C  
ATOM   4133  HE1 TYR B  56      12.703 -21.596 -35.884  1.00 54.65           H  
ATOM   4134  CE2 TYR B  56       9.662 -22.619 -34.760  1.00 54.65           C  
ATOM   4135  HE2 TYR B  56       8.642 -22.707 -35.105  1.00 54.65           H  
ATOM   4136  OH  TYR B  56      10.339 -22.054 -36.991  1.00 54.65           O  
ATOM   4137  HH  TYR B  56      10.917 -21.392 -37.378  1.00 54.65           H  
ATOM   4138  CZ  TYR B  56      10.646 -22.231 -35.676  1.00 54.65           C  
ATOM   4139  N   THR B  57      13.498 -25.409 -30.487  1.00 62.11           N  
ATOM   4140  H   THR B  57      13.396 -24.723 -29.752  1.00 62.11           H  
ATOM   4141  CA  THR B  57      14.707 -26.232 -30.505  1.00 62.11           C  
ATOM   4142  HA  THR B  57      15.155 -26.165 -31.497  1.00 62.11           H  
ATOM   4143  C   THR B  57      14.357 -27.697 -30.256  1.00 62.11           C  
ATOM   4144  CB  THR B  57      15.737 -25.716 -29.490  1.00 62.11           C  
ATOM   4145  HB  THR B  57      15.379 -25.864 -28.471  1.00 62.11           H  
ATOM   4146  O   THR B  57      14.833 -28.562 -30.985  1.00 62.11           O  
ATOM   4147  CG2 THR B  57      17.092 -26.394 -29.659  1.00 62.11           C  
ATOM   4148 HG21 THR B  57      17.810 -25.936 -28.980  1.00 62.11           H  
ATOM   4149 HG22 THR B  57      17.442 -26.287 -30.686  1.00 62.11           H  
ATOM   4150 HG23 THR B  57      17.001 -27.450 -29.408  1.00 62.11           H  
ATOM   4151  OG1 THR B  57      15.978 -24.347 -29.710  1.00 62.11           O  
ATOM   4152  HG1 THR B  57      15.231 -23.852 -29.365  1.00 62.11           H  
ATOM   4153  N   GLY B  58      13.453 -27.983 -29.317  1.00 63.51           N  
ATOM   4154  H   GLY B  58      13.104 -27.226 -28.746  1.00 63.51           H  
ATOM   4155  CA  GLY B  58      12.940 -29.325 -29.049  1.00 63.51           C  
ATOM   4156  HA2 GLY B  58      12.203 -29.263 -28.249  1.00 63.51           H  
ATOM   4157  HA3 GLY B  58      13.757 -29.969 -28.725  1.00 63.51           H  
ATOM   4158  C   GLY B  58      12.270 -29.956 -30.270  1.00 63.51           C  
ATOM   4159  O   GLY B  58      12.596 -31.086 -30.630  1.00 63.51           O  
ATOM   4160  N   VAL B  59      11.401 -29.221 -30.968  1.00 72.17           N  
ATOM   4161  H   VAL B  59      11.157 -28.306 -30.615  1.00 72.17           H  
ATOM   4162  CA  VAL B  59      10.715 -29.727 -32.167  1.00 72.17           C  
ATOM   4163  HA  VAL B  59      10.328 -30.718 -31.934  1.00 72.17           H  
ATOM   4164  C   VAL B  59      11.683 -29.919 -33.335  1.00 72.17           C  
ATOM   4165  CB  VAL B  59       9.498 -28.855 -32.529  1.00 72.17           C  
ATOM   4166  HB  VAL B  59       9.793 -27.809 -32.600  1.00 72.17           H  
ATOM   4167  O   VAL B  59      11.588 -30.924 -34.041  1.00 72.17           O  
ATOM   4168  CG1 VAL B  59       8.866 -29.286 -33.860  1.00 72.17           C  
ATOM   4169 HG11 VAL B  59       8.656 -30.356 -33.844  1.00 72.17           H  
ATOM   4170 HG12 VAL B  59       9.537 -29.059 -34.688  1.00 72.17           H  
ATOM   4171 HG13 VAL B  59       7.929 -28.752 -34.021  1.00 72.17           H  
ATOM   4172  CG2 VAL B  59       8.442 -29.022 -31.424  1.00 72.17           C  
ATOM   4173 HG21 VAL B  59       8.225 -30.079 -31.267  1.00 72.17           H  
ATOM   4174 HG22 VAL B  59       7.507 -28.523 -31.677  1.00 72.17           H  
ATOM   4175 HG23 VAL B  59       8.804 -28.597 -30.487  1.00 72.17           H  
ATOM   4176  N   TYR B  60      12.670 -29.040 -33.526  1.00 69.32           N  
ATOM   4177  H   TYR B  60      12.715 -28.211 -32.950  1.00 69.32           H  
ATOM   4178  CA  TYR B  60      13.701 -29.275 -34.541  1.00 69.32           C  
ATOM   4179  HA  TYR B  60      13.204 -29.555 -35.470  1.00 69.32           H  
ATOM   4180  C   TYR B  60      14.636 -30.427 -34.208  1.00 69.32           C  
ATOM   4181  CB  TYR B  60      14.536 -28.029 -34.793  1.00 69.32           C  
ATOM   4182  HB2 TYR B  60      15.482 -28.314 -35.253  1.00 69.32           H  
ATOM   4183  HB3 TYR B  60      14.767 -27.546 -33.843  1.00 69.32           H  
ATOM   4184  O   TYR B  60      15.017 -31.163 -35.117  1.00 69.32           O  
ATOM   4185  CG  TYR B  60      13.860 -27.074 -35.733  1.00 69.32           C  
ATOM   4186  CD1 TYR B  60      13.525 -27.465 -37.047  1.00 69.32           C  
ATOM   4187  HD1 TYR B  60      13.759 -28.464 -37.382  1.00 69.32           H  
ATOM   4188  CD2 TYR B  60      13.621 -25.769 -35.308  1.00 69.32           C  
ATOM   4189  HD2 TYR B  60      13.925 -25.442 -34.324  1.00 69.32           H  
ATOM   4190  CE1 TYR B  60      12.884 -26.560 -37.915  1.00 69.32           C  
ATOM   4191  HE1 TYR B  60      12.631 -26.854 -38.923  1.00 69.32           H  
ATOM   4192  CE2 TYR B  60      13.033 -24.873 -36.196  1.00 69.32           C  
ATOM   4193  HE2 TYR B  60      13.005 -23.831 -35.911  1.00 69.32           H  
ATOM   4194  OH  TYR B  60      11.929 -24.363 -38.247  1.00 69.32           O  
ATOM   4195  HH  TYR B  60      11.674 -23.607 -37.713  1.00 69.32           H  
ATOM   4196  CZ  TYR B  60      12.596 -25.257 -37.469  1.00 69.32           C  
ATOM   4197  N   ILE B  61      14.979 -30.616 -32.935  1.00 72.13           N  
ATOM   4198  H   ILE B  61      14.681 -29.945 -32.241  1.00 72.13           H  
ATOM   4199  CA  ILE B  61      15.729 -31.791 -32.489  1.00 72.13           C  
ATOM   4200  HA  ILE B  61      16.642 -31.869 -33.080  1.00 72.13           H  
ATOM   4201  C   ILE B  61      14.911 -33.053 -32.774  1.00 72.13           C  
ATOM   4202  CB  ILE B  61      16.128 -31.648 -31.004  1.00 72.13           C  
ATOM   4203  HB  ILE B  61      15.259 -31.321 -30.433  1.00 72.13           H  
ATOM   4204  O   ILE B  61      15.456 -34.007 -33.318  1.00 72.13           O  
ATOM   4205  CG1 ILE B  61      17.253 -30.595 -30.867  1.00 72.13           C  
ATOM   4206 HG12 ILE B  61      18.176 -30.998 -31.286  1.00 72.13           H  
ATOM   4207 HG13 ILE B  61      17.005 -29.703 -31.442  1.00 72.13           H  
ATOM   4208  CG2 ILE B  61      16.607 -32.994 -30.426  1.00 72.13           C  
ATOM   4209 HG21 ILE B  61      17.447 -33.378 -31.005  1.00 72.13           H  
ATOM   4210 HG22 ILE B  61      15.799 -33.725 -30.434  1.00 72.13           H  
ATOM   4211 HG23 ILE B  61      16.911 -32.879 -29.386  1.00 72.13           H  
ATOM   4212  CD1 ILE B  61      17.516 -30.165 -29.418  1.00 72.13           C  
ATOM   4213 HD11 ILE B  61      16.595 -29.794 -28.967  1.00 72.13           H  
ATOM   4214 HD12 ILE B  61      18.267 -29.375 -29.411  1.00 72.13           H  
ATOM   4215 HD13 ILE B  61      17.899 -30.996 -28.827  1.00 72.13           H  
ATOM   4216  N   LEU B  62      13.603 -33.039 -32.508  1.00 74.93           N  
ATOM   4217  H   LEU B  62      13.230 -32.240 -32.016  1.00 74.93           H  
ATOM   4218  CA  LEU B  62      12.685 -34.135 -32.833  1.00 74.93           C  
ATOM   4219  HA  LEU B  62      13.045 -35.043 -32.348  1.00 74.93           H  
ATOM   4220  C   LEU B  62      12.647 -34.442 -34.337  1.00 74.93           C  
ATOM   4221  CB  LEU B  62      11.286 -33.782 -32.284  1.00 74.93           C  
ATOM   4222  HB2 LEU B  62      10.526 -33.982 -33.039  1.00 74.93           H  
ATOM   4223  HB3 LEU B  62      11.236 -32.712 -32.082  1.00 74.93           H  
ATOM   4224  O   LEU B  62      12.789 -35.599 -34.731  1.00 74.93           O  
ATOM   4225  CG  LEU B  62      10.942 -34.555 -30.998  1.00 74.93           C  
ATOM   4226  HG  LEU B  62      11.856 -34.859 -30.488  1.00 74.93           H  
ATOM   4227  CD1 LEU B  62      10.122 -33.707 -30.030  1.00 74.93           C  
ATOM   4228 HD11 LEU B  62      10.709 -32.844 -29.715  1.00 74.93           H  
ATOM   4229 HD12 LEU B  62       9.870 -34.295 -29.147  1.00 74.93           H  
ATOM   4230 HD13 LEU B  62       9.207 -33.362 -30.509  1.00 74.93           H  
ATOM   4231  CD2 LEU B  62      10.128 -35.795 -31.359  1.00 74.93           C  
ATOM   4232 HD21 LEU B  62      10.009 -36.428 -30.479  1.00 74.93           H  
ATOM   4233 HD22 LEU B  62       9.146 -35.509 -31.736  1.00 74.93           H  
ATOM   4234 HD23 LEU B  62      10.659 -36.344 -32.136  1.00 74.93           H  
ATOM   4235  N   ILE B  63      12.519 -33.421 -35.190  1.00 76.84           N  
ATOM   4236  H   ILE B  63      12.371 -32.500 -34.801  1.00 76.84           H  
ATOM   4237  CA  ILE B  63      12.539 -33.593 -36.652  1.00 76.84           C  
ATOM   4238  HA  ILE B  63      11.802 -34.350 -36.920  1.00 76.84           H  
ATOM   4239  C   ILE B  63      13.902 -34.120 -37.121  1.00 76.84           C  
ATOM   4240  CB  ILE B  63      12.155 -32.272 -37.363  1.00 76.84           C  
ATOM   4241  HB  ILE B  63      12.776 -31.471 -36.961  1.00 76.84           H  
ATOM   4242  O   ILE B  63      13.957 -35.055 -37.920  1.00 76.84           O  
ATOM   4243  CG1 ILE B  63      10.669 -31.936 -37.099  1.00 76.84           C  
ATOM   4244 HG12 ILE B  63      10.456 -32.018 -36.034  1.00 76.84           H  
ATOM   4245 HG13 ILE B  63      10.038 -32.662 -37.613  1.00 76.84           H  
ATOM   4246  CG2 ILE B  63      12.398 -32.361 -38.885  1.00 76.84           C  
ATOM   4247 HG21 ILE B  63      12.122 -31.427 -39.376  1.00 76.84           H  
ATOM   4248 HG22 ILE B  63      11.814 -33.178 -39.307  1.00 76.84           H  
ATOM   4249 HG23 ILE B  63      13.453 -32.531 -39.098  1.00 76.84           H  
ATOM   4250  CD1 ILE B  63      10.262 -30.524 -37.538  1.00 76.84           C  
ATOM   4251 HD11 ILE B  63      10.298 -30.428 -38.623  1.00 76.84           H  
ATOM   4252 HD12 ILE B  63       9.238 -30.337 -37.213  1.00 76.84           H  
ATOM   4253 HD13 ILE B  63      10.919 -29.788 -37.075  1.00 76.84           H  
ATOM   4254  N   GLY B  64      15.003 -33.551 -36.623  1.00 78.50           N  
ATOM   4255  H   GLY B  64      14.895 -32.798 -35.958  1.00 78.50           H  
ATOM   4256  CA  GLY B  64      16.360 -33.975 -36.965  1.00 78.50           C  
ATOM   4257  HA2 GLY B  64      16.512 -33.886 -38.041  1.00 78.50           H  
ATOM   4258  HA3 GLY B  64      17.070 -33.330 -36.449  1.00 78.50           H  
ATOM   4259  C   GLY B  64      16.635 -35.420 -36.549  1.00 78.50           C  
ATOM   4260  O   GLY B  64      17.133 -36.206 -37.353  1.00 78.50           O  
ATOM   4261  N   ALA B  65      16.241 -35.795 -35.331  1.00 77.28           N  
ATOM   4262  H   ALA B  65      15.837 -35.101 -34.718  1.00 77.28           H  
ATOM   4263  CA  ALA B  65      16.367 -37.152 -34.810  1.00 77.28           C  
ATOM   4264  HA  ALA B  65      17.406 -37.467 -34.900  1.00 77.28           H  
ATOM   4265  C   ALA B  65      15.512 -38.150 -35.603  1.00 77.28           C  
ATOM   4266  CB  ALA B  65      15.993 -37.145 -33.322  1.00 77.28           C  
ATOM   4267  HB1 ALA B  65      14.961 -36.819 -33.194  1.00 77.28           H  
ATOM   4268  HB2 ALA B  65      16.103 -38.149 -32.912  1.00 77.28           H  
ATOM   4269  HB3 ALA B  65      16.650 -36.468 -32.776  1.00 77.28           H  
ATOM   4270  O   ALA B  65      16.012 -39.209 -35.983  1.00 77.28           O  
ATOM   4271  N   GLY B  66      14.261 -37.801 -35.928  1.00 78.10           N  
ATOM   4272  H   GLY B  66      13.891 -36.936 -35.562  1.00 78.10           H  
ATOM   4273  CA  GLY B  66      13.383 -38.638 -36.751  1.00 78.10           C  
ATOM   4274  HA2 GLY B  66      13.240 -39.604 -36.267  1.00 78.10           H  
ATOM   4275  HA3 GLY B  66      12.415 -38.146 -36.843  1.00 78.10           H  
ATOM   4276  C   GLY B  66      13.940 -38.873 -38.158  1.00 78.10           C  
ATOM   4277  O   GLY B  66      13.996 -40.012 -38.625  1.00 78.10           O  
ATOM   4278  N   ALA B  67      14.433 -37.816 -38.814  1.00 80.75           N  
ATOM   4279  H   ALA B  67      14.364 -36.905 -38.384  1.00 80.75           H  
ATOM   4280  CA  ALA B  67      15.043 -37.911 -40.142  1.00 80.75           C  
ATOM   4281  HA  ALA B  67      14.340 -38.390 -40.823  1.00 80.75           H  
ATOM   4282  C   ALA B  67      16.317 -38.764 -40.127  1.00 80.75           C  
ATOM   4283  CB  ALA B  67      15.341 -36.495 -40.652  1.00 80.75           C  
ATOM   4284  HB1 ALA B  67      15.771 -36.549 -41.652  1.00 80.75           H  
ATOM   4285  HB2 ALA B  67      16.045 -35.998 -39.986  1.00 80.75           H  
ATOM   4286  HB3 ALA B  67      14.423 -35.908 -40.693  1.00 80.75           H  
ATOM   4287  O   ALA B  67      16.517 -39.609 -41.003  1.00 80.75           O  
ATOM   4288  N   LEU B  68      17.164 -38.575 -39.113  1.00 77.93           N  
ATOM   4289  H   LEU B  68      16.957 -37.856 -38.434  1.00 77.93           H  
ATOM   4290  CA  LEU B  68      18.390 -39.343 -38.957  1.00 77.93           C  
ATOM   4291  HA  LEU B  68      18.948 -39.287 -39.892  1.00 77.93           H  
ATOM   4292  C   LEU B  68      18.082 -40.827 -38.685  1.00 77.93           C  
ATOM   4293  CB  LEU B  68      19.226 -38.696 -37.845  1.00 77.93           C  
ATOM   4294  HB2 LEU B  68      18.774 -38.953 -36.888  1.00 77.93           H  
ATOM   4295  HB3 LEU B  68      19.188 -37.611 -37.940  1.00 77.93           H  
ATOM   4296  O   LEU B  68      18.646 -41.690 -39.355  1.00 77.93           O  
ATOM   4297  CG  LEU B  68      20.701 -39.131 -37.889  1.00 77.93           C  
ATOM   4298  HG  LEU B  68      20.788 -40.120 -38.339  1.00 77.93           H  
ATOM   4299  CD1 LEU B  68      21.556 -38.136 -38.677  1.00 77.93           C  
ATOM   4300 HD11 LEU B  68      21.180 -38.057 -39.697  1.00 77.93           H  
ATOM   4301 HD12 LEU B  68      21.521 -37.154 -38.206  1.00 77.93           H  
ATOM   4302 HD13 LEU B  68      22.589 -38.484 -38.705  1.00 77.93           H  
ATOM   4303  CD2 LEU B  68      21.253 -39.199 -36.477  1.00 77.93           C  
ATOM   4304 HD21 LEU B  68      22.243 -39.655 -36.483  1.00 77.93           H  
ATOM   4305 HD22 LEU B  68      21.310 -38.202 -36.041  1.00 77.93           H  
ATOM   4306 HD23 LEU B  68      20.567 -39.794 -35.874  1.00 77.93           H  
ATOM   4307  N   MET B  69      17.137 -41.139 -37.790  1.00 77.24           N  
ATOM   4308  H   MET B  69      16.701 -40.395 -37.263  1.00 77.24           H  
ATOM   4309  CA  MET B  69      16.688 -42.519 -37.546  1.00 77.24           C  
ATOM   4310  HA  MET B  69      17.542 -43.119 -37.235  1.00 77.24           H  
ATOM   4311  C   MET B  69      16.122 -43.174 -38.812  1.00 77.24           C  
ATOM   4312  CB  MET B  69      15.623 -42.572 -36.439  1.00 77.24           C  
ATOM   4313  HB2 MET B  69      14.909 -41.758 -36.564  1.00 77.24           H  
ATOM   4314  HB3 MET B  69      15.081 -43.513 -36.530  1.00 77.24           H  
ATOM   4315  O   MET B  69      16.439 -44.331 -39.093  1.00 77.24           O  
ATOM   4316  CG  MET B  69      16.214 -42.529 -35.030  1.00 77.24           C  
ATOM   4317  HG2 MET B  69      17.020 -43.260 -34.955  1.00 77.24           H  
ATOM   4318  HG3 MET B  69      16.626 -41.537 -34.845  1.00 77.24           H  
ATOM   4319  SD  MET B  69      14.979 -42.910 -33.758  1.00 77.24           S  
ATOM   4320  CE  MET B  69      15.972 -42.646 -32.260  1.00 77.24           C  
ATOM   4321  HE1 MET B  69      15.366 -42.844 -31.376  1.00 77.24           H  
ATOM   4322  HE2 MET B  69      16.830 -43.319 -32.253  1.00 77.24           H  
ATOM   4323  HE3 MET B  69      16.325 -41.616 -32.224  1.00 77.24           H  
ATOM   4324  N   MET B  70      15.342 -42.442 -39.614  1.00 78.25           N  
ATOM   4325  H   MET B  70      15.083 -41.512 -39.317  1.00 78.25           H  
ATOM   4326  CA  MET B  70      14.813 -42.947 -40.884  1.00 78.25           C  
ATOM   4327  HA  MET B  70      14.252 -43.860 -40.685  1.00 78.25           H  
ATOM   4328  C   MET B  70      15.943 -43.290 -41.867  1.00 78.25           C  
ATOM   4329  CB  MET B  70      13.853 -41.907 -41.484  1.00 78.25           C  
ATOM   4330  HB2 MET B  70      14.399 -40.991 -41.706  1.00 78.25           H  
ATOM   4331  HB3 MET B  70      13.074 -41.676 -40.757  1.00 78.25           H  
ATOM   4332  O   MET B  70      15.937 -44.360 -42.479  1.00 78.25           O  
ATOM   4333  CG  MET B  70      13.186 -42.409 -42.769  1.00 78.25           C  
ATOM   4334  HG2 MET B  70      13.952 -42.747 -43.466  1.00 78.25           H  
ATOM   4335  HG3 MET B  70      12.544 -43.254 -42.520  1.00 78.25           H  
ATOM   4336  SD  MET B  70      12.194 -41.150 -43.610  1.00 78.25           S  
ATOM   4337  CE  MET B  70      11.678 -42.083 -45.073  1.00 78.25           C  
ATOM   4338  HE1 MET B  70      11.100 -42.954 -44.763  1.00 78.25           H  
ATOM   4339  HE2 MET B  70      12.556 -42.401 -45.635  1.00 78.25           H  
ATOM   4340  HE3 MET B  70      11.056 -41.448 -45.703  1.00 78.25           H  
ATOM   4341  N   LEU B  71      16.934 -42.411 -42.012  1.00 76.52           N  
ATOM   4342  H   LEU B  71      16.890 -41.548 -41.489  1.00 76.52           H  
ATOM   4343  CA  LEU B  71      18.030 -42.598 -42.962  1.00 76.52           C  
ATOM   4344  HA  LEU B  71      17.593 -42.858 -43.926  1.00 76.52           H  
ATOM   4345  C   LEU B  71      18.946 -43.762 -42.550  1.00 76.52           C  
ATOM   4346  CB  LEU B  71      18.751 -41.247 -43.102  1.00 76.52           C  
ATOM   4347  HB2 LEU B  71      19.343 -41.040 -42.211  1.00 76.52           H  
ATOM   4348  HB3 LEU B  71      17.982 -40.477 -43.158  1.00 76.52           H  
ATOM   4349  O   LEU B  71      19.327 -44.585 -43.387  1.00 76.52           O  
ATOM   4350  CG  LEU B  71      19.620 -41.137 -44.369  1.00 76.52           C  
ATOM   4351  HG  LEU B  71      19.260 -41.834 -45.125  1.00 76.52           H  
ATOM   4352  CD1 LEU B  71      19.532 -39.724 -44.947  1.00 76.52           C  
ATOM   4353 HD11 LEU B  71      20.161 -39.646 -45.833  1.00 76.52           H  
ATOM   4354 HD12 LEU B  71      18.502 -39.506 -45.231  1.00 76.52           H  
ATOM   4355 HD13 LEU B  71      19.859 -38.995 -44.206  1.00 76.52           H  
ATOM   4356  CD2 LEU B  71      21.088 -41.434 -44.075  1.00 76.52           C  
ATOM   4357 HD21 LEU B  71      21.661 -41.422 -45.003  1.00 76.52           H  
ATOM   4358 HD22 LEU B  71      21.492 -40.689 -43.389  1.00 76.52           H  
ATOM   4359 HD23 LEU B  71      21.170 -42.417 -43.612  1.00 76.52           H  
ATOM   4360  N   VAL B  72      19.235 -43.882 -41.253  1.00 75.66           N  
ATOM   4361  H   VAL B  72      18.895 -43.167 -40.625  1.00 75.66           H  
ATOM   4362  CA  VAL B  72      20.025 -44.984 -40.686  1.00 75.66           C  
ATOM   4363  HA  VAL B  72      20.936 -45.093 -41.275  1.00 75.66           H  
ATOM   4364  C   VAL B  72      19.280 -46.312 -40.794  1.00 75.66           C  
ATOM   4365  CB  VAL B  72      20.434 -44.652 -39.239  1.00 75.66           C  
ATOM   4366  HB  VAL B  72      19.553 -44.390 -38.654  1.00 75.66           H  
ATOM   4367  O   VAL B  72      19.867 -47.296 -41.248  1.00 75.66           O  
ATOM   4368  CG1 VAL B  72      21.163 -45.805 -38.540  1.00 75.66           C  
ATOM   4369 HG11 VAL B  72      20.470 -46.631 -38.375  1.00 75.66           H  
ATOM   4370 HG12 VAL B  72      22.011 -46.140 -39.138  1.00 75.66           H  
ATOM   4371 HG13 VAL B  72      21.523 -45.479 -37.565  1.00 75.66           H  
ATOM   4372  CG2 VAL B  72      21.392 -43.459 -39.279  1.00 75.66           C  
ATOM   4373 HG21 VAL B  72      20.895 -42.564 -39.654  1.00 75.66           H  
ATOM   4374 HG22 VAL B  72      21.760 -43.244 -38.276  1.00 75.66           H  
ATOM   4375 HG23 VAL B  72      22.221 -43.683 -39.951  1.00 75.66           H  
ATOM   4376  N   GLY B  73      17.979 -46.342 -40.488  1.00 73.44           N  
ATOM   4377  H   GLY B  73      17.547 -45.512 -40.107  1.00 73.44           H  
ATOM   4378  CA  GLY B  73      17.139 -47.527 -40.679  1.00 73.44           C  
ATOM   4379  HA2 GLY B  73      16.122 -47.293 -40.365  1.00 73.44           H  
ATOM   4380  HA3 GLY B  73      17.513 -48.344 -40.062  1.00 73.44           H  
ATOM   4381  C   GLY B  73      17.101 -47.992 -42.141  1.00 73.44           C  
ATOM   4382  O   GLY B  73      17.249 -49.184 -42.420  1.00 73.44           O  
ATOM   4383  N   PHE B  74      17.000 -47.060 -43.096  1.00 70.95           N  
ATOM   4384  H   PHE B  74      16.874 -46.097 -42.817  1.00 70.95           H  
ATOM   4385  CA  PHE B  74      16.993 -47.378 -44.528  1.00 70.95           C  
ATOM   4386  HA  PHE B  74      16.244 -48.150 -44.702  1.00 70.95           H  
ATOM   4387  C   PHE B  74      18.338 -47.934 -45.019  1.00 70.95           C  
ATOM   4388  CB  PHE B  74      16.583 -46.137 -45.329  1.00 70.95           C  
ATOM   4389  HB2 PHE B  74      15.616 -45.787 -44.967  1.00 70.95           H  
ATOM   4390  HB3 PHE B  74      17.305 -45.338 -45.158  1.00 70.95           H  
ATOM   4391  O   PHE B  74      18.377 -48.999 -45.641  1.00 70.95           O  
ATOM   4392  CG  PHE B  74      16.472 -46.405 -46.816  1.00 70.95           C  
ATOM   4393  CD1 PHE B  74      17.524 -46.056 -47.686  1.00 70.95           C  
ATOM   4394  HD1 PHE B  74      18.412 -45.580 -47.297  1.00 70.95           H  
ATOM   4395  CD2 PHE B  74      15.322 -47.034 -47.327  1.00 70.95           C  
ATOM   4396  HD2 PHE B  74      14.516 -47.310 -46.663  1.00 70.95           H  
ATOM   4397  CE1 PHE B  74      17.419 -46.327 -49.063  1.00 70.95           C  
ATOM   4398  HE1 PHE B  74      18.225 -46.057 -49.729  1.00 70.95           H  
ATOM   4399  CE2 PHE B  74      15.217 -47.304 -48.703  1.00 70.95           C  
ATOM   4400  HE2 PHE B  74      14.331 -47.784 -49.093  1.00 70.95           H  
ATOM   4401  CZ  PHE B  74      16.264 -46.947 -49.571  1.00 70.95           C  
ATOM   4402  HZ  PHE B  74      16.183 -47.153 -50.628  1.00 70.95           H  
ATOM   4403  N   LEU B  75      19.452 -47.263 -44.698  1.00 71.98           N  
ATOM   4404  H   LEU B  75      19.360 -46.404 -44.176  1.00 71.98           H  
ATOM   4405  CA  LEU B  75      20.800 -47.739 -45.041  1.00 71.98           C  
ATOM   4406  HA  LEU B  75      20.876 -47.847 -46.123  1.00 71.98           H  
ATOM   4407  C   LEU B  75      21.086 -49.114 -44.436  1.00 71.98           C  
ATOM   4408  CB  LEU B  75      21.849 -46.736 -44.535  1.00 71.98           C  
ATOM   4409  HB2 LEU B  75      21.568 -46.420 -43.530  1.00 71.98           H  
ATOM   4410  HB3 LEU B  75      22.813 -47.238 -44.458  1.00 71.98           H  
ATOM   4411  O   LEU B  75      21.674 -49.969 -45.099  1.00 71.98           O  
ATOM   4412  CG  LEU B  75      22.028 -45.499 -45.428  1.00 71.98           C  
ATOM   4413  HG  LEU B  75      21.061 -45.042 -45.638  1.00 71.98           H  
ATOM   4414  CD1 LEU B  75      22.906 -44.495 -44.686  1.00 71.98           C  
ATOM   4415 HD11 LEU B  75      23.021 -43.589 -45.281  1.00 71.98           H  
ATOM   4416 HD12 LEU B  75      23.884 -44.932 -44.485  1.00 71.98           H  
ATOM   4417 HD13 LEU B  75      22.441 -44.238 -43.735  1.00 71.98           H  
ATOM   4418  CD2 LEU B  75      22.729 -45.846 -46.748  1.00 71.98           C  
ATOM   4419 HD21 LEU B  75      22.899 -44.933 -47.318  1.00 71.98           H  
ATOM   4420 HD22 LEU B  75      23.685 -46.332 -46.551  1.00 71.98           H  
ATOM   4421 HD23 LEU B  75      22.101 -46.508 -47.345  1.00 71.98           H  
ATOM   4422  N   GLY B  76      20.630 -49.348 -43.206  1.00 69.33           N  
ATOM   4423  H   GLY B  76      20.197 -48.590 -42.696  1.00 69.33           H  
ATOM   4424  CA  GLY B  76      20.729 -50.642 -42.551  1.00 69.33           C  
ATOM   4425  HA2 GLY B  76      21.775 -50.939 -42.480  1.00 69.33           H  
ATOM   4426  HA3 GLY B  76      20.328 -50.530 -41.543  1.00 69.33           H  
ATOM   4427  C   GLY B  76      19.944 -51.739 -43.279  1.00 69.33           C  
ATOM   4428  O   GLY B  76      20.455 -52.848 -43.444  1.00 69.33           O  
ATOM   4429  N   CYS B  77      18.729 -51.451 -43.758  1.00 68.25           N  
ATOM   4430  H   CYS B  77      18.341 -50.538 -43.570  1.00 68.25           H  
ATOM   4431  CA  CYS B  77      17.928 -52.403 -44.535  1.00 68.25           C  
ATOM   4432  HA  CYS B  77      17.853 -53.340 -43.983  1.00 68.25           H  
ATOM   4433  C   CYS B  77      18.572 -52.726 -45.892  1.00 68.25           C  
ATOM   4434  CB  CYS B  77      16.509 -51.854 -44.738  1.00 68.25           C  
ATOM   4435  HB2 CYS B  77      16.546 -50.849 -45.159  1.00 68.25           H  
ATOM   4436  HB3 CYS B  77      15.970 -52.499 -45.432  1.00 68.25           H  
ATOM   4437  O   CYS B  77      18.742 -53.899 -46.234  1.00 68.25           O  
ATOM   4438  SG  CYS B  77      15.595 -51.826 -43.175  1.00 68.25           S  
ATOM   4439  HG  CYS B  77      16.161 -50.728 -42.667  1.00 68.25           H  
ATOM   4440  N   CYS B  78      18.971 -51.708 -46.659  1.00 68.22           N  
ATOM   4441  H   CYS B  78      18.789 -50.765 -46.345  1.00 68.22           H  
ATOM   4442  CA  CYS B  78      19.605 -51.893 -47.967  1.00 68.22           C  
ATOM   4443  HA  CYS B  78      18.980 -52.545 -48.576  1.00 68.22           H  
ATOM   4444  C   CYS B  78      20.975 -52.570 -47.853  1.00 68.22           C  
ATOM   4445  CB  CYS B  78      19.730 -50.537 -48.667  1.00 68.22           C  
ATOM   4446  HB2 CYS B  78      20.360 -50.632 -49.551  1.00 68.22           H  
ATOM   4447  HB3 CYS B  78      20.183 -49.810 -47.993  1.00 68.22           H  
ATOM   4448  O   CYS B  78      21.263 -53.487 -48.622  1.00 68.22           O  
ATOM   4449  SG  CYS B  78      18.087 -49.956 -49.168  1.00 68.22           S  
ATOM   4450  HG  CYS B  78      17.794 -50.936 -50.028  1.00 68.22           H  
ATOM   4451  N   GLY B  79      21.788 -52.172 -46.870  1.00 67.85           N  
ATOM   4452  H   GLY B  79      21.502 -51.397 -46.290  1.00 67.85           H  
ATOM   4453  CA  GLY B  79      23.086 -52.781 -46.589  1.00 67.85           C  
ATOM   4454  HA2 GLY B  79      23.715 -52.725 -47.478  1.00 67.85           H  
ATOM   4455  HA3 GLY B  79      23.565 -52.232 -45.779  1.00 67.85           H  
ATOM   4456  C   GLY B  79      22.959 -54.243 -46.169  1.00 67.85           C  
ATOM   4457  O   GLY B  79      23.722 -55.083 -46.650  1.00 67.85           O  
ATOM   4458  N   ALA B  80      21.948 -54.570 -45.352  1.00 64.83           N  
ATOM   4459  H   ALA B  80      21.377 -53.839 -44.952  1.00 64.83           H  
ATOM   4460  CA  ALA B  80      21.627 -55.952 -45.027  1.00 64.83           C  
ATOM   4461  HA  ALA B  80      22.523 -56.421 -44.619  1.00 64.83           H  
ATOM   4462  C   ALA B  80      21.244 -56.726 -46.290  1.00 64.83           C  
ATOM   4463  CB  ALA B  80      20.533 -56.017 -43.954  1.00 64.83           C  
ATOM   4464  HB1 ALA B  80      20.875 -55.506 -43.054  1.00 64.83           H  
ATOM   4465  HB2 ALA B  80      20.316 -57.056 -43.706  1.00 64.83           H  
ATOM   4466  HB3 ALA B  80      19.622 -55.536 -44.309  1.00 64.83           H  
ATOM   4467  O   ALA B  80      21.861 -57.746 -46.556  1.00 64.83           O  
ATOM   4468  N   VAL B  81      20.296 -56.253 -47.106  1.00 67.47           N  
ATOM   4469  H   VAL B  81      19.837 -55.390 -46.853  1.00 67.47           H  
ATOM   4470  CA  VAL B  81      19.826 -56.984 -48.301  1.00 67.47           C  
ATOM   4471  HA  VAL B  81      19.531 -57.986 -47.989  1.00 67.47           H  
ATOM   4472  C   VAL B  81      20.929 -57.166 -49.348  1.00 67.47           C  
ATOM   4473  CB  VAL B  81      18.579 -56.313 -48.911  1.00 67.47           C  
ATOM   4474  HB  VAL B  81      18.780 -55.254 -49.073  1.00 67.47           H  
ATOM   4475  O   VAL B  81      21.157 -58.301 -49.779  1.00 67.47           O  
ATOM   4476  CG1 VAL B  81      18.160 -56.944 -50.247  1.00 67.47           C  
ATOM   4477 HG11 VAL B  81      18.916 -56.760 -51.010  1.00 67.47           H  
ATOM   4478 HG12 VAL B  81      17.227 -56.495 -50.588  1.00 67.47           H  
ATOM   4479 HG13 VAL B  81      18.016 -58.018 -50.130  1.00 67.47           H  
ATOM   4480  CG2 VAL B  81      17.386 -56.458 -47.960  1.00 67.47           C  
ATOM   4481 HG21 VAL B  81      17.624 -56.035 -46.984  1.00 67.47           H  
ATOM   4482 HG22 VAL B  81      17.123 -57.508 -47.832  1.00 67.47           H  
ATOM   4483 HG23 VAL B  81      16.526 -55.922 -48.362  1.00 67.47           H  
ATOM   4484  N   GLN B  82      21.625 -56.087 -49.723  1.00 64.79           N  
ATOM   4485  H   GLN B  82      21.417 -55.203 -49.282  1.00 64.79           H  
ATOM   4486  CA  GLN B  82      22.662 -56.094 -50.764  1.00 64.79           C  
ATOM   4487  HA  GLN B  82      22.315 -56.717 -51.588  1.00 64.79           H  
ATOM   4488  C   GLN B  82      23.997 -56.712 -50.316  1.00 64.79           C  
ATOM   4489  CB  GLN B  82      22.893 -54.671 -51.311  1.00 64.79           C  
ATOM   4490  HB2 GLN B  82      23.797 -54.672 -51.919  1.00 64.79           H  
ATOM   4491  HB3 GLN B  82      23.054 -53.979 -50.483  1.00 64.79           H  
ATOM   4492  O   GLN B  82      24.887 -56.853 -51.147  1.00 64.79           O  
ATOM   4493  CG  GLN B  82      21.749 -54.168 -52.206  1.00 64.79           C  
ATOM   4494  HG2 GLN B  82      21.560 -54.905 -52.987  1.00 64.79           H  
ATOM   4495  HG3 GLN B  82      20.842 -54.055 -51.612  1.00 64.79           H  
ATOM   4496  CD  GLN B  82      22.069 -52.828 -52.870  1.00 64.79           C  
ATOM   4497  NE2 GLN B  82      21.348 -52.449 -53.903  1.00 64.79           N  
ATOM   4498 HE21 GLN B  82      20.593 -53.020 -54.255  1.00 64.79           H  
ATOM   4499 HE22 GLN B  82      21.590 -51.554 -54.303  1.00 64.79           H  
ATOM   4500  OE1 GLN B  82      22.965 -52.096 -52.484  1.00 64.79           O  
ATOM   4501  N   GLU B  83      24.162 -57.071 -49.036  1.00 61.97           N  
ATOM   4502  H   GLU B  83      23.407 -56.893 -48.389  1.00 61.97           H  
ATOM   4503  CA  GLU B  83      25.431 -57.582 -48.477  1.00 61.97           C  
ATOM   4504  HA  GLU B  83      25.325 -57.567 -47.392  1.00 61.97           H  
ATOM   4505  C   GLU B  83      26.631 -56.661 -48.768  1.00 61.97           C  
ATOM   4506  CB  GLU B  83      25.698 -59.051 -48.884  1.00 61.97           C  
ATOM   4507  HB2 GLU B  83      26.647 -59.374 -48.456  1.00 61.97           H  
ATOM   4508  HB3 GLU B  83      25.759 -59.129 -49.970  1.00 61.97           H  
ATOM   4509  O   GLU B  83      27.775 -57.108 -48.884  1.00 61.97           O  
ATOM   4510  CG  GLU B  83      24.607 -59.987 -48.360  1.00 61.97           C  
ATOM   4511  HG2 GLU B  83      23.662 -59.660 -48.793  1.00 61.97           H  
ATOM   4512  HG3 GLU B  83      24.540 -59.874 -47.278  1.00 61.97           H  
ATOM   4513  CD  GLU B  83      24.797 -61.478 -48.692  1.00 61.97           C  
ATOM   4514  OE1 GLU B  83      23.890 -62.246 -48.274  1.00 61.97           O  
ATOM   4515  OE2 GLU B  83      25.774 -61.862 -49.363  1.00 61.97           O  
ATOM   4516  N   SER B  84      26.390 -55.351 -48.897  1.00 64.06           N  
ATOM   4517  H   SER B  84      25.456 -55.009 -48.721  1.00 64.06           H  
ATOM   4518  CA  SER B  84      27.452 -54.403 -49.219  1.00 64.06           C  
ATOM   4519  HA  SER B  84      28.166 -54.925 -49.857  1.00 64.06           H  
ATOM   4520  C   SER B  84      28.199 -53.987 -47.944  1.00 64.06           C  
ATOM   4521  CB  SER B  84      26.935 -53.241 -50.080  1.00 64.06           C  
ATOM   4522  HB2 SER B  84      26.241 -53.627 -50.827  1.00 64.06           H  
ATOM   4523  HB3 SER B  84      27.779 -52.790 -50.602  1.00 64.06           H  
ATOM   4524  O   SER B  84      27.634 -53.423 -47.005  1.00 64.06           O  
ATOM   4525  OG  SER B  84      26.303 -52.240 -49.320  1.00 64.06           O  
ATOM   4526  HG  SER B  84      25.470 -52.009 -49.738  1.00 64.06           H  
ATOM   4527  N   GLN B  85      29.507 -54.265 -47.897  1.00 60.59           N  
ATOM   4528  H   GLN B  85      29.897 -54.834 -48.636  1.00 60.59           H  
ATOM   4529  CA  GLN B  85      30.357 -53.914 -46.749  1.00 60.59           C  
ATOM   4530  HA  GLN B  85      29.947 -54.377 -45.852  1.00 60.59           H  
ATOM   4531  C   GLN B  85      30.400 -52.407 -46.480  1.00 60.59           C  
ATOM   4532  CB  GLN B  85      31.792 -54.414 -46.972  1.00 60.59           C  
ATOM   4533  HB2 GLN B  85      32.488 -53.734 -46.481  1.00 60.59           H  
ATOM   4534  HB3 GLN B  85      32.027 -54.423 -48.036  1.00 60.59           H  
ATOM   4535  O   GLN B  85      30.392 -52.003 -45.320  1.00 60.59           O  
ATOM   4536  CG  GLN B  85      32.010 -55.801 -46.368  1.00 60.59           C  
ATOM   4537  HG2 GLN B  85      31.737 -55.777 -45.313  1.00 60.59           H  
ATOM   4538  HG3 GLN B  85      31.374 -56.529 -46.873  1.00 60.59           H  
ATOM   4539  CD  GLN B  85      33.460 -56.242 -46.492  1.00 60.59           C  
ATOM   4540  NE2 GLN B  85      33.935 -57.049 -45.578  1.00 60.59           N  
ATOM   4541 HE21 GLN B  85      33.356 -57.343 -44.804  1.00 60.59           H  
ATOM   4542 HE22 GLN B  85      34.896 -57.333 -45.704  1.00 60.59           H  
ATOM   4543  OE1 GLN B  85      34.188 -55.904 -47.411  1.00 60.59           O  
ATOM   4544  N   CYS B  86      30.425 -51.575 -47.527  1.00 63.67           N  
ATOM   4545  H   CYS B  86      30.467 -51.958 -48.461  1.00 63.67           H  
ATOM   4546  CA  CYS B  86      30.444 -50.122 -47.362  1.00 63.67           C  
ATOM   4547  HA  CYS B  86      31.265 -49.855 -46.697  1.00 63.67           H  
ATOM   4548  C   CYS B  86      29.173 -49.599 -46.687  1.00 63.67           C  
ATOM   4549  CB  CYS B  86      30.671 -49.426 -48.712  1.00 63.67           C  
ATOM   4550  HB2 CYS B  86      30.100 -49.918 -49.499  1.00 63.67           H  
ATOM   4551  HB3 CYS B  86      30.338 -48.390 -48.644  1.00 63.67           H  
ATOM   4552  O   CYS B  86      29.296 -48.789 -45.775  1.00 63.67           O  
ATOM   4553  SG  CYS B  86      32.438 -49.424 -49.117  1.00 63.67           S  
ATOM   4554  HG  CYS B  86      32.835 -48.556 -48.182  1.00 63.67           H  
ATOM   4555  N   MET B  87      27.972 -50.065 -47.064  1.00 64.05           N  
ATOM   4556  H   MET B  87      27.896 -50.784 -47.769  1.00 64.05           H  
ATOM   4557  CA  MET B  87      26.746 -49.592 -46.403  1.00 64.05           C  
ATOM   4558  HA  MET B  87      26.767 -48.503 -46.357  1.00 64.05           H  
ATOM   4559  C   MET B  87      26.646 -50.093 -44.964  1.00 64.05           C  
ATOM   4560  CB  MET B  87      25.473 -50.006 -47.143  1.00 64.05           C  
ATOM   4561  HB2 MET B  87      24.616 -49.733 -46.527  1.00 64.05           H  
ATOM   4562  HB3 MET B  87      25.457 -51.090 -47.256  1.00 64.05           H  
ATOM   4563  O   MET B  87      26.241 -49.324 -44.103  1.00 64.05           O  
ATOM   4564  CG  MET B  87      25.290 -49.327 -48.499  1.00 64.05           C  
ATOM   4565  HG2 MET B  87      26.123 -49.596 -49.147  1.00 64.05           H  
ATOM   4566  HG3 MET B  87      25.284 -48.244 -48.368  1.00 64.05           H  
ATOM   4567  SD  MET B  87      23.736 -49.833 -49.282  1.00 64.05           S  
ATOM   4568  CE  MET B  87      24.089 -49.400 -51.004  1.00 64.05           C  
ATOM   4569  HE1 MET B  87      24.326 -48.338 -51.075  1.00 64.05           H  
ATOM   4570  HE2 MET B  87      23.212 -49.612 -51.615  1.00 64.05           H  
ATOM   4571  HE3 MET B  87      24.928 -49.990 -51.371  1.00 64.05           H  
ATOM   4572  N   LEU B  88      27.049 -51.338 -44.677  1.00 65.83           N  
ATOM   4573  H   LEU B  88      27.333 -51.943 -45.435  1.00 65.83           H  
ATOM   4574  CA  LEU B  88      27.099 -51.858 -43.302  1.00 65.83           C  
ATOM   4575  HA  LEU B  88      26.122 -51.721 -42.837  1.00 65.83           H  
ATOM   4576  C   LEU B  88      28.106 -51.095 -42.431  1.00 65.83           C  
ATOM   4577  CB  LEU B  88      27.433 -53.359 -43.334  1.00 65.83           C  
ATOM   4578  HB2 LEU B  88      28.120 -53.549 -44.160  1.00 65.83           H  
ATOM   4579  HB3 LEU B  88      27.947 -53.642 -42.415  1.00 65.83           H  
ATOM   4580  O   LEU B  88      27.809 -50.793 -41.277  1.00 65.83           O  
ATOM   4581  CG  LEU B  88      26.175 -54.232 -43.478  1.00 65.83           C  
ATOM   4582  HG  LEU B  88      25.454 -53.732 -44.125  1.00 65.83           H  
ATOM   4583  CD1 LEU B  88      26.529 -55.574 -44.116  1.00 65.83           C  
ATOM   4584 HD11 LEU B  88      27.011 -55.403 -45.079  1.00 65.83           H  
ATOM   4585 HD12 LEU B  88      25.613 -56.136 -44.299  1.00 65.83           H  
ATOM   4586 HD13 LEU B  88      27.195 -56.138 -43.464  1.00 65.83           H  
ATOM   4587  CD2 LEU B  88      25.531 -54.500 -42.114  1.00 65.83           C  
ATOM   4588 HD21 LEU B  88      24.631 -55.101 -42.245  1.00 65.83           H  
ATOM   4589 HD22 LEU B  88      26.225 -55.025 -41.458  1.00 65.83           H  
ATOM   4590 HD23 LEU B  88      25.251 -53.558 -41.644  1.00 65.83           H  
ATOM   4591  N   GLY B  89      29.271 -50.744 -42.984  1.00 67.79           N  
ATOM   4592  H   GLY B  89      29.474 -51.061 -43.922  1.00 67.79           H  
ATOM   4593  CA  GLY B  89      30.258 -49.901 -42.310  1.00 67.79           C  
ATOM   4594  HA2 GLY B  89      31.144 -49.818 -42.940  1.00 67.79           H  
ATOM   4595  HA3 GLY B  89      30.540 -50.355 -41.360  1.00 67.79           H  
ATOM   4596  C   GLY B  89      29.730 -48.491 -42.036  1.00 67.79           C  
ATOM   4597  O   GLY B  89      29.881 -47.991 -40.925  1.00 67.79           O  
ATOM   4598  N   LEU B  90      29.048 -47.881 -43.012  1.00 71.05           N  
ATOM   4599  H   LEU B  90      28.981 -48.333 -43.913  1.00 71.05           H  
ATOM   4600  CA  LEU B  90      28.407 -46.573 -42.847  1.00 71.05           C  
ATOM   4601  HA  LEU B  90      29.158 -45.872 -42.482  1.00 71.05           H  
ATOM   4602  C   LEU B  90      27.278 -46.626 -41.806  1.00 71.05           C  
ATOM   4603  CB  LEU B  90      27.867 -46.084 -44.208  1.00 71.05           C  
ATOM   4604  HB2 LEU B  90      26.807 -46.331 -44.273  1.00 71.05           H  
ATOM   4605  HB3 LEU B  90      28.363 -46.603 -45.028  1.00 71.05           H  
ATOM   4606  O   LEU B  90      27.176 -45.747 -40.960  1.00 71.05           O  
ATOM   4607  CG  LEU B  90      28.063 -44.572 -44.410  1.00 71.05           C  
ATOM   4608  HG  LEU B  90      27.972 -44.053 -43.456  1.00 71.05           H  
ATOM   4609  CD1 LEU B  90      29.433 -44.291 -45.033  1.00 71.05           C  
ATOM   4610 HD11 LEU B  90      29.564 -43.215 -45.150  1.00 71.05           H  
ATOM   4611 HD12 LEU B  90      29.519 -44.772 -46.007  1.00 71.05           H  
ATOM   4612 HD13 LEU B  90      30.217 -44.666 -44.375  1.00 71.05           H  
ATOM   4613  CD2 LEU B  90      27.013 -44.017 -45.366  1.00 71.05           C  
ATOM   4614 HD21 LEU B  90      27.150 -44.439 -46.362  1.00 71.05           H  
ATOM   4615 HD22 LEU B  90      27.103 -42.932 -45.419  1.00 71.05           H  
ATOM   4616 HD23 LEU B  90      26.015 -44.279 -45.015  1.00 71.05           H  
ATOM   4617  N   PHE B  91      26.463 -47.683 -41.837  1.00 68.07           N  
ATOM   4618  H   PHE B  91      26.577 -48.344 -42.592  1.00 68.07           H  
ATOM   4619  CA  PHE B  91      25.392 -47.935 -40.876  1.00 68.07           C  
ATOM   4620  HA  PHE B  91      24.709 -47.086 -40.866  1.00 68.07           H  
ATOM   4621  C   PHE B  91      25.935 -48.095 -39.453  1.00 68.07           C  
ATOM   4622  CB  PHE B  91      24.619 -49.185 -41.317  1.00 68.07           C  
ATOM   4623  HB2 PHE B  91      24.108 -48.971 -42.256  1.00 68.07           H  
ATOM   4624  HB3 PHE B  91      25.323 -49.996 -41.503  1.00 68.07           H  
ATOM   4625  O   PHE B  91      25.417 -47.471 -38.532  1.00 68.07           O  
ATOM   4626  CG  PHE B  91      23.598 -49.656 -40.307  1.00 68.07           C  
ATOM   4627  CD1 PHE B  91      23.837 -50.811 -39.538  1.00 68.07           C  
ATOM   4628  HD1 PHE B  91      24.743 -51.380 -39.686  1.00 68.07           H  
ATOM   4629  CD2 PHE B  91      22.419 -48.917 -40.119  1.00 68.07           C  
ATOM   4630  HD2 PHE B  91      22.233 -48.032 -40.708  1.00 68.07           H  
ATOM   4631  CE1 PHE B  91      22.901 -51.218 -38.573  1.00 68.07           C  
ATOM   4632  HE1 PHE B  91      23.083 -52.089 -37.960  1.00 68.07           H  
ATOM   4633  CE2 PHE B  91      21.482 -49.327 -39.158  1.00 68.07           C  
ATOM   4634  HE2 PHE B  91      20.567 -48.773 -39.015  1.00 68.07           H  
ATOM   4635  CZ  PHE B  91      21.735 -50.462 -38.375  1.00 68.07           C  
ATOM   4636  HZ  PHE B  91      21.033 -50.747 -37.606  1.00 68.07           H  
ATOM   4637  N   PHE B  92      27.011 -48.870 -39.277  1.00 69.13           N  
ATOM   4638  H   PHE B  92      27.389 -49.364 -40.073  1.00 69.13           H  
ATOM   4639  CA  PHE B  92      27.694 -48.990 -37.989  1.00 69.13           C  
ATOM   4640  HA  PHE B  92      26.979 -49.331 -37.241  1.00 69.13           H  
ATOM   4641  C   PHE B  92      28.229 -47.634 -37.515  1.00 69.13           C  
ATOM   4642  CB  PHE B  92      28.818 -50.028 -38.101  1.00 69.13           C  
ATOM   4643  HB2 PHE B  92      29.560 -49.685 -38.823  1.00 69.13           H  
ATOM   4644  HB3 PHE B  92      28.401 -50.960 -38.481  1.00 69.13           H  
ATOM   4645  O   PHE B  92      28.026 -47.271 -36.361  1.00 69.13           O  
ATOM   4646  CG  PHE B  92      29.507 -50.313 -36.781  1.00 69.13           C  
ATOM   4647  CD1 PHE B  92      30.627 -49.556 -36.384  1.00 69.13           C  
ATOM   4648  HD1 PHE B  92      31.000 -48.764 -37.017  1.00 69.13           H  
ATOM   4649  CD2 PHE B  92      29.015 -51.326 -35.936  1.00 69.13           C  
ATOM   4650  HD2 PHE B  92      28.156 -51.911 -36.229  1.00 69.13           H  
ATOM   4651  CE1 PHE B  92      31.246 -49.808 -35.147  1.00 69.13           C  
ATOM   4652  HE1 PHE B  92      32.092 -49.213 -34.835  1.00 69.13           H  
ATOM   4653  CE2 PHE B  92      29.643 -51.584 -34.706  1.00 69.13           C  
ATOM   4654  HE2 PHE B  92      29.276 -52.372 -34.066  1.00 69.13           H  
ATOM   4655  CZ  PHE B  92      30.752 -50.820 -34.307  1.00 69.13           C  
ATOM   4656  HZ  PHE B  92      31.223 -51.009 -33.353  1.00 69.13           H  
ATOM   4657  N   GLY B  93      28.844 -46.856 -38.414  1.00 72.68           N  
ATOM   4658  H   GLY B  93      28.992 -47.216 -39.346  1.00 72.68           H  
ATOM   4659  CA  GLY B  93      29.304 -45.501 -38.113  1.00 72.68           C  
ATOM   4660  HA2 GLY B  93      30.059 -45.539 -37.328  1.00 72.68           H  
ATOM   4661  HA3 GLY B  93      29.746 -45.069 -39.011  1.00 72.68           H  
ATOM   4662  C   GLY B  93      28.172 -44.581 -37.650  1.00 72.68           C  
ATOM   4663  O   GLY B  93      28.309 -43.905 -36.635  1.00 72.68           O  
ATOM   4664  N   PHE B  94      27.027 -44.596 -38.335  1.00 72.46           N  
ATOM   4665  H   PHE B  94      26.969 -45.147 -39.179  1.00 72.46           H  
ATOM   4666  CA  PHE B  94      25.878 -43.781 -37.949  1.00 72.46           C  
ATOM   4667  HA  PHE B  94      26.220 -42.761 -37.774  1.00 72.46           H  
ATOM   4668  C   PHE B  94      25.210 -44.234 -36.647  1.00 72.46           C  
ATOM   4669  CB  PHE B  94      24.843 -43.760 -39.068  1.00 72.46           C  
ATOM   4670  HB2 PHE B  94      23.924 -43.398 -38.607  1.00 72.46           H  
ATOM   4671  HB3 PHE B  94      24.664 -44.772 -39.432  1.00 72.46           H  
ATOM   4672  O   PHE B  94      24.860 -43.383 -35.835  1.00 72.46           O  
ATOM   4673  CG  PHE B  94      25.135 -42.818 -40.216  1.00 72.46           C  
ATOM   4674  CD1 PHE B  94      25.262 -41.439 -39.964  1.00 72.46           C  
ATOM   4675  HD1 PHE B  94      25.182 -41.062 -38.955  1.00 72.46           H  
ATOM   4676  CD2 PHE B  94      25.190 -43.292 -41.539  1.00 72.46           C  
ATOM   4677  HD2 PHE B  94      25.059 -44.345 -41.744  1.00 72.46           H  
ATOM   4678  CE1 PHE B  94      25.480 -40.541 -41.022  1.00 72.46           C  
ATOM   4679  HE1 PHE B  94      25.578 -39.485 -40.822  1.00 72.46           H  
ATOM   4680  CE2 PHE B  94      25.386 -42.389 -42.598  1.00 72.46           C  
ATOM   4681  HE2 PHE B  94      25.383 -42.739 -43.620  1.00 72.46           H  
ATOM   4682  CZ  PHE B  94      25.545 -41.017 -42.341  1.00 72.46           C  
ATOM   4683  HZ  PHE B  94      25.690 -40.325 -43.158  1.00 72.46           H  
ATOM   4684  N   LEU B  95      25.059 -45.542 -36.412  1.00 72.64           N  
ATOM   4685  H   LEU B  95      25.334 -46.200 -37.127  1.00 72.64           H  
ATOM   4686  CA  LEU B  95      24.560 -46.062 -35.131  1.00 72.64           C  
ATOM   4687  HA  LEU B  95      23.564 -45.659 -34.947  1.00 72.64           H  
ATOM   4688  C   LEU B  95      25.443 -45.614 -33.966  1.00 72.64           C  
ATOM   4689  CB  LEU B  95      24.514 -47.600 -35.168  1.00 72.64           C  
ATOM   4690  HB2 LEU B  95      25.196 -47.963 -35.936  1.00 72.64           H  
ATOM   4691  HB3 LEU B  95      24.877 -47.989 -34.217  1.00 72.64           H  
ATOM   4692  O   LEU B  95      24.932 -45.253 -32.912  1.00 72.64           O  
ATOM   4693  CG  LEU B  95      23.113 -48.181 -35.399  1.00 72.64           C  
ATOM   4694  HG  LEU B  95      22.653 -47.718 -36.272  1.00 72.64           H  
ATOM   4695  CD1 LEU B  95      23.262 -49.679 -35.640  1.00 72.64           C  
ATOM   4696 HD11 LEU B  95      23.870 -49.838 -36.531  1.00 72.64           H  
ATOM   4697 HD12 LEU B  95      23.745 -50.149 -34.784  1.00 72.64           H  
ATOM   4698 HD13 LEU B  95      22.276 -50.125 -35.772  1.00 72.64           H  
ATOM   4699  CD2 LEU B  95      22.209 -48.012 -34.176  1.00 72.64           C  
ATOM   4700 HD21 LEU B  95      21.235 -48.461 -34.370  1.00 72.64           H  
ATOM   4701 HD22 LEU B  95      22.056 -46.954 -33.965  1.00 72.64           H  
ATOM   4702 HD23 LEU B  95      22.657 -48.482 -33.300  1.00 72.64           H  
ATOM   4703  N   LEU B  96      26.761 -45.597 -34.170  1.00 75.87           N  
ATOM   4704  H   LEU B  96      27.118 -45.951 -35.046  1.00 75.87           H  
ATOM   4705  CA  LEU B  96      27.719 -45.148 -33.165  1.00 75.87           C  
ATOM   4706  HA  LEU B  96      27.499 -45.681 -32.239  1.00 75.87           H  
ATOM   4707  C   LEU B  96      27.562 -43.646 -32.874  1.00 75.87           C  
ATOM   4708  CB  LEU B  96      29.119 -45.563 -33.651  1.00 75.87           C  
ATOM   4709  HB2 LEU B  96      29.486 -44.861 -34.399  1.00 75.87           H  
ATOM   4710  HB3 LEU B  96      29.012 -46.532 -34.138  1.00 75.87           H  
ATOM   4711  O   LEU B  96      27.641 -43.236 -31.718  1.00 75.87           O  
ATOM   4712  CG  LEU B  96      30.157 -45.747 -32.531  1.00 75.87           C  
ATOM   4713  HG  LEU B  96      29.669 -46.126 -31.634  1.00 75.87           H  
ATOM   4714  CD1 LEU B  96      31.197 -46.779 -32.976  1.00 75.87           C  
ATOM   4715 HD11 LEU B  96      31.947 -46.904 -32.194  1.00 75.87           H  
ATOM   4716 HD12 LEU B  96      31.679 -46.450 -33.896  1.00 75.87           H  
ATOM   4717 HD13 LEU B  96      30.705 -47.737 -33.142  1.00 75.87           H  
ATOM   4718  CD2 LEU B  96      30.896 -44.452 -32.193  1.00 75.87           C  
ATOM   4719 HD21 LEU B  96      31.633 -44.641 -31.413  1.00 75.87           H  
ATOM   4720 HD22 LEU B  96      31.394 -44.058 -33.078  1.00 75.87           H  
ATOM   4721 HD23 LEU B  96      30.190 -43.710 -31.820  1.00 75.87           H  
ATOM   4722  N   VAL B  97      27.258 -42.835 -33.894  1.00 76.02           N  
ATOM   4723  H   VAL B  97      27.222 -43.235 -34.820  1.00 76.02           H  
ATOM   4724  CA  VAL B  97      26.943 -41.405 -33.727  1.00 76.02           C  
ATOM   4725  HA  VAL B  97      27.715 -40.954 -33.103  1.00 76.02           H  
ATOM   4726  C   VAL B  97      25.619 -41.196 -32.987  1.00 76.02           C  
ATOM   4727  CB  VAL B  97      26.949 -40.671 -35.083  1.00 76.02           C  
ATOM   4728  HB  VAL B  97      26.308 -41.201 -35.788  1.00 76.02           H  
ATOM   4729  O   VAL B  97      25.579 -40.395 -32.057  1.00 76.02           O  
ATOM   4730  CG1 VAL B  97      26.449 -39.224 -34.979  1.00 76.02           C  
ATOM   4731 HG11 VAL B  97      27.010 -38.686 -34.214  1.00 76.02           H  
ATOM   4732 HG12 VAL B  97      25.390 -39.209 -34.722  1.00 76.02           H  
ATOM   4733 HG13 VAL B  97      26.568 -38.717 -35.937  1.00 76.02           H  
ATOM   4734  CG2 VAL B  97      28.369 -40.616 -35.661  1.00 76.02           C  
ATOM   4735 HG21 VAL B  97      29.011 -40.019 -35.013  1.00 76.02           H  
ATOM   4736 HG22 VAL B  97      28.346 -40.171 -36.656  1.00 76.02           H  
ATOM   4737 HG23 VAL B  97      28.790 -41.618 -35.739  1.00 76.02           H  
ATOM   4738  N   ILE B  98      24.552 -41.921 -33.342  1.00 72.25           N  
ATOM   4739  H   ILE B  98      24.642 -42.568 -34.113  1.00 72.25           H  
ATOM   4740  CA  ILE B  98      23.256 -41.825 -32.644  1.00 72.25           C  
ATOM   4741  HA  ILE B  98      22.933 -40.784 -32.646  1.00 72.25           H  
ATOM   4742  C   ILE B  98      23.412 -42.226 -31.180  1.00 72.25           C  
ATOM   4743  CB  ILE B  98      22.167 -42.675 -33.339  1.00 72.25           C  
ATOM   4744  HB  ILE B  98      22.529 -43.695 -33.469  1.00 72.25           H  
ATOM   4745  O   ILE B  98      22.971 -41.501 -30.296  1.00 72.25           O  
ATOM   4746  CG1 ILE B  98      21.874 -42.051 -34.714  1.00 72.25           C  
ATOM   4747 HG12 ILE B  98      22.792 -41.976 -35.295  1.00 72.25           H  
ATOM   4748 HG13 ILE B  98      21.517 -41.040 -34.517  1.00 72.25           H  
ATOM   4749  CG2 ILE B  98      20.866 -42.705 -32.510  1.00 72.25           C  
ATOM   4750 HG21 ILE B  98      20.122 -43.354 -32.973  1.00 72.25           H  
ATOM   4751 HG22 ILE B  98      20.454 -41.702 -32.399  1.00 72.25           H  
ATOM   4752 HG23 ILE B  98      21.038 -43.111 -31.513  1.00 72.25           H  
ATOM   4753  CD1 ILE B  98      20.839 -42.789 -35.573  1.00 72.25           C  
ATOM   4754 HD11 ILE B  98      20.739 -42.275 -36.530  1.00 72.25           H  
ATOM   4755 HD12 ILE B  98      19.860 -42.785 -35.095  1.00 72.25           H  
ATOM   4756 HD13 ILE B  98      21.163 -43.816 -35.742  1.00 72.25           H  
ATOM   4757  N   PHE B  99      24.106 -43.331 -30.919  1.00 75.36           N  
ATOM   4758  H   PHE B  99      24.418 -43.900 -31.693  1.00 75.36           H  
ATOM   4759  CA  PHE B  99      24.385 -43.801 -29.568  1.00 75.36           C  
ATOM   4760  HA  PHE B  99      23.442 -43.979 -29.052  1.00 75.36           H  
ATOM   4761  C   PHE B  99      25.176 -42.773 -28.747  1.00 75.36           C  
ATOM   4762  CB  PHE B  99      25.144 -45.121 -29.696  1.00 75.36           C  
ATOM   4763  HB2 PHE B  99      26.062 -44.957 -30.261  1.00 75.36           H  
ATOM   4764  HB3 PHE B  99      24.529 -45.820 -30.262  1.00 75.36           H  
ATOM   4765  O   PHE B  99      24.855 -42.524 -27.586  1.00 75.36           O  
ATOM   4766  CG  PHE B  99      25.485 -45.764 -28.374  1.00 75.36           C  
ATOM   4767  CD1 PHE B  99      26.806 -45.733 -27.889  1.00 75.36           C  
ATOM   4768  HD1 PHE B  99      27.573 -45.209 -28.440  1.00 75.36           H  
ATOM   4769  CD2 PHE B  99      24.481 -46.426 -27.649  1.00 75.36           C  
ATOM   4770  HD2 PHE B  99      23.465 -46.442 -28.016  1.00 75.36           H  
ATOM   4771  CE1 PHE B  99      27.125 -46.390 -26.688  1.00 75.36           C  
ATOM   4772  HE1 PHE B  99      28.137 -46.363 -26.311  1.00 75.36           H  
ATOM   4773  CE2 PHE B  99      24.805 -47.088 -26.455  1.00 75.36           C  
ATOM   4774  HE2 PHE B  99      24.041 -47.631 -25.918  1.00 75.36           H  
ATOM   4775  CZ  PHE B  99      26.125 -47.075 -25.977  1.00 75.36           C  
ATOM   4776  HZ  PHE B  99      26.370 -47.581 -25.054  1.00 75.36           H  
ATOM   4777  N   ALA B 100      26.176 -42.127 -29.353  1.00 78.33           N  
ATOM   4778  H   ALA B 100      26.421 -42.377 -30.301  1.00 78.33           H  
ATOM   4779  CA  ALA B 100      26.926 -41.060 -28.698  1.00 78.33           C  
ATOM   4780  HA  ALA B 100      27.307 -41.440 -27.749  1.00 78.33           H  
ATOM   4781  C   ALA B 100      26.045 -39.840 -28.374  1.00 78.33           C  
ATOM   4782  CB  ALA B 100      28.122 -40.684 -29.580  1.00 78.33           C  
ATOM   4783  HB1 ALA B 100      27.775 -40.300 -30.539  1.00 78.33           H  
ATOM   4784  HB2 ALA B 100      28.746 -41.561 -29.749  1.00 78.33           H  
ATOM   4785  HB3 ALA B 100      28.713 -39.916 -29.082  1.00 78.33           H  
ATOM   4786  O   ALA B 100      26.164 -39.277 -27.286  1.00 78.33           O  
ATOM   4787  N   ILE B 101      25.141 -39.452 -29.282  1.00 76.40           N  
ATOM   4788  H   ILE B 101      25.090 -39.959 -30.154  1.00 76.40           H  
ATOM   4789  CA  ILE B 101      24.204 -38.339 -29.068  1.00 76.40           C  
ATOM   4790  HA  ILE B 101      24.764 -37.479 -28.700  1.00 76.40           H  
ATOM   4791  C   ILE B 101      23.181 -38.684 -27.985  1.00 76.40           C  
ATOM   4792  CB  ILE B 101      23.522 -37.929 -30.394  1.00 76.40           C  
ATOM   4793  HB  ILE B 101      23.118 -38.823 -30.868  1.00 76.40           H  
ATOM   4794  O   ILE B 101      22.910 -37.846 -27.131  1.00 76.40           O  
ATOM   4795  CG1 ILE B 101      24.566 -37.286 -31.337  1.00 76.40           C  
ATOM   4796 HG12 ILE B 101      25.456 -37.913 -31.382  1.00 76.40           H  
ATOM   4797 HG13 ILE B 101      24.868 -36.319 -30.937  1.00 76.40           H  
ATOM   4798  CG2 ILE B 101      22.361 -36.942 -30.153  1.00 76.40           C  
ATOM   4799 HG21 ILE B 101      21.909 -36.637 -31.097  1.00 76.40           H  
ATOM   4800 HG22 ILE B 101      21.572 -37.415 -29.567  1.00 76.40           H  
ATOM   4801 HG23 ILE B 101      22.718 -36.061 -29.621  1.00 76.40           H  
ATOM   4802  CD1 ILE B 101      24.067 -37.098 -32.775  1.00 76.40           C  
ATOM   4803 HD11 ILE B 101      23.686 -38.043 -33.162  1.00 76.40           H  
ATOM   4804 HD12 ILE B 101      23.284 -36.341 -32.818  1.00 76.40           H  
ATOM   4805 HD13 ILE B 101      24.897 -36.769 -33.401  1.00 76.40           H  
ATOM   4806  N   GLU B 102      22.643 -39.902 -27.970  1.00 74.69           N  
ATOM   4807  H   GLU B 102      22.857 -40.546 -28.718  1.00 74.69           H  
ATOM   4808  CA  GLU B 102      21.699 -40.325 -26.934  1.00 74.69           C  
ATOM   4809  HA  GLU B 102      20.875 -39.613 -26.886  1.00 74.69           H  
ATOM   4810  C   GLU B 102      22.335 -40.344 -25.546  1.00 74.69           C  
ATOM   4811  CB  GLU B 102      21.128 -41.707 -27.247  1.00 74.69           C  
ATOM   4812  HB2 GLU B 102      20.698 -42.092 -26.322  1.00 74.69           H  
ATOM   4813  HB3 GLU B 102      21.921 -42.381 -27.570  1.00 74.69           H  
ATOM   4814  O   GLU B 102      21.732 -39.847 -24.596  1.00 74.69           O  
ATOM   4815  CG  GLU B 102      20.022 -41.637 -28.308  1.00 74.69           C  
ATOM   4816  HG2 GLU B 102      19.320 -40.849 -28.035  1.00 74.69           H  
ATOM   4817  HG3 GLU B 102      20.462 -41.379 -29.271  1.00 74.69           H  
ATOM   4818  CD  GLU B 102      19.252 -42.955 -28.422  1.00 74.69           C  
ATOM   4819  OE1 GLU B 102      18.441 -43.069 -29.369  1.00 74.69           O  
ATOM   4820  OE2 GLU B 102      19.504 -43.864 -27.595  1.00 74.69           O  
ATOM   4821  N   ILE B 103      23.572 -40.839 -25.417  1.00 75.80           N  
ATOM   4822  H   ILE B 103      24.007 -41.265 -26.222  1.00 75.80           H  
ATOM   4823  CA  ILE B 103      24.306 -40.776 -24.146  1.00 75.80           C  
ATOM   4824  HA  ILE B 103      23.683 -41.212 -23.366  1.00 75.80           H  
ATOM   4825  C   ILE B 103      24.553 -39.322 -23.744  1.00 75.80           C  
ATOM   4826  CB  ILE B 103      25.621 -41.581 -24.225  1.00 75.80           C  
ATOM   4827  HB  ILE B 103      26.152 -41.306 -25.136  1.00 75.80           H  
ATOM   4828  O   ILE B 103      24.340 -38.966 -22.585  1.00 75.80           O  
ATOM   4829  CG1 ILE B 103      25.279 -43.083 -24.270  1.00 75.80           C  
ATOM   4830 HG12 ILE B 103      24.579 -43.279 -25.082  1.00 75.80           H  
ATOM   4831 HG13 ILE B 103      24.791 -43.368 -23.339  1.00 75.80           H  
ATOM   4832  CG2 ILE B 103      26.534 -41.281 -23.016  1.00 75.80           C  
ATOM   4833 HG21 ILE B 103      27.463 -41.848 -23.074  1.00 75.80           H  
ATOM   4834 HG22 ILE B 103      26.016 -41.520 -22.086  1.00 75.80           H  
ATOM   4835 HG23 ILE B 103      26.823 -40.230 -23.008  1.00 75.80           H  
ATOM   4836  CD1 ILE B 103      26.493 -43.990 -24.479  1.00 75.80           C  
ATOM   4837 HD11 ILE B 103      27.212 -43.893 -23.666  1.00 75.80           H  
ATOM   4838 HD12 ILE B 103      26.971 -43.761 -25.432  1.00 75.80           H  
ATOM   4839 HD13 ILE B 103      26.141 -45.022 -24.473  1.00 75.80           H  
ATOM   4840  N   ALA B 104      24.977 -38.472 -24.681  1.00 76.66           N  
ATOM   4841  H   ALA B 104      25.138 -38.811 -25.619  1.00 76.66           H  
ATOM   4842  CA  ALA B 104      25.218 -37.063 -24.397  1.00 76.66           C  
ATOM   4843  HA  ALA B 104      25.934 -36.993 -23.578  1.00 76.66           H  
ATOM   4844  C   ALA B 104      23.935 -36.349 -23.941  1.00 76.66           C  
ATOM   4845  CB  ALA B 104      25.838 -36.405 -25.633  1.00 76.66           C  
ATOM   4846  HB1 ALA B 104      26.766 -36.912 -25.896  1.00 76.66           H  
ATOM   4847  HB2 ALA B 104      26.053 -35.358 -25.419  1.00 76.66           H  
ATOM   4848  HB3 ALA B 104      25.148 -36.461 -26.474  1.00 76.66           H  
ATOM   4849  O   ALA B 104      23.962 -35.631 -22.945  1.00 76.66           O  
ATOM   4850  N   ALA B 105      22.805 -36.593 -24.609  1.00 76.39           N  
ATOM   4851  H   ALA B 105      22.848 -37.189 -25.424  1.00 76.39           H  
ATOM   4852  CA  ALA B 105      21.508 -36.029 -24.251  1.00 76.39           C  
ATOM   4853  HA  ALA B 105      21.610 -34.948 -24.156  1.00 76.39           H  
ATOM   4854  C   ALA B 105      20.995 -36.565 -22.906  1.00 76.39           C  
ATOM   4855  CB  ALA B 105      20.522 -36.321 -25.387  1.00 76.39           C  
ATOM   4856  HB1 ALA B 105      19.554 -35.876 -25.155  1.00 76.39           H  
ATOM   4857  HB2 ALA B 105      20.894 -35.894 -26.318  1.00 76.39           H  
ATOM   4858  HB3 ALA B 105      20.401 -37.397 -25.511  1.00 76.39           H  
ATOM   4859  O   ALA B 105      20.459 -35.797 -22.110  1.00 76.39           O  
ATOM   4860  N   ALA B 106      21.202 -37.852 -22.610  1.00 75.48           N  
ATOM   4861  H   ALA B 106      21.592 -38.456 -23.320  1.00 75.48           H  
ATOM   4862  CA  ALA B 106      20.824 -38.448 -21.332  1.00 75.48           C  
ATOM   4863  HA  ALA B 106      19.778 -38.214 -21.135  1.00 75.48           H  
ATOM   4864  C   ALA B 106      21.650 -37.881 -20.166  1.00 75.48           C  
ATOM   4865  CB  ALA B 106      20.966 -39.971 -21.437  1.00 75.48           C  
ATOM   4866  HB1 ALA B 106      20.663 -40.432 -20.497  1.00 75.48           H  
ATOM   4867  HB2 ALA B 106      20.327 -40.345 -22.237  1.00 75.48           H  
ATOM   4868  HB3 ALA B 106      22.000 -40.240 -21.653  1.00 75.48           H  
ATOM   4869  O   ALA B 106      21.085 -37.516 -19.134  1.00 75.48           O  
ATOM   4870  N   ILE B 107      22.973 -37.756 -20.333  1.00 76.16           N  
ATOM   4871  H   ILE B 107      23.378 -38.083 -21.199  1.00 76.16           H  
ATOM   4872  CA  ILE B 107      23.854 -37.133 -19.333  1.00 76.16           C  
ATOM   4873  HA  ILE B 107      23.694 -37.620 -18.371  1.00 76.16           H  
ATOM   4874  C   ILE B 107      23.484 -35.662 -19.156  1.00 76.16           C  
ATOM   4875  CB  ILE B 107      25.343 -37.289 -19.722  1.00 76.16           C  
ATOM   4876  HB  ILE B 107      25.471 -36.945 -20.749  1.00 76.16           H  
ATOM   4877  O   ILE B 107      23.379 -35.188 -18.026  1.00 76.16           O  
ATOM   4878  CG1 ILE B 107      25.761 -38.775 -19.636  1.00 76.16           C  
ATOM   4879 HG12 ILE B 107      25.047 -39.391 -20.183  1.00 76.16           H  
ATOM   4880 HG13 ILE B 107      25.736 -39.098 -18.595  1.00 76.16           H  
ATOM   4881  CG2 ILE B 107      26.253 -36.439 -18.808  1.00 76.16           C  
ATOM   4882 HG21 ILE B 107      26.033 -35.378 -18.922  1.00 76.16           H  
ATOM   4883 HG22 ILE B 107      26.109 -36.722 -17.766  1.00 76.16           H  
ATOM   4884 HG23 ILE B 107      27.301 -36.569 -19.076  1.00 76.16           H  
ATOM   4885  CD1 ILE B 107      27.154 -39.060 -20.211  1.00 76.16           C  
ATOM   4886 HD11 ILE B 107      27.308 -40.138 -20.260  1.00 76.16           H  
ATOM   4887 HD12 ILE B 107      27.234 -38.642 -21.215  1.00 76.16           H  
ATOM   4888 HD13 ILE B 107      27.930 -38.633 -19.575  1.00 76.16           H  
ATOM   4889  N   TRP B 108      23.258 -34.945 -20.257  1.00 77.74           N  
ATOM   4890  H   TRP B 108      23.378 -35.376 -21.163  1.00 77.74           H  
ATOM   4891  CA  TRP B 108      22.895 -33.535 -20.209  1.00 77.74           C  
ATOM   4892  HA  TRP B 108      23.648 -33.004 -19.626  1.00 77.74           H  
ATOM   4893  C   TRP B 108      21.556 -33.321 -19.501  1.00 77.74           C  
ATOM   4894  CB  TRP B 108      22.890 -32.944 -21.618  1.00 77.74           C  
ATOM   4895  HB2 TRP B 108      22.184 -33.493 -22.241  1.00 77.74           H  
ATOM   4896  HB3 TRP B 108      23.883 -33.050 -22.056  1.00 77.74           H  
ATOM   4897  O   TRP B 108      21.497 -32.519 -18.572  1.00 77.74           O  
ATOM   4898  CG  TRP B 108      22.514 -31.500 -21.630  1.00 77.74           C  
ATOM   4899  CD1 TRP B 108      23.345 -30.467 -21.364  1.00 77.74           C  
ATOM   4900  HD1 TRP B 108      24.397 -30.557 -21.141  1.00 77.74           H  
ATOM   4901  CD2 TRP B 108      21.189 -30.915 -21.817  1.00 77.74           C  
ATOM   4902  CE2 TRP B 108      21.294 -29.506 -21.628  1.00 77.74           C  
ATOM   4903  CE3 TRP B 108      19.906 -31.438 -22.097  1.00 77.74           C  
ATOM   4904  HE3 TRP B 108      19.785 -32.502 -22.239  1.00 77.74           H  
ATOM   4905  NE1 TRP B 108      22.624 -29.289 -21.348  1.00 77.74           N  
ATOM   4906  HE1 TRP B 108      22.995 -28.400 -21.044  1.00 77.74           H  
ATOM   4907  CH2 TRP B 108      18.924 -29.201 -21.991  1.00 77.74           C  
ATOM   4908  HH2 TRP B 108      18.058 -28.557 -22.037  1.00 77.74           H  
ATOM   4909  CZ2 TRP B 108      20.186 -28.654 -21.708  1.00 77.74           C  
ATOM   4910  HZ2 TRP B 108      20.293 -27.595 -21.526  1.00 77.74           H  
ATOM   4911  CZ3 TRP B 108      18.786 -30.588 -22.185  1.00 77.74           C  
ATOM   4912  HZ3 TRP B 108      17.808 -30.998 -22.390  1.00 77.74           H  
ATOM   4913  N   GLY B 109      20.523 -34.084 -19.865  1.00 73.41           N  
ATOM   4914  H   GLY B 109      20.641 -34.719 -20.642  1.00 73.41           H  
ATOM   4915  CA  GLY B 109      19.205 -34.005 -19.240  1.00 73.41           C  
ATOM   4916  HA2 GLY B 109      18.531 -34.696 -19.746  1.00 73.41           H  
ATOM   4917  HA3 GLY B 109      18.815 -32.993 -19.343  1.00 73.41           H  
ATOM   4918  C   GLY B 109      19.242 -34.364 -17.756  1.00 73.41           C  
ATOM   4919  O   GLY B 109      18.601 -33.694 -16.952  1.00 73.41           O  
ATOM   4920  N   TYR B 110      20.038 -35.367 -17.363  1.00 74.71           N  
ATOM   4921  H   TYR B 110      20.527 -35.907 -18.063  1.00 74.71           H  
ATOM   4922  CA  TYR B 110      20.228 -35.707 -15.949  1.00 74.71           C  
ATOM   4923  HA  TYR B 110      19.249 -35.803 -15.480  1.00 74.71           H  
ATOM   4924  C   TYR B 110      20.966 -34.598 -15.189  1.00 74.71           C  
ATOM   4925  CB  TYR B 110      20.951 -37.060 -15.830  1.00 74.71           C  
ATOM   4926  HB2 TYR B 110      20.461 -37.777 -16.489  1.00 74.71           H  
ATOM   4927  HB3 TYR B 110      21.981 -36.953 -16.172  1.00 74.71           H  
ATOM   4928  O   TYR B 110      20.592 -34.254 -14.069  1.00 74.71           O  
ATOM   4929  CG  TYR B 110      20.944 -37.627 -14.420  1.00 74.71           C  
ATOM   4930  CD1 TYR B 110      21.900 -37.205 -13.477  1.00 74.71           C  
ATOM   4931  HD1 TYR B 110      22.661 -36.494 -13.764  1.00 74.71           H  
ATOM   4932  CD2 TYR B 110      19.960 -38.559 -14.035  1.00 74.71           C  
ATOM   4933  HD2 TYR B 110      19.288 -38.976 -14.771  1.00 74.71           H  
ATOM   4934  CE1 TYR B 110      21.839 -37.670 -12.148  1.00 74.71           C  
ATOM   4935  HE1 TYR B 110      22.565 -37.325 -11.427  1.00 74.71           H  
ATOM   4936  CE2 TYR B 110      19.864 -38.991 -12.702  1.00 74.71           C  
ATOM   4937  HE2 TYR B 110      19.094 -39.685 -12.398  1.00 74.71           H
[truncated: 1,085,250 more chars]
