# Supplementary material for: Deep learning insights into the architecture of the mammalian egg-sperm fusion synapse
Source: eLife. 2024 Apr 26;13:RP93131. doi: 10.7554/eLife.93131 (PMC11052572; doi:10.7554/eLife.93131)
Supplement: Figure 5—source data 1. [file elife-93131-fig5-data1.zip › eLife-VOR-RA-2023-93131R1_figure_5-source_data/figure_5bc/JUNO_CD9_IZUMO1_SPACA6_TMEM81_ranked_9.pdb]

ATOM      1  N   GLY A   1     -23.584 -18.466  42.855  1.00 66.48           N  
ATOM      2  H   GLY A   1     -22.639 -18.572  42.514  1.00 66.48           H  
ATOM      3  H2  GLY A   1     -24.010 -19.369  43.004  1.00 66.48           H  
ATOM      4  H3  GLY A   1     -24.116 -17.984  42.145  1.00 66.48           H  
ATOM      5  CA  GLY A   1     -23.587 -17.666  44.093  1.00 66.48           C  
ATOM      6  HA2 GLY A   1     -23.024 -18.181  44.871  1.00 66.48           H  
ATOM      7  HA3 GLY A   1     -24.614 -17.507  44.421  1.00 66.48           H  
ATOM      8  C   GLY A   1     -22.944 -16.317  43.842  1.00 66.48           C  
ATOM      9  O   GLY A   1     -22.283 -16.158  42.819  1.00 66.48           O  
ATOM     10  N   ASP A   2     -23.109 -15.375  44.773  1.00 73.06           N  
ATOM     11  H   ASP A   2     -23.706 -15.552  45.569  1.00 73.06           H  
ATOM     12  CA  ASP A   2     -22.612 -13.990  44.652  1.00 73.06           C  
ATOM     13  HA  ASP A   2     -23.083 -13.522  43.788  1.00 73.06           H  
ATOM     14  C   ASP A   2     -21.093 -13.885  44.425  1.00 73.06           C  
ATOM     15  CB  ASP A   2     -23.009 -13.190  45.909  1.00 73.06           C  
ATOM     16  HB2 ASP A   2     -22.479 -12.238  45.899  1.00 73.06           H  
ATOM     17  HB3 ASP A   2     -22.692 -13.739  46.796  1.00 73.06           H  
ATOM     18  O   ASP A   2     -20.628 -12.908  43.848  1.00 73.06           O  
ATOM     19  CG  ASP A   2     -24.509 -12.882  45.995  1.00 73.06           C  
ATOM     20  OD1 ASP A   2     -25.153 -12.790  44.925  1.00 73.06           O  
ATOM     21  OD2 ASP A   2     -25.004 -12.755  47.135  1.00 73.06           O  
ATOM     22  N   GLU A   3     -20.324 -14.917  44.789  1.00 80.34           N  
ATOM     23  H   GLU A   3     -20.754 -15.665  45.315  1.00 80.34           H  
ATOM     24  CA  GLU A   3     -18.872 -15.004  44.560  1.00 80.34           C  
ATOM     25  HA  GLU A   3     -18.384 -14.148  45.025  1.00 80.34           H  
ATOM     26  C   GLU A   3     -18.466 -14.994  43.076  1.00 80.34           C  
ATOM     27  CB  GLU A   3     -18.330 -16.290  45.204  1.00 80.34           C  
ATOM     28  HB2 GLU A   3     -17.263 -16.357  44.995  1.00 80.34           H  
ATOM     29  HB3 GLU A   3     -18.828 -17.148  44.753  1.00 80.34           H  
ATOM     30  O   GLU A   3     -17.318 -14.707  42.759  1.00 80.34           O  
ATOM     31  CG  GLU A   3     -18.530 -16.328  46.728  1.00 80.34           C  
ATOM     32  HG2 GLU A   3     -19.598 -16.337  46.945  1.00 80.34           H  
ATOM     33  HG3 GLU A   3     -18.105 -15.419  47.155  1.00 80.34           H  
ATOM     34  CD  GLU A   3     -17.879 -17.552  47.394  1.00 80.34           C  
ATOM     35  OE1 GLU A   3     -17.843 -17.561  48.645  1.00 80.34           O  
ATOM     36  OE2 GLU A   3     -17.474 -18.488  46.668  1.00 80.34           O  
ATOM     37  N   LEU A   4     -19.390 -15.291  42.157  1.00 88.62           N  
ATOM     38  H   LEU A   4     -20.329 -15.480  42.478  1.00 88.62           H  
ATOM     39  CA  LEU A   4     -19.130 -15.284  40.711  1.00 88.62           C  
ATOM     40  HA  LEU A   4     -18.073 -15.490  40.542  1.00 88.62           H  
ATOM     41  C   LEU A   4     -19.392 -13.916  40.066  1.00 88.62           C  
ATOM     42  CB  LEU A   4     -19.958 -16.392  40.039  1.00 88.62           C  
ATOM     43  HB2 LEU A   4     -19.792 -16.356  38.962  1.00 88.62           H  
ATOM     44  HB3 LEU A   4     -21.013 -16.185  40.221  1.00 88.62           H  
ATOM     45  O   LEU A   4     -19.283 -13.773  38.848  1.00 88.62           O  
ATOM     46  CG  LEU A   4     -19.631 -17.811  40.532  1.00 88.62           C  
ATOM     47  HG  LEU A   4     -19.741 -17.863  41.615  1.00 88.62           H  
ATOM     48  CD1 LEU A   4     -20.627 -18.796  39.920  1.00 88.62           C  
ATOM     49 HD11 LEU A   4     -20.434 -19.798  40.304  1.00 88.62           H  
ATOM     50 HD12 LEU A   4     -20.517 -18.809  38.836  1.00 88.62           H  
ATOM     51 HD13 LEU A   4     -21.647 -18.502  40.169  1.00 88.62           H  
ATOM     52  CD2 LEU A   4     -18.215 -18.247  40.153  1.00 88.62           C  
ATOM     53 HD21 LEU A   4     -17.479 -17.613  40.648  1.00 88.62           H  
ATOM     54 HD22 LEU A   4     -18.044 -19.273  40.479  1.00 88.62           H  
ATOM     55 HD23 LEU A   4     -18.072 -18.189  39.074  1.00 88.62           H  
ATOM     56  N   LEU A   5     -19.781 -12.917  40.858  1.00 90.12           N  
ATOM     57  H   LEU A   5     -19.791 -13.066  41.857  1.00 90.12           H  
ATOM     58  CA  LEU A   5     -20.095 -11.582  40.374  1.00 90.12           C  
ATOM     59  HA  LEU A   5     -20.199 -11.603  39.289  1.00 90.12           H  
ATOM     60  C   LEU A   5     -18.959 -10.624  40.680  1.00 90.12           C  
ATOM     61  CB  LEU A   5     -21.418 -11.092  40.982  1.00 90.12           C  
ATOM     62  HB2 LEU A   5     -21.308 -11.053  42.066  1.00 90.12           H  
ATOM     63  HB3 LEU A   5     -21.612 -10.080  40.629  1.00 90.12           H  
ATOM     64  O   LEU A   5     -18.428 -10.605  41.785  1.00 90.12           O  
ATOM     65  CG  LEU A   5     -22.621 -11.981  40.637  1.00 90.12           C  
ATOM     66  HG  LEU A   5     -22.451 -12.996  40.996  1.00 90.12           H  
ATOM     67  CD1 LEU A   5     -23.878 -11.437  41.317  1.00 90.12           C  
ATOM     68 HD11 LEU A   5     -23.719 -11.410  42.395  1.00 90.12           H  
ATOM     69 HD12 LEU A   5     -24.713 -12.108  41.119  1.00 90.12           H  
ATOM     70 HD13 LEU A   5     -24.101 -10.434  40.953  1.00 90.12           H  
ATOM     71  CD2 LEU A   5     -22.872 -12.023  39.128  1.00 90.12           C  
ATOM     72 HD21 LEU A   5     -23.092 -11.028  38.740  1.00 90.12           H  
ATOM     73 HD22 LEU A   5     -22.012 -12.445  38.609  1.00 90.12           H  
ATOM     74 HD23 LEU A   5     -23.703 -12.701  38.933  1.00 90.12           H  
ATOM     75  N   ASN A   6     -18.657  -9.763  39.709  1.00 93.92           N  
ATOM     76  H   ASN A   6     -19.095  -9.873  38.805  1.00 93.92           H  
ATOM     77  CA  ASN A   6     -17.658  -8.716  39.861  1.00 93.92           C  
ATOM     78  HA  ASN A   6     -17.535  -8.264  38.876  1.00 93.92           H  
ATOM     79  C   ASN A   6     -16.275  -9.267  40.258  1.00 93.92           C  
ATOM     80  CB  ASN A   6     -18.213  -7.640  40.809  1.00 93.92           C  
ATOM     81  HB2 ASN A   6     -18.206  -8.017  41.832  1.00 93.92           H  
ATOM     82  HB3 ASN A   6     -19.237  -7.389  40.534  1.00 93.92           H  
ATOM     83  O   ASN A   6     -15.653  -8.797  41.212  1.00 93.92           O  
ATOM     84  CG  ASN A   6     -17.392  -6.377  40.731  1.00 93.92           C  
ATOM     85  ND2 ASN A   6     -17.096  -5.745  41.840  1.00 93.92           N  
ATOM     86 HD21 ASN A   6     -17.274  -6.204  42.722  1.00 93.92           H  
ATOM     87 HD22 ASN A   6     -16.468  -4.958  41.756  1.00 93.92           H  
ATOM     88  OD1 ASN A   6     -17.037  -5.921  39.659  1.00 93.92           O  
ATOM     89  N   ILE A   7     -15.808 -10.272  39.517  1.00 95.04           N  
ATOM     90  H   ILE A   7     -16.342 -10.557  38.708  1.00 95.04           H  
ATOM     91  CA  ILE A   7     -14.509 -10.914  39.727  1.00 95.04           C  
ATOM     92  HA  ILE A   7     -13.970 -10.367  40.501  1.00 95.04           H  
ATOM     93  C   ILE A   7     -13.652 -10.828  38.471  1.00 95.04           C  
ATOM     94  CB  ILE A   7     -14.641 -12.371  40.221  1.00 95.04           C  
ATOM     95  HB  ILE A   7     -13.629 -12.759  40.335  1.00 95.04           H  
ATOM     96  O   ILE A   7     -14.165 -10.802  37.352  1.00 95.04           O  
ATOM     97  CG1 ILE A   7     -15.391 -13.290  39.229  1.00 95.04           C  
ATOM     98 HG12 ILE A   7     -14.989 -13.157  38.224  1.00 95.04           H  
ATOM     99 HG13 ILE A   7     -16.449 -13.029  39.210  1.00 95.04           H  
ATOM    100  CG2 ILE A   7     -15.292 -12.385  41.612  1.00 95.04           C  
ATOM    101 HG21 ILE A   7     -14.832 -11.636  42.257  1.00 95.04           H  
ATOM    102 HG22 ILE A   7     -15.158 -13.360  42.080  1.00 95.04           H  
ATOM    103 HG23 ILE A   7     -16.360 -12.180  41.539  1.00 95.04           H  
ATOM    104  CD1 ILE A   7     -15.244 -14.775  39.584  1.00 95.04           C  
ATOM    105 HD11 ILE A   7     -14.190 -15.050  39.601  1.00 95.04           H  
ATOM    106 HD12 ILE A   7     -15.756 -15.389  38.843  1.00 95.04           H  
ATOM    107 HD13 ILE A   7     -15.687 -14.981  40.559  1.00 95.04           H  
ATOM    108  N   CYS A   8     -12.339 -10.812  38.671  1.00 95.61           N  
ATOM    109  H   CYS A   8     -11.987 -10.917  39.612  1.00 95.61           H  
ATOM    110  CA  CYS A   8     -11.373 -10.922  37.591  1.00 95.61           C  
ATOM    111  HA  CYS A   8     -11.861 -10.706  36.640  1.00 95.61           H  
ATOM    112  C   CYS A   8     -10.835 -12.341  37.513  1.00 95.61           C  
ATOM    113  CB  CYS A   8     -10.250  -9.909  37.785  1.00 95.61           C  
ATOM    114  HB2 CYS A   8      -9.534 -10.016  36.971  1.00 95.61           H  
ATOM    115  HB3 CYS A   8      -9.730 -10.136  38.716  1.00 95.61           H  
ATOM    116  O   CYS A   8     -10.608 -12.987  38.534  1.00 95.61           O  
ATOM    117  SG  CYS A   8     -10.814  -8.196  37.833  1.00 95.61           S  
ATOM    118  N   MET A   9     -10.623 -12.801  36.287  1.00 91.05           N  
ATOM    119  H   MET A   9     -10.802 -12.194  35.500  1.00 91.05           H  
ATOM    120  CA  MET A   9     -10.014 -14.094  36.021  1.00 91.05           C  
ATOM    121  HA  MET A   9     -10.572 -14.873  36.539  1.00 91.05           H  
ATOM    122  C   MET A   9      -8.576 -14.130  36.528  1.00 91.05           C  
ATOM    123  CB  MET A   9     -10.079 -14.319  34.513  1.00 91.05           C  
ATOM    124  HB2 MET A   9     -11.097 -14.102  34.189  1.00 91.05           H  
ATOM    125  HB3 MET A   9      -9.399 -13.630  34.012  1.00 91.05           H  
ATOM    126  O   MET A   9      -7.827 -13.170  36.351  1.00 91.05           O  
ATOM    127  CG  MET A   9      -9.730 -15.747  34.107  1.00 91.05           C  
ATOM    128  HG2 MET A   9      -8.748 -16.002  34.505  1.00 91.05           H  
ATOM    129  HG3 MET A   9     -10.467 -16.424  34.538  1.00 91.05           H  
ATOM    130  SD  MET A   9      -9.672 -15.997  32.317  1.00 91.05           S  
ATOM    131  CE  MET A   9     -11.132 -15.094  31.752  1.00 91.05           C  
ATOM    132  HE1 MET A   9     -10.912 -14.026  31.742  1.00 91.05           H  
ATOM    133  HE2 MET A   9     -11.381 -15.405  30.738  1.00 91.05           H  
ATOM    134  HE3 MET A   9     -11.966 -15.278  32.429  1.00 91.05           H  
ATOM    135  N   ASN A  10      -8.167 -15.250  37.116  1.00 87.39           N  
ATOM    136  H   ASN A  10      -8.826 -15.997  37.284  1.00 87.39           H  
ATOM    137  CA  ASN A  10      -6.782 -15.466  37.501  1.00 87.39           C  
ATOM    138  HA  ASN A  10      -6.380 -14.528  37.887  1.00 87.39           H  
ATOM    139  C   ASN A  10      -5.933 -15.857  36.278  1.00 87.39           C  
ATOM    140  CB  ASN A  10      -6.740 -16.487  38.638  1.00 87.39           C  
ATOM    141  HB2 ASN A  10      -7.078 -17.452  38.261  1.00 87.39           H  
ATOM    142  HB3 ASN A  10      -7.414 -16.178  39.437  1.00 87.39           H  
ATOM    143  O   ASN A  10      -5.627 -17.028  36.040  1.00 87.39           O  
ATOM    144  CG  ASN A  10      -5.351 -16.649  39.215  1.00 87.39           C  
ATOM    145  ND2 ASN A  10      -5.130 -17.732  39.915  1.00 87.39           N  
ATOM    146 HD21 ASN A  10      -4.170 -17.905  40.179  1.00 87.39           H  
ATOM    147 HD22 ASN A  10      -5.861 -18.427  39.967  1.00 87.39           H  
ATOM    148  OD1 ASN A  10      -4.457 -15.824  39.078  1.00 87.39           O  
ATOM    149  N   ALA A  11      -5.564 -14.851  35.489  1.00 86.58           N  
ATOM    150  H   ALA A  11      -5.911 -13.929  35.713  1.00 86.58           H  
ATOM    151  CA  ALA A  11      -4.683 -14.974  34.335  1.00 86.58           C  
ATOM    152  HA  ALA A  11      -4.140 -15.916  34.403  1.00 86.58           H  
ATOM    153  C   ALA A  11      -3.621 -13.859  34.327  1.00 86.58           C  
ATOM    154  CB  ALA A  11      -5.542 -15.041  33.067  1.00 86.58           C  
ATOM    155  HB1 ALA A  11      -6.237 -14.201  33.038  1.00 86.58           H  
ATOM    156  HB2 ALA A  11      -6.126 -15.961  33.074  1.00 86.58           H  
ATOM    157  HB3 ALA A  11      -4.918 -15.030  32.173  1.00 86.58           H  
ATOM    158  O   ALA A  11      -3.640 -12.934  35.139  1.00 86.58           O  
ATOM    159  N   LYS A  12      -2.625 -13.989  33.443  1.00 82.52           N  
ATOM    160  H   LYS A  12      -2.705 -14.743  32.776  1.00 82.52           H  
ATOM    161  CA  LYS A  12      -1.368 -13.218  33.491  1.00 82.52           C  
ATOM    162  HA  LYS A  12      -0.889 -13.407  34.452  1.00 82.52           H  
ATOM    163  C   LYS A  12      -1.546 -11.693  33.414  1.00 82.52           C  
ATOM    164  CB  LYS A  12      -0.458 -13.727  32.363  1.00 82.52           C  
ATOM    165  HB2 LYS A  12      -0.939 -13.523  31.407  1.00 82.52           H  
ATOM    166  HB3 LYS A  12      -0.340 -14.806  32.464  1.00 82.52           H  
ATOM    167  O   LYS A  12      -0.746 -10.981  34.017  1.00 82.52           O  
ATOM    168  CG  LYS A  12       0.934 -13.078  32.369  1.00 82.52           C  
ATOM    169  HG2 LYS A  12       1.435 -13.289  33.314  1.00 82.52           H  
ATOM    170  HG3 LYS A  12       0.838 -11.999  32.246  1.00 82.52           H  
ATOM    171  CD  LYS A  12       1.772 -13.615  31.208  1.00 82.52           C  
ATOM    172  HD2 LYS A  12       1.954 -14.681  31.349  1.00 82.52           H  
ATOM    173  HD3 LYS A  12       1.216 -13.468  30.282  1.00 82.52           H  
ATOM    174  CE  LYS A  12       3.094 -12.850  31.138  1.00 82.52           C  
ATOM    175  HE2 LYS A  12       2.869 -11.784  31.172  1.00 82.52           H  
ATOM    176  HE3 LYS A  12       3.692 -13.095  32.015  1.00 82.52           H  
ATOM    177  NZ  LYS A  12       3.823 -13.170  29.888  1.00 82.52           N  
ATOM    178  HZ1 LYS A  12       4.022 -14.159  29.833  1.00 82.52           H  
ATOM    179  HZ2 LYS A  12       4.682 -12.641  29.828  1.00 82.52           H  
ATOM    180  HZ3 LYS A  12       3.253 -12.921  29.092  1.00 82.52           H  
ATOM    181  N   HIS A  13      -2.544 -11.213  32.675  1.00 88.21           N  
ATOM    182  H   HIS A  13      -3.187 -11.864  32.246  1.00 88.21           H  
ATOM    183  CA  HIS A  13      -2.730  -9.785  32.368  1.00 88.21           C  
ATOM    184  HA  HIS A  13      -1.864  -9.223  32.717  1.00 88.21           H  
ATOM    185  C   HIS A  13      -3.931  -9.157  33.077  1.00 88.21           C  
ATOM    186  CB  HIS A  13      -2.788  -9.608  30.853  1.00 88.21           C  
ATOM    187  HB2 HIS A  13      -3.663 -10.126  30.459  1.00 88.21           H  
ATOM    188  HB3 HIS A  13      -2.883  -8.548  30.617  1.00 88.21           H  
ATOM    189  O   HIS A  13      -4.217  -7.972  32.905  1.00 88.21           O  
ATOM    190  CG  HIS A  13      -1.548 -10.134  30.186  1.00 88.21           C  
ATOM    191  CD2 HIS A  13      -1.510 -11.150  29.282  1.00 88.21           C  
ATOM    192  HD2 HIS A  13      -2.365 -11.692  28.906  1.00 88.21           H  
ATOM    193  ND1 HIS A  13      -0.255  -9.634  30.364  1.00 88.21           N  
ATOM    194  CE1 HIS A  13       0.517 -10.311  29.512  1.00 88.21           C  
ATOM    195  HE1 HIS A  13       1.550 -10.070  29.309  1.00 88.21           H  
ATOM    196  NE2 HIS A  13      -0.200 -11.255  28.882  1.00 88.21           N  
ATOM    197  HE2 HIS A  13       0.112 -11.789  28.084  1.00 88.21           H  
ATOM    198  N   HIS A  14      -4.596  -9.931  33.932  1.00 92.09           N  
ATOM    199  H   HIS A  14      -4.317 -10.895  34.040  1.00 92.09           H  
ATOM    200  CA  HIS A  14      -5.732  -9.473  34.713  1.00 92.09           C  
ATOM    201  HA  HIS A  14      -6.245  -8.694  34.149  1.00 92.09           H  
ATOM    202  C   HIS A  14      -5.280  -8.880  36.045  1.00 92.09           C  
ATOM    203  CB  HIS A  14      -6.731 -10.616  34.916  1.00 92.09           C  
ATOM    204  HB2 HIS A  14      -6.209 -11.453  35.380  1.00 92.09           H  
ATOM    205  HB3 HIS A  14      -7.520 -10.289  35.593  1.00 92.09           H  
ATOM    206  O   HIS A  14      -4.348  -9.338  36.713  1.00 92.09           O  
ATOM    207  CG  HIS A  14      -7.366 -11.090  33.632  1.00 92.09           C  
ATOM    208  CD2 HIS A  14      -8.649 -10.858  33.227  1.00 92.09           C  
ATOM    209  HD2 HIS A  14      -9.397 -10.289  33.760  1.00 92.09           H  
ATOM    210  ND1 HIS A  14      -6.691 -11.771  32.623  1.00 92.09           N  
ATOM    211  CE1 HIS A  14      -7.572 -11.914  31.623  1.00 92.09           C  
ATOM    212  HE1 HIS A  14      -7.327 -12.319  30.652  1.00 92.09           H  
ATOM    213  NE2 HIS A  14      -8.768 -11.408  31.969  1.00 92.09           N  
ATOM    214  HE2 HIS A  14      -9.560 -11.328  31.347  1.00 92.09           H  
ATOM    215  N   LYS A  15      -6.008  -7.857  36.477  1.00 94.79           N  
ATOM    216  H   LYS A  15      -6.743  -7.539  35.862  1.00 94.79           H  
ATOM    217  CA  LYS A  15      -5.982  -7.346  37.844  1.00 94.79           C  
ATOM    218  HA  LYS A  15      -4.944  -7.167  38.126  1.00 94.79           H  
ATOM    219  C   LYS A  15      -6.562  -8.401  38.781  1.00 94.79           C  
ATOM    220  CB  LYS A  15      -6.778  -6.034  37.911  1.00 94.79           C  
ATOM    221  HB2 LYS A  15      -7.778  -6.205  37.512  1.00 94.79           H  
ATOM    222  HB3 LYS A  15      -6.876  -5.717  38.949  1.00 94.79           H  
ATOM    223  O   LYS A  15      -7.398  -9.208  38.396  1.00 94.79           O  
ATOM    224  CG  LYS A  15      -6.078  -4.923  37.113  1.00 94.79           C  
ATOM    225  HG2 LYS A  15      -5.188  -4.599  37.653  1.00 94.79           H  
ATOM    226  HG3 LYS A  15      -5.762  -5.301  36.141  1.00 94.79           H  
ATOM    227  CD  LYS A  15      -6.981  -3.720  36.853  1.00 94.79           C  
ATOM    228  HD2 LYS A  15      -7.833  -4.041  36.253  1.00 94.79           H  
ATOM    229  HD3 LYS A  15      -6.414  -2.995  36.268  1.00 94.79           H  
ATOM    230  CE  LYS A  15      -7.495  -3.032  38.113  1.00 94.79           C  
ATOM    231  HE2 LYS A  15      -8.179  -3.698  38.639  1.00 94.79           H  
ATOM    232  HE3 LYS A  15      -6.657  -2.786  38.765  1.00 94.79           H  
ATOM    233  NZ  LYS A  15      -8.196  -1.796  37.717  1.00 94.79           N  
ATOM    234  HZ1 LYS A  15      -8.935  -1.974  37.053  1.00 94.79           H  
ATOM    235  HZ2 LYS A  15      -7.554  -1.134  37.306  1.00 94.79           H  
ATOM    236  HZ3 LYS A  15      -8.616  -1.337  38.513  1.00 94.79           H  
ATOM    237  N   ARG A  16      -6.166  -8.354  40.054  1.00 92.74           N  
ATOM    238  H   ARG A  16      -5.466  -7.668  40.302  1.00 92.74           H  
ATOM    239  CA  ARG A  16      -6.716  -9.258  41.081  1.00 92.74           C  
ATOM    240  HA  ARG A  16      -6.703 -10.281  40.704  1.00 92.74           H  
ATOM    241  C   ARG A  16      -8.180  -8.970  41.403  1.00 92.74           C  
ATOM    242  CB  ARG A  16      -5.892  -9.171  42.367  1.00 92.74           C  
ATOM    243  HB2 ARG A  16      -5.836  -8.134  42.698  1.00 92.74           H  
ATOM    244  HB3 ARG A  16      -6.401  -9.750  43.138  1.00 92.74           H  
ATOM    245  O   ARG A  16      -8.927  -9.884  41.720  1.00 92.74           O  
ATOM    246  CG  ARG A  16      -4.482  -9.738  42.187  1.00 92.74           C  
ATOM    247  HG2 ARG A  16      -4.547 -10.764  41.826  1.00 92.74           H  
ATOM    248  HG3 ARG A  16      -3.925  -9.136  41.469  1.00 92.74           H  
ATOM    249  CD  ARG A  16      -3.769  -9.716  43.539  1.00 92.74           C  
ATOM    250  HD2 ARG A  16      -3.707  -8.685  43.887  1.00 92.74           H  
ATOM    251  HD3 ARG A  16      -4.355 -10.298  44.250  1.00 92.74           H  
ATOM    252  NE  ARG A  16      -2.416 -10.286  43.435  1.00 92.74           N  
ATOM    253  HE  ARG A  16      -2.129 -10.597  42.518  1.00 92.74           H  
ATOM    254  NH1 ARG A  16      -1.871 -10.116  45.657  1.00 92.74           N  
ATOM    255 HH11 ARG A  16      -2.787  -9.730  45.834  1.00 92.74           H  
ATOM    256 HH12 ARG A  16      -1.222 -10.269  46.416  1.00 92.74           H  
ATOM    257  NH2 ARG A  16      -0.400 -10.985  44.216  1.00 92.74           N  
ATOM    258 HH21 ARG A  16       0.249 -11.123  44.978  1.00 92.74           H  
ATOM    259 HH22 ARG A  16      -0.151 -11.274  43.281  1.00 92.74           H  
ATOM    260  CZ  ARG A  16      -1.571 -10.459  44.434  1.00 92.74           C  
ATOM    261  N   VAL A  17      -8.558  -7.695  41.385  1.00 95.67           N  
ATOM    262  H   VAL A  17      -7.910  -7.005  41.032  1.00 95.67           H  
ATOM    263  CA  VAL A  17      -9.899  -7.217  41.731  1.00 95.67           C  
ATOM    264  HA  VAL A  17     -10.590  -8.057  41.661  1.00 95.67           H  
ATOM    265  C   VAL A  17     -10.286  -6.136  40.722  1.00 95.67           C  
ATOM    266  CB  VAL A  17      -9.960  -6.672  43.175  1.00 95.67           C  
ATOM    267  HB  VAL A  17      -9.338  -5.780  43.246  1.00 95.67           H  
ATOM    268  O   VAL A  17      -9.412  -5.342  40.348  1.00 95.67           O  
ATOM    269  CG1 VAL A  17     -11.387  -6.306  43.602  1.00 95.67           C  
ATOM    270 HG11 VAL A  17     -12.038  -7.178  43.535  1.00 95.67           H  
ATOM    271 HG12 VAL A  17     -11.779  -5.505  42.974  1.00 95.67           H  
ATOM    272 HG13 VAL A  17     -11.388  -5.943  44.630  1.00 95.67           H  
ATOM    273  CG2 VAL A  17      -9.445  -7.694  44.200  1.00 95.67           C  
ATOM    274 HG21 VAL A  17     -10.001  -8.627  44.105  1.00 95.67           H  
ATOM    275 HG22 VAL A  17      -8.384  -7.890  44.042  1.00 95.67           H  
ATOM    276 HG23 VAL A  17      -9.570  -7.306  45.211  1.00 95.67           H  
ATOM    277  N   PRO A  18     -11.555  -6.086  40.279  1.00 97.02           N  
ATOM    278  CA  PRO A  18     -12.026  -5.020  39.409  1.00 97.02           C  
ATOM    279  HA  PRO A  18     -11.462  -5.047  38.477  1.00 97.02           H  
ATOM    280  C   PRO A  18     -11.871  -3.657  40.089  1.00 97.02           C  
ATOM    281  CB  PRO A  18     -13.496  -5.333  39.126  1.00 97.02           C  
ATOM    282  HB2 PRO A  18     -13.774  -5.090  38.100  1.00 97.02           H  
ATOM    283  HB3 PRO A  18     -14.129  -4.798  39.834  1.00 97.02           H  
ATOM    284  O   PRO A  18     -12.179  -3.507  41.273  1.00 97.02           O  
ATOM    285  CG  PRO A  18     -13.644  -6.816  39.429  1.00 97.02           C  
ATOM    286  HG2 PRO A  18     -14.659  -7.044  39.754  1.00 97.02           H  
ATOM    287  HG3 PRO A  18     -13.389  -7.415  38.554  1.00 97.02           H  
ATOM    288  CD  PRO A  18     -12.625  -7.044  40.534  1.00 97.02           C  
ATOM    289  HD2 PRO A  18     -13.093  -6.836  41.497  1.00 97.02           H  
ATOM    290  HD3 PRO A  18     -12.282  -8.078  40.492  1.00 97.02           H  
ATOM    291  N   SER A  19     -11.386  -2.657  39.358  1.00 96.93           N  
ATOM    292  H   SER A  19     -11.157  -2.829  38.390  1.00 96.93           H  
ATOM    293  CA  SER A  19     -11.393  -1.269  39.832  1.00 96.93           C  
ATOM    294  HA  SER A  19     -12.323  -1.129  40.383  1.00 96.93           H  
ATOM    295  C   SER A  19     -11.405  -0.283  38.660  1.00 96.93           C  
ATOM    296  CB  SER A  19     -10.232  -0.999  40.808  1.00 96.93           C  
ATOM    297  HB2 SER A  19     -10.426  -0.064  41.334  1.00 96.93           H  
ATOM    298  HB3 SER A  19     -10.200  -1.792  41.556  1.00 96.93           H  
ATOM    299  O   SER A  19     -11.086  -0.693  37.538  1.00 96.93           O  
ATOM    300  OG  SER A  19      -8.968  -0.902  40.185  1.00 96.93           O  
ATOM    301  HG  SER A  19      -8.537  -0.109  40.512  1.00 96.93           H  
ATOM    302  N   PRO A  20     -11.764   0.994  38.892  1.00 96.37           N  
ATOM    303  CA  PRO A  20     -11.769   2.004  37.840  1.00 96.37           C  
ATOM    304  HA  PRO A  20     -12.485   1.696  37.078  1.00 96.37           H  
ATOM    305  C   PRO A  20     -10.388   2.189  37.195  1.00 96.37           C  
ATOM    306  CB  PRO A  20     -12.267   3.300  38.489  1.00 96.37           C  
ATOM    307  HB2 PRO A  20     -12.921   3.856  37.817  1.00 96.37           H  
ATOM    308  HB3 PRO A  20     -11.420   3.919  38.786  1.00 96.37           H  
ATOM    309  O   PRO A  20      -9.360   2.134  37.870  1.00 96.37           O  
ATOM    310  CG  PRO A  20     -13.009   2.834  39.740  1.00 96.37           C  
ATOM    311  HG2 PRO A  20     -12.969   3.582  40.532  1.00 96.37           H  
ATOM    312  HG3 PRO A  20     -14.046   2.601  39.496  1.00 96.37           H  
ATOM    313  CD  PRO A  20     -12.273   1.558  40.135  1.00 96.37           C  
ATOM    314  HD2 PRO A  20     -12.962   0.882  40.641  1.00 96.37           H  
ATOM    315  HD3 PRO A  20     -11.437   1.814  40.786  1.00 96.37           H  
ATOM    316  N   GLU A  21     -10.389   2.420  35.887  1.00 95.35           N  
ATOM    317  H   GLU A  21     -11.296   2.464  35.445  1.00 95.35           H  
ATOM    318  CA  GLU A  21      -9.248   2.686  35.011  1.00 95.35           C  
ATOM    319  HA  GLU A  21      -8.409   3.077  35.586  1.00 95.35           H  
ATOM    320  C   GLU A  21      -9.672   3.741  33.974  1.00 95.35           C  
ATOM    321  CB  GLU A  21      -8.807   1.398  34.299  1.00 95.35           C  
ATOM    322  HB2 GLU A  21      -9.684   0.945  33.837  1.00 95.35           H  
ATOM    323  HB3 GLU A  21      -8.102   1.642  33.505  1.00 95.35           H  
ATOM    324  O   GLU A  21     -10.021   3.431  32.837  1.00 95.35           O  
ATOM    325  CG  GLU A  21      -8.178   0.353  35.219  1.00 95.35           C  
ATOM    326  HG2 GLU A  21      -8.818   0.201  36.089  1.00 95.35           H  
ATOM    327  HG3 GLU A  21      -8.184  -0.588  34.669  1.00 95.35           H  
ATOM    328  CD  GLU A  21      -6.736   0.628  35.664  1.00 95.35           C  
ATOM    329  OE1 GLU A  21      -6.360   0.004  36.688  1.00 95.35           O  
ATOM    330  OE2 GLU A  21      -5.985   1.329  34.945  1.00 95.35           O  
ATOM    331  N   ASP A  22      -9.657   5.019  34.352  1.00 89.51           N  
ATOM    332  H   ASP A  22      -9.487   5.223  35.327  1.00 89.51           H  
ATOM    333  CA  ASP A  22     -10.233   6.097  33.528  1.00 89.51           C  
ATOM    334  HA  ASP A  22     -11.288   5.881  33.361  1.00 89.51           H  
ATOM    335  C   ASP A  22      -9.581   6.267  32.146  1.00 89.51           C  
ATOM    336  CB  ASP A  22     -10.121   7.425  34.287  1.00 89.51           C  
ATOM    337  HB2 ASP A  22     -10.462   8.234  33.640  1.00 89.51           H  
ATOM    338  HB3 ASP A  22      -9.075   7.609  34.532  1.00 89.51           H  
ATOM    339  O   ASP A  22     -10.172   6.862  31.246  1.00 89.51           O  
ATOM    340  CG  ASP A  22     -10.967   7.457  35.559  1.00 89.51           C  
ATOM    341  OD1 ASP A  22     -12.074   6.877  35.536  1.00 89.51           O  
ATOM    342  OD2 ASP A  22     -10.492   8.079  36.533  1.00 89.51           O  
ATOM    343  N   LYS A  23      -8.357   5.758  31.975  1.00 91.36           N  
ATOM    344  H   LYS A  23      -7.992   5.212  32.743  1.00 91.36           H  
ATOM    345  CA  LYS A  23      -7.542   5.919  30.765  1.00 91.36           C  
ATOM    346  HA  LYS A  23      -8.007   6.682  30.140  1.00 91.36           H  
ATOM    347  C   LYS A  23      -7.517   4.677  29.869  1.00 91.36           C  
ATOM    348  CB  LYS A  23      -6.131   6.418  31.131  1.00 91.36           C  
ATOM    349  HB2 LYS A  23      -5.544   6.510  30.217  1.00 91.36           H  
ATOM    350  HB3 LYS A  23      -5.649   5.686  31.779  1.00 91.36           H  
ATOM    351  O   LYS A  23      -6.597   4.564  29.067  1.00 91.36           O  
ATOM    352  CG  LYS A  23      -6.142   7.789  31.821  1.00 91.36           C  
ATOM    353  HG2 LYS A  23      -6.605   7.702  32.804  1.00 91.36           H  
ATOM    354  HG3 LYS A  23      -6.722   8.488  31.219  1.00 91.36           H  
ATOM    355  CD  LYS A  23      -4.714   8.328  31.977  1.00 91.36           C  
ATOM    356  HD2 LYS A  23      -4.130   7.634  32.582  1.00 91.36           H  
ATOM    357  HD3 LYS A  23      -4.259   8.414  30.990  1.00 91.36           H  
ATOM    358  CE  LYS A  23      -4.750   9.705  32.651  1.00 91.36           C  
ATOM    359  HE2 LYS A  23      -5.421  10.348  32.080  1.00 91.36           H  
ATOM    360  HE3 LYS A  23      -5.174   9.592  33.649  1.00 91.36           H  
ATOM    361  NZ  LYS A  23      -3.402  10.324  32.726  1.00 91.36           N  
ATOM    362  HZ1 LYS A  23      -3.454  11.232  33.165  1.00 91.36           H  
ATOM    363  HZ2 LYS A  23      -2.769   9.744  33.258  1.00 91.36           H  
ATOM    364  HZ3 LYS A  23      -3.022  10.455  31.799  1.00 91.36           H  
ATOM    365  N   LEU A  24      -8.464   3.737  29.999  1.00 95.51           N  
ATOM    366  H   LEU A  24      -9.187   3.863  30.693  1.00 95.51           H  
ATOM    367  CA  LEU A  24      -8.524   2.588  29.083  1.00 95.51           C  
ATOM    368  HA  LEU A  24      -7.596   2.026  29.188  1.00 95.51           H  
ATOM    369  C   LEU A  24      -8.592   3.044  27.623  1.00 95.51           C  
ATOM    370  CB  LEU A  24      -9.708   1.653  29.374  1.00 95.51           C  
ATOM    371  HB2 LEU A  24     -10.626   2.240  29.388  1.00 95.51           H  
ATOM    372  HB3 LEU A  24      -9.782   0.948  28.546  1.00 95.51           H  
ATOM    373  O   LEU A  24      -9.275   4.005  27.281  1.00 95.51           O  
ATOM    374  CG  LEU A  24      -9.623   0.837  30.671  1.00 95.51           C  
ATOM    375  HG  LEU A  24      -9.774   1.502  31.522  1.00 95.51           H  
ATOM    376  CD1 LEU A  24     -10.748  -0.192  30.676  1.00 95.51           C  
ATOM    377 HD11 LEU A  24     -10.750  -0.713  31.634  1.00 95.51           H  
ATOM    378 HD12 LEU A  24     -10.602  -0.918  29.876  1.00 95.51           H  
ATOM    379 HD13 LEU A  24     -11.705   0.311  30.536  1.00 95.51           H  
ATOM    380  CD2 LEU A  24      -8.302   0.095  30.876  1.00 95.51           C  
ATOM    381 HD21 LEU A  24      -7.486   0.807  30.999  1.00 95.51           H  
ATOM    382 HD22 LEU A  24      -8.108  -0.561  30.027  1.00 95.51           H  
ATOM    383 HD23 LEU A  24      -8.359  -0.505  31.784  1.00 95.51           H  
ATOM    384  N   TYR A  25      -7.873   2.331  26.766  1.00 94.36           N  
ATOM    385  H   TYR A  25      -7.311   1.571  27.123  1.00 94.36           H  
ATOM    386  CA  TYR A  25      -7.651   2.750  25.392  1.00 94.36           C  
ATOM    387  HA  TYR A  25      -7.642   3.839  25.366  1.00 94.36           H  
ATOM    388  C   TYR A  25      -8.764   2.269  24.445  1.00 94.36           C  
ATOM    389  CB  TYR A  25      -6.253   2.275  24.990  1.00 94.36           C  
ATOM    390  HB2 TYR A  25      -5.534   2.617  25.734  1.00 94.36           H  
ATOM    391  HB3 TYR A  25      -6.233   1.185  24.990  1.00 94.36           H  
ATOM    392  O   TYR A  25      -9.102   1.083  24.432  1.00 94.36           O  
ATOM    393  CG  TYR A  25      -5.817   2.791  23.642  1.00 94.36           C  
ATOM    394  CD1 TYR A  25      -5.843   1.927  22.540  1.00 94.36           C  
ATOM    395  HD1 TYR A  25      -6.157   0.904  22.689  1.00 94.36           H  
ATOM    396  CD2 TYR A  25      -5.422   4.131  23.481  1.00 94.36           C  
ATOM    397  HD2 TYR A  25      -5.417   4.800  24.329  1.00 94.36           H  
ATOM    398  CE1 TYR A  25      -5.506   2.395  21.262  1.00 94.36           C  
ATOM    399  HE1 TYR A  25      -5.554   1.728  20.414  1.00 94.36           H  
ATOM    400  CE2 TYR A  25      -5.077   4.608  22.202  1.00 94.36           C  
ATOM    401  HE2 TYR A  25      -4.789   5.641  22.075  1.00 94.36           H  
ATOM    402  OH  TYR A  25      -4.880   4.198  19.837  1.00 94.36           O  
ATOM    403  HH  TYR A  25      -4.730   5.146  19.869  1.00 94.36           H  
ATOM    404  CZ  TYR A  25      -5.149   3.744  21.087  1.00 94.36           C  
ATOM    405  N   GLU A  26      -9.308   3.195  23.646  1.00 93.65           N  
ATOM    406  H   GLU A  26      -8.974   4.141  23.763  1.00 93.65           H  
ATOM    407  CA  GLU A  26     -10.276   2.973  22.553  1.00 93.65           C  
ATOM    408  HA  GLU A  26     -10.841   3.896  22.419  1.00 93.65           H  
ATOM    409  C   GLU A  26     -11.355   1.910  22.839  1.00 93.65           C  
ATOM    410  CB  GLU A  26      -9.535   2.701  21.229  1.00 93.65           C  
ATOM    411  HB2 GLU A  26      -8.811   1.904  21.401  1.00 93.65           H  
ATOM    412  HB3 GLU A  26     -10.243   2.373  20.468  1.00 93.65           H  
ATOM    413  O   GLU A  26     -12.281   2.140  23.613  1.00 93.65           O  
ATOM    414  CG  GLU A  26      -8.753   3.876  20.660  1.00 93.65           C  
ATOM    415  HG2 GLU A  26      -8.259   3.552  19.744  1.00 93.65           H  
ATOM    416  HG3 GLU A  26      -7.975   4.151  21.372  1.00 93.65           H  
ATOM    417  CD  GLU A  26      -9.620   5.094  20.349  1.00 93.65           C  
ATOM    418  OE1 GLU A  26      -9.046   6.195  20.423  1.00 93.65           O  
ATOM    419  OE2 GLU A  26     -10.823   4.983  20.041  1.00 93.65           O  
ATOM    420  N   GLU A  27     -11.265   0.723  22.234  1.00 96.05           N  
ATOM    421  H   GLU A  27     -10.444   0.526  21.680  1.00 96.05           H  
ATOM    422  CA  GLU A  27     -12.312  -0.299  22.309  1.00 96.05           C  
ATOM    423  HA  GLU A  27     -13.266   0.159  22.048  1.00 96.05           H  
ATOM    424  C   GLU A  27     -12.468  -0.889  23.719  1.00 96.05           C  
ATOM    425  CB  GLU A  27     -12.019  -1.418  21.303  1.00 96.05           C  
ATOM    426  HB2 GLU A  27     -11.077  -1.888  21.587  1.00 96.05           H  
ATOM    427  HB3 GLU A  27     -12.796  -2.179  21.382  1.00 96.05           H  
ATOM    428  O   GLU A  27     -13.471  -1.542  24.003  1.00 96.05           O  
ATOM    429  CG  GLU A  27     -11.922  -0.958  19.837  1.00 96.05           C  
ATOM    430  HG2 GLU A  27     -11.665  -1.827  19.231  1.00 96.05           H  
ATOM    431  HG3 GLU A  27     -11.101  -0.248  19.734  1.00 96.05           H  
ATOM    432  CD  GLU A  27     -13.219  -0.342  19.282  1.00 96.05           C  
ATOM    433  OE1 GLU A  27     -13.141   0.576  18.433  1.00 96.05           O  
ATOM    434  OE2 GLU A  27     -14.325  -0.851  19.574  1.00 96.05           O  
ATOM    435  N   CYS A  28     -11.511  -0.647  24.618  1.00 97.43           N  
ATOM    436  H   CYS A  28     -10.727  -0.079  24.330  1.00 97.43           H  
ATOM    437  CA  CYS A  28     -11.582  -1.061  26.014  1.00 97.43           C  
ATOM    438  HA  CYS A  28     -12.189  -1.963  26.088  1.00 97.43           H  
ATOM    439  C   CYS A  28     -12.253  -0.001  26.917  1.00 97.43           C  
ATOM    440  CB  CYS A  28     -10.171  -1.408  26.503  1.00 97.43           C  
ATOM    441  HB2 CYS A  28     -10.229  -1.581  27.577  1.00 97.43           H  
ATOM    442  HB3 CYS A  28      -9.554  -0.521  26.362  1.00 97.43           H  
ATOM    443  O   CYS A  28     -12.567  -0.307  28.068  1.00 97.43           O  
ATOM    444  SG  CYS A  28      -9.273  -2.837  25.794  1.00 97.43           S  
ATOM    445  N   ILE A  29     -12.534   1.213  26.415  1.00 95.83           N  
ATOM    446  H   ILE A  29     -12.285   1.401  25.455  1.00 95.83           H  
ATOM    447  CA  ILE A  29     -13.198   2.304  27.160  1.00 95.83           C  
ATOM    448  HA  ILE A  29     -12.518   2.622  27.950  1.00 95.83           H  
ATOM    449  C   ILE A  29     -14.501   1.880  27.871  1.00 95.83           C  
ATOM    450  CB  ILE A  29     -13.436   3.531  26.237  1.00 95.83           C  
ATOM    451  HB  ILE A  29     -13.906   3.189  25.316  1.00 95.83           H  
ATOM    452  O   ILE A  29     -14.712   2.350  28.991  1.00 95.83           O  
ATOM    453  CG1 ILE A  29     -12.088   4.210  25.906  1.00 95.83           C  
ATOM    454 HG12 ILE A  29     -11.703   4.690  26.806  1.00 95.83           H  
ATOM    455 HG13 ILE A  29     -11.362   3.454  25.606  1.00 95.83           H  
ATOM    456  CG2 ILE A  29     -14.365   4.590  26.867  1.00 95.83           C  
ATOM    457 HG21 ILE A  29     -14.531   5.409  26.168  1.00 95.83           H  
ATOM    458 HG22 ILE A  29     -15.342   4.170  27.103  1.00 95.83           H  
ATOM    459 HG23 ILE A  29     -13.907   4.983  27.775  1.00 95.83           H  
ATOM    460  CD1 ILE A  29     -12.154   5.263  24.790  1.00 95.83           C  
ATOM    461 HD11 ILE A  29     -12.637   4.845  23.906  1.00 95.83           H  
ATOM    462 HD12 ILE A  29     -12.701   6.145  25.122  1.00 95.83           H  
ATOM    463 HD13 ILE A  29     -11.141   5.568  24.528  1.00 95.83           H  
ATOM    464  N   PRO A  30     -15.375   0.999  27.332  1.00 96.47           N  
ATOM    465  CA  PRO A  30     -16.630   0.643  28.007  1.00 96.47           C  
ATOM    466  HA  PRO A  30     -17.236   1.544  28.106  1.00 96.47           H  
ATOM    467  C   PRO A  30     -16.475   0.029  29.407  1.00 96.47           C  
ATOM    468  CB  PRO A  30     -17.345  -0.329  27.069  1.00 96.47           C  
ATOM    469  HB2 PRO A  30     -18.423  -0.175  27.084  1.00 96.47           H  
ATOM    470  HB3 PRO A  30     -17.098  -1.358  27.330  1.00 96.47           H  
ATOM    471  O   PRO A  30     -17.426   0.038  30.186  1.00 96.47           O  
ATOM    472  CG  PRO A  30     -16.780  -0.015  25.693  1.00 96.47           C  
ATOM    473  HG2 PRO A  30     -16.815  -0.903  25.063  1.00 96.47           H  
ATOM    474  HG3 PRO A  30     -17.330   0.806  25.234  1.00 96.47           H  
ATOM    475  CD  PRO A  30     -15.351   0.417  25.993  1.00 96.47           C  
ATOM    476  HD2 PRO A  30     -15.010   1.129  25.240  1.00 96.47           H  
ATOM    477  HD3 PRO A  30     -14.715  -0.468  25.996  1.00 96.47           H  
ATOM    478  N   TRP A  31     -15.292  -0.491  29.753  1.00 97.28           N  
ATOM    479  H   TRP A  31     -14.539  -0.468  29.080  1.00 97.28           H  
ATOM    480  CA  TRP A  31     -15.010  -1.040  31.084  1.00 97.28           C  
ATOM    481  HA  TRP A  31     -15.956  -1.278  31.571  1.00 97.28           H  
ATOM    482  C   TRP A  31     -14.320  -0.055  32.030  1.00 97.28           C  
ATOM    483  CB  TRP A  31     -14.246  -2.363  30.954  1.00 97.28           C  
ATOM    484  HB2 TRP A  31     -13.949  -2.708  31.945  1.00 97.28           H  
ATOM    485  HB3 TRP A  31     -13.337  -2.197  30.376  1.00 97.28           H  
ATOM    486  O   TRP A  31     -14.055  -0.430  33.168  1.00 97.28           O  
ATOM    487  CG  TRP A  31     -15.050  -3.451  30.315  1.00 97.28           C  
ATOM    488  CD1 TRP A  31     -15.926  -4.260  30.952  1.00 97.28           C  
ATOM    489  HD1 TRP A  31     -16.105  -4.225  32.016  1.00 97.28           H  
ATOM    490  CD2 TRP A  31     -15.111  -3.816  28.905  1.00 97.28           C  
ATOM    491  CE2 TRP A  31     -16.084  -4.846  28.751  1.00 97.28           C  
ATOM    492  CE3 TRP A  31     -14.463  -3.360  27.739  1.00 97.28           C  
ATOM    493  HE3 TRP A  31     -13.723  -2.578  27.823  1.00 97.28           H  
ATOM    494  NE1 TRP A  31     -16.531  -5.099  30.031  1.00 97.28           N  
ATOM    495  HE1 TRP A  31     -17.193  -5.827  30.258  1.00 97.28           H  
ATOM    496  CH2 TRP A  31     -15.745  -4.910  26.358  1.00 97.28           C  
ATOM    497  HH2 TRP A  31     -15.982  -5.310  25.383  1.00 97.28           H  
ATOM    498  CZ2 TRP A  31     -16.421  -5.375  27.498  1.00 97.28           C  
ATOM    499  HZ2 TRP A  31     -17.207  -6.108  27.391  1.00 97.28           H  
ATOM    500  CZ3 TRP A  31     -14.773  -3.903  26.479  1.00 97.28           C  
ATOM    501  HZ3 TRP A  31     -14.279  -3.529  25.595  1.00 97.28           H  
ATOM    502  N   LYS A  32     -14.063   1.195  31.614  1.00 95.84           N  
ATOM    503  H   LYS A  32     -14.347   1.454  30.680  1.00 95.84           H  
ATOM    504  CA  LYS A  32     -13.254   2.166  32.374  1.00 95.84           C  
ATOM    505  HA  LYS A  32     -12.231   1.794  32.430  1.00 95.84           H  
ATOM    506  C   LYS A  32     -13.702   2.352  33.828  1.00 95.84           C  
ATOM    507  CB  LYS A  32     -13.211   3.518  31.637  1.00 95.84           C  
ATOM    508  HB2 LYS A  32     -12.439   4.133  32.098  1.00 95.84           H  
ATOM    509  HB3 LYS A  32     -12.927   3.360  30.596  1.00 95.84           H  
ATOM    510  O   LYS A  32     -12.866   2.544  34.696  1.00 95.84           O  
ATOM    511  CG  LYS A  32     -14.541   4.284  31.715  1.00 95.84           C  
ATOM    512  HG2 LYS A  32     -15.348   3.688  31.289  1.00 95.84           H  
ATOM    513  HG3 LYS A  32     -14.760   4.475  32.765  1.00 95.84           H  
ATOM    514  CD  LYS A  32     -14.477   5.636  31.003  1.00 95.84           C  
ATOM    515  HD2 LYS A  32     -13.575   6.170  31.303  1.00 95.84           H  
ATOM    516  HD3 LYS A  32     -14.436   5.464  29.927  1.00 95.84           H  
ATOM    517  CE  LYS A  32     -15.713   6.484  31.336  1.00 95.84           C  
ATOM    518  HE2 LYS A  32     -15.694   7.376  30.710  1.00 95.84           H  
ATOM    519  HE3 LYS A  32     -16.608   5.910  31.095  1.00 95.84           H  
ATOM    520  NZ  LYS A  32     -15.742   6.875  32.770  1.00 95.84           N  
ATOM    521  HZ1 LYS A  32     -15.917   6.069  33.354  1.00 95.84           H  
ATOM    522  HZ2 LYS A  32     -14.862   7.249  33.095  1.00 95.84           H  
ATOM    523  HZ3 LYS A  32     -16.504   7.499  32.992  1.00 95.84           H  
ATOM    524  N   ASP A  33     -15.000   2.264  34.117  1.00 95.19           N  
ATOM    525  H   ASP A  33     -15.652   2.133  33.357  1.00 95.19           H  
ATOM    526  CA  ASP A  33     -15.518   2.512  35.469  1.00 95.19           C  
ATOM    527  HA  ASP A  33     -14.994   3.366  35.898  1.00 95.19           H  
ATOM    528  C   ASP A  33     -15.292   1.324  36.417  1.00 95.19           C  
ATOM    529  CB  ASP A  33     -17.012   2.866  35.395  1.00 95.19           C  
ATOM    530  HB2 ASP A  33     -17.554   2.023  34.969  1.00 95.19           H  
ATOM    531  HB3 ASP A  33     -17.386   3.031  36.406  1.00 95.19           H  
ATOM    532  O   ASP A  33     -15.317   1.487  37.634  1.00 95.19           O  
ATOM    533  CG  ASP A  33     -17.291   4.126  34.568  1.00 95.19           C  
ATOM    534  OD1 ASP A  33     -16.504   5.098  34.640  1.00 95.19           O  
ATOM    535  OD2 ASP A  33     -18.276   4.122  33.805  1.00 95.19           O  
ATOM    536  N   ASN A  34     -15.088   0.117  35.880  1.00 96.58           N  
ATOM    537  H   ASN A  34     -14.972   0.056  34.879  1.00 96.58           H  
ATOM    538  CA  ASN A  34     -14.870  -1.089  36.669  1.00 96.58           C  
ATOM    539  HA  ASN A  34     -14.196  -0.847  37.490  1.00 96.58           H  
ATOM    540  C   ASN A  34     -14.209  -2.185  35.814  1.00 96.58           C  
ATOM    541  CB  ASN A  34     -16.223  -1.536  37.251  1.00 96.58           C  
ATOM    542  HB2 ASN A  34     -16.868  -1.893  36.449  1.00 96.58           H  
ATOM    543  HB3 ASN A  34     -16.716  -0.698  37.744  1.00 96.58           H  
ATOM    544  O   ASN A  34     -14.891  -3.037  35.233  1.00 96.58           O  
ATOM    545  CG  ASN A  34     -16.040  -2.614  38.291  1.00 96.58           C  
ATOM    546  ND2 ASN A  34     -17.017  -3.473  38.428  1.00 96.58           N  
ATOM    547 HD21 ASN A  34     -16.849  -4.275  39.018  1.00 96.58           H  
ATOM    548 HD22 ASN A  34     -17.834  -3.413  37.836  1.00 96.58           H  
ATOM    549  OD1 ASN A  34     -15.039  -2.683  38.983  1.00 96.58           O  
ATOM    550  N   ALA A  35     -12.878  -2.137  35.718  1.00 97.75           N  
ATOM    551  H   ALA A  35     -12.380  -1.422  36.228  1.00 97.75           H  
ATOM    552  CA  ALA A  35     -12.094  -2.952  34.798  1.00 97.75           C  
ATOM    553  HA  ALA A  35     -12.769  -3.468  34.115  1.00 97.75           H  
ATOM    554  C   ALA A  35     -11.231  -3.997  35.509  1.00 97.75           C  
ATOM    555  CB  ALA A  35     -11.202  -2.036  33.959  1.00 97.75           C  
ATOM    556  HB1 ALA A  35     -11.798  -1.249  33.498  1.00 97.75           H  
ATOM    557  HB2 ALA A  35     -10.450  -1.567  34.595  1.00 97.75           H  
ATOM    558  HB3 ALA A  35     -10.700  -2.611  33.181  1.00 97.75           H  
ATOM    559  O   ALA A  35     -10.581  -3.717  36.522  1.00 97.75           O  
ATOM    560  N   CYS A  36     -11.146  -5.173  34.888  1.00 97.97           N  
ATOM    561  H   CYS A  36     -11.771  -5.341  34.112  1.00 97.97           H  
ATOM    562  CA  CYS A  36     -10.169  -6.213  35.204  1.00 97.97           C  
ATOM    563  HA  CYS A  36      -9.923  -6.148  36.264  1.00 97.97           H  
ATOM    564  C   CYS A  36      -8.839  -6.075  34.460  1.00 97.97           C  
ATOM    565  CB  CYS A  36     -10.790  -7.582  34.935  1.00 97.97           C  
ATOM    566  HB2 CYS A  36     -10.005  -8.338  34.948  1.00 97.97           H  
ATOM    567  HB3 CYS A  36     -11.252  -7.600  33.948  1.00 97.97           H  
ATOM    568  O   CYS A  36      -7.904  -6.797  34.780  1.00 97.97           O  
ATOM    569  SG  CYS A  36     -12.000  -8.019  36.187  1.00 97.97           S  
ATOM    570  N   CYS A  37      -8.719  -5.141  33.520  1.00 97.60           N  
ATOM    571  H   CYS A  37      -9.501  -4.526  33.345  1.00 97.60           H  
ATOM    572  CA  CYS A  37      -7.483  -4.867  32.792  1.00 97.60           C  
ATOM    573  HA  CYS A  37      -6.748  -5.645  32.999  1.00 97.60           H  
ATOM    574  C   CYS A  37      -6.893  -3.524  33.228  1.00 97.60           C  
ATOM    575  CB  CYS A  37      -7.782  -4.907  31.292  1.00 97.60           C  
ATOM    576  HB2 CYS A  37      -8.290  -5.843  31.064  1.00 97.60           H  
ATOM    577  HB3 CYS A  37      -6.845  -4.914  30.736  1.00 97.60           H  
ATOM    578  O   CYS A  37      -7.576  -2.721  33.857  1.00 97.60           O  
ATOM    579  SG  CYS A  37      -8.787  -3.522  30.699  1.00 97.60           S  
ATOM    580  N   THR A  38      -5.633  -3.273  32.891  1.00 96.30           N  
ATOM    581  H   THR A  38      -5.124  -3.985  32.386  1.00 96.30           H  
ATOM    582  CA  THR A  38      -4.964  -1.977  33.096  1.00 96.30           C  
ATOM    583  HA  THR A  38      -5.514  -1.382  33.825  1.00 96.30           H  
ATOM    584  C   THR A  38      -4.900  -1.172  31.799  1.00 96.30           C  
ATOM    585  CB  THR A  38      -3.540  -2.186  33.633  1.00 96.30           C  
ATOM    586  HB  THR A  38      -3.057  -1.217  33.756  1.00 96.30           H  
ATOM    587  O   THR A  38      -5.088  -1.726  30.711  1.00 96.30           O  
ATOM    588  CG2 THR A  38      -3.532  -2.897  34.986  1.00 96.30           C  
ATOM    589 HG21 THR A  38      -3.930  -3.907  34.891  1.00 96.30           H  
ATOM    590 HG22 THR A  38      -2.512  -2.946  35.369  1.00 96.30           H  
ATOM    591 HG23 THR A  38      -4.141  -2.332  35.691  1.00 96.30           H  
ATOM    592  OG1 THR A  38      -2.778  -2.968  32.730  1.00 96.30           O  
ATOM    593  HG1 THR A  38      -2.055  -3.344  33.238  1.00 96.30           H  
ATOM    594  N   LEU A  39      -4.531   0.112  31.887  1.00 93.60           N  
ATOM    595  H   LEU A  39      -4.540   0.559  32.793  1.00 93.60           H  
ATOM    596  CA  LEU A  39      -4.189   0.914  30.704  1.00 93.60           C  
ATOM    597  HA  LEU A  39      -5.104   1.059  30.129  1.00 93.60           H  
ATOM    598  C   LEU A  39      -3.183   0.197  29.789  1.00 93.60           C  
ATOM    599  CB  LEU A  39      -3.670   2.299  31.140  1.00 93.60           C  
ATOM    600  HB2 LEU A  39      -2.938   2.166  31.937  1.00 93.60           H  
ATOM    601  HB3 LEU A  39      -4.509   2.865  31.544  1.00 93.60           H  
ATOM    602  O   LEU A  39      -3.436   0.079  28.592  1.00 93.60           O  
ATOM    603  CG  LEU A  39      -3.002   3.122  30.014  1.00 93.60           C  
ATOM    604  HG  LEU A  39      -2.074   2.627  29.727  1.00 93.60           H  
ATOM    605  CD1 LEU A  39      -3.865   3.272  28.757  1.00 93.60           C  
ATOM    606 HD11 LEU A  39      -3.416   2.706  27.940  1.00 93.60           H  
ATOM    607 HD12 LEU A  39      -4.869   2.882  28.922  1.00 93.60           H  
ATOM    608 HD13 LEU A  39      -3.944   4.313  28.447  1.00 93.60           H  
ATOM    609  CD2 LEU A  39      -2.614   4.501  30.546  1.00 93.60           C  
ATOM    610 HD21 LEU A  39      -2.076   5.049  29.772  1.00 93.60           H  
ATOM    611 HD22 LEU A  39      -1.968   4.391  31.417  1.00 93.60           H  
ATOM    612 HD23 LEU A  39      -3.513   5.053  30.821  1.00 93.60           H  
ATOM    613  N   THR A  40      -2.092  -0.341  30.340  1.00 93.47           N  
ATOM    614  H   THR A  40      -1.907  -0.184  31.321  1.00 93.47           H  
ATOM    615  CA  THR A  40      -1.076  -1.066  29.559  1.00 93.47           C  
ATOM    616  HA  THR A  40      -0.643  -0.384  28.827  1.00 93.47           H  
ATOM    617  C   THR A  40      -1.686  -2.236  28.797  1.00 93.47           C  
ATOM    618  CB  THR A  40       0.051  -1.580  30.464  1.00 93.47           C  
ATOM    619  HB  THR A  40      -0.334  -2.355  31.126  1.00 93.47           H  
ATOM    620  O   THR A  40      -1.488  -2.345  27.592  1.00 93.47           O  
ATOM    621  CG2 THR A  40       1.230  -2.139  29.674  1.00 93.47           C  
ATOM    622 HG21 THR A  40       0.926  -3.039  29.140  1.00 93.47           H  
ATOM    623 HG22 THR A  40       1.585  -1.405  28.950  1.00 93.47           H  
ATOM    624 HG23 THR A  40       2.044  -2.409  30.347  1.00 93.47           H  
ATOM    625  OG1 THR A  40       0.541  -0.522  31.255  1.00 93.47           O  
ATOM    626  HG1 THR A  40       1.431  -0.766  31.519  1.00 93.47           H  
ATOM    627  N   THR A  41      -2.514  -3.044  29.464  1.00 95.83           N  
ATOM    628  H   THR A  41      -2.692  -2.854  30.440  1.00 95.83           H  
ATOM    629  CA  THR A  41      -3.199  -4.184  28.834  1.00 95.83           C  
ATOM    630  HA  THR A  41      -2.449  -4.854  28.412  1.00 95.83           H  
ATOM    631  C   THR A  41      -4.114  -3.720  27.701  1.00 95.83           C  
ATOM    632  CB  THR A  41      -4.021  -4.962  29.870  1.00 95.83           C  
ATOM    633  HB  THR A  41      -4.840  -4.330  30.215  1.00 95.83           H  
ATOM    634  O   THR A  41      -4.097  -4.285  26.609  1.00 95.83           O  
ATOM    635  CG2 THR A  41      -4.604  -6.263  29.322  1.00 95.83           C  
ATOM    636 HG21 THR A  41      -5.101  -6.807  30.125  1.00 95.83           H  
ATOM    637 HG22 THR A  41      -5.329  -6.059  28.534  1.00 95.83           H  
ATOM    638 HG23 THR A  41      -3.807  -6.891  28.925  1.00 95.83           H  
ATOM    639  OG1 THR A  41      -3.221  -5.282  30.984  1.00 95.83           O  
ATOM    640  HG1 THR A  41      -3.058  -4.487  31.497  1.00 95.83           H  
ATOM    641  N   SER A  42      -4.872  -2.640  27.923  1.00 95.93           N  
ATOM    642  H   SER A  42      -4.858  -2.220  28.842  1.00 95.93           H  
ATOM    643  CA  SER A  42      -5.764  -2.084  26.901  1.00 95.93           C  
ATOM    644  HA  SER A  42      -6.398  -2.893  26.538  1.00 95.93           H  
ATOM    645  C   SER A  42      -5.014  -1.533  25.690  1.00 95.93           C  
ATOM    646  CB  SER A  42      -6.680  -1.019  27.500  1.00 95.93           C  
ATOM    647  HB2 SER A  42      -7.146  -1.435  28.393  1.00 95.93           H  
ATOM    648  HB3 SER A  42      -7.461  -0.793  26.774  1.00 95.93           H  
ATOM    649  O   SER A  42      -5.447  -1.733  24.558  1.00 95.93           O  
ATOM    650  OG  SER A  42      -6.025   0.197  27.813  1.00 95.93           O  
ATOM    651  HG  SER A  42      -5.144   0.020  28.150  1.00 95.93           H  
ATOM    652  N   TRP A  43      -3.865  -0.890  25.900  1.00 94.31           N  
ATOM    653  H   TRP A  43      -3.545  -0.767  26.850  1.00 94.31           H  
ATOM    654  CA  TRP A  43      -3.015  -0.400  24.821  1.00 94.31           C  
ATOM    655  HA  TRP A  43      -3.609   0.194  24.126  1.00 94.31           H  
ATOM    656  C   TRP A  43      -2.405  -1.559  24.028  1.00 94.31           C  
ATOM    657  CB  TRP A  43      -1.922   0.489  25.417  1.00 94.31           C  
ATOM    658  HB2 TRP A  43      -1.449  -0.027  26.252  1.00 94.31           H  
ATOM    659  HB3 TRP A  43      -2.379   1.400  25.804  1.00 94.31           H  
ATOM    660  O   TRP A  43      -2.508  -1.606  22.802  1.00 94.31           O  
ATOM    661  CG  TRP A  43      -0.865   0.861  24.432  1.00 94.31           C  
ATOM    662  CD1 TRP A  43       0.391   0.361  24.395  1.00 94.31           C  
ATOM    663  HD1 TRP A  43       0.784  -0.365  25.092  1.00 94.31           H  
ATOM    664  CD2 TRP A  43      -0.984   1.749  23.283  1.00 94.31           C  
ATOM    665  CE2 TRP A  43       0.273   1.780  22.615  1.00 94.31           C  
ATOM    666  CE3 TRP A  43      -2.020   2.539  22.739  1.00 94.31           C  
ATOM    667  HE3 TRP A  43      -2.988   2.540  23.219  1.00 94.31           H  
ATOM    668  NE1 TRP A  43       1.069   0.903  23.321  1.00 94.31           N  
ATOM    669  HE1 TRP A  43       2.012   0.641  23.068  1.00 94.31           H  
ATOM    670  CH2 TRP A  43      -0.534   3.393  20.998  1.00 94.31           C  
ATOM    671  HH2 TRP A  43      -0.357   4.051  20.159  1.00 94.31           H  
ATOM    672  CZ2 TRP A  43       0.499   2.594  21.500  1.00 94.31           C  
ATOM    673  HZ2 TRP A  43       1.478   2.635  21.046  1.00 94.31           H  
ATOM    674  CZ3 TRP A  43      -1.792   3.358  21.616  1.00 94.31           C  
ATOM    675  HZ3 TRP A  43      -2.574   4.002  21.242  1.00 94.31           H  
ATOM    676  N   GLU A  44      -1.826  -2.533  24.727  1.00 94.69           N  
ATOM    677  H   GLU A  44      -1.788  -2.448  25.733  1.00 94.69           H  
ATOM    678  CA  GLU A  44      -1.189  -3.704  24.127  1.00 94.69           C  
ATOM    679  HA  GLU A  44      -0.433  -3.369  23.416  1.00 94.69           H  
ATOM    680  C   GLU A  44      -2.176  -4.579  23.344  1.00 94.69           C  
ATOM    681  CB  GLU A  44      -0.495  -4.517  25.225  1.00 94.69           C  
ATOM    682  HB2 GLU A  44      -0.219  -5.488  24.812  1.00 94.69           H  
ATOM    683  HB3 GLU A  44      -1.188  -4.682  26.050  1.00 94.69           H  
ATOM    684  O   GLU A  44      -1.794  -5.185  22.341  1.00 94.69           O  
ATOM    685  CG  GLU A  44       0.775  -3.811  25.730  1.00 94.69           C  
ATOM    686  HG2 GLU A  44       1.432  -3.641  24.876  1.00 94.69           H  
ATOM    687  HG3 GLU A  44       0.522  -2.830  26.132  1.00 94.69           H  
ATOM    688  CD  GLU A  44       1.540  -4.614  26.795  1.00 94.69           C  
ATOM    689  OE1 GLU A  44       2.620  -4.130  27.199  1.00 94.69           O  
ATOM    690  OE2 GLU A  44       1.092  -5.727  27.149  1.00 94.69           O  
ATOM    691  N   ALA A  45      -3.455  -4.601  23.732  1.00 95.58           N  
ATOM    692  H   ALA A  45      -3.691  -4.174  24.616  1.00 95.58           H  
ATOM    693  CA  ALA A  45      -4.525  -5.259  22.982  1.00 95.58           C  
ATOM    694  HA  ALA A  45      -4.249  -6.301  22.817  1.00 95.58           H  
ATOM    695  C   ALA A  45      -4.789  -4.629  21.599  1.00 95.58           C  
ATOM    696  CB  ALA A  45      -5.796  -5.229  23.839  1.00 95.58           C  
ATOM    697  HB1 ALA A  45      -6.084  -4.201  24.058  1.00 95.58           H  
ATOM    698  HB2 ALA A  45      -6.612  -5.712  23.302  1.00 95.58           H  
ATOM    699  HB3 ALA A  45      -5.624  -5.758  24.777  1.00 95.58           H  
ATOM    700  O   ALA A  45      -5.310  -5.299  20.708  1.00 95.58           O  
ATOM    701  N   HIS A  46      -4.433  -3.355  21.396  1.00 95.74           N  
ATOM    702  H   HIS A  46      -3.982  -2.855  22.149  1.00 95.74           H  
ATOM    703  CA  HIS A  46      -4.672  -2.641  20.138  1.00 95.74           C  
ATOM    704  HA  HIS A  46      -5.512  -3.111  19.626  1.00 95.74           H  
ATOM    705  C   HIS A  46      -3.492  -2.693  19.159  1.00 95.74           C  
ATOM    706  CB  HIS A  46      -5.074  -1.195  20.439  1.00 95.74           C  
ATOM    707  HB2 HIS A  46      -5.041  -0.623  19.511  1.00 95.74           H  
ATOM    708  HB3 HIS A  46      -4.367  -0.743  21.135  1.00 95.74           H  
ATOM    709  O   HIS A  46      -3.656  -2.314  17.992  1.00 95.74           O  
ATOM    710  CG  HIS A  46      -6.468  -1.078  20.989  1.00 95.74           C  
ATOM    711  CD2 HIS A  46      -7.542  -0.519  20.356  1.00 95.74           C  
ATOM    712  HD2 HIS A  46      -7.550  -0.103  19.360  1.00 95.74           H  
ATOM    713  ND1 HIS A  46      -6.895  -1.456  22.240  1.00 95.74           N  
ATOM    714  HD1 HIS A  46      -6.318  -1.791  22.998  1.00 95.74           H  
ATOM    715  CE1 HIS A  46      -8.186  -1.120  22.366  1.00 95.74           C  
ATOM    716  HE1 HIS A  46      -8.776  -1.246  23.262  1.00 95.74           H  
ATOM    717  NE2 HIS A  46      -8.628  -0.561  21.230  1.00 95.74           N  
ATOM    718  N   LEU A  47      -2.318  -3.146  19.604  1.00 93.50           N  
ATOM    719  H   LEU A  47      -2.272  -3.483  20.555  1.00 93.50           H  
ATOM    720  CA  LEU A  47      -1.117  -3.254  18.776  1.00 93.50           C  
ATOM    721  HA  LEU A  47      -0.999  -2.322  18.224  1.00 93.50           H  
ATOM    722  C   LEU A  47      -1.240  -4.368  17.724  1.00 93.50           C  
ATOM    723  CB  LEU A  47       0.121  -3.444  19.675  1.00 93.50           C  
ATOM    724  HB2 LEU A  47       0.993  -3.603  19.041  1.00 93.50           H  
ATOM    725  HB3 LEU A  47      -0.020  -4.345  20.271  1.00 93.50           H  
ATOM    726  O   LEU A  47      -1.961  -5.346  17.897  1.00 93.50           O  
ATOM    727  CG  LEU A  47       0.419  -2.265  20.623  1.00 93.50           C  
ATOM    728  HG  LEU A  47      -0.418  -2.128  21.308  1.00 93.50           H  
ATOM    729  CD1 LEU A  47       1.665  -2.576  21.452  1.00 93.50           C  
ATOM    730 HD11 LEU A  47       1.828  -1.782  22.180  1.00 93.50           H  
ATOM    731 HD12 LEU A  47       1.523  -3.513  21.992  1.00 93.50           H  
ATOM    732 HD13 LEU A  47       2.537  -2.663  20.805  1.00 93.50           H  
ATOM    733  CD2 LEU A  47       0.657  -0.955  19.867  1.00 93.50           C  
ATOM    734 HD21 LEU A  47       0.997  -0.187  20.562  1.00 93.50           H  
ATOM    735 HD22 LEU A  47       1.414  -1.090  19.095  1.00 93.50           H  
ATOM    736 HD23 LEU A  47      -0.276  -0.608  19.422  1.00 93.50           H  
ATOM    737  N   ASP A  48      -0.529  -4.205  16.607  1.00 87.73           N  
ATOM    738  H   ASP A  48       0.003  -3.352  16.504  1.00 87.73           H  
ATOM    739  CA  ASP A  48      -0.540  -5.136  15.462  1.00 87.73           C  
ATOM    740  HA  ASP A  48      -1.551  -5.231  15.065  1.00 87.73           H  
ATOM    741  C   ASP A  48      -0.033  -6.538  15.834  1.00 87.73           C  
ATOM    742  CB  ASP A  48       0.387  -4.566  14.377  1.00 87.73           C  
ATOM    743  HB2 ASP A  48       0.503  -5.314  13.592  1.00 87.73           H  
ATOM    744  HB3 ASP A  48       1.373  -4.395  14.809  1.00 87.73           H  
ATOM    745  O   ASP A  48      -0.547  -7.564  15.377  1.00 87.73           O  
ATOM    746  CG  ASP A  48      -0.097  -3.264  13.734  1.00 87.73           C  
ATOM    747  OD1 ASP A  48      -1.237  -2.827  14.021  1.00 87.73           O  
ATOM    748  OD2 ASP A  48       0.662  -2.734  12.901  1.00 87.73           O  
ATOM    749  N   VAL A  49       0.997  -6.557  16.678  1.00 88.78           N  
ATOM    750  H   VAL A  49       1.332  -5.662  17.004  1.00 88.78           H  
ATOM    751  CA  VAL A  49       1.489  -7.736  17.382  1.00 88.78           C  
ATOM    752  HA  VAL A  49       0.890  -8.606  17.116  1.00 88.78           H  
ATOM    753  C   VAL A  49       1.291  -7.440  18.858  1.00 88.78           C  
ATOM    754  CB  VAL A  49       2.965  -8.031  17.055  1.00 88.78           C  
ATOM    755  HB  VAL A  49       3.600  -7.237  17.447  1.00 88.78           H  
ATOM    756  O   VAL A  49       2.038  -6.650  19.433  1.00 88.78           O  
ATOM    757  CG1 VAL A  49       3.389  -9.362  17.692  1.00 88.78           C  
ATOM    758 HG11 VAL A  49       4.431  -9.574  17.454  1.00 88.78           H  
ATOM    759 HG12 VAL A  49       2.761 -10.175  17.330  1.00 88.78           H  
ATOM    760 HG13 VAL A  49       3.298  -9.300  18.777  1.00 88.78           H  
ATOM    761  CG2 VAL A  49       3.215  -8.118  15.543  1.00 88.78           C  
ATOM    762 HG21 VAL A  49       4.255  -8.390  15.358  1.00 88.78           H  
ATOM    763 HG22 VAL A  49       2.552  -8.858  15.094  1.00 88.78           H  
ATOM    764 HG23 VAL A  49       3.029  -7.149  15.080  1.00 88.78           H  
ATOM    765  N   SER A  50       0.255  -8.024  19.452  1.00 89.17           N  
ATOM    766  H   SER A  50      -0.308  -8.684  18.934  1.00 89.17           H  
ATOM    767  CA  SER A  50      -0.053  -7.785  20.855  1.00 89.17           C  
ATOM    768  HA  SER A  50      -0.013  -6.709  21.027  1.00 89.17           H  
ATOM    769  C   SER A  50       0.967  -8.516  21.733  1.00 89.17           C  
ATOM    770  CB  SER A  50      -1.469  -8.240  21.192  1.00 89.17           C  
ATOM    771  HB2 SER A  50      -2.185  -7.728  20.548  1.00 89.17           H  
ATOM    772  HB3 SER A  50      -1.558  -9.317  21.048  1.00 89.17           H  
ATOM    773  O   SER A  50       1.032  -9.750  21.671  1.00 89.17           O  
ATOM    774  OG  SER A  50      -1.726  -7.911  22.538  1.00 89.17           O  
ATOM    775  HG  SER A  50      -1.845  -6.959  22.572  1.00 89.17           H  
ATOM    776  N   PRO A  51       1.755  -7.808  22.564  1.00 87.70           N  
ATOM    777  CA  PRO A  51       2.730  -8.438  23.454  1.00 87.70           C  
ATOM    778  HA  PRO A  51       3.362  -9.119  22.884  1.00 87.70           H  
ATOM    779  C   PRO A  51       2.076  -9.245  24.586  1.00 87.70           C  
ATOM    780  CB  PRO A  51       3.596  -7.293  23.984  1.00 87.70           C  
ATOM    781  HB2 PRO A  51       3.981  -7.489  24.984  1.00 87.70           H  
ATOM    782  HB3 PRO A  51       4.413  -7.098  23.289  1.00 87.70           H  
ATOM    783  O   PRO A  51       2.758 -10.058  25.210  1.00 87.70           O  
ATOM    784  CG  PRO A  51       2.625  -6.122  23.973  1.00 87.70           C  
ATOM    785  HG2 PRO A  51       3.136  -5.159  23.957  1.00 87.70           H  
ATOM    786  HG3 PRO A  51       1.979  -6.222  24.845  1.00 87.70           H  
ATOM    787  CD  PRO A  51       1.792  -6.362  22.721  1.00 87.70           C  
ATOM    788  HD2 PRO A  51       0.795  -5.940  22.851  1.00 87.70           H  
ATOM    789  HD3 PRO A  51       2.287  -5.910  21.861  1.00 87.70           H  
ATOM    790  N   LEU A  52       0.757  -9.113  24.800  1.00 87.11           N  
ATOM    791  H   LEU A  52       0.257  -8.394  24.296  1.00 87.11           H  
ATOM    792  CA  LEU A  52      -0.000  -9.931  25.755  1.00 87.11           C  
ATOM    793  HA  LEU A  52       0.335  -9.684  26.763  1.00 87.11           H  
ATOM    794  C   LEU A  52       0.263 -11.427  25.525  1.00 87.11           C  
ATOM    795  CB  LEU A  52      -1.510  -9.629  25.629  1.00 87.11           C  
ATOM    796  HB2 LEU A  52      -1.836  -9.880  24.620  1.00 87.11           H  
ATOM    797  HB3 LEU A  52      -2.046 -10.281  26.319  1.00 87.11           H  
ATOM    798  O   LEU A  52       0.610 -12.169  26.447  1.00 87.11           O  
ATOM    799  CG  LEU A  52      -1.926  -8.176  25.921  1.00 87.11           C  
ATOM    800  HG  LEU A  52      -1.417  -7.508  25.226  1.00 87.11           H  
ATOM    801  CD1 LEU A  52      -3.434  -8.012  25.727  1.00 87.11           C  
ATOM    802 HD11 LEU A  52      -3.706  -8.267  24.702  1.00 87.11           H  
ATOM    803 HD12 LEU A  52      -3.973  -8.661  26.417  1.00 87.11           H  
ATOM    804 HD13 LEU A  52      -3.716  -6.978  25.921  1.00 87.11           H  
ATOM    805  CD2 LEU A  52      -1.579  -7.756  27.344  1.00 87.11           C  
ATOM    806 HD21 LEU A  52      -1.882  -6.720  27.496  1.00 87.11           H  
ATOM    807 HD22 LEU A  52      -2.088  -8.396  28.064  1.00 87.11           H  
ATOM    808 HD23 LEU A  52      -0.503  -7.799  27.509  1.00 87.11           H  
ATOM    809  N   TYR A  53       0.191 -11.854  24.264  1.00 82.81           N  
ATOM    810  H   TYR A  53      -0.072 -11.177  23.563  1.00 82.81           H  
ATOM    811  CA  TYR A  53       0.400 -13.248  23.865  1.00 82.81           C  
ATOM    812  HA  TYR A  53       0.839 -13.794  24.700  1.00 82.81           H  
ATOM    813  C   TYR A  53       1.401 -13.393  22.709  1.00 82.81           C  
ATOM    814  CB  TYR A  53      -0.964 -13.892  23.569  1.00 82.81           C  
ATOM    815  HB2 TYR A  53      -1.392 -13.421  22.683  1.00 82.81           H  
ATOM    816  HB3 TYR A  53      -0.818 -14.948  23.342  1.00 82.81           H  
ATOM    817  O   TYR A  53       1.466 -14.447  22.081  1.00 82.81           O  
ATOM    818  CG  TYR A  53      -1.954 -13.784  24.718  1.00 82.81           C  
ATOM    819  CD1 TYR A  53      -1.772 -14.560  25.880  1.00 82.81           C  
ATOM    820  HD1 TYR A  53      -0.943 -15.248  25.950  1.00 82.81           H  
ATOM    821  CD2 TYR A  53      -3.032 -12.877  24.645  1.00 82.81           C  
ATOM    822  HD2 TYR A  53      -3.177 -12.269  23.764  1.00 82.81           H  
ATOM    823  CE1 TYR A  53      -2.666 -14.431  26.963  1.00 82.81           C  
ATOM    824  HE1 TYR A  53      -2.534 -15.018  27.860  1.00 82.81           H  
ATOM    825  CE2 TYR A  53      -3.920 -12.741  25.731  1.00 82.81           C  
ATOM    826  HE2 TYR A  53      -4.740 -12.038  25.695  1.00 82.81           H  
ATOM    827  OH  TYR A  53      -4.574 -13.387  27.959  1.00 82.81           O  
ATOM    828  HH  TYR A  53      -5.201 -12.666  27.861  1.00 82.81           H  
ATOM    829  CZ  TYR A  53      -3.741 -13.518  26.894  1.00 82.81           C  
ATOM    830  N   ASN A  54       2.159 -12.331  22.400  1.00 87.56           N  
ATOM    831  H   ASN A  54       2.079 -11.512  22.985  1.00 87.56           H  
ATOM    832  CA  ASN A  54       2.972 -12.200  21.182  1.00 87.56           C  
ATOM    833  HA  ASN A  54       3.194 -11.140  21.057  1.00 87.56           H  
ATOM    834  C   ASN A  54       2.200 -12.597  19.912  1.00 87.56           C  
ATOM    835  CB  ASN A  54       4.310 -12.931  21.361  1.00 87.56           C  
ATOM    836  HB2 ASN A  54       4.864 -12.901  20.423  1.00 87.56           H  
ATOM    837  HB3 ASN A  54       4.127 -13.975  21.616  1.00 87.56           H  
ATOM    838  O   ASN A  54       2.728 -13.242  19.003  1.00 87.56           O  
ATOM    839  CG  ASN A  54       5.185 -12.281  22.411  1.00 87.56           C  
ATOM    840  ND2 ASN A  54       6.005 -13.048  23.087  1.00 87.56           N  
ATOM    841 HD21 ASN A  54       6.599 -12.571  23.750  1.00 87.56           H  
ATOM    842 HD22 ASN A  54       6.076 -14.029  22.855  1.00 87.56           H  
ATOM    843  OD1 ASN A  54       5.170 -11.081  22.626  1.00 87.56           O  
ATOM    844  N   PHE A  55       0.917 -12.236  19.875  1.00 90.00           N  
ATOM    845  H   PHE A  55       0.579 -11.627  20.606  1.00 90.00           H  
ATOM    846  CA  PHE A  55      -0.014 -12.680  18.851  1.00 90.00           C  
ATOM    847  HA  PHE A  55       0.431 -13.520  18.317  1.00 90.00           H  
ATOM    848  C   PHE A  55      -0.270 -11.561  17.845  1.00 90.00           C  
ATOM    849  CB  PHE A  55      -1.301 -13.207  19.492  1.00 90.00           C  
ATOM    850  HB2 PHE A  55      -1.864 -12.376  19.918  1.00 90.00           H  
ATOM    851  HB3 PHE A  55      -1.034 -13.879  20.308  1.00 90.00           H  
ATOM    852  O   PHE A  55      -0.714 -10.467  18.191  1.00 90.00           O  
ATOM    853  CG  PHE A  55      -2.175 -13.970  18.517  1.00 90.00           C  
ATOM    854  CD1 PHE A  55      -3.163 -13.306  17.765  1.00 90.00           C  
ATOM    855  HD1 PHE A  55      -3.312 -12.244  17.886  1.00 90.00           H  
ATOM    856  CD2 PHE A  55      -1.987 -15.354  18.353  1.00 90.00           C  
ATOM    857  HD2 PHE A  55      -1.236 -15.870  18.933  1.00 90.00           H  
ATOM    858  CE1 PHE A  55      -3.954 -14.029  16.853  1.00 90.00           C  
ATOM    859  HE1 PHE A  55      -4.714 -13.528  16.271  1.00 90.00           H  
ATOM    860  CE2 PHE A  55      -2.789 -16.074  17.453  1.00 90.00           C  
ATOM    861  HE2 PHE A  55      -2.657 -17.141  17.356  1.00 90.00           H  
ATOM    862  CZ  PHE A  55      -3.769 -15.411  16.696  1.00 90.00           C  
ATOM    863  HZ  PHE A  55      -4.384 -15.964  16.002  1.00 90.00           H  
ATOM    864  N   SER A  56       0.006 -11.850  16.582  1.00 90.20           N  
ATOM    865  H   SER A  56       0.370 -12.773  16.393  1.00 90.20           H  
ATOM    866  CA  SER A  56      -0.324 -11.031  15.435  1.00 90.20           C  
ATOM    867  HA  SER A  56      -0.417  -9.998  15.768  1.00 90.20           H  
ATOM    868  C   SER A  56      -1.642 -11.466  14.808  1.00 90.20           C  
ATOM    869  CB  SER A  56       0.785 -11.085  14.390  1.00 90.20           C  
ATOM    870  HB2 SER A  56       0.821 -12.076  13.937  1.00 90.20           H  
ATOM    871  HB3 SER A  56       1.746 -10.877  14.860  1.00 90.20           H  
ATOM    872  O   SER A  56      -1.833 -12.614  14.378  1.00 90.20           O  
ATOM    873  OG  SER A  56       0.502 -10.111  13.404  1.00 90.20           O  
ATOM    874  HG  SER A  56       0.559  -9.238  13.801  1.00 90.20           H  
ATOM    875  N   LEU A  57      -2.527 -10.485  14.663  1.00 90.84           N  
ATOM    876  H   LEU A  57      -2.291  -9.577  15.040  1.00 90.84           H  
ATOM    877  CA  LEU A  57      -3.743 -10.610  13.869  1.00 90.84           C  
ATOM    878  HA  LEU A  57      -4.238 -11.549  14.116  1.00 90.84           H  
ATOM    879  C   LEU A  57      -3.450 -10.669  12.357  1.00 90.84           C  
ATOM    880  CB  LEU A  57      -4.674  -9.435  14.222  1.00 90.84           C  
ATOM    881  HB2 LEU A  57      -4.132  -8.503  14.058  1.00 90.84           H  
ATOM    882  HB3 LEU A  57      -5.519  -9.447  13.533  1.00 90.84           H  
ATOM    883  O   LEU A  57      -4.356 -10.961  11.584  1.00 90.84           O  
ATOM    884  CG  LEU A  57      -5.230  -9.441  15.661  1.00 90.84           C  
ATOM    885  HG  LEU A  57      -4.406  -9.440  16.374  1.00 90.84           H  
ATOM    886  CD1 LEU A  57      -6.080  -8.192  15.896  1.00 90.84           C  
ATOM    887 HD11 LEU A  57      -6.440  -8.183  16.925  1.00 90.84           H  
ATOM    888 HD12 LEU A  57      -5.469  -7.303  15.742  1.00 90.84           H  
ATOM    889 HD13 LEU A  57      -6.932  -8.179  15.216  1.00 90.84           H  
ATOM    890  CD2 LEU A  57      -6.124 -10.647  15.927  1.00 90.84           C  
ATOM    891 HD21 LEU A  57      -6.540 -10.582  16.932  1.00 90.84           H  
ATOM    892 HD22 LEU A  57      -5.529 -11.558  15.864  1.00 90.84           H  
ATOM    893 HD23 LEU A  57      -6.935 -10.676  15.200  1.00 90.84           H  
ATOM    894  N   PHE A  58      -2.210 -10.403  11.923  1.00 90.14           N  
ATOM    895  H   PHE A  58      -1.493 -10.203  12.606  1.00 90.14           H  
ATOM    896  CA  PHE A  58      -1.853 -10.187  10.514  1.00 90.14           C  
ATOM    897  HA  PHE A  58      -2.779 -10.140   9.940  1.00 90.14           H  
ATOM    898  C   PHE A  58      -1.064 -11.336   9.880  1.00 90.14           C  
ATOM    899  CB  PHE A  58      -1.148  -8.838  10.347  1.00 90.14           C  
ATOM    900  HB2 PHE A  58      -1.037  -8.639   9.281  1.00 90.14           H  
ATOM    901  HB3 PHE A  58      -0.151  -8.917  10.780  1.00 90.14           H  
ATOM    902  O   PHE A  58      -0.354 -11.157   8.892  1.00 90.14           O  
ATOM    903  CG  PHE A  58      -1.851  -7.643  10.954  1.00 90.14           C  
ATOM    904  CD1 PHE A  58      -3.254  -7.597  11.098  1.00 90.14           C  
ATOM    905  HD1 PHE A  58      -3.866  -8.426  10.775  1.00 90.14           H  
ATOM    906  CD2 PHE A  58      -1.080  -6.530  11.320  1.00 90.14           C  
ATOM    907  HD2 PHE A  58      -0.012  -6.525  11.158  1.00 90.14           H  
ATOM    908  CE1 PHE A  58      -3.875  -6.480  11.680  1.00 90.14           C  
ATOM    909  HE1 PHE A  58      -4.946  -6.466  11.819  1.00 90.14           H  
ATOM    910  CE2 PHE A  58      -1.714  -5.387  11.820  1.00 90.14           C  
ATOM    911  HE2 PHE A  58      -1.138  -4.484  11.959  1.00 90.14           H  
ATOM    912  CZ  PHE A  58      -3.095  -5.373  12.048  1.00 90.14           C  
ATOM    913  HZ  PHE A  58      -3.553  -4.484  12.453  1.00 90.14           H  
ATOM    914  N   HIS A  59      -1.217 -12.545  10.416  1.00 90.25           N  
ATOM    915  H   HIS A  59      -1.828 -12.633  11.215  1.00 90.25           H  
ATOM    916  CA  HIS A  59      -0.557 -13.753   9.911  1.00 90.25           C  
ATOM    917  HA  HIS A  59       0.521 -13.590   9.935  1.00 90.25           H  
ATOM    918  C   HIS A  59      -0.914 -14.095   8.450  1.00 90.25           C  
ATOM    919  CB  HIS A  59      -0.884 -14.915  10.861  1.00 90.25           C  
ATOM    920  HB2 HIS A  59      -0.514 -15.847  10.435  1.00 90.25           H  
ATOM    921  HB3 HIS A  59      -0.358 -14.752  11.801  1.00 90.25           H  
ATOM    922  O   HIS A  59      -0.168 -14.825   7.804  1.00 90.25           O  
ATOM    923  CG  HIS A  59      -2.358 -15.052  11.160  1.00 90.25           C  
ATOM    924  CD2 HIS A  59      -3.301 -15.657  10.374  1.00 90.25           C  
ATOM    925  HD2 HIS A  59      -3.115 -16.144   9.428  1.00 90.25           H  
ATOM    926  ND1 HIS A  59      -3.010 -14.527  12.253  1.00 90.25           N  
ATOM    927  HD1 HIS A  59      -2.597 -14.003  13.011  1.00 90.25           H  
ATOM    928  CE1 HIS A  59      -4.316 -14.816  12.130  1.00 90.25           C  
ATOM    929  HE1 HIS A  59      -5.074 -14.531  12.845  1.00 90.25           H  
ATOM    930  NE2 HIS A  59      -4.545 -15.510  10.998  1.00 90.25           N  
ATOM    931  N   CYS A  60      -2.017 -13.555   7.920  1.00 92.33           N  
ATOM    932  H   CYS A  60      -2.576 -12.959   8.515  1.00 92.33           H  
ATOM    933  CA  CYS A  60      -2.412 -13.652   6.512  1.00 92.33           C  
ATOM    934  HA  CYS A  60      -1.596 -14.112   5.954  1.00 92.33           H  
ATOM    935  C   CYS A  60      -2.613 -12.275   5.859  1.00 92.33           C  
ATOM    936  CB  CYS A  60      -3.635 -14.561   6.388  1.00 92.33           C  
ATOM    937  HB2 CYS A  60      -4.332 -14.323   7.192  1.00 92.33           H  
ATOM    938  HB3 CYS A  60      -4.134 -14.372   5.438  1.00 92.33           H  
ATOM    939  O   CYS A  60      -3.528 -12.080   5.058  1.00 92.33           O  
ATOM    940  SG  CYS A  60      -3.224 -16.312   6.433  1.00 92.33           S  
ATOM    941  N   GLY A  61      -1.747 -11.320   6.202  1.00 91.33           N  
ATOM    942  H   GLY A  61      -1.059 -11.522   6.914  1.00 91.33           H  
ATOM    943  CA  GLY A  61      -1.875  -9.931   5.774  1.00 91.33           C  
ATOM    944  HA2 GLY A  61      -2.240  -9.887   4.748  1.00 91.33           H  
ATOM    945  HA3 GLY A  61      -0.897  -9.451   5.805  1.00 91.33           H  
ATOM    946  C   GLY A  61      -2.831  -9.143   6.666  1.00 91.33           C  
ATOM    947  O   GLY A  61      -3.325  -9.630   7.684  1.00 91.33           O  
ATOM    948  N   LEU A  62      -3.071  -7.891   6.298  1.00 93.59           N  
ATOM    949  H   LEU A  62      -2.669  -7.551   5.436  1.00 93.59           H  
ATOM    950  CA  LEU A  62      -3.893  -6.990   7.095  1.00 93.59           C  
ATOM    951  HA  LEU A  62      -3.569  -7.064   8.133  1.00 93.59           H  
ATOM    952  C   LEU A  62      -5.371  -7.374   7.052  1.00 93.59           C  
ATOM    953  CB  LEU A  62      -3.671  -5.558   6.604  1.00 93.59           C  
ATOM    954  HB2 LEU A  62      -4.513  -4.929   6.892  1.00 93.59           H  
ATOM    955  HB3 LEU A  62      -3.626  -5.565   5.515  1.00 93.59           H  
ATOM    956  O   LEU A  62      -5.988  -7.436   5.986  1.00 93.59           O  
ATOM    957  CG  LEU A  62      -2.376  -4.975   7.186  1.00 93.59           C  
ATOM    958  HG  LEU A  62      -1.585  -5.725   7.188  1.00 93.59           H  
ATOM    959  CD1 LEU A  62      -1.926  -3.809   6.334  1.00 93.59           C  
ATOM    960 HD11 LEU A  62      -1.680  -4.204   5.348  1.00 93.59           H  
ATOM    961 HD12 LEU A  62      -1.020  -3.379   6.760  1.00 93.59           H  
ATOM    962 HD13 LEU A  62      -2.705  -3.049   6.271  1.00 93.59           H  
ATOM    963  CD2 LEU A  62      -2.620  -4.488   8.605  1.00 93.59           C  
ATOM    964 HD21 LEU A  62      -3.450  -3.781   8.598  1.00 93.59           H  
ATOM    965 HD22 LEU A  62      -1.722  -4.005   8.991  1.00 93.59           H  
ATOM    966 HD23 LEU A  62      -2.863  -5.333   9.251  1.00 93.59           H  
ATOM    967  N   LEU A  63      -5.963  -7.548   8.232  1.00 95.55           N  
ATOM    968  H   LEU A  63      -5.394  -7.507   9.065  1.00 95.55           H  
ATOM    969  CA  LEU A  63      -7.412  -7.669   8.366  1.00 95.55           C  
ATOM    970  HA  LEU A  63      -7.760  -8.458   7.700  1.00 95.55           H  
ATOM    971  C   LEU A  63      -8.093  -6.364   7.938  1.00 95.55           C  
ATOM    972  CB  LEU A  63      -7.795  -8.027   9.812  1.00 95.55           C  
ATOM    973  HB2 LEU A  63      -8.881  -8.110   9.867  1.00 95.55           H  
ATOM    974  HB3 LEU A  63      -7.493  -7.202  10.457  1.00 95.55           H  
ATOM    975  O   LEU A  63      -7.541  -5.275   8.121  1.00 95.55           O  
ATOM    976  CG  LEU A  63      -7.178  -9.322  10.367  1.00 95.55           C  
ATOM    977  HG  LEU A  63      -6.093  -9.216  10.395  1.00 95.55           H  
ATOM    978  CD1 LEU A  63      -7.685  -9.537  11.793  1.00 95.55           C  
ATOM    979 HD11 LEU A  63      -7.213 -10.425  12.213  1.00 95.55           H  
ATOM    980 HD12 LEU A  63      -7.436  -8.674  12.411  1.00 95.55           H  
ATOM    981 HD13 LEU A  63      -8.765  -9.679  11.792  1.00 95.55           H  
ATOM    982  CD2 LEU A  63      -7.537 -10.560   9.547  1.00 95.55           C  
ATOM    983 HD21 LEU A  63      -7.142 -10.470   8.535  1.00 95.55           H  
ATOM    984 HD22 LEU A  63      -8.618 -10.699   9.529  1.00 95.55           H  
ATOM    985 HD23 LEU A  63      -7.073 -11.436  10.001  1.00 95.55           H  
ATOM    986  N   MET A  64      -9.320  -6.475   7.427  1.00 95.24           N  
ATOM    987  H   MET A  64      -9.716  -7.397   7.317  1.00 95.24           H  
ATOM    988  CA  MET A  64     -10.188  -5.311   7.235  1.00 95.24           C  
ATOM    989  HA  MET A  64      -9.741  -4.669   6.476  1.00 95.24           H  
ATOM    990  C   MET A  64     -10.322  -4.547   8.566  1.00 95.24           C  
ATOM    991  CB  MET A  64     -11.578  -5.761   6.760  1.00 95.24           C  
ATOM    992  HB2 MET A  64     -12.263  -4.914   6.803  1.00 95.24           H  
ATOM    993  HB3 MET A  64     -11.960  -6.519   7.444  1.00 95.24           H  
ATOM    994  O   MET A  64     -10.455  -5.200   9.606  1.00 95.24           O  
ATOM    995  CG  MET A  64     -11.581  -6.337   5.337  1.00 95.24           C  
ATOM    996  HG2 MET A  64     -10.903  -7.190   5.303  1.00 95.24           H  
ATOM    997  HG3 MET A  64     -12.584  -6.710   5.133  1.00 95.24           H  
ATOM    998  SD  MET A  64     -11.120  -5.202   3.993  1.00 95.24           S  
ATOM    999  CE  MET A  64     -12.339  -3.879   4.216  1.00 95.24           C  
ATOM   1000  HE1 MET A  64     -12.229  -3.145   3.418  1.00 95.24           H  
ATOM   1001  HE2 MET A  64     -12.168  -3.377   5.168  1.00 95.24           H  
ATOM   1002  HE3 MET A  64     -13.348  -4.291   4.205  1.00 95.24           H  
ATOM   1003  N   PRO A  65     -10.330  -3.201   8.585  1.00 93.92           N  
ATOM   1004  CA  PRO A  65     -10.388  -2.451   9.842  1.00 93.92           C  
ATOM   1005  HA  PRO A  65      -9.483  -2.675  10.405  1.00 93.92           H  
ATOM   1006  C   PRO A  65     -11.592  -2.798  10.730  1.00 93.92           C  
ATOM   1007  CB  PRO A  65     -10.347  -0.976   9.437  1.00 93.92           C  
ATOM   1008  HB2 PRO A  65      -9.898  -0.354  10.211  1.00 93.92           H  
ATOM   1009  HB3 PRO A  65     -11.344  -0.617   9.182  1.00 93.92           H  
ATOM   1010  O   PRO A  65     -11.409  -2.942  11.938  1.00 93.92           O  
ATOM   1011  CG  PRO A  65      -9.481  -1.033   8.182  1.00 93.92           C  
ATOM   1012  HG2 PRO A  65      -8.437  -1.170   8.461  1.00 93.92           H  
ATOM   1013  HG3 PRO A  65      -9.588  -0.136   7.572  1.00 93.92           H  
ATOM   1014  CD  PRO A  65     -10.001  -2.293   7.491  1.00 93.92           C  
ATOM   1015  HD2 PRO A  65     -10.900  -2.060   6.920  1.00 93.92           H  
ATOM   1016  HD3 PRO A  65      -9.228  -2.695   6.836  1.00 93.92           H  
ATOM   1017  N   GLY A  66     -12.775  -3.039  10.147  1.00 94.39           N  
ATOM   1018  H   GLY A  66     -12.876  -2.851   9.160  1.00 94.39           H  
ATOM   1019  CA  GLY A  66     -13.948  -3.550  10.877  1.00 94.39           C  
ATOM   1020  HA2 GLY A  66     -14.789  -3.666  10.194  1.00 94.39           H  
ATOM   1021  HA3 GLY A  66     -14.238  -2.842  11.653  1.00 94.39           H  
ATOM   1022  C   GLY A  66     -13.676  -4.906  11.536  1.00 94.39           C  
ATOM   1023  O   GLY A  66     -13.797  -5.052  12.751  1.00 94.39           O  
ATOM   1024  N   CYS A  67     -13.145  -5.867  10.775  1.00 96.86           N  
ATOM   1025  H   CYS A  67     -13.057  -5.699   9.783  1.00 96.86           H  
ATOM   1026  CA  CYS A  67     -12.743  -7.169  11.311  1.00 96.86           C  
ATOM   1027  HA  CYS A  67     -13.631  -7.668  11.697  1.00 96.86           H  
ATOM   1028  C   CYS A  67     -11.731  -7.045  12.461  1.00 96.86           C  
ATOM   1029  CB  CYS A  67     -12.150  -8.007  10.176  1.00 96.86           C  
ATOM   1030  HB2 CYS A  67     -12.891  -8.064   9.379  1.00 96.86           H  
ATOM   1031  HB3 CYS A  67     -11.268  -7.509   9.774  1.00 96.86           H  
ATOM   1032  O   CYS A  67     -11.919  -7.627  13.531  1.00 96.86           O  
ATOM   1033  SG  CYS A  67     -11.668  -9.682  10.666  1.00 96.86           S  
ATOM   1034  N   ARG A  68     -10.674  -6.240  12.273  1.00 96.32           N  
ATOM   1035  H   ARG A  68     -10.600  -5.770  11.382  1.00 96.32           H  
ATOM   1036  CA  ARG A  68      -9.668  -5.973  13.312  1.00 96.32           C  
ATOM   1037  HA  ARG A  68      -9.214  -6.919  13.608  1.00 96.32           H  
ATOM   1038  C   ARG A  68     -10.318  -5.392  14.568  1.00 96.32           C  
ATOM   1039  CB  ARG A  68      -8.580  -5.036  12.763  1.00 96.32           C  
ATOM   1040  HB2 ARG A  68      -9.030  -4.080  12.496  1.00 96.32           H  
ATOM   1041  HB3 ARG A  68      -8.145  -5.472  11.863  1.00 96.32           H  
ATOM   1042  O   ARG A  68      -9.990  -5.834  15.666  1.00 96.32           O  
ATOM   1043  CG  ARG A  68      -7.464  -4.798  13.794  1.00 96.32           C  
ATOM   1044  HG2 ARG A  68      -6.963  -5.741  14.012  1.00 96.32           H  
ATOM   1045  HG3 ARG A  68      -7.895  -4.408  14.717  1.00 96.32           H  
ATOM   1046  CD  ARG A  68      -6.437  -3.780  13.291  1.00 96.32           C  
ATOM   1047  HD2 ARG A  68      -5.935  -4.188  12.414  1.00 96.32           H  
ATOM   1048  HD3 ARG A  68      -6.960  -2.867  13.003  1.00 96.32           H  
ATOM   1049  NE  ARG A  68      -5.447  -3.465  14.340  1.00 96.32           N  
ATOM   1050  HE  ARG A  68      -5.506  -3.985  15.204  1.00 96.32           H  
ATOM   1051  NH1 ARG A  68      -4.156  -1.957  13.165  1.00 96.32           N  
ATOM   1052 HH11 ARG A  68      -3.297  -1.428  13.128  1.00 96.32           H  
ATOM   1053 HH12 ARG A  68      -4.743  -2.013  12.344  1.00 96.32           H  
ATOM   1054  NH2 ARG A  68      -3.573  -2.519  15.208  1.00 96.32           N  
ATOM   1055 HH21 ARG A  68      -3.693  -2.953  16.112  1.00 96.32           H  
ATOM   1056 HH22 ARG A  68      -2.621  -2.354  14.913  1.00 96.32           H  
ATOM   1057  CZ  ARG A  68      -4.406  -2.660  14.230  1.00 96.32           C  
ATOM   1058  N   LYS A  69     -11.240  -4.436  14.419  1.00 95.79           N  
ATOM   1059  H   LYS A  69     -11.464  -4.128  13.484  1.00 95.79           H  
ATOM   1060  CA  LYS A  69     -11.984  -3.844  15.537  1.00 95.79           C  
ATOM   1061  HA  LYS A  69     -11.278  -3.413  16.247  1.00 95.79           H  
ATOM   1062  C   LYS A  69     -12.757  -4.910  16.312  1.00 95.79           C  
ATOM   1063  CB  LYS A  69     -12.877  -2.708  15.011  1.00 95.79           C  
ATOM   1064  HB2 LYS A  69     -12.236  -1.912  14.631  1.00 95.79           H  
ATOM   1065  HB3 LYS A  69     -13.499  -3.064  14.189  1.00 95.79           H  
ATOM   1066  O   LYS A  69     -12.630  -4.959  17.532  1.00 95.79           O  
ATOM   1067  CG  LYS A  69     -13.801  -2.134  16.093  1.00 95.79           C  
ATOM   1068  HG2 LYS A  69     -14.538  -2.888  16.367  1.00 95.79           H  
ATOM   1069  HG3 LYS A  69     -13.212  -1.880  16.974  1.00 95.79           H  
ATOM   1070  CD  LYS A  69     -14.536  -0.882  15.594  1.00 95.79           C  
ATOM   1071  HD2 LYS A  69     -13.816  -0.072  15.474  1.00 95.79           H  
ATOM   1072  HD3 LYS A  69     -15.007  -1.091  14.633  1.00 95.79           H  
ATOM   1073  CE  LYS A  69     -15.624  -0.498  16.605  1.00 95.79           C  
ATOM   1074  HE2 LYS A  69     -16.606  -0.672  16.165  1.00 95.79           H  
ATOM   1075  HE3 LYS A  69     -15.519  -1.158  17.466  1.00 95.79           H  
ATOM   1076  NZ  LYS A  69     -15.501   0.889  17.095  1.00 95.79           N  
ATOM   1077  HZ1 LYS A  69     -15.509   1.579  16.357  1.00 95.79           H  
ATOM   1078  HZ2 LYS A  69     -14.627   0.955  17.597  1.00 95.79           H  
ATOM   1079  HZ3 LYS A  69     -16.206   1.089  17.791  1.00 95.79           H  
ATOM   1080  N   HIS A  70     -13.462  -5.823  15.642  1.00 97.17           N  
ATOM   1081  H   HIS A  70     -13.562  -5.728  14.641  1.00 97.17           H  
ATOM   1082  CA  HIS A  70     -14.175  -6.898  16.340  1.00 97.17           C  
ATOM   1083  HA  HIS A  70     -14.871  -6.429  17.036  1.00 97.17           H  
ATOM   1084  C   HIS A  70     -13.252  -7.803  17.168  1.00 97.17           C  
ATOM   1085  CB  HIS A  70     -14.989  -7.751  15.365  1.00 97.17           C  
ATOM   1086  HB2 HIS A  70     -15.193  -8.700  15.861  1.00 97.17           H  
ATOM   1087  HB3 HIS A  70     -14.419  -7.947  14.457  1.00 97.17           H  
ATOM   1088  O   HIS A  70     -13.628  -8.162  18.288  1.00 97.17           O  
ATOM   1089  CG  HIS A  70     -16.324  -7.156  15.018  1.00 97.17           C  
ATOM   1090  CD2 HIS A  70     -16.600  -6.309  13.979  1.00 97.17           C  
ATOM   1091  HD2 HIS A  70     -15.916  -5.948  13.225  1.00 97.17           H  
ATOM   1092  ND1 HIS A  70     -17.515  -7.387  15.681  1.00 97.17           N  
ATOM   1093  HD1 HIS A  70     -17.742  -8.194  16.244  1.00 97.17           H  
ATOM   1094  CE1 HIS A  70     -18.470  -6.655  15.080  1.00 97.17           C  
ATOM   1095  HE1 HIS A  70     -19.523  -6.669  15.316  1.00 97.17           H  
ATOM   1096  NE2 HIS A  70     -17.948  -5.986  14.051  1.00 97.17           N  
ATOM   1097  N   PHE A  71     -12.057  -8.125  16.658  1.00 96.97           N  
ATOM   1098  H   PHE A  71     -11.847  -7.823  15.717  1.00 96.97           H  
ATOM   1099  CA  PHE A  71     -11.040  -8.883  17.394  1.00 96.97           C  
ATOM   1100  HA  PHE A  71     -11.493  -9.797  17.778  1.00 96.97           H  
ATOM   1101  C   PHE A  71     -10.503  -8.125  18.610  1.00 96.97           C  
ATOM   1102  CB  PHE A  71      -9.885  -9.262  16.458  1.00 96.97           C  
ATOM   1103  HB2 PHE A  71      -9.683  -8.452  15.757  1.00 96.97           H  
ATOM   1104  HB3 PHE A  71      -8.981  -9.405  17.051  1.00 96.97           H  
ATOM   1105  O   PHE A  71     -10.416  -8.702  19.690  1.00 96.97           O  
ATOM   1106  CG  PHE A  71     -10.136 -10.545  15.705  1.00 96.97           C  
ATOM   1107  CD1 PHE A  71      -9.999 -11.764  16.387  1.00 96.97           C  
ATOM   1108  HD1 PHE A  71      -9.693 -11.775  17.422  1.00 96.97           H  
ATOM   1109  CD2 PHE A  71     -10.491 -10.539  14.344  1.00 96.97           C  
ATOM   1110  HD2 PHE A  71     -10.566  -9.607  13.804  1.00 96.97           H  
ATOM   1111  CE1 PHE A  71     -10.241 -12.968  15.716  1.00 96.97           C  
ATOM   1112  HE1 PHE A  71     -10.069 -13.902  16.231  1.00 96.97           H  
ATOM   1113  CE2 PHE A  71     -10.746 -11.750  13.676  1.00 96.97           C  
ATOM   1114  HE2 PHE A  71     -11.018 -11.748  12.631  1.00 96.97           H  
ATOM   1115  CZ  PHE A  71     -10.630 -12.967  14.369  1.00 96.97           C  
ATOM   1116  HZ  PHE A  71     -10.791 -13.911  13.871  1.00 96.97           H  
ATOM   1117  N   ILE A  72     -10.190  -6.837  18.464  1.00 96.54           N  
ATOM   1118  H   ILE A  72     -10.274  -6.418  17.549  1.00 96.54           H  
ATOM   1119  CA  ILE A  72      -9.734  -6.002  19.584  1.00 96.54           C  
ATOM   1120  HA  ILE A  72      -8.864  -6.468  20.048  1.00 96.54           H  
ATOM   1121  C   ILE A  72     -10.821  -5.911  20.659  1.00 96.54           C  
ATOM   1122  CB  ILE A  72      -9.322  -4.611  19.073  1.00 96.54           C  
ATOM   1123  HB  ILE A  72     -10.142  -4.198  18.486  1.00 96.54           H  
ATOM   1124  O   ILE A  72     -10.535  -6.109  21.833  1.00 96.54           O  
ATOM   1125  CG1 ILE A  72      -8.057  -4.699  18.188  1.00 96.54           C  
ATOM   1126 HG12 ILE A  72      -8.196  -5.460  17.420  1.00 96.54           H  
ATOM   1127 HG13 ILE A  72      -7.210  -5.012  18.799  1.00 96.54           H  
ATOM   1128  CG2 ILE A  72      -9.041  -3.661  20.241  1.00 96.54           C  
ATOM   1129 HG21 ILE A  72      -9.869  -3.621  20.949  1.00 96.54           H  
ATOM   1130 HG22 ILE A  72      -8.933  -2.654  19.839  1.00 96.54           H  
ATOM   1131 HG23 ILE A  72      -8.137  -3.954  20.774  1.00 96.54           H  
ATOM   1132  CD1 ILE A  72      -7.698  -3.384  17.482  1.00 96.54           C  
ATOM   1133 HD11 ILE A  72      -8.545  -3.038  16.890  1.00 96.54           H  
ATOM   1134 HD12 ILE A  72      -7.418  -2.619  18.206  1.00 96.54           H  
ATOM   1135 HD13 ILE A  72      -6.845  -3.555  16.825  1.00 96.54           H  
ATOM   1136  N   GLN A  73     -12.077  -5.694  20.270  1.00 97.34           N  
ATOM   1137  H   GLN A  73     -12.253  -5.490  19.296  1.00 97.34           H  
ATOM   1138  CA  GLN A  73     -13.205  -5.706  21.201  1.00 97.34           C  
ATOM   1139  HA  GLN A  73     -13.071  -4.924  21.949  1.00 97.34           H  
ATOM   1140  C   GLN A  73     -13.341  -7.046  21.934  1.00 97.34           C  
ATOM   1141  CB  GLN A  73     -14.492  -5.451  20.428  1.00 97.34           C  
ATOM   1142  HB2 GLN A  73     -15.337  -5.692  21.073  1.00 97.34           H  
ATOM   1143  HB3 GLN A  73     -14.508  -6.116  19.564  1.00 97.34           H  
ATOM   1144  O   GLN A  73     -13.658  -7.057  23.117  1.00 97.34           O  
ATOM   1145  CG  GLN A  73     -14.658  -4.011  19.941  1.00 97.34           C  
ATOM   1146  HG2 GLN A  73     -13.830  -3.712  19.298  1.00 97.34           H  
ATOM   1147  HG3 GLN A  73     -14.660  -3.342  20.802  1.00 97.34           H  
ATOM   1148  CD  GLN A  73     -15.964  -3.839  19.181  1.00 97.34           C  
ATOM   1149  NE2 GLN A  73     -16.391  -2.620  18.977  1.00 97.34           N  
ATOM   1150 HE21 GLN A  73     -17.336  -2.499  18.643  1.00 97.34           H  
ATOM   1151 HE22 GLN A  73     -15.835  -1.866  19.354  1.00 97.34           H  
ATOM   1152  OE1 GLN A  73     -16.617  -4.802  18.790  1.00 97.34           O  
ATOM   1153  N   ALA A  74     -13.089  -8.173  21.258  1.00 96.59           N  
ATOM   1154  H   ALA A  74     -12.818  -8.113  20.287  1.00 96.59           H  
ATOM   1155  CA  ALA A  74     -13.097  -9.489  21.896  1.00 96.59           C  
ATOM   1156  HA  ALA A  74     -14.049  -9.620  22.412  1.00 96.59           H  
ATOM   1157  C   ALA A  74     -11.980  -9.628  22.942  1.00 96.59           C  
ATOM   1158  CB  ALA A  74     -12.970 -10.574  20.822  1.00 96.59           C  
ATOM   1159  HB1 ALA A  74     -13.210 -11.542  21.263  1.00 96.59           H  
ATOM   1160  HB2 ALA A  74     -11.952 -10.609  20.436  1.00 96.59           H  
ATOM   1161  HB3 ALA A  74     -13.649 -10.376  19.992  1.00 96.59           H  
ATOM   1162  O   ALA A  74     -12.215 -10.181  24.014  1.00 96.59           O  
ATOM   1163  N   ILE A  75     -10.787  -9.098  22.650  1.00 95.48           N  
ATOM   1164  H   ILE A  75     -10.657  -8.675  21.742  1.00 95.48           H  
ATOM   1165  CA  ILE A  75      -9.663  -9.067  23.596  1.00 95.48           C  
ATOM   1166  HA  ILE A  75      -9.526 -10.067  24.008  1.00 95.48           H  
ATOM   1167  C   ILE A  75     -10.000  -8.147  24.773  1.00 95.48           C  
ATOM   1168  CB  ILE A  75      -8.348  -8.661  22.890  1.00 95.48           C  
ATOM   1169  HB  ILE A  75      -8.495  -7.698  22.402  1.00 95.48           H  
ATOM   1170  O   ILE A  75      -9.900  -8.576  25.914  1.00 95.48           O  
ATOM   1171  CG1 ILE A  75      -7.950  -9.709  21.823  1.00 95.48           C  
ATOM   1172 HG12 ILE A  75      -8.820  -9.986  21.228  1.00 95.48           H  
ATOM   1173 HG13 ILE A  75      -7.596 -10.614  22.318  1.00 95.48           H  
ATOM   1174  CG2 ILE A  75      -7.209  -8.516  23.919  1.00 95.48           C  
ATOM   1175 HG21 ILE A  75      -6.273  -8.250  23.428  1.00 95.48           H  
ATOM   1176 HG22 ILE A  75      -7.433  -7.729  24.640  1.00 95.48           H  
ATOM   1177 HG23 ILE A  75      -7.069  -9.451  24.463  1.00 95.48           H  
ATOM   1178  CD1 ILE A  75      -6.872  -9.216  20.849  1.00 95.48           C  
ATOM   1179 HD11 ILE A  75      -7.196  -8.291  20.373  1.00 95.48           H  
ATOM   1180 HD12 ILE A  75      -5.929  -9.046  21.368  1.00 95.48           H  
ATOM   1181 HD13 ILE A  75      -6.711  -9.971  20.079  1.00 95.48           H  
ATOM   1182  N   CYS A  76     -10.488  -6.928  24.527  1.00 97.41           N  
ATOM   1183  H   CYS A  76     -10.530  -6.606  23.570  1.00 97.41           H  
ATOM   1184  CA  CYS A  76     -10.951  -6.031  25.588  1.00 97.41           C  
ATOM   1185  HA  CYS A  76     -10.112  -5.783  26.238  1.00 97.41           H  
ATOM   1186  C   CYS A  76     -12.031  -6.691  26.455  1.00 97.41           C  
ATOM   1187  CB  CYS A  76     -11.503  -4.738  24.977  1.00 97.41           C  
ATOM   1188  HB2 CYS A  76     -12.004  -4.180  25.768  1.00 97.41           H  
ATOM   1189  HB3 CYS A  76     -12.255  -4.996  24.231  1.00 97.41           H  
ATOM   1190  O   CYS A  76     -11.982  -6.594  27.676  1.00 97.41           O  
ATOM   1191  SG  CYS A  76     -10.294  -3.627  24.215  1.00 97.41           S  
ATOM   1192  N   PHE A  77     -12.979  -7.414  25.856  1.00 97.40           N  
ATOM   1193  H   PHE A  77     -13.019  -7.432  24.847  1.00 97.40           H  
ATOM   1194  CA  PHE A  77     -14.002  -8.137  26.605  1.00 97.40           C  
ATOM   1195  HA  PHE A  77     -14.505  -7.422  27.257  1.00 97.40           H  
ATOM   1196  C   PHE A  77     -13.404  -9.226  27.503  1.00 97.40           C  
ATOM   1197  CB  PHE A  77     -15.023  -8.718  25.621  1.00 97.40           C  
ATOM   1198  HB2 PHE A  77     -14.503  -9.351  24.903  1.00 97.40           H  
ATOM   1199  HB3 PHE A  77     -15.467  -7.891  25.066  1.00 97.40           H  
ATOM   1200  O   PHE A  77     -13.761  -9.305  28.678  1.00 97.40           O  
ATOM   1201  CG  PHE A  77     -16.144  -9.517  26.257  1.00 97.40           C  
ATOM   1202  CD1 PHE A  77     -16.497 -10.775  25.735  1.00 97.40           C  
ATOM   1203  HD1 PHE A  77     -15.962 -11.181  24.890  1.00 97.40           H  
ATOM   1204  CD2 PHE A  77     -16.838  -9.009  27.370  1.00 97.40           C  
ATOM   1205  HD2 PHE A  77     -16.537  -8.070  27.811  1.00 97.40           H  
ATOM   1206  CE1 PHE A  77     -17.556 -11.499  26.307  1.00 97.40           C  
ATOM   1207  HE1 PHE A  77     -17.830 -12.464  25.905  1.00 97.40           H  
ATOM   1208  CE2 PHE A  77     -17.901  -9.727  27.938  1.00 97.40           C  
ATOM   1209  HE2 PHE A  77     -18.420  -9.342  28.804  1.00 97.40           H  
ATOM   1210  CZ  PHE A  77     -18.271 -10.964  27.390  1.00 97.40           C  
ATOM   1211  HZ  PHE A  77     -19.088 -11.522  27.822  1.00 97.40           H  
ATOM   1212  N   TYR A  78     -12.472 -10.022  26.975  1.00 94.91           N  
ATOM   1213  H   TYR A  78     -12.213  -9.879  26.009  1.00 94.91           H  
ATOM   1214  CA  TYR A  78     -11.802 -11.098  27.706  1.00 94.91           C  
ATOM   1215  HA  TYR A  78     -12.557 -11.742  28.157  1.00 94.91           H  
ATOM   1216  C   TYR A  78     -10.902 -10.578  28.842  1.00 94.91           C  
ATOM   1217  CB  TYR A  78     -10.994 -11.926  26.694  1.00 94.91           C  
ATOM   1218  HB2 TYR A  78     -11.641 -12.185  25.856  1.00 94.91           H  
ATOM   1219  HB3 TYR A  78     -10.180 -11.318  26.299  1.00 94.91           H  
ATOM   1220  O   TYR A  78     -10.910 -11.119  29.947  1.00 94.91           O  
ATOM   1221  CG  TYR A  78     -10.415 -13.204  27.265  1.00 94.91           C  
ATOM   1222  CD1 TYR A  78      -9.204 -13.176  27.985  1.00 94.91           C  
ATOM   1223  HD1 TYR A  78      -8.667 -12.248  28.113  1.00 94.91           H  
ATOM   1224  CD2 TYR A  78     -11.083 -14.427  27.065  1.00 94.91           C  
ATOM   1225  HD2 TYR A  78     -11.995 -14.458  26.486  1.00 94.91           H  
ATOM   1226  CE1 TYR A  78      -8.694 -14.353  28.564  1.00 94.91           C  
ATOM   1227  HE1 TYR A  78      -7.779 -14.316  29.136  1.00 94.91           H  
ATOM   1228  CE2 TYR A  78     -10.545 -15.613  27.598  1.00 94.91           C  
ATOM   1229  HE2 TYR A  78     -11.017 -16.567  27.416  1.00 94.91           H  
ATOM   1230  OH  TYR A  78      -8.944 -16.713  28.978  1.00 94.91           O  
ATOM   1231  HH  TYR A  78      -8.156 -16.556  29.504  1.00 94.91           H  
ATOM   1232  CZ  TYR A  78      -9.379 -15.572  28.387  1.00 94.91           C  
ATOM   1233  N   GLU A  79     -10.133  -9.520  28.581  1.00 95.84           N  
ATOM   1234  H   GLU A  79     -10.138  -9.154  27.639  1.00 95.84           H  
ATOM   1235  CA  GLU A  79      -9.142  -8.969  29.513  1.00 95.84           C  
ATOM   1236  HA  GLU A  79      -8.668  -9.777  30.070  1.00 95.84           H  
ATOM   1237  C   GLU A  79      -9.775  -8.022  30.548  1.00 95.84           C  
ATOM   1238  CB  GLU A  79      -8.027  -8.264  28.718  1.00 95.84           C  
ATOM   1239  HB2 GLU A  79      -8.471  -7.456  28.137  1.00 95.84           H  
ATOM   1240  HB3 GLU A  79      -7.331  -7.808  29.423  1.00 95.84           H  
ATOM   1241  O   GLU A  79      -9.383  -8.002  31.714  1.00 95.84           O  
ATOM   1242  CG  GLU A  79      -7.232  -9.177  27.756  1.00 95.84           C  
ATOM   1243  HG2 GLU A  79      -7.908  -9.597  27.011  1.00 95.84           H  
ATOM   1244  HG3 GLU A  79      -6.512  -8.556  27.223  1.00 95.84           H  
ATOM   1245  CD  GLU A  79      -6.480 -10.332  28.431  1.00 95.84           C  
ATOM   1246  OE1 GLU A  79      -6.225 -11.355  27.749  1.00 95.84           O  
ATOM   1247  OE2 GLU A  79      -6.152 -10.211  29.625  1.00 95.84           O  
ATOM   1248  N   CYS A  80     -10.772  -7.223  30.155  1.00 97.55           N  
ATOM   1249  H   CYS A  80     -11.066  -7.260  29.189  1.00 97.55           H  
ATOM   1250  CA  CYS A  80     -11.286  -6.132  30.987  1.00 97.55           C  
ATOM   1251  HA  CYS A  80     -10.554  -5.911  31.763  1.00 97.55           H  
ATOM   1252  C   CYS A  80     -12.598  -6.444  31.713  1.00 97.55           C  
ATOM   1253  CB  CYS A  80     -11.434  -4.855  30.148  1.00 97.55           C  
ATOM   1254  HB2 CYS A  80     -11.735  -4.041  30.807  1.00 97.55           H  
ATOM   1255  HB3 CYS A  80     -12.243  -4.996  29.431  1.00 97.55           H  
ATOM   1256  O   CYS A  80     -12.913  -5.743  32.677  1.00 97.55           O  
ATOM   1257  SG  CYS A  80      -9.954  -4.319  29.245  1.00 97.55           S  
ATOM   1258  N   SER A  81     -13.386  -7.442  31.294  1.00 96.98           N  
ATOM   1259  H   SER A  81     -13.080  -8.033  30.534  1.00 96.98           H  
ATOM   1260  CA  SER A  81     -14.732  -7.622  31.850  1.00 96.98           C  
ATOM   1261  HA  SER A  81     -15.139  -6.617  31.960  1.00 96.98           H  
ATOM   1262  C   SER A  81     -14.745  -8.323  33.218  1.00 96.98           C  
ATOM   1263  CB  SER A  81     -15.659  -8.354  30.879  1.00 96.98           C  
ATOM   1264  HB2 SER A  81     -15.609  -7.868  29.905  1.00 96.98           H  
ATOM   1265  HB3 SER A  81     -15.354  -9.395  30.777  1.00 96.98           H  
ATOM   1266  O   SER A  81     -14.302  -9.464  33.317  1.00 96.98           O  
ATOM   1267  OG  SER A  81     -16.988  -8.268  31.382  1.00 96.98           O  
ATOM   1268  HG  SER A  81     -17.036  -7.470  31.914  1.00 96.98           H  
ATOM   1269  N   PRO A  82     -15.385  -7.725  34.247  1.00 97.14           N  
ATOM   1270  CA  PRO A  82     -15.581  -8.371  35.549  1.00 97.14           C  
ATOM   1271  HA  PRO A  82     -14.716  -8.988  35.793  1.00 97.14           H  
ATOM   1272  C   PRO A  82     -16.841  -9.262  35.612  1.00 97.14           C  
ATOM   1273  CB  PRO A  82     -15.651  -7.196  36.523  1.00 97.14           C  
ATOM   1274  HB2 PRO A  82     -14.643  -6.823  36.711  1.00 97.14           H  
ATOM   1275  HB3 PRO A  82     -16.143  -7.446  37.463  1.00 97.14           H  
ATOM   1276  O   PRO A  82     -17.222  -9.750  36.675  1.00 97.14           O  
ATOM   1277  CG  PRO A  82     -16.419  -6.149  35.725  1.00 97.14           C  
ATOM   1278  HG2 PRO A  82     -17.483  -6.384  35.733  1.00 97.14           H  
ATOM   1279  HG3 PRO A  82     -16.242  -5.143  36.107  1.00 97.14           H  
ATOM   1280  CD  PRO A  82     -15.848  -6.338  34.319  1.00 97.14           C  
ATOM   1281  HD2 PRO A  82     -16.617  -6.131  33.575  1.00 97.14           H  
ATOM   1282  HD3 PRO A  82     -15.001  -5.664  34.185  1.00 97.14           H  
ATOM   1283  N   ASN A  83     -17.533  -9.437  34.478  1.00 96.75           N  
ATOM   1284  H   ASN A  83     -17.113  -9.098  33.624  1.00 96.75           H  
ATOM   1285  CA  ASN A  83     -18.839 -10.104  34.373  1.00 96.75           C  
ATOM   1286  HA  ASN A  83     -19.240 -10.259  35.375  1.00 96.75           H  
ATOM   1287  C   ASN A  83     -18.733 -11.505  33.745  1.00 96.75           C  
ATOM   1288  CB  ASN A  83     -19.814  -9.185  33.612  1.00 96.75           C  
ATOM   1289  HB2 ASN A  83     -20.760  -9.702  33.448  1.00 96.75           H  
ATOM   1290  HB3 ASN A  83     -19.394  -8.952  32.634  1.00 96.75           H  
ATOM   1291  O   ASN A  83     -19.723 -12.043  33.254  1.00 96.75           O  
ATOM   1292  CG  ASN A  83     -20.137  -7.904  34.357  1.00 96.75           C  
ATOM   1293  ND2 ASN A  83     -20.275  -6.805  33.653  1.00 96.75           N  
ATOM   1294 HD21 ASN A  83     -20.270  -6.831  32.643  1.00 96.75           H  
ATOM   1295 HD22 ASN A  83     -20.503  -5.972  34.177  1.00 96.75           H  
ATOM   1296  OD1 ASN A  83     -20.291  -7.857  35.564  1.00 96.75           O  
ATOM   1297  N   LEU A  84     -17.531 -12.086  33.726  1.00 96.57           N  
ATOM   1298  H   LEU A  84     -16.750 -11.580  34.120  1.00 96.57           H  
ATOM   1299  CA  LEU A  84     -17.263 -13.391  33.116  1.00 96.57           C  
ATOM   1300  HA  LEU A  84     -18.065 -13.628  32.417  1.00 96.57           H  
ATOM   1301  C   LEU A  84     -17.261 -14.554  34.117  1.00 96.57           C  
ATOM   1302  CB  LEU A  84     -15.951 -13.307  32.322  1.00 96.57           C  
ATOM   1303  HB2 LEU A  84     -15.708 -14.312  31.975  1.00 96.57           H  
ATOM   1304  HB3 LEU A  84     -15.151 -12.978  32.985  1.00 96.57           H  
ATOM   1305  O   LEU A  84     -17.152 -15.704  33.698  1.00 96.57           O  
ATOM   1306  CG  LEU A  84     -16.013 -12.377  31.098  1.00 96.57           C  
ATOM   1307  HG  LEU A  84     -16.266 -11.368  31.424  1.00 96.57           H  
ATOM   1308  CD1 LEU A  84     -14.658 -12.325  30.393  1.00 96.57           C  
ATOM   1309 HD11 LEU A  84     -14.698 -11.598  29.582  1.00 96.57           H  
ATOM   1310 HD12 LEU A  84     -14.395 -13.299  29.980  1.00 96.57           H  
ATOM   1311 HD13 LEU A  84     -13.887 -12.003  31.093  1.00 96.57           H  
ATOM   1312  CD2 LEU A  84     -17.060 -12.841  30.083  1.00 96.57           C  
ATOM   1313 HD21 LEU A  84     -18.063 -12.631  30.455  1.00 96.57           H  
ATOM   1314 HD22 LEU A  84     -16.950 -13.908  29.892  1.00 96.57           H  
ATOM   1315 HD23 LEU A  84     -16.913 -12.297  29.150  1.00 96.57           H  
ATOM   1316  N   GLY A  85     -17.427 -14.272  35.413  1.00 94.38           N  
ATOM   1317  H   GLY A  85     -17.540 -13.303  35.671  1.00 94.38           H  
ATOM   1318  CA  GLY A  85     -17.293 -15.240  36.505  1.00 94.38           C  
ATOM   1319  HA2 GLY A  85     -16.233 -15.452  36.645  1.00 94.38           H  
ATOM   1320  HA3 GLY A  85     -17.659 -14.786  37.426  1.00 94.38           H  
ATOM   1321  C   GLY A  85     -18.010 -16.583  36.320  1.00 94.38           C  
ATOM   1322  O   GLY A  85     -17.352 -17.609  36.483  1.00 94.38           O  
ATOM   1323  N   PRO A  86     -19.293 -16.632  35.902  1.00 94.65           N  
ATOM   1324  CA  PRO A  86     -20.013 -17.897  35.704  1.00 94.65           C  
ATOM   1325  HA  PRO A  86     -20.066 -18.414  36.662  1.00 94.65           H  
ATOM   1326  C   PRO A  86     -19.388 -18.858  34.680  1.00 94.65           C  
ATOM   1327  CB  PRO A  86     -21.429 -17.496  35.274  1.00 94.65           C  
ATOM   1328  HB2 PRO A  86     -22.175 -18.196  35.650  1.00 94.65           H  
ATOM   1329  HB3 PRO A  86     -21.491 -17.425  34.188  1.00 94.65           H  
ATOM   1330  O   PRO A  86     -19.718 -20.042  34.668  1.00 94.65           O  
ATOM   1331  CG  PRO A  86     -21.607 -16.107  35.882  1.00 94.65           C  
ATOM   1332  HG2 PRO A  86     -21.875 -16.205  36.934  1.00 94.65           H  
ATOM   1333  HG3 PRO A  86     -22.351 -15.517  35.345  1.00 94.65           H  
ATOM   1334  CD  PRO A  86     -20.209 -15.506  35.765  1.00 94.65           C  
ATOM   1335  HD2 PRO A  86     -20.057 -14.763  36.547  1.00 94.65           H  
ATOM   1336  HD3 PRO A  86     -20.086 -15.052  34.782  1.00 94.65           H  
ATOM   1337  N   TRP A  87     -18.497 -18.363  33.818  1.00 95.67           N  
ATOM   1338  H   TRP A  87     -18.243 -17.389  33.900  1.00 95.67           H  
ATOM   1339  CA  TRP A  87     -17.861 -19.133  32.746  1.00 95.67           C  
ATOM   1340  HA  TRP A  87     -18.305 -20.128  32.703  1.00 95.67           H  
ATOM   1341  C   TRP A  87     -16.363 -19.346  32.950  1.00 95.67           C  
ATOM   1342  CB  TRP A  87     -18.146 -18.443  31.413  1.00 95.67           C  
ATOM   1343  HB2 TRP A  87     -17.720 -17.440  31.445  1.00 95.67           H  
ATOM   1344  HB3 TRP A  87     -17.652 -18.987  30.607  1.00 95.67           H  
ATOM   1345  O   TRP A  87     -15.720 -19.944  32.084  1.00 95.67           O  
ATOM   1346  CG  TRP A  87     -19.600 -18.346  31.092  1.00 95.67           C  
ATOM   1347  CD1 TRP A  87     -20.350 -19.330  30.552  1.00 95.67           C  
ATOM   1348  HD1 TRP A  87     -19.967 -20.294  30.251  1.00 95.67           H  
ATOM   1349  CD2 TRP A  87     -20.509 -17.241  31.355  1.00 95.67           C  
ATOM   1350  CE2 TRP A  87     -21.817 -17.628  30.943  1.00 95.67           C  
ATOM   1351  CE3 TRP A  87     -20.363 -15.960  31.925  1.00 95.67           C  
ATOM   1352  HE3 TRP A  87     -19.387 -15.646  32.266  1.00 95.67           H  
ATOM   1353  NE1 TRP A  87     -21.663 -18.914  30.473  1.00 95.67           N  
ATOM   1354  HE1 TRP A  87     -22.405 -19.493  30.105  1.00 95.67           H  
ATOM   1355  CH2 TRP A  87     -22.743 -15.501  31.624  1.00 95.67           C  
ATOM   1356  HH2 TRP A  87     -23.587 -14.837  31.740  1.00 95.67           H  
ATOM   1357  CZ2 TRP A  87     -22.920 -16.770  31.049  1.00 95.67           C  
ATOM   1358  HZ2 TRP A  87     -23.897 -17.090  30.719  1.00 95.67           H  
ATOM   1359  CZ3 TRP A  87     -21.473 -15.112  32.087  1.00 95.67           C  
ATOM   1360  HZ3 TRP A  87     -21.344 -14.149  32.558  1.00 95.67           H  
ATOM   1361  N   ILE A  88     -15.800 -18.868  34.062  1.00 93.17           N  
ATOM   1362  H   ILE A  88     -16.393 -18.446  34.763  1.00 93.17           H  
ATOM   1363  CA  ILE A  88     -14.393 -19.076  34.399  1.00 93.17           C  
ATOM   1364  HA  ILE A  88     -13.797 -18.880  33.508  1.00 93.17           H  
ATOM   1365  C   ILE A  88     -14.180 -20.542  34.788  1.00 93.17           C  
ATOM   1366  CB  ILE A  88     -13.925 -18.092  35.495  1.00 93.17           C  
ATOM   1367  HB  ILE A  88     -14.563 -18.200  36.372  1.00 93.17           H  
ATOM   1368  O   ILE A  88     -14.915 -21.109  35.595  1.00 93.17           O  
ATOM   1369  CG1 ILE A  88     -14.020 -16.641  34.970  1.00 93.17           C  
ATOM   1370 HG12 ILE A  88     -15.057 -16.441  34.700  1.00 93.17           H  
ATOM   1371 HG13 ILE A  88     -13.411 -16.536  34.072  1.00 93.17           H  
ATOM   1372  CG2 ILE A  88     -12.477 -18.399  35.900  1.00 93.17           C  
ATOM   1373 HG21 ILE A  88     -12.145 -17.718  36.683  1.00 93.17           H  
ATOM   1374 HG22 ILE A  88     -11.833 -18.291  35.027  1.00 93.17           H  
ATOM   1375 HG23 ILE A  88     -12.386 -19.404  36.312  1.00 93.17           H  
ATOM   1376  CD1 ILE A  88     -13.600 -15.558  35.970  1.00 93.17           C  
ATOM   1377 HD11 ILE A  88     -13.895 -14.579  35.594  1.00 93.17           H  
ATOM   1378 HD12 ILE A  88     -12.517 -15.572  36.094  1.00 93.17           H  
ATOM   1379 HD13 ILE A  88     -14.069 -15.735  36.938  1.00 93.17           H  
ATOM   1380  N   GLN A  89     -13.164 -21.165  34.197  1.00 88.71           N  
ATOM   1381  H   GLN A  89     -12.623 -20.651  33.517  1.00 88.71           H  
ATOM   1382  CA  GLN A  89     -12.747 -22.530  34.484  1.00 88.71           C  
ATOM   1383  HA  GLN A  89     -13.233 -22.846  35.407  1.00 88.71           H  
ATOM   1384  C   GLN A  89     -11.228 -22.596  34.671  1.00 88.71           C  
ATOM   1385  CB  GLN A  89     -13.180 -23.483  33.359  1.00 88.71           C  
ATOM   1386  HB2 GLN A  89     -12.740 -23.157  32.416  1.00 88.71           H  
ATOM   1387  HB3 GLN A  89     -12.807 -24.481  33.589  1.00 88.71           H  
ATOM   1388  O   GLN A  89     -10.488 -21.945  33.925  1.00 88.71           O  
ATOM   1389  CG  GLN A  89     -14.706 -23.546  33.215  1.00 88.71           C  
ATOM   1390  HG2 GLN A  89     -15.149 -23.761  34.187  1.00 88.71           H  
ATOM   1391  HG3 GLN A  89     -15.078 -22.579  32.879  1.00 88.71           H  
ATOM   1392  CD  GLN A  89     -15.181 -24.605  32.228  1.00 88.71           C  
ATOM   1393  NE2 GLN A  89     -16.473 -24.690  32.010  1.00 88.71           N  
ATOM   1394 HE21 GLN A  89     -17.095 -24.045  32.477  1.00 88.71           H  
ATOM   1395 HE22 GLN A  89     -16.781 -25.414  31.377  1.00 88.71           H  
ATOM   1396  OE1 GLN A  89     -14.434 -25.371  31.633  1.00 88.71           O  
ATOM   1397  N   PRO A  90     -10.741 -23.418  35.613  1.00 85.44           N  
ATOM   1398  CA  PRO A  90      -9.315 -23.641  35.774  1.00 85.44           C  
ATOM   1399  HA  PRO A  90      -8.801 -22.686  35.891  1.00 85.44           H  
ATOM   1400  C   PRO A  90      -8.747 -24.367  34.549  1.00 85.44           C  
ATOM   1401  CB  PRO A  90      -9.170 -24.442  37.069  1.00 85.44           C  
ATOM   1402  HB2 PRO A  90      -8.315 -25.118  37.042  1.00 85.44           H  
ATOM   1403  HB3 PRO A  90      -9.081 -23.753  37.909  1.00 85.44           H  
ATOM   1404  O   PRO A  90      -9.308 -25.346  34.052  1.00 85.44           O  
ATOM   1405  CG  PRO A  90     -10.494 -25.199  37.171  1.00 85.44           C  
ATOM   1406  HG2 PRO A  90     -10.443 -26.108  36.571  1.00 85.44           H  
ATOM   1407  HG3 PRO A  90     -10.747 -25.435  38.205  1.00 85.44           H  
ATOM   1408  CD  PRO A  90     -11.501 -24.235  36.549  1.00 85.44           C  
ATOM   1409  HD2 PRO A  90     -11.923 -23.594  37.323  1.00 85.44           H  
ATOM   1410  HD3 PRO A  90     -12.290 -24.795  36.048  1.00 85.44           H  
ATOM   1411  N   VAL A  91      -7.605 -23.891  34.069  1.00 75.96           N  
ATOM   1412  H   VAL A  91      -7.189 -23.101  34.542  1.00 75.96           H  
ATOM   1413  CA  VAL A  91      -6.820 -24.488  32.988  1.00 75.96           C  
ATOM   1414  HA  VAL A  91      -7.462 -25.165  32.425  1.00 75.96           H  
ATOM   1415  C   VAL A  91      -5.683 -25.288  33.610  1.00 75.96           C  
ATOM   1416  CB  VAL A  91      -6.274 -23.425  32.014  1.00 75.96           C  
ATOM   1417  HB  VAL A  91      -5.480 -22.853  32.493  1.00 75.96           H  
ATOM   1418  O   VAL A  91      -5.053 -24.867  34.580  1.00 75.96           O  
ATOM   1419  CG1 VAL A  91      -5.735 -24.047  30.715  1.00 75.96           C  
ATOM   1420 HG11 VAL A  91      -6.522 -24.602  30.204  1.00 75.96           H  
ATOM   1421 HG12 VAL A  91      -5.368 -23.252  30.066  1.00 75.96           H  
ATOM   1422 HG13 VAL A  91      -4.899 -24.710  30.935  1.00 75.96           H  
ATOM   1423  CG2 VAL A  91      -7.380 -22.472  31.587  1.00 75.96           C  
ATOM   1424 HG21 VAL A  91      -8.190 -23.045  31.137  1.00 75.96           H  
ATOM   1425 HG22 VAL A  91      -7.758 -21.924  32.450  1.00 75.96           H  
ATOM   1426 HG23 VAL A  91      -6.970 -21.744  30.886  1.00 75.96           H  
ATOM   1427  N   GLY A  92      -5.400 -26.462  33.046  1.00 61.33           N  
ATOM   1428  H   GLY A  92      -5.959 -26.765  32.261  1.00 61.33           H  
ATOM   1429  CA  GLY A  92      -4.195 -27.214  33.397  1.00 61.33           C  
ATOM   1430  HA2 GLY A  92      -4.201 -28.175  32.883  1.00 61.33           H  
ATOM   1431  HA3 GLY A  92      -4.191 -27.397  34.472  1.00 61.33           H  
ATOM   1432  C   GLY A  92      -2.902 -26.466  33.030  1.00 61.33           C  
ATOM   1433  O   GLY A  92      -2.919 -25.423  32.383  1.00 61.33           O  
ATOM   1434  N   SER A  93      -1.755 -27.049  33.377  1.00 55.37           N  
ATOM   1435  H   SER A  93      -1.791 -27.943  33.846  1.00 55.37           H  
ATOM   1436  CA  SER A  93      -0.413 -26.455  33.217  1.00 55.37           C  
ATOM   1437  HA  SER A  93      -0.386 -25.509  33.758  1.00 55.37           H  
ATOM   1438  C   SER A  93       0.047 -26.164  31.778  1.00 55.37           C  
ATOM   1439  CB  SER A  93       0.610 -27.404  33.850  1.00 55.37           C  
ATOM   1440  HB2 SER A  93       1.616 -27.011  33.704  1.00 55.37           H  
ATOM   1441  HB3 SER A  93       0.419 -27.477  34.920  1.00 55.37           H  
ATOM   1442  O   SER A  93       1.123 -25.604  31.586  1.00 55.37           O  
ATOM   1443  OG  SER A  93       0.507 -28.695  33.264  1.00 55.37           O  
ATOM   1444  HG  SER A  93       1.297 -29.190  33.492  1.00 55.37           H  
ATOM   1445  N   LEU A  94      -0.707 -26.574  30.757  1.00 51.09           N  
ATOM   1446  H   LEU A  94      -1.621 -26.941  30.981  1.00 51.09           H  
ATOM   1447  CA  LEU A  94      -0.313 -26.506  29.348  1.00 51.09           C  
ATOM   1448  HA  LEU A  94       0.708 -26.134  29.267  1.00 51.09           H  
ATOM   1449  C   LEU A  94      -1.199 -25.499  28.599  1.00 51.09           C  
ATOM   1450  CB  LEU A  94      -0.356 -27.925  28.743  1.00 51.09           C  
ATOM   1451  HB2 LEU A  94      -0.267 -27.850  27.659  1.00 51.09           H  
ATOM   1452  HB3 LEU A  94      -1.333 -28.356  28.960  1.00 51.09           H  
ATOM   1453  O   LEU A  94      -2.129 -25.873  27.886  1.00 51.09           O  
ATOM   1454  CG  LEU A  94       0.743 -28.877  29.256  1.00 51.09           C  
ATOM   1455  HG  LEU A  94       0.816 -28.813  30.341  1.00 51.09           H  
ATOM   1456  CD1 LEU A  94       0.386 -30.319  28.889  1.00 51.09           C  
ATOM   1457 HD11 LEU A  94       0.301 -30.420  27.807  1.00 51.09           H  
ATOM   1458 HD12 LEU A  94      -0.562 -30.590  29.354  1.00 51.09           H  
ATOM   1459 HD13 LEU A  94       1.159 -30.994  29.256  1.00 51.09           H  
ATOM   1460  CD2 LEU A  94       2.108 -28.558  28.640  1.00 51.09           C  
ATOM   1461 HD21 LEU A  94       2.056 -28.614  27.552  1.00 51.09           H  
ATOM   1462 HD22 LEU A  94       2.422 -27.558  28.938  1.00 51.09           H  
ATOM   1463 HD23 LEU A  94       2.849 -29.270  29.002  1.00 51.09           H  
ATOM   1464  N   GLY A  95      -0.925 -24.205  28.760  1.00 53.53           N  
ATOM   1465  H   GLY A  95      -0.202 -23.936  29.412  1.00 53.53           H  
ATOM   1466  CA  GLY A  95      -1.610 -23.144  28.025  1.00 53.53           C  
ATOM   1467  HA2 GLY A  95      -1.724 -23.442  26.983  1.00 53.53           H  
ATOM   1468  HA3 GLY A  95      -2.599 -22.988  28.455  1.00 53.53           H  
ATOM   1469  C   GLY A  95      -0.850 -21.824  28.076  1.00 53.53           C  
ATOM   1470  O   GLY A  95      -0.051 -21.577  28.968  1.00 53.53           O  
ATOM   1471  N   TRP A  96      -1.097 -20.940  27.123  1.00 55.76           N  
ATOM   1472  H   TRP A  96      -1.714 -21.177  26.359  1.00 55.76           H  
ATOM   1473  CA  TRP A  96      -0.503 -19.590  27.117  1.00 55.76           C  
ATOM   1474  HA  TRP A  96       0.563 -19.664  27.332  1.00 55.76           H  
ATOM   1475  C   TRP A  96      -1.120 -18.680  28.178  1.00 55.76           C  
ATOM   1476  CB  TRP A  96      -0.686 -18.968  25.744  1.00 55.76           C  
ATOM   1477  HB2 TRP A  96      -1.498 -18.242  25.779  1.00 55.76           H  
ATOM   1478  HB3 TRP A  96       0.219 -18.420  25.480  1.00 55.76           H  
ATOM   1479  O   TRP A  96      -0.583 -17.625  28.489  1.00 55.76           O  
ATOM   1480  CG  TRP A  96      -0.996 -19.948  24.675  1.00 55.76           C  
ATOM   1481  CD1 TRP A  96      -0.202 -20.970  24.277  1.00 55.76           C  
ATOM   1482  HD1 TRP A  96       0.757 -21.209  24.715  1.00 55.76           H  
ATOM   1483  CD2 TRP A  96      -2.143 -19.927  23.805  1.00 55.76           C  
ATOM   1484  CE2 TRP A  96      -1.784 -20.763  22.726  1.00 55.76           C  
ATOM   1485  CE3 TRP A  96      -3.275 -19.093  23.688  1.00 55.76           C  
ATOM   1486  HE3 TRP A  96      -3.576 -18.464  24.513  1.00 55.76           H  
ATOM   1487  NE1 TRP A  96      -0.744 -21.546  23.158  1.00 55.76           N  
ATOM   1488  HE1 TRP A  96      -0.231 -22.192  22.575  1.00 55.76           H  
ATOM   1489  CH2 TRP A  96      -3.224 -19.476  21.324  1.00 55.76           C  
ATOM   1490  HH2 TRP A  96      -3.456 -19.106  20.337  1.00 55.76           H  
ATOM   1491  CZ2 TRP A  96      -2.242 -20.464  21.474  1.00 55.76           C  
ATOM   1492  HZ2 TRP A  96      -1.669 -20.836  20.637  1.00 55.76           H  
ATOM   1493  CZ3 TRP A  96      -3.856 -18.898  22.430  1.00 55.76           C  
ATOM   1494  HZ3 TRP A  96      -4.624 -18.150  22.295  1.00 55.76           H  
ATOM   1495  N   GLU A  97      -2.246 -19.130  28.726  1.00 54.96           N  
ATOM   1496  H   GLU A  97      -2.633 -19.982  28.347  1.00 54.96           H  
ATOM   1497  CA  GLU A  97      -2.988 -18.530  29.829  1.00 54.96           C  
ATOM   1498  HA  GLU A  97      -2.989 -17.444  29.738  1.00 54.96           H  
ATOM   1499  C   GLU A  97      -2.390 -18.887  31.200  1.00 54.96           C  
ATOM   1500  CB  GLU A  97      -4.436 -19.048  29.758  1.00 54.96           C  
ATOM   1501  HB2 GLU A  97      -4.996 -18.702  30.627  1.00 54.96           H  
ATOM   1502  HB3 GLU A  97      -4.383 -20.136  29.804  1.00 54.96           H  
ATOM   1503  O   GLU A  97      -2.902 -18.419  32.212  1.00 54.96           O  
ATOM   1504  CG  GLU A  97      -5.202 -18.614  28.491  1.00 54.96           C  
ATOM   1505  HG2 GLU A  97      -5.515 -17.576  28.605  1.00 54.96           H  
ATOM   1506  HG3 GLU A  97      -4.539 -18.669  27.627  1.00 54.96           H  
ATOM   1507  CD  GLU A  97      -6.420 -19.501  28.185  1.00 54.96           C  
ATOM   1508  OE1 GLU A  97      -7.191 -19.206  27.249  1.00 54.96           O  
ATOM   1509  OE2 GLU A  97      -6.501 -20.657  28.660  1.00 54.96           O  
ATOM   1510  N   VAL A  98      -1.351 -19.735  31.278  1.00 52.31           N  
ATOM   1511  H   VAL A  98      -0.917 -20.073  30.431  1.00 52.31           H  
ATOM   1512  CA  VAL A  98      -0.811 -20.177  32.575  1.00 52.31           C  
ATOM   1513  HA  VAL A  98      -1.630 -20.613  33.146  1.00 52.31           H  
ATOM   1514  C   VAL A  98      -0.303 -18.958  33.346  1.00 52.31           C  
ATOM   1515  CB  VAL A  98       0.268 -21.267  32.429  1.00 52.31           C  
ATOM   1516  HB  VAL A  98       1.062 -20.903  31.777  1.00 52.31           H  
ATOM   1517  O   VAL A  98       0.664 -18.300  32.953  1.00 52.31           O  
ATOM   1518  CG1 VAL A  98       0.867 -21.681  33.782  1.00 52.31           C  
ATOM   1519 HG11 VAL A  98       1.539 -22.527  33.644  1.00 52.31           H  
ATOM   1520 HG12 VAL A  98       1.443 -20.855  34.199  1.00 52.31           H  
ATOM   1521 HG13 VAL A  98       0.077 -21.957  34.480  1.00 52.31           H  
ATOM   1522  CG2 VAL A  98      -0.324 -22.548  31.830  1.00 52.31           C  
ATOM   1523 HG21 VAL A  98      -1.044 -22.322  31.044  1.00 52.31           H  
ATOM   1524 HG22 VAL A  98      -0.860 -23.113  32.593  1.00 52.31           H  
ATOM   1525 HG23 VAL A  98       0.484 -23.155  31.424  1.00 52.31           H  
ATOM   1526  N   ALA A  99      -0.988 -18.650  34.448  1.00 54.60           N  
ATOM   1527  H   ALA A  99      -1.829 -19.169  34.658  1.00 54.60           H  
ATOM   1528  CA  ALA A  99      -0.614 -17.572  35.344  1.00 54.60           C  
ATOM   1529  HA  ALA A  99      -0.514 -16.670  34.740  1.00 54.60           H  
ATOM   1530  C   ALA A  99       0.737 -17.885  36.026  1.00 54.60           C  
ATOM   1531  CB  ALA A  99      -1.749 -17.356  36.354  1.00 54.60           C  
ATOM   1532  HB1 ALA A  99      -2.706 -17.276  35.838  1.00 54.60           H  
ATOM   1533  HB2 ALA A  99      -1.589 -16.439  36.921  1.00 54.60           H  
ATOM   1534  HB3 ALA A  99      -1.787 -18.192  37.052  1.00 54.60           H  
ATOM   1535  O   ALA A  99       1.112 -19.057  36.147  1.00 54.60           O  
ATOM   1536  N   PRO A 100       1.469 -16.874  36.533  1.00 53.78           N  
ATOM   1537  CA  PRO A 100       2.758 -17.073  37.208  1.00 53.78           C  
ATOM   1538  HA  PRO A 100       3.489 -17.416  36.476  1.00 53.78           H  
ATOM   1539  C   PRO A 100       2.715 -18.072  38.374  1.00 53.78           C  
ATOM   1540  CB  PRO A 100       3.159 -15.687  37.726  1.00 53.78           C  
ATOM   1541  HB2 PRO A 100       2.806 -15.550  38.748  1.00 53.78           H  
ATOM   1542  HB3 PRO A 100       4.238 -15.538  37.677  1.00 53.78           H  
ATOM   1543  O   PRO A 100       3.721 -18.697  38.693  1.00 53.78           O  
ATOM   1544  CG  PRO A 100       2.415 -14.716  36.812  1.00 53.78           C  
ATOM   1545  HG2 PRO A 100       2.994 -14.557  35.902  1.00 53.78           H  
ATOM   1546  HG3 PRO A 100       2.211 -13.766  37.306  1.00 53.78           H  
ATOM   1547  CD  PRO A 100       1.131 -15.461  36.469  1.00 53.78           C  
ATOM   1548  HD2 PRO A 100       0.367 -15.234  37.213  1.00 53.78           H  
ATOM   1549  HD3 PRO A 100       0.791 -15.165  35.477  1.00 53.78           H  
ATOM   1550  N   SER A 101       1.552 -18.232  39.011  1.00 54.79           N  
ATOM   1551  H   SER A 101       0.741 -17.734  38.672  1.00 54.79           H  
ATOM   1552  CA  SER A 101       1.304 -19.183  40.100  1.00 54.79           C  
ATOM   1553  HA  SER A 101       2.116 -19.109  40.823  1.00 54.79           H  
ATOM   1554  C   SER A 101       1.235 -20.652  39.654  1.00 54.79           C  
ATOM   1555  CB  SER A 101      -0.005 -18.800  40.802  1.00 54.79           C  
ATOM   1556  HB2 SER A 101       0.131 -17.858  41.332  1.00 54.79           H  
ATOM   1557  HB3 SER A 101      -0.287 -19.572  41.517  1.00 54.79           H  
ATOM   1558  O   SER A 101       1.084 -21.531  40.498  1.00 54.79           O  
ATOM   1559  OG  SER A 101      -1.019 -18.638  39.828  1.00 54.79           O  
ATOM   1560  HG  SER A 101      -1.864 -18.952  40.159  1.00 54.79           H  
ATOM   1561  N   GLY A 102       1.316 -20.947  38.352  1.00 59.08           N  
ATOM   1562  H   GLY A 102       1.403 -20.181  37.700  1.00 59.08           H  
ATOM   1563  CA  GLY A 102       1.255 -22.299  37.786  1.00 59.08           C  
ATOM   1564  HA2 GLY A 102       1.753 -22.993  38.463  1.00 59.08           H  
ATOM   1565  HA3 GLY A 102       1.793 -22.303  36.838  1.00 59.08           H  
ATOM   1566  C   GLY A 102      -0.161 -22.831  37.523  1.00 59.08           C  
ATOM   1567  O   GLY A 102      -0.315 -23.745  36.716  1.00 59.08           O  
ATOM   1568  N   GLN A 103      -1.193 -22.250  38.146  1.00 63.07           N  
ATOM   1569  H   GLN A 103      -0.986 -21.489  38.777  1.00 63.07           H  
ATOM   1570  CA  GLN A 103      -2.608 -22.474  37.817  1.00 63.07           C  
ATOM   1571  HA  GLN A 103      -2.713 -23.325  37.145  1.00 63.07           H  
ATOM   1572  C   GLN A 103      -3.144 -21.231  37.101  1.00 63.07           C  
ATOM   1573  CB  GLN A 103      -3.424 -22.756  39.093  1.00 63.07           C  
ATOM   1574  HB2 GLN A 103      -3.220 -21.979  39.830  1.00 63.07           H  
ATOM   1575  HB3 GLN A 103      -4.483 -22.716  38.841  1.00 63.07           H  
ATOM   1576  O   GLN A 103      -3.155 -20.158  37.697  1.00 63.07           O  
ATOM   1577  CG  GLN A 103      -3.128 -24.133  39.704  1.00 63.07           C  
ATOM   1578  HG2 GLN A 103      -3.344 -24.901  38.962  1.00 63.07           H  
ATOM   1579  HG3 GLN A 103      -2.073 -24.197  39.968  1.00 63.07           H  
ATOM   1580  CD  GLN A 103      -3.954 -24.420  40.959  1.00 63.07           C  
ATOM   1581  NE2 GLN A 103      -3.984 -25.649  41.424  1.00 63.07           N  
ATOM   1582 HE21 GLN A 103      -3.492 -26.395  40.952  1.00 63.07           H  
ATOM   1583 HE22 GLN A 103      -4.559 -25.779  42.244  1.00 63.07           H  
ATOM   1584  OE1 GLN A 103      -4.574 -23.564  41.564  1.00 63.07           O  
ATOM   1585  N   GLY A 104      -3.547 -21.366  35.836  1.00 78.33           N  
ATOM   1586  H   GLY A 104      -3.589 -22.295  35.443  1.00 78.33           H  
ATOM   1587  CA  GLY A 104      -4.224 -20.304  35.084  1.00 78.33           C  
ATOM   1588  HA2 GLY A 104      -3.795 -20.216  34.085  1.00 78.33           H  
ATOM   1589  HA3 GLY A 104      -4.117 -19.343  35.586  1.00 78.33           H  
ATOM   1590  C   GLY A 104      -5.708 -20.607  34.935  1.00 78.33           C  
ATOM   1591  O   GLY A 104      -6.111 -21.766  34.977  1.00 78.33           O  
ATOM   1592  N   GLU A 105      -6.521 -19.582  34.745  1.00 88.54           N  
ATOM   1593  H   GLU A 105      -6.147 -18.645  34.796  1.00 88.54           H  
ATOM   1594  CA  GLU A 105      -7.944 -19.709  34.437  1.00 88.54           C  
ATOM   1595  HA  GLU A 105      -8.254 -20.752  34.501  1.00 88.54           H  
ATOM   1596  C   GLU A 105      -8.239 -19.238  33.009  1.00 88.54           C  
ATOM   1597  CB  GLU A 105      -8.758 -18.923  35.463  1.00 88.54           C  
ATOM   1598  HB2 GLU A 105      -9.784 -18.852  35.104  1.00 88.54           H  
ATOM   1599  HB3 GLU A 105      -8.338 -17.920  35.543  1.00 88.54           H  
ATOM   1600  O   GLU A 105      -7.476 -18.476  32.415  1.00 88.54           O  
ATOM   1601  CG  GLU A 105      -8.768 -19.596  36.842  1.00 88.54           C  
ATOM   1602  HG2 GLU A 105      -9.254 -20.567  36.748  1.00 88.54           H  
ATOM   1603  HG3 GLU A 105      -7.743 -19.760  37.173  1.00 88.54           H  
ATOM   1604  CD  GLU A 105      -9.497 -18.760  37.903  1.00 88.54           C  
ATOM   1605  OE1 GLU A 105      -9.780 -19.341  38.972  1.00 88.54           O  
ATOM   1606  OE2 GLU A 105      -9.718 -17.549  37.663  1.00 88.54           O  
ATOM   1607  N   ARG A 106      -9.356 -19.710  32.450  1.00 90.13           N  
ATOM   1608  H   ARG A 106      -9.916 -20.358  32.985  1.00 90.13           H  
ATOM   1609  CA  ARG A 106      -9.900 -19.229  31.176  1.00 90.13           C  
ATOM   1610  HA  ARG A 106      -9.550 -18.210  31.013  1.00 90.13           H  
ATOM   1611  C   ARG A 106     -11.408 -19.210  31.206  1.00 90.13           C  
ATOM   1612  CB  ARG A 106      -9.385 -20.059  30.003  1.00 90.13           C  
ATOM   1613  HB2 ARG A 106      -8.316 -20.208  30.161  1.00 90.13           H  
ATOM   1614  HB3 ARG A 106      -9.508 -19.481  29.088  1.00 90.13           H  
ATOM   1615  O   ARG A 106     -12.016 -19.966  31.958  1.00 90.13           O  
ATOM   1616  CG  ARG A 106     -10.094 -21.410  29.826  1.00 90.13           C  
ATOM   1617  HG2 ARG A 106     -11.140 -21.234  29.574  1.00 90.13           H  
ATOM   1618  HG3 ARG A 106     -10.056 -21.990  30.749  1.00 90.13           H  
ATOM   1619  CD  ARG A 106      -9.455 -22.170  28.668  1.00 90.13           C  
ATOM   1620  HD2 ARG A 106      -8.422 -22.411  28.921  1.00 90.13           H  
ATOM   1621  HD3 ARG A 106      -9.467 -21.492  27.815  1.00 90.13           H  
ATOM   1622  NE  ARG A 106     -10.203 -23.402  28.350  1.00 90.13           N  
ATOM   1623  HE  ARG A 106     -10.639 -23.859  29.138  1.00 90.13           H  
ATOM   1624  NH1 ARG A 106     -10.034 -23.327  26.053  1.00 90.13           N  
ATOM   1625 HH11 ARG A 106      -9.444 -22.515  26.167  1.00 90.13           H  
ATOM   1626 HH12 ARG A 106     -10.546 -23.448  25.191  1.00 90.13           H  
ATOM   1627  NH2 ARG A 106     -11.358 -24.820  26.990  1.00 90.13           N  
ATOM   1628 HH21 ARG A 106     -11.670 -25.057  26.059  1.00 90.13           H  
ATOM   1629 HH22 ARG A 106     -11.832 -25.193  27.801  1.00 90.13           H  
ATOM   1630  CZ  ARG A 106     -10.511 -23.846  27.144  1.00 90.13           C  
ATOM   1631  N   VAL A 107     -12.018 -18.453  30.304  1.00 93.04           N  
ATOM   1632  H   VAL A 107     -11.460 -17.867  29.700  1.00 93.04           H  
ATOM   1633  CA  VAL A 107     -13.459 -18.593  30.068  1.00 93.04           C  
ATOM   1634  HA  VAL A 107     -13.909 -18.945  30.996  1.00 93.04           H  
ATOM   1635  C   VAL A 107     -13.775 -19.648  29.021  1.00 93.04           C  
ATOM   1636  CB  VAL A 107     -14.163 -17.274  29.769  1.00 93.04           C  
ATOM   1637  HB  VAL A 107     -15.191 -17.513  29.496  1.00 93.04           H  
ATOM   1638  O   VAL A 107     -13.040 -19.823  28.042  1.00 93.04           O  
ATOM   1639  CG1 VAL A 107     -14.214 -16.429  31.039  1.00 93.04           C  
ATOM   1640 HG11 VAL A 107     -13.355 -16.638  31.675  1.00 93.04           H  
ATOM   1641 HG12 VAL A 107     -14.230 -15.369  30.784  1.00 93.04           H  
ATOM   1642 HG13 VAL A 107     -15.111 -16.682  31.604  1.00 93.04           H  
ATOM   1643  CG2 VAL A 107     -13.541 -16.491  28.617  1.00 93.04           C  
ATOM   1644 HG21 VAL A 107     -14.214 -15.688  28.316  1.00 93.04           H  
ATOM   1645 HG22 VAL A 107     -13.362 -17.142  27.761  1.00 93.04           H  
ATOM   1646 HG23 VAL A 107     -12.611 -16.044  28.968  1.00 93.04           H  
ATOM   1647  N   VAL A 108     -14.886 -20.348  29.240  1.00 94.25           N  
ATOM   1648  H   VAL A 108     -15.392 -20.175  30.097  1.00 94.25           H  
ATOM   1649  CA  VAL A 108     -15.400 -21.391  28.351  1.00 94.25           C  
ATOM   1650  HA  VAL A 108     -14.938 -21.281  27.370  1.00 94.25           H  
ATOM   1651  C   VAL A 108     -16.910 -21.229  28.181  1.00 94.25           C  
ATOM   1652  CB  VAL A 108     -15.051 -22.798  28.878  1.00 94.25           C  
ATOM   1653  HB  VAL A 108     -15.617 -22.994  29.789  1.00 94.25           H  
ATOM   1654  O   VAL A 108     -17.650 -21.127  29.155  1.00 94.25           O  
ATOM   1655  CG1 VAL A 108     -15.395 -23.874  27.841  1.00 94.25           C  
ATOM   1656 HG11 VAL A 108     -15.132 -24.858  28.228  1.00 94.25           H  
ATOM   1657 HG12 VAL A 108     -16.467 -23.860  27.643  1.00 94.25           H  
ATOM   1658 HG13 VAL A 108     -14.860 -23.685  26.910  1.00 94.25           H  
ATOM   1659  CG2 VAL A 108     -13.557 -22.956  29.190  1.00 94.25           C  
ATOM   1660 HG21 VAL A 108     -12.969 -22.665  28.319  1.00 94.25           H  
ATOM   1661 HG22 VAL A 108     -13.293 -22.319  30.034  1.00 94.25           H  
ATOM   1662 HG23 VAL A 108     -13.342 -23.986  29.476  1.00 94.25           H  
ATOM   1663  N   ASN A 109     -17.373 -21.284  26.934  1.00 96.12           N  
ATOM   1664  H   ASN A 109     -16.697 -21.392  26.191  1.00 96.12           H  
ATOM   1665  CA  ASN A 109     -18.776 -21.214  26.528  1.00 96.12           C  
ATOM   1666  HA  ASN A 109     -18.768 -21.191  25.439  1.00 96.12           H  
ATOM   1667  C   ASN A 109     -19.512 -19.930  26.955  1.00 96.12           C  
ATOM   1668  CB  ASN A 109     -19.519 -22.493  26.957  1.00 96.12           C  
ATOM   1669  HB2 ASN A 109     -20.553 -22.437  26.618  1.00 96.12           H  
ATOM   1670  HB3 ASN A 109     -19.532 -22.549  28.046  1.00 96.12           H  
ATOM   1671  O   ASN A 109     -20.704 -19.986  27.260  1.00 96.12           O  
ATOM   1672  CG  ASN A 109     -18.938 -23.766  26.384  1.00 96.12           C  
ATOM   1673  ND2 ASN A 109     -18.860 -24.812  27.173  1.00 96.12           N  
ATOM   1674 HD21 ASN A 109     -19.085 -24.715  28.153  1.00 96.12           H  
ATOM   1675 HD22 ASN A 109     -18.439 -25.638  26.773  1.00 96.12           H  
ATOM   1676  OD1 ASN A 109     -18.606 -23.872  25.218  1.00 96.12           O  
ATOM   1677  N   VAL A 110     -18.833 -18.780  26.958  1.00 97.08           N  
ATOM   1678  H   VAL A 110     -17.857 -18.793  26.699  1.00 97.08           H  
ATOM   1679  CA  VAL A 110     -19.456 -17.474  27.228  1.00 97.08           C  
ATOM   1680  HA  VAL A 110     -19.944 -17.517  28.202  1.00 97.08           H  
ATOM   1681  C   VAL A 110     -20.485 -17.161  26.129  1.00 97.08           C  
ATOM   1682  CB  VAL A 110     -18.379 -16.380  27.287  1.00 97.08           C  
ATOM   1683  HB  VAL A 110     -17.763 -16.446  26.391  1.00 97.08           H  
ATOM   1684  O   VAL A 110     -20.086 -17.032  24.970  1.00 97.08           O  
ATOM   1685  CG1 VAL A 110     -18.956 -14.971  27.398  1.00 97.08           C  
ATOM   1686 HG11 VAL A 110     -19.569 -14.929  28.298  1.00 97.08           H  
ATOM   1687 HG12 VAL A 110     -18.146 -14.247  27.485  1.00 97.08           H  
ATOM   1688 HG13 VAL A 110     -19.553 -14.720  26.521  1.00 97.08           H  
ATOM   1689  CG2 VAL A 110     -17.476 -16.579  28.500  1.00 97.08           C  
ATOM   1690 HG21 VAL A 110     -18.037 -16.395  29.416  1.00 97.08           H  
ATOM   1691 HG22 VAL A 110     -17.095 -17.600  28.508  1.00 97.08           H  
ATOM   1692 HG23 VAL A 110     -16.638 -15.884  28.447  1.00 97.08           H  
ATOM   1693  N   PRO A 111     -21.789 -17.044  26.441  1.00 97.76           N  
ATOM   1694  CA  PRO A 111     -22.838 -16.895  25.440  1.00 97.76           C  
ATOM   1695  HA  PRO A 111     -22.680 -17.593  24.618  1.00 97.76           H  
ATOM   1696  C   PRO A 111     -22.859 -15.466  24.891  1.00 97.76           C  
ATOM   1697  CB  PRO A 111     -24.136 -17.271  26.166  1.00 97.76           C  
ATOM   1698  HB2 PRO A 111     -24.275 -18.351  26.118  1.00 97.76           H  
ATOM   1699  HB3 PRO A 111     -25.007 -16.761  25.755  1.00 97.76           H  
ATOM   1700  O   PRO A 111     -23.369 -14.556  25.545  1.00 97.76           O  
ATOM   1701  CG  PRO A 111     -23.867 -16.863  27.614  1.00 97.76           C  
ATOM   1702  HG2 PRO A 111     -24.466 -17.447  28.313  1.00 97.76           H  
ATOM   1703  HG3 PRO A 111     -24.055 -15.797  27.750  1.00 97.76           H  
ATOM   1704  CD  PRO A 111     -22.375 -17.152  27.766  1.00 97.76           C  
ATOM   1705  HD2 PRO A 111     -22.248 -18.175  28.118  1.00 97.76           H  
ATOM   1706  HD3 PRO A 111     -21.919 -16.443  28.456  1.00 97.76           H  
ATOM   1707  N   LEU A 112     -22.327 -15.271  23.686  1.00 98.02           N  
ATOM   1708  H   LEU A 112     -21.981 -16.076  23.183  1.00 98.02           H  
ATOM   1709  CA  LEU A 112     -22.394 -13.999  22.967  1.00 98.02           C  
ATOM   1710  HA  LEU A 112     -22.295 -13.185  23.685  1.00 98.02           H  
ATOM   1711  C   LEU A 112     -23.749 -13.832  22.283  1.00 98.02           C  
ATOM   1712  CB  LEU A 112     -21.253 -13.891  21.943  1.00 98.02           C  
ATOM   1713  HB2 LEU A 112     -21.429 -13.003  21.336  1.00 98.02           H  
ATOM   1714  HB3 LEU A 112     -21.292 -14.755  21.280  1.00 98.02           H  
ATOM   1715  O   LEU A 112     -24.312 -14.805  21.779  1.00 98.02           O  
ATOM   1716  CG  LEU A 112     -19.848 -13.787  22.557  1.00 98.02           C  
ATOM   1717  HG  LEU A 112     -19.612 -14.710  23.087  1.00 98.02           H  
ATOM   1718  CD1 LEU A 112     -18.827 -13.586  21.435  1.00 98.02           C  
ATOM   1719 HD11 LEU A 112     -18.878 -14.426  20.742  1.00 98.02           H  
ATOM   1720 HD12 LEU A 112     -19.048 -12.667  20.892  1.00 98.02           H  
ATOM   1721 HD13 LEU A 112     -17.821 -13.530  21.851  1.00 98.02           H  
ATOM   1722  CD2 LEU A 112     -19.711 -12.620  23.537  1.00 98.02           C  
ATOM   1723 HD21 LEU A 112     -20.134 -11.715  23.101  1.00 98.02           H  
ATOM   1724 HD22 LEU A 112     -20.242 -12.848  24.462  1.00 98.02           H  
ATOM   1725 HD23 LEU A 112     -18.660 -12.452  23.769  1.00 98.02           H  
ATOM   1726  N   CYS A 113     -24.267 -12.604  22.267  1.00 98.17           N  
ATOM   1727  H   CYS A 113     -23.755 -11.852  22.706  1.00 98.17           H  
ATOM   1728  CA  CYS A 113     -25.513 -12.288  21.572  1.00 98.17           C  
ATOM   1729  HA  CYS A 113     -26.298 -12.941  21.953  1.00 98.17           H  
ATOM   1730  C   CYS A 113     -25.409 -12.555  20.065  1.00 98.17           C  
ATOM   1731  CB  CYS A 113     -25.910 -10.835  21.850  1.00 98.17           C  
ATOM   1732  HB2 CYS A 113     -26.794 -10.605  21.255  1.00 98.17           H  
ATOM   1733  HB3 CYS A 113     -25.103 -10.183  21.516  1.00 98.17           H  
ATOM   1734  O   CYS A 113     -24.333 -12.436  19.478  1.00 98.17           O  
ATOM   1735  SG  CYS A 113     -26.284 -10.459  23.586  1.00 98.17           S  
ATOM   1736  N   GLN A 114     -26.541 -12.890  19.445  1.00 97.46           N  
ATOM   1737  H   GLN A 114     -27.389 -12.969  19.987  1.00 97.46           H  
ATOM   1738  CA  GLN A 114     -26.605 -13.270  18.034  1.00 97.46           C  
ATOM   1739  HA  GLN A 114     -26.053 -14.201  17.903  1.00 97.46           H  
ATOM   1740  C   GLN A 114     -25.963 -12.214  17.118  1.00 97.46           C  
ATOM   1741  CB  GLN A 114     -28.078 -13.519  17.670  1.00 97.46           C  
ATOM   1742  HB2 GLN A 114     -28.485 -14.288  18.327  1.00 97.46           H  
ATOM   1743  HB3 GLN A 114     -28.651 -12.604  17.814  1.00 97.46           H  
ATOM   1744  O   GLN A 114     -25.101 -12.545  16.302  1.00 97.46           O  
ATOM   1745  CG  GLN A 114     -28.217 -13.979  16.214  1.00 97.46           C  
ATOM   1746  HG2 GLN A 114     -27.857 -13.190  15.555  1.00 97.46           H  
ATOM   1747  HG3 GLN A 114     -27.601 -14.864  16.053  1.00 97.46           H  
ATOM   1748  CD  GLN A 114     -29.645 -14.306  15.791  1.00 97.46           C  
ATOM   1749  NE2 GLN A 114     -29.837 -14.626  14.535  1.00 97.46           N  
ATOM   1750 HE21 GLN A 114     -30.788 -14.763  14.221  1.00 97.46           H  
ATOM   1751 HE22 GLN A 114     -29.087 -14.443  13.884  1.00 97.46           H  
ATOM   1752  OE1 GLN A 114     -30.610 -14.279  16.543  1.00 97.46           O  
ATOM   1753  N   GLU A 115     -26.326 -10.944  17.307  1.00 97.24           N  
ATOM   1754  H   GLU A 115     -27.038 -10.740  17.994  1.00 97.24           H  
ATOM   1755  CA  GLU A 115     -25.847  -9.832  16.483  1.00 97.24           C  
ATOM   1756  HA  GLU A 115     -26.078 -10.043  15.439  1.00 97.24           H  
ATOM   1757  C   GLU A 115     -24.321  -9.653  16.582  1.00 97.24           C  
ATOM   1758  CB  GLU A 115     -26.566  -8.526  16.878  1.00 97.24           C  
ATOM   1759  HB2 GLU A 115     -26.187  -7.741  16.224  1.00 97.24           H  
ATOM   1760  HB3 GLU A 115     -26.296  -8.253  17.898  1.00 97.24           H  
ATOM   1761  O   GLU A 115     -23.681  -9.311  15.593  1.00 97.24           O  
ATOM   1762  CG  GLU A 115     -28.104  -8.546  16.733  1.00 97.24           C  
ATOM   1763  HG2 GLU A 115     -28.382  -9.178  15.890  1.00 97.24           H  
ATOM   1764  HG3 GLU A 115     -28.421  -7.530  16.494  1.00 97.24           H  
ATOM   1765  CD  GLU A 115     -28.875  -8.993  17.991  1.00 97.24           C  
ATOM   1766  OE1 GLU A 115     -30.038  -8.565  18.175  1.00 97.24           O  
ATOM   1767  OE2 GLU A 115     -28.324  -9.743  18.831  1.00 97.24           O  
ATOM   1768  N   ASP A 116     -23.706  -9.961  17.732  1.00 97.43           N  
ATOM   1769  H   ASP A 116     -24.253 -10.375  18.474  1.00 97.43           H  
ATOM   1770  CA  ASP A 116     -22.251  -9.832  17.903  1.00 97.43           C  
ATOM   1771  HA  ASP A 116     -21.949  -8.829  17.601  1.00 97.43           H  
ATOM   1772  C   ASP A 116     -21.469 -10.814  17.036  1.00 97.43           C  
ATOM   1773  CB  ASP A 116     -21.832 -10.073  19.361  1.00 97.43           C  
ATOM   1774  HB2 ASP A 116     -22.266 -11.002  19.731  1.00 97.43           H  
ATOM   1775  HB3 ASP A 116     -20.749 -10.186  19.399  1.00 97.43           H  
ATOM   1776  O   ASP A 116     -20.392 -10.479  16.539  1.00 97.43           O  
ATOM   1777  CG  ASP A 116     -22.193  -8.925  20.285  1.00 97.43           C  
ATOM   1778  OD1 ASP A 116     -22.232  -7.773  19.817  1.00 97.43           O  
ATOM   1779  OD2 ASP A 116     -22.322  -9.163  21.503  1.00 97.43           O  
ATOM   1780  N   CYS A 117     -21.989 -12.031  16.878  1.00 97.88           N  
ATOM   1781  H   CYS A 117     -22.892 -12.220  17.292  1.00 97.88           H  
ATOM   1782  CA  CYS A 117     -21.376 -13.039  16.025  1.00 97.88           C  
ATOM   1783  HA  CYS A 117     -20.294 -12.994  16.148  1.00 97.88           H  
ATOM   1784  C   CYS A 117     -21.654 -12.760  14.547  1.00 97.88           C  
ATOM   1785  CB  CYS A 117     -21.856 -14.430  16.458  1.00 97.88           C  
ATOM   1786  HB2 CYS A 117     -22.946 -14.440  16.476  1.00 97.88           H  
ATOM   1787  HB3 CYS A 117     -21.514 -15.161  15.726  1.00 97.88           H  
ATOM   1788  O   CYS A 117     -20.752 -12.917  13.723  1.00 97.88           O  
ATOM   1789  SG  CYS A 117     -21.227 -14.917  18.087  1.00 97.88           S  
ATOM   1790  N   GLU A 118     -22.870 -12.324  14.208  1.00 97.70           N  
ATOM   1791  H   GLU A 118     -23.563 -12.196  14.933  1.00 97.70           H  
ATOM   1792  CA  GLU A 118     -23.258 -11.987  12.834  1.00 97.70           C  
ATOM   1793  HA  GLU A 118     -23.033 -12.829  12.179  1.00 97.70           H  
ATOM   1794  C   GLU A 118     -22.460 -10.799  12.283  1.00 97.70           C  
ATOM   1795  CB  GLU A 118     -24.770 -11.725  12.762  1.00 97.70           C  
ATOM   1796  HB2 GLU A 118     -25.004 -11.285  11.792  1.00 97.70           H  
ATOM   1797  HB3 GLU A 118     -25.050 -11.019  13.544  1.00 97.70           H  
ATOM   1798  O   GLU A 118     -21.840 -10.927  11.226  1.00 97.70           O  
ATOM   1799  CG  GLU A 118     -25.578 -13.025  12.910  1.00 97.70           C  
ATOM   1800  HG2 GLU A 118     -25.301 -13.524  13.838  1.00 97.70           H  
ATOM   1801  HG3 GLU A 118     -25.304 -13.692  12.092  1.00 97.70           H  
ATOM   1802  CD  GLU A 118     -27.102 -12.819  12.896  1.00 97.70           C  
ATOM   1803  OE1 GLU A 118     -27.815 -13.851  12.842  1.00 97.70           O  
ATOM   1804  OE2 GLU A 118     -27.577 -11.665  12.968  1.00 97.70           O  
ATOM   1805  N   GLU A 119     -22.393  -9.681  13.013  1.00 97.41           N  
ATOM   1806  H   GLU A 119     -22.921  -9.622  13.872  1.00 97.41           H  
ATOM   1807  CA  GLU A 119     -21.634  -8.494  12.595  1.00 97.41           C  
ATOM   1808  HA  GLU A 119     -21.969  -8.179  11.606  1.00 97.41           H  
ATOM   1809  C   GLU A 119     -20.134  -8.790  12.489  1.00 97.41           C  
ATOM   1810  CB  GLU A 119     -21.863  -7.338  13.581  1.00 97.41           C  
ATOM   1811  HB2 GLU A 119     -21.662  -7.688  14.594  1.00 97.41           H  
ATOM   1812  HB3 GLU A 119     -21.153  -6.545  13.345  1.00 97.41           H  
ATOM   1813  O   GLU A 119     -19.491  -8.421  11.505  1.00 97.41           O  
ATOM   1814  CG  GLU A 119     -23.282  -6.748  13.505  1.00 97.41           C  
ATOM   1815  HG2 GLU A 119     -23.439  -6.365  12.497  1.00 97.41           H  
ATOM   1816  HG3 GLU A 119     -24.015  -7.536  13.675  1.00 97.41           H  
ATOM   1817  CD  GLU A 119     -23.520  -5.607  14.514  1.00 97.41           C  
ATOM   1818  OE1 GLU A 119     -24.680  -5.139  14.594  1.00 97.41           O  
ATOM   1819  OE2 GLU A 119     -22.548  -5.153  15.166  1.00 97.41           O  
ATOM   1820  N   TRP A 120     -19.578  -9.537  13.453  1.00 97.70           N  
ATOM   1821  H   TRP A 120     -20.163  -9.846  14.216  1.00 97.70           H  
ATOM   1822  CA  TRP A 120     -18.171  -9.939  13.410  1.00 97.70           C  
ATOM   1823  HA  TRP A 120     -17.564  -9.035  13.354  1.00 97.70           H  
ATOM   1824  C   TRP A 120     -17.870 -10.766  12.158  1.00 97.70           C  
ATOM   1825  CB  TRP A 120     -17.828 -10.712  14.690  1.00 97.70           C  
ATOM   1826  HB2 TRP A 120     -18.376 -11.654  14.697  1.00 97.70           H  
ATOM   1827  HB3 TRP A 120     -18.182 -10.120  15.534  1.00 97.70           H  
ATOM   1828  O   TRP A 120     -16.866 -10.535  11.478  1.00 97.70           O  
ATOM   1829  CG  TRP A 120     -16.385 -11.000  14.978  1.00 97.70           C  
ATOM   1830  CD1 TRP A 120     -15.321 -10.720  14.190  1.00 97.70           C  
ATOM   1831  HD1 TRP A 120     -15.377 -10.240  13.224  1.00 97.70           H  
ATOM   1832  CD2 TRP A 120     -15.823 -11.561  16.201  1.00 97.70           C  
ATOM   1833  CE2 TRP A 120     -14.401 -11.585  16.077  1.00 97.70           C  
ATOM   1834  CE3 TRP A 120     -16.373 -12.029  17.413  1.00 97.70           C  
ATOM   1835  HE3 TRP A 120     -17.447 -12.049  17.526  1.00 97.70           H  
ATOM   1836  NE1 TRP A 120     -14.150 -11.085  14.821  1.00 97.70           N  
ATOM   1837  HE1 TRP A 120     -13.236 -10.986  14.403  1.00 97.70           H  
ATOM   1838  CH2 TRP A 120     -14.146 -12.517  18.292  1.00 97.70           C  
ATOM   1839  HH2 TRP A 120     -13.521 -12.902  19.084  1.00 97.70           H  
ATOM   1840  CZ2 TRP A 120     -13.569 -12.047  17.102  1.00 97.70           C  
ATOM   1841  HZ2 TRP A 120     -12.498 -12.061  16.964  1.00 97.70           H  
ATOM   1842  CZ3 TRP A 120     -15.544 -12.504  18.448  1.00 97.70           C  
ATOM   1843  HZ3 TRP A 120     -15.986 -12.885  19.357  1.00 97.70           H  
ATOM   1844  N   TRP A 121     -18.746 -11.710  11.817  1.00 97.88           N  
ATOM   1845  H   TRP A 121     -19.579 -11.834  12.376  1.00 97.88           H  
ATOM   1846  CA  TRP A 121     -18.565 -12.535  10.632  1.00 97.88           C  
ATOM   1847  HA  TRP A 121     -17.552 -12.938  10.644  1.00 97.88           H  
ATOM   1848  C   TRP A 121     -18.686 -11.730   9.337  1.00 97.88           C  
ATOM   1849  CB  TRP A 121     -19.533 -13.710  10.679  1.00 97.88           C  
ATOM   1850  HB2 TRP A 121     -20.554 -13.342  10.582  1.00 97.88           H  
ATOM   1851  HB3 TRP A 121     -19.437 -14.181  11.658  1.00 97.88           H  
ATOM   1852  O   TRP A 121     -17.820 -11.863   8.472  1.00 97.88           O  
ATOM   1853  CG  TRP A 121     -19.277 -14.737   9.624  1.00 97.88           C  
ATOM   1854  CD1 TRP A 121     -18.492 -15.827   9.763  1.00 97.88           C  
ATOM   1855  HD1 TRP A 121     -17.979 -16.105  10.672  1.00 97.88           H  
ATOM   1856  CD2 TRP A 121     -19.781 -14.781   8.254  1.00 97.88           C  
ATOM   1857  CE2 TRP A 121     -19.249 -15.943   7.619  1.00 97.88           C  
ATOM   1858  CE3 TRP A 121     -20.649 -13.975   7.488  1.00 97.88           C  
ATOM   1859  HE3 TRP A 121     -21.098 -13.099   7.931  1.00 97.88           H  
ATOM   1860  NE1 TRP A 121     -18.473 -16.539   8.583  1.00 97.88           N  
ATOM   1861  HE1 TRP A 121     -17.980 -17.412   8.465  1.00 97.88           H  
ATOM   1862  CH2 TRP A 121     -20.430 -15.473   5.566  1.00 97.88           C  
ATOM   1863  HH2 TRP A 121     -20.716 -15.744   4.560  1.00 97.88           H  
ATOM   1864  CZ2 TRP A 121     -19.560 -16.295   6.300  1.00 97.88           C  
ATOM   1865  HZ2 TRP A 121     -19.172 -17.212   5.881  1.00 97.88           H  
ATOM   1866  CZ3 TRP A 121     -20.967 -14.318   6.160  1.00 97.88           C  
ATOM   1867  HZ3 TRP A 121     -21.663 -13.702   5.609  1.00 97.88           H  
ATOM   1868  N   GLU A 122     -19.683 -10.853   9.211  1.00 96.74           N  
ATOM   1869  H   GLU A 122     -20.352 -10.765   9.963  1.00 96.74           H  
ATOM   1870  CA  GLU A 122     -19.862 -10.010   8.021  1.00 96.74           C  
ATOM   1871  HA  GLU A 122     -19.918 -10.656   7.145  1.00 96.74           H  
ATOM   1872  C   GLU A 122     -18.677  -9.066   7.774  1.00 96.74           C  
ATOM   1873  CB  GLU A 122     -21.170  -9.208   8.128  1.00 96.74           C  
ATOM   1874  HB2 GLU A 122     -21.297  -8.847   9.148  1.00 96.74           H  
ATOM   1875  HB3 GLU A 122     -21.112  -8.336   7.477  1.00 96.74           H  
ATOM   1876  O   GLU A 122     -18.219  -8.927   6.632  1.00 96.74           O  
ATOM   1877  CG  GLU A 122     -22.400 -10.034   7.717  1.00 96.74           C  
ATOM   1878  HG2 GLU A 122     -22.482 -10.896   8.379  1.00 96.74           H  
ATOM   1879  HG3 GLU A 122     -23.289  -9.419   7.856  1.00 96.74           H  
ATOM   1880  CD  GLU A 122     -22.348 -10.509   6.250  1.00 96.74           C  
ATOM   1881  OE1 GLU A 122     -22.846 -11.618   5.965  1.00 96.74           O  
ATOM   1882  OE2 GLU A 122     -21.775  -9.803   5.379  1.00 96.74           O  
ATOM   1883  N   ASP A 123     -18.116  -8.484   8.836  1.00 96.41           N  
ATOM   1884  H   ASP A 123     -18.580  -8.564   9.729  1.00 96.41           H  
ATOM   1885  CA  ASP A 123     -16.943  -7.612   8.745  1.00 96.41           C  
ATOM   1886  HA  ASP A 123     -17.077  -6.927   7.908  1.00 96.41           H  
ATOM   1887  C   ASP A 123     -15.649  -8.391   8.465  1.00 96.41           C  
ATOM   1888  CB  ASP A 123     -16.821  -6.790  10.037  1.00 96.41           C  
ATOM   1889  HB2 ASP A 123     -15.773  -6.520  10.165  1.00 96.41           H  
ATOM   1890  HB3 ASP A 123     -17.102  -7.395  10.900  1.00 96.41           H  
ATOM   1891  O   ASP A 123     -14.739  -7.890   7.788  1.00 96.41           O  
ATOM   1892  CG  ASP A 123     -17.624  -5.483  10.017  1.00 96.41           C  
ATOM   1893  OD1 ASP A 123     -18.356  -5.232   9.030  1.00 96.41           O  
ATOM   1894  OD2 ASP A 123     -17.332  -4.650  10.902  1.00 96.41           O  
ATOM   1895  N   CYS A 124     -15.551  -9.635   8.943  1.00 97.22           N  
ATOM   1896  H   CYS A 124     -16.302  -9.970   9.530  1.00 97.22           H  
ATOM   1897  CA  CYS A 124     -14.381 -10.484   8.740  1.00 97.22           C  
ATOM   1898  HA  CYS A 124     -13.508  -9.846   8.611  1.00 97.22           H  
ATOM   1899  C   CYS A 124     -14.410 -11.333   7.472  1.00 97.22           C  
ATOM   1900  CB  CYS A 124     -14.119 -11.348   9.974  1.00 97.22           C  
ATOM   1901  HB2 CYS A 124     -15.048 -11.826  10.285  1.00 97.22           H  
ATOM   1902  HB3 CYS A 124     -13.417 -12.135   9.696  1.00 97.22           H  
ATOM   1903  O   CYS A 124     -13.333 -11.725   7.028  1.00 97.22           O  
ATOM   1904  SG  CYS A 124     -13.397 -10.473  11.381  1.00 97.22           S  
ATOM   1905  N   ARG A 125     -15.562 -11.585   6.837  1.00 93.65           N  
ATOM   1906  H   ARG A 125     -16.409 -11.288   7.299  1.00 93.65           H  
ATOM   1907  CA  ARG A 125     -15.691 -12.565   5.735  1.00 93.65           C  
ATOM   1908  HA  ARG A 125     -15.473 -13.551   6.146  1.00 93.65           H  
ATOM   1909  C   ARG A 125     -14.713 -12.359   4.574  1.00 93.65           C  
ATOM   1910  CB  ARG A 125     -17.147 -12.596   5.234  1.00 93.65           C  
ATOM   1911  HB2 ARG A 125     -17.820 -12.698   6.086  1.00 93.65           H  
ATOM   1912  HB3 ARG A 125     -17.283 -13.478   4.608  1.00 93.65           H  
ATOM   1913  O   ARG A 125     -14.304 -13.328   3.941  1.00 93.65           O  
ATOM   1914  CG  ARG A 125     -17.528 -11.354   4.418  1.00 93.65           C  
ATOM   1915  HG2 ARG A 125     -17.012 -11.388   3.459  1.00 93.65           H  
ATOM   1916  HG3 ARG A 125     -17.231 -10.454   4.955  1.00 93.65           H  
ATOM   1917  CD  ARG A 125     -19.027 -11.318   4.142  1.00 93.65           C  
ATOM   1918  HD2 ARG A 125     -19.283 -12.170   3.513  1.00 93.65           H  
ATOM   1919  HD3 ARG A 125     -19.566 -11.417   5.084  1.00 93.65           H  
ATOM   1920  NE  ARG A 125     -19.412 -10.044   3.516  1.00 93.65           N  
ATOM   1921  HE  ARG A 125     -19.219  -9.236   4.091  1.00 93.65           H  
ATOM   1922  NH1 ARG A 125     -21.011 -10.899   2.108  1.00 93.65           N  
ATOM   1923 HH11 ARG A 125     -20.964 -11.726   2.687  1.00 93.65           H  
ATOM   1924 HH12 ARG A 125     -21.876 -10.734   1.614  1.00 93.65           H  
ATOM   1925  NH2 ARG A 125     -20.695  -8.695   2.211  1.00 93.65           N  
ATOM   1926 HH21 ARG A 125     -21.541  -8.617   1.664  1.00 93.65           H  
ATOM   1927 HH22 ARG A 125     -20.496  -7.964   2.879  1.00 93.65           H  
ATOM   1928  CZ  ARG A 125     -20.358  -9.889   2.608  1.00 93.65           C  
ATOM   1929  N   MET A 126     -14.334 -11.105   4.307  1.00 88.99           N  
ATOM   1930  H   MET A 126     -14.718 -10.389   4.907  1.00 88.99           H  
ATOM   1931  CA  MET A 126     -13.399 -10.722   3.237  1.00 88.99           C  
ATOM   1932  HA  MET A 126     -13.413 -11.494   2.468  1.00 88.99           H  
ATOM   1933  C   MET A 126     -11.937 -10.605   3.696  1.00 88.99           C  
ATOM   1934  CB  MET A 126     -13.843  -9.395   2.600  1.00 88.99           C  
ATOM   1935  HB2 MET A 126     -13.124  -9.115   1.831  1.00 88.99           H  
ATOM   1936  HB3 MET A 126     -13.839  -8.617   3.362  1.00 88.99           H  
ATOM   1937  O   MET A 126     -11.062 -10.355   2.868  1.00 88.99           O  
ATOM   1938  CG  MET A 126     -15.232  -9.442   1.954  1.00 88.99           C  
ATOM   1939  HG2 MET A 126     -15.970  -9.621   2.736  1.00 88.99           H  
ATOM   1940  HG3 MET A 126     -15.447  -8.460   1.533  1.00 88.99           H  
ATOM   1941  SD  MET A 126     -15.461 -10.679   0.646  1.00 88.99           S  
ATOM   1942  CE  MET A 126     -14.417  -9.997  -0.670  1.00 88.99           C  
ATOM   1943  HE1 MET A 126     -14.737  -8.983  -0.909  1.00 88.99           H  
ATOM   1944  HE2 MET A 126     -14.512 -10.620  -1.559  1.00 88.99           H  
ATOM   1945  HE3 MET A 126     -13.375  -9.994  -0.350  1.00 88.99           H  
ATOM   1946  N   SER A 127     -11.672 -10.738   4.996  1.00 94.64           N  
ATOM   1947  H   SER A 127     -12.424 -11.047   5.595  1.00 94.64           H  
ATOM   1948  CA  SER A 127     -10.319 -10.853   5.544  1.00 94.64           C  
ATOM   1949  HA  SER A 127      -9.652 -10.185   5.000  1.00 94.64           H  
ATOM   1950  C   SER A 127      -9.804 -12.282   5.370  1.00 94.64           C  
ATOM   1951  CB  SER A 127     -10.284 -10.448   7.020  1.00 94.64           C  
ATOM   1952  HB2 SER A 127     -10.897 -11.126   7.614  1.00 94.64           H  
ATOM   1953  HB3 SER A 127      -9.254 -10.507   7.372  1.00 94.64           H  
ATOM   1954  O   SER A 127     -10.570 -13.186   5.037  1.00 94.64           O  
ATOM   1955  OG  SER A 127     -10.741  -9.117   7.175  1.00 94.64           O  
ATOM   1956  HG  SER A 127     -11.701  -9.152   7.170  1.00 94.64           H  
ATOM   1957  N   TYR A 128      -8.504 -12.489   5.583  1.00 93.85           N  
ATOM   1958  H   TYR A 128      -7.928 -11.732   5.921  1.00 93.85           H  
ATOM   1959  CA  TYR A 128      -7.837 -13.766   5.335  1.00 93.85           C  
ATOM   1960  HA  TYR A 128      -8.573 -14.491   4.987  1.00 93.85           H  
ATOM   1961  C   TYR A 128      -7.226 -14.330   6.618  1.00 93.85           C  
ATOM   1962  CB  TYR A 128      -6.789 -13.613   4.219  1.00 93.85           C  
ATOM   1963  HB2 TYR A 128      -6.138 -14.487   4.244  1.00 93.85           H  
ATOM   1964  HB3 TYR A 128      -6.169 -12.739   4.417  1.00 93.85           H  
ATOM   1965  O   TYR A 128      -6.705 -13.589   7.447  1.00 93.85           O  
ATOM   1966  CG  TYR A 128      -7.383 -13.504   2.823  1.00 93.85           C  
ATOM   1967  CD1 TYR A 128      -7.197 -14.548   1.896  1.00 93.85           C  
ATOM   1968  HD1 TYR A 128      -6.592 -15.401   2.165  1.00 93.85           H  
ATOM   1969  CD2 TYR A 128      -8.152 -12.382   2.455  1.00 93.85           C  
ATOM   1970  HD2 TYR A 128      -8.272 -11.555   3.140  1.00 93.85           H  
ATOM   1971  CE1 TYR A 128      -7.814 -14.498   0.633  1.00 93.85           C  
ATOM   1972  HE1 TYR A 128      -7.693 -15.311  -0.067  1.00 93.85           H  
ATOM   1973  CE2 TYR A 128      -8.802 -12.341   1.210  1.00 93.85           C  
ATOM   1974  HE2 TYR A 128      -9.427 -11.495   0.965  1.00 93.85           H  
ATOM   1975  OH  TYR A 128      -9.252 -13.366  -0.910  1.00 93.85           O  
ATOM   1976  HH  TYR A 128      -9.849 -12.618  -0.984  1.00 93.85           H  
ATOM   1977  CZ  TYR A 128      -8.644 -13.408   0.303  1.00 93.85           C  
ATOM   1978  N   THR A 129      -7.270 -15.650   6.767  1.00 94.20           N  
ATOM   1979  H   THR A 129      -7.698 -16.192   6.029  1.00 94.20           H  
ATOM   1980  CA  THR A 129      -6.584 -16.408   7.824  1.00 94.20           C  
ATOM   1981  HA  THR A 129      -5.705 -15.849   8.146  1.00 94.20           H  
ATOM   1982  C   THR A 129      -6.101 -17.747   7.259  1.00 94.20           C  
ATOM   1983  CB  THR A 129      -7.478 -16.592   9.063  1.00 94.20           C  
ATOM   1984  HB  THR A 129      -7.834 -15.615   9.390  1.00 94.20           H  
ATOM   1985  O   THR A 129      -6.398 -18.082   6.116  1.00 94.20           O  
ATOM   1986  CG2 THR A 129      -8.684 -17.497   8.806  1.00 94.20           C  
ATOM   1987 HG21 THR A 129      -8.358 -18.502   8.536  1.00 94.20           H  
ATOM   1988 HG22 THR A 129      -9.302 -17.083   8.009  1.00 94.20           H  
ATOM   1989 HG23 THR A 129      -9.280 -17.562   9.717  1.00 94.20           H  
ATOM   1990  OG1 THR A 129      -6.729 -17.160  10.119  1.00 94.20           O  
ATOM   1991  HG1 THR A 129      -6.156 -16.480  10.481  1.00 94.20           H  
ATOM   1992  N   CYS A 130      -5.336 -18.509   8.037  1.00 93.37           N  
ATOM   1993  H   CYS A 130      -5.154 -18.167   8.970  1.00 93.37           H  
ATOM   1994  CA  CYS A 130      -4.797 -19.823   7.667  1.00 93.37           C  
ATOM   1995  HA  CYS A 130      -5.205 -20.121   6.701  1.00 93.37           H  
ATOM   1996  C   CYS A 130      -5.193 -20.928   8.659  1.00 93.37           C  
ATOM   1997  CB  CYS A 130      -3.284 -19.698   7.522  1.00 93.37           C  
ATOM   1998  HB2 CYS A 130      -2.856 -20.662   7.247  1.00 93.37           H  
ATOM   1999  HB3 CYS A 130      -3.076 -19.015   6.698  1.00 93.37           H  
ATOM   2000  O   CYS A 130      -4.568 -21.992   8.718  1.00 93.37           O  
ATOM   2001  SG  CYS A 130      -2.480 -19.083   9.022  1.00 93.37           S  
ATOM   2002  N   LYS A 131      -6.163 -20.645   9.537  1.00 90.89           N  
ATOM   2003  H   LYS A 131      -6.600 -19.736   9.489  1.00 90.89           H  
ATOM   2004  CA  LYS A 131      -6.740 -21.615  10.474  1.00 90.89           C  
ATOM   2005  HA  LYS A 131      -7.009 -22.502   9.901  1.00 90.89           H  
ATOM   2006  C   LYS A 131      -8.012 -21.114  11.125  1.00 90.89           C  
ATOM   2007  CB  LYS A 131      -5.760 -22.022  11.583  1.00 90.89           C  
ATOM   2008  HB2 LYS A 131      -5.260 -22.907  11.189  1.00 90.89           H  
ATOM   2009  HB3 LYS A 131      -6.305 -22.357  12.465  1.00 90.89           H  
ATOM   2010  O   LYS A 131      -8.201 -19.918  11.313  1.00 90.89           O  
ATOM   2011  CG  LYS A 131      -4.746 -20.944  12.028  1.00 90.89           C  
ATOM   2012  HG2 LYS A 131      -4.167 -20.599  11.172  1.00 90.89           H  
ATOM   2013  HG3 LYS A 131      -5.283 -20.089  12.439  1.00 90.89           H  
ATOM   2014  CD  LYS A 131      -3.746 -21.461  13.072  1.00 90.89           C  
ATOM   2015  HD2 LYS A 131      -4.202 -21.428  14.062  1.00 90.89           H  
ATOM   2016  HD3 LYS A 131      -2.881 -20.798  13.077  1.00 90.89           H  
ATOM   2017  CE  LYS A 131      -3.246 -22.881  12.810  1.00 90.89           C  
ATOM   2018  HE2 LYS A 131      -4.050 -23.577  13.049  1.00 90.89           H  
ATOM   2019  HE3 LYS A 131      -2.419 -23.088  13.489  1.00 90.89           H  
ATOM   2020  NZ  LYS A 131      -2.824 -23.045  11.398  1.00 90.89           N  
ATOM   2021  HZ1 LYS A 131      -2.056 -22.419  11.203  1.00 90.89           H  
ATOM   2022  HZ2 LYS A 131      -2.523 -23.994  11.224  1.00 90.89           H  
ATOM   2023  HZ3 LYS A 131      -3.566 -22.816  10.753  1.00 90.89           H  
ATOM   2024  N   SER A 132      -8.817 -22.083  11.547  1.00 90.62           N  
ATOM   2025  H   SER A 132      -8.584 -23.040  11.321  1.00 90.62           H  
ATOM   2026  CA  SER A 132     -10.025 -21.873  12.337  1.00 90.62           C  
ATOM   2027  HA  SER A 132     -10.488 -20.938  12.023  1.00 90.62           H  
ATOM   2028  C   SER A 132      -9.746 -21.776  13.836  1.00 90.62           C  
ATOM   2029  CB  SER A 132     -11.015 -22.999  12.050  1.00 90.62           C  
ATOM   2030  HB2 SER A 132     -11.342 -22.924  11.013  1.00 90.62           H  
ATOM   2031  HB3 SER A 132     -11.885 -22.897  12.698  1.00 90.62           H  
ATOM   2032  O   SER A 132     -10.293 -20.909  14.497  1.00 90.62           O  
ATOM   2033  OG  SER A 132     -10.395 -24.262  12.254  1.00 90.62           O  
ATOM   2034  HG  SER A 132     -10.974 -24.931  11.882  1.00 90.62           H  
ATOM   2035  N   ASN A 133      -8.884 -22.630  14.394  1.00 91.28           N  
ATOM   2036  H   ASN A 133      -8.486 -23.361  13.822  1.00 91.28           H  
ATOM   2037  CA  ASN A 133      -8.528 -22.551  15.808  1.00 91.28           C  
ATOM   2038  HA  ASN A 133      -9.328 -22.044  16.348  1.00 91.28           H  
ATOM   2039  C   ASN A 133      -7.262 -21.717  15.984  1.00 91.28           C  
ATOM   2040  CB  ASN A 133      -8.419 -23.959  16.401  1.00 91.28           C  
ATOM   2041  HB2 ASN A 133      -9.309 -24.526  16.127  1.00 91.28           H  
ATOM   2042  HB3 ASN A 133      -7.538 -24.465  16.006  1.00 91.28           H  
ATOM   2043  O   ASN A 133      -6.174 -22.147  15.605  1.00 91.28           O  
ATOM   2044  CG  ASN A 133      -8.333 -23.925  17.916  1.00 91.28           C  
ATOM   2045  ND2 ASN A 133      -8.502 -25.057  18.555  1.00 91.28           N  
ATOM   2046 HD21 ASN A 133      -8.714 -25.904  18.048  1.00 91.28           H  
ATOM   2047 HD22 ASN A 133      -8.577 -24.983  19.560  1.00 91.28           H  
ATOM   2048  OD1 ASN A 133      -8.135 -22.905  18.559  1.00 91.28           O  
ATOM   2049  N   TRP A 134      -7.419 -20.524  16.548  1.00 91.20           N  
ATOM   2050  H   TRP A 134      -8.342 -20.237  16.840  1.00 91.20           H  
ATOM   2051  CA  TRP A 134      -6.324 -19.605  16.825  1.00 91.20           C  
ATOM   2052  HA  TRP A 134      -5.536 -19.763  16.089  1.00 91.20           H  
ATOM   2053  C   TRP A 134      -5.684 -19.840  18.174  1.00 91.20           C  
ATOM   2054  CB  TRP A 134      -6.797 -18.157  16.718  1.00 91.20           C  
ATOM   2055  HB2 TRP A 134      -6.021 -17.503  17.115  1.00 91.20           H  
ATOM   2056  HB3 TRP A 134      -7.679 -18.005  17.340  1.00 91.20           H  
ATOM   2057  O   TRP A 134      -4.684 -19.187  18.445  1.00 91.20           O  
ATOM   2058  CG  TRP A 134      -7.089 -17.677  15.339  1.00 91.20           C  
ATOM   2059  CD1 TRP A 134      -7.287 -18.422  14.226  1.00 91.20           C  
ATOM   2060  HD1 TRP A 134      -7.284 -19.501  14.176  1.00 91.20           H  
ATOM   2061  CD2 TRP A 134      -7.200 -16.294  14.918  1.00 91.20           C  
ATOM   2062  CE2 TRP A 134      -7.469 -16.270  13.519  1.00 91.20           C  
ATOM   2063  CE3 TRP A 134      -7.119 -15.061  15.595  1.00 91.20           C  
ATOM   2064  HE3 TRP A 134      -6.950 -15.052  16.661  1.00 91.20           H  
ATOM   2065  NE1 TRP A 134      -7.505 -17.595  13.147  1.00 91.20           N  
ATOM   2066  HE1 TRP A 134      -7.701 -17.941  12.219  1.00 91.20           H  
ATOM   2067  CH2 TRP A 134      -7.556 -13.855  13.515  1.00 91.20           C  
ATOM   2068  HH2 TRP A 134      -7.711 -12.919  12.999  1.00 91.20           H  
ATOM   2069  CZ2 TRP A 134      -7.644 -15.073  12.818  1.00 91.20           C  
ATOM   2070  HZ2 TRP A 134      -7.853 -15.091  11.759  1.00 91.20           H  
ATOM   2071  CZ3 TRP A 134      -7.301 -13.857  14.897  1.00 91.20           C  
ATOM   2072  HZ3 TRP A 134      -7.301 -12.925  15.442  1.00 91.20           H  
ATOM   2073  N   ARG A 135      -6.201 -20.787  18.970  1.00 85.09           N  
ATOM   2074  H   ARG A 135      -7.043 -21.252  18.662  1.00 85.09           H  
ATOM   2075  CA  ARG A 135      -5.489 -21.314  20.124  1.00 85.09           C  
ATOM   2076  HA  ARG A 135      -5.160 -20.421  20.656  1.00 85.09           H  
ATOM   2077  C   ARG A 135      -4.247 -22.076  19.615  1.00 85.09           C  
ATOM   2078  CB  ARG A 135      -6.427 -22.020  21.114  1.00 85.09           C  
ATOM   2079  HB2 ARG A 135      -6.599 -23.041  20.776  1.00 85.09           H  
ATOM   2080  HB3 ARG A 135      -7.381 -21.493  21.114  1.00 85.09           H  
ATOM   2081  O   ARG A 135      -3.257 -21.485  19.235  1.00 85.09           O  
ATOM   2082  CG  ARG A 135      -5.905 -22.038  22.566  1.00 85.09           C  
ATOM   2083  HG2 ARG A 135      -4.970 -22.596  22.607  1.00 85.09           H  
ATOM   2084  HG3 ARG A 135      -5.735 -21.020  22.915  1.00 85.09           H  
ATOM   2085  CD  ARG A 135      -6.961 -22.716  23.458  1.00 85.09           C  
ATOM   2086  HD2 ARG A 135      -7.254 -23.655  22.988  1.00 85.09           H  
ATOM   2087  HD3 ARG A 135      -7.845 -22.078  23.489  1.00 85.09           H  
ATOM   2088  NE  ARG A 135      -6.473 -23.025  24.823  1.00 85.09           N  
ATOM   2089  HE  ARG A 135      -5.750 -23.727  24.900  1.00 85.09           H  
ATOM   2090  NH1 ARG A 135      -7.771 -21.541  25.977  1.00 85.09           N  
ATOM   2091 HH11 ARG A 135      -7.674 -20.888  26.741  1.00 85.09           H  
ATOM   2092 HH12 ARG A 135      -7.968 -21.043  25.120  1.00 85.09           H  
ATOM   2093  NH2 ARG A 135      -6.416 -22.871  27.103  1.00 85.09           N  
ATOM   2094 HH21 ARG A 135      -6.548 -22.215  27.859  1.00 85.09           H  
ATOM   2095 HH22 ARG A 135      -5.685 -23.561  27.192  1.00 85.09           H  
ATOM   2096  CZ  ARG A 135      -6.888 -22.491  25.955  1.00 85.09           C  
ATOM   2097  N   GLY A 136      -4.258 -23.392  19.471  1.00 80.82           N  
ATOM   2098  H   GLY A 136      -5.128 -23.885  19.613  1.00 80.82           H  
ATOM   2099  CA  GLY A 136      -3.038 -24.134  19.095  1.00 80.82           C  
ATOM   2100  HA2 GLY A 136      -3.197 -25.190  19.313  1.00 80.82           H  
ATOM   2101  HA3 GLY A 136      -2.221 -23.794  19.731  1.00 80.82           H  
ATOM   2102  C   GLY A 136      -2.568 -24.032  17.627  1.00 80.82           C  
ATOM   2103  O   GLY A 136      -3.296 -23.614  16.733  1.00 80.82           O  
ATOM   2104  N   GLY A 137      -1.356 -24.546  17.367  1.00 81.52           N  
ATOM   2105  H   GLY A 137      -0.800 -24.867  18.147  1.00 81.52           H  
ATOM   2106  CA  GLY A 137      -0.922 -24.952  16.018  1.00 81.52           C  
ATOM   2107  HA2 GLY A 137      -1.776 -25.353  15.472  1.00 81.52           H  
ATOM   2108  HA3 GLY A 137      -0.190 -25.753  16.119  1.00 81.52           H  
ATOM   2109  C   GLY A 137      -0.281 -23.869  15.146  1.00 81.52           C  
ATOM   2110  O   GLY A 137      -0.346 -23.958  13.919  1.00 81.52           O  
ATOM   2111  N   TRP A 138       0.308 -22.844  15.756  1.00 87.74           N  
ATOM   2112  H   TRP A 138       0.307 -22.817  16.765  1.00 87.74           H  
ATOM   2113  CA  TRP A 138       1.069 -21.809  15.052  1.00 87.74           C  
ATOM   2114  HA  TRP A 138       0.687 -21.705  14.036  1.00 87.74           H  
ATOM   2115  C   TRP A 138       2.554 -22.164  14.943  1.00 87.74           C  
ATOM   2116  CB  TRP A 138       0.870 -20.469  15.758  1.00 87.74           C  
ATOM   2117  HB2 TRP A 138       1.454 -19.713  15.233  1.00 87.74           H  
ATOM   2118  HB3 TRP A 138       1.260 -20.538  16.774  1.00 87.74           H  
ATOM   2119  O   TRP A 138       3.097 -22.860  15.802  1.00 87.74           O  
ATOM   2120  CG  TRP A 138      -0.550 -20.010  15.819  1.00 87.74           C  
ATOM   2121  CD1 TRP A 138      -1.387 -20.127  16.873  1.00 87.74           C  
ATOM   2122  HD1 TRP A 138      -1.144 -20.565  17.830  1.00 87.74           H  
ATOM   2123  CD2 TRP A 138      -1.319 -19.344  14.776  1.00 87.74           C  
ATOM   2124  CE2 TRP A 138      -2.624 -19.073  15.275  1.00 87.74           C  
ATOM   2125  CE3 TRP A 138      -1.025 -18.909  13.468  1.00 87.74           C  
ATOM   2126  HE3 TRP A 138      -0.030 -19.074  13.081  1.00 87.74           H  
ATOM   2127  NE1 TRP A 138      -2.613 -19.588  16.552  1.00 87.74           N  
ATOM   2128  HE1 TRP A 138      -3.363 -19.523  17.226  1.00 87.74           H  
ATOM   2129  CH2 TRP A 138      -3.269 -18.013  13.195  1.00 87.74           C  
ATOM   2130  HH2 TRP A 138      -4.016 -17.516  12.593  1.00 87.74           H  
ATOM   2131  CZ2 TRP A 138      -3.584 -18.406  14.504  1.00 87.74           C  
ATOM   2132  HZ2 TRP A 138      -4.559 -18.187  14.913  1.00 87.74           H  
ATOM   2133  CZ3 TRP A 138      -1.986 -18.256  12.679  1.00 87.74           C  
ATOM   2134  HZ3 TRP A 138      -1.737 -17.924  11.681  1.00 87.74           H  
ATOM   2135  N   ASP A 139       3.215 -21.642  13.911  1.00 86.14           N  
ATOM   2136  H   ASP A 139       2.718 -21.049  13.261  1.00 86.14           H  
ATOM   2137  CA  ASP A 139       4.674 -21.594  13.844  1.00 86.14           C  
ATOM   2138  HA  ASP A 139       5.089 -22.492  14.300  1.00 86.14           H  
ATOM   2139  C   ASP A 139       5.162 -20.372  14.637  1.00 86.14           C  
ATOM   2140  CB  ASP A 139       5.129 -21.578  12.374  1.00 86.14           C  
ATOM   2141  HB2 ASP A 139       4.752 -22.481  11.893  1.00 86.14           H  
ATOM   2142  HB3 ASP A 139       4.692 -20.718  11.866  1.00 86.14           H  
ATOM   2143  O   ASP A 139       4.850 -19.235  14.289  1.00 86.14           O  
ATOM   2144  CG  ASP A 139       6.653 -21.551  12.197  1.00 86.14           C  
ATOM   2145  OD1 ASP A 139       7.388 -21.438  13.206  1.00 86.14           O  
ATOM   2146  OD2 ASP A 139       7.114 -21.643  11.042  1.00 86.14           O  
ATOM   2147  N   TRP A 140       5.900 -20.613  15.722  1.00 83.99           N  
ATOM   2148  H   TRP A 140       6.104 -21.578  15.939  1.00 83.99           H  
ATOM   2149  CA  TRP A 140       6.435 -19.579  16.617  1.00 83.99           C  
ATOM   2150  HA  TRP A 140       5.893 -18.649  16.444  1.00 83.99           H  
ATOM   2151  C   TRP A 140       7.917 -19.260  16.363  1.00 83.99           C  
ATOM   2152  CB  TRP A 140       6.182 -19.993  18.072  1.00 83.99           C  
ATOM   2153  HB2 TRP A 140       6.675 -20.947  18.263  1.00 83.99           H  
ATOM   2154  HB3 TRP A 140       6.632 -19.255  18.735  1.00 83.99           H  
ATOM   2155  O   TRP A 140       8.535 -18.545  17.151  1.00 83.99           O  
ATOM   2156  CG  TRP A 140       4.739 -20.102  18.450  1.00 83.99           C  
ATOM   2157  CD1 TRP A 140       4.018 -21.244  18.508  1.00 83.99           C  
ATOM   2158  HD1 TRP A 140       4.398 -22.226  18.267  1.00 83.99           H  
ATOM   2159  CD2 TRP A 140       3.818 -19.027  18.806  1.00 83.99           C  
ATOM   2160  CE2 TRP A 140       2.544 -19.602  19.089  1.00 83.99           C  
ATOM   2161  CE3 TRP A 140       3.934 -17.625  18.925  1.00 83.99           C  
ATOM   2162  HE3 TRP A 140       4.888 -17.155  18.736  1.00 83.99           H  
ATOM   2163  NE1 TRP A 140       2.730 -20.956  18.908  1.00 83.99           N  
ATOM   2164  HE1 TRP A 140       2.016 -21.662  19.022  1.00 83.99           H  
ATOM   2165  CH2 TRP A 140       1.591 -17.439  19.595  1.00 83.99           C  
ATOM   2166  HH2 TRP A 140       0.767 -16.825  19.928  1.00 83.99           H  
ATOM   2167  CZ2 TRP A 140       1.436 -18.830  19.468  1.00 83.99           C  
ATOM   2168  HZ2 TRP A 140       0.485 -19.293  19.689  1.00 83.99           H  
ATOM   2169  CZ3 TRP A 140       2.834 -16.842  19.321  1.00 83.99           C  
ATOM   2170  HZ3 TRP A 140       2.946 -15.775  19.448  1.00 83.99           H  
ATOM   2171  N   SER A 141       8.509 -19.777  15.280  1.00 78.42           N  
ATOM   2172  H   SER A 141       7.951 -20.329  14.644  1.00 78.42           H  
ATOM   2173  CA  SER A 141       9.951 -19.684  14.993  1.00 78.42           C  
ATOM   2174  HA  SER A 141      10.492 -20.216  15.776  1.00 78.42           H  
ATOM   2175  C   SER A 141      10.511 -18.259  14.960  1.00 78.42           C  
ATOM   2176  CB  SER A 141      10.269 -20.353  13.651  1.00 78.42           C  
ATOM   2177  HB2 SER A 141      11.319 -20.190  13.409  1.00 78.42           H  
ATOM   2178  HB3 SER A 141      10.094 -21.426  13.727  1.00 78.42           H  
ATOM   2179  O   SER A 141      11.692 -18.067  15.235  1.00 78.42           O  
ATOM   2180  OG  SER A 141       9.459 -19.829  12.617  1.00 78.42           O  
ATOM   2181  HG  SER A 141       8.693 -20.405  12.573  1.00 78.42           H  
ATOM   2182  N   GLN A 142       9.684 -17.253  14.658  1.00 78.16           N  
ATOM   2183  H   GLN A 142       8.730 -17.497  14.434  1.00 78.16           H  
ATOM   2184  CA  GLN A 142      10.085 -15.840  14.633  1.00 78.16           C  
ATOM   2185  HA  GLN A 142      11.161 -15.787  14.796  1.00 78.16           H  
ATOM   2186  C   GLN A 142       9.495 -15.016  15.790  1.00 78.16           C  
ATOM   2187  CB  GLN A 142       9.842 -15.232  13.243  1.00 78.16           C  
ATOM   2188  HB2 GLN A 142      10.195 -14.201  13.269  1.00 78.16           H  
ATOM   2189  HB3 GLN A 142       8.778 -15.232  13.007  1.00 78.16           H  
ATOM   2190  O   GLN A 142       9.280 -13.815  15.655  1.00 78.16           O  
ATOM   2191  CG  GLN A 142      10.622 -15.997  12.158  1.00 78.16           C  
ATOM   2192  HG2 GLN A 142      11.580 -16.323  12.564  1.00 78.16           H  
ATOM   2193  HG3 GLN A 142      10.064 -16.886  11.866  1.00 78.16           H  
ATOM   2194  CD  GLN A 142      10.929 -15.167  10.918  1.00 78.16           C  
ATOM   2195  NE2 GLN A 142      11.494 -15.752   9.886  1.00 78.16           N  
ATOM   2196 HE21 GLN A 142      11.867 -15.133   9.180  1.00 78.16           H  
ATOM   2197 HE22 GLN A 142      11.806 -16.709   9.969  1.00 78.16           H  
ATOM   2198  OE1 GLN A 142      10.650 -13.988  10.808  1.00 78.16           O  
ATOM   2199  N   GLY A 143       9.190 -15.656  16.925  1.00 80.58           N  
ATOM   2200  H   GLY A 143       9.326 -16.656  16.962  1.00 80.58           H  
ATOM   2201  CA  GLY A 143       8.740 -14.991  18.158  1.00 80.58           C  
ATOM   2202  HA2 GLY A 143       9.356 -14.108  18.333  1.00 80.58           H  
ATOM   2203  HA3 GLY A 143       8.881 -15.674  18.995  1.00 80.58           H  
ATOM   2204  C   GLY A 143       7.276 -14.543  18.169  1.00 80.58           C  
ATOM   2205  O   GLY A 143       6.771 -14.143  19.214  1.00 80.58           O  
ATOM   2206  N   LYS A 144       6.579 -14.660  17.040  1.00 85.01           N  
ATOM   2207  H   LYS A 144       7.071 -15.015  16.232  1.00 85.01           H  
ATOM   2208  CA  LYS A 144       5.135 -14.446  16.905  1.00 85.01           C  
ATOM   2209  HA  LYS A 144       4.678 -14.464  17.895  1.00 85.01           H  
ATOM   2210  C   LYS A 144       4.504 -15.566  16.101  1.00 85.01           C  
ATOM   2211  CB  LYS A 144       4.846 -13.078  16.283  1.00 85.01           C  
ATOM   2212  HB2 LYS A 144       3.768 -12.923  16.255  1.00 85.01           H  
ATOM   2213  HB3 LYS A 144       5.276 -12.314  16.931  1.00 85.01           H  
ATOM   2214  O   LYS A 144       5.203 -16.270  15.370  1.00 85.01           O  
ATOM   2215  CG  LYS A 144       5.416 -12.929  14.864  1.00 85.01           C  
ATOM   2216  HG2 LYS A 144       4.985 -13.671  14.191  1.00 85.01           H  
ATOM   2217  HG3 LYS A 144       6.499 -13.047  14.892  1.00 85.01           H  
ATOM   2218  CD  LYS A 144       5.067 -11.531  14.370  1.00 85.01           C  
ATOM   2219  HD2 LYS A 144       5.273 -10.816  15.166  1.00 85.01           H  
ATOM   2220  HD3 LYS A 144       4.009 -11.482  14.113  1.00 85.01           H  
ATOM   2221  CE  LYS A 144       5.913 -11.172  13.164  1.00 85.01           C  
ATOM   2222  HE2 LYS A 144       5.568 -11.725  12.290  1.00 85.01           H  
ATOM   2223  HE3 LYS A 144       6.955 -11.421  13.366  1.00 85.01           H  
ATOM   2224  NZ  LYS A 144       5.787  -9.731  12.913  1.00 85.01           N  
ATOM   2225  HZ1 LYS A 144       5.977  -9.134  13.705  1.00 85.01           H  
ATOM   2226  HZ2 LYS A 144       6.371  -9.485  12.126  1.00 85.01           H  
ATOM   2227  HZ3 LYS A 144       4.886  -9.549  12.494  1.00 85.01           H  
ATOM   2228  N   ASN A 145       3.190 -15.697  16.215  1.00 86.56           N  
ATOM   2229  H   ASN A 145       2.679 -15.040  16.786  1.00 86.56           H  
ATOM   2230  CA  ASN A 145       2.440 -16.675  15.449  1.00 86.56           C  
ATOM   2231  HA  ASN A 145       2.869 -17.655  15.660  1.00 86.56           H  
ATOM   2232  C   ASN A 145       2.571 -16.406  13.948  1.00 86.56           C  
ATOM   2233  CB  ASN A 145       0.964 -16.706  15.877  1.00 86.56           C  
ATOM   2234  HB2 ASN A 145       0.466 -17.515  15.342  1.00 86.56           H  
ATOM   2235  HB3 ASN A 145       0.884 -16.900  16.947  1.00 86.56           H  
ATOM   2236  O   ASN A 145       2.293 -15.322  13.435  1.00 86.56           O  
ATOM   2237  CG  ASN A 145       0.243 -15.414  15.565  1.00 86.56           C  
ATOM   2238  ND2 ASN A 145      -0.882 -15.427  14.891  1.00 86.56           N  
ATOM   2239 HD21 ASN A 145      -1.333 -14.529  14.799  1.00 86.56           H  
ATOM   2240 HD22 ASN A 145      -1.323 -16.294  14.618  1.00 86.56           H  
ATOM   2241  OD1 ASN A 145       0.709 -14.357  15.934  1.00 86.56           O  
ATOM   2242  N   ARG A 146       2.951 -17.452  13.232  1.00 87.58           N  
ATOM   2243  H   ARG A 146       3.335 -18.247  13.723  1.00 87.58           H  
ATOM   2244  CA  ARG A 146       2.908 -17.520  11.782  1.00 87.58           C  
ATOM   2245  HA  ARG A 146       2.412 -16.634  11.386  1.00 87.58           H  
ATOM   2246  C   ARG A 146       2.090 -18.716  11.372  1.00 87.58           C  
ATOM   2247  CB  ARG A 146       4.329 -17.586  11.228  1.00 87.58           C  
ATOM   2248  HB2 ARG A 146       4.886 -18.394  11.701  1.00 87.58           H  
ATOM   2249  HB3 ARG A 146       4.287 -17.767  10.154  1.00 87.58           H  
ATOM   2250  O   ARG A 146       1.994 -19.704  12.108  1.00 87.58           O  
ATOM   2251  CG  ARG A 146       5.023 -16.251  11.492  1.00 87.58           C  
ATOM   2252  HG2 ARG A 146       4.419 -15.451  11.063  1.00 87.58           H  
ATOM   2253  HG3 ARG A 146       5.139 -16.078  12.561  1.00 87.58           H  
ATOM   2254  CD  ARG A 146       6.394 -16.252  10.841  1.00 87.58           C  
ATOM   2255  HD2 ARG A 146       7.075 -16.861  11.435  1.00 87.58           H  
ATOM   2256  HD3 ARG A 146       6.307 -16.680   9.842  1.00 87.58           H  
ATOM   2257  NE  ARG A 146       6.884 -14.874  10.741  1.00 87.58           N  
ATOM   2258  HE  ARG A 146       6.397 -14.166  11.271  1.00 87.58           H  
ATOM   2259  NH1 ARG A 146       8.558 -15.327   9.273  1.00 87.58           N  
ATOM   2260 HH11 ARG A 146       9.382 -15.001   8.790  1.00 87.58           H  
ATOM   2261 HH12 ARG A 146       8.307 -16.305   9.294  1.00 87.58           H  
ATOM   2262  NH2 ARG A 146       8.220 -13.218   9.959  1.00 87.58           N  
ATOM   2263 HH21 ARG A 146       7.653 -12.489  10.367  1.00 87.58           H  
ATOM   2264 HH22 ARG A 146       9.168 -12.990   9.696  1.00 87.58           H  
ATOM   2265  CZ  ARG A 146       7.884 -14.475   9.992  1.00 87.58           C  
ATOM   2266  N   CYS A 147       1.482 -18.612  10.198  1.00 88.42           N  
ATOM   2267  H   CYS A 147       1.604 -17.776   9.645  1.00 88.42           H  
ATOM   2268  CA  CYS A 147       0.805 -19.746   9.600  1.00 88.42           C  
ATOM   2269  HA  CYS A 147      -0.076 -19.962  10.205  1.00 88.42           H  
ATOM   2270  C   CYS A 147       1.755 -20.945   9.604  1.00 88.42           C  
ATOM   2271  CB  CYS A 147       0.362 -19.376   8.189  1.00 88.42           C  
ATOM   2272  HB2 CYS A 147      -0.043 -20.253   7.684  1.00 88.42           H  
ATOM   2273  HB3 CYS A 147       1.220 -19.023   7.618  1.00 88.42           H  
ATOM   2274  O   CYS A 147       2.900 -20.795   9.171  1.00 88.42           O  
ATOM   2275  SG  CYS A 147      -0.897 -18.091   8.241  1.00 88.42           S  
ATOM   2276  N   PRO A 148       1.325 -22.099  10.142  1.00 83.61           N  
ATOM   2277  CA  PRO A 148       2.154 -23.284  10.103  1.00 83.61           C  
ATOM   2278  HA  PRO A 148       3.086 -23.108  10.640  1.00 83.61           H  
ATOM   2279  C   PRO A 148       2.466 -23.609   8.652  1.00 83.61           C  
ATOM   2280  CB  PRO A 148       1.368 -24.396  10.789  1.00 83.61           C  
ATOM   2281  HB2 PRO A 148       1.573 -24.381  11.860  1.00 83.61           H  
ATOM   2282  HB3 PRO A 148       1.583 -25.380  10.372  1.00 83.61           H  
ATOM   2283  O   PRO A 148       1.721 -23.232   7.737  1.00 83.61           O  
ATOM   2284  CG  PRO A 148      -0.068 -23.976  10.537  1.00 83.61           C  
ATOM   2285  HG2 PRO A 148      -0.365 -24.311   9.543  1.00 83.61           H  
ATOM   2286  HG3 PRO A 148      -0.713 -24.412  11.300  1.00 83.61           H  
ATOM   2287  CD  PRO A 148      -0.008 -22.443  10.584  1.00 83.61           C  
ATOM   2288  HD2 PRO A 148      -0.144 -22.091  11.607  1.00 83.61           H  
ATOM   2289  HD3 PRO A 148      -0.760 -22.021   9.917  1.00 83.61           H  
ATOM   2290  N   LYS A 149       3.587 -24.298   8.462  1.00 70.69           N  
ATOM   2291  H   LYS A 149       4.123 -24.590   9.267  1.00 70.69           H  
ATOM   2292  CA  LYS A 149       4.031 -24.712   7.138  1.00 70.69           C  
ATOM   2293  HA  LYS A 149       4.283 -23.818   6.569  1.00 70.69           H  
ATOM   2294  C   LYS A 149       2.883 -25.415   6.404  1.00 70.69           C  
ATOM   2295  CB  LYS A 149       5.281 -25.587   7.247  1.00 70.69           C  
ATOM   2296  HB2 LYS A 149       5.054 -26.483   7.826  1.00 70.69           H  
ATOM   2297  HB3 LYS A 149       5.572 -25.891   6.242  1.00 70.69           H  
ATOM   2298  O   LYS A 149       2.062 -26.097   7.015  1.00 70.69           O  
ATOM   2299  CG  LYS A 149       6.457 -24.829   7.879  1.00 70.69           C  
ATOM   2300  HG2 LYS A 149       6.650 -23.922   7.306  1.00 70.69           H  
ATOM   2301  HG3 LYS A 149       6.226 -24.560   8.910  1.00 70.69           H  
ATOM   2302  CD  LYS A 149       7.702 -25.716   7.859  1.00 70.69           C  
ATOM   2303  HD2 LYS A 149       7.520 -26.601   8.468  1.00 70.69           H  
ATOM   2304  HD3 LYS A 149       7.895 -26.030   6.833  1.00 70.69           H  
ATOM   2305  CE  LYS A 149       8.908 -24.946   8.396  1.00 70.69           C  
ATOM   2306  HE2 LYS A 149       8.711 -24.656   9.429  1.00 70.69           H  
ATOM   2307  HE3 LYS A 149       9.024 -24.034   7.810  1.00 70.69           H  
ATOM   2308  NZ  LYS A 149      10.130 -25.778   8.300  1.00 70.69           N  
ATOM   2309  HZ1 LYS A 149      10.280 -26.052   7.339  1.00 70.69           H  
ATOM   2310  HZ2 LYS A 149      10.939 -25.265   8.620  1.00 70.69           H  
ATOM   2311  HZ3 LYS A 149      10.025 -26.619   8.848  1.00 70.69           H  
ATOM   2312  N   GLY A 150       2.738 -25.066   5.129  1.00 65.44           N  
ATOM   2313  H   GLY A 150       3.498 -24.564   4.694  1.00 65.44           H  
ATOM   2314  CA  GLY A 150       1.666 -25.570   4.280  1.00 65.44           C  
ATOM   2315  HA2 GLY A 150       1.982 -25.546   3.237  1.00 65.44           H  
ATOM   2316  HA3 GLY A 150       1.499 -26.603   4.585  1.00 65.44           H  
ATOM   2317  C   GLY A 150       0.298 -24.907   4.383  1.00 65.44           C  
ATOM   2318  O   GLY A 150      -0.460 -24.976   3.418  1.00 65.44           O  
ATOM   2319  N   ALA A 151      -0.037 -24.236   5.487  1.00 80.14           N  
ATOM   2320  H   ALA A 151       0.616 -24.184   6.255  1.00 80.14           H  
ATOM   2321  CA  ALA A 151      -1.363 -23.642   5.626  1.00 80.14           C  
ATOM   2322  HA  ALA A 151      -2.096 -24.406   5.367  1.00 80.14           H  
ATOM   2323  C   ALA A 151      -1.562 -22.463   4.658  1.00 80.14           C  
ATOM   2324  CB  ALA A 151      -1.609 -23.255   7.084  1.00 80.14           C  
ATOM   2325  HB1 ALA A 151      -0.886 -22.503   7.399  1.00 80.14           H  
ATOM   2326  HB2 ALA A 151      -2.622 -22.865   7.181  1.00 80.14           H  
ATOM   2327  HB3 ALA A 151      -1.521 -24.150   7.700  1.00 80.14           H  
ATOM   2328  O   ALA A 151      -0.763 -21.523   4.626  1.00 80.14           O  
ATOM   2329  N   GLN A 152      -2.651 -22.496   3.886  1.00 80.68           N  
ATOM   2330  H   GLN A 152      -3.250 -23.308   3.920  1.00 80.68           H  
ATOM   2331  CA  GLN A 152      -2.985 -21.445   2.930  1.00 80.68           C  
ATOM   2332  HA  GLN A 152      -2.058 -21.007   2.559  1.00 80.68           H  
ATOM   2333  C   GLN A 152      -3.793 -20.321   3.573  1.00 80.68           C  
ATOM   2334  CB  GLN A 152      -3.736 -22.022   1.725  1.00 80.68           C  
ATOM   2335  HB2 GLN A 152      -4.263 -21.216   1.214  1.00 80.68           H  
ATOM   2336  HB3 GLN A 152      -4.472 -22.751   2.064  1.00 80.68           H  
ATOM   2337  O   GLN A 152      -4.751 -20.550   4.315  1.00 80.68           O  
ATOM   2338  CG  GLN A 152      -2.775 -22.670   0.722  1.00 80.68           C  
ATOM   2339  HG2 GLN A 152      -2.144 -23.392   1.239  1.00 80.68           H  
ATOM   2340  HG3 GLN A 152      -2.120 -21.906   0.304  1.00 80.68           H  
ATOM   2341  CD  GLN A 152      -3.520 -23.336  -0.435  1.00 80.68           C  
ATOM   2342  NE2 GLN A 152      -2.933 -24.306  -1.101  1.00 80.68           N  
ATOM   2343 HE21 GLN A 152      -2.050 -24.674  -0.778  1.00 80.68           H  
ATOM   2344 HE22 GLN A 152      -3.605 -24.929  -1.527  1.00 80.68           H  
ATOM   2345  OE1 GLN A 152      -4.621 -22.953  -0.799  1.00 80.68           O  
ATOM   2346  N   CYS A 153      -3.431 -19.088   3.224  1.00 87.63           N  
ATOM   2347  H   CYS A 153      -2.633 -18.973   2.616  1.00 87.63           H  
ATOM   2348  CA  CYS A 153      -4.220 -17.912   3.550  1.00 87.63           C  
ATOM   2349  HA  CYS A 153      -4.563 -17.997   4.581  1.00 87.63           H  
ATOM   2350  C   CYS A 153      -5.445 -17.837   2.638  1.00 87.63           C  
ATOM   2351  CB  CYS A 153      -3.341 -16.667   3.448  1.00 87.63           C  
ATOM   2352  HB2 CYS A 153      -2.848 -16.653   2.476  1.00 87.63           H  
ATOM   2353  HB3 CYS A 153      -3.975 -15.783   3.512  1.00 87.63           H  
ATOM   2354  O   CYS A 153      -5.336 -17.476   1.465  1.00 87.63           O  
ATOM   2355  SG  CYS A 153      -2.097 -16.572   4.756  1.00 87.63           S  
ATOM   2356  N   LEU A 154      -6.610 -18.151   3.197  1.00 89.09           N  
ATOM   2357  H   LEU A 154      -6.611 -18.370   4.183  1.00 89.09           H  
ATOM   2358  CA  LEU A 154      -7.904 -18.131   2.515  1.00 89.09           C  
ATOM   2359  HA  LEU A 154      -7.761 -17.743   1.507  1.00 89.09           H  
ATOM   2360  C   LEU A 154      -8.868 -17.174   3.235  1.00 89.09           C  
ATOM   2361  CB  LEU A 154      -8.465 -19.567   2.411  1.00 89.09           C  
ATOM   2362  HB2 LEU A 154      -8.557 -19.985   3.413  1.00 89.09           H  
ATOM   2363  HB3 LEU A 154      -9.472 -19.535   1.995  1.00 89.09           H  
ATOM   2364  O   LEU A 154      -8.618 -16.812   4.391  1.00 89.09           O  
ATOM   2365  CG  LEU A 154      -7.624 -20.526   1.545  1.00 89.09           C  
ATOM   2366  HG  LEU A 154      -6.595 -20.540   1.906  1.00 89.09           H  
ATOM   2367  CD1 LEU A 154      -8.180 -21.943   1.648  1.00 89.09           C  
ATOM   2368 HD11 LEU A 154      -9.203 -21.990   1.274  1.00 89.09           H  
ATOM   2369 HD12 LEU A 154      -8.156 -22.278   2.685  1.00 89.09           H  
ATOM   2370 HD13 LEU A 154      -7.560 -22.627   1.068  1.00 89.09           H  
ATOM   2371  CD2 LEU A 154      -7.631 -20.112   0.071  1.00 89.09           C  
ATOM   2372 HD21 LEU A 154      -7.134 -19.149  -0.051  1.00 89.09           H  
ATOM   2373 HD22 LEU A 154      -7.076 -20.850  -0.507  1.00 89.09           H  
ATOM   2374 HD23 LEU A 154      -8.653 -20.059  -0.304  1.00 89.09           H  
ATOM   2375  N   PRO A 155      -9.959 -16.741   2.575  1.00 90.76           N  
ATOM   2376  CA  PRO A 155     -10.972 -15.910   3.210  1.00 90.76           C  
ATOM   2377  HA  PRO A 155     -10.522 -14.945   3.443  1.00 90.76           H  
ATOM   2378  C   PRO A 155     -11.524 -16.559   4.480  1.00 90.76           C  
ATOM   2379  CB  PRO A 155     -12.074 -15.705   2.167  1.00 90.76           C  
ATOM   2380  HB2 PRO A 155     -12.521 -14.713   2.227  1.00 90.76           H  
ATOM   2381  HB3 PRO A 155     -12.839 -16.473   2.282  1.00 90.76           H  
ATOM   2382  O   PRO A 155     -11.644 -17.784   4.563  1.00 90.76           O  
ATOM   2383  CG  PRO A 155     -11.347 -15.912   0.842  1.00 90.76           C  
ATOM   2384  HG2 PRO A 155     -12.028 -16.238   0.056  1.00 90.76           H  
ATOM   2385  HG3 PRO A 155     -10.845 -14.989   0.554  1.00 90.76           H  
ATOM   2386  CD  PRO A 155     -10.309 -16.977   1.181  1.00 90.76           C  
ATOM   2387  HD2 PRO A 155      -9.452 -16.877   0.515  1.00 90.76           H  
ATOM   2388  HD3 PRO A 155     -10.757 -17.965   1.079  1.00 90.76           H  
ATOM   2389  N   PHE A 156     -11.925 -15.742   5.451  1.00 95.44           N  
ATOM   2390  H   PHE A 156     -11.792 -14.749   5.328  1.00 95.44           H  
ATOM   2391  CA  PHE A 156     -12.531 -16.222   6.696  1.00 95.44           C  
ATOM   2392  HA  PHE A 156     -11.802 -16.803   7.260  1.00 95.44           H  
ATOM   2393  C   PHE A 156     -13.725 -17.143   6.440  1.00 95.44           C  
ATOM   2394  CB  PHE A 156     -12.966 -15.027   7.546  1.00 95.44           C  
ATOM   2395  HB2 PHE A 156     -13.227 -14.195   6.891  1.00 95.44           H  
ATOM   2396  HB3 PHE A 156     -13.876 -15.292   8.084  1.00 95.44           H  
ATOM   2397  O   PHE A 156     -13.874 -18.125   7.154  1.00 95.44           O  
ATOM   2398  CG  PHE A 156     -11.935 -14.579   8.563  1.00 95.44           C  
ATOM   2399  CD1 PHE A 156     -12.294 -14.531   9.918  1.00 95.44           C  
ATOM   2400  HD1 PHE A 156     -13.291 -14.814  10.222  1.00 95.44           H  
ATOM   2401  CD2 PHE A 156     -10.627 -14.221   8.185  1.00 95.44           C  
ATOM   2402  HD2 PHE A 156     -10.316 -14.313   7.154  1.00 95.44           H  
ATOM   2403  CE1 PHE A 156     -11.372 -14.100  10.881  1.00 95.44           C  
ATOM   2404  HE1 PHE A 156     -11.669 -14.069  11.919  1.00 95.44           H  
ATOM   2405  CE2 PHE A 156      -9.714 -13.752   9.146  1.00 95.44           C  
ATOM   2406  HE2 PHE A 156      -8.719 -13.445   8.859  1.00 95.44           H  
ATOM   2407  CZ  PHE A 156     -10.087 -13.689  10.496  1.00 95.44           C  
ATOM   2408  HZ  PHE A 156      -9.392 -13.324  11.237  1.00 95.44           H  
ATOM   2409  N   SER A 157     -14.511 -16.898   5.387  1.00 91.91           N  
ATOM   2410  H   SER A 157     -14.300 -16.105   4.798  1.00 91.91           H  
ATOM   2411  CA  SER A 157     -15.651 -17.748   5.016  1.00 91.91           C  
ATOM   2412  HA  SER A 157     -16.342 -17.777   5.858  1.00 91.91           H  
ATOM   2413  C   SER A 157     -15.278 -19.200   4.690  1.00 91.91           C  
ATOM   2414  CB  SER A 157     -16.387 -17.139   3.822  1.00 91.91           C  
ATOM   2415  HB2 SER A 157     -16.796 -16.171   4.112  1.00 91.91           H  
ATOM   2416  HB3 SER A 157     -17.212 -17.794   3.540  1.00 91.91           H  
ATOM   2417  O   SER A 157     -16.130 -20.079   4.778  1.00 91.91           O  
ATOM   2418  OG  SER A 157     -15.515 -16.963   2.716  1.00 91.91           O  
ATOM   2419  HG  SER A 157     -16.018 -16.562   2.004  1.00 91.91           H  
ATOM   2420  N   HIS A 158     -14.018 -19.478   4.340  1.00 87.60           N  
ATOM   2421  H   HIS A 158     -13.350 -18.722   4.298  1.00 87.60           H  
ATOM   2422  CA  HIS A 158     -13.534 -20.841   4.126  1.00 87.60           C  
ATOM   2423  HA  HIS A 158     -14.286 -21.402   3.571  1.00 87.60           H  
ATOM   2424  C   HIS A 158     -13.301 -21.582   5.453  1.00 87.60           C  
ATOM   2425  CB  HIS A 158     -12.253 -20.784   3.284  1.00 87.60           C  
ATOM   2426  HB2 HIS A 158     -12.452 -20.241   2.360  1.00 87.60           H  
ATOM   2427  HB3 HIS A 158     -11.477 -20.251   3.833  1.00 87.60           H  
ATOM   2428  O   HIS A 158     -13.737 -22.718   5.617  1.00 87.60           O  
ATOM   2429  CG  HIS A 158     -11.738 -22.153   2.940  1.00 87.60           C  
ATOM   2430  CD2 HIS A 158     -10.779 -22.859   3.616  1.00 87.60           C  
ATOM   2431  HD2 HIS A 158     -10.233 -22.525   4.486  1.00 87.60           H  
ATOM   2432  ND1 HIS A 158     -12.194 -22.955   1.920  1.00 87.60           N  
ATOM   2433  HD1 HIS A 158     -12.925 -22.728   1.262  1.00 87.60           H  
ATOM   2434  CE1 HIS A 158     -11.517 -24.114   1.973  1.00 87.60           C  
ATOM   2435  HE1 HIS A 158     -11.650 -24.948   1.299  1.00 87.60           H  
ATOM   2436  NE2 HIS A 158     -10.649 -24.102   2.992  1.00 87.60           N  
ATOM   2437  N   TYR A 159     -12.633 -20.935   6.414  1.00 92.05           N  
ATOM   2438  H   TYR A 159     -12.343 -19.985   6.232  1.00 92.05           H  
ATOM   2439  CA  TYR A 159     -12.315 -21.532   7.720  1.00 92.05           C  
ATOM   2440  HA  TYR A 159     -12.113 -22.594   7.577  1.00 92.05           H  
ATOM   2441  C   TYR A 159     -13.468 -21.442   8.729  1.00 92.05           C  
ATOM   2442  CB  TYR A 159     -11.048 -20.877   8.281  1.00 92.05           C  
ATOM   2443  HB2 TYR A 159     -11.155 -19.792   8.257  1.00 92.05           H  
ATOM   2444  HB3 TYR A 159     -10.938 -21.163   9.327  1.00 92.05           H  
ATOM   2445  O   TYR A 159     -13.563 -22.272   9.637  1.00 92.05           O  
ATOM   2446  CG  TYR A 159      -9.782 -21.287   7.555  1.00 92.05           C  
ATOM   2447  CD1 TYR A 159      -9.233 -22.565   7.784  1.00 92.05           C  
ATOM   2448  HD1 TYR A 159      -9.734 -23.256   8.446  1.00 92.05           H  
ATOM   2449  CD2 TYR A 159      -9.158 -20.408   6.648  1.00 92.05           C  
ATOM   2450  HD2 TYR A 159      -9.582 -19.435   6.450  1.00 92.05           H  
ATOM   2451  CE1 TYR A 159      -8.047 -22.952   7.131  1.00 92.05           C  
ATOM   2452  HE1 TYR A 159      -7.619 -23.932   7.284  1.00 92.05           H  
ATOM   2453  CE2 TYR A 159      -7.970 -20.797   6.000  1.00 92.05           C  
ATOM   2454  HE2 TYR A 159      -7.474 -20.123   5.317  1.00 92.05           H  
ATOM   2455  OH  TYR A 159      -6.241 -22.429   5.652  1.00 92.05           O  
ATOM   2456  HH  TYR A 159      -5.880 -21.761   5.065  1.00 92.05           H  
ATOM   2457  CZ  TYR A 159      -7.409 -22.066   6.241  1.00 92.05           C  
ATOM   2458  N   PHE A 160     -14.347 -20.458   8.551  1.00 95.68           N  
ATOM   2459  H   PHE A 160     -14.162 -19.797   7.811  1.00 95.68           H  
ATOM   2460  CA  PHE A 160     -15.527 -20.186   9.362  1.00 95.68           C  
ATOM   2461  HA  PHE A 160     -15.705 -21.014  10.048  1.00 95.68           H  
ATOM   2462  C   PHE A 160     -16.747 -20.036   8.443  1.00 95.68           C  
ATOM   2463  CB  PHE A 160     -15.289 -18.922  10.199  1.00 95.68           C  
ATOM   2464  HB2 PHE A 160     -16.123 -18.807  10.892  1.00 95.68           H  
ATOM   2465  HB3 PHE A 160     -15.288 -18.047   9.549  1.00 95.68           H  
ATOM   2466  O   PHE A 160     -17.108 -18.917   8.076  1.00 95.68           O  
ATOM   2467  CG  PHE A 160     -13.997 -18.918  10.984  1.00 95.68           C  
ATOM   2468  CD1 PHE A 160     -13.866 -19.720  12.130  1.00 95.68           C  
ATOM   2469  HD1 PHE A 160     -14.675 -20.366  12.436  1.00 95.68           H  
ATOM   2470  CD2 PHE A 160     -12.938 -18.081  10.587  1.00 95.68           C  
ATOM   2471  HD2 PHE A 160     -13.035 -17.469   9.702  1.00 95.68           H  
ATOM   2472  CE1 PHE A 160     -12.708 -19.629  12.917  1.00 95.68           C  
ATOM   2473  HE1 PHE A 160     -12.636 -20.185  13.840  1.00 95.68           H  
ATOM   2474  CE2 PHE A 160     -11.774 -18.000  11.368  1.00 95.68           C  
ATOM   2475  HE2 PHE A 160     -10.988 -17.310  11.102  1.00 95.68           H  
ATOM   2476  CZ  PHE A 160     -11.668 -18.761  12.543  1.00 95.68           C  
ATOM   2477  HZ  PHE A 160     -10.798 -18.657  13.175  1.00 95.68           H  
ATOM   2478  N   PRO A 161     -17.386 -21.146   8.034  1.00 93.33           N  
ATOM   2479  CA  PRO A 161     -18.531 -21.095   7.126  1.00 93.33           C  
ATOM   2480  HA  PRO A 161     -18.215 -20.628   6.193  1.00 93.33           H  
ATOM   2481  C   PRO A 161     -19.730 -20.317   7.678  1.00 93.33           C  
ATOM   2482  CB  PRO A 161     -18.898 -22.556   6.857  1.00 93.33           C  
ATOM   2483  HB2 PRO A 161     -19.624 -22.905   7.591  1.00 93.33           H  
ATOM   2484  HB3 PRO A 161     -19.282 -22.695   5.846  1.00 93.33           H  
ATOM   2485  O   PRO A 161     -20.493 -19.749   6.901  1.00 93.33           O  
ATOM   2486  CG  PRO A 161     -17.579 -23.295   7.068  1.00 93.33           C  
ATOM   2487  HG2 PRO A 161     -16.959 -23.202   6.176  1.00 93.33           H  
ATOM   2488  HG3 PRO A 161     -17.735 -24.342   7.324  1.00 93.33           H  
ATOM   2489  CD  PRO A 161     -16.941 -22.520   8.214  1.00 93.33           C  
ATOM   2490  HD2 PRO A 161     -17.298 -22.903   9.170  1.00 93.33           H  
ATOM   2491  HD3 PRO A 161     -15.857 -22.615   8.150  1.00 93.33           H  
ATOM   2492  N   THR A 162     -19.898 -20.284   9.005  1.00 95.26           N  
ATOM   2493  H   THR A 162     -19.280 -20.835   9.583  1.00 95.26           H  
ATOM   2494  CA  THR A 162     -21.005 -19.589   9.677  1.00 95.26           C  
ATOM   2495  HA  THR A 162     -21.564 -19.035   8.923  1.00 95.26           H  
ATOM   2496  C   THR A 162     -20.520 -18.583  10.730  1.00 95.26           C  
ATOM   2497  CB  THR A 162     -21.976 -20.587  10.328  1.00 95.26           C  
ATOM   2498  HB  THR A 162     -22.841 -20.034  10.693  1.00 95.26           H  
ATOM   2499  O   THR A 162     -19.407 -18.719  11.252  1.00 95.26           O  
ATOM   2500  CG2 THR A 162     -22.480 -21.663   9.367  1.00 95.26           C  
ATOM   2501 HG21 THR A 162     -23.261 -22.245   9.857  1.00 95.26           H  
ATOM   2502 HG22 THR A 162     -22.891 -21.194   8.473  1.00 95.26           H  
ATOM   2503 HG23 THR A 162     -21.666 -22.331   9.084  1.00 95.26           H  
ATOM   2504  OG1 THR A 162     -21.379 -21.231  11.427  1.00 95.26           O  
ATOM   2505  HG1 THR A 162     -20.724 -21.844  11.084  1.00 95.26           H  
ATOM   2506  N   PRO A 163     -21.365 -17.610  11.123  1.00 96.88           N  
ATOM   2507  CA  PRO A 163     -21.075 -16.723  12.251  1.00 96.88           C  
ATOM   2508  HA  PRO A 163     -20.203 -16.118  12.001  1.00 96.88           H  
ATOM   2509  C   PRO A 163     -20.786 -17.461  13.564  1.00 96.88           C  
ATOM   2510  CB  PRO A 163     -22.307 -15.823  12.374  1.00 96.88           C  
ATOM   2511  HB2 PRO A 163     -22.039 -14.829  12.730  1.00 96.88           H  
ATOM   2512  HB3 PRO A 163     -23.048 -16.274  13.035  1.00 96.88           H  
ATOM   2513  O   PRO A 163     -19.885 -17.078  14.312  1.00 96.88           O  
ATOM   2514  CG  PRO A 163     -22.863 -15.772  10.954  1.00 96.88           C  
ATOM   2515  HG2 PRO A 163     -23.928 -15.541  10.941  1.00 96.88           H  
ATOM   2516  HG3 PRO A 163     -22.305 -15.046  10.363  1.00 96.88           H  
ATOM   2517  CD  PRO A 163     -22.581 -17.180  10.440  1.00 96.88           C  
ATOM   2518  HD2 PRO A 163     -23.408 -17.839  10.705  1.00 96.88           H  
ATOM   2519  HD3 PRO A 163     -22.448 -17.147   9.358  1.00 96.88           H  
ATOM   2520  N   ALA A 164     -21.502 -18.561  13.820  1.00 96.33           N  
ATOM   2521  H   ALA A 164     -22.210 -18.848  13.159  1.00 96.33           H  
ATOM   2522  CA  ALA A 164     -21.278 -19.395  14.996  1.00 96.33           C  
ATOM   2523  HA  ALA A 164     -21.328 -18.762  15.882  1.00 96.33           H  
ATOM   2524  C   ALA A 164     -19.885 -20.037  14.978  1.00 96.33           C  
ATOM   2525  CB  ALA A 164     -22.390 -20.446  15.082  1.00 96.33           C  
ATOM   2526  HB1 ALA A 164     -22.359 -21.100  14.211  1.00 96.33           H  
ATOM   2527  HB2 ALA A 164     -23.362 -19.955  15.135  1.00 96.33           H  
ATOM   2528  HB3 ALA A 164     -22.251 -21.046  15.981  1.00 96.33           H  
ATOM   2529  O   ALA A 164     -19.192 -20.021  15.993  1.00 96.33           O  
ATOM   2530  N   ASP A 165     -19.428 -20.513  13.813  1.00 96.04           N  
ATOM   2531  H   ASP A 165     -20.035 -20.483  13.007  1.00 96.04           H  
ATOM   2532  CA  ASP A 165     -18.081 -21.070  13.670  1.00 96.04           C  
ATOM   2533  HA  ASP A 165     -17.981 -21.920  14.345  1.00 96.04           H  
ATOM   2534  C   ASP A 165     -16.998 -20.055  14.038  1.00 96.04           C  
ATOM   2535  CB  ASP A 165     -17.821 -21.544  12.234  1.00 96.04           C  
ATOM   2536  HB2 ASP A 165     -16.770 -21.820  12.145  1.00 96.04           H  
ATOM   2537  HB3 ASP A 165     -17.992 -20.729  11.530  1.00 96.04           H  
ATOM   2538  O   ASP A 165     -16.032 -20.421  14.705  1.00 96.04           O  
ATOM   2539  CG  ASP A 165     -18.648 -22.755  11.835  1.00 96.04           C  
ATOM   2540  OD1 ASP A 165     -18.553 -23.782  12.542  1.00 96.04           O  
ATOM   2541  OD2 ASP A 165     -19.267 -22.707  10.751  1.00 96.04           O  
ATOM   2542  N   LEU A 166     -17.147 -18.792  13.623  1.00 97.25           N  
ATOM   2543  H   LEU A 166     -17.975 -18.555  13.096  1.00 97.25           H  
ATOM   2544  CA  LEU A 166     -16.181 -17.741  13.946  1.00 97.25           C  
ATOM   2545  HA  LEU A 166     -15.189 -18.083  13.649  1.00 97.25           H  
ATOM   2546  C   LEU A 166     -16.129 -17.479  15.452  1.00 97.25           C  
ATOM   2547  CB  LEU A 166     -16.516 -16.467  13.155  1.00 97.25           C  
ATOM   2548  HB2 LEU A 166     -17.535 -16.161  13.390  1.00 97.25           H  
ATOM   2549  HB3 LEU A 166     -16.463 -16.703  12.092  1.00 97.25           H  
ATOM   2550  O   LEU A 166     -15.045 -17.495  16.036  1.00 97.25           O  
ATOM   2551  CG  LEU A 166     -15.570 -15.285  13.443  1.00 97.25           C  
ATOM   2552  HG  LEU A 166     -15.562 -15.056  14.509  1.00 97.25           H  
ATOM   2553  CD1 LEU A 166     -14.147 -15.578  12.976  1.00 97.25           C  
ATOM   2554 HD11 LEU A 166     -14.155 -15.856  11.922  1.00 97.25           H  
ATOM   2555 HD12 LEU A 166     -13.523 -14.698  13.137  1.00 97.25           H  
ATOM   2556 HD13 LEU A 166     -13.723 -16.405  13.546  1.00 97.25           H  
ATOM   2557  CD2 LEU A 166     -16.054 -14.051  12.692  1.00 97.25           C  
ATOM   2558 HD21 LEU A 166     -16.057 -14.245  11.620  1.00 97.25           H  
ATOM   2559 HD22 LEU A 166     -15.400 -13.206  12.906  1.00 97.25           H  
ATOM   2560 HD23 LEU A 166     -17.061 -13.796  13.023  1.00 97.25           H  
ATOM   2561  N   CYS A 167     -17.281 -17.278  16.088  1.00 96.19           N  
ATOM   2562  H   CYS A 167     -18.139 -17.277  15.554  1.00 96.19           H  
ATOM   2563  CA  CYS A 167     -17.345 -17.040  17.528  1.00 96.19           C  
ATOM   2564  HA  CYS A 167     -16.735 -16.171  17.772  1.00 96.19           H  
ATOM   2565  C   CYS A 167     -16.785 -18.219  18.340  1.00 96.19           C  
ATOM   2566  CB  CYS A 167     -18.797 -16.737  17.909  1.00 96.19           C  
ATOM   2567  HB2 CYS A 167     -18.960 -17.031  18.946  1.00 96.19           H  
ATOM   2568  HB3 CYS A 167     -19.473 -17.324  17.287  1.00 96.19           H  
ATOM   2569  O   CYS A 167     -16.013 -18.017  19.277  1.00 96.19           O  
ATOM   2570  SG  CYS A 167     -19.214 -14.984  17.772  1.00 96.19           S  
ATOM   2571  N   GLU A 168     -17.142 -19.449  17.972  1.00 96.16           N  
ATOM   2572  H   GLU A 168     -17.792 -19.552  17.206  1.00 96.16           H  
ATOM   2573  CA  GLU A 168     -16.834 -20.643  18.762  1.00 96.16           C  
ATOM   2574  HA  GLU A 168     -16.876 -20.394  19.822  1.00 96.16           H  
ATOM   2575  C   GLU A 168     -15.424 -21.173  18.504  1.00 96.16           C  
ATOM   2576  CB  GLU A 168     -17.900 -21.719  18.485  1.00 96.16           C  
ATOM   2577  HB2 GLU A 168     -17.593 -22.652  18.958  1.00 96.16           H  
ATOM   2578  HB3 GLU A 168     -17.996 -21.887  17.412  1.00 96.16           H  
ATOM   2579  O   GLU A 168     -14.647 -21.403  19.435  1.00 96.16           O  
ATOM   2580  CG  GLU A 168     -19.238 -21.275  19.087  1.00 96.16           C  
ATOM   2581  HG2 GLU A 168     -19.047 -21.155  20.153  1.00 96.16           H  
ATOM   2582  HG3 GLU A 168     -19.536 -20.308  18.682  1.00 96.16           H  
ATOM   2583  CD  GLU A 168     -20.402 -22.259  18.939  1.00 96.16           C  
ATOM   2584  OE1 GLU A 168     -21.515 -21.845  19.348  1.00 96.16           O  
ATOM   2585  OE2 GLU A 168     -20.186 -23.418  18.515  1.00 96.16           O  
ATOM   2586  N   LYS A 169     -15.042 -21.351  17.236  1.00 94.35           N  
ATOM   2587  H   LYS A 169     -15.664 -21.054  16.498  1.00 94.35           H  
ATOM   2588  CA  LYS A 169     -13.820 -22.094  16.894  1.00 94.35           C  
ATOM   2589  HA  LYS A 169     -13.726 -22.922  17.596  1.00 94.35           H  
ATOM   2590  C   LYS A 169     -12.552 -21.269  17.068  1.00 94.35           C  
ATOM   2591  CB  LYS A 169     -13.917 -22.688  15.483  1.00 94.35           C  
ATOM   2592  HB2 LYS A 169     -14.061 -21.892  14.752  1.00 94.35           H  
ATOM   2593  HB3 LYS A 169     -12.976 -23.186  15.248  1.00 94.35           H  
ATOM   2594  O   LYS A 169     -11.534 -21.848  17.451  1.00 94.35           O  
ATOM   2595  CG  LYS A 169     -15.053 -23.717  15.385  1.00 94.35           C  
ATOM   2596  HG2 LYS A 169     -15.997 -23.265  15.688  1.00 94.35           H  
ATOM   2597  HG3 LYS A 169     -14.832 -24.549  16.054  1.00 94.35           H  
ATOM   2598  CD  LYS A 169     -15.204 -24.238  13.955  1.00 94.35           C  
ATOM   2599  HD2 LYS A 169     -15.545 -23.418  13.323  1.00 94.35           H  
ATOM   2600  HD3 LYS A 169     -14.247 -24.604  13.584  1.00 94.35           H  
ATOM   2601  CE  LYS A 169     -16.235 -25.371  13.943  1.00 94.35           C  
ATOM   2602  HE2 LYS A 169     -17.094 -25.054  14.535  1.00 94.35           H  
ATOM   2603  HE3 LYS A 169     -15.802 -26.252  14.417  1.00 94.35           H  
ATOM   2604  NZ  LYS A 169     -16.699 -25.677  12.572  1.00 94.35           N  
ATOM   2605  HZ1 LYS A 169     -15.950 -25.729  11.897  1.00 94.35           H  
ATOM   2606  HZ2 LYS A 169     -17.287 -26.498  12.556  1.00 94.35           H  
ATOM   2607  HZ3 LYS A 169     -17.324 -24.929  12.306  1.00 94.35           H  
ATOM   2608  N   THR A 170     -12.615 -19.951  16.854  1.00 93.69           N  
ATOM   2609  H   THR A 170     -13.495 -19.568  16.539  1.00 93.69           H  
ATOM   2610  CA  THR A 170     -11.445 -19.055  16.910  1.00 93.69           C  
ATOM   2611  HA  THR A 170     -10.765 -19.287  16.090  1.00 93.69           H  
ATOM   2612  C   THR A 170     -10.668 -19.223  18.208  1.00 93.69           C  
ATOM   2613  CB  THR A 170     -11.862 -17.593  16.737  1.00 93.69           C  
ATOM   2614  HB  THR A 170     -12.541 -17.299  17.537  1.00 93.69           H  
ATOM   2615  O   THR A 170      -9.478 -19.530  18.184  1.00 93.69           O  
ATOM   2616  CG2 THR A 170     -10.681 -16.636  16.694  1.00 93.69           C  
ATOM   2617 HG21 THR A 170     -11.099 -15.633  16.607  1.00 93.69           H  
ATOM   2618 HG22 THR A 170     -10.048 -16.851  15.833  1.00 93.69           H  
ATOM   2619 HG23 THR A 170     -10.092 -16.693  17.610  1.00 93.69           H  
ATOM   2620  OG1 THR A 170     -12.499 -17.445  15.501  1.00 93.69           O  
ATOM   2621  HG1 THR A 170     -13.444 -17.409  15.668  1.00 93.69           H  
ATOM   2622  N   TRP A 171     -11.349 -19.127  19.350  1.00 91.79           N  
ATOM   2623  H   TRP A 171     -12.336 -18.914  19.300  1.00 91.79           H  
ATOM   2624  CA  TRP A 171     -10.726 -19.220  20.671  1.00 91.79           C  
ATOM   2625  HA  TRP A 171      -9.644 -19.240  20.544  1.00 91.79           H  
ATOM   2626  C   TRP A 171     -11.061 -20.531  21.393  1.00 91.79           C  
ATOM   2627  CB  TRP A 171     -11.026 -17.948  21.474  1.00 91.79           C  
ATOM   2628  HB2 TRP A 171     -10.547 -18.022  22.450  1.00 91.79           H  
ATOM   2629  HB3 TRP A 171     -12.102 -17.876  21.634  1.00 91.79           H  
ATOM   2630  O   TRP A 171     -11.203 -20.554  22.610  1.00 91.79           O  
ATOM   2631  CG  TRP A 171     -10.542 -16.684  20.827  1.00 91.79           C  
ATOM   2632  CD1 TRP A 171     -11.331 -15.686  20.369  1.00 91.79           C  
ATOM   2633  HD1 TRP A 171     -12.409 -15.680  20.425  1.00 91.79           H  
ATOM   2634  CD2 TRP A 171      -9.167 -16.272  20.535  1.00 91.79           C  
ATOM   2635  CE2 TRP A 171      -9.207 -14.991  19.905  1.00 91.79           C  
ATOM   2636  CE3 TRP A 171      -7.892 -16.851  20.729  1.00 91.79           C  
ATOM   2637  HE3 TRP A 171      -7.817 -17.813  21.213  1.00 91.79           H  
ATOM   2638  NE1 TRP A 171     -10.548 -14.681  19.834  1.00 91.79           N  
ATOM   2639  HE1 TRP A 171     -10.922 -13.824  19.453  1.00 91.79           H  
ATOM   2640  CH2 TRP A 171      -6.796 -14.920  19.704  1.00 91.79           C  
ATOM   2641  HH2 TRP A 171      -5.890 -14.416  19.401  1.00 91.79           H  
ATOM   2642  CZ2 TRP A 171      -8.048 -14.316  19.496  1.00 91.79           C  
ATOM   2643  HZ2 TRP A 171      -8.115 -13.342  19.034  1.00 91.79           H  
ATOM   2644  CZ3 TRP A 171      -6.721 -16.185  20.314  1.00 91.79           C  
ATOM   2645  HZ3 TRP A 171      -5.755 -16.642  20.470  1.00 91.79           H  
ATOM   2646  N   SER A 172     -11.179 -21.651  20.666  1.00 89.41           N  
ATOM   2647  H   SER A 172     -11.112 -21.572  19.661  1.00 89.41           H  
ATOM   2648  CA  SER A 172     -11.430 -22.981  21.259  1.00 89.41           C  
ATOM   2649  HA  SER A 172     -11.695 -23.662  20.450  1.00 89.41           H  
ATOM   2650  C   SER A 172     -12.605 -23.014  22.255  1.00 89.41           C  
ATOM   2651  CB  SER A 172     -10.165 -23.521  21.936  1.00 89.41           C  
ATOM   2652  HB2 SER A 172     -10.392 -24.467  22.428  1.00 89.41           H  
ATOM   2653  HB3 SER A 172      -9.830 -22.812  22.693  1.00 89.41           H  
ATOM   2654  O   SER A 172     -12.457 -23.493  23.386  1.00 89.41           O  
ATOM   2655  OG  SER A 172      -9.126 -23.758  21.018  1.00 89.41           O  
ATOM   2656  HG  SER A 172      -9.090 -23.037  20.385  1.00 89.41           H  
ATOM   2657  N   ASN A 173     -13.762 -22.508  21.826  1.00 93.01           N  
ATOM   2658  H   ASN A 173     -13.812 -22.154  20.882  1.00 93.01           H  
ATOM   2659  CA  ASN A 173     -15.009 -22.418  22.587  1.00 93.01           C  
ATOM   2660  HA  ASN A 173     -15.723 -21.905  21.942  1.00 93.01           H  
ATOM   2661  C   ASN A 173     -14.923 -21.548  23.849  1.00 93.01           C  
ATOM   2662  CB  ASN A 173     -15.590 -23.820  22.851  1.00 93.01           C  
ATOM   2663  HB2 ASN A 173     -14.963 -24.339  23.576  1.00 93.01           H  
ATOM   2664  HB3 ASN A 173     -16.585 -23.715  23.285  1.00 93.01           H  
ATOM   2665  O   ASN A 173     -15.632 -21.804  24.820  1.00 93.01           O  
ATOM   2666  CG  ASN A 173     -15.732 -24.658  21.598  1.00 93.01           C  
ATOM   2667  ND2 ASN A 173     -15.349 -25.912  21.643  1.00 93.01           N  
ATOM   2668 HD21 ASN A 173     -15.524 -26.435  20.797  1.00 93.01           H  
ATOM   2669 HD22 ASN A 173     -15.037 -26.317  22.514  1.00 93.01           H  
ATOM   2670  OD1 ASN A 173     -16.167 -24.219  20.554  1.00 93.01           O  
ATOM   2671  N   SER A 174     -14.070 -20.517  23.876  1.00 92.65           N  
ATOM   2672  H   SER A 174     -13.367 -20.422  23.156  1.00 92.65           H  
ATOM   2673  CA  SER A 174     -14.173 -19.477  24.911  1.00 92.65           C  
ATOM   2674  HA  SER A 174     -14.160 -19.956  25.890  1.00 92.65           H  
ATOM   2675  C   SER A 174     -15.495 -18.720  24.812  1.00 92.65           C  
ATOM   2676  CB  SER A 174     -12.994 -18.509  24.844  1.00 92.65           C  
ATOM   2677  HB2 SER A 174     -13.204 -17.627  25.450  1.00 92.65           H  
ATOM   2678  HB3 SER A 174     -12.819 -18.199  23.814  1.00 92.65           H  
ATOM   2679  O   SER A 174     -16.143 -18.484  25.831  1.00 92.65           O  
ATOM   2680  OG  SER A 174     -11.857 -19.164  25.362  1.00 92.65           O  
ATOM   2681  HG  SER A 174     -12.030 -19.340  26.290  1.00 92.65           H  
ATOM   2682  N   PHE A 175     -15.938 -18.434  23.588  1.00 96.63           N  
ATOM   2683  H   PHE A 175     -15.384 -18.721  22.794  1.00 96.63           H  
ATOM   2684  CA  PHE A 175     -17.257 -17.886  23.300  1.00 96.63           C  
ATOM   2685  HA  PHE A 175     -17.720 -17.551  24.229  1.00 96.63           H  
ATOM   2686  C   PHE A 175     -18.166 -18.956  22.698  1.00 96.63           C  
ATOM   2687  CB  PHE A 175     -17.124 -16.665  22.383  1.00 96.63           C  
ATOM   2688  HB2 PHE A 175     -18.108 -16.208  22.275  1.00 96.63           H  
ATOM   2689  HB3 PHE A 175     -16.816 -17.005  21.395  1.00 96.63           H  
ATOM   2690  O   PHE A 175     -17.695 -19.916  22.088  1.00 96.63           O  
ATOM   2691  CG  PHE A 175     -16.143 -15.617  22.876  1.00 96.63           C  
ATOM   2692  CD1 PHE A 175     -16.292 -15.061  24.159  1.00 96.63           C  
ATOM   2693  HD1 PHE A 175     -17.149 -15.327  24.760  1.00 96.63           H  
ATOM   2694  CD2 PHE A 175     -15.063 -15.213  22.068  1.00 96.63           C  
ATOM   2695  HD2 PHE A 175     -14.950 -15.628  21.077  1.00 96.63           H  
ATOM   2696  CE1 PHE A 175     -15.348 -14.149  24.658  1.00 96.63           C  
ATOM   2697  HE1 PHE A 175     -15.460 -13.738  25.651  1.00 96.63           H  
ATOM   2698  CE2 PHE A 175     -14.132 -14.276  22.555  1.00 96.63           C  
ATOM   2699  HE2 PHE A 175     -13.299 -13.966  21.941  1.00 96.63           H  
ATOM   2700  CZ  PHE A 175     -14.267 -13.753  23.853  1.00 96.63           C  
ATOM   2701  HZ  PHE A 175     -13.546 -13.041  24.227  1.00 96.63           H  
ATOM   2702  N   LYS A 176     -19.473 -18.776  22.879  1.00 97.02           N  
ATOM   2703  H   LYS A 176     -19.760 -17.970  23.417  1.00 97.02           H  
ATOM   2704  CA  LYS A 176     -20.536 -19.596  22.306  1.00 97.02           C  
ATOM   2705  HA  LYS A 176     -20.118 -20.240  21.533  1.00 97.02           H  
ATOM   2706  C   LYS A 176     -21.567 -18.702  21.637  1.00 97.02           C  
ATOM   2707  CB  LYS A 176     -21.135 -20.489  23.394  1.00 97.02           C  
ATOM   2708  HB2 LYS A 176     -20.324 -21.022  23.890  1.00 97.02           H  
ATOM   2709  HB3 LYS A 176     -21.667 -19.884  24.129  1.00 97.02           H  
ATOM   2710  O   LYS A 176     -21.945 -17.688  22.221  1.00 97.02           O  
ATOM   2711  CG  LYS A 176     -22.079 -21.517  22.768  1.00 97.02           C  
ATOM   2712  HG2 LYS A 176     -21.546 -22.051  21.981  1.00 97.02           H  
ATOM   2713  HG3 LYS A 176     -22.944 -21.013  22.337  1.00 97.02           H  
ATOM   2714  CD  LYS A 176     -22.551 -22.528  23.807  1.00 97.02           C  
ATOM   2715  HD2 LYS A 176     -23.129 -22.017  24.577  1.00 97.02           H  
ATOM   2716  HD3 LYS A 176     -21.684 -23.016  24.254  1.00 97.02           H  
ATOM   2717  CE  LYS A 176     -23.413 -23.555  23.077  1.00 97.02           C  
ATOM   2718  HE2 LYS A 176     -22.827 -23.972  22.258  1.00 97.02           H  
ATOM   2719  HE3 LYS A 176     -24.265 -23.039  22.632  1.00 97.02           H  
ATOM   2720  NZ  LYS A 176     -23.860 -24.624  23.997  1.00 97.02           N  
ATOM   2721  HZ1 LYS A 176     -24.415 -25.296  23.488  1.00 97.02           H  
ATOM   2722  HZ2 LYS A 176     -24.416 -24.224  24.740  1.00 97.02           H  
ATOM   2723  HZ3 LYS A 176     -23.054 -25.087  24.391  1.00 97.02           H  
ATOM   2724  N   ALA A 177     -22.032 -19.067  20.447  1.00 97.34           N  
ATOM   2725  H   ALA A 177     -21.766 -19.956  20.048  1.00 97.34           H  
ATOM   2726  CA  ALA A 177     -23.067 -18.294  19.773  1.00 97.34           C  
ATOM   2727  HA  ALA A 177     -22.841 -17.233  19.876  1.00 97.34           H  
ATOM   2728  C   ALA A 177     -24.431 -18.558  20.431  1.00 97.34           C  
ATOM   2729  CB  ALA A 177     -23.038 -18.626  18.281  1.00 97.34           C  
ATOM   2730  HB1 ALA A 177     -23.802 -18.048  17.760  1.00 97.34           H  
ATOM   2731  HB2 ALA A 177     -23.223 -19.690  18.132  1.00 97.34           H  
ATOM   2732  HB3 ALA A 177     -22.058 -18.368  17.881  1.00 97.34           H  
ATOM   2733  O   ALA A 177     -24.890 -19.700  20.505  1.00 97.34           O  
ATOM   2734  N   SER A 178     -25.073 -17.505  20.938  1.00 96.93           N  
ATOM   2735  H   SER A 178     -24.653 -16.589  20.873  1.00 96.93           H  
ATOM   2736  CA  SER A 178     -26.427 -17.576  21.491  1.00 96.93           C  
ATOM   2737  HA  SER A 178     -26.615 -18.597  21.822  1.00 96.93           H  
ATOM   2738  C   SER A 178     -27.461 -17.174  20.435  1.00 96.93           C  
ATOM   2739  CB  SER A 178     -26.551 -16.664  22.712  1.00 96.93           C  
ATOM   2740  HB2 SER A 178     -26.556 -15.622  22.392  1.00 96.93           H  
ATOM   2741  HB3 SER A 178     -25.707 -16.833  23.381  1.00 96.93           H  
ATOM   2742  O   SER A 178     -27.212 -16.231  19.686  1.00 96.93           O  
ATOM   2743  OG  SER A 178     -27.757 -16.943  23.395  1.00 96.93           O  
ATOM   2744  HG  SER A 178     -27.818 -16.368  24.161  1.00 96.93           H  
ATOM   2745  N   PRO A 179     -28.646 -17.816  20.387  1.00 96.38           N  
ATOM   2746  CA  PRO A 179     -29.770 -17.333  19.578  1.00 96.38           C  
ATOM   2747  HA  PRO A 179     -29.435 -17.062  18.577  1.00 96.38           H  
ATOM   2748  C   PRO A 179     -30.466 -16.109  20.202  1.00 96.38           C  
ATOM   2749  CB  PRO A 179     -30.719 -18.531  19.507  1.00 96.38           C  
ATOM   2750  HB2 PRO A 179     -31.755 -18.233  19.340  1.00 96.38           H  
ATOM   2751  HB3 PRO A 179     -30.389 -19.209  18.721  1.00 96.38           H  
ATOM   2752  O   PRO A 179     -31.411 -15.569  19.633  1.00 96.38           O  
ATOM   2753  CG  PRO A 179     -30.529 -19.194  20.871  1.00 96.38           C  
ATOM   2754  HG2 PRO A 179     -31.107 -18.659  21.626  1.00 96.38           H  
ATOM   2755  HG3 PRO A 179     -30.807 -20.248  20.852  1.00 96.38           H  
ATOM   2756  CD  PRO A 179     -29.036 -19.006  21.136  1.00 96.38           C  
ATOM   2757  HD2 PRO A 179     -28.482 -19.864  20.756  1.00 96.38           H  
ATOM   2758  HD3 PRO A 179     -28.863 -18.890  22.206  1.00 96.38           H  
ATOM   2759  N   GLU A 180     -30.061 -15.713  21.410  1.00 97.08           N  
ATOM   2760  H   GLU A 180     -29.269 -16.180  21.827  1.00 97.08           H  
ATOM   2761  CA  GLU A 180     -30.629 -14.573  22.121  1.00 97.08           C  
ATOM   2762  HA  GLU A 180     -31.711 -14.584  21.994  1.00 97.08           H  
ATOM   2763  C   GLU A 180     -30.090 -13.257  21.541  1.00 97.08           C  
ATOM   2764  CB  GLU A 180     -30.326 -14.692  23.621  1.00 97.08           C  
ATOM   2765  HB2 GLU A 180     -29.243 -14.730  23.741  1.00 97.08           H  
ATOM   2766  HB3 GLU A 180     -30.678 -13.799  24.137  1.00 97.08           H  
ATOM   2767  O   GLU A 180     -28.900 -13.122  21.243  1.00 97.08           O  
ATOM   2768  CG  GLU A 180     -30.925 -15.945  24.297  1.00 97.08           C  
ATOM   2769  HG2 GLU A 180     -30.430 -16.062  25.261  1.00 97.08           H  
ATOM   2770  HG3 GLU A 180     -30.683 -16.833  23.713  1.00 97.08           H  
ATOM   2771  CD  GLU A 180     -32.446 -15.888  24.539  1.00 97.08           C  
ATOM   2772  OE1 GLU A 180     -32.996 -16.866  25.106  1.00 97.08           O  
ATOM   2773  OE2 GLU A 180     -33.065 -14.838  24.259  1.00 97.08           O  
ATOM   2774  N   ARG A 181     -30.980 -12.271  21.416  1.00 96.08           N  
ATOM   2775  H   ARG A 181     -31.929 -12.462  21.704  1.00 96.08           H  
ATOM   2776  CA  ARG A 181     -30.666 -10.953  20.850  1.00 96.08           C  
ATOM   2777  HA  ARG A 181     -29.932 -11.078  20.055  1.00 96.08           H  
ATOM   2778  C   ARG A 181     -30.034 -10.012  21.864  1.00 96.08           C  
ATOM   2779  CB  ARG A 181     -31.924 -10.323  20.245  1.00 96.08           C  
ATOM   2780  HB2 ARG A 181     -32.731 -10.324  20.977  1.00 96.08           H  
ATOM   2781  HB3 ARG A 181     -31.711  -9.289  19.976  1.00 96.08           H  
ATOM   2782  O   ARG A 181     -30.260 -10.144  23.074  1.00 96.08           O  
ATOM   2783  CG  ARG A 181     -32.354 -11.083  18.987  1.00 96.08           C  
ATOM   2784  HG2 ARG A 181     -31.501 -11.184  18.316  1.00 96.08           H  
ATOM   2785  HG3 ARG A 181     -32.716 -12.075  19.257  1.00 96.08           H  
ATOM   2786  CD  ARG A 181     -33.454 -10.304  18.273  1.00 96.08           C  
ATOM   2787  HD2 ARG A 181     -34.293 -10.161  18.955  1.00 96.08           H  
ATOM   2788  HD3 ARG A 181     -33.047  -9.333  17.991  1.00 96.08           H  
ATOM   2789  NE  ARG A 181     -33.902 -11.027  17.074  1.00 96.08           N  
ATOM   2790  HE  ARG A 181     -33.469 -11.926  16.920  1.00 96.08           H  
ATOM   2791  NH1 ARG A 181     -35.178  -9.342  16.193  1.00 96.08           N  
ATOM   2792 HH11 ARG A 181     -34.852  -8.757  16.949  1.00 96.08           H  
ATOM   2793 HH12 ARG A 181     -35.697  -8.950  15.420  1.00 96.08           H  
ATOM   2794  NH2 ARG A 181     -34.963 -11.274  15.083  1.00 96.08           N  
ATOM   2795 HH21 ARG A 181     -34.499 -12.166  14.983  1.00 96.08           H  
ATOM   2796 HH22 ARG A 181     -35.487 -10.884  14.313  1.00 96.08           H  
ATOM   2797  CZ  ARG A 181     -34.681 -10.547  16.126  1.00 96.08           C  
ATOM   2798  N   ARG A 182     -29.319  -8.995  21.382  1.00 95.42           N  
ATOM   2799  H   ARG A 182     -29.157  -8.988  20.385  1.00 95.42           H  
ATOM   2800  CA  ARG A 182     -28.845  -7.879  22.214  1.00 95.42           C  
ATOM   2801  HA  ARG A 182     -28.132  -8.284  22.934  1.00 95.42           H  
ATOM   2802  C   ARG A 182     -30.009  -7.274  23.010  1.00 95.42           C  
ATOM   2803  CB  ARG A 182     -28.121  -6.830  21.355  1.00 95.42           C  
ATOM   2804  HB2 ARG A 182     -28.764  -6.532  20.526  1.00 95.42           H  
ATOM   2805  HB3 ARG A 182     -27.920  -5.952  21.970  1.00 95.42           H  
ATOM   2806  O   ARG A 182     -31.135  -7.168  22.534  1.00 95.42           O  
ATOM   2807  CG  ARG A 182     -26.785  -7.367  20.807  1.00 95.42           C  
ATOM   2808  HG2 ARG A 182     -26.162  -7.711  21.632  1.00 95.42           H  
ATOM   2809  HG3 ARG A 182     -26.973  -8.228  20.165  1.00 95.42           H  
ATOM   2810  CD  ARG A 182     -26.002  -6.329  19.996  1.00 95.42           C  
ATOM   2811  HD2 ARG A 182     -25.180  -6.837  19.491  1.00 95.42           H  
ATOM   2812  HD3 ARG A 182     -26.647  -5.905  19.227  1.00 95.42           H  
ATOM   2813  NE  ARG A 182     -25.485  -5.254  20.864  1.00 95.42           N  
ATOM   2814  HE  ARG A 182     -26.164  -4.687  21.351  1.00 95.42           H  
ATOM   2815  NH1 ARG A 182     -23.204  -5.445  20.470  1.00 95.42           N  
ATOM   2816 HH11 ARG A 182     -22.268  -5.135  20.686  1.00 95.42           H  
ATOM   2817 HH12 ARG A 182     -23.258  -6.313  19.956  1.00 95.42           H  
ATOM   2818  NH2 ARG A 182     -23.934  -3.945  21.864  1.00 95.42           N  
ATOM   2819 HH21 ARG A 182     -22.954  -3.822  22.073  1.00 95.42           H  
ATOM   2820 HH22 ARG A 182     -24.596  -3.767  22.606  1.00 95.42           H  
ATOM   2821  CZ  ARG A 182     -24.225  -4.898  21.038  1.00 95.42           C  
ATOM   2822  N   ASN A 183     -29.731  -6.894  24.256  1.00 90.96           N  
ATOM   2823  H   ASN A 183     -28.758  -6.919  24.527  1.00 90.96           H  
ATOM   2824  CA  ASN A 183     -30.705  -6.388  25.237  1.00 90.96           C  
ATOM   2825  HA  ASN A 183     -30.140  -6.181  26.146  1.00 90.96           H  
ATOM   2826  C   ASN A 183     -31.803  -7.380  25.693  1.00 90.96           C  
ATOM   2827  CB  ASN A 183     -31.263  -5.027  24.772  1.00 90.96           C  
ATOM   2828  HB2 ASN A 183     -31.916  -5.174  23.912  1.00 90.96           H  
ATOM   2829  HB3 ASN A 183     -31.860  -4.585  25.570  1.00 90.96           H  
ATOM   2830  O   ASN A 183     -32.690  -6.984  26.444  1.00 90.96           O  
ATOM   2831  CG  ASN A 183     -30.166  -4.041  24.415  1.00 90.96           C  
ATOM   2832  ND2 ASN A 183     -30.354  -3.250  23.387  1.00 90.96           N  
ATOM   2833 HD21 ASN A 183     -29.619  -2.587  23.186  1.00 90.96           H  
ATOM   2834 HD22 ASN A 183     -31.196  -3.319  22.833  1.00 90.96           H  
ATOM   2835  OD1 ASN A 183     -29.117  -3.994  25.038  1.00 90.96           O  
ATOM   2836  N   SER A 184     -31.725  -8.671  25.340  1.00 94.01           N  
ATOM   2837  H   SER A 184     -31.046  -8.950  24.647  1.00 94.01           H  
ATOM   2838  CA  SER A 184     -32.609  -9.723  25.891  1.00 94.01           C  
ATOM   2839  HA  SER A 184     -33.647  -9.410  25.779  1.00 94.01           H  
ATOM   2840  C   SER A 184     -32.370 -10.029  27.377  1.00 94.01           C  
ATOM   2841  CB  SER A 184     -32.407 -11.035  25.126  1.00 94.01           C  
ATOM   2842  HB2 SER A 184     -32.638 -10.893  24.070  1.00 94.01           H  
ATOM   2843  HB3 SER A 184     -33.069 -11.800  25.530  1.00 94.01           H  
ATOM   2844  O   SER A 184     -33.214 -10.637  28.034  1.00 94.01           O  
ATOM   2845  OG  SER A 184     -31.060 -11.450  25.274  1.00 94.01           O  
ATOM   2846  HG  SER A 184     -30.611 -11.195  24.465  1.00 94.01           H  
ATOM   2847  N   GLY A 185     -31.194  -9.668  27.903  1.00 93.95           N  
ATOM   2848  H   GLY A 185     -30.545  -9.188  27.296  1.00 93.95           H  
ATOM   2849  CA  GLY A 185     -30.753 -10.034  29.253  1.00 93.95           C  
ATOM   2850  HA2 GLY A 185     -31.563  -9.848  29.958  1.00 93.95           H  
ATOM   2851  HA3 GLY A 185     -29.908  -9.404  29.530  1.00 93.95           H  
ATOM   2852  C   GLY A 185     -30.320 -11.498  29.404  1.00 93.95           C  
ATOM   2853  O   GLY A 185     -30.090 -11.939  30.526  1.00 93.95           O  
ATOM   2854  N   ARG A 186     -30.193 -12.253  28.301  1.00 95.49           N  
ATOM   2855  H   ARG A 186     -30.468 -11.842  27.420  1.00 95.49           H  
ATOM   2856  CA  ARG A 186     -29.842 -13.690  28.303  1.00 95.49           C  
ATOM   2857  HA  ARG A 186     -29.702 -14.033  29.328  1.00 95.49           H  
ATOM   2858  C   ARG A 186     -28.538 -14.032  27.582  1.00 95.49           C  
ATOM   2859  CB  ARG A 186     -30.996 -14.479  27.687  1.00 95.49           C  
ATOM   2860  HB2 ARG A 186     -30.708 -15.528  27.614  1.00 95.49           H  
ATOM   2861  HB3 ARG A 186     -31.194 -14.102  26.684  1.00 95.49           H  
ATOM   2862  O   ARG A 186     -28.115 -15.184  27.581  1.00 95.49           O  
ATOM   2863  CG  ARG A 186     -32.268 -14.388  28.529  1.00 95.49           C  
ATOM   2864  HG2 ARG A 186     -32.073 -14.774  29.530  1.00 95.49           H  
ATOM   2865  HG3 ARG A 186     -32.616 -13.357  28.592  1.00 95.49           H  
ATOM   2866  CD  ARG A 186     -33.327 -15.236  27.842  1.00 95.49           C  
ATOM   2867  HD2 ARG A 186     -32.934 -16.244  27.712  1.00 95.49           H  
ATOM   2868  HD3 ARG A 186     -33.531 -14.815  26.857  1.00 95.49           H  
ATOM   2869  NE  ARG A 186     -34.573 -15.274  28.616  1.00 95.49           N  
ATOM   2870  HE  ARG A 186     -34.706 -14.553  29.311  1.00 95.49           H  
ATOM   2871  NH1 ARG A 186     -35.421 -17.071  27.488  1.00 95.49           N  
ATOM   2872 HH11 ARG A 186     -36.162 -17.726  27.280  1.00 95.49           H  
ATOM   2873 HH12 ARG A 186     -34.636 -17.011  26.856  1.00 95.49           H  
ATOM   2874  NH2 ARG A 186     -36.616 -16.116  29.136  1.00 95.49           N  
ATOM   2875 HH21 ARG A 186     -37.341 -16.802  28.977  1.00 95.49           H  
ATOM   2876 HH22 ARG A 186     -36.710 -15.411  29.852  1.00 95.49           H  
ATOM   2877  CZ  ARG A 186     -35.531 -16.154  28.412  1.00 95.49           C  
ATOM   2878  N   CYS A 187     -27.899 -13.039  26.983  1.00 97.51           N  
ATOM   2879  H   CYS A 187     -28.299 -12.113  27.034  1.00 97.51           H  
ATOM   2880  CA  CYS A 187     -26.610 -13.153  26.317  1.00 97.51           C  
ATOM   2881  HA  CYS A 187     -26.100 -14.060  26.640  1.00 97.51           H  
ATOM   2882  C   CYS A 187     -25.735 -11.964  26.694  1.00 97.51           C  
ATOM   2883  CB  CYS A 187     -26.818 -13.226  24.804  1.00 97.51           C  
ATOM   2884  HB2 CYS A 187     -25.847 -13.309  24.315  1.00 97.51           H  
ATOM   2885  HB3 CYS A 187     -27.376 -14.136  24.582  1.00 97.51           H  
ATOM   2886  O   CYS A 187     -26.235 -10.877  26.989  1.00 97.51           O  
ATOM   2887  SG  CYS A 187     -27.719 -11.816  24.101  1.00 97.51           S  
ATOM   2888  N   LEU A 188     -24.428 -12.188  26.694  1.00 97.76           N  
ATOM   2889  H   LEU A 188     -24.090 -13.074  26.348  1.00 97.76           H  
ATOM   2890  CA  LEU A 188     -23.439 -11.154  26.930  1.00 97.76           C  
ATOM   2891  HA  LEU A 188     -23.841 -10.425  27.634  1.00 97.76           H  
ATOM   2892  C   LEU A 188     -23.141 -10.427  25.623  1.00 97.76           C  
ATOM   2893  CB  LEU A 188     -22.181 -11.792  27.530  1.00 97.76           C  
ATOM   2894  HB2 LEU A 188     -21.878 -12.625  26.895  1.00 97.76           H  
ATOM   2895  HB3 LEU A 188     -21.376 -11.057  27.522  1.00 97.76           H  
ATOM   2896  O   LEU A 188     -22.989 -11.049  24.573  1.00 97.76           O  
ATOM   2897  CG  LEU A 188     -22.392 -12.294  28.969  1.00 97.76           C  
ATOM   2898  HG  LEU A 188     -23.329 -12.845  29.052  1.00 97.76           H  
ATOM   2899  CD1 LEU A 188     -21.260 -13.222  29.367  1.00 97.76           C  
ATOM   2900 HD11 LEU A 188     -20.309 -12.872  28.964  1.00 97.76           H  
ATOM   2901 HD12 LEU A 188     -21.490 -14.223  29.001  1.00 97.76           H  
ATOM   2902 HD13 LEU A 188     -21.162 -13.252  30.452  1.00 97.76           H  
ATOM   2903  CD2 LEU A 188     -22.396 -11.148  29.972  1.00 97.76           C  
ATOM   2904 HD21 LEU A 188     -21.417 -10.670  29.952  1.00 97.76           H  
ATOM   2905 HD22 LEU A 188     -23.181 -10.436  29.716  1.00 97.76           H  
ATOM   2906 HD23 LEU A 188     -22.589 -11.533  30.974  1.00 97.76           H  
ATOM   2907  N   GLN A 189     -23.036  -9.106  25.706  1.00 97.61           N  
ATOM   2908  H   GLN A 189     -23.155  -8.673  26.611  1.00 97.61           H  
ATOM   2909  CA  GLN A 189     -22.636  -8.258  24.592  1.00 97.61           C  
ATOM   2910  HA  GLN A 189     -22.947  -8.744  23.667  1.00 97.61           H  
ATOM   2911  C   GLN A 189     -21.114  -8.117  24.590  1.00 97.61           C  
ATOM   2912  CB  GLN A 189     -23.342  -6.894  24.661  1.00 97.61           C  
ATOM   2913  HB2 GLN A 189     -23.078  -6.394  25.593  1.00 97.61           H  
ATOM   2914  HB3 GLN A 189     -23.007  -6.282  23.824  1.00 97.61           H  
ATOM   2915  O   GLN A 189     -20.536  -7.656  25.579  1.00 97.61           O  
ATOM   2916  CG  GLN A 189     -24.867  -7.066  24.579  1.00 97.61           C  
ATOM   2917  HG2 GLN A 189     -25.113  -7.591  23.656  1.00 97.61           H  
ATOM   2918  HG3 GLN A 189     -25.203  -7.683  25.413  1.00 97.61           H  
ATOM   2919  CD  GLN A 189     -25.655  -5.762  24.592  1.00 97.61           C  
ATOM   2920  NE2 GLN A 189     -26.832  -5.772  25.177  1.00 97.61           N  
ATOM   2921 HE21 GLN A 189     -27.371  -4.918  25.153  1.00 97.61           H  
ATOM   2922 HE22 GLN A 189     -27.076  -6.551  25.771  1.00 97.61           H  
ATOM   2923  OE1 GLN A 189     -25.270  -4.735  24.062  1.00 97.61           O  
ATOM   2924  N   LYS A 190     -20.470  -8.487  23.479  1.00 96.79           N  
ATOM   2925  H   LYS A 190     -21.041  -8.841  22.725  1.00 96.79           H  
ATOM   2926  CA  LYS A 190     -19.009  -8.411  23.302  1.00 96.79           C  
ATOM   2927  HA  LYS A 190     -18.525  -9.006  24.076  1.00 96.79           H  
ATOM   2928  C   LYS A 190     -18.492  -6.981  23.446  1.00 96.79           C  
ATOM   2929  CB  LYS A 190     -18.654  -8.978  21.917  1.00 96.79           C  
ATOM   2930  HB2 LYS A 190     -19.043  -9.994  21.847  1.00 96.79           H  
ATOM   2931  HB3 LYS A 190     -19.148  -8.374  21.156  1.00 96.79           H  
ATOM   2932  O   LYS A 190     -17.382  -6.764  23.913  1.00 96.79           O  
ATOM   2933  CG  LYS A 190     -17.138  -9.010  21.649  1.00 96.79           C  
ATOM   2934  HG2 LYS A 190     -16.654  -9.588  22.436  1.00 96.79           H  
ATOM   2935  HG3 LYS A 190     -16.727  -8.001  21.662  1.00 96.79           H  
ATOM   2936  CD  LYS A 190     -16.816  -9.660  20.295  1.00 96.79           C  
ATOM   2937  HD2 LYS A 190     -15.737  -9.786  20.214  1.00 96.79           H  
ATOM   2938  HD3 LYS A 190     -17.265 -10.653  20.271  1.00 96.79           H  
ATOM   2939  CE  LYS A 190     -17.314  -8.867  19.078  1.00 96.79           C  
ATOM   2940  HE2 LYS A 190     -18.381  -8.671  19.188  1.00 96.79           H  
ATOM   2941  HE3 LYS A 190     -17.187  -9.493  18.195  1.00 96.79           H  
ATOM   2942  NZ  LYS A 190     -16.569  -7.598  18.898  1.00 96.79           N  
ATOM   2943  HZ1 LYS A 190     -15.582  -7.772  18.767  1.00 96.79           H  
ATOM   2944  HZ2 LYS A 190     -16.684  -6.981  19.689  1.00 96.79           H  
ATOM   2945  HZ3 LYS A 190     -16.910  -7.054  18.118  1.00 96.79           H  
ATOM   2946  N   TRP A 191     -19.289  -6.007  23.021  1.00 97.20           N  
ATOM   2947  H   TRP A 191     -20.189  -6.269  22.646  1.00 97.20           H  
ATOM   2948  CA  TRP A 191     -18.995  -4.585  23.147  1.00 97.20           C  
ATOM   2949  HA  TRP A 191     -18.407  -4.416  24.049  1.00 97.20           H  
ATOM   2950  C   TRP A 191     -20.295  -3.792  23.259  1.00 97.20           C  
ATOM   2951  CB  TRP A 191     -18.176  -4.135  21.937  1.00 97.20           C  
ATOM   2952  HB2 TRP A 191     -17.396  -4.872  21.746  1.00 97.20           H  
ATOM   2953  HB3 TRP A 191     -18.818  -4.099  21.057  1.00 97.20           H  
ATOM   2954  O   TRP A 191     -21.320  -4.205  22.713  1.00 97.20           O  
ATOM   2955  CG  TRP A 191     -17.512  -2.814  22.116  1.00 97.20           C  
ATOM   2956  CD1 TRP A 191     -16.306  -2.625  22.690  1.00 97.20           C  
ATOM   2957  HD1 TRP A 191     -15.671  -3.401  23.091  1.00 97.20           H  
ATOM   2958  CD2 TRP A 191     -18.004  -1.485  21.765  1.00 97.20           C  
ATOM   2959  CE2 TRP A 191     -17.013  -0.528  22.138  1.00 97.20           C  
ATOM   2960  CE3 TRP A 191     -19.195  -0.995  21.186  1.00 97.20           C  
ATOM   2961  HE3 TRP A 191     -19.968  -1.687  20.885  1.00 97.20           H  
ATOM   2962  NE1 TRP A 191     -15.986  -1.287  22.657  1.00 97.20           N  
ATOM   2963  HE1 TRP A 191     -15.118  -0.936  23.036  1.00 97.20           H  
ATOM   2964  CH2 TRP A 191     -18.404   1.308  21.405  1.00 97.20           C  
ATOM   2965  HH2 TRP A 191     -18.582   2.366  21.278  1.00 97.20           H  
ATOM   2966  CZ2 TRP A 191     -17.198   0.850  21.964  1.00 97.20           C  
ATOM   2967  HZ2 TRP A 191     -16.432   1.549  22.267  1.00 97.20           H  
ATOM   2968  CZ3 TRP A 191     -19.392   0.388  21.011  1.00 97.20           C  
ATOM   2969  HZ3 TRP A 191     -20.308   0.759  20.575  1.00 97.20           H  
ATOM   2970  N   PHE A 192     -20.269  -2.664  23.958  1.00 96.22           N  
ATOM   2971  H   PHE A 192     -19.384  -2.315  24.297  1.00 96.22           H  
ATOM   2972  CA  PHE A 192     -21.429  -1.814  24.215  1.00 96.22           C  
ATOM   2973  HA  PHE A 192     -22.128  -1.887  23.382  1.00 96.22           H  
ATOM   2974  C   PHE A 192     -20.990  -0.354  24.316  1.00 96.22           C  
ATOM   2975  CB  PHE A 192     -22.143  -2.269  25.501  1.00 96.22           C  
ATOM   2976  HB2 PHE A 192     -22.552  -3.266  25.337  1.00 96.22           H  
ATOM   2977  HB3 PHE A 192     -22.988  -1.606  25.691  1.00 96.22           H  
ATOM   2978  O   PHE A 192     -19.838  -0.070  24.641  1.00 96.22           O  
ATOM   2979  CG  PHE A 192     -21.258  -2.304  26.736  1.00 96.22           C  
ATOM   2980  CD1 PHE A 192     -20.506  -3.458  27.029  1.00 96.22           C  
ATOM   2981  HD1 PHE A 192     -20.576  -4.326  26.390  1.00 96.22           H  
ATOM   2982  CD2 PHE A 192     -21.162  -1.178  27.577  1.00 96.22           C  
ATOM   2983  HD2 PHE A 192     -21.735  -0.288  27.363  1.00 96.22           H  
ATOM   2984  CE1 PHE A 192     -19.632  -3.472  28.130  1.00 96.22           C  
ATOM   2985  HE1 PHE A 192     -19.024  -4.343  28.323  1.00 96.22           H  
ATOM   2986  CE2 PHE A 192     -20.294  -1.196  28.684  1.00 96.22           C  
ATOM   2987  HE2 PHE A 192     -20.191  -0.316  29.301  1.00 96.22           H  
ATOM   2988  CZ  PHE A 192     -19.517  -2.336  28.950  1.00 96.22           C  
ATOM   2989  HZ  PHE A 192     -18.809  -2.322  29.765  1.00 96.22           H  
ATOM   2990  N   GLU A 193     -21.917   0.567  24.061  1.00 92.64           N  
ATOM   2991  H   GLU A 193     -22.860   0.290  23.829  1.00 92.64           H  
ATOM   2992  CA  GLU A 193     -21.613   1.992  24.150  1.00 92.64           C  
ATOM   2993  HA  GLU A 193     -20.686   2.150  23.599  1.00 92.64           H  
ATOM   2994  C   GLU A 193     -21.413   2.420  25.610  1.00 92.64           C  
ATOM   2995  CB  GLU A 193     -22.722   2.831  23.496  1.00 92.64           C  
ATOM   2996  HB2 GLU A 193     -23.693   2.477  23.843  1.00 92.64           H  
ATOM   2997  HB3 GLU A 193     -22.620   3.870  23.808  1.00 92.64           H  
ATOM   2998  O   GLU A 193     -22.329   2.226  26.417  1.00 92.64           O  
ATOM   2999  CG  GLU A 193     -22.684   2.772  21.962  1.00 92.64           C  
ATOM   3000  HG2 GLU A 193     -22.804   1.736  21.646  1.00 92.64           H  
ATOM   3001  HG3 GLU A 193     -23.540   3.332  21.584  1.00 92.64           H  
ATOM   3002  CD  GLU A 193     -21.397   3.354  21.349  1.00 92.64           C  
ATOM   3003  OE1 GLU A 193     -21.243   3.218  20.117  1.00 92.64           O  
ATOM   3004  OE2 GLU A 193     -20.581   3.932  22.106  1.00 92.64           O  
ATOM   3005  N   PRO A 194     -20.280   3.059  25.968  1.00 90.02           N  
ATOM   3006  CA  PRO A 194     -19.993   3.444  27.351  1.00 90.02           C  
ATOM   3007  HA  PRO A 194     -19.843   2.541  27.943  1.00 90.02           H  
ATOM   3008  C   PRO A 194     -21.109   4.283  27.988  1.00 90.02           C  
ATOM   3009  CB  PRO A 194     -18.682   4.239  27.288  1.00 90.02           C  
ATOM   3010  HB2 PRO A 194     -18.065   4.062  28.169  1.00 90.02           H  
ATOM   3011  HB3 PRO A 194     -18.890   5.304  27.184  1.00 90.02           H  
ATOM   3012  O   PRO A 194     -21.442   4.112  29.158  1.00 90.02           O  
ATOM   3013  CG  PRO A 194     -17.996   3.745  26.017  1.00 90.02           C  
ATOM   3014  HG2 PRO A 194     -17.364   4.514  25.573  1.00 90.02           H  
ATOM   3015  HG3 PRO A 194     -17.407   2.856  26.241  1.00 90.02           H  
ATOM   3016  CD  PRO A 194     -19.153   3.376  25.096  1.00 90.02           C  
ATOM   3017  HD2 PRO A 194     -19.409   4.225  24.463  1.00 90.02           H  
ATOM   3018  HD3 PRO A 194     -18.862   2.525  24.481  1.00 90.02           H  
ATOM   3019  N   ALA A 195     -21.738   5.160  27.200  1.00 88.81           N  
ATOM   3020  H   ALA A 195     -21.441   5.224  26.236  1.00 88.81           H  
ATOM   3021  CA  ALA A 195     -22.804   6.046  27.660  1.00 88.81           C  
ATOM   3022  HA  ALA A 195     -22.462   6.558  28.559  1.00 88.81           H  
ATOM   3023  C   ALA A 195     -24.115   5.322  28.034  1.00 88.81           C  
ATOM   3024  CB  ALA A 195     -23.041   7.095  26.566  1.00 88.81           C  
ATOM   3025  HB1 ALA A 195     -22.123   7.653  26.382  1.00 88.81           H  
ATOM   3026  HB2 ALA A 195     -23.359   6.608  25.645  1.00 88.81           H  
ATOM   3027  HB3 ALA A 195     -23.816   7.790  26.889  1.00 88.81           H  
ATOM   3028  O   ALA A 195     -24.956   5.913  28.706  1.00 88.81           O  
ATOM   3029  N   GLN A 196     -24.314   4.068  27.608  1.00 89.95           N  
ATOM   3030  H   GLN A 196     -23.567   3.597  27.118  1.00 89.95           H  
ATOM   3031  CA  GLN A 196     -25.538   3.296  27.875  1.00 89.95           C  
ATOM   3032  HA  GLN A 196     -26.352   3.988  28.090  1.00 89.95           H  
ATOM   3033  C   GLN A 196     -25.427   2.395  29.116  1.00 89.95           C  
ATOM   3034  CB  GLN A 196     -25.937   2.497  26.624  1.00 89.95           C  
ATOM   3035  HB2 GLN A 196     -25.125   1.827  26.343  1.00 89.95           H  
ATOM   3036  HB3 GLN A 196     -26.815   1.895  26.857  1.00 89.95           H  
ATOM   3037  O   GLN A 196     -26.390   1.717  29.477  1.00 89.95           O  
ATOM   3038  CG  GLN A 196     -26.281   3.420  25.442  1.00 89.95           C  
ATOM   3039  HG2 GLN A 196     -25.399   3.996  25.162  1.00 89.95           H  
ATOM   3040  HG3 GLN A 196     -27.063   4.116  25.747  1.00 89.95           H  
ATOM   3041  CD  GLN A 196     -26.768   2.669  24.207  1.00 89.95           C  
ATOM   3042  NE2 GLN A 196     -27.001   3.361  23.113  1.00 89.95           N  
ATOM   3043 HE21 GLN A 196     -26.779   4.346  23.070  1.00 89.95           H  
ATOM   3044 HE22 GLN A 196     -27.261   2.817  22.304  1.00 89.95           H  
ATOM   3045  OE1 GLN A 196     -26.958   1.465  24.180  1.00 89.95           O  
ATOM   3046  N   GLY A 197     -24.275   2.403  29.793  1.00 89.43           N  
ATOM   3047  H   GLY A 197     -23.518   2.972  29.440  1.00 89.43           H  
ATOM   3048  CA  GLY A 197     -23.990   1.495  30.898  1.00 89.43           C  
ATOM   3049  HA2 GLY A 197     -23.113   1.859  31.433  1.00 89.43           H  
ATOM   3050  HA3 GLY A 197     -24.835   1.480  31.586  1.00 89.43           H  
ATOM   3051  C   GLY A 197     -23.715   0.063  30.428  1.00 89.43           C  
ATOM   3052  O   GLY A 197     -23.862  -0.278  29.257  1.00 89.43           O  
ATOM   3053  N   ASN A 198     -23.280  -0.791  31.354  1.00 93.96           N  
ATOM   3054  H   ASN A 198     -23.195  -0.467  32.307  1.00 93.96           H  
ATOM   3055  CA  ASN A 198     -22.839  -2.147  31.034  1.00 93.96           C  
ATOM   3056  HA  ASN A 198     -22.432  -2.138  30.023  1.00 93.96           H  
ATOM   3057  C   ASN A 198     -24.008  -3.155  31.097  1.00 93.96           C  
ATOM   3058  CB  ASN A 198     -21.671  -2.496  31.969  1.00 93.96           C  
ATOM   3059  HB2 ASN A 198     -20.936  -1.692  31.916  1.00 93.96           H  
ATOM   3060  HB3 ASN A 198     -22.022  -2.577  32.998  1.00 93.96           H  
ATOM   3061  O   ASN A 198     -24.442  -3.508  32.201  1.00 93.96           O  
ATOM   3062  CG  ASN A 198     -20.978  -3.787  31.584  1.00 93.96           C  
ATOM   3063  ND2 ASN A 198     -19.737  -3.944  31.976  1.00 93.96           N  
ATOM   3064 HD21 ASN A 198     -19.265  -3.168  32.417  1.00 93.96           H  
ATOM   3065 HD22 ASN A 198     -19.221  -4.703  31.552  1.00 93.96           H  
ATOM   3066  OD1 ASN A 198     -21.526  -4.674  30.952  1.00 93.96           O  
ATOM   3067  N   PRO A 199     -24.499  -3.683  29.958  1.00 95.48           N  
ATOM   3068  CA  PRO A 199     -25.639  -4.604  29.937  1.00 95.48           C  
ATOM   3069  HA  PRO A 199     -26.467  -4.186  30.509  1.00 95.48           H  
ATOM   3070  C   PRO A 199     -25.300  -5.986  30.519  1.00 95.48           C  
ATOM   3071  CB  PRO A 199     -26.037  -4.692  28.460  1.00 95.48           C  
ATOM   3072  HB2 PRO A 199     -26.721  -3.879  28.218  1.00 95.48           H  
ATOM   3073  HB3 PRO A 199     -26.488  -5.653  28.210  1.00 95.48           H  
ATOM   3074  O   PRO A 199     -26.193  -6.737  30.912  1.00 95.48           O  
ATOM   3075  CG  PRO A 199     -24.716  -4.478  27.722  1.00 95.48           C  
ATOM   3076  HG2 PRO A 199     -24.154  -5.411  27.685  1.00 95.48           H  
ATOM   3077  HG3 PRO A 199     -24.869  -4.076  26.720  1.00 95.48           H  
ATOM   3078  CD  PRO A 199     -23.991  -3.472  28.607  1.00 95.48           C  
ATOM   3079  HD2 PRO A 199     -22.916  -3.643  28.554  1.00 95.48           H  
ATOM   3080  HD3 PRO A 199     -24.235  -2.464  28.270  1.00 95.48           H  
ATOM   3081  N   ASN A 200     -24.011  -6.324  30.621  1.00 96.41           N  
ATOM   3082  H   ASN A 200     -23.317  -5.650  30.332  1.00 96.41           H  
ATOM   3083  CA  ASN A 200     -23.550  -7.655  31.010  1.00 96.41           C  
ATOM   3084  HA  ASN A 200     -24.172  -8.394  30.505  1.00 96.41           H  
ATOM   3085  C   ASN A 200     -23.694  -7.934  32.511  1.00 96.41           C  
ATOM   3086  CB  ASN A 200     -22.101  -7.828  30.519  1.00 96.41           C  
ATOM   3087  HB2 ASN A 200     -21.468  -7.033  30.915  1.00 96.41           H  
ATOM   3088  HB3 ASN A 200     -21.696  -8.760  30.915  1.00 96.41           H  
ATOM   3089  O   ASN A 200     -23.655  -9.093  32.917  1.00 96.41           O  
ATOM   3090  CG  ASN A 200     -22.000  -7.846  29.001  1.00 96.41           C  
ATOM   3091  ND2 ASN A 200     -20.824  -7.658  28.450  1.00 96.41           N  
ATOM   3092 HD21 ASN A 200     -20.773  -7.673  27.441  1.00 96.41           H  
ATOM   3093 HD22 ASN A 200     -19.995  -7.508  29.006  1.00 96.41           H  
ATOM   3094  OD1 ASN A 200     -22.976  -8.038  28.296  1.00 96.41           O  
ATOM   3095  N   VAL A 201     -23.906  -6.903  33.337  1.00 94.40           N  
ATOM   3096  H   VAL A 201     -23.943  -5.976  32.938  1.00 94.40           H  
ATOM   3097  CA  VAL A 201     -24.090  -7.060  34.792  1.00 94.40           C  
ATOM   3098  HA  VAL A 201     -23.244  -7.615  35.197  1.00 94.40           H  
ATOM   3099  C   VAL A 201     -25.356  -7.863  35.103  1.00 94.40           C  
ATOM   3100  CB  VAL A 201     -24.147  -5.684  35.485  1.00 94.40           C  
ATOM   3101  HB  VAL A 201     -24.979  -5.112  35.073  1.00 94.40           H  
ATOM   3102  O   VAL A 201     -25.334  -8.772  35.932  1.00 94.40           O  
ATOM   3103  CG1 VAL A 201     -24.354  -5.814  37.001  1.00 94.40           C  
ATOM   3104 HG11 VAL A 201     -25.322  -6.265  37.218  1.00 94.40           H  
ATOM   3105 HG12 VAL A 201     -23.564  -6.433  37.428  1.00 94.40           H  
ATOM   3106 HG13 VAL A 201     -24.323  -4.827  37.463  1.00 94.40           H  
ATOM   3107  CG2 VAL A 201     -22.854  -4.890  35.255  1.00 94.40           C  
ATOM   3108 HG21 VAL A 201     -22.924  -3.921  35.748  1.00 94.40           H  
ATOM   3109 HG22 VAL A 201     -22.006  -5.439  35.665  1.00 94.40           H  
ATOM   3110 HG23 VAL A 201     -22.700  -4.716  34.190  1.00 94.40           H  
ATOM   3111  N   ALA A 202     -26.464  -7.556  34.420  1.00 93.25           N  
ATOM   3112  H   ALA A 202     -26.415  -6.841  33.709  1.00 93.25           H  
ATOM   3113  CA  ALA A 202     -27.728  -8.266  34.612  1.00 93.25           C  
ATOM   3114  HA  ALA A 202     -27.975  -8.274  35.674  1.00 93.25           H  
ATOM   3115  C   ALA A 202     -27.632  -9.730  34.155  1.00 93.25           C  
ATOM   3116  CB  ALA A 202     -28.827  -7.508  33.859  1.00 93.25           C  
ATOM   3117  HB1 ALA A 202     -28.911  -6.492  34.244  1.00 93.25           H  
ATOM   3118  HB2 ALA A 202     -28.595  -7.470  32.794  1.00 93.25           H  
ATOM   3119  HB3 ALA A 202     -29.780  -8.019  33.994  1.00 93.25           H  
ATOM   3120  O   ALA A 202     -28.154 -10.623  34.819  1.00 93.25           O  
ATOM   3121  N   VAL A 203     -26.911  -9.971  33.057  1.00 95.56           N  
ATOM   3122  H   VAL A 203     -26.505  -9.182  32.574  1.00 95.56           H  
ATOM   3123  CA  VAL A 203     -26.708 -11.306  32.484  1.00 95.56           C  
ATOM   3124  HA  VAL A 203     -27.677 -11.795  32.382  1.00 95.56           H  
ATOM   3125  C   VAL A 203     -25.846 -12.159  33.412  1.00 95.56           C  
ATOM   3126  CB  VAL A 203     -26.063 -11.212  31.092  1.00 95.56           C  
ATOM   3127  HB  VAL A 203     -25.048 -10.830  31.201  1.00 95.56           H  
ATOM   3128  O   VAL A 203     -26.239 -13.264  33.764  1.00 95.56           O  
ATOM   3129  CG1 VAL A 203     -26.006 -12.589  30.422  1.00 95.56           C  
ATOM   3130 HG11 VAL A 203     -27.006 -13.018  30.368  1.00 95.56           H  
ATOM   3131 HG12 VAL A 203     -25.607 -12.490  29.412  1.00 95.56           H  
ATOM   3132 HG13 VAL A 203     -25.353 -13.258  30.982  1.00 95.56           H  
ATOM   3133  CG2 VAL A 203     -26.820 -10.259  30.161  1.00 95.56           C  
ATOM   3134 HG21 VAL A 203     -26.218 -10.089  29.268  1.00 95.56           H  
ATOM   3135 HG22 VAL A 203     -27.780 -10.692  29.880  1.00 95.56           H  
ATOM   3136 HG23 VAL A 203     -26.981  -9.283  30.620  1.00 95.56           H  
ATOM   3137  N   ALA A 204     -24.711 -11.640  33.885  1.00 95.03           N  
ATOM   3138  H   ALA A 204     -24.409 -10.730  33.568  1.00 95.03           H  
ATOM   3139  CA  ALA A 204     -23.860 -12.357  34.833  1.00 95.03           C  
ATOM   3140  HA  ALA A 204     -23.517 -13.283  34.371  1.00 95.03           H  
ATOM   3141  C   ALA A 204     -24.621 -12.745  36.111  1.00 95.03           C  
ATOM   3142  CB  ALA A 204     -22.637 -11.491  35.142  1.00 95.03           C  
ATOM   3143  HB1 ALA A 204     -22.038 -11.398  34.237  1.00 95.03           H  
ATOM   3144  HB2 ALA A 204     -22.944 -10.500  35.477  1.00 95.03           H  
ATOM   3145  HB3 ALA A 204     -22.034 -11.965  35.916  1.00 95.03           H  
ATOM   3146  O   ALA A 204     -24.483 -13.872  36.580  1.00 95.03           O  
ATOM   3147  N   ARG A 205     -25.486 -11.860  36.633  1.00 94.31           N  
ATOM   3148  H   ARG A 205     -25.545 -10.948  36.205  1.00 94.31           H  
ATOM   3149  CA  ARG A 205     -26.341 -12.166  37.793  1.00 94.31           C  
ATOM   3150  HA  ARG A 205     -25.714 -12.526  38.609  1.00 94.31           H  
ATOM   3151  C   ARG A 205     -27.315 -13.313  37.524  1.00 94.31           C  
ATOM   3152  CB  ARG A 205     -27.047 -10.890  38.265  1.00 94.31           C  
ATOM   3153  HB2 ARG A 205     -27.811 -10.604  37.542  1.00 94.31           H  
ATOM   3154  HB3 ARG A 205     -26.311 -10.089  38.327  1.00 94.31           H  
ATOM   3155  O   ARG A 205     -27.479 -14.156  38.396  1.00 94.31           O  
ATOM   3156  CG  ARG A 205     -27.688 -11.088  39.649  1.00 94.31           C  
ATOM   3157  HG2 ARG A 205     -28.430 -11.884  39.595  1.00 94.31           H  
ATOM   3158  HG3 ARG A 205     -26.927 -11.379  40.373  1.00 94.31           H  
ATOM   3159  CD  ARG A 205     -28.391  -9.817  40.134  1.00 94.31           C  
ATOM   3160  HD2 ARG A 205     -29.118  -9.522  39.377  1.00 94.31           H  
ATOM   3161  HD3 ARG A 205     -28.927 -10.053  41.054  1.00 94.31           H  
ATOM   3162  NE  ARG A 205     -27.434  -8.725  40.404  1.00 94.31           N  
ATOM   3163  HE  ARG A 205     -26.519  -9.012  40.720  1.00 94.31           H  
ATOM   3164  NH1 ARG A 205     -28.822  -6.955  39.938  1.00 94.31           N  
ATOM   3165 HH11 ARG A 205     -28.979  -5.960  39.872  1.00 94.31           H  
ATOM   3166 HH12 ARG A 205     -29.563  -7.614  39.747  1.00 94.31           H  
ATOM   3167  NH2 ARG A 205     -26.716  -6.572  40.574  1.00 94.31           N  
ATOM   3168 HH21 ARG A 205     -26.884  -5.578  40.509  1.00 94.31           H  
ATOM   3169 HH22 ARG A 205     -25.811  -6.910  40.871  1.00 94.31           H  
ATOM   3170  CZ  ARG A 205     -27.661  -7.428  40.303  1.00 94.31           C  
ATOM   3171  N   LEU A 206     -27.913 -13.363  36.333  1.00 93.15           N  
ATOM   3172  H   LEU A 206     -27.714 -12.631  35.665  1.00 93.15           H  
ATOM   3173  CA  LEU A 206     -28.823 -14.440  35.931  1.00 93.15           C  
ATOM   3174  HA  LEU A 206     -29.605 -14.534  36.685  1.00 93.15           H  
ATOM   3175  C   LEU A 206     -28.123 -15.804  35.842  1.00 93.15           C  
ATOM   3176  CB  LEU A 206     -29.460 -14.058  34.579  1.00 93.15           C  
ATOM   3177  HB2 LEU A 206     -29.985 -13.110  34.689  1.00 93.15           H  
ATOM   3178  HB3 LEU A 206     -28.664 -13.914  33.849  1.00 93.15           H  
ATOM   3179  O   LEU A 206     -28.711 -16.814  36.204  1.00 93.15           O  
ATOM   3180  CG  LEU A 206     -30.431 -15.110  34.010  1.00 93.15           C  
ATOM   3181  HG  LEU A 206     -29.935 -16.077  33.928  1.00 93.15           H  
ATOM   3182  CD1 LEU A 206     -31.681 -15.259  34.879  1.00 93.15           C  
ATOM   3183 HD11 LEU A 206     -32.368 -15.967  34.415  1.00 93.15           H  
ATOM   3184 HD12 LEU A 206     -31.400 -15.656  35.854  1.00 93.15           H  
ATOM   3185 HD13 LEU A 206     -32.172 -14.294  35.005  1.00 93.15           H  
ATOM   3186  CD2 LEU A 206     -30.862 -14.702  32.600  1.00 93.15           C  
ATOM   3187 HD21 LEU A 206     -31.531 -15.456  32.187  1.00 93.15           H  
ATOM   3188 HD22 LEU A 206     -31.363 -13.734  32.624  1.00 93.15           H  
ATOM   3189 HD23 LEU A 206     -29.982 -14.627  31.960  1.00 93.15           H  
ATOM   3190  N   PHE A 207     -26.883 -15.850  35.352  1.00 93.18           N  
ATOM   3191  H   PHE A 207     -26.463 -14.993  35.020  1.00 93.18           H  
ATOM   3192  CA  PHE A 207     -26.131 -17.107  35.226  1.00 93.18           C  
ATOM   3193  HA  PHE A 207     -26.832 -17.922  35.046  1.00 93.18           H  
ATOM   3194  C   PHE A 207     -25.375 -17.500  36.502  1.00 93.18           C  
ATOM   3195  CB  PHE A 207     -25.197 -17.026  34.014  1.00 93.18           C  
ATOM   3196  HB2 PHE A 207     -24.440 -17.805  34.098  1.00 93.18           H  
ATOM   3197  HB3 PHE A 207     -24.674 -16.070  34.017  1.00 93.18           H  
ATOM   3198  O   PHE A 207     -24.946 -18.644  36.629  1.00 93.18           O  
ATOM   3199  CG  PHE A 207     -25.913 -17.219  32.690  1.00 93.18           C  
ATOM   3200  CD1 PHE A 207     -26.071 -18.512  32.158  1.00 93.18           C  
ATOM   3201  HD1 PHE A 207     -25.698 -19.365  32.705  1.00 93.18           H  
ATOM   3202  CD2 PHE A 207     -26.413 -16.116  31.977  1.00 93.18           C  
ATOM   3203  HD2 PHE A 207     -26.293 -15.119  32.374  1.00 93.18           H  
ATOM   3204  CE1 PHE A 207     -26.712 -18.693  30.918  1.00 93.18           C  
ATOM   3205  HE1 PHE A 207     -26.833 -19.687  30.515  1.00 93.18           H  
ATOM   3206  CE2 PHE A 207     -27.058 -16.293  30.743  1.00 93.18           C  
ATOM   3207  HE2 PHE A 207     -27.436 -15.439  30.199  1.00 93.18           H  
ATOM   3208  CZ  PHE A 207     -27.204 -17.582  30.209  1.00 93.18           C  
ATOM   3209  HZ  PHE A 207     -27.697 -17.715  29.257  1.00 93.18           H  
ATOM   3210  N   ALA A 208     -25.199 -16.571  37.444  1.00 91.05           N  
ATOM   3211  H   ALA A 208     -25.486 -15.623  37.246  1.00 91.05           H  
ATOM   3212  CA  ALA A 208     -24.625 -16.854  38.754  1.00 91.05           C  
ATOM   3213  HA  ALA A 208     -23.863 -17.627  38.646  1.00 91.05           H  
ATOM   3214  C   ALA A 208     -25.656 -17.368  39.773  1.00 91.05           C  
ATOM   3215  CB  ALA A 208     -23.948 -15.582  39.275  1.00 91.05           C  
ATOM   3216  HB1 ALA A 208     -24.697 -14.802  39.415  1.00 91.05           H  
ATOM   3217  HB2 ALA A 208     -23.467 -15.783  40.232  1.00 91.05           H  
ATOM   3218  HB3 ALA A 208     -23.194 -15.236  38.568  1.00 91.05           H  
ATOM   3219  O   ALA A 208     -25.238 -17.943  40.783  1.00 91.05           O  
ATOM   3220  N   SER A 209     -26.955 -17.112  39.568  1.00 82.55           N  
ATOM   3221  H   SER A 209     -27.233 -16.655  38.712  1.00 82.55           H  
ATOM   3222  CA  SER A 209     -28.032 -17.490  40.496  1.00 82.55           C  
ATOM   3223  HA  SER A 209     -27.693 -17.314  41.517  1.00 82.55           H  
ATOM   3224  C   SER A 209     -28.388 -18.966  40.439  1.00 82.55           C  
ATOM   3225  CB  SER A 209     -29.276 -16.637  40.270  1.00 82.55           C  
ATOM   3226  HB2 SER A 209     -30.032 -16.908  41.006  1.00 82.55           H  
ATOM   3227  HB3 SER A 209     -29.027 -15.581  40.376  1.00 82.55           H  
ATOM   3228  O   SER A 209     -28.581 -19.465  39.308  1.00 82.55           O  
ATOM   3229  OG  SER A 209     -29.766 -16.887  38.975  1.00 82.55           O  
ATOM   3230  HG  SER A 209     -29.438 -17.757  38.735  1.00 82.55           H  
ATOM   3231  OXT SER A 209     -28.515 -19.522  41.547  1.00 82.55           O  
TER    3232      SER A 209                                                       
ATOM   3232  N   PRO B   1       3.547 -80.710  -1.810  1.00 62.57           N  
ATOM   3233  H2  PRO B   1       4.517 -80.457  -1.687  1.00 62.57           H  
ATOM   3234  H3  PRO B   1       3.108 -80.746  -0.901  1.00 62.57           H  
ATOM   3235  CA  PRO B   1       2.906 -79.701  -2.680  1.00 62.57           C  
ATOM   3236  HA  PRO B   1       3.402 -78.739  -2.550  1.00 62.57           H  
ATOM   3237  C   PRO B   1       1.431 -79.499  -2.325  1.00 62.57           C  
ATOM   3238  CB  PRO B   1       3.085 -80.173  -4.134  1.00 62.57           C  
ATOM   3239  HB2 PRO B   1       3.819 -79.543  -4.637  1.00 62.57           H  
ATOM   3240  HB3 PRO B   1       2.139 -80.128  -4.674  1.00 62.57           H  
ATOM   3241  O   PRO B   1       0.669 -80.468  -2.284  1.00 62.57           O  
ATOM   3242  CG  PRO B   1       3.598 -81.619  -4.039  1.00 62.57           C  
ATOM   3243  HG2 PRO B   1       4.655 -81.656  -4.300  1.00 62.57           H  
ATOM   3244  HG3 PRO B   1       3.034 -82.296  -4.682  1.00 62.57           H  
ATOM   3245  CD  PRO B   1       3.419 -81.974  -2.564  1.00 62.57           C  
ATOM   3246  HD2 PRO B   1       2.415 -82.374  -2.418  1.00 62.57           H  
ATOM   3247  HD3 PRO B   1       4.152 -82.714  -2.244  1.00 62.57           H  
ATOM   3248  N   VAL B   2       1.033 -78.250  -2.071  1.00 66.55           N  
ATOM   3249  H   VAL B   2       1.721 -77.511  -2.099  1.00 66.55           H  
ATOM   3250  CA  VAL B   2      -0.386 -77.883  -1.898  1.00 66.55           C  
ATOM   3251  HA  VAL B   2      -0.768 -78.433  -1.037  1.00 66.55           H  
ATOM   3252  C   VAL B   2      -1.222 -78.338  -3.108  1.00 66.55           C  
ATOM   3253  CB  VAL B   2      -0.588 -76.377  -1.610  1.00 66.55           C  
ATOM   3254  HB  VAL B   2      -1.569 -76.089  -1.989  1.00 66.55           H  
ATOM   3255  O   VAL B   2      -0.804 -78.205  -4.261  1.00 66.55           O  
ATOM   3256  CG1 VAL B   2      -0.587 -76.106  -0.100  1.00 66.55           C  
ATOM   3257 HG11 VAL B   2       0.373 -76.389   0.332  1.00 66.55           H  
ATOM   3258 HG12 VAL B   2      -0.753 -75.045   0.084  1.00 66.55           H  
ATOM   3259 HG13 VAL B   2      -1.381 -76.672   0.386  1.00 66.55           H  
ATOM   3260  CG2 VAL B   2       0.458 -75.467  -2.263  1.00 66.55           C  
ATOM   3261 HG21 VAL B   2       1.413 -75.550  -1.744  1.00 66.55           H  
ATOM   3262 HG22 VAL B   2       0.120 -74.432  -2.201  1.00 66.55           H  
ATOM   3263 HG23 VAL B   2       0.582 -75.730  -3.313  1.00 66.55           H  
ATOM   3264  N   LYS B   3      -2.394 -78.932  -2.844  1.00 68.22           N  
ATOM   3265  H   LYS B   3      -2.720 -78.921  -1.888  1.00 68.22           H  
ATOM   3266  CA  LYS B   3      -3.306 -79.517  -3.848  1.00 68.22           C  
ATOM   3267  HA  LYS B   3      -2.846 -79.446  -4.834  1.00 68.22           H  
ATOM   3268  C   LYS B   3      -4.622 -78.727  -3.911  1.00 68.22           C  
ATOM   3269  CB  LYS B   3      -3.572 -81.008  -3.536  1.00 68.22           C  
ATOM   3270  HB2 LYS B   3      -4.331 -81.371  -4.229  1.00 68.22           H  
ATOM   3271  HB3 LYS B   3      -3.979 -81.090  -2.528  1.00 68.22           H  
ATOM   3272  O   LYS B   3      -4.994 -78.076  -2.945  1.00 68.22           O  
ATOM   3273  CG  LYS B   3      -2.339 -81.925  -3.657  1.00 68.22           C  
ATOM   3274  HG2 LYS B   3      -1.603 -81.638  -2.906  1.00 68.22           H  
ATOM   3275  HG3 LYS B   3      -1.899 -81.808  -4.648  1.00 68.22           H  
ATOM   3276  CD  LYS B   3      -2.724 -83.401  -3.442  1.00 68.22           C  
ATOM   3277  HD2 LYS B   3      -3.162 -83.505  -2.450  1.00 68.22           H  
ATOM   3278  HD3 LYS B   3      -3.471 -83.686  -4.183  1.00 68.22           H  
ATOM   3279  CE  LYS B   3      -1.509 -84.336  -3.560  1.00 68.22           C  
ATOM   3280  HE2 LYS B   3      -0.755 -84.009  -2.844  1.00 68.22           H  
ATOM   3281  HE3 LYS B   3      -1.087 -84.237  -4.560  1.00 68.22           H  
ATOM   3282  NZ  LYS B   3      -1.870 -85.756  -3.297  1.00 68.22           N  
ATOM   3283  HZ1 LYS B   3      -1.063 -86.360  -3.372  1.00 68.22           H  
ATOM   3284  HZ2 LYS B   3      -2.238 -85.866  -2.362  1.00 68.22           H  
ATOM   3285  HZ3 LYS B   3      -2.570 -86.087  -3.946  1.00 68.22           H  
ATOM   3286  N   GLY B   4      -5.348 -78.815  -5.028  1.00 66.25           N  
ATOM   3287  H   GLY B   4      -4.989 -79.361  -5.798  1.00 66.25           H  
ATOM   3288  CA  GLY B   4      -6.672 -78.192  -5.184  1.00 66.25           C  
ATOM   3289  HA2 GLY B   4      -7.294 -78.470  -4.333  1.00 66.25           H  
ATOM   3290  HA3 GLY B   4      -7.152 -78.575  -6.085  1.00 66.25           H  
ATOM   3291  C   GLY B   4      -6.627 -76.662  -5.284  1.00 66.25           C  
ATOM   3292  O   GLY B   4      -5.727 -76.106  -5.912  1.00 66.25           O  
ATOM   3293  N   GLY B   5      -7.590 -75.975  -4.659  1.00 68.41           N  
ATOM   3294  H   GLY B   5      -8.301 -76.490  -4.160  1.00 68.41           H  
ATOM   3295  CA  GLY B   5      -7.739 -74.512  -4.736  1.00 68.41           C  
ATOM   3296  HA2 GLY B   5      -8.612 -74.216  -4.154  1.00 68.41           H  
ATOM   3297  HA3 GLY B   5      -7.911 -74.223  -5.773  1.00 68.41           H  
ATOM   3298  C   GLY B   5      -6.537 -73.718  -4.210  1.00 68.41           C  
ATOM   3299  O   GLY B   5      -6.191 -72.675  -4.760  1.00 68.41           O  
ATOM   3300  N   THR B   6      -5.805 -74.245  -3.228  1.00 74.90           N  
ATOM   3301  H   THR B   6      -6.081 -75.122  -2.809  1.00 74.90           H  
ATOM   3302  CA  THR B   6      -4.560 -73.636  -2.728  1.00 74.90           C  
ATOM   3303  HA  THR B   6      -4.752 -72.583  -2.521  1.00 74.90           H  
ATOM   3304  C   THR B   6      -3.430 -73.657  -3.749  1.00 74.90           C  
ATOM   3305  CB  THR B   6      -4.098 -74.305  -1.426  1.00 74.90           C  
ATOM   3306  HB  THR B   6      -3.010 -74.308  -1.357  1.00 74.90           H  
ATOM   3307  O   THR B   6      -2.552 -72.800  -3.694  1.00 74.90           O  
ATOM   3308  CG2 THR B   6      -4.653 -73.545  -0.230  1.00 74.90           C  
ATOM   3309 HG21 THR B   6      -4.715 -74.200   0.639  1.00 74.90           H  
ATOM   3310 HG22 THR B   6      -5.661 -73.189  -0.442  1.00 74.90           H  
ATOM   3311 HG23 THR B   6      -4.015 -72.690  -0.008  1.00 74.90           H  
ATOM   3312  OG1 THR B   6      -4.577 -75.627  -1.332  1.00 74.90           O  
ATOM   3313  HG1 THR B   6      -4.499 -75.908  -0.417  1.00 74.90           H  
ATOM   3314  N   LYS B   7      -3.473 -74.560  -4.738  1.00 76.44           N  
ATOM   3315  H   LYS B   7      -4.247 -75.209  -4.762  1.00 76.44           H  
ATOM   3316  CA  LYS B   7      -2.551 -74.519  -5.878  1.00 76.44           C  
ATOM   3317  HA  LYS B   7      -1.542 -74.376  -5.490  1.00 76.44           H  
ATOM   3318  C   LYS B   7      -2.846 -73.319  -6.787  1.00 76.44           C  
ATOM   3319  CB  LYS B   7      -2.606 -75.856  -6.635  1.00 76.44           C  
ATOM   3320  HB2 LYS B   7      -3.456 -75.856  -7.316  1.00 76.44           H  
ATOM   3321  HB3 LYS B   7      -2.730 -76.671  -5.922  1.00 76.44           H  
ATOM   3322  O   LYS B   7      -1.916 -72.704  -7.295  1.00 76.44           O  
ATOM   3323  CG  LYS B   7      -1.308 -76.099  -7.416  1.00 76.44           C  
ATOM   3324  HG2 LYS B   7      -0.485 -76.201  -6.710  1.00 76.44           H  
ATOM   3325  HG3 LYS B   7      -1.114 -75.240  -8.058  1.00 76.44           H  
ATOM   3326  CD  LYS B   7      -1.396 -77.365  -8.281  1.00 76.44           C  
ATOM   3327  HD2 LYS B   7      -1.680 -78.210  -7.654  1.00 76.44           H  
ATOM   3328  HD3 LYS B   7      -2.159 -77.213  -9.044  1.00 76.44           H  
ATOM   3329  CE  LYS B   7      -0.041 -77.651  -8.943  1.00 76.44           C  
ATOM   3330  HE2 LYS B   7       0.674 -77.919  -8.165  1.00 76.44           H  
ATOM   3331  HE3 LYS B   7       0.327 -76.738  -9.412  1.00 76.44           H  
ATOM   3332  NZ  LYS B   7      -0.127 -78.729  -9.961  1.00 76.44           N  
ATOM   3333  HZ1 LYS B   7      -0.438 -79.599  -9.552  1.00 76.44           H  
ATOM   3334  HZ2 LYS B   7      -0.769 -78.467 -10.695  1.00 76.44           H  
ATOM   3335  HZ3 LYS B   7       0.774 -78.874 -10.393  1.00 76.44           H  
ATOM   3336  N   CYS B   8      -4.117 -72.943  -6.939  1.00 74.37           N  
ATOM   3337  H   CYS B   8      -4.837 -73.457  -6.452  1.00 74.37           H  
ATOM   3338  CA  CYS B   8      -4.504 -71.739  -7.677  1.00 74.37           C  
ATOM   3339  HA  CYS B   8      -4.018 -71.750  -8.653  1.00 74.37           H  
ATOM   3340  C   CYS B   8      -4.039 -70.473  -6.949  1.00 74.37           C  
ATOM   3341  CB  CYS B   8      -6.022 -71.744  -7.894  1.00 74.37           C  
ATOM   3342  HB2 CYS B   8      -6.352 -72.737  -8.200  1.00 74.37           H  
ATOM   3343  HB3 CYS B   8      -6.544 -71.460  -6.981  1.00 74.37           H  
ATOM   3344  O   CYS B   8      -3.443 -69.599  -7.568  1.00 74.37           O  
ATOM   3345  SG  CYS B   8      -6.435 -70.578  -9.219  1.00 74.37           S  
ATOM   3346  HG  CYS B   8      -5.923 -69.467  -8.683  1.00 74.37           H  
ATOM   3347  N   ILE B   9      -4.223 -70.419  -5.625  1.00 76.98           N  
ATOM   3348  H   ILE B   9      -4.776 -71.143  -5.189  1.00 76.98           H  
ATOM   3349  CA  ILE B   9      -3.728 -69.311  -4.792  1.00 76.98           C  
ATOM   3350  HA  ILE B   9      -4.130 -68.376  -5.183  1.00 76.98           H  
ATOM   3351  C   ILE B   9      -2.204 -69.205  -4.884  1.00 76.98           C  
ATOM   3352  CB  ILE B   9      -4.207 -69.460  -3.331  1.00 76.98           C  
ATOM   3353  HB  ILE B   9      -3.902 -70.438  -2.959  1.00 76.98           H  
ATOM   3354  O   ILE B   9      -1.687 -68.108  -5.042  1.00 76.98           O  
ATOM   3355  CG1 ILE B   9      -5.749 -69.361  -3.293  1.00 76.98           C  
ATOM   3356 HG12 ILE B   9      -6.181 -70.106  -3.961  1.00 76.98           H  
ATOM   3357 HG13 ILE B   9      -6.059 -68.378  -3.648  1.00 76.98           H  
ATOM   3358  CG2 ILE B   9      -3.578 -68.385  -2.425  1.00 76.98           C  
ATOM   3359 HG21 ILE B   9      -3.902 -68.503  -1.391  1.00 76.98           H  
ATOM   3360 HG22 ILE B   9      -3.872 -67.397  -2.781  1.00 76.98           H  
ATOM   3361 HG23 ILE B   9      -2.490 -68.450  -2.422  1.00 76.98           H  
ATOM   3362  CD1 ILE B   9      -6.359 -69.595  -1.909  1.00 76.98           C  
ATOM   3363 HD11 ILE B   9      -6.126 -68.760  -1.248  1.00 76.98           H  
ATOM   3364 HD12 ILE B   9      -5.978 -70.524  -1.485  1.00 76.98           H  
ATOM   3365 HD13 ILE B   9      -7.443 -69.664  -2.001  1.00 76.98           H  
ATOM   3366  N   LYS B  10      -1.480 -70.332  -4.869  1.00 78.36           N  
ATOM   3367  H   LYS B  10      -1.956 -71.201  -4.678  1.00 78.36           H  
ATOM   3368  CA  LYS B  10      -0.021 -70.352  -5.046  1.00 78.36           C  
ATOM   3369  HA  LYS B  10       0.435 -69.770  -4.245  1.00 78.36           H  
ATOM   3370  C   LYS B  10       0.413 -69.680  -6.353  1.00 78.36           C  
ATOM   3371  CB  LYS B  10       0.478 -71.803  -4.952  1.00 78.36           C  
ATOM   3372  HB2 LYS B  10       0.222 -72.205  -3.972  1.00 78.36           H  
ATOM   3373  HB3 LYS B  10      -0.020 -72.411  -5.707  1.00 78.36           H  
ATOM   3374  O   LYS B  10       1.316 -68.849  -6.331  1.00 78.36           O  
ATOM   3375  CG  LYS B  10       1.992 -71.920  -5.166  1.00 78.36           C  
ATOM   3376  HG2 LYS B  10       2.504 -71.256  -4.471  1.00 78.36           H  
ATOM   3377  HG3 LYS B  10       2.233 -71.618  -6.185  1.00 78.36           H  
ATOM   3378  CD  LYS B  10       2.484 -73.359  -4.952  1.00 78.36           C  
ATOM   3379  HD2 LYS B  10       1.867 -74.059  -5.515  1.00 78.36           H  
ATOM   3380  HD3 LYS B  10       2.425 -73.594  -3.889  1.00 78.36           H  
ATOM   3381  CE  LYS B  10       3.936 -73.453  -5.429  1.00 78.36           C  
ATOM   3382  HE2 LYS B  10       4.462 -72.576  -5.051  1.00 78.36           H  
ATOM   3383  HE3 LYS B  10       3.971 -73.395  -6.517  1.00 78.36           H  
ATOM   3384  NZ  LYS B  10       4.632 -74.667  -4.940  1.00 78.36           N  
ATOM   3385  HZ1 LYS B  10       4.226 -75.009  -4.081  1.00 78.36           H  
ATOM   3386  HZ2 LYS B  10       4.592 -75.431  -5.600  1.00 78.36           H  
ATOM   3387  HZ3 LYS B  10       5.597 -74.449  -4.736  1.00 78.36           H  
ATOM   3388  N   TYR B  11      -0.214 -70.027  -7.478  1.00 78.33           N  
ATOM   3389  H   TYR B  11      -0.947 -70.721  -7.437  1.00 78.33           H  
ATOM   3390  CA  TYR B  11       0.153 -69.448  -8.775  1.00 78.33           C  
ATOM   3391  HA  TYR B  11       1.240 -69.408  -8.836  1.00 78.33           H  
ATOM   3392  C   TYR B  11      -0.324 -68.006  -8.948  1.00 78.33           C  
ATOM   3393  CB  TYR B  11      -0.345 -70.331  -9.920  1.00 78.33           C  
ATOM   3394  HB2 TYR B  11      -0.196 -69.797 -10.859  1.00 78.33           H  
ATOM   3395  HB3 TYR B  11      -1.417 -70.495  -9.805  1.00 78.33           H  
ATOM   3396  O   TYR B  11       0.402 -67.211  -9.538  1.00 78.33           O  
ATOM   3397  CG  TYR B  11       0.380 -71.657 -10.033  1.00 78.33           C  
ATOM   3398  CD1 TYR B  11       1.771 -71.689 -10.258  1.00 78.33           C  
ATOM   3399  HD1 TYR B  11       2.322 -70.766 -10.354  1.00 78.33           H  
ATOM   3400  CD2 TYR B  11      -0.344 -72.859  -9.963  1.00 78.33           C  
ATOM   3401  HD2 TYR B  11      -1.416 -72.830  -9.834  1.00 78.33           H  
ATOM   3402  CE1 TYR B  11       2.444 -72.921 -10.383  1.00 78.33           C  
ATOM   3403  HE1 TYR B  11       3.508 -72.932 -10.564  1.00 78.33           H  
ATOM   3404  CE2 TYR B  11       0.319 -74.089 -10.105  1.00 78.33           C  
ATOM   3405  HE2 TYR B  11      -0.254 -75.004 -10.120  1.00 78.33           H  
ATOM   3406  OH  TYR B  11       2.344 -75.328 -10.417  1.00 78.33           O  
ATOM   3407  HH  TYR B  11       3.257 -75.195 -10.680  1.00 78.33           H  
ATOM   3408  CZ  TYR B  11       1.715 -74.127 -10.298  1.00 78.33           C  
ATOM   3409  N   LEU B  12      -1.483 -67.644  -8.393  1.00 77.10           N  
ATOM   3410  H   LEU B  12      -2.060 -68.348  -7.956  1.00 77.10           H  
ATOM   3411  CA  LEU B  12      -1.939 -66.252  -8.345  1.00 77.10           C  
ATOM   3412  HA  LEU B  12      -1.936 -65.841  -9.355  1.00 77.10           H  
ATOM   3413  C   LEU B  12      -0.982 -65.387  -7.524  1.00 77.10           C  
ATOM   3414  CB  LEU B  12      -3.365 -66.192  -7.771  1.00 77.10           C  
ATOM   3415  HB2 LEU B  12      -3.524 -65.225  -7.294  1.00 77.10           H  
ATOM   3416  HB3 LEU B  12      -3.469 -66.952  -6.997  1.00 77.10           H  
ATOM   3417  O   LEU B  12      -0.564 -64.338  -8.000  1.00 77.10           O  
ATOM   3418  CG  LEU B  12      -4.443 -66.381  -8.850  1.00 77.10           C  
ATOM   3419  HG  LEU B  12      -4.139 -67.169  -9.539  1.00 77.10           H  
ATOM   3420  CD1 LEU B  12      -5.765 -66.795  -8.205  1.00 77.10           C  
ATOM   3421 HD11 LEU B  12      -6.519 -66.944  -8.979  1.00 77.10           H  
ATOM   3422 HD12 LEU B  12      -5.632 -67.725  -7.652  1.00 77.10           H  
ATOM   3423 HD13 LEU B  12      -6.104 -66.016  -7.522  1.00 77.10           H  
ATOM   3424  CD2 LEU B  12      -4.673 -65.082  -9.626  1.00 77.10           C  
ATOM   3425 HD21 LEU B  12      -3.754 -64.765 -10.119  1.00 77.10           H  
ATOM   3426 HD22 LEU B  12      -5.436 -65.238 -10.389  1.00 77.10           H  
ATOM   3427 HD23 LEU B  12      -5.003 -64.291  -8.953  1.00 77.10           H  
ATOM   3428  N   LEU B  13      -0.577 -65.849  -6.337  1.00 79.29           N  
ATOM   3429  H   LEU B  13      -0.978 -66.708  -5.988  1.00 79.29           H  
ATOM   3430  CA  LEU B  13       0.375 -65.134  -5.488  1.00 79.29           C  
ATOM   3431  HA  LEU B  13      -0.021 -64.134  -5.311  1.00 79.29           H  
ATOM   3432  C   LEU B  13       1.732 -64.987  -6.176  1.00 79.29           C  
ATOM   3433  CB  LEU B  13       0.558 -65.865  -4.144  1.00 79.29           C  
ATOM   3434  HB2 LEU B  13       1.336 -66.621  -4.245  1.00 79.29           H  
ATOM   3435  HB3 LEU B  13      -0.363 -66.376  -3.861  1.00 79.29           H  
ATOM   3436  O   LEU B  13       2.355 -63.935  -6.091  1.00 79.29           O  
ATOM   3437  CG  LEU B  13       0.930 -64.866  -3.035  1.00 79.29           C  
ATOM   3438  HG  LEU B  13       1.355 -63.964  -3.477  1.00 79.29           H  
ATOM   3439  CD1 LEU B  13      -0.319 -64.464  -2.287  1.00 79.29           C  
ATOM   3440 HD11 LEU B  13      -0.721 -65.343  -1.784  1.00 79.29           H  
ATOM   3441 HD12 LEU B  13      -0.081 -63.692  -1.555  1.00 79.29           H  
ATOM   3442 HD13 LEU B  13      -1.032 -64.055  -3.003  1.00 79.29           H  
ATOM   3443  CD2 LEU B  13       1.915 -65.423  -2.014  1.00 79.29           C  
ATOM   3444 HD21 LEU B  13       1.569 -66.387  -1.640  1.00 79.29           H  
ATOM   3445 HD22 LEU B  13       2.896 -65.527  -2.479  1.00 79.29           H  
ATOM   3446 HD23 LEU B  13       2.020 -64.729  -1.180  1.00 79.29           H  
ATOM   3447  N   PHE B  14       2.183 -66.034  -6.871  1.00 79.67           N  
ATOM   3448  H   PHE B  14       1.649 -66.891  -6.859  1.00 79.67           H  
ATOM   3449  CA  PHE B  14       3.413 -65.978  -7.647  1.00 79.67           C  
ATOM   3450  HA  PHE B  14       4.221 -65.643  -6.997  1.00 79.67           H  
ATOM   3451  C   PHE B  14       3.318 -64.957  -8.785  1.00 79.67           C  
ATOM   3452  CB  PHE B  14       3.764 -67.375  -8.165  1.00 79.67           C  
ATOM   3453  HB2 PHE B  14       2.919 -67.774  -8.727  1.00 79.67           H  
ATOM   3454  HB3 PHE B  14       3.944 -68.035  -7.317  1.00 79.67           H  
ATOM   3455  O   PHE B  14       4.156 -64.070  -8.859  1.00 79.67           O  
ATOM   3456  CG  PHE B  14       4.990 -67.370  -9.053  1.00 79.67           C  
ATOM   3457  CD1 PHE B  14       4.860 -67.486 -10.449  1.00 79.67           C  
ATOM   3458  HD1 PHE B  14       3.883 -67.587 -10.900  1.00 79.67           H  
ATOM   3459  CD2 PHE B  14       6.260 -67.174  -8.485  1.00 79.67           C  
ATOM   3460  HD2 PHE B  14       6.359 -67.035  -7.419  1.00 79.67           H  
ATOM   3461  CE1 PHE B  14       6.002 -67.435 -11.267  1.00 79.67           C  
ATOM   3462  HE1 PHE B  14       5.903 -67.499 -12.341  1.00 79.67           H  
ATOM   3463  CE2 PHE B  14       7.404 -67.139  -9.301  1.00 79.67           C  
ATOM   3464  HE2 PHE B  14       8.379 -66.980  -8.864  1.00 79.67           H  
ATOM   3465  CZ  PHE B  14       7.274 -67.270 -10.693  1.00 79.67           C  
ATOM   3466  HZ  PHE B  14       8.148 -67.210 -11.324  1.00 79.67           H  
ATOM   3467  N   GLY B  15       2.289 -65.031  -9.636  1.00 78.70           N  
ATOM   3468  H   GLY B  15       1.600 -65.759  -9.512  1.00 78.70           H  
ATOM   3469  CA  GLY B  15       2.138 -64.110 -10.767  1.00 78.70           C  
ATOM   3470  HA2 GLY B  15       1.256 -64.393 -11.342  1.00 78.70           H  
ATOM   3471  HA3 GLY B  15       3.016 -64.177 -11.411  1.00 78.70           H  
ATOM   3472  C   GLY B  15       1.976 -62.657 -10.324  1.00 78.70           C  
ATOM   3473  O   GLY B  15       2.608 -61.761 -10.876  1.00 78.70           O  
ATOM   3474  N   PHE B  16       1.186 -62.431  -9.277  1.00 76.50           N  
ATOM   3475  H   PHE B  16       0.693 -63.207  -8.859  1.00 76.50           H  
ATOM   3476  CA  PHE B  16       0.955 -61.104  -8.728  1.00 76.50           C  
ATOM   3477  HA  PHE B  16       0.636 -60.440  -9.530  1.00 76.50           H  
ATOM   3478  C   PHE B  16       2.230 -60.493  -8.121  1.00 76.50           C  
ATOM   3479  CB  PHE B  16      -0.181 -61.217  -7.708  1.00 76.50           C  
ATOM   3480  HB2 PHE B  16      -1.069 -61.623  -8.194  1.00 76.50           H  
ATOM   3481  HB3 PHE B  16       0.108 -61.893  -6.904  1.00 76.50           H  
ATOM   3482  O   PHE B  16       2.619 -59.377  -8.468  1.00 76.50           O  
ATOM   3483  CG  PHE B  16      -0.512 -59.872  -7.139  1.00 76.50           C  
ATOM   3484  CD1 PHE B  16       0.085 -59.480  -5.929  1.00 76.50           C  
ATOM   3485  HD1 PHE B  16       0.681 -60.173  -5.353  1.00 76.50           H  
ATOM   3486  CD2 PHE B  16      -1.258 -58.966  -7.915  1.00 76.50           C  
ATOM   3487  HD2 PHE B  16      -1.698 -59.273  -8.852  1.00 76.50           H  
ATOM   3488  CE1 PHE B  16      -0.004 -58.150  -5.521  1.00 76.50           C  
ATOM   3489  HE1 PHE B  16       0.507 -57.811  -4.632  1.00 76.50           H  
ATOM   3490  CE2 PHE B  16      -1.334 -57.628  -7.512  1.00 76.50           C  
ATOM   3491  HE2 PHE B  16      -1.836 -56.896  -8.128  1.00 76.50           H  
ATOM   3492  CZ  PHE B  16      -0.666 -57.237  -6.339  1.00 76.50           C  
ATOM   3493  HZ  PHE B  16      -0.588 -56.197  -6.059  1.00 76.50           H  
ATOM   3494  N   ASN B  17       2.937 -61.250  -7.278  1.00 81.06           N  
ATOM   3495  H   ASN B  17       2.601 -62.171  -7.035  1.00 81.06           H  
ATOM   3496  CA  ASN B  17       4.191 -60.783  -6.691  1.00 81.06           C  
ATOM   3497  HA  ASN B  17       4.034 -59.787  -6.277  1.00 81.06           H  
ATOM   3498  C   ASN B  17       5.307 -60.643  -7.723  1.00 81.06           C  
ATOM   3499  CB  ASN B  17       4.602 -61.721  -5.555  1.00 81.06           C  
ATOM   3500  HB2 ASN B  17       4.599 -62.755  -5.900  1.00 81.06           H  
ATOM   3501  HB3 ASN B  17       5.611 -61.468  -5.231  1.00 81.06           H  
ATOM   3502  O   ASN B  17       6.216 -59.843  -7.519  1.00 81.06           O  
ATOM   3503  CG  ASN B  17       3.706 -61.546  -4.357  1.00 81.06           C  
ATOM   3504  ND2 ASN B  17       3.416 -62.601  -3.642  1.00 81.06           N  
ATOM   3505 HD21 ASN B  17       3.621 -63.519  -4.009  1.00 81.06           H  
ATOM   3506 HD22 ASN B  17       2.870 -62.427  -2.810  1.00 81.06           H  
ATOM   3507  OD1 ASN B  17       3.271 -60.459  -4.033  1.00 81.06           O  
ATOM   3508  N   PHE B  18       5.239 -61.382  -8.832  1.00 80.37           N  
ATOM   3509  H   PHE B  18       4.534 -62.102  -8.901  1.00 80.37           H  
ATOM   3510  CA  PHE B  18       6.222 -61.280  -9.904  1.00 80.37           C  
ATOM   3511  HA  PHE B  18       7.222 -61.293  -9.468  1.00 80.37           H  
ATOM   3512  C   PHE B  18       6.076 -59.950 -10.644  1.00 80.37           C  
ATOM   3513  CB  PHE B  18       6.090 -62.488 -10.835  1.00 80.37           C  
ATOM   3514  HB2 PHE B  18       5.110 -62.479 -11.313  1.00 80.37           H  
ATOM   3515  HB3 PHE B  18       6.169 -63.401 -10.245  1.00 80.37           H  
ATOM   3516  O   PHE B  18       7.072 -59.287 -10.922  1.00 80.37           O  
ATOM   3517  CG  PHE B  18       7.168 -62.537 -11.889  1.00 80.37           C  
ATOM   3518  CD1 PHE B  18       6.880 -62.190 -13.221  1.00 80.37           C  
ATOM   3519  HD1 PHE B  18       5.880 -61.892 -13.501  1.00 80.37           H  
ATOM   3520  CD2 PHE B  18       8.477 -62.900 -11.523  1.00 80.37           C  
ATOM   3521  HD2 PHE B  18       8.702 -63.147 -10.496  1.00 80.37           H  
ATOM   3522  CE1 PHE B  18       7.900 -62.215 -14.187  1.00 80.37           C  
ATOM   3523  HE1 PHE B  18       7.682 -61.941 -15.209  1.00 80.37           H  
ATOM   3524  CE2 PHE B  18       9.499 -62.915 -12.487  1.00 80.37           C  
ATOM   3525  HE2 PHE B  18      10.508 -63.171 -12.201  1.00 80.37           H  
ATOM   3526  CZ  PHE B  18       9.210 -62.572 -13.819  1.00 80.37           C  
ATOM   3527  HZ  PHE B  18       9.996 -62.571 -14.559  1.00 80.37           H  
ATOM   3528  N   ILE B  19       4.837 -59.504 -10.869  1.00 77.79           N  
ATOM   3529  H   ILE B  19       4.059 -60.097 -10.617  1.00 77.79           H  
ATOM   3530  CA  ILE B  19       4.557 -58.165 -11.402  1.00 77.79           C  
ATOM   3531  HA  ILE B  19       5.126 -58.030 -12.322  1.00 77.79           H  
ATOM   3532  C   ILE B  19       5.037 -57.088 -10.421  1.00 77.79           C  
ATOM   3533  CB  ILE B  19       3.056 -58.022 -11.740  1.00 77.79           C  
ATOM   3534  HB  ILE B  19       2.473 -58.279 -10.856  1.00 77.79           H  
ATOM   3535  O   ILE B  19       5.706 -56.145 -10.837  1.00 77.79           O  
ATOM   3536  CG1 ILE B  19       2.675 -58.985 -12.889  1.00 77.79           C  
ATOM   3537 HG12 ILE B  19       3.120 -58.633 -13.820  1.00 77.79           H  
ATOM   3538 HG13 ILE B  19       3.077 -59.978 -12.692  1.00 77.79           H  
ATOM   3539  CG2 ILE B  19       2.719 -56.571 -12.135  1.00 77.79           C  
ATOM   3540 HG21 ILE B  19       2.901 -55.891 -11.302  1.00 77.79           H  
ATOM   3541 HG22 ILE B  19       3.326 -56.261 -12.985  1.00 77.79           H  
ATOM   3542 HG23 ILE B  19       1.664 -56.478 -12.396  1.00 77.79           H  
ATOM   3543  CD1 ILE B  19       1.162 -59.141 -13.085  1.00 77.79           C  
ATOM   3544 HD11 ILE B  19       0.976 -59.918 -13.827  1.00 77.79           H  
ATOM   3545 HD12 ILE B  19       0.720 -58.211 -13.440  1.00 77.79           H  
ATOM   3546 HD13 ILE B  19       0.695 -59.434 -12.144  1.00 77.79           H  
ATOM   3547  N   PHE B  20       4.770 -57.243  -9.121  1.00 76.21           N  
ATOM   3548  H   PHE B  20       4.180 -58.012  -8.836  1.00 76.21           H  
ATOM   3549  CA  PHE B  20       5.257 -56.307  -8.098  1.00 76.21           C  
ATOM   3550  HA  PHE B  20       4.937 -55.302  -8.373  1.00 76.21           H  
ATOM   3551  C   PHE B  20       6.785 -56.260  -8.008  1.00 76.21           C  
ATOM   3552  CB  PHE B  20       4.644 -56.654  -6.734  1.00 76.21           C  
ATOM   3553  HB2 PHE B  20       5.426 -56.695  -5.976  1.00 76.21           H  
ATOM   3554  HB3 PHE B  20       4.177 -57.638  -6.765  1.00 76.21           H  
ATOM   3555  O   PHE B  20       7.359 -55.190  -7.822  1.00 76.21           O  
ATOM   3556  CG  PHE B  20       3.613 -55.637  -6.307  1.00 76.21           C  
ATOM   3557  CD1 PHE B  20       3.976 -54.583  -5.448  1.00 76.21           C  
ATOM   3558  HD1 PHE B  20       4.980 -54.520  -5.055  1.00 76.21           H  
ATOM   3559  CD2 PHE B  20       2.315 -55.690  -6.843  1.00 76.21           C  
ATOM   3560  HD2 PHE B  20       2.043 -56.475  -7.533  1.00 76.21           H  
ATOM   3561  CE1 PHE B  20       3.030 -53.604  -5.094  1.00 76.21           C  
ATOM   3562  HE1 PHE B  20       3.302 -52.801  -4.426  1.00 76.21           H  
ATOM   3563  CE2 PHE B  20       1.391 -54.677  -6.529  1.00 76.21           C  
ATOM   3564  HE2 PHE B  20       0.425 -54.650  -7.011  1.00 76.21           H  
ATOM   3565  CZ  PHE B  20       1.734 -53.655  -5.630  1.00 76.21           C  
ATOM   3566  HZ  PHE B  20       1.022 -52.881  -5.384  1.00 76.21           H  
ATOM   3567  N   TRP B  21       7.454 -57.399  -8.185  1.00 82.20           N  
ATOM   3568  H   TRP B  21       6.926 -58.256  -8.278  1.00 82.20           H  
ATOM   3569  CA  TRP B  21       8.910 -57.478  -8.230  1.00 82.20           C  
ATOM   3570  HA  TRP B  21       9.316 -57.007  -7.335  1.00 82.20           H  
ATOM   3571  C   TRP B  21       9.476 -56.718  -9.435  1.00 82.20           C  
ATOM   3572  CB  TRP B  21       9.326 -58.951  -8.243  1.00 82.20           C  
ATOM   3573  HB2 TRP B  21       8.913 -59.435  -9.128  1.00 82.20           H  
ATOM   3574  HB3 TRP B  21       8.904 -59.452  -7.372  1.00 82.20           H  
ATOM   3575  O   TRP B  21      10.399 -55.922  -9.272  1.00 82.20           O  
ATOM   3576  CG  TRP B  21      10.799 -59.177  -8.233  1.00 82.20           C  
ATOM   3577  CD1 TRP B  21      11.627 -58.856  -7.220  1.00 82.20           C  
ATOM   3578  HD1 TRP B  21      11.299 -58.392  -6.302  1.00 82.20           H  
ATOM   3579  CD2 TRP B  21      11.650 -59.717  -9.284  1.00 82.20           C  
ATOM   3580  CE2 TRP B  21      12.997 -59.725  -8.811  1.00 82.20           C  
ATOM   3581  CE3 TRP B  21      11.419 -60.185 -10.595  1.00 82.20           C  
ATOM   3582  HE3 TRP B  21      10.414 -60.173 -10.991  1.00 82.20           H  
ATOM   3583  NE1 TRP B  21      12.927 -59.174  -7.550  1.00 82.20           N  
ATOM   3584  HE1 TRP B  21      13.721 -58.958  -6.964  1.00 82.20           H  
ATOM   3585  CH2 TRP B  21      13.802 -60.642 -10.896  1.00 82.20           C  
ATOM   3586  HH2 TRP B  21      14.614 -60.976 -11.525  1.00 82.20           H  
ATOM   3587  CZ2 TRP B  21      14.063 -60.189  -9.592  1.00 82.20           C  
ATOM   3588  HZ2 TRP B  21      15.073 -60.161  -9.210  1.00 82.20           H  
ATOM   3589  CZ3 TRP B  21      12.485 -60.639 -11.394  1.00 82.20           C  
ATOM   3590  HZ3 TRP B  21      12.293 -60.971 -12.403  1.00 82.20           H  
ATOM   3591  N   LEU B  22       8.875 -56.882 -10.620  1.00 81.14           N  
ATOM   3592  H   LEU B  22       8.123 -57.553 -10.688  1.00 81.14           H  
ATOM   3593  CA  LEU B  22       9.248 -56.126 -11.821  1.00 81.14           C  
ATOM   3594  HA  LEU B  22      10.321 -56.227 -11.982  1.00 81.14           H  
ATOM   3595  C   LEU B  22       8.979 -54.624 -11.670  1.00 81.14           C  
ATOM   3596  CB  LEU B  22       8.493 -56.684 -13.040  1.00 81.14           C  
ATOM   3597  HB2 LEU B  22       7.430 -56.732 -12.801  1.00 81.14           H  
ATOM   3598  HB3 LEU B  22       8.611 -55.986 -13.868  1.00 81.14           H  
ATOM   3599  O   LEU B  22       9.821 -53.813 -12.048  1.00 81.14           O  
ATOM   3600  CG  LEU B  22       8.964 -58.070 -13.511  1.00 81.14           C  
ATOM   3601  HG  LEU B  22       8.936 -58.780 -12.684  1.00 81.14           H  
ATOM   3602  CD1 LEU B  22       8.026 -58.566 -14.613  1.00 81.14           C  
ATOM   3603 HD11 LEU B  22       7.020 -58.677 -14.207  1.00 81.14           H  
ATOM   3604 HD12 LEU B  22       8.009 -57.855 -15.439  1.00 81.14           H  
ATOM   3605 HD13 LEU B  22       8.368 -59.534 -14.976  1.00 81.14           H  
ATOM   3606  CD2 LEU B  22      10.386 -58.037 -14.076  1.00 81.14           C  
ATOM   3607 HD21 LEU B  22      10.650 -59.021 -14.465  1.00 81.14           H  
ATOM   3608 HD22 LEU B  22      10.456 -57.301 -14.878  1.00 81.14           H  
ATOM   3609 HD23 LEU B  22      11.098 -57.784 -13.290  1.00 81.14           H  
ATOM   3610  N   ALA B  23       7.847 -54.241 -11.074  1.00 78.49           N  
ATOM   3611  H   ALA B  23       7.167 -54.946 -10.828  1.00 78.49           H  
ATOM   3612  CA  ALA B  23       7.541 -52.844 -10.779  1.00 78.49           C  
ATOM   3613  HA  ALA B  23       7.637 -52.264 -11.696  1.00 78.49           H  
ATOM   3614  C   ALA B  23       8.523 -52.252  -9.754  1.00 78.49           C  
ATOM   3615  CB  ALA B  23       6.090 -52.745 -10.297  1.00 78.49           C  
ATOM   3616  HB1 ALA B  23       5.419 -53.153 -11.053  1.00 78.49           H  
ATOM   3617  HB2 ALA B  23       5.835 -51.700 -10.123  1.00 78.49           H  
ATOM   3618  HB3 ALA B  23       5.964 -53.301  -9.367  1.00 78.49           H  
ATOM   3619  O   ALA B  23       8.972 -51.125  -9.922  1.00 78.49           O  
ATOM   3620  N   GLY B  24       8.912 -53.021  -8.733  1.00 79.28           N  
ATOM   3621  H   GLY B  24       8.467 -53.921  -8.621  1.00 79.28           H  
ATOM   3622  CA  GLY B  24       9.952 -52.653  -7.770  1.00 79.28           C  
ATOM   3623  HA2 GLY B  24      10.084 -53.473  -7.064  1.00 79.28           H  
ATOM   3624  HA3 GLY B  24       9.675 -51.756  -7.216  1.00 79.28           H  
ATOM   3625  C   GLY B  24      11.291 -52.387  -8.440  1.00 79.28           C  
ATOM   3626  O   GLY B  24      11.902 -51.352  -8.192  1.00 79.28           O  
ATOM   3627  N   ILE B  25      11.704 -53.268  -9.355  1.00 80.86           N  
ATOM   3628  H   ILE B  25      11.156 -54.104  -9.500  1.00 80.86           H  
ATOM   3629  CA  ILE B  25      12.909 -53.068 -10.169  1.00 80.86           C  
ATOM   3630  HA  ILE B  25      13.756 -52.909  -9.501  1.00 80.86           H  
ATOM   3631  C   ILE B  25      12.780 -51.804 -11.021  1.00 80.86           C  
ATOM   3632  CB  ILE B  25      13.204 -54.314 -11.033  1.00 80.86           C  
ATOM   3633  HB  ILE B  25      12.299 -54.587 -11.576  1.00 80.86           H  
ATOM   3634  O   ILE B  25      13.730 -51.033 -11.078  1.00 80.86           O  
ATOM   3635  CG1 ILE B  25      13.618 -55.487 -10.121  1.00 80.86           C  
ATOM   3636 HG12 ILE B  25      12.934 -55.566  -9.276  1.00 80.86           H  
ATOM   3637 HG13 ILE B  25      14.612 -55.296  -9.718  1.00 80.86           H  
ATOM   3638  CG2 ILE B  25      14.324 -54.039 -12.059  1.00 80.86           C  
ATOM   3639 HG21 ILE B  25      15.239 -53.743 -11.547  1.00 80.86           H  
ATOM   3640 HG22 ILE B  25      14.520 -54.923 -12.666  1.00 80.86           H  
ATOM   3641 HG23 ILE B  25      14.032 -53.247 -12.749  1.00 80.86           H  
ATOM   3642  CD1 ILE B  25      13.622 -56.844 -10.829  1.00 80.86           C  
ATOM   3643 HD11 ILE B  25      13.967 -57.594 -10.117  1.00 80.86           H  
ATOM   3644 HD12 ILE B  25      14.305 -56.850 -11.679  1.00 80.86           H  
ATOM   3645 HD13 ILE B  25      12.615 -57.096 -11.161  1.00 80.86           H  
ATOM   3646  N   ALA B  26      11.626 -51.556 -11.644  1.00 80.62           N  
ATOM   3647  H   ALA B  26      10.888 -52.244 -11.594  1.00 80.62           H  
ATOM   3648  CA  ALA B  26      11.414 -50.367 -12.465  1.00 80.62           C  
ATOM   3649  HA  ALA B  26      12.217 -50.309 -13.200  1.00 80.62           H  
ATOM   3650  C   ALA B  26      11.463 -49.069 -11.642  1.00 80.62           C  
ATOM   3651  CB  ALA B  26      10.090 -50.515 -13.222  1.00 80.62           C  
ATOM   3652  HB1 ALA B  26       9.955 -49.660 -13.886  1.00 80.62           H  
ATOM   3653  HB2 ALA B  26       9.256 -50.554 -12.522  1.00 80.62           H  
ATOM   3654  HB3 ALA B  26      10.104 -51.428 -13.818  1.00 80.62           H  
ATOM   3655  O   ALA B  26      12.171 -48.139 -12.014  1.00 80.62           O  
ATOM   3656  N   VAL B  27      10.775 -49.007 -10.498  1.00 79.80           N  
ATOM   3657  H   VAL B  27      10.207 -49.802 -10.241  1.00 79.80           H  
ATOM   3658  CA  VAL B  27      10.784 -47.834  -9.607  1.00 79.80           C  
ATOM   3659  HA  VAL B  27      10.549 -46.944 -10.191  1.00 79.80           H  
ATOM   3660  C   VAL B  27      12.168 -47.617  -9.006  1.00 79.80           C  
ATOM   3661  CB  VAL B  27       9.727 -47.973  -8.495  1.00 79.80           C  
ATOM   3662  HB  VAL B  27       9.866 -48.926  -7.984  1.00 79.80           H  
ATOM   3663  O   VAL B  27      12.640 -46.485  -8.957  1.00 79.80           O  
ATOM   3664  CG1 VAL B  27       9.809 -46.845  -7.459  1.00 79.80           C  
ATOM   3665 HG11 VAL B  27       9.712 -45.878  -7.953  1.00 79.80           H  
ATOM   3666 HG12 VAL B  27      10.758 -46.877  -6.925  1.00 79.80           H  
ATOM   3667 HG13 VAL B  27       9.010 -46.954  -6.725  1.00 79.80           H  
ATOM   3668  CG2 VAL B  27       8.312 -47.930  -9.087  1.00 79.80           C  
ATOM   3669 HG21 VAL B  27       8.178 -48.718  -9.829  1.00 79.80           H  
ATOM   3670 HG22 VAL B  27       8.135 -46.966  -9.563  1.00 79.80           H  
ATOM   3671 HG23 VAL B  27       7.578 -48.075  -8.294  1.00 79.80           H  
ATOM   3672  N   LEU B  28      12.854 -48.689  -8.598  1.00 80.85           N  
ATOM   3673  H   LEU B  28      12.418 -49.599  -8.650  1.00 80.85           H  
ATOM   3674  CA  LEU B  28      14.229 -48.607  -8.121  1.00 80.85           C  
ATOM   3675  HA  LEU B  28      14.265 -47.872  -7.316  1.00 80.85           H  
ATOM   3676  C   LEU B  28      15.159 -48.124  -9.236  1.00 80.85           C  
ATOM   3677  CB  LEU B  28      14.671 -49.978  -7.583  1.00 80.85           C  
ATOM   3678  HB2 LEU B  28      13.963 -50.316  -6.827  1.00 80.85           H  
ATOM   3679  HB3 LEU B  28      14.651 -50.693  -8.406  1.00 80.85           H  
ATOM   3680  O   LEU B  28      15.987 -47.262  -8.984  1.00 80.85           O  
ATOM   3681  CG  LEU B  28      16.082 -49.969  -6.971  1.00 80.85           C  
ATOM   3682  HG  LEU B  28      16.787 -49.550  -7.688  1.00 80.85           H  
ATOM   3683  CD1 LEU B  28      16.129 -49.149  -5.682  1.00 80.85           C  
ATOM   3684 HD11 LEU B  28      17.107 -49.247  -5.211  1.00 80.85           H  
ATOM   3685 HD12 LEU B  28      15.961 -48.096  -5.912  1.00 80.85           H  
ATOM   3686 HD13 LEU B  28      15.352 -49.488  -4.997  1.00 80.85           H  
ATOM   3687  CD2 LEU B  28      16.540 -51.393  -6.660  1.00 80.85           C  
ATOM   3688 HD21 LEU B  28      17.583 -51.379  -6.340  1.00 80.85           H  
ATOM   3689 HD22 LEU B  28      15.921 -51.822  -5.872  1.00 80.85           H  
ATOM   3690 HD23 LEU B  28      16.458 -52.010  -7.555  1.00 80.85           H  
ATOM   3691  N   ALA B  29      15.011 -48.631 -10.460  1.00 79.03           N  
ATOM   3692  H   ALA B  29      14.325 -49.356 -10.610  1.00 79.03           H  
ATOM   3693  CA  ALA B  29      15.806 -48.199 -11.603  1.00 79.03           C  
ATOM   3694  HA  ALA B  29      16.862 -48.307 -11.354  1.00 79.03           H  
ATOM   3695  C   ALA B  29      15.563 -46.723 -11.923  1.00 79.03           C  
ATOM   3696  CB  ALA B  29      15.504 -49.093 -12.810  1.00 79.03           C  
ATOM   3697  HB1 ALA B  29      14.450 -49.025 -13.078  1.00 79.03           H  
ATOM   3698  HB2 ALA B  29      16.106 -48.770 -13.660  1.00 79.03           H  
ATOM   3699  HB3 ALA B  29      15.753 -50.128 -12.575  1.00 79.03           H  
ATOM   3700  O   ALA B  29      16.528 -46.001 -12.129  1.00 79.03           O  
ATOM   3701  N   ILE B  30      14.314 -46.254 -11.887  1.00 73.78           N  
ATOM   3702  H   ILE B  30      13.559 -46.911 -11.747  1.00 73.78           H  
ATOM   3703  CA  ILE B  30      13.980 -44.838 -12.077  1.00 73.78           C  
ATOM   3704  HA  ILE B  30      14.461 -44.485 -12.989  1.00 73.78           H  
ATOM   3705  C   ILE B  30      14.534 -43.997 -10.929  1.00 73.78           C  
ATOM   3706  CB  ILE B  30      12.456 -44.650 -12.240  1.00 73.78           C  
ATOM   3707  HB  ILE B  30      11.955 -45.150 -11.411  1.00 73.78           H  
ATOM   3708  O   ILE B  30      15.128 -42.962 -11.183  1.00 73.78           O  
ATOM   3709  CG1 ILE B  30      11.983 -45.280 -13.570  1.00 73.78           C  
ATOM   3710 HG12 ILE B  30      12.448 -46.256 -13.710  1.00 73.78           H  
ATOM   3711 HG13 ILE B  30      12.299 -44.652 -14.403  1.00 73.78           H  
ATOM   3712  CG2 ILE B  30      12.073 -43.156 -12.211  1.00 73.78           C  
ATOM   3713 HG21 ILE B  30      11.006 -43.025 -12.391  1.00 73.78           H  
ATOM   3714 HG22 ILE B  30      12.631 -42.610 -12.972  1.00 73.78           H  
ATOM   3715 HG23 ILE B  30      12.288 -42.722 -11.235  1.00 73.78           H  
ATOM   3716  CD1 ILE B  30      10.464 -45.481 -13.640  1.00 73.78           C  
ATOM   3717 HD11 ILE B  30      10.217 -46.023 -14.553  1.00 73.78           H  
ATOM   3718 HD12 ILE B  30      10.127 -46.064 -12.783  1.00 73.78           H  
ATOM   3719 HD13 ILE B  30       9.947 -44.522 -13.656  1.00 73.78           H  
ATOM   3720  N   GLY B  31      14.400 -44.428  -9.675  1.00 71.41           N  
ATOM   3721  H   GLY B  31      13.875 -45.275  -9.510  1.00 71.41           H  
ATOM   3722  CA  GLY B  31      14.934 -43.700  -8.523  1.00 71.41           C  
ATOM   3723  HA2 GLY B  31      14.541 -42.683  -8.517  1.00 71.41           H  
ATOM   3724  HA3 GLY B  31      14.618 -44.205  -7.610  1.00 71.41           H  
ATOM   3725  C   GLY B  31      16.460 -43.633  -8.536  1.00 71.41           C  
ATOM   3726  O   GLY B  31      17.040 -42.580  -8.291  1.00 71.41           O  
ATOM   3727  N   LEU B  32      17.123 -44.741  -8.868  1.00 74.98           N  
ATOM   3728  H   LEU B  32      16.585 -45.573  -9.067  1.00 74.98           H  
ATOM   3729  CA  LEU B  32      18.574 -44.812  -9.018  1.00 74.98           C  
ATOM   3730  HA  LEU B  32      19.044 -44.354  -8.147  1.00 74.98           H  
ATOM   3731  C   LEU B  32      19.054 -44.026 -10.231  1.00 74.98           C  
ATOM   3732  CB  LEU B  32      19.029 -46.274  -9.139  1.00 74.98           C  
ATOM   3733  HB2 LEU B  32      18.446 -46.755  -9.925  1.00 74.98           H  
ATOM   3734  HB3 LEU B  32      20.071 -46.284  -9.459  1.00 74.98           H  
ATOM   3735  O   LEU B  32      20.088 -43.381 -10.135  1.00 74.98           O  
ATOM   3736  CG  LEU B  32      18.918 -47.101  -7.847  1.00 74.98           C  
ATOM   3737  HG  LEU B  32      17.897 -47.098  -7.465  1.00 74.98           H  
ATOM   3738  CD1 LEU B  32      19.345 -48.538  -8.149  1.00 74.98           C  
ATOM   3739 HD11 LEU B  32      19.243 -49.150  -7.252  1.00 74.98           H  
ATOM   3740 HD12 LEU B  32      20.380 -48.561  -8.489  1.00 74.98           H  
ATOM   3741 HD13 LEU B  32      18.706 -48.948  -8.931  1.00 74.98           H  
ATOM   3742  CD2 LEU B  32      19.832 -46.582  -6.743  1.00 74.98           C  
ATOM   3743 HD21 LEU B  32      19.760 -47.232  -5.871  1.00 74.98           H  
ATOM   3744 HD22 LEU B  32      19.540 -45.574  -6.448  1.00 74.98           H  
ATOM   3745 HD23 LEU B  32      20.852 -46.590  -7.126  1.00 74.98           H  
ATOM   3746  N   TRP B  33      18.311 -44.039 -11.334  1.00 69.21           N  
ATOM   3747  H   TRP B  33      17.496 -44.634 -11.375  1.00 69.21           H  
ATOM   3748  CA  TRP B  33      18.576 -43.183 -12.482  1.00 69.21           C  
ATOM   3749  HA  TRP B  33      19.610 -43.315 -12.800  1.00 69.21           H  
ATOM   3750  C   TRP B  33      18.429 -41.720 -12.068  1.00 69.21           C  
ATOM   3751  CB  TRP B  33      17.670 -43.582 -13.649  1.00 69.21           C  
ATOM   3752  HB2 TRP B  33      16.630 -43.539 -13.327  1.00 69.21           H  
ATOM   3753  HB3 TRP B  33      17.892 -44.612 -13.931  1.00 69.21           H  
ATOM   3754  O   TRP B  33      19.398 -40.987 -12.121  1.00 69.21           O  
ATOM   3755  CG  TRP B  33      17.815 -42.732 -14.864  1.00 69.21           C  
ATOM   3756  CD1 TRP B  33      18.887 -42.701 -15.688  1.00 69.21           C  
ATOM   3757  HD1 TRP B  33      19.786 -43.287 -15.566  1.00 69.21           H  
ATOM   3758  CD2 TRP B  33      16.895 -41.713 -15.361  1.00 69.21           C  
ATOM   3759  CE2 TRP B  33      17.491 -41.091 -16.495  1.00 69.21           C  
ATOM   3760  CE3 TRP B  33      15.635 -41.227 -14.944  1.00 69.21           C  
ATOM   3761  HE3 TRP B  33      15.163 -41.661 -14.075  1.00 69.21           H  
ATOM   3762  NE1 TRP B  33      18.705 -41.720 -16.642  1.00 69.21           N  
ATOM   3763  HE1 TRP B  33      19.446 -41.330 -17.208  1.00 69.21           H  
ATOM   3764  CH2 TRP B  33      15.626 -39.576 -16.748  1.00 69.21           C  
ATOM   3765  HH2 TRP B  33      15.158 -38.745 -17.254  1.00 69.21           H  
ATOM   3766  CZ2 TRP B  33      16.880 -40.035 -17.179  1.00 69.21           C  
ATOM   3767  HZ2 TRP B  33      17.397 -39.549 -17.994  1.00 69.21           H  
ATOM   3768  CZ3 TRP B  33      15.005 -40.173 -15.634  1.00 69.21           C  
ATOM   3769  HZ3 TRP B  33      14.050 -39.799 -15.297  1.00 69.21           H  
ATOM   3770  N   LEU B  34      17.324 -41.315 -11.447  1.00 64.02           N  
ATOM   3771  H   LEU B  34      16.541 -41.950 -11.386  1.00 64.02           H  
ATOM   3772  CA  LEU B  34      17.182 -39.967 -10.896  1.00 64.02           C  
ATOM   3773  HA  LEU B  34      17.280 -39.253 -11.715  1.00 64.02           H  
ATOM   3774  C   LEU B  34      18.281 -39.618  -9.880  1.00 64.02           C  
ATOM   3775  CB  LEU B  34      15.798 -39.809 -10.248  1.00 64.02           C  
ATOM   3776  HB2 LEU B  34      15.654 -40.628  -9.544  1.00 64.02           H  
ATOM   3777  HB3 LEU B  34      15.785 -38.879  -9.678  1.00 64.02           H  
ATOM   3778  O   LEU B  34      18.626 -38.453  -9.757  1.00 64.02           O  
ATOM   3779  CG  LEU B  34      14.621 -39.778 -11.238  1.00 64.02           C  
ATOM   3780  HG  LEU B  34      14.667 -40.635 -11.910  1.00 64.02           H  
ATOM   3781  CD1 LEU B  34      13.312 -39.853 -10.452  1.00 64.02           C  
ATOM   3782 HD11 LEU B  34      13.217 -38.986  -9.799  1.00 64.02           H  
ATOM   3783 HD12 LEU B  34      12.472 -39.876 -11.146  1.00 64.02           H  
ATOM   3784 HD13 LEU B  34      13.302 -40.766  -9.857  1.00 64.02           H  
ATOM   3785  CD2 LEU B  34      14.601 -38.511 -12.092  1.00 64.02           C  
ATOM   3786 HD21 LEU B  34      15.462 -38.503 -12.761  1.00 64.02           H  
ATOM   3787 HD22 LEU B  34      14.613 -37.622 -11.462  1.00 64.02           H  
ATOM   3788 HD23 LEU B  34      13.705 -38.499 -12.713  1.00 64.02           H  
ATOM   3789  N   ARG B  35      18.874 -40.574  -9.162  1.00 67.87           N  
ATOM   3790  H   ARG B  35      18.497 -41.508  -9.239  1.00 67.87           H  
ATOM   3791  CA  ARG B  35      19.963 -40.310  -8.205  1.00 67.87           C  
ATOM   3792  HA  ARG B  35      19.815 -39.314  -7.788  1.00 67.87           H  
ATOM   3793  C   ARG B  35      21.360 -40.257  -8.816  1.00 67.87           C  
ATOM   3794  CB  ARG B  35      19.857 -41.332  -7.071  1.00 67.87           C  
ATOM   3795  HB2 ARG B  35      18.912 -41.138  -6.562  1.00 67.87           H  
ATOM   3796  HB3 ARG B  35      19.835 -42.335  -7.497  1.00 67.87           H  
ATOM   3797  O   ARG B  35      22.186 -39.475  -8.348  1.00 67.87           O  
ATOM   3798  CG  ARG B  35      20.979 -41.284  -6.029  1.00 67.87           C  
ATOM   3799  HG2 ARG B  35      20.800 -42.066  -5.291  1.00 67.87           H  
ATOM   3800  HG3 ARG B  35      21.937 -41.487  -6.509  1.00 67.87           H  
ATOM   3801  CD  ARG B  35      21.025 -39.934  -5.314  1.00 67.87           C  
ATOM   3802  HD2 ARG B  35      21.093 -39.131  -6.049  1.00 67.87           H  
ATOM   3803  HD3 ARG B  35      20.107 -39.806  -4.740  1.00 67.87           H  
ATOM   3804  NE  ARG B  35      22.191 -39.856  -4.423  1.00 67.87           N  
ATOM   3805  HE  ARG B  35      22.808 -40.656  -4.401  1.00 67.87           H  
ATOM   3806  NH1 ARG B  35      21.809 -37.734  -3.705  1.00 67.87           N  
ATOM   3807 HH11 ARG B  35      22.008 -36.984  -3.059  1.00 67.87           H  
ATOM   3808 HH12 ARG B  35      21.046 -37.646  -4.361  1.00 67.87           H  
ATOM   3809  NH2 ARG B  35      23.534 -38.810  -2.890  1.00 67.87           N  
ATOM   3810 HH21 ARG B  35      23.608 -38.041  -2.239  1.00 67.87           H  
ATOM   3811 HH22 ARG B  35      24.108 -39.635  -2.791  1.00 67.87           H  
ATOM   3812  CZ  ARG B  35      22.507 -38.814  -3.684  1.00 67.87           C  
ATOM   3813  N   PHE B  36      21.648 -41.128  -9.773  1.00 64.69           N  
ATOM   3814  H   PHE B  36      20.907 -41.734 -10.096  1.00 64.69           H  
ATOM   3815  CA  PHE B  36      22.989 -41.343 -10.317  1.00 64.69           C  
ATOM   3816  HA  PHE B  36      23.712 -40.770  -9.737  1.00 64.69           H  
ATOM   3817  C   PHE B  36      23.156 -40.865 -11.750  1.00 64.69           C  
ATOM   3818  CB  PHE B  36      23.362 -42.829 -10.234  1.00 64.69           C  
ATOM   3819  HB2 PHE B  36      22.593 -43.425 -10.724  1.00 64.69           H  
ATOM   3820  HB3 PHE B  36      24.285 -42.988 -10.790  1.00 64.69           H  
ATOM   3821  O   PHE B  36      24.298 -40.741 -12.195  1.00 64.69           O  
ATOM   3822  CG  PHE B  36      23.603 -43.334  -8.830  1.00 64.69           C  
ATOM   3823  CD1 PHE B  36      24.636 -42.764  -8.064  1.00 64.69           C  
ATOM   3824  HD1 PHE B  36      25.224 -41.956  -8.473  1.00 64.69           H  
ATOM   3825  CD2 PHE B  36      22.850 -44.400  -8.307  1.00 64.69           C  
ATOM   3826  HD2 PHE B  36      22.066 -44.849  -8.899  1.00 64.69           H  
ATOM   3827  CE1 PHE B  36      24.915 -43.248  -6.775  1.00 64.69           C  
ATOM   3828  HE1 PHE B  36      25.714 -42.810  -6.196  1.00 64.69           H  
ATOM   3829  CE2 PHE B  36      23.148 -44.895  -7.023  1.00 64.69           C  
ATOM   3830  HE2 PHE B  36      22.620 -45.743  -6.614  1.00 64.69           H  
ATOM   3831  CZ  PHE B  36      24.171 -44.318  -6.257  1.00 64.69           C  
ATOM   3832  HZ  PHE B  36      24.399 -44.712  -5.278  1.00 64.69           H  
ATOM   3833  N   ASP B  37      22.065 -40.608 -12.462  1.00 56.47           N  
ATOM   3834  H   ASP B  37      21.147 -40.691 -12.049  1.00 56.47           H  
ATOM   3835  CA  ASP B  37      22.137 -40.013 -13.781  1.00 56.47           C  
ATOM   3836  HA  ASP B  37      22.734 -40.681 -14.402  1.00 56.47           H  
ATOM   3837  C   ASP B  37      22.863 -38.677 -13.680  1.00 56.47           C  
ATOM   3838  CB  ASP B  37      20.757 -39.874 -14.433  1.00 56.47           C  
ATOM   3839  HB2 ASP B  37      20.262 -40.844 -14.396  1.00 56.47           H  
ATOM   3840  HB3 ASP B  37      20.160 -39.136 -13.898  1.00 56.47           H  
ATOM   3841  O   ASP B  37      22.661 -37.891 -12.750  1.00 56.47           O  
ATOM   3842  CG  ASP B  37      20.864 -39.485 -15.901  1.00 56.47           C  
ATOM   3843  OD1 ASP B  37      21.931 -39.767 -16.491  1.00 56.47           O  
ATOM   3844  OD2 ASP B  37      19.886 -38.937 -16.440  1.00 56.47           O  
ATOM   3845  N   SER B  38      23.774 -38.445 -14.618  1.00 55.12           N  
ATOM   3846  H   SER B  38      23.743 -39.022 -15.446  1.00 55.12           H  
ATOM   3847  CA  SER B  38      24.649 -37.272 -14.609  1.00 55.12           C  
ATOM   3848  HA  SER B  38      25.251 -37.281 -13.700  1.00 55.12           H  
ATOM   3849  C   SER B  38      23.839 -35.976 -14.626  1.00 55.12           C  
ATOM   3850  CB  SER B  38      25.576 -37.330 -15.825  1.00 55.12           C  
ATOM   3851  HB2 SER B  38      26.182 -36.424 -15.863  1.00 55.12           H  
ATOM   3852  HB3 SER B  38      26.232 -38.196 -15.736  1.00 55.12           H  
ATOM   3853  O   SER B  38      24.226 -34.987 -14.000  1.00 55.12           O  
ATOM   3854  OG  SER B  38      24.811 -37.443 -17.008  1.00 55.12           O  
ATOM   3855  HG  SER B  38      25.379 -37.480 -17.781  1.00 55.12           H  
ATOM   3856  N   GLN B  39      22.685 -36.020 -15.289  1.00 47.10           N  
ATOM   3857  H   GLN B  39      22.475 -36.878 -15.780  1.00 47.10           H  
ATOM   3858  CA  GLN B  39      21.745 -34.924 -15.431  1.00 47.10           C  
ATOM   3859  HA  GLN B  39      22.271 -34.064 -15.846  1.00 47.10           H  
ATOM   3860  C   GLN B  39      21.157 -34.479 -14.085  1.00 47.10           C  
ATOM   3861  CB  GLN B  39      20.663 -35.381 -16.424  1.00 47.10           C  
ATOM   3862  HB2 GLN B  39      19.828 -34.682 -16.384  1.00 47.10           H  
ATOM   3863  HB3 GLN B  39      20.267 -36.352 -16.128  1.00 47.10           H  
ATOM   3864  O   GLN B  39      21.277 -33.311 -13.698  1.00 47.10           O  
ATOM   3865  CG  GLN B  39      21.223 -35.471 -17.861  1.00 47.10           C  
ATOM   3866  HG2 GLN B  39      21.662 -36.457 -18.014  1.00 47.10           H  
ATOM   3867  HG3 GLN B  39      22.013 -34.732 -17.999  1.00 47.10           H  
ATOM   3868  CD  GLN B  39      20.174 -35.228 -18.945  1.00 47.10           C  
ATOM   3869  NE2 GLN B  39      20.580 -35.026 -20.179  1.00 47.10           N  
ATOM   3870 HE21 GLN B  39      19.852 -34.832 -20.851  1.00 47.10           H  
ATOM   3871 HE22 GLN B  39      21.560 -35.019 -20.422  1.00 47.10           H  
ATOM   3872  OE1 GLN B  39      18.982 -35.157 -18.707  1.00 47.10           O  
ATOM   3873  N   THR B  40      20.595 -35.408 -13.316  1.00 49.46           N  
ATOM   3874  H   THR B  40      20.541 -36.359 -13.650  1.00 49.46           H  
ATOM   3875  CA  THR B  40      20.010 -35.140 -11.995  1.00 49.46           C  
ATOM   3876  HA  THR B  40      19.495 -34.180 -12.015  1.00 49.46           H  
ATOM   3877  C   THR B  40      21.041 -35.083 -10.877  1.00 49.46           C  
ATOM   3878  CB  THR B  40      18.997 -36.214 -11.630  1.00 49.46           C  
ATOM   3879  HB  THR B  40      18.798 -36.158 -10.560  1.00 49.46           H  
ATOM   3880  O   THR B  40      20.782 -34.447  -9.856  1.00 49.46           O  
ATOM   3881  CG2 THR B  40      17.671 -36.081 -12.364  1.00 49.46           C  
ATOM   3882 HG21 THR B  40      16.994 -36.862 -12.019  1.00 49.46           H  
ATOM   3883 HG22 THR B  40      17.220 -35.110 -12.158  1.00 49.46           H  
ATOM   3884 HG23 THR B  40      17.825 -36.189 -13.437  1.00 49.46           H  
ATOM   3885  OG1 THR B  40      19.551 -37.458 -11.963  1.00 49.46           O  
ATOM   3886  HG1 THR B  40      19.281 -38.052 -11.258  1.00 49.46           H  
ATOM   3887  N   LYS B  41      22.236 -35.658 -11.053  1.00 53.32           N  
ATOM   3888  H   LYS B  41      22.348 -36.274 -11.846  1.00 53.32           H  
ATOM   3889  CA  LYS B  41      23.345 -35.508 -10.101  1.00 53.32           C  
ATOM   3890  HA  LYS B  41      23.042 -35.965  -9.159  1.00 53.32           H  
ATOM   3891  C   LYS B  41      23.651 -34.032  -9.825  1.00 53.32           C  
ATOM   3892  CB  LYS B  41      24.576 -36.254 -10.626  1.00 53.32           C  
ATOM   3893  HB2 LYS B  41      25.000 -35.715 -11.473  1.00 53.32           H  
ATOM   3894  HB3 LYS B  41      24.283 -37.251 -10.953  1.00 53.32           H  
ATOM   3895  O   LYS B  41      23.927 -33.677  -8.684  1.00 53.32           O  
ATOM   3896  CG  LYS B  41      25.623 -36.416  -9.520  1.00 53.32           C  
ATOM   3897  HG2 LYS B  41      25.208 -37.029  -8.719  1.00 53.32           H  
ATOM   3898  HG3 LYS B  41      25.890 -35.439  -9.119  1.00 53.32           H  
ATOM   3899  CD  LYS B  41      26.885 -37.075 -10.072  1.00 53.32           C  
ATOM   3900  HD2 LYS B  41      27.291 -36.436 -10.856  1.00 53.32           H  
ATOM   3901  HD3 LYS B  41      26.647 -38.056 -10.484  1.00 53.32           H  
ATOM   3902  CE  LYS B  41      27.889 -37.202  -8.928  1.00 53.32           C  
ATOM   3903  HE2 LYS B  41      27.876 -36.270  -8.363  1.00 53.32           H  
ATOM   3904  HE3 LYS B  41      27.572 -38.004  -8.260  1.00 53.32           H  
ATOM   3905  NZ  LYS B  41      29.253 -37.432  -9.443  1.00 53.32           N  
ATOM   3906  HZ1 LYS B  41      29.291 -38.255 -10.027  1.00 53.32           H  
ATOM   3907  HZ2 LYS B  41      29.901 -37.496  -8.671  1.00 53.32           H  
ATOM   3908  HZ3 LYS B  41      29.517 -36.618  -9.979  1.00 53.32           H  
ATOM   3909  N   SER B  42      23.518 -33.164 -10.831  1.00 47.76           N  
ATOM   3910  H   SER B  42      23.303 -33.539 -11.744  1.00 47.76           H  
ATOM   3911  CA  SER B  42      23.668 -31.711 -10.671  1.00 47.76           C  
ATOM   3912  HA  SER B  42      24.616 -31.522 -10.168  1.00 47.76           H  
ATOM   3913  C   SER B  42      22.565 -31.074  -9.810  1.00 47.76           C  
ATOM   3914  CB  SER B  42      23.731 -31.036 -12.046  1.00 47.76           C  
ATOM   3915  HB2 SER B  42      24.079 -30.013 -11.909  1.00 47.76           H  
ATOM   3916  HB3 SER B  42      24.447 -31.558 -12.681  1.00 47.76           H  
ATOM   3917  O   SER B  42      22.855 -30.201  -8.991  1.00 47.76           O  
ATOM   3918  OG  SER B  42      22.466 -30.991 -12.687  1.00 47.76           O  
ATOM   3919  HG  SER B  42      22.245 -31.833 -13.091  1.00 47.76           H  
ATOM   3920  N   ILE B  43      21.316 -31.543  -9.940  1.00 46.32           N  
ATOM   3921  H   ILE B  43      21.156 -32.275 -10.618  1.00 46.32           H  
ATOM   3922  CA  ILE B  43      20.186 -31.129  -9.091  1.00 46.32           C  
ATOM   3923  HA  ILE B  43      20.117 -30.042  -9.103  1.00 46.32           H  
ATOM   3924  C   ILE B  43      20.466 -31.558  -7.654  1.00 46.32           C  
ATOM   3925  CB  ILE B  43      18.843 -31.720  -9.595  1.00 46.32           C  
ATOM   3926  HB  ILE B  43      18.902 -32.809  -9.571  1.00 46.32           H  
ATOM   3927  O   ILE B  43      20.336 -30.761  -6.731  1.00 46.32           O  
ATOM   3928  CG1 ILE B  43      18.579 -31.284 -11.055  1.00 46.32           C  
ATOM   3929 HG12 ILE B  43      18.533 -30.197 -11.107  1.00 46.32           H  
ATOM   3930 HG13 ILE B  43      19.405 -31.617 -11.684  1.00 46.32           H  
ATOM   3931  CG2 ILE B  43      17.683 -31.306  -8.667  1.00 46.32           C  
ATOM   3932 HG21 ILE B  43      17.853 -31.651  -7.647  1.00 46.32           H  
ATOM   3933 HG22 ILE B  43      16.749 -31.763  -8.995  1.00 46.32           H  
ATOM   3934 HG23 ILE B  43      17.566 -30.223  -8.658  1.00 46.32           H  
ATOM   3935  CD1 ILE B  43      17.295 -31.860 -11.666  1.00 46.32           C  
ATOM   3936 HD11 ILE B  43      17.245 -32.934 -11.484  1.00 46.32           H  
ATOM   3937 HD12 ILE B  43      16.418 -31.377 -11.236  1.00 46.32           H  
ATOM   3938 HD13 ILE B  43      17.296 -31.680 -12.741  1.00 46.32           H  
ATOM   3939  N   PHE B  44      20.936 -32.792  -7.489  1.00 50.91           N  
ATOM   3940  H   PHE B  44      20.996 -33.380  -8.308  1.00 50.91           H  
ATOM   3941  CA  PHE B  44      21.321 -33.363  -6.214  1.00 50.91           C  
ATOM   3942  HA  PHE B  44      20.465 -33.290  -5.543  1.00 50.91           H  
ATOM   3943  C   PHE B  44      22.462 -32.601  -5.539  1.00 50.91           C  
ATOM   3944  CB  PHE B  44      21.667 -34.838  -6.446  1.00 50.91           C  
ATOM   3945  HB2 PHE B  44      22.032 -34.996  -7.461  1.00 50.91           H  
ATOM   3946  HB3 PHE B  44      22.469 -35.129  -5.768  1.00 50.91           H  
ATOM   3947  O   PHE B  44      22.312 -32.201  -4.391  1.00 50.91           O  
ATOM   3948  CG  PHE B  44      20.492 -35.741  -6.183  1.00 50.91           C  
ATOM   3949  CD1 PHE B  44      20.085 -35.849  -4.862  1.00 50.91           C  
ATOM   3950  HD1 PHE B  44      20.621 -35.227  -4.160  1.00 50.91           H  
ATOM   3951  CD2 PHE B  44      19.803 -36.445  -7.180  1.00 50.91           C  
ATOM   3952  HD2 PHE B  44      20.059 -36.329  -8.223  1.00 50.91           H  
ATOM   3953  CE1 PHE B  44      19.115 -36.776  -4.463  1.00 50.91           C  
ATOM   3954  HE1 PHE B  44      18.858 -36.910  -3.423  1.00 50.91           H  
ATOM   3955  CE2 PHE B  44      18.761 -37.308  -6.797  1.00 50.91           C  
ATOM   3956  HE2 PHE B  44      18.182 -37.825  -7.547  1.00 50.91           H  
ATOM   3957  CZ  PHE B  44      18.483 -37.536  -5.443  1.00 50.91           C  
ATOM   3958  HZ  PHE B  44      17.778 -38.295  -5.138  1.00 50.91           H  
ATOM   3959  N   GLU B  45      23.580 -32.357  -6.222  1.00 50.42           N  
ATOM   3960  H   GLU B  45      23.666 -32.725  -7.158  1.00 50.42           H  
ATOM   3961  CA  GLU B  45      24.706 -31.588  -5.674  1.00 50.42           C  
ATOM   3962  HA  GLU B  45      25.037 -32.051  -4.744  1.00 50.42           H  
ATOM   3963  C   GLU B  45      24.294 -30.149  -5.314  1.00 50.42           C  
ATOM   3964  CB  GLU B  45      25.886 -31.602  -6.665  1.00 50.42           C  
ATOM   3965  HB2 GLU B  45      26.591 -30.821  -6.379  1.00 50.42           H  
ATOM   3966  HB3 GLU B  45      25.515 -31.380  -7.666  1.00 50.42           H  
ATOM   3967  O   GLU B  45      24.732 -29.627  -4.289  1.00 50.42           O  
ATOM   3968  CG  GLU B  45      26.640 -32.949  -6.665  1.00 50.42           C  
ATOM   3969  HG2 GLU B  45      25.927 -33.755  -6.841  1.00 50.42           H  
ATOM   3970  HG3 GLU B  45      27.065 -33.102  -5.673  1.00 50.42           H  
ATOM   3971  CD  GLU B  45      27.768 -33.051  -7.714  1.00 50.42           C  
ATOM   3972  OE1 GLU B  45      28.382 -34.149  -7.799  1.00 50.42           O  
ATOM   3973  OE2 GLU B  45      28.009 -32.064  -8.443  1.00 50.42           O  
ATOM   3974  N   GLN B  46      23.402 -29.520  -6.090  1.00 45.30           N  
ATOM   3975  H   GLN B  46      23.065 -29.981  -6.923  1.00 45.30           H  
ATOM   3976  CA  GLN B  46      22.882 -28.188  -5.765  1.00 45.30           C  
ATOM   3977  HA  GLN B  46      23.720 -27.564  -5.452  1.00 45.30           H  
ATOM   3978  C   GLN B  46      21.900 -28.175  -4.588  1.00 45.30           C  
ATOM   3979  CB  GLN B  46      22.234 -27.536  -6.992  1.00 45.30           C  
ATOM   3980  HB2 GLN B  46      21.564 -26.747  -6.649  1.00 45.30           H  
ATOM   3981  HB3 GLN B  46      21.639 -28.268  -7.538  1.00 45.30           H  
ATOM   3982  O   GLN B  46      22.026 -27.300  -3.734  1.00 45.30           O  
ATOM   3983  CG  GLN B  46      23.271 -26.889  -7.917  1.00 45.30           C  
ATOM   3984  HG2 GLN B  46      23.881 -27.663  -8.383  1.00 45.30           H  
ATOM   3985  HG3 GLN B  46      23.922 -26.245  -7.326  1.00 45.30           H  
ATOM   3986  CD  GLN B  46      22.607 -26.054  -9.008  1.00 45.30           C  
ATOM   3987  NE2 GLN B  46      23.200 -24.949  -9.411  1.00 45.30           N  
ATOM   3988 HE21 GLN B  46      22.613 -24.366  -9.990  1.00 45.30           H  
ATOM   3989 HE22 GLN B  46      23.993 -24.601  -8.891  1.00 45.30           H  
ATOM   3990  OE1 GLN B  46      21.526 -26.333  -9.499  1.00 45.30           O  
ATOM   3991  N   GLU B  47      20.948 -29.108  -4.505  1.00 47.87           N  
ATOM   3992  H   GLU B  47      20.849 -29.786  -5.248  1.00 47.87           H  
ATOM   3993  CA  GLU B  47      20.036 -29.213  -3.351  1.00 47.87           C  
ATOM   3994  HA  GLU B  47      19.577 -28.246  -3.144  1.00 47.87           H  
ATOM   3995  C   GLU B  47      20.771 -29.623  -2.075  1.00 47.87           C  
ATOM   3996  CB  GLU B  47      18.923 -30.238  -3.601  1.00 47.87           C  
ATOM   3997  HB2 GLU B  47      18.564 -30.579  -2.630  1.00 47.87           H  
ATOM   3998  HB3 GLU B  47      19.325 -31.102  -4.130  1.00 47.87           H  
ATOM   3999  O   GLU B  47      20.432 -29.157  -0.992  1.00 47.87           O  
ATOM   4000  CG  GLU B  47      17.719 -29.663  -4.356  1.00 47.87           C  
ATOM   4001  HG2 GLU B  47      17.991 -29.508  -5.400  1.00 47.87           H  
ATOM   4002  HG3 GLU B  47      17.460 -28.695  -3.928  1.00 47.87           H  
ATOM   4003  CD  GLU B  47      16.501 -30.600  -4.264  1.00 47.87           C  
ATOM   4004  OE1 GLU B  47      15.375 -30.124  -4.535  1.00 47.87           O  
ATOM   4005  OE2 GLU B  47      16.685 -31.810  -3.973  1.00 47.87           O  
ATOM   4006  N   THR B  48      21.823 -30.443  -2.179  1.00 47.38           N  
ATOM   4007  H   THR B  48      22.052 -30.824  -3.086  1.00 47.38           H  
ATOM   4008  CA  THR B  48      22.648 -30.760  -1.002  1.00 47.38           C  
ATOM   4009  HA  THR B  48      21.987 -31.151  -0.229  1.00 47.38           H  
ATOM   4010  C   THR B  48      23.297 -29.488  -0.433  1.00 47.38           C  
ATOM   4011  CB  THR B  48      23.741 -31.812  -1.280  1.00 47.38           C  
ATOM   4012  HB  THR B  48      24.619 -31.327  -1.705  1.00 47.38           H  
ATOM   4013  O   THR B  48      23.498 -29.401   0.775  1.00 47.38           O  
ATOM   4014  CG2 THR B  48      24.121 -32.562  -0.004  1.00 47.38           C  
ATOM   4015 HG21 THR B  48      24.893 -33.299  -0.229  1.00 47.38           H  
ATOM   4016 HG22 THR B  48      23.247 -33.066   0.408  1.00 47.38           H  
ATOM   4017 HG23 THR B  48      24.514 -31.863   0.734  1.00 47.38           H  
ATOM   4018  OG1 THR B  48      23.341 -32.853  -2.138  1.00 47.38           O  
ATOM   4019  HG1 THR B  48      22.972 -32.469  -2.937  1.00 47.38           H  
ATOM   4020  N   ASN B  49      23.592 -28.488  -1.277  1.00 45.93           N  
ATOM   4021  H   ASN B  49      23.389 -28.618  -2.258  1.00 45.93           H  
ATOM   4022  CA  ASN B  49      24.112 -27.187  -0.842  1.00 45.93           C  
ATOM   4023  HA  ASN B  49      24.753 -27.335   0.027  1.00 45.93           H  
ATOM   4024  C   ASN B  49      23.017 -26.214  -0.377  1.00 45.93           C  
ATOM   4025  CB  ASN B  49      24.946 -26.563  -1.976  1.00 45.93           C  
ATOM   4026  HB2 ASN B  49      24.490 -26.786  -2.941  1.00 45.93           H  
ATOM   4027  HB3 ASN B  49      24.956 -25.480  -1.850  1.00 45.93           H  
ATOM   4028  O   ASN B  49      23.181 -25.559   0.650  1.00 45.93           O  
ATOM   4029  CG  ASN B  49      26.395 -27.010  -1.988  1.00 45.93           C  
ATOM   4030  ND2 ASN B  49      27.108 -26.710  -3.047  1.00 45.93           N  
ATOM   4031 HD21 ASN B  49      26.662 -26.296  -3.853  1.00 45.93           H  
ATOM   4032 HD22 ASN B  49      28.053 -27.067  -3.046  1.00 45.93           H  
ATOM   4033  OD1 ASN B  49      26.934 -27.584  -1.059  1.00 45.93           O  
ATOM   4034  N   ASN B  50      21.912 -26.089  -1.114  1.00 43.92           N  
ATOM   4035  H   ASN B  50      21.818 -26.662  -1.941  1.00 43.92           H  
ATOM   4036  CA  ASN B  50      20.776 -25.264  -0.710  1.00 43.92           C  
ATOM   4037  HA  ASN B  50      21.072 -24.573   0.080  1.00 43.92           H  
ATOM   4038  C   ASN B  50      19.681 -26.167  -0.138  1.00 43.92           C  
ATOM   4039  CB  ASN B  50      20.273 -24.426  -1.904  1.00 43.92           C  
ATOM   4040  HB2 ASN B  50      20.279 -25.038  -2.806  1.00 43.92           H  
ATOM   4041  HB3 ASN B  50      19.241 -24.130  -1.713  1.00 43.92           H  
ATOM   4042  O   ASN B  50      18.872 -26.651  -0.916  1.00 43.92           O  
ATOM   4043  CG  ASN B  50      21.053 -23.149  -2.155  1.00 43.92           C  
ATOM   4044  ND2 ASN B  50      20.690 -22.419  -3.183  1.00 43.92           N  
ATOM   4045 HD21 ASN B  50      21.186 -21.548  -3.306  1.00 43.92           H  
ATOM   4046 HD22 ASN B  50      19.910 -22.706  -3.756  1.00 43.92           H  
ATOM   4047  OD1 ASN B  50      21.956 -22.756  -1.438  1.00 43.92           O  
ATOM   4048  N   ASN B  51      19.668 -26.320   1.196  1.00 42.56           N  
ATOM   4049  H   ASN B  51      20.497 -25.953   1.641  1.00 42.56           H  
ATOM   4050  CA  ASN B  51      18.743 -27.004   2.135  1.00 42.56           C  
ATOM   4051  HA  ASN B  51      19.220 -27.941   2.424  1.00 42.56           H  
ATOM   4052  C   ASN B  51      17.302 -27.417   1.727  1.00 42.56           C  
ATOM   4053  CB  ASN B  51      18.626 -26.084   3.379  1.00 42.56           C  
ATOM   4054  HB2 ASN B  51      17.620 -26.146   3.794  1.00 42.56           H  
ATOM   4055  HB3 ASN B  51      18.776 -25.044   3.090  1.00 42.56           H  
ATOM   4056  O   ASN B  51      16.647 -28.093   2.525  1.00 42.56           O  
ATOM   4057  CG  ASN B  51      19.565 -26.418   4.524  1.00 42.56           C  
ATOM   4058  ND2 ASN B  51      19.570 -25.602   5.553  1.00 42.56           N  
ATOM   4059 HD21 ASN B  51      18.982 -24.781   5.560  1.00 42.56           H  
ATOM   4060 HD22 ASN B  51      20.216 -25.845   6.290  1.00 42.56           H  
ATOM   4061  OD1 ASN B  51      20.290 -27.393   4.545  1.00 42.56           O  
ATOM   4062  N   ASN B  52      16.753 -27.022   0.580  1.00 47.45           N  
ATOM   4063  H   ASN B  52      17.352 -26.556  -0.086  1.00 47.45           H  
ATOM   4064  CA  ASN B  52      15.493 -27.545   0.060  1.00 47.45           C  
ATOM   4065  HA  ASN B  52      14.760 -27.546   0.866  1.00 47.45           H  
ATOM   4066  C   ASN B  52      15.678 -29.013  -0.336  1.00 47.45           C  
ATOM   4067  CB  ASN B  52      14.960 -26.656  -1.085  1.00 47.45           C  
ATOM   4068  HB2 ASN B  52      15.764 -26.068  -1.528  1.00 47.45           H  
ATOM   4069  HB3 ASN B  52      14.553 -27.292  -1.871  1.00 47.45           H  
ATOM   4070  O   ASN B  52      16.014 -29.353  -1.461  1.00 47.45           O  
ATOM   4071  CG  ASN B  52      13.836 -25.735  -0.640  1.00 47.45           C  
ATOM   4072  ND2 ASN B  52      13.160 -25.104  -1.571  1.00 47.45           N  
ATOM   4073 HD21 ASN B  52      12.384 -24.534  -1.266  1.00 47.45           H  
ATOM   4074 HD22 ASN B  52      13.343 -25.280  -2.548  1.00 47.45           H  
ATOM   4075  OD1 ASN B  52      13.552 -25.563   0.535  1.00 47.45           O  
ATOM   4076  N   SER B  53      15.478 -29.886   0.650  1.00 52.39           N  
ATOM   4077  H   SER B  53      15.344 -29.486   1.568  1.00 52.39           H  
ATOM   4078  CA  SER B  53      15.695 -31.326   0.551  1.00 52.39           C  
ATOM   4079  HA  SER B  53      16.595 -31.482  -0.043  1.00 52.39           H  
ATOM   4080  C   SER B  53      14.566 -32.074  -0.157  1.00 52.39           C  
ATOM   4081  CB  SER B  53      15.944 -31.910   1.951  1.00 52.39           C  
ATOM   4082  HB2 SER B  53      16.588 -31.237   2.518  1.00 52.39           H  
ATOM   4083  HB3 SER B  53      16.463 -32.862   1.844  1.00 52.39           H  
ATOM   4084  O   SER B  53      14.574 -33.296  -0.124  1.00 52.39           O  
ATOM   4085  OG  SER B  53      14.741 -32.139   2.664  1.00 52.39           O  
ATOM   4086  HG  SER B  53      14.184 -31.359   2.614  1.00 52.39           H  
ATOM   4087  N   SER B  54      13.556 -31.413  -0.723  1.00 53.99           N  
ATOM   4088  H   SER B  54      13.567 -30.403  -0.737  1.00 53.99           H  
ATOM   4089  CA  SER B  54      12.311 -32.082  -1.119  1.00 53.99           C  
ATOM   4090  HA  SER B  54      11.963 -32.680  -0.278  1.00 53.99           H  
ATOM   4091  C   SER B  54      12.486 -33.031  -2.301  1.00 53.99           C  
ATOM   4092  CB  SER B  54      11.213 -31.065  -1.419  1.00 53.99           C  
ATOM   4093  HB2 SER B  54      11.495 -30.449  -2.274  1.00 53.99           H  
ATOM   4094  HB3 SER B  54      10.286 -31.591  -1.646  1.00 53.99           H  
ATOM   4095  O   SER B  54      11.997 -34.157  -2.224  1.00 53.99           O  
ATOM   4096  OG  SER B  54      11.022 -30.246  -0.288  1.00 53.99           O  
ATOM   4097  HG  SER B  54      10.074 -30.142  -0.184  1.00 53.99           H  
ATOM   4098  N   PHE B  55      13.216 -32.656  -3.361  1.00 52.56           N  
ATOM   4099  H   PHE B  55      13.667 -31.753  -3.385  1.00 52.56           H  
ATOM   4100  CA  PHE B  55      13.485 -33.593  -4.457  1.00 52.56           C  
ATOM   4101  HA  PHE B  55      12.557 -34.103  -4.719  1.00 52.56           H  
ATOM   4102  C   PHE B  55      14.474 -34.668  -4.019  1.00 52.56           C  
ATOM   4103  CB  PHE B  55      13.962 -32.855  -5.706  1.00 52.56           C  
ATOM   4104  HB2 PHE B  55      14.854 -32.273  -5.473  1.00 52.56           H  
ATOM   4105  HB3 PHE B  55      13.188 -32.155  -6.021  1.00 52.56           H  
ATOM   4106  O   PHE B  55      14.236 -35.847  -4.274  1.00 52.56           O  
ATOM   4107  CG  PHE B  55      14.320 -33.756  -6.865  1.00 52.56           C  
ATOM   4108  CD1 PHE B  55      15.661 -34.124  -7.089  1.00 52.56           C  
ATOM   4109  HD1 PHE B  55      16.433 -33.777  -6.418  1.00 52.56           H  
ATOM   4110  CD2 PHE B  55      13.311 -34.204  -7.733  1.00 52.56           C  
ATOM   4111  HD2 PHE B  55      12.285 -33.915  -7.562  1.00 52.56           H  
ATOM   4112  CE1 PHE B  55      15.993 -34.922  -8.198  1.00 52.56           C  
ATOM   4113  HE1 PHE B  55      17.022 -35.196  -8.376  1.00 52.56           H  
ATOM   4114  CE2 PHE B  55      13.643 -35.000  -8.841  1.00 52.56           C  
ATOM   4115  HE2 PHE B  55      12.870 -35.328  -9.520  1.00 52.56           H  
ATOM   4116  CZ  PHE B  55      14.984 -35.353  -9.077  1.00 52.56           C  
ATOM   4117  HZ  PHE B  55      15.242 -35.954  -9.937  1.00 52.56           H  
ATOM   4118  N   TYR B  56      15.514 -34.298  -3.266  1.00 58.27           N  
ATOM   4119  H   TYR B  56      15.754 -33.317  -3.254  1.00 58.27           H  
ATOM   4120  CA  TYR B  56      16.418 -35.249  -2.624  1.00 58.27           C  
ATOM   4121  HA  TYR B  56      16.972 -35.752  -3.416  1.00 58.27           H  
ATOM   4122  C   TYR B  56      15.632 -36.305  -1.835  1.00 58.27           C  
ATOM   4123  CB  TYR B  56      17.401 -34.480  -1.720  1.00 58.27           C  
ATOM   4124  HB2 TYR B  56      17.672 -33.551  -2.221  1.00 58.27           H  
ATOM   4125  HB3 TYR B  56      16.911 -34.194  -0.789  1.00 58.27           H  
ATOM   4126  O   TYR B  56      15.731 -37.502  -2.089  1.00 58.27           O  
ATOM   4127  CG  TYR B  56      18.682 -35.218  -1.381  1.00 58.27           C  
ATOM   4128  CD1 TYR B  56      18.705 -36.268  -0.447  1.00 58.27           C  
ATOM   4129  HD1 TYR B  56      17.797 -36.552   0.064  1.00 58.27           H  
ATOM   4130  CD2 TYR B  56      19.882 -34.799  -1.970  1.00 58.27           C  
ATOM   4131  HD2 TYR B  56      19.882 -33.916  -2.592  1.00 58.27           H  
ATOM   4132  CE1 TYR B  56      19.910 -36.946  -0.177  1.00 58.27           C  
ATOM   4133  HE1 TYR B  56      19.912 -37.759   0.535  1.00 58.27           H  
ATOM   4134  CE2 TYR B  56      21.077 -35.513  -1.757  1.00 58.27           C  
ATOM   4135  HE2 TYR B  56      21.997 -35.165  -2.205  1.00 58.27           H  
ATOM   4136  OH  TYR B  56      22.202 -37.377  -0.762  1.00 58.27           O  
ATOM   4137  HH  TYR B  56      22.042 -38.080  -0.128  1.00 58.27           H  
ATOM   4138  CZ  TYR B  56      21.083 -36.615  -0.887  1.00 58.27           C  
ATOM   4139  N   THR B  57      14.776 -35.859  -0.926  1.00 63.00           N  
ATOM   4140  H   THR B  57      14.707 -34.858  -0.814  1.00 63.00           H  
ATOM   4141  CA  THR B  57      13.922 -36.690  -0.080  1.00 63.00           C  
ATOM   4142  HA  THR B  57      14.547 -37.408   0.452  1.00 63.00           H  
ATOM   4143  C   THR B  57      12.936 -37.476  -0.930  1.00 63.00           C  
ATOM   4144  CB  THR B  57      13.195 -35.832   0.967  1.00 63.00           C  
ATOM   4145  HB  THR B  57      12.540 -35.111   0.477  1.00 63.00           H  
ATOM   4146  O   THR B  57      12.785 -38.668  -0.706  1.00 63.00           O  
ATOM   4147  CG2 THR B  57      12.388 -36.667   1.953  1.00 63.00           C  
ATOM   4148 HG21 THR B  57      12.026 -36.027   2.757  1.00 63.00           H  
ATOM   4149 HG22 THR B  57      13.008 -37.460   2.370  1.00 63.00           H  
ATOM   4150 HG23 THR B  57      11.527 -37.094   1.438  1.00 63.00           H  
ATOM   4151  OG1 THR B  57      14.141 -35.152   1.753  1.00 63.00           O  
ATOM   4152  HG1 THR B  57      14.329 -34.323   1.308  1.00 63.00           H  
ATOM   4153  N   GLY B  58      12.344 -36.873  -1.960  1.00 63.90           N  
ATOM   4154  H   GLY B  58      12.505 -35.884  -2.091  1.00 63.90           H  
ATOM   4155  CA  GLY B  58      11.436 -37.528  -2.896  1.00 63.90           C  
ATOM   4156  HA2 GLY B  58      11.087 -36.788  -3.617  1.00 63.90           H  
ATOM   4157  HA3 GLY B  58      10.575 -37.920  -2.356  1.00 63.90           H  
ATOM   4158  C   GLY B  58      12.100 -38.669  -3.663  1.00 63.90           C  
ATOM   4159  O   GLY B  58      11.552 -39.764  -3.720  1.00 63.90           O  
ATOM   4160  N   VAL B  59      13.310 -38.472  -4.183  1.00 69.25           N  
ATOM   4161  H   VAL B  59      13.715 -37.550  -4.111  1.00 69.25           H  
ATOM   4162  CA  VAL B  59      14.066 -39.516  -4.887  1.00 69.25           C  
ATOM   4163  HA  VAL B  59      13.406 -40.010  -5.600  1.00 69.25           H  
ATOM   4164  C   VAL B  59      14.567 -40.582  -3.918  1.00 69.25           C  
ATOM   4165  CB  VAL B  59      15.234 -38.909  -5.671  1.00 69.25           C  
ATOM   4166  HB  VAL B  59      15.789 -38.283  -4.972  1.00 69.25           H  
ATOM   4167  O   VAL B  59      14.520 -41.762  -4.250  1.00 69.25           O  
ATOM   4168  CG1 VAL B  59      16.141 -39.999  -6.271  1.00 69.25           C  
ATOM   4169 HG11 VAL B  59      15.539 -40.721  -6.822  1.00 69.25           H  
ATOM   4170 HG12 VAL B  59      16.691 -40.517  -5.485  1.00 69.25           H  
ATOM   4171 HG13 VAL B  59      16.861 -39.564  -6.964  1.00 69.25           H  
ATOM   4172  CG2 VAL B  59      14.760 -38.027  -6.826  1.00 69.25           C  
ATOM   4173 HG21 VAL B  59      14.133 -37.215  -6.457  1.00 69.25           H  
ATOM   4174 HG22 VAL B  59      15.621 -37.584  -7.326  1.00 69.25           H  
ATOM   4175 HG23 VAL B  59      14.190 -38.617  -7.543  1.00 69.25           H  
ATOM   4176  N   TYR B  60      15.000 -40.223  -2.708  1.00 69.74           N  
ATOM   4177  H   TYR B  60      15.043 -39.242  -2.473  1.00 69.74           H  
ATOM   4178  CA  TYR B  60      15.361 -41.221  -1.695  1.00 69.74           C  
ATOM   4179  HA  TYR B  60      16.034 -41.946  -2.153  1.00 69.74           H  
ATOM   4180  C   TYR B  60      14.151 -42.019  -1.206  1.00 69.74           C  
ATOM   4181  CB  TYR B  60      16.104 -40.569  -0.528  1.00 69.74           C  
ATOM   4182  HB2 TYR B  60      15.731 -39.559  -0.357  1.00 69.74           H  
ATOM   4183  HB3 TYR B  60      15.910 -41.139   0.381  1.00 69.74           H  
ATOM   4184  O   TYR B  60      14.273 -43.224  -0.988  1.00 69.74           O  
ATOM   4185  CG  TYR B  60      17.599 -40.550  -0.752  1.00 69.74           C  
ATOM   4186  CD1 TYR B  60      18.378 -41.657  -0.372  1.00 69.74           C  
ATOM   4187  HD1 TYR B  60      17.902 -42.510   0.089  1.00 69.74           H  
ATOM   4188  CD2 TYR B  60      18.213 -39.464  -1.389  1.00 69.74           C  
ATOM   4189  HD2 TYR B  60      17.631 -38.623  -1.737  1.00 69.74           H  
ATOM   4190  CE1 TYR B  60      19.774 -41.634  -0.546  1.00 69.74           C  
ATOM   4191  HE1 TYR B  60      20.369 -42.467  -0.203  1.00 69.74           H  
ATOM   4192  CE2 TYR B  60      19.593 -39.461  -1.614  1.00 69.74           C  
ATOM   4193  HE2 TYR B  60      20.045 -38.632  -2.138  1.00 69.74           H  
ATOM   4194  OH  TYR B  60      21.739 -40.450  -1.215  1.00 69.74           O  
ATOM   4195  HH  TYR B  60      22.129 -41.225  -0.804  1.00 69.74           H  
ATOM   4196  CZ  TYR B  60      20.387 -40.512  -1.134  1.00 69.74           C  
ATOM   4197  N   ILE B  61      12.980 -41.390  -1.105  1.00 71.61           N  
ATOM   4198  H   ILE B  61      12.957 -40.389  -1.240  1.00 71.61           H  
ATOM   4199  CA  ILE B  61      11.706 -42.076  -0.890  1.00 71.61           C  
ATOM   4200  HA  ILE B  61      11.797 -42.721  -0.015  1.00 71.61           H  
ATOM   4201  C   ILE B  61      11.412 -42.987  -2.081  1.00 71.61           C  
ATOM   4202  CB  ILE B  61      10.567 -41.063  -0.620  1.00 71.61           C  
ATOM   4203  HB  ILE B  61      10.626 -40.260  -1.355  1.00 71.61           H  
ATOM   4204  O   ILE B  61      11.038 -44.133  -1.864  1.00 71.61           O  
ATOM   4205  CG1 ILE B  61      10.719 -40.461   0.796  1.00 71.61           C  
ATOM   4206 HG12 ILE B  61      10.476 -41.220   1.539  1.00 71.61           H  
ATOM   4207 HG13 ILE B  61      11.753 -40.165   0.970  1.00 71.61           H  
ATOM   4208  CG2 ILE B  61       9.181 -41.726  -0.749  1.00 71.61           C  
ATOM   4209 HG21 ILE B  61       9.099 -42.569  -0.064  1.00 71.61           H  
ATOM   4210 HG22 ILE B  61       8.389 -41.009  -0.533  1.00 71.61           H  
ATOM   4211 HG23 ILE B  61       9.015 -42.072  -1.769  1.00 71.61           H  
ATOM   4212  CD1 ILE B  61       9.828 -39.234   1.031  1.00 71.61           C  
ATOM   4213 HD11 ILE B  61       8.775 -39.513   1.028  1.00 71.61           H  
ATOM   4214 HD12 ILE B  61      10.008 -38.488   0.257  1.00 71.61           H  
ATOM   4215 HD13 ILE B  61      10.058 -38.807   2.008  1.00 71.61           H  
ATOM   4216  N   LEU B  62      11.641 -42.542  -3.320  1.00 71.30           N  
ATOM   4217  H   LEU B  62      11.884 -41.569  -3.439  1.00 71.30           H  
ATOM   4218  CA  LEU B  62      11.422 -43.353  -4.519  1.00 71.30           C  
ATOM   4219  HA  LEU B  62      10.392 -43.710  -4.487  1.00 71.30           H  
ATOM   4220  C   LEU B  62      12.343 -44.582  -4.553  1.00 71.30           C  
ATOM   4221  CB  LEU B  62      11.622 -42.494  -5.783  1.00 71.30           C  
ATOM   4222  HB2 LEU B  62      12.653 -42.593  -6.123  1.00 71.30           H  
ATOM   4223  HB3 LEU B  62      11.463 -41.439  -5.557  1.00 71.30           H  
ATOM   4224  O   LEU B  62      11.887 -45.691  -4.819  1.00 71.30           O  
ATOM   4225  CG  LEU B  62      10.654 -42.902  -6.908  1.00 71.30           C  
ATOM   4226  HG  LEU B  62      10.292 -43.916  -6.737  1.00 71.30           H  
ATOM   4227  CD1 LEU B  62       9.457 -41.951  -6.950  1.00 71.30           C  
ATOM   4228 HD11 LEU B  62       9.788 -40.939  -7.183  1.00 71.30           H  
ATOM   4229 HD12 LEU B  62       8.749 -42.282  -7.711  1.00 71.30           H  
ATOM   4230 HD13 LEU B  62       8.957 -41.949  -5.981  1.00 71.30           H  
ATOM   4231  CD2 LEU B  62      11.342 -42.877  -8.268  1.00 71.30           C  
ATOM   4232 HD21 LEU B  62      11.772 -41.892  -8.450  1.00 71.30           H  
ATOM   4233 HD22 LEU B  62      10.620 -43.107  -9.052  1.00 71.30           H  
ATOM   4234 HD23 LEU B  62      12.123 -43.637  -8.286  1.00 71.30           H  
ATOM   4235  N   ILE B  63      13.628 -44.407  -4.231  1.00 78.88           N  
ATOM   4236  H   ILE B  63      13.933 -43.459  -4.062  1.00 78.88           H  
ATOM   4237  CA  ILE B  63      14.610 -45.492  -4.114  1.00 78.88           C  
ATOM   4238  HA  ILE B  63      14.610 -46.069  -5.039  1.00 78.88           H  
ATOM   4239  C   ILE B  63      14.210 -46.442  -2.987  1.00 78.88           C  
ATOM   4240  CB  ILE B  63      16.030 -44.923  -3.885  1.00 78.88           C  
ATOM   4241  HB  ILE B  63      15.984 -44.192  -3.078  1.00 78.88           H  
ATOM   4242  O   ILE B  63      14.201 -47.655  -3.187  1.00 78.88           O  
ATOM   4243  CG1 ILE B  63      16.525 -44.230  -5.168  1.00 78.88           C  
ATOM   4244 HG12 ILE B  63      15.751 -43.569  -5.557  1.00 78.88           H  
ATOM   4245 HG13 ILE B  63      16.726 -44.985  -5.928  1.00 78.88           H  
ATOM   4246  CG2 ILE B  63      17.042 -46.021  -3.487  1.00 78.88           C  
ATOM   4247 HG21 ILE B  63      16.731 -46.530  -2.575  1.00 78.88           H  
ATOM   4248 HG22 ILE B  63      18.020 -45.585  -3.283  1.00 78.88           H  
ATOM   4249 HG23 ILE B  63      17.137 -46.752  -4.290  1.00 78.88           H  
ATOM   4250  CD1 ILE B  63      17.783 -43.388  -4.958  1.00 78.88           C  
ATOM   4251 HD11 ILE B  63      18.628 -43.997  -4.638  1.00 78.88           H  
ATOM   4252 HD12 ILE B  63      18.035 -42.943  -5.920  1.00 78.88           H  
ATOM   4253 HD13 ILE B  63      17.592 -42.600  -4.229  1.00 78.88           H  
ATOM   4254  N   GLY B  64      13.857 -45.909  -1.814  1.00 80.51           N  
ATOM   4255  H   GLY B  64      13.888 -44.904  -1.713  1.00 80.51           H  
ATOM   4256  CA  GLY B  64      13.408 -46.698  -0.670  1.00 80.51           C  
ATOM   4257  HA2 GLY B  64      14.198 -47.383  -0.363  1.00 80.51           H  
ATOM   4258  HA3 GLY B  64      13.180 -46.022   0.155  1.00 80.51           H  
ATOM   4259  C   GLY B  64      12.150 -47.506  -0.988  1.00 80.51           C  
ATOM   4260  O   GLY B  64      12.110 -48.706  -0.722  1.00 80.51           O  
ATOM   4261  N   ALA B  65      11.164 -46.882  -1.632  1.00 78.19           N  
ATOM   4262  H   ALA B  65      11.265 -45.894  -1.818  1.00 78.19           H  
ATOM   4263  CA  ALA B  65       9.926 -47.515  -2.069  1.00 78.19           C  
ATOM   4264  HA  ALA B  65       9.460 -48.003  -1.213  1.00 78.19           H  
ATOM   4265  C   ALA B  65      10.187 -48.592  -3.130  1.00 78.19           C  
ATOM   4266  CB  ALA B  65       8.970 -46.432  -2.585  1.00 78.19           C  
ATOM   4267  HB1 ALA B  65       9.412 -45.910  -3.433  1.00 78.19           H  
ATOM   4268  HB2 ALA B  65       8.033 -46.890  -2.899  1.00 78.19           H  
ATOM   4269  HB3 ALA B  65       8.762 -45.713  -1.792  1.00 78.19           H  
ATOM   4270  O   ALA B  65       9.697 -49.711  -2.993  1.00 78.19           O  
ATOM   4271  N   GLY B  66      11.017 -48.306  -4.138  1.00 80.62           N  
ATOM   4272  H   GLY B  66      11.371 -47.363  -4.214  1.00 80.62           H  
ATOM   4273  CA  GLY B  66      11.403 -49.273  -5.167  1.00 80.62           C  
ATOM   4274  HA2 GLY B  66      12.060 -48.778  -5.882  1.00 80.62           H  
ATOM   4275  HA3 GLY B  66      10.514 -49.623  -5.691  1.00 80.62           H  
ATOM   4276  C   GLY B  66      12.146 -50.483  -4.594  1.00 80.62           C  
ATOM   4277  O   GLY B  66      11.809 -51.627  -4.905  1.00 80.62           O  
ATOM   4278  N   ALA B  67      13.111 -50.256  -3.697  1.00 85.07           N  
ATOM   4279  H   ALA B  67      13.341 -49.299  -3.470  1.00 85.07           H  
ATOM   4280  CA  ALA B  67      13.862 -51.322  -3.032  1.00 85.07           C  
ATOM   4281  HA  ALA B  67      14.304 -51.965  -3.793  1.00 85.07           H  
ATOM   4282  C   ALA B  67      12.955 -52.193  -2.152  1.00 85.07           C  
ATOM   4283  CB  ALA B  67      14.989 -50.697  -2.200  1.00 85.07           C  
ATOM   4284  HB1 ALA B  67      15.662 -50.126  -2.840  1.00 85.07           H  
ATOM   4285  HB2 ALA B  67      14.572 -50.029  -1.446  1.00 85.07           H  
ATOM   4286  HB3 ALA B  67      15.560 -51.483  -1.705  1.00 85.07           H  
ATOM   4287  O   ALA B  67      13.055 -53.422  -2.174  1.00 85.07           O  
ATOM   4288  N   LEU B  68      12.038 -51.568  -1.410  1.00 81.97           N  
ATOM   4289  H   LEU B  68      12.020 -50.558  -1.413  1.00 81.97           H  
ATOM   4290  CA  LEU B  68      11.075 -52.267  -0.568  1.00 81.97           C  
ATOM   4291  HA  LEU B  68      11.623 -52.971   0.058  1.00 81.97           H  
ATOM   4292  C   LEU B  68      10.080 -53.075  -1.418  1.00 81.97           C  
ATOM   4293  CB  LEU B  68      10.395 -51.221   0.328  1.00 81.97           C  
ATOM   4294  HB2 LEU B  68       9.740 -50.611  -0.293  1.00 81.97           H  
ATOM   4295  HB3 LEU B  68      11.157 -50.567   0.751  1.00 81.97           H  
ATOM   4296  O   LEU B  68       9.847 -54.247  -1.127  1.00 81.97           O  
ATOM   4297  CG  LEU B  68       9.590 -51.804   1.496  1.00 81.97           C  
ATOM   4298  HG  LEU B  68       8.904 -52.565   1.124  1.00 81.97           H  
ATOM   4299  CD1 LEU B  68      10.478 -52.422   2.580  1.00 81.97           C  
ATOM   4300 HD11 LEU B  68      11.194 -51.685   2.943  1.00 81.97           H  
ATOM   4301 HD12 LEU B  68      11.012 -53.283   2.178  1.00 81.97           H  
ATOM   4302 HD13 LEU B  68       9.856 -52.759   3.409  1.00 81.97           H  
ATOM   4303  CD2 LEU B  68       8.799 -50.674   2.146  1.00 81.97           C  
ATOM   4304 HD21 LEU B  68       9.481 -49.933   2.561  1.00 81.97           H  
ATOM   4305 HD22 LEU B  68       8.175 -51.066   2.950  1.00 81.97           H  
ATOM   4306 HD23 LEU B  68       8.178 -50.180   1.399  1.00 81.97           H  
ATOM   4307  N   MET B  69       9.576 -52.508  -2.518  1.00 81.51           N  
ATOM   4308  H   MET B  69       9.784 -51.535  -2.693  1.00 81.51           H  
ATOM   4309  CA  MET B  69       8.733 -53.214  -3.492  1.00 81.51           C  
ATOM   4310  HA  MET B  69       7.841 -53.587  -2.988  1.00 81.51           H  
ATOM   4311  C   MET B  69       9.448 -54.427  -4.098  1.00 81.51           C  
ATOM   4312  CB  MET B  69       8.304 -52.257  -4.614  1.00 81.51           C  
ATOM   4313  HB2 MET B  69       8.016 -52.851  -5.482  1.00 81.51           H  
ATOM   4314  HB3 MET B  69       9.138 -51.615  -4.897  1.00 81.51           H  
ATOM   4315  O   MET B  69       8.855 -55.501  -4.206  1.00 81.51           O  
ATOM   4316  CG  MET B  69       7.103 -51.395  -4.218  1.00 81.51           C  
ATOM   4317  HG2 MET B  69       7.310 -50.916  -3.261  1.00 81.51           H  
ATOM   4318  HG3 MET B  69       6.243 -52.051  -4.080  1.00 81.51           H  
ATOM   4319  SD  MET B  69       6.635 -50.094  -5.398  1.00 81.51           S  
ATOM   4320  CE  MET B  69       6.821 -50.897  -7.010  1.00 81.51           C  
ATOM   4321  HE1 MET B  69       6.248 -50.340  -7.751  1.00 81.51           H  
ATOM   4322  HE2 MET B  69       7.871 -50.870  -7.303  1.00 81.51           H  
ATOM   4323  HE3 MET B  69       6.454 -51.923  -6.969  1.00 81.51           H  
ATOM   4324  N   MET B  70      10.733 -54.294  -4.439  1.00 85.68           N  
ATOM   4325  H   MET B  70      11.157 -53.380  -4.366  1.00 85.68           H  
ATOM   4326  CA  MET B  70      11.539 -55.406  -4.945  1.00 85.68           C  
ATOM   4327  HA  MET B  70      11.021 -55.842  -5.799  1.00 85.68           H  
ATOM   4328  C   MET B  70      11.710 -56.506  -3.884  1.00 85.68           C  
ATOM   4329  CB  MET B  70      12.897 -54.875  -5.427  1.00 85.68           C  
ATOM   4330  HB2 MET B  70      12.740 -54.061  -6.134  1.00 85.68           H  
ATOM   4331  HB3 MET B  70      13.458 -54.489  -4.576  1.00 85.68           H  
ATOM   4332  O   MET B  70      11.511 -57.685  -4.177  1.00 85.68           O  
ATOM   4333  CG  MET B  70      13.711 -55.974  -6.121  1.00 85.68           C  
ATOM   4334  HG2 MET B  70      13.197 -56.241  -7.045  1.00 85.68           H  
ATOM   4335  HG3 MET B  70      13.747 -56.861  -5.489  1.00 85.68           H  
ATOM   4336  SD  MET B  70      15.416 -55.517  -6.530  1.00 85.68           S  
ATOM   4337  CE  MET B  70      16.185 -55.609  -4.889  1.00 85.68           C  
ATOM   4338  HE1 MET B  70      15.725 -54.879  -4.223  1.00 85.68           H  
ATOM   4339  HE2 MET B  70      17.249 -55.387  -4.978  1.00 85.68           H  
ATOM   4340  HE3 MET B  70      16.058 -56.610  -4.477  1.00 85.68           H  
ATOM   4341  N   LEU B  71      12.038 -56.154  -2.638  1.00 84.01           N  
ATOM   4342  H   LEU B  71      12.198 -55.177  -2.437  1.00 84.01           H  
ATOM   4343  CA  LEU B  71      12.195 -57.133  -1.557  1.00 84.01           C  
ATOM   4344  HA  LEU B  71      12.960 -57.851  -1.849  1.00 84.01           H  
ATOM   4345  C   LEU B  71      10.892 -57.908  -1.309  1.00 84.01           C  
ATOM   4346  CB  LEU B  71      12.648 -56.394  -0.285  1.00 84.01           C  
ATOM   4347  HB2 LEU B  71      11.869 -55.683  -0.006  1.00 84.01           H  
ATOM   4348  HB3 LEU B  71      13.551 -55.823  -0.500  1.00 84.01           H  
ATOM   4349  O   LEU B  71      10.896 -59.138  -1.220  1.00 84.01           O  
ATOM   4350  CG  LEU B  71      12.913 -57.330   0.910  1.00 84.01           C  
ATOM   4351  HG  LEU B  71      12.087 -58.029   1.030  1.00 84.01           H  
ATOM   4352  CD1 LEU B  71      14.209 -58.124   0.729  1.00 84.01           C  
ATOM   4353 HD11 LEU B  71      15.049 -57.442   0.598  1.00 84.01           H  
ATOM   4354 HD12 LEU B  71      14.129 -58.774  -0.142  1.00 84.01           H  
ATOM   4355 HD13 LEU B  71      14.384 -58.743   1.610  1.00 84.01           H  
ATOM   4356  CD2 LEU B  71      13.011 -56.517   2.198  1.00 84.01           C  
ATOM   4357 HD21 LEU B  71      13.201 -57.180   3.042  1.00 84.01           H  
ATOM   4358 HD22 LEU B  71      12.071 -55.996   2.376  1.00 84.01           H  
ATOM   4359 HD23 LEU B  71      13.817 -55.787   2.121  1.00 84.01           H  
ATOM   4360  N   VAL B  72       9.771 -57.189  -1.233  1.00 82.48           N  
ATOM   4361  H   VAL B  72       9.846 -56.185  -1.313  1.00 82.48           H  
ATOM   4362  CA  VAL B  72       8.447 -57.767  -0.991  1.00 82.48           C  
ATOM   4363  HA  VAL B  72       8.506 -58.416  -0.117  1.00 82.48           H  
ATOM   4364  C   VAL B  72       8.015 -58.659  -2.151  1.00 82.48           C  
ATOM   4365  CB  VAL B  72       7.443 -56.641  -0.685  1.00 82.48           C  
ATOM   4366  HB  VAL B  72       7.517 -55.857  -1.439  1.00 82.48           H  
ATOM   4367  O   VAL B  72       7.638 -59.808  -1.921  1.00 82.48           O  
ATOM   4368  CG1 VAL B  72       5.990 -57.113  -0.619  1.00 82.48           C  
ATOM   4369 HG11 VAL B  72       5.354 -56.260  -0.381  1.00 82.48           H  
ATOM   4370 HG12 VAL B  72       5.675 -57.489  -1.592  1.00 82.48           H  
ATOM   4371 HG13 VAL B  72       5.867 -57.879   0.147  1.00 82.48           H  
ATOM   4372  CG2 VAL B  72       7.786 -56.074   0.691  1.00 82.48           C  
ATOM   4373 HG21 VAL B  72       6.997 -55.406   1.037  1.00 82.48           H  
ATOM   4374 HG22 VAL B  72       7.883 -56.904   1.391  1.00 82.48           H  
ATOM   4375 HG23 VAL B  72       8.728 -55.526   0.668  1.00 82.48           H  
ATOM   4376  N   GLY B  73       8.164 -58.206  -3.398  1.00 80.27           N  
ATOM   4377  H   GLY B  73       8.482 -57.258  -3.542  1.00 80.27           H  
ATOM   4378  CA  GLY B  73       7.867 -59.027  -4.573  1.00 80.27           C  
ATOM   4379  HA2 GLY B  73       8.099 -58.449  -5.467  1.00 80.27           H  
ATOM   4380  HA3 GLY B  73       6.805 -59.272  -4.587  1.00 80.27           H  
ATOM   4381  C   GLY B  73       8.677 -60.331  -4.607  1.00 80.27           C  
ATOM   4382  O   GLY B  73       8.123 -61.402  -4.870  1.00 80.27           O  
ATOM   4383  N   PHE B  74       9.966 -60.283  -4.251  1.00 81.76           N  
ATOM   4384  H   PHE B  74      10.373 -59.385  -4.028  1.00 81.76           H  
ATOM   4385  CA  PHE B  74      10.823 -61.471  -4.199  1.00 81.76           C  
ATOM   4386  HA  PHE B  74      10.746 -61.992  -5.153  1.00 81.76           H  
ATOM   4387  C   PHE B  74      10.400 -62.460  -3.104  1.00 81.76           C  
ATOM   4388  CB  PHE B  74      12.285 -61.049  -4.007  1.00 81.76           C  
ATOM   4389  HB2 PHE B  74      12.376 -60.462  -3.093  1.00 81.76           H  
ATOM   4390  HB3 PHE B  74      12.579 -60.407  -4.837  1.00 81.76           H  
ATOM   4391  O   PHE B  74      10.248 -63.654  -3.377  1.00 81.76           O  
ATOM   4392  CG  PHE B  74      13.239 -62.227  -3.940  1.00 81.76           C  
ATOM   4393  CD1 PHE B  74      13.685 -62.714  -2.696  1.00 81.76           C  
ATOM   4394  HD1 PHE B  74      13.364 -62.234  -1.783  1.00 81.76           H  
ATOM   4395  CD2 PHE B  74      13.662 -62.853  -5.127  1.00 81.76           C  
ATOM   4396  HD2 PHE B  74      13.322 -62.484  -6.083  1.00 81.76           H  
ATOM   4397  CE1 PHE B  74      14.559 -63.815  -2.640  1.00 81.76           C  
ATOM   4398  HE1 PHE B  74      14.915 -64.173  -1.686  1.00 81.76           H  
ATOM   4399  CE2 PHE B  74      14.542 -63.948  -5.071  1.00 81.76           C  
ATOM   4400  HE2 PHE B  74      14.879 -64.413  -5.986  1.00 81.76           H  
ATOM   4401  CZ  PHE B  74      14.992 -64.429  -3.829  1.00 81.76           C  
ATOM   4402  HZ  PHE B  74      15.680 -65.260  -3.789  1.00 81.76           H  
ATOM   4403  N   LEU B  75      10.172 -61.979  -1.874  1.00 80.96           N  
ATOM   4404  H   LEU B  75      10.299 -60.989  -1.718  1.00 80.96           H  
ATOM   4405  CA  LEU B  75       9.730 -62.819  -0.755  1.00 80.96           C  
ATOM   4406  HA  LEU B  75      10.459 -63.616  -0.603  1.00 80.96           H  
ATOM   4407  C   LEU B  75       8.388 -63.495  -1.053  1.00 80.96           C  
ATOM   4408  CB  LEU B  75       9.623 -61.972   0.524  1.00 80.96           C  
ATOM   4409  HB2 LEU B  75       9.064 -62.534   1.273  1.00 80.96           H  
ATOM   4410  HB3 LEU B  75       9.054 -61.072   0.295  1.00 80.96           H  
ATOM   4411  O   LEU B  75       8.216 -64.680  -0.763  1.00 80.96           O  
ATOM   4412  CG  LEU B  75      10.974 -61.572   1.141  1.00 80.96           C  
ATOM   4413  HG  LEU B  75      11.617 -61.120   0.385  1.00 80.96           H  
ATOM   4414  CD1 LEU B  75      10.729 -60.554   2.250  1.00 80.96           C  
ATOM   4415 HD11 LEU B  75      10.289 -59.654   1.820  1.00 80.96           H  
ATOM   4416 HD12 LEU B  75      10.045 -60.964   2.993  1.00 80.96           H  
ATOM   4417 HD13 LEU B  75      11.672 -60.279   2.721  1.00 80.96           H  
ATOM   4418  CD2 LEU B  75      11.701 -62.774   1.748  1.00 80.96           C  
ATOM   4419 HD21 LEU B  75      12.006 -63.451   0.951  1.00 80.96           H  
ATOM   4420 HD22 LEU B  75      11.052 -63.290   2.456  1.00 80.96           H  
ATOM   4421 HD23 LEU B  75      12.599 -62.434   2.265  1.00 80.96           H  
ATOM   4422  N   GLY B  76       7.471 -62.767  -1.689  1.00 78.93           N  
ATOM   4423  H   GLY B  76       7.672 -61.794  -1.871  1.00 78.93           H  
ATOM   4424  CA  GLY B  76       6.176 -63.286  -2.104  1.00 78.93           C  
ATOM   4425  HA2 GLY B  76       5.602 -62.440  -2.483  1.00 78.93           H  
ATOM   4426  HA3 GLY B  76       5.653 -63.705  -1.245  1.00 78.93           H  
ATOM   4427  C   GLY B  76       6.274 -64.352  -3.200  1.00 78.93           C  
ATOM   4428  O   GLY B  76       5.663 -65.416  -3.080  1.00 78.93           O  
ATOM   4429  N   CYS B  77       7.078 -64.118  -4.243  1.00 78.24           N  
ATOM   4430  H   CYS B  77       7.543 -63.223  -4.306  1.00 78.24           H  
ATOM   4431  CA  CYS B  77       7.286 -65.087  -5.326  1.00 78.24           C  
ATOM   4432  HA  CYS B  77       6.321 -65.367  -5.748  1.00 78.24           H  
ATOM   4433  C   CYS B  77       7.973 -66.364  -4.841  1.00 78.24           C  
ATOM   4434  CB  CYS B  77       8.150 -64.471  -6.429  1.00 78.24           C  
ATOM   4435  HB2 CYS B  77       9.049 -64.018  -6.011  1.00 78.24           H  
ATOM   4436  HB3 CYS B  77       8.442 -65.244  -7.140  1.00 78.24           H  
ATOM   4437  O   CYS B  77       7.461 -67.471  -5.030  1.00 78.24           O  
ATOM   4438  SG  CYS B  77       7.205 -63.233  -7.310  1.00 78.24           S  
ATOM   4439  HG  CYS B  77       7.403 -62.230  -6.449  1.00 78.24           H  
ATOM   4440  N   CYS B  78       9.135 -66.216  -4.205  1.00 77.84           N  
ATOM   4441  H   CYS B  78       9.503 -65.284  -4.072  1.00 77.84           H  
ATOM   4442  CA  CYS B  78       9.932 -67.342  -3.737  1.00 77.84           C  
ATOM   4443  HA  CYS B  78      10.061 -68.056  -4.551  1.00 77.84           H  
ATOM   4444  C   CYS B  78       9.227 -68.085  -2.600  1.00 77.84           C  
ATOM   4445  CB  CYS B  78      11.310 -66.825  -3.325  1.00 77.84           C  
ATOM   4446  HB2 CYS B  78      11.193 -65.913  -2.739  1.00 77.84           H  
ATOM   4447  HB3 CYS B  78      11.830 -67.581  -2.736  1.00 77.84           H  
ATOM   4448  O   CYS B  78       9.219 -69.316  -2.596  1.00 77.84           O  
ATOM   4449  SG  CYS B  78      12.283 -66.460  -4.807  1.00 77.84           S  
ATOM   4450  HG  CYS B  78      13.059 -65.507  -4.283  1.00 77.84           H  
ATOM   4451  N   GLY B  79       8.551 -67.368  -1.697  1.00 79.02           N  
ATOM   4452  H   GLY B  79       8.580 -66.359  -1.741  1.00 79.02           H  
ATOM   4453  CA  GLY B  79       7.742 -67.972  -0.642  1.00 79.02           C  
ATOM   4454  HA2 GLY B  79       7.330 -67.182  -0.014  1.00 79.02           H  
ATOM   4455  HA3 GLY B  79       8.374 -68.623  -0.038  1.00 79.02           H  
ATOM   4456  C   GLY B  79       6.587 -68.809  -1.187  1.00 79.02           C  
ATOM   4457  O   GLY B  79       6.373 -69.927  -0.711  1.00 79.02           O  
ATOM   4458  N   ALA B  80       5.898 -68.330  -2.229  1.00 79.10           N  
ATOM   4459  H   ALA B  80       6.090 -67.396  -2.561  1.00 79.10           H  
ATOM   4460  CA  ALA B  80       4.847 -69.098  -2.888  1.00 79.10           C  
ATOM   4461  HA  ALA B  80       4.145 -69.434  -2.125  1.00 79.10           H  
ATOM   4462  C   ALA B  80       5.402 -70.347  -3.582  1.00 79.10           C  
ATOM   4463  CB  ALA B  80       4.089 -68.202  -3.874  1.00 79.10           C  
ATOM   4464  HB1 ALA B  80       3.633 -67.373  -3.332  1.00 79.10           H  
ATOM   4465  HB2 ALA B  80       4.768 -67.800  -4.626  1.00 79.10           H  
ATOM   4466  HB3 ALA B  80       3.303 -68.772  -4.368  1.00 79.10           H  
ATOM   4467  O   ALA B  80       4.902 -71.449  -3.349  1.00 79.10           O  
ATOM   4468  N   VAL B  81       6.442 -70.205  -4.413  1.00 78.86           N  
ATOM   4469  H   VAL B  81       6.815 -69.277  -4.549  1.00 78.86           H  
ATOM   4470  CA  VAL B  81       7.000 -71.315  -5.206  1.00 78.86           C  
ATOM   4471  HA  VAL B  81       6.185 -71.788  -5.755  1.00 78.86           H  
ATOM   4472  C   VAL B  81       7.615 -72.393  -4.320  1.00 78.86           C  
ATOM   4473  CB  VAL B  81       8.006 -70.808  -6.256  1.00 78.86           C  
ATOM   4474  HB  VAL B  81       8.735 -70.155  -5.777  1.00 78.86           H  
ATOM   4475  O   VAL B  81       7.277 -73.569  -4.497  1.00 78.86           O  
ATOM   4476  CG1 VAL B  81       8.750 -71.942  -6.974  1.00 78.86           C  
ATOM   4477 HG11 VAL B  81       8.043 -72.640  -7.422  1.00 78.86           H  
ATOM   4478 HG12 VAL B  81       9.381 -71.523  -7.758  1.00 78.86           H  
ATOM   4479 HG13 VAL B  81       9.398 -72.475  -6.278  1.00 78.86           H  
ATOM   4480  CG2 VAL B  81       7.248 -70.027  -7.329  1.00 78.86           C  
ATOM   4481 HG21 VAL B  81       7.958 -69.587  -8.030  1.00 78.86           H  
ATOM   4482 HG22 VAL B  81       6.564 -70.677  -7.875  1.00 78.86           H  
ATOM   4483 HG23 VAL B  81       6.676 -69.225  -6.862  1.00 78.86           H  
ATOM   4484  N   GLN B  82       8.446 -72.004  -3.348  1.00 80.72           N  
ATOM   4485  H   GLN B  82       8.637 -71.019  -3.233  1.00 80.72           H  
ATOM   4486  CA  GLN B  82       9.119 -72.930  -2.432  1.00 80.72           C  
ATOM   4487  HA  GLN B  82       9.446 -73.802  -2.998  1.00 80.72           H  
ATOM   4488  C   GLN B  82       8.210 -73.460  -1.318  1.00 80.72           C  
ATOM   4489  CB  GLN B  82      10.367 -72.273  -1.819  1.00 80.72           C  
ATOM   4490  HB2 GLN B  82      10.802 -72.970  -1.103  1.00 80.72           H  
ATOM   4491  HB3 GLN B  82      10.081 -71.373  -1.275  1.00 80.72           H  
ATOM   4492  O   GLN B  82       8.634 -74.326  -0.560  1.00 80.72           O  
ATOM   4493  CG  GLN B  82      11.447 -71.937  -2.860  1.00 80.72           C  
ATOM   4494  HG2 GLN B  82      11.662 -72.826  -3.452  1.00 80.72           H  
ATOM   4495  HG3 GLN B  82      11.087 -71.155  -3.529  1.00 80.72           H  
ATOM   4496  CD  GLN B  82      12.749 -71.464  -2.217  1.00 80.72           C  
ATOM   4497  NE2 GLN B  82      13.792 -71.260  -2.990  1.00 80.72           N  
ATOM   4498 HE21 GLN B  82      13.740 -71.381  -3.991  1.00 80.72           H  
ATOM   4499 HE22 GLN B  82      14.626 -70.939  -2.520  1.00 80.72           H  
ATOM   4500  OE1 GLN B  82      12.864 -71.278  -1.017  1.00 80.72           O  
ATOM   4501  N   GLU B  83       6.971 -72.966  -1.205  1.00 79.22           N  
ATOM   4502  H   GLU B  83       6.686 -72.232  -1.837  1.00 79.22           H  
ATOM   4503  CA  GLU B  83       6.067 -73.307  -0.098  1.00 79.22           C  
ATOM   4504  HA  GLU B  83       5.234 -72.606  -0.148  1.00 79.22           H  
ATOM   4505  C   GLU B  83       6.731 -73.042   1.272  1.00 79.22           C  
ATOM   4506  CB  GLU B  83       5.477 -74.733  -0.273  1.00 79.22           C  
ATOM   4507  HB2 GLU B  83       6.282 -75.467  -0.318  1.00 79.22           H  
ATOM   4508  HB3 GLU B  83       4.849 -74.970   0.586  1.00 79.22           H  
ATOM   4509  O   GLU B  83       6.577 -73.803   2.227  1.00 79.22           O  
ATOM   4510  CG  GLU B  83       4.618 -74.841  -1.544  1.00 79.22           C  
ATOM   4511  HG2 GLU B  83       3.782 -74.146  -1.456  1.00 79.22           H  
ATOM   4512  HG3 GLU B  83       5.221 -74.517  -2.392  1.00 79.22           H  
ATOM   4513  CD  GLU B  83       4.058 -76.240  -1.878  1.00 79.22           C  
ATOM   4514  OE1 GLU B  83       3.610 -76.396  -3.043  1.00 79.22           O  
ATOM   4515  OE2 GLU B  83       3.993 -77.169  -1.043  1.00 79.22           O  
ATOM   4516  N   SER B  84       7.493 -71.945   1.368  1.00 79.34           N  
ATOM   4517  H   SER B  84       7.516 -71.322   0.574  1.00 79.34           H  
ATOM   4518  CA  SER B  84       8.202 -71.555   2.589  1.00 79.34           C  
ATOM   4519  HA  SER B  84       8.446 -72.454   3.154  1.00 79.34           H  
ATOM   4520  C   SER B  84       7.322 -70.661   3.456  1.00 79.34           C  
ATOM   4521  CB  SER B  84       9.531 -70.870   2.261  1.00 79.34           C  
ATOM   4522  HB2 SER B  84      10.177 -71.575   1.737  1.00 79.34           H  
ATOM   4523  HB3 SER B  84       9.354 -70.011   1.614  1.00 79.34           H  
ATOM   4524  O   SER B  84       7.061 -69.503   3.125  1.00 79.34           O  
ATOM   4525  OG  SER B  84      10.165 -70.440   3.457  1.00 79.34           O  
ATOM   4526  HG  SER B  84      11.075 -70.241   3.228  1.00 79.34           H  
ATOM   4527  N   GLN B  85       6.901 -71.179   4.612  1.00 75.72           N  
ATOM   4528  H   GLN B  85       7.095 -72.153   4.797  1.00 75.72           H  
ATOM   4529  CA  GLN B  85       6.126 -70.405   5.590  1.00 75.72           C  
ATOM   4530  HA  GLN B  85       5.209 -70.047   5.122  1.00 75.72           H  
ATOM   4531  C   GLN B  85       6.878 -69.180   6.110  1.00 75.72           C  
ATOM   4532  CB  GLN B  85       5.768 -71.276   6.792  1.00 75.72           C  
ATOM   4533  HB2 GLN B  85       6.668 -71.723   7.214  1.00 75.72           H  
ATOM   4534  HB3 GLN B  85       5.312 -70.641   7.552  1.00 75.72           H  
ATOM   4535  O   GLN B  85       6.262 -68.151   6.364  1.00 75.72           O  
ATOM   4536  CG  GLN B  85       4.772 -72.370   6.426  1.00 75.72           C  
ATOM   4537  HG2 GLN B  85       3.952 -71.939   5.852  1.00 75.72           H  
ATOM   4538  HG3 GLN B  85       5.260 -73.136   5.824  1.00 75.72           H  
ATOM   4539  CD  GLN B  85       4.226 -73.006   7.687  1.00 75.72           C  
ATOM   4540  NE2 GLN B  85       2.935 -73.091   7.814  1.00 75.72           N  
ATOM   4541 HE21 GLN B  85       2.609 -73.517   8.670  1.00 75.72           H  
ATOM   4542 HE22 GLN B  85       2.309 -72.679   7.137  1.00 75.72           H  
ATOM   4543  OE1 GLN B  85       4.935 -73.432   8.581  1.00 75.72           O  
ATOM   4544  N   CYS B  86       8.203 -69.275   6.249  1.00 75.05           N  
ATOM   4545  H   CYS B  86       8.661 -70.131   5.970  1.00 75.05           H  
ATOM   4546  CA  CYS B  86       9.020 -68.166   6.732  1.00 75.05           C  
ATOM   4547  HA  CYS B  86       8.595 -67.787   7.661  1.00 75.05           H  
ATOM   4548  C   CYS B  86       9.011 -67.003   5.731  1.00 75.05           C  
ATOM   4549  CB  CYS B  86      10.430 -68.697   7.017  1.00 75.05           C  
ATOM   4550  HB2 CYS B  86      10.377 -69.514   7.737  1.00 75.05           H  
ATOM   4551  HB3 CYS B  86      10.887 -69.063   6.098  1.00 75.05           H  
ATOM   4552  O   CYS B  86       8.778 -65.861   6.117  1.00 75.05           O  
ATOM   4553  SG  CYS B  86      11.470 -67.382   7.706  1.00 75.05           S  
ATOM   4554  HG  CYS B  86      10.719 -67.058   8.763  1.00 75.05           H  
ATOM   4555  N   MET B  87       9.165 -67.295   4.436  1.00 79.88           N  
ATOM   4556  H   MET B  87       9.294 -68.259   4.161  1.00 79.88           H  
ATOM   4557  CA  MET B  87       9.143 -66.261   3.397  1.00 79.88           C  
ATOM   4558  HA  MET B  87       9.808 -65.449   3.689  1.00 79.88           H  
ATOM   4559  C   MET B  87       7.752 -65.653   3.213  1.00 79.88           C  
ATOM   4560  CB  MET B  87       9.636 -66.833   2.071  1.00 79.88           C  
ATOM   4561  HB2 MET B  87       9.044 -67.714   1.822  1.00 79.88           H  
ATOM   4562  HB3 MET B  87       9.497 -66.082   1.294  1.00 79.88           H  
ATOM   4563  O   MET B  87       7.645 -64.442   3.064  1.00 79.88           O  
ATOM   4564  CG  MET B  87      11.113 -67.219   2.125  1.00 79.88           C  
ATOM   4565  HG2 MET B  87      11.240 -68.038   2.832  1.00 79.88           H  
ATOM   4566  HG3 MET B  87      11.695 -66.370   2.485  1.00 79.88           H  
ATOM   4567  SD  MET B  87      11.773 -67.742   0.524  1.00 79.88           S  
ATOM   4568  CE  MET B  87      12.018 -66.108  -0.213  1.00 79.88           C  
ATOM   4569  HE1 MET B  87      12.557 -65.478   0.495  1.00 79.88           H  
ATOM   4570  HE2 MET B  87      12.631 -66.199  -1.109  1.00 79.88           H  
ATOM   4571  HE3 MET B  87      11.053 -65.663  -0.455  1.00 79.88           H  
ATOM   4572  N   LEU B  88       6.687 -66.460   3.281  1.00 79.36           N  
ATOM   4573  H   LEU B  88       6.838 -67.455   3.373  1.00 79.36           H  
ATOM   4574  CA  LEU B  88       5.307 -65.961   3.220  1.00 79.36           C  
ATOM   4575  HA  LEU B  88       5.205 -65.306   2.355  1.00 79.36           H  
ATOM   4576  C   LEU B  88       4.937 -65.118   4.450  1.00 79.36           C  
ATOM   4577  CB  LEU B  88       4.345 -67.151   3.069  1.00 79.36           C  
ATOM   4578  HB2 LEU B  88       3.327 -66.821   3.273  1.00 79.36           H  
ATOM   4579  HB3 LEU B  88       4.604 -67.900   3.817  1.00 79.36           H  
ATOM   4580  O   LEU B  88       4.239 -64.113   4.319  1.00 79.36           O  
ATOM   4581  CG  LEU B  88       4.381 -67.782   1.668  1.00 79.36           C  
ATOM   4582  HG  LEU B  88       5.416 -67.937   1.364  1.00 79.36           H  
ATOM   4583  CD1 LEU B  88       3.689 -69.144   1.702  1.00 79.36           C  
ATOM   4584 HD11 LEU B  88       2.633 -69.021   1.942  1.00 79.36           H  
ATOM   4585 HD12 LEU B  88       3.802 -69.630   0.732  1.00 79.36           H  
ATOM   4586 HD13 LEU B  88       4.166 -69.773   2.454  1.00 79.36           H  
ATOM   4587  CD2 LEU B  88       3.680 -66.911   0.623  1.00 79.36           C  
ATOM   4588 HD21 LEU B  88       3.731 -67.392  -0.354  1.00 79.36           H  
ATOM   4589 HD22 LEU B  88       4.169 -65.940   0.545  1.00 79.36           H  
ATOM   4590 HD23 LEU B  88       2.638 -66.758   0.903  1.00 79.36           H  
ATOM   4591  N   GLY B  89       5.432 -65.496   5.632  1.00 79.61           N  
ATOM   4592  H   GLY B  89       5.957 -66.358   5.682  1.00 79.61           H  
ATOM   4593  CA  GLY B  89       5.276 -64.721   6.862  1.00 79.61           C  
ATOM   4594  HA2 GLY B  89       4.219 -64.521   7.038  1.00 79.61           H  
ATOM   4595  HA3 GLY B  89       5.670 -65.299   7.697  1.00 79.61           H  
ATOM   4596  C   GLY B  89       6.022 -63.386   6.812  1.00 79.61           C  
ATOM   4597  O   GLY B  89       5.441 -62.355   7.137  1.00 79.61           O  
ATOM   4598  N   LEU B  90       7.272 -63.381   6.335  1.00 81.06           N  
ATOM   4599  H   LEU B  90       7.710 -64.265   6.117  1.00 81.06           H  
ATOM   4600  CA  LEU B  90       8.042 -62.152   6.107  1.00 81.06           C  
ATOM   4601  HA  LEU B  90       8.071 -61.572   7.029  1.00 81.06           H  
ATOM   4602  C   LEU B  90       7.380 -61.259   5.053  1.00 81.06           C  
ATOM   4603  CB  LEU B  90       9.478 -62.517   5.686  1.00 81.06           C  
ATOM   4604  HB2 LEU B  90       9.908 -61.687   5.124  1.00 81.06           H  
ATOM   4605  HB3 LEU B  90       9.444 -63.379   5.019  1.00 81.06           H  
ATOM   4606  O   LEU B  90       7.242 -60.061   5.272  1.00 81.06           O  
ATOM   4607  CG  LEU B  90      10.403 -62.806   6.878  1.00 81.06           C  
ATOM   4608  HG  LEU B  90       9.865 -63.378   7.634  1.00 81.06           H  
ATOM   4609  CD1 LEU B  90      11.609 -63.626   6.421  1.00 81.06           C  
ATOM   4610 HD11 LEU B  90      12.161 -63.085   5.653  1.00 81.06           H  
ATOM   4611 HD12 LEU B  90      12.266 -63.816   7.270  1.00 81.06           H  
ATOM   4612 HD13 LEU B  90      11.272 -64.582   6.022  1.00 81.06           H  
ATOM   4613  CD2 LEU B  90      10.919 -61.502   7.494  1.00 81.06           C  
ATOM   4614 HD21 LEU B  90      11.509 -60.946   6.766  1.00 81.06           H  
ATOM   4615 HD22 LEU B  90      11.544 -61.727   8.358  1.00 81.06           H  
ATOM   4616 HD23 LEU B  90      10.085 -60.882   7.822  1.00 81.06           H  
ATOM   4617  N   PHE B  91       6.917 -61.842   3.946  1.00 82.83           N  
ATOM   4618  H   PHE B  91       7.101 -62.826   3.807  1.00 82.83           H  
ATOM   4619  CA  PHE B  91       6.160 -61.138   2.912  1.00 82.83           C  
ATOM   4620  HA  PHE B  91       6.783 -60.359   2.473  1.00 82.83           H  
ATOM   4621  C   PHE B  91       4.916 -60.455   3.487  1.00 82.83           C  
ATOM   4622  CB  PHE B  91       5.773 -62.141   1.821  1.00 82.83           C  
ATOM   4623  HB2 PHE B  91       5.341 -63.028   2.284  1.00 82.83           H  
ATOM   4624  HB3 PHE B  91       6.673 -62.456   1.293  1.00 82.83           H  
ATOM   4625  O   PHE B  91       4.707 -59.269   3.250  1.00 82.83           O  
ATOM   4626  CG  PHE B  91       4.785 -61.601   0.813  1.00 82.83           C  
ATOM   4627  CD1 PHE B  91       3.449 -62.030   0.822  1.00 82.83           C  
ATOM   4628  HD1 PHE B  91       3.128 -62.731   1.579  1.00 82.83           H  
ATOM   4629  CD2 PHE B  91       5.201 -60.650  -0.125  1.00 82.83           C  
ATOM   4630  HD2 PHE B  91       6.218 -60.286  -0.096  1.00 82.83           H  
ATOM   4631  CE1 PHE B  91       2.539 -61.543  -0.130  1.00 82.83           C  
ATOM   4632  HE1 PHE B  91       1.503 -61.847  -0.119  1.00 82.83           H  
ATOM   4633  CE2 PHE B  91       4.301 -60.172  -1.090  1.00 82.83           C  
ATOM   4634  HE2 PHE B  91       4.622 -59.456  -1.831  1.00 82.83           H  
ATOM   4635  CZ  PHE B  91       2.973 -60.626  -1.094  1.00 82.83           C  
ATOM   4636  HZ  PHE B  91       2.272 -60.231  -1.815  1.00 82.83           H  
ATOM   4637  N   PHE B  92       4.129 -61.180   4.288  1.00 79.98           N  
ATOM   4638  H   PHE B  92       4.365 -62.148   4.454  1.00 79.98           H  
ATOM   4639  CA  PHE B  92       2.963 -60.621   4.969  1.00 79.98           C  
ATOM   4640  HA  PHE B  92       2.281 -60.209   4.225  1.00 79.98           H  
ATOM   4641  C   PHE B  92       3.353 -59.467   5.903  1.00 79.98           C  
ATOM   4642  CB  PHE B  92       2.243 -61.747   5.724  1.00 79.98           C  
ATOM   4643  HB2 PHE B  92       2.936 -62.218   6.421  1.00 79.98           H  
ATOM   4644  HB3 PHE B  92       1.932 -62.508   5.008  1.00 79.98           H  
ATOM   4645  O   PHE B  92       2.723 -58.414   5.866  1.00 79.98           O  
ATOM   4646  CG  PHE B  92       1.027 -61.280   6.497  1.00 79.98           C  
ATOM   4647  CD1 PHE B  92       1.165 -60.810   7.818  1.00 79.98           C  
ATOM   4648  HD1 PHE B  92       2.138 -60.783   8.286  1.00 79.98           H  
ATOM   4649  CD2 PHE B  92      -0.242 -61.298   5.893  1.00 79.98           C  
ATOM   4650  HD2 PHE B  92      -0.358 -61.664   4.883  1.00 79.98           H  
ATOM   4651  CE1 PHE B  92       0.042 -60.343   8.522  1.00 79.98           C  
ATOM   4652  HE1 PHE B  92       0.153 -59.960   9.526  1.00 79.98           H  
ATOM   4653  CE2 PHE B  92      -1.368 -60.850   6.606  1.00 79.98           C  
ATOM   4654  HE2 PHE B  92      -2.348 -60.884   6.155  1.00 79.98           H  
ATOM   4655  CZ  PHE B  92      -1.224 -60.359   7.914  1.00 79.98           C  
ATOM   4656  HZ  PHE B  92      -2.087 -59.997   8.453  1.00 79.98           H  
ATOM   4657  N   GLY B  93       4.417 -59.634   6.696  1.00 83.36           N  
ATOM   4658  H   GLY B  93       4.896 -60.523   6.680  1.00 83.36           H  
ATOM   4659  CA  GLY B  93       4.906 -58.596   7.604  1.00 83.36           C  
ATOM   4660  HA2 GLY B  93       4.125 -58.346   8.322  1.00 83.36           H  
ATOM   4661  HA3 GLY B  93       5.773 -58.978   8.144  1.00 83.36           H  
ATOM   4662  C   GLY B  93       5.323 -57.313   6.882  1.00 83.36           C  
ATOM   4663  O   GLY B  93       4.915 -56.227   7.283  1.00 83.36           O  
ATOM   4664  N   PHE B  94       6.079 -57.419   5.788  1.00 82.01           N  
ATOM   4665  H   PHE B  94       6.397 -58.332   5.495  1.00 82.01           H  
ATOM   4666  CA  PHE B  94       6.497 -56.243   5.023  1.00 82.01           C  
ATOM   4667  HA  PHE B  94       6.900 -55.501   5.712  1.00 82.01           H  
ATOM   4668  C   PHE B  94       5.341 -55.562   4.285  1.00 82.01           C  
ATOM   4669  CB  PHE B  94       7.590 -56.616   4.025  1.00 82.01           C  
ATOM   4670  HB2 PHE B  94       7.287 -57.508   3.477  1.00 82.01           H  
ATOM   4671  HB3 PHE B  94       7.673 -55.784   3.326  1.00 82.01           H  
ATOM   4672  O   PHE B  94       5.277 -54.336   4.287  1.00 82.01           O  
ATOM   4673  CG  PHE B  94       8.971 -56.801   4.610  1.00 82.01           C  
ATOM   4674  CD1 PHE B  94       9.645 -55.691   5.150  1.00 82.01           C  
ATOM   4675  HD1 PHE B  94       9.168 -54.722   5.165  1.00 82.01           H  
ATOM   4676  CD2 PHE B  94       9.611 -58.052   4.562  1.00 82.01           C  
ATOM   4677  HD2 PHE B  94       9.109 -58.898   4.117  1.00 82.01           H  
ATOM   4678  CE1 PHE B  94      10.945 -55.836   5.661  1.00 82.01           C  
ATOM   4679  HE1 PHE B  94      11.461 -54.981   6.073  1.00 82.01           H  
ATOM   4680  CE2 PHE B  94      10.909 -58.200   5.081  1.00 82.01           C  
ATOM   4681  HE2 PHE B  94      11.400 -59.162   5.045  1.00 82.01           H  
ATOM   4682  CZ  PHE B  94      11.575 -57.092   5.633  1.00 82.01           C  
ATOM   4683  HZ  PHE B  94      12.575 -57.201   6.026  1.00 82.01           H  
ATOM   4684  N   LEU B  95       4.409 -56.322   3.699  1.00 80.49           N  
ATOM   4685  H   LEU B  95       4.514 -57.327   3.712  1.00 80.49           H  
ATOM   4686  CA  LEU B  95       3.203 -55.750   3.087  1.00 80.49           C  
ATOM   4687  HA  LEU B  95       3.496 -55.056   2.300  1.00 80.49           H  
ATOM   4688  C   LEU B  95       2.378 -54.954   4.096  1.00 80.49           C  
ATOM   4689  CB  LEU B  95       2.329 -56.872   2.507  1.00 80.49           C  
ATOM   4690  HB2 LEU B  95       2.622 -57.829   2.938  1.00 80.49           H  
ATOM   4691  HB3 LEU B  95       1.289 -56.705   2.786  1.00 80.49           H  
ATOM   4692  O   LEU B  95       1.879 -53.882   3.770  1.00 80.49           O  
ATOM   4693  CG  LEU B  95       2.400 -56.931   0.981  1.00 80.49           C  
ATOM   4694  HG  LEU B  95       3.435 -56.841   0.653  1.00 80.49           H  
ATOM   4695  CD1 LEU B  95       1.845 -58.264   0.517  1.00 80.49           C  
ATOM   4696 HD11 LEU B  95       1.886 -58.297  -0.572  1.00 80.49           H  
ATOM   4697 HD12 LEU B  95       2.452 -59.059   0.951  1.00 80.49           H  
ATOM   4698 HD13 LEU B  95       0.811 -58.376   0.842  1.00 80.49           H  
ATOM   4699  CD2 LEU B  95       1.542 -55.850   0.333  1.00 80.49           C  
ATOM   4700 HD21 LEU B  95       1.682 -55.867  -0.747  1.00 80.49           H  
ATOM   4701 HD22 LEU B  95       0.492 -56.021   0.571  1.00 80.49           H  
ATOM   4702 HD23 LEU B  95       1.834 -54.866   0.703  1.00 80.49           H  
ATOM   4703  N   LEU B  96       2.270 -55.460   5.324  1.00 83.47           N  
ATOM   4704  H   LEU B  96       2.658 -56.374   5.509  1.00 83.47           H  
ATOM   4705  CA  LEU B  96       1.546 -54.785   6.394  1.00 83.47           C  
ATOM   4706  HA  LEU B  96       0.553 -54.537   6.019  1.00 83.47           H  
ATOM   4707  C   LEU B  96       2.224 -53.465   6.792  1.00 83.47           C  
ATOM   4708  CB  LEU B  96       1.395 -55.787   7.548  1.00 83.47           C  
ATOM   4709  HB2 LEU B  96       2.363 -55.974   8.014  1.00 83.47           H  
ATOM   4710  HB3 LEU B  96       1.057 -56.728   7.114  1.00 83.47           H  
ATOM   4711  O   LEU B  96       1.538 -52.479   7.049  1.00 83.47           O  
ATOM   4712  CG  LEU B  96       0.367 -55.343   8.603  1.00 83.47           C  
ATOM   4713  HG  LEU B  96      -0.301 -54.592   8.182  1.00 83.47           H  
ATOM   4714  CD1 LEU B  96      -0.482 -56.540   9.035  1.00 83.47           C  
ATOM   4715 HD11 LEU B  96      -1.212 -56.221   9.779  1.00 83.47           H  
ATOM   4716 HD12 LEU B  96      -1.014 -56.936   8.170  1.00 83.47           H  
ATOM   4717 HD13 LEU B  96       0.156 -57.317   9.455  1.00 83.47           H  
ATOM   4718  CD2 LEU B  96       1.048 -54.766   9.846  1.00 83.47           C  
ATOM   4719 HD21 LEU B  96       1.697 -55.513  10.304  1.00 83.47           H  
ATOM   4720 HD22 LEU B  96       0.292 -54.448  10.564  1.00 83.47           H  
ATOM   4721 HD23 LEU B  96       1.643 -53.897   9.564  1.00 83.47           H  
ATOM   4722  N   VAL B  97       3.560 -53.418   6.774  1.00 82.43           N  
ATOM   4723  H   VAL B  97       4.061 -54.271   6.568  1.00 82.43           H  
ATOM   4724  CA  VAL B  97       4.326 -52.180   6.993  1.00 82.43           C  
ATOM   4725  HA  VAL B  97       3.935 -51.687   7.883  1.00 82.43           H  
ATOM   4726  C   VAL B  97       4.140 -51.191   5.838  1.00 82.43           C  
ATOM   4727  CB  VAL B  97       5.816 -52.485   7.243  1.00 82.43           C  
ATOM   4728  HB  VAL B  97       6.203 -53.107   6.436  1.00 82.43           H  
ATOM   4729  O   VAL B  97       3.882 -50.020   6.101  1.00 82.43           O  
ATOM   4730  CG1 VAL B  97       6.671 -51.213   7.323  1.00 82.43           C  
ATOM   4731 HG11 VAL B  97       7.693 -51.466   7.606  1.00 82.43           H  
ATOM   4732 HG12 VAL B  97       6.254 -50.525   8.058  1.00 82.43           H  
ATOM   4733 HG13 VAL B  97       6.704 -50.720   6.352  1.00 82.43           H  
ATOM   4734  CG2 VAL B  97       6.001 -53.234   8.570  1.00 82.43           C  
ATOM   4735 HG21 VAL B  97       5.389 -54.136   8.590  1.00 82.43           H  
ATOM   4736 HG22 VAL B  97       5.707 -52.595   9.402  1.00 82.43           H  
ATOM   4737 HG23 VAL B  97       7.046 -53.523   8.688  1.00 82.43           H  
ATOM   4738  N   ILE B  98       4.212 -51.637   4.577  1.00 78.75           N  
ATOM   4739  H   ILE B  98       4.426 -52.611   4.420  1.00 78.75           H  
ATOM   4740  CA  ILE B  98       3.969 -50.768   3.408  1.00 78.75           C  
ATOM   4741  HA  ILE B  98       4.666 -49.931   3.434  1.00 78.75           H  
ATOM   4742  C   ILE B  98       2.562 -50.182   3.470  1.00 78.75           C  
ATOM   4743  CB  ILE B  98       4.160 -51.526   2.075  1.00 78.75           C  
ATOM   4744  HB  ILE B  98       3.546 -52.426   2.086  1.00 78.75           H  
ATOM   4745  O   ILE B  98       2.394 -48.974   3.350  1.00 78.75           O  
ATOM   4746  CG1 ILE B  98       5.635 -51.920   1.899  1.00 78.75           C  
ATOM   4747 HG12 ILE B  98       6.008 -52.406   2.801  1.00 78.75           H  
ATOM   4748 HG13 ILE B  98       6.200 -51.002   1.741  1.00 78.75           H  
ATOM   4749  CG2 ILE B  98       3.736 -50.652   0.875  1.00 78.75           C  
ATOM   4750 HG21 ILE B  98       3.853 -51.188  -0.068  1.00 78.75           H  
ATOM   4751 HG22 ILE B  98       2.681 -50.381   0.929  1.00 78.75           H  
ATOM   4752 HG23 ILE B  98       4.321 -49.733   0.838  1.00 78.75           H  
ATOM   4753  CD1 ILE B  98       5.880 -52.863   0.717  1.00 78.75           C  
ATOM   4754 HD11 ILE B  98       6.913 -53.209   0.735  1.00 78.75           H  
ATOM   4755 HD12 ILE B  98       5.717 -52.348  -0.230  1.00 78.75           H  
ATOM   4756 HD13 ILE B  98       5.215 -53.724   0.785  1.00 78.75           H  
ATOM   4757  N   PHE B  99       1.562 -51.021   3.725  1.00 81.26           N  
ATOM   4758  H   PHE B  99       1.766 -52.008   3.790  1.00 81.26           H  
ATOM   4759  CA  PHE B  99       0.172 -50.599   3.837  1.00 81.26           C  
ATOM   4760  HA  PHE B  99      -0.138 -50.136   2.901  1.00 81.26           H  
ATOM   4761  C   PHE B  99      -0.029 -49.559   4.948  1.00 81.26           C  
ATOM   4762  CB  PHE B  99      -0.665 -51.856   4.078  1.00 81.26           C  
ATOM   4763  HB2 PHE B  99      -0.296 -52.367   4.967  1.00 81.26           H  
ATOM   4764  HB3 PHE B  99      -0.531 -52.531   3.233  1.00 81.26           H  
ATOM   4765  O   PHE B  99      -0.735 -48.571   4.752  1.00 81.26           O  
ATOM   4766  CG  PHE B  99      -2.143 -51.592   4.241  1.00 81.26           C  
ATOM   4767  CD1 PHE B  99      -2.744 -51.691   5.509  1.00 81.26           C  
ATOM   4768  HD1 PHE B  99      -2.141 -51.919   6.376  1.00 81.26           H  
ATOM   4769  CD2 PHE B  99      -2.925 -51.264   3.122  1.00 81.26           C  
ATOM   4770  HD2 PHE B  99      -2.472 -51.148   2.148  1.00 81.26           H  
ATOM   4771  CE1 PHE B  99      -4.129 -51.497   5.648  1.00 81.26           C  
ATOM   4772  HE1 PHE B  99      -4.590 -51.569   6.622  1.00 81.26           H  
ATOM   4773  CE2 PHE B  99      -4.307 -51.086   3.262  1.00 81.26           C  
ATOM   4774  HE2 PHE B  99      -4.916 -50.864   2.397  1.00 81.26           H  
ATOM   4775  CZ  PHE B  99      -4.913 -51.210   4.519  1.00 81.26           C  
ATOM   4776  HZ  PHE B  99      -5.977 -51.059   4.623  1.00 81.26           H  
ATOM   4777  N   ALA B 100       0.633 -49.731   6.096  1.00 82.02           N  
ATOM   4778  H   ALA B 100       1.190 -50.564   6.221  1.00 82.02           H  
ATOM   4779  CA  ALA B 100       0.598 -48.743   7.170  1.00 82.02           C  
ATOM   4780  HA  ALA B 100      -0.444 -48.536   7.413  1.00 82.02           H  
ATOM   4781  C   ALA B 100       1.241 -47.405   6.757  1.00 82.02           C  
ATOM   4782  CB  ALA B 100       1.271 -49.344   8.409  1.00 82.02           C  
ATOM   4783  HB1 ALA B 100       0.765 -50.267   8.693  1.00 82.02           H  
ATOM   4784  HB2 ALA B 100       1.210 -48.635   9.235  1.00 82.02           H  
ATOM   4785  HB3 ALA B 100       2.319 -49.559   8.201  1.00 82.02           H  
ATOM   4786  O   ALA B 100       0.697 -46.346   7.073  1.00 82.02           O  
ATOM   4787  N   ILE B 101       2.361 -47.441   6.028  1.00 78.04           N  
ATOM   4788  H   ILE B 101       2.750 -48.342   5.791  1.00 78.04           H  
ATOM   4789  CA  ILE B 101       3.036 -46.238   5.517  1.00 78.04           C  
ATOM   4790  HA  ILE B 101       3.151 -45.530   6.337  1.00 78.04           H  
ATOM   4791  C   ILE B 101       2.180 -45.540   4.456  1.00 78.04           C  
ATOM   4792  CB  ILE B 101       4.446 -46.583   4.983  1.00 78.04           C  
ATOM   4793  HB  ILE B 101       4.359 -47.411   4.280  1.00 78.04           H  
ATOM   4794  O   ILE B 101       2.048 -44.321   4.501  1.00 78.04           O  
ATOM   4795  CG1 ILE B 101       5.364 -47.013   6.151  1.00 78.04           C  
ATOM   4796 HG12 ILE B 101       5.592 -46.147   6.772  1.00 78.04           H  
ATOM   4797 HG13 ILE B 101       4.847 -47.736   6.780  1.00 78.04           H  
ATOM   4798  CG2 ILE B 101       5.075 -45.385   4.240  1.00 78.04           C  
ATOM   4799 HG21 ILE B 101       5.118 -44.515   4.895  1.00 78.04           H  
ATOM   4800 HG22 ILE B 101       6.079 -45.628   3.894  1.00 78.04           H  
ATOM   4801 HG23 ILE B 101       4.490 -45.135   3.355  1.00 78.04           H  
ATOM   4802  CD1 ILE B 101       6.678 -47.662   5.696  1.00 78.04           C  
ATOM   4803 HD11 ILE B 101       7.317 -46.935   5.196  1.00 78.04           H  
ATOM   4804 HD12 ILE B 101       6.467 -48.491   5.020  1.00 78.04           H  
ATOM   4805 HD13 ILE B 101       7.208 -48.044   6.568  1.00 78.04           H  
ATOM   4806  N   GLU B 102       1.561 -46.283   3.538  1.00 76.41           N  
ATOM   4807  H   GLU B 102       1.738 -47.277   3.515  1.00 76.41           H  
ATOM   4808  CA  GLU B 102       0.674 -45.713   2.520  1.00 76.41           C  
ATOM   4809  HA  GLU B 102       1.211 -44.950   1.958  1.00 76.41           H  
ATOM   4810  C   GLU B 102      -0.541 -45.032   3.143  1.00 76.41           C  
ATOM   4811  CB  GLU B 102       0.189 -46.787   1.544  1.00 76.41           C  
ATOM   4812  HB2 GLU B 102      -0.672 -46.376   1.017  1.00 76.41           H  
ATOM   4813  HB3 GLU B 102      -0.132 -47.674   2.091  1.00 76.41           H  
ATOM   4814  O   GLU B 102      -0.879 -43.917   2.751  1.00 76.41           O  
ATOM   4815  CG  GLU B 102       1.252 -47.165   0.505  1.00 76.41           C  
ATOM   4816  HG2 GLU B 102       1.648 -46.250   0.062  1.00 76.41           H  
ATOM   4817  HG3 GLU B 102       2.073 -47.683   1.001  1.00 76.41           H  
ATOM   4818  CD  GLU B 102       0.680 -48.046  -0.616  1.00 76.41           C  
ATOM   4819  OE1 GLU B 102       1.486 -48.516  -1.447  1.00 76.41           O  
ATOM   4820  OE2 GLU B 102      -0.555 -48.260  -0.638  1.00 76.41           O  
ATOM   4821  N   ILE B 103      -1.167 -45.646   4.153  1.00 78.59           N  
ATOM   4822  H   ILE B 103      -0.872 -46.577   4.409  1.00 78.59           H  
ATOM   4823  CA  ILE B 103      -2.267 -45.009   4.886  1.00 78.59           C  
ATOM   4824  HA  ILE B 103      -3.022 -44.691   4.166  1.00 78.59           H  
ATOM   4825  C   ILE B 103      -1.779 -43.743   5.589  1.00 78.59           C  
ATOM   4826  CB  ILE B 103      -2.924 -46.002   5.868  1.00 78.59           C  
ATOM   4827  HB  ILE B 103      -2.144 -46.515   6.432  1.00 78.59           H  
ATOM   4828  O   ILE B 103      -2.441 -42.710   5.508  1.00 78.59           O  
ATOM   4829  CG1 ILE B 103      -3.733 -47.035   5.059  1.00 78.59           C  
ATOM   4830 HG12 ILE B 103      -3.099 -47.485   4.294  1.00 78.59           H  
ATOM   4831 HG13 ILE B 103      -4.551 -46.526   4.550  1.00 78.59           H  
ATOM   4832  CG2 ILE B 103      -3.849 -45.271   6.865  1.00 78.59           C  
ATOM   4833 HG21 ILE B 103      -4.315 -45.971   7.558  1.00 78.59           H  
ATOM   4834 HG22 ILE B 103      -3.272 -44.581   7.480  1.00 78.59           H  
ATOM   4835 HG23 ILE B 103      -4.620 -44.720   6.327  1.00 78.59           H  
ATOM   4836  CD1 ILE B 103      -4.316 -48.168   5.904  1.00 78.59           C  
ATOM   4837 HD11 ILE B 103      -4.922 -48.793   5.247  1.00 78.59           H  
ATOM   4838 HD12 ILE B 103      -4.978 -47.794   6.685  1.00 78.59           H  
ATOM   4839 HD13 ILE B 103      -3.511 -48.755   6.346  1.00 78.59           H  
ATOM   4840  N   ALA B 104      -0.623 -43.792   6.255  1.00 77.77           N  
ATOM   4841  H   ALA B 104      -0.110 -44.662   6.291  1.00 77.77           H  
ATOM   4842  CA  ALA B 104      -0.069 -42.624   6.931  1.00 77.77           C  
ATOM   4843  HA  ALA B 104      -0.809 -42.250   7.639  1.00 77.77           H  
ATOM   4844  C   ALA B 104       0.232 -41.484   5.942  1.00 77.77           C  
ATOM   4845  CB  ALA B 104       1.172 -43.053   7.720  1.00 77.77           C  
ATOM   4846  HB1 ALA B 104       1.937 -43.431   7.041  1.00 77.77           H  
ATOM   4847  HB2 ALA B 104       0.907 -43.836   8.430  1.00 77.77           H  
ATOM   4848  HB3 ALA B 104       1.573 -42.198   8.264  1.00 77.77           H  
ATOM   4849  O   ALA B 104      -0.132 -40.338   6.202  1.00 77.77           O  
ATOM   4850  N   ALA B 105       0.819 -41.797   4.784  1.00 74.40           N  
ATOM   4851  H   ALA B 105       1.098 -42.756   4.635  1.00 74.40           H  
ATOM   4852  CA  ALA B 105       1.112 -40.836   3.725  1.00 74.40           C  
ATOM   4853  HA  ALA B 105       1.648 -39.991   4.157  1.00 74.40           H  
ATOM   4854  C   ALA B 105      -0.162 -40.289   3.067  1.00 74.40           C  
ATOM   4855  CB  ALA B 105       2.024 -41.511   2.696  1.00 74.40           C  
ATOM   4856  HB1 ALA B 105       2.938 -41.855   3.179  1.00 74.40           H  
ATOM   4857  HB2 ALA B 105       1.516 -42.365   2.247  1.00 74.40           H  
ATOM   4858  HB3 ALA B 105       2.283 -40.798   1.913  1.00 74.40           H  
ATOM   4859  O   ALA B 105      -0.236 -39.097   2.782  1.00 74.40           O  
ATOM   4860  N   ALA B 106      -1.188 -41.121   2.870  1.00 73.04           N  
ATOM   4861  H   ALA B 106      -1.056 -42.104   3.059  1.00 73.04           H  
ATOM   4862  CA  ALA B 106      -2.473 -40.693   2.329  1.00 73.04           C  
ATOM   4863  HA  ALA B 106      -2.298 -40.139   1.407  1.00 73.04           H  
ATOM   4864  C   ALA B 106      -3.214 -39.762   3.297  1.00 73.04           C  
ATOM   4865  CB  ALA B 106      -3.308 -41.935   1.996  1.00 73.04           C  
ATOM   4866  HB1 ALA B 106      -4.266 -41.630   1.573  1.00 73.04           H  
ATOM   4867  HB2 ALA B 106      -2.780 -42.549   1.267  1.00 73.04           H  
ATOM   4868  HB3 ALA B 106      -3.483 -42.524   2.896  1.00 73.04           H  
ATOM   4869  O   ALA B 106      -3.724 -38.724   2.881  1.00 73.04           O  
ATOM   4870  N   ILE B 107      -3.235 -40.094   4.593  1.00 73.47           N  
ATOM   4871  H   ILE B 107      -2.811 -40.968   4.870  1.00 73.47           H  
ATOM   4872  CA  ILE B 107      -3.824 -39.236   5.629  1.00 73.47           C  
ATOM   4873  HA  ILE B 107      -4.848 -38.994   5.346  1.00 73.47           H  
ATOM   4874  C   ILE B 107      -3.059 -37.918   5.709  1.00 73.47           C  
ATOM   4875  CB  ILE B 107      -3.852 -39.959   6.996  1.00 73.47           C  
ATOM   4876  HB  ILE B 107      -2.858 -40.355   7.200  1.00 73.47           H  
ATOM   4877  O   ILE B 107      -3.675 -36.854   5.722  1.00 73.47           O  
ATOM   4878  CG1 ILE B 107      -4.861 -41.129   6.955  1.00 73.47           C  
ATOM   4879 HG12 ILE B 107      -4.697 -41.732   6.062  1.00 73.47           H  
ATOM   4880 HG13 ILE B 107      -5.875 -40.732   6.893  1.00 73.47           H  
ATOM   4881  CG2 ILE B 107      -4.232 -38.987   8.133  1.00 73.47           C  
ATOM   4882 HG21 ILE B 107      -3.480 -38.205   8.239  1.00 73.47           H  
ATOM   4883 HG22 ILE B 107      -5.198 -38.526   7.927  1.00 73.47           H  
ATOM   4884 HG23 ILE B 107      -4.277 -39.508   9.089  1.00 73.47           H  
ATOM   4885  CD1 ILE B 107      -4.766 -42.062   8.169  1.00 73.47           C  
ATOM   4886 HD11 ILE B 107      -5.398 -42.934   8.001  1.00 73.47           H  
ATOM   4887 HD12 ILE B 107      -3.735 -42.387   8.307  1.00 73.47           H  
ATOM   4888 HD13 ILE B 107      -5.114 -41.559   9.071  1.00 73.47           H  
ATOM   4889  N   TRP B 108      -1.726 -37.973   5.723  1.00 73.67           N  
ATOM   4890  H   TRP B 108      -1.267 -38.873   5.730  1.00 73.67           H  
ATOM   4891  CA  TRP B 108      -0.900 -36.774   5.773  1.00 73.67           C  
ATOM   4892  HA  TRP B 108      -1.216 -36.175   6.627  1.00 73.67           H  
ATOM   4893  C   TRP B 108      -1.087 -35.906   4.527  1.00 73.67           C  
ATOM   4894  CB  TRP B 108       0.566 -37.150   5.988  1.00 73.67           C  
ATOM   4895  HB2 TRP B 108       0.908 -37.769   5.159  1.00 73.67           H  
ATOM   4896  HB3 TRP B 108       0.656 -37.734   6.904  1.00 73.67           H  
ATOM   4897  O   TRP B 108      -1.346 -34.717   4.668  1.00 73.67           O  
ATOM   4898  CG  TRP B 108       1.454 -35.953   6.094  1.00 73.67           C  
ATOM   4899  CD1 TRP B 108       1.643 -35.206   7.206  1.00 73.67           C  
ATOM   4900  HD1 TRP B 108       1.195 -35.402   8.169  1.00 73.67           H  
ATOM   4901  CD2 TRP B 108       2.208 -35.291   5.032  1.00 73.67           C  
ATOM   4902  CE2 TRP B 108       2.818 -34.124   5.579  1.00 73.67           C  
ATOM   4903  CE3 TRP B 108       2.413 -35.545   3.658  1.00 73.67           C  
ATOM   4904  HE3 TRP B 108       1.963 -36.416   3.205  1.00 73.67           H  
ATOM   4905  NE1 TRP B 108       2.435 -34.116   6.901  1.00 73.67           N  
ATOM   4906  HE1 TRP B 108       2.605 -33.343   7.527  1.00 73.67           H  
ATOM   4907  CH2 TRP B 108       3.782 -33.530   3.444  1.00 73.67           C  
ATOM   4908  HH2 TRP B 108       4.365 -32.857   2.833  1.00 73.67           H  
ATOM   4909  CZ2 TRP B 108       3.588 -33.246   4.805  1.00 73.67           C  
ATOM   4910  HZ2 TRP B 108       4.001 -32.348   5.240  1.00 73.67           H  
ATOM   4911  CZ3 TRP B 108       3.197 -34.676   2.874  1.00 73.67           C  
ATOM   4912  HZ3 TRP B 108       3.347 -34.880   1.824  1.00 73.67           H  
ATOM   4913  N   GLY B 109      -1.057 -36.494   3.330  1.00 68.00           N  
ATOM   4914  H   GLY B 109      -0.830 -37.478   3.287  1.00 68.00           H  
ATOM   4915  CA  GLY B 109      -1.243 -35.788   2.064  1.00 68.00           C  
ATOM   4916  HA2 GLY B 109      -1.039 -36.478   1.246  1.00 68.00           H  
ATOM   4917  HA3 GLY B 109      -0.536 -34.961   2.007  1.00 68.00           H  
ATOM   4918  C   GLY B 109      -2.655 -35.231   1.879  1.00 68.00           C  
ATOM   4919  O   GLY B 109      -2.813 -34.181   1.268  1.00 68.00           O  
ATOM   4920  N   TYR B 110      -3.683 -35.878   2.437  1.00 66.94           N  
ATOM   4921  H   TYR B 110      -3.520 -36.778   2.865  1.00 66.94           H  
ATOM   4922  CA  TYR B 110      -5.038 -35.317   2.475  1.00 66.94           C  
ATOM   4923  HA  TYR B 110      -5.285 -34.922   1.490  1.00 66.94           H  
ATOM   4924  C   TYR B 110      -5.129 -34.151   3.466  1.00 66.94           C  
ATOM   4925  CB  TYR B 110      -6.054 -36.415   2.824  1.00 66.94           C  
ATOM   4926  HB2 TYR B 110      -5.878 -36.763   3.842  1.00 66.94           H  
ATOM   4927  HB3 TYR B 110      -5.894 -37.262   2.156  1.00 66.94           H  
ATOM   4928  O   TYR B 110      -5.693 -33.107   3.153  1.00 66.94           O  
ATOM   4929  CG  TYR B 110      -7.499 -35.969   2.680  1.00 66.94           C  
ATOM   4930  CD1 TYR B 110      -8.258 -35.564   3.794  1.00 66.94           C  
ATOM   4931  HD1 TYR B 110      -7.814 -35.571   4.778  1.00 66.94           H  
ATOM   4932  CD2 TYR B 110      -8.088 -35.938   1.407  1.00 66.94           C  
ATOM   4933  HD2 TYR B 110      -7.508 -36.241   0.548  1.00 66.94           H  
ATOM   4934  CE1 TYR B 110      -9.590 -35.133   3.618  1.00 66.94           C  
ATOM   4935  HE1 TYR B 110     -10.167 -34.816   4.474  1.00 66.94           H  
ATOM   4936  CE2 TYR B 110      -9.408 -35.510   1.216  1.00 66.94           C  
ATOM   4937  HE2 TYR B 110      -9.846 -35.477   0.229  1.00 66.94           H
[truncated: 1,085,250 more chars]
