# Supplementary material for: Deep learning insights into the architecture of the mammalian egg-sperm fusion synapse
Source: eLife. 2024 Apr 26;13:RP93131. doi: 10.7554/eLife.93131 (PMC11052572; doi:10.7554/eLife.93131)
Supplement: Figure 5—figure supplement 1—source data 1. [file elife-93131-fig5-figsupp1-data1.zip]

Archive with 43 entries (38 files):
- eLife-VOR-RA-2023-93131R1_figure_5-figure_supplement_1-source_data/
- __MACOSX/._eLife-VOR-RA-2023-93131R1_figure_5-figure_supplement_1-source_data
- eLife-VOR-RA-2023-93131R1_figure_5-figure_supplement_1-source_data/.DS_Store
- __MACOSX/eLife-VOR-RA-2023-93131R1_figure_5-figure_supplement_1-source_data/._.DS_Store
- eLife-VOR-RA-2023-93131R1_figure_5-figure_supplement_1-source_data/figure_5-figure_supplement_1a/
- eLife-VOR-RA-2023-93131R1_figure_5-figure_supplement_1-source_data/figure_5-figure_supplement_1b/
- eLife-VOR-RA-2023-93131R1_figure_5-figure_supplement_1-source_data/figure_5-figure_supplement_1d/
- eLife-VOR-RA-2023-93131R1_figure_5-figure_supplement_1-source_data/figure_5-figure_supplement_1c/
- eLife-VOR-RA-2023-93131R1_figure_5-figure_supplement_1-source_data/figure_5-figure_supplement_1a/JUNO_CD9_CD81_IZUMO1_IZUMO4_SPACA6_TMEM81_SOF1_cluster_4.pdb
- __MACOSX/eLife-VOR-RA-2023-93131R1_figure_5-figure_supplement_1-source_data/figure_5-figure_supplement_1a/._JUNO_CD9_CD81_IZUMO1_IZUMO4_SPACA6_TMEM81_SOF1_cluster_4.pdb
- eLife-VOR-RA-2023-93131R1_figure_5-figure_supplement_1-source_data/figure_5-figure_supplement_1a/JUNO_CD9_CD81_IZUMO1_IZUMO4_SPACA6_TMEM81_SOF1_cluster_5.pdb
- __MACOSX/eLife-VOR-RA-2023-93131R1_figure_5-figure_supplement_1-source_data/figure_5-figure_supplement_1a/._JUNO_CD9_CD81_IZUMO1_IZUMO4_SPACA6_TMEM81_SOF1_cluster_5.pdb
- eLife-VOR-RA-2023-93131R1_figure_5-figure_supplement_1-source_data/figure_5-figure_supplement_1a/JUNO_CD9_CD81_IZUMO1_IZUMO4_SPACA6_TMEM81_SOF1_cluster_6.pdb
- __MACOSX/eLife-VOR-RA-2023-93131R1_figure_5-figure_supplement_1-source_data/figure_5-figure_supplement_1a/._JUNO_CD9_CD81_IZUMO1_IZUMO4_SPACA6_TMEM81_SOF1_cluster_6.pdb
- eLife-VOR-RA-2023-93131R1_figure_5-figure_supplement_1-source_data/figure_5-figure_supplement_1a/JUNO_CD9_CD81_IZUMO1_IZUMO4_SPACA6_TMEM81_SOF1_cluster_2.pdb
- __MACOSX/eLife-VOR-RA-2023-93131R1_figure_5-figure_supplement_1-source_data/figure_5-figure_supplement_1a/._JUNO_CD9_CD81_IZUMO1_IZUMO4_SPACA6_TMEM81_SOF1_cluster_2.pdb
- eLife-VOR-RA-2023-93131R1_figure_5-figure_supplement_1-source_data/figure_5-figure_supplement_1a/JUNO_CD9_CD81_IZUMO1_IZUMO4_SPACA6_TMEM81_SOF1_cluster_3.pdb
- __MACOSX/eLife-VOR-RA-2023-93131R1_figure_5-figure_supplement_1-source_data/figure_5-figure_supplement_1a/._JUNO_CD9_CD81_IZUMO1_IZUMO4_SPACA6_TMEM81_SOF1_cluster_3.pdb
- eLife-VOR-RA-2023-93131R1_figure_5-figure_supplement_1-source_data/figure_5-figure_supplement_1a/JUNO_CD9_CD81_IZUMO1_IZUMO4_SPACA6_TMEM81_SOF1_cluster_1.pdb
- __MACOSX/eLife-VOR-RA-2023-93131R1_figure_5-figure_supplement_1-source_data/figure_5-figure_supplement_1a/._JUNO_CD9_CD81_IZUMO1_IZUMO4_SPACA6_TMEM81_SOF1_cluster_1.pdb
- eLife-VOR-RA-2023-93131R1_figure_5-figure_supplement_1-source_data/figure_5-figure_supplement_1b/CD9_IZUMO1_ranked_9.pdb
- eLife-VOR-RA-2023-93131R1_figure_5-figure_supplement_1-source_data/figure_5-figure_supplement_1b/CD9_IZUMO1_ranked_8.pdb
- eLife-VOR-RA-2023-93131R1_figure_5-figure_supplement_1-source_data/figure_5-figure_supplement_1b/CD9_IZUMO1_ranked_0.pdb
- __MACOSX/eLife-VOR-RA-2023-93131R1_figure_5-figure_supplement_1-source_data/figure_5-figure_supplement_1b/._CD9_IZUMO1_ranked_0.pdb
- eLife-VOR-RA-2023-93131R1_figure_5-figure_supplement_1-source_data/figure_5-figure_supplement_1b/CD9_IZUMO1_ranked_1.pdb
- eLife-VOR-RA-2023-93131R1_figure_5-figure_supplement_1-source_data/figure_5-figure_supplement_1b/CD9_IZUMO1_ranked_3.pdb
- eLife-VOR-RA-2023-93131R1_figure_5-figure_supplement_1-source_data/figure_5-figure_supplement_1b/CD9_IZUMO1_ranked_2.pdb
- eLife-VOR-RA-2023-93131R1_figure_5-figure_supplement_1-source_data/figure_5-figure_supplement_1b/CD9_IZUMO1_ranked_6.pdb
- eLife-VOR-RA-2023-93131R1_figure_5-figure_supplement_1-source_data/figure_5-figure_supplement_1b/CD9_IZUMO1_ranked_7.pdb
- eLife-VOR-RA-2023-93131R1_figure_5-figure_supplement_1-source_data/figure_5-figure_supplement_1b/CD9_IZUMO1_ranked_5.pdb
- eLife-VOR-RA-2023-93131R1_figure_5-figure_supplement_1-source_data/figure_5-figure_supplement_1b/CD9_IZUMO1_ranked_4.pdb
- eLife-VOR-RA-2023-93131R1_figure_5-figure_supplement_1-source_data/figure_5-figure_supplement_1d/JUNO_IZUMO4_ranked_0.pdb
- __MACOSX/eLife-VOR-RA-2023-93131R1_figure_5-figure_supplement_1-source_data/figure_5-figure_supplement_1d/._JUNO_IZUMO4_ranked_0.pdb
- eLife-VOR-RA-2023-93131R1_figure_5-figure_supplement_1-source_data/figure_5-figure_supplement_1c/CD81_IZUMO1_ranked_5.pdb
- eLife-VOR-RA-2023-93131R1_figure_5-figure_supplement_1-source_data/figure_5-figure_supplement_1c/CD81_IZUMO1_ranked_4.pdb
- eLife-VOR-RA-2023-93131R1_figure_5-figure_supplement_1-source_data/figure_5-figure_supplement_1c/CD81_IZUMO1_ranked_6.pdb
- eLife-VOR-RA-2023-93131R1_figure_5-figure_supplement_1-source_data/figure_5-figure_supplement_1c/CD81_IZUMO1_ranked_7.pdb
- eLife-VOR-RA-2023-93131R1_figure_5-figure_supplement_1-source_data/figure_5-figure_supplement_1c/CD81_IZUMO1_ranked_3.pdb
- eLife-VOR-RA-2023-93131R1_figure_5-figure_supplement_1-source_data/figure_5-figure_supplement_1c/CD81_IZUMO1_ranked_2.pdb
- eLife-VOR-RA-2023-93131R1_figure_5-figure_supplement_1-source_data/figure_5-figure_supplement_1c/CD81_IZUMO1_ranked_0.pdb
- eLife-VOR-RA-2023-93131R1_figure_5-figure_supplement_1-source_data/figure_5-figure_supplement_1c/CD81_IZUMO1_ranked_1.pdb
- eLife-VOR-RA-2023-93131R1_figure_5-figure_supplement_1-source_data/figure_5-figure_supplement_1c/CD81_IZUMO1_ranked_9.pdb
- eLife-VOR-RA-2023-93131R1_figure_5-figure_supplement_1-source_data/figure_5-figure_supplement_1c/CD81_IZUMO1_ranked_8.pdb
