# Supplementary material for: Deep learning insights into the architecture of the mammalian egg-sperm fusion synapse
Source: eLife. 2024 Apr 26;13:RP93131. doi: 10.7554/eLife.93131 (PMC11052572; doi:10.7554/eLife.93131)
Supplement: Figure 5—figure supplement 1—source data 1. [file elife-93131-fig5-figsupp1-data1.zip › eLife-VOR-RA-2023-93131R1_figure_5-figure_supplement_1-source_data/figure_5-figure_supplement_1a/JUNO_CD9_CD81_IZUMO1_IZUMO4_SPACA6_TMEM81_SOF1_cluster_4.pdb]

ATOM      1  N   GLY B   1      52.363   6.719  20.381  1.00 68.94           N  
ATOM      2  CA  GLY B   1      53.357   5.658  20.404  1.00 68.94           C  
ATOM      3  C   GLY B   1      52.926   4.420  19.642  1.00 68.94           C  
ATOM      4  O   GLY B   1      51.768   4.309  19.231  1.00 68.94           O  
ATOM      5  N   ASP B   2      53.822   3.533  19.253  1.00 75.78           N  
ATOM      6  CA  ASP B   2      53.652   2.290  18.507  1.00 75.78           C  
ATOM      7  C   ASP B   2      52.652   1.368  19.198  1.00 75.78           C  
ATOM      8  O   ASP B   2      52.078   0.478  18.565  1.00 75.78           O  
ATOM      9  CB  ASP B   2      54.996   1.577  18.339  1.00 75.78           C  
ATOM     10  CG  ASP B   2      55.867   2.199  17.261  1.00 75.78           C  
ATOM     11  OD1 ASP B   2      55.354   3.003  16.452  1.00 75.78           O  
ATOM     12  OD2 ASP B   2      57.074   1.880  17.218  1.00 75.78           O  
ATOM     13  N   GLU B   3      52.262   1.712  20.442  1.00 86.42           N  
ATOM     14  CA  GLU B   3      51.352   0.862  21.205  1.00 86.42           C  
ATOM     15  C   GLU B   3      49.908   1.051  20.748  1.00 86.42           C  
ATOM     16  O   GLU B   3      49.053   0.204  21.013  1.00 86.42           O  
ATOM     17  CB  GLU B   3      51.473   1.153  22.702  1.00 86.42           C  
ATOM     18  CG  GLU B   3      52.823   0.775  23.296  1.00 86.42           C  
ATOM     19  CD  GLU B   3      52.887   0.956  24.804  1.00 86.42           C  
ATOM     20  OE1 GLU B   3      53.927   0.616  25.412  1.00 86.42           O  
ATOM     21  OE2 GLU B   3      51.889   1.441  25.382  1.00 86.42           O  
ATOM     22  N   LEU B   4      49.666   2.037  20.010  1.00 91.29           N  
ATOM     23  CA  LEU B   4      48.303   2.358  19.603  1.00 91.29           C  
ATOM     24  C   LEU B   4      48.014   1.826  18.203  1.00 91.29           C  
ATOM     25  O   LEU B   4      46.904   1.982  17.692  1.00 91.29           O  
ATOM     26  CB  LEU B   4      48.072   3.871  19.644  1.00 91.29           C  
ATOM     27  CG  LEU B   4      48.140   4.529  21.023  1.00 91.29           C  
ATOM     28  CD1 LEU B   4      48.195   6.048  20.882  1.00 91.29           C  
ATOM     29  CD2 LEU B   4      46.949   4.109  21.875  1.00 91.29           C  
ATOM     30  N   LEU B   5      48.973   1.146  17.689  1.00 92.82           N  
ATOM     31  CA  LEU B   5      48.805   0.608  16.344  1.00 92.82           C  
ATOM     32  C   LEU B   5      48.423  -0.868  16.391  1.00 92.82           C  
ATOM     33  O   LEU B   5      48.933  -1.619  17.225  1.00 92.82           O  
ATOM     34  CB  LEU B   5      50.089   0.789  15.530  1.00 92.82           C  
ATOM     35  CG  LEU B   5      50.524   2.231  15.261  1.00 92.82           C  
ATOM     36  CD1 LEU B   5      51.894   2.254  14.591  1.00 92.82           C  
ATOM     37  CD2 LEU B   5      49.489   2.950  14.402  1.00 92.82           C  
ATOM     38  N   ASN B   6      47.498  -1.204  15.589  1.00 94.24           N  
ATOM     39  CA  ASN B   6      47.110  -2.600  15.412  1.00 94.24           C  
ATOM     40  C   ASN B   6      46.625  -3.218  16.721  1.00 94.24           C  
ATOM     41  O   ASN B   6      47.119  -4.267  17.137  1.00 94.24           O  
ATOM     42  CB  ASN B   6      48.274  -3.412  14.841  1.00 94.24           C  
ATOM     43  CG  ASN B   6      47.815  -4.667  14.124  1.00 94.24           C  
ATOM     44  ND2 ASN B   6      48.648  -5.700  14.145  1.00 94.24           N  
ATOM     45  OD1 ASN B   6      46.721  -4.706  13.555  1.00 94.24           O  
ATOM     46  N   ILE B   7      45.696  -2.554  17.323  1.00 94.91           N  
ATOM     47  CA  ILE B   7      45.119  -3.027  18.577  1.00 94.91           C  
ATOM     48  C   ILE B   7      43.597  -3.060  18.463  1.00 94.91           C  
ATOM     49  O   ILE B   7      43.017  -2.401  17.597  1.00 94.91           O  
ATOM     50  CB  ILE B   7      45.548  -2.140  19.767  1.00 94.91           C  
ATOM     51  CG1 ILE B   7      45.048  -0.705  19.570  1.00 94.91           C  
ATOM     52  CG2 ILE B   7      47.070  -2.171  19.942  1.00 94.91           C  
ATOM     53  CD1 ILE B   7      45.128   0.156  20.824  1.00 94.91           C  
ATOM     54  N   CYS B   8      42.994  -3.894  19.237  1.00 96.23           N  
ATOM     55  CA  CYS B   8      41.541  -3.981  19.330  1.00 96.23           C  
ATOM     56  C   CYS B   8      41.040  -3.363  20.629  1.00 96.23           C  
ATOM     57  O   CYS B   8      41.688  -3.486  21.671  1.00 96.23           O  
ATOM     58  CB  CYS B   8      41.083  -5.436  19.235  1.00 96.23           C  
ATOM     59  SG  CYS B   8      41.554  -6.248  17.692  1.00 96.23           S  
ATOM     60  N   MET B   9      39.932  -2.683  20.488  1.00 91.75           N  
ATOM     61  CA  MET B   9      39.337  -2.072  21.674  1.00 91.75           C  
ATOM     62  C   MET B   9      38.853  -3.138  22.651  1.00 91.75           C  
ATOM     63  O   MET B   9      38.351  -4.184  22.235  1.00 91.75           O  
ATOM     64  CB  MET B   9      38.176  -1.155  21.282  1.00 91.75           C  
ATOM     65  CG  MET B   9      37.550  -0.423  22.458  1.00 91.75           C  
ATOM     66  SD  MET B   9      36.221   0.731  21.941  1.00 91.75           S  
ATOM     67  CE  MET B   9      35.249  -0.361  20.866  1.00 91.75           C  
ATOM     68  N   ASN B  10      39.078  -2.788  23.941  1.00 87.90           N  
ATOM     69  CA  ASN B  10      38.606  -3.695  24.981  1.00 87.90           C  
ATOM     70  C   ASN B  10      37.100  -3.569  25.195  1.00 87.90           C  
ATOM     71  O   ASN B  10      36.647  -2.717  25.963  1.00 87.90           O  
ATOM     72  CB  ASN B  10      39.352  -3.442  26.293  1.00 87.90           C  
ATOM     73  CG  ASN B  10      39.086  -4.513  27.332  1.00 87.90           C  
ATOM     74  ND2 ASN B  10      39.599  -4.308  28.540  1.00 87.90           N  
ATOM     75  OD1 ASN B  10      38.426  -5.518  27.052  1.00 87.90           O  
ATOM     76  N   ALA B  11      36.341  -4.316  24.404  1.00 84.51           N  
ATOM     77  CA  ALA B  11      34.885  -4.374  24.500  1.00 84.51           C  
ATOM     78  C   ALA B  11      34.381  -5.806  24.339  1.00 84.51           C  
ATOM     79  O   ALA B  11      35.130  -6.691  23.920  1.00 84.51           O  
ATOM     80  CB  ALA B  11      34.245  -3.467  23.452  1.00 84.51           C  
ATOM     81  N   LYS B  12      33.175  -6.156  24.748  1.00 78.25           N  
ATOM     82  CA  LYS B  12      32.620  -7.500  24.873  1.00 78.25           C  
ATOM     83  C   LYS B  12      32.694  -8.251  23.547  1.00 78.25           C  
ATOM     84  O   LYS B  12      32.975  -9.451  23.521  1.00 78.25           O  
ATOM     85  CB  LYS B  12      31.172  -7.441  25.362  1.00 78.25           C  
ATOM     86  CG  LYS B  12      30.602  -8.791  25.774  1.00 78.25           C  
ATOM     87  CD  LYS B  12      29.177  -8.659  26.296  1.00 78.25           C  
ATOM     88  CE  LYS B  12      28.571 -10.019  26.617  1.00 78.25           C  
ATOM     89  NZ  LYS B  12      27.165  -9.897  27.106  1.00 78.25           N  
ATOM     90  N   HIS B  13      32.641  -7.612  22.456  1.00 85.18           N  
ATOM     91  CA  HIS B  13      32.519  -8.340  21.198  1.00 85.18           C  
ATOM     92  C   HIS B  13      33.805  -8.251  20.383  1.00 85.18           C  
ATOM     93  O   HIS B  13      33.884  -8.795  19.279  1.00 85.18           O  
ATOM     94  CB  HIS B  13      31.342  -7.804  20.380  1.00 85.18           C  
ATOM     95  CG  HIS B  13      30.029  -7.894  21.090  1.00 85.18           C  
ATOM     96  CD2 HIS B  13      29.184  -6.929  21.523  1.00 85.18           C  
ATOM     97  ND1 HIS B  13      29.450  -9.097  21.433  1.00 85.18           N  
ATOM     98  CE1 HIS B  13      28.301  -8.866  22.047  1.00 85.18           C  
ATOM     99  NE2 HIS B  13      28.117  -7.560  22.115  1.00 85.18           N  
ATOM    100  N   HIS B  14      34.793  -7.624  20.909  1.00 92.28           N  
ATOM    101  CA  HIS B  14      36.066  -7.476  20.213  1.00 92.28           C  
ATOM    102  C   HIS B  14      37.052  -8.563  20.628  1.00 92.28           C  
ATOM    103  O   HIS B  14      37.062  -8.988  21.785  1.00 92.28           O  
ATOM    104  CB  HIS B  14      36.666  -6.094  20.479  1.00 92.28           C  
ATOM    105  CG  HIS B  14      35.897  -4.975  19.851  1.00 92.28           C  
ATOM    106  CD2 HIS B  14      36.126  -4.264  18.723  1.00 92.28           C  
ATOM    107  ND1 HIS B  14      34.737  -4.469  20.398  1.00 92.28           N  
ATOM    108  CE1 HIS B  14      34.285  -3.493  19.631  1.00 92.28           C  
ATOM    109  NE2 HIS B  14      35.109  -3.348  18.607  1.00 92.28           N  
ATOM    110  N   LYS B  15      37.841  -8.970  19.681  1.00 94.17           N  
ATOM    111  CA  LYS B  15      38.957  -9.858  19.994  1.00 94.17           C  
ATOM    112  C   LYS B  15      40.032  -9.128  20.794  1.00 94.17           C  
ATOM    113  O   LYS B  15      40.043  -7.897  20.852  1.00 94.17           O  
ATOM    114  CB  LYS B  15      39.559 -10.436  18.712  1.00 94.17           C  
ATOM    115  CG  LYS B  15      38.597 -11.301  17.912  1.00 94.17           C  
ATOM    116  CD  LYS B  15      39.187 -11.693  16.563  1.00 94.17           C  
ATOM    117  CE  LYS B  15      40.470 -12.498  16.725  1.00 94.17           C  
ATOM    118  NZ  LYS B  15      41.085 -12.831  15.406  1.00 94.17           N  
ATOM    119  N   ARG B  16      40.862  -9.917  21.400  1.00 91.36           N  
ATOM    120  CA  ARG B  16      41.936  -9.330  22.195  1.00 91.36           C  
ATOM    121  C   ARG B  16      43.042  -8.781  21.302  1.00 91.36           C  
ATOM    122  O   ARG B  16      43.533  -7.671  21.522  1.00 91.36           O  
ATOM    123  CB  ARG B  16      42.510 -10.361  23.168  1.00 91.36           C  
ATOM    124  CG  ARG B  16      41.576 -10.713  24.315  1.00 91.36           C  
ATOM    125  CD  ARG B  16      42.291 -11.503  25.403  1.00 91.36           C  
ATOM    126  NE  ARG B  16      41.394 -11.832  26.508  1.00 91.36           N  
ATOM    127  CZ  ARG B  16      41.757 -12.484  27.609  1.00 91.36           C  
ATOM    128  NH1 ARG B  16      43.010 -12.893  27.775  1.00 91.36           N  
ATOM    129  NH2 ARG B  16      40.859 -12.731  28.552  1.00 91.36           N  
ATOM    130  N   VAL B  17      43.358  -9.548  20.302  1.00 94.76           N  
ATOM    131  CA  VAL B  17      44.376  -9.147  19.337  1.00 94.76           C  
ATOM    132  C   VAL B  17      43.856  -9.359  17.917  1.00 94.76           C  
ATOM    133  O   VAL B  17      43.150 -10.333  17.648  1.00 94.76           O  
ATOM    134  CB  VAL B  17      45.694  -9.926  19.544  1.00 94.76           C  
ATOM    135  CG1 VAL B  17      46.815  -9.327  18.697  1.00 94.76           C  
ATOM    136  CG2 VAL B  17      46.083  -9.932  21.022  1.00 94.76           C  
ATOM    137  N   PRO B  18      44.223  -8.325  17.084  1.00 96.72           N  
ATOM    138  CA  PRO B  18      43.767  -8.488  15.701  1.00 96.72           C  
ATOM    139  C   PRO B  18      44.359  -9.725  15.028  1.00 96.72           C  
ATOM    140  O   PRO B  18      45.515 -10.075  15.277  1.00 96.72           O  
ATOM    141  CB  PRO B  18      44.253  -7.209  15.017  1.00 96.72           C  
ATOM    142  CG  PRO B  18      44.738  -6.340  16.132  1.00 96.72           C  
ATOM    143  CD  PRO B  18      44.938  -7.194  17.350  1.00 96.72           C  
ATOM    144  N   SER B  19      43.585 -10.551  14.302  1.00 95.88           N  
ATOM    145  CA  SER B  19      43.983 -11.745  13.563  1.00 95.88           C  
ATOM    146  C   SER B  19      43.157 -11.910  12.292  1.00 95.88           C  
ATOM    147  O   SER B  19      42.078 -11.328  12.166  1.00 95.88           O  
ATOM    148  CB  SER B  19      43.840 -12.990  14.439  1.00 95.88           C  
ATOM    149  OG  SER B  19      42.485 -13.201  14.797  1.00 95.88           O  
ATOM    150  N   PRO B  20      43.762 -12.650  11.376  1.00 95.42           N  
ATOM    151  CA  PRO B  20      42.994 -12.880  10.150  1.00 95.42           C  
ATOM    152  C   PRO B  20      41.725 -13.693  10.392  1.00 95.42           C  
ATOM    153  O   PRO B  20      41.703 -14.568  11.262  1.00 95.42           O  
ATOM    154  CB  PRO B  20      43.973 -13.648   9.259  1.00 95.42           C  
ATOM    155  CG  PRO B  20      45.315 -13.409   9.873  1.00 95.42           C  
ATOM    156  CD  PRO B  20      45.126 -13.109  11.332  1.00 95.42           C  
ATOM    157  N   GLU B  21      40.657 -13.251   9.813  1.00 94.50           N  
ATOM    158  CA  GLU B  21      39.367 -13.934   9.790  1.00 94.50           C  
ATOM    159  C   GLU B  21      38.889 -14.164   8.359  1.00 94.50           C  
ATOM    160  O   GLU B  21      38.322 -13.263   7.736  1.00 94.50           O  
ATOM    161  CB  GLU B  21      38.321 -13.136  10.572  1.00 94.50           C  
ATOM    162  CG  GLU B  21      38.610 -13.040  12.063  1.00 94.50           C  
ATOM    163  CD  GLU B  21      38.334 -14.335  12.811  1.00 94.50           C  
ATOM    164  OE1 GLU B  21      38.812 -14.487  13.959  1.00 94.50           O  
ATOM    165  OE2 GLU B  21      37.635 -15.205  12.246  1.00 94.50           O  
ATOM    166  N   ASP B  22      39.060 -15.402   7.827  1.00 87.99           N  
ATOM    167  CA  ASP B  22      38.870 -15.695   6.410  1.00 87.99           C  
ATOM    168  C   ASP B  22      37.388 -15.695   6.042  1.00 87.99           C  
ATOM    169  O   ASP B  22      37.027 -15.408   4.900  1.00 87.99           O  
ATOM    170  CB  ASP B  22      39.501 -17.042   6.052  1.00 87.99           C  
ATOM    171  CG  ASP B  22      41.012 -17.048   6.203  1.00 87.99           C  
ATOM    172  OD1 ASP B  22      41.629 -15.960   6.207  1.00 87.99           O  
ATOM    173  OD2 ASP B  22      41.592 -18.150   6.315  1.00 87.99           O  
ATOM    174  N   LYS B  23      36.474 -15.867   7.021  1.00 89.33           N  
ATOM    175  CA  LYS B  23      35.076 -16.082   6.660  1.00 89.33           C  
ATOM    176  C   LYS B  23      34.187 -14.975   7.221  1.00 89.33           C  
ATOM    177  O   LYS B  23      33.089 -15.243   7.712  1.00 89.33           O  
ATOM    178  CB  LYS B  23      34.596 -17.444   7.163  1.00 89.33           C  
ATOM    179  CG  LYS B  23      35.293 -18.627   6.507  1.00 89.33           C  
ATOM    180  CD  LYS B  23      34.672 -19.950   6.937  1.00 89.33           C  
ATOM    181  CE  LYS B  23      35.364 -21.134   6.276  1.00 89.33           C  
ATOM    182  NZ  LYS B  23      34.742 -22.433   6.675  1.00 89.33           N  
ATOM    183  N   LEU B  24      34.684 -13.692   7.109  1.00 93.80           N  
ATOM    184  CA  LEU B  24      33.833 -12.596   7.557  1.00 93.80           C  
ATOM    185  C   LEU B  24      32.655 -12.398   6.607  1.00 93.80           C  
ATOM    186  O   LEU B  24      32.754 -12.706   5.417  1.00 93.80           O  
ATOM    187  CB  LEU B  24      34.639 -11.299   7.664  1.00 93.80           C  
ATOM    188  CG  LEU B  24      35.675 -11.237   8.786  1.00 93.80           C  
ATOM    189  CD1 LEU B  24      36.423  -9.907   8.745  1.00 93.80           C  
ATOM    190  CD2 LEU B  24      35.008 -11.437  10.142  1.00 93.80           C  
ATOM    191  N   TYR B  25      31.646 -11.894   7.128  1.00 91.37           N  
ATOM    192  CA  TYR B  25      30.381 -11.882   6.402  1.00 91.37           C  
ATOM    193  C   TYR B  25      30.198 -10.570   5.648  1.00 91.37           C  
ATOM    194  O   TYR B  25      30.323  -9.490   6.230  1.00 91.37           O  
ATOM    195  CB  TYR B  25      29.207 -12.101   7.361  1.00 91.37           C  
ATOM    196  CG  TYR B  25      27.891 -12.350   6.664  1.00 91.37           C  
ATOM    197  CD1 TYR B  25      26.874 -11.399   6.694  1.00 91.37           C  
ATOM    198  CD2 TYR B  25      27.663 -13.536   5.975  1.00 91.37           C  
ATOM    199  CE1 TYR B  25      25.660 -11.625   6.056  1.00 91.37           C  
ATOM    200  CE2 TYR B  25      26.452 -13.773   5.332  1.00 91.37           C  
ATOM    201  CZ  TYR B  25      25.458 -12.812   5.378  1.00 91.37           C  
ATOM    202  OH  TYR B  25      24.258 -13.041   4.742  1.00 91.37           O  
ATOM    203  N   GLU B  26      30.070 -10.609   4.359  1.00 90.63           N  
ATOM    204  CA  GLU B  26      29.666  -9.578   3.406  1.00 90.63           C  
ATOM    205  C   GLU B  26      30.406  -8.269   3.662  1.00 90.63           C  
ATOM    206  O   GLU B  26      31.602  -8.160   3.384  1.00 90.63           O  
ATOM    207  CB  GLU B  26      28.154  -9.349   3.470  1.00 90.63           C  
ATOM    208  CG  GLU B  26      27.333 -10.503   2.911  1.00 90.63           C  
ATOM    209  CD  GLU B  26      27.417 -10.621   1.398  1.00 90.63           C  
ATOM    210  OE1 GLU B  26      27.008 -11.668   0.847  1.00 90.63           O  
ATOM    211  OE2 GLU B  26      27.897  -9.658   0.758  1.00 90.63           O  
ATOM    212  N   GLU B  27      29.699  -7.254   4.370  1.00 93.58           N  
ATOM    213  CA  GLU B  27      30.256  -5.910   4.493  1.00 93.58           C  
ATOM    214  C   GLU B  27      31.475  -5.900   5.410  1.00 93.58           C  
ATOM    215  O   GLU B  27      32.240  -4.933   5.425  1.00 93.58           O  
ATOM    216  CB  GLU B  27      29.197  -4.935   5.015  1.00 93.58           C  
ATOM    217  CG  GLU B  27      28.026  -4.732   4.065  1.00 93.58           C  
ATOM    218  CD  GLU B  27      28.436  -4.140   2.726  1.00 93.58           C  
ATOM    219  OE1 GLU B  27      27.753  -4.404   1.710  1.00 93.58           O  
ATOM    220  OE2 GLU B  27      29.449  -3.406   2.691  1.00 93.58           O  
ATOM    221  N   CYS B  28      31.687  -6.894   6.105  1.00 96.16           N  
ATOM    222  CA  CYS B  28      32.820  -6.946   7.023  1.00 96.16           C  
ATOM    223  C   CYS B  28      34.002  -7.670   6.388  1.00 96.16           C  
ATOM    224  O   CYS B  28      35.074  -7.762   6.989  1.00 96.16           O  
ATOM    225  CB  CYS B  28      32.425  -7.641   8.325  1.00 96.16           C  
ATOM    226  SG  CYS B  28      31.153  -6.763   9.261  1.00 96.16           S  
ATOM    227  N   ILE B  29      33.901  -8.073   5.109  1.00 94.28           N  
ATOM    228  CA  ILE B  29      34.899  -8.872   4.405  1.00 94.28           C  
ATOM    229  C   ILE B  29      36.184  -8.064   4.241  1.00 94.28           C  
ATOM    230  O   ILE B  29      37.285  -8.618   4.292  1.00 94.28           O  
ATOM    231  CB  ILE B  29      34.380  -9.338   3.026  1.00 94.28           C  
ATOM    232  CG1 ILE B  29      33.325 -10.438   3.198  1.00 94.28           C  
ATOM    233  CG2 ILE B  29      35.538  -9.824   2.150  1.00 94.28           C  
ATOM    234  CD1 ILE B  29      32.649 -10.854   1.899  1.00 94.28           C  
ATOM    235  N   PRO B  30      36.156  -6.764   4.082  1.00 95.45           N  
ATOM    236  CA  PRO B  30      37.384  -5.998   3.856  1.00 95.45           C  
ATOM    237  C   PRO B  30      38.396  -6.159   4.988  1.00 95.45           C  
ATOM    238  O   PRO B  30      39.596  -5.963   4.780  1.00 95.45           O  
ATOM    239  CB  PRO B  30      36.888  -4.553   3.768  1.00 95.45           C  
ATOM    240  CG  PRO B  30      35.488  -4.660   3.255  1.00 95.45           C  
ATOM    241  CD  PRO B  30      34.862  -5.898   3.832  1.00 95.45           C  
ATOM    242  N   TRP B  31      38.028  -6.571   6.155  1.00 97.07           N  
ATOM    243  CA  TRP B  31      38.933  -6.720   7.290  1.00 97.07           C  
ATOM    244  C   TRP B  31      39.333  -8.180   7.480  1.00 97.07           C  
ATOM    245  O   TRP B  31      39.851  -8.555   8.534  1.00 97.07           O  
ATOM    246  CB  TRP B  31      38.284  -6.186   8.570  1.00 97.07           C  
ATOM    247  CG  TRP B  31      38.185  -4.691   8.625  1.00 97.07           C  
ATOM    248  CD1 TRP B  31      39.157  -3.815   9.021  1.00 97.07           C  
ATOM    249  CD2 TRP B  31      37.048  -3.896   8.275  1.00 97.07           C  
ATOM    250  CE2 TRP B  31      37.401  -2.545   8.483  1.00 97.07           C  
ATOM    251  CE3 TRP B  31      35.762  -4.197   7.804  1.00 97.07           C  
ATOM    252  NE1 TRP B  31      38.693  -2.523   8.938  1.00 97.07           N  
ATOM    253  CZ2 TRP B  31      36.514  -1.495   8.236  1.00 97.07           C  
ATOM    254  CZ3 TRP B  31      34.881  -3.150   7.559  1.00 97.07           C  
ATOM    255  CH2 TRP B  31      35.264  -1.816   7.776  1.00 97.07           C  
ATOM    256  N   LYS B  32      39.093  -9.005   6.474  1.00 95.32           N  
ATOM    257  CA  LYS B  32      39.322 -10.443   6.586  1.00 95.32           C  
ATOM    258  C   LYS B  32      40.785 -10.745   6.893  1.00 95.32           C  
ATOM    259  O   LYS B  32      41.091 -11.717   7.588  1.00 95.32           O  
ATOM    260  CB  LYS B  32      38.899 -11.156   5.300  1.00 95.32           C  
ATOM    261  CG  LYS B  32      39.776 -10.835   4.098  1.00 95.32           C  
ATOM    262  CD  LYS B  32      39.314 -11.583   2.854  1.00 95.32           C  
ATOM    263  CE  LYS B  32      40.237 -11.325   1.671  1.00 95.32           C  
ATOM    264  NZ  LYS B  32      39.892 -12.188   0.501  1.00 95.32           N  
ATOM    265  N   ASP B  33      41.759  -9.928   6.442  1.00 94.59           N  
ATOM    266  CA  ASP B  33      43.186 -10.189   6.611  1.00 94.59           C  
ATOM    267  C   ASP B  33      43.642  -9.850   8.028  1.00 94.59           C  
ATOM    268  O   ASP B  33      44.573 -10.466   8.550  1.00 94.59           O  
ATOM    269  CB  ASP B  33      44.001  -9.392   5.590  1.00 94.59           C  
ATOM    270  CG  ASP B  33      43.722  -9.805   4.156  1.00 94.59           C  
ATOM    271  OD1 ASP B  33      43.441 -10.997   3.908  1.00 94.59           O  
ATOM    272  OD2 ASP B  33      43.785  -8.930   3.265  1.00 94.59           O  
ATOM    273  N   ASN B  34      43.067  -8.903   8.623  1.00 96.50           N  
ATOM    274  CA  ASN B  34      43.381  -8.453   9.975  1.00 96.50           C  
ATOM    275  C   ASN B  34      42.176  -7.791  10.639  1.00 96.50           C  
ATOM    276  O   ASN B  34      41.898  -6.616  10.397  1.00 96.50           O  
ATOM    277  CB  ASN B  34      44.572  -7.493   9.959  1.00 96.50           C  
ATOM    278  CG  ASN B  34      45.217  -7.338  11.322  1.00 96.50           C  
ATOM    279  ND2 ASN B  34      45.935  -6.238  11.517  1.00 96.50           N  
ATOM    280  OD1 ASN B  34      45.070  -8.200  12.193  1.00 96.50           O  
ATOM    281  N   ALA B  35      41.442  -8.605  11.467  1.00 97.65           N  
ATOM    282  CA  ALA B  35      40.176  -8.114  12.005  1.00 97.65           C  
ATOM    283  C   ALA B  35      40.150  -8.220  13.526  1.00 97.65           C  
ATOM    284  O   ALA B  35      40.747  -9.133  14.102  1.00 97.65           O  
ATOM    285  CB  ALA B  35      39.006  -8.886  11.401  1.00 97.65           C  
ATOM    286  N   CYS B  36      39.502  -7.263  14.151  1.00 97.79           N  
ATOM    287  CA  CYS B  36      39.258  -7.299  15.588  1.00 97.79           C  
ATOM    288  C   CYS B  36      37.929  -7.978  15.898  1.00 97.79           C  
ATOM    289  O   CYS B  36      37.546  -8.098  17.063  1.00 97.79           O  
ATOM    290  CB  CYS B  36      39.267  -5.886  16.169  1.00 97.79           C  
ATOM    291  SG  CYS B  36      40.907  -5.130  16.219  1.00 97.79           S  
ATOM    292  N   CYS B  37      37.160  -8.414  14.834  1.00 96.42           N  
ATOM    293  CA  CYS B  37      35.869  -9.063  15.030  1.00 96.42           C  
ATOM    294  C   CYS B  37      35.917 -10.520  14.584  1.00 96.42           C  
ATOM    295  O   CYS B  37      36.860 -10.935  13.908  1.00 96.42           O  
ATOM    296  CB  CYS B  37      34.773  -8.322  14.264  1.00 96.42           C  
ATOM    297  SG  CYS B  37      34.951  -8.414  12.469  1.00 96.42           S  
ATOM    298  N   THR B  38      35.013 -11.345  15.143  1.00 94.04           N  
ATOM    299  CA  THR B  38      34.886 -12.748  14.765  1.00 94.04           C  
ATOM    300  C   THR B  38      33.834 -12.922  13.673  1.00 94.04           C  
ATOM    301  O   THR B  38      33.148 -11.966  13.307  1.00 94.04           O  
ATOM    302  CB  THR B  38      34.520 -13.624  15.979  1.00 94.04           C  
ATOM    303  CG2 THR B  38      35.543 -13.467  17.098  1.00 94.04           C  
ATOM    304  OG1 THR B  38      33.230 -13.235  16.467  1.00 94.04           O  
ATOM    305  N   LEU B  39      33.797 -14.121  13.188  1.00 90.95           N  
ATOM    306  CA  LEU B  39      32.781 -14.445  12.192  1.00 90.95           C  
ATOM    307  C   LEU B  39      31.380 -14.236  12.758  1.00 90.95           C  
ATOM    308  O   LEU B  39      30.505 -13.698  12.076  1.00 90.95           O  
ATOM    309  CB  LEU B  39      32.940 -15.891  11.714  1.00 90.95           C  
ATOM    310  CG  LEU B  39      31.818 -16.440  10.831  1.00 90.95           C  
ATOM    311  CD1 LEU B  39      31.772 -15.690   9.504  1.00 90.95           C  
ATOM    312  CD2 LEU B  39      32.003 -17.936  10.600  1.00 90.95           C  
ATOM    313  N   THR B  40      31.225 -14.612  13.988  1.00 87.94           N  
ATOM    314  CA  THR B  40      29.919 -14.481  14.622  1.00 87.94           C  
ATOM    315  C   THR B  40      29.527 -13.012  14.757  1.00 87.94           C  
ATOM    316  O   THR B  40      28.390 -12.638  14.462  1.00 87.94           O  
ATOM    317  CB  THR B  40      29.902 -15.148  16.010  1.00 87.94           C  
ATOM    318  CG2 THR B  40      28.499 -15.138  16.608  1.00 87.94           C  
ATOM    319  OG1 THR B  40      30.347 -16.505  15.887  1.00 87.94           O  
ATOM    320  N   THR B  41      30.499 -12.210  15.101  1.00 92.53           N  
ATOM    321  CA  THR B  41      30.233 -10.784  15.245  1.00 92.53           C  
ATOM    322  C   THR B  41      29.887 -10.159  13.896  1.00 92.53           C  
ATOM    323  O   THR B  41      28.991  -9.316  13.809  1.00 92.53           O  
ATOM    324  CB  THR B  41      31.440 -10.050  15.859  1.00 92.53           C  
ATOM    325  CG2 THR B  41      31.118  -8.582  16.119  1.00 92.53           C  
ATOM    326  OG1 THR B  41      31.794 -10.677  17.099  1.00 92.53           O  
ATOM    327  N   SER B  42      30.568 -10.618  12.883  1.00 93.27           N  
ATOM    328  CA  SER B  42      30.306 -10.073  11.555  1.00 93.27           C  
ATOM    329  C   SER B  42      28.915 -10.460  11.064  1.00 93.27           C  
ATOM    330  O   SER B  42      28.234  -9.662  10.418  1.00 93.27           O  
ATOM    331  CB  SER B  42      31.361 -10.556  10.559  1.00 93.27           C  
ATOM    332  OG  SER B  42      31.170 -11.925  10.249  1.00 93.27           O  
ATOM    333  N   TRP B  43      28.520 -11.649  11.396  1.00 90.38           N  
ATOM    334  CA  TRP B  43      27.190 -12.110  11.012  1.00 90.38           C  
ATOM    335  C   TRP B  43      26.111 -11.376  11.800  1.00 90.38           C  
ATOM    336  O   TRP B  43      25.120 -10.917  11.227  1.00 90.38           O  
ATOM    337  CB  TRP B  43      27.062 -13.621  11.232  1.00 90.38           C  
ATOM    338  CG  TRP B  43      25.655 -14.132  11.137  1.00 90.38           C  
ATOM    339  CD1 TRP B  43      24.821 -14.443  12.175  1.00 90.38           C  
ATOM    340  CD2 TRP B  43      24.921 -14.396   9.939  1.00 90.38           C  
ATOM    341  CE2 TRP B  43      23.645 -14.865  10.324  1.00 90.38           C  
ATOM    342  CE3 TRP B  43      25.217 -14.280   8.574  1.00 90.38           C  
ATOM    343  NE1 TRP B  43      23.610 -14.885  11.692  1.00 90.38           N  
ATOM    344  CZ2 TRP B  43      22.667 -15.219   9.392  1.00 90.38           C  
ATOM    345  CZ3 TRP B  43      24.241 -14.632   7.648  1.00 90.38           C  
ATOM    346  CH2 TRP B  43      22.983 -15.096   8.064  1.00 90.38           C  
ATOM    347  N   GLU B  44      26.301 -11.250  13.062  1.00 88.40           N  
ATOM    348  CA  GLU B  44      25.320 -10.607  13.930  1.00 88.40           C  
ATOM    349  C   GLU B  44      25.187  -9.121  13.606  1.00 88.40           C  
ATOM    350  O   GLU B  44      24.134  -8.522  13.833  1.00 88.40           O  
ATOM    351  CB  GLU B  44      25.699 -10.792  15.401  1.00 88.40           C  
ATOM    352  CG  GLU B  44      25.516 -12.215  15.908  1.00 88.40           C  
ATOM    353  CD  GLU B  44      25.896 -12.385  17.371  1.00 88.40           C  
ATOM    354  OE1 GLU B  44      25.647 -13.470  17.941  1.00 88.40           O  
ATOM    355  OE2 GLU B  44      26.448 -11.423  17.951  1.00 88.40           O  
ATOM    356  N   ALA B  45      26.196  -8.569  12.986  1.00 91.65           N  
ATOM    357  CA  ALA B  45      26.170  -7.161  12.601  1.00 91.65           C  
ATOM    358  C   ALA B  45      25.207  -6.926  11.442  1.00 91.65           C  
ATOM    359  O   ALA B  45      24.733  -5.806  11.238  1.00 91.65           O  
ATOM    360  CB  ALA B  45      27.572  -6.685  12.228  1.00 91.65           C  
ATOM    361  N   HIS B  46      24.892  -7.961  10.675  1.00 92.40           N  
ATOM    362  CA  HIS B  46      24.068  -7.826   9.479  1.00 92.40           C  
ATOM    363  C   HIS B  46      22.606  -8.145   9.778  1.00 92.40           C  
ATOM    364  O   HIS B  46      21.736  -7.944   8.927  1.00 92.40           O  
ATOM    365  CB  HIS B  46      24.586  -8.736   8.364  1.00 92.40           C  
ATOM    366  CG  HIS B  46      25.829  -8.228   7.705  1.00 92.40           C  
ATOM    367  CD2 HIS B  46      26.015  -7.613   6.513  1.00 92.40           C  
ATOM    368  ND1 HIS B  46      27.075  -8.334   8.283  1.00 92.40           N  
ATOM    369  CE1 HIS B  46      27.976  -7.804   7.473  1.00 92.40           C  
ATOM    370  NE2 HIS B  46      27.358  -7.358   6.392  1.00 92.40           N  
ATOM    371  N   LEU B  47      22.325  -8.585  10.995  1.00 87.48           N  
ATOM    372  CA  LEU B  47      20.959  -8.955  11.345  1.00 87.48           C  
ATOM    373  C   LEU B  47      20.118  -7.717  11.641  1.00 87.48           C  
ATOM    374  O   LEU B  47      20.651  -6.680  12.039  1.00 87.48           O  
ATOM    375  CB  LEU B  47      20.951  -9.893  12.557  1.00 87.48           C  
ATOM    376  CG  LEU B  47      21.639 -11.245  12.371  1.00 87.48           C  
ATOM    377  CD1 LEU B  47      21.620 -12.033  13.678  1.00 87.48           C  
ATOM    378  CD2 LEU B  47      20.970 -12.038  11.254  1.00 87.48           C  
ATOM    379  N   ASP B  48      18.818  -7.792  11.345  1.00 76.77           N  
ATOM    380  CA  ASP B  48      17.903  -6.674  11.555  1.00 76.77           C  
ATOM    381  C   ASP B  48      17.901  -6.233  13.017  1.00 76.77           C  
ATOM    382  O   ASP B  48      17.951  -5.036  13.310  1.00 76.77           O  
ATOM    383  CB  ASP B  48      16.486  -7.050  11.117  1.00 76.77           C  
ATOM    384  CG  ASP B  48      16.341  -7.158   9.609  1.00 76.77           C  
ATOM    385  OD1 ASP B  48      17.225  -6.671   8.874  1.00 76.77           O  
ATOM    386  OD2 ASP B  48      15.329  -7.734   9.153  1.00 76.77           O  
ATOM    387  N   VAL B  49      17.806  -7.176  13.786  1.00 77.14           N  
ATOM    388  CA  VAL B  49      17.981  -6.949  15.216  1.00 77.14           C  
ATOM    389  C   VAL B  49      19.280  -7.600  15.688  1.00 77.14           C  
ATOM    390  O   VAL B  49      19.331  -8.815  15.898  1.00 77.14           O  
ATOM    391  CB  VAL B  49      16.786  -7.495  16.028  1.00 77.14           C  
ATOM    392  CG1 VAL B  49      16.901  -7.090  17.497  1.00 77.14           C  
ATOM    393  CG2 VAL B  49      15.468  -6.998  15.436  1.00 77.14           C  
ATOM    394  N   SER B  50      20.366  -6.693  15.687  1.00 78.96           N  
ATOM    395  CA  SER B  50      21.673  -7.220  16.064  1.00 78.96           C  
ATOM    396  C   SER B  50      21.739  -7.523  17.557  1.00 78.96           C  
ATOM    397  O   SER B  50      21.479  -6.646  18.385  1.00 78.96           O  
ATOM    398  CB  SER B  50      22.779  -6.232  15.687  1.00 78.96           C  
ATOM    399  OG  SER B  50      24.034  -6.670  16.177  1.00 78.96           O  
ATOM    400  N   PRO B  51      21.948  -8.822  17.851  1.00 76.42           N  
ATOM    401  CA  PRO B  51      22.095  -9.163  19.268  1.00 76.42           C  
ATOM    402  C   PRO B  51      23.331  -8.528  19.902  1.00 76.42           C  
ATOM    403  O   PRO B  51      23.487  -8.561  21.124  1.00 76.42           O  
ATOM    404  CB  PRO B  51      22.211 -10.688  19.253  1.00 76.42           C  
ATOM    405  CG  PRO B  51      22.643 -11.025  17.862  1.00 76.42           C  
ATOM    406  CD  PRO B  51      22.276  -9.883  16.959  1.00 76.42           C  
ATOM    407  N   LEU B  52      24.268  -7.956  19.069  1.00 77.25           N  
ATOM    408  CA  LEU B  52      25.467  -7.329  19.612  1.00 77.25           C  
ATOM    409  C   LEU B  52      25.104  -6.262  20.641  1.00 77.25           C  
ATOM    410  O   LEU B  52      25.666  -6.236  21.738  1.00 77.25           O  
ATOM    411  CB  LEU B  52      26.304  -6.710  18.490  1.00 77.25           C  
ATOM    412  CG  LEU B  52      26.907  -7.683  17.476  1.00 77.25           C  
ATOM    413  CD1 LEU B  52      27.519  -6.920  16.307  1.00 77.25           C  
ATOM    414  CD2 LEU B  52      27.947  -8.575  18.145  1.00 77.25           C  
ATOM    415  N   TYR B  53      24.097  -5.510  20.303  1.00 72.94           N  
ATOM    416  CA  TYR B  53      23.648  -4.463  21.214  1.00 72.94           C  
ATOM    417  C   TYR B  53      22.130  -4.474  21.351  1.00 72.94           C  
ATOM    418  O   TYR B  53      21.538  -3.511  21.846  1.00 72.94           O  
ATOM    419  CB  TYR B  53      24.118  -3.089  20.727  1.00 72.94           C  
ATOM    420  CG  TYR B  53      25.612  -2.992  20.533  1.00 72.94           C  
ATOM    421  CD1 TYR B  53      26.473  -2.930  21.625  1.00 72.94           C  
ATOM    422  CD2 TYR B  53      26.164  -2.962  19.257  1.00 72.94           C  
ATOM    423  CE1 TYR B  53      27.851  -2.840  21.451  1.00 72.94           C  
ATOM    424  CE2 TYR B  53      27.539  -2.872  19.071  1.00 72.94           C  
ATOM    425  CZ  TYR B  53      28.373  -2.811  20.172  1.00 72.94           C  
ATOM    426  OH  TYR B  53      29.736  -2.722  19.993  1.00 72.94           O  
ATOM    427  N   ASN B  54      21.571  -5.614  20.937  1.00 74.76           N  
ATOM    428  CA  ASN B  54      20.118  -5.745  20.917  1.00 74.76           C  
ATOM    429  C   ASN B  54      19.453  -4.510  20.318  1.00 74.76           C  
ATOM    430  O   ASN B  54      18.440  -4.033  20.833  1.00 74.76           O  
ATOM    431  CB  ASN B  54      19.583  -6.004  22.328  1.00 74.76           C  
ATOM    432  CG  ASN B  54      19.585  -7.475  22.692  1.00 74.76           C  
ATOM    433  ND2 ASN B  54      19.343  -7.772  23.963  1.00 74.76           N  
ATOM    434  OD1 ASN B  54      19.802  -8.338  21.837  1.00 74.76           O  
ATOM    435  N   PHE B  55      20.078  -4.006  19.264  1.00 78.41           N  
ATOM    436  CA  PHE B  55      19.652  -2.755  18.649  1.00 78.41           C  
ATOM    437  C   PHE B  55      18.983  -3.013  17.304  1.00 78.41           C  
ATOM    438  O   PHE B  55      19.539  -3.709  16.452  1.00 78.41           O  
ATOM    439  CB  PHE B  55      20.844  -1.810  18.470  1.00 78.41           C  
ATOM    440  CG  PHE B  55      20.459  -0.426  18.020  1.00 78.41           C  
ATOM    441  CD1 PHE B  55      20.507  -0.078  16.676  1.00 78.41           C  
ATOM    442  CD2 PHE B  55      20.049   0.527  18.944  1.00 78.41           C  
ATOM    443  CE1 PHE B  55      20.151   1.203  16.258  1.00 78.41           C  
ATOM    444  CE2 PHE B  55      19.692   1.809  18.533  1.00 78.41           C  
ATOM    445  CZ  PHE B  55      19.744   2.144  17.190  1.00 78.41           C  
ATOM    446  N   SER B  56      17.780  -2.480  17.266  1.00 79.44           N  
ATOM    447  CA  SER B  56      17.032  -2.610  16.019  1.00 79.44           C  
ATOM    448  C   SER B  56      17.151  -1.348  15.171  1.00 79.44           C  
ATOM    449  O   SER B  56      16.901  -0.242  15.654  1.00 79.44           O  
ATOM    450  CB  SER B  56      15.558  -2.904  16.305  1.00 79.44           C  
ATOM    451  OG  SER B  56      14.803  -2.902  15.107  1.00 79.44           O  
ATOM    452  N   LEU B  57      17.524  -1.538  13.939  1.00 82.55           N  
ATOM    453  CA  LEU B  57      17.623  -0.420  13.007  1.00 82.55           C  
ATOM    454  C   LEU B  57      16.247  -0.026  12.480  1.00 82.55           C  
ATOM    455  O   LEU B  57      16.101   1.010  11.827  1.00 82.55           O  
ATOM    456  CB  LEU B  57      18.547  -0.776  11.839  1.00 82.55           C  
ATOM    457  CG  LEU B  57      20.040  -0.861  12.157  1.00 82.55           C  
ATOM    458  CD1 LEU B  57      20.787  -1.550  11.020  1.00 82.55           C  
ATOM    459  CD2 LEU B  57      20.613   0.529  12.413  1.00 82.55           C  
ATOM    460  N   PHE B  58      15.168  -0.760  12.897  1.00 81.15           N  
ATOM    461  CA  PHE B  58      13.857  -0.564  12.288  1.00 81.15           C  
ATOM    462  C   PHE B  58      12.889   0.071  13.279  1.00 81.15           C  
ATOM    463  O   PHE B  58      11.708  -0.282  13.313  1.00 81.15           O  
ATOM    464  CB  PHE B  58      13.294  -1.896  11.783  1.00 81.15           C  
ATOM    465  CG  PHE B  58      14.287  -2.721  11.008  1.00 81.15           C  
ATOM    466  CD1 PHE B  58      14.757  -2.289   9.774  1.00 81.15           C  
ATOM    467  CD2 PHE B  58      14.749  -3.928  11.515  1.00 81.15           C  
ATOM    468  CE1 PHE B  58      15.676  -3.049   9.055  1.00 81.15           C  
ATOM    469  CE2 PHE B  58      15.667  -4.695  10.802  1.00 81.15           C  
ATOM    470  CZ  PHE B  58      16.129  -4.253   9.572  1.00 81.15           C  
ATOM    471  N   HIS B  59      13.390   1.027  14.078  1.00 83.76           N  
ATOM    472  CA  HIS B  59      12.540   1.660  15.079  1.00 83.76           C  
ATOM    473  C   HIS B  59      11.518   2.587  14.429  1.00 83.76           C  
ATOM    474  O   HIS B  59      10.478   2.884  15.021  1.00 83.76           O  
ATOM    475  CB  HIS B  59      13.388   2.439  16.087  1.00 83.76           C  
ATOM    476  CG  HIS B  59      14.490   3.232  15.458  1.00 83.76           C  
ATOM    477  CD2 HIS B  59      14.510   4.496  14.975  1.00 83.76           C  
ATOM    478  ND1 HIS B  59      15.757   2.724  15.267  1.00 83.76           N  
ATOM    479  CE1 HIS B  59      16.512   3.645  14.692  1.00 83.76           C  
ATOM    480  NE2 HIS B  59      15.779   4.730  14.503  1.00 83.76           N  
ATOM    481  N   CYS B  60      11.749   3.160  13.295  1.00 85.54           N  
ATOM    482  CA  CYS B  60      10.780   3.956  12.550  1.00 85.54           C  
ATOM    483  C   CYS B  60      10.524   3.354  11.173  1.00 85.54           C  
ATOM    484  O   CYS B  60      10.470   4.077  10.176  1.00 85.54           O  
ATOM    485  CB  CYS B  60      11.267   5.396  12.405  1.00 85.54           C  
ATOM    486  SG  CYS B  60      11.182   6.351  13.936  1.00 85.54           S  
ATOM    487  N   GLY B  61      10.316   1.984  11.138  1.00 84.37           N  
ATOM    488  CA  GLY B  61      10.113   1.281   9.881  1.00 84.37           C  
ATOM    489  C   GLY B  61      11.404   0.791   9.255  1.00 84.37           C  
ATOM    490  O   GLY B  61      12.492   1.055   9.774  1.00 84.37           O  
ATOM    491  N   LEU B  62      11.279   0.089   8.204  1.00 88.73           N  
ATOM    492  CA  LEU B  62      12.442  -0.476   7.529  1.00 88.73           C  
ATOM    493  C   LEU B  62      13.254   0.616   6.841  1.00 88.73           C  
ATOM    494  O   LEU B  62      12.694   1.477   6.159  1.00 88.73           O  
ATOM    495  CB  LEU B  62      12.009  -1.528   6.504  1.00 88.73           C  
ATOM    496  CG  LEU B  62      12.783  -2.847   6.519  1.00 88.73           C  
ATOM    497  CD1 LEU B  62      11.997  -3.915   7.272  1.00 88.73           C  
ATOM    498  CD2 LEU B  62      13.088  -3.303   5.096  1.00 88.73           C  
ATOM    499  N   LEU B  63      14.541   0.599   7.137  1.00 90.52           N  
ATOM    500  CA  LEU B  63      15.435   1.539   6.469  1.00 90.52           C  
ATOM    501  C   LEU B  63      15.618   1.166   5.002  1.00 90.52           C  
ATOM    502  O   LEU B  63      15.476  -0.002   4.631  1.00 90.52           O  
ATOM    503  CB  LEU B  63      16.795   1.576   7.171  1.00 90.52           C  
ATOM    504  CG  LEU B  63      16.793   2.039   8.629  1.00 90.52           C  
ATOM    505  CD1 LEU B  63      18.162   1.810   9.260  1.00 90.52           C  
ATOM    506  CD2 LEU B  63      16.393   3.508   8.724  1.00 90.52           C  
ATOM    507  N   MET B  64      15.891   2.223   4.192  1.00 90.80           N  
ATOM    508  CA  MET B  64      16.267   1.926   2.813  1.00 90.80           C  
ATOM    509  C   MET B  64      17.525   1.066   2.765  1.00 90.80           C  
ATOM    510  O   MET B  64      18.444   1.255   3.564  1.00 90.80           O  
ATOM    511  CB  MET B  64      16.488   3.219   2.027  1.00 90.80           C  
ATOM    512  CG  MET B  64      15.238   4.074   1.888  1.00 90.80           C  
ATOM    513  SD  MET B  64      14.019   3.352   0.723  1.00 90.80           S  
ATOM    514  CE  MET B  64      14.904   3.572  -0.845  1.00 90.80           C  
ATOM    515  N   PRO B  65      17.483   0.048   1.871  1.00 91.14           N  
ATOM    516  CA  PRO B  65      18.634  -0.856   1.809  1.00 91.14           C  
ATOM    517  C   PRO B  65      19.960  -0.112   1.670  1.00 91.14           C  
ATOM    518  O   PRO B  65      20.962  -0.514   2.269  1.00 91.14           O  
ATOM    519  CB  PRO B  65      18.350  -1.702   0.564  1.00 91.14           C  
ATOM    520  CG  PRO B  65      16.860  -1.728   0.453  1.00 91.14           C  
ATOM    521  CD  PRO B  65      16.322  -0.411   0.931  1.00 91.14           C  
ATOM    522  N   GLY B  66      20.017   0.973   0.907  1.00 91.03           N  
ATOM    523  CA  GLY B  66      21.231   1.769   0.827  1.00 91.03           C  
ATOM    524  C   GLY B  66      21.639   2.371   2.158  1.00 91.03           C  
ATOM    525  O   GLY B  66      22.823   2.388   2.501  1.00 91.03           O  
ATOM    526  N   CYS B  67      20.659   2.864   2.845  1.00 94.19           N  
ATOM    527  CA  CYS B  67      20.900   3.415   4.173  1.00 94.19           C  
ATOM    528  C   CYS B  67      21.326   2.323   5.148  1.00 94.19           C  
ATOM    529  O   CYS B  67      22.311   2.482   5.872  1.00 94.19           O  
ATOM    530  CB  CYS B  67      19.649   4.119   4.697  1.00 94.19           C  
ATOM    531  SG  CYS B  67      19.871   4.891   6.316  1.00 94.19           S  
ATOM    532  N   ARG B  68      20.627   1.229   5.137  1.00 93.46           N  
ATOM    533  CA  ARG B  68      20.948   0.098   6.001  1.00 93.46           C  
ATOM    534  C   ARG B  68      22.374  -0.384   5.764  1.00 93.46           C  
ATOM    535  O   ARG B  68      23.098  -0.691   6.715  1.00 93.46           O  
ATOM    536  CB  ARG B  68      19.962  -1.050   5.772  1.00 93.46           C  
ATOM    537  CG  ARG B  68      20.173  -2.237   6.699  1.00 93.46           C  
ATOM    538  CD  ARG B  68      19.189  -3.362   6.408  1.00 93.46           C  
ATOM    539  NE  ARG B  68      19.395  -4.502   7.297  1.00 93.46           N  
ATOM    540  CZ  ARG B  68      18.944  -5.732   7.069  1.00 93.46           C  
ATOM    541  NH1 ARG B  68      18.250  -6.007   5.970  1.00 93.46           N  
ATOM    542  NH2 ARG B  68      19.189  -6.695   7.945  1.00 93.46           N  
ATOM    543  N   LYS B  69      22.782  -0.445   4.575  1.00 93.55           N  
ATOM    544  CA  LYS B  69      24.130  -0.880   4.219  1.00 93.55           C  
ATOM    545  C   LYS B  69      25.185   0.007   4.874  1.00 93.55           C  
ATOM    546  O   LYS B  69      26.191  -0.489   5.384  1.00 93.55           O  
ATOM    547  CB  LYS B  69      24.312  -0.876   2.701  1.00 93.55           C  
ATOM    548  CG  LYS B  69      25.677  -1.369   2.240  1.00 93.55           C  
ATOM    549  CD  LYS B  69      25.798  -1.340   0.721  1.00 93.55           C  
ATOM    550  CE  LYS B  69      27.207  -1.697   0.265  1.00 93.55           C  
ATOM    551  NZ  LYS B  69      27.327  -1.683  -1.223  1.00 93.55           N  
ATOM    552  N   HIS B  70      24.971   1.261   4.879  1.00 95.01           N  
ATOM    553  CA  HIS B  70      25.917   2.188   5.491  1.00 95.01           C  
ATOM    554  C   HIS B  70      26.020   1.957   6.995  1.00 95.01           C  
ATOM    555  O   HIS B  70      27.111   2.035   7.566  1.00 95.01           O  
ATOM    556  CB  HIS B  70      25.506   3.635   5.210  1.00 95.01           C  
ATOM    557  CG  HIS B  70      25.887   4.111   3.844  1.00 95.01           C  
ATOM    558  CD2 HIS B  70      25.152   4.256   2.717  1.00 95.01           C  
ATOM    559  ND1 HIS B  70      27.168   4.503   3.523  1.00 95.01           N  
ATOM    560  CE1 HIS B  70      27.205   4.870   2.253  1.00 95.01           C  
ATOM    561  NE2 HIS B  70      25.994   4.729   1.741  1.00 95.01           N  
ATOM    562  N   PHE B  71      24.912   1.672   7.618  1.00 94.23           N  
ATOM    563  CA  PHE B  71      24.949   1.401   9.051  1.00 94.23           C  
ATOM    564  C   PHE B  71      25.671   0.090   9.336  1.00 94.23           C  
ATOM    565  O   PHE B  71      26.442  -0.004  10.293  1.00 94.23           O  
ATOM    566  CB  PHE B  71      23.530   1.356   9.627  1.00 94.23           C  
ATOM    567  CG  PHE B  71      22.987   2.705  10.012  1.00 94.23           C  
ATOM    568  CD1 PHE B  71      23.407   3.332  11.179  1.00 94.23           C  
ATOM    569  CD2 PHE B  71      22.057   3.349   9.206  1.00 94.23           C  
ATOM    570  CE1 PHE B  71      22.906   4.581  11.538  1.00 94.23           C  
ATOM    571  CE2 PHE B  71      21.552   4.597   9.558  1.00 94.23           C  
ATOM    572  CZ  PHE B  71      21.977   5.211  10.725  1.00 94.23           C  
ATOM    573  N   ILE B  72      25.486  -0.893   8.532  1.00 93.74           N  
ATOM    574  CA  ILE B  72      26.190  -2.159   8.703  1.00 93.74           C  
ATOM    575  C   ILE B  72      27.687  -1.948   8.495  1.00 93.74           C  
ATOM    576  O   ILE B  72      28.506  -2.472   9.255  1.00 93.74           O  
ATOM    577  CB  ILE B  72      25.659  -3.237   7.731  1.00 93.74           C  
ATOM    578  CG1 ILE B  72      24.215  -3.609   8.082  1.00 93.74           C  
ATOM    579  CG2 ILE B  72      26.564  -4.471   7.748  1.00 93.74           C  
ATOM    580  CD1 ILE B  72      23.544  -4.518   7.061  1.00 93.74           C  
ATOM    581  N   GLN B  73      28.043  -1.175   7.500  1.00 95.97           N  
ATOM    582  CA  GLN B  73      29.447  -0.861   7.260  1.00 95.97           C  
ATOM    583  C   GLN B  73      30.062  -0.136   8.454  1.00 95.97           C  
ATOM    584  O   GLN B  73      31.202  -0.409   8.832  1.00 95.97           O  
ATOM    585  CB  GLN B  73      29.599  -0.013   5.995  1.00 95.97           C  
ATOM    586  CG  GLN B  73      29.348  -0.783   4.705  1.00 95.97           C  
ATOM    587  CD  GLN B  73      29.411   0.101   3.473  1.00 95.97           C  
ATOM    588  NE2 GLN B  73      29.492  -0.521   2.302  1.00 95.97           N  
ATOM    589  OE1 GLN B  73      29.387   1.331   3.574  1.00 95.97           O  
ATOM    590  N   ALA B  74      29.291   0.736   8.987  1.00 95.19           N  
ATOM    591  CA  ALA B  74      29.770   1.458  10.163  1.00 95.19           C  
ATOM    592  C   ALA B  74      29.957   0.515  11.348  1.00 95.19           C  
ATOM    593  O   ALA B  74      30.930   0.634  12.096  1.00 95.19           O  
ATOM    594  CB  ALA B  74      28.804   2.582  10.529  1.00 95.19           C  
ATOM    595  N   ILE B  75      29.098  -0.418  11.488  1.00 93.30           N  
ATOM    596  CA  ILE B  75      29.207  -1.389  12.571  1.00 93.30           C  
ATOM    597  C   ILE B  75      30.406  -2.302  12.329  1.00 93.30           C  
ATOM    598  O   ILE B  75      31.165  -2.599  13.254  1.00 93.30           O  
ATOM    599  CB  ILE B  75      27.916  -2.227  12.711  1.00 93.30           C  
ATOM    600  CG1 ILE B  75      26.745  -1.336  13.140  1.00 93.30           C  
ATOM    601  CG2 ILE B  75      28.122  -3.376  13.702  1.00 93.30           C  
ATOM    602  CD1 ILE B  75      25.385  -2.017  13.054  1.00 93.30           C  
ATOM    603  N   CYS B  76      30.556  -2.692  11.095  1.00 96.29           N  
ATOM    604  CA  CYS B  76      31.722  -3.504  10.761  1.00 96.29           C  
ATOM    605  C   CYS B  76      33.013  -2.741  11.033  1.00 96.29           C  
ATOM    606  O   CYS B  76      33.967  -3.302  11.574  1.00 96.29           O  
ATOM    607  CB  CYS B  76      31.673  -3.934   9.296  1.00 96.29           C  
ATOM    608  SG  CYS B  76      30.418  -5.186   8.947  1.00 96.29           S  
ATOM    609  N   PHE B  77      32.998  -1.476  10.676  1.00 97.06           N  
ATOM    610  CA  PHE B  77      34.150  -0.617  10.921  1.00 97.06           C  
ATOM    611  C   PHE B  77      34.442  -0.515  12.413  1.00 97.06           C  
ATOM    612  O   PHE B  77      35.590  -0.667  12.838  1.00 97.06           O  
ATOM    613  CB  PHE B  77      33.916   0.779  10.335  1.00 97.06           C  
ATOM    614  CG  PHE B  77      35.050   1.737  10.578  1.00 97.06           C  
ATOM    615  CD1 PHE B  77      34.840   2.924  11.268  1.00 97.06           C  
ATOM    616  CD2 PHE B  77      36.327   1.450  10.114  1.00 97.06           C  
ATOM    617  CE1 PHE B  77      35.889   3.813  11.494  1.00 97.06           C  
ATOM    618  CE2 PHE B  77      37.380   2.333  10.336  1.00 97.06           C  
ATOM    619  CZ  PHE B  77      37.159   3.515  11.025  1.00 97.06           C  
ATOM    620  N   TYR B  78      33.447  -0.362  13.193  1.00 94.02           N  
ATOM    621  CA  TYR B  78      33.581  -0.208  14.637  1.00 94.02           C  
ATOM    622  C   TYR B  78      34.030  -1.512  15.286  1.00 94.02           C  
ATOM    623  O   TYR B  78      34.891  -1.509  16.169  1.00 94.02           O  
ATOM    624  CB  TYR B  78      32.256   0.252  15.254  1.00 94.02           C  
ATOM    625  CG  TYR B  78      32.336   0.513  16.739  1.00 94.02           C  
ATOM    626  CD1 TYR B  78      32.033  -0.488  17.658  1.00 94.02           C  
ATOM    627  CD2 TYR B  78      32.714   1.760  17.225  1.00 94.02           C  
ATOM    628  CE1 TYR B  78      32.102  -0.253  19.027  1.00 94.02           C  
ATOM    629  CE2 TYR B  78      32.786   2.007  18.591  1.00 94.02           C  
ATOM    630  CZ  TYR B  78      32.480   0.996  19.483  1.00 94.02           C  
ATOM    631  OH  TYR B  78      32.550   1.234  20.837  1.00 94.02           O  
ATOM    632  N   GLU B  79      33.534  -2.634  14.784  1.00 94.63           N  
ATOM    633  CA  GLU B  79      33.765  -3.920  15.436  1.00 94.63           C  
ATOM    634  C   GLU B  79      35.031  -4.589  14.907  1.00 94.63           C  
ATOM    635  O   GLU B  79      35.700  -5.326  15.633  1.00 94.63           O  
ATOM    636  CB  GLU B  79      32.561  -4.845  15.243  1.00 94.63           C  
ATOM    637  CG  GLU B  79      31.286  -4.339  15.901  1.00 94.63           C  
ATOM    638  CD  GLU B  79      31.369  -4.293  17.418  1.00 94.63           C  
ATOM    639  OE1 GLU B  79      30.537  -3.605  18.051  1.00 94.63           O  
ATOM    640  OE2 GLU B  79      32.275  -4.950  17.978  1.00 94.63           O  
ATOM    641  N   CYS B  80      35.395  -4.313  13.655  1.00 97.01           N  
ATOM    642  CA  CYS B  80      36.406  -5.169  13.044  1.00 97.01           C  
ATOM    643  C   CYS B  80      37.701  -4.400  12.810  1.00 97.01           C  
ATOM    644  O   CYS B  80      38.760  -5.003  12.623  1.00 97.01           O  
ATOM    645  CB  CYS B  80      35.896  -5.740  11.721  1.00 97.01           C  
ATOM    646  SG  CYS B  80      34.370  -6.692  11.879  1.00 97.01           S  
ATOM    647  N   SER B  81      37.724  -3.143  12.783  1.00 96.66           N  
ATOM    648  CA  SER B  81      38.906  -2.377  12.401  1.00 96.66           C  
ATOM    649  C   SER B  81      39.961  -2.402  13.501  1.00 96.66           C  
ATOM    650  O   SER B  81      39.673  -2.067  14.652  1.00 96.66           O  
ATOM    651  CB  SER B  81      38.527  -0.932  12.077  1.00 96.66           C  
ATOM    652  OG  SER B  81      39.676  -0.172  11.747  1.00 96.66           O  
ATOM    653  N   PRO B  82      41.208  -2.772  13.102  1.00 97.14           N  
ATOM    654  CA  PRO B  82      42.307  -2.719  14.069  1.00 97.14           C  
ATOM    655  C   PRO B  82      43.013  -1.365  14.085  1.00 97.14           C  
ATOM    656  O   PRO B  82      44.027  -1.202  14.769  1.00 97.14           O  
ATOM    657  CB  PRO B  82      43.253  -3.823  13.590  1.00 97.14           C  
ATOM    658  CG  PRO B  82      43.089  -3.847  12.104  1.00 97.14           C  
ATOM    659  CD  PRO B  82      41.664  -3.511  11.775  1.00 97.14           C  
ATOM    660  N   ASN B  83      42.453  -0.405  13.381  1.00 97.20           N  
ATOM    661  CA  ASN B  83      43.135   0.869  13.183  1.00 97.20           C  
ATOM    662  C   ASN B  83      42.430   2.003  13.923  1.00 97.20           C  
ATOM    663  O   ASN B  83      42.503   3.161  13.508  1.00 97.20           O  
ATOM    664  CB  ASN B  83      43.243   1.195  11.693  1.00 97.20           C  
ATOM    665  CG  ASN B  83      44.015   0.144  10.919  1.00 97.20           C  
ATOM    666  ND2 ASN B  83      43.478  -0.264   9.775  1.00 97.20           N  
ATOM    667  OD1 ASN B  83      45.084  -0.299  11.347  1.00 97.20           O  
ATOM    668  N   LEU B  84      41.731   1.624  14.981  1.00 96.74           N  
ATOM    669  CA  LEU B  84      41.018   2.625  15.766  1.00 96.74           C  
ATOM    670  C   LEU B  84      41.771   2.945  17.053  1.00 96.74           C  
ATOM    671  O   LEU B  84      41.273   3.690  17.900  1.00 96.74           O  
ATOM    672  CB  LEU B  84      39.604   2.141  16.095  1.00 96.74           C  
ATOM    673  CG  LEU B  84      38.686   1.864  14.903  1.00 96.74           C  
ATOM    674  CD1 LEU B  84      37.345   1.321  15.381  1.00 96.74           C  
ATOM    675  CD2 LEU B  84      38.492   3.129  14.073  1.00 96.74           C  
ATOM    676  N   GLY B  85      42.929   2.606  17.278  1.00 94.50           N  
ATOM    677  CA  GLY B  85      43.722   2.695  18.493  1.00 94.50           C  
ATOM    678  C   GLY B  85      43.897   4.119  18.989  1.00 94.50           C  
ATOM    679  O   GLY B  85      43.619   4.416  20.152  1.00 94.50           O  
ATOM    680  N   PRO B  86      44.305   5.033  18.136  1.00 94.43           N  
ATOM    681  CA  PRO B  86      44.569   6.408  18.564  1.00 94.43           C  
ATOM    682  C   PRO B  86      43.334   7.094  19.142  1.00 94.43           C  
ATOM    683  O   PRO B  86      43.455   8.081  19.873  1.00 94.43           O  
ATOM    684  CB  PRO B  86      45.024   7.098  17.274  1.00 94.43           C  
ATOM    685  CG  PRO B  86      45.573   5.997  16.426  1.00 94.43           C  
ATOM    686  CD  PRO B  86      44.769   4.754  16.677  1.00 94.43           C  
ATOM    687  N   TRP B  87      42.203   6.527  18.869  1.00 95.43           N  
ATOM    688  CA  TRP B  87      40.988   7.223  19.280  1.00 95.43           C  
ATOM    689  C   TRP B  87      40.248   6.436  20.358  1.00 95.43           C  
ATOM    690  O   TRP B  87      39.084   6.716  20.650  1.00 95.43           O  
ATOM    691  CB  TRP B  87      40.068   7.455  18.078  1.00 95.43           C  
ATOM    692  CG  TRP B  87      40.647   8.364  17.036  1.00 95.43           C  
ATOM    693  CD1 TRP B  87      40.669   9.731  17.055  1.00 95.43           C  
ATOM    694  CD2 TRP B  87      41.283   7.970  15.816  1.00 95.43           C  
ATOM    695  CE2 TRP B  87      41.668   9.151  15.145  1.00 95.43           C  
ATOM    696  CE3 TRP B  87      41.566   6.731  15.227  1.00 95.43           C  
ATOM    697  NE1 TRP B  87      41.282  10.211  15.921  1.00 95.43           N  
ATOM    698  CZ2 TRP B  87      42.322   9.129  13.910  1.00 95.43           C  
ATOM    699  CZ3 TRP B  87      42.217   6.711  13.998  1.00 95.43           C  
ATOM    700  CH2 TRP B  87      42.586   7.904  13.356  1.00 95.43           C  
ATOM    701  N   ILE B  88      40.847   5.443  20.919  1.00 92.41           N  
ATOM    702  CA  ILE B  88      40.254   4.641  21.982  1.00 92.41           C  
ATOM    703  C   ILE B  88      40.364   5.383  23.312  1.00 92.41           C  
ATOM    704  O   ILE B  88      41.428   5.908  23.650  1.00 92.41           O  
ATOM    705  CB  ILE B  88      40.927   3.254  22.085  1.00 92.41           C  
ATOM    706  CG1 ILE B  88      40.629   2.421  20.834  1.00 92.41           C  
ATOM    707  CG2 ILE B  88      40.468   2.523  23.351  1.00 92.41           C  
ATOM    708  CD1 ILE B  88      41.354   1.083  20.793  1.00 92.41           C  
ATOM    709  N   GLN B  89      39.211   5.520  24.017  1.00 87.61           N  
ATOM    710  CA  GLN B  89      39.152   6.133  25.340  1.00 87.61           C  
ATOM    711  C   GLN B  89      38.384   5.253  26.321  1.00 87.61           C  
ATOM    712  O   GLN B  89      37.446   4.554  25.933  1.00 87.61           O  
ATOM    713  CB  GLN B  89      38.508   7.518  25.263  1.00 87.61           C  
ATOM    714  CG  GLN B  89      39.300   8.518  24.431  1.00 87.61           C  
ATOM    715  CD  GLN B  89      38.729   9.922  24.501  1.00 87.61           C  
ATOM    716  NE2 GLN B  89      39.370  10.858  23.810  1.00 87.61           N  
ATOM    717  OE1 GLN B  89      37.718  10.163  25.170  1.00 87.61           O  
ATOM    718  N   PRO B  90      38.867   5.297  27.593  1.00 81.76           N  
ATOM    719  CA  PRO B  90      38.136   4.511  28.590  1.00 81.76           C  
ATOM    720  C   PRO B  90      36.750   5.077  28.887  1.00 81.76           C  
ATOM    721  O   PRO B  90      36.557   6.295  28.854  1.00 81.76           O  
ATOM    722  CB  PRO B  90      39.036   4.587  29.826  1.00 81.76           C  
ATOM    723  CG  PRO B  90      39.996   5.693  29.533  1.00 81.76           C  
ATOM    724  CD  PRO B  90      39.912   6.022  28.070  1.00 81.76           C  
ATOM    725  N   VAL B  91      35.628   4.206  28.848  1.00 73.86           N  
ATOM    726  CA  VAL B  91      34.245   4.619  29.060  1.00 73.86           C  
ATOM    727  C   VAL B  91      34.091   5.208  30.461  1.00 73.86           C  
ATOM    728  O   VAL B  91      33.293   6.124  30.672  1.00 73.86           O  
ATOM    729  CB  VAL B  91      33.264   3.441  28.866  1.00 73.86           C  
ATOM    730  CG1 VAL B  91      31.827   3.884  29.136  1.00 73.86           C  
ATOM    731  CG2 VAL B  91      33.393   2.867  27.457  1.00 73.86           C  
ATOM    732  N   GLY B  92      34.673   4.793  31.697  1.00 59.23           N  
ATOM    733  CA  GLY B  92      34.582   5.328  33.046  1.00 59.23           C  
ATOM    734  C   GLY B  92      35.033   6.773  33.147  1.00 59.23           C  
ATOM    735  O   GLY B  92      34.555   7.520  34.004  1.00 59.23           O  
ATOM    736  N   SER B  93      36.029   7.199  32.473  1.00 52.11           N  
ATOM    737  CA  SER B  93      36.615   8.526  32.631  1.00 52.11           C  
ATOM    738  C   SER B  93      35.656   9.614  32.159  1.00 52.11           C  
ATOM    739  O   SER B  93      35.852  10.794  32.458  1.00 52.11           O  
ATOM    740  CB  SER B  93      37.931   8.627  31.858  1.00 52.11           C  
ATOM    741  OG  SER B  93      37.714   8.446  30.469  1.00 52.11           O  
ATOM    742  N   LEU B  94      34.794   9.200  31.176  1.00 47.07           N  
ATOM    743  CA  LEU B  94      33.932  10.278  30.705  1.00 47.07           C  
ATOM    744  C   LEU B  94      32.688  10.400  31.580  1.00 47.07           C  
ATOM    745  O   LEU B  94      31.984   9.413  31.807  1.00 47.07           O  
ATOM    746  CB  LEU B  94      33.524  10.042  29.250  1.00 47.07           C  
ATOM    747  CG  LEU B  94      34.562  10.406  28.187  1.00 47.07           C  
ATOM    748  CD1 LEU B  94      34.424   9.492  26.975  1.00 47.07           C  
ATOM    749  CD2 LEU B  94      34.419  11.869  27.779  1.00 47.07           C  
ATOM    750  N   GLY B  95      32.718  10.896  32.889  1.00 41.50           N  
ATOM    751  CA  GLY B  95      31.781  11.159  33.969  1.00 41.50           C  
ATOM    752  C   GLY B  95      30.399  10.586  33.713  1.00 41.50           C  
ATOM    753  O   GLY B  95      29.751  10.082  34.631  1.00 41.50           O  
ATOM    754  N   TRP B  96      29.543  11.125  32.738  1.00 37.94           N  
ATOM    755  CA  TRP B  96      28.089  11.015  32.691  1.00 37.94           C  
ATOM    756  C   TRP B  96      27.664   9.636  32.196  1.00 37.94           C  
ATOM    757  O   TRP B  96      26.501   9.250  32.338  1.00 37.94           O  
ATOM    758  CB  TRP B  96      27.496  12.099  31.787  1.00 37.94           C  
ATOM    759  CG  TRP B  96      27.991  13.481  32.090  1.00 37.94           C  
ATOM    760  CD1 TRP B  96      28.341  13.981  33.314  1.00 37.94           C  
ATOM    761  CD2 TRP B  96      28.185  14.544  31.152  1.00 37.94           C  
ATOM    762  CE2 TRP B  96      28.658  15.661  31.877  1.00 37.94           C  
ATOM    763  CE3 TRP B  96      28.008  14.661  29.767  1.00 37.94           C  
ATOM    764  NE1 TRP B  96      28.743  15.292  33.193  1.00 37.94           N  
ATOM    765  CZ2 TRP B  96      28.954  16.879  31.263  1.00 37.94           C  
ATOM    766  CZ3 TRP B  96      28.303  15.874  29.157  1.00 37.94           C  
ATOM    767  CH2 TRP B  96      28.770  16.967  29.906  1.00 37.94           C  
ATOM    768  N   GLU B  97      28.362   8.988  31.247  1.00 42.91           N  
ATOM    769  CA  GLU B  97      27.677   7.889  30.573  1.00 42.91           C  
ATOM    770  C   GLU B  97      27.957   6.558  31.266  1.00 42.91           C  
ATOM    771  O   GLU B  97      29.112   6.224  31.536  1.00 42.91           O  
ATOM    772  CB  GLU B  97      28.095   7.816  29.102  1.00 42.91           C  
ATOM    773  CG  GLU B  97      27.363   8.802  28.205  1.00 42.91           C  
ATOM    774  CD  GLU B  97      27.660   8.604  26.727  1.00 42.91           C  
ATOM    775  OE1 GLU B  97      27.076   9.327  25.889  1.00 42.91           O  
ATOM    776  OE2 GLU B  97      28.483   7.718  26.405  1.00 42.91           O  
ATOM    777  N   VAL B  98      27.091   6.184  32.237  1.00 44.05           N  
ATOM    778  CA  VAL B  98      27.123   4.842  32.807  1.00 44.05           C  
ATOM    779  C   VAL B  98      27.566   3.839  31.742  1.00 44.05           C  
ATOM    780  O   VAL B  98      27.033   3.830  30.630  1.00 44.05           O  
ATOM    781  CB  VAL B  98      25.747   4.435  33.382  1.00 44.05           C  
ATOM    782  CG1 VAL B  98      25.857   3.136  34.177  1.00 44.05           C  
ATOM    783  CG2 VAL B  98      25.184   5.554  34.255  1.00 44.05           C  
ATOM    784  N   ALA B  99      28.857   3.435  31.675  1.00 49.90           N  
ATOM    785  CA  ALA B  99      29.346   2.381  30.791  1.00 49.90           C  
ATOM    786  C   ALA B  99      28.390   1.193  30.771  1.00 49.90           C  
ATOM    787  O   ALA B  99      27.964   0.712  31.824  1.00 49.90           O  
ATOM    788  CB  ALA B  99      30.740   1.930  31.222  1.00 49.90           C  
ATOM    789  N   PRO B 100      27.529   1.008  29.796  1.00 52.03           N  
ATOM    790  CA  PRO B 100      26.791  -0.257  29.828  1.00 52.03           C  
ATOM    791  C   PRO B 100      27.657  -1.432  30.279  1.00 52.03           C  
ATOM    792  O   PRO B 100      28.881  -1.395  30.128  1.00 52.03           O  
ATOM    793  CB  PRO B 100      26.337  -0.438  28.377  1.00 52.03           C  
ATOM    794  CG  PRO B 100      26.885   0.750  27.655  1.00 52.03           C  
ATOM    795  CD  PRO B 100      27.734   1.539  28.610  1.00 52.03           C  
ATOM    796  N   SER B 101      27.223  -2.262  31.230  1.00 52.04           N  
ATOM    797  CA  SER B 101      27.911  -3.448  31.728  1.00 52.04           C  
ATOM    798  C   SER B 101      28.675  -4.153  30.612  1.00 52.04           C  
ATOM    799  O   SER B 101      28.114  -4.437  29.552  1.00 52.04           O  
ATOM    800  CB  SER B 101      26.915  -4.417  32.366  1.00 52.04           C  
ATOM    801  OG  SER B 101      25.662  -4.359  31.704  1.00 52.04           O  
ATOM    802  N   GLY B 102      30.150  -4.196  30.621  1.00 59.58           N  
ATOM    803  CA  GLY B 102      31.049  -4.977  29.787  1.00 59.58           C  
ATOM    804  C   GLY B 102      31.797  -4.139  28.767  1.00 59.58           C  
ATOM    805  O   GLY B 102      32.623  -4.659  28.015  1.00 59.58           O  
ATOM    806  N   GLN B 103      31.347  -2.773  28.658  1.00 66.54           N  
ATOM    807  CA  GLN B 103      32.087  -1.932  27.724  1.00 66.54           C  
ATOM    808  C   GLN B 103      33.150  -1.109  28.446  1.00 66.54           C  
ATOM    809  O   GLN B 103      32.834  -0.106  29.092  1.00 66.54           O  
ATOM    810  CB  GLN B 103      31.135  -1.008  26.963  1.00 66.54           C  
ATOM    811  CG  GLN B 103      31.509  -0.809  25.500  1.00 66.54           C  
ATOM    812  CD  GLN B 103      30.359  -0.273  24.668  1.00 66.54           C  
ATOM    813  NE2 GLN B 103      30.577  -0.153  23.363  1.00 66.54           N  
ATOM    814  OE1 GLN B 103      29.283   0.029  25.194  1.00 66.54           O  
ATOM    815  N   GLY B 104      34.416  -1.488  28.439  1.00 73.09           N  
ATOM    816  CA  GLY B 104      35.515  -0.798  29.097  1.00 73.09           C  
ATOM    817  C   GLY B 104      36.032   0.388  28.307  1.00 73.09           C  
ATOM    818  O   GLY B 104      36.365   1.426  28.882  1.00 73.09           O  
ATOM    819  N   GLU B 105      36.130   0.209  27.007  1.00 86.45           N  
ATOM    820  CA  GLU B 105      36.695   1.245  26.147  1.00 86.45           C  
ATOM    821  C   GLU B 105      35.734   1.613  25.021  1.00 86.45           C  
ATOM    822  O   GLU B 105      34.840   0.834  24.682  1.00 86.45           O  
ATOM    823  CB  GLU B 105      38.036   0.789  25.565  1.00 86.45           C  
ATOM    824  CG  GLU B 105      39.129   0.611  26.609  1.00 86.45           C  
ATOM    825  CD  GLU B 105      40.418   0.041  26.036  1.00 86.45           C  
ATOM    826  OE1 GLU B 105      41.469   0.119  26.712  1.00 86.45           O  
ATOM    827  OE2 GLU B 105      40.375  -0.487  24.902  1.00 86.45           O  
ATOM    828  N   ARG B 106      35.824   2.890  24.549  1.00 88.61           N  
ATOM    829  CA  ARG B 106      35.067   3.342  23.387  1.00 88.61           C  
ATOM    830  C   ARG B 106      35.917   4.242  22.496  1.00 88.61           C  
ATOM    831  O   ARG B 106      36.957   4.746  22.925  1.00 88.61           O  
ATOM    832  CB  ARG B 106      33.800   4.082  23.823  1.00 88.61           C  
ATOM    833  CG  ARG B 106      34.067   5.438  24.457  1.00 88.61           C  
ATOM    834  CD  ARG B 106      32.780   6.221  24.674  1.00 88.61           C  
ATOM    835  NE  ARG B 106      32.348   6.898  23.456  1.00 88.61           N  
ATOM    836  CZ  ARG B 106      31.204   7.565  23.323  1.00 88.61           C  
ATOM    837  NH1 ARG B 106      30.350   7.655  24.337  1.00 88.61           N  
ATOM    838  NH2 ARG B 106      30.910   8.143  22.168  1.00 88.61           N  
ATOM    839  N   VAL B 107      35.458   4.364  21.236  1.00 91.58           N  
ATOM    840  CA  VAL B 107      36.178   5.250  20.328  1.00 91.58           C  
ATOM    841  C   VAL B 107      35.512   6.624  20.310  1.00 91.58           C  
ATOM    842  O   VAL B 107      34.287   6.727  20.392  1.00 91.58           O  
ATOM    843  CB  VAL B 107      36.241   4.668  18.897  1.00 91.58           C  
ATOM    844  CG1 VAL B 107      37.153   3.445  18.851  1.00 91.58           C  
ATOM    845  CG2 VAL B 107      34.838   4.312  18.406  1.00 91.58           C  
ATOM    846  N   VAL B 108      36.400   7.640  20.330  1.00 92.65           N  
ATOM    847  CA  VAL B 108      35.875   9.001  20.326  1.00 92.65           C  
ATOM    848  C   VAL B 108      36.567   9.819  19.238  1.00 92.65           C  
ATOM    849  O   VAL B 108      37.793   9.783  19.112  1.00 92.65           O  
ATOM    850  CB  VAL B 108      36.051   9.684  21.701  1.00 92.65           C  
ATOM    851  CG1 VAL B 108      35.490  11.104  21.674  1.00 92.65           C  
ATOM    852  CG2 VAL B 108      35.378   8.859  22.796  1.00 92.65           C  
ATOM    853  N   ASN B 109      35.760  10.438  18.419  1.00 94.67           N  
ATOM    854  CA  ASN B 109      36.197  11.414  17.428  1.00 94.67           C  
ATOM    855  C   ASN B 109      37.072  10.771  16.355  1.00 94.67           C  
ATOM    856  O   ASN B 109      38.124  11.306  16.003  1.00 94.67           O  
ATOM    857  CB  ASN B 109      36.945  12.567  18.102  1.00 94.67           C  
ATOM    858  CG  ASN B 109      36.037  13.436  18.949  1.00 94.67           C  
ATOM    859  ND2 ASN B 109      36.587  14.010  20.013  1.00 94.67           N  
ATOM    860  OD1 ASN B 109      34.850  13.591  18.650  1.00 94.67           O  
ATOM    861  N   VAL B 110      36.645   9.575  15.893  1.00 96.17           N  
ATOM    862  CA  VAL B 110      37.322   8.956  14.759  1.00 96.17           C  
ATOM    863  C   VAL B 110      37.057   9.767  13.492  1.00 96.17           C  
ATOM    864  O   VAL B 110      35.903   9.946  13.093  1.00 96.17           O  
ATOM    865  CB  VAL B 110      36.872   7.492  14.558  1.00 96.17           C  
ATOM    866  CG1 VAL B 110      37.573   6.871  13.351  1.00 96.17           C  
ATOM    867  CG2 VAL B 110      37.145   6.673  15.818  1.00 96.17           C  
ATOM    868  N   PRO B 111      38.097  10.302  12.914  1.00 97.39           N  
ATOM    869  CA  PRO B 111      37.886  11.168  11.753  1.00 97.39           C  
ATOM    870  C   PRO B 111      37.488  10.391  10.501  1.00 97.39           C  
ATOM    871  O   PRO B 111      38.341   9.780   9.851  1.00 97.39           O  
ATOM    872  CB  PRO B 111      39.247  11.845  11.566  1.00 97.39           C  
ATOM    873  CG  PRO B 111      40.239  10.860  12.096  1.00 97.39           C  
ATOM    874  CD  PRO B 111      39.593  10.083  13.206  1.00 97.39           C  
ATOM    875  N   LEU B 112      36.200  10.456  10.089  1.00 97.69           N  
ATOM    876  CA  LEU B 112      35.711   9.830   8.866  1.00 97.69           C  
ATOM    877  C   LEU B 112      35.868  10.770   7.675  1.00 97.69           C  
ATOM    878  O   LEU B 112      35.628  11.974   7.792  1.00 97.69           O  
ATOM    879  CB  LEU B 112      34.242   9.425   9.021  1.00 97.69           C  
ATOM    880  CG  LEU B 112      33.956   8.264   9.974  1.00 97.69           C  
ATOM    881  CD1 LEU B 112      32.464   7.955  10.000  1.00 97.69           C  
ATOM    882  CD2 LEU B 112      34.756   7.030   9.570  1.00 97.69           C  
ATOM    883  N   CYS B 113      36.208  10.202   6.548  1.00 97.52           N  
ATOM    884  CA  CYS B 113      36.381  11.000   5.339  1.00 97.52           C  
ATOM    885  C   CYS B 113      35.073  11.671   4.936  1.00 97.52           C  
ATOM    886  O   CYS B 113      33.992  11.156   5.225  1.00 97.52           O  
ATOM    887  CB  CYS B 113      36.894  10.130   4.192  1.00 97.52           C  
ATOM    888  SG  CYS B 113      38.538   9.441   4.478  1.00 97.52           S  
ATOM    889  N   GLN B 114      35.198  12.712   4.287  1.00 95.76           N  
ATOM    890  CA  GLN B 114      34.051  13.533   3.914  1.00 95.76           C  
ATOM    891  C   GLN B 114      33.085  12.757   3.022  1.00 95.76           C  
ATOM    892  O   GLN B 114      31.869  12.822   3.212  1.00 95.76           O  
ATOM    893  CB  GLN B 114      34.510  14.808   3.205  1.00 95.76           C  
ATOM    894  CG  GLN B 114      33.401  15.830   2.998  1.00 95.76           C  
ATOM    895  CD  GLN B 114      33.903  17.126   2.389  1.00 95.76           C  
ATOM    896  NE2 GLN B 114      32.989  18.057   2.138  1.00 95.76           N  
ATOM    897  OE1 GLN B 114      35.103  17.290   2.148  1.00 95.76           O  
ATOM    898  N   GLU B 115      33.568  12.014   2.077  1.00 95.29           N  
ATOM    899  CA  GLU B 115      32.739  11.263   1.140  1.00 95.29           C  
ATOM    900  C   GLU B 115      31.920  10.195   1.861  1.00 95.29           C  
ATOM    901  O   GLU B 115      30.797   9.889   1.456  1.00 95.29           O  
ATOM    902  CB  GLU B 115      33.604  10.617   0.054  1.00 95.29           C  
ATOM    903  CG  GLU B 115      34.257  11.619  -0.887  1.00 95.29           C  
ATOM    904  CD  GLU B 115      35.661  12.017  -0.460  1.00 95.29           C  
ATOM    905  OE1 GLU B 115      36.472  12.407  -1.328  1.00 95.29           O  
ATOM    906  OE2 GLU B 115      35.951  11.936   0.755  1.00 95.29           O  
ATOM    907  N   ASP B 116      32.481   9.671   2.953  1.00 96.48           N  
ATOM    908  CA  ASP B 116      31.795   8.625   3.705  1.00 96.48           C  
ATOM    909  C   ASP B 116      30.562   9.178   4.416  1.00 96.48           C  
ATOM    910  O   ASP B 116      29.489   8.573   4.371  1.00 96.48           O  
ATOM    911  CB  ASP B 116      32.743   7.983   4.720  1.00 96.48           C  
ATOM    912  CG  ASP B 116      33.824   7.138   4.069  1.00 96.48           C  
ATOM    913  OD1 ASP B 116      33.518   6.379   3.123  1.00 96.48           O  
ATOM    914  OD2 ASP B 116      34.991   7.228   4.507  1.00 96.48           O  
ATOM    915  N   CYS B 117      30.718  10.283   4.980  1.00 96.76           N  
ATOM    916  CA  CYS B 117      29.597  10.911   5.670  1.00 96.76           C  
ATOM    917  C   CYS B 117      28.567  11.433   4.676  1.00 96.76           C  
ATOM    918  O   CYS B 117      27.363  11.320   4.906  1.00 96.76           O  
ATOM    919  CB  CYS B 117      30.087  12.054   6.559  1.00 96.76           C  
ATOM    920  SG  CYS B 117      31.106  11.511   7.949  1.00 96.76           S  
ATOM    921  N   GLU B 118      29.030  11.980   3.549  1.00 95.97           N  
ATOM    922  CA  GLU B 118      28.127  12.517   2.534  1.00 95.97           C  
ATOM    923  C   GLU B 118      27.293  11.410   1.896  1.00 95.97           C  
ATOM    924  O   GLU B 118      26.074  11.539   1.767  1.00 95.97           O  
ATOM    925  CB  GLU B 118      28.913  13.269   1.459  1.00 95.97           C  
ATOM    926  CG  GLU B 118      29.439  14.623   1.915  1.00 95.97           C  
ATOM    927  CD  GLU B 118      30.309  15.311   0.875  1.00 95.97           C  
ATOM    928  OE1 GLU B 118      30.707  16.478   1.092  1.00 95.97           O  
ATOM    929  OE2 GLU B 118      30.593  14.678  -0.167  1.00 95.97           O  
ATOM    930  N   GLU B 119      27.889  10.320   1.476  1.00 95.36           N  
ATOM    931  CA  GLU B 119      27.169   9.205   0.867  1.00 95.36           C  
ATOM    932  C   GLU B 119      26.217   8.552   1.865  1.00 95.36           C  
ATOM    933  O   GLU B 119      25.109   8.150   1.501  1.00 95.36           O  
ATOM    934  CB  GLU B 119      28.151   8.166   0.321  1.00 95.36           C  
ATOM    935  CG  GLU B 119      28.952   8.648  -0.881  1.00 95.36           C  
ATOM    936  CD  GLU B 119      30.016   7.659  -1.328  1.00 95.36           C  
ATOM    937  OE1 GLU B 119      30.853   8.017  -2.189  1.00 95.36           O  
ATOM    938  OE2 GLU B 119      30.014   6.519  -0.815  1.00 95.36           O  
ATOM    939  N   TRP B 120      26.647   8.427   3.112  1.00 96.19           N  
ATOM    940  CA  TRP B 120      25.817   7.888   4.185  1.00 96.19           C  
ATOM    941  C   TRP B 120      24.546   8.714   4.357  1.00 96.19           C  
ATOM    942  O   TRP B 120      23.439   8.173   4.338  1.00 96.19           O  
ATOM    943  CB  TRP B 120      26.598   7.847   5.501  1.00 96.19           C  
ATOM    944  CG  TRP B 120      25.953   7.009   6.565  1.00 96.19           C  
ATOM    945  CD1 TRP B 120      24.709   6.442   6.526  1.00 96.19           C  
ATOM    946  CD2 TRP B 120      26.520   6.648   7.828  1.00 96.19           C  
ATOM    947  CE2 TRP B 120      25.563   5.861   8.505  1.00 96.19           C  
ATOM    948  CE3 TRP B 120      27.745   6.916   8.453  1.00 96.19           C  
ATOM    949  NE1 TRP B 120      24.469   5.749   7.691  1.00 96.19           N  
ATOM    950  CZ2 TRP B 120      25.796   5.336   9.779  1.00 96.19           C  
ATOM    951  CZ3 TRP B 120      27.974   6.393   9.721  1.00 96.19           C  
ATOM    952  CH2 TRP B 120      27.003   5.612  10.368  1.00 96.19           C  
ATOM    953  N   TRP B 121      24.733   9.995   4.407  1.00 96.28           N  
ATOM    954  CA  TRP B 121      23.616  10.912   4.609  1.00 96.28           C  
ATOM    955  C   TRP B 121      22.685  10.911   3.401  1.00 96.28           C  
ATOM    956  O   TRP B 121      21.461  10.870   3.552  1.00 96.28           O  
ATOM    957  CB  TRP B 121      24.127  12.331   4.874  1.00 96.28           C  
ATOM    958  CG  TRP B 121      23.052  13.303   5.258  1.00 96.28           C  
ATOM    959  CD1 TRP B 121      22.550  13.525   6.509  1.00 96.28           C  
ATOM    960  CD2 TRP B 121      22.343  14.183   4.379  1.00 96.28           C  
ATOM    961  CE2 TRP B 121      21.425  14.911   5.168  1.00 96.28           C  
ATOM    962  CE3 TRP B 121      22.396  14.428   3.000  1.00 96.28           C  
ATOM    963  NE1 TRP B 121      21.571  14.491   6.463  1.00 96.28           N  
ATOM    964  CZ2 TRP B 121      20.566  15.867   4.622  1.00 96.28           C  
ATOM    965  CZ3 TRP B 121      21.539  15.380   2.459  1.00 96.28           C  
ATOM    966  CH2 TRP B 121      20.638  16.087   3.271  1.00 96.28           C  
ATOM    967  N   GLU B 122      23.180  10.948   2.183  1.00 94.09           N  
ATOM    968  CA  GLU B 122      22.370  10.971   0.969  1.00 94.09           C  
ATOM    969  C   GLU B 122      21.535   9.700   0.839  1.00 94.09           C  
ATOM    970  O   GLU B 122      20.358   9.758   0.477  1.00 94.09           O  
ATOM    971  CB  GLU B 122      23.257  11.147  -0.266  1.00 94.09           C  
ATOM    972  CG  GLU B 122      22.482  11.422  -1.546  1.00 94.09           C  
ATOM    973  CD  GLU B 122      21.695  12.722  -1.503  1.00 94.09           C  
ATOM    974  OE1 GLU B 122      20.739  12.880  -2.295  1.00 94.09           O  
ATOM    975  OE2 GLU B 122      22.038  13.592  -0.671  1.00 94.09           O  
ATOM    976  N   ASP B 123      22.090   8.583   1.243  1.00 93.35           N  
ATOM    977  CA  ASP B 123      21.392   7.309   1.100  1.00 93.35           C  
ATOM    978  C   ASP B 123      20.333   7.137   2.186  1.00 93.35           C  
ATOM    979  O   ASP B 123      19.400   6.348   2.031  1.00 93.35           O  
ATOM    980  CB  ASP B 123      22.385   6.145   1.145  1.00 93.35           C  
ATOM    981  CG  ASP B 123      23.166   5.982  -0.147  1.00 93.35           C  
ATOM    982  OD1 ASP B 123      22.781   6.583  -1.173  1.00 93.35           O  
ATOM    983  OD2 ASP B 123      24.173   5.241  -0.141  1.00 93.35           O  
ATOM    984  N   CYS B 124      20.473   7.853   3.310  1.00 94.58           N  
ATOM    985  CA  CYS B 124      19.527   7.713   4.413  1.00 94.58           C  
ATOM    986  C   CYS B 124      18.506   8.844   4.403  1.00 94.58           C  
ATOM    987  O   CYS B 124      17.610   8.884   5.248  1.00 94.58           O  
ATOM    988  CB  CYS B 124      20.265   7.691   5.750  1.00 94.58           C  
ATOM    989  SG  CYS B 124      21.179   6.162   6.053  1.00 94.58           S  
ATOM    990  N   ARG B 125      18.564   9.672   3.404  1.00 90.21           N  
ATOM    991  CA  ARG B 125      17.746  10.879   3.355  1.00 90.21           C  
ATOM    992  C   ARG B 125      16.261  10.534   3.360  1.00 90.21           C  
ATOM    993  O   ARG B 125      15.458  11.231   3.985  1.00 90.21           O  
ATOM    994  CB  ARG B 125      18.085  11.709   2.116  1.00 90.21           C  
ATOM    995  CG  ARG B 125      17.369  13.048   2.055  1.00 90.21           C  
ATOM    996  CD  ARG B 125      17.681  13.799   0.769  1.00 90.21           C  
ATOM    997  NE  ARG B 125      16.650  14.783   0.454  1.00 90.21           N  
ATOM    998  CZ  ARG B 125      16.754  15.715  -0.489  1.00 90.21           C  
ATOM    999  NH1 ARG B 125      17.851  15.808  -1.233  1.00 90.21           N  
ATOM   1000  NH2 ARG B 125      15.754  16.561  -0.691  1.00 90.21           N  
ATOM   1001  N   MET B 126      15.922   9.417   2.766  1.00 84.45           N  
ATOM   1002  CA  MET B 126      14.518   9.046   2.614  1.00 84.45           C  
ATOM   1003  C   MET B 126      14.090   8.076   3.711  1.00 84.45           C  
ATOM   1004  O   MET B 126      12.928   7.666   3.764  1.00 84.45           O  
ATOM   1005  CB  MET B 126      14.272   8.422   1.239  1.00 84.45           C  
ATOM   1006  CG  MET B 126      14.571   9.358   0.080  1.00 84.45           C  
ATOM   1007  SD  MET B 126      13.393  10.763  -0.013  1.00 84.45           S  
ATOM   1008  CE  MET B 126      11.916   9.902  -0.619  1.00 84.45           C  
ATOM   1009  N   SER B 127      15.033   7.769   4.635  1.00 90.34           N  
ATOM   1010  CA  SER B 127      14.687   6.893   5.749  1.00 90.34           C  
ATOM   1011  C   SER B 127      14.209   7.695   6.955  1.00 90.34           C  
ATOM   1012  O   SER B 127      14.273   8.927   6.953  1.00 90.34           O  
ATOM   1013  CB  SER B 127      15.886   6.029   6.145  1.00 90.34           C  
ATOM   1014  OG  SER B 127      16.285   5.200   5.069  1.00 90.34           O  
ATOM   1015  N   TYR B 128      13.604   7.024   7.907  1.00 88.97           N  
ATOM   1016  CA  TYR B 128      13.003   7.692   9.056  1.00 88.97           C  
ATOM   1017  C   TYR B 128      13.659   7.241  10.355  1.00 88.97           C  
ATOM   1018  O   TYR B 128      14.154   6.115  10.450  1.00 88.97           O  
ATOM   1019  CB  TYR B 128      11.497   7.419   9.109  1.00 88.97           C  
ATOM   1020  CG  TYR B 128      10.716   8.106   8.015  1.00 88.97           C  
ATOM   1021  CD1 TYR B 128       9.931   9.224   8.287  1.00 88.97           C  
ATOM   1022  CD2 TYR B 128      10.760   7.637   6.706  1.00 88.97           C  
ATOM   1023  CE1 TYR B 128       9.209   9.858   7.282  1.00 88.97           C  
ATOM   1024  CE2 TYR B 128      10.042   8.263   5.693  1.00 88.97           C  
ATOM   1025  CZ  TYR B 128       9.271   9.371   5.989  1.00 88.97           C  
ATOM   1026  OH  TYR B 128       8.557   9.995   4.991  1.00 88.97           O  
ATOM   1027  N   THR B 129      13.834   8.130  11.276  1.00 89.77           N  
ATOM   1028  CA  THR B 129      14.297   7.878  12.636  1.00 89.77           C  
ATOM   1029  C   THR B 129      13.534   8.741  13.637  1.00 89.77           C  
ATOM   1030  O   THR B 129      12.760   9.617  13.245  1.00 89.77           O  
ATOM   1031  CB  THR B 129      15.808   8.146  12.770  1.00 89.77           C  
ATOM   1032  CG2 THR B 129      16.122   9.627  12.588  1.00 89.77           C  
ATOM   1033  OG1 THR B 129      16.247   7.732  14.070  1.00 89.77           O  
ATOM   1034  N   CYS B 130      13.621   8.392  14.924  1.00 89.11           N  
ATOM   1035  CA  CYS B 130      12.853   9.140  15.912  1.00 89.11           C  
ATOM   1036  C   CYS B 130      13.775   9.862  16.887  1.00 89.11           C  
ATOM   1037  O   CYS B 130      13.308  10.532  17.811  1.00 89.11           O  
ATOM   1038  CB  CYS B 130      11.915   8.207  16.680  1.00 89.11           C  
ATOM   1039  SG  CYS B 130      12.765   6.858  17.529  1.00 89.11           S  
ATOM   1040  N   LYS B 131      15.179   9.663  16.623  1.00 88.10           N  
ATOM   1041  CA  LYS B 131      16.153  10.287  17.513  1.00 88.10           C  
ATOM   1042  C   LYS B 131      17.439  10.631  16.766  1.00 88.10           C  
ATOM   1043  O   LYS B 131      17.749  10.022  15.740  1.00 88.10           O  
ATOM   1044  CB  LYS B 131      16.465   9.369  18.696  1.00 88.10           C  
ATOM   1045  CG  LYS B 131      15.339   9.268  19.714  1.00 88.10           C  
ATOM   1046  CD  LYS B 131      15.721   8.367  20.883  1.00 88.10           C  
ATOM   1047  CE  LYS B 131      16.732   9.040  21.801  1.00 88.10           C  
ATOM   1048  NZ  LYS B 131      16.186  10.294  22.400  1.00 88.10           N  
ATOM   1049  N   SER B 132      18.148  11.609  17.336  1.00 90.06           N  
ATOM   1050  CA  SER B 132      19.422  11.998  16.741  1.00 90.06           C  
ATOM   1051  C   SER B 132      20.585  11.257  17.392  1.00 90.06           C  
ATOM   1052  O   SER B 132      21.584  10.957  16.733  1.00 90.06           O  
ATOM   1053  CB  SER B 132      19.635  13.507  16.866  1.00 90.06           C  
ATOM   1054  OG  SER B 132      19.588  13.911  18.224  1.00 90.06           O  
ATOM   1055  N   ASN B 133      20.444  10.953  18.617  1.00 89.44           N  
ATOM   1056  CA  ASN B 133      21.452  10.178  19.334  1.00 89.44           C  
ATOM   1057  C   ASN B 133      20.976   8.754  19.604  1.00 89.44           C  
ATOM   1058  O   ASN B 133      20.056   8.543  20.398  1.00 89.44           O  
ATOM   1059  CB  ASN B 133      21.829  10.870  20.645  1.00 89.44           C  
ATOM   1060  CG  ASN B 133      23.005  10.211  21.337  1.00 89.44           C  
ATOM   1061  ND2 ASN B 133      23.571  10.893  22.326  1.00 89.44           N  
ATOM   1062  OD1 ASN B 133      23.404   9.098  20.984  1.00 89.44           O  
ATOM   1063  N   TRP B 134      21.637   7.765  18.913  1.00 88.28           N  
ATOM   1064  CA  TRP B 134      21.202   6.375  19.000  1.00 88.28           C  
ATOM   1065  C   TRP B 134      21.892   5.660  20.157  1.00 88.28           C  
ATOM   1066  O   TRP B 134      21.607   4.492  20.433  1.00 88.28           O  
ATOM   1067  CB  TRP B 134      21.484   5.639  17.687  1.00 88.28           C  
ATOM   1068  CG  TRP B 134      20.565   6.020  16.566  1.00 88.28           C  
ATOM   1069  CD1 TRP B 134      19.739   7.109  16.511  1.00 88.28           C  
ATOM   1070  CD2 TRP B 134      20.374   5.309  15.339  1.00 88.28           C  
ATOM   1071  CE2 TRP B 134      19.417   6.025  14.586  1.00 88.28           C  
ATOM   1072  CE3 TRP B 134      20.920   4.135  14.803  1.00 88.28           C  
ATOM   1073  NE1 TRP B 134      19.047   7.118  15.323  1.00 88.28           N  
ATOM   1074  CZ2 TRP B 134      18.996   5.604  13.322  1.00 88.28           C  
ATOM   1075  CZ3 TRP B 134      20.499   3.719  13.545  1.00 88.28           C  
ATOM   1076  CH2 TRP B 134      19.546   4.452  12.821  1.00 88.28           C  
ATOM   1077  N   ARG B 135      22.813   6.219  20.813  1.00 84.32           N  
ATOM   1078  CA  ARG B 135      23.555   5.554  21.878  1.00 84.32           C  
ATOM   1079  C   ARG B 135      22.699   5.402  23.131  1.00 84.32           C  
ATOM   1080  O   ARG B 135      22.785   4.390  23.829  1.00 84.32           O  
ATOM   1081  CB  ARG B 135      24.833   6.329  22.208  1.00 84.32           C  
ATOM   1082  CG  ARG B 135      25.802   5.568  23.100  1.00 84.32           C  
ATOM   1083  CD  ARG B 135      27.060   6.377  23.383  1.00 84.32           C  
ATOM   1084  NE  ARG B 135      27.924   5.708  24.351  1.00 84.32           N  
ATOM   1085  CZ  ARG B 135      29.191   6.034  24.589  1.00 84.32           C  
ATOM   1086  NH1 ARG B 135      29.770   7.032  23.931  1.00 84.32           N  
ATOM   1087  NH2 ARG B 135      29.886   5.359  25.494  1.00 84.32           N  
ATOM   1088  N   GLY B 136      21.772   6.522  23.340  1.00 76.08           N  
ATOM   1089  CA  GLY B 136      20.950   6.442  24.537  1.00 76.08           C  
ATOM   1090  C   GLY B 136      19.565   7.033  24.351  1.00 76.08           C  
ATOM   1091  O   GLY B 136      19.257   7.582  23.290  1.00 76.08           O  
ATOM   1092  N   GLY B 137      18.623   6.746  25.368  1.00 76.95           N  
ATOM   1093  CA  GLY B 137      17.310   7.372  25.401  1.00 76.95           C  
ATOM   1094  C   GLY B 137      16.236   6.539  24.729  1.00 76.95           C  
ATOM   1095  O   GLY B 137      15.190   7.063  24.338  1.00 76.95           O  
ATOM   1096  N   TRP B 138      16.553   5.274  24.522  1.00 83.60           N  
ATOM   1097  CA  TRP B 138      15.581   4.402  23.871  1.00 83.60           C  
ATOM   1098  C   TRP B 138      14.641   3.775  24.896  1.00 83.60           C  
ATOM   1099  O   TRP B 138      14.940   3.755  26.093  1.00 83.60           O  
ATOM   1100  CB  TRP B 138      16.291   3.305  23.073  1.00 83.60           C  
ATOM   1101  CG  TRP B 138      17.119   3.820  21.934  1.00 83.60           C  
ATOM   1102  CD1 TRP B 138      18.469   4.036  21.930  1.00 83.60           C  
ATOM   1103  CD2 TRP B 138      16.649   4.189  20.635  1.00 83.60           C  
ATOM   1104  CE2 TRP B 138      17.770   4.619  19.892  1.00 83.60           C  
ATOM   1105  CE3 TRP B 138      15.387   4.196  20.025  1.00 83.60           C  
ATOM   1106  NE1 TRP B 138      18.866   4.517  20.704  1.00 83.60           N  
ATOM   1107  CZ2 TRP B 138      17.666   5.053  18.567  1.00 83.60           C  
ATOM   1108  CZ3 TRP B 138      15.286   4.628  18.708  1.00 83.60           C  
ATOM   1109  CH2 TRP B 138      16.421   5.050  17.995  1.00 83.60           C  
ATOM   1110  N   ASP B 139      13.431   3.414  24.483  1.00 79.79           N  
ATOM   1111  CA  ASP B 139      12.530   2.583  25.275  1.00 79.79           C  
ATOM   1112  C   ASP B 139      12.833   1.099  25.076  1.00 79.79           C  
ATOM   1113  O   ASP B 139      12.562   0.543  24.009  1.00 79.79           O  
ATOM   1114  CB  ASP B 139      11.073   2.876  24.912  1.00 79.79           C  
ATOM   1115  CG  ASP B 139      10.082   2.121  25.781  1.00 79.79           C  
ATOM   1116  OD1 ASP B 139      10.511   1.367  26.681  1.00 79.79           O  
ATOM   1117  OD2 ASP B 139       8.862   2.279  25.562  1.00 79.79           O  
ATOM   1118  N   TRP B 140      13.422   0.457  26.166  1.00 76.84           N  
ATOM   1119  CA  TRP B 140      13.866  -0.930  26.062  1.00 76.84           C  
ATOM   1120  C   TRP B 140      12.842  -1.877  26.677  1.00 76.84           C  
ATOM   1121  O   TRP B 140      13.149  -3.041  26.949  1.00 76.84           O  
ATOM   1122  CB  TRP B 140      15.224  -1.111  26.746  1.00 76.84           C  
ATOM   1123  CG  TRP B 140      16.344  -0.368  26.083  1.00 76.84           C  
ATOM   1124  CD1 TRP B 140      16.813   0.875  26.406  1.00 76.84           C  
ATOM   1125  CD2 TRP B 140      17.134  -0.820  24.978  1.00 76.84           C  
ATOM   1126  CE2 TRP B 140      18.065   0.201  24.684  1.00 76.84           C  
ATOM   1127  CE3 TRP B 140      17.146  -1.991  24.209  1.00 76.84           C  
ATOM   1128  NE1 TRP B 140      17.848   1.223  25.569  1.00 76.84           N  
ATOM   1129  CZ2 TRP B 140      18.998   0.086  23.651  1.00 76.84           C  
ATOM   1130  CZ3 TRP B 140      18.075  -2.104  23.181  1.00 76.84           C  
ATOM   1131  CH2 TRP B 140      18.988  -1.070  22.914  1.00 76.84           C  
ATOM   1132  N   SER B 141      11.595  -1.436  26.869  1.00 68.58           N  
ATOM   1133  CA  SER B 141      10.581  -2.191  27.597  1.00 68.58           C  
ATOM   1134  C   SER B 141      10.253  -3.500  26.889  1.00 68.58           C  
ATOM   1135  O   SER B 141      10.010  -4.520  27.539  1.00 68.58           O  
ATOM   1136  CB  SER B 141       9.310  -1.358  27.763  1.00 68.58           C  
ATOM   1137  OG  SER B 141       8.828  -0.919  26.505  1.00 68.58           O  
ATOM   1138  N   GLN B 142      10.365  -3.573  25.627  1.00 67.21           N  
ATOM   1139  CA  GLN B 142       9.990  -4.783  24.904  1.00 67.21           C  
ATOM   1140  C   GLN B 142      11.223  -5.555  24.444  1.00 67.21           C  
ATOM   1141  O   GLN B 142      11.131  -6.420  23.571  1.00 67.21           O  
ATOM   1142  CB  GLN B 142       9.107  -4.441  23.702  1.00 67.21           C  
ATOM   1143  CG  GLN B 142       7.714  -3.954  24.082  1.00 67.21           C  
ATOM   1144  CD  GLN B 142       6.762  -3.925  22.901  1.00 67.21           C  
ATOM   1145  NE2 GLN B 142       5.497  -3.614  23.167  1.00 67.21           N  
ATOM   1146  OE1 GLN B 142       7.159  -4.179  21.760  1.00 67.21           O  
ATOM   1147  N   GLY B 143      12.393  -5.282  25.046  1.00 68.72           N  
ATOM   1148  CA  GLY B 143      13.610  -6.016  24.739  1.00 68.72           C  
ATOM   1149  C   GLY B 143      14.379  -5.433  23.569  1.00 68.72           C  
ATOM   1150  O   GLY B 143      15.548  -5.763  23.361  1.00 68.72           O  
ATOM   1151  N   LYS B 144      13.688  -4.686  22.764  1.00 73.73           N  
ATOM   1152  CA  LYS B 144      14.359  -3.987  21.672  1.00 73.73           C  
ATOM   1153  C   LYS B 144      14.156  -2.478  21.777  1.00 73.73           C  
ATOM   1154  O   LYS B 144      13.258  -2.015  22.483  1.00 73.73           O  
ATOM   1155  CB  LYS B 144      13.853  -4.490  20.319  1.00 73.73           C  
ATOM   1156  CG  LYS B 144      12.356  -4.312  20.114  1.00 73.73           C  
ATOM   1157  CD  LYS B 144      11.902  -4.897  18.783  1.00 73.73           C  
ATOM   1158  CE  LYS B 144      10.403  -4.725  18.578  1.00 73.73           C  
ATOM   1159  NZ  LYS B 144       9.970  -5.194  17.227  1.00 73.73           N  
ATOM   1160  N   ASN B 145      15.072  -1.810  21.141  1.00 80.01           N  
ATOM   1161  CA  ASN B 145      14.968  -0.357  21.211  1.00 80.01           C  
ATOM   1162  C   ASN B 145      13.749   0.155  20.448  1.00 80.01           C  
ATOM   1163  O   ASN B 145      13.550  -0.193  19.282  1.00 80.01           O  
ATOM   1164  CB  ASN B 145      16.243   0.298  20.677  1.00 80.01           C  
ATOM   1165  CG  ASN B 145      16.532  -0.074  19.236  1.00 80.01           C  
ATOM   1166  ND2 ASN B 145      16.692   0.932  18.385  1.00 80.01           N  
ATOM   1167  OD1 ASN B 145      16.609  -1.255  18.891  1.00 80.01           O  
ATOM   1168  N   ARG B 146      13.006   0.846  21.105  1.00 80.21           N  
ATOM   1169  CA  ARG B 146      11.865   1.513  20.488  1.00 80.21           C  
ATOM   1170  C   ARG B 146      11.903   3.016  20.748  1.00 80.21           C  
ATOM   1171  O   ARG B 146      12.598   3.476  21.655  1.00 80.21           O  
ATOM   1172  CB  ARG B 146      10.553   0.925  21.008  1.00 80.21           C  
ATOM   1173  CG  ARG B 146      10.318  -0.520  20.595  1.00 80.21           C  
ATOM   1174  CD  ARG B 146       8.929  -1.002  20.991  1.00 80.21           C  
ATOM   1175  NE  ARG B 146       8.680  -2.364  20.529  1.00 80.21           N  
ATOM   1176  CZ  ARG B 146       7.541  -3.030  20.708  1.00 80.21           C  
ATOM   1177  NH1 ARG B 146       6.521  -2.466  21.347  1.00 80.21           N  
ATOM   1178  NH2 ARG B 146       7.422  -4.265  20.247  1.00 80.21           N  
ATOM   1179  N   CYS B 147      11.248   3.712  19.807  1.00 82.72           N  
ATOM   1180  CA  CYS B 147      11.190   5.160  19.975  1.00 82.72           C  
ATOM   1181  C   CYS B 147      10.532   5.529  21.300  1.00 82.72           C  
ATOM   1182  O   CYS B 147       9.492   4.973  21.658  1.00 82.72           O  
ATOM   1183  CB  CYS B 147      10.426   5.804  18.819  1.00 82.72           C  
ATOM   1184  SG  CYS B 147      11.254   5.648  17.222  1.00 82.72           S  
ATOM   1185  N   PRO B 148      11.303   6.316  22.027  1.00 79.60           N  
ATOM   1186  CA  PRO B 148      10.717   6.735  23.303  1.00 79.60           C  
ATOM   1187  C   PRO B 148       9.422   7.526  23.125  1.00 79.60           C  
ATOM   1188  O   PRO B 148       9.119   7.982  22.020  1.00 79.60           O  
ATOM   1189  CB  PRO B 148      11.809   7.609  23.924  1.00 79.60           C  
ATOM   1190  CG  PRO B 148      12.592   8.127  22.759  1.00 79.60           C  
ATOM   1191  CD  PRO B 148      12.512   7.122  21.647  1.00 79.60           C  
ATOM   1192  N   LYS B 149       8.741   7.503  24.175  1.00 66.87           N  
ATOM   1193  CA  LYS B 149       7.457   8.197  24.125  1.00 66.87           C  
ATOM   1194  C   LYS B 149       7.640   9.667  23.758  1.00 66.87           C  
ATOM   1195  O   LYS B 149       8.523  10.340  24.294  1.00 66.87           O  
ATOM   1196  CB  LYS B 149       6.729   8.078  25.465  1.00 66.87           C  
ATOM   1197  CG  LYS B 149       6.078   6.722  25.697  1.00 66.87           C  
ATOM   1198  CD  LYS B 149       5.283   6.699  26.996  1.00 66.87           C  
ATOM   1199  CE  LYS B 149       4.662   5.331  27.248  1.00 66.87           C  
ATOM   1200  NZ  LYS B 149       3.929   5.287  28.548  1.00 66.87           N  
ATOM   1201  N   GLY B 150       7.019  10.168  22.816  1.00 64.53           N  
ATOM   1202  CA  GLY B 150       7.073  11.555  22.384  1.00 64.53           C  
ATOM   1203  C   GLY B 150       7.942  11.766  21.159  1.00 64.53           C  
ATOM   1204  O   GLY B 150       7.856  12.806  20.502  1.00 64.53           O  
ATOM   1205  N   ALA B 151       8.846  10.806  20.954  1.00 75.66           N  
ATOM   1206  CA  ALA B 151       9.711  10.917  19.783  1.00 75.66           C  
ATOM   1207  C   ALA B 151       8.980  10.478  18.518  1.00 75.66           C  
ATOM   1208  O   ALA B 151       8.508   9.343  18.429  1.00 75.66           O  
ATOM   1209  CB  ALA B 151      10.979  10.088  19.978  1.00 75.66           C  
ATOM   1210  N   GLN B 152       8.797  11.442  17.564  1.00 77.25           N  
ATOM   1211  CA  GLN B 152       8.070  11.163  16.330  1.00 77.25           C  
ATOM   1212  C   GLN B 152       9.012  10.667  15.237  1.00 77.25           C  
ATOM   1213  O   GLN B 152      10.160  11.108  15.151  1.00 77.25           O  
ATOM   1214  CB  GLN B 152       7.323  12.410  15.853  1.00 77.25           C  
ATOM   1215  CG  GLN B 152       6.194  12.841  16.780  1.00 77.25           C  
ATOM   1216  CD  GLN B 152       5.472  14.082  16.287  1.00 77.25           C  
ATOM   1217  NE2 GLN B 152       4.445  14.500  17.018  1.00 77.25           N  
ATOM   1218  OE1 GLN B 152       5.835  14.660  15.257  1.00 77.25           O  
ATOM   1219  N   CYS B 153       8.470   9.675  14.546  1.00 82.59           N  
ATOM   1220  CA  CYS B 153       9.225   9.192  13.395  1.00 82.59           C  
ATOM   1221  C   CYS B 153       9.171  10.194  12.247  1.00 82.59           C  
ATOM   1222  O   CYS B 153       8.114  10.407  11.652  1.00 82.59           O  
ATOM   1223  CB  CYS B 153       8.683   7.840  12.929  1.00 82.59           C  
ATOM   1224  SG  CYS B 153       9.007   6.490  14.083  1.00 82.59           S  
ATOM   1225  N   LEU B 154      10.341  10.853  12.086  1.00 85.39           N  
ATOM   1226  CA  LEU B 154      10.489  11.855  11.036  1.00 85.39           C  
ATOM   1227  C   LEU B 154      11.648  11.504  10.108  1.00 85.39           C  
ATOM   1228  O   LEU B 154      12.450  10.621  10.418  1.00 85.39           O  
ATOM   1229  CB  LEU B 154      10.711  13.242  11.646  1.00 85.39           C  
ATOM   1230  CG  LEU B 154       9.561  13.807  12.481  1.00 85.39           C  
ATOM   1231  CD1 LEU B 154      10.014  15.057  13.229  1.00 85.39           C  
ATOM   1232  CD2 LEU B 154       8.357  14.114  11.596  1.00 85.39           C  
ATOM   1233  N   PRO B 155      11.701  12.129   8.939  1.00 84.65           N  
ATOM   1234  CA  PRO B 155      12.804  11.831   8.021  1.00 84.65           C  
ATOM   1235  C   PRO B 155      14.171  12.156   8.618  1.00 84.65           C  
ATOM   1236  O   PRO B 155      14.276  13.007   9.505  1.00 84.65           O  
ATOM   1237  CB  PRO B 155      12.508  12.723   6.813  1.00 84.65           C  
ATOM   1238  CG  PRO B 155      11.046  13.019   6.906  1.00 84.65           C  
ATOM   1239  CD  PRO B 155      10.649  13.014   8.355  1.00 84.65           C  
ATOM   1240  N   PHE B 156      15.154  11.448   8.207  1.00 91.26           N  
ATOM   1241  CA  PHE B 156      16.512  11.597   8.716  1.00 91.26           C  
ATOM   1242  C   PHE B 156      16.966  13.049   8.634  1.00 91.26           C  
ATOM   1243  O   PHE B 156      17.700  13.526   9.503  1.00 91.26           O  
ATOM   1244  CB  PHE B 156      17.480  10.699   7.939  1.00 91.26           C  
ATOM   1245  CG  PHE B 156      17.806   9.408   8.639  1.00 91.26           C  
ATOM   1246  CD1 PHE B 156      19.088   9.164   9.116  1.00 91.26           C  
ATOM   1247  CD2 PHE B 156      16.830   8.437   8.820  1.00 91.26           C  
ATOM   1248  CE1 PHE B 156      19.393   7.970   9.765  1.00 91.26           C  
ATOM   1249  CE2 PHE B 156      17.127   7.241   9.468  1.00 91.26           C  
ATOM   1250  CZ  PHE B 156      18.408   7.009   9.939  1.00 91.26           C  
ATOM   1251  N   SER B 157      16.492  13.777   7.623  1.00 88.71           N  
ATOM   1252  CA  SER B 157      16.926  15.155   7.424  1.00 88.71           C  
ATOM   1253  C   SER B 157      16.449  16.055   8.559  1.00 88.71           C  
ATOM   1254  O   SER B 157      17.060  17.089   8.836  1.00 88.71           O  
ATOM   1255  CB  SER B 157      16.413  15.691   6.086  1.00 88.71           C  
ATOM   1256  OG  SER B 157      15.008  15.531   5.987  1.00 88.71           O  
ATOM   1257  N   HIS B 158      15.418  15.700   9.214  1.00 84.09           N  
ATOM   1258  CA  HIS B 158      14.922  16.480  10.342  1.00 84.09           C  
ATOM   1259  C   HIS B 158      15.837  16.341  11.554  1.00 84.09           C  
ATOM   1260  O   HIS B 158      16.177  17.336  12.198  1.00 84.09           O  
ATOM   1261  CB  HIS B 158      13.500  16.052  10.706  1.00 84.09           C  
ATOM   1262  CG  HIS B 158      12.918  16.816  11.852  1.00 84.09           C  
ATOM   1263  CD2 HIS B 158      12.777  16.488  13.159  1.00 84.09           C  
ATOM   1264  ND1 HIS B 158      12.392  18.081  11.713  1.00 84.09           N  
ATOM   1265  CE1 HIS B 158      11.953  18.501  12.887  1.00 84.09           C  
ATOM   1266  NE2 HIS B 158      12.174  17.553  13.782  1.00 84.09           N  
ATOM   1267  N   TYR B 159      16.334  15.159  11.889  1.00 88.28           N  
ATOM   1268  CA  TYR B 159      17.174  14.907  13.055  1.00 88.28           C  
ATOM   1269  C   TYR B 159      18.645  15.114  12.722  1.00 88.28           C  
ATOM   1270  O   TYR B 159      19.443  15.463  13.596  1.00 88.28           O  
ATOM   1271  CB  TYR B 159      16.953  13.484  13.579  1.00 88.28           C  
ATOM   1272  CG  TYR B 159      15.638  13.300  14.297  1.00 88.28           C  
ATOM   1273  CD1 TYR B 159      15.468  13.746  15.607  1.00 88.28           C  
ATOM   1274  CD2 TYR B 159      14.563  12.679  13.670  1.00 88.28           C  
ATOM   1275  CE1 TYR B 159      14.259  13.577  16.273  1.00 88.28           C  
ATOM   1276  CE2 TYR B 159      13.350  12.504  14.327  1.00 88.28           C  
ATOM   1277  CZ  TYR B 159      13.207  12.955  15.626  1.00 88.28           C  
ATOM   1278  OH  TYR B 159      12.008  12.784  16.280  1.00 88.28           O  
ATOM   1279  N   PHE B 160      18.965  14.906  11.363  1.00 93.39           N  
ATOM   1280  CA  PHE B 160      20.311  15.114  10.841  1.00 93.39           C  
ATOM   1281  C   PHE B 160      20.285  16.050   9.638  1.00 93.39           C  
ATOM   1282  O   PHE B 160      20.325  15.598   8.492  1.00 93.39           O  
ATOM   1283  CB  PHE B 160      20.950  13.778  10.452  1.00 93.39           C  
ATOM   1284  CG  PHE B 160      20.839  12.720  11.517  1.00 93.39           C  
ATOM   1285  CD1 PHE B 160      21.566  12.820  12.696  1.00 93.39           C  
ATOM   1286  CD2 PHE B 160      20.004  11.624  11.338  1.00 93.39           C  
ATOM   1287  CE1 PHE B 160      21.465  11.842  13.683  1.00 93.39           C  
ATOM   1288  CE2 PHE B 160      19.897  10.643  12.320  1.00 93.39           C  
ATOM   1289  CZ  PHE B 160      20.629  10.753  13.491  1.00 93.39           C  
ATOM   1290  N   PRO B 161      20.313  17.288   9.890  1.00 90.53           N  
ATOM   1291  CA  PRO B 161      20.177  18.244   8.789  1.00 90.53           C  
ATOM   1292  C   PRO B 161      21.377  18.233   7.846  1.00 90.53           C  
ATOM   1293  O   PRO B 161      21.226  18.480   6.646  1.00 90.53           O  
ATOM   1294  CB  PRO B 161      20.057  19.591   9.506  1.00 90.53           C  
ATOM   1295  CG  PRO B 161      19.648  19.248  10.901  1.00 90.53           C  
ATOM   1296  CD  PRO B 161      20.158  17.873  11.223  1.00 90.53           C  
ATOM   1297  N   THR B 162      22.646  17.918   8.399  1.00 91.63           N  
ATOM   1298  CA  THR B 162      23.854  17.865   7.583  1.00 91.63           C  
ATOM   1299  C   THR B 162      24.543  16.511   7.723  1.00 91.63           C  
ATOM   1300  O   THR B 162      24.295  15.779   8.683  1.00 91.63           O  
ATOM   1301  CB  THR B 162      24.836  18.987   7.968  1.00 91.63           C  
ATOM   1302  CG2 THR B 162      24.167  20.354   7.893  1.00 91.63           C  
ATOM   1303  OG1 THR B 162      25.302  18.767   9.305  1.00 91.63           O  
ATOM   1304  N   PRO B 163      25.392  16.181   6.734  1.00 93.90           N  
ATOM   1305  CA  PRO B 163      26.145  14.931   6.847  1.00 93.90           C  
ATOM   1306  C   PRO B 163      27.006  14.872   8.107  1.00 93.90           C  
ATOM   1307  O   PRO B 163      27.172  13.800   8.696  1.00 93.90           O  
ATOM   1308  CB  PRO B 163      27.018  14.930   5.590  1.00 93.90           C  
ATOM   1309  CG  PRO B 163      26.285  15.795   4.615  1.00 93.90           C  
ATOM   1310  CD  PRO B 163      25.570  16.872   5.379  1.00 93.90           C  
ATOM   1311  N   ALA B 164      27.484  16.002   8.492  1.00 94.51           N  
ATOM   1312  CA  ALA B 164      28.303  16.059   9.699  1.00 94.51           C  
ATOM   1313  C   ALA B 164      27.482  15.710  10.936  1.00 94.51           C  
ATOM   1314  O   ALA B 164      27.972  15.034  11.845  1.00 94.51           O  
ATOM   1315  CB  ALA B 164      28.929  17.444   9.853  1.00 94.51           C  
ATOM   1316  N   ASP B 165      26.277  16.109  10.902  1.00 94.09           N  
ATOM   1317  CA  ASP B 165      25.398  15.807  12.028  1.00 94.09           C  
ATOM   1318  C   ASP B 165      25.151  14.305  12.145  1.00 94.09           C  
ATOM   1319  O   ASP B 165      25.123  13.758  13.249  1.00 94.09           O  
ATOM   1320  CB  ASP B 165      24.067  16.549  11.885  1.00 94.09           C  
ATOM   1321  CG  ASP B 165      24.195  18.044  12.119  1.00 94.09           C  
ATOM   1322  OD1 ASP B 165      24.913  18.456  13.055  1.00 94.09           O  
ATOM   1323  OD2 ASP B 165      23.570  18.817  11.361  1.00 94.09           O  
ATOM   1324  N   LEU B 166      24.967  13.655  11.022  1.00 96.01           N  
ATOM   1325  CA  LEU B 166      24.716  12.219  11.031  1.00 96.01           C  
ATOM   1326  C   LEU B 166      25.922  11.459  11.573  1.00 96.01           C  
ATOM   1327  O   LEU B 166      25.782  10.621  12.468  1.00 96.01           O  
ATOM   1328  CB  LEU B 166      24.380  11.725   9.621  1.00 96.01           C  
ATOM   1329  CG  LEU B 166      24.204  10.214   9.455  1.00 96.01           C  
ATOM   1330  CD1 LEU B 166      22.990   9.732  10.240  1.00 96.01           C  
ATOM   1331  CD2 LEU B 166      24.074   9.849   7.980  1.00 96.01           C  
ATOM   1332  N   CYS B 167      27.070  11.823  11.139  1.00 95.85           N  
ATOM   1333  CA  CYS B 167      28.280  11.109  11.526  1.00 95.85           C  
ATOM   1334  C   CYS B 167      28.629  11.378  12.986  1.00 95.85           C  
ATOM   1335  O   CYS B 167      29.021  10.464  13.713  1.00 95.85           O  
ATOM   1336  CB  CYS B 167      29.452  11.512  10.631  1.00 95.85           C  
ATOM   1337  SG  CYS B 167      29.408  10.757   8.991  1.00 95.85           S  
ATOM   1338  N   GLU B 168      28.412  12.578  13.430  1.00 94.00           N  
ATOM   1339  CA  GLU B 168      28.888  12.970  14.754  1.00 94.00           C  
ATOM   1340  C   GLU B 168      27.848  12.663  15.827  1.00 94.00           C  
ATOM   1341  O   GLU B 168      28.185  12.153  16.898  1.00 94.00           O  
ATOM   1342  CB  GLU B 168      29.246  14.459  14.778  1.00 94.00           C  
ATOM   1343  CG  GLU B 168      30.464  14.813  13.937  1.00 94.00           C  
ATOM   1344  CD  GLU B 168      30.772  16.301  13.926  1.00 94.00           C  
ATOM   1345  OE1 GLU B 168      31.735  16.716  13.242  1.00 94.00           O  
ATOM   1346  OE2 GLU B 168      30.045  17.059  14.606  1.00 94.00           O  
ATOM   1347  N   LYS B 169      26.609  12.863  15.508  1.00 91.23           N  
ATOM   1348  CA  LYS B 169      25.598  12.824  16.562  1.00 91.23           C  
ATOM   1349  C   LYS B 169      25.020  11.420  16.715  1.00 91.23           C  
ATOM   1350  O   LYS B 169      24.477  11.079  17.769  1.00 91.23           O  
ATOM   1351  CB  LYS B 169      24.478  13.822  16.269  1.00 91.23           C  
ATOM   1352  CG  LYS B 169      24.907  15.279  16.362  1.00 91.23           C  
ATOM   1353  CD  LYS B 169      23.731  16.223  16.153  1.00 91.23           C  
ATOM   1354  CE  LYS B 169      24.163  17.682  16.226  1.00 91.23           C  
ATOM   1355  NZ  LYS B 169      23.031  18.611  15.935  1.00 91.23           N  
ATOM   1356  N   THR B 170      25.030  10.572  15.704  1.00 90.83           N  
ATOM   1357  CA  THR B 170      24.374   9.269  15.712  1.00 90.83           C  
ATOM   1358  C   THR B 170      24.854   8.429  16.892  1.00 90.83           C  
ATOM   1359  O   THR B 170      24.043   7.873  17.636  1.00 90.83           O  
ATOM   1360  CB  THR B 170      24.630   8.507  14.398  1.00 90.83           C  
ATOM   1361  CG2 THR B 170      23.907   7.163  14.391  1.00 90.83           C  
ATOM   1362  OG1 THR B 170      24.162   9.295  13.297  1.00 90.83           O  
ATOM   1363  N   TRP B 171      26.196   8.355  17.131  1.00 90.19           N  
ATOM   1364  CA  TRP B 171      26.743   7.586  18.244  1.00 90.19           C  
ATOM   1365  C   TRP B 171      27.569   8.476  19.168  1.00 90.19           C  
ATOM   1366  O   TRP B 171      28.699   8.134  19.522  1.00 90.19           O  
ATOM   1367  CB  TRP B 171      27.602   6.428  17.728  1.00 90.19           C  
ATOM   1368  CG  TRP B 171      26.823   5.359  17.023  1.00 90.19           C  
ATOM   1369  CD1 TRP B 171      25.694   4.732  17.469  1.00 90.19           C  
ATOM   1370  CD2 TRP B 171      27.120   4.790  15.744  1.00 90.19           C  
ATOM   1371  CE2 TRP B 171      26.127   3.821  15.478  1.00 90.19           C  
ATOM   1372  CE3 TRP B 171      28.130   5.005  14.797  1.00 90.19           C  
ATOM   1373  NE1 TRP B 171      25.270   3.806  16.545  1.00 90.19           N  
ATOM   1374  CZ2 TRP B 171      26.115   3.068  14.301  1.00 90.19           C  
ATOM   1375  CZ3 TRP B 171      28.116   4.254  13.626  1.00 90.19           C  
ATOM   1376  CH2 TRP B 171      27.115   3.299  13.391  1.00 90.19           C  
ATOM   1377  N   SER B 172      27.011   9.640  19.542  1.00 86.38           N  
ATOM   1378  CA  SER B 172      27.542  10.577  20.525  1.00 86.38           C  
ATOM   1379  C   SER B 172      29.015  10.876  20.265  1.00 86.38           C  
ATOM   1380  O   SER B 172      29.857  10.688  21.145  1.00 86.38           O  
ATOM   1381  CB  SER B 172      27.369  10.025  21.941  1.00 86.38           C  
ATOM   1382  OG  SER B 172      25.996   9.843  22.245  1.00 86.38           O  
ATOM   1383  N   ASN B 173      29.445  11.244  19.089  1.00 90.21           N  
ATOM   1384  CA  ASN B 173      30.758  11.732  18.682  1.00 90.21           C  
ATOM   1385  C   ASN B 173      31.788  10.607  18.644  1.00 90.21           C  
ATOM   1386  O   ASN B 173      32.956  10.818  18.974  1.00 90.21           O  
ATOM   1387  CB  ASN B 173      31.227  12.851  19.613  1.00 90.21           C  
ATOM   1388  CG  ASN B 173      30.456  14.141  19.413  1.00 90.21           C  
ATOM   1389  ND2 ASN B 173      30.430  14.982  20.439  1.00 90.21           N  
ATOM   1390  OD1 ASN B 173      29.888  14.379  18.344  1.00 90.21           O  
ATOM   1391  N   SER B 174      31.272   9.373  18.369  1.00 90.45           N  
ATOM   1392  CA  SER B 174      32.218   8.305  18.063  1.00 90.45           C  
ATOM   1393  C   SER B 174      33.004   8.613  16.793  1.00 90.45           C  
ATOM   1394  O   SER B 174      34.213   8.375  16.732  1.00 90.45           O  
ATOM   1395  CB  SER B 174      31.489   6.970  17.910  1.00 90.45           C  
ATOM   1396  OG  SER B 174      30.920   6.563  19.142  1.00 90.45           O  
ATOM   1397  N   PHE B 175      32.267   9.219  15.877  1.00 95.16           N  
ATOM   1398  CA  PHE B 175      32.896   9.660  14.638  1.00 95.16           C  
ATOM   1399  C   PHE B 175      32.904  11.182  14.546  1.00 95.16           C  
ATOM   1400  O   PHE B 175      32.053  11.850  15.138  1.00 95.16           O  
ATOM   1401  CB  PHE B 175      32.172   9.065  13.425  1.00 95.16           C  
ATOM   1402  CG  PHE B 175      32.068   7.565  13.458  1.00 95.16           C  
ATOM   1403  CD1 PHE B 175      33.185   6.782  13.723  1.00 95.16           C  
ATOM   1404  CD2 PHE B 175      30.852   6.937  13.222  1.00 95.16           C  
ATOM   1405  CE1 PHE B 175      33.090   5.392  13.753  1.00 95.16           C  
ATOM   1406  CE2 PHE B 175      30.750   5.549  13.250  1.00 95.16           C  
ATOM   1407  CZ  PHE B 175      31.871   4.779  13.515  1.00 95.16           C  
ATOM   1408  N   LYS B 176      33.905  11.640  13.926  1.00 95.95           N  
ATOM   1409  CA  LYS B 176      34.039  13.054  13.589  1.00 95.95           C  
ATOM   1410  C   LYS B 176      34.112  13.254  12.077  1.00 95.95           C  
ATOM   1411  O   LYS B 176      34.809  12.512  11.381  1.00 95.95           O  
ATOM   1412  CB  LYS B 176      35.277  13.652  14.257  1.00 95.95           C  
ATOM   1413  CG  LYS B 176      35.416  15.156  14.072  1.00 95.95           C  
ATOM   1414  CD  LYS B 176      36.638  15.698  14.801  1.00 95.95           C  
ATOM   1415  CE  LYS B 176      36.788  17.201  14.601  1.00 95.95           C  
ATOM   1416  NZ  LYS B 176      37.938  17.750  15.379  1.00 95.95           N  
ATOM   1417  N   ALA B 177      33.319  14.182  11.606  1.00 95.65           N  
ATOM   1418  CA  ALA B 177      33.328  14.463  10.172  1.00 95.65           C  
ATOM   1419  C   ALA B 177      34.564  15.267   9.778  1.00 95.65           C  
ATOM   1420  O   ALA B 177      34.635  16.473  10.027  1.00 95.65           O  
ATOM   1421  CB  ALA B 177      32.060  15.213   9.769  1.00 95.65           C  
ATOM   1422  N   SER B 178      35.502  14.639   9.123  1.00 95.12           N  
ATOM   1423  CA  SER B 178      36.736  15.292   8.699  1.00 95.12           C  
ATOM   1424  C   SER B 178      36.529  16.084   7.413  1.00 95.12           C  
ATOM   1425  O   SER B 178      35.797  15.649   6.521  1.00 95.12           O  
ATOM   1426  CB  SER B 178      37.847  14.260   8.500  1.00 95.12           C  
ATOM   1427  OG  SER B 178      39.027  14.879   8.016  1.00 95.12           O  
ATOM   1428  N   PRO B 179      37.141  17.206   7.333  1.00 93.98           N  
ATOM   1429  CA  PRO B 179      37.067  17.950   6.074  1.00 93.98           C  
ATOM   1430  C   PRO B 179      37.943  17.344   4.979  1.00 93.98           C  
ATOM   1431  O   PRO B 179      37.831  17.728   3.812  1.00 93.98           O  
ATOM   1432  CB  PRO B 179      37.562  19.346   6.459  1.00 93.98           C  
ATOM   1433  CG  PRO B 179      38.493  19.118   7.606  1.00 93.98           C  
ATOM   1434  CD  PRO B 179      38.019  17.917   8.374  1.00 93.98           C  
ATOM   1435  N   GLU B 180      38.735  16.325   5.366  1.00 94.82           N  
ATOM   1436  CA  GLU B 180      39.637  15.691   4.409  1.00 94.82           C  
ATOM   1437  C   GLU B 180      38.905  14.651   3.565  1.00 94.82           C  
ATOM   1438  O   GLU B 180      37.946  14.032   4.029  1.00 94.82           O  
ATOM   1439  CB  GLU B 180      40.821  15.044   5.133  1.00 94.82           C  
ATOM   1440  CG  GLU B 180      41.619  16.013   5.994  1.00 94.82           C  
ATOM   1441  CD  GLU B 180      42.431  17.009   5.182  1.00 94.82           C  
ATOM   1442  OE1 GLU B 180      42.741  18.105   5.701  1.00 94.82           O  
ATOM   1443  OE2 GLU B 180      42.761  16.690   4.017  1.00 94.82           O  
ATOM   1444  N   ARG B 181      39.315  14.479   2.260  1.00 92.62           N  
ATOM   1445  CA  ARG B 181      38.694  13.540   1.333  1.00 92.62           C  
ATOM   1446  C   ARG B 181      39.425  12.202   1.337  1.00 92.62           C  
ATOM   1447  O   ARG B 181      40.505  12.081   1.918  1.00 92.62           O  
ATOM   1448  CB  ARG B 181      38.669  14.119  -0.084  1.00 92.62           C  
ATOM   1449  CG  ARG B 181      37.869  15.406  -0.209  1.00 92.62           C  
ATOM   1450  CD  ARG B 181      37.624  15.779  -1.664  1.00 92.62           C  
ATOM   1451  NE  ARG B 181      36.201  15.784  -1.988  1.00 92.62           N  
ATOM   1452  CZ  ARG B 181      35.678  16.290  -3.101  1.00 92.62           C  
ATOM   1453  NH1 ARG B 181      36.456  16.844  -4.024  1.00 92.62           N  
ATOM   1454  NH2 ARG B 181      34.368  16.242  -3.294  1.00 92.62           N  
ATOM   1455  N   ARG B 182      38.798  11.320   0.672  1.00 93.55           N  
ATOM   1456  CA  ARG B 182      39.410   9.999   0.574  1.00 93.55           C  
ATOM   1457  C   ARG B 182      40.761  10.073  -0.129  1.00 93.55           C  
ATOM   1458  O   ARG B 182      40.927  10.829  -1.088  1.00 93.55           O  
ATOM   1459  CB  ARG B 182      38.485   9.031  -0.168  1.00 93.55           C  
ATOM   1460  CG  ARG B 182      37.288   8.575   0.650  1.00 93.55           C  
ATOM   1461  CD  ARG B 182      36.447   7.553  -0.104  1.00 93.55           C  
ATOM   1462  NE  ARG B 182      35.217   7.232   0.615  1.00 93.55           N  
ATOM   1463  CZ  ARG B 182      34.204   6.535   0.109  1.00 93.55           C  
ATOM   1464  NH1 ARG B 182      34.253   6.071  -1.135  1.00 93.55           N  
ATOM   1465  NH2 ARG B 182      33.131   6.301   0.851  1.00 93.55           N  
ATOM   1466  N   ASN B 183      41.780   9.373   0.261  1.00 88.64           N  
ATOM   1467  CA  ASN B 183      43.128   9.269  -0.287  1.00 88.64           C  
ATOM   1468  C   ASN B 183      44.002  10.443   0.145  1.00 88.64           C  
ATOM   1469  O   ASN B 183      45.117  10.609  -0.351  1.00 88.64           O  
ATOM   1470  CB  ASN B 183      43.081   9.175  -1.813  1.00 88.64           C  
ATOM   1471  CG  ASN B 183      42.312   7.964  -2.301  1.00 88.64           C  
ATOM   1472  ND2 ASN B 183      41.713   8.077  -3.481  1.00 88.64           N  
ATOM   1473  OD1 ASN B 183      42.258   6.934  -1.623  1.00 88.64           O  
ATOM   1474  N   SER B 184      43.586  11.291   1.059  1.00 92.56           N  
ATOM   1475  CA  SER B 184      44.414  12.349   1.629  1.00 92.56           C  
ATOM   1476  C   SER B 184      45.366  11.797   2.685  1.00 92.56           C  
ATOM   1477  O   SER B 184      46.370  12.432   3.015  1.00 92.56           O  
ATOM   1478  CB  SER B 184      43.539  13.443   2.241  1.00 92.56           C  
ATOM   1479  OG  SER B 184      42.824  12.948   3.361  1.00 92.56           O  
ATOM   1480  N   GLY B 185      45.063  10.685   3.163  1.00 92.68           N  
ATOM   1481  CA  GLY B 185      45.876  10.059   4.193  1.00 92.68           C  
ATOM   1482  C   GLY B 185      45.656  10.654   5.572  1.00 92.68           C  
ATOM   1483  O   GLY B 185      46.439  10.411   6.491  1.00 92.68           O  
ATOM   1484  N   ARG B 186      44.659  11.433   5.803  1.00 94.98           N  
ATOM   1485  CA  ARG B 186      44.419  12.097   7.080  1.00 94.98           C  
ATOM   1486  C   ARG B 186      43.024  11.778   7.609  1.00 94.98           C  
ATOM   1487  O   ARG B 186      42.562  12.399   8.569  1.00 94.98           O  
ATOM   1488  CB  ARG B 186      44.593  13.611   6.940  1.00 94.98           C  
ATOM   1489  CG  ARG B 186      46.018  14.041   6.629  1.00 94.98           C  
ATOM   1490  CD  ARG B 186      46.161  15.557   6.624  1.00 94.98           C  
ATOM   1491  NE  ARG B 186      47.508  15.969   6.239  1.00 94.98           N  
ATOM   1492  CZ  ARG B 186      48.012  17.184   6.432  1.00 94.98           C  
ATOM   1493  NH1 ARG B 186      47.288  18.135   7.010  1.00 94.98           N  
ATOM   1494  NH2 ARG B 186      49.251  17.452   6.043  1.00 94.98           N  
ATOM   1495  N   CYS B 187      42.356  10.907   6.939  1.00 97.16           N  
ATOM   1496  CA  CYS B 187      41.033  10.471   7.370  1.00 97.16           C  
ATOM   1497  C   CYS B 187      40.853   8.974   7.149  1.00 97.16           C  
ATOM   1498  O   CYS B 187      41.584   8.366   6.365  1.00 97.16           O  
ATOM   1499  CB  CYS B 187      39.945  11.241   6.623  1.00 97.16           C  
ATOM   1500  SG  CYS B 187      39.969  10.985   4.835  1.00 97.16           S  
ATOM   1501  N   LEU B 188      39.954   8.481   7.966  1.00 97.39           N  
ATOM   1502  CA  LEU B 188      39.705   7.047   7.871  1.00 97.39           C  
ATOM   1503  C   LEU B 188      38.479   6.764   7.009  1.00 97.39           C  
ATOM   1504  O   LEU B 188      37.509   7.524   7.033  1.00 97.39           O  
ATOM   1505  CB  LEU B 188      39.515   6.443   9.264  1.00 97.39           C  
ATOM   1506  CG  LEU B 188      40.766   6.351  10.140  1.00 97.39           C  
ATOM   1507  CD1 LEU B 188      40.826   7.531  11.103  1.00 97.39           C  
ATOM   1508  CD2 LEU B 188      40.789   5.030  10.903  1.00 97.39           C  
ATOM   1509  N   GLN B 189      38.521   5.700   6.204  1.00 97.17           N  
ATOM   1510  CA  GLN B 189      37.387   5.242   5.411  1.00 97.17           C  
ATOM   1511  C   GLN B 189      36.558   4.214   6.177  1.00 97.17           C  
ATOM   1512  O   GLN B 189      37.093   3.218   6.668  1.00 97.17           O  
ATOM   1513  CB  GLN B 189      37.864   4.646   4.085  1.00 97.17           C  
ATOM   1514  CG  GLN B 189      38.647   5.623   3.219  1.00 97.17           C  
ATOM   1515  CD  GLN B 189      39.027   5.040   1.871  1.00 97.17           C  
ATOM   1516  NE2 GLN B 189      40.055   5.606   1.248  1.00 97.17           N  
ATOM   1517  OE1 GLN B 189      38.403   4.086   1.395  1.00 97.17           O  
ATOM   1518  N   LYS B 190      35.280   4.440   6.206  1.00 96.22           N  
ATOM   1519  CA  LYS B 190      34.389   3.535   6.927  1.00 96.22           C  
ATOM   1520  C   LYS B 190      34.309   2.178   6.236  1.00 96.22           C  
ATOM   1521  O   LYS B 190      34.097   1.154   6.890  1.00 96.22           O  
ATOM   1522  CB  LYS B 190      32.991   4.144   7.052  1.00 96.22           C  
ATOM   1523  CG  LYS B 190      32.159   4.045   5.782  1.00 96.22           C  
ATOM   1524  CD  LYS B 190      30.771   4.643   5.976  1.00 96.22           C  
ATOM   1525  CE  LYS B 190      30.254   5.286   4.695  1.00 96.22           C  
ATOM   1526  NZ  LYS B 190      29.785   4.263   3.713  1.00 96.22           N  
ATOM   1527  N   TRP B 191      34.425   2.136   4.979  1.00 96.74           N  
ATOM   1528  CA  TRP B 191      34.388   0.906   4.196  1.00 96.74           C  
ATOM   1529  C   TRP B 191      35.280   1.018   2.963  1.00 96.74           C  
ATOM   1530  O   TRP B 191      35.493   2.115   2.442  1.00 96.74           O  
ATOM   1531  CB  TRP B 191      32.952   0.580   3.774  1.00 96.74           C  
ATOM   1532  CG  TRP B 191      32.755  -0.838   3.331  1.00 96.74           C  
ATOM   1533  CD1 TRP B 191      32.479  -1.919   4.123  1.00 96.74           C  
ATOM   1534  CD2 TRP B 191      32.824  -1.331   1.989  1.00 96.74           C  
ATOM   1535  CE2 TRP B 191      32.578  -2.722   2.043  1.00 96.74           C  
ATOM   1536  CE3 TRP B 191      33.069  -0.733   0.747  1.00 96.74           C  
ATOM   1537  NE1 TRP B 191      32.372  -3.053   3.354  1.00 96.74           N  
ATOM   1538  CZ2 TRP B 191      32.571  -3.522   0.897  1.00 96.74           C  
ATOM   1539  CZ3 TRP B 191      33.061  -1.531  -0.391  1.00 96.74           C  
ATOM   1540  CH2 TRP B 191      32.814  -2.911  -0.306  1.00 96.74           C  
ATOM   1541  N   PHE B 192      35.906  -0.063   2.499  1.00 95.58           N  
ATOM   1542  CA  PHE B 192      36.773  -0.125   1.328  1.00 95.58           C  
ATOM   1543  C   PHE B 192      36.651  -1.477   0.635  1.00 95.58           C  
ATOM   1544  O   PHE B 192      36.166  -2.443   1.228  1.00 95.58           O  
ATOM   1545  CB  PHE B 192      38.230   0.133   1.722  1.00 95.58           C  
ATOM   1546  CG  PHE B 192      38.746  -0.800   2.784  1.00 95.58           C  
ATOM   1547  CD1 PHE B 192      38.539  -0.526   4.131  1.00 95.58           C  
ATOM   1548  CD2 PHE B 192      39.439  -1.953   2.435  1.00 95.58           C  
ATOM   1549  CE1 PHE B 192      39.016  -1.389   5.116  1.00 95.58           C  
ATOM   1550  CE2 PHE B 192      39.918  -2.818   3.414  1.00 95.58           C  
ATOM   1551  CZ  PHE B 192      39.706  -2.534   4.753  1.00 95.58           C  
ATOM   1552  N   GLU B 193      37.004  -1.512  -0.633  1.00 92.00           N  
ATOM   1553  CA  GLU B 193      36.917  -2.758  -1.387  1.00 92.00           C  
ATOM   1554  C   GLU B 193      37.942  -3.775  -0.894  1.00 92.00           C  
ATOM   1555  O   GLU B 193      39.128  -3.458  -0.772  1.00 92.00           O  
ATOM   1556  CB  GLU B 193      37.111  -2.498  -2.883  1.00 92.00           C  
ATOM   1557  CG  GLU B 193      35.950  -1.760  -3.535  1.00 92.00           C  
ATOM   1558  CD  GLU B 193      34.687  -2.601  -3.635  1.00 92.00           C  
ATOM   1559  OE1 GLU B 193      33.634  -2.066  -4.049  1.00 92.00           O  
ATOM   1560  OE2 GLU B 193      34.751  -3.804  -3.296  1.00 92.00           O  
ATOM   1561  N   PRO B 194      37.423  -4.978  -0.606  1.00 89.62           N  
ATOM   1562  CA  PRO B 194      38.302  -6.006  -0.044  1.00 89.62           C  
ATOM   1563  C   PRO B 194      39.530  -6.271  -0.912  1.00 89.62           C  
ATOM   1564  O   PRO B 194      40.600  -6.595  -0.391  1.00 89.62           O  
ATOM   1565  CB  PRO B 194      37.402  -7.242   0.021  1.00 89.62           C  
ATOM   1566  CG  PRO B 194      36.009  -6.703  -0.041  1.00 89.62           C  
ATOM   1567  CD  PRO B 194      36.043  -5.366  -0.722  1.00 89.62           C  
ATOM   1568  N   ALA B 195      39.354  -6.161  -2.200  1.00 87.16           N  
ATOM   1569  CA  ALA B 195      40.466  -6.445  -3.104  1.00 87.16           C  
ATOM   1570  C   ALA B 195      41.528  -5.351  -3.025  1.00 87.16           C  
ATOM   1571  O   ALA B 195      42.693  -5.584  -3.358  1.00 87.16           O  
ATOM   1572  CB  ALA B 195      39.962  -6.591  -4.538  1.00 87.16           C  
ATOM   1573  N   GLN B 196      41.139  -4.274  -2.369  1.00 87.31           N  
ATOM   1574  CA  GLN B 196      42.074  -3.159  -2.262  1.00 87.31           C  
ATOM   1575  C   GLN B 196      42.732  -3.123  -0.886  1.00 87.31           C  
ATOM   1576  O   GLN B 196      42.178  -3.638   0.087  1.00 87.31           O  
ATOM   1577  CB  GLN B 196      41.362  -1.833  -2.537  1.00 87.31           C  
ATOM   1578  CG  GLN B 196      40.853  -1.693  -3.965  1.00 87.31           C  
ATOM   1579  CD  GLN B 196      40.170  -0.362  -4.218  1.00 87.31           C  
ATOM   1580  NE2 GLN B 196      39.710  -0.154  -5.447  1.00 87.31           N  
ATOM   1581  OE1 GLN B 196      40.056   0.474  -3.315  1.00 87.31           O  
ATOM   1582  N   GLY B 197      44.013  -2.990  -0.777  1.00 87.26           N  
ATOM   1583  CA  GLY B 197      44.694  -2.862   0.502  1.00 87.26           C  
ATOM   1584  C   GLY B 197      43.974  -1.944   1.472  1.00 87.26           C  
ATOM   1585  O   GLY B 197      43.162  -1.113   1.061  1.00 87.26           O  
ATOM   1586  N   ASN B 198      44.054  -2.132   2.869  1.00 94.44           N  
ATOM   1587  CA  ASN B 198      43.427  -1.312   3.900  1.00 94.44           C  
ATOM   1588  C   ASN B 198      44.048   0.082   3.962  1.00 94.44           C  
ATOM   1589  O   ASN B 198      45.196   0.236   4.382  1.00 94.44           O  
ATOM   1590  CB  ASN B 198      43.525  -1.998   5.265  1.00 94.44           C  
ATOM   1591  CG  ASN B 198      42.680  -1.315   6.322  1.00 94.44           C  
ATOM   1592  ND2 ASN B 198      42.338  -2.051   7.373  1.00 94.44           N  
ATOM   1593  OD1 ASN B 198      42.338  -0.137   6.196  1.00 94.44           O  
ATOM   1594  N   PRO B 199      43.381   1.077   3.521  1.00 95.31           N  
ATOM   1595  CA  PRO B 199      43.938   2.431   3.487  1.00 95.31           C  
ATOM   1596  C   PRO B 199      44.043   3.060   4.875  1.00 95.31           C  
ATOM   1597  O   PRO B 199      44.691   4.098   5.039  1.00 95.31           O  
ATOM   1598  CB  PRO B 199      42.945   3.199   2.613  1.00 95.31           C  
ATOM   1599  CG  PRO B 199      41.638   2.502   2.815  1.00 95.31           C  
ATOM   1600  CD  PRO B 199      41.906   1.039   3.020  1.00 95.31           C  
ATOM   1601  N   ASN B 200      43.482   2.456   5.884  1.00 96.92           N  
ATOM   1602  CA  ASN B 200      43.399   3.066   7.206  1.00 96.92           C  
ATOM   1603  C   ASN B 200      44.648   2.777   8.036  1.00 96.92           C  
ATOM   1604  O   ASN B 200      44.874   3.414   9.067  1.00 96.92           O  
ATOM   1605  CB  ASN B 200      42.149   2.582   7.944  1.00 96.92           C  
ATOM   1606  CG  ASN B 200      40.865   3.024   7.269  1.00 96.92           C  
ATOM   1607  ND2 ASN B 200      39.781   2.301   7.525  1.00 96.92           N  
ATOM   1608  OD1 ASN B 200      40.848   4.007   6.523  1.00 96.92           O  
ATOM   1609  N   VAL B 201      45.494   1.875   7.531  1.00 95.73           N  
ATOM   1610  CA  VAL B 201      46.704   1.524   8.267  1.00 95.73           C  
ATOM   1611  C   VAL B 201      47.652   2.721   8.302  1.00 95.73           C  
ATOM   1612  O   VAL B 201      48.147   3.097   9.367  1.00 95.73           O  
ATOM   1613  CB  VAL B 201      47.413   0.301   7.642  1.00 95.73           C  
ATOM   1614  CG1 VAL B 201      48.743   0.032   8.345  1.00 95.73           C  
ATOM   1615  CG2 VAL B 201      46.511  -0.929   7.708  1.00 95.73           C  
ATOM   1616  N   ALA B 202      47.818   3.363   7.190  1.00 93.96           N  
ATOM   1617  CA  ALA B 202      48.715   4.512   7.096  1.00 93.96           C  
ATOM   1618  C   ALA B 202      48.176   5.696   7.893  1.00 93.96           C  
ATOM   1619  O   ALA B 202      48.945   6.452   8.489  1.00 93.96           O  
ATOM   1620  CB  ALA B 202      48.922   4.906   5.636  1.00 93.96           C  
ATOM   1621  N   VAL B 203      46.875   5.831   7.950  1.00 95.85           N  
ATOM   1622  CA  VAL B 203      46.256   6.951   8.651  1.00 95.85           C  
ATOM   1623  C   VAL B 203      46.405   6.765  10.159  1.00 95.85           C  
ATOM   1624  O   VAL B 203      46.728   7.713  10.879  1.00 95.85           O  
ATOM   1625  CB  VAL B 203      44.764   7.099   8.277  1.00 95.85           C  
ATOM   1626  CG1 VAL B 203      44.124   8.249   9.054  1.00 95.85           C  
ATOM   1627  CG2 VAL B 203      44.610   7.316   6.773  1.00 95.85           C  
ATOM   1628  N   ALA B 204      46.150   5.609  10.628  1.00 95.83           N  
ATOM   1629  CA  ALA B 204      46.325   5.319  12.049  1.00 95.83           C  
ATOM   1630  C   ALA B 204      47.764   5.578  12.488  1.00 95.83           C  
ATOM   1631  O   ALA B 204      48.002   6.094  13.582  1.00 95.83           O  
ATOM   1632  CB  ALA B 204      45.932   3.876  12.350  1.00 95.83           C  
ATOM   1633  N   ARG B 205      48.794   5.268  11.707  1.00 94.11           N  
ATOM   1634  CA  ARG B 205      50.198   5.512  12.017  1.00 94.11           C  
ATOM   1635  C   ARG B 205      50.485   7.007  12.115  1.00 94.11           C  
ATOM   1636  O   ARG B 205      51.197   7.449  13.018  1.00 94.11           O  
ATOM   1637  CB  ARG B 205      51.101   4.873  10.960  1.00 94.11           C  
ATOM   1638  CG  ARG B 205      52.569   4.821  11.354  1.00 94.11           C  
ATOM   1639  CD  ARG B 205      53.415   4.138  10.288  1.00 94.11           C  
ATOM   1640  NE  ARG B 205      53.165   2.701  10.242  1.00 94.11           N  
ATOM   1641  CZ  ARG B 205      53.471   1.911   9.215  1.00 94.11           C  
ATOM   1642  NH1 ARG B 205      54.047   2.407   8.127  1.00 94.11           N  
ATOM   1643  NH2 ARG B 205      53.199   0.616   9.278  1.00 94.11           N  
ATOM   1644  N   LEU B 206      49.874   7.715  11.207  1.00 93.16           N  
ATOM   1645  CA  LEU B 206      50.073   9.161  11.202  1.00 93.16           C  
ATOM   1646  C   LEU B 206      49.547   9.785  12.490  1.00 93.16           C  
ATOM   1647  O   LEU B 206      50.218  10.624  13.097  1.00 93.16           O  
ATOM   1648  CB  LEU B 206      49.377   9.792   9.993  1.00 93.16           C  
ATOM   1649  CG  LEU B 206      49.448  11.317   9.891  1.00 93.16           C  
ATOM   1650  CD1 LEU B 206      50.874  11.763   9.584  1.00 93.16           C  
ATOM   1651  CD2 LEU B 206      48.482  11.826   8.827  1.00 93.16           C  
ATOM   1652  N   PHE B 207      48.419   9.368  12.946  1.00 93.62           N  
ATOM   1653  CA  PHE B 207      47.807   9.972  14.124  1.00 93.62           C  
ATOM   1654  C   PHE B 207      48.419   9.408  15.401  1.00 93.62           C  
ATOM   1655  O   PHE B 207      48.294  10.007  16.471  1.00 93.62           O  
ATOM   1656  CB  PHE B 207      46.293   9.741  14.122  1.00 93.62           C  
ATOM   1657  CG  PHE B 207      45.533  10.708  13.253  1.00 93.62           C  
ATOM   1658  CD1 PHE B 207      45.075  11.914  13.767  1.00 93.62           C  
ATOM   1659  CD2 PHE B 207      45.279  10.409  11.921  1.00 93.62           C  
ATOM   1660  CE1 PHE B 207      44.371  12.810  12.965  1.00 93.62           C  
ATOM   1661  CE2 PHE B 207      44.576  11.299  11.113  1.00 93.62           C  
ATOM   1662  CZ  PHE B 207      44.123  12.499  11.637  1.00 93.62           C  
ATOM   1663  N   ALA B 208      49.036   8.298  15.302  1.00 91.91           N  
ATOM   1664  CA  ALA B 208      49.733   7.733  16.454  1.00 91.91           C  
ATOM   1665  C   ALA B 208      51.098   8.386  16.645  1.00 91.91           C  
ATOM   1666  O   ALA B 208      51.657   8.362  17.744  1.00 91.91           O  
ATOM   1667  CB  ALA B 208      49.886   6.222  16.294  1.00 91.91           C  
ATOM   1668  N   SER B 209      51.794   8.932  15.635  1.00 85.26           N  
ATOM   1669  CA  SER B 209      53.111   9.555  15.695  1.00 85.26           C  
ATOM   1670  C   SER B 209      53.022  10.985  16.218  1.00 85.26           C  
ATOM   1671  O   SER B 209      53.904  11.440  16.950  1.00 85.26           O  
ATOM   1672  CB  SER B 209      53.771   9.549  14.316  1.00 85.26           C  
ATOM   1673  OG  SER B 209      52.902  10.097  13.339  1.00 85.26           O  
TER   
ATOM   1674  N   PRO C   1     -19.299  51.441  57.271  1.00 72.36           N  
ATOM   1675  CA  PRO C   1     -19.179  51.163  55.839  1.00 72.36           C  
ATOM   1676  C   PRO C   1     -18.598  52.338  55.055  1.00 72.36           C  
ATOM   1677  O   PRO C   1     -18.858  53.497  55.391  1.00 72.36           O  
ATOM   1678  CB  PRO C   1     -20.622  50.881  55.411  1.00 72.36           C  
ATOM   1679  CG  PRO C   1     -21.447  51.219  56.611  1.00 72.36           C  
ATOM   1680  CD  PRO C   1     -20.525  51.577  57.740  1.00 72.36           C  
ATOM   1681  N   VAL C   2     -17.590  52.042  54.247  1.00 75.70           N  
ATOM   1682  CA  VAL C   2     -16.934  53.092  53.475  1.00 75.70           C  
ATOM   1683  C   VAL C   2     -17.983  53.949  52.770  1.00 75.70           C  
ATOM   1684  O   VAL C   2     -19.094  53.484  52.503  1.00 75.70           O  
ATOM   1685  CB  VAL C   2     -15.945  52.504  52.443  1.00 75.70           C  
ATOM   1686  CG1 VAL C   2     -14.652  52.062  53.126  1.00 75.70           C  
ATOM   1687  CG2 VAL C   2     -16.586  51.336  51.696  1.00 75.70           C  
ATOM   1688  N   LYS C   3     -17.816  55.298  52.781  1.00 69.92           N  
ATOM   1689  CA  LYS C   3     -18.821  56.225  52.270  1.00 69.92           C  
ATOM   1690  C   LYS C   3     -18.373  56.851  50.954  1.00 69.92           C  
ATOM   1691  O   LYS C   3     -17.202  56.752  50.580  1.00 69.92           O  
ATOM   1692  CB  LYS C   3     -19.116  57.317  53.298  1.00 69.92           C  
ATOM   1693  CG  LYS C   3     -19.725  56.802  54.594  1.00 69.92           C  
ATOM   1694  CD  LYS C   3     -20.203  57.945  55.481  1.00 69.92           C  
ATOM   1695  CE  LYS C   3     -20.812  57.430  56.777  1.00 69.92           C  
ATOM   1696  NZ  LYS C   3     -21.249  58.548  57.666  1.00 69.92           N  
ATOM   1697  N   GLY C   4     -19.406  57.308  50.011  1.00 64.27           N  
ATOM   1698  CA  GLY C   4     -19.232  58.096  48.801  1.00 64.27           C  
ATOM   1699  C   GLY C   4     -18.683  57.291  47.638  1.00 64.27           C  
ATOM   1700  O   GLY C   4     -19.218  56.232  47.302  1.00 64.27           O  
ATOM   1701  N   GLY C   5     -17.596  57.704  46.926  1.00 66.95           N  
ATOM   1702  CA  GLY C   5     -16.940  57.103  45.776  1.00 66.95           C  
ATOM   1703  C   GLY C   5     -16.338  55.743  46.074  1.00 66.95           C  
ATOM   1704  O   GLY C   5     -16.354  54.851  45.224  1.00 66.95           O  
ATOM   1705  N   THR C   6     -15.917  55.499  47.198  1.00 75.93           N  
ATOM   1706  CA  THR C   6     -15.327  54.231  47.612  1.00 75.93           C  
ATOM   1707  C   THR C   6     -16.395  53.148  47.724  1.00 75.93           C  
ATOM   1708  O   THR C   6     -16.102  51.962  47.562  1.00 75.93           O  
ATOM   1709  CB  THR C   6     -14.590  54.371  48.958  1.00 75.93           C  
ATOM   1710  CG2 THR C   6     -13.142  53.907  48.843  1.00 75.93           C  
ATOM   1711  OG1 THR C   6     -14.610  55.744  49.367  1.00 75.93           O  
ATOM   1712  N   LYS C   7     -17.643  53.636  48.010  1.00 77.36           N  
ATOM   1713  CA  LYS C   7     -18.738  52.671  48.041  1.00 77.36           C  
ATOM   1714  C   LYS C   7     -19.011  52.104  46.651  1.00 77.36           C  
ATOM   1715  O   LYS C   7     -19.294  50.913  46.504  1.00 77.36           O  
ATOM   1716  CB  LYS C   7     -20.006  53.315  48.603  1.00 77.36           C  
ATOM   1717  CG  LYS C   7     -21.133  52.329  48.875  1.00 77.36           C  
ATOM   1718  CD  LYS C   7     -22.343  53.019  49.492  1.00 77.36           C  
ATOM   1719  CE  LYS C   7     -23.486  52.042  49.724  1.00 77.36           C  
ATOM   1720  NZ  LYS C   7     -24.682  52.717  50.312  1.00 77.36           N  
ATOM   1721  N   CYS C   8     -18.826  52.902  45.641  1.00 75.61           N  
ATOM   1722  CA  CYS C   8     -18.985  52.449  44.263  1.00 75.61           C  
ATOM   1723  C   CYS C   8     -17.885  51.466  43.882  1.00 75.61           C  
ATOM   1724  O   CYS C   8     -18.150  50.454  43.231  1.00 75.61           O  
ATOM   1725  CB  CYS C   8     -18.973  53.639  43.304  1.00 75.61           C  
ATOM   1726  SG  CYS C   8     -19.294  53.190  41.584  1.00 75.61           S  
ATOM   1727  N   ILE C   9     -16.728  51.698  44.312  1.00 78.20           N  
ATOM   1728  CA  ILE C   9     -15.593  50.823  44.044  1.00 78.20           C  
ATOM   1729  C   ILE C   9     -15.793  49.487  44.756  1.00 78.20           C  
ATOM   1730  O   ILE C   9     -15.470  48.429  44.209  1.00 78.20           O  
ATOM   1731  CB  ILE C   9     -14.262  51.471  44.485  1.00 78.20           C  
ATOM   1732  CG1 ILE C   9     -13.920  52.658  43.576  1.00 78.20           C  
ATOM   1733  CG2 ILE C   9     -13.132  50.439  44.486  1.00 78.20           C  
ATOM   1734  CD1 ILE C   9     -12.677  53.426  44.004  1.00 78.20           C  
ATOM   1735  N   LYS C  10     -16.334  49.578  45.855  1.00 82.55           N  
ATOM   1736  CA  LYS C  10     -16.590  48.366  46.628  1.00 82.55           C  
ATOM   1737  C   LYS C  10     -17.585  47.457  45.912  1.00 82.55           C  
ATOM   1738  O   LYS C  10     -17.341  46.258  45.762  1.00 82.55           O  
ATOM   1739  CB  LYS C  10     -17.112  48.718  48.022  1.00 82.55           C  
ATOM   1740  CG  LYS C  10     -17.539  47.512  48.846  1.00 82.55           C  
ATOM   1741  CD  LYS C  10     -18.133  47.932  50.185  1.00 82.55           C  
ATOM   1742  CE  LYS C  10     -18.702  46.741  50.942  1.00 82.55           C  
ATOM   1743  NZ  LYS C  10     -19.169  47.125  52.308  1.00 82.55           N  
ATOM   1744  N   TYR C  11     -18.622  48.042  45.397  1.00 80.70           N  
ATOM   1745  CA  TYR C  11     -19.640  47.231  44.738  1.00 80.70           C  
ATOM   1746  C   TYR C  11     -19.167  46.770  43.366  1.00 80.70           C  
ATOM   1747  O   TYR C  11     -19.509  45.671  42.921  1.00 80.70           O  
ATOM   1748  CB  TYR C  11     -20.949  48.016  44.603  1.00 80.70           C  
ATOM   1749  CG  TYR C  11     -21.720  48.138  45.894  1.00 80.70           C  
ATOM   1750  CD1 TYR C  11     -21.936  47.027  46.708  1.00 80.70           C  
ATOM   1751  CD2 TYR C  11     -22.236  49.363  46.305  1.00 80.70           C  
ATOM   1752  CE1 TYR C  11     -22.648  47.135  47.898  1.00 80.70           C  
ATOM   1753  CE2 TYR C  11     -22.949  49.482  47.492  1.00 80.70           C  
ATOM   1754  CZ  TYR C  11     -23.150  48.365  48.281  1.00 80.70           C  
ATOM   1755  OH  TYR C  11     -23.855  48.476  49.458  1.00 80.70           O  
ATOM   1756  N   LEU C  12     -18.375  47.563  42.712  1.00 80.39           N  
ATOM   1757  CA  LEU C  12     -17.790  47.130  41.447  1.00 80.39           C  
ATOM   1758  C   LEU C  12     -16.844  45.954  41.662  1.00 80.39           C  
ATOM   1759  O   LEU C  12     -16.867  44.984  40.900  1.00 80.39           O  
ATOM   1760  CB  LEU C  12     -17.044  48.286  40.778  1.00 80.39           C  
ATOM   1761  CG  LEU C  12     -17.904  49.305  40.029  1.00 80.39           C  
ATOM   1762  CD1 LEU C  12     -17.068  50.522  39.644  1.00 80.39           C  
ATOM   1763  CD2 LEU C  12     -18.534  48.670  38.795  1.00 80.39           C  
ATOM   1764  N   LEU C  13     -16.042  46.035  42.676  1.00 86.82           N  
ATOM   1765  CA  LEU C  13     -15.129  44.944  42.999  1.00 86.82           C  
ATOM   1766  C   LEU C  13     -15.900  43.682  43.371  1.00 86.82           C  
ATOM   1767  O   LEU C  13     -15.507  42.575  42.996  1.00 86.82           O  
ATOM   1768  CB  LEU C  13     -14.198  45.345  44.146  1.00 86.82           C  
ATOM   1769  CG  LEU C  13     -12.814  45.862  43.747  1.00 86.82           C  
ATOM   1770  CD1 LEU C  13     -12.210  46.686  44.878  1.00 86.82           C  
ATOM   1771  CD2 LEU C  13     -11.897  44.702  43.376  1.00 86.82           C  
ATOM   1772  N   PHE C  14     -16.924  43.888  44.094  1.00 86.36           N  
ATOM   1773  CA  PHE C  14     -17.732  42.734  44.470  1.00 86.36           C  
ATOM   1774  C   PHE C  14     -18.404  42.121  43.248  1.00 86.36           C  
ATOM   1775  O   PHE C  14     -18.348  40.905  43.047  1.00 86.36           O  
ATOM   1776  CB  PHE C  14     -18.788  43.130  45.507  1.00 86.36           C  
ATOM   1777  CG  PHE C  14     -19.776  42.038  45.815  1.00 86.36           C  
ATOM   1778  CD1 PHE C  14     -21.058  42.069  45.277  1.00 86.36           C  
ATOM   1779  CD2 PHE C  14     -19.424  40.979  46.641  1.00 86.36           C  
ATOM   1780  CE1 PHE C  14     -21.975  41.060  45.561  1.00 86.36           C  
ATOM   1781  CE2 PHE C  14     -20.335  39.966  46.929  1.00 86.36           C  
ATOM   1782  CZ  PHE C  14     -21.610  40.009  46.387  1.00 86.36           C  
ATOM   1783  N   GLY C  15     -19.019  42.925  42.411  1.00 84.76           N  
ATOM   1784  CA  GLY C  15     -19.738  42.428  41.248  1.00 84.76           C  
ATOM   1785  C   GLY C  15     -18.843  41.710  40.255  1.00 84.76           C  
ATOM   1786  O   GLY C  15     -19.154  40.599  39.822  1.00 84.76           O  
ATOM   1787  N   PHE C  16     -17.769  42.300  39.864  1.00 84.85           N  
ATOM   1788  CA  PHE C  16     -16.863  41.721  38.879  1.00 84.85           C  
ATOM   1789  C   PHE C  16     -16.218  40.451  39.419  1.00 84.85           C  
ATOM   1790  O   PHE C  16     -16.134  39.443  38.715  1.00 84.85           O  
ATOM   1791  CB  PHE C  16     -15.782  42.731  38.482  1.00 84.85           C  
ATOM   1792  CG  PHE C  16     -16.252  43.766  37.496  1.00 84.85           C  
ATOM   1793  CD1 PHE C  16     -17.060  43.408  36.423  1.00 84.85           C  
ATOM   1794  CD2 PHE C  16     -15.887  45.098  37.642  1.00 84.85           C  
ATOM   1795  CE1 PHE C  16     -17.497  44.365  35.508  1.00 84.85           C  
ATOM   1796  CE2 PHE C  16     -16.319  46.059  36.732  1.00 84.85           C  
ATOM   1797  CZ  PHE C  16     -17.123  45.690  35.666  1.00 84.85           C  
ATOM   1798  N   ASN C  17     -15.803  40.451  40.663  1.00 85.30           N  
ATOM   1799  CA  ASN C  17     -15.127  39.284  41.221  1.00 85.30           C  
ATOM   1800  C   ASN C  17     -16.107  38.150  41.502  1.00 85.30           C  
ATOM   1801  O   ASN C  17     -15.734  36.976  41.460  1.00 85.30           O  
ATOM   1802  CB  ASN C  17     -14.372  39.661  42.498  1.00 85.30           C  
ATOM   1803  CG  ASN C  17     -13.085  40.411  42.215  1.00 85.30           C  
ATOM   1804  ND2 ASN C  17     -13.038  41.678  42.609  1.00 85.30           N  
ATOM   1805  OD1 ASN C  17     -12.141  39.856  41.647  1.00 85.30           O  
ATOM   1806  N   PHE C  18     -17.351  38.571  41.767  1.00 85.35           N  
ATOM   1807  CA  PHE C  18     -18.364  37.536  41.936  1.00 85.35           C  
ATOM   1808  C   PHE C  18     -18.582  36.775  40.634  1.00 85.35           C  
ATOM   1809  O   PHE C  18     -18.687  35.546  40.637  1.00 85.35           O  
ATOM   1810  CB  PHE C  18     -19.684  38.148  42.414  1.00 85.35           C  
ATOM   1811  CG  PHE C  18     -20.745  37.129  42.733  1.00 85.35           C  
ATOM   1812  CD1 PHE C  18     -21.818  36.929  41.873  1.00 85.35           C  
ATOM   1813  CD2 PHE C  18     -20.668  36.372  43.894  1.00 85.35           C  
ATOM   1814  CE1 PHE C  18     -22.801  35.987  42.167  1.00 85.35           C  
ATOM   1815  CE2 PHE C  18     -21.647  35.427  44.194  1.00 85.35           C  
ATOM   1816  CZ  PHE C  18     -22.713  35.237  43.330  1.00 85.35           C  
ATOM   1817  N   ILE C  19     -18.593  37.498  39.549  1.00 85.91           N  
ATOM   1818  CA  ILE C  19     -18.733  36.867  38.242  1.00 85.91           C  
ATOM   1819  C   ILE C  19     -17.499  36.017  37.945  1.00 85.91           C  
ATOM   1820  O   ILE C  19     -17.615  34.902  37.431  1.00 85.91           O  
ATOM   1821  CB  ILE C  19     -18.942  37.916  37.126  1.00 85.91           C  
ATOM   1822  CG1 ILE C  19     -20.265  38.662  37.336  1.00 85.91           C  
ATOM   1823  CG2 ILE C  19     -18.899  37.253  35.747  1.00 85.91           C  
ATOM   1824  CD1 ILE C  19     -20.466  39.841  36.395  1.00 85.91           C  
ATOM   1825  N   PHE C  20     -16.347  36.480  38.222  1.00 86.10           N  
ATOM   1826  CA  PHE C  20     -15.103  35.742  38.031  1.00 86.10           C  
ATOM   1827  C   PHE C  20     -15.078  34.489  38.897  1.00 86.10           C  
ATOM   1828  O   PHE C  20     -14.535  33.458  38.492  1.00 86.10           O  
ATOM   1829  CB  PHE C  20     -13.896  36.628  38.356  1.00 86.10           C  
ATOM   1830  CG  PHE C  20     -12.648  36.253  37.604  1.00 86.10           C  
ATOM   1831  CD1 PHE C  20     -11.650  35.504  38.215  1.00 86.10           C  
ATOM   1832  CD2 PHE C  20     -12.473  36.651  36.285  1.00 86.10           C  
ATOM   1833  CE1 PHE C  20     -10.494  35.155  37.520  1.00 86.10           C  
ATOM   1834  CE2 PHE C  20     -11.320  36.306  35.584  1.00 86.10           C  
ATOM   1835  CZ  PHE C  20     -10.331  35.559  36.204  1.00 86.10           C  
ATOM   1836  N   TRP C  21     -15.643  34.576  40.100  1.00 86.77           N  
ATOM   1837  CA  TRP C  21     -15.746  33.424  40.990  1.00 86.77           C  
ATOM   1838  C   TRP C  21     -16.642  32.348  40.385  1.00 86.77           C  
ATOM   1839  O   TRP C  21     -16.288  31.167  40.378  1.00 86.77           O  
ATOM   1840  CB  TRP C  21     -16.287  33.847  42.358  1.00 86.77           C  
ATOM   1841  CG  TRP C  21     -16.500  32.707  43.307  1.00 86.77           C  
ATOM   1842  CD1 TRP C  21     -15.538  31.999  43.974  1.00 86.77           C  
ATOM   1843  CD2 TRP C  21     -17.755  32.140  43.694  1.00 86.77           C  
ATOM   1844  CE2 TRP C  21     -17.479  31.091  44.599  1.00 86.77           C  
ATOM   1845  CE3 TRP C  21     -19.089  32.420  43.364  1.00 86.77           C  
ATOM   1846  NE1 TRP C  21     -16.121  31.025  44.751  1.00 86.77           N  
ATOM   1847  CZ2 TRP C  21     -18.490  30.319  45.177  1.00 86.77           C  
ATOM   1848  CZ3 TRP C  21     -20.092  31.649  43.940  1.00 86.77           C  
ATOM   1849  CH2 TRP C  21     -19.786  30.613  44.837  1.00 86.77           C  
ATOM   1850  N   LEU C  22     -17.727  32.757  39.757  1.00 85.08           N  
ATOM   1851  CA  LEU C  22     -18.630  31.818  39.102  1.00 85.08           C  
ATOM   1852  C   LEU C  22     -17.976  31.202  37.870  1.00 85.08           C  
ATOM   1853  O   LEU C  22     -18.145  30.011  37.603  1.00 85.08           O  
ATOM   1854  CB  LEU C  22     -19.934  32.516  38.707  1.00 85.08           C  
ATOM   1855  CG  LEU C  22     -20.885  32.874  39.850  1.00 85.08           C  
ATOM   1856  CD1 LEU C  22     -22.083  33.654  39.319  1.00 85.08           C  
ATOM   1857  CD2 LEU C  22     -21.342  31.615  40.580  1.00 85.08           C  
ATOM   1858  N   ALA C  23     -17.216  32.042  37.129  1.00 86.72           N  
ATOM   1859  CA  ALA C  23     -16.501  31.534  35.960  1.00 86.72           C  
ATOM   1860  C   ALA C  23     -15.438  30.518  36.368  1.00 86.72           C  
ATOM   1861  O   ALA C  23     -15.228  29.519  35.674  1.00 86.72           O  
ATOM   1862  CB  ALA C  23     -15.863  32.685  35.186  1.00 86.72           C  
ATOM   1863  N   GLY C  24     -14.830  30.786  37.466  1.00 85.06           N  
ATOM   1864  CA  GLY C  24     -13.868  29.828  37.988  1.00 85.06           C  
ATOM   1865  C   GLY C  24     -14.491  28.491  38.344  1.00 85.06           C  
ATOM   1866  O   GLY C  24     -13.918  27.437  38.059  1.00 85.06           O  
ATOM   1867  N   ILE C  25     -15.655  28.529  38.912  1.00 84.73           N  
ATOM   1868  CA  ILE C  25     -16.366  27.303  39.255  1.00 84.73           C  
ATOM   1869  C   ILE C  25     -16.745  26.552  37.981  1.00 84.73           C  
ATOM   1870  O   ILE C  25     -16.616  25.328  37.911  1.00 84.73           O  
ATOM   1871  CB  ILE C  25     -17.626  27.597  40.099  1.00 84.73           C  
ATOM   1872  CG1 ILE C  25     -17.233  28.195  41.455  1.00 84.73           C  
ATOM   1873  CG2 ILE C  25     -18.462  26.326  40.283  1.00 84.73           C  
ATOM   1874  CD1 ILE C  25     -18.415  28.673  42.287  1.00 84.73           C  
ATOM   1875  N   ALA C  26     -17.096  27.311  36.948  1.00 83.61           N  
ATOM   1876  CA  ALA C  26     -17.498  26.684  35.691  1.00 83.61           C  
ATOM   1877  C   ALA C  26     -16.315  25.991  35.020  1.00 83.61           C  
ATOM   1878  O   ALA C  26     -16.429  24.847  34.573  1.00 83.61           O  
ATOM   1879  CB  ALA C  26     -18.106  27.721  34.750  1.00 83.61           C  
ATOM   1880  N   VAL C  27     -15.176  26.615  34.939  1.00 84.57           N  
ATOM   1881  CA  VAL C  27     -13.985  26.051  34.314  1.00 84.57           C  
ATOM   1882  C   VAL C  27     -13.488  24.859  35.128  1.00 84.57           C  
ATOM   1883  O   VAL C  27     -13.081  23.840  34.564  1.00 84.57           O  
ATOM   1884  CB  VAL C  27     -12.864  27.105  34.175  1.00 84.57           C  
ATOM   1885  CG1 VAL C  27     -11.567  26.455  33.696  1.00 84.57           C  
ATOM   1886  CG2 VAL C  27     -13.293  28.217  33.219  1.00 84.57           C  
ATOM   1887  N   LEU C  28     -13.554  24.969  36.433  1.00 83.37           N  
ATOM   1888  CA  LEU C  28     -13.157  23.866  37.301  1.00 83.37           C  
ATOM   1889  C   LEU C  28     -14.086  22.669  37.118  1.00 83.37           C  
ATOM   1890  O   LEU C  28     -13.628  21.526  37.060  1.00 83.37           O  
ATOM   1891  CB  LEU C  28     -13.160  24.309  38.766  1.00 83.37           C  
ATOM   1892  CG  LEU C  28     -12.774  23.246  39.797  1.00 83.37           C  
ATOM   1893  CD1 LEU C  28     -11.335  22.793  39.577  1.00 83.37           C  
ATOM   1894  CD2 LEU C  28     -12.962  23.781  41.212  1.00 83.37           C  
ATOM   1895  N   ALA C  29     -15.362  22.931  36.962  1.00 82.08           N  
ATOM   1896  CA  ALA C  29     -16.337  21.859  36.780  1.00 82.08           C  
ATOM   1897  C   ALA C  29     -16.105  21.125  35.461  1.00 82.08           C  
ATOM   1898  O   ALA C  29     -16.160  19.894  35.412  1.00 82.08           O  
ATOM   1899  CB  ALA C  29     -17.757  22.416  36.831  1.00 82.08           C  
ATOM   1900  N   ILE C  30     -15.778  21.919  34.453  1.00 78.71           N  
ATOM   1901  CA  ILE C  30     -15.520  21.306  33.154  1.00 78.71           C  
ATOM   1902  C   ILE C  30     -14.229  20.493  33.214  1.00 78.71           C  
ATOM   1903  O   ILE C  30     -14.166  19.376  32.695  1.00 78.71           O  
ATOM   1904  CB  ILE C  30     -15.433  22.369  32.035  1.00 78.71           C  
ATOM   1905  CG1 ILE C  30     -16.782  23.077  31.866  1.00 78.71           C  
ATOM   1906  CG2 ILE C  30     -14.980  21.731  30.719  1.00 78.71           C  
ATOM   1907  CD1 ILE C  30     -16.741  24.267  30.918  1.00 78.71           C  
ATOM   1908  N   GLY C  31     -13.244  21.073  33.884  1.00 78.23           N  
ATOM   1909  CA  GLY C  31     -12.002  20.333  34.050  1.00 78.23           C  
ATOM   1910  C   GLY C  31     -12.175  19.041  34.825  1.00 78.23           C  
ATOM   1911  O   GLY C  31     -11.658  17.996  34.424  1.00 78.23           O  
ATOM   1912  N   LEU C  32     -12.911  19.117  35.891  1.00 78.54           N  
ATOM   1913  CA  LEU C  32     -13.137  17.931  36.710  1.00 78.54           C  
ATOM   1914  C   LEU C  32     -14.019  16.925  35.979  1.00 78.54           C  
ATOM   1915  O   LEU C  32     -13.828  15.714  36.112  1.00 78.54           O  
ATOM   1916  CB  LEU C  32     -13.780  18.316  38.045  1.00 78.54           C  
ATOM   1917  CG  LEU C  32     -12.871  19.010  39.061  1.00 78.54           C  
ATOM   1918  CD1 LEU C  32     -13.681  19.473  40.266  1.00 78.54           C  
ATOM   1919  CD2 LEU C  32     -11.744  18.079  39.493  1.00 78.54           C  
ATOM   1920  N   TRP C  33     -14.917  17.379  35.246  1.00 75.54           N  
ATOM   1921  CA  TRP C  33     -15.758  16.477  34.468  1.00 75.54           C  
ATOM   1922  C   TRP C  33     -14.935  15.725  33.427  1.00 75.54           C  
ATOM   1923  O   TRP C  33     -15.094  14.515  33.256  1.00 75.54           O  
ATOM   1924  CB  TRP C  33     -16.886  17.253  33.781  1.00 75.54           C  
ATOM   1925  CG  TRP C  33     -17.737  16.414  32.874  1.00 75.54           C  
ATOM   1926  CD1 TRP C  33     -18.672  15.488  33.244  1.00 75.54           C  
ATOM   1927  CD2 TRP C  33     -17.726  16.423  31.443  1.00 75.54           C  
ATOM   1928  CE2 TRP C  33     -18.681  15.477  31.012  1.00 75.54           C  
ATOM   1929  CE3 TRP C  33     -17.000  17.141  30.483  1.00 75.54           C  
ATOM   1930  NE1 TRP C  33     -19.245  14.921  32.129  1.00 75.54           N  
ATOM   1931  CZ2 TRP C  33     -18.931  15.230  29.660  1.00 75.54           C  
ATOM   1932  CZ3 TRP C  33     -17.249  16.894  29.138  1.00 75.54           C  
ATOM   1933  CH2 TRP C  33     -18.206  15.946  28.741  1.00 75.54           C  
ATOM   1934  N   LEU C  34     -14.093  16.428  32.734  1.00 71.92           N  
ATOM   1935  CA  LEU C  34     -13.236  15.782  31.748  1.00 71.92           C  
ATOM   1936  C   LEU C  34     -12.295  14.784  32.415  1.00 71.92           C  
ATOM   1937  O   LEU C  34     -11.939  13.765  31.818  1.00 71.92           O  
ATOM   1938  CB  LEU C  34     -12.424  16.828  30.976  1.00 71.92           C  
ATOM   1939  CG  LEU C  34     -13.198  17.676  29.966  1.00 71.92           C  
ATOM   1940  CD1 LEU C  34     -12.325  18.816  29.454  1.00 71.92           C  
ATOM   1941  CD2 LEU C  34     -13.692  16.812  28.811  1.00 71.92           C  
ATOM   1942  N   ARG C  35     -11.939  14.991  33.623  1.00 74.70           N  
ATOM   1943  CA  ARG C  35     -11.005  14.140  34.352  1.00 74.70           C  
ATOM   1944  C   ARG C  35     -11.705  12.899  34.895  1.00 74.70           C  
ATOM   1945  O   ARG C  35     -11.124  11.812  34.921  1.00 74.70           O  
ATOM   1946  CB  ARG C  35     -10.351  14.916  35.498  1.00 74.70           C  
ATOM   1947  CG  ARG C  35      -9.560  14.044  36.459  1.00 74.70           C  
ATOM   1948  CD  ARG C  35      -8.338  13.428  35.789  1.00 74.70           C  
ATOM   1949  NE  ARG C  35      -7.583  12.588  36.714  1.00 74.70           N  
ATOM   1950  CZ  ARG C  35      -7.759  11.278  36.864  1.00 74.70           C  
ATOM   1951  NH1 ARG C  35      -8.672  10.631  36.149  1.00 74.70           N  
ATOM   1952  NH2 ARG C  35      -7.015  10.610  37.734  1.00 74.70           N  
ATOM   1953  N   PHE C  36     -12.914  13.094  35.368  1.00 71.98           N  
ATOM   1954  CA  PHE C  36     -13.524  12.012  36.132  1.00 71.98           C  
ATOM   1955  C   PHE C  36     -14.673  11.381  35.354  1.00 71.98           C  
ATOM   1956  O   PHE C  36     -15.286  10.417  35.815  1.00 71.98           O  
ATOM   1957  CB  PHE C  36     -14.024  12.522  37.486  1.00 71.98           C  
ATOM   1958  CG  PHE C  36     -12.921  12.903  38.436  1.00 71.98           C  
ATOM   1959  CD1 PHE C  36     -12.137  11.927  39.040  1.00 71.98           C  
ATOM   1960  CD2 PHE C  36     -12.667  14.237  38.726  1.00 71.98           C  
ATOM   1961  CE1 PHE C  36     -11.115  12.277  39.919  1.00 71.98           C  
ATOM   1962  CE2 PHE C  36     -11.649  14.594  39.604  1.00 71.98           C  
ATOM   1963  CZ  PHE C  36     -10.874  13.613  40.201  1.00 71.98           C  
ATOM   1964  N   ASP C  37     -14.917  11.915  34.222  1.00 67.58           N  
ATOM   1965  CA  ASP C  37     -15.970  11.286  33.431  1.00 67.58           C  
ATOM   1966  C   ASP C  37     -15.628   9.832  33.119  1.00 67.58           C  
ATOM   1967  O   ASP C  37     -14.457   9.484  32.959  1.00 67.58           O  
ATOM   1968  CB  ASP C  37     -16.203  12.063  32.134  1.00 67.58           C  
ATOM   1969  CG  ASP C  37     -17.427  11.589  31.371  1.00 67.58           C  
ATOM   1970  OD1 ASP C  37     -17.276  10.990  30.284  1.00 67.58           O  
ATOM   1971  OD2 ASP C  37     -18.556  11.819  31.859  1.00 67.58           O  
ATOM   1972  N   SER C  38     -16.559   8.904  33.145  1.00 64.50           N  
ATOM   1973  CA  SER C  38     -16.363   7.469  32.965  1.00 64.50           C  
ATOM   1974  C   SER C  38     -15.660   7.170  31.644  1.00 64.50           C  
ATOM   1975  O   SER C  38     -14.865   6.232  31.557  1.00 64.50           O  
ATOM   1976  CB  SER C  38     -17.703   6.734  33.018  1.00 64.50           C  
ATOM   1977  OG  SER C  38     -18.546   7.148  31.956  1.00 64.50           O  
ATOM   1978  N   GLN C  39     -15.951   8.010  30.683  1.00 60.03           N  
ATOM   1979  CA  GLN C  39     -15.419   7.719  29.356  1.00 60.03           C  
ATOM   1980  C   GLN C  39     -13.973   8.189  29.227  1.00 60.03           C  
ATOM   1981  O   GLN C  39     -13.187   7.602  28.481  1.00 60.03           O  
ATOM   1982  CB  GLN C  39     -16.282   8.373  28.276  1.00 60.03           C  
ATOM   1983  CG  GLN C  39     -17.707   7.840  28.221  1.00 60.03           C  
ATOM   1984  CD  GLN C  39     -17.783   6.423  27.682  1.00 60.03           C  
ATOM   1985  NE2 GLN C  39     -18.871   5.727  27.996  1.00 60.03           N  
ATOM   1986  OE1 GLN C  39     -16.873   5.959  26.990  1.00 60.03           O  
ATOM   1987  N   THR C  40     -13.594   9.243  29.927  1.00 62.44           N  
ATOM   1988  CA  THR C  40     -12.250   9.800  29.818  1.00 62.44           C  
ATOM   1989  C   THR C  40     -11.391   9.378  31.007  1.00 62.44           C  
ATOM   1990  O   THR C  40     -10.169   9.539  30.985  1.00 62.44           O  
ATOM   1991  CB  THR C  40     -12.288  11.337  29.726  1.00 62.44           C  
ATOM   1992  CG2 THR C  40     -12.715  11.793  28.335  1.00 62.44           C  
ATOM   1993  OG1 THR C  40     -13.218  11.844  30.690  1.00 62.44           O  
ATOM   1994  N   LYS C  41     -12.040   8.828  32.030  1.00 63.91           N  
ATOM   1995  CA  LYS C  41     -11.343   8.435  33.251  1.00 63.91           C  
ATOM   1996  C   LYS C  41     -10.204   7.467  32.947  1.00 63.91           C  
ATOM   1997  O   LYS C  41      -9.127   7.560  33.540  1.00 63.91           O  
ATOM   1998  CB  LYS C  41     -12.316   7.802  34.246  1.00 63.91           C  
ATOM   1999  CG  LYS C  41     -11.687   7.440  35.583  1.00 63.91           C  
ATOM   2000  CD  LYS C  41     -12.686   6.749  36.503  1.00 63.91           C  
ATOM   2001  CE  LYS C  41     -12.039   6.326  37.815  1.00 63.91           C  
ATOM   2002  NZ  LYS C  41     -13.023   5.680  38.734  1.00 63.91           N  
ATOM   2003  N   SER C  42     -10.494   6.590  32.045  1.00 62.30           N  
ATOM   2004  CA  SER C  42      -9.508   5.557  31.742  1.00 62.30           C  
ATOM   2005  C   SER C  42      -8.230   6.162  31.171  1.00 62.30           C  
ATOM   2006  O   SER C  42      -7.142   5.610  31.350  1.00 62.30           O  
ATOM   2007  CB  SER C  42     -10.084   4.539  30.757  1.00 62.30           C  
ATOM   2008  OG  SER C  42     -10.234   5.113  29.470  1.00 62.30           O  
ATOM   2009  N   ILE C  43      -8.410   7.313  30.498  1.00 60.94           N  
ATOM   2010  CA  ILE C  43      -7.260   7.982  29.898  1.00 60.94           C  
ATOM   2011  C   ILE C  43      -6.298   8.434  30.994  1.00 60.94           C  
ATOM   2012  O   ILE C  43      -5.078   8.371  30.823  1.00 60.94           O  
ATOM   2013  CB  ILE C  43      -7.693   9.186  29.034  1.00 60.94           C  
ATOM   2014  CG1 ILE C  43      -8.602   8.724  27.889  1.00 60.94           C  
ATOM   2015  CG2 ILE C  43      -6.470   9.933  28.495  1.00 60.94           C  
ATOM   2016  CD1 ILE C  43      -9.241   9.864  27.108  1.00 60.94           C  
ATOM   2017  N   PHE C  44      -6.817   8.785  32.114  1.00 64.36           N  
ATOM   2018  CA  PHE C  44      -6.019   9.345  33.198  1.00 64.36           C  
ATOM   2019  C   PHE C  44      -5.556   8.250  34.152  1.00 64.36           C  
ATOM   2020  O   PHE C  44      -4.530   8.391  34.819  1.00 64.36           O  
ATOM   2021  CB  PHE C  44      -6.817  10.405  33.965  1.00 64.36           C  
ATOM   2022  CG  PHE C  44      -7.143  11.627  33.149  1.00 64.36           C  
ATOM   2023  CD1 PHE C  44      -6.251  12.689  33.077  1.00 64.36           C  
ATOM   2024  CD2 PHE C  44      -8.342  11.712  32.453  1.00 64.36           C  
ATOM   2025  CE1 PHE C  44      -6.549  13.821  32.323  1.00 64.36           C  
ATOM   2026  CE2 PHE C  44      -8.647  12.841  31.697  1.00 64.36           C  
ATOM   2027  CZ  PHE C  44      -7.750  13.895  31.634  1.00 64.36           C  
ATOM   2028  N   GLU C  45      -6.359   7.198  34.332  1.00 57.86           N  
ATOM   2029  CA  GLU C  45      -6.006   6.134  35.266  1.00 57.86           C  
ATOM   2030  C   GLU C  45      -5.072   5.117  34.616  1.00 57.86           C  
ATOM   2031  O   GLU C  45      -4.109   4.664  35.238  1.00 57.86           O  
ATOM   2032  CB  GLU C  45      -7.264   5.434  35.787  1.00 57.86           C  
ATOM   2033  CG  GLU C  45      -8.088   6.284  36.744  1.00 57.86           C  
ATOM   2034  CD  GLU C  45      -9.345   5.585  37.236  1.00 57.86           C  
ATOM   2035  OE1 GLU C  45     -10.042   6.138  38.117  1.00 57.86           O  
ATOM   2036  OE2 GLU C  45      -9.636   4.475  36.736  1.00 57.86           O  
ATOM   2037  N   GLN C  46      -5.652   4.545  33.561  1.00 50.25           N  
ATOM   2038  CA  GLN C  46      -4.919   3.402  33.026  1.00 50.25           C  
ATOM   2039  C   GLN C  46      -3.617   3.846  32.365  1.00 50.25           C  
ATOM   2040  O   GLN C  46      -2.641   3.093  32.336  1.00 50.25           O  
ATOM   2041  CB  GLN C  46      -5.780   2.632  32.024  1.00 50.25           C  
ATOM   2042  CG  GLN C  46      -6.616   1.526  32.655  1.00 50.25           C  
ATOM   2043  CD  GLN C  46      -7.413   0.738  31.633  1.00 50.25           C  
ATOM   2044  NE2 GLN C  46      -8.064  -0.329  32.084  1.00 50.25           N  
ATOM   2045  OE1 GLN C  46      -7.443   1.085  30.448  1.00 50.25           O  
ATOM   2046  N   GLU C  47      -3.798   5.051  31.613  1.00 47.61           N  
ATOM   2047  CA  GLU C  47      -2.595   5.363  30.848  1.00 47.61           C  
ATOM   2048  C   GLU C  47      -1.523   5.989  31.735  1.00 47.61           C  
ATOM   2049  O   GLU C  47      -1.775   6.988  32.411  1.00 47.61           O  
ATOM   2050  CB  GLU C  47      -2.927   6.299  29.683  1.00 47.61           C  
ATOM   2051  CG  GLU C  47      -3.246   5.575  28.383  1.00 47.61           C  
ATOM   2052  CD  GLU C  47      -3.463   6.517  27.209  1.00 47.61           C  
ATOM   2053  OE1 GLU C  47      -3.693   6.033  26.078  1.00 47.61           O  
ATOM   2054  OE2 GLU C  47      -3.400   7.748  27.423  1.00 47.61           O  
ATOM   2055  N   THR C  48      -0.777   5.223  32.443  1.00 43.32           N  
ATOM   2056  CA  THR C  48       0.424   5.782  33.054  1.00 43.32           C  
ATOM   2057  C   THR C  48       0.929   6.980  32.255  1.00 43.32           C  
ATOM   2058  O   THR C  48       0.927   6.957  31.022  1.00 43.32           O  
ATOM   2059  CB  THR C  48       1.540   4.726  33.159  1.00 43.32           C  
ATOM   2060  CG2 THR C  48       1.705   4.242  34.596  1.00 43.32           C  
ATOM   2061  OG1 THR C  48       1.213   3.608  32.325  1.00 43.32           O  
ATOM   2062  N   ASN C  49       0.651   8.318  32.775  1.00 44.76           N  
ATOM   2063  CA  ASN C  49       1.087   9.576  32.179  1.00 44.76           C  
ATOM   2064  C   ASN C  49       2.387   9.404  31.397  1.00 44.76           C  
ATOM   2065  O   ASN C  49       3.287  10.240  31.489  1.00 44.76           O  
ATOM   2066  CB  ASN C  49       1.254  10.651  33.254  1.00 44.76           C  
ATOM   2067  CG  ASN C  49       0.840  12.028  32.772  1.00 44.76           C  
ATOM   2068  ND2 ASN C  49       1.080  13.041  33.596  1.00 44.76           N  
ATOM   2069  OD1 ASN C  49       0.307  12.179  31.670  1.00 44.76           O  
ATOM   2070  N   ASN C  50       2.648   8.229  31.075  1.00 45.08           N  
ATOM   2071  CA  ASN C  50       3.998   8.020  30.563  1.00 45.08           C  
ATOM   2072  C   ASN C  50       4.330   9.002  29.442  1.00 45.08           C  
ATOM   2073  O   ASN C  50       5.490   9.380  29.267  1.00 45.08           O  
ATOM   2074  CB  ASN C  50       4.171   6.580  30.075  1.00 45.08           C  
ATOM   2075  CG  ASN C  50       4.551   5.627  31.192  1.00 45.08           C  
ATOM   2076  ND2 ASN C  50       4.578   4.336  30.886  1.00 45.08           N  
ATOM   2077  OD1 ASN C  50       4.819   6.049  32.320  1.00 45.08           O  
ATOM   2078  N   ASN C  51       3.420   9.235  28.370  1.00 43.99           N  
ATOM   2079  CA  ASN C  51       3.882   9.996  27.214  1.00 43.99           C  
ATOM   2080  C   ASN C  51       3.242  11.381  27.162  1.00 43.99           C  
ATOM   2081  O   ASN C  51       2.738  11.798  26.118  1.00 43.99           O  
ATOM   2082  CB  ASN C  51       3.598   9.232  25.919  1.00 43.99           C  
ATOM   2083  CG  ASN C  51       4.623   8.149  25.642  1.00 43.99           C  
ATOM   2084  ND2 ASN C  51       4.376   7.347  24.614  1.00 43.99           N  
ATOM   2085  OD1 ASN C  51       5.629   8.036  26.348  1.00 43.99           O  
ATOM   2086  N   ASN C  52       3.381  12.293  28.314  1.00 49.43           N  
ATOM   2087  CA  ASN C  52       2.991  13.698  28.292  1.00 49.43           C  
ATOM   2088  C   ASN C  52       1.784  13.930  27.389  1.00 49.43           C  
ATOM   2089  O   ASN C  52       1.898  14.575  26.344  1.00 49.43           O  
ATOM   2090  CB  ASN C  52       4.164  14.574  27.845  1.00 49.43           C  
ATOM   2091  CG  ASN C  52       4.324  15.816  28.699  1.00 49.43           C  
ATOM   2092  ND2 ASN C  52       5.168  16.739  28.252  1.00 49.43           N  
ATOM   2093  OD1 ASN C  52       3.694  15.946  29.752  1.00 49.43           O  
ATOM   2094  N   SER C  53       0.800  13.192  27.496  1.00 60.72           N  
ATOM   2095  CA  SER C  53      -0.450  13.453  26.790  1.00 60.72           C  
ATOM   2096  C   SER C  53      -0.919  14.889  27.005  1.00 60.72           C  
ATOM   2097  O   SER C  53      -1.062  15.336  28.145  1.00 60.72           O  
ATOM   2098  CB  SER C  53      -1.538  12.479  27.247  1.00 60.72           C  
ATOM   2099  OG  SER C  53      -2.821  13.071  27.135  1.00 60.72           O  
ATOM   2100  N   SER C  54      -0.819  15.697  25.867  1.00 68.50           N  
ATOM   2101  CA  SER C  54      -1.238  17.094  25.913  1.00 68.50           C  
ATOM   2102  C   SER C  54      -2.670  17.224  26.423  1.00 68.50           C  
ATOM   2103  O   SER C  54      -3.012  18.206  27.085  1.00 68.50           O  
ATOM   2104  CB  SER C  54      -1.119  17.735  24.531  1.00 68.50           C  
ATOM   2105  OG  SER C  54       0.084  17.341  23.895  1.00 68.50           O  
ATOM   2106  N   PHE C  55      -3.436  16.118  26.125  1.00 68.38           N  
ATOM   2107  CA  PHE C  55      -4.797  16.148  26.647  1.00 68.38           C  
ATOM   2108  C   PHE C  55      -4.797  16.018  28.165  1.00 68.38           C  
ATOM   2109  O   PHE C  55      -5.516  16.743  28.855  1.00 68.38           O  
ATOM   2110  CB  PHE C  55      -5.637  15.029  26.024  1.00 68.38           C  
ATOM   2111  CG  PHE C  55      -7.030  14.932  26.586  1.00 68.38           C  
ATOM   2112  CD1 PHE C  55      -7.375  13.899  27.450  1.00 68.38           C  
ATOM   2113  CD2 PHE C  55      -7.994  15.873  26.249  1.00 68.38           C  
ATOM   2114  CE1 PHE C  55      -8.664  13.807  27.972  1.00 68.38           C  
ATOM   2115  CE2 PHE C  55      -9.284  15.787  26.766  1.00 68.38           C  
ATOM   2116  CZ  PHE C  55      -9.616  14.752  27.626  1.00 68.38           C  
ATOM   2117  N   TYR C  56      -3.945  15.174  28.642  1.00 61.67           N  
ATOM   2118  CA  TYR C  56      -3.803  14.953  30.077  1.00 61.67           C  
ATOM   2119  C   TYR C  56      -3.341  16.224  30.781  1.00 61.67           C  
ATOM   2120  O   TYR C  56      -3.961  16.663  31.752  1.00 61.67           O  
ATOM   2121  CB  TYR C  56      -2.814  13.816  30.351  1.00 61.67           C  
ATOM   2122  CG  TYR C  56      -2.637  13.506  31.817  1.00 61.67           C  
ATOM   2123  CD1 TYR C  56      -1.707  14.201  32.588  1.00 61.67           C  
ATOM   2124  CD2 TYR C  56      -3.395  12.517  32.434  1.00 61.67           C  
ATOM   2125  CE1 TYR C  56      -1.539  13.917  33.940  1.00 61.67           C  
ATOM   2126  CE2 TYR C  56      -3.235  12.225  33.784  1.00 61.67           C  
ATOM   2127  CZ  TYR C  56      -2.306  12.929  34.527  1.00 61.67           C  
ATOM   2128  OH  TYR C  56      -2.143  12.644  35.865  1.00 61.67           O  
ATOM   2129  N   THR C  57      -2.303  16.838  30.218  1.00 67.80           N  
ATOM   2130  CA  THR C  57      -1.767  18.061  30.806  1.00 67.80           C  
ATOM   2131  C   THR C  57      -2.756  19.213  30.651  1.00 67.80           C  
ATOM   2132  O   THR C  57      -2.903  20.037  31.557  1.00 67.80           O  
ATOM   2133  CB  THR C  57      -0.421  18.445  30.164  1.00 67.80           C  
ATOM   2134  CG2 THR C  57       0.329  19.457  31.025  1.00 67.80           C  
ATOM   2135  OG1 THR C  57       0.385  17.270  30.016  1.00 67.80           O  
ATOM   2136  N   GLY C  58      -3.474  19.223  29.505  1.00 70.40           N  
ATOM   2137  CA  GLY C  58      -4.450  20.274  29.271  1.00 70.40           C  
ATOM   2138  C   GLY C  58      -5.603  20.248  30.257  1.00 70.40           C  
ATOM   2139  O   GLY C  58      -6.030  21.295  30.747  1.00 70.40           O  
ATOM   2140  N   VAL C  59      -6.026  19.105  30.625  1.00 75.88           N  
ATOM   2141  CA  VAL C  59      -7.145  18.999  31.555  1.00 75.88           C  
ATOM   2142  C   VAL C  59      -6.699  19.425  32.951  1.00 75.88           C  
ATOM   2143  O   VAL C  59      -7.423  20.135  33.652  1.00 75.88           O  
ATOM   2144  CB  VAL C  59      -7.719  17.565  31.592  1.00 75.88           C  
ATOM   2145  CG1 VAL C  59      -8.710  17.410  32.745  1.00 75.88           C  
ATOM   2146  CG2 VAL C  59      -8.385  17.223  30.260  1.00 75.88           C  
ATOM   2147  N   TYR C  60      -5.485  19.104  33.331  1.00 73.95           N  
ATOM   2148  CA  TYR C  60      -4.997  19.513  34.643  1.00 73.95           C  
ATOM   2149  C   TYR C  60      -4.707  21.009  34.675  1.00 73.95           C  
ATOM   2150  O   TYR C  60      -4.877  21.660  35.709  1.00 73.95           O  
ATOM   2151  CB  TYR C  60      -3.737  18.729  35.017  1.00 73.95           C  
ATOM   2152  CG  TYR C  60      -4.020  17.373  35.617  1.00 73.95           C  
ATOM   2153  CD1 TYR C  60      -4.789  17.247  36.772  1.00 73.95           C  
ATOM   2154  CD2 TYR C  60      -3.522  16.215  35.029  1.00 73.95           C  
ATOM   2155  CE1 TYR C  60      -5.052  15.999  37.328  1.00 73.95           C  
ATOM   2156  CE2 TYR C  60      -3.778  14.963  35.577  1.00 73.95           C  
ATOM   2157  CZ  TYR C  60      -4.544  14.865  36.724  1.00 73.95           C  
ATOM   2158  OH  TYR C  60      -4.801  13.628  37.272  1.00 73.95           O  
ATOM   2159  N   ILE C  61      -4.300  21.555  33.537  1.00 76.54           N  
ATOM   2160  CA  ILE C  61      -4.137  23.003  33.468  1.00 76.54           C  
ATOM   2161  C   ILE C  61      -5.497  23.683  33.616  1.00 76.54           C  
ATOM   2162  O   ILE C  61      -5.618  24.698  34.307  1.00 76.54           O  
ATOM   2163  CB  ILE C  61      -3.464  23.434  32.146  1.00 76.54           C  
ATOM   2164  CG1 ILE C  61      -1.993  23.005  32.130  1.00 76.54           C  
ATOM   2165  CG2 ILE C  61      -3.595  24.946  31.941  1.00 76.54           C  
ATOM   2166  CD1 ILE C  61      -1.287  23.257  30.805  1.00 76.54           C  
ATOM   2167  N   LEU C  62      -6.484  23.064  33.035  1.00 78.89           N  
ATOM   2168  CA  LEU C  62      -7.833  23.607  33.153  1.00 78.89           C  
ATOM   2169  C   LEU C  62      -8.314  23.560  34.599  1.00 78.89           C  
ATOM   2170  O   LEU C  62      -8.921  24.516  35.088  1.00 78.89           O  
ATOM   2171  CB  LEU C  62      -8.802  22.836  32.254  1.00 78.89           C  
ATOM   2172  CG  LEU C  62      -9.743  23.677  31.390  1.00 78.89           C  
ATOM   2173  CD1 LEU C  62      -9.168  23.841  29.986  1.00 78.89           C  
ATOM   2174  CD2 LEU C  62     -11.129  23.045  31.336  1.00 78.89           C  
ATOM   2175  N   ILE C  63      -8.014  22.438  35.295  1.00 81.08           N  
ATOM   2176  CA  ILE C  63      -8.400  22.286  36.693  1.00 81.08           C  
ATOM   2177  C   ILE C  63      -7.639  23.295  37.550  1.00 81.08           C  
ATOM   2178  O   ILE C  63      -8.230  23.975  38.392  1.00 81.08           O  
ATOM   2179  CB  ILE C  63      -8.141  20.850  37.199  1.00 81.08           C  
ATOM   2180  CG1 ILE C  63      -9.079  19.860  36.499  1.00 81.08           C  
ATOM   2181  CG2 ILE C  63      -8.302  20.776  38.720  1.00 81.08           C  
ATOM   2182  CD1 ILE C  63      -8.779  18.399  36.806  1.00 81.08           C  
ATOM   2183  N   GLY C  64      -6.275  23.484  37.279  1.00 84.69           N  
ATOM   2184  CA  GLY C  64      -5.492  24.461  38.018  1.00 84.69           C  
ATOM   2185  C   GLY C  64      -5.934  25.890  37.770  1.00 84.69           C  
ATOM   2186  O   GLY C  64      -6.029  26.688  38.705  1.00 84.69           O  
ATOM   2187  N   ALA C  65      -6.309  26.197  36.511  1.00 87.29           N  
ATOM   2188  CA  ALA C  65      -6.761  27.540  36.160  1.00 87.29           C  
ATOM   2189  C   ALA C  65      -8.131  27.834  36.767  1.00 87.29           C  
ATOM   2190  O   ALA C  65      -8.370  28.932  37.272  1.00 87.29           O  
ATOM   2191  CB  ALA C  65      -6.807  27.708  34.644  1.00 87.29           C  
ATOM   2192  N   GLY C  66      -8.962  26.784  36.750  1.00 84.35           N  
ATOM   2193  CA  GLY C  66     -10.272  26.957  37.358  1.00 84.35           C  
ATOM   2194  C   GLY C  66     -10.210  27.156  38.861  1.00 84.35           C  
ATOM   2195  O   GLY C  66     -10.893  28.026  39.405  1.00 84.35           O  
ATOM   2196  N   ALA C  67      -9.368  26.437  39.538  1.00 85.90           N  
ATOM   2197  CA  ALA C  67      -9.205  26.562  40.984  1.00 85.90           C  
ATOM   2198  C   ALA C  67      -8.605  27.916  41.354  1.00 85.90           C  
ATOM   2199  O   ALA C  67      -9.032  28.548  42.323  1.00 85.90           O  
ATOM   2200  CB  ALA C  67      -8.330  25.432  41.521  1.00 85.90           C  
ATOM   2201  N   LEU C  68      -7.691  28.361  40.506  1.00 88.12           N  
ATOM   2202  CA  LEU C  68      -7.069  29.656  40.766  1.00 88.12           C  
ATOM   2203  C   LEU C  68      -8.066  30.790  40.555  1.00 88.12           C  
ATOM   2204  O   LEU C  68      -8.129  31.724  41.358  1.00 88.12           O  
ATOM   2205  CB  LEU C  68      -5.851  29.857  39.861  1.00 88.12           C  
ATOM   2206  CG  LEU C  68      -5.007  31.106  40.125  1.00 88.12           C  
ATOM   2207  CD1 LEU C  68      -4.384  31.040  41.515  1.00 88.12           C  
ATOM   2208  CD2 LEU C  68      -3.930  31.259  39.057  1.00 88.12           C  
ATOM   2209  N   MET C  69      -8.884  30.706  39.555  1.00 90.04           N  
ATOM   2210  CA  MET C  69      -9.910  31.710  39.283  1.00 90.04           C  
ATOM   2211  C   MET C  69     -10.952  31.739  40.396  1.00 90.04           C  
ATOM   2212  O   MET C  69     -11.424  32.809  40.782  1.00 90.04           O  
ATOM   2213  CB  MET C  69     -10.587  31.436  37.939  1.00 90.04           C  
ATOM   2214  CG  MET C  69      -9.709  31.742  36.736  1.00 90.04           C  
ATOM   2215  SD  MET C  69     -10.544  31.372  35.145  1.00 90.04           S  
ATOM   2216  CE  MET C  69     -11.883  32.595  35.193  1.00 90.04           C  
ATOM   2217  N   MET C  70     -11.217  30.587  40.956  1.00 87.36           N  
ATOM   2218  CA  MET C  70     -12.183  30.493  42.048  1.00 87.36           C  
ATOM   2219  C   MET C  70     -11.626  31.121  43.321  1.00 87.36           C  
ATOM   2220  O   MET C  70     -12.325  31.867  44.008  1.00 87.36           O  
ATOM   2221  CB  MET C  70     -12.562  29.035  42.306  1.00 87.36           C  
ATOM   2222  CG  MET C  70     -13.759  28.867  43.229  1.00 87.36           C  
ATOM   2223  SD  MET C  70     -14.173  27.105  43.530  1.00 87.36           S  
ATOM   2224  CE  MET C  70     -12.992  26.720  44.852  1.00 87.36           C  
ATOM   2225  N   LEU C  71     -10.384  30.928  43.561  1.00 88.43           N  
ATOM   2226  CA  LEU C  71      -9.750  31.454  44.765  1.00 88.43           C  
ATOM   2227  C   LEU C  71      -9.608  32.971  44.686  1.00 88.43           C  
ATOM   2228  O   LEU C  71      -9.996  33.684  45.614  1.00 88.43           O  
ATOM   2229  CB  LEU C  71      -8.377  30.811  44.973  1.00 88.43           C  
ATOM   2230  CG  LEU C  71      -7.559  31.325  46.159  1.00 88.43           C  
ATOM   2231  CD1 LEU C  71      -8.267  30.999  47.470  1.00 88.43           C  
ATOM   2232  CD2 LEU C  71      -6.156  30.729  46.139  1.00 88.43           C  
ATOM   2233  N   VAL C  72      -9.119  33.414  43.529  1.00 90.65           N  
ATOM   2234  CA  VAL C  72      -8.895  34.846  43.363  1.00 90.65           C  
ATOM   2235  C   VAL C  72     -10.233  35.580  43.335  1.00 90.65           C  
ATOM   2236  O   VAL C  72     -10.376  36.645  43.940  1.00 90.65           O  
ATOM   2237  CB  VAL C  72      -8.094  35.148  42.075  1.00 90.65           C  
ATOM   2238  CG1 VAL C  72      -8.028  36.653  41.822  1.00 90.65           C  
ATOM   2239  CG2 VAL C  72      -6.689  34.557  42.171  1.00 90.65           C  
ATOM   2240  N   GLY C  73     -11.242  34.989  42.724  1.00 88.11           N  
ATOM   2241  CA  GLY C  73     -12.569  35.586  42.711  1.00 88.11           C  
ATOM   2242  C   GLY C  73     -13.223  35.615  44.080  1.00 88.11           C  
ATOM   2243  O   GLY C  73     -13.878  36.595  44.439  1.00 88.11           O  
ATOM   2244  N   PHE C  74     -12.964  34.636  44.876  1.00 88.20           N  
ATOM   2245  CA  PHE C  74     -13.518  34.562  46.223  1.00 88.20           C  
ATOM   2246  C   PHE C  74     -12.899  35.626  47.122  1.00 88.20           C  
ATOM   2247  O   PHE C  74     -13.608  36.303  47.870  1.00 88.20           O  
ATOM   2248  CB  PHE C  74     -13.291  33.172  46.823  1.00 88.20           C  
ATOM   2249  CG  PHE C  74     -13.759  33.041  48.247  1.00 88.20           C  
ATOM   2250  CD1 PHE C  74     -12.853  33.088  49.299  1.00 88.20           C  
ATOM   2251  CD2 PHE C  74     -15.108  32.871  48.534  1.00 88.20           C  
ATOM   2252  CE1 PHE C  74     -13.284  32.968  50.618  1.00 88.20           C  
ATOM   2253  CE2 PHE C  74     -15.546  32.749  49.849  1.00 88.20           C  
ATOM   2254  CZ  PHE C  74     -14.633  32.797  50.890  1.00 88.20           C  
ATOM   2255  N   LEU C  75     -11.587  35.850  47.070  1.00 89.12           N  
ATOM   2256  CA  LEU C  75     -10.896  36.851  47.875  1.00 89.12           C  
ATOM   2257  C   LEU C  75     -11.351  38.258  47.502  1.00 89.12           C  
ATOM   2258  O   LEU C  75     -11.494  39.120  48.372  1.00 89.12           O  
ATOM   2259  CB  LEU C  75      -9.380  36.728  47.698  1.00 89.12           C  
ATOM   2260  CG  LEU C  75      -8.727  35.479  48.290  1.00 89.12           C  
ATOM   2261  CD1 LEU C  75      -7.285  35.355  47.809  1.00 89.12           C  
ATOM   2262  CD2 LEU C  75      -8.787  35.514  49.814  1.00 89.12           C  
ATOM   2263  N   GLY C  76     -11.666  38.437  46.192  1.00 88.44           N  
ATOM   2264  CA  GLY C  76     -12.107  39.744  45.733  1.00 88.44           C  
ATOM   2265  C   GLY C  76     -13.542  40.057  46.112  1.00 88.44           C  
ATOM   2266  O   GLY C  76     -13.841  41.158  46.578  1.00 88.44           O  
ATOM   2267  N   CYS C  77     -14.400  39.122  45.972  1.00 85.77           N  
ATOM   2268  CA  CYS C  77     -15.804  39.385  46.266  1.00 85.77           C  
ATOM   2269  C   CYS C  77     -16.049  39.420  47.770  1.00 85.77           C  
ATOM   2270  O   CYS C  77     -16.595  40.394  48.292  1.00 85.77           O  
ATOM   2271  CB  CYS C  77     -16.695  38.324  45.620  1.00 85.77           C  
ATOM   2272  SG  CYS C  77     -16.365  36.645  46.197  1.00 85.77           S  
ATOM   2273  N   CYS C  78     -15.515  38.481  48.572  1.00 85.87           N  
ATOM   2274  CA  CYS C  78     -15.687  38.456  50.020  1.00 85.87           C  
ATOM   2275  C   CYS C  78     -14.846  39.536  50.689  1.00 85.87           C  
ATOM   2276  O   CYS C  78     -15.249  40.102  51.707  1.00 85.87           O  
ATOM   2277  CB  CYS C  78     -15.313  37.084  50.581  1.00 85.87           C  
ATOM   2278  SG  CYS C  78     -16.571  35.818  50.309  1.00 85.87           S  
ATOM   2279  N   GLY C  79     -13.735  39.836  50.068  1.00 87.68           N  
ATOM   2280  CA  GLY C  79     -12.910  40.909  50.601  1.00 87.68           C  
ATOM   2281  C   GLY C  79     -13.555  42.275  50.479  1.00 87.68           C  
ATOM   2282  O   GLY C  79     -13.425  43.112  51.376  1.00 87.68           O  
ATOM   2283  N   ALA C  80     -14.304  42.493  49.414  1.00 87.84           N  
ATOM   2284  CA  ALA C  80     -14.959  43.779  49.191  1.00 87.84           C  
ATOM   2285  C   ALA C  80     -16.225  43.903  50.034  1.00 87.84           C  
ATOM   2286  O   ALA C  80     -16.421  44.905  50.727  1.00 87.84           O  
ATOM   2287  CB  ALA C  80     -15.291  43.957  47.711  1.00 87.84           C  
ATOM   2288  N   VAL C  81     -16.992  42.903  50.199  1.00 83.91           N  
ATOM   2289  CA  VAL C  81     -18.267  42.974  50.905  1.00 83.91           C  
ATOM   2290  C   VAL C  81     -18.023  43.011  52.412  1.00 83.91           C  
ATOM   2291  O   VAL C  81     -18.685  43.759  53.136  1.00 83.91           O  
ATOM   2292  CB  VAL C  81     -19.183  41.784  50.544  1.00 83.91           C  
ATOM   2293  CG1 VAL C  81     -20.282  41.610  51.591  1.00 83.91           C  
ATOM   2294  CG2 VAL C  81     -19.790  41.981  49.156  1.00 83.91           C  
ATOM   2295  N   GLN C  82     -16.964  42.335  52.944  1.00 85.07           N  
ATOM   2296  CA  GLN C  82     -16.676  42.288  54.373  1.00 85.07           C  
ATOM   2297  C   GLN C  82     -15.686  43.379  54.771  1.00 85.07           C  
ATOM   2298  O   GLN C  82     -15.410  43.573  55.956  1.00 85.07           O  
ATOM   2299  CB  GLN C  82     -16.130  40.915  54.767  1.00 85.07           C  
ATOM   2300  CG  GLN C  82     -17.176  39.809  54.750  1.00 85.07           C  
ATOM   2301  CD  GLN C  82     -16.671  38.515  55.359  1.00 85.07           C  
ATOM   2302  NE2 GLN C  82     -17.541  37.512  55.426  1.00 85.07           N  
ATOM   2303  OE1 GLN C  82     -15.509  38.416  55.767  1.00 85.07           O  
ATOM   2304  N   GLU C  83     -15.298  44.049  53.825  1.00 87.26           N  
ATOM   2305  CA  GLU C  83     -14.310  45.096  54.066  1.00 87.26           C  
ATOM   2306  C   GLU C  83     -13.150  44.578  54.912  1.00 87.26           C  
ATOM   2307  O   GLU C  83     -12.770  45.203  55.904  1.00 87.26           O  
ATOM   2308  CB  GLU C  83     -14.959  46.303  54.747  1.00 87.26           C  
ATOM   2309  CG  GLU C  83     -16.030  46.982  53.906  1.00 87.26           C  
ATOM   2310  CD  GLU C  83     -16.516  48.296  54.498  1.00 87.26           C  
ATOM   2311  OE1 GLU C  83     -17.359  48.970  53.867  1.00 87.26           O  
ATOM   2312  OE2 GLU C  83     -16.048  48.652  55.602  1.00 87.26           O  
ATOM   2313  N   SER C  84     -12.639  43.369  54.584  1.00 85.03           N  
ATOM   2314  CA  SER C  84     -11.493  42.759  55.250  1.00 85.03           C  
ATOM   2315  C   SER C  84     -10.184  43.168  54.582  1.00 85.03           C  
ATOM   2316  O   SER C  84      -9.962  42.872  53.405  1.00 85.03           O  
ATOM   2317  CB  SER C  84     -11.621  41.235  55.249  1.00 85.03           C  
ATOM   2318  OG  SER C  84     -10.408  40.628  55.662  1.00 85.03           O  
ATOM   2319  N   GLN C  85      -9.341  43.869  55.307  1.00 81.64           N  
ATOM   2320  CA  GLN C  85      -8.047  44.303  54.790  1.00 81.64           C  
ATOM   2321  C   GLN C  85      -7.167  43.106  54.437  1.00 81.64           C  
ATOM   2322  O   GLN C  85      -6.424  43.145  53.454  1.00 81.64           O  
ATOM   2323  CB  GLN C  85      -7.334  45.195  55.806  1.00 81.64           C  
ATOM   2324  CG  GLN C  85      -7.992  46.555  55.999  1.00 81.64           C  
ATOM   2325  CD  GLN C  85      -7.249  47.433  56.989  1.00 81.64           C  
ATOM   2326  NE2 GLN C  85      -7.563  48.723  56.988  1.00 81.64           N  
ATOM   2327  OE1 GLN C  85      -6.399  46.953  57.747  1.00 81.64           O  
ATOM   2328  N   CYS C  86      -7.364  42.091  55.174  1.00 82.26           N  
ATOM   2329  CA  CYS C  86      -6.545  40.907  54.945  1.00 82.26           C  
ATOM   2330  C   CYS C  86      -6.921  40.227  53.635  1.00 82.26           C  
ATOM   2331  O   CYS C  86      -6.050  39.900  52.827  1.00 82.26           O  
ATOM   2332  CB  CYS C  86      -6.693  39.921  56.104  1.00 82.26           C  
ATOM   2333  SG  CYS C  86      -5.598  38.489  55.987  1.00 82.26           S  
ATOM   2334  N   MET C  87      -8.137  40.092  53.357  1.00 88.90           N  
ATOM   2335  CA  MET C  87      -8.596  39.432  52.138  1.00 88.90           C  
ATOM   2336  C   MET C  87      -8.312  40.294  50.912  1.00 88.90           C  
ATOM   2337  O   MET C  87      -7.937  39.777  49.858  1.00 88.90           O  
ATOM   2338  CB  MET C  87     -10.092  39.123  52.224  1.00 88.90           C  
ATOM   2339  CG  MET C  87     -10.434  38.017  53.210  1.00 88.90           C  
ATOM   2340  SD  MET C  87     -12.192  37.503  53.108  1.00 88.90           S  
ATOM   2341  CE  MET C  87     -12.171  36.599  51.535  1.00 88.90           C  
ATOM   2342  N   LEU C  88      -8.455  41.524  51.084  1.00 88.86           N  
ATOM   2343  CA  LEU C  88      -8.166  42.429  49.977  1.00 88.86           C  
ATOM   2344  C   LEU C  88      -6.666  42.494  49.706  1.00 88.86           C  
ATOM   2345  O   LEU C  88      -6.243  42.603  48.553  1.00 88.86           O  
ATOM   2346  CB  LEU C  88      -8.702  43.831  50.276  1.00 88.86           C  
ATOM   2347  CG  LEU C  88     -10.219  44.009  50.189  1.00 88.86           C  
ATOM   2348  CD1 LEU C  88     -10.623  45.380  50.721  1.00 88.86           C  
ATOM   2349  CD2 LEU C  88     -10.698  43.824  48.753  1.00 88.86           C  
ATOM   2350  N   GLY C  89      -5.908  42.492  50.812  1.00 86.33           N  
ATOM   2351  CA  GLY C  89      -4.467  42.417  50.635  1.00 86.33           C  
ATOM   2352  C   GLY C  89      -4.016  41.143  49.945  1.00 86.33           C  
ATOM   2353  O   GLY C  89      -3.151  41.179  49.068  1.00 86.33           O  
ATOM   2354  N   LEU C  90      -4.570  39.982  50.338  1.00 87.68           N  
ATOM   2355  CA  LEU C  90      -4.254  38.715  49.687  1.00 87.68           C  
ATOM   2356  C   LEU C  90      -4.713  38.720  48.233  1.00 87.68           C  
ATOM   2357  O   LEU C  90      -4.031  38.177  47.360  1.00 87.68           O  
ATOM   2358  CB  LEU C  90      -4.908  37.550  50.435  1.00 87.68           C  
ATOM   2359  CG  LEU C  90      -4.190  37.066  51.697  1.00 87.68           C  
ATOM   2360  CD1 LEU C  90      -5.112  36.178  52.524  1.00 87.68           C  
ATOM   2361  CD2 LEU C  90      -2.909  36.323  51.331  1.00 87.68           C  
ATOM   2362  N   PHE C  91      -5.841  39.287  47.918  1.00 91.31           N  
ATOM   2363  CA  PHE C  91      -6.348  39.450  46.561  1.00 91.31           C  
ATOM   2364  C   PHE C  91      -5.373  40.258  45.712  1.00 91.31           C  
ATOM   2365  O   PHE C  91      -5.015  39.847  44.606  1.00 91.31           O  
ATOM   2366  CB  PHE C  91      -7.719  40.132  46.575  1.00 91.31           C  
ATOM   2367  CG  PHE C  91      -8.243  40.472  45.206  1.00 91.31           C  
ATOM   2368  CD1 PHE C  91      -8.279  41.790  44.768  1.00 91.31           C  
ATOM   2369  CD2 PHE C  91      -8.700  39.473  44.357  1.00 91.31           C  
ATOM   2370  CE1 PHE C  91      -8.764  42.108  43.501  1.00 91.31           C  
ATOM   2371  CE2 PHE C  91      -9.186  39.783  43.090  1.00 91.31           C  
ATOM   2372  CZ  PHE C  91      -9.218  41.101  42.664  1.00 91.31           C  
ATOM   2373  N   PHE C  92      -4.921  41.331  46.345  1.00 85.83           N  
ATOM   2374  CA  PHE C  92      -3.939  42.159  45.654  1.00 85.83           C  
ATOM   2375  C   PHE C  92      -2.652  41.380  45.406  1.00 85.83           C  
ATOM   2376  O   PHE C  92      -2.093  41.427  44.308  1.00 85.83           O  
ATOM   2377  CB  PHE C  92      -3.638  43.426  46.460  1.00 85.83           C  
ATOM   2378  CG  PHE C  92      -2.584  44.304  45.842  1.00 85.83           C  
ATOM   2379  CD1 PHE C  92      -1.253  44.190  46.225  1.00 85.83           C  
ATOM   2380  CD2 PHE C  92      -2.924  45.243  44.878  1.00 85.83           C  
ATOM   2381  CE1 PHE C  92      -0.276  45.001  45.654  1.00 85.83           C  
ATOM   2382  CE2 PHE C  92      -1.953  46.058  44.303  1.00 85.83           C  
ATOM   2383  CZ  PHE C  92      -0.629  45.935  44.694  1.00 85.83           C  
ATOM   2384  N   GLY C  93      -2.233  40.689  46.408  1.00 85.28           N  
ATOM   2385  CA  GLY C  93      -1.018  39.904  46.265  1.00 85.28           C  
ATOM   2386  C   GLY C  93      -1.131  38.818  45.210  1.00 85.28           C  
ATOM   2387  O   GLY C  93      -0.214  38.628  44.408  1.00 85.28           O  
ATOM   2388  N   PHE C  94      -2.166  38.104  45.119  1.00 88.00           N  
ATOM   2389  CA  PHE C  94      -2.390  37.063  44.123  1.00 88.00           C  
ATOM   2390  C   PHE C  94      -2.443  37.658  42.721  1.00 88.00           C  
ATOM   2391  O   PHE C  94      -1.874  37.099  41.781  1.00 88.00           O  
ATOM   2392  CB  PHE C  94      -3.686  36.303  44.419  1.00 88.00           C  
ATOM   2393  CG  PHE C  94      -3.495  35.101  45.306  1.00 88.00           C  
ATOM   2394  CD1 PHE C  94      -3.030  33.900  44.782  1.00 88.00           C  
ATOM   2395  CD2 PHE C  94      -3.781  35.173  46.663  1.00 88.00           C  
ATOM   2396  CE1 PHE C  94      -2.853  32.787  45.600  1.00 88.00           C  
ATOM   2397  CE2 PHE C  94      -3.606  34.063  47.486  1.00 88.00           C  
ATOM   2398  CZ  PHE C  94      -3.143  32.872  46.952  1.00 88.00           C  
ATOM   2399  N   LEU C  95      -3.137  38.777  42.547  1.00 87.44           N  
ATOM   2400  CA  LEU C  95      -3.238  39.412  41.237  1.00 87.44           C  
ATOM   2401  C   LEU C  95      -1.871  39.890  40.758  1.00 87.44           C  
ATOM   2402  O   LEU C  95      -1.573  39.834  39.562  1.00 87.44           O  
ATOM   2403  CB  LEU C  95      -4.214  40.589  41.286  1.00 87.44           C  
ATOM   2404  CG  LEU C  95      -5.699  40.245  41.149  1.00 87.44           C  
ATOM   2405  CD1 LEU C  95      -6.550  41.503  41.290  1.00 87.44           C  
ATOM   2406  CD2 LEU C  95      -5.968  39.560  39.813  1.00 87.44           C  
ATOM   2407  N   LEU C  96      -1.064  40.362  41.737  1.00 83.36           N  
ATOM   2408  CA  LEU C  96       0.277  40.817  41.388  1.00 83.36           C  
ATOM   2409  C   LEU C  96       1.136  39.657  40.899  1.00 83.36           C  
ATOM   2410  O   LEU C  96       1.818  39.771  39.878  1.00 83.36           O  
ATOM   2411  CB  LEU C  96       0.944  41.491  42.590  1.00 83.36           C  
ATOM   2412  CG  LEU C  96       2.174  42.349  42.290  1.00 83.36           C  
ATOM   2413  CD1 LEU C  96       1.831  43.830  42.414  1.00 83.36           C  
ATOM   2414  CD2 LEU C  96       3.324  41.981  43.223  1.00 83.36           C  
ATOM   2415  N   VAL C  97       1.043  38.580  41.579  1.00 83.69           N  
ATOM   2416  CA  VAL C  97       1.837  37.415  41.202  1.00 83.69           C  
ATOM   2417  C   VAL C  97       1.333  36.854  39.875  1.00 83.69           C  
ATOM   2418  O   VAL C  97       2.128  36.506  38.998  1.00 83.69           O  
ATOM   2419  CB  VAL C  97       1.793  36.322  42.293  1.00 83.69           C  
ATOM   2420  CG1 VAL C  97       2.446  35.035  41.794  1.00 83.69           C  
ATOM   2421  CG2 VAL C  97       2.479  36.813  43.567  1.00 83.69           C  
ATOM   2422  N   ILE C  98       0.045  36.764  39.646  1.00 86.84           N  
ATOM   2423  CA  ILE C  98      -0.538  36.250  38.411  1.00 86.84           C  
ATOM   2424  C   ILE C  98      -0.172  37.167  37.247  1.00 86.84           C  
ATOM   2425  O   ILE C  98       0.119  36.697  36.145  1.00 86.84           O  
ATOM   2426  CB  ILE C  98      -2.072  36.112  38.525  1.00 86.84           C  
ATOM   2427  CG1 ILE C  98      -2.436  35.023  39.541  1.00 86.84           C  
ATOM   2428  CG2 ILE C  98      -2.690  35.813  37.156  1.00 86.84           C  
ATOM   2429  CD1 ILE C  98      -3.924  34.941  39.853  1.00 86.84           C  
ATOM   2430  N   PHE C  99      -0.163  38.420  37.469  1.00 82.84           N  
ATOM   2431  CA  PHE C  99       0.198  39.399  36.450  1.00 82.84           C  
ATOM   2432  C   PHE C  99       1.647  39.215  36.013  1.00 82.84           C  
ATOM   2433  O   PHE C  99       1.948  39.236  34.819  1.00 82.84           O  
ATOM   2434  CB  PHE C  99      -0.016  40.823  36.971  1.00 82.84           C  
ATOM   2435  CG  PHE C  99       0.169  41.887  35.923  1.00 82.84           C  
ATOM   2436  CD1 PHE C  99       1.163  42.848  36.056  1.00 82.84           C  
ATOM   2437  CD2 PHE C  99      -0.652  41.925  34.803  1.00 82.84           C  
ATOM   2438  CE1 PHE C  99       1.336  43.835  35.088  1.00 82.84           C  
ATOM   2439  CE2 PHE C  99      -0.485  42.907  33.831  1.00 82.84           C  
ATOM   2440  CZ  PHE C  99       0.509  43.862  33.976  1.00 82.84           C  
ATOM   2441  N   ALA C 100       2.487  38.971  36.998  1.00 80.70           N  
ATOM   2442  CA  ALA C 100       3.895  38.747  36.679  1.00 80.70           C  
ATOM   2443  C   ALA C 100       4.077  37.466  35.869  1.00 80.70           C  
ATOM   2444  O   ALA C 100       4.851  37.436  34.910  1.00 80.70           O  
ATOM   2445  CB  ALA C 100       4.727  38.688  37.957  1.00 80.70           C  
ATOM   2446  N   ILE C 101       3.342  36.471  36.193  1.00 80.72           N  
ATOM   2447  CA  ILE C 101       3.435  35.197  35.489  1.00 80.72           C  
ATOM   2448  C   ILE C 101       2.871  35.346  34.077  1.00 80.72           C  
ATOM   2449  O   ILE C 101       3.405  34.770  33.126  1.00 80.72           O  
ATOM   2450  CB  ILE C 101       2.689  34.076  36.248  1.00 80.72           C  
ATOM   2451  CG1 ILE C 101       3.351  33.819  37.607  1.00 80.72           C  
ATOM   2452  CG2 ILE C 101       2.645  32.794  35.410  1.00 80.72           C  
ATOM   2453  CD1 ILE C 101       2.584  32.850  38.496  1.00 80.72           C  
ATOM   2454  N   GLU C 102       1.848  36.138  33.917  1.00 80.58           N  
ATOM   2455  CA  GLU C 102       1.241  36.345  32.607  1.00 80.58           C  
ATOM   2456  C   GLU C 102       2.185  37.095  31.672  1.00 80.58           C  
ATOM   2457  O   GLU C 102       2.257  36.791  30.479  1.00 80.58           O  
ATOM   2458  CB  GLU C 102      -0.081  37.106  32.741  1.00 80.58           C  
ATOM   2459  CG  GLU C 102      -1.239  36.248  33.229  1.00 80.58           C  
ATOM   2460  CD  GLU C 102      -2.565  36.990  33.259  1.00 80.58           C  
ATOM   2461  OE1 GLU C 102      -3.619  36.344  33.457  1.00 80.58           O  
ATOM   2462  OE2 GLU C 102      -2.551  38.229  33.081  1.00 80.58           O  
ATOM   2463  N   ILE C 103       2.892  38.070  32.261  1.00 74.31           N  
ATOM   2464  CA  ILE C 103       3.840  38.825  31.449  1.00 74.31           C  
ATOM   2465  C   ILE C 103       4.987  37.914  31.015  1.00 74.31           C  
ATOM   2466  O   ILE C 103       5.406  37.942  29.856  1.00 74.31           O  
ATOM   2467  CB  ILE C 103       4.388  40.050  32.214  1.00 74.31           C  
ATOM   2468  CG1 ILE C 103       3.275  41.079  32.441  1.00 74.31           C  
ATOM   2469  CG2 ILE C 103       5.565  40.675  31.459  1.00 74.31           C  
ATOM   2470  CD1 ILE C 103       3.701  42.279  33.276  1.00 74.31           C  
ATOM   2471  N   ALA C 104       5.397  37.046  31.960  1.00 75.76           N  
ATOM   2472  CA  ALA C 104       6.480  36.122  31.638  1.00 75.76           C  
ATOM   2473  C   ALA C 104       6.042  35.109  30.583  1.00 75.76           C  
ATOM   2474  O   ALA C 104       6.789  34.818  29.645  1.00 75.76           O  
ATOM   2475  CB  ALA C 104       6.956  35.401  32.896  1.00 75.76           C  
ATOM   2476  N   ALA C 105       4.782  34.667  30.638  1.00 80.88           N  
ATOM   2477  CA  ALA C 105       4.252  33.699  29.682  1.00 80.88           C  
ATOM   2478  C   ALA C 105       4.004  34.349  28.324  1.00 80.88           C  
ATOM   2479  O   ALA C 105       4.201  33.720  27.282  1.00 80.88           O  
ATOM   2480  CB  ALA C 105       2.963  33.077  30.213  1.00 80.88           C  
ATOM   2481  N   ALA C 106       3.653  35.574  28.342  1.00 77.88           N  
ATOM   2482  CA  ALA C 106       3.408  36.294  27.095  1.00 77.88           C  
ATOM   2483  C   ALA C 106       4.710  36.529  26.333  1.00 77.88           C  
ATOM   2484  O   ALA C 106       4.766  36.343  25.114  1.00 77.88           O  
ATOM   2485  CB  ALA C 106       2.712  37.623  27.375  1.00 77.88           C  
ATOM   2486  N   ILE C 107       5.731  36.833  27.098  1.00 70.68           N  
ATOM   2487  CA  ILE C 107       7.029  37.072  26.475  1.00 70.68           C  
ATOM   2488  C   ILE C 107       7.588  35.761  25.929  1.00 70.68           C  
ATOM   2489  O   ILE C 107       8.064  35.708  24.792  1.00 70.68           O  
ATOM   2490  CB  ILE C 107       8.025  37.707  27.470  1.00 70.68           C  
ATOM   2491  CG1 ILE C 107       7.544  39.100  27.893  1.00 70.68           C  
ATOM   2492  CG2 ILE C 107       9.429  37.774  26.861  1.00 70.68           C  
ATOM   2493  CD1 ILE C 107       8.388  39.741  28.985  1.00 70.68           C  
ATOM   2494  N   TRP C 108       7.438  34.775  26.755  1.00 74.59           N  
ATOM   2495  CA  TRP C 108       7.922  33.472  26.311  1.00 74.59           C  
ATOM   2496  C   TRP C 108       7.094  32.954  25.140  1.00 74.59           C  
ATOM   2497  O   TRP C 108       7.640  32.403  24.181  1.00 74.59           O  
ATOM   2498  CB  TRP C 108       7.889  32.464  27.462  1.00 74.59           C  
ATOM   2499  CG  TRP C 108       8.470  31.126  27.118  1.00 74.59           C  
ATOM   2500  CD1 TRP C 108       9.782  30.750  27.206  1.00 74.59           C  
ATOM   2501  CD2 TRP C 108       7.759  29.986  26.626  1.00 74.59           C  
ATOM   2502  CE2 TRP C 108       8.703  28.953  26.437  1.00 74.59           C  
ATOM   2503  CE3 TRP C 108       6.412  29.738  26.327  1.00 74.59           C  
ATOM   2504  NE1 TRP C 108       9.929  29.444  26.798  1.00 74.59           N  
ATOM   2505  CZ2 TRP C 108       8.343  27.690  25.961  1.00 74.59           C  
ATOM   2506  CZ3 TRP C 108       6.055  28.481  25.854  1.00 74.59           C  
ATOM   2507  CH2 TRP C 108       7.019  27.474  25.677  1.00 74.59           C  
ATOM   2508  N   GLY C 109       5.773  33.115  25.162  1.00 75.32           N  
ATOM   2509  CA  GLY C 109       4.882  32.668  24.103  1.00 75.32           C  
ATOM   2510  C   GLY C 109       5.112  33.386  22.787  1.00 75.32           C  
ATOM   2511  O   GLY C 109       5.022  32.779  21.718  1.00 75.32           O  
ATOM   2512  N   TYR C 110       5.483  34.607  22.923  1.00 71.58           N  
ATOM   2513  CA  TYR C 110       5.738  35.387  21.717  1.00 71.58           C  
ATOM   2514  C   TYR C 110       7.058  34.981  21.073  1.00 71.58           C  
ATOM   2515  O   TYR C 110       7.147  34.856  19.849  1.00 71.58           O  
ATOM   2516  CB  TYR C 110       5.754  36.884  22.040  1.00 71.58           C  
ATOM   2517  CG  TYR C 110       5.782  37.769  20.817  1.00 71.58           C  
ATOM   2518  CD1 TYR C 110       6.972  38.348  20.380  1.00 71.58           C  
ATOM   2519  CD2 TYR C 110       4.622  38.028  20.096  1.00 71.58           C  
ATOM   2520  CE1 TYR C 110       7.003  39.164  19.254  1.00 71.58           C  
ATOM   2521  CE2 TYR C 110       4.640  38.843  18.970  1.00 71.58           C  
ATOM   2522  CZ  TYR C 110       5.834  39.405  18.557  1.00 71.58           C  
ATOM   2523  OH  TYR C 110       5.859  40.213  17.442  1.00 71.58           O  
ATOM   2524  N   SER C 111       8.018  34.700  21.949  1.00 71.31           N  
ATOM   2525  CA  SER C 111       9.335  34.327  21.442  1.00 71.31           C  
ATOM   2526  C   SER C 111       9.332  32.906  20.889  1.00 71.31           C  
ATOM   2527  O   SER C 111      10.100  32.588  19.977  1.00 71.31           O  
ATOM   2528  CB  SER C 111      10.388  34.454  22.542  1.00 71.31           C  
ATOM   2529  OG  SER C 111      10.324  33.350  23.430  1.00 71.31           O  
ATOM   2530  N   HIS C 112       8.458  32.127  21.443  1.00 75.85           N  
ATOM   2531  CA  HIS C 112       8.375  30.739  21.002  1.00 75.85           C  
ATOM   2532  C   HIS C 112       7.012  30.437  20.388  1.00 75.85           C  
ATOM   2533  O   HIS C 112       6.384  29.431  20.728  1.00 75.85           O  
ATOM   2534  CB  HIS C 112       8.648  29.789  22.169  1.00 75.85           C  
ATOM   2535  CG  HIS C 112      10.032  29.902  22.725  1.00 75.85           C  
ATOM   2536  CD2 HIS C 112      11.132  29.135  22.536  1.00 75.85           C  
ATOM   2537  ND1 HIS C 112      10.404  30.905  23.594  1.00 75.85           N  
ATOM   2538  CE1 HIS C 112      11.678  30.750  23.915  1.00 75.85           C  
ATOM   2539  NE2 HIS C 112      12.142  29.683  23.287  1.00 75.85           N  
ATOM   2540  N   LYS C 113       6.590  31.283  19.465  1.00 76.54           N  
ATOM   2541  CA  LYS C 113       5.258  31.194  18.874  1.00 76.54           C  
ATOM   2542  C   LYS C 113       5.080  29.883  18.114  1.00 76.54           C  
ATOM   2543  O   LYS C 113       4.028  29.247  18.202  1.00 76.54           O  
ATOM   2544  CB  LYS C 113       5.004  32.379  17.941  1.00 76.54           C  
ATOM   2545  CG  LYS C 113       5.883  32.389  16.699  1.00 76.54           C  
ATOM   2546  CD  LYS C 113       5.561  33.571  15.794  1.00 76.54           C  
ATOM   2547  CE  LYS C 113       6.426  33.571  14.542  1.00 76.54           C  
ATOM   2548  NZ  LYS C 113       5.974  34.596  13.555  1.00 76.54           N  
ATOM   2549  N   ASP C 114       6.068  29.466  17.352  1.00 76.70           N  
ATOM   2550  CA  ASP C 114       5.965  28.250  16.550  1.00 76.70           C  
ATOM   2551  C   ASP C 114       5.835  27.015  17.440  1.00 76.70           C  
ATOM   2552  O   ASP C 114       5.078  26.094  17.126  1.00 76.70           O  
ATOM   2553  CB  ASP C 114       7.178  28.110  15.630  1.00 76.70           C  
ATOM   2554  CG  ASP C 114       7.235  29.182  14.557  1.00 76.70           C  
ATOM   2555  OD1 ASP C 114       6.171  29.693  14.146  1.00 76.70           O  
ATOM   2556  OD2 ASP C 114       8.356  29.519  14.115  1.00 76.70           O  
ATOM   2557  N   GLU C 115       6.583  27.084  18.568  1.00 72.59           N  
ATOM   2558  CA  GLU C 115       6.497  25.973  19.509  1.00 72.59           C  
ATOM   2559  C   GLU C 115       5.122  25.914  20.168  1.00 72.59           C  
ATOM   2560  O   GLU C 115       4.582  24.828  20.393  1.00 72.59           O  
ATOM   2561  CB  GLU C 115       7.588  26.086  20.576  1.00 72.59           C  
ATOM   2562  CG  GLU C 115       8.357  24.792  20.808  1.00 72.59           C  
ATOM   2563  CD  GLU C 115       9.718  25.012  21.450  1.00 72.59           C  
ATOM   2564  OE1 GLU C 115      10.458  24.023  21.655  1.00 72.59           O  
ATOM   2565  OE2 GLU C 115      10.047  26.181  21.750  1.00 72.59           O  
ATOM   2566  N   VAL C 116       4.566  27.083  20.424  1.00 78.24           N  
ATOM   2567  CA  VAL C 116       3.243  27.148  21.035  1.00 78.24           C  
ATOM   2568  C   VAL C 116       2.195  26.621  20.057  1.00 78.24           C  
ATOM   2569  O   VAL C 116       1.310  25.853  20.442  1.00 78.24           O  
ATOM   2570  CB  VAL C 116       2.889  28.588  21.469  1.00 78.24           C  
ATOM   2571  CG1 VAL C 116       1.430  28.673  21.917  1.00 78.24           C  
ATOM   2572  CG2 VAL C 116       3.821  29.053  22.586  1.00 78.24           C  
ATOM   2573  N   ILE C 117       2.360  27.022  18.875  1.00 79.43           N  
ATOM   2574  CA  ILE C 117       1.420  26.571  17.853  1.00 79.43           C  
ATOM   2575  C   ILE C 117       1.474  25.049  17.741  1.00 79.43           C  
ATOM   2576  O   ILE C 117       0.436  24.385  17.723  1.00 79.43           O  
ATOM   2577  CB  ILE C 117       1.719  27.220  16.484  1.00 79.43           C  
ATOM   2578  CG1 ILE C 117       1.495  28.736  16.551  1.00 79.43           C  
ATOM   2579  CG2 ILE C 117       0.857  26.589  15.387  1.00 79.43           C  
ATOM   2580  CD1 ILE C 117       1.961  29.486  15.312  1.00 79.43           C  
ATOM   2581  N   LYS C 118       2.610  24.487  17.709  1.00 76.87           N  
ATOM   2582  CA  LYS C 118       2.790  23.043  17.605  1.00 76.87           C  
ATOM   2583  C   LYS C 118       2.183  22.324  18.807  1.00 76.87           C  
ATOM   2584  O   LYS C 118       1.522  21.295  18.653  1.00 76.87           O  
ATOM   2585  CB  LYS C 118       4.274  22.694  17.481  1.00 76.87           C  
ATOM   2586  CG  LYS C 118       4.539  21.306  16.916  1.00 76.87           C  
ATOM   2587  CD  LYS C 118       6.031  21.044  16.754  1.00 76.87           C  
ATOM   2588  CE  LYS C 118       6.301  19.626  16.272  1.00 76.87           C  
ATOM   2589  NZ  LYS C 118       7.761  19.375  16.078  1.00 76.87           N  
ATOM   2590  N   GLU C 119       2.412  22.956  19.991  1.00 75.72           N  
ATOM   2591  CA  GLU C 119       1.874  22.336  21.198  1.00 75.72           C  
ATOM   2592  C   GLU C 119       0.349  22.382  21.210  1.00 75.72           C  
ATOM   2593  O   GLU C 119      -0.303  21.428  21.638  1.00 75.72           O  
ATOM   2594  CB  GLU C 119       2.431  23.021  22.448  1.00 75.72           C  
ATOM   2595  CG  GLU C 119       3.815  22.533  22.852  1.00 75.72           C  
ATOM   2596  CD  GLU C 119       3.835  21.076  23.285  1.00 75.72           C  
ATOM   2597  OE1 GLU C 119       4.896  20.421  23.164  1.00 75.72           O  
ATOM   2598  OE2 GLU C 119       2.781  20.584  23.747  1.00 75.72           O  
ATOM   2599  N   VAL C 120      -0.236  23.463  20.705  1.00 80.72           N  
ATOM   2600  CA  VAL C 120      -1.690  23.583  20.666  1.00 80.72           C  
ATOM   2601  C   VAL C 120      -2.261  22.611  19.636  1.00 80.72           C  
ATOM   2602  O   VAL C 120      -3.303  21.992  19.869  1.00 80.72           O  
ATOM   2603  CB  VAL C 120      -2.132  25.027  20.339  1.00 80.72           C  
ATOM   2604  CG1 VAL C 120      -3.644  25.095  20.135  1.00 80.72           C  
ATOM   2605  CG2 VAL C 120      -1.695  25.983  21.447  1.00 80.72           C  
ATOM   2606  N   GLN C 121      -1.585  22.527  18.558  1.00 80.43           N  
ATOM   2607  CA  GLN C 121      -2.018  21.570  17.547  1.00 80.43           C  
ATOM   2608  C   GLN C 121      -1.934  20.139  18.072  1.00 80.43           C  
ATOM   2609  O   GLN C 121      -2.835  19.332  17.835  1.00 80.43           O  
ATOM   2610  CB  GLN C 121      -1.179  21.714  16.276  1.00 80.43           C  
ATOM   2611  CG  GLN C 121      -1.471  22.982  15.486  1.00 80.43           C  
ATOM   2612  CD  GLN C 121      -0.575  23.138  14.273  1.00 80.43           C  
ATOM   2613  NE2 GLN C 121      -1.062  23.851  13.264  1.00 80.43           N  
ATOM   2614  OE1 GLN C 121       0.547  22.620  14.241  1.00 80.43           O  
ATOM   2615  N   GLU C 122      -0.878  19.838  18.823  1.00 73.72           N  
ATOM   2616  CA  GLU C 122      -0.726  18.513  19.417  1.00 73.72           C  
ATOM   2617  C   GLU C 122      -1.798  18.254  20.470  1.00 73.72           C  
ATOM   2618  O   GLU C 122      -2.294  17.133  20.597  1.00 73.72           O  
ATOM   2619  CB  GLU C 122       0.666  18.357  20.034  1.00 73.72           C  
ATOM   2620  CG  GLU C 122       1.144  16.915  20.116  1.00 73.72           C  
ATOM   2621  CD  GLU C 122       1.228  16.232  18.760  1.00 73.72           C  
ATOM   2622  OE1 GLU C 122       1.398  14.993  18.714  1.00 73.72           O  
ATOM   2623  OE2 GLU C 122       1.125  16.943  17.735  1.00 73.72           O  
ATOM   2624  N   PHE C 123      -2.081  19.300  21.189  1.00 76.96           N  
ATOM   2625  CA  PHE C 123      -3.163  19.180  22.159  1.00 76.96           C  
ATOM   2626  C   PHE C 123      -4.472  18.820  21.467  1.00 76.96           C  
ATOM   2627  O   PHE C 123      -5.184  17.914  21.907  1.00 76.96           O  
ATOM   2628  CB  PHE C 123      -3.327  20.483  22.948  1.00 76.96           C  
ATOM   2629  CG  PHE C 123      -4.512  20.486  23.875  1.00 76.96           C  
ATOM   2630  CD1 PHE C 123      -5.659  21.202  23.556  1.00 76.96           C  
ATOM   2631  CD2 PHE C 123      -4.478  19.773  25.067  1.00 76.96           C  
ATOM   2632  CE1 PHE C 123      -6.758  21.207  24.413  1.00 76.96           C  
ATOM   2633  CE2 PHE C 123      -5.572  19.773  25.927  1.00 76.96           C  
ATOM   2634  CZ  PHE C 123      -6.711  20.492  25.599  1.00 76.96           C  
ATOM   2635  N   TYR C 124      -4.774  19.465  20.387  1.00 83.62           N  
ATOM   2636  CA  TYR C 124      -6.004  19.182  19.654  1.00 83.62           C  
ATOM   2637  C   TYR C 124      -5.980  17.775  19.071  1.00 83.62           C  
ATOM   2638  O   TYR C 124      -6.966  17.040  19.166  1.00 83.62           O  
ATOM   2639  CB  TYR C 124      -6.212  20.208  18.535  1.00 83.62           C  
ATOM   2640  CG  TYR C 124      -7.326  19.849  17.584  1.00 83.62           C  
ATOM   2641  CD1 TYR C 124      -7.052  19.286  16.339  1.00 83.62           C  
ATOM   2642  CD2 TYR C 124      -8.655  20.073  17.925  1.00 83.62           C  
ATOM   2643  CE1 TYR C 124      -8.077  18.956  15.457  1.00 83.62           C  
ATOM   2644  CE2 TYR C 124      -9.688  19.748  17.051  1.00 83.62           C  
ATOM   2645  CZ  TYR C 124      -9.389  19.190  15.822  1.00 83.62           C  
ATOM   2646  OH  TYR C 124     -10.407  18.866  14.953  1.00 83.62           O  
ATOM   2647  N   LYS C 125      -4.845  17.530  18.501  1.00 73.07           N  
ATOM   2648  CA  LYS C 125      -4.739  16.216  17.873  1.00 73.07           C  
ATOM   2649  C   LYS C 125      -4.967  15.101  18.889  1.00 73.07           C  
ATOM   2650  O   LYS C 125      -5.695  14.144  18.615  1.00 73.07           O  
ATOM   2651  CB  LYS C 125      -3.373  16.047  17.207  1.00 73.07           C  
ATOM   2652  CG  LYS C 125      -3.249  14.790  16.359  1.00 73.07           C  
ATOM   2653  CD  LYS C 125      -1.897  14.719  15.659  1.00 73.07           C  
ATOM   2654  CE  LYS C 125      -1.738  13.421  14.881  1.00 73.07           C  
ATOM   2655  NZ  LYS C 125      -0.409  13.340  14.203  1.00 73.07           N  
ATOM   2656  N   ASP C 126      -4.337  15.222  20.080  1.00 73.46           N  
ATOM   2657  CA  ASP C 126      -4.508  14.237  21.144  1.00 73.46           C  
ATOM   2658  C   ASP C 126      -5.952  14.207  21.638  1.00 73.46           C  
ATOM   2659  O   ASP C 126      -6.519  13.132  21.848  1.00 73.46           O  
ATOM   2660  CB  ASP C 126      -3.560  14.535  22.307  1.00 73.46           C  
ATOM   2661  CG  ASP C 126      -3.298  13.323  23.185  1.00 73.46           C  
ATOM   2662  OD1 ASP C 126      -3.582  12.185  22.754  1.00 73.46           O  
ATOM   2663  OD2 ASP C 126      -2.808  13.508  24.319  1.00 73.46           O  
ATOM   2664  N   THR C 127      -6.512  15.441  21.758  1.00 73.31           N  
ATOM   2665  CA  THR C 127      -7.896  15.551  22.207  1.00 73.31           C  
ATOM   2666  C   THR C 127      -8.847  14.938  21.183  1.00 73.31           C  
ATOM   2667  O   THR C 127      -9.768  14.203  21.545  1.00 73.31           O  
ATOM   2668  CB  THR C 127      -8.286  17.018  22.462  1.00 73.31           C  
ATOM   2669  CG2 THR C 127      -9.697  17.120  23.034  1.00 73.31           C  
ATOM   2670  OG1 THR C 127      -7.362  17.599  23.389  1.00 73.31           O  
ATOM   2671  N   TYR C 128      -8.576  15.215  19.980  1.00 78.32           N  
ATOM   2672  CA  TYR C 128      -9.399  14.705  18.889  1.00 78.32           C  
ATOM   2673  C   TYR C 128      -9.374  13.182  18.853  1.00 78.32           C  
ATOM   2674  O   TYR C 128     -10.425  12.539  18.778  1.00 78.32           O  
ATOM   2675  CB  TYR C 128      -8.920  15.266  17.547  1.00 78.32           C  
ATOM   2676  CG  TYR C 128      -9.591  14.636  16.351  1.00 78.32           C  
ATOM   2677  CD1 TYR C 128      -8.952  13.644  15.611  1.00 78.32           C  
ATOM   2678  CD2 TYR C 128     -10.866  15.031  15.958  1.00 78.32           C  
ATOM   2679  CE1 TYR C 128      -9.566  13.061  14.506  1.00 78.32           C  
ATOM   2680  CE2 TYR C 128     -11.490  14.455  14.856  1.00 78.32           C  
ATOM   2681  CZ  TYR C 128     -10.833  13.473  14.138  1.00 78.32           C  
ATOM   2682  OH  TYR C 128     -11.447  12.900  13.047  1.00 78.32           O  
ATOM   2683  N   ASN C 129      -8.215  12.566  18.958  1.00 68.66           N  
ATOM   2684  CA  ASN C 129      -8.074  11.117  18.858  1.00 68.66           C  
ATOM   2685  C   ASN C 129      -8.695  10.410  20.060  1.00 68.66           C  
ATOM   2686  O   ASN C 129      -9.251   9.318  19.925  1.00 68.66           O  
ATOM   2687  CB  ASN C 129      -6.601  10.729  18.716  1.00 68.66           C  
ATOM   2688  CG  ASN C 129      -6.048  11.035  17.338  1.00 68.66           C  
ATOM   2689  ND2 ASN C 129      -4.751  11.311  17.268  1.00 68.66           N  
ATOM   2690  OD1 ASN C 129      -6.779  11.022  16.344  1.00 68.66           O  
ATOM   2691  N   LYS C 130      -8.679  11.079  21.184  1.00 66.95           N  
ATOM   2692  CA  LYS C 130      -9.181  10.448  22.401  1.00 66.95           C  
ATOM   2693  C   LYS C 130     -10.689  10.637  22.538  1.00 66.95           C  
ATOM   2694  O   LYS C 130     -11.385   9.764  23.061  1.00 66.95           O  
ATOM   2695  CB  LYS C 130      -8.469  11.012  23.631  1.00 66.95           C  
ATOM   2696  CG  LYS C 130      -7.044  10.506  23.809  1.00 66.95           C  
ATOM   2697  CD  LYS C 130      -6.384  11.116  25.039  1.00 66.95           C  
ATOM   2698  CE  LYS C 130      -4.961  10.604  25.221  1.00 66.95           C  
ATOM   2699  NZ  LYS C 130      -4.239  11.348  26.296  1.00 66.95           N  
ATOM   2700  N   LEU C 131     -11.205  11.791  21.994  1.00 68.81           N  
ATOM   2701  CA  LEU C 131     -12.608  12.098  22.250  1.00 68.81           C  
ATOM   2702  C   LEU C 131     -13.480  11.673  21.073  1.00 68.81           C  
ATOM   2703  O   LEU C 131     -14.687  11.474  21.230  1.00 68.81           O  
ATOM   2704  CB  LEU C 131     -12.790  13.593  22.520  1.00 68.81           C  
ATOM   2705  CG  LEU C 131     -12.389  14.085  23.912  1.00 68.81           C  
ATOM   2706  CD1 LEU C 131     -11.577  15.372  23.807  1.00 68.81           C  
ATOM   2707  CD2 LEU C 131     -13.624  14.295  24.781  1.00 68.81           C  
ATOM   2708  N   LYS C 132     -12.890  11.495  19.889  1.00 67.66           N  
ATOM   2709  CA  LYS C 132     -13.698  11.220  18.704  1.00 67.66           C  
ATOM   2710  C   LYS C 132     -14.389   9.864  18.813  1.00 67.66           C  
ATOM   2711  O   LYS C 132     -15.469   9.665  18.252  1.00 67.66           O  
ATOM   2712  CB  LYS C 132     -12.834  11.268  17.443  1.00 67.66           C  
ATOM   2713  CG  LYS C 132     -11.832  10.129  17.335  1.00 67.66           C  
ATOM   2714  CD  LYS C 132     -11.037  10.205  16.037  1.00 67.66           C  
ATOM   2715  CE  LYS C 132     -10.042   9.058  15.922  1.00 67.66           C  
ATOM   2716  NZ  LYS C 132      -9.353   9.053  14.597  1.00 67.66           N  
ATOM   2717  N   THR C 133     -13.787   8.975  19.484  1.00 62.57           N  
ATOM   2718  CA  THR C 133     -14.324   7.621  19.538  1.00 62.57           C  
ATOM   2719  C   THR C 133     -15.218   7.442  20.761  1.00 62.57           C  
ATOM   2720  O   THR C 133     -15.806   6.375  20.956  1.00 62.57           O  
ATOM   2721  CB  THR C 133     -13.195   6.573  19.566  1.00 62.57           C  
ATOM   2722  CG2 THR C 133     -12.384   6.604  18.275  1.00 62.57           C  
ATOM   2723  OG1 THR C 133     -12.325   6.847  20.670  1.00 62.57           O  
ATOM   2724  N   LYS C 134     -15.353   8.503  21.640  1.00 64.31           N  
ATOM   2725  CA  LYS C 134     -16.105   8.356  22.882  1.00 64.31           C  
ATOM   2726  C   LYS C 134     -17.574   8.718  22.682  1.00 64.31           C  
ATOM   2727  O   LYS C 134     -18.025   8.895  21.549  1.00 64.31           O  
ATOM   2728  CB  LYS C 134     -15.496   9.227  23.983  1.00 64.31           C  
ATOM   2729  CG  LYS C 134     -14.026   8.946  24.254  1.00 64.31           C  
ATOM   2730  CD  LYS C 134     -13.827   7.582  24.903  1.00 64.31           C  
ATOM   2731  CE  LYS C 134     -12.361   7.319  25.217  1.00 64.31           C  
ATOM   2732  NZ  LYS C 134     -12.135   5.917  25.679  1.00 64.31           N  
ATOM   2733  N   ASP C 135     -18.323   8.764  23.818  1.00 63.24           N  
ATOM   2734  CA  ASP C 135     -19.773   8.925  23.776  1.00 63.24           C  
ATOM   2735  C   ASP C 135     -20.157  10.379  23.511  1.00 63.24           C  
ATOM   2736  O   ASP C 135     -19.289  11.226  23.290  1.00 63.24           O  
ATOM   2737  CB  ASP C 135     -20.405   8.443  25.083  1.00 63.24           C  
ATOM   2738  CG  ASP C 135     -20.305   6.939  25.271  1.00 63.24           C  
ATOM   2739  OD1 ASP C 135     -20.145   6.209  24.270  1.00 63.24           O  
ATOM   2740  OD2 ASP C 135     -20.389   6.481  26.431  1.00 63.24           O  
ATOM   2741  N   GLU C 136     -21.388  10.761  23.610  1.00 62.14           N  
ATOM   2742  CA  GLU C 136     -22.011  12.006  23.170  1.00 62.14           C  
ATOM   2743  C   GLU C 136     -21.423  13.207  23.905  1.00 62.14           C  
ATOM   2744  O   GLU C 136     -21.037  14.196  23.278  1.00 62.14           O  
ATOM   2745  CB  GLU C 136     -23.526  11.952  23.379  1.00 62.14           C  
ATOM   2746  CG  GLU C 136     -24.312  12.825  22.411  1.00 62.14           C  
ATOM   2747  CD  GLU C 136     -25.817  12.722  22.595  1.00 62.14           C  
ATOM   2748  OE1 GLU C 136     -26.565  13.464  21.919  1.00 62.14           O  
ATOM   2749  OE2 GLU C 136     -26.253  11.891  23.424  1.00 62.14           O  
ATOM   2750  N   PRO C 137     -21.243  13.166  25.226  1.00 63.74           N  
ATOM   2751  CA  PRO C 137     -20.762  14.389  25.873  1.00 63.74           C  
ATOM   2752  C   PRO C 137     -19.340  14.757  25.456  1.00 63.74           C  
ATOM   2753  O   PRO C 137     -19.019  15.940  25.318  1.00 63.74           O  
ATOM   2754  CB  PRO C 137     -20.823  14.048  27.363  1.00 63.74           C  
ATOM   2755  CG  PRO C 137     -21.468  12.700  27.421  1.00 63.74           C  
ATOM   2756  CD  PRO C 137     -21.626  12.187  26.018  1.00 63.74           C  
ATOM   2757  N   GLN C 138     -18.498  13.723  25.315  1.00 67.45           N  
ATOM   2758  CA  GLN C 138     -17.129  13.975  24.877  1.00 67.45           C  
ATOM   2759  C   GLN C 138     -17.093  14.452  23.427  1.00 67.45           C  
ATOM   2760  O   GLN C 138     -16.326  15.353  23.084  1.00 67.45           O  
ATOM   2761  CB  GLN C 138     -16.274  12.717  25.035  1.00 67.45           C  
ATOM   2762  CG  GLN C 138     -15.985  12.348  26.484  1.00 67.45           C  
ATOM   2763  CD  GLN C 138     -17.105  11.548  27.121  1.00 67.45           C  
ATOM   2764  NE2 GLN C 138     -16.937  11.199  28.393  1.00 67.45           N  
ATOM   2765  OE1 GLN C 138     -18.114  11.245  26.476  1.00 67.45           O  
ATOM   2766  N   ARG C 139     -18.051  14.002  22.709  1.00 68.82           N  
ATOM   2767  CA  ARG C 139     -18.139  14.444  21.320  1.00 68.82           C  
ATOM   2768  C   ARG C 139     -18.693  15.863  21.231  1.00 68.82           C  
ATOM   2769  O   ARG C 139     -18.288  16.639  20.363  1.00 68.82           O  
ATOM   2770  CB  ARG C 139     -19.012  13.488  20.505  1.00 68.82           C  
ATOM   2771  CG  ARG C 139     -18.316  12.191  20.125  1.00 68.82           C  
ATOM   2772  CD  ARG C 139     -19.160  11.355  19.173  1.00 68.82           C  
ATOM   2773  NE  ARG C 139     -20.322  10.781  19.845  1.00 68.82           N  
ATOM   2774  CZ  ARG C 139     -20.994   9.715  19.419  1.00 68.82           C  
ATOM   2775  NH1 ARG C 139     -20.631   9.085  18.307  1.00 68.82           N  
ATOM   2776  NH2 ARG C 139     -22.037   9.276  20.108  1.00 68.82           N  
ATOM   2777  N   GLU C 140     -19.516  16.147  22.145  1.00 67.59           N  
ATOM   2778  CA  GLU C 140     -20.056  17.503  22.194  1.00 67.59           C  
ATOM   2779  C   GLU C 140     -18.976  18.514  22.571  1.00 67.59           C  
ATOM   2780  O   GLU C 140     -18.984  19.647  22.086  1.00 67.59           O  
ATOM   2781  CB  GLU C 140     -21.221  17.582  23.185  1.00 67.59           C  
ATOM   2782  CG  GLU C 140     -22.517  16.984  22.660  1.00 67.59           C  
ATOM   2783  CD  GLU C 140     -23.038  17.683  21.414  1.00 67.59           C  
ATOM   2784  OE1 GLU C 140     -23.590  17.000  20.521  1.00 67.59           O  
ATOM   2785  OE2 GLU C 140     -22.893  18.923  21.329  1.00 67.59           O  
ATOM   2786  N   THR C 141     -18.076  18.055  23.448  1.00 70.09           N  
ATOM   2787  CA  THR C 141     -16.952  18.914  23.805  1.00 70.09           C  
ATOM   2788  C   THR C 141     -16.061  19.170  22.593  1.00 70.09           C  
ATOM   2789  O   THR C 141     -15.619  20.298  22.367  1.00 70.09           O  
ATOM   2790  CB  THR C 141     -16.115  18.296  24.940  1.00 70.09           C  
ATOM   2791  CG2 THR C 141     -15.018  19.251  25.397  1.00 70.09           C  
ATOM   2792  OG1 THR C 141     -16.971  18.002  26.051  1.00 70.09           O  
ATOM   2793  N   LEU C 142     -15.980  18.111  21.816  1.00 76.30           N  
ATOM   2794  CA  LEU C 142     -15.192  18.266  20.598  1.00 76.30           C  
ATOM   2795  C   LEU C 142     -15.914  19.156  19.593  1.00 76.30           C  
ATOM   2796  O   LEU C 142     -15.291  19.997  18.940  1.00 76.30           O  
ATOM   2797  CB  LEU C 142     -14.901  16.900  19.971  1.00 76.30           C  
ATOM   2798  CG  LEU C 142     -13.875  16.880  18.836  1.00 76.30           C  
ATOM   2799  CD1 LEU C 142     -12.506  17.309  19.352  1.00 76.30           C  
ATOM   2800  CD2 LEU C 142     -13.805  15.494  18.204  1.00 76.30           C  
ATOM   2801  N   LYS C 143     -17.196  19.059  19.587  1.00 70.07           N  
ATOM   2802  CA  LYS C 143     -18.007  19.886  18.696  1.00 70.07           C  
ATOM   2803  C   LYS C 143     -17.938  21.356  19.099  1.00 70.07           C  
ATOM   2804  O   LYS C 143     -17.934  22.241  18.242  1.00 70.07           O  
ATOM   2805  CB  LYS C 143     -19.460  19.410  18.697  1.00 70.07           C  
ATOM   2806  CG  LYS C 143     -20.161  19.562  17.355  1.00 70.07           C  
ATOM   2807  CD  LYS C 143     -21.579  19.008  17.398  1.00 70.07           C  
ATOM   2808  CE  LYS C 143     -22.284  19.167  16.059  1.00 70.07           C  
ATOM   2809  NZ  LYS C 143     -23.681  18.640  16.102  1.00 70.07           N  
ATOM   2810  N   ALA C 144     -17.897  21.570  20.420  1.00 70.07           N  
ATOM   2811  CA  ALA C 144     -17.797  22.940  20.915  1.00 70.07           C  
ATOM   2812  C   ALA C 144     -16.484  23.586  20.485  1.00 70.07           C  
ATOM   2813  O   ALA C 144     -16.455  24.762  20.115  1.00 70.07           O  
ATOM   2814  CB  ALA C 144     -17.928  22.967  22.436  1.00 70.07           C  
ATOM   2815  N   ILE C 145     -15.456  22.781  20.438  1.00 73.43           N  
ATOM   2816  CA  ILE C 145     -14.162  23.296  20.004  1.00 73.43           C  
ATOM   2817  C   ILE C 145     -14.191  23.567  18.502  1.00 73.43           C  
ATOM   2818  O   ILE C 145     -13.694  24.597  18.040  1.00 73.43           O  
ATOM   2819  CB  ILE C 145     -13.019  22.314  20.349  1.00 73.43           C  
ATOM   2820  CG1 ILE C 145     -12.869  22.183  21.870  1.00 73.43           C  
ATOM   2821  CG2 ILE C 145     -11.705  22.769  19.706  1.00 73.43           C  
ATOM   2822  CD1 ILE C 145     -11.888  21.102  22.303  1.00 73.43           C  
ATOM   2823  N   HIS C 146     -14.833  22.647  17.772  1.00 76.14           N  
ATOM   2824  CA  HIS C 146     -14.929  22.805  16.326  1.00 76.14           C  
ATOM   2825  C   HIS C 146     -15.767  24.025  15.959  1.00 76.14           C  
ATOM   2826  O   HIS C 146     -15.449  24.738  15.004  1.00 76.14           O  
ATOM   2827  CB  HIS C 146     -15.525  21.548  15.688  1.00 76.14           C  
ATOM   2828  CG  HIS C 146     -14.609  20.366  15.723  1.00 76.14           C  
ATOM   2829  CD2 HIS C 146     -13.309  20.259  16.086  1.00 76.14           C  
ATOM   2830  ND1 HIS C 146     -15.010  19.102  15.349  1.00 76.14           N  
ATOM   2831  CE1 HIS C 146     -13.994  18.266  15.481  1.00 76.14           C  
ATOM   2832  NE2 HIS C 146     -12.949  18.943  15.927  1.00 76.14           N  
ATOM   2833  N   TYR C 147     -16.764  24.286  16.779  1.00 70.32           N  
ATOM   2834  CA  TYR C 147     -17.603  25.457  16.552  1.00 70.32           C  
ATOM   2835  C   TYR C 147     -16.833  26.742  16.835  1.00 70.32           C  
ATOM   2836  O   TYR C 147     -16.919  27.705  16.070  1.00 70.32           O  
ATOM   2837  CB  TYR C 147     -18.858  25.398  17.428  1.00 70.32           C  
ATOM   2838  CG  TYR C 147     -19.897  26.432  17.071  1.00 70.32           C  
ATOM   2839  CD1 TYR C 147     -19.978  27.635  17.769  1.00 70.32           C  
ATOM   2840  CD2 TYR C 147     -20.800  26.209  16.037  1.00 70.32           C  
ATOM   2841  CE1 TYR C 147     -20.935  28.592  17.445  1.00 70.32           C  
ATOM   2842  CE2 TYR C 147     -21.762  27.159  15.705  1.00 70.32           C  
ATOM   2843  CZ  TYR C 147     -21.821  28.344  16.412  1.00 70.32           C  
ATOM   2844  OH  TYR C 147     -22.771  29.287  16.088  1.00 70.32           O  
ATOM   2845  N   ALA C 148     -16.019  26.689  17.913  1.00 71.72           N  
ATOM   2846  CA  ALA C 148     -15.275  27.880  18.314  1.00 71.72           C  
ATOM   2847  C   ALA C 148     -14.193  28.221  17.294  1.00 71.72           C  
ATOM   2848  O   ALA C 148     -13.967  29.394  16.988  1.00 71.72           O  
ATOM   2849  CB  ALA C 148     -14.657  27.680  19.696  1.00 71.72           C  
ATOM   2850  N   LEU C 149     -13.579  27.108  16.701  1.00 74.30           N  
ATOM   2851  CA  LEU C 149     -12.474  27.333  15.774  1.00 74.30           C  
ATOM   2852  C   LEU C 149     -12.958  27.279  14.330  1.00 74.30           C  
ATOM   2853  O   LEU C 149     -12.184  27.528  13.402  1.00 74.30           O  
ATOM   2854  CB  LEU C 149     -11.371  26.295  15.995  1.00 74.30           C  
ATOM   2855  CG  LEU C 149     -10.585  26.408  17.302  1.00 74.30           C  
ATOM   2856  CD1 LEU C 149      -9.674  25.198  17.479  1.00 74.30           C  
ATOM   2857  CD2 LEU C 149      -9.776  27.700  17.329  1.00 74.30           C  
ATOM   2858  N   ASN C 150     -14.244  27.122  14.215  1.00 76.48           N  
ATOM   2859  CA  ASN C 150     -14.823  26.947  12.887  1.00 76.48           C  
ATOM   2860  C   ASN C 150     -13.998  25.987  12.036  1.00 76.48           C  
ATOM   2861  O   ASN C 150     -13.606  26.321  10.917  1.00 76.48           O  
ATOM   2862  CB  ASN C 150     -14.962  28.298  12.180  1.00 76.48           C  
ATOM   2863  CG  ASN C 150     -15.987  28.270  11.065  1.00 76.48           C  
ATOM   2864  ND2 ASN C 150     -15.928  29.258  10.179  1.00 76.48           N  
ATOM   2865  OD1 ASN C 150     -16.828  27.369  10.999  1.00 76.48           O  
ATOM   2866  N   CYS C 151     -13.614  24.858  12.637  1.00 76.29           N  
ATOM   2867  CA  CYS C 151     -12.834  23.809  11.990  1.00 76.29           C  
ATOM   2868  C   CYS C 151     -13.410  22.432  12.297  1.00 76.29           C  
ATOM   2869  O   CYS C 151     -14.368  22.312  13.062  1.00 76.29           O  
ATOM   2870  CB  CYS C 151     -11.373  23.874  12.436  1.00 76.29           C  
ATOM   2871  SG  CYS C 151     -11.112  23.360  14.148  1.00 76.29           S  
ATOM   2872  N   CYS C 152     -12.891  21.362  11.536  1.00 75.59           N  
ATOM   2873  CA  CYS C 152     -13.346  20.010  11.845  1.00 75.59           C  
ATOM   2874  C   CYS C 152     -12.243  18.991  11.585  1.00 75.59           C  
ATOM   2875  O   CYS C 152     -11.721  18.907  10.472  1.00 75.59           O  
ATOM   2876  CB  CYS C 152     -14.584  19.660  11.019  1.00 75.59           C  
ATOM   2877  SG  CYS C 152     -15.360  18.102  11.499  1.00 75.59           S  
ATOM   2878  N   GLY C 153     -11.914  18.212  12.678  1.00 73.27           N  
ATOM   2879  CA  GLY C 153     -11.037  17.056  12.582  1.00 73.27           C  
ATOM   2880  C   GLY C 153      -9.637  17.405  12.112  1.00 73.27           C  
ATOM   2881  O   GLY C 153      -9.256  18.577  12.096  1.00 73.27           O  
ATOM   2882  N   LEU C 154      -8.827  16.439  11.905  1.00 66.01           N  
ATOM   2883  CA  LEU C 154      -7.458  16.585  11.422  1.00 66.01           C  
ATOM   2884  C   LEU C 154      -7.418  16.598   9.898  1.00 66.01           C  
ATOM   2885  O   LEU C 154      -8.344  16.113   9.244  1.00 66.01           O  
ATOM   2886  CB  LEU C 154      -6.578  15.452  11.956  1.00 66.01           C  
ATOM   2887  CG  LEU C 154      -6.472  15.335  13.479  1.00 66.01           C  
ATOM   2888  CD1 LEU C 154      -5.892  13.980  13.867  1.00 66.01           C  
ATOM   2889  CD2 LEU C 154      -5.623  16.469  14.043  1.00 66.01           C  
ATOM   2890  N   ALA C 155      -6.590  17.484   9.346  1.00 53.14           N  
ATOM   2891  CA  ALA C 155      -6.428  17.496   7.894  1.00 53.14           C  
ATOM   2892  C   ALA C 155      -6.588  16.094   7.314  1.00 53.14           C  
ATOM   2893  O   ALA C 155      -5.957  15.145   7.783  1.00 53.14           O  
ATOM   2894  CB  ALA C 155      -5.065  18.072   7.516  1.00 53.14           C  
ATOM   2895  N   GLY C 156      -7.757  15.757   6.472  1.00 50.26           N  
ATOM   2896  CA  GLY C 156      -7.763  14.618   5.568  1.00 50.26           C  
ATOM   2897  C   GLY C 156      -8.592  13.455   6.080  1.00 50.26           C  
ATOM   2898  O   GLY C 156      -8.594  12.376   5.482  1.00 50.26           O  
ATOM   2899  N   GLY C 157      -8.999  13.491   7.507  1.00 49.95           N  
ATOM   2900  CA  GLY C 157      -9.564  12.209   7.900  1.00 49.95           C  
ATOM   2901  C   GLY C 157     -11.030  12.066   7.535  1.00 49.95           C  
ATOM   2902  O   GLY C 157     -11.744  13.063   7.413  1.00 49.95           O  
ATOM   2903  N   VAL C 158     -11.413  10.882   6.888  1.00 53.39           N  
ATOM   2904  CA  VAL C 158     -12.740  10.393   6.530  1.00 53.39           C  
ATOM   2905  C   VAL C 158     -13.688  10.553   7.717  1.00 53.39           C  
ATOM   2906  O   VAL C 158     -14.904  10.652   7.539  1.00 53.39           O  
ATOM   2907  CB  VAL C 158     -12.698   8.917   6.077  1.00 53.39           C  
ATOM   2908  CG1 VAL C 158     -14.065   8.469   5.564  1.00 53.39           C  
ATOM   2909  CG2 VAL C 158     -11.630   8.719   5.003  1.00 53.39           C  
ATOM   2910  N   GLU C 159     -13.120  10.686   8.857  1.00 53.84           N  
ATOM   2911  CA  GLU C 159     -13.938  10.584  10.062  1.00 53.84           C  
ATOM   2912  C   GLU C 159     -14.864  11.789  10.204  1.00 53.84           C  
ATOM   2913  O   GLU C 159     -15.933  11.690  10.810  1.00 53.84           O  
ATOM   2914  CB  GLU C 159     -13.051  10.453  11.304  1.00 53.84           C  
ATOM   2915  CG  GLU C 159     -12.409   9.083  11.459  1.00 53.84           C  
ATOM   2916  CD  GLU C 159     -11.498   8.981  12.672  1.00 53.84           C  
ATOM   2917  OE1 GLU C 159     -10.922   7.895  12.910  1.00 53.84           O  
ATOM   2918  OE2 GLU C 159     -11.360   9.996  13.391  1.00 53.84           O  
ATOM   2919  N   GLN C 160     -14.423  12.888   9.589  1.00 56.64           N  
ATOM   2920  CA  GLN C 160     -15.269  14.073   9.685  1.00 56.64           C  
ATOM   2921  C   GLN C 160     -16.637  13.825   9.060  1.00 56.64           C  
ATOM   2922  O   GLN C 160     -17.622  14.466   9.433  1.00 56.64           O  
ATOM   2923  CB  GLN C 160     -14.594  15.270   9.013  1.00 56.64           C  
ATOM   2924  CG  GLN C 160     -14.540  16.517   9.886  1.00 56.64           C  
ATOM   2925  CD  GLN C 160     -13.680  17.615   9.290  1.00 56.64           C  
ATOM   2926  NE2 GLN C 160     -13.658  18.772   9.944  1.00 56.64           N  
ATOM   2927  OE1 GLN C 160     -13.040  17.425   8.251  1.00 56.64           O  
ATOM   2928  N   PHE C 161     -16.583  12.848   8.232  1.00 55.13           N  
ATOM   2929  CA  PHE C 161     -17.816  12.583   7.499  1.00 55.13           C  
ATOM   2930  C   PHE C 161     -18.617  11.473   8.170  1.00 55.13           C  
ATOM   2931  O   PHE C 161     -19.788  11.266   7.849  1.00 55.13           O  
ATOM   2932  CB  PHE C 161     -17.508  12.205   6.047  1.00 55.13           C  
ATOM   2933  CG  PHE C 161     -16.774  13.274   5.284  1.00 55.13           C  
ATOM   2934  CD1 PHE C 161     -17.456  14.366   4.759  1.00 55.13           C  
ATOM   2935  CD2 PHE C 161     -15.402  13.189   5.090  1.00 55.13           C  
ATOM   2936  CE1 PHE C 161     -16.780  15.357   4.052  1.00 55.13           C  
ATOM   2937  CE2 PHE C 161     -14.720  14.176   4.384  1.00 55.13           C  
ATOM   2938  CZ  PHE C 161     -15.411  15.259   3.866  1.00 55.13           C  
ATOM   2939  N   ILE C 162     -17.914  10.869   9.184  1.00 54.21           N  
ATOM   2940  CA  ILE C 162     -18.559   9.733   9.832  1.00 54.21           C  
ATOM   2941  C   ILE C 162     -19.012  10.128  11.236  1.00 54.21           C  
ATOM   2942  O   ILE C 162     -20.110   9.768  11.665  1.00 54.21           O  
ATOM   2943  CB  ILE C 162     -17.616   8.511   9.897  1.00 54.21           C  
ATOM   2944  CG1 ILE C 162     -17.133   8.134   8.492  1.00 54.21           C  
ATOM   2945  CG2 ILE C 162     -18.314   7.326  10.572  1.00 54.21           C  
ATOM   2946  CD1 ILE C 162     -15.960   7.163   8.480  1.00 54.21           C  
ATOM   2947  N   SER C 163     -18.163  10.929  11.903  1.00 57.70           N  
ATOM   2948  CA  SER C 163     -18.483  11.267  13.286  1.00 57.70           C  
ATOM   2949  C   SER C 163     -19.162  12.630  13.379  1.00 57.70           C  
ATOM   2950  O   SER C 163     -18.927  13.506  12.543  1.00 57.70           O  
ATOM   2951  CB  SER C 163     -17.220  11.259  14.147  1.00 57.70           C  
ATOM   2952  OG  SER C 163     -16.233  12.117  13.600  1.00 57.70           O  
ATOM   2953  N   ASP C 164     -20.317  12.630  14.048  1.00 60.80           N  
ATOM   2954  CA  ASP C 164     -21.050  13.868  14.293  1.00 60.80           C  
ATOM   2955  C   ASP C 164     -20.232  14.830  15.152  1.00 60.80           C  
ATOM   2956  O   ASP C 164     -20.559  15.060  16.319  1.00 60.80           O  
ATOM   2957  CB  ASP C 164     -22.392  13.572  14.966  1.00 60.80           C  
ATOM   2958  CG  ASP C 164     -23.366  14.736  14.883  1.00 60.80           C  
ATOM   2959  OD1 ASP C 164     -23.113  15.689  14.115  1.00 60.80           O  
ATOM   2960  OD2 ASP C 164     -24.394  14.698  15.592  1.00 60.80           O  
ATOM   2961  N   ILE C 165     -18.994  15.236  14.596  1.00 67.62           N  
ATOM   2962  CA  ILE C 165     -18.131  16.093  15.402  1.00 67.62           C  
ATOM   2963  C   ILE C 165     -17.964  17.447  14.715  1.00 67.62           C  
ATOM   2964  O   ILE C 165     -17.387  18.374  15.289  1.00 67.62           O  
ATOM   2965  CB  ILE C 165     -16.752  15.441  15.644  1.00 67.62           C  
ATOM   2966  CG1 ILE C 165     -16.149  14.962  14.318  1.00 67.62           C  
ATOM   2967  CG2 ILE C 165     -16.869  14.285  16.641  1.00 67.62           C  
ATOM   2968  CD1 ILE C 165     -14.711  14.472  14.434  1.00 67.62           C  
ATOM   2969  N   CYS C 166     -18.506  17.631  13.527  1.00 70.95           N  
ATOM   2970  CA  CYS C 166     -18.324  18.873  12.785  1.00 70.95           C  
ATOM   2971  C   CYS C 166     -19.491  19.825  13.019  1.00 70.95           C  
ATOM   2972  O   CYS C 166     -20.620  19.386  13.244  1.00 70.95           O  
ATOM   2973  CB  CYS C 166     -18.180  18.587  11.290  1.00 70.95           C  
ATOM   2974  SG  CYS C 166     -16.751  17.563  10.879  1.00 70.95           S  
ATOM   2975  N   PRO C 167     -19.106  21.125  13.144  1.00 63.01           N  
ATOM   2976  CA  PRO C 167     -20.159  22.098  13.446  1.00 63.01           C  
ATOM   2977  C   PRO C 167     -21.237  22.156  12.367  1.00 63.01           C  
ATOM   2978  O   PRO C 167     -22.422  22.296  12.681  1.00 63.01           O  
ATOM   2979  CB  PRO C 167     -19.399  23.424  13.531  1.00 63.01           C  
ATOM   2980  CG  PRO C 167     -18.041  23.122  12.983  1.00 63.01           C  
ATOM   2981  CD  PRO C 167     -17.891  21.631  12.876  1.00 63.01           C  
ATOM   2982  N   LYS C 168     -20.802  22.249  11.133  1.00 60.98           N  
ATOM   2983  CA  LYS C 168     -21.810  22.357  10.080  1.00 60.98           C  
ATOM   2984  C   LYS C 168     -22.473  21.009   9.815  1.00 60.98           C  
ATOM   2985  O   LYS C 168     -21.804  19.974   9.797  1.00 60.98           O  
ATOM   2986  CB  LYS C 168     -21.186  22.897   8.793  1.00 60.98           C  
ATOM   2987  CG  LYS C 168     -20.711  24.339   8.893  1.00 60.98           C  
ATOM   2988  CD  LYS C 168     -20.364  24.909   7.523  1.00 60.98           C  
ATOM   2989  CE  LYS C 168     -19.897  26.355   7.620  1.00 60.98           C  
ATOM   2990  NZ  LYS C 168     -19.556  26.919   6.280  1.00 60.98           N  
ATOM   2991  N   LYS C 169     -23.766  21.127   9.995  1.00 57.53           N  
ATOM   2992  CA  LYS C 169     -24.576  19.917   9.887  1.00 57.53           C  
ATOM   2993  C   LYS C 169     -24.637  19.423   8.445  1.00 57.53           C  
ATOM   2994  O   LYS C 169     -24.881  18.240   8.197  1.00 57.53           O  
ATOM   2995  CB  LYS C 169     -25.989  20.169  10.415  1.00 57.53           C  
ATOM   2996  CG  LYS C 169     -26.075  20.264  11.931  1.00 57.53           C  
ATOM   2997  CD  LYS C 169     -27.521  20.302  12.408  1.00 57.53           C  
ATOM   2998  CE  LYS C 169     -27.608  20.397  13.925  1.00 57.53           C  
ATOM   2999  NZ  LYS C 169     -29.024  20.479  14.395  1.00 57.53           N  
ATOM   3000  N   ASP C 170     -24.278  20.411   7.528  1.00 58.87           N  
ATOM   3001  CA  ASP C 170     -24.375  19.959   6.143  1.00 58.87           C  
ATOM   3002  C   ASP C 170     -23.057  19.350   5.670  1.00 58.87           C  
ATOM   3003  O   ASP C 170     -21.993  19.946   5.846  1.00 58.87           O  
ATOM   3004  CB  ASP C 170     -24.777  21.117   5.228  1.00 58.87           C  
ATOM   3005  CG  ASP C 170     -25.658  20.679   4.070  1.00 58.87           C  
ATOM   3006  OD1 ASP C 170     -25.644  19.482   3.713  1.00 58.87           O  
ATOM   3007  OD2 ASP C 170     -26.370  21.541   3.509  1.00 58.87           O  
ATOM   3008  N   VAL C 171     -23.050  18.209   5.295  1.00 61.35           N  
ATOM   3009  CA  VAL C 171     -21.880  17.439   4.887  1.00 61.35           C  
ATOM   3010  C   VAL C 171     -21.105  18.204   3.816  1.00 61.35           C  
ATOM   3011  O   VAL C 171     -19.871  18.213   3.822  1.00 61.35           O  
ATOM   3012  CB  VAL C 171     -22.275  16.040   4.362  1.00 61.35           C  
ATOM   3013  CG1 VAL C 171     -21.035  15.239   3.973  1.00 61.35           C  
ATOM   3014  CG2 VAL C 171     -23.093  15.289   5.410  1.00 61.35           C  
ATOM   3015  N   LEU C 172     -21.822  18.929   2.942  1.00 61.33           N  
ATOM   3016  CA  LEU C 172     -21.163  19.628   1.844  1.00 61.33           C  
ATOM   3017  C   LEU C 172     -20.458  20.884   2.345  1.00 61.33           C  
ATOM   3018  O   LEU C 172     -19.378  21.230   1.859  1.00 61.33           O  
ATOM   3019  CB  LEU C 172     -22.179  19.998   0.759  1.00 61.33           C  
ATOM   3020  CG  LEU C 172     -22.489  18.915  -0.275  1.00 61.33           C  
ATOM   3021  CD1 LEU C 172     -23.941  19.020  -0.733  1.00 61.33           C  
ATOM   3022  CD2 LEU C 172     -21.540  19.022  -1.464  1.00 61.33           C  
ATOM   3023  N   GLU C 173     -21.025  21.483   3.320  1.00 62.58           N  
ATOM   3024  CA  GLU C 173     -20.405  22.682   3.876  1.00 62.58           C  
ATOM   3025  C   GLU C 173     -19.207  22.328   4.753  1.00 62.58           C  
ATOM   3026  O   GLU C 173     -18.317  23.156   4.961  1.00 62.58           O  
ATOM   3027  CB  GLU C 173     -21.426  23.491   4.681  1.00 62.58           C  
ATOM   3028  CG  GLU C 173     -22.429  24.244   3.821  1.00 62.58           C  
ATOM   3029  CD  GLU C 173     -23.297  25.207   4.615  1.00 62.58           C  
ATOM   3030  OE1 GLU C 173     -24.145  25.901   4.009  1.00 62.58           O  
ATOM   3031  OE2 GLU C 173     -23.127  25.269   5.853  1.00 62.58           O  
ATOM   3032  N   THR C 174     -19.191  21.053   5.078  1.00 62.35           N  
ATOM   3033  CA  THR C 174     -18.086  20.615   5.923  1.00 62.35           C  
ATOM   3034  C   THR C 174     -16.785  20.564   5.129  1.00 62.35           C  
ATOM   3035  O   THR C 174     -15.697  20.668   5.700  1.00 62.35           O  
ATOM   3036  CB  THR C 174     -18.369  19.233   6.541  1.00 62.35           C  
ATOM   3037  CG2 THR C 174     -17.499  18.993   7.771  1.00 62.35           C  
ATOM   3038  OG1 THR C 174     -19.748  19.160   6.923  1.00 62.35           O  
ATOM   3039  N   PHE C 175     -16.962  20.567   3.738  1.00 60.18           N  
ATOM   3040  CA  PHE C 175     -15.770  20.521   2.899  1.00 60.18           C  
ATOM   3041  C   PHE C 175     -15.028  21.852   2.941  1.00 60.18           C  
ATOM   3042  O   PHE C 175     -13.817  21.899   2.720  1.00 60.18           O  
ATOM   3043  CB  PHE C 175     -16.141  20.172   1.454  1.00 60.18           C  
ATOM   3044  CG  PHE C 175     -16.435  18.711   1.240  1.00 60.18           C  
ATOM   3045  CD1 PHE C 175     -15.408  17.775   1.233  1.00 60.18           C  
ATOM   3046  CD2 PHE C 175     -17.738  18.274   1.045  1.00 60.18           C  
ATOM   3047  CE1 PHE C 175     -15.676  16.423   1.034  1.00 60.18           C  
ATOM   3048  CE2 PHE C 175     -18.014  16.924   0.846  1.00 60.18           C  
ATOM   3049  CZ  PHE C 175     -16.982  16.000   0.840  1.00 60.18           C  
ATOM   3050  N   THR C 176     -15.831  22.788   3.195  1.00 60.38           N  
ATOM   3051  CA  THR C 176     -15.224  24.115   3.154  1.00 60.38           C  
ATOM   3052  C   THR C 176     -14.620  24.474   4.509  1.00 60.38           C  
ATOM   3053  O   THR C 176     -13.898  25.466   4.629  1.00 60.38           O  
ATOM   3054  CB  THR C 176     -16.251  25.187   2.747  1.00 60.38           C  
ATOM   3055  CG2 THR C 176     -16.676  25.016   1.292  1.00 60.38           C  
ATOM   3056  OG1 THR C 176     -17.407  25.076   3.587  1.00 60.38           O  
ATOM   3057  N   VAL C 177     -14.868  23.487   5.420  1.00 67.93           N  
ATOM   3058  CA  VAL C 177     -14.345  23.798   6.746  1.00 67.93           C  
ATOM   3059  C   VAL C 177     -12.882  23.371   6.839  1.00 67.93           C  
ATOM   3060  O   VAL C 177     -12.506  22.310   6.337  1.00 67.93           O  
ATOM   3061  CB  VAL C 177     -15.172  23.114   7.857  1.00 67.93           C  
ATOM   3062  CG1 VAL C 177     -14.599  23.440   9.236  1.00 67.93           C  
ATOM   3063  CG2 VAL C 177     -16.637  23.538   7.770  1.00 67.93           C  
ATOM   3064  N   LYS C 178     -12.042  24.227   7.178  1.00 71.00           N  
ATOM   3065  CA  LYS C 178     -10.604  24.004   7.298  1.00 71.00           C  
ATOM   3066  C   LYS C 178     -10.296  22.975   8.381  1.00 71.00           C  
ATOM   3067  O   LYS C 178     -11.139  22.694   9.235  1.00 71.00           O  
ATOM   3068  CB  LYS C 178      -9.879  25.316   7.599  1.00 71.00           C  
ATOM   3069  CG  LYS C 178     -10.003  26.359   6.499  1.00 71.00           C  
ATOM   3070  CD  LYS C 178      -9.279  27.648   6.867  1.00 71.00           C  
ATOM   3071  CE  LYS C 178      -9.424  28.702   5.777  1.00 71.00           C  
ATOM   3072  NZ  LYS C 178      -8.746  29.980   6.148  1.00 71.00           N  
ATOM   3073  N   SER C 179      -9.219  22.326   8.292  1.00 76.58           N  
ATOM   3074  CA  SER C 179      -8.754  21.440   9.354  1.00 76.58           C  
ATOM   3075  C   SER C 179      -8.430  22.221  10.623  1.00 76.58           C  
ATOM   3076  O   SER C 179      -8.007  23.377  10.556  1.00 76.58           O  
ATOM   3077  CB  SER C 179      -7.520  20.658   8.899  1.00 76.58           C  
ATOM   3078  OG  SER C 179      -6.356  21.460   8.987  1.00 76.58           O  
ATOM   3079  N   CYS C 180      -8.665  21.690  11.743  1.00 79.00           N  
ATOM   3080  CA  CYS C 180      -8.473  22.386  13.011  1.00 79.00           C  
ATOM   3081  C   CYS C 180      -7.011  22.774  13.204  1.00 79.00           C  
ATOM   3082  O   CYS C 180      -6.714  23.878  13.663  1.00 79.00           O  
ATOM   3083  CB  CYS C 180      -8.936  21.513  14.177  1.00 79.00           C  
ATOM   3084  SG  CYS C 180     -10.731  21.411  14.343  1.00 79.00           S  
ATOM   3085  N   PRO C 181      -6.028  21.880  12.733  1.00 81.19           N  
ATOM   3086  CA  PRO C 181      -4.641  22.334  12.874  1.00 81.19           C  
ATOM   3087  C   PRO C 181      -4.326  23.544  11.998  1.00 81.19           C  
ATOM   3088  O   PRO C 181      -3.562  24.422  12.405  1.00 81.19           O  
ATOM   3089  CB  PRO C 181      -3.825  21.115  12.437  1.00 81.19           C  
ATOM   3090  CG  PRO C 181      -4.750  19.953  12.609  1.00 81.19           C  
ATOM   3091  CD  PRO C 181      -6.163  20.444  12.473  1.00 81.19           C  
ATOM   3092  N   ASP C 182      -4.963  23.628  10.843  1.00 79.85           N  
ATOM   3093  CA  ASP C 182      -4.767  24.800   9.993  1.00 79.85           C  
ATOM   3094  C   ASP C 182      -5.471  26.024  10.574  1.00 79.85           C  
ATOM   3095  O   ASP C 182      -4.954  27.139  10.495  1.00 79.85           O  
ATOM   3096  CB  ASP C 182      -5.271  24.524   8.575  1.00 79.85           C  
ATOM   3097  CG  ASP C 182      -4.404  23.533   7.819  1.00 79.85           C  
ATOM   3098  OD1 ASP C 182      -3.236  23.323   8.210  1.00 79.85           O  
ATOM   3099  OD2 ASP C 182      -4.893  22.960   6.822  1.00 79.85           O  
ATOM   3100  N   ALA C 183      -6.627  25.726  11.175  1.00 79.80           N  
ATOM   3101  CA  ALA C 183      -7.353  26.822  11.810  1.00 79.80           C  
ATOM   3102  C   ALA C 183      -6.580  27.371  13.006  1.00 79.80           C  
ATOM   3103  O   ALA C 183      -6.551  28.584  13.229  1.00 79.80           O  
ATOM   3104  CB  ALA C 183      -8.741  26.359  12.247  1.00 79.80           C  
ATOM   3105  N   ILE C 184      -5.970  26.449  13.726  1.00 80.59           N  
ATOM   3106  CA  ILE C 184      -5.182  26.854  14.885  1.00 80.59           C  
ATOM   3107  C   ILE C 184      -3.983  27.682  14.429  1.00 80.59           C  
ATOM   3108  O   ILE C 184      -3.677  28.720  15.020  1.00 80.59           O  
ATOM   3109  CB  ILE C 184      -4.709  25.632  15.703  1.00 80.59           C  
ATOM   3110  CG1 ILE C 184      -5.903  24.950  16.382  1.00 80.59           C  
ATOM   3111  CG2 ILE C 184      -3.656  26.046  16.735  1.00 80.59           C  
ATOM   3112  CD1 ILE C 184      -5.572  23.604  17.011  1.00 80.59           C  
ATOM   3113  N   LYS C 185      -3.356  27.250  13.331  1.00 80.95           N  
ATOM   3114  CA  LYS C 185      -2.226  28.007  12.799  1.00 80.95           C  
ATOM   3115  C   LYS C 185      -2.669  29.378  12.299  1.00 80.95           C  
ATOM   3116  O   LYS C 185      -1.980  30.376  12.516  1.00 80.95           O  
ATOM   3117  CB  LYS C 185      -1.544  27.231  11.671  1.00 80.95           C  
ATOM   3118  CG  LYS C 185      -0.256  27.869  11.171  1.00 80.95           C  
ATOM   3119  CD  LYS C 185       0.389  27.037  10.071  1.00 80.95           C  
ATOM   3120  CE  LYS C 185       1.644  27.708   9.524  1.00 80.95           C  
ATOM   3121  NZ  LYS C 185       2.219  26.950   8.373  1.00 80.95           N  
ATOM   3122  N   GLU C 186      -3.834  29.447  11.730  1.00 76.39           N  
ATOM   3123  CA  GLU C 186      -4.351  30.713  11.218  1.00 76.39           C  
ATOM   3124  C   GLU C 186      -4.673  31.679  12.355  1.00 76.39           C  
ATOM   3125  O   GLU C 186      -4.471  32.888  12.224  1.00 76.39           O  
ATOM   3126  CB  GLU C 186      -5.597  30.477  10.360  1.00 76.39           C  
ATOM   3127  CG  GLU C 186      -6.016  31.687   9.538  1.00 76.39           C  
ATOM   3128  CD  GLU C 186      -7.271  31.447   8.714  1.00 76.39           C  
ATOM   3129  OE1 GLU C 186      -7.778  32.406   8.087  1.00 76.39           O  
ATOM   3130  OE2 GLU C 186      -7.751  30.293   8.695  1.00 76.39           O  
ATOM   3131  N   VAL C 187      -5.139  31.098  13.487  1.00 77.17           N  
ATOM   3132  CA  VAL C 187      -5.446  31.942  14.637  1.00 77.17           C  
ATOM   3133  C   VAL C 187      -4.173  32.626  15.131  1.00 77.17           C  
ATOM   3134  O   VAL C 187      -4.182  33.822  15.431  1.00 77.17           O  
ATOM   3135  CB  VAL C 187      -6.090  31.127  15.781  1.00 77.17           C  
ATOM   3136  CG1 VAL C 187      -6.139  31.949  17.068  1.00 77.17           C  
ATOM   3137  CG2 VAL C 187      -7.492  30.668  15.384  1.00 77.17           C  
ATOM   3138  N   PHE C 188      -3.073  31.945  15.030  1.00 73.67           N  
ATOM   3139  CA  PHE C 188      -1.834  32.494  15.570  1.00 73.67           C  
ATOM   3140  C   PHE C 188      -1.086  33.291  14.507  1.00 73.67           C  
ATOM   3141  O   PHE C 188      -0.363  34.236  14.827  1.00 73.67           O  
ATOM   3142  CB  PHE C 188      -0.940  31.374  16.111  1.00 73.67           C  
ATOM   3143  CG  PHE C 188      -1.390  30.827  17.440  1.00 73.67           C  
ATOM   3144  CD1 PHE C 188      -1.081  31.490  18.621  1.00 73.67           C  
ATOM   3145  CD2 PHE C 188      -2.123  29.649  17.506  1.00 73.67           C  
ATOM   3146  CE1 PHE C 188      -1.496  30.984  19.851  1.00 73.67           C  
ATOM   3147  CE2 PHE C 188      -2.542  29.138  18.731  1.00 73.67           C  
ATOM   3148  CZ  PHE C 188      -2.227  29.808  19.902  1.00 73.67           C  
ATOM   3149  N   ASP C 189      -1.346  32.983  13.245  1.00 72.90           N  
ATOM   3150  CA  ASP C 189      -0.625  33.696  12.196  1.00 72.90           C  
ATOM   3151  C   ASP C 189      -1.366  34.967  11.787  1.00 72.90           C  
ATOM   3152  O   ASP C 189      -0.766  36.040  11.697  1.00 72.90           O  
ATOM   3153  CB  ASP C 189      -0.416  32.793  10.979  1.00 72.90           C  
ATOM   3154  CG  ASP C 189       0.682  31.765  11.184  1.00 72.90           C  
ATOM   3155  OD1 ASP C 189       1.440  31.872  12.172  1.00 72.90           O  
ATOM   3156  OD2 ASP C 189       0.792  30.842  10.349  1.00 72.90           O  
ATOM   3157  N   ASN C 190      -2.721  34.841  11.518  1.00 66.81           N  
ATOM   3158  CA  ASN C 190      -3.470  35.984  11.006  1.00 66.81           C  
ATOM   3159  C   ASN C 190      -4.256  36.679  12.115  1.00 66.81           C  
ATOM   3160  O   ASN C 190      -4.523  37.879  12.032  1.00 66.81           O  
ATOM   3161  CB  ASN C 190      -4.412  35.548   9.881  1.00 66.81           C  
ATOM   3162  CG  ASN C 190      -3.669  35.140   8.625  1.00 66.81           C  
ATOM   3163  ND2 ASN C 190      -4.386  34.544   7.679  1.00 66.81           N  
ATOM   3164  OD1 ASN C 190      -2.460  35.358   8.504  1.00 66.81           O  
ATOM   3165  N   LYS C 191      -4.634  35.950  13.171  1.00 67.34           N  
ATOM   3166  CA  LYS C 191      -5.465  36.539  14.218  1.00 67.34           C  
ATOM   3167  C   LYS C 191      -4.690  36.671  15.525  1.00 67.34           C  
ATOM   3168  O   LYS C 191      -5.277  36.619  16.608  1.00 67.34           O  
ATOM   3169  CB  LYS C 191      -6.725  35.702  14.437  1.00 67.34           C  
ATOM   3170  CG  LYS C 191      -7.625  35.604  13.214  1.00 67.34           C  
ATOM   3171  CD  LYS C 191      -8.906  34.841  13.521  1.00 67.34           C  
ATOM   3172  CE  LYS C 191      -9.801  34.731  12.294  1.00 67.34           C  
ATOM   3173  NZ  LYS C 191     -11.041  33.949  12.581  1.00 67.34           N  
ATOM   3174  N   PHE C 192      -3.417  36.778  15.372  1.00 73.95           N  
ATOM   3175  CA  PHE C 192      -2.567  36.920  16.548  1.00 73.95           C  
ATOM   3176  C   PHE C 192      -2.899  38.200  17.305  1.00 73.95           C  
ATOM   3177  O   PHE C 192      -2.788  38.249  18.531  1.00 73.95           O  
ATOM   3178  CB  PHE C 192      -1.088  36.915  16.148  1.00 73.95           C  
ATOM   3179  CG  PHE C 192      -0.144  36.875  17.320  1.00 73.95           C  
ATOM   3180  CD1 PHE C 192       0.619  37.988  17.654  1.00 73.95           C  
ATOM   3181  CD2 PHE C 192      -0.019  35.725  18.087  1.00 73.95           C  
ATOM   3182  CE1 PHE C 192       1.495  37.953  18.736  1.00 73.95           C  
ATOM   3183  CE2 PHE C 192       0.854  35.683  19.171  1.00 73.95           C  
ATOM   3184  CZ  PHE C 192       1.610  36.798  19.493  1.00 73.95           C  
ATOM   3185  N   HIS C 193      -3.438  39.214  16.548  1.00 65.47           N  
ATOM   3186  CA  HIS C 193      -3.801  40.486  17.164  1.00 65.47           C  
ATOM   3187  C   HIS C 193      -4.985  40.323  18.109  1.00 65.47           C  
ATOM   3188  O   HIS C 193      -5.094  41.043  19.104  1.00 65.47           O  
ATOM   3189  CB  HIS C 193      -4.124  41.528  16.091  1.00 65.47           C  
ATOM   3190  CG  HIS C 193      -5.167  41.082  15.117  1.00 65.47           C  
ATOM   3191  CD2 HIS C 193      -6.502  41.301  15.082  1.00 65.47           C  
ATOM   3192  ND1 HIS C 193      -4.875  40.307  14.016  1.00 65.47           N  
ATOM   3193  CE1 HIS C 193      -5.988  40.071  13.343  1.00 65.47           C  
ATOM   3194  NE2 HIS C 193      -6.991  40.662  13.969  1.00 65.47           N  
ATOM   3195  N   ILE C 194      -5.804  39.386  17.841  1.00 68.35           N  
ATOM   3196  CA  ILE C 194      -6.938  39.146  18.727  1.00 68.35           C  
ATOM   3197  C   ILE C 194      -6.452  38.515  20.029  1.00 68.35           C  
ATOM   3198  O   ILE C 194      -6.917  38.875  21.114  1.00 68.35           O  
ATOM   3199  CB  ILE C 194      -7.997  38.244  18.056  1.00 68.35           C  
ATOM   3200  CG1 ILE C 194      -8.554  38.918  16.797  1.00 68.35           C  
ATOM   3201  CG2 ILE C 194      -9.122  37.908  19.039  1.00 68.35           C  
ATOM   3202  CD1 ILE C 194      -9.563  38.069  16.034  1.00 68.35           C  
ATOM   3203  N   ILE C 195      -5.415  37.705  19.950  1.00 73.29           N  
ATOM   3204  CA  ILE C 195      -4.834  37.088  21.137  1.00 73.29           C  
ATOM   3205  C   ILE C 195      -4.118  38.147  21.971  1.00 73.29           C  
ATOM   3206  O   ILE C 195      -4.215  38.147  23.201  1.00 73.29           O  
ATOM   3207  CB  ILE C 195      -3.857  35.950  20.762  1.00 73.29           C  
ATOM   3208  CG1 ILE C 195      -4.604  34.819  20.045  1.00 73.29           C  
ATOM   3209  CG2 ILE C 195      -3.135  35.427  22.007  1.00 73.29           C  
ATOM   3210  CD1 ILE C 195      -3.697  33.715  19.519  1.00 73.29           C  
ATOM   3211  N   GLY C 196      -3.479  39.005  21.281  1.00 69.27           N  
ATOM   3212  CA  GLY C 196      -2.854  40.123  21.971  1.00 69.27           C  
ATOM   3213  C   GLY C 196      -3.855  41.055  22.627  1.00 69.27           C  
ATOM   3214  O   GLY C 196      -3.657  41.486  23.764  1.00 69.27           O  
ATOM   3215  N   ALA C 197      -4.998  41.289  21.927  1.00 70.00           N  
ATOM   3216  CA  ALA C 197      -6.035  42.156  22.479  1.00 70.00           C  
ATOM   3217  C   ALA C 197      -6.676  41.526  23.712  1.00 70.00           C  
ATOM   3218  O   ALA C 197      -6.937  42.213  24.703  1.00 70.00           O  
ATOM   3219  CB  ALA C 197      -7.098  42.452  21.424  1.00 70.00           C  
ATOM   3220  N   VAL C 198      -6.797  40.224  23.667  1.00 77.36           N  
ATOM   3221  CA  VAL C 198      -7.359  39.530  24.820  1.00 77.36           C  
ATOM   3222  C   VAL C 198      -6.360  39.550  25.975  1.00 77.36           C  
ATOM   3223  O   VAL C 198      -6.741  39.756  27.129  1.00 77.36           O  
ATOM   3224  CB  VAL C 198      -7.745  38.074  24.475  1.00 77.36           C  
ATOM   3225  CG1 VAL C 198      -8.115  37.298  25.738  1.00 77.36           C  
ATOM   3226  CG2 VAL C 198      -8.897  38.050  23.472  1.00 77.36           C  
ATOM   3227  N   GLY C 199      -5.111  39.469  25.605  1.00 75.97           N  
ATOM   3228  CA  GLY C 199      -4.075  39.563  26.621  1.00 75.97           C  
ATOM   3229  C   GLY C 199      -4.007  40.927  27.281  1.00 75.97           C  
ATOM   3230  O   GLY C 199      -3.912  41.026  28.505  1.00 75.97           O  
ATOM   3231  N   ILE C 200      -4.162  41.899  26.451  1.00 73.19           N  
ATOM   3232  CA  ILE C 200      -4.138  43.258  26.979  1.00 73.19           C  
ATOM   3233  C   ILE C 200      -5.408  43.521  27.786  1.00 73.19           C  
ATOM   3234  O   ILE C 200      -5.360  44.158  28.840  1.00 73.19           O  
ATOM   3235  CB  ILE C 200      -3.996  44.302  25.848  1.00 73.19           C  
ATOM   3236  CG1 ILE C 200      -2.606  44.210  25.207  1.00 73.19           C  
ATOM   3237  CG2 ILE C 200      -4.261  45.714  26.380  1.00 73.19           C  
ATOM   3238  CD1 ILE C 200      -2.426  45.102  23.988  1.00 73.19           C  
ATOM   3239  N   GLY C 201      -6.549  43.016  27.316  1.00 74.25           N  
ATOM   3240  CA  GLY C 201      -7.787  43.160  28.065  1.00 74.25           C  
ATOM   3241  C   GLY C 201      -7.732  42.516  29.437  1.00 74.25           C  
ATOM   3242  O   GLY C 201      -8.161  43.113  30.426  1.00 74.25           O  
ATOM   3243  N   ILE C 202      -7.076  41.400  29.493  1.00 82.02           N  
ATOM   3244  CA  ILE C 202      -6.934  40.707  30.769  1.00 82.02           C  
ATOM   3245  C   ILE C 202      -5.997  41.495  31.682  1.00 82.02           C  
ATOM   3246  O   ILE C 202      -6.264  41.644  32.877  1.00 82.02           O  
ATOM   3247  CB  ILE C 202      -6.406  39.268  30.574  1.00 82.02           C  
ATOM   3248  CG1 ILE C 202      -7.462  38.403  29.875  1.00 82.02           C  
ATOM   3249  CG2 ILE C 202      -5.998  38.656  31.917  1.00 82.02           C  
ATOM   3250  CD1 ILE C 202      -6.964  37.021  29.477  1.00 82.02           C  
ATOM   3251  N   ALA C 203      -4.954  42.112  31.085  1.00 76.78           N  
ATOM   3252  CA  ALA C 203      -4.005  42.899  31.868  1.00 76.78           C  
ATOM   3253  C   ALA C 203      -4.665  44.156  32.426  1.00 76.78           C  
ATOM   3254  O   ALA C 203      -4.449  44.515  33.586  1.00 76.78           O  
ATOM   3255  CB  ALA C 203      -2.792  43.270  31.018  1.00 76.78           C  
ATOM   3256  N   VAL C 204      -5.547  44.702  31.659  1.00 76.22           N  
ATOM   3257  CA  VAL C 204      -6.216  45.926  32.086  1.00 76.22           C  
ATOM   3258  C   VAL C 204      -7.194  45.614  33.216  1.00 76.22           C  
ATOM   3259  O   VAL C 204      -7.240  46.327  34.221  1.00 76.22           O  
ATOM   3260  CB  VAL C 204      -6.956  46.607  30.913  1.00 76.22           C  
ATOM   3261  CG1 VAL C 204      -7.889  47.703  31.426  1.00 76.22           C  
ATOM   3262  CG2 VAL C 204      -5.954  47.179  29.911  1.00 76.22           C  
ATOM   3263  N   VAL C 205      -7.873  44.553  33.090  1.00 81.40           N  
ATOM   3264  CA  VAL C 205      -8.829  44.168  34.122  1.00 81.40           C  
ATOM   3265  C   VAL C 205      -8.089  43.822  35.412  1.00 81.40           C  
ATOM   3266  O   VAL C 205      -8.535  44.176  36.505  1.00 81.40           O  
ATOM   3267  CB  VAL C 205      -9.702  42.975  33.672  1.00 81.40           C  
ATOM   3268  CG1 VAL C 205     -10.513  42.426  34.844  1.00 81.40           C  
ATOM   3269  CG2 VAL C 205     -10.625  43.390  32.528  1.00 81.40           C  
ATOM   3270  N   MET C 206      -6.915  43.257  35.297  1.00 83.46           N  
ATOM   3271  CA  MET C 206      -6.129  42.898  36.473  1.00 83.46           C  
ATOM   3272  C   MET C 206      -5.565  44.141  37.153  1.00 83.46           C  
ATOM   3273  O   MET C 206      -5.565  44.236  38.380  1.00 83.46           O  
ATOM   3274  CB  MET C 206      -4.992  41.948  36.091  1.00 83.46           C  
ATOM   3275  CG  MET C 206      -5.455  40.540  35.757  1.00 83.46           C  
ATOM   3276  SD  MET C 206      -4.057  39.401  35.416  1.00 83.46           S  
ATOM   3277  CE  MET C 206      -3.369  39.229  37.087  1.00 83.46           C  
ATOM   3278  N   ILE C 207      -5.182  45.102  36.357  1.00 77.22           N  
ATOM   3279  CA  ILE C 207      -4.642  46.338  36.910  1.00 77.22           C  
ATOM   3280  C   ILE C 207      -5.750  47.116  37.617  1.00 77.22           C  
ATOM   3281  O   ILE C 207      -5.554  47.614  38.728  1.00 77.22           O  
ATOM   3282  CB  ILE C 207      -3.991  47.211  35.812  1.00 77.22           C  
ATOM   3283  CG1 ILE C 207      -2.702  46.556  35.304  1.00 77.22           C  
ATOM   3284  CG2 ILE C 207      -3.718  48.623  36.338  1.00 77.22           C  
ATOM   3285  CD1 ILE C 207      -2.082  47.260  34.104  1.00 77.22           C  
ATOM   3286  N   PHE C 208      -6.900  47.087  37.020  1.00 79.20           N  
ATOM   3287  CA  PHE C 208      -8.027  47.744  37.672  1.00 79.20           C  
ATOM   3288  C   PHE C 208      -8.401  47.025  38.961  1.00 79.20           C  
ATOM   3289  O   PHE C 208      -8.734  47.665  39.961  1.00 79.20           O  
ATOM   3290  CB  PHE C 208      -9.234  47.801  36.732  1.00 79.20           C  
ATOM   3291  CG  PHE C 208      -9.288  49.045  35.886  1.00 79.20           C  
ATOM   3292  CD1 PHE C 208      -9.862  50.212  36.377  1.00 79.20           C  
ATOM   3293  CD2 PHE C 208      -8.765  49.047  34.600  1.00 79.20           C  
ATOM   3294  CE1 PHE C 208      -9.914  51.364  35.596  1.00 79.20           C  
ATOM   3295  CE2 PHE C 208      -8.812  50.195  33.814  1.00 79.20           C  
ATOM   3296  CZ  PHE C 208      -9.388  51.352  34.314  1.00 79.20           C  
ATOM   3297  N   GLY C 209      -8.286  45.719  38.912  1.00 81.67           N  
ATOM   3298  CA  GLY C 209      -8.526  44.969  40.135  1.00 81.67           C  
ATOM   3299  C   GLY C 209      -7.529  45.283  41.232  1.00 81.67           C  
ATOM   3300  O   GLY C 209      -7.900  45.393  42.403  1.00 81.67           O  
ATOM   3301  N   MET C 210      -6.333  45.499  40.918  1.00 84.19           N  
ATOM   3302  CA  MET C 210      -5.301  45.833  41.896  1.00 84.19           C  
ATOM   3303  C   MET C 210      -5.503  47.243  42.440  1.00 84.19           C  
ATOM   3304  O   MET C 210      -5.411  47.466  43.648  1.00 84.19           O  
ATOM   3305  CB  MET C 210      -3.909  45.706  41.274  1.00 84.19           C  
ATOM   3306  CG  MET C 210      -3.477  44.271  41.026  1.00 84.19           C  
ATOM   3307  SD  MET C 210      -1.722  44.144  40.506  1.00 84.19           S  
ATOM   3308  CE  MET C 210      -1.850  44.743  38.798  1.00 84.19           C  
ATOM   3309  N   ILE C 211      -5.889  48.156  41.552  1.00 76.45           N  
ATOM   3310  CA  ILE C 211      -6.073  49.549  41.947  1.00 76.45           C  
ATOM   3311  C   ILE C 211      -7.280  49.667  42.874  1.00 76.45           C  
ATOM   3312  O   ILE C 211      -7.191  50.272  43.945  1.00 76.45           O  
ATOM   3313  CB  ILE C 211      -6.250  50.466  40.716  1.00 76.45           C  
ATOM   3314  CG1 ILE C 211      -4.946  50.540  39.913  1.00 76.45           C  
ATOM   3315  CG2 ILE C 211      -6.709  51.863  41.144  1.00 76.45           C  
ATOM   3316  CD1 ILE C 211      -5.069  51.304  38.602  1.00 76.45           C  
ATOM   3317  N   PHE C 212      -8.329  49.024  42.470  1.00 82.24           N  
ATOM   3318  CA  PHE C 212      -9.539  49.101  43.279  1.00 82.24           C  
ATOM   3319  C   PHE C 212      -9.336  48.414  44.625  1.00 82.24           C  
ATOM   3320  O   PHE C 212      -9.827  48.889  45.650  1.00 82.24           O  
ATOM   3321  CB  PHE C 212     -10.723  48.468  42.540  1.00 82.24           C  
ATOM   3322  CG  PHE C 212     -11.206  49.275  41.365  1.00 82.24           C  
ATOM   3323  CD1 PHE C 212     -10.750  50.571  41.160  1.00 82.24           C  
ATOM   3324  CD2 PHE C 212     -12.117  48.736  40.465  1.00 82.24           C  
ATOM   3325  CE1 PHE C 212     -11.196  51.321  40.073  1.00 82.24           C  
ATOM   3326  CE2 PHE C 212     -12.567  49.479  39.377  1.00 82.24           C  
ATOM   3327  CZ  PHE C 212     -12.106  50.771  39.184  1.00 82.24           C  
ATOM   3328  N   SER C 213      -8.588  47.353  44.641  1.00 84.15           N  
ATOM   3329  CA  SER C 213      -8.326  46.636  45.884  1.00 84.15           C  
ATOM   3330  C   SER C 213      -7.460  47.464  46.828  1.00 84.15           C  
ATOM   3331  O   SER C 213      -7.722  47.521  48.031  1.00 84.15           O  
ATOM   3332  CB  SER C 213      -7.646  45.296  45.597  1.00 84.15           C  
ATOM   3333  OG  SER C 213      -7.254  44.664  46.802  1.00 84.15           O  
ATOM   3334  N   MET C 214      -6.565  48.130  46.318  1.00 80.07           N  
ATOM   3335  CA  MET C 214      -5.684  48.942  47.154  1.00 80.07           C  
ATOM   3336  C   MET C 214      -6.405  50.192  47.650  1.00 80.07           C  
ATOM   3337  O   MET C 214      -6.243  50.588  48.805  1.00 80.07           O  
ATOM   3338  CB  MET C 214      -4.424  49.336  46.384  1.00 80.07           C  
ATOM   3339  CG  MET C 214      -3.280  49.795  47.272  1.00 80.07           C  
ATOM   3340  SD  MET C 214      -2.665  48.461  48.372  1.00 80.07           S  
ATOM   3341  CE  MET C 214      -0.918  48.930  48.500  1.00 80.07           C  
ATOM   3342  N   ILE C 215      -7.225  50.772  46.798  1.00 77.25           N  
ATOM   3343  CA  ILE C 215      -7.988  51.945  47.207  1.00 77.25           C  
ATOM   3344  C   ILE C 215      -8.951  51.569  48.331  1.00 77.25           C  
ATOM   3345  O   ILE C 215      -9.037  52.268  49.344  1.00 77.25           O  
ATOM   3346  CB  ILE C 215      -8.763  52.558  46.020  1.00 77.25           C  
ATOM   3347  CG1 ILE C 215      -7.792  53.194  45.019  1.00 77.25           C  
ATOM   3348  CG2 ILE C 215      -9.789  53.582  46.514  1.00 77.25           C  
ATOM   3349  CD1 ILE C 215      -8.467  53.769  43.781  1.00 77.25           C  
ATOM   3350  N   LEU C 216      -9.571  50.465  48.171  1.00 82.65           N  
ATOM   3351  CA  LEU C 216     -10.512  50.016  49.192  1.00 82.65           C  
ATOM   3352  C   LEU C 216      -9.778  49.594  50.461  1.00 82.65           C  
ATOM   3353  O   LEU C 216     -10.209  49.918  51.569  1.00 82.65           O  
ATOM   3354  CB  LEU C 216     -11.358  48.853  48.667  1.00 82.65           C  
ATOM   3355  CG  LEU C 216     -12.514  48.399  49.559  1.00 82.65           C  
ATOM   3356  CD1 LEU C 216     -13.512  49.535  49.753  1.00 82.65           C  
ATOM   3357  CD2 LEU C 216     -13.199  47.173  48.964  1.00 82.65           C  
ATOM   3358  N   CYS C 217      -8.706  48.952  50.297  1.00 81.38           N  
ATOM   3359  CA  CYS C 217      -7.909  48.520  51.440  1.00 81.38           C  
ATOM   3360  C   CYS C 217      -7.378  49.718  52.218  1.00 81.38           C  
ATOM   3361  O   CYS C 217      -7.460  49.752  53.447  1.00 81.38           O  
ATOM   3362  CB  CYS C 217      -6.745  47.643  50.980  1.00 81.38           C  
ATOM   3363  SG  CYS C 217      -5.789  46.931  52.338  1.00 81.38           S  
ATOM   3364  N   CYS C 218      -6.911  50.746  51.574  1.00 76.73           N  
ATOM   3365  CA  CYS C 218      -6.385  51.940  52.226  1.00 76.73           C  
ATOM   3366  C   CYS C 218      -7.508  52.765  52.843  1.00 76.73           C  
ATOM   3367  O   CYS C 218      -7.345  53.335  53.924  1.00 76.73           O  
ATOM   3368  CB  CYS C 218      -5.602  52.794  51.229  1.00 76.73           C  
ATOM   3369  SG  CYS C 218      -4.001  52.095  50.771  1.00 76.73           S  
ATOM   3370  N   ALA C 219      -8.624  52.826  52.190  1.00 77.26           N  
ATOM   3371  CA  ALA C 219      -9.762  53.559  52.737  1.00 77.26           C  
ATOM   3372  C   ALA C 219     -10.264  52.911  54.025  1.00 77.26           C  
ATOM   3373  O   ALA C 219     -10.614  53.607  54.982  1.00 77.26           O  
ATOM   3374  CB  ALA C 219     -10.889  53.634  51.710  1.00 77.26           C  
ATOM   3375  N   ILE C 220     -10.220  51.638  54.092  1.00 80.40           N  
ATOM   3376  CA  ILE C 220     -10.643  50.912  55.285  1.00 80.40           C  
ATOM   3377  C   ILE C 220      -9.633  51.133  56.408  1.00 80.40           C  
ATOM   3378  O   ILE C 220     -10.012  51.323  57.566  1.00 80.40           O  
ATOM   3379  CB  ILE C 220     -10.806  49.403  55.000  1.00 80.40           C  
ATOM   3380  CG1 ILE C 220     -11.932  49.170  53.986  1.00 80.40           C  
ATOM   3381  CG2 ILE C 220     -11.070  48.633  56.298  1.00 80.40           C  
ATOM   3382  CD1 ILE C 220     -11.938  47.774  53.378  1.00 80.40           C  
ATOM   3383  N   ARG C 221      -8.392  51.163  56.060  1.00 74.32           N  
ATOM   3384  CA  ARG C 221      -7.356  51.398  57.061  1.00 74.32           C  
ATOM   3385  C   ARG C 221      -7.452  52.812  57.625  1.00 74.32           C  
ATOM   3386  O   ARG C 221      -7.324  53.013  58.835  1.00 74.32           O  
ATOM   3387  CB  ARG C 221      -5.968  51.165  56.463  1.00 74.32           C  
ATOM   3388  CG  ARG C 221      -4.846  51.170  57.490  1.00 74.32           C  
ATOM   3389  CD  ARG C 221      -3.516  50.758  56.875  1.00 74.32           C  
ATOM   3390  NE  ARG C 221      -2.423  50.862  57.837  1.00 74.32           N  
ATOM   3391  CZ  ARG C 221      -1.162  50.512  57.593  1.00 74.32           C  
ATOM   3392  NH1 ARG C 221      -0.810  50.028  56.407  1.00 74.32           N  
ATOM   3393  NH2 ARG C 221      -0.247  50.649  58.540  1.00 74.32           N  
ATOM   3394  N   ARG C 222      -7.737  53.797  56.763  1.00 68.60           N  
ATOM   3395  CA  ARG C 222      -7.873  55.183  57.199  1.00 68.60           C  
ATOM   3396  C   ARG C 222      -9.109  55.363  58.075  1.00 68.60           C  
ATOM   3397  O   ARG C 222      -9.076  56.101  59.061  1.00 68.60           O  
ATOM   3398  CB  ARG C 222      -7.944  56.123  55.993  1.00 68.60           C  
ATOM   3399  CG  ARG C 222      -6.584  56.569  55.481  1.00 68.60           C  
ATOM   3400  CD  ARG C 222      -6.712  57.538  54.314  1.00 68.60           C  
ATOM   3401  NE  ARG C 222      -5.416  57.823  53.705  1.00 68.60           N  
ATOM   3402  CZ  ARG C 222      -5.230  58.618  52.654  1.00 68.60           C  
ATOM   3403  NH1 ARG C 222      -6.259  59.227  52.074  1.00 68.60           N  
ATOM   3404  NH2 ARG C 222      -4.008  58.807  52.180  1.00 68.60           N  
ATOM   3405  N   ASN C 223     -10.146  54.732  57.715  1.00 70.14           N  
ATOM   3406  CA  ASN C 223     -11.357  54.816  58.524  1.00 70.14           C  
ATOM   3407  C   ASN C 223     -11.160  54.177  59.897  1.00 70.14           C  
ATOM   3408  O   ASN C 223     -11.720  54.643  60.890  1.00 70.14           O  
ATOM   3409  CB  ASN C 223     -12.535  54.161  57.799  1.00 70.14           C  
ATOM   3410  CG  ASN C 223     -13.333  55.150  56.972  1.00 70.14           C  
ATOM   3411  ND2 ASN C 223     -14.307  54.646  56.223  1.00 70.14           N  
ATOM   3412  OD1 ASN C 223     -13.076  56.355  57.005  1.00 70.14           O  
ATOM   3413  N   ARG C 224     -10.368  53.194  60.009  1.00 61.86           N  
ATOM   3414  CA  ARG C 224     -10.098  52.553  61.292  1.00 61.86           C  
ATOM   3415  C   ARG C 224      -9.205  53.430  62.164  1.00 61.86           C  
ATOM   3416  O   ARG C 224      -9.360  53.462  63.387  1.00 61.86           O  
ATOM   3417  CB  ARG C 224      -9.447  51.185  61.083  1.00 61.86           C  
ATOM   3418  CG  ARG C 224     -10.257  50.026  61.644  1.00 61.86           C  
ATOM   3419  CD  ARG C 224      -9.501  48.709  61.541  1.00 61.86           C  
ATOM   3420  NE  ARG C 224     -10.243  47.612  62.156  1.00 61.86           N  
ATOM   3421  CZ  ARG C 224      -9.821  46.352  62.220  1.00 61.86           C  
ATOM   3422  NH1 ARG C 224      -8.647  46.004  61.705  1.00 61.86           N  
ATOM   3423  NH2 ARG C 224     -10.576  45.434  62.803  1.00 61.86           N  
ATOM   3424  N   GLU C 225      -8.246  54.105  61.475  1.00 57.55           N  
ATOM   3425  CA  GLU C 225      -7.380  54.995  62.242  1.00 57.55           C  
ATOM   3426  C   GLU C 225      -8.136  56.237  62.705  1.00 57.55           C  
ATOM   3427  O   GLU C 225      -7.829  56.802  63.757  1.00 57.55           O  
ATOM   3428  CB  GLU C 225      -6.157  55.402  61.414  1.00 57.55           C  
ATOM   3429  CG  GLU C 225      -5.054  54.354  61.392  1.00 57.55           C  
ATOM   3430  CD  GLU C 225      -3.846  54.773  60.568  1.00 57.55           C  
ATOM   3431  OE1 GLU C 225      -2.850  54.015  60.524  1.00 57.55           O  
ATOM   3432  OE2 GLU C 225      -3.896  55.867  59.964  1.00 57.55           O  
ATOM   3433  N   MET C 226      -9.152  56.695  61.939  1.00 53.11           N  
ATOM   3434  CA  MET C 226      -9.909  57.879  62.336  1.00 53.11           C  
ATOM   3435  C   MET C 226     -10.924  57.539  63.422  1.00 53.11           C  
ATOM   3436  O   MET C 226     -11.302  58.401  64.217  1.00 53.11           O  
ATOM   3437  CB  MET C 226     -10.620  58.492  61.128  1.00 53.11           C  
ATOM   3438  CG  MET C 226      -9.735  59.399  60.290  1.00 53.11           C  
ATOM   3439  SD  MET C 226     -10.678  60.751  59.482  1.00 53.11           S  
ATOM   3440  CE  MET C 226      -9.328  61.624  58.640  1.00 53.11           C  
ATOM   3441  N   VAL C 227     -11.336  56.438  63.625  1.00 46.21           N  
ATOM   3442  CA  VAL C 227     -12.249  56.158  64.729  1.00 46.21           C  
ATOM   3443  C   VAL C 227     -11.452  55.782  65.975  1.00 46.21           C  
ATOM   3444  O   VAL C 227     -10.431  55.097  65.884  1.00 46.21           O  
ATOM   3445  CB  VAL C 227     -13.243  55.031  64.371  1.00 46.21           C  
ATOM   3446  CG1 VAL C 227     -14.176  54.742  65.547  1.00 46.21           C  
ATOM   3447  CG2 VAL C 227     -14.046  55.404  63.127  1.00 46.21           C  
TER   
ATOM   3448  N   MET D   1      -3.307  79.697  47.197  1.00 50.68           N  
ATOM   3449  CA  MET D   1      -4.280  78.623  47.020  1.00 50.68           C  
ATOM   3450  C   MET D   1      -3.638  77.413  46.351  1.00 50.68           C  
ATOM   3451  O   MET D   1      -4.313  76.653  45.654  1.00 50.68           O  
ATOM   3452  CB  MET D   1      -5.472  79.108  46.191  1.00 50.68           C  
ATOM   3453  CG  MET D   1      -6.569  79.758  47.018  1.00 50.68           C  
ATOM   3454  SD  MET D   1      -8.068  80.129  46.027  1.00 50.68           S  
ATOM   3455  CE  MET D   1      -9.249  80.488  47.357  1.00 50.68           C  
ATOM   3456  N   GLY D   2      -2.266  77.332  46.064  1.00 60.26           N  
ATOM   3457  CA  GLY D   2      -1.528  76.282  45.382  1.00 60.26           C  
ATOM   3458  C   GLY D   2      -1.481  74.982  46.163  1.00 60.26           C  
ATOM   3459  O   GLY D   2      -1.550  74.989  47.393  1.00 60.26           O  
ATOM   3460  N   VAL D   3      -1.913  73.857  45.646  1.00 67.88           N  
ATOM   3461  CA  VAL D   3      -1.879  72.534  46.259  1.00 67.88           C  
ATOM   3462  C   VAL D   3      -0.535  72.318  46.950  1.00 67.88           C  
ATOM   3463  O   VAL D   3       0.480  72.887  46.540  1.00 67.88           O  
ATOM   3464  CB  VAL D   3      -2.126  71.419  45.218  1.00 67.88           C  
ATOM   3465  CG1 VAL D   3      -3.615  71.306  44.891  1.00 67.88           C  
ATOM   3466  CG2 VAL D   3      -1.317  71.685  43.950  1.00 67.88           C  
ATOM   3467  N   GLU D   4      -0.483  71.963  48.304  1.00 66.32           N  
ATOM   3468  CA  GLU D   4       0.733  71.813  49.098  1.00 66.32           C  
ATOM   3469  C   GLU D   4       1.159  70.349  49.184  1.00 66.32           C  
ATOM   3470  O   GLU D   4       0.362  69.449  48.911  1.00 66.32           O  
ATOM   3471  CB  GLU D   4       0.534  72.385  50.504  1.00 66.32           C  
ATOM   3472  CG  GLU D   4       0.443  73.903  50.541  1.00 66.32           C  
ATOM   3473  CD  GLU D   4       0.402  74.467  51.954  1.00 66.32           C  
ATOM   3474  OE1 GLU D   4       0.443  75.708  52.113  1.00 66.32           O  
ATOM   3475  OE2 GLU D   4       0.329  73.660  52.908  1.00 66.32           O  
ATOM   3476  N   GLY D   5       2.485  70.008  49.298  1.00 65.11           N  
ATOM   3477  CA  GLY D   5       3.148  68.748  49.595  1.00 65.11           C  
ATOM   3478  C   GLY D   5       3.364  67.883  48.368  1.00 65.11           C  
ATOM   3479  O   GLY D   5       3.886  68.353  47.354  1.00 65.11           O  
ATOM   3480  N   CYS D   6       2.894  66.533  48.370  1.00 63.52           N  
ATOM   3481  CA  CYS D   6       3.028  65.518  47.330  1.00 63.52           C  
ATOM   3482  C   CYS D   6       2.206  65.886  46.100  1.00 63.52           C  
ATOM   3483  O   CYS D   6       2.601  65.584  44.972  1.00 63.52           O  
ATOM   3484  CB  CYS D   6       2.592  64.151  47.856  1.00 63.52           C  
ATOM   3485  SG  CYS D   6       3.926  62.936  47.921  1.00 63.52           S  
ATOM   3486  N   THR D   7       1.218  66.603  46.292  1.00 69.94           N  
ATOM   3487  CA  THR D   7       0.355  67.030  45.196  1.00 69.94           C  
ATOM   3488  C   THR D   7       1.021  68.134  44.381  1.00 69.94           C  
ATOM   3489  O   THR D   7       0.750  68.281  43.187  1.00 69.94           O  
ATOM   3490  CB  THR D   7      -1.007  67.524  45.718  1.00 69.94           C  
ATOM   3491  CG2 THR D   7      -2.143  66.635  45.221  1.00 69.94           C  
ATOM   3492  OG1 THR D   7      -0.996  67.511  47.151  1.00 69.94           O  
ATOM   3493  N   LYS D   8       1.952  68.792  45.097  1.00 74.25           N  
ATOM   3494  CA  LYS D   8       2.711  69.812  44.379  1.00 74.25           C  
ATOM   3495  C   LYS D   8       3.705  69.177  43.412  1.00 74.25           C  
ATOM   3496  O   LYS D   8       3.889  69.663  42.294  1.00 74.25           O  
ATOM   3497  CB  LYS D   8       3.446  70.726  45.362  1.00 74.25           C  
ATOM   3498  CG  LYS D   8       3.918  72.038  44.751  1.00 74.25           C  
ATOM   3499  CD  LYS D   8       4.551  72.944  45.798  1.00 74.25           C  
ATOM   3500  CE  LYS D   8       5.076  74.233  45.180  1.00 74.25           C  
ATOM   3501  NZ  LYS D   8       5.633  75.158  46.213  1.00 74.25           N  
ATOM   3502  N   CYS D   9       4.220  68.079  43.833  1.00 72.12           N  
ATOM   3503  CA  CYS D   9       5.128  67.346  42.958  1.00 72.12           C  
ATOM   3504  C   CYS D   9       4.380  66.750  41.771  1.00 72.12           C  
ATOM   3505  O   CYS D   9       4.869  66.784  40.641  1.00 72.12           O  
ATOM   3506  CB  CYS D   9       5.840  66.237  43.732  1.00 72.12           C  
ATOM   3507  SG  CYS D   9       7.270  65.550  42.869  1.00 72.12           S  
ATOM   3508  N   ILE D  10       3.241  66.355  42.023  1.00 76.45           N  
ATOM   3509  CA  ILE D  10       2.407  65.796  40.964  1.00 76.45           C  
ATOM   3510  C   ILE D  10       1.990  66.903  39.998  1.00 76.45           C  
ATOM   3511  O   ILE D  10       1.959  66.695  38.782  1.00 76.45           O  
ATOM   3512  CB  ILE D  10       1.160  65.089  41.542  1.00 76.45           C  
ATOM   3513  CG1 ILE D  10       1.566  63.813  42.286  1.00 76.45           C  
ATOM   3514  CG2 ILE D  10       0.153  64.779  40.429  1.00 76.45           C  
ATOM   3515  CD1 ILE D  10       0.416  63.126  43.008  1.00 76.45           C  
ATOM   3516  N   LYS D  11       1.857  67.990  40.521  1.00 78.93           N  
ATOM   3517  CA  LYS D  11       1.466  69.138  39.708  1.00 78.93           C  
ATOM   3518  C   LYS D  11       2.586  69.543  38.755  1.00 78.93           C  
ATOM   3519  O   LYS D  11       2.359  69.700  37.553  1.00 78.93           O  
ATOM   3520  CB  LYS D  11       1.082  70.321  40.598  1.00 78.93           C  
ATOM   3521  CG  LYS D  11       0.782  71.600  39.831  1.00 78.93           C  
ATOM   3522  CD  LYS D  11       0.520  72.768  40.773  1.00 78.93           C  
ATOM   3523  CE  LYS D  11       0.401  74.084  40.015  1.00 78.93           C  
ATOM   3524  NZ  LYS D  11       0.011  75.209  40.917  1.00 78.93           N  
ATOM   3525  N   TYR D  12       3.775  69.546  39.343  1.00 78.93           N  
ATOM   3526  CA  TYR D  12       4.890  69.972  38.504  1.00 78.93           C  
ATOM   3527  C   TYR D  12       5.300  68.864  37.540  1.00 78.93           C  
ATOM   3528  O   TYR D  12       5.690  69.135  36.402  1.00 78.93           O  
ATOM   3529  CB  TYR D  12       6.087  70.383  39.365  1.00 78.93           C  
ATOM   3530  CG  TYR D  12       5.937  71.745  40.000  1.00 78.93           C  
ATOM   3531  CD1 TYR D  12       5.756  72.884  39.219  1.00 78.93           C  
ATOM   3532  CD2 TYR D  12       5.977  71.894  41.382  1.00 78.93           C  
ATOM   3533  CE1 TYR D  12       5.619  74.140  39.800  1.00 78.93           C  
ATOM   3534  CE2 TYR D  12       5.842  73.146  41.974  1.00 78.93           C  
ATOM   3535  CZ  TYR D  12       5.663  74.262  41.176  1.00 78.93           C  
ATOM   3536  OH  TYR D  12       5.529  75.503  41.756  1.00 78.93           O  
ATOM   3537  N   LEU D  13       5.107  67.637  37.932  1.00 80.10           N  
ATOM   3538  CA  LEU D  13       5.381  66.529  37.024  1.00 80.10           C  
ATOM   3539  C   LEU D  13       4.389  66.518  35.866  1.00 80.10           C  
ATOM   3540  O   LEU D  13       4.779  66.317  34.713  1.00 80.10           O  
ATOM   3541  CB  LEU D  13       5.323  65.194  37.774  1.00 80.10           C  
ATOM   3542  CG  LEU D  13       6.660  64.489  38.006  1.00 80.10           C  
ATOM   3543  CD1 LEU D  13       6.674  63.819  39.376  1.00 80.10           C  
ATOM   3544  CD2 LEU D  13       6.924  63.468  36.904  1.00 80.10           C  
ATOM   3545  N   LEU D  14       3.148  66.732  36.125  1.00 83.30           N  
ATOM   3546  CA  LEU D  14       2.121  66.796  35.090  1.00 83.30           C  
ATOM   3547  C   LEU D  14       2.358  67.982  34.162  1.00 83.30           C  
ATOM   3548  O   LEU D  14       2.146  67.880  32.951  1.00 83.30           O  
ATOM   3549  CB  LEU D  14       0.729  66.896  35.722  1.00 83.30           C  
ATOM   3550  CG  LEU D  14      -0.068  65.593  35.816  1.00 83.30           C  
ATOM   3551  CD1 LEU D  14      -1.079  65.673  36.955  1.00 83.30           C  
ATOM   3552  CD2 LEU D  14      -0.766  65.297  34.493  1.00 83.30           C  
ATOM   3553  N   PHE D  15       2.859  69.000  34.738  1.00 84.47           N  
ATOM   3554  CA  PHE D  15       3.115  70.184  33.926  1.00 84.47           C  
ATOM   3555  C   PHE D  15       4.292  69.951  32.986  1.00 84.47           C  
ATOM   3556  O   PHE D  15       4.185  70.181  31.780  1.00 84.47           O  
ATOM   3557  CB  PHE D  15       3.389  71.399  34.818  1.00 84.47           C  
ATOM   3558  CG  PHE D  15       3.857  72.613  34.062  1.00 84.47           C  
ATOM   3559  CD1 PHE D  15       5.194  72.990  34.084  1.00 84.47           C  
ATOM   3560  CD2 PHE D  15       2.959  73.378  33.328  1.00 84.47           C  
ATOM   3561  CE1 PHE D  15       5.631  74.114  33.385  1.00 84.47           C  
ATOM   3562  CE2 PHE D  15       3.388  74.503  32.628  1.00 84.47           C  
ATOM   3563  CZ  PHE D  15       4.724  74.869  32.658  1.00 84.47           C  
ATOM   3564  N   VAL D  16       5.424  69.414  33.536  1.00 81.17           N  
ATOM   3565  CA  VAL D  16       6.636  69.274  32.736  1.00 81.17           C  
ATOM   3566  C   VAL D  16       6.419  68.221  31.651  1.00 81.17           C  
ATOM   3567  O   VAL D  16       6.764  68.441  30.487  1.00 81.17           O  
ATOM   3568  CB  VAL D  16       7.853  68.894  33.610  1.00 81.17           C  
ATOM   3569  CG1 VAL D  16       9.047  68.513  32.737  1.00 81.17           C  
ATOM   3570  CG2 VAL D  16       8.216  70.046  34.546  1.00 81.17           C  
ATOM   3571  N   PHE D  17       5.795  67.175  31.971  1.00 82.65           N  
ATOM   3572  CA  PHE D  17       5.595  66.095  31.012  1.00 82.65           C  
ATOM   3573  C   PHE D  17       4.613  66.510  29.925  1.00 82.65           C  
ATOM   3574  O   PHE D  17       4.850  66.267  28.740  1.00 82.65           O  
ATOM   3575  CB  PHE D  17       5.093  64.832  31.720  1.00 82.65           C  
ATOM   3576  CG  PHE D  17       6.172  63.820  31.993  1.00 82.65           C  
ATOM   3577  CD1 PHE D  17       6.715  63.066  30.959  1.00 82.65           C  
ATOM   3578  CD2 PHE D  17       6.643  63.620  33.285  1.00 82.65           C  
ATOM   3579  CE1 PHE D  17       7.714  62.128  31.209  1.00 82.65           C  
ATOM   3580  CE2 PHE D  17       7.641  62.685  33.542  1.00 82.65           C  
ATOM   3581  CZ  PHE D  17       8.175  61.939  32.503  1.00 82.65           C  
ATOM   3582  N   ASN D  18       3.565  67.168  30.261  1.00 83.39           N  
ATOM   3583  CA  ASN D  18       2.575  67.573  29.269  1.00 83.39           C  
ATOM   3584  C   ASN D  18       3.062  68.762  28.444  1.00 83.39           C  
ATOM   3585  O   ASN D  18       2.676  68.917  27.284  1.00 83.39           O  
ATOM   3586  CB  ASN D  18       1.243  67.906  29.945  1.00 83.39           C  
ATOM   3587  CG  ASN D  18       0.479  66.668  30.372  1.00 83.39           C  
ATOM   3588  ND2 ASN D  18       0.292  66.508  31.676  1.00 83.39           N  
ATOM   3589  OD1 ASN D  18       0.062  65.862  29.536  1.00 83.39           O  
ATOM   3590  N   PHE D  19       3.977  69.534  29.072  1.00 84.57           N  
ATOM   3591  CA  PHE D  19       4.584  70.620  28.312  1.00 84.57           C  
ATOM   3592  C   PHE D  19       5.471  70.072  27.200  1.00 84.57           C  
ATOM   3593  O   PHE D  19       5.438  70.566  26.071  1.00 84.57           O  
ATOM   3594  CB  PHE D  19       5.399  71.534  29.232  1.00 84.57           C  
ATOM   3595  CG  PHE D  19       5.964  72.744  28.540  1.00 84.57           C  
ATOM   3596  CD1 PHE D  19       7.320  72.824  28.246  1.00 84.57           C  
ATOM   3597  CD2 PHE D  19       5.140  73.804  28.184  1.00 84.57           C  
ATOM   3598  CE1 PHE D  19       7.846  73.943  27.604  1.00 84.57           C  
ATOM   3599  CE2 PHE D  19       5.659  74.925  27.543  1.00 84.57           C  
ATOM   3600  CZ  PHE D  19       7.013  74.993  27.256  1.00 84.57           C  
ATOM   3601  N   VAL D  20       6.218  69.002  27.541  1.00 82.30           N  
ATOM   3602  CA  VAL D  20       7.049  68.355  26.531  1.00 82.30           C  
ATOM   3603  C   VAL D  20       6.163  67.723  25.461  1.00 82.30           C  
ATOM   3604  O   VAL D  20       6.462  67.810  24.268  1.00 82.30           O  
ATOM   3605  CB  VAL D  20       7.975  67.288  27.157  1.00 82.30           C  
ATOM   3606  CG1 VAL D  20       8.663  66.466  26.070  1.00 82.30           C  
ATOM   3607  CG2 VAL D  20       9.008  67.947  28.069  1.00 82.30           C  
ATOM   3608  N   PHE D  21       5.054  67.133  25.811  1.00 82.72           N  
ATOM   3609  CA  PHE D  21       4.125  66.527  24.863  1.00 82.72           C  
ATOM   3610  C   PHE D  21       3.462  67.593  23.999  1.00 82.72           C  
ATOM   3611  O   PHE D  21       3.194  67.364  22.818  1.00 82.72           O  
ATOM   3612  CB  PHE D  21       3.060  65.710  25.601  1.00 82.72           C  
ATOM   3613  CG  PHE D  21       3.414  64.257  25.763  1.00 82.72           C  
ATOM   3614  CD1 PHE D  21       3.335  63.384  24.685  1.00 82.72           C  
ATOM   3615  CD2 PHE D  21       3.825  63.763  26.994  1.00 82.72           C  
ATOM   3616  CE1 PHE D  21       3.662  62.037  24.832  1.00 82.72           C  
ATOM   3617  CE2 PHE D  21       4.153  62.420  27.149  1.00 82.72           C  
ATOM   3618  CZ  PHE D  21       4.070  61.558  26.066  1.00 82.72           C  
ATOM   3619  N   TRP D  22       3.196  68.718  24.579  1.00 86.26           N  
ATOM   3620  CA  TRP D  22       2.631  69.838  23.834  1.00 86.26           C  
ATOM   3621  C   TRP D  22       3.612  70.342  22.780  1.00 86.26           C  
ATOM   3622  O   TRP D  22       3.235  70.560  21.626  1.00 86.26           O  
ATOM   3623  CB  TRP D  22       2.251  70.978  24.783  1.00 86.26           C  
ATOM   3624  CG  TRP D  22       1.690  72.185  24.091  1.00 86.26           C  
ATOM   3625  CD1 TRP D  22       0.435  72.325  23.568  1.00 86.26           C  
ATOM   3626  CD2 TRP D  22       2.370  73.419  23.842  1.00 86.26           C  
ATOM   3627  CE2 TRP D  22       1.465  74.265  23.165  1.00 86.26           C  
ATOM   3628  CE3 TRP D  22       3.657  73.893  24.129  1.00 86.26           C  
ATOM   3629  NE1 TRP D  22       0.293  73.575  23.010  1.00 86.26           N  
ATOM   3630  CZ2 TRP D  22       1.807  75.560  22.768  1.00 86.26           C  
ATOM   3631  CZ3 TRP D  22       3.996  75.182  23.733  1.00 86.26           C  
ATOM   3632  CH2 TRP D  22       3.072  75.999  23.060  1.00 86.26           C  
ATOM   3633  N   LEU D  23       4.905  70.424  23.162  1.00 83.16           N  
ATOM   3634  CA  LEU D  23       5.935  70.852  22.221  1.00 83.16           C  
ATOM   3635  C   LEU D  23       6.122  69.819  21.115  1.00 83.16           C  
ATOM   3636  O   LEU D  23       6.249  70.176  19.942  1.00 83.16           O  
ATOM   3637  CB  LEU D  23       7.261  71.086  22.947  1.00 83.16           C  
ATOM   3638  CG  LEU D  23       7.388  72.398  23.721  1.00 83.16           C  
ATOM   3639  CD1 LEU D  23       8.636  72.378  24.597  1.00 83.16           C  
ATOM   3640  CD2 LEU D  23       7.420  73.585  22.763  1.00 83.16           C  
ATOM   3641  N   ALA D  24       6.052  68.553  21.537  1.00 85.81           N  
ATOM   3642  CA  ALA D  24       6.196  67.482  20.554  1.00 85.81           C  
ATOM   3643  C   ALA D  24       5.021  67.468  19.581  1.00 85.81           C  
ATOM   3644  O   ALA D  24       5.204  67.255  18.380  1.00 85.81           O  
ATOM   3645  CB  ALA D  24       6.319  66.130  21.255  1.00 85.81           C  
ATOM   3646  N   GLY D  25       3.854  67.676  20.059  1.00 83.46           N  
ATOM   3647  CA  GLY D  25       2.701  67.807  19.181  1.00 83.46           C  
ATOM   3648  C   GLY D  25       2.814  68.974  18.219  1.00 83.46           C  
ATOM   3649  O   GLY D  25       2.450  68.856  17.047  1.00 83.46           O  
ATOM   3650  N   GLY D  26       3.359  69.995  18.644  1.00 83.10           N  
ATOM   3651  CA  GLY D  26       3.597  71.150  17.793  1.00 83.10           C  
ATOM   3652  C   GLY D  26       4.606  70.884  16.692  1.00 83.10           C  
ATOM   3653  O   GLY D  26       4.402  71.283  15.545  1.00 83.10           O  
ATOM   3654  N   VAL D  27       5.603  70.158  17.039  1.00 81.88           N  
ATOM   3655  CA  VAL D  27       6.634  69.837  16.058  1.00 81.88           C  
ATOM   3656  C   VAL D  27       6.065  68.899  14.997  1.00 81.88           C  
ATOM   3657  O   VAL D  27       6.280  69.102  13.800  1.00 81.88           O  
ATOM   3658  CB  VAL D  27       7.872  69.198  16.726  1.00 81.88           C  
ATOM   3659  CG1 VAL D  27       8.820  68.627  15.672  1.00 81.88           C  
ATOM   3660  CG2 VAL D  27       8.595  70.222  17.600  1.00 81.88           C  
ATOM   3661  N   ILE D  28       5.306  67.925  15.480  1.00 81.87           N  
ATOM   3662  CA  ILE D  28       4.721  66.973  14.543  1.00 81.87           C  
ATOM   3663  C   ILE D  28       3.707  67.685  13.649  1.00 81.87           C  
ATOM   3664  O   ILE D  28       3.682  67.470  12.435  1.00 81.87           O  
ATOM   3665  CB  ILE D  28       4.048  65.793  15.281  1.00 81.87           C  
ATOM   3666  CG1 ILE D  28       5.105  64.925  15.974  1.00 81.87           C  
ATOM   3667  CG2 ILE D  28       3.204  64.961  14.313  1.00 81.87           C  
ATOM   3668  CD1 ILE D  28       4.524  63.826  16.853  1.00 81.87           C  
ATOM   3669  N   LEU D  29       2.884  68.466  14.207  1.00 81.54           N  
ATOM   3670  CA  LEU D  29       1.918  69.238  13.433  1.00 81.54           C  
ATOM   3671  C   LEU D  29       2.625  70.173  12.457  1.00 81.54           C  
ATOM   3672  O   LEU D  29       2.213  70.296  11.301  1.00 81.54           O  
ATOM   3673  CB  LEU D  29       1.008  70.045  14.363  1.00 81.54           C  
ATOM   3674  CG  LEU D  29      -0.071  70.892  13.688  1.00 81.54           C  
ATOM   3675  CD1 LEU D  29      -1.050  70.000  12.933  1.00 81.54           C  
ATOM   3676  CD2 LEU D  29      -0.803  71.746  14.718  1.00 81.54           C  
ATOM   3677  N   GLY D  30       3.711  70.818  12.890  1.00 80.30           N  
ATOM   3678  CA  GLY D  30       4.482  71.697  12.024  1.00 80.30           C  
ATOM   3679  C   GLY D  30       5.095  70.978  10.838  1.00 80.30           C  
ATOM   3680  O   GLY D  30       4.991  71.443   9.701  1.00 80.30           O  
ATOM   3681  N   VAL D  31       5.572  69.823  11.150  1.00 77.70           N  
ATOM   3682  CA  VAL D  31       6.195  69.048  10.081  1.00 77.70           C  
ATOM   3683  C   VAL D  31       5.123  68.527   9.128  1.00 77.70           C  
ATOM   3684  O   VAL D  31       5.305  68.546   7.908  1.00 77.70           O  
ATOM   3685  CB  VAL D  31       7.027  67.874  10.643  1.00 77.70           C  
ATOM   3686  CG1 VAL D  31       7.474  66.943   9.519  1.00 77.70           C  
ATOM   3687  CG2 VAL D  31       8.234  68.398  11.419  1.00 77.70           C  
ATOM   3688  N   ALA D  32       3.972  68.126   9.715  1.00 77.70           N  
ATOM   3689  CA  ALA D  32       2.892  67.604   8.882  1.00 77.70           C  
ATOM   3690  C   ALA D  32       2.307  68.697   7.992  1.00 77.70           C  
ATOM   3691  O   ALA D  32       2.020  68.462   6.816  1.00 77.70           O  
ATOM   3692  CB  ALA D  32       1.799  66.988   9.753  1.00 77.70           C  
ATOM   3693  N   LEU D  33       2.137  69.800   8.539  1.00 75.27           N  
ATOM   3694  CA  LEU D  33       1.612  70.917   7.761  1.00 75.27           C  
ATOM   3695  C   LEU D  33       2.625  71.374   6.716  1.00 75.27           C  
ATOM   3696  O   LEU D  33       2.247  71.776   5.613  1.00 75.27           O  
ATOM   3697  CB  LEU D  33       1.247  72.086   8.679  1.00 75.27           C  
ATOM   3698  CG  LEU D  33      -0.024  71.920   9.514  1.00 75.27           C  
ATOM   3699  CD1 LEU D  33      -0.157  73.067  10.512  1.00 75.27           C  
ATOM   3700  CD2 LEU D  33      -1.251  71.845   8.613  1.00 75.27           C  
ATOM   3701  N   TRP D  34       3.883  71.310   7.081  1.00 73.23           N  
ATOM   3702  CA  TRP D  34       4.916  71.619   6.098  1.00 73.23           C  
ATOM   3703  C   TRP D  34       4.877  70.630   4.938  1.00 73.23           C  
ATOM   3704  O   TRP D  34       4.993  71.023   3.775  1.00 73.23           O  
ATOM   3705  CB  TRP D  34       6.301  71.607   6.749  1.00 73.23           C  
ATOM   3706  CG  TRP D  34       7.429  71.817   5.786  1.00 73.23           C  
ATOM   3707  CD1 TRP D  34       7.767  72.982   5.154  1.00 73.23           C  
ATOM   3708  CD2 TRP D  34       8.367  70.833   5.340  1.00 73.23           C  
ATOM   3709  CE2 TRP D  34       9.248  71.472   4.439  1.00 73.23           C  
ATOM   3710  CE3 TRP D  34       8.551  69.472   5.618  1.00 73.23           C  
ATOM   3711  NE1 TRP D  34       8.859  72.780   4.342  1.00 73.23           N  
ATOM   3712  CZ2 TRP D  34      10.295  70.793   3.812  1.00 73.23           C  
ATOM   3713  CZ3 TRP D  34       9.594  68.799   4.993  1.00 73.23           C  
ATOM   3714  CH2 TRP D  34      10.452  69.462   4.100  1.00 73.23           C  
ATOM   3715  N   LEU D  35       4.612  69.418   5.295  1.00 69.86           N  
ATOM   3716  CA  LEU D  35       4.519  68.400   4.255  1.00 69.86           C  
ATOM   3717  C   LEU D  35       3.283  68.619   3.390  1.00 69.86           C  
ATOM   3718  O   LEU D  35       3.310  68.361   2.183  1.00 69.86           O  
ATOM   3719  CB  LEU D  35       4.479  67.001   4.877  1.00 69.86           C  
ATOM   3720  CG  LEU D  35       5.796  66.480   5.457  1.00 69.86           C  
ATOM   3721  CD1 LEU D  35       5.561  65.179   6.218  1.00 69.86           C  
ATOM   3722  CD2 LEU D  35       6.825  66.279   4.349  1.00 69.86           C  
ATOM   3723  N   ARG D  36       2.182  69.164   3.959  1.00 69.41           N  
ATOM   3724  CA  ARG D  36       0.922  69.364   3.252  1.00 69.41           C  
ATOM   3725  C   ARG D  36       0.967  70.624   2.396  1.00 69.41           C  
ATOM   3726  O   ARG D  36       0.431  70.647   1.286  1.00 69.41           O  
ATOM   3727  CB  ARG D  36      -0.243  69.446   4.243  1.00 69.41           C  
ATOM   3728  CG  ARG D  36      -1.569  69.828   3.605  1.00 69.41           C  
ATOM   3729  CD  ARG D  36      -2.091  68.728   2.690  1.00 69.41           C  
ATOM   3730  NE  ARG D  36      -3.386  69.077   2.113  1.00 69.41           N  
ATOM   3731  CZ  ARG D  36      -3.603  69.305   0.819  1.00 69.41           C  
ATOM   3732  NH1 ARG D  36      -2.610  69.224  -0.059  1.00 69.41           N  
ATOM   3733  NH2 ARG D  36      -4.821  69.617   0.402  1.00 69.41           N  
ATOM   3734  N   HIS D  37       1.430  71.725   2.934  1.00 63.79           N  
ATOM   3735  CA  HIS D  37       1.322  73.016   2.261  1.00 63.79           C  
ATOM   3736  C   HIS D  37       2.596  73.343   1.490  1.00 63.79           C  
ATOM   3737  O   HIS D  37       2.740  74.449   0.962  1.00 63.79           O  
ATOM   3738  CB  HIS D  37       1.021  74.124   3.273  1.00 63.79           C  
ATOM   3739  CG  HIS D  37      -0.394  74.126   3.757  1.00 63.79           C  
ATOM   3740  CD2 HIS D  37      -0.906  74.171   5.009  1.00 63.79           C  
ATOM   3741  ND1 HIS D  37      -1.473  74.075   2.900  1.00 63.79           N  
ATOM   3742  CE1 HIS D  37      -2.590  74.090   3.608  1.00 63.79           C  
ATOM   3743  NE2 HIS D  37      -2.274  74.147   4.891  1.00 63.79           N  
ATOM   3744  N   ASP D  38       3.448  72.492   1.490  1.00 59.09           N  
ATOM   3745  CA  ASP D  38       4.592  72.759   0.624  1.00 59.09           C  
ATOM   3746  C   ASP D  38       4.164  72.848  -0.839  1.00 59.09           C  
ATOM   3747  O   ASP D  38       3.341  72.054  -1.300  1.00 59.09           O  
ATOM   3748  CB  ASP D  38       5.660  71.675   0.795  1.00 59.09           C  
ATOM   3749  CG  ASP D  38       6.963  72.011   0.090  1.00 59.09           C  
ATOM   3750  OD1 ASP D  38       7.365  71.270  -0.832  1.00 59.09           O  
ATOM   3751  OD2 ASP D  38       7.593  73.023   0.463  1.00 59.09           O  
ATOM   3752  N   PRO D  39       4.263  73.987  -1.467  1.00 56.06           N  
ATOM   3753  CA  PRO D  39       3.794  74.211  -2.837  1.00 56.06           C  
ATOM   3754  C   PRO D  39       4.075  73.028  -3.759  1.00 56.06           C  
ATOM   3755  O   PRO D  39       3.273  72.728  -4.647  1.00 56.06           O  
ATOM   3756  CB  PRO D  39       4.580  75.448  -3.279  1.00 56.06           C  
ATOM   3757  CG  PRO D  39       5.456  75.782  -2.114  1.00 56.06           C  
ATOM   3758  CD  PRO D  39       5.221  74.764  -1.035  1.00 56.06           C  
ATOM   3759  N   GLN D  40       5.107  72.336  -3.639  1.00 49.00           N  
ATOM   3760  CA  GLN D  40       5.440  71.231  -4.532  1.00 49.00           C  
ATOM   3761  C   GLN D  40       4.541  70.026  -4.274  1.00 49.00           C  
ATOM   3762  O   GLN D  40       4.138  69.333  -5.211  1.00 49.00           O  
ATOM   3763  CB  GLN D  40       6.908  70.834  -4.370  1.00 49.00           C  
ATOM   3764  CG  GLN D  40       7.881  71.774  -5.069  1.00 49.00           C  
ATOM   3765  CD  GLN D  40       8.455  71.184  -6.343  1.00 49.00           C  
ATOM   3766  NE2 GLN D  40       9.127  72.016  -7.132  1.00 49.00           N  
ATOM   3767  OE1 GLN D  40       8.298  69.990  -6.616  1.00 49.00           O  
ATOM   3768  N   THR D  41       4.147  69.796  -3.007  1.00 50.77           N  
ATOM   3769  CA  THR D  41       3.255  68.696  -2.661  1.00 50.77           C  
ATOM   3770  C   THR D  41       1.796  69.109  -2.829  1.00 50.77           C  
ATOM   3771  O   THR D  41       0.932  68.267  -3.083  1.00 50.77           O  
ATOM   3772  CB  THR D  41       3.492  68.217  -1.217  1.00 50.77           C  
ATOM   3773  CG2 THR D  41       4.394  66.988  -1.186  1.00 50.77           C  
ATOM   3774  OG1 THR D  41       4.114  69.269  -0.468  1.00 50.77           O  
ATOM   3775  N   THR D  42       1.484  70.452  -2.622  1.00 48.22           N  
ATOM   3776  CA  THR D  42       0.121  70.946  -2.788  1.00 48.22           C  
ATOM   3777  C   THR D  42      -0.381  70.682  -4.204  1.00 48.22           C  
ATOM   3778  O   THR D  42      -1.564  70.401  -4.407  1.00 48.22           O  
ATOM   3779  CB  THR D  42       0.032  72.452  -2.480  1.00 48.22           C  
ATOM   3780  CG2 THR D  42      -1.159  72.760  -1.579  1.00 48.22           C  
ATOM   3781  OG1 THR D  42       1.234  72.872  -1.823  1.00 48.22           O  
ATOM   3782  N   ASN D  43       0.502  70.944  -5.246  1.00 43.85           N  
ATOM   3783  CA  ASN D  43       0.023  70.698  -6.602  1.00 43.85           C  
ATOM   3784  C   ASN D  43      -0.490  69.271  -6.764  1.00 43.85           C  
ATOM   3785  O   ASN D  43      -1.412  69.022  -7.542  1.00 43.85           O  
ATOM   3786  CB  ASN D  43       1.127  70.987  -7.622  1.00 43.85           C  
ATOM   3787  CG  ASN D  43       0.831  72.208  -8.471  1.00 43.85           C  
ATOM   3788  ND2 ASN D  43       1.722  72.507  -9.409  1.00 43.85           N  
ATOM   3789  OD1 ASN D  43      -0.189  72.876  -8.286  1.00 43.85           O  
ATOM   3790  N   LEU D  44       0.149  68.374  -6.048  1.00 38.94           N  
ATOM   3791  CA  LEU D  44      -0.314  66.992  -6.129  1.00 38.94           C  
ATOM   3792  C   LEU D  44      -1.697  66.845  -5.503  1.00 38.94           C  
ATOM   3793  O   LEU D  44      -2.501  66.026  -5.952  1.00 38.94           O  
ATOM   3794  CB  LEU D  44       0.677  66.053  -5.436  1.00 38.94           C  
ATOM   3795  CG  LEU D  44       1.055  64.783  -6.200  1.00 38.94           C  
ATOM   3796  CD1 LEU D  44       2.460  64.912  -6.781  1.00 38.94           C  
ATOM   3797  CD2 LEU D  44       0.957  63.563  -5.292  1.00 38.94           C  
ATOM   3798  N   LEU D  45      -1.933  67.630  -4.331  1.00 41.51           N  
ATOM   3799  CA  LEU D  45      -3.265  67.595  -3.736  1.00 41.51           C  
ATOM   3800  C   LEU D  45      -4.313  68.094  -4.724  1.00 41.51           C  
ATOM   3801  O   LEU D  45      -5.428  67.569  -4.771  1.00 41.51           O  
ATOM   3802  CB  LEU D  45      -3.304  68.440  -2.460  1.00 41.51           C  
ATOM   3803  CG  LEU D  45      -2.931  67.723  -1.161  1.00 41.51           C  
ATOM   3804  CD1 LEU D  45      -2.264  68.693  -0.193  1.00 41.51           C  
ATOM   3805  CD2 LEU D  45      -4.165  67.090  -0.527  1.00 41.51           C  
ATOM   3806  N   TYR D  46      -4.047  69.234  -5.325  1.00 39.72           N  
ATOM   3807  CA  TYR D  46      -5.022  69.795  -6.252  1.00 39.72           C  
ATOM   3808  C   TYR D  46      -4.991  69.060  -7.587  1.00 39.72           C  
ATOM   3809  O   TYR D  46      -5.877  69.243  -8.425  1.00 39.72           O  
ATOM   3810  CB  TYR D  46      -4.759  71.288  -6.472  1.00 39.72           C  
ATOM   3811  CG  TYR D  46      -5.347  72.172  -5.401  1.00 39.72           C  
ATOM   3812  CD1 TYR D  46      -6.723  72.370  -5.310  1.00 39.72           C  
ATOM   3813  CD2 TYR D  46      -4.528  72.813  -4.476  1.00 39.72           C  
ATOM   3814  CE1 TYR D  46      -7.269  73.185  -4.324  1.00 39.72           C  
ATOM   3815  CE2 TYR D  46      -5.063  73.632  -3.488  1.00 39.72           C  
ATOM   3816  CZ  TYR D  46      -6.432  73.811  -3.418  1.00 39.72           C  
ATOM   3817  OH  TYR D  46      -6.967  74.620  -2.441  1.00 39.72           O  
ATOM   3818  N   LEU D  47      -3.820  68.550  -7.981  1.00 33.10           N  
ATOM   3819  CA  LEU D  47      -3.872  67.935  -9.302  1.00 33.10           C  
ATOM   3820  C   LEU D  47      -4.809  66.732  -9.306  1.00 33.10           C  
ATOM   3821  O   LEU D  47      -4.585  65.764  -8.575  1.00 33.10           O  
ATOM   3822  CB  LEU D  47      -2.472  67.509  -9.752  1.00 33.10           C  
ATOM   3823  CG  LEU D  47      -1.670  68.543 -10.543  1.00 33.10           C  
ATOM   3824  CD1 LEU D  47      -0.187  68.436 -10.203  1.00 33.10           C  
ATOM   3825  CD2 LEU D  47      -1.895  68.362 -12.041  1.00 33.10           C  
ATOM   3826  N   GLU D  48      -6.193  67.015  -9.193  1.00 34.92           N  
ATOM   3827  CA  GLU D  48      -7.207  66.064  -9.640  1.00 34.92           C  
ATOM   3828  C   GLU D  48      -6.729  65.284 -10.863  1.00 34.92           C  
ATOM   3829  O   GLU D  48      -6.605  65.845 -11.953  1.00 34.92           O  
ATOM   3830  CB  GLU D  48      -8.519  66.786  -9.957  1.00 34.92           C  
ATOM   3831  CG  GLU D  48      -9.446  66.931  -8.759  1.00 34.92           C  
ATOM   3832  CD  GLU D  48     -10.762  67.612  -9.097  1.00 34.92           C  
ATOM   3833  OE1 GLU D  48     -11.625  67.745  -8.199  1.00 34.92           O  
ATOM   3834  OE2 GLU D  48     -10.933  68.014 -10.269  1.00 34.92           O  
ATOM   3835  N   LEU D  49      -5.576  64.511 -10.836  1.00 31.39           N  
ATOM   3836  CA  LEU D  49      -5.486  63.770 -12.090  1.00 31.39           C  
ATOM   3837  C   LEU D  49      -6.839  63.181 -12.472  1.00 31.39           C  
ATOM   3838  O   LEU D  49      -7.711  63.012 -11.615  1.00 31.39           O  
ATOM   3839  CB  LEU D  49      -4.442  62.656 -11.982  1.00 31.39           C  
ATOM   3840  CG  LEU D  49      -3.196  62.806 -12.857  1.00 31.39           C  
ATOM   3841  CD1 LEU D  49      -1.980  63.125 -11.996  1.00 31.39           C  
ATOM   3842  CD2 LEU D  49      -2.962  61.541 -13.675  1.00 31.39           C  
ATOM   3843  N   GLY D  50      -7.183  62.838 -13.746  1.00 34.04           N  
ATOM   3844  CA  GLY D  50      -8.377  62.201 -14.277  1.00 34.04           C  
ATOM   3845  C   GLY D  50      -8.956  61.151 -13.348  1.00 34.04           C  
ATOM   3846  O   GLY D  50      -8.680  61.157 -12.146  1.00 34.04           O  
ATOM   3847  N   ASP D  51      -9.514  59.989 -14.035  1.00 33.50           N  
ATOM   3848  CA  ASP D  51     -10.288  58.832 -13.597  1.00 33.50           C  
ATOM   3849  C   ASP D  51      -9.480  57.962 -12.637  1.00 33.50           C  
ATOM   3850  O   ASP D  51      -9.942  56.899 -12.216  1.00 33.50           O  
ATOM   3851  CB  ASP D  51     -10.744  58.005 -14.800  1.00 33.50           C  
ATOM   3852  CG  ASP D  51     -11.953  58.596 -15.503  1.00 33.50           C  
ATOM   3853  OD1 ASP D  51     -12.621  59.481 -14.927  1.00 33.50           O  
ATOM   3854  OD2 ASP D  51     -12.241  58.171 -16.643  1.00 33.50           O  
ATOM   3855  N   LYS D  52      -8.036  57.801 -12.737  1.00 35.91           N  
ATOM   3856  CA  LYS D  52      -7.432  56.760 -11.912  1.00 35.91           C  
ATOM   3857  C   LYS D  52      -7.328  57.203 -10.456  1.00 35.91           C  
ATOM   3858  O   LYS D  52      -7.180  58.393 -10.173  1.00 35.91           O  
ATOM   3859  CB  LYS D  52      -6.049  56.386 -12.446  1.00 35.91           C  
ATOM   3860  CG  LYS D  52      -6.081  55.547 -13.715  1.00 35.91           C  
ATOM   3861  CD  LYS D  52      -4.694  55.035 -14.082  1.00 35.91           C  
ATOM   3862  CE  LYS D  52      -4.721  54.209 -15.361  1.00 35.91           C  
ATOM   3863  NZ  LYS D  52      -3.362  53.714 -15.730  1.00 35.91           N  
ATOM   3864  N   PRO D  53      -7.717  56.323  -9.473  1.00 37.44           N  
ATOM   3865  CA  PRO D  53      -7.738  56.613  -8.038  1.00 37.44           C  
ATOM   3866  C   PRO D  53      -6.455  57.286  -7.553  1.00 37.44           C  
ATOM   3867  O   PRO D  53      -5.365  56.964  -8.033  1.00 37.44           O  
ATOM   3868  CB  PRO D  53      -7.902  55.230  -7.401  1.00 37.44           C  
ATOM   3869  CG  PRO D  53      -7.671  54.266  -8.519  1.00 37.44           C  
ATOM   3870  CD  PRO D  53      -7.564  55.038  -9.803  1.00 37.44           C  
ATOM   3871  N   ALA D  54      -6.363  58.531  -7.234  1.00 38.51           N  
ATOM   3872  CA  ALA D  54      -5.369  59.464  -6.711  1.00 38.51           C  
ATOM   3873  C   ALA D  54      -4.395  58.758  -5.773  1.00 38.51           C  
ATOM   3874  O   ALA D  54      -4.743  57.753  -5.149  1.00 38.51           O  
ATOM   3875  CB  ALA D  54      -6.052  60.623  -5.990  1.00 38.51           C  
ATOM   3876  N   PRO D  55      -3.041  58.783  -5.923  1.00 46.90           N  
ATOM   3877  CA  PRO D  55      -1.976  58.412  -4.988  1.00 46.90           C  
ATOM   3878  C   PRO D  55      -2.325  58.740  -3.537  1.00 46.90           C  
ATOM   3879  O   PRO D  55      -1.912  59.780  -3.020  1.00 46.90           O  
ATOM   3880  CB  PRO D  55      -0.783  59.245  -5.464  1.00 46.90           C  
ATOM   3881  CG  PRO D  55      -1.343  60.151  -6.513  1.00 46.90           C  
ATOM   3882  CD  PRO D  55      -2.789  59.804  -6.719  1.00 46.90           C  
ATOM   3883  N   ASN D  56      -3.523  58.386  -3.080  1.00 55.00           N  
ATOM   3884  CA  ASN D  56      -4.297  58.714  -1.888  1.00 55.00           C  
ATOM   3885  C   ASN D  56      -3.618  58.203  -0.621  1.00 55.00           C  
ATOM   3886  O   ASN D  56      -3.768  58.793   0.451  1.00 55.00           O  
ATOM   3887  CB  ASN D  56      -5.714  58.150  -1.995  1.00 55.00           C  
ATOM   3888  CG  ASN D  56      -6.730  59.196  -2.409  1.00 55.00           C  
ATOM   3889  ND2 ASN D  56      -7.990  58.790  -2.514  1.00 55.00           N  
ATOM   3890  OD1 ASN D  56      -6.386  60.359  -2.632  1.00 55.00           O  
ATOM   3891  N   THR D  57      -2.562  57.298  -0.831  1.00 62.12           N  
ATOM   3892  CA  THR D  57      -2.100  56.730   0.431  1.00 62.12           C  
ATOM   3893  C   THR D  57      -1.091  57.657   1.103  1.00 62.12           C  
ATOM   3894  O   THR D  57      -1.082  57.790   2.328  1.00 62.12           O  
ATOM   3895  CB  THR D  57      -1.467  55.343   0.219  1.00 62.12           C  
ATOM   3896  CG2 THR D  57      -1.895  54.370   1.312  1.00 62.12           C  
ATOM   3897  OG1 THR D  57      -1.875  54.825  -1.053  1.00 62.12           O  
ATOM   3898  N   PHE D  58      -0.255  58.419   0.343  1.00 60.29           N  
ATOM   3899  CA  PHE D  58       0.709  59.361   0.898  1.00 60.29           C  
ATOM   3900  C   PHE D  58      -0.002  60.523   1.584  1.00 60.29           C  
ATOM   3901  O   PHE D  58       0.344  60.891   2.708  1.00 60.29           O  
ATOM   3902  CB  PHE D  58       1.638  59.890  -0.200  1.00 60.29           C  
ATOM   3903  CG  PHE D  58       2.627  60.915   0.284  1.00 60.29           C  
ATOM   3904  CD1 PHE D  58       2.526  62.243  -0.116  1.00 60.29           C  
ATOM   3905  CD2 PHE D  58       3.660  60.552   1.140  1.00 60.29           C  
ATOM   3906  CE1 PHE D  58       3.440  63.194   0.330  1.00 60.29           C  
ATOM   3907  CE2 PHE D  58       4.577  61.497   1.590  1.00 60.29           C  
ATOM   3908  CZ  PHE D  58       4.466  62.817   1.183  1.00 60.29           C  
ATOM   3909  N   TYR D  59      -0.966  60.905   0.981  1.00 61.65           N  
ATOM   3910  CA  TYR D  59      -1.700  62.036   1.538  1.00 61.65           C  
ATOM   3911  C   TYR D  59      -2.492  61.617   2.770  1.00 61.65           C  
ATOM   3912  O   TYR D  59      -2.579  62.368   3.745  1.00 61.65           O  
ATOM   3913  CB  TYR D  59      -2.643  62.634   0.490  1.00 61.65           C  
ATOM   3914  CG  TYR D  59      -1.960  63.572  -0.476  1.00 61.65           C  
ATOM   3915  CD1 TYR D  59      -1.433  64.787  -0.042  1.00 61.65           C  
ATOM   3916  CD2 TYR D  59      -1.840  63.247  -1.823  1.00 61.65           C  
ATOM   3917  CE1 TYR D  59      -0.805  65.656  -0.929  1.00 61.65           C  
ATOM   3918  CE2 TYR D  59      -1.214  64.108  -2.717  1.00 61.65           C  
ATOM   3919  CZ  TYR D  59      -0.700  65.308  -2.262  1.00 61.65           C  
ATOM   3920  OH  TYR D  59      -0.080  66.164  -3.144  1.00 61.65           O  
ATOM   3921  N   VAL D  60      -2.979  60.480   2.668  1.00 66.48           N  
ATOM   3922  CA  VAL D  60      -3.700  59.975   3.832  1.00 66.48           C  
ATOM   3923  C   VAL D  60      -2.749  59.866   5.022  1.00 66.48           C  
ATOM   3924  O   VAL D  60      -3.120  60.188   6.153  1.00 66.48           O  
ATOM   3925  CB  VAL D  60      -4.354  58.606   3.545  1.00 66.48           C  
ATOM   3926  CG1 VAL D  60      -4.917  57.996   4.826  1.00 66.48           C  
ATOM   3927  CG2 VAL D  60      -5.451  58.749   2.491  1.00 66.48           C  
ATOM   3928  N   GLY D  61      -1.560  59.599   4.742  1.00 71.13           N  
ATOM   3929  CA  GLY D  61      -0.548  59.553   5.785  1.00 71.13           C  
ATOM   3930  C   GLY D  61      -0.231  60.916   6.370  1.00 71.13           C  
ATOM   3931  O   GLY D  61      -0.069  61.054   7.585  1.00 71.13           O  
ATOM   3932  N   ILE D  62      -0.218  61.936   5.533  1.00 70.67           N  
ATOM   3933  CA  ILE D  62       0.076  63.285   6.005  1.00 70.67           C  
ATOM   3934  C   ILE D  62      -1.087  63.799   6.851  1.00 70.67           C  
ATOM   3935  O   ILE D  62      -0.876  64.411   7.901  1.00 70.67           O  
ATOM   3936  CB  ILE D  62       0.350  64.248   4.828  1.00 70.67           C  
ATOM   3937  CG1 ILE D  62       1.655  63.867   4.120  1.00 70.67           C  
ATOM   3938  CG2 ILE D  62       0.396  65.698   5.318  1.00 70.67           C  
ATOM   3939  CD1 ILE D  62       1.964  64.716   2.894  1.00 70.67           C  
ATOM   3940  N   TYR D  63      -2.251  63.488   6.460  1.00 70.71           N  
ATOM   3941  CA  TYR D  63      -3.402  63.933   7.237  1.00 70.71           C  
ATOM   3942  C   TYR D  63      -3.477  63.197   8.569  1.00 70.71           C  
ATOM   3943  O   TYR D  63      -3.902  63.768   9.578  1.00 70.71           O  
ATOM   3944  CB  TYR D  63      -4.698  63.721   6.449  1.00 70.71           C  
ATOM   3945  CG  TYR D  63      -4.945  64.773   5.395  1.00 70.71           C  
ATOM   3946  CD1 TYR D  63      -5.030  66.121   5.734  1.00 70.71           C  
ATOM   3947  CD2 TYR D  63      -5.097  64.420   4.058  1.00 70.71           C  
ATOM   3948  CE1 TYR D  63      -5.259  67.093   4.765  1.00 70.71           C  
ATOM   3949  CE2 TYR D  63      -5.327  65.384   3.081  1.00 70.71           C  
ATOM   3950  CZ  TYR D  63      -5.406  66.716   3.443  1.00 70.71           C  
ATOM   3951  OH  TYR D  63      -5.634  67.673   2.481  1.00 70.71           O  
ATOM   3952  N   ILE D  64      -2.989  61.978   8.557  1.00 76.11           N  
ATOM   3953  CA  ILE D  64      -2.914  61.252   9.821  1.00 76.11           C  
ATOM   3954  C   ILE D  64      -1.882  61.910  10.733  1.00 76.11           C  
ATOM   3955  O   ILE D  64      -2.122  62.082  11.930  1.00 76.11           O  
ATOM   3956  CB  ILE D  64      -2.559  59.764   9.597  1.00 76.11           C  
ATOM   3957  CG1 ILE D  64      -3.709  59.043   8.884  1.00 76.11           C  
ATOM   3958  CG2 ILE D  64      -2.227  59.082  10.927  1.00 76.11           C  
ATOM   3959  CD1 ILE D  64      -3.390  57.608   8.489  1.00 76.11           C  
ATOM   3960  N   LEU D  65      -0.822  62.372  10.179  1.00 77.54           N  
ATOM   3961  CA  LEU D  65       0.209  63.046  10.960  1.00 77.54           C  
ATOM   3962  C   LEU D  65      -0.294  64.387  11.482  1.00 77.54           C  
ATOM   3963  O   LEU D  65       0.027  64.780  12.607  1.00 77.54           O  
ATOM   3964  CB  LEU D  65       1.469  63.254  10.116  1.00 77.54           C  
ATOM   3965  CG  LEU D  65       2.599  62.243  10.322  1.00 77.54           C  
ATOM   3966  CD1 LEU D  65       3.144  61.777   8.977  1.00 77.54           C  
ATOM   3967  CD2 LEU D  65       3.708  62.847  11.175  1.00 77.54           C  
ATOM   3968  N   ILE D  66      -1.116  65.086  10.615  1.00 78.99           N  
ATOM   3969  CA  ILE D  66      -1.694  66.357  11.034  1.00 78.99           C  
ATOM   3970  C   ILE D  66      -2.660  66.127  12.194  1.00 78.99           C  
ATOM   3971  O   ILE D  66      -2.612  66.837  13.201  1.00 78.99           O  
ATOM   3972  CB  ILE D  66      -2.419  67.062   9.866  1.00 78.99           C  
ATOM   3973  CG1 ILE D  66      -1.409  67.504   8.801  1.00 78.99           C  
ATOM   3974  CG2 ILE D  66      -3.234  68.254  10.377  1.00 78.99           C  
ATOM   3975  CD1 ILE D  66      -2.048  68.079   7.543  1.00 78.99           C  
ATOM   3976  N   ALA D  67      -3.399  65.075  12.130  1.00 81.17           N  
ATOM   3977  CA  ALA D  67      -4.373  64.778  13.177  1.00 81.17           C  
ATOM   3978  C   ALA D  67      -3.680  64.352  14.467  1.00 81.17           C  
ATOM   3979  O   ALA D  67      -4.048  64.799  15.555  1.00 81.17           O  
ATOM   3980  CB  ALA D  67      -5.339  63.691  12.711  1.00 81.17           C  
ATOM   3981  N   VAL D  68      -2.657  63.586  14.377  1.00 84.77           N  
ATOM   3982  CA  VAL D  68      -1.916  63.126  15.548  1.00 84.77           C  
ATOM   3983  C   VAL D  68      -1.208  64.305  16.208  1.00 84.77           C  
ATOM   3984  O   VAL D  68      -1.229  64.442  17.434  1.00 84.77           O  
ATOM   3985  CB  VAL D  68      -0.892  62.029  15.176  1.00 84.77           C  
ATOM   3986  CG1 VAL D  68       0.061  61.765  16.341  1.00 84.77           C  
ATOM   3987  CG2 VAL D  68      -1.610  60.745  14.768  1.00 84.77           C  
ATOM   3988  N   GLY D  69      -0.684  65.187  15.338  1.00 84.63           N  
ATOM   3989  CA  GLY D  69      -0.025  66.364  15.885  1.00 84.63           C  
ATOM   3990  C   GLY D  69      -0.983  67.316  16.575  1.00 84.63           C  
ATOM   3991  O   GLY D  69      -0.698  67.806  17.670  1.00 84.63           O  
ATOM   3992  N   ALA D  70      -2.118  67.494  16.020  1.00 86.50           N  
ATOM   3993  CA  ALA D  70      -3.108  68.404  16.590  1.00 86.50           C  
ATOM   3994  C   ALA D  70      -3.676  67.851  17.894  1.00 86.50           C  
ATOM   3995  O   ALA D  70      -3.833  68.587  18.871  1.00 86.50           O  
ATOM   3996  CB  ALA D  70      -4.233  68.660  15.589  1.00 86.50           C  
ATOM   3997  N   VAL D  71      -3.880  66.581  17.934  1.00 88.11           N  
ATOM   3998  CA  VAL D  71      -4.429  65.957  19.133  1.00 88.11           C  
ATOM   3999  C   VAL D  71      -3.389  65.985  20.251  1.00 88.11           C  
ATOM   4000  O   VAL D  71      -3.715  66.283  21.403  1.00 88.11           O  
ATOM   4001  CB  VAL D  71      -4.882  64.505  18.862  1.00 88.11           C  
ATOM   4002  CG1 VAL D  71      -5.147  63.768  20.173  1.00 88.11           C  
ATOM   4003  CG2 VAL D  71      -6.126  64.491  17.976  1.00 88.11           C  
ATOM   4004  N   MET D  72      -2.168  65.757  19.928  1.00 85.65           N  
ATOM   4005  CA  MET D  72      -1.097  65.799  20.919  1.00 85.65           C  
ATOM   4006  C   MET D  72      -0.925  67.210  21.473  1.00 85.65           C  
ATOM   4007  O   MET D  72      -0.688  67.386  22.670  1.00 85.65           O  
ATOM   4008  CB  MET D  72       0.220  65.312  20.311  1.00 85.65           C  
ATOM   4009  CG  MET D  72       0.303  63.802  20.160  1.00 85.65           C  
ATOM   4010  SD  MET D  72       1.925  63.250  19.502  1.00 85.65           S  
ATOM   4011  CE  MET D  72       3.035  63.976  20.739  1.00 85.65           C  
ATOM   4012  N   MET D  73      -1.104  68.205  20.628  1.00 87.48           N  
ATOM   4013  CA  MET D  73      -0.986  69.595  21.057  1.00 87.48           C  
ATOM   4014  C   MET D  73      -2.151  69.987  21.960  1.00 87.48           C  
ATOM   4015  O   MET D  73      -1.953  70.625  22.995  1.00 87.48           O  
ATOM   4016  CB  MET D  73      -0.924  70.528  19.847  1.00 87.48           C  
ATOM   4017  CG  MET D  73      -0.354  71.902  20.162  1.00 87.48           C  
ATOM   4018  SD  MET D  73      -0.228  72.968  18.674  1.00 87.48           S  
ATOM   4019  CE  MET D  73      -0.538  74.594  19.417  1.00 87.48           C  
ATOM   4020  N   PHE D  74      -3.315  69.575  21.654  1.00 89.16           N  
ATOM   4021  CA  PHE D  74      -4.513  69.913  22.414  1.00 89.16           C  
ATOM   4022  C   PHE D  74      -4.501  69.230  23.776  1.00 89.16           C  
ATOM   4023  O   PHE D  74      -4.697  69.880  24.805  1.00 89.16           O  
ATOM   4024  CB  PHE D  74      -5.773  69.519  21.639  1.00 89.16           C  
ATOM   4025  CG  PHE D  74      -7.048  69.713  22.414  1.00 89.16           C  
ATOM   4026  CD1 PHE D  74      -7.757  68.620  22.898  1.00 89.16           C  
ATOM   4027  CD2 PHE D  74      -7.538  70.989  22.660  1.00 89.16           C  
ATOM   4028  CE1 PHE D  74      -8.938  68.797  23.616  1.00 89.16           C  
ATOM   4029  CE2 PHE D  74      -8.717  71.174  23.377  1.00 89.16           C  
ATOM   4030  CZ  PHE D  74      -9.416  70.076  23.854  1.00 89.16           C  
ATOM   4031  N   VAL D  75      -4.153  67.937  23.761  1.00 89.46           N  
ATOM   4032  CA  VAL D  75      -4.151  67.176  25.007  1.00 89.46           C  
ATOM   4033  C   VAL D  75      -2.994  67.637  25.890  1.00 89.46           C  
ATOM   4034  O   VAL D  75      -3.146  67.760  27.108  1.00 89.46           O  
ATOM   4035  CB  VAL D  75      -4.050  65.657  24.744  1.00 89.46           C  
ATOM   4036  CG1 VAL D  75      -3.869  64.894  26.055  1.00 89.46           C  
ATOM   4037  CG2 VAL D  75      -5.289  65.161  24.000  1.00 89.46           C  
ATOM   4038  N   GLY D  76      -1.868  67.954  25.257  1.00 87.82           N  
ATOM   4039  CA  GLY D  76      -0.750  68.486  26.019  1.00 87.82           C  
ATOM   4040  C   GLY D  76      -1.039  69.842  26.635  1.00 87.82           C  
ATOM   4041  O   GLY D  76      -0.646  70.109  27.773  1.00 87.82           O  
ATOM   4042  N   PHE D  77      -1.780  70.639  25.978  1.00 87.56           N  
ATOM   4043  CA  PHE D  77      -2.150  71.959  26.473  1.00 87.56           C  
ATOM   4044  C   PHE D  77      -3.096  71.845  27.663  1.00 87.56           C  
ATOM   4045  O   PHE D  77      -2.921  72.534  28.671  1.00 87.56           O  
ATOM   4046  CB  PHE D  77      -2.800  72.790  25.363  1.00 87.56           C  
ATOM   4047  CG  PHE D  77      -3.352  74.108  25.835  1.00 87.56           C  
ATOM   4048  CD1 PHE D  77      -4.717  74.274  26.039  1.00 87.56           C  
ATOM   4049  CD2 PHE D  77      -2.505  75.183  26.074  1.00 87.56           C  
ATOM   4050  CE1 PHE D  77      -5.230  75.493  26.475  1.00 87.56           C  
ATOM   4051  CE2 PHE D  77      -3.011  76.404  26.510  1.00 87.56           C  
ATOM   4052  CZ  PHE D  77      -4.374  76.558  26.709  1.00 87.56           C  
ATOM   4053  N   LEU D  78      -4.101  70.957  27.586  1.00 87.90           N  
ATOM   4054  CA  LEU D  78      -5.045  70.762  28.681  1.00 87.90           C  
ATOM   4055  C   LEU D  78      -4.330  70.265  29.933  1.00 87.90           C  
ATOM   4056  O   LEU D  78      -4.660  70.679  31.047  1.00 87.90           O  
ATOM   4057  CB  LEU D  78      -6.138  69.769  28.277  1.00 87.90           C  
ATOM   4058  CG  LEU D  78      -7.116  70.239  27.199  1.00 87.90           C  
ATOM   4059  CD1 LEU D  78      -8.023  69.091  26.768  1.00 87.90           C  
ATOM   4060  CD2 LEU D  78      -7.941  71.418  27.703  1.00 87.90           C  
ATOM   4061  N   GLY D  79      -3.270  69.451  29.734  1.00 86.50           N  
ATOM   4062  CA  GLY D  79      -2.533  68.900  30.860  1.00 86.50           C  
ATOM   4063  C   GLY D  79      -1.601  69.904  31.512  1.00 86.50           C  
ATOM   4064  O   GLY D  79      -1.566  70.020  32.739  1.00 86.50           O  
ATOM   4065  N   CYS D  80      -0.829  70.594  30.672  1.00 84.82           N  
ATOM   4066  CA  CYS D  80       0.137  71.535  31.227  1.00 84.82           C  
ATOM   4067  C   CYS D  80      -0.564  72.760  31.803  1.00 84.82           C  
ATOM   4068  O   CYS D  80      -0.309  73.146  32.946  1.00 84.82           O  
ATOM   4069  CB  CYS D  80       1.140  71.966  30.159  1.00 84.82           C  
ATOM   4070  SG  CYS D  80       0.395  72.855  28.775  1.00 84.82           S  
ATOM   4071  N   TYR D  81      -1.534  73.329  31.049  1.00 83.64           N  
ATOM   4072  CA  TYR D  81      -2.267  74.494  31.532  1.00 83.64           C  
ATOM   4073  C   TYR D  81      -3.219  74.111  32.660  1.00 83.64           C  
ATOM   4074  O   TYR D  81      -3.429  74.889  33.593  1.00 83.64           O  
ATOM   4075  CB  TYR D  81      -3.049  75.149  30.389  1.00 83.64           C  
ATOM   4076  CG  TYR D  81      -3.300  76.623  30.593  1.00 83.64           C  
ATOM   4077  CD1 TYR D  81      -4.573  77.095  30.909  1.00 83.64           C  
ATOM   4078  CD2 TYR D  81      -2.268  77.547  30.470  1.00 83.64           C  
ATOM   4079  CE1 TYR D  81      -4.810  78.453  31.095  1.00 83.64           C  
ATOM   4080  CE2 TYR D  81      -2.495  78.907  30.654  1.00 83.64           C  
ATOM   4081  CZ  TYR D  81      -3.767  79.350  30.968  1.00 83.64           C  
ATOM   4082  OH  TYR D  81      -3.996  80.695  31.151  1.00 83.64           O  
ATOM   4083  N   GLY D  82      -3.778  72.983  32.644  1.00 85.53           N  
ATOM   4084  CA  GLY D  82      -4.644  72.510  33.712  1.00 85.53           C  
ATOM   4085  C   GLY D  82      -3.912  72.303  35.024  1.00 85.53           C  
ATOM   4086  O   GLY D  82      -4.455  72.586  36.094  1.00 85.53           O  
ATOM   4087  N   ALA D  83      -2.668  71.826  34.969  1.00 85.45           N  
ATOM   4088  CA  ALA D  83      -1.888  71.570  36.178  1.00 85.45           C  
ATOM   4089  C   ALA D  83      -1.380  72.873  36.788  1.00 85.45           C  
ATOM   4090  O   ALA D  83      -1.521  73.099  37.992  1.00 85.45           O  
ATOM   4091  CB  ALA D  83      -0.719  70.639  35.869  1.00 85.45           C  
ATOM   4092  N   ILE D  84      -0.940  73.824  35.995  1.00 81.71           N  
ATOM   4093  CA  ILE D  84      -0.330  75.049  36.500  1.00 81.71           C  
ATOM   4094  C   ILE D  84      -1.416  75.987  37.023  1.00 81.71           C  
ATOM   4095  O   ILE D  84      -1.238  76.637  38.057  1.00 81.71           O  
ATOM   4096  CB  ILE D  84       0.508  75.754  35.410  1.00 81.71           C  
ATOM   4097  CG1 ILE D  84       1.973  75.860  35.849  1.00 81.71           C  
ATOM   4098  CG2 ILE D  84      -0.071  77.136  35.093  1.00 81.71           C  
ATOM   4099  CD1 ILE D  84       2.925  74.984  35.045  1.00 81.71           C  
ATOM   4100  N   GLN D  85      -2.614  76.026  36.403  1.00 81.35           N  
ATOM   4101  CA  GLN D  85      -3.693  76.913  36.822  1.00 81.35           C  
ATOM   4102  C   GLN D  85      -4.592  76.239  37.854  1.00 81.35           C  
ATOM   4103  O   GLN D  85      -5.492  76.871  38.410  1.00 81.35           O  
ATOM   4104  CB  GLN D  85      -4.522  77.357  35.616  1.00 81.35           C  
ATOM   4105  CG  GLN D  85      -3.876  78.473  34.803  1.00 81.35           C  
ATOM   4106  CD  GLN D  85      -4.872  79.218  33.936  1.00 81.35           C  
ATOM   4107  NE2 GLN D  85      -4.398  80.243  33.235  1.00 81.35           N  
ATOM   4108  OE1 GLN D  85      -6.059  78.877  33.895  1.00 81.35           O  
ATOM   4109  N   GLU D  86      -4.311  75.062  38.136  1.00 81.01           N  
ATOM   4110  CA  GLU D  86      -5.107  74.293  39.088  1.00 81.01           C  
ATOM   4111  C   GLU D  86      -6.598  74.406  38.780  1.00 81.01           C  
ATOM   4112  O   GLU D  86      -7.402  74.678  39.673  1.00 81.01           O  
ATOM   4113  CB  GLU D  86      -4.829  74.758  40.520  1.00 81.01           C  
ATOM   4114  CG  GLU D  86      -3.395  74.526  40.975  1.00 81.01           C  
ATOM   4115  CD  GLU D  86      -3.171  74.853  42.442  1.00 81.01           C  
ATOM   4116  OE1 GLU D  86      -2.043  74.646  42.944  1.00 81.01           O  
ATOM   4117  OE2 GLU D  86      -4.131  75.318  43.096  1.00 81.01           O  
ATOM   4118  N   SER D  87      -6.907  74.327  37.448  1.00 81.95           N  
ATOM   4119  CA  SER D  87      -8.294  74.360  36.997  1.00 81.95           C  
ATOM   4120  C   SER D  87      -8.900  72.962  36.964  1.00 81.95           C  
ATOM   4121  O   SER D  87      -8.417  72.088  36.240  1.00 81.95           O  
ATOM   4122  CB  SER D  87      -8.393  75.001  35.612  1.00 81.95           C  
ATOM   4123  OG  SER D  87      -9.681  74.798  35.055  1.00 81.95           O  
ATOM   4124  N   GLN D  88      -9.908  72.705  37.691  1.00 77.79           N  
ATOM   4125  CA  GLN D  88     -10.591  71.416  37.734  1.00 77.79           C  
ATOM   4126  C   GLN D  88     -11.220  71.080  36.385  1.00 77.79           C  
ATOM   4127  O   GLN D  88     -11.218  69.922  35.963  1.00 77.79           O  
ATOM   4128  CB  GLN D  88     -11.659  71.410  38.827  1.00 77.79           C  
ATOM   4129  CG  GLN D  88     -11.093  71.374  40.240  1.00 77.79           C  
ATOM   4130  CD  GLN D  88     -12.167  71.210  41.299  1.00 77.79           C  
ATOM   4131  NE2 GLN D  88     -11.753  70.885  42.519  1.00 77.79           N  
ATOM   4132  OE1 GLN D  88     -13.360  71.375  41.023  1.00 77.79           O  
ATOM   4133  N   CYS D  89     -11.651  72.086  35.719  1.00 78.08           N  
ATOM   4134  CA  CYS D  89     -12.301  71.875  34.430  1.00 78.08           C  
ATOM   4135  C   CYS D  89     -11.294  71.437  33.375  1.00 78.08           C  
ATOM   4136  O   CYS D  89     -11.545  70.492  32.625  1.00 78.08           O  
ATOM   4137  CB  CYS D  89     -13.011  73.150  33.973  1.00 78.08           C  
ATOM   4138  SG  CYS D  89     -14.021  72.930  32.492  1.00 78.08           S  
ATOM   4139  N   LEU D  90     -10.206  71.975  33.367  1.00 81.42           N  
ATOM   4140  CA  LEU D  90      -9.188  71.639  32.378  1.00 81.42           C  
ATOM   4141  C   LEU D  90      -8.555  70.286  32.687  1.00 81.42           C  
ATOM   4142  O   LEU D  90      -8.260  69.511  31.775  1.00 81.42           O  
ATOM   4143  CB  LEU D  90      -8.106  72.722  32.332  1.00 81.42           C  
ATOM   4144  CG  LEU D  90      -8.324  73.854  31.328  1.00 81.42           C  
ATOM   4145  CD1 LEU D  90      -7.826  75.176  31.903  1.00 81.42           C  
ATOM   4146  CD2 LEU D  90      -7.624  73.542  30.010  1.00 81.42           C  
ATOM   4147  N   LEU D  91      -8.407  70.012  33.952  1.00 83.72           N  
ATOM   4148  CA  LEU D  91      -7.870  68.713  34.342  1.00 83.72           C  
ATOM   4149  C   LEU D  91      -8.891  67.607  34.100  1.00 83.72           C  
ATOM   4150  O   LEU D  91      -8.528  66.496  33.709  1.00 83.72           O  
ATOM   4151  CB  LEU D  91      -7.453  68.726  35.815  1.00 83.72           C  
ATOM   4152  CG  LEU D  91      -6.099  69.364  36.131  1.00 83.72           C  
ATOM   4153  CD1 LEU D  91      -5.989  69.662  37.622  1.00 83.72           C  
ATOM   4154  CD2 LEU D  91      -4.961  68.455  35.677  1.00 83.72           C  
ATOM   4155  N   GLY D  92     -10.155  67.954  34.340  1.00 80.81           N  
ATOM   4156  CA  GLY D  92     -11.206  67.004  34.013  1.00 80.81           C  
ATOM   4157  C   GLY D  92     -11.320  66.727  32.526  1.00 80.81           C  
ATOM   4158  O   GLY D  92     -11.480  65.577  32.113  1.00 80.81           O  
ATOM   4159  N   THR D  93     -11.223  67.801  31.665  1.00 83.03           N  
ATOM   4160  CA  THR D  93     -11.242  67.631  30.217  1.00 83.03           C  
ATOM   4161  C   THR D  93     -10.004  66.873  29.744  1.00 83.03           C  
ATOM   4162  O   THR D  93     -10.085  66.054  28.827  1.00 83.03           O  
ATOM   4163  CB  THR D  93     -11.321  68.990  29.496  1.00 83.03           C  
ATOM   4164  CG2 THR D  93     -11.706  68.814  28.031  1.00 83.03           C  
ATOM   4165  OG1 THR D  93     -12.303  69.810  30.142  1.00 83.03           O  
ATOM   4166  N   PHE D  94      -8.863  67.071  30.366  1.00 85.90           N  
ATOM   4167  CA  PHE D  94      -7.631  66.343  30.085  1.00 85.90           C  
ATOM   4168  C   PHE D  94      -7.799  64.858  30.382  1.00 85.90           C  
ATOM   4169  O   PHE D  94      -7.467  64.012  29.549  1.00 85.90           O  
ATOM   4170  CB  PHE D  94      -6.469  66.915  30.905  1.00 85.90           C  
ATOM   4171  CG  PHE D  94      -5.190  66.135  30.772  1.00 85.90           C  
ATOM   4172  CD1 PHE D  94      -4.685  65.412  31.844  1.00 85.90           C  
ATOM   4173  CD2 PHE D  94      -4.492  66.125  29.571  1.00 85.90           C  
ATOM   4174  CE1 PHE D  94      -3.500  64.688  31.723  1.00 85.90           C  
ATOM   4175  CE2 PHE D  94      -3.307  65.405  29.442  1.00 85.90           C  
ATOM   4176  CZ  PHE D  94      -2.813  64.688  30.519  1.00 85.90           C  
ATOM   4177  N   PHE D  95      -8.390  64.641  31.527  1.00 82.51           N  
ATOM   4178  CA  PHE D  95      -8.658  63.256  31.900  1.00 82.51           C  
ATOM   4179  C   PHE D  95      -9.599  62.599  30.898  1.00 82.51           C  
ATOM   4180  O   PHE D  95      -9.356  61.474  30.456  1.00 82.51           O  
ATOM   4181  CB  PHE D  95      -9.257  63.184  33.308  1.00 82.51           C  
ATOM   4182  CG  PHE D  95      -9.653  61.795  33.729  1.00 82.51           C  
ATOM   4183  CD1 PHE D  95     -10.959  61.351  33.570  1.00 82.51           C  
ATOM   4184  CD2 PHE D  95      -8.716  60.932  34.284  1.00 82.51           C  
ATOM   4185  CE1 PHE D  95     -11.328  60.065  33.959  1.00 82.51           C  
ATOM   4186  CE2 PHE D  95      -9.077  59.646  34.676  1.00 82.51           C  
ATOM   4187  CZ  PHE D  95     -10.383  59.215  34.512  1.00 82.51           C  
ATOM   4188  N   THR D  96     -10.615  63.336  30.457  1.00 80.03           N  
ATOM   4189  CA  THR D  96     -11.591  62.782  29.524  1.00 80.03           C  
ATOM   4190  C   THR D  96     -10.959  62.552  28.154  1.00 80.03           C  
ATOM   4191  O   THR D  96     -11.210  61.528  27.514  1.00 80.03           O  
ATOM   4192  CB  THR D  96     -12.813  63.707  29.379  1.00 80.03           C  
ATOM   4193  CG2 THR D  96     -13.984  62.975  28.733  1.00 80.03           C  
ATOM   4194  OG1 THR D  96     -13.211  64.170  30.676  1.00 80.03           O  
ATOM   4195  N   CYS D  97     -10.110  63.347  27.732  1.00 82.45           N  
ATOM   4196  CA  CYS D  97      -9.410  63.204  26.460  1.00 82.45           C  
ATOM   4197  C   CYS D  97      -8.453  62.017  26.495  1.00 82.45           C  
ATOM   4198  O   CYS D  97      -8.351  61.269  25.522  1.00 82.45           O  
ATOM   4199  CB  CYS D  97      -8.641  64.481  26.124  1.00 82.45           C  
ATOM   4200  SG  CYS D  97      -9.694  65.844  25.582  1.00 82.45           S  
ATOM   4201  N   LEU D  98      -7.799  61.801  27.598  1.00 84.05           N  
ATOM   4202  CA  LEU D  98      -6.866  60.686  27.718  1.00 84.05           C  
ATOM   4203  C   LEU D  98      -7.610  59.355  27.739  1.00 84.05           C  
ATOM   4204  O   LEU D  98      -7.127  58.360  27.195  1.00 84.05           O  
ATOM   4205  CB  LEU D  98      -6.017  60.829  28.983  1.00 84.05           C  
ATOM   4206  CG  LEU D  98      -4.864  61.833  28.917  1.00 84.05           C  
ATOM   4207  CD1 LEU D  98      -4.166  61.928  30.269  1.00 84.05           C  
ATOM   4208  CD2 LEU D  98      -3.875  61.438  27.825  1.00 84.05           C  
ATOM   4209  N   VAL D  99      -8.840  59.343  28.347  1.00 80.10           N  
ATOM   4210  CA  VAL D  99      -9.651  58.131  28.364  1.00 80.10           C  
ATOM   4211  C   VAL D  99     -10.107  57.793  26.947  1.00 80.10           C  
ATOM   4212  O   VAL D  99     -10.037  56.636  26.525  1.00 80.10           O  
ATOM   4213  CB  VAL D  99     -10.875  58.281  29.296  1.00 80.10           C  
ATOM   4214  CG1 VAL D  99     -11.851  57.123  29.097  1.00 80.10           C  
ATOM   4215  CG2 VAL D  99     -10.428  58.361  30.754  1.00 80.10           C  
ATOM   4216  N   ILE D 100     -10.426  58.817  26.150  1.00 79.85           N  
ATOM   4217  CA  ILE D 100     -10.878  58.618  24.778  1.00 79.85           C  
ATOM   4218  C   ILE D 100      -9.703  58.184  23.905  1.00 79.85           C  
ATOM   4219  O   ILE D 100      -9.830  57.265  23.093  1.00 79.85           O  
ATOM   4220  CB  ILE D 100     -11.529  59.897  24.206  1.00 79.85           C  
ATOM   4221  CG1 ILE D 100     -12.778  60.267  25.013  1.00 79.85           C  
ATOM   4222  CG2 ILE D 100     -11.869  59.713  22.724  1.00 79.85           C  
ATOM   4223  CD1 ILE D 100     -13.373  61.620  24.647  1.00 79.85           C  
ATOM   4224  N   LEU D 101      -8.530  58.747  24.098  1.00 79.21           N  
ATOM   4225  CA  LEU D 101      -7.341  58.398  23.328  1.00 79.21           C  
ATOM   4226  C   LEU D 101      -6.879  56.982  23.654  1.00 79.21           C  
ATOM   4227  O   LEU D 101      -6.450  56.243  22.765  1.00 79.21           O  
ATOM   4228  CB  LEU D 101      -6.211  59.392  23.605  1.00 79.21           C  
ATOM   4229  CG  LEU D 101      -6.285  60.726  22.860  1.00 79.21           C  
ATOM   4230  CD1 LEU D 101      -5.330  61.737  23.488  1.00 79.21           C  
ATOM   4231  CD2 LEU D 101      -5.970  60.533  21.382  1.00 79.21           C  
ATOM   4232  N   PHE D 102      -6.965  56.657  24.910  1.00 80.46           N  
ATOM   4233  CA  PHE D 102      -6.598  55.307  25.320  1.00 80.46           C  
ATOM   4234  C   PHE D 102      -7.522  54.277  24.680  1.00 80.46           C  
ATOM   4235  O   PHE D 102      -7.061  53.253  24.173  1.00 80.46           O  
ATOM   4236  CB  PHE D 102      -6.642  55.176  26.846  1.00 80.46           C  
ATOM   4237  CG  PHE D 102      -6.193  53.832  27.352  1.00 80.46           C  
ATOM   4238  CD1 PHE D 102      -7.113  52.921  27.856  1.00 80.46           C  
ATOM   4239  CD2 PHE D 102      -4.850  53.480  27.325  1.00 80.46           C  
ATOM   4240  CE1 PHE D 102      -6.701  51.676  28.325  1.00 80.46           C  
ATOM   4241  CE2 PHE D 102      -4.430  52.238  27.792  1.00 80.46           C  
ATOM   4242  CZ  PHE D 102      -5.356  51.337  28.294  1.00 80.46           C  
ATOM   4243  N   ALA D 103      -8.811  54.616  24.602  1.00 76.04           N  
ATOM   4244  CA  ALA D 103      -9.781  53.719  23.978  1.00 76.04           C  
ATOM   4245  C   ALA D 103      -9.536  53.605  22.476  1.00 76.04           C  
ATOM   4246  O   ALA D 103      -9.605  52.511  21.912  1.00 76.04           O  
ATOM   4247  CB  ALA D 103     -11.204  54.205  24.247  1.00 76.04           C  
ATOM   4248  N   CYS D 104      -9.124  54.715  21.860  1.00 78.26           N  
ATOM   4249  CA  CYS D 104      -8.819  54.724  20.433  1.00 78.26           C  
ATOM   4250  C   CYS D 104      -7.537  53.952  20.146  1.00 78.26           C  
ATOM   4251  O   CYS D 104      -7.443  53.247  19.139  1.00 78.26           O  
ATOM   4252  CB  CYS D 104      -8.688  56.158  19.922  1.00 78.26           C  
ATOM   4253  SG  CYS D 104     -10.259  57.044  19.829  1.00 78.26           S  
ATOM   4254  N   GLU D 105      -6.597  54.026  21.034  1.00 78.07           N  
ATOM   4255  CA  GLU D 105      -5.325  53.332  20.855  1.00 78.07           C  
ATOM   4256  C   GLU D 105      -5.502  51.820  20.960  1.00 78.07           C  
ATOM   4257  O   GLU D 105      -4.904  51.065  20.191  1.00 78.07           O  
ATOM   4258  CB  GLU D 105      -4.299  53.815  21.883  1.00 78.07           C  
ATOM   4259  CG  GLU D 105      -3.079  54.483  21.267  1.00 78.07           C  
ATOM   4260  CD  GLU D 105      -2.012  54.843  22.289  1.00 78.07           C  
ATOM   4261  OE1 GLU D 105      -0.878  55.189  21.886  1.00 78.07           O  
ATOM   4262  OE2 GLU D 105      -2.311  54.776  23.502  1.00 78.07           O  
ATOM   4263  N   VAL D 106      -6.328  51.442  21.925  1.00 72.43           N  
ATOM   4264  CA  VAL D 106      -6.575  50.012  22.083  1.00 72.43           C  
ATOM   4265  C   VAL D 106      -7.328  49.481  20.866  1.00 72.43           C  
ATOM   4266  O   VAL D 106      -6.997  48.416  20.339  1.00 72.43           O  
ATOM   4267  CB  VAL D 106      -7.371  49.714  23.374  1.00 72.43           C  
ATOM   4268  CG1 VAL D 106      -7.799  48.249  23.417  1.00 72.43           C  
ATOM   4269  CG2 VAL D 106      -6.539  50.068  24.606  1.00 72.43           C  
ATOM   4270  N   ALA D 107      -8.240  50.290  20.323  1.00 73.45           N  
ATOM   4271  CA  ALA D 107      -9.010  49.876  19.153  1.00 73.45           C  
ATOM   4272  C   ALA D 107      -8.126  49.801  17.912  1.00 73.45           C  
ATOM   4273  O   ALA D 107      -8.197  48.834  17.149  1.00 73.45           O  
ATOM   4274  CB  ALA D 107     -10.175  50.835  18.916  1.00 73.45           C  
ATOM   4275  N   ALA D 108      -7.182  50.746  17.833  1.00 76.86           N  
ATOM   4276  CA  ALA D 108      -6.255  50.768  16.703  1.00 76.86           C  
ATOM   4277  C   ALA D 108      -5.201  49.673  16.838  1.00 76.86           C  
ATOM   4278  O   ALA D 108      -4.782  49.079  15.841  1.00 76.86           O  
ATOM   4279  CB  ALA D 108      -5.587  52.136  16.591  1.00 76.86           C  
ATOM   4280  N   GLY D 109      -4.854  49.469  18.095  1.00 75.17           N  
ATOM   4281  CA  GLY D 109      -3.897  48.400  18.332  1.00 75.17           C  
ATOM   4282  C   GLY D 109      -4.435  47.027  17.974  1.00 75.17           C  
ATOM   4283  O   GLY D 109      -3.756  46.243  17.310  1.00 75.17           O  
ATOM   4284  N   ILE D 110      -5.679  46.759  18.246  1.00 68.43           N  
ATOM   4285  CA  ILE D 110      -6.309  45.479  17.940  1.00 68.43           C  
ATOM   4286  C   ILE D 110      -6.530  45.360  16.433  1.00 68.43           C  
ATOM   4287  O   ILE D 110      -6.190  44.340  15.828  1.00 68.43           O  
ATOM   4288  CB  ILE D 110      -7.647  45.313  18.693  1.00 68.43           C  
ATOM   4289  CG1 ILE D 110      -7.406  45.263  20.206  1.00 68.43           C  
ATOM   4290  CG2 ILE D 110      -8.386  44.059  18.215  1.00 68.43           C  
ATOM   4291  CD1 ILE D 110      -8.682  45.256  21.036  1.00 68.43           C  
ATOM   4292  N   TRP D 111      -7.030  46.462  15.816  1.00 74.27           N  
ATOM   4293  CA  TRP D 111      -7.277  46.454  14.378  1.00 74.27           C  
ATOM   4294  C   TRP D 111      -5.970  46.332  13.601  1.00 74.27           C  
ATOM   4295  O   TRP D 111      -5.893  45.595  12.616  1.00 74.27           O  
ATOM   4296  CB  TRP D 111      -8.021  47.724  13.954  1.00 74.27           C  
ATOM   4297  CG  TRP D 111      -8.409  47.747  12.506  1.00 74.27           C  
ATOM   4298  CD1 TRP D 111      -9.554  47.245  11.951  1.00 74.27           C  
ATOM   4299  CD2 TRP D 111      -7.649  48.298  11.427  1.00 74.27           C  
ATOM   4300  CE2 TRP D 111      -8.394  48.095  10.244  1.00 74.27           C  
ATOM   4301  CE3 TRP D 111      -6.409  48.946  11.344  1.00 74.27           C  
ATOM   4302  NE1 TRP D 111      -9.551  47.450  10.591  1.00 74.27           N  
ATOM   4303  CZ2 TRP D 111      -7.938  48.516   8.993  1.00 74.27           C  
ATOM   4304  CZ3 TRP D 111      -5.957  49.364  10.098  1.00 74.27           C  
ATOM   4305  CH2 TRP D 111      -6.722  49.147   8.940  1.00 74.27           C  
ATOM   4306  N   GLY D 112      -4.900  47.034  14.121  1.00 72.46           N  
ATOM   4307  CA  GLY D 112      -3.598  47.000  13.474  1.00 72.46           C  
ATOM   4308  C   GLY D 112      -2.930  45.640  13.550  1.00 72.46           C  
ATOM   4309  O   GLY D 112      -2.297  45.199  12.589  1.00 72.46           O  
ATOM   4310  N   PHE D 113      -3.208  44.947  14.614  1.00 71.44           N  
ATOM   4311  CA  PHE D 113      -2.603  43.631  14.784  1.00 71.44           C  
ATOM   4312  C   PHE D 113      -3.263  42.610  13.866  1.00 71.44           C  
ATOM   4313  O   PHE D 113      -2.579  41.813  13.220  1.00 71.44           O  
ATOM   4314  CB  PHE D 113      -2.710  43.173  16.241  1.00 71.44           C  
ATOM   4315  CG  PHE D 113      -2.070  41.837  16.506  1.00 71.44           C  
ATOM   4316  CD1 PHE D 113      -2.848  40.697  16.667  1.00 71.44           C  
ATOM   4317  CD2 PHE D 113      -0.688  41.721  16.593  1.00 71.44           C  
ATOM   4318  CE1 PHE D 113      -2.257  39.459  16.912  1.00 71.44           C  
ATOM   4319  CE2 PHE D 113      -0.092  40.487  16.838  1.00 71.44           C  
ATOM   4320  CZ  PHE D 113      -0.878  39.358  16.997  1.00 71.44           C  
ATOM   4321  N   VAL D 114      -4.620  42.657  13.664  1.00 68.60           N  
ATOM   4322  CA  VAL D 114      -5.370  41.714  12.841  1.00 68.60           C  
ATOM   4323  C   VAL D 114      -5.096  41.986  11.363  1.00 68.60           C  
ATOM   4324  O   VAL D 114      -5.042  41.057  10.554  1.00 68.60           O  
ATOM   4325  CB  VAL D 114      -6.886  41.792  13.125  1.00 68.60           C  
ATOM   4326  CG1 VAL D 114      -7.667  40.926  12.139  1.00 68.60           C  
ATOM   4327  CG2 VAL D 114      -7.181  41.367  14.563  1.00 68.60           C  
ATOM   4328  N   ASN D 115      -4.849  43.316  11.051  1.00 70.98           N  
ATOM   4329  CA  ASN D 115      -4.627  43.720   9.667  1.00 70.98           C  
ATOM   4330  C   ASN D 115      -3.179  44.145   9.433  1.00 70.98           C  
ATOM   4331  O   ASN D 115      -2.920  45.110   8.711  1.00 70.98           O  
ATOM   4332  CB  ASN D 115      -5.581  44.851   9.278  1.00 70.98           C  
ATOM   4333  CG  ASN D 115      -7.035  44.422   9.300  1.00 70.98           C  
ATOM   4334  ND2 ASN D 115      -7.885  45.236   9.913  1.00 70.98           N  
ATOM   4335  OD1 ASN D 115      -7.390  43.366   8.769  1.00 70.98           O  
ATOM   4336  N   LYS D 116      -2.240  43.379  10.121  1.00 74.78           N  
ATOM   4337  CA  LYS D 116      -0.835  43.773  10.053  1.00 74.78           C  
ATOM   4338  C   LYS D 116      -0.325  43.746   8.615  1.00 74.78           C  
ATOM   4339  O   LYS D 116       0.471  44.599   8.217  1.00 74.78           O  
ATOM   4340  CB  LYS D 116       0.022  42.858  10.930  1.00 74.78           C  
ATOM   4341  CG  LYS D 116      -0.003  41.396  10.510  1.00 74.78           C  
ATOM   4342  CD  LYS D 116       0.852  40.535  11.430  1.00 74.78           C  
ATOM   4343  CE  LYS D 116       0.855  39.077  10.991  1.00 74.78           C  
ATOM   4344  NZ  LYS D 116       1.833  38.264  11.774  1.00 74.78           N  
ATOM   4345  N   ASP D 117      -0.767  42.784   7.812  1.00 74.92           N  
ATOM   4346  CA  ASP D 117      -0.307  42.686   6.430  1.00 74.92           C  
ATOM   4347  C   ASP D 117      -0.852  43.836   5.587  1.00 74.92           C  
ATOM   4348  O   ASP D 117      -0.143  44.382   4.739  1.00 74.92           O  
ATOM   4349  CB  ASP D 117      -0.722  41.345   5.821  1.00 74.92           C  
ATOM   4350  CG  ASP D 117      -0.072  40.156   6.506  1.00 74.92           C  
ATOM   4351  OD1 ASP D 117       1.025  40.311   7.085  1.00 74.92           O  
ATOM   4352  OD2 ASP D 117      -0.658  39.053   6.462  1.00 74.92           O  
ATOM   4353  N   GLN D 118      -2.125  44.214   5.897  1.00 72.71           N  
ATOM   4354  CA  GLN D 118      -2.708  45.340   5.176  1.00 72.71           C  
ATOM   4355  C   GLN D 118      -1.978  46.639   5.503  1.00 72.71           C  
ATOM   4356  O   GLN D 118      -1.725  47.456   4.615  1.00 72.71           O  
ATOM   4357  CB  GLN D 118      -4.195  45.476   5.504  1.00 72.71           C  
ATOM   4358  CG  GLN D 118      -4.920  46.511   4.654  1.00 72.71           C  
ATOM   4359  CD  GLN D 118      -4.941  46.151   3.181  1.00 72.71           C  
ATOM   4360  NE2 GLN D 118      -4.984  47.165   2.323  1.00 72.71           N  
ATOM   4361  OE1 GLN D 118      -4.919  44.971   2.816  1.00 72.71           O  
ATOM   4362  N   ILE D 119      -1.586  46.779   6.752  1.00 75.61           N  
ATOM   4363  CA  ILE D 119      -0.880  47.992   7.149  1.00 75.61           C  
ATOM   4364  C   ILE D 119       0.505  48.017   6.505  1.00 75.61           C  
ATOM   4365  O   ILE D 119       0.955  49.061   6.027  1.00 75.61           O  
ATOM   4366  CB  ILE D 119      -0.756  48.095   8.686  1.00 75.61           C  
ATOM   4367  CG1 ILE D 119      -2.147  48.164   9.329  1.00 75.61           C  
ATOM   4368  CG2 ILE D 119       0.089  49.310   9.080  1.00 75.61           C  
ATOM   4369  CD1 ILE D 119      -2.123  48.216  10.850  1.00 75.61           C  
ATOM   4370  N   ALA D 120       1.075  46.895   6.487  1.00 77.50           N  
ATOM   4371  CA  ALA D 120       2.385  46.812   5.846  1.00 77.50           C  
ATOM   4372  C   ALA D 120       2.294  47.176   4.366  1.00 77.50           C  
ATOM   4373  O   ALA D 120       3.144  47.903   3.846  1.00 77.50           O  
ATOM   4374  CB  ALA D 120       2.972  45.413   6.013  1.00 77.50           C  
ATOM   4375  N   LYS D 121       1.332  46.665   3.693  1.00 76.75           N  
ATOM   4376  CA  LYS D 121       1.118  46.997   2.287  1.00 76.75           C  
ATOM   4377  C   LYS D 121       0.869  48.491   2.107  1.00 76.75           C  
ATOM   4378  O   LYS D 121       1.389  49.103   1.172  1.00 76.75           O  
ATOM   4379  CB  LYS D 121      -0.056  46.197   1.720  1.00 76.75           C  
ATOM   4380  CG  LYS D 121       0.345  44.871   1.090  1.00 76.75           C  
ATOM   4381  CD  LYS D 121      -0.865  44.124   0.544  1.00 76.75           C  
ATOM   4382  CE  LYS D 121      -0.483  42.742   0.030  1.00 76.75           C  
ATOM   4383  NZ  LYS D 121      -1.679  41.969  -0.421  1.00 76.75           N  
ATOM   4384  N   ASP D 122       0.052  49.031   3.040  1.00 76.74           N  
ATOM   4385  CA  ASP D 122      -0.249  50.456   2.952  1.00 76.74           C  
ATOM   4386  C   ASP D 122       1.007  51.298   3.166  1.00 76.74           C  
ATOM   4387  O   ASP D 122       1.208  52.307   2.487  1.00 76.74           O  
ATOM   4388  CB  ASP D 122      -1.322  50.843   3.973  1.00 76.74           C  
ATOM   4389  CG  ASP D 122      -2.694  50.290   3.630  1.00 76.74           C  
ATOM   4390  OD1 ASP D 122      -2.920  49.898   2.465  1.00 76.74           O  
ATOM   4391  OD2 ASP D 122      -3.558  50.248   4.533  1.00 76.74           O  
ATOM   4392  N   VAL D 123       1.865  50.859   4.078  1.00 81.17           N  
ATOM   4393  CA  VAL D 123       3.105  51.590   4.323  1.00 81.17           C  
ATOM   4394  C   VAL D 123       4.021  51.475   3.107  1.00 81.17           C  
ATOM   4395  O   VAL D 123       4.684  52.444   2.728  1.00 81.17           O  
ATOM   4396  CB  VAL D 123       3.828  51.071   5.587  1.00 81.17           C  
ATOM   4397  CG1 VAL D 123       5.218  51.694   5.706  1.00 81.17           C  
ATOM   4398  CG2 VAL D 123       2.998  51.365   6.835  1.00 81.17           C  
ATOM   4399  N   LYS D 124       4.007  50.340   2.502  1.00 78.31           N  
ATOM   4400  CA  LYS D 124       4.810  50.153   1.297  1.00 78.31           C  
ATOM   4401  C   LYS D 124       4.314  51.045   0.162  1.00 78.31           C  
ATOM   4402  O   LYS D 124       5.113  51.674  -0.533  1.00 78.31           O  
ATOM   4403  CB  LYS D 124       4.788  48.687   0.860  1.00 78.31           C  
ATOM   4404  CG  LYS D 124       5.642  47.771   1.724  1.00 78.31           C  
ATOM   4405  CD  LYS D 124       5.545  46.321   1.266  1.00 78.31           C  
ATOM   4406  CE  LYS D 124       6.125  45.367   2.301  1.00 78.31           C  
ATOM   4407  NZ  LYS D 124       6.031  43.945   1.857  1.00 78.31           N  
ATOM   4408  N   GLN D 125       2.996  51.084   0.030  1.00 74.86           N  
ATOM   4409  CA  GLN D 125       2.424  51.950  -0.995  1.00 74.86           C  
ATOM   4410  C   GLN D 125       2.730  53.417  -0.710  1.00 74.86           C  
ATOM   4411  O   GLN D 125       3.002  54.190  -1.631  1.00 74.86           O  
ATOM   4412  CB  GLN D 125       0.912  51.739  -1.094  1.00 74.86           C  
ATOM   4413  CG  GLN D 125       0.342  52.007  -2.480  1.00 74.86           C  
ATOM   4414  CD  GLN D 125      -1.136  51.683  -2.581  1.00 74.86           C  
ATOM   4415  NE2 GLN D 125      -1.716  51.916  -3.754  1.00 74.86           N  
ATOM   4416  OE1 GLN D 125      -1.753  51.228  -1.612  1.00 74.86           O  
ATOM   4417  N   PHE D 126       2.632  53.738   0.600  1.00 76.95           N  
ATOM   4418  CA  PHE D 126       3.001  55.091   0.999  1.00 76.95           C  
ATOM   4419  C   PHE D 126       4.446  55.391   0.618  1.00 76.95           C  
ATOM   4420  O   PHE D 126       4.732  56.428   0.016  1.00 76.95           O  
ATOM   4421  CB  PHE D 126       2.804  55.281   2.505  1.00 76.95           C  
ATOM   4422  CG  PHE D 126       3.259  56.623   3.012  1.00 76.95           C  
ATOM   4423  CD1 PHE D 126       4.489  56.762   3.644  1.00 76.95           C  
ATOM   4424  CD2 PHE D 126       2.457  57.746   2.857  1.00 76.95           C  
ATOM   4425  CE1 PHE D 126       4.914  58.003   4.114  1.00 76.95           C  
ATOM   4426  CE2 PHE D 126       2.873  58.989   3.324  1.00 76.95           C  
ATOM   4427  CZ  PHE D 126       4.102  59.116   3.954  1.00 76.95           C  
ATOM   4428  N   TYR D 127       5.268  54.487   0.878  1.00 81.06           N  
ATOM   4429  CA  TYR D 127       6.684  54.646   0.570  1.00 81.06           C  
ATOM   4430  C   TYR D 127       6.909  54.728  -0.936  1.00 81.06           C  
ATOM   4431  O   TYR D 127       7.656  55.585  -1.413  1.00 81.06           O  
ATOM   4432  CB  TYR D 127       7.497  53.488   1.156  1.00 81.06           C  
ATOM   4433  CG  TYR D 127       8.932  53.457   0.691  1.00 81.06           C  
ATOM   4434  CD1 TYR D 127       9.351  52.547  -0.277  1.00 81.06           C  
ATOM   4435  CD2 TYR D 127       9.872  54.336   1.218  1.00 81.06           C  
ATOM   4436  CE1 TYR D 127      10.673  52.513  -0.708  1.00 81.06           C  
ATOM   4437  CE2 TYR D 127      11.198  54.310   0.795  1.00 81.06           C  
ATOM   4438  CZ  TYR D 127      11.587  53.397  -0.168  1.00 81.06           C  
ATOM   4439  OH  TYR D 127      12.898  53.369  -0.590  1.00 81.06           O  
ATOM   4440  N   ASP D 128       6.325  53.810  -1.711  1.00 76.88           N  
ATOM   4441  CA  ASP D 128       6.506  53.768  -3.159  1.00 76.88           C  
ATOM   4442  C   ASP D 128       6.082  55.086  -3.803  1.00 76.88           C  
ATOM   4443  O   ASP D 128       6.773  55.604  -4.683  1.00 76.88           O  
ATOM   4444  CB  ASP D 128       5.716  52.608  -3.766  1.00 76.88           C  
ATOM   4445  CG  ASP D 128       6.348  51.254  -3.493  1.00 76.88           C  
ATOM   4446  OD1 ASP D 128       7.483  51.204  -2.971  1.00 76.88           O  
ATOM   4447  OD2 ASP D 128       5.707  50.227  -3.806  1.00 76.88           O  
ATOM   4448  N   GLN D 129       4.986  55.600  -3.327  1.00 73.31           N  
ATOM   4449  CA  GLN D 129       4.505  56.860  -3.885  1.00 73.31           C  
ATOM   4450  C   GLN D 129       5.420  58.018  -3.498  1.00 73.31           C  
ATOM   4451  O   GLN D 129       5.677  58.911  -4.309  1.00 73.31           O  
ATOM   4452  CB  GLN D 129       3.076  57.142  -3.420  1.00 73.31           C  
ATOM   4453  CG  GLN D 129       2.006  56.513  -4.303  1.00 73.31           C  
ATOM   4454  CD  GLN D 129       0.598  56.829  -3.836  1.00 73.31           C  
ATOM   4455  NE2 GLN D 129      -0.395  56.339  -4.570  1.00 73.31           N  
ATOM   4456  OE1 GLN D 129       0.404  57.509  -2.823  1.00 73.31           O  
ATOM   4457  N   ALA D 130       5.907  57.923  -2.283  1.00 75.34           N  
ATOM   4458  CA  ALA D 130       6.841  58.957  -1.846  1.00 75.34           C  
ATOM   4459  C   ALA D 130       8.146  58.886  -2.634  1.00 75.34           C  
ATOM   4460  O   ALA D 130       8.696  59.917  -3.029  1.00 75.34           O  
ATOM   4461  CB  ALA D 130       7.118  58.824  -0.351  1.00 75.34           C  
ATOM   4462  N   LEU D 131       8.563  57.727  -2.911  1.00 77.17           N  
ATOM   4463  CA  LEU D 131       9.809  57.539  -3.646  1.00 77.17           C  
ATOM   4464  C   LEU D 131       9.654  57.974  -5.099  1.00 77.17           C  
ATOM   4465  O   LEU D 131      10.537  58.636  -5.651  1.00 77.17           O  
ATOM   4466  CB  LEU D 131      10.252  56.075  -3.584  1.00 77.17           C  
ATOM   4467  CG  LEU D 131      11.564  55.732  -4.292  1.00 77.17           C  
ATOM   4468  CD1 LEU D 131      12.734  56.432  -3.607  1.00 77.17           C  
ATOM   4469  CD2 LEU D 131      11.778  54.223  -4.319  1.00 77.17           C  
ATOM   4470  N   GLN D 132       8.601  57.527  -5.708  1.00 72.80           N  
ATOM   4471  CA  GLN D 132       8.364  57.919  -7.093  1.00 72.80           C  
ATOM   4472  C   GLN D 132       8.324  59.436  -7.238  1.00 72.80           C  
ATOM   4473  O   GLN D 132       8.911  59.993  -8.167  1.00 72.80           O  
ATOM   4474  CB  GLN D 132       7.059  57.308  -7.608  1.00 72.80           C  
ATOM   4475  CG  GLN D 132       6.943  57.295  -9.126  1.00 72.80           C  
ATOM   4476  CD  GLN D 132       5.728  56.527  -9.615  1.00 72.80           C  
ATOM   4477  NE2 GLN D 132       5.589  56.414 -10.932  1.00 72.80           N  
ATOM   4478  OE1 GLN D 132       4.923  56.039  -8.816  1.00 72.80           O  
ATOM   4479  N   GLN D 133       7.701  59.993  -6.242  1.00 68.25           N  
ATOM   4480  CA  GLN D 133       7.617  61.449  -6.296  1.00 68.25           C  
ATOM   4481  C   GLN D 133       8.976  62.089  -6.029  1.00 68.25           C  
ATOM   4482  O   GLN D 133       9.324  63.101  -6.641  1.00 68.25           O  
ATOM   4483  CB  GLN D 133       6.587  61.966  -5.289  1.00 68.25           C  
ATOM   4484  CG  GLN D 133       6.095  63.377  -5.582  1.00 68.25           C  
ATOM   4485  CD  GLN D 133       4.949  63.798  -4.681  1.00 68.25           C  
ATOM   4486  NE2 GLN D 133       4.482  65.029  -4.853  1.00 68.25           N  
ATOM   4487  OE1 GLN D 133       4.489  63.022  -3.837  1.00 68.25           O  
ATOM   4488  N   ALA D 134       9.708  61.465  -5.250  1.00 74.15           N  
ATOM   4489  CA  ALA D 134      11.018  62.008  -4.903  1.00 74.15           C  
ATOM   4490  C   ALA D 134      12.004  61.841  -6.056  1.00 74.15           C  
ATOM   4491  O   ALA D 134      12.872  62.691  -6.266  1.00 74.15           O  
ATOM   4492  CB  ALA D 134      11.557  61.334  -3.644  1.00 74.15           C  
ATOM   4493  N   VAL D 135      11.808  60.816  -6.850  1.00 71.48           N  
ATOM   4494  CA  VAL D 135      12.751  60.524  -7.924  1.00 71.48           C  
ATOM   4495  C   VAL D 135      12.370  61.310  -9.176  1.00 71.48           C  
ATOM   4496  O   VAL D 135      13.239  61.836  -9.875  1.00 71.48           O  
ATOM   4497  CB  VAL D 135      12.801  59.013  -8.239  1.00 71.48           C  
ATOM   4498  CG1 VAL D 135      13.610  58.751  -9.509  1.00 71.48           C  
ATOM   4499  CG2 VAL D 135      13.390  58.241  -7.059  1.00 71.48           C  
ATOM   4500  N   VAL D 136      11.081  61.397  -9.416  1.00 63.89           N  
ATOM   4501  CA  VAL D 136      10.633  62.027 -10.654  1.00 63.89           C  
ATOM   4502  C   VAL D 136      10.649  63.545 -10.496  1.00 63.89           C  
ATOM   4503  O   VAL D 136      11.080  64.265 -11.400  1.00 63.89           O  
ATOM   4504  CB  VAL D 136       9.221  61.547 -11.057  1.00 63.89           C  
ATOM   4505  CG1 VAL D 136       8.707  62.332 -12.263  1.00 63.89           C  
ATOM   4506  CG2 VAL D 136       9.232  60.049 -11.356  1.00 63.89           C  
ATOM   4507  N   ASP D 137      10.158  64.014  -9.341  1.00 63.23           N  
ATOM   4508  CA  ASP D 137      10.066  65.455  -9.126  1.00 63.23           C  
ATOM   4509  C   ASP D 137      11.218  65.956  -8.257  1.00 63.23           C  
ATOM   4510  O   ASP D 137      11.243  65.712  -7.050  1.00 63.23           O  
ATOM   4511  CB  ASP D 137       8.726  65.817  -8.483  1.00 63.23           C  
ATOM   4512  CG  ASP D 137       8.274  67.230  -8.807  1.00 63.23           C  
ATOM   4513  OD1 ASP D 137       9.077  68.015  -9.356  1.00 63.23           O  
ATOM   4514  OD2 ASP D 137       7.107  67.561  -8.508  1.00 63.23           O  
ATOM   4515  N   ASP D 138      12.266  66.568  -8.861  1.00 63.86           N  
ATOM   4516  CA  ASP D 138      13.466  67.046  -8.179  1.00 63.86           C  
ATOM   4517  C   ASP D 138      13.124  68.129  -7.160  1.00 63.86           C  
ATOM   4518  O   ASP D 138      13.870  68.349  -6.204  1.00 63.86           O  
ATOM   4519  CB  ASP D 138      14.483  67.577  -9.191  1.00 63.86           C  
ATOM   4520  CG  ASP D 138      15.675  66.655  -9.374  1.00 63.86           C  
ATOM   4521  OD1 ASP D 138      15.810  65.672  -8.613  1.00 63.86           O  
ATOM   4522  OD2 ASP D 138      16.490  66.914 -10.286  1.00 63.86           O  
ATOM   4523  N   ASP D 139      12.033  68.811  -7.309  1.00 63.07           N  
ATOM   4524  CA  ASP D 139      11.704  69.911  -6.407  1.00 63.07           C  
ATOM   4525  C   ASP D 139      10.771  69.447  -5.292  1.00 63.07           C  
ATOM   4526  O   ASP D 139      10.307  70.256  -4.485  1.00 63.07           O  
ATOM   4527  CB  ASP D 139      11.065  71.066  -7.180  1.00 63.07           C  
ATOM   4528  CG  ASP D 139      12.049  71.796  -8.078  1.00 63.07           C  
ATOM   4529  OD1 ASP D 139      13.274  71.704  -7.841  1.00 63.07           O  
ATOM   4530  OD2 ASP D 139      11.597  72.471  -9.027  1.00 63.07           O  
ATOM   4531  N   ALA D 140      10.591  68.148  -5.239  1.00 66.04           N  
ATOM   4532  CA  ALA D 140       9.713  67.616  -4.200  1.00 66.04           C  
ATOM   4533  C   ALA D 140      10.473  67.408  -2.892  1.00 66.04           C  
ATOM   4534  O   ALA D 140      10.809  66.276  -2.537  1.00 66.04           O  
ATOM   4535  CB  ALA D 140       9.080  66.305  -4.659  1.00 66.04           C  
ATOM   4536  N   ASN D 141      10.828  68.459  -2.236  1.00 64.53           N  
ATOM   4537  CA  ASN D 141      11.619  68.449  -1.010  1.00 64.53           C  
ATOM   4538  C   ASN D 141      10.924  67.665   0.099  1.00 64.53           C  
ATOM   4539  O   ASN D 141      11.580  66.984   0.889  1.00 64.53           O  
ATOM   4540  CB  ASN D 141      11.913  69.877  -0.548  1.00 64.53           C  
ATOM   4541  CG  ASN D 141      12.869  70.605  -1.472  1.00 64.53           C  
ATOM   4542  ND2 ASN D 141      12.874  71.931  -1.396  1.00 64.53           N  
ATOM   4543  OD1 ASN D 141      13.596  69.981  -2.250  1.00 64.53           O  
ATOM   4544  N   ASN D 142       9.660  67.782   0.086  1.00 66.20           N  
ATOM   4545  CA  ASN D 142       8.905  67.076   1.116  1.00 66.20           C  
ATOM   4546  C   ASN D 142       8.992  65.563   0.937  1.00 66.20           C  
ATOM   4547  O   ASN D 142       9.219  64.831   1.901  1.00 66.20           O  
ATOM   4548  CB  ASN D 142       7.442  67.526   1.112  1.00 66.20           C  
ATOM   4549  CG  ASN D 142       7.288  69.011   1.373  1.00 66.20           C  
ATOM   4550  ND2 ASN D 142       6.085  69.529   1.160  1.00 66.20           N  
ATOM   4551  OD1 ASN D 142       8.243  69.688   1.763  1.00 66.20           O  
ATOM   4552  N   ALA D 143       8.890  65.203  -0.367  1.00 69.82           N  
ATOM   4553  CA  ALA D 143       9.006  63.772  -0.636  1.00 69.82           C  
ATOM   4554  C   ALA D 143      10.430  63.280  -0.383  1.00 69.82           C  
ATOM   4555  O   ALA D 143      10.630  62.177   0.129  1.00 69.82           O  
ATOM   4556  CB  ALA D 143       8.588  63.464  -2.072  1.00 69.82           C  
ATOM   4557  N   LYS D 144      11.278  64.132  -0.656  1.00 72.37           N  
ATOM   4558  CA  LYS D 144      12.678  63.782  -0.436  1.00 72.37           C  
ATOM   4559  C   LYS D 144      12.984  63.645   1.052  1.00 72.37           C  
ATOM   4560  O   LYS D 144      13.694  62.725   1.463  1.00 72.37           O  
ATOM   4561  CB  LYS D 144      13.598  64.829  -1.066  1.00 72.37           C  
ATOM   4562  CG  LYS D 144      13.692  64.740  -2.582  1.00 72.37           C  
ATOM   4563  CD  LYS D 144      14.628  65.799  -3.148  1.00 72.37           C  
ATOM   4564  CE  LYS D 144      14.554  65.858  -4.667  1.00 72.37           C  
ATOM   4565  NZ  LYS D 144      15.423  66.938  -5.224  1.00 72.37           N  
ATOM   4566  N   ALA D 145      12.394  64.480   1.747  1.00 71.99           N  
ATOM   4567  CA  ALA D 145      12.623  64.437   3.189  1.00 71.99           C  
ATOM   4568  C   ALA D 145      12.003  63.187   3.807  1.00 71.99           C  
ATOM   4569  O   ALA D 145      12.604  62.553   4.678  1.00 71.99           O  
ATOM   4570  CB  ALA D 145      12.060  65.690   3.855  1.00 71.99           C  
ATOM   4571  N   VAL D 146      10.832  62.852   3.323  1.00 74.51           N  
ATOM   4572  CA  VAL D 146      10.141  61.672   3.832  1.00 74.51           C  
ATOM   4573  C   VAL D 146      10.929  60.415   3.467  1.00 74.51           C  
ATOM   4574  O   VAL D 146      11.179  59.562   4.321  1.00 74.51           O  
ATOM   4575  CB  VAL D 146       8.700  61.577   3.281  1.00 74.51           C  
ATOM   4576  CG1 VAL D 146       8.088  60.216   3.604  1.00 74.51           C  
ATOM   4577  CG2 VAL D 146       7.838  62.703   3.849  1.00 74.51           C  
ATOM   4578  N   VAL D 147      11.392  60.340   2.194  1.00 79.38           N  
ATOM   4579  CA  VAL D 147      12.089  59.149   1.718  1.00 79.38           C  
ATOM   4580  C   VAL D 147      13.452  59.040   2.400  1.00 79.38           C  
ATOM   4581  O   VAL D 147      13.866  57.950   2.801  1.00 79.38           O  
ATOM   4582  CB  VAL D 147      12.261  59.168   0.184  1.00 79.38           C  
ATOM   4583  CG1 VAL D 147      13.210  58.059  -0.267  1.00 79.38           C  
ATOM   4584  CG2 VAL D 147      10.905  59.027  -0.507  1.00 79.38           C  
ATOM   4585  N   LYS D 148      14.021  60.194   2.605  1.00 75.31           N  
ATOM   4586  CA  LYS D 148      15.321  60.191   3.270  1.00 75.31           C  
ATOM   4587  C   LYS D 148      15.199  59.718   4.716  1.00 75.31           C  
ATOM   4588  O   LYS D 148      16.036  58.954   5.197  1.00 75.31           O  
ATOM   4589  CB  LYS D 148      15.951  61.584   3.225  1.00 75.31           C  
ATOM   4590  CG  LYS D 148      17.409  61.619   3.661  1.00 75.31           C  
ATOM   4591  CD  LYS D 148      18.020  62.999   3.455  1.00 75.31           C  
ATOM   4592  CE  LYS D 148      19.461  63.051   3.944  1.00 75.31           C  
ATOM   4593  NZ  LYS D 148      20.077  64.391   3.712  1.00 75.31           N  
ATOM   4594  N   THR D 149      14.144  60.130   5.359  1.00 75.23           N  
ATOM   4595  CA  THR D 149      13.923  59.710   6.738  1.00 75.23           C  
ATOM   4596  C   THR D 149      13.605  58.219   6.805  1.00 75.23           C  
ATOM   4597  O   THR D 149      14.077  57.518   7.703  1.00 75.23           O  
ATOM   4598  CB  THR D 149      12.781  60.511   7.390  1.00 75.23           C  
ATOM   4599  CG2 THR D 149      12.773  60.323   8.904  1.00 75.23           C  
ATOM   4600  OG1 THR D 149      12.953  61.903   7.094  1.00 75.23           O  
ATOM   4601  N   PHE D 150      12.865  57.789   5.874  1.00 76.97           N  
ATOM   4602  CA  PHE D 150      12.597  56.358   5.799  1.00 76.97           C  
ATOM   4603  C   PHE D 150      13.891  55.574   5.618  1.00 76.97           C  
ATOM   4604  O   PHE D 150      14.102  54.554   6.279  1.00 76.97           O  
ATOM   4605  CB  PHE D 150      11.631  56.051   4.649  1.00 76.97           C  
ATOM   4606  CG  PHE D 150      10.197  55.911   5.081  1.00 76.97           C  
ATOM   4607  CD1 PHE D 150       9.794  54.838   5.865  1.00 76.97           C  
ATOM   4608  CD2 PHE D 150       9.252  56.856   4.703  1.00 76.97           C  
ATOM   4609  CE1 PHE D 150       8.466  54.706   6.267  1.00 76.97           C  
ATOM   4610  CE2 PHE D 150       7.923  56.732   5.101  1.00 76.97           C  
ATOM   4611  CZ  PHE D 150       7.532  55.655   5.882  1.00 76.97           C  
ATOM   4612  N   HIS D 151      14.676  56.059   4.671  1.00 77.27           N  
ATOM   4613  CA  HIS D 151      15.925  55.380   4.346  1.00 77.27           C  
ATOM   4614  C   HIS D 151      16.879  55.380   5.535  1.00 77.27           C  
ATOM   4615  O   HIS D 151      17.523  54.368   5.819  1.00 77.27           O  
ATOM   4616  CB  HIS D 151      16.593  56.037   3.137  1.00 77.27           C  
ATOM   4617  CG  HIS D 151      15.895  55.765   1.843  1.00 77.27           C  
ATOM   4618  CD2 HIS D 151      14.856  54.948   1.548  1.00 77.27           C  
ATOM   4619  ND1 HIS D 151      16.258  56.370   0.660  1.00 77.27           N  
ATOM   4620  CE1 HIS D 151      15.470  55.936  -0.311  1.00 77.27           C  
ATOM   4621  NE2 HIS D 151      14.610  55.072   0.202  1.00 77.27           N  
ATOM   4622  N   GLU D 152      16.914  56.434   6.296  1.00 72.25           N  
ATOM   4623  CA  GLU D 152      17.807  56.522   7.448  1.00 72.25           C  
ATOM   4624  C   GLU D 152      17.293  55.679   8.612  1.00 72.25           C  
ATOM   4625  O   GLU D 152      18.073  55.015   9.296  1.00 72.25           O  
ATOM   4626  CB  GLU D 152      17.976  57.979   7.887  1.00 72.25           C  
ATOM   4627  CG  GLU D 152      18.941  58.775   7.021  1.00 72.25           C  
ATOM   4628  CD  GLU D 152      19.215  60.171   7.557  1.00 72.25           C  
ATOM   4629  OE1 GLU D 152      20.036  60.901   6.955  1.00 72.25           O  
ATOM   4630  OE2 GLU D 152      18.607  60.538   8.587  1.00 72.25           O  
ATOM   4631  N   THR D 153      15.963  55.610   8.752  1.00 74.30           N  
ATOM   4632  CA  THR D 153      15.376  54.905   9.884  1.00 74.30           C  
ATOM   4633  C   THR D 153      15.394  53.397   9.651  1.00 74.30           C  
ATOM   4634  O   THR D 153      15.680  52.625  10.569  1.00 74.30           O  
ATOM   4635  CB  THR D 153      13.931  55.369  10.143  1.00 74.30           C  
ATOM   4636  CG2 THR D 153      13.439  54.903  11.510  1.00 74.30           C  
ATOM   4637  OG1 THR D 153      13.878  56.800  10.092  1.00 74.30           O  
ATOM   4638  N   LEU D 154      15.101  52.968   8.405  1.00 77.26           N  
ATOM   4639  CA  LEU D 154      15.001  51.541   8.119  1.00 77.26           C  
ATOM   4640  C   LEU D 154      16.295  51.017   7.506  1.00 77.26           C  
ATOM   4641  O   LEU D 154      16.435  49.815   7.271  1.00 77.26           O  
ATOM   4642  CB  LEU D 154      13.827  51.263   7.178  1.00 77.26           C  
ATOM   4643  CG  LEU D 154      12.430  51.537   7.737  1.00 77.26           C  
ATOM   4644  CD1 LEU D 154      11.390  51.466   6.624  1.00 77.26           C  
ATOM   4645  CD2 LEU D 154      12.096  50.548   8.850  1.00 77.26           C  
ATOM   4646  N   ASP D 155      17.292  51.977   7.355  1.00 77.36           N  
ATOM   4647  CA  ASP D 155      18.560  51.631   6.721  1.00 77.36           C  
ATOM   4648  C   ASP D 155      18.334  50.858   5.424  1.00 77.36           C  
ATOM   4649  O   ASP D 155      18.832  49.742   5.266  1.00 77.36           O  
ATOM   4650  CB  ASP D 155      19.432  50.813   7.677  1.00 77.36           C  
ATOM   4651  CG  ASP D 155      20.897  50.798   7.277  1.00 77.36           C  
ATOM   4652  OD1 ASP D 155      21.328  51.680   6.505  1.00 77.36           O  
ATOM   4653  OD2 ASP D 155      21.626  49.892   7.737  1.00 77.36           O  
ATOM   4654  N   CYS D 156      17.393  51.428   4.617  1.00 79.47           N  
ATOM   4655  CA  CYS D 156      17.068  50.842   3.322  1.00 79.47           C  
ATOM   4656  C   CYS D 156      17.075  51.900   2.226  1.00 79.47           C  
ATOM   4657  O   CYS D 156      17.167  53.095   2.512  1.00 79.47           O  
ATOM   4658  CB  CYS D 156      15.703  50.156   3.372  1.00 79.47           C  
ATOM   4659  SG  CYS D 156      14.312  51.306   3.447  1.00 79.47           S  
ATOM   4660  N   CYS D 157      17.143  51.410   0.887  1.00 79.83           N  
ATOM   4661  CA  CYS D 157      17.055  52.326  -0.244  1.00 79.83           C  
ATOM   4662  C   CYS D 157      16.300  51.689  -1.405  1.00 79.83           C  
ATOM   4663  O   CYS D 157      16.615  50.572  -1.817  1.00 79.83           O  
ATOM   4664  CB  CYS D 157      18.451  52.747  -0.703  1.00 79.83           C  
ATOM   4665  SG  CYS D 157      18.448  54.110  -1.888  1.00 79.83           S  
ATOM   4666  N   GLY D 158      15.206  52.387  -1.696  1.00 80.11           N  
ATOM   4667  CA  GLY D 158      14.458  51.941  -2.860  1.00 80.11           C  
ATOM   4668  C   GLY D 158      13.442  50.861  -2.538  1.00 80.11           C  
ATOM   4669  O   GLY D 158      13.469  50.279  -1.452  1.00 80.11           O  
ATOM   4670  N   SER D 159      12.440  50.643  -3.352  1.00 76.40           N  
ATOM   4671  CA  SER D 159      11.356  49.682  -3.174  1.00 76.40           C  
ATOM   4672  C   SER D 159      11.793  48.277  -3.573  1.00 76.40           C  
ATOM   4673  O   SER D 159      11.269  47.287  -3.055  1.00 76.40           O  
ATOM   4674  CB  SER D 159      10.134  50.096  -3.994  1.00 76.40           C  
ATOM   4675  OG  SER D 159      10.496  50.370  -5.336  1.00 76.40           O  
ATOM   4676  N   SER D 160      12.712  48.122  -4.549  1.00 71.62           N  
ATOM   4677  CA  SER D 160      13.303  46.873  -5.022  1.00 71.62           C  
ATOM   4678  C   SER D 160      14.808  47.016  -5.226  1.00 71.62           C  
ATOM   4679  O   SER D 160      15.345  48.123  -5.164  1.00 71.62           O  
ATOM   4680  CB  SER D 160      12.644  46.429  -6.328  1.00 71.62           C  
ATOM   4681  OG  SER D 160      13.168  47.154  -7.428  1.00 71.62           O  
ATOM   4682  N   THR D 161      15.413  45.858  -5.355  1.00 65.18           N  
ATOM   4683  CA  THR D 161      16.847  45.900  -5.614  1.00 65.18           C  
ATOM   4684  C   THR D 161      17.154  46.792  -6.815  1.00 65.18           C  
ATOM   4685  O   THR D 161      18.154  47.513  -6.820  1.00 65.18           O  
ATOM   4686  CB  THR D 161      17.412  44.490  -5.862  1.00 65.18           C  
ATOM   4687  CG2 THR D 161      18.218  44.001  -4.663  1.00 65.18           C  
ATOM   4688  OG1 THR D 161      16.329  43.582  -6.098  1.00 65.18           O  
ATOM   4689  N   LEU D 162      16.169  46.818  -7.773  1.00 59.44           N  
ATOM   4690  CA  LEU D 162      16.354  47.632  -8.969  1.00 59.44           C  
ATOM   4691  C   LEU D 162      16.145  49.110  -8.660  1.00 59.44           C  
ATOM   4692  O   LEU D 162      16.903  49.961  -9.131  1.00 59.44           O  
ATOM   4693  CB  LEU D 162      15.391  47.188 -10.074  1.00 59.44           C  
ATOM   4694  CG  LEU D 162      15.751  47.615 -11.498  1.00 59.44           C  
ATOM   4695  CD1 LEU D 162      16.873  46.741 -12.046  1.00 59.44           C  
ATOM   4696  CD2 LEU D 162      14.524  47.549 -12.402  1.00 59.44           C  
ATOM   4697  N   THR D 163      15.212  49.434  -7.901  1.00 65.19           N  
ATOM   4698  CA  THR D 163      14.935  50.826  -7.569  1.00 65.19           C  
ATOM   4699  C   THR D 163      15.999  51.379  -6.624  1.00 65.19           C  
ATOM   4700  O   THR D 163      16.257  52.584  -6.609  1.00 65.19           O  
ATOM   4701  CB  THR D 163      13.544  50.982  -6.928  1.00 65.19           C  
ATOM   4702  CG2 THR D 163      12.528  51.505  -7.939  1.00 65.19           C  
ATOM   4703  OG1 THR D 163      13.103  49.710  -6.439  1.00 65.19           O  
ATOM   4704  N   ALA D 164      16.619  50.472  -5.898  1.00 63.68           N  
ATOM   4705  CA  ALA D 164      17.733  50.897  -5.055  1.00 63.68           C  
ATOM   4706  C   ALA D 164      18.903  51.394  -5.899  1.00 63.68           C  
ATOM   4707  O   ALA D 164      19.531  52.402  -5.568  1.00 63.68           O  
ATOM   4708  CB  ALA D 164      18.182  49.752  -4.150  1.00 63.68           C  
ATOM   4709  N   LEU D 165      19.069  50.614  -7.043  1.00 61.77           N  
ATOM   4710  CA  LEU D 165      20.140  51.000  -7.956  1.00 61.77           C  
ATOM   4711  C   LEU D 165      19.812  52.318  -8.650  1.00 61.77           C  
ATOM   4712  O   LEU D 165      20.659  53.211  -8.728  1.00 61.77           O  
ATOM   4713  CB  LEU D 165      20.377  49.905  -8.998  1.00 61.77           C  
ATOM   4714  CG  LEU D 165      21.716  49.172  -8.918  1.00 61.77           C  
ATOM   4715  CD1 LEU D 165      21.491  47.667  -8.809  1.00 61.77           C  
ATOM   4716  CD2 LEU D 165      22.581  49.501 -10.130  1.00 61.77           C  
ATOM   4717  N   THR D 166      18.599  52.489  -9.110  1.00 63.60           N  
ATOM   4718  CA  THR D 166      18.225  53.696  -9.839  1.00 63.60           C  
ATOM   4719  C   THR D 166      18.227  54.909  -8.913  1.00 63.60           C  
ATOM   4720  O   THR D 166      18.662  55.994  -9.306  1.00 63.60           O  
ATOM   4721  CB  THR D 166      16.837  53.547 -10.491  1.00 63.60           C  
ATOM   4722  CG2 THR D 166      16.930  52.792 -11.813  1.00 63.60           C  
ATOM   4723  OG1 THR D 166      15.972  52.830  -9.603  1.00 63.60           O  
ATOM   4724  N   THR D 167      17.852  54.611  -7.721  1.00 65.51           N  
ATOM   4725  CA  THR D 167      17.808  55.712  -6.764  1.00 65.51           C  
ATOM   4726  C   THR D 167      19.215  56.092  -6.312  1.00 65.51           C  
ATOM   4727  O   THR D 167      19.528  57.276  -6.174  1.00 65.51           O  
ATOM   4728  CB  THR D 167      16.951  55.350  -5.537  1.00 65.51           C  
ATOM   4729  CG2 THR D 167      16.241  56.581  -4.982  1.00 65.51           C  
ATOM   4730  OG1 THR D 167      15.970  54.377  -5.916  1.00 65.51           O  
ATOM   4731  N   SER D 168      20.108  55.155  -6.223  1.00 63.05           N  
ATOM   4732  CA  SER D 168      21.478  55.430  -5.802  1.00 63.05           C  
ATOM   4733  C   SER D 168      22.255  56.162  -6.891  1.00 63.05           C  
ATOM   4734  O   SER D 168      23.078  57.032  -6.597  1.00 63.05           O  
ATOM   4735  CB  SER D 168      22.198  54.132  -5.435  1.00 63.05           C  
ATOM   4736  OG  SER D 168      23.234  53.852  -6.361  1.00 63.05           O  
ATOM   4737  N   VAL D 169      21.857  55.839  -8.142  1.00 59.71           N  
ATOM   4738  CA  VAL D 169      22.577  56.443  -9.258  1.00 59.71           C  
ATOM   4739  C   VAL D 169      22.000  57.823  -9.560  1.00 59.71           C  
ATOM   4740  O   VAL D 169      22.746  58.775  -9.801  1.00 59.71           O  
ATOM   4741  CB  VAL D 169      22.517  55.553 -10.519  1.00 59.71           C  
ATOM   4742  CG1 VAL D 169      23.045  56.307 -11.739  1.00 59.71           C  
ATOM   4743  CG2 VAL D 169      23.309  54.264 -10.302  1.00 59.71           C  
ATOM   4744  N   LEU D 170      20.646  57.945  -9.461  1.00 60.28           N  
ATOM   4745  CA  LEU D 170      20.015  59.176  -9.924  1.00 60.28           C  
ATOM   4746  C   LEU D 170      19.839  60.162  -8.774  1.00 60.28           C  
ATOM   4747  O   LEU D 170      19.973  61.373  -8.963  1.00 60.28           O  
ATOM   4748  CB  LEU D 170      18.658  58.875 -10.566  1.00 60.28           C  
ATOM   4749  CG  LEU D 170      18.689  58.345 -11.999  1.00 60.28           C  
ATOM   4750  CD1 LEU D 170      17.476  57.461 -12.265  1.00 60.28           C  
ATOM   4751  CD2 LEU D 170      18.743  59.498 -12.995  1.00 60.28           C  
ATOM   4752  N   LYS D 171      19.549  59.626  -7.657  1.00 64.95           N  
ATOM   4753  CA  LYS D 171      19.287  60.477  -6.499  1.00 64.95           C  
ATOM   4754  C   LYS D 171      19.960  59.923  -5.247  1.00 64.95           C  
ATOM   4755  O   LYS D 171      19.284  59.482  -4.315  1.00 64.95           O  
ATOM   4756  CB  LYS D 171      17.782  60.617  -6.266  1.00 64.95           C  
ATOM   4757  CG  LYS D 171      17.078  61.499  -7.287  1.00 64.95           C  
ATOM   4758  CD  LYS D 171      15.887  62.223  -6.673  1.00 64.95           C  
ATOM   4759  CE  LYS D 171      15.209  63.141  -7.682  1.00 64.95           C  
ATOM   4760  NZ  LYS D 171      14.015  63.823  -7.095  1.00 64.95           N  
ATOM   4761  N   ASN D 172      21.304  59.915  -5.218  1.00 62.91           N  
ATOM   4762  CA  ASN D 172      22.138  59.364  -4.155  1.00 62.91           C  
ATOM   4763  C   ASN D 172      21.860  60.039  -2.816  1.00 62.91           C  
ATOM   4764  O   ASN D 172      22.104  59.455  -1.759  1.00 62.91           O  
ATOM   4765  CB  ASN D 172      23.620  59.490  -4.517  1.00 62.91           C  
ATOM   4766  CG  ASN D 172      24.392  58.209  -4.271  1.00 62.91           C  
ATOM   4767  ND2 ASN D 172      25.682  58.225  -4.585  1.00 62.91           N  
ATOM   4768  OD1 ASN D 172      23.834  57.213  -3.805  1.00 62.91           O  
ATOM   4769  N   ASN D 173      21.222  61.152  -2.881  1.00 69.97           N  
ATOM   4770  CA  ASN D 173      20.973  61.893  -1.649  1.00 69.97           C  
ATOM   4771  C   ASN D 173      19.828  61.280  -0.848  1.00 69.97           C  
ATOM   4772  O   ASN D 173      19.636  61.612   0.323  1.00 69.97           O  
ATOM   4773  CB  ASN D 173      20.679  63.363  -1.957  1.00 69.97           C  
ATOM   4774  CG  ASN D 173      21.878  64.089  -2.537  1.00 69.97           C  
ATOM   4775  ND2 ASN D 173      21.668  65.327  -2.968  1.00 69.97           N  
ATOM   4776  OD1 ASN D 173      22.981  63.540  -2.598  1.00 69.97           O  
ATOM   4777  N   LEU D 174      19.097  60.370  -1.497  1.00 76.47           N  
ATOM   4778  CA  LEU D 174      17.949  59.762  -0.834  1.00 76.47           C  
ATOM   4779  C   LEU D 174      18.359  58.498  -0.087  1.00 76.47           C  
ATOM   4780  O   LEU D 174      17.638  58.034   0.799  1.00 76.47           O  
ATOM   4781  CB  LEU D 174      16.852  59.436  -1.851  1.00 76.47           C  
ATOM   4782  CG  LEU D 174      15.889  60.573  -2.198  1.00 76.47           C  
ATOM   4783  CD1 LEU D 174      15.555  60.548  -3.686  1.00 76.47           C  
ATOM   4784  CD2 LEU D 174      14.620  60.475  -1.357  1.00 76.47           C  
ATOM   4785  N   CYS D 175      19.510  57.923  -0.411  1.00 76.70           N  
ATOM   4786  CA  CYS D 175      19.968  56.704   0.246  1.00 76.70           C  
ATOM   4787  C   CYS D 175      20.773  57.029   1.499  1.00 76.70           C  
ATOM   4788  O   CYS D 175      21.354  58.111   1.606  1.00 76.70           O  
ATOM   4789  CB  CYS D 175      20.815  55.865  -0.711  1.00 76.70           C  
ATOM   4790  SG  CYS D 175      19.885  55.186  -2.101  1.00 76.70           S  
ATOM   4791  N   PRO D 176      20.561  56.222   2.543  1.00 71.70           N  
ATOM   4792  CA  PRO D 176      21.249  56.556   3.792  1.00 71.70           C  
ATOM   4793  C   PRO D 176      22.749  56.764   3.603  1.00 71.70           C  
ATOM   4794  O   PRO D 176      23.333  56.241   2.650  1.00 71.70           O  
ATOM   4795  CB  PRO D 176      20.974  55.341   4.682  1.00 71.70           C  
ATOM   4796  CG  PRO D 176      20.267  54.369   3.794  1.00 71.70           C  
ATOM   4797  CD  PRO D 176      20.062  55.011   2.452  1.00 71.70           C  
ATOM   4798  N   SER D 177      23.249  57.686   4.602  1.00 61.74           N  
ATOM   4799  CA  SER D 177      24.641  58.119   4.564  1.00 61.74           C  
ATOM   4800  C   SER D 177      25.593  56.928   4.595  1.00 61.74           C  
ATOM   4801  O   SER D 177      25.398  55.991   5.372  1.00 61.74           O  
ATOM   4802  CB  SER D 177      24.944  59.056   5.736  1.00 61.74           C  
ATOM   4803  OG  SER D 177      23.928  60.032   5.874  1.00 61.74           O  
ATOM   4804  N   GLY D 178      26.521  56.864   3.585  1.00 58.77           N  
ATOM   4805  CA  GLY D 178      27.679  56.000   3.419  1.00 58.77           C  
ATOM   4806  C   GLY D 178      27.396  54.782   2.560  1.00 58.77           C  
ATOM   4807  O   GLY D 178      28.232  53.880   2.459  1.00 58.77           O  
ATOM   4808  N   SER D 179      25.998  54.577   2.218  1.00 58.57           N  
ATOM   4809  CA  SER D 179      25.793  53.314   1.517  1.00 58.57           C  
ATOM   4810  C   SER D 179      26.209  53.420   0.054  1.00 58.57           C  
ATOM   4811  O   SER D 179      25.864  54.388  -0.627  1.00 58.57           O  
ATOM   4812  CB  SER D 179      24.329  52.881   1.609  1.00 58.57           C  
ATOM   4813  OG  SER D 179      23.484  53.827   0.978  1.00 58.57           O  
ATOM   4814  N   ASN D 180      27.412  52.879  -0.389  1.00 56.58           N  
ATOM   4815  CA  ASN D 180      27.896  52.789  -1.763  1.00 56.58           C  
ATOM   4816  C   ASN D 180      26.959  51.958  -2.635  1.00 56.58           C  
ATOM   4817  O   ASN D 180      26.150  51.183  -2.121  1.00 56.58           O  
ATOM   4818  CB  ASN D 180      29.310  52.204  -1.796  1.00 56.58           C  
ATOM   4819  CG  ASN D 180      30.359  53.182  -1.305  1.00 56.58           C  
ATOM   4820  ND2 ASN D 180      31.607  52.732  -1.245  1.00 56.58           N  
ATOM   4821  OD1 ASN D 180      30.050  54.332  -0.983  1.00 56.58           O  
ATOM   4822  N   ILE D 181      26.782  52.366  -3.840  1.00 53.99           N  
ATOM   4823  CA  ILE D 181      25.970  51.710  -4.857  1.00 53.99           C  
ATOM   4824  C   ILE D 181      26.062  50.194  -4.694  1.00 53.99           C  
ATOM   4825  O   ILE D 181      25.055  49.490  -4.793  1.00 53.99           O  
ATOM   4826  CB  ILE D 181      26.405  52.122  -6.282  1.00 53.99           C  
ATOM   4827  CG1 ILE D 181      26.232  53.633  -6.476  1.00 53.99           C  
ATOM   4828  CG2 ILE D 181      25.617  51.340  -7.336  1.00 53.99           C  
ATOM   4829  CD1 ILE D 181      26.872  54.172  -7.748  1.00 53.99           C  
ATOM   4830  N   ILE D 182      27.208  49.657  -4.330  1.00 54.48           N  
ATOM   4831  CA  ILE D 182      27.480  48.227  -4.228  1.00 54.48           C  
ATOM   4832  C   ILE D 182      26.867  47.674  -2.943  1.00 54.48           C  
ATOM   4833  O   ILE D 182      26.309  46.575  -2.937  1.00 54.48           O  
ATOM   4834  CB  ILE D 182      28.997  47.935  -4.268  1.00 54.48           C  
ATOM   4835  CG1 ILE D 182      29.592  48.386  -5.607  1.00 54.48           C  
ATOM   4836  CG2 ILE D 182      29.268  46.448  -4.022  1.00 54.48           C  
ATOM   4837  CD1 ILE D 182      31.057  48.015  -5.789  1.00 54.48           C  
ATOM   4838  N   SER D 183      26.844  48.406  -1.878  1.00 59.32           N  
ATOM   4839  CA  SER D 183      26.332  47.923  -0.599  1.00 59.32           C  
ATOM   4840  C   SER D 183      24.814  47.784  -0.629  1.00 59.32           C  
ATOM   4841  O   SER D 183      24.256  46.877  -0.008  1.00 59.32           O  
ATOM   4842  CB  SER D 183      26.745  48.865   0.534  1.00 59.32           C  
ATOM   4843  OG  SER D 183      26.110  50.124   0.397  1.00 59.32           O  
ATOM   4844  N   ASN D 184      24.130  48.664  -1.392  1.00 56.63           N  
ATOM   4845  CA  ASN D 184      22.674  48.623  -1.481  1.00 56.63           C  
ATOM   4846  C   ASN D 184      22.195  47.405  -2.266  1.00 56.63           C  
ATOM   4847  O   ASN D 184      21.043  46.989  -2.130  1.00 56.63           O  
ATOM   4848  CB  ASN D 184      22.138  49.907  -2.115  1.00 56.63           C  
ATOM   4849  CG  ASN D 184      21.925  51.015  -1.102  1.00 56.63           C  
ATOM   4850  ND2 ASN D 184      21.631  52.215  -1.588  1.00 56.63           N  
ATOM   4851  OD1 ASN D 184      22.025  50.794   0.108  1.00 56.63           O  
ATOM   4852  N   LEU D 185      23.105  46.857  -3.017  1.00 54.71           N  
ATOM   4853  CA  LEU D 185      22.801  45.619  -3.726  1.00 54.71           C  
ATOM   4854  C   LEU D 185      22.632  44.461  -2.749  1.00 54.71           C  
ATOM   4855  O   LEU D 185      21.850  43.541  -2.999  1.00 54.71           O  
ATOM   4856  CB  LEU D 185      23.905  45.293  -4.735  1.00 54.71           C  
ATOM   4857  CG  LEU D 185      23.447  44.720  -6.078  1.00 54.71           C  
ATOM   4858  CD1 LEU D 185      23.372  45.825  -7.127  1.00 54.71           C  
ATOM   4859  CD2 LEU D 185      24.386  43.607  -6.532  1.00 54.71           C  
ATOM   4860  N   PHE D 186      23.343  44.500  -1.556  1.00 57.23           N  
ATOM   4861  CA  PHE D 186      23.340  43.379  -0.623  1.00 57.23           C  
ATOM   4862  C   PHE D 186      22.432  43.668   0.567  1.00 57.23           C  
ATOM   4863  O   PHE D 186      22.114  42.766   1.345  1.00 57.23           O  
ATOM   4864  CB  PHE D 186      24.761  43.077  -0.139  1.00 57.23           C  
ATOM   4865  CG  PHE D 186      25.671  42.555  -1.217  1.00 57.23           C  
ATOM   4866  CD1 PHE D 186      25.619  41.222  -1.605  1.00 57.23           C  
ATOM   4867  CD2 PHE D 186      26.580  43.398  -1.843  1.00 57.23           C  
ATOM   4868  CE1 PHE D 186      26.461  40.735  -2.603  1.00 57.23           C  
ATOM   4869  CE2 PHE D 186      27.425  42.919  -2.841  1.00 57.23           C  
ATOM   4870  CZ  PHE D 186      27.365  41.588  -3.219  1.00 57.23           C  
ATOM   4871  N   LYS D 187      21.975  44.914   0.609  1.00 63.27           N  
ATOM   4872  CA  LYS D 187      21.131  45.269   1.747  1.00 63.27           C  
ATOM   4873  C   LYS D 187      19.657  45.031   1.432  1.00 63.27           C  
ATOM   4874  O   LYS D 187      19.251  45.063   0.268  1.00 63.27           O  
ATOM   4875  CB  LYS D 187      21.353  46.728   2.146  1.00 63.27           C  
ATOM   4876  CG  LYS D 187      22.370  46.916   3.263  1.00 63.27           C  
ATOM   4877  CD  LYS D 187      22.495  48.379   3.664  1.00 63.27           C  
ATOM   4878  CE  LYS D 187      23.546  48.575   4.748  1.00 63.27           C  
ATOM   4879  NZ  LYS D 187      23.712  50.015   5.106  1.00 63.27           N  
ATOM   4880  N   GLU D 188      18.907  44.680   2.388  1.00 75.28           N  
ATOM   4881  CA  GLU D 188      17.472  44.462   2.229  1.00 75.28           C  
ATOM   4882  C   GLU D 188      16.760  45.747   1.815  1.00 75.28           C  
ATOM   4883  O   GLU D 188      17.130  46.837   2.256  1.00 75.28           O  
ATOM   4884  CB  GLU D 188      16.864  43.918   3.525  1.00 75.28           C  
ATOM   4885  CG  GLU D 188      17.258  42.482   3.835  1.00 75.28           C  
ATOM   4886  CD  GLU D 188      16.617  41.942   5.103  1.00 75.28           C  
ATOM   4887  OE1 GLU D 188      16.806  40.746   5.418  1.00 75.28           O  
ATOM   4888  OE2 GLU D 188      15.918  42.724   5.787  1.00 75.28           O  
ATOM   4889  N   ASP D 189      15.901  45.792   0.753  1.00 76.96           N  
ATOM   4890  CA  ASP D 189      15.144  46.953   0.295  1.00 76.96           C  
ATOM   4891  C   ASP D 189      14.073  47.346   1.311  1.00 76.96           C  
ATOM   4892  O   ASP D 189      13.855  46.637   2.297  1.00 76.96           O  
ATOM   4893  CB  ASP D 189      14.501  46.673  -1.065  1.00 76.96           C  
ATOM   4894  CG  ASP D 189      13.563  45.480  -1.043  1.00 76.96           C  
ATOM   4895  OD1 ASP D 189      12.625  45.456  -0.217  1.00 76.96           O  
ATOM   4896  OD2 ASP D 189      13.765  44.553  -1.856  1.00 76.96           O  
ATOM   4897  N   CYS D 190      13.539  48.506   1.137  1.00 80.77           N  
ATOM   4898  CA  CYS D 190      12.609  49.074   2.107  1.00 80.77           C  
ATOM   4899  C   CYS D 190      11.356  48.216   2.227  1.00 80.77           C  
ATOM   4900  O   CYS D 190      10.759  48.127   3.302  1.00 80.77           O  
ATOM   4901  CB  CYS D 190      12.226  50.499   1.711  1.00 80.77           C  
ATOM   4902  SG  CYS D 190      13.547  51.706   1.967  1.00 80.77           S  
ATOM   4903  N   HIS D 191      11.075  47.558   1.101  1.00 81.70           N  
ATOM   4904  CA  HIS D 191       9.907  46.687   1.183  1.00 81.70           C  
ATOM   4905  C   HIS D 191      10.166  45.503   2.109  1.00 81.70           C  
ATOM   4906  O   HIS D 191       9.312  45.148   2.924  1.00 81.70           O  
ATOM   4907  CB  HIS D 191       9.510  46.190  -0.207  1.00 81.70           C  
ATOM   4908  CG  HIS D 191       8.562  47.099  -0.922  1.00 81.70           C  
ATOM   4909  CD2 HIS D 191       8.304  48.418  -0.761  1.00 81.70           C  
ATOM   4910  ND1 HIS D 191       7.739  46.667  -1.939  1.00 81.70           N  
ATOM   4911  CE1 HIS D 191       7.015  47.684  -2.376  1.00 81.70           C  
ATOM   4912  NE2 HIS D 191       7.339  48.759  -1.678  1.00 81.70           N  
ATOM   4913  N   GLN D 192      11.341  44.901   2.033  1.00 78.82           N  
ATOM   4914  CA  GLN D 192      11.704  43.780   2.894  1.00 78.82           C  
ATOM   4915  C   GLN D 192      11.826  44.222   4.350  1.00 78.82           C  
ATOM   4916  O   GLN D 192      11.383  43.514   5.257  1.00 78.82           O  
ATOM   4917  CB  GLN D 192      13.015  43.146   2.427  1.00 78.82           C  
ATOM   4918  CG  GLN D 192      12.837  42.097   1.338  1.00 78.82           C  
ATOM   4919  CD  GLN D 192      14.156  41.542   0.835  1.00 78.82           C  
ATOM   4920  NE2 GLN D 192      14.087  40.613  -0.112  1.00 78.82           N  
ATOM   4921  OE1 GLN D 192      15.230  41.947   1.293  1.00 78.82           O  
ATOM   4922  N   LYS D 193      12.312  45.441   4.490  1.00 79.23           N  
ATOM   4923  CA  LYS D 193      12.479  45.963   5.844  1.00 79.23           C  
ATOM   4924  C   LYS D 193      11.130  46.295   6.476  1.00 79.23           C  
ATOM   4925  O   LYS D 193      10.932  46.086   7.675  1.00 79.23           O  
ATOM   4926  CB  LYS D 193      13.373  47.203   5.835  1.00 79.23           C  
ATOM   4927  CG  LYS D 193      14.854  46.898   5.662  1.00 79.23           C  
ATOM   4928  CD  LYS D 193      15.455  46.309   6.931  1.00 79.23           C  
ATOM   4929  CE  LYS D 193      16.952  46.076   6.785  1.00 79.23           C  
ATOM   4930  NZ  LYS D 193      17.549  45.512   8.034  1.00 79.23           N  
ATOM   4931  N   ILE D 194      10.269  46.799   5.654  1.00 80.00           N  
ATOM   4932  CA  ILE D 194       8.925  47.104   6.132  1.00 80.00           C  
ATOM   4933  C   ILE D 194       8.205  45.809   6.504  1.00 80.00           C  
ATOM   4934  O   ILE D 194       7.558  45.731   7.550  1.00 80.00           O  
ATOM   4935  CB  ILE D 194       8.112  47.884   5.075  1.00 80.00           C  
ATOM   4936  CG1 ILE D 194       8.682  49.297   4.901  1.00 80.00           C  
ATOM   4937  CG2 ILE D 194       6.631  47.935   5.462  1.00 80.00           C  
ATOM   4938  CD1 ILE D 194       8.067  50.075   3.746  1.00 80.00           C
[truncated: 688,871 more chars]
