# Supplementary material for: Deep learning insights into the architecture of the mammalian egg-sperm fusion synapse
Source: eLife. 2024 Apr 26;13:RP93131. doi: 10.7554/eLife.93131 (PMC11052572; doi:10.7554/eLife.93131)
Supplement: Figure 5—figure supplement 1—source data 1. [file elife-93131-fig5-figsupp1-data1.zip › eLife-VOR-RA-2023-93131R1_figure_5-figure_supplement_1-source_data/figure_5-figure_supplement_1a/JUNO_CD9_CD81_IZUMO1_IZUMO4_SPACA6_TMEM81_SOF1_cluster_5.pdb]

ATOM      1  N   GLY B   1      53.012   5.448  21.811  1.00 69.85           N  
ATOM      2  CA  GLY B   1      53.954   4.342  21.864  1.00 69.85           C  
ATOM      3  C   GLY B   1      53.520   3.147  21.037  1.00 69.85           C  
ATOM      4  O   GLY B   1      52.365   3.065  20.614  1.00 69.85           O  
ATOM      5  N   ASP B   2      54.405   2.281  20.594  1.00 76.67           N  
ATOM      6  CA  ASP B   2      54.229   1.072  19.794  1.00 76.67           C  
ATOM      7  C   ASP B   2      53.217   0.128  20.440  1.00 76.67           C  
ATOM      8  O   ASP B   2      52.646  -0.732  19.767  1.00 76.67           O  
ATOM      9  CB  ASP B   2      55.567   0.357  19.601  1.00 76.67           C  
ATOM     10  CG  ASP B   2      56.460   1.036  18.577  1.00 76.67           C  
ATOM     11  OD1 ASP B   2      55.968   1.892  17.811  1.00 76.67           O  
ATOM     12  OD2 ASP B   2      57.665   0.709  18.534  1.00 76.67           O  
ATOM     13  N   GLU B   3      52.824   0.432  21.712  1.00 86.58           N  
ATOM     14  CA  GLU B   3      51.904  -0.442  22.431  1.00 86.58           C  
ATOM     15  C   GLU B   3      50.467  -0.236  21.963  1.00 86.58           C  
ATOM     16  O   GLU B   3      49.607  -1.094  22.178  1.00 86.58           O  
ATOM     17  CB  GLU B   3      52.003  -0.205  23.941  1.00 86.58           C  
ATOM     18  CG  GLU B   3      53.344  -0.608  24.539  1.00 86.58           C  
ATOM     19  CD  GLU B   3      53.399  -0.447  26.050  1.00 86.58           C  
ATOM     20  OE1 GLU B   3      54.432  -0.801  26.661  1.00 86.58           O  
ATOM     21  OE2 GLU B   3      52.399   0.037  26.628  1.00 86.58           O  
ATOM     22  N   LEU B   4      50.223   0.783  21.251  1.00 91.50           N  
ATOM     23  CA  LEU B   4      48.865   1.123  20.838  1.00 91.50           C  
ATOM     24  C   LEU B   4      48.591   0.636  19.419  1.00 91.50           C  
ATOM     25  O   LEU B   4      47.488   0.818  18.898  1.00 91.50           O  
ATOM     26  CB  LEU B   4      48.639   2.634  20.925  1.00 91.50           C  
ATOM     27  CG  LEU B   4      48.705   3.250  22.323  1.00 91.50           C  
ATOM     28  CD1 LEU B   4      48.717   4.772  22.231  1.00 91.50           C  
ATOM     29  CD2 LEU B   4      47.534   2.771  23.174  1.00 91.50           C  
ATOM     30  N   LEU B   5      49.537  -0.049  18.889  1.00 93.30           N  
ATOM     31  CA  LEU B   5      49.382  -0.535  17.522  1.00 93.30           C  
ATOM     32  C   LEU B   5      48.981  -2.007  17.513  1.00 93.30           C  
ATOM     33  O   LEU B   5      49.468  -2.793  18.328  1.00 93.30           O  
ATOM     34  CB  LEU B   5      50.680  -0.343  16.734  1.00 93.30           C  
ATOM     35  CG  LEU B   5      51.138   1.101  16.524  1.00 93.30           C  
ATOM     36  CD1 LEU B   5      52.509   1.130  15.857  1.00 93.30           C  
ATOM     37  CD2 LEU B   5      50.117   1.871  15.693  1.00 93.30           C  
ATOM     38  N   ASN B   6      48.051  -2.307  16.676  1.00 94.58           N  
ATOM     39  CA  ASN B   6      47.642  -3.688  16.441  1.00 94.58           C  
ATOM     40  C   ASN B   6      47.131  -4.346  17.720  1.00 94.58           C  
ATOM     41  O   ASN B   6      47.601  -5.420  18.101  1.00 94.58           O  
ATOM     42  CB  ASN B   6      48.799  -4.498  15.853  1.00 94.58           C  
ATOM     43  CG  ASN B   6      48.328  -5.724  15.096  1.00 94.58           C  
ATOM     44  ND2 ASN B   6      49.148  -6.769  15.092  1.00 94.58           N  
ATOM     45  OD1 ASN B   6      47.238  -5.731  14.520  1.00 94.58           O  
ATOM     46  N   ILE B   7      46.208  -3.688  18.348  1.00 95.20           N  
ATOM     47  CA  ILE B   7      45.605  -4.199  19.575  1.00 95.20           C  
ATOM     48  C   ILE B   7      44.083  -4.190  19.445  1.00 95.20           C  
ATOM     49  O   ILE B   7      43.530  -3.479  18.602  1.00 95.20           O  
ATOM     50  CB  ILE B   7      46.042  -3.372  20.805  1.00 95.20           C  
ATOM     51  CG1 ILE B   7      45.586  -1.916  20.659  1.00 95.20           C  
ATOM     52  CG2 ILE B   7      47.559  -3.455  21.000  1.00 95.20           C  
ATOM     53  CD1 ILE B   7      45.677  -1.107  21.947  1.00 95.20           C  
ATOM     54  N   CYS B   8      43.442  -5.036  20.159  1.00 96.20           N  
ATOM     55  CA  CYS B   8      41.987  -5.082  20.240  1.00 96.20           C  
ATOM     56  C   CYS B   8      41.495  -4.501  21.561  1.00 96.20           C  
ATOM     57  O   CYS B   8      42.131  -4.687  22.600  1.00 96.20           O  
ATOM     58  CB  CYS B   8      41.487  -6.518  20.087  1.00 96.20           C  
ATOM     59  SG  CYS B   8      41.950  -7.286  18.519  1.00 96.20           S  
ATOM     60  N   MET B   9      40.409  -3.779  21.444  1.00 91.50           N  
ATOM     61  CA  MET B   9      39.830  -3.208  22.658  1.00 91.50           C  
ATOM     62  C   MET B   9      39.297  -4.305  23.574  1.00 91.50           C  
ATOM     63  O   MET B   9      38.764  -5.310  23.101  1.00 91.50           O  
ATOM     64  CB  MET B   9      38.710  -2.227  22.310  1.00 91.50           C  
ATOM     65  CG  MET B   9      37.426  -2.899  21.849  1.00 91.50           C  
ATOM     66  SD  MET B   9      36.111  -1.691  21.429  1.00 91.50           S  
ATOM     67  CE  MET B   9      36.990  -0.672  20.213  1.00 91.50           C  
ATOM     68  N   ASN B  10      39.526  -4.040  24.868  1.00 87.15           N  
ATOM     69  CA  ASN B  10      39.006  -4.982  25.854  1.00 87.15           C  
ATOM     70  C   ASN B  10      37.506  -4.801  26.066  1.00 87.15           C  
ATOM     71  O   ASN B  10      37.084  -3.978  26.881  1.00 87.15           O  
ATOM     72  CB  ASN B  10      39.753  -4.834  27.183  1.00 87.15           C  
ATOM     73  CG  ASN B  10      39.413  -5.934  28.168  1.00 87.15           C  
ATOM     74  ND2 ASN B  10      39.926  -5.816  29.388  1.00 87.15           N  
ATOM     75  OD1 ASN B  10      38.698  -6.883  27.836  1.00 87.15           O  
ATOM     76  N   ALA B  11      36.697  -5.482  25.221  1.00 83.06           N  
ATOM     77  CA  ALA B  11      35.239  -5.475  25.301  1.00 83.06           C  
ATOM     78  C   ALA B  11      34.671  -6.874  25.087  1.00 83.06           C  
ATOM     79  O   ALA B  11      35.392  -7.788  24.682  1.00 83.06           O  
ATOM     80  CB  ALA B  11      34.655  -4.504  24.277  1.00 83.06           C  
ATOM     81  N   LYS B  12      33.433  -7.151  25.464  1.00 76.99           N  
ATOM     82  CA  LYS B  12      32.805  -8.466  25.553  1.00 76.99           C  
ATOM     83  C   LYS B  12      32.905  -9.213  24.226  1.00 76.99           C  
ATOM     84  O   LYS B  12      33.129 -10.426  24.207  1.00 76.99           O  
ATOM     85  CB  LYS B  12      31.339  -8.334  25.971  1.00 76.99           C  
ATOM     86  CG  LYS B  12      30.711  -9.636  26.443  1.00 76.99           C  
ATOM     87  CD  LYS B  12      29.273  -9.429  26.905  1.00 76.99           C  
ATOM     88  CE  LYS B  12      28.611 -10.747  27.283  1.00 76.99           C  
ATOM     89  NZ  LYS B  12      27.196 -10.550  27.718  1.00 76.99           N  
ATOM     90  N   HIS B  13      32.916  -8.577  23.116  1.00 84.78           N  
ATOM     91  CA  HIS B  13      32.802  -9.294  21.852  1.00 84.78           C  
ATOM     92  C   HIS B  13      34.104  -9.225  21.059  1.00 84.78           C  
ATOM     93  O   HIS B  13      34.191  -9.760  19.952  1.00 84.78           O  
ATOM     94  CB  HIS B  13      31.650  -8.731  21.018  1.00 84.78           C  
ATOM     95  CG  HIS B  13      30.319  -8.823  21.694  1.00 84.78           C  
ATOM     96  CD2 HIS B  13      29.474  -7.859  22.127  1.00 84.78           C  
ATOM     97  ND1 HIS B  13      29.720 -10.026  21.997  1.00 84.78           N  
ATOM     98  CE1 HIS B  13      28.560  -9.797  22.589  1.00 84.78           C  
ATOM     99  NE2 HIS B  13      28.387  -8.489  22.680  1.00 84.78           N  
ATOM    100  N   HIS B  14      35.102  -8.637  21.616  1.00 92.21           N  
ATOM    101  CA  HIS B  14      36.387  -8.502  20.939  1.00 92.21           C  
ATOM    102  C   HIS B  14      37.337  -9.630  21.330  1.00 92.21           C  
ATOM    103  O   HIS B  14      37.310 -10.103  22.468  1.00 92.21           O  
ATOM    104  CB  HIS B  14      37.021  -7.147  21.258  1.00 92.21           C  
ATOM    105  CG  HIS B  14      36.290  -5.987  20.661  1.00 92.21           C  
ATOM    106  CD2 HIS B  14      36.565  -5.227  19.575  1.00 92.21           C  
ATOM    107  ND1 HIS B  14      35.122  -5.488  21.196  1.00 92.21           N  
ATOM    108  CE1 HIS B  14      34.708  -4.468  20.463  1.00 92.21           C  
ATOM    109  NE2 HIS B  14      35.566  -4.289  19.472  1.00 92.21           N  
ATOM    110  N   LYS B  15      38.154 -10.002  20.393  1.00 94.19           N  
ATOM    111  CA  LYS B  15      39.247 -10.923  20.693  1.00 94.19           C  
ATOM    112  C   LYS B  15      40.320 -10.245  21.540  1.00 94.19           C  
ATOM    113  O   LYS B  15      40.348  -9.017  21.649  1.00 94.19           O  
ATOM    114  CB  LYS B  15      39.862 -11.465  19.402  1.00 94.19           C  
ATOM    115  CG  LYS B  15      38.898 -12.279  18.552  1.00 94.19           C  
ATOM    116  CD  LYS B  15      39.508 -12.633  17.201  1.00 94.19           C  
ATOM    117  CE  LYS B  15      40.763 -13.481  17.358  1.00 94.19           C  
ATOM    118  NZ  LYS B  15      41.398 -13.778  16.040  1.00 94.19           N  
ATOM    119  N   ARG B  16      41.120 -11.062  22.131  1.00 91.27           N  
ATOM    120  CA  ARG B  16      42.191 -10.525  22.965  1.00 91.27           C  
ATOM    121  C   ARG B  16      43.319  -9.957  22.110  1.00 91.27           C  
ATOM    122  O   ARG B  16      43.825  -8.868  22.385  1.00 91.27           O  
ATOM    123  CB  ARG B  16      42.737 -11.605  23.902  1.00 91.27           C  
ATOM    124  CG  ARG B  16      41.796 -11.968  25.039  1.00 91.27           C  
ATOM    125  CD  ARG B  16      42.492 -12.804  26.104  1.00 91.27           C  
ATOM    126  NE  ARG B  16      41.586 -13.152  27.193  1.00 91.27           N  
ATOM    127  CZ  ARG B  16      41.932 -13.846  28.274  1.00 91.27           C  
ATOM    128  NH1 ARG B  16      43.177 -14.281  28.432  1.00 91.27           N  
ATOM    129  NH2 ARG B  16      41.027 -14.107  29.205  1.00 91.27           N  
ATOM    130  N   VAL B  17      43.662 -10.691  21.077  1.00 95.01           N  
ATOM    131  CA  VAL B  17      44.702 -10.264  20.147  1.00 95.01           C  
ATOM    132  C   VAL B  17      44.206 -10.419  18.711  1.00 95.01           C  
ATOM    133  O   VAL B  17      43.480 -11.365  18.397  1.00 95.01           O  
ATOM    134  CB  VAL B  17      46.008 -11.063  20.349  1.00 95.01           C  
ATOM    135  CG1 VAL B  17      47.149 -10.449  19.539  1.00 95.01           C  
ATOM    136  CG2 VAL B  17      46.373 -11.122  21.831  1.00 95.01           C  
ATOM    137  N   PRO B  18      44.603  -9.382  17.896  1.00 96.80           N  
ATOM    138  CA  PRO B  18      44.171  -9.489  16.500  1.00 96.80           C  
ATOM    139  C   PRO B  18      44.744 -10.718  15.799  1.00 96.80           C  
ATOM    140  O   PRO B  18      45.886 -11.105  16.059  1.00 96.80           O  
ATOM    141  CB  PRO B  18      44.701  -8.201  15.866  1.00 96.80           C  
ATOM    142  CG  PRO B  18      45.133  -7.356  17.022  1.00 96.80           C  
ATOM    143  CD  PRO B  18      45.348  -8.249  18.210  1.00 96.80           C  
ATOM    144  N   SER B  19      43.966 -11.499  15.040  1.00 96.03           N  
ATOM    145  CA  SER B  19      44.354 -12.678  14.271  1.00 96.03           C  
ATOM    146  C   SER B  19      43.545 -12.788  12.982  1.00 96.03           C  
ATOM    147  O   SER B  19      42.475 -12.188  12.863  1.00 96.03           O  
ATOM    148  CB  SER B  19      44.176 -13.947  15.105  1.00 96.03           C  
ATOM    149  OG  SER B  19      42.813 -14.138  15.444  1.00 96.03           O  
ATOM    150  N   PRO B  20      44.142 -13.519  12.055  1.00 95.61           N  
ATOM    151  CA  PRO B  20      43.394 -13.694  10.808  1.00 95.61           C  
ATOM    152  C   PRO B  20      42.107 -14.494  10.998  1.00 95.61           C  
ATOM    153  O   PRO B  20      42.057 -15.396  11.838  1.00 95.61           O  
ATOM    154  CB  PRO B  20      44.378 -14.447   9.909  1.00 95.61           C  
ATOM    155  CG  PRO B  20      45.713 -14.247  10.552  1.00 95.61           C  
ATOM    156  CD  PRO B  20      45.504 -14.001  12.018  1.00 95.61           C  
ATOM    157  N   GLU B  21      41.046 -14.025  10.418  1.00 94.66           N  
ATOM    158  CA  GLU B  21      39.747 -14.689  10.349  1.00 94.66           C  
ATOM    159  C   GLU B  21      39.293 -14.863   8.903  1.00 94.66           C  
ATOM    160  O   GLU B  21      38.741 -13.937   8.304  1.00 94.66           O  
ATOM    161  CB  GLU B  21      38.698 -13.900  11.139  1.00 94.66           C  
ATOM    162  CG  GLU B  21      38.960 -13.859  12.637  1.00 94.66           C  
ATOM    163  CD  GLU B  21      38.658 -15.175  13.336  1.00 94.66           C  
ATOM    164  OE1 GLU B  21      39.125 -15.376  14.481  1.00 94.66           O  
ATOM    165  OE2 GLU B  21      37.949 -16.012  12.735  1.00 94.66           O  
ATOM    166  N   ASP B  22      39.452 -16.072   8.325  1.00 88.27           N  
ATOM    167  CA  ASP B  22      39.283 -16.316   6.896  1.00 88.27           C  
ATOM    168  C   ASP B  22      37.808 -16.273   6.503  1.00 88.27           C  
ATOM    169  O   ASP B  22      37.472 -15.932   5.367  1.00 88.27           O  
ATOM    170  CB  ASP B  22      39.892 -17.665   6.505  1.00 88.27           C  
ATOM    171  CG  ASP B  22      41.397 -17.712   6.694  1.00 88.27           C  
ATOM    172  OD1 ASP B  22      42.037 -16.640   6.762  1.00 88.27           O  
ATOM    173  OD2 ASP B  22      41.950 -18.830   6.772  1.00 88.27           O  
ATOM    174  N   LYS B  23      36.877 -16.459   7.447  1.00 89.60           N  
ATOM    175  CA  LYS B  23      35.483 -16.638   7.050  1.00 89.60           C  
ATOM    176  C   LYS B  23      34.599 -15.541   7.637  1.00 89.60           C  
ATOM    177  O   LYS B  23      33.486 -15.811   8.094  1.00 89.60           O  
ATOM    178  CB  LYS B  23      34.973 -18.012   7.486  1.00 89.60           C  
ATOM    179  CG  LYS B  23      35.658 -19.177   6.789  1.00 89.60           C  
ATOM    180  CD  LYS B  23      35.010 -20.507   7.153  1.00 89.60           C  
ATOM    181  CE  LYS B  23      35.706 -21.675   6.467  1.00 89.60           C  
ATOM    182  NZ  LYS B  23      35.067 -22.981   6.814  1.00 89.60           N  
ATOM    183  N   LEU B  24      35.124 -14.262   7.591  1.00 93.91           N  
ATOM    184  CA  LEU B  24      34.281 -13.170   8.065  1.00 93.91           C  
ATOM    185  C   LEU B  24      33.125 -12.920   7.103  1.00 93.91           C  
ATOM    186  O   LEU B  24      33.239 -13.188   5.905  1.00 93.91           O  
ATOM    187  CB  LEU B  24      35.106 -11.892   8.233  1.00 93.91           C  
ATOM    188  CG  LEU B  24      36.126 -11.888   9.374  1.00 93.91           C  
ATOM    189  CD1 LEU B  24      36.880 -10.562   9.406  1.00 93.91           C  
ATOM    190  CD2 LEU B  24      35.436 -12.149  10.709  1.00 93.91           C  
ATOM    191  N   TYR B  25      32.113 -12.409   7.624  1.00 91.64           N  
ATOM    192  CA  TYR B  25      30.863 -12.350   6.874  1.00 91.64           C  
ATOM    193  C   TYR B  25      30.717 -11.010   6.164  1.00 91.64           C  
ATOM    194  O   TYR B  25      30.855  -9.953   6.785  1.00 91.64           O  
ATOM    195  CB  TYR B  25      29.668 -12.583   7.802  1.00 91.64           C  
ATOM    196  CG  TYR B  25      28.362 -12.783   7.071  1.00 91.64           C  
ATOM    197  CD1 TYR B  25      27.353 -11.824   7.133  1.00 91.64           C  
ATOM    198  CD2 TYR B  25      28.135 -13.929   6.318  1.00 91.64           C  
ATOM    199  CE1 TYR B  25      26.148 -12.004   6.463  1.00 91.64           C  
ATOM    200  CE2 TYR B  25      26.933 -14.120   5.643  1.00 91.64           C  
ATOM    201  CZ  TYR B  25      25.947 -13.154   5.720  1.00 91.64           C  
ATOM    202  OH  TYR B  25      24.756 -13.338   5.055  1.00 91.64           O  
ATOM    203  N   GLU B  26      30.604 -10.995   4.873  1.00 90.65           N  
ATOM    204  CA  GLU B  26      30.234  -9.927   3.949  1.00 90.65           C  
ATOM    205  C   GLU B  26      30.992  -8.641   4.261  1.00 90.65           C  
ATOM    206  O   GLU B  26      32.193  -8.543   4.001  1.00 90.65           O  
ATOM    207  CB  GLU B  26      28.725  -9.673   3.999  1.00 90.65           C  
ATOM    208  CG  GLU B  26      27.895 -10.779   3.361  1.00 90.65           C  
ATOM    209  CD  GLU B  26      28.025 -10.829   1.847  1.00 90.65           C  
ATOM    210  OE1 GLU B  26      27.606 -11.839   1.235  1.00 90.65           O  
ATOM    211  OE2 GLU B  26      28.552  -9.854   1.268  1.00 90.65           O  
ATOM    212  N   GLU B  27      30.306  -7.640   5.014  1.00 93.81           N  
ATOM    213  CA  GLU B  27      30.884  -6.311   5.189  1.00 93.81           C  
ATOM    214  C   GLU B  27      32.082  -6.350   6.134  1.00 93.81           C  
ATOM    215  O   GLU B  27      32.860  -5.397   6.196  1.00 93.81           O  
ATOM    216  CB  GLU B  27      29.831  -5.332   5.716  1.00 93.81           C  
ATOM    217  CG  GLU B  27      28.685  -5.082   4.747  1.00 93.81           C  
ATOM    218  CD  GLU B  27      29.135  -4.479   3.426  1.00 93.81           C  
ATOM    219  OE1 GLU B  27      28.469  -4.715   2.393  1.00 93.81           O  
ATOM    220  OE2 GLU B  27      30.164  -3.767   3.425  1.00 93.81           O  
ATOM    221  N   CYS B  28      32.276  -7.375   6.787  1.00 96.25           N  
ATOM    222  CA  CYS B  28      33.394  -7.480   7.720  1.00 96.25           C  
ATOM    223  C   CYS B  28      34.571  -8.206   7.081  1.00 96.25           C  
ATOM    224  O   CYS B  28      35.631  -8.339   7.695  1.00 96.25           O  
ATOM    225  CB  CYS B  28      32.963  -8.209   8.993  1.00 96.25           C  
ATOM    226  SG  CYS B  28      31.687  -7.341   9.932  1.00 96.25           S  
ATOM    227  N   ILE B  29      34.469  -8.564   5.793  1.00 94.26           N  
ATOM    228  CA  ILE B  29      35.465  -9.354   5.077  1.00 94.26           C  
ATOM    229  C   ILE B  29      36.764  -8.561   4.957  1.00 94.26           C  
ATOM    230  O   ILE B  29      37.855  -9.136   4.996  1.00 94.26           O  
ATOM    231  CB  ILE B  29      34.958  -9.768   3.678  1.00 94.26           C  
ATOM    232  CG1 ILE B  29      33.876 -10.848   3.799  1.00 94.26           C  
ATOM    233  CG2 ILE B  29      36.119 -10.252   2.804  1.00 94.26           C  
ATOM    234  CD1 ILE B  29      33.218 -11.216   2.477  1.00 94.26           C  
ATOM    235  N   PRO B  30      36.754  -7.256   4.844  1.00 95.55           N  
ATOM    236  CA  PRO B  30      37.997  -6.503   4.659  1.00 95.55           C  
ATOM    237  C   PRO B  30      38.992  -6.717   5.797  1.00 95.55           C  
ATOM    238  O   PRO B  30      40.198  -6.538   5.609  1.00 95.55           O  
ATOM    239  CB  PRO B  30      37.524  -5.048   4.614  1.00 95.55           C  
ATOM    240  CG  PRO B  30      36.132  -5.114   4.075  1.00 95.55           C  
ATOM    241  CD  PRO B  30      35.475  -6.358   4.602  1.00 95.55           C  
ATOM    242  N   TRP B  31      38.596  -7.163   6.944  1.00 97.16           N  
ATOM    243  CA  TRP B  31      39.484  -7.359   8.084  1.00 97.16           C  
ATOM    244  C   TRP B  31      39.863  -8.829   8.232  1.00 97.16           C  
ATOM    245  O   TRP B  31      40.377  -9.242   9.275  1.00 97.16           O  
ATOM    246  CB  TRP B  31      38.826  -6.857   9.372  1.00 97.16           C  
ATOM    247  CG  TRP B  31      38.751  -5.363   9.475  1.00 97.16           C  
ATOM    248  CD1 TRP B  31      39.729  -4.517   9.917  1.00 97.16           C  
ATOM    249  CD2 TRP B  31      37.632  -4.539   9.132  1.00 97.16           C  
ATOM    250  CE2 TRP B  31      38.004  -3.201   9.391  1.00 97.16           C  
ATOM    251  CE3 TRP B  31      36.351  -4.802   8.629  1.00 97.16           C  
ATOM    252  NE1 TRP B  31      39.287  -3.215   9.869  1.00 97.16           N  
ATOM    253  CZ2 TRP B  31      37.138  -2.129   9.165  1.00 97.16           C  
ATOM    254  CZ3 TRP B  31      35.491  -3.733   8.405  1.00 97.16           C  
ATOM    255  CH2 TRP B  31      35.891  -2.414   8.673  1.00 97.16           C  
ATOM    256  N   LYS B  32      39.602  -9.621   7.203  1.00 95.48           N  
ATOM    257  CA  LYS B  32      39.802 -11.066   7.271  1.00 95.48           C  
ATOM    258  C   LYS B  32      41.256 -11.406   7.583  1.00 95.48           C  
ATOM    259  O   LYS B  32      41.537 -12.411   8.239  1.00 95.48           O  
ATOM    260  CB  LYS B  32      39.376 -11.730   5.961  1.00 95.48           C  
ATOM    261  CG  LYS B  32      40.271 -11.393   4.778  1.00 95.48           C  
ATOM    262  CD  LYS B  32      39.804 -12.092   3.508  1.00 95.48           C  
ATOM    263  CE  LYS B  32      40.745 -11.821   2.341  1.00 95.48           C  
ATOM    264  NZ  LYS B  32      40.404 -12.653   1.149  1.00 95.48           N  
ATOM    265  N   ASP B  33      42.267 -10.596   7.181  1.00 94.77           N  
ATOM    266  CA  ASP B  33      43.687 -10.891   7.356  1.00 94.77           C  
ATOM    267  C   ASP B  33      44.134 -10.608   8.788  1.00 94.77           C  
ATOM    268  O   ASP B  33      45.064 -11.242   9.290  1.00 94.77           O  
ATOM    269  CB  ASP B  33      44.529 -10.078   6.371  1.00 94.77           C  
ATOM    270  CG  ASP B  33      44.259 -10.438   4.920  1.00 94.77           C  
ATOM    271  OD1 ASP B  33      43.953 -11.616   4.631  1.00 94.77           O  
ATOM    272  OD2 ASP B  33      44.357  -9.539   4.058  1.00 94.77           O  
ATOM    273  N   ASN B  34      43.554  -9.675   9.417  1.00 96.76           N  
ATOM    274  CA  ASN B  34      43.858  -9.280  10.789  1.00 96.76           C  
ATOM    275  C   ASN B  34      42.659  -8.618  11.461  1.00 96.76           C  
ATOM    276  O   ASN B  34      42.412  -7.427  11.264  1.00 96.76           O  
ATOM    277  CB  ASN B  34      45.069  -8.347  10.824  1.00 96.76           C  
ATOM    278  CG  ASN B  34      45.699  -8.257  12.200  1.00 96.76           C  
ATOM    279  ND2 ASN B  34      46.421  -7.171  12.452  1.00 96.76           N  
ATOM    280  OD1 ASN B  34      45.538  -9.156  13.030  1.00 96.76           O  
ATOM    281  N   ALA B  35      41.898  -9.444  12.246  1.00 97.70           N  
ATOM    282  CA  ALA B  35      40.634  -8.946  12.782  1.00 97.70           C  
ATOM    283  C   ALA B  35      40.582  -9.104  14.298  1.00 97.70           C  
ATOM    284  O   ALA B  35      41.150 -10.049  14.851  1.00 97.70           O  
ATOM    285  CB  ALA B  35      39.458  -9.672  12.133  1.00 97.70           C  
ATOM    286  N   CYS B  36      39.934  -8.161  14.954  1.00 97.79           N  
ATOM    287  CA  CYS B  36      39.666  -8.244  16.385  1.00 97.79           C  
ATOM    288  C   CYS B  36      38.319  -8.906  16.650  1.00 97.79           C  
ATOM    289  O   CYS B  36      37.904  -9.038  17.804  1.00 97.79           O  
ATOM    290  CB  CYS B  36      39.695  -6.853  17.018  1.00 97.79           C  
ATOM    291  SG  CYS B  36      41.348  -6.133  17.118  1.00 97.79           S  
ATOM    292  N   CYS B  37      37.554  -9.306  15.557  1.00 96.42           N  
ATOM    293  CA  CYS B  37      36.249  -9.939  15.709  1.00 96.42           C  
ATOM    294  C   CYS B  37      36.280 -11.379  15.210  1.00 96.42           C  
ATOM    295  O   CYS B  37      37.232 -11.789  14.545  1.00 96.42           O  
ATOM    296  CB  CYS B  37      35.180  -9.151  14.953  1.00 96.42           C  
ATOM    297  SG  CYS B  37      35.381  -9.189  13.158  1.00 96.42           S  
ATOM    298  N   THR B  38      35.354 -12.190  15.714  1.00 94.25           N  
ATOM    299  CA  THR B  38      35.211 -13.576  15.285  1.00 94.25           C  
ATOM    300  C   THR B  38      34.172 -13.694  14.173  1.00 94.25           C  
ATOM    301  O   THR B  38      33.506 -12.715  13.833  1.00 94.25           O  
ATOM    302  CB  THR B  38      34.814 -14.487  16.461  1.00 94.25           C  
ATOM    303  CG2 THR B  38      35.823 -14.386  17.601  1.00 94.25           C  
ATOM    304  OG1 THR B  38      33.522 -14.097  16.946  1.00 94.25           O  
ATOM    305  N   LEU B  39      34.105 -14.875  13.645  1.00 90.94           N  
ATOM    306  CA  LEU B  39      33.099 -15.144  12.624  1.00 90.94           C  
ATOM    307  C   LEU B  39      31.694 -14.933  13.177  1.00 90.94           C  
ATOM    308  O   LEU B  39      30.836 -14.359  12.502  1.00 90.94           O  
ATOM    309  CB  LEU B  39      33.242 -16.573  12.094  1.00 90.94           C  
ATOM    310  CG  LEU B  39      32.129 -17.068  11.169  1.00 90.94           C  
ATOM    311  CD1 LEU B  39      32.116 -16.261   9.875  1.00 90.94           C  
ATOM    312  CD2 LEU B  39      32.298 -18.555  10.876  1.00 90.94           C  
ATOM    313  N   THR B  40      31.516 -15.352  14.387  1.00 88.00           N  
ATOM    314  CA  THR B  40      30.202 -15.221  15.005  1.00 88.00           C  
ATOM    315  C   THR B  40      29.833 -13.752  15.186  1.00 88.00           C  
ATOM    316  O   THR B  40      28.706 -13.348  14.890  1.00 88.00           O  
ATOM    317  CB  THR B  40      30.153 -15.936  16.369  1.00 88.00           C  
ATOM    318  CG2 THR B  40      28.741 -15.920  16.948  1.00 88.00           C  
ATOM    319  OG1 THR B  40      30.574 -17.295  16.204  1.00 88.00           O  
ATOM    320  N   THR B  41      30.816 -12.971  15.584  1.00 92.71           N  
ATOM    321  CA  THR B  41      30.572 -11.546  15.770  1.00 92.71           C  
ATOM    322  C   THR B  41      30.257 -10.873  14.436  1.00 92.71           C  
ATOM    323  O   THR B  41      29.383 -10.008  14.363  1.00 92.71           O  
ATOM    324  CB  THR B  41      31.781 -10.853  16.425  1.00 92.71           C  
ATOM    325  CG2 THR B  41      31.474  -9.391  16.739  1.00 92.71           C  
ATOM    326  OG1 THR B  41      32.112 -11.532  17.643  1.00 92.71           O  
ATOM    327  N   SER B  42      30.950 -11.319  13.418  1.00 93.49           N  
ATOM    328  CA  SER B  42      30.718 -10.728  12.104  1.00 93.49           C  
ATOM    329  C   SER B  42      29.329 -11.074  11.579  1.00 93.49           C  
ATOM    330  O   SER B  42      28.673 -10.241  10.951  1.00 93.49           O  
ATOM    331  CB  SER B  42      31.780 -11.199  11.109  1.00 93.49           C  
ATOM    332  OG  SER B  42      31.575 -12.557  10.761  1.00 93.49           O  
ATOM    333  N   TRP B  43      28.901 -12.250  11.847  1.00 91.01           N  
ATOM    334  CA  TRP B  43      27.569 -12.673  11.428  1.00 91.01           C  
ATOM    335  C   TRP B  43      26.491 -11.942  12.223  1.00 91.01           C  
ATOM    336  O   TRP B  43      25.521 -11.441  11.649  1.00 91.01           O  
ATOM    337  CB  TRP B  43      27.407 -14.187  11.597  1.00 91.01           C  
ATOM    338  CG  TRP B  43      25.992 -14.666  11.468  1.00 91.01           C  
ATOM    339  CD1 TRP B  43      25.142 -15.010  12.482  1.00 91.01           C  
ATOM    340  CD2 TRP B  43      25.264 -14.859  10.252  1.00 91.01           C  
ATOM    341  CE2 TRP B  43      23.977 -15.321  10.604  1.00 91.01           C  
ATOM    342  CE3 TRP B  43      25.574 -14.684   8.896  1.00 91.01           C  
ATOM    343  NE1 TRP B  43      23.928 -15.405  11.969  1.00 91.01           N  
ATOM    344  CZ2 TRP B  43      23.000 -15.611   9.648  1.00 91.01           C  
ATOM    345  CZ3 TRP B  43      24.601 -14.973   7.947  1.00 91.01           C  
ATOM    346  CH2 TRP B  43      23.330 -15.432   8.330  1.00 91.01           C  
ATOM    347  N   GLU B  44      26.662 -11.870  13.495  1.00 88.52           N  
ATOM    348  CA  GLU B  44      25.677 -11.236  14.367  1.00 88.52           C  
ATOM    349  C   GLU B  44      25.581  -9.738  14.095  1.00 88.52           C  
ATOM    350  O   GLU B  44      24.533  -9.127  14.313  1.00 88.52           O  
ATOM    351  CB  GLU B  44      26.024 -11.482  15.838  1.00 88.52           C  
ATOM    352  CG  GLU B  44      25.815 -12.920  16.287  1.00 88.52           C  
ATOM    353  CD  GLU B  44      26.158 -13.148  17.750  1.00 88.52           C  
ATOM    354  OE1 GLU B  44      25.868 -14.246  18.278  1.00 88.52           O  
ATOM    355  OE2 GLU B  44      26.719 -12.221  18.375  1.00 88.52           O  
ATOM    356  N   ALA B  45      26.619  -9.172  13.535  1.00 91.98           N  
ATOM    357  CA  ALA B  45      26.630  -7.750  13.200  1.00 91.98           C  
ATOM    358  C   ALA B  45      25.697  -7.456  12.027  1.00 91.98           C  
ATOM    359  O   ALA B  45      25.251  -6.319  11.853  1.00 91.98           O  
ATOM    360  CB  ALA B  45      28.049  -7.292  12.874  1.00 91.98           C  
ATOM    361  N   HIS B  46      25.377  -8.463  11.207  1.00 92.77           N  
ATOM    362  CA  HIS B  46      24.582  -8.267  10.000  1.00 92.77           C  
ATOM    363  C   HIS B  46      23.109  -8.567  10.254  1.00 92.77           C  
ATOM    364  O   HIS B  46      22.263  -8.325   9.390  1.00 92.77           O  
ATOM    365  CB  HIS B  46      25.108  -9.147   8.864  1.00 92.77           C  
ATOM    366  CG  HIS B  46      26.371  -8.638   8.246  1.00 92.77           C  
ATOM    367  CD2 HIS B  46      26.591  -7.993   7.076  1.00 92.77           C  
ATOM    368  ND1 HIS B  46      27.603  -8.774   8.849  1.00 92.77           N  
ATOM    369  CE1 HIS B  46      28.529  -8.234   8.074  1.00 92.77           C  
ATOM    370  NE2 HIS B  46      27.940  -7.753   6.992  1.00 92.77           N  
ATOM    371  N   LEU B  47      22.811  -9.027  11.456  1.00 87.56           N  
ATOM    372  CA  LEU B  47      21.429  -9.378  11.763  1.00 87.56           C  
ATOM    373  C   LEU B  47      20.609  -8.132  12.082  1.00 87.56           C  
ATOM    374  O   LEU B  47      21.159  -7.119  12.520  1.00 87.56           O  
ATOM    375  CB  LEU B  47      21.371 -10.355  12.940  1.00 87.56           C  
ATOM    376  CG  LEU B  47      22.037 -11.716  12.724  1.00 87.56           C  
ATOM    377  CD1 LEU B  47      21.970 -12.546  14.001  1.00 87.56           C  
ATOM    378  CD2 LEU B  47      21.379 -12.455  11.564  1.00 87.56           C  
ATOM    379  N   ASP B  48      19.319  -8.180  11.762  1.00 76.53           N  
ATOM    380  CA  ASP B  48      18.425  -7.048  11.992  1.00 76.53           C  
ATOM    381  C   ASP B  48      18.395  -6.667  13.471  1.00 76.53           C  
ATOM    382  O   ASP B  48      18.448  -5.483  13.812  1.00 76.53           O  
ATOM    383  CB  ASP B  48      17.013  -7.371  11.502  1.00 76.53           C  
ATOM    384  CG  ASP B  48      16.901  -7.396   9.988  1.00 76.53           C  
ATOM    385  OD1 ASP B  48      17.805  -6.873   9.301  1.00 76.53           O  
ATOM    386  OD2 ASP B  48      15.899  -7.940   9.477  1.00 76.53           O  
ATOM    387  N   VAL B  49      18.251  -7.628  14.210  1.00 77.18           N  
ATOM    388  CA  VAL B  49      18.392  -7.463  15.653  1.00 77.18           C  
ATOM    389  C   VAL B  49      19.659  -8.167  16.134  1.00 77.18           C  
ATOM    390  O   VAL B  49      19.668  -9.386  16.313  1.00 77.18           O  
ATOM    391  CB  VAL B  49      17.159  -8.007  16.410  1.00 77.18           C  
ATOM    392  CG1 VAL B  49      17.238  -7.654  17.894  1.00 77.18           C  
ATOM    393  CG2 VAL B  49      15.872  -7.462  15.795  1.00 77.18           C  
ATOM    394  N   SER B  50      20.752  -7.320  16.179  1.00 79.72           N  
ATOM    395  CA  SER B  50      22.036  -7.895  16.566  1.00 79.72           C  
ATOM    396  C   SER B  50      22.055  -8.262  18.046  1.00 79.72           C  
ATOM    397  O   SER B  50      21.789  -7.417  18.903  1.00 79.72           O  
ATOM    398  CB  SER B  50      23.174  -6.921  16.260  1.00 79.72           C  
ATOM    399  OG  SER B  50      24.406  -7.410  16.763  1.00 79.72           O  
ATOM    400  N   PRO B  51      22.229  -9.560  18.285  1.00 76.36           N  
ATOM    401  CA  PRO B  51      22.329  -9.962  19.690  1.00 76.36           C  
ATOM    402  C   PRO B  51      23.564  -9.389  20.382  1.00 76.36           C  
ATOM    403  O   PRO B  51      23.689  -9.481  21.606  1.00 76.36           O  
ATOM    404  CB  PRO B  51      22.406 -11.490  19.615  1.00 76.36           C  
ATOM    405  CG  PRO B  51      22.884 -11.780  18.229  1.00 76.36           C  
ATOM    406  CD  PRO B  51      22.541 -10.610  17.351  1.00 76.36           C  
ATOM    407  N   LEU B  52      24.543  -8.806  19.604  1.00 77.64           N  
ATOM    408  CA  LEU B  52      25.742  -8.234  20.206  1.00 77.64           C  
ATOM    409  C   LEU B  52      25.376  -7.212  21.279  1.00 77.64           C  
ATOM    410  O   LEU B  52      25.897  -7.266  22.395  1.00 77.64           O  
ATOM    411  CB  LEU B  52      26.617  -7.576  19.137  1.00 77.64           C  
ATOM    412  CG  LEU B  52      27.222  -8.509  18.088  1.00 77.64           C  
ATOM    413  CD1 LEU B  52      27.893  -7.700  16.982  1.00 77.64           C  
ATOM    414  CD2 LEU B  52      28.217  -9.468  18.734  1.00 77.64           C  
ATOM    415  N   TYR B  53      24.397  -6.420  20.946  1.00 72.10           N  
ATOM    416  CA  TYR B  53      23.949  -5.410  21.898  1.00 72.10           C  
ATOM    417  C   TYR B  53      22.427  -5.385  21.990  1.00 72.10           C  
ATOM    418  O   TYR B  53      21.846  -4.430  22.511  1.00 72.10           O  
ATOM    419  CB  TYR B  53      24.469  -4.026  21.498  1.00 72.10           C  
ATOM    420  CG  TYR B  53      25.973  -3.954  21.378  1.00 72.10           C  
ATOM    421  CD1 TYR B  53      26.782  -3.960  22.512  1.00 72.10           C  
ATOM    422  CD2 TYR B  53      26.586  -3.881  20.132  1.00 72.10           C  
ATOM    423  CE1 TYR B  53      28.168  -3.892  22.406  1.00 72.10           C  
ATOM    424  CE2 TYR B  53      27.971  -3.812  20.015  1.00 72.10           C  
ATOM    425  CZ  TYR B  53      28.751  -3.820  21.156  1.00 72.10           C  
ATOM    426  OH  TYR B  53      30.122  -3.752  21.046  1.00 72.10           O  
ATOM    427  N   ASN B  54      21.836  -6.462  21.478  1.00 74.64           N  
ATOM    428  CA  ASN B  54      20.381  -6.555  21.416  1.00 74.64           C  
ATOM    429  C   ASN B  54      19.761  -5.277  20.855  1.00 74.64           C  
ATOM    430  O   ASN B  54      18.737  -4.809  21.353  1.00 74.64           O  
ATOM    431  CB  ASN B  54      19.802  -6.862  22.798  1.00 74.64           C  
ATOM    432  CG  ASN B  54      19.809  -8.344  23.118  1.00 74.64           C  
ATOM    433  ND2 ASN B  54      19.546  -8.681  24.375  1.00 74.64           N  
ATOM    434  OD1 ASN B  54      20.048  -9.179  22.241  1.00 74.64           O  
ATOM    435  N   PHE B  55      20.457  -4.728  19.861  1.00 78.67           N  
ATOM    436  CA  PHE B  55      20.070  -3.442  19.293  1.00 78.67           C  
ATOM    437  C   PHE B  55      19.415  -3.627  17.929  1.00 78.67           C  
ATOM    438  O   PHE B  55      19.984  -4.270  17.043  1.00 78.67           O  
ATOM    439  CB  PHE B  55      21.286  -2.519  19.170  1.00 78.67           C  
ATOM    440  CG  PHE B  55      20.937  -1.100  18.808  1.00 78.67           C  
ATOM    441  CD1 PHE B  55      20.995  -0.672  17.487  1.00 78.67           C  
ATOM    442  CD2 PHE B  55      20.551  -0.196  19.787  1.00 78.67           C  
ATOM    443  CE1 PHE B  55      20.672   0.640  17.148  1.00 78.67           C  
ATOM    444  CE2 PHE B  55      20.228   1.117  19.457  1.00 78.67           C  
ATOM    445  CZ  PHE B  55      20.290   1.534  18.137  1.00 78.67           C  
ATOM    446  N   SER B  56      18.229  -3.082  17.907  1.00 80.04           N  
ATOM    447  CA  SER B  56      17.493  -3.146  16.649  1.00 80.04           C  
ATOM    448  C   SER B  56      17.657  -1.860  15.846  1.00 80.04           C  
ATOM    449  O   SER B  56      17.428  -0.765  16.364  1.00 80.04           O  
ATOM    450  CB  SER B  56      16.009  -3.409  16.908  1.00 80.04           C  
ATOM    451  OG  SER B  56      15.266  -3.330  15.704  1.00 80.04           O  
ATOM    452  N   LEU B  57      18.052  -2.022  14.619  1.00 82.46           N  
ATOM    453  CA  LEU B  57      18.204  -0.872  13.735  1.00 82.46           C  
ATOM    454  C   LEU B  57      16.850  -0.417  13.198  1.00 82.46           C  
ATOM    455  O   LEU B  57      16.747   0.647  12.584  1.00 82.46           O  
ATOM    456  CB  LEU B  57      19.139  -1.210  12.571  1.00 82.46           C  
ATOM    457  CG  LEU B  57      20.625  -1.339  12.912  1.00 82.46           C  
ATOM    458  CD1 LEU B  57      21.378  -1.998  11.761  1.00 82.46           C  
ATOM    459  CD2 LEU B  57      21.220   0.026  13.237  1.00 82.46           C  
ATOM    460  N   PHE B  58      15.736  -1.128  13.509  1.00 81.15           N  
ATOM    461  CA  PHE B  58      14.462  -0.829  12.868  1.00 81.15           C  
ATOM    462  C   PHE B  58      13.467  -0.266  13.876  1.00 81.15           C  
ATOM    463  O   PHE B  58      12.281  -0.599  13.838  1.00 81.15           O  
ATOM    464  CB  PHE B  58      13.884  -2.084  12.205  1.00 81.15           C  
ATOM    465  CG  PHE B  58      14.333  -3.369  12.846  1.00 81.15           C  
ATOM    466  CD1 PHE B  58      15.596  -3.887  12.590  1.00 81.15           C  
ATOM    467  CD2 PHE B  58      13.490  -4.060  13.706  1.00 81.15           C  
ATOM    468  CE1 PHE B  58      16.014  -5.077  13.181  1.00 81.15           C  
ATOM    469  CE2 PHE B  58      13.899  -5.250  14.302  1.00 81.15           C  
ATOM    470  CZ  PHE B  58      15.161  -5.757  14.038  1.00 81.15           C  
ATOM    471  N   HIS B  59      13.945   0.614  14.785  1.00 83.44           N  
ATOM    472  CA  HIS B  59      13.078   1.211  15.794  1.00 83.44           C  
ATOM    473  C   HIS B  59      12.083   2.180  15.164  1.00 83.44           C  
ATOM    474  O   HIS B  59      11.036   2.469  15.748  1.00 83.44           O  
ATOM    475  CB  HIS B  59      13.911   1.932  16.856  1.00 83.44           C  
ATOM    476  CG  HIS B  59      15.034   2.741  16.292  1.00 83.44           C  
ATOM    477  CD2 HIS B  59      15.081   4.027  15.873  1.00 83.44           C  
ATOM    478  ND1 HIS B  59      16.299   2.227  16.101  1.00 83.44           N  
ATOM    479  CE1 HIS B  59      17.077   3.166  15.589  1.00 83.44           C  
ATOM    480  NE2 HIS B  59      16.362   4.268  15.441  1.00 83.44           N  
ATOM    481  N   CYS B  60      12.352   2.789  14.083  1.00 85.27           N  
ATOM    482  CA  CYS B  60      11.408   3.627  13.352  1.00 85.27           C  
ATOM    483  C   CYS B  60      11.159   3.076  11.953  1.00 85.27           C  
ATOM    484  O   CYS B  60      11.107   3.833  10.983  1.00 85.27           O  
ATOM    485  CB  CYS B  60      11.924   5.062  13.260  1.00 85.27           C  
ATOM    486  SG  CYS B  60      11.836   5.969  14.819  1.00 85.27           S  
ATOM    487  N   GLY B  61      10.993   1.717  11.870  1.00 84.42           N  
ATOM    488  CA  GLY B  61      10.796   1.059  10.588  1.00 84.42           C  
ATOM    489  C   GLY B  61      12.090   0.581   9.957  1.00 84.42           C  
ATOM    490  O   GLY B  61      13.174   0.825  10.491  1.00 84.42           O  
ATOM    491  N   LEU B  62      11.969  -0.073   8.887  1.00 88.82           N  
ATOM    492  CA  LEU B  62      13.134  -0.635   8.211  1.00 88.82           C  
ATOM    493  C   LEU B  62      13.977   0.467   7.576  1.00 88.82           C  
ATOM    494  O   LEU B  62      13.442   1.366   6.925  1.00 88.82           O  
ATOM    495  CB  LEU B  62      12.700  -1.641   7.142  1.00 88.82           C  
ATOM    496  CG  LEU B  62      13.211  -3.073   7.313  1.00 88.82           C  
ATOM    497  CD1 LEU B  62      12.050  -4.018   7.607  1.00 88.82           C  
ATOM    498  CD2 LEU B  62      13.970  -3.522   6.069  1.00 88.82           C  
ATOM    499  N   LEU B  63      15.249   0.414   7.879  1.00 90.53           N  
ATOM    500  CA  LEU B  63      16.170   1.356   7.251  1.00 90.53           C  
ATOM    501  C   LEU B  63      16.360   1.029   5.774  1.00 90.53           C  
ATOM    502  O   LEU B  63      16.208  -0.124   5.365  1.00 90.53           O  
ATOM    503  CB  LEU B  63      17.522   1.342   7.969  1.00 90.53           C  
ATOM    504  CG  LEU B  63      17.516   1.769   9.437  1.00 90.53           C  
ATOM    505  CD1 LEU B  63      18.882   1.518  10.068  1.00 90.53           C  
ATOM    506  CD2 LEU B  63      17.122   3.236   9.566  1.00 90.53           C  
ATOM    507  N   MET B  64      16.646   2.100   5.002  1.00 90.83           N  
ATOM    508  CA  MET B  64      17.032   1.842   3.618  1.00 90.83           C  
ATOM    509  C   MET B  64      18.280   0.968   3.554  1.00 90.83           C  
ATOM    510  O   MET B  64      19.189   1.116   4.373  1.00 90.83           O  
ATOM    511  CB  MET B  64      17.277   3.157   2.874  1.00 90.83           C  
ATOM    512  CG  MET B  64      16.038   4.026   2.743  1.00 90.83           C  
ATOM    513  SD  MET B  64      14.847   3.373   1.509  1.00 90.83           S  
ATOM    514  CE  MET B  64      15.778   3.666  -0.020  1.00 90.83           C  
ATOM    515  N   PRO B  65      18.237  -0.003   2.620  1.00 91.11           N  
ATOM    516  CA  PRO B  65      19.373  -0.926   2.543  1.00 91.11           C  
ATOM    517  C   PRO B  65      20.714  -0.202   2.454  1.00 91.11           C  
ATOM    518  O   PRO B  65      21.698  -0.644   3.053  1.00 91.11           O  
ATOM    519  CB  PRO B  65      19.095  -1.721   1.265  1.00 91.11           C  
ATOM    520  CG  PRO B  65      17.607  -1.714   1.126  1.00 91.11           C  
ATOM    521  CD  PRO B  65      17.085  -0.405   1.647  1.00 91.11           C  
ATOM    522  N   GLY B  66      20.791   0.907   1.733  1.00 91.39           N  
ATOM    523  CA  GLY B  66      22.020   1.683   1.701  1.00 91.39           C  
ATOM    524  C   GLY B  66      22.414   2.234   3.058  1.00 91.39           C  
ATOM    525  O   GLY B  66      23.592   2.221   3.422  1.00 91.39           O  
ATOM    526  N   CYS B  67      21.441   2.729   3.746  1.00 94.16           N  
ATOM    527  CA  CYS B  67      21.668   3.230   5.097  1.00 94.16           C  
ATOM    528  C   CYS B  67      22.059   2.099   6.040  1.00 94.16           C  
ATOM    529  O   CYS B  67      23.037   2.213   6.781  1.00 94.16           O  
ATOM    530  CB  CYS B  67      20.420   3.937   5.623  1.00 94.16           C  
ATOM    531  SG  CYS B  67      20.628   4.653   7.269  1.00 94.16           S  
ATOM    532  N   ARG B  68      21.347   1.006   5.975  1.00 93.58           N  
ATOM    533  CA  ARG B  68      21.632  -0.159   6.805  1.00 93.58           C  
ATOM    534  C   ARG B  68      23.053  -0.662   6.574  1.00 93.58           C  
ATOM    535  O   ARG B  68      23.754  -1.016   7.524  1.00 93.58           O  
ATOM    536  CB  ARG B  68      20.627  -1.279   6.524  1.00 93.58           C  
ATOM    537  CG  ARG B  68      20.791  -2.494   7.422  1.00 93.58           C  
ATOM    538  CD  ARG B  68      19.802  -3.595   7.069  1.00 93.58           C  
ATOM    539  NE  ARG B  68      19.972  -4.768   7.921  1.00 93.58           N  
ATOM    540  CZ  ARG B  68      19.486  -5.976   7.655  1.00 93.58           C  
ATOM    541  NH1 ARG B  68      18.786  -6.197   6.547  1.00 93.58           N  
ATOM    542  NH2 ARG B  68      19.701  -6.974   8.500  1.00 93.58           N  
ATOM    543  N   LYS B  69      23.470  -0.687   5.388  1.00 93.78           N  
ATOM    544  CA  LYS B  69      24.815  -1.138   5.039  1.00 93.78           C  
ATOM    545  C   LYS B  69      25.876  -0.293   5.737  1.00 93.78           C  
ATOM    546  O   LYS B  69      26.866  -0.825   6.243  1.00 93.78           O  
ATOM    547  CB  LYS B  69      25.020  -1.089   3.524  1.00 93.78           C  
ATOM    548  CG  LYS B  69      26.380  -1.591   3.066  1.00 93.78           C  
ATOM    549  CD  LYS B  69      26.524  -1.522   1.551  1.00 93.78           C  
ATOM    550  CE  LYS B  69      27.936  -1.873   1.105  1.00 93.78           C  
ATOM    551  NZ  LYS B  69      28.075  -1.823  -0.381  1.00 93.78           N  
ATOM    552  N   HIS B  70      25.684   0.959   5.786  1.00 95.09           N  
ATOM    553  CA  HIS B  70      26.637   1.846   6.444  1.00 95.09           C  
ATOM    554  C   HIS B  70      26.715   1.560   7.940  1.00 95.09           C  
ATOM    555  O   HIS B  70      27.798   1.603   8.529  1.00 95.09           O  
ATOM    556  CB  HIS B  70      26.257   3.309   6.209  1.00 95.09           C  
ATOM    557  CG  HIS B  70      26.679   3.831   4.873  1.00 95.09           C  
ATOM    558  CD2 HIS B  70      25.976   4.026   3.731  1.00 95.09           C  
ATOM    559  ND1 HIS B  70      27.973   4.220   4.600  1.00 95.09           N  
ATOM    560  CE1 HIS B  70      28.047   4.633   3.346  1.00 95.09           C  
ATOM    561  NE2 HIS B  70      26.850   4.524   2.797  1.00 95.09           N  
ATOM    562  N   PHE B  71      25.589   1.276   8.538  1.00 94.29           N  
ATOM    563  CA  PHE B  71      25.601   0.952   9.960  1.00 94.29           C  
ATOM    564  C   PHE B  71      26.299  -0.380  10.206  1.00 94.29           C  
ATOM    565  O   PHE B  71      27.054  -0.523  11.170  1.00 94.29           O  
ATOM    566  CB  PHE B  71      24.174   0.908  10.515  1.00 94.29           C  
ATOM    567  CG  PHE B  71      23.646   2.252  10.938  1.00 94.29           C  
ATOM    568  CD1 PHE B  71      24.057   2.832  12.131  1.00 94.29           C  
ATOM    569  CD2 PHE B  71      22.734   2.934  10.142  1.00 94.29           C  
ATOM    570  CE1 PHE B  71      23.570   4.077  12.525  1.00 94.29           C  
ATOM    571  CE2 PHE B  71      22.242   4.178  10.529  1.00 94.29           C  
ATOM    572  CZ  PHE B  71      22.660   4.746  11.721  1.00 94.29           C  
ATOM    573  N   ILE B  72      26.119  -1.331   9.359  1.00 93.81           N  
ATOM    574  CA  ILE B  72      26.799  -2.615   9.489  1.00 93.81           C  
ATOM    575  C   ILE B  72      28.303  -2.424   9.311  1.00 93.81           C  
ATOM    576  O   ILE B  72      29.100  -2.989  10.063  1.00 93.81           O  
ATOM    577  CB  ILE B  72      26.265  -3.643   8.466  1.00 93.81           C  
ATOM    578  CG1 ILE B  72      24.810  -4.007   8.784  1.00 93.81           C  
ATOM    579  CG2 ILE B  72      27.149  -4.893   8.446  1.00 93.81           C  
ATOM    580  CD1 ILE B  72      24.137  -4.857   7.716  1.00 93.81           C  
ATOM    581  N   GLN B  73      28.687  -1.621   8.361  1.00 96.01           N  
ATOM    582  CA  GLN B  73      30.101  -1.323   8.152  1.00 96.01           C  
ATOM    583  C   GLN B  73      30.708  -0.653   9.381  1.00 96.01           C  
ATOM    584  O   GLN B  73      31.838  -0.961   9.767  1.00 96.01           O  
ATOM    585  CB  GLN B  73      30.286  -0.432   6.923  1.00 96.01           C  
ATOM    586  CG  GLN B  73      30.038  -1.149   5.602  1.00 96.01           C  
ATOM    587  CD  GLN B  73      30.136  -0.222   4.405  1.00 96.01           C  
ATOM    588  NE2 GLN B  73      30.213  -0.801   3.212  1.00 96.01           N  
ATOM    589  OE1 GLN B  73      30.142   1.005   4.551  1.00 96.01           O  
ATOM    590  N   ALA B  74      29.946   0.205   9.936  1.00 95.13           N  
ATOM    591  CA  ALA B  74      30.421   0.875  11.143  1.00 95.13           C  
ATOM    592  C   ALA B  74      30.574  -0.116  12.294  1.00 95.13           C  
ATOM    593  O   ALA B  74      31.538  -0.042  13.060  1.00 95.13           O  
ATOM    594  CB  ALA B  74      29.467   2.001  11.538  1.00 95.13           C  
ATOM    595  N   ILE B  75      29.702  -1.042  12.387  1.00 93.33           N  
ATOM    596  CA  ILE B  75      29.778  -2.051  13.438  1.00 93.33           C  
ATOM    597  C   ILE B  75      30.964  -2.977  13.179  1.00 93.33           C  
ATOM    598  O   ILE B  75      31.702  -3.324  14.103  1.00 93.33           O  
ATOM    599  CB  ILE B  75      28.470  -2.868  13.533  1.00 93.33           C  
ATOM    600  CG1 ILE B  75      27.310  -1.968  13.976  1.00 93.33           C  
ATOM    601  CG2 ILE B  75      28.642  -4.051  14.490  1.00 93.33           C  
ATOM    602  CD1 ILE B  75      25.939  -2.613  13.836  1.00 93.33           C  
ATOM    603  N   CYS B  76      31.122  -3.321  11.937  1.00 96.35           N  
ATOM    604  CA  CYS B  76      32.277  -4.141  11.590  1.00 96.35           C  
ATOM    605  C   CYS B  76      33.578  -3.413  11.907  1.00 96.35           C  
ATOM    606  O   CYS B  76      34.515  -4.011  12.437  1.00 96.35           O  
ATOM    607  CB  CYS B  76      32.241  -4.520  10.110  1.00 96.35           C  
ATOM    608  SG  CYS B  76      30.971  -5.738   9.701  1.00 96.35           S  
ATOM    609  N   PHE B  77      33.588  -2.136  11.594  1.00 97.15           N  
ATOM    610  CA  PHE B  77      34.753  -1.308  11.885  1.00 97.15           C  
ATOM    611  C   PHE B  77      35.026  -1.268  13.383  1.00 97.15           C  
ATOM    612  O   PHE B  77      36.165  -1.460  13.817  1.00 97.15           O  
ATOM    613  CB  PHE B  77      34.551   0.112  11.349  1.00 97.15           C  
ATOM    614  CG  PHE B  77      35.699   1.040  11.642  1.00 97.15           C  
ATOM    615  CD1 PHE B  77      35.502   2.202  12.379  1.00 97.15           C  
ATOM    616  CD2 PHE B  77      36.978   0.750  11.181  1.00 97.15           C  
ATOM    617  CE1 PHE B  77      36.563   3.062  12.653  1.00 97.15           C  
ATOM    618  CE2 PHE B  77      38.042   1.605  11.452  1.00 97.15           C  
ATOM    619  CZ  PHE B  77      37.833   2.761  12.186  1.00 97.15           C  
ATOM    620  N   TYR B  78      34.024  -1.128  14.148  1.00 94.01           N  
ATOM    621  CA  TYR B  78      34.142  -1.035  15.599  1.00 94.01           C  
ATOM    622  C   TYR B  78      34.560  -2.372  16.200  1.00 94.01           C  
ATOM    623  O   TYR B  78      35.414  -2.419  17.089  1.00 94.01           O  
ATOM    624  CB  TYR B  78      32.817  -0.576  16.217  1.00 94.01           C  
ATOM    625  CG  TYR B  78      32.876  -0.398  17.715  1.00 94.01           C  
ATOM    626  CD1 TYR B  78      32.522  -1.435  18.575  1.00 94.01           C  
ATOM    627  CD2 TYR B  78      33.287   0.808  18.273  1.00 94.01           C  
ATOM    628  CE1 TYR B  78      32.573  -1.273  19.956  1.00 94.01           C  
ATOM    629  CE2 TYR B  78      33.341   0.981  19.652  1.00 94.01           C  
ATOM    630  CZ  TYR B  78      32.984  -0.064  20.484  1.00 94.01           C  
ATOM    631  OH  TYR B  78      33.037   0.101  21.850  1.00 94.01           O  
ATOM    632  N   GLU B  79      34.047  -3.464  15.659  1.00 94.58           N  
ATOM    633  CA  GLU B  79      34.247  -4.775  16.269  1.00 94.58           C  
ATOM    634  C   GLU B  79      35.510  -5.446  15.735  1.00 94.58           C  
ATOM    635  O   GLU B  79      36.152  -6.225  16.443  1.00 94.58           O  
ATOM    636  CB  GLU B  79      33.032  -5.673  16.025  1.00 94.58           C  
ATOM    637  CG  GLU B  79      31.752  -5.167  16.676  1.00 94.58           C  
ATOM    638  CD  GLU B  79      31.808  -5.178  18.195  1.00 94.58           C  
ATOM    639  OE1 GLU B  79      30.962  -4.517  18.839  1.00 94.58           O  
ATOM    640  OE2 GLU B  79      32.706  -5.854  18.747  1.00 94.58           O  
ATOM    641  N   CYS B  80      35.900  -5.126  14.505  1.00 97.04           N  
ATOM    642  CA  CYS B  80      36.906  -5.975  13.878  1.00 97.04           C  
ATOM    643  C   CYS B  80      38.218  -5.221  13.692  1.00 97.04           C  
ATOM    644  O   CYS B  80      39.269  -5.833  13.500  1.00 97.04           O  
ATOM    645  CB  CYS B  80      36.408  -6.489  12.528  1.00 97.04           C  
ATOM    646  SG  CYS B  80      34.853  -7.404  12.626  1.00 97.04           S  
ATOM    647  N   SER B  81      38.269  -3.961  13.700  1.00 96.77           N  
ATOM    648  CA  SER B  81      39.470  -3.203  13.362  1.00 96.77           C  
ATOM    649  C   SER B  81      40.510  -3.291  14.473  1.00 96.77           C  
ATOM    650  O   SER B  81      40.213  -2.999  15.633  1.00 96.77           O  
ATOM    651  CB  SER B  81      39.121  -1.739  13.093  1.00 96.77           C  
ATOM    652  OG  SER B  81      40.291  -0.985  12.821  1.00 96.77           O  
ATOM    653  N   PRO B  82      41.755  -3.671  14.079  1.00 97.26           N  
ATOM    654  CA  PRO B  82      42.842  -3.678  15.061  1.00 97.26           C  
ATOM    655  C   PRO B  82      43.574  -2.341  15.140  1.00 97.26           C  
ATOM    656  O   PRO B  82      44.581  -2.225  15.842  1.00 97.26           O  
ATOM    657  CB  PRO B  82      43.772  -4.780  14.548  1.00 97.26           C  
ATOM    658  CG  PRO B  82      43.634  -4.736  13.061  1.00 97.26           C  
ATOM    659  CD  PRO B  82      42.218  -4.364  12.724  1.00 97.26           C  
ATOM    660  N   ASN B  83      43.047  -1.332  14.473  1.00 97.25           N  
ATOM    661  CA  ASN B  83      43.758  -0.065  14.336  1.00 97.25           C  
ATOM    662  C   ASN B  83      43.063   1.054  15.107  1.00 97.25           C  
ATOM    663  O   ASN B  83      43.168   2.225  14.738  1.00 97.25           O  
ATOM    664  CB  ASN B  83      43.900   0.314  12.860  1.00 97.25           C  
ATOM    665  CG  ASN B  83      44.670  -0.719  12.063  1.00 97.25           C  
ATOM    666  ND2 ASN B  83      44.154  -1.067  10.890  1.00 97.25           N  
ATOM    667  OD1 ASN B  83      45.719  -1.202  12.498  1.00 97.25           O  
ATOM    668  N   LEU B  84      42.338   0.647  16.128  1.00 96.57           N  
ATOM    669  CA  LEU B  84      41.631   1.636  16.934  1.00 96.57           C  
ATOM    670  C   LEU B  84      42.368   1.896  18.244  1.00 96.57           C  
ATOM    671  O   LEU B  84      41.867   2.615  19.111  1.00 96.57           O  
ATOM    672  CB  LEU B  84      40.201   1.171  17.223  1.00 96.57           C  
ATOM    673  CG  LEU B  84      39.302   0.949  16.006  1.00 96.57           C  
ATOM    674  CD1 LEU B  84      37.939   0.423  16.444  1.00 96.57           C  
ATOM    675  CD2 LEU B  84      39.153   2.239  15.208  1.00 96.57           C  
ATOM    676  N   GLY B  85      43.515   1.532  18.486  1.00 94.46           N  
ATOM    677  CA  GLY B  85      44.290   1.568  19.715  1.00 94.46           C  
ATOM    678  C   GLY B  85      44.481   2.970  20.260  1.00 94.46           C  
ATOM    679  O   GLY B  85      44.198   3.232  21.431  1.00 94.46           O  
ATOM    680  N   PRO B  86      44.920   3.902  19.449  1.00 94.49           N  
ATOM    681  CA  PRO B  86      45.205   5.257  19.925  1.00 94.49           C  
ATOM    682  C   PRO B  86      43.975   5.946  20.514  1.00 94.49           C  
ATOM    683  O   PRO B  86      44.107   6.908  21.273  1.00 94.49           O  
ATOM    684  CB  PRO B  86      45.684   5.981  18.665  1.00 94.49           C  
ATOM    685  CG  PRO B  86      46.227   4.899  17.787  1.00 94.49           C  
ATOM    686  CD  PRO B  86      45.401   3.661  17.989  1.00 94.49           C  
ATOM    687  N   TRP B  87      42.838   5.400  20.206  1.00 95.28           N  
ATOM    688  CA  TRP B  87      41.632   6.103  20.631  1.00 95.28           C  
ATOM    689  C   TRP B  87      40.866   5.293  21.671  1.00 95.28           C  
ATOM    690  O   TRP B  87      39.700   5.577  21.952  1.00 95.28           O  
ATOM    691  CB  TRP B  87      40.730   6.398  19.429  1.00 95.28           C  
ATOM    692  CG  TRP B  87      41.340   7.328  18.424  1.00 95.28           C  
ATOM    693  CD1 TRP B  87      41.392   8.693  18.489  1.00 95.28           C  
ATOM    694  CD2 TRP B  87      41.981   6.961  17.199  1.00 95.28           C  
ATOM    695  CE2 TRP B  87      42.399   8.155  16.571  1.00 95.28           C  
ATOM    696  CE3 TRP B  87      42.244   5.735  16.571  1.00 95.28           C  
ATOM    697  NE1 TRP B  87      42.028   9.196  17.377  1.00 95.28           N  
ATOM    698  CZ2 TRP B  87      43.067   8.158  15.343  1.00 95.28           C  
ATOM    699  CZ3 TRP B  87      42.909   5.742  15.350  1.00 95.28           C  
ATOM    700  CH2 TRP B  87      43.312   6.946  14.751  1.00 95.28           C  
ATOM    701  N   ILE B  88      41.424   4.282  22.209  1.00 92.00           N  
ATOM    702  CA  ILE B  88      40.802   3.450  23.234  1.00 92.00           C  
ATOM    703  C   ILE B  88      40.881   4.153  24.587  1.00 92.00           C  
ATOM    704  O   ILE B  88      41.933   4.676  24.962  1.00 92.00           O  
ATOM    705  CB  ILE B  88      41.468   2.058  23.313  1.00 92.00           C  
ATOM    706  CG1 ILE B  88      41.201   1.265  22.029  1.00 92.00           C  
ATOM    707  CG2 ILE B  88      40.975   1.292  24.543  1.00 92.00           C  
ATOM    708  CD1 ILE B  88      41.923  -0.075  21.969  1.00 92.00           C  
ATOM    709  N   GLN B  89      39.730   4.286  25.291  1.00 86.89           N  
ATOM    710  CA  GLN B  89      39.639   4.860  26.629  1.00 86.89           C  
ATOM    711  C   GLN B  89      38.845   3.951  27.564  1.00 86.89           C  
ATOM    712  O   GLN B  89      37.935   3.244  27.126  1.00 86.89           O  
ATOM    713  CB  GLN B  89      38.999   6.248  26.577  1.00 86.89           C  
ATOM    714  CG  GLN B  89      39.812   7.272  25.797  1.00 86.89           C  
ATOM    715  CD  GLN B  89      39.270   8.681  25.938  1.00 86.89           C  
ATOM    716  NE2 GLN B  89      39.939   9.639  25.304  1.00 86.89           N  
ATOM    717  OE1 GLN B  89      38.257   8.909  26.607  1.00 86.89           O  
ATOM    718  N   PRO B  90      39.273   3.934  28.892  1.00 80.39           N  
ATOM    719  CA  PRO B  90      38.511   3.118  29.840  1.00 80.39           C  
ATOM    720  C   PRO B  90      37.102   3.656  30.083  1.00 80.39           C  
ATOM    721  O   PRO B  90      36.885   4.870  30.038  1.00 80.39           O  
ATOM    722  CB  PRO B  90      39.349   3.189  31.119  1.00 80.39           C  
ATOM    723  CG  PRO B  90      40.306   4.313  30.886  1.00 80.39           C  
ATOM    724  CD  PRO B  90      40.282   4.667  29.427  1.00 80.39           C  
ATOM    725  N   VAL B  91      36.019   2.758  29.967  1.00 71.47           N  
ATOM    726  CA  VAL B  91      34.621   3.135  30.144  1.00 71.47           C  
ATOM    727  C   VAL B  91      34.409   3.694  31.549  1.00 71.47           C  
ATOM    728  O   VAL B  91      33.550   4.554  31.760  1.00 71.47           O  
ATOM    729  CB  VAL B  91      33.675   1.939  29.899  1.00 71.47           C  
ATOM    730  CG1 VAL B  91      32.224   2.332  30.173  1.00 71.47           C  
ATOM    731  CG2 VAL B  91      33.830   1.420  28.470  1.00 71.47           C  
ATOM    732  N   GLY B  92      35.000   3.321  32.877  1.00 53.92           N  
ATOM    733  CA  GLY B  92      34.808   3.789  34.241  1.00 53.92           C  
ATOM    734  C   GLY B  92      34.814   5.302  34.358  1.00 53.92           C  
ATOM    735  O   GLY B  92      34.172   5.863  35.249  1.00 53.92           O  
ATOM    736  N   SER B  93      35.727   6.012  33.744  1.00 46.24           N  
ATOM    737  CA  SER B  93      35.924   7.431  34.016  1.00 46.24           C  
ATOM    738  C   SER B  93      34.698   8.246  33.617  1.00 46.24           C  
ATOM    739  O   SER B  93      34.532   9.384  34.059  1.00 46.24           O  
ATOM    740  CB  SER B  93      37.156   7.954  33.275  1.00 46.24           C  
ATOM    741  OG  SER B  93      36.984   7.841  31.872  1.00 46.24           O  
ATOM    742  N   LEU B  94      33.967   7.886  32.575  1.00 41.48           N  
ATOM    743  CA  LEU B  94      32.833   8.766  32.309  1.00 41.48           C  
ATOM    744  C   LEU B  94      31.589   8.289  33.051  1.00 41.48           C  
ATOM    745  O   LEU B  94      31.465   7.104  33.367  1.00 41.48           O  
ATOM    746  CB  LEU B  94      32.551   8.835  30.807  1.00 41.48           C  
ATOM    747  CG  LEU B  94      33.423   9.796  29.997  1.00 41.48           C  
ATOM    748  CD1 LEU B  94      33.602   9.278  28.574  1.00 41.48           C  
ATOM    749  CD2 LEU B  94      32.815  11.194  29.989  1.00 41.48           C  
ATOM    750  N   GLY B  95      30.848   9.080  34.025  1.00 36.17           N  
ATOM    751  CA  GLY B  95      29.756   8.961  34.977  1.00 36.17           C  
ATOM    752  C   GLY B  95      28.754   7.884  34.604  1.00 36.17           C  
ATOM    753  O   GLY B  95      28.415   7.033  35.429  1.00 36.17           O  
ATOM    754  N   TRP B  96      27.741   8.007  33.632  1.00 35.16           N  
ATOM    755  CA  TRP B  96      26.442   7.344  33.601  1.00 35.16           C  
ATOM    756  C   TRP B  96      26.586   5.882  33.193  1.00 35.16           C  
ATOM    757  O   TRP B  96      25.705   5.065  33.468  1.00 35.16           O  
ATOM    758  CB  TRP B  96      25.493   8.065  32.639  1.00 35.16           C  
ATOM    759  CG  TRP B  96      25.523   9.559  32.760  1.00 35.16           C  
ATOM    760  CD1 TRP B  96      25.708  10.290  33.900  1.00 35.16           C  
ATOM    761  CD2 TRP B  96      25.358  10.505  31.699  1.00 35.16           C  
ATOM    762  CE2 TRP B  96      25.454  11.794  32.269  1.00 35.16           C  
ATOM    763  CE3 TRP B  96      25.137  10.387  30.320  1.00 35.16           C  
ATOM    764  NE1 TRP B  96      25.669  11.635  33.612  1.00 35.16           N  
ATOM    765  CZ2 TRP B  96      25.339  12.958  31.506  1.00 35.16           C  
ATOM    766  CZ3 TRP B  96      25.022  11.547  29.562  1.00 35.16           C  
ATOM    767  CH2 TRP B  96      25.123  12.815  30.160  1.00 35.16           C  
ATOM    768  N   GLU B  97      27.299   5.448  32.113  1.00 40.25           N  
ATOM    769  CA  GLU B  97      27.101   4.094  31.604  1.00 40.25           C  
ATOM    770  C   GLU B  97      27.927   3.082  32.393  1.00 40.25           C  
ATOM    771  O   GLU B  97      29.148   3.014  32.239  1.00 40.25           O  
ATOM    772  CB  GLU B  97      27.457   4.020  30.117  1.00 40.25           C  
ATOM    773  CG  GLU B  97      26.350   4.509  29.195  1.00 40.25           C  
ATOM    774  CD  GLU B  97      26.663   4.302  27.722  1.00 40.25           C  
ATOM    775  OE1 GLU B  97      25.814   4.645  26.867  1.00 40.25           O  
ATOM    776  OE2 GLU B  97      27.765   3.793  27.419  1.00 40.25           O  
ATOM    777  N   VAL B  98      27.599   2.976  33.730  1.00 39.52           N  
ATOM    778  CA  VAL B  98      28.211   1.986  34.611  1.00 39.52           C  
ATOM    779  C   VAL B  98      28.155   0.608  33.956  1.00 39.52           C  
ATOM    780  O   VAL B  98      27.075   0.111  33.630  1.00 39.52           O  
ATOM    781  CB  VAL B  98      27.517   1.948  35.991  1.00 39.52           C  
ATOM    782  CG1 VAL B  98      28.368   1.184  37.003  1.00 39.52           C  
ATOM    783  CG2 VAL B  98      27.237   3.366  36.487  1.00 39.52           C  
ATOM    784  N   ALA B  99      28.947   0.189  32.952  1.00 44.50           N  
ATOM    785  CA  ALA B  99      29.036  -1.256  32.755  1.00 44.50           C  
ATOM    786  C   ALA B  99      29.243  -1.978  34.084  1.00 44.50           C  
ATOM    787  O   ALA B  99      29.859  -1.434  35.004  1.00 44.50           O  
ATOM    788  CB  ALA B  99      30.169  -1.593  31.789  1.00 44.50           C  
ATOM    789  N   PRO B 100      28.274  -2.782  34.694  1.00 43.23           N  
ATOM    790  CA  PRO B 100      28.510  -3.413  35.994  1.00 43.23           C  
ATOM    791  C   PRO B 100      29.994  -3.631  36.283  1.00 43.23           C  
ATOM    792  O   PRO B 100      30.466  -3.316  37.378  1.00 43.23           O  
ATOM    793  CB  PRO B 100      27.776  -4.752  35.875  1.00 43.23           C  
ATOM    794  CG  PRO B 100      27.231  -4.765  34.484  1.00 43.23           C  
ATOM    795  CD  PRO B 100      27.686  -3.520  33.780  1.00 43.23           C  
ATOM    796  N   SER B 101      30.629  -4.795  35.775  1.00 45.49           N  
ATOM    797  CA  SER B 101      31.858  -5.337  36.344  1.00 45.49           C  
ATOM    798  C   SER B 101      33.045  -4.418  36.073  1.00 45.49           C  
ATOM    799  O   SER B 101      34.188  -4.769  36.372  1.00 45.49           O  
ATOM    800  CB  SER B 101      32.142  -6.730  35.781  1.00 45.49           C  
ATOM    801  OG  SER B 101      31.980  -6.744  34.373  1.00 45.49           O  
ATOM    802  N   GLY B 102      33.147  -3.006  36.231  1.00 45.25           N  
ATOM    803  CA  GLY B 102      34.277  -2.091  36.245  1.00 45.25           C  
ATOM    804  C   GLY B 102      35.042  -2.068  34.935  1.00 45.25           C  
ATOM    805  O   GLY B 102      35.777  -1.118  34.656  1.00 45.25           O  
ATOM    806  N   GLN B 103      35.668  -3.211  34.187  1.00 54.35           N  
ATOM    807  CA  GLN B 103      36.846  -3.328  33.334  1.00 54.35           C  
ATOM    808  C   GLN B 103      36.474  -3.199  31.860  1.00 54.35           C  
ATOM    809  O   GLN B 103      37.081  -3.843  31.002  1.00 54.35           O  
ATOM    810  CB  GLN B 103      37.559  -4.660  33.581  1.00 54.35           C  
ATOM    811  CG  GLN B 103      38.505  -4.638  34.774  1.00 54.35           C  
ATOM    812  CD  GLN B 103      39.260  -5.943  34.946  1.00 54.35           C  
ATOM    813  NE2 GLN B 103      40.175  -5.975  35.909  1.00 54.35           N  
ATOM    814  OE1 GLN B 103      39.022  -6.914  34.221  1.00 54.35           O  
ATOM    815  N   GLY B 104      35.489  -2.303  31.249  1.00 71.04           N  
ATOM    816  CA  GLY B 104      35.297  -2.300  29.808  1.00 71.04           C  
ATOM    817  C   GLY B 104      35.902  -1.086  29.128  1.00 71.04           C  
ATOM    818  O   GLY B 104      36.157  -0.069  29.775  1.00 71.04           O  
ATOM    819  N   GLU B 105      36.595  -1.186  27.927  1.00 84.67           N  
ATOM    820  CA  GLU B 105      37.192  -0.135  27.108  1.00 84.67           C  
ATOM    821  C   GLU B 105      36.267   0.262  25.961  1.00 84.67           C  
ATOM    822  O   GLU B 105      35.403  -0.517  25.554  1.00 84.67           O  
ATOM    823  CB  GLU B 105      38.548  -0.585  26.558  1.00 84.67           C  
ATOM    824  CG  GLU B 105      39.609  -0.787  27.631  1.00 84.67           C  
ATOM    825  CD  GLU B 105      40.909  -1.358  27.088  1.00 84.67           C  
ATOM    826  OE1 GLU B 105      41.932  -1.331  27.809  1.00 84.67           O  
ATOM    827  OE2 GLU B 105      40.905  -1.836  25.931  1.00 84.67           O  
ATOM    828  N   ARG B 106      36.314   1.605  25.610  1.00 87.91           N  
ATOM    829  CA  ARG B 106      35.596   2.104  24.441  1.00 87.91           C  
ATOM    830  C   ARG B 106      36.482   3.020  23.603  1.00 87.91           C  
ATOM    831  O   ARG B 106      37.544   3.451  24.057  1.00 87.91           O  
ATOM    832  CB  ARG B 106      34.328   2.847  24.867  1.00 87.91           C  
ATOM    833  CG  ARG B 106      34.595   4.171  25.566  1.00 87.91           C  
ATOM    834  CD  ARG B 106      33.312   4.960  25.790  1.00 87.91           C  
ATOM    835  NE  ARG B 106      32.969   5.774  24.628  1.00 87.91           N  
ATOM    836  CZ  ARG B 106      31.889   6.543  24.532  1.00 87.91           C  
ATOM    837  NH1 ARG B 106      31.019   6.618  25.534  1.00 87.91           N  
ATOM    838  NH2 ARG B 106      31.674   7.243  23.428  1.00 87.91           N  
ATOM    839  N   VAL B 107      36.032   3.248  22.372  1.00 91.43           N  
ATOM    840  CA  VAL B 107      36.785   4.168  21.525  1.00 91.43           C  
ATOM    841  C   VAL B 107      36.131   5.548  21.551  1.00 91.43           C  
ATOM    842  O   VAL B 107      34.905   5.659  21.628  1.00 91.43           O  
ATOM    843  CB  VAL B 107      36.880   3.652  20.072  1.00 91.43           C  
ATOM    844  CG1 VAL B 107      37.775   2.416  19.995  1.00 91.43           C  
ATOM    845  CG2 VAL B 107      35.488   3.341  19.524  1.00 91.43           C  
ATOM    846  N   VAL B 108      37.001   6.569  21.607  1.00 93.00           N  
ATOM    847  CA  VAL B 108      36.490   7.936  21.642  1.00 93.00           C  
ATOM    848  C   VAL B 108      37.208   8.783  20.594  1.00 93.00           C  
ATOM    849  O   VAL B 108      38.435   8.729  20.478  1.00 93.00           O  
ATOM    850  CB  VAL B 108      36.653   8.569  23.042  1.00 93.00           C  
ATOM    851  CG1 VAL B 108      36.110   9.996  23.055  1.00 93.00           C  
ATOM    852  CG2 VAL B 108      35.950   7.716  24.097  1.00 93.00           C  
ATOM    853  N   ASN B 109      36.431   9.451  19.805  1.00 94.61           N  
ATOM    854  CA  ASN B 109      36.897  10.453  18.852  1.00 94.61           C  
ATOM    855  C   ASN B 109      37.781   9.831  17.774  1.00 94.61           C  
ATOM    856  O   ASN B 109      38.849  10.360  17.460  1.00 94.61           O  
ATOM    857  CB  ASN B 109      37.647  11.573  19.574  1.00 94.61           C  
ATOM    858  CG  ASN B 109      36.736  12.428  20.433  1.00 94.61           C  
ATOM    859  ND2 ASN B 109      37.275  12.958  21.525  1.00 94.61           N  
ATOM    860  OD1 ASN B 109      35.557  12.609  20.119  1.00 94.61           O  
ATOM    861  N   VAL B 110      37.344   8.656  17.268  1.00 96.09           N  
ATOM    862  CA  VAL B 110      38.029   8.065  16.124  1.00 96.09           C  
ATOM    863  C   VAL B 110      37.797   8.922  14.882  1.00 96.09           C  
ATOM    864  O   VAL B 110      36.654   9.128  14.466  1.00 96.09           O  
ATOM    865  CB  VAL B 110      37.557   6.616  15.866  1.00 96.09           C  
ATOM    866  CG1 VAL B 110      38.268   6.025  14.650  1.00 96.09           C  
ATOM    867  CG2 VAL B 110      37.797   5.750  17.102  1.00 96.09           C  
ATOM    868  N   PRO B 111      38.851   9.455  14.331  1.00 97.39           N  
ATOM    869  CA  PRO B 111      38.673  10.368  13.199  1.00 97.39           C  
ATOM    870  C   PRO B 111      38.284   9.644  11.913  1.00 97.39           C  
ATOM    871  O   PRO B 111      39.139   9.046  11.254  1.00 97.39           O  
ATOM    872  CB  PRO B 111      40.047  11.028  13.059  1.00 97.39           C  
ATOM    873  CG  PRO B 111      41.014  10.009  13.569  1.00 97.39           C  
ATOM    874  CD  PRO B 111      40.337   9.201  14.639  1.00 97.39           C  
ATOM    875  N   LEU B 112      36.995   9.742  11.476  1.00 97.69           N  
ATOM    876  CA  LEU B 112      36.514   9.171  10.222  1.00 97.69           C  
ATOM    877  C   LEU B 112      36.705  10.150   9.070  1.00 97.69           C  
ATOM    878  O   LEU B 112      36.481  11.353   9.227  1.00 97.69           O  
ATOM    879  CB  LEU B 112      35.037   8.786  10.340  1.00 97.69           C  
ATOM    880  CG  LEU B 112      34.717   7.598  11.250  1.00 97.69           C  
ATOM    881  CD1 LEU B 112      33.218   7.318  11.247  1.00 97.69           C  
ATOM    882  CD2 LEU B 112      35.499   6.364  10.813  1.00 97.69           C  
ATOM    883  N   CYS B 113      37.070   9.632   7.931  1.00 97.55           N  
ATOM    884  CA  CYS B 113      37.280  10.471   6.756  1.00 97.55           C  
ATOM    885  C   CYS B 113      35.992  11.181   6.356  1.00 97.55           C  
ATOM    886  O   CYS B 113      34.897  10.675   6.604  1.00 97.55           O  
ATOM    887  CB  CYS B 113      37.796   9.635   5.586  1.00 97.55           C  
ATOM    888  SG  CYS B 113      39.428   8.913   5.871  1.00 97.55           S  
ATOM    889  N   GLN B 114      36.137  12.245   5.746  1.00 95.86           N  
ATOM    890  CA  GLN B 114      35.013  13.102   5.381  1.00 95.86           C  
ATOM    891  C   GLN B 114      34.048  12.374   4.451  1.00 95.86           C  
ATOM    892  O   GLN B 114      32.830  12.455   4.625  1.00 95.86           O  
ATOM    893  CB  GLN B 114      35.510  14.388   4.721  1.00 95.86           C  
ATOM    894  CG  GLN B 114      34.420  15.430   4.506  1.00 95.86           C  
ATOM    895  CD  GLN B 114      34.956  16.731   3.938  1.00 95.86           C  
ATOM    896  NE2 GLN B 114      34.060  17.677   3.677  1.00 95.86           N  
ATOM    897  OE1 GLN B 114      36.164  16.885   3.736  1.00 95.86           O  
ATOM    898  N   GLU B 115      34.522  11.633   3.486  1.00 95.42           N  
ATOM    899  CA  GLU B 115      33.692  10.929   2.514  1.00 95.42           C  
ATOM    900  C   GLU B 115      32.841   9.857   3.187  1.00 95.42           C  
ATOM    901  O   GLU B 115      31.715   9.591   2.761  1.00 95.42           O  
ATOM    902  CB  GLU B 115      34.560  10.301   1.421  1.00 95.42           C  
ATOM    903  CG  GLU B 115      35.251  11.318   0.523  1.00 95.42           C  
ATOM    904  CD  GLU B 115      36.659  11.662   0.981  1.00 95.42           C  
ATOM    905  OE1 GLU B 115      37.496  12.046   0.133  1.00 95.42           O  
ATOM    906  OE2 GLU B 115      36.928  11.547   2.198  1.00 95.42           O  
ATOM    907  N   ASP B 116      33.385   9.295   4.271  1.00 96.52           N  
ATOM    908  CA  ASP B 116      32.667   8.237   4.976  1.00 96.52           C  
ATOM    909  C   ASP B 116      31.432   8.790   5.684  1.00 96.52           C  
ATOM    910  O   ASP B 116      30.348   8.210   5.597  1.00 96.52           O  
ATOM    911  CB  ASP B 116      33.586   7.544   5.985  1.00 96.52           C  
ATOM    912  CG  ASP B 116      34.661   6.699   5.324  1.00 96.52           C  
ATOM    913  OD1 ASP B 116      34.361   5.990   4.339  1.00 96.52           O  
ATOM    914  OD2 ASP B 116      35.818   6.740   5.795  1.00 96.52           O  
ATOM    915  N   CYS B 117      31.598   9.871   6.299  1.00 96.85           N  
ATOM    916  CA  CYS B 117      30.478  10.495   6.992  1.00 96.85           C  
ATOM    917  C   CYS B 117      29.474  11.070   5.999  1.00 96.85           C  
ATOM    918  O   CYS B 117      28.263  10.974   6.207  1.00 96.85           O  
ATOM    919  CB  CYS B 117      30.972  11.599   7.927  1.00 96.85           C  
ATOM    920  SG  CYS B 117      31.953  10.991   9.316  1.00 96.85           S  
ATOM    921  N   GLU B 118      29.964  11.647   4.904  1.00 96.11           N  
ATOM    922  CA  GLU B 118      29.087  12.233   3.895  1.00 96.11           C  
ATOM    923  C   GLU B 118      28.245  11.162   3.206  1.00 96.11           C  
ATOM    924  O   GLU B 118      27.030  11.318   3.062  1.00 96.11           O  
ATOM    925  CB  GLU B 118      29.903  13.008   2.859  1.00 96.11           C  
ATOM    926  CG  GLU B 118      30.435  14.341   3.367  1.00 96.11           C  
ATOM    927  CD  GLU B 118      31.330  15.051   2.364  1.00 96.11           C  
ATOM    928  OE1 GLU B 118      31.732  16.209   2.621  1.00 96.11           O  
ATOM    929  OE2 GLU B 118      31.633  14.445   1.311  1.00 96.11           O  
ATOM    930  N   GLU B 119      28.824  10.066   2.761  1.00 95.27           N  
ATOM    931  CA  GLU B 119      28.094   8.986   2.104  1.00 95.27           C  
ATOM    932  C   GLU B 119      27.111   8.321   3.062  1.00 95.27           C  
ATOM    933  O   GLU B 119      26.003   7.954   2.667  1.00 95.27           O  
ATOM    934  CB  GLU B 119      29.065   7.945   1.541  1.00 95.27           C  
ATOM    935  CG  GLU B 119      29.902   8.453   0.374  1.00 95.27           C  
ATOM    936  CD  GLU B 119      30.971   7.467  -0.070  1.00 95.27           C  
ATOM    937  OE1 GLU B 119      31.835   7.840  -0.897  1.00 95.27           O  
ATOM    938  OE2 GLU B 119      30.943   6.312   0.410  1.00 95.27           O  
ATOM    939  N   TRP B 120      27.511   8.148   4.306  1.00 96.11           N  
ATOM    940  CA  TRP B 120      26.651   7.590   5.345  1.00 96.11           C  
ATOM    941  C   TRP B 120      25.394   8.435   5.523  1.00 96.11           C  
ATOM    942  O   TRP B 120      24.277   7.919   5.457  1.00 96.11           O  
ATOM    943  CB  TRP B 120      27.406   7.489   6.673  1.00 96.11           C  
ATOM    944  CG  TRP B 120      26.723   6.636   7.699  1.00 96.11           C  
ATOM    945  CD1 TRP B 120      25.466   6.102   7.622  1.00 96.11           C  
ATOM    946  CD2 TRP B 120      27.257   6.224   8.960  1.00 96.11           C  
ATOM    947  CE2 TRP B 120      26.270   5.439   9.597  1.00 96.11           C  
ATOM    948  CE3 TRP B 120      28.477   6.440   9.615  1.00 96.11           C  
ATOM    949  NE1 TRP B 120      25.188   5.380   8.760  1.00 96.11           N  
ATOM    950  CZ2 TRP B 120      26.466   4.870  10.857  1.00 96.11           C  
ATOM    951  CZ3 TRP B 120      28.671   5.874  10.869  1.00 96.11           C  
ATOM    952  CH2 TRP B 120      27.668   5.098  11.475  1.00 96.11           C  
ATOM    953  N   TRP B 121      25.607   9.708   5.623  1.00 96.34           N  
ATOM    954  CA  TRP B 121      24.504  10.638   5.839  1.00 96.34           C  
ATOM    955  C   TRP B 121      23.593  10.695   4.617  1.00 96.34           C  
ATOM    956  O   TRP B 121      22.367  10.676   4.747  1.00 96.34           O  
ATOM    957  CB  TRP B 121      25.036  12.038   6.160  1.00 96.34           C  
ATOM    958  CG  TRP B 121      23.972  13.019   6.551  1.00 96.34           C  
ATOM    959  CD1 TRP B 121      23.443  13.208   7.797  1.00 96.34           C  
ATOM    960  CD2 TRP B 121      23.304  13.944   5.686  1.00 96.34           C  
ATOM    961  CE2 TRP B 121      22.382  14.663   6.477  1.00 96.34           C  
ATOM    962  CE3 TRP B 121      23.396  14.233   4.319  1.00 96.34           C  
ATOM    963  NE1 TRP B 121      22.486  14.196   7.759  1.00 96.34           N  
ATOM    964  CZ2 TRP B 121      21.556  15.656   5.944  1.00 96.34           C  
ATOM    965  CZ3 TRP B 121      22.574  15.222   3.789  1.00 96.34           C  
ATOM    966  CH2 TRP B 121      21.666  15.920   4.604  1.00 96.34           C  
ATOM    967  N   GLU B 122      24.114  10.759   3.423  1.00 94.06           N  
ATOM    968  CA  GLU B 122      23.322  10.841   2.199  1.00 94.06           C  
ATOM    969  C   GLU B 122      22.466   9.592   2.010  1.00 94.06           C  
ATOM    970  O   GLU B 122      21.298   9.687   1.627  1.00 94.06           O  
ATOM    971  CB  GLU B 122      24.232  11.044   0.984  1.00 94.06           C  
ATOM    972  CG  GLU B 122      23.483  11.392  -0.294  1.00 94.06           C  
ATOM    973  CD  GLU B 122      22.743  12.719  -0.212  1.00 94.06           C  
ATOM    974  OE1 GLU B 122      21.827  12.954  -1.033  1.00 94.06           O  
ATOM    975  OE2 GLU B 122      23.083  13.528   0.678  1.00 94.06           O  
ATOM    976  N   ASP B 123      22.987   8.443   2.380  1.00 93.31           N  
ATOM    977  CA  ASP B 123      22.265   7.190   2.184  1.00 93.31           C  
ATOM    978  C   ASP B 123      21.188   7.004   3.250  1.00 93.31           C  
ATOM    979  O   ASP B 123      20.238   6.242   3.054  1.00 93.31           O  
ATOM    980  CB  ASP B 123      23.233   6.005   2.203  1.00 93.31           C  
ATOM    981  CG  ASP B 123      24.025   5.867   0.914  1.00 93.31           C  
ATOM    982  OD1 ASP B 123      23.670   6.515  -0.093  1.00 93.31           O  
ATOM    983  OD2 ASP B 123      25.013   5.101   0.906  1.00 93.31           O  
ATOM    984  N   CYS B 124      21.326   7.679   4.400  1.00 94.27           N  
ATOM    985  CA  CYS B 124      20.365   7.517   5.484  1.00 94.27           C  
ATOM    986  C   CYS B 124      19.365   8.667   5.502  1.00 94.27           C  
ATOM    987  O   CYS B 124      18.451   8.687   6.329  1.00 94.27           O  
ATOM    988  CB  CYS B 124      21.085   7.434   6.830  1.00 94.27           C  
ATOM    989  SG  CYS B 124      21.963   5.877   7.091  1.00 94.27           S  
ATOM    990  N   ARG B 125      19.444   9.530   4.551  1.00 89.76           N  
ATOM    991  CA  ARG B 125      18.646  10.752   4.537  1.00 89.76           C  
ATOM    992  C   ARG B 125      17.155  10.433   4.508  1.00 89.76           C  
ATOM    993  O   ARG B 125      16.356  11.122   5.145  1.00 89.76           O  
ATOM    994  CB  ARG B 125      19.018  11.625   3.335  1.00 89.76           C  
ATOM    995  CG  ARG B 125      18.320  12.974   3.315  1.00 89.76           C  
ATOM    996  CD  ARG B 125      18.657  13.764   2.057  1.00 89.76           C  
ATOM    997  NE  ARG B 125      17.810  14.947   1.921  1.00 89.76           N  
ATOM    998  CZ  ARG B 125      17.983  15.900   1.009  1.00 89.76           C  
ATOM    999  NH1 ARG B 125      18.977  15.829   0.133  1.00 89.76           N  
ATOM   1000  NH2 ARG B 125      17.154  16.933   0.975  1.00 89.76           N  
ATOM   1001  N   MET B 126      16.831   9.340   3.877  1.00 83.75           N  
ATOM   1002  CA  MET B 126      15.425   8.997   3.694  1.00 83.75           C  
ATOM   1003  C   MET B 126      14.968   7.989   4.745  1.00 83.75           C  
ATOM   1004  O   MET B 126      13.804   7.585   4.759  1.00 83.75           O  
ATOM   1005  CB  MET B 126      15.187   8.432   2.292  1.00 83.75           C  
ATOM   1006  CG  MET B 126      15.519   9.408   1.174  1.00 83.75           C  
ATOM   1007  SD  MET B 126      14.349  10.820   1.104  1.00 83.75           S  
ATOM   1008  CE  MET B 126      12.870   9.980   0.473  1.00 83.75           C  
ATOM   1009  N   SER B 127      15.873   7.655   5.656  1.00 89.82           N  
ATOM   1010  CA  SER B 127      15.498   6.744   6.733  1.00 89.82           C  
ATOM   1011  C   SER B 127      15.019   7.510   7.962  1.00 89.82           C  
ATOM   1012  O   SER B 127      15.109   8.739   8.008  1.00 89.82           O  
ATOM   1013  CB  SER B 127      16.676   5.845   7.109  1.00 89.82           C  
ATOM   1014  OG  SER B 127      17.076   5.051   6.005  1.00 89.82           O  
ATOM   1015  N   TYR B 128      14.380   6.829   8.861  1.00 88.64           N  
ATOM   1016  CA  TYR B 128      13.776   7.469  10.024  1.00 88.64           C  
ATOM   1017  C   TYR B 128      14.406   6.961  11.316  1.00 88.64           C  
ATOM   1018  O   TYR B 128      14.882   5.825  11.376  1.00 88.64           O  
ATOM   1019  CB  TYR B 128      12.264   7.224  10.049  1.00 88.64           C  
ATOM   1020  CG  TYR B 128      11.509   7.983   8.986  1.00 88.64           C  
ATOM   1021  CD1 TYR B 128      10.711   9.076   9.317  1.00 88.64           C  
ATOM   1022  CD2 TYR B 128      11.589   7.609   7.650  1.00 88.64           C  
ATOM   1023  CE1 TYR B 128      10.011   9.778   8.342  1.00 88.64           C  
ATOM   1024  CE2 TYR B 128      10.894   8.303   6.665  1.00 88.64           C  
ATOM   1025  CZ  TYR B 128      10.109   9.384   7.021  1.00 88.64           C  
ATOM   1026  OH  TYR B 128       9.418  10.076   6.050  1.00 88.64           O  
ATOM   1027  N   THR B 129      14.577   7.803  12.271  1.00 89.53           N  
ATOM   1028  CA  THR B 129      15.011   7.497  13.629  1.00 89.53           C  
ATOM   1029  C   THR B 129      14.250   8.343  14.645  1.00 89.53           C  
ATOM   1030  O   THR B 129      13.494   9.241  14.270  1.00 89.53           O  
ATOM   1031  CB  THR B 129      16.525   7.726  13.797  1.00 89.53           C  
ATOM   1032  CG2 THR B 129      16.874   9.205  13.670  1.00 89.53           C  
ATOM   1033  OG1 THR B 129      16.933   7.259  15.089  1.00 89.53           O  
ATOM   1034  N   CYS B 130      14.305   7.949  15.918  1.00 88.90           N  
ATOM   1035  CA  CYS B 130      13.536   8.680  16.919  1.00 88.90           C  
ATOM   1036  C   CYS B 130      14.457   9.348  17.933  1.00 88.90           C  
ATOM   1037  O   CYS B 130      13.989   9.991  18.874  1.00 88.90           O  
ATOM   1038  CB  CYS B 130      12.564   7.745  17.638  1.00 88.90           C  
ATOM   1039  SG  CYS B 130      13.367   6.351  18.460  1.00 88.90           S  
ATOM   1040  N   LYS B 131      15.865   9.141  17.678  1.00 88.32           N  
ATOM   1041  CA  LYS B 131      16.836   9.711  18.608  1.00 88.32           C  
ATOM   1042  C   LYS B 131      18.138  10.066  17.894  1.00 88.32           C  
ATOM   1043  O   LYS B 131      18.462   9.484  16.857  1.00 88.32           O  
ATOM   1044  CB  LYS B 131      17.115   8.740  19.755  1.00 88.32           C  
ATOM   1045  CG  LYS B 131      15.956   8.584  20.729  1.00 88.32           C  
ATOM   1046  CD  LYS B 131      16.305   7.629  21.864  1.00 88.32           C  
ATOM   1047  CE  LYS B 131      17.295   8.254  22.837  1.00 88.32           C  
ATOM   1048  NZ  LYS B 131      16.717   9.447  23.526  1.00 88.32           N  
ATOM   1049  N   SER B 132      18.852  11.008  18.503  1.00 90.17           N  
ATOM   1050  CA  SER B 132      20.139  11.403  17.942  1.00 90.17           C  
ATOM   1051  C   SER B 132      21.284  10.623  18.581  1.00 90.17           C  
ATOM   1052  O   SER B 132      22.287  10.335  17.926  1.00 90.17           O  
ATOM   1053  CB  SER B 132      20.368  12.903  18.126  1.00 90.17           C  
ATOM   1054  OG  SER B 132      20.295  13.258  19.497  1.00 90.17           O  
ATOM   1055  N   ASN B 133      21.102  10.258  19.777  1.00 89.78           N  
ATOM   1056  CA  ASN B 133      22.087   9.443  20.479  1.00 89.78           C  
ATOM   1057  C   ASN B 133      21.584   8.019  20.697  1.00 89.78           C  
ATOM   1058  O   ASN B 133      20.651   7.798  21.470  1.00 89.78           O  
ATOM   1059  CB  ASN B 133      22.462  10.085  21.816  1.00 89.78           C  
ATOM   1060  CG  ASN B 133      23.623   9.385  22.495  1.00 89.78           C  
ATOM   1061  ND2 ASN B 133      24.196  10.030  23.504  1.00 89.78           N  
ATOM   1062  OD1 ASN B 133      24.002   8.274  22.116  1.00 89.78           O  
ATOM   1063  N   TRP B 134      22.236   7.034  19.984  1.00 88.01           N  
ATOM   1064  CA  TRP B 134      21.776   5.649  20.015  1.00 88.01           C  
ATOM   1065  C   TRP B 134      22.434   4.882  21.157  1.00 88.01           C  
ATOM   1066  O   TRP B 134      22.126   3.709  21.383  1.00 88.01           O  
ATOM   1067  CB  TRP B 134      22.067   4.955  18.682  1.00 88.01           C  
ATOM   1068  CG  TRP B 134      21.171   5.390  17.561  1.00 88.01           C  
ATOM   1069  CD1 TRP B 134      20.368   6.495  17.530  1.00 88.01           C  
ATOM   1070  CD2 TRP B 134      20.986   4.724  16.308  1.00 88.01           C  
ATOM   1071  CE2 TRP B 134      20.055   5.483  15.564  1.00 88.01           C  
ATOM   1072  CE3 TRP B 134      21.519   3.558  15.741  1.00 88.01           C  
ATOM   1073  NE1 TRP B 134      19.694   6.557  16.331  1.00 88.01           N  
ATOM   1074  CZ2 TRP B 134      19.645   5.112  14.282  1.00 88.01           C  
ATOM   1075  CZ3 TRP B 134      21.108   3.191  14.465  1.00 88.01           C  
ATOM   1076  CH2 TRP B 134      20.180   3.967  13.751  1.00 88.01           C  
ATOM   1077  N   ARG B 135      23.318   5.403  21.853  1.00 83.29           N  
ATOM   1078  CA  ARG B 135      24.030   4.688  22.909  1.00 83.29           C  
ATOM   1079  C   ARG B 135      23.150   4.517  24.142  1.00 83.29           C  
ATOM   1080  O   ARG B 135      23.195   3.479  24.804  1.00 83.29           O  
ATOM   1081  CB  ARG B 135      25.318   5.424  23.282  1.00 83.29           C  
ATOM   1082  CG  ARG B 135      26.257   4.614  24.163  1.00 83.29           C  
ATOM   1083  CD  ARG B 135      27.540   5.373  24.468  1.00 83.29           C  
ATOM   1084  NE  ARG B 135      28.322   4.714  25.511  1.00 83.29           N  
ATOM   1085  CZ  ARG B 135      29.620   4.911  25.723  1.00 83.29           C  
ATOM   1086  NH1 ARG B 135      30.311   5.756  24.966  1.00 83.29           N  
ATOM   1087  NH2 ARG B 135      30.232   4.258  26.700  1.00 83.29           N  
ATOM   1088  N   GLY B 136      22.247   5.650  24.389  1.00 76.23           N  
ATOM   1089  CA  GLY B 136      21.402   5.546  25.569  1.00 76.23           C  
ATOM   1090  C   GLY B 136      20.029   6.161  25.376  1.00 76.23           C  
ATOM   1091  O   GLY B 136      19.746   6.745  24.328  1.00 76.23           O  
ATOM   1092  N   GLY B 137      19.081   5.844  26.366  1.00 76.63           N  
ATOM   1093  CA  GLY B 137      17.776   6.485  26.399  1.00 76.63           C  
ATOM   1094  C   GLY B 137      16.703   5.695  25.674  1.00 76.63           C  
ATOM   1095  O   GLY B 137      15.681   6.252  25.268  1.00 76.63           O  
ATOM   1096  N   TRP B 138      16.995   4.433  25.426  1.00 82.87           N  
ATOM   1097  CA  TRP B 138      16.025   3.602  24.723  1.00 82.87           C  
ATOM   1098  C   TRP B 138      15.058   2.946  25.702  1.00 82.87           C  
ATOM   1099  O   TRP B 138      15.335   2.870  26.902  1.00 82.87           O  
ATOM   1100  CB  TRP B 138      16.736   2.529  23.893  1.00 82.87           C  
ATOM   1101  CG  TRP B 138      17.595   3.079  22.794  1.00 82.87           C  
ATOM   1102  CD1 TRP B 138      18.945   3.287  22.828  1.00 82.87           C  
ATOM   1103  CD2 TRP B 138      17.157   3.497  21.496  1.00 82.87           C  
ATOM   1104  CE2 TRP B 138      18.297   3.947  20.795  1.00 82.87           C  
ATOM   1105  CE3 TRP B 138      15.910   3.533  20.858  1.00 82.87           C  
ATOM   1106  NE1 TRP B 138      19.374   3.809  21.629  1.00 82.87           N  
ATOM   1107  CZ2 TRP B 138      18.227   4.428  19.486  1.00 82.87           C  
ATOM   1108  CZ3 TRP B 138      15.842   4.011  19.555  1.00 82.87           C  
ATOM   1109  CH2 TRP B 138      16.995   4.453  18.884  1.00 82.87           C  
ATOM   1110  N   ASP B 139      13.849   2.614  25.286  1.00 79.65           N  
ATOM   1111  CA  ASP B 139      12.923   1.763  26.027  1.00 79.65           C  
ATOM   1112  C   ASP B 139      13.209   0.285  25.770  1.00 79.65           C  
ATOM   1113  O   ASP B 139      12.954  -0.221  24.675  1.00 79.65           O  
ATOM   1114  CB  ASP B 139      11.476   2.092  25.652  1.00 79.65           C  
ATOM   1115  CG  ASP B 139      10.461   1.318  26.475  1.00 79.65           C  
ATOM   1116  OD1 ASP B 139      10.864   0.514  27.343  1.00 79.65           O  
ATOM   1117  OD2 ASP B 139       9.246   1.512  26.251  1.00 79.65           O  
ATOM   1118  N   TRP B 140      13.760  -0.403  26.836  1.00 76.46           N  
ATOM   1119  CA  TRP B 140      14.189  -1.789  26.679  1.00 76.46           C  
ATOM   1120  C   TRP B 140      13.143  -2.748  27.237  1.00 76.46           C  
ATOM   1121  O   TRP B 140      13.429  -3.928  27.458  1.00 76.46           O  
ATOM   1122  CB  TRP B 140      15.534  -2.019  27.375  1.00 76.46           C  
ATOM   1123  CG  TRP B 140      16.674  -1.267  26.758  1.00 76.46           C  
ATOM   1124  CD1 TRP B 140      17.152  -0.042  27.132  1.00 76.46           C  
ATOM   1125  CD2 TRP B 140      17.478  -1.692  25.653  1.00 76.46           C  
ATOM   1126  CE2 TRP B 140      18.427  -0.673  25.411  1.00 76.46           C  
ATOM   1127  CE3 TRP B 140      17.490  -2.837  24.844  1.00 76.46           C  
ATOM   1128  NE1 TRP B 140      18.206   0.320  26.325  1.00 76.46           N  
ATOM   1129  CZ2 TRP B 140      19.377  -0.766  24.390  1.00 76.46           C  
ATOM   1130  CZ3 TRP B 140      18.436  -2.926  23.830  1.00 76.46           C  
ATOM   1131  CH2 TRP B 140      19.367  -1.896  23.615  1.00 76.46           C  
ATOM   1132  N   SER B 141      11.910  -2.284  27.454  1.00 67.04           N  
ATOM   1133  CA  SER B 141      10.875  -3.054  28.137  1.00 67.04           C  
ATOM   1134  C   SER B 141      10.540  -4.331  27.374  1.00 67.04           C  
ATOM   1135  O   SER B 141      10.261  -5.367  27.980  1.00 67.04           O  
ATOM   1136  CB  SER B 141       9.611  -2.211  28.317  1.00 67.04           C  
ATOM   1137  OG  SER B 141       9.154  -1.719  27.069  1.00 67.04           O  
ATOM   1138  N   GLN B 142      10.690  -4.371  26.125  1.00 67.06           N  
ATOM   1139  CA  GLN B 142      10.305  -5.545  25.351  1.00 67.06           C  
ATOM   1140  C   GLN B 142      11.532  -6.318  24.877  1.00 67.06           C  
ATOM   1141  O   GLN B 142      11.439  -7.144  23.966  1.00 67.06           O  
ATOM   1142  CB  GLN B 142       9.444  -5.142  24.153  1.00 67.06           C  
ATOM   1143  CG  GLN B 142       8.068  -4.613  24.535  1.00 67.06           C  
ATOM   1144  CD  GLN B 142       7.109  -4.572  23.361  1.00 67.06           C  
ATOM   1145  NE2 GLN B 142       5.851  -4.242  23.635  1.00 67.06           N  
ATOM   1146  OE1 GLN B 142       7.494  -4.833  22.217  1.00 67.06           O  
ATOM   1147  N   GLY B 143      12.708  -6.091  25.510  1.00 68.63           N  
ATOM   1148  CA  GLY B 143      13.918  -6.835  25.196  1.00 68.63           C  
ATOM   1149  C   GLY B 143      14.711  -6.230  24.054  1.00 68.63           C  
ATOM   1150  O   GLY B 143      15.869  -6.595  23.834  1.00 68.63           O  
ATOM   1151  N   LYS B 144      14.065  -5.403  23.284  1.00 74.08           N  
ATOM   1152  CA  LYS B 144      14.769  -4.676  22.232  1.00 74.08           C  
ATOM   1153  C   LYS B 144      14.582  -3.170  22.385  1.00 74.08           C  
ATOM   1154  O   LYS B 144      13.678  -2.720  23.093  1.00 74.08           O  
ATOM   1155  CB  LYS B 144      14.285  -5.126  20.853  1.00 74.08           C  
ATOM   1156  CG  LYS B 144      12.793  -4.933  20.626  1.00 74.08           C  
ATOM   1157  CD  LYS B 144      12.360  -5.468  19.268  1.00 74.08           C  
ATOM   1158  CE  LYS B 144      10.868  -5.271  19.037  1.00 74.08           C  
ATOM   1159  NZ  LYS B 144      10.458  -5.689  17.664  1.00 74.08           N  
ATOM   1160  N   ASN B 145      15.490  -2.485  21.784  1.00 80.46           N  
ATOM   1161  CA  ASN B 145      15.403  -1.034  21.900  1.00 80.46           C  
ATOM   1162  C   ASN B 145      14.203  -0.480  21.136  1.00 80.46           C  
ATOM   1163  O   ASN B 145      14.017  -0.788  19.958  1.00 80.46           O  
ATOM   1164  CB  ASN B 145      16.694  -0.378  21.409  1.00 80.46           C  
ATOM   1165  CG  ASN B 145      17.007  -0.714  19.964  1.00 80.46           C  
ATOM   1166  ND2 ASN B 145      17.215   0.313  19.149  1.00 80.46           N  
ATOM   1167  OD1 ASN B 145      17.062  -1.886  19.584  1.00 80.46           O  
ATOM   1168  N   ARG B 146      13.476   0.222  21.811  1.00 80.27           N  
ATOM   1169  CA  ARG B 146      12.352   0.926  21.201  1.00 80.27           C  
ATOM   1170  C   ARG B 146      12.405   2.417  21.515  1.00 80.27           C  
ATOM   1171  O   ARG B 146      13.086   2.836  22.454  1.00 80.27           O  
ATOM   1172  CB  ARG B 146      11.023   0.336  21.678  1.00 80.27           C  
ATOM   1173  CG  ARG B 146      10.784  -1.093  21.220  1.00 80.27           C  
ATOM   1174  CD  ARG B 146       9.398  -1.587  21.612  1.00 80.27           C  
ATOM   1175  NE  ARG B 146       9.138  -2.928  21.098  1.00 80.27           N  
ATOM   1176  CZ  ARG B 146       8.004  -3.601  21.274  1.00 80.27           C  
ATOM   1177  NH1 ARG B 146       6.998  -3.067  21.958  1.00 80.27           N  
ATOM   1178  NH2 ARG B 146       7.874  -4.816  20.763  1.00 80.27           N  
ATOM   1179  N   CYS B 147      11.759   3.149  20.590  1.00 82.54           N  
ATOM   1180  CA  CYS B 147      11.721   4.590  20.810  1.00 82.54           C  
ATOM   1181  C   CYS B 147      11.053   4.922  22.140  1.00 82.54           C  
ATOM   1182  O   CYS B 147      10.001   4.369  22.465  1.00 82.54           O  
ATOM   1183  CB  CYS B 147      10.980   5.287  19.670  1.00 82.54           C  
ATOM   1184  SG  CYS B 147      11.826   5.177  18.077  1.00 82.54           S  
ATOM   1185  N   PRO B 148      11.827   5.682  22.915  1.00 79.47           N  
ATOM   1186  CA  PRO B 148      11.234   6.066  24.197  1.00 79.47           C  
ATOM   1187  C   PRO B 148       9.957   6.888  24.034  1.00 79.47           C  
ATOM   1188  O   PRO B 148       9.676   7.388  22.942  1.00 79.47           O  
ATOM   1189  CB  PRO B 148      12.336   6.896  24.862  1.00 79.47           C  
ATOM   1190  CG  PRO B 148      13.139   7.443  23.726  1.00 79.47           C  
ATOM   1191  CD  PRO B 148      13.055   6.482  22.576  1.00 79.47           C  
ATOM   1192  N   LYS B 149       9.275   6.853  25.075  1.00 66.93           N  
ATOM   1193  CA  LYS B 149       8.009   7.580  25.039  1.00 66.93           C  
ATOM   1194  C   LYS B 149       8.229   9.055  24.719  1.00 66.93           C  
ATOM   1195  O   LYS B 149       9.126   9.689  25.278  1.00 66.93           O  
ATOM   1196  CB  LYS B 149       7.270   7.437  26.371  1.00 66.93           C  
ATOM   1197  CG  LYS B 149       6.584   6.092  26.558  1.00 66.93           C  
ATOM   1198  CD  LYS B 149       5.782   6.049  27.852  1.00 66.93           C  
ATOM   1199  CE  LYS B 149       5.131   4.688  28.062  1.00 66.93           C  
ATOM   1200  NZ  LYS B 149       4.389   4.623  29.357  1.00 66.93           N  
ATOM   1201  N   GLY B 150       7.619   9.589  23.787  1.00 65.22           N  
ATOM   1202  CA  GLY B 150       7.705  10.988  23.400  1.00 65.22           C  
ATOM   1203  C   GLY B 150       8.602  11.220  22.198  1.00 65.22           C  
ATOM   1204  O   GLY B 150       8.545  12.280  21.571  1.00 65.22           O  
ATOM   1205  N   ALA B 151       9.472  10.262  21.966  1.00 75.67           N  
ATOM   1206  CA  ALA B 151      10.359  10.392  20.813  1.00 75.67           C  
ATOM   1207  C   ALA B 151       9.643  10.005  19.523  1.00 75.67           C  
ATOM   1208  O   ALA B 151       9.150   8.882  19.393  1.00 75.67           O  
ATOM   1209  CB  ALA B 151      11.608   9.535  21.004  1.00 75.67           C  
ATOM   1210  N   GLN B 152       9.527  10.988  18.582  1.00 76.22           N  
ATOM   1211  CA  GLN B 152       8.811  10.764  17.331  1.00 76.22           C  
ATOM   1212  C   GLN B 152       9.759  10.288  16.233  1.00 76.22           C  
ATOM   1213  O   GLN B 152      10.914  10.714  16.173  1.00 76.22           O  
ATOM   1214  CB  GLN B 152       8.092  12.039  16.887  1.00 76.22           C  
ATOM   1215  CG  GLN B 152       6.956  12.458  17.812  1.00 76.22           C  
ATOM   1216  CD  GLN B 152       6.263  13.726  17.352  1.00 76.22           C  
ATOM   1217  NE2 GLN B 152       5.236  14.139  18.086  1.00 76.22           N  
ATOM   1218  OE1 GLN B 152       6.649  14.331  16.347  1.00 76.22           O  
ATOM   1219  N   CYS B 153       9.204   9.344  15.494  1.00 81.32           N  
ATOM   1220  CA  CYS B 153       9.964   8.885  14.338  1.00 81.32           C  
ATOM   1221  C   CYS B 153       9.945   9.924  13.224  1.00 81.32           C  
ATOM   1222  O   CYS B 153       8.900  10.177  12.622  1.00 81.32           O  
ATOM   1223  CB  CYS B 153       9.404   7.560  13.820  1.00 81.32           C  
ATOM   1224  SG  CYS B 153       9.694   6.164  14.929  1.00 81.32           S  
ATOM   1225  N   LEU B 154      11.128  10.555  13.086  1.00 84.71           N  
ATOM   1226  CA  LEU B 154      11.309  11.585  12.070  1.00 84.71           C  
ATOM   1227  C   LEU B 154      12.478  11.245  11.151  1.00 84.71           C  
ATOM   1228  O   LEU B 154      13.269  10.347  11.452  1.00 84.71           O  
ATOM   1229  CB  LEU B 154      11.539  12.950  12.724  1.00 84.71           C  
ATOM   1230  CG  LEU B 154      10.383  13.506  13.557  1.00 84.71           C  
ATOM   1231  CD1 LEU B 154      10.840  14.726  14.351  1.00 84.71           C  
ATOM   1232  CD2 LEU B 154       9.199  13.857  12.662  1.00 84.71           C  
ATOM   1233  N   PRO B 155      12.573  11.905  10.001  1.00 84.57           N  
ATOM   1234  CA  PRO B 155      13.688  11.617   9.094  1.00 84.57           C  
ATOM   1235  C   PRO B 155      15.049  11.903   9.724  1.00 84.57           C  
ATOM   1236  O   PRO B 155      15.150  12.724  10.639  1.00 84.57           O  
ATOM   1237  CB  PRO B 155      13.427  12.550   7.910  1.00 84.57           C  
ATOM   1238  CG  PRO B 155      11.967  12.860   7.981  1.00 84.57           C  
ATOM   1239  CD  PRO B 155      11.541  12.821   9.421  1.00 84.57           C  
ATOM   1240  N   PHE B 156      16.013  11.192   9.312  1.00 91.39           N  
ATOM   1241  CA  PHE B 156      17.365  11.303   9.850  1.00 91.39           C  
ATOM   1242  C   PHE B 156      17.841  12.751   9.820  1.00 91.39           C  
ATOM   1243  O   PHE B 156      18.564  13.190  10.717  1.00 91.39           O  
ATOM   1244  CB  PHE B 156      18.333  10.415   9.061  1.00 91.39           C  
ATOM   1245  CG  PHE B 156      18.627   9.098   9.726  1.00 91.39           C  
ATOM   1246  CD1 PHE B 156      19.899   8.816  10.209  1.00 91.39           C  
ATOM   1247  CD2 PHE B 156      17.630   8.141   9.867  1.00 91.39           C  
ATOM   1248  CE1 PHE B 156      20.174   7.597  10.824  1.00 91.39           C  
ATOM   1249  CE2 PHE B 156      17.898   6.921  10.483  1.00 91.39           C  
ATOM   1250  CZ  PHE B 156      19.171   6.650  10.959  1.00 91.39           C  
ATOM   1251  N   SER B 157      17.403  13.522   8.824  1.00 88.89           N  
ATOM   1252  CA  SER B 157      17.861  14.899   8.675  1.00 88.89           C  
ATOM   1253  C   SER B 157      17.379  15.771   9.829  1.00 88.89           C  
ATOM   1254  O   SER B 157      18.001  16.787  10.148  1.00 88.89           O  
ATOM   1255  CB  SER B 157      17.377  15.483   7.346  1.00 88.89           C  
ATOM   1256  OG  SER B 157      15.972  15.348   7.219  1.00 88.89           O  
ATOM   1257  N   HIS B 158      16.338  15.405  10.454  1.00 83.64           N  
ATOM   1258  CA  HIS B 158      15.833  16.160  11.595  1.00 83.64           C  
ATOM   1259  C   HIS B 158      16.718  15.965  12.821  1.00 83.64           C  
ATOM   1260  O   HIS B 158      17.065  16.932  13.503  1.00 83.64           O  
ATOM   1261  CB  HIS B 158      14.394  15.749  11.915  1.00 83.64           C  
ATOM   1262  CG  HIS B 158      13.801  16.491  13.070  1.00 83.64           C  
ATOM   1263  CD2 HIS B 158      13.620  16.126  14.362  1.00 83.64           C  
ATOM   1264  ND1 HIS B 158      13.307  17.771  12.957  1.00 83.64           N  
ATOM   1265  CE1 HIS B 158      12.848  18.166  14.133  1.00 83.64           C  
ATOM   1266  NE2 HIS B 158      13.026  17.186  15.002  1.00 83.64           N  
ATOM   1267  N   TYR B 159      17.172  14.754  13.123  1.00 88.38           N  
ATOM   1268  CA  TYR B 159      17.983  14.449  14.297  1.00 88.38           C  
ATOM   1269  C   TYR B 159      19.465  14.646  14.002  1.00 88.38           C  
ATOM   1270  O   TYR B 159      20.248  14.957  14.903  1.00 88.38           O  
ATOM   1271  CB  TYR B 159      17.731  13.013  14.768  1.00 88.38           C  
ATOM   1272  CG  TYR B 159      16.401  12.827  15.457  1.00 88.38           C  
ATOM   1273  CD1 TYR B 159      16.216  13.226  16.779  1.00 88.38           C  
ATOM   1274  CD2 TYR B 159      15.327  12.249  14.789  1.00 88.38           C  
ATOM   1275  CE1 TYR B 159      14.993  13.054  17.419  1.00 88.38           C  
ATOM   1276  CE2 TYR B 159      14.100  12.072  15.419  1.00 88.38           C  
ATOM   1277  CZ  TYR B 159      13.942  12.476  16.732  1.00 88.38           C  
ATOM   1278  OH  TYR B 159      12.730  12.304  17.360  1.00 88.38           O  
ATOM   1279  N   PHE B 160      19.819  14.475  12.659  1.00 93.31           N  
ATOM   1280  CA  PHE B 160      21.177  14.683  12.169  1.00 93.31           C  
ATOM   1281  C   PHE B 160      21.186  15.658  10.997  1.00 93.31           C  
ATOM   1282  O   PHE B 160      21.244  15.241   9.838  1.00 93.31           O  
ATOM   1283  CB  PHE B 160      21.808  13.353  11.750  1.00 93.31           C  
ATOM   1284  CG  PHE B 160      21.659  12.261  12.776  1.00 93.31           C  
ATOM   1285  CD1 PHE B 160      22.365  12.309  13.971  1.00 93.31           C  
ATOM   1286  CD2 PHE B 160      20.812  11.184  12.542  1.00 93.31           C  
ATOM   1287  CE1 PHE B 160      22.229  11.300  14.921  1.00 93.31           C  
ATOM   1288  CE2 PHE B 160      20.671  10.172  13.488  1.00 93.31           C  
ATOM   1289  CZ  PHE B 160      21.381  10.232  14.676  1.00 93.31           C  
ATOM   1290  N   PRO B 161      21.222  16.886  11.280  1.00 90.51           N  
ATOM   1291  CA  PRO B 161      21.116  17.878  10.207  1.00 90.51           C  
ATOM   1292  C   PRO B 161      22.330  17.876   9.281  1.00 90.51           C  
ATOM   1293  O   PRO B 161      22.203  18.170   8.089  1.00 90.51           O  
ATOM   1294  CB  PRO B 161      21.007  19.205  10.961  1.00 90.51           C  
ATOM   1295  CG  PRO B 161      20.571  18.827  12.340  1.00 90.51           C  
ATOM   1296  CD  PRO B 161      21.055  17.434  12.628  1.00 90.51           C  
ATOM   1297  N   THR B 162      23.585  17.508   9.852  1.00 91.54           N  
ATOM   1298  CA  THR B 162      24.803  17.463   9.052  1.00 91.54           C  
ATOM   1299  C   THR B 162      25.466  16.093   9.154  1.00 91.54           C  
ATOM   1300  O   THR B 162      25.193  15.332  10.085  1.00 91.54           O  
ATOM   1301  CB  THR B 162      25.800  18.552   9.489  1.00 91.54           C  
ATOM   1302  CG2 THR B 162      25.156  19.935   9.450  1.00 91.54           C  
ATOM   1303  OG1 THR B 162      26.241  18.281  10.825  1.00 91.54           O  
ATOM   1304  N   PRO B 163      26.318  15.785   8.158  1.00 93.92           N  
ATOM   1305  CA  PRO B 163      27.048  14.517   8.238  1.00 93.92           C  
ATOM   1306  C   PRO B 163      27.892  14.401   9.505  1.00 93.92           C  
ATOM   1307  O   PRO B 163      28.034  13.308  10.059  1.00 93.92           O  
ATOM   1308  CB  PRO B 163      27.937  14.543   6.992  1.00 93.92           C  
ATOM   1309  CG  PRO B 163      27.231  15.453   6.038  1.00 93.92           C  
ATOM   1310  CD  PRO B 163      26.523  16.516   6.829  1.00 93.92           C  
ATOM   1311  N   ALA B 164      28.392  15.506   9.941  1.00 94.63           N  
ATOM   1312  CA  ALA B 164      29.196  15.510  11.160  1.00 94.63           C  
ATOM   1313  C   ALA B 164      28.352  15.133  12.374  1.00 94.63           C  
ATOM   1314  O   ALA B 164      28.818  14.416  13.264  1.00 94.63           O  
ATOM   1315  CB  ALA B 164      29.841  16.878  11.368  1.00 94.63           C  
ATOM   1316  N   ASP B 165      27.160  15.571  12.350  1.00 94.15           N  
ATOM   1317  CA  ASP B 165      26.263  15.245  13.454  1.00 94.15           C  
ATOM   1318  C   ASP B 165      25.985  13.745  13.512  1.00 94.15           C  
ATOM   1319  O   ASP B 165      25.934  13.159  14.595  1.00 94.15           O  
ATOM   1320  CB  ASP B 165      24.950  16.020  13.324  1.00 94.15           C  
ATOM   1321  CG  ASP B 165      25.103  17.501  13.618  1.00 94.15           C  
ATOM   1322  OD1 ASP B 165      25.759  17.860  14.620  1.00 94.15           O  
ATOM   1323  OD2 ASP B 165      24.561  18.318  12.843  1.00 94.15           O  
ATOM   1324  N   LEU B 166      25.800  13.133  12.361  1.00 96.08           N  
ATOM   1325  CA  LEU B 166      25.520  11.702  12.316  1.00 96.08           C  
ATOM   1326  C   LEU B 166      26.703  10.900  12.849  1.00 96.08           C  
ATOM   1327  O   LEU B 166      26.534  10.036  13.712  1.00 96.08           O  
ATOM   1328  CB  LEU B 166      25.196  11.264  10.885  1.00 96.08           C  
ATOM   1329  CG  LEU B 166      24.992   9.765  10.665  1.00 96.08           C  
ATOM   1330  CD1 LEU B 166      23.753   9.284  11.414  1.00 96.08           C  
ATOM   1331  CD2 LEU B 166      24.877   9.452   9.177  1.00 96.08           C  
ATOM   1332  N   CYS B 167      27.867  11.249  12.433  1.00 95.85           N  
ATOM   1333  CA  CYS B 167      29.058  10.500  12.816  1.00 95.85           C  
ATOM   1334  C   CYS B 167      29.383  10.707  14.290  1.00 95.85           C  
ATOM   1335  O   CYS B 167      29.740   9.757  14.990  1.00 95.85           O  
ATOM   1336  CB  CYS B 167      30.253  10.916  11.957  1.00 95.85           C  
ATOM   1337  SG  CYS B 167      30.237  10.210  10.295  1.00 95.85           S  
ATOM   1338  N   GLU B 168      29.180  11.910  14.774  1.00 94.16           N  
ATOM   1339  CA  GLU B 168      29.641  12.243  16.118  1.00 94.16           C  
ATOM   1340  C   GLU B 168      28.577  11.918  17.163  1.00 94.16           C  
ATOM   1341  O   GLU B 168      28.886  11.365  18.220  1.00 94.16           O  
ATOM   1342  CB  GLU B 168      30.027  13.722  16.203  1.00 94.16           C  
ATOM   1343  CG  GLU B 168      31.262  14.083  15.390  1.00 94.16           C  
ATOM   1344  CD  GLU B 168      31.608  15.562  15.448  1.00 94.16           C  
ATOM   1345  OE1 GLU B 168      32.590  15.982  14.793  1.00 94.16           O  
ATOM   1346  OE2 GLU B 168      30.894  16.307  16.156  1.00 94.16           O  
ATOM   1347  N   LYS B 169      27.345  12.150  16.832  1.00 91.06           N  
ATOM   1348  CA  LYS B 169      26.315  12.093  17.866  1.00 91.06           C  
ATOM   1349  C   LYS B 169      25.712  10.694  17.964  1.00 91.06           C  
ATOM   1350  O   LYS B 169      25.148  10.328  18.997  1.00 91.06           O  
ATOM   1351  CB  LYS B 169      25.216  13.119  17.588  1.00 91.06           C  
ATOM   1352  CG  LYS B 169      25.670  14.565  17.728  1.00 91.06           C  
ATOM   1353  CD  LYS B 169      24.514  15.536  17.522  1.00 91.06           C  
ATOM   1354  CE  LYS B 169      24.970  16.984  17.647  1.00 91.06           C  
ATOM   1355  NZ  LYS B 169      23.860  17.941  17.361  1.00 91.06           N  
ATOM   1356  N   THR B 170      25.719   9.870  16.918  1.00 90.63           N  
ATOM   1357  CA  THR B 170      25.039   8.581  16.870  1.00 90.63           C  
ATOM   1358  C   THR B 170      25.487   7.689  18.024  1.00 90.63           C  
ATOM   1359  O   THR B 170      24.656   7.114  18.730  1.00 90.63           O  
ATOM   1360  CB  THR B 170      25.299   7.861  15.533  1.00 90.63           C  
ATOM   1361  CG2 THR B 170      24.556   6.531  15.469  1.00 90.63           C  
ATOM   1362  OG1 THR B 170      24.857   8.695  14.454  1.00 90.63           O  
ATOM   1363  N   TRP B 171      26.831   7.591  18.283  1.00 90.25           N  
ATOM   1364  CA  TRP B 171      27.344   6.770  19.375  1.00 90.25           C  
ATOM   1365  C   TRP B 171      28.178   7.606  20.338  1.00 90.25           C  
ATOM   1366  O   TRP B 171      29.301   7.229  20.684  1.00 90.25           O  
ATOM   1367  CB  TRP B 171      28.179   5.610  18.829  1.00 90.25           C  
ATOM   1368  CG  TRP B 171      27.382   4.583  18.080  1.00 90.25           C  
ATOM   1369  CD1 TRP B 171      26.232   3.971  18.494  1.00 90.25           C  
ATOM   1370  CD2 TRP B 171      27.680   4.047  16.788  1.00 90.25           C  
ATOM   1371  CE2 TRP B 171      26.666   3.113  16.479  1.00 90.25           C  
ATOM   1372  CE3 TRP B 171      28.707   4.266  15.859  1.00 90.25           C  
ATOM   1373  NE1 TRP B 171      25.796   3.086  17.535  1.00 90.25           N  
ATOM   1374  CZ2 TRP B 171      26.650   2.399  15.279  1.00 90.25           C  
ATOM   1375  CZ3 TRP B 171      28.688   3.554  14.666  1.00 90.25           C  
ATOM   1376  CH2 TRP B 171      27.666   2.632  14.388  1.00 90.25           C  
ATOM   1377  N   SER B 172      27.634   8.759  20.757  1.00 86.29           N  
ATOM   1378  CA  SER B 172      28.171   9.642  21.787  1.00 86.29           C  
ATOM   1379  C   SER B 172      29.651   9.929  21.554  1.00 86.29           C  
ATOM   1380  O   SER B 172      30.480   9.694  22.435  1.00 86.29           O  
ATOM   1381  CB  SER B 172      27.974   9.031  23.175  1.00 86.29           C  
ATOM   1382  OG  SER B 172      26.595   8.919  23.484  1.00 86.29           O  
ATOM   1383  N   ASN B 173      30.099  10.332  20.404  1.00 89.93           N  
ATOM   1384  CA  ASN B 173      31.424  10.815  20.032  1.00 89.93           C  
ATOM   1385  C   ASN B 173      32.438   9.676  19.969  1.00 89.93           C  
ATOM   1386  O   ASN B 173      33.605   9.860  20.319  1.00 89.93           O  
ATOM   1387  CB  ASN B 173      31.897  11.894  21.007  1.00 89.93           C  
ATOM   1388  CG  ASN B 173      31.134  13.195  20.853  1.00 89.93           C  
ATOM   1389  ND2 ASN B 173      31.022  13.949  21.941  1.00 89.93           N  
ATOM   1390  OD1 ASN B 173      30.649  13.520  19.766  1.00 89.93           O  
ATOM   1391  N   SER B 174      31.908   8.465  19.656  1.00 89.96           N  
ATOM   1392  CA  SER B 174      32.841   7.392  19.328  1.00 89.96           C  
ATOM   1393  C   SER B 174      33.658   7.730  18.086  1.00 89.96           C  
ATOM   1394  O   SER B 174      34.861   7.464  18.036  1.00 89.96           O  
ATOM   1395  CB  SER B 174      32.092   6.076  19.113  1.00 89.96           C  
ATOM   1396  OG  SER B 174      31.488   5.639  20.319  1.00 89.96           O  
ATOM   1397  N   PHE B 175      32.966   8.389  17.186  1.00 94.95           N  
ATOM   1398  CA  PHE B 175      33.627   8.859  15.974  1.00 94.95           C  
ATOM   1399  C   PHE B 175      33.662  10.381  15.932  1.00 94.95           C  
ATOM   1400  O   PHE B 175      32.817  11.044  16.538  1.00 94.95           O  
ATOM   1401  CB  PHE B 175      32.918   8.316  14.730  1.00 94.95           C  
ATOM   1402  CG  PHE B 175      32.774   6.818  14.719  1.00 94.95           C  
ATOM   1403  CD1 PHE B 175      33.862   5.999  14.994  1.00 94.95           C  
ATOM   1404  CD2 PHE B 175      31.550   6.227  14.432  1.00 94.95           C  
ATOM   1405  CE1 PHE B 175      33.732   4.611  14.984  1.00 94.95           C  
ATOM   1406  CE2 PHE B 175      31.412   4.842  14.421  1.00 94.95           C  
ATOM   1407  CZ  PHE B 175      32.505   4.037  14.696  1.00 94.95           C  
ATOM   1408  N   LYS B 176      34.680  10.854  15.331  1.00 95.90           N  
ATOM   1409  CA  LYS B 176      34.839  12.276  15.039  1.00 95.90           C  
ATOM   1410  C   LYS B 176      34.934  12.521  13.536  1.00 95.90           C  
ATOM   1411  O   LYS B 176      35.617  11.783  12.823  1.00 95.90           O  
ATOM   1412  CB  LYS B 176      36.079  12.832  15.740  1.00 95.90           C  
ATOM   1413  CG  LYS B 176      36.240  14.340  15.611  1.00 95.90           C  
ATOM   1414  CD  LYS B 176      37.456  14.840  16.380  1.00 95.90           C  
ATOM   1415  CE  LYS B 176      37.624  16.348  16.240  1.00 95.90           C  
ATOM   1416  NZ  LYS B 176      38.763  16.856  17.063  1.00 95.90           N  
ATOM   1417  N   ALA B 177      34.151  13.478  13.079  1.00 95.98           N  
ATOM   1418  CA  ALA B 177      34.183  13.806  11.656  1.00 95.98           C  
ATOM   1419  C   ALA B 177      35.437  14.600  11.303  1.00 95.98           C  
ATOM   1420  O   ALA B 177      35.522  15.796  11.590  1.00 95.98           O  
ATOM   1421  CB  ALA B 177      32.932  14.588  11.262  1.00 95.98           C  
ATOM   1422  N   SER B 178      36.393  13.996  10.656  1.00 95.52           N  
ATOM   1423  CA  SER B 178      37.643  14.640  10.271  1.00 95.52           C  
ATOM   1424  C   SER B 178      37.471  15.471   9.005  1.00 95.52           C  
ATOM   1425  O   SER B 178      36.747  15.075   8.089  1.00 95.52           O  
ATOM   1426  CB  SER B 178      38.742  13.598  10.061  1.00 95.52           C  
ATOM   1427  OG  SER B 178      39.938  14.211   9.609  1.00 95.52           O  
ATOM   1428  N   PRO B 179      38.089  16.586   8.955  1.00 94.22           N  
ATOM   1429  CA  PRO B 179      38.045  17.369   7.718  1.00 94.22           C  
ATOM   1430  C   PRO B 179      38.931  16.785   6.620  1.00 94.22           C  
ATOM   1431  O   PRO B 179      38.847  17.207   5.463  1.00 94.22           O  
ATOM   1432  CB  PRO B 179      38.552  18.746   8.154  1.00 94.22           C  
ATOM   1433  CG  PRO B 179      39.462  18.471   9.307  1.00 94.22           C  
ATOM   1434  CD  PRO B 179      38.965  17.250  10.025  1.00 94.22           C  
ATOM   1435  N   GLU B 180      39.717  15.740   6.988  1.00 95.10           N  
ATOM   1436  CA  GLU B 180      40.626  15.125   6.027  1.00 95.10           C  
ATOM   1437  C   GLU B 180      39.894  14.125   5.137  1.00 95.10           C  
ATOM   1438  O   GLU B 180      38.919  13.504   5.563  1.00 95.10           O  
ATOM   1439  CB  GLU B 180      41.787  14.436   6.748  1.00 95.10           C  
ATOM   1440  CG  GLU B 180      42.590  15.364   7.648  1.00 95.10           C  
ATOM   1441  CD  GLU B 180      43.433  16.368   6.877  1.00 95.10           C  
ATOM   1442  OE1 GLU B 180      43.741  17.450   7.425  1.00 95.10           O  
ATOM   1443  OE2 GLU B 180      43.787  16.068   5.715  1.00 95.10           O  
ATOM   1444  N   ARG B 181      40.317  13.994   3.833  1.00 92.69           N  
ATOM   1445  CA  ARG B 181      39.698  13.099   2.861  1.00 92.69           C  
ATOM   1446  C   ARG B 181      40.403  11.747   2.834  1.00 92.69           C  
ATOM   1447  O   ARG B 181      41.476  11.590   3.420  1.00 92.69           O  
ATOM   1448  CB  ARG B 181      39.712  13.726   1.466  1.00 92.69           C  
ATOM   1449  CG  ARG B 181      38.927  15.025   1.366  1.00 92.69           C  
ATOM   1450  CD  ARG B 181      38.741  15.461  -0.081  1.00 92.69           C  
ATOM   1451  NE  ARG B 181      37.449  15.035  -0.610  1.00 92.69           N  
ATOM   1452  CZ  ARG B 181      36.856  15.561  -1.678  1.00 92.69           C  
ATOM   1453  NH1 ARG B 181      37.431  16.548  -2.356  1.00 92.69           N  
ATOM   1454  NH2 ARG B 181      35.679  15.098  -2.073  1.00 92.69           N  
ATOM   1455  N   ARG B 182      39.768  10.889   2.151  1.00 93.81           N  
ATOM   1456  CA  ARG B 182      40.353   9.558   2.017  1.00 93.81           C  
ATOM   1457  C   ARG B 182      41.719   9.627   1.343  1.00 93.81           C  
ATOM   1458  O   ARG B 182      41.922  10.414   0.416  1.00 93.81           O  
ATOM   1459  CB  ARG B 182      39.423   8.639   1.221  1.00 93.81           C  
ATOM   1460  CG  ARG B 182      38.203   8.174   2.000  1.00 93.81           C  
ATOM   1461  CD  ARG B 182      37.353   7.203   1.193  1.00 93.81           C  
ATOM   1462  NE  ARG B 182      36.113   6.865   1.885  1.00 93.81           N  
ATOM   1463  CZ  ARG B 182      35.085   6.230   1.331  1.00 93.81           C  
ATOM   1464  NH1 ARG B 182      35.128   5.850   0.059  1.00 93.81           N  
ATOM   1465  NH2 ARG B 182      34.004   5.974   2.053  1.00 93.81           N  
ATOM   1466  N   ASN B 183      42.724   8.879   1.727  1.00 89.12           N  
ATOM   1467  CA  ASN B 183      44.079   8.761   1.199  1.00 89.12           C  
ATOM   1468  C   ASN B 183      44.969   9.904   1.679  1.00 89.12           C  
ATOM   1469  O   ASN B 183      46.094  10.063   1.202  1.00 89.12           O  
ATOM   1470  CB  ASN B 183      44.058   8.709  -0.330  1.00 89.12           C  
ATOM   1471  CG  ASN B 183      43.271   7.529  -0.863  1.00 89.12           C  
ATOM   1472  ND2 ASN B 183      42.685   7.692  -2.044  1.00 89.12           N  
ATOM   1473  OD1 ASN B 183      43.190   6.479  -0.220  1.00 89.12           O  
ATOM   1474  N   SER B 184      44.576  10.740   2.600  1.00 92.68           N  
ATOM   1475  CA  SER B 184      45.415  11.763   3.216  1.00 92.68           C  
ATOM   1476  C   SER B 184      46.339  11.158   4.267  1.00 92.68           C  
ATOM   1477  O   SER B 184      47.356  11.757   4.625  1.00 92.68           O  
ATOM   1478  CB  SER B 184      44.552  12.854   3.850  1.00 92.68           C  
ATOM   1479  OG  SER B 184      43.814  12.339   4.945  1.00 92.68           O  
ATOM   1480  N   GLY B 185      45.994  10.049   4.707  1.00 92.88           N  
ATOM   1481  CA  GLY B 185      46.776   9.377   5.733  1.00 92.88           C  
ATOM   1482  C   GLY B 185      46.540   9.935   7.124  1.00 92.88           C  
ATOM   1483  O   GLY B 185      47.300   9.648   8.051  1.00 92.88           O  
ATOM   1484  N   ARG B 186      45.557  10.733   7.363  1.00 94.94           N  
ATOM   1485  CA  ARG B 186      45.307  11.364   8.655  1.00 94.94           C  
ATOM   1486  C   ARG B 186      43.898  11.058   9.152  1.00 94.94           C  
ATOM   1487  O   ARG B 186      43.429  11.664  10.118  1.00 94.94           O  
ATOM   1488  CB  ARG B 186      45.511  12.878   8.563  1.00 94.94           C  
ATOM   1489  CG  ARG B 186      46.948  13.290   8.285  1.00 94.94           C  
ATOM   1490  CD  ARG B 186      47.119  14.802   8.320  1.00 94.94           C  
ATOM   1491  NE  ARG B 186      48.473  15.201   7.947  1.00 94.94           N  
ATOM   1492  CZ  ARG B 186      49.006  16.395   8.193  1.00 94.94           C  
ATOM   1493  NH1 ARG B 186      48.307  17.334   8.819  1.00 94.94           N  
ATOM   1494  NH2 ARG B 186      50.249  16.651   7.810  1.00 94.94           N  
ATOM   1495  N   CYS B 187      43.225  10.225   8.445  1.00 97.16           N  
ATOM   1496  CA  CYS B 187      41.890   9.795   8.844  1.00 97.16           C  
ATOM   1497  C   CYS B 187      41.690   8.310   8.567  1.00 97.16           C  
ATOM   1498  O   CYS B 187      42.423   7.717   7.772  1.00 97.16           O  
ATOM   1499  CB  CYS B 187      40.823  10.608   8.112  1.00 97.16           C  
ATOM   1500  SG  CYS B 187      40.873  10.425   6.316  1.00 97.16           S  
ATOM   1501  N   LEU B 188      40.766   7.788   9.338  1.00 97.42           N  
ATOM   1502  CA  LEU B 188      40.496   6.362   9.189  1.00 97.42           C  
ATOM   1503  C   LEU B 188      39.279   6.130   8.300  1.00 97.42           C  
ATOM   1504  O   LEU B 188      38.318   6.902   8.342  1.00 97.42           O  
ATOM   1505  CB  LEU B 188      40.275   5.712  10.557  1.00 97.42           C  
ATOM   1506  CG  LEU B 188      41.509   5.579  11.451  1.00 97.42           C  
ATOM   1507  CD1 LEU B 188      41.548   6.711  12.473  1.00 97.42           C  
ATOM   1508  CD2 LEU B 188      41.520   4.223  12.148  1.00 97.42           C  
ATOM   1509  N   GLN B 189      39.312   5.083   7.456  1.00 97.23           N  
ATOM   1510  CA  GLN B 189      38.181   4.671   6.632  1.00 97.23           C  
ATOM   1511  C   GLN B 189      37.325   3.632   7.351  1.00 97.23           C  
ATOM   1512  O   GLN B 189      37.838   2.611   7.815  1.00 97.23           O  
ATOM   1513  CB  GLN B 189      38.667   4.113   5.293  1.00 97.23           C  
ATOM   1514  CG  GLN B 189      39.469   5.110   4.466  1.00 97.23           C  
ATOM   1515  CD  GLN B 189      39.857   4.566   3.104  1.00 97.23           C  
ATOM   1516  NE2 GLN B 189      40.901   5.137   2.513  1.00 97.23           N  
ATOM   1517  OE1 GLN B 189      39.224   3.640   2.588  1.00 97.23           O  
ATOM   1518  N   LYS B 190      36.043   3.879   7.368  1.00 96.25           N  
ATOM   1519  CA  LYS B 190      35.129   2.965   8.048  1.00 96.25           C  
ATOM   1520  C   LYS B 190      35.029   1.635   7.306  1.00 96.25           C  
ATOM   1521  O   LYS B 190      34.777   0.595   7.917  1.00 96.25           O  
ATOM   1522  CB  LYS B 190      33.743   3.595   8.185  1.00 96.25           C  
ATOM   1523  CG  LYS B 190      32.912   3.548   6.910  1.00 96.25           C  
ATOM   1524  CD  LYS B 190      31.536   4.167   7.117  1.00 96.25           C  
ATOM   1525  CE  LYS B 190      31.134   5.043   5.938  1.00 96.25           C  
ATOM   1526  NZ  LYS B 190      30.637   4.229   4.788  1.00 96.25           N  
ATOM   1527  N   TRP B 191      35.183   1.638   6.053  1.00 96.71           N  
ATOM   1528  CA  TRP B 191      35.133   0.440   5.222  1.00 96.71           C  
ATOM   1529  C   TRP B 191      36.045   0.581   4.007  1.00 96.71           C  
ATOM   1530  O   TRP B 191      36.293   1.693   3.535  1.00 96.71           O  
ATOM   1531  CB  TRP B 191      33.697   0.159   4.768  1.00 96.71           C  
ATOM   1532  CG  TRP B 191      33.480  -1.235   4.262  1.00 96.71           C  
ATOM   1533  CD1 TRP B 191      33.168  -2.341   5.003  1.00 96.71           C  
ATOM   1534  CD2 TRP B 191      33.565  -1.674   2.903  1.00 96.71           C  
ATOM   1535  CE2 TRP B 191      33.291  -3.059   2.893  1.00 96.71           C  
ATOM   1536  CE3 TRP B 191      33.844  -1.028   1.691  1.00 96.71           C  
ATOM   1537  NE1 TRP B 191      33.053  -3.442   4.186  1.00 96.71           N  
ATOM   1538  CZ2 TRP B 191      33.289  -3.811   1.715  1.00 96.71           C  
ATOM   1539  CZ3 TRP B 191      33.843  -1.779   0.521  1.00 96.71           C  
ATOM   1540  CH2 TRP B 191      33.565  -3.156   0.544  1.00 96.71           C  
ATOM   1541  N   PHE B 192      36.648  -0.494   3.513  1.00 95.64           N  
ATOM   1542  CA  PHE B 192      37.533  -0.526   2.355  1.00 95.64           C  
ATOM   1543  C   PHE B 192      37.405  -1.850   1.611  1.00 95.64           C  
ATOM   1544  O   PHE B 192      36.898  -2.831   2.161  1.00 95.64           O  
ATOM   1545  CB  PHE B 192      38.987  -0.304   2.783  1.00 95.64           C  
ATOM   1546  CG  PHE B 192      39.469  -1.277   3.825  1.00 95.64           C  
ATOM   1547  CD1 PHE B 192      39.245  -1.039   5.175  1.00 95.64           C  
ATOM   1548  CD2 PHE B 192      40.147  -2.431   3.453  1.00 95.64           C  
ATOM   1549  CE1 PHE B 192      39.689  -1.939   6.142  1.00 95.64           C  
ATOM   1550  CE2 PHE B 192      40.594  -3.334   4.413  1.00 95.64           C  
ATOM   1551  CZ  PHE B 192      40.365  -3.086   5.756  1.00 95.64           C  
ATOM   1552  N   GLU B 193      37.754  -1.828   0.349  1.00 92.18           N  
ATOM   1553  CA  GLU B 193      37.673  -3.047  -0.449  1.00 92.18           C  
ATOM   1554  C   GLU B 193      38.686  -4.086   0.025  1.00 92.18           C  
ATOM   1555  O   GLU B 193      39.872  -3.782   0.173  1.00 92.18           O  
ATOM   1556  CB  GLU B 193      37.894  -2.736  -1.931  1.00 92.18           C  
ATOM   1557  CG  GLU B 193      36.744  -1.976  -2.578  1.00 92.18           C  
ATOM   1558  CD  GLU B 193      35.478  -2.806  -2.714  1.00 92.18           C  
ATOM   1559  OE1 GLU B 193      34.427  -2.250  -3.109  1.00 92.18           O  
ATOM   1560  OE2 GLU B 193      35.537  -4.022  -2.425  1.00 92.18           O  
ATOM   1561  N   PRO B 194      38.156  -5.291   0.258  1.00 89.59           N  
ATOM   1562  CA  PRO B 194      39.021  -6.343   0.797  1.00 89.59           C  
ATOM   1563  C   PRO B 194      40.262  -6.583  -0.058  1.00 89.59           C  
ATOM   1564  O   PRO B 194      41.324  -6.924   0.469  1.00 89.59           O  
ATOM   1565  CB  PRO B 194      38.114  -7.576   0.803  1.00 89.59           C  
ATOM   1566  CG  PRO B 194      36.725  -7.028   0.752  1.00 89.59           C  
ATOM   1567  CD  PRO B 194      36.767  -5.677   0.099  1.00 89.59           C  
ATOM   1568  N   ALA B 195      40.100  -6.424  -1.332  1.00 87.62           N  
ATOM   1569  CA  ALA B 195      41.224  -6.688  -2.227  1.00 87.62           C  
ATOM   1570  C   ALA B 195      42.296  -5.611  -2.094  1.00 87.62           C  
ATOM   1571  O   ALA B 195      43.463  -5.844  -2.421  1.00 87.62           O  
ATOM   1572  CB  ALA B 195      40.741  -6.777  -3.673  1.00 87.62           C  
ATOM   1573  N   GLN B 196      41.894  -4.550  -1.406  1.00 86.16           N  
ATOM   1574  CA  GLN B 196      42.836  -3.446  -1.245  1.00 86.16           C  
ATOM   1575  C   GLN B 196      43.461  -3.456   0.147  1.00 86.16           C  
ATOM   1576  O   GLN B 196      42.870  -3.977   1.096  1.00 86.16           O  
ATOM   1577  CB  GLN B 196      42.142  -2.107  -1.500  1.00 86.16           C  
ATOM   1578  CG  GLN B 196      41.658  -1.929  -2.932  1.00 86.16           C  
ATOM   1579  CD  GLN B 196      40.985  -0.588  -3.162  1.00 86.16           C  
ATOM   1580  NE2 GLN B 196      40.540  -0.351  -4.390  1.00 86.16           N  
ATOM   1581  OE1 GLN B 196      40.865   0.226  -2.241  1.00 86.16           O  
ATOM   1582  N   GLY B 197      44.730  -3.515   0.251  1.00 88.13           N  
ATOM   1583  CA  GLY B 197      45.403  -3.432   1.538  1.00 88.13           C  
ATOM   1584  C   GLY B 197      44.687  -2.534   2.529  1.00 88.13           C  
ATOM   1585  O   GLY B 197      43.872  -1.695   2.139  1.00 88.13           O  
ATOM   1586  N   ASN B 198      44.756  -2.719   3.935  1.00 94.67           N  
ATOM   1587  CA  ASN B 198      44.126  -1.924   4.985  1.00 94.67           C  
ATOM   1588  C   ASN B 198      44.769  -0.545   5.103  1.00 94.67           C  
ATOM   1589  O   ASN B 198      45.908  -0.423   5.553  1.00 94.67           O  
ATOM   1590  CB  ASN B 198      44.192  -2.657   6.326  1.00 94.67           C  
ATOM   1591  CG  ASN B 198      43.339  -2.000   7.393  1.00 94.67           C  
ATOM   1592  ND2 ASN B 198      42.970  -2.765   8.413  1.00 94.67           N  
ATOM   1593  OD1 ASN B 198      43.013  -0.814   7.301  1.00 94.67           O  
ATOM   1594  N   PRO B 199      44.129   0.474   4.691  1.00 95.34           N  
ATOM   1595  CA  PRO B 199      44.708   1.819   4.711  1.00 95.34           C  
ATOM   1596  C   PRO B 199      44.805   2.399   6.120  1.00 95.34           C  
ATOM   1597  O   PRO B 199      45.466   3.419   6.328  1.00 95.34           O  
ATOM   1598  CB  PRO B 199      43.738   2.634   3.851  1.00 95.34           C  
ATOM   1599  CG  PRO B 199      42.419   1.948   4.010  1.00 95.34           C  
ATOM   1600  CD  PRO B 199      42.663   0.474   4.168  1.00 95.34           C  
ATOM   1601  N   ASN B 200      44.211   1.772   7.100  1.00 96.88           N  
ATOM   1602  CA  ASN B 200      44.127   2.335   8.443  1.00 96.88           C  
ATOM   1603  C   ASN B 200      45.359   1.993   9.275  1.00 96.88           C  
ATOM   1604  O   ASN B 200      45.588   2.589  10.328  1.00 96.88           O  
ATOM   1605  CB  ASN B 200      42.859   1.850   9.149  1.00 96.88           C  
ATOM   1606  CG  ASN B 200      41.591   2.344   8.480  1.00 96.88           C  
ATOM   1607  ND2 ASN B 200      40.489   1.637   8.700  1.00 96.88           N  
ATOM   1608  OD1 ASN B 200      41.603   3.353   7.771  1.00 96.88           O  
ATOM   1609  N   VAL B 201      46.197   1.088   8.759  1.00 95.71           N  
ATOM   1610  CA  VAL B 201      47.394   0.689   9.493  1.00 95.71           C  
ATOM   1611  C   VAL B 201      48.362   1.866   9.582  1.00 95.71           C  
ATOM   1612  O   VAL B 201      48.851   2.194  10.665  1.00 95.71           O  
ATOM   1613  CB  VAL B 201      48.087  -0.523   8.833  1.00 95.71           C  
ATOM   1614  CG1 VAL B 201      49.408  -0.837   9.535  1.00 95.71           C  
ATOM   1615  CG2 VAL B 201      47.164  -1.741   8.853  1.00 95.71           C  
ATOM   1616  N   ALA B 202      48.577   2.544   8.487  1.00 93.96           N  
ATOM   1617  CA  ALA B 202      49.497   3.677   8.445  1.00 93.96           C  
ATOM   1618  C   ALA B 202      48.968   4.844   9.275  1.00 93.96           C  
ATOM   1619  O   ALA B 202      49.744   5.567   9.906  1.00 93.96           O  
ATOM   1620  CB  ALA B 202      49.734   4.118   7.003  1.00 93.96           C  
ATOM   1621  N   VAL B 203      47.656   5.006   9.304  1.00 95.90           N  
ATOM   1622  CA  VAL B 203      47.050   6.114  10.036  1.00 95.90           C  
ATOM   1623  C   VAL B 203      47.180   5.873  11.538  1.00 95.90           C  
ATOM   1624  O   VAL B 203      47.509   6.790  12.295  1.00 95.90           O  
ATOM   1625  CB  VAL B 203      45.565   6.303   9.653  1.00 95.90           C  
ATOM   1626  CG1 VAL B 203      44.937   7.432  10.467  1.00 95.90           C  
ATOM   1627  CG2 VAL B 203      45.432   6.580   8.157  1.00 95.90           C  
ATOM   1628  N   ALA B 204      46.890   4.704  11.975  1.00 95.90           N  
ATOM   1629  CA  ALA B 204      47.044   4.366  13.388  1.00 95.90           C  
ATOM   1630  C   ALA B 204      48.481   4.582  13.851  1.00 95.90           C  
ATOM   1631  O   ALA B 204      48.717   5.051  14.966  1.00 95.90           O  
ATOM   1632  CB  ALA B 204      46.618   2.921  13.638  1.00 95.90           C  
ATOM   1633  N   ARG B 205      49.516   4.291  13.052  1.00 94.15           N  
ATOM   1634  CA  ARG B 205      50.921   4.500  13.383  1.00 94.15           C  
ATOM   1635  C   ARG B 205      51.232   5.984  13.540  1.00 94.15           C  
ATOM   1636  O   ARG B 205      51.943   6.381  14.466  1.00 94.15           O  
ATOM   1637  CB  ARG B 205      51.825   3.886  12.312  1.00 94.15           C  
ATOM   1638  CG  ARG B 205      53.275   3.734  12.742  1.00 94.15           C  
ATOM   1639  CD  ARG B 205      54.123   3.094  11.652  1.00 94.15           C  
ATOM   1640  NE  ARG B 205      53.826   1.672  11.503  1.00 94.15           N  
ATOM   1641  CZ  ARG B 205      54.098   0.951  10.418  1.00 94.15           C  
ATOM   1642  NH1 ARG B 205      54.683   1.506   9.364  1.00 94.15           N  
ATOM   1643  NH2 ARG B 205      53.784  -0.336  10.389  1.00 94.15           N  
ATOM   1644  N   LEU B 206      50.650   6.727  12.657  1.00 93.28           N  
ATOM   1645  CA  LEU B 206      50.870   8.167  12.708  1.00 93.28           C  
ATOM   1646  C   LEU B 206      50.339   8.754  14.011  1.00 93.28           C  
ATOM   1647  O   LEU B 206      51.018   9.554  14.658  1.00 93.28           O  
ATOM   1648  CB  LEU B 206      50.201   8.854  11.515  1.00 93.28           C  
ATOM   1649  CG  LEU B 206      50.293  10.380  11.472  1.00 93.28           C  
ATOM   1650  CD1 LEU B 206      51.730  10.817  11.210  1.00 93.28           C  
ATOM   1651  CD2 LEU B 206      49.356  10.944  10.408  1.00 93.28           C  
ATOM   1652  N   PHE B 207      49.201   8.342  14.434  1.00 93.75           N  
ATOM   1653  CA  PHE B 207      48.585   8.915  15.625  1.00 93.75           C  
ATOM   1654  C   PHE B 207      49.172   8.297  16.888  1.00 93.75           C  
ATOM   1655  O   PHE B 207      49.048   8.861  17.977  1.00 93.75           O  
ATOM   1656  CB  PHE B 207      47.067   8.712  15.598  1.00 93.75           C  
ATOM   1657  CG  PHE B 207      46.335   9.721  14.755  1.00 93.75           C  
ATOM   1658  CD1 PHE B 207      45.901  10.922  15.304  1.00 93.75           C  
ATOM   1659  CD2 PHE B 207      46.081   9.469  13.414  1.00 93.75           C  
ATOM   1660  CE1 PHE B 207      45.223  11.858  14.526  1.00 93.75           C  
ATOM   1661  CE2 PHE B 207      45.405  10.400  12.630  1.00 93.75           C  
ATOM   1662  CZ  PHE B 207      44.975  11.593  13.188  1.00 93.75           C  
ATOM   1663  N   ALA B 208      49.780   7.183  16.767  1.00 92.09           N  
ATOM   1664  CA  ALA B 208      50.457   6.567  17.905  1.00 92.09           C  
ATOM   1665  C   ALA B 208      51.830   7.192  18.131  1.00 92.09           C  
ATOM   1666  O   ALA B 208      52.377   7.122  19.235  1.00 92.09           O  
ATOM   1667  CB  ALA B 208      50.589   5.060  17.694  1.00 92.09           C  
ATOM   1668  N   SER B 209      52.562   7.766  17.147  1.00 85.42           N  
ATOM   1669  CA  SER B 209      53.886   8.372  17.243  1.00 85.42           C  
ATOM   1670  C   SER B 209      53.808   9.784  17.813  1.00 85.42           C  
ATOM   1671  O   SER B 209      54.690  10.203  18.567  1.00 85.42           O  
ATOM   1672  CB  SER B 209      54.561   8.404  15.871  1.00 85.42           C  
ATOM   1673  OG  SER B 209      53.721   9.023  14.911  1.00 85.42           O  
TER   
ATOM   1674  N   PRO C   1     -18.211  52.704  57.644  1.00 70.38           N  
ATOM   1675  CA  PRO C   1     -18.091  52.346  56.229  1.00 70.38           C  
ATOM   1676  C   PRO C   1     -17.426  53.441  55.397  1.00 70.38           C  
ATOM   1677  O   PRO C   1     -17.606  54.629  55.678  1.00 70.38           O  
ATOM   1678  CB  PRO C   1     -19.543  52.137  55.793  1.00 70.38           C  
ATOM   1679  CG  PRO C   1     -20.361  52.602  56.955  1.00 70.38           C  
ATOM   1680  CD  PRO C   1     -19.431  52.969  58.076  1.00 70.38           C  
ATOM   1681  N   VAL C   2     -16.430  53.038  54.652  1.00 74.51           N  
ATOM   1682  CA  VAL C   2     -15.693  54.002  53.843  1.00 74.51           C  
ATOM   1683  C   VAL C   2     -16.672  54.887  53.074  1.00 74.51           C  
ATOM   1684  O   VAL C   2     -17.799  54.475  52.790  1.00 74.51           O  
ATOM   1685  CB  VAL C   2     -14.725  53.301  52.863  1.00 74.51           C  
ATOM   1686  CG1 VAL C   2     -13.448  52.870  53.581  1.00 74.51           C  
ATOM   1687  CG2 VAL C   2     -15.407  52.100  52.210  1.00 74.51           C  
ATOM   1688  N   LYS C   3     -16.445  56.227  53.054  1.00 68.87           N  
ATOM   1689  CA  LYS C   3     -17.387  57.187  52.487  1.00 68.87           C  
ATOM   1690  C   LYS C   3     -16.889  57.720  51.146  1.00 68.87           C  
ATOM   1691  O   LYS C   3     -15.719  57.550  50.801  1.00 68.87           O  
ATOM   1692  CB  LYS C   3     -17.621  58.346  53.458  1.00 68.87           C  
ATOM   1693  CG  LYS C   3     -18.292  57.937  54.760  1.00 68.87           C  
ATOM   1694  CD  LYS C   3     -18.684  59.150  55.593  1.00 68.87           C  
ATOM   1695  CE  LYS C   3     -19.362  58.742  56.893  1.00 68.87           C  
ATOM   1696  NZ  LYS C   3     -19.719  59.929  57.728  1.00 68.87           N  
ATOM   1697  N   GLY C   4     -17.872  58.168  50.143  1.00 64.08           N  
ATOM   1698  CA  GLY C   4     -17.651  58.889  48.899  1.00 64.08           C  
ATOM   1699  C   GLY C   4     -17.137  58.002  47.781  1.00 64.08           C  
ATOM   1700  O   GLY C   4     -17.728  56.961  47.487  1.00 64.08           O  
ATOM   1701  N   GLY C   5     -15.994  58.300  47.074  1.00 65.49           N  
ATOM   1702  CA  GLY C   5     -15.357  57.610  45.963  1.00 65.49           C  
ATOM   1703  C   GLY C   5     -14.832  56.237  46.334  1.00 65.49           C  
ATOM   1704  O   GLY C   5     -14.888  55.306  45.527  1.00 65.49           O  
ATOM   1705  N   THR C   6     -14.440  56.007  47.481  1.00 74.89           N  
ATOM   1706  CA  THR C   6     -13.931  54.730  47.967  1.00 74.89           C  
ATOM   1707  C   THR C   6     -15.061  53.715  48.107  1.00 74.89           C  
ATOM   1708  O   THR C   6     -14.832  52.507  48.017  1.00 74.89           O  
ATOM   1709  CB  THR C   6     -13.213  54.895  49.320  1.00 74.89           C  
ATOM   1710  CG2 THR C   6     -11.760  54.443  49.230  1.00 74.89           C  
ATOM   1711  OG1 THR C   6     -13.252  56.273  49.711  1.00 74.89           O  
ATOM   1712  N   LYS C   7     -16.282  54.283  48.314  1.00 75.65           N  
ATOM   1713  CA  LYS C   7     -17.429  53.382  48.371  1.00 75.65           C  
ATOM   1714  C   LYS C   7     -17.710  52.763  47.004  1.00 75.65           C  
ATOM   1715  O   LYS C   7     -18.060  51.585  46.910  1.00 75.65           O  
ATOM   1716  CB  LYS C   7     -18.669  54.121  48.875  1.00 75.65           C  
ATOM   1717  CG  LYS C   7     -19.851  53.213  49.179  1.00 75.65           C  
ATOM   1718  CD  LYS C   7     -21.032  53.999  49.733  1.00 75.65           C  
ATOM   1719  CE  LYS C   7     -22.238  53.100  49.976  1.00 75.65           C  
ATOM   1720  NZ  LYS C   7     -23.404  53.870  50.503  1.00 75.65           N  
ATOM   1721  N   CYS C   8     -17.460  53.483  45.969  1.00 74.30           N  
ATOM   1722  CA  CYS C   8     -17.621  52.970  44.613  1.00 74.30           C  
ATOM   1723  C   CYS C   8     -16.574  51.908  44.303  1.00 74.30           C  
ATOM   1724  O   CYS C   8     -16.884  50.884  43.693  1.00 74.30           O  
ATOM   1725  CB  CYS C   8     -17.525  54.107  43.596  1.00 74.30           C  
ATOM   1726  SG  CYS C   8     -17.872  53.596  41.898  1.00 74.30           S  
ATOM   1727  N   ILE C   9     -15.398  52.103  44.742  1.00 77.77           N  
ATOM   1728  CA  ILE C   9     -14.313  51.146  44.541  1.00 77.77           C  
ATOM   1729  C   ILE C   9     -14.607  49.863  45.315  1.00 77.77           C  
ATOM   1730  O   ILE C   9     -14.339  48.762  44.828  1.00 77.77           O  
ATOM   1731  CB  ILE C   9     -12.952  51.735  44.974  1.00 77.77           C  
ATOM   1732  CG1 ILE C   9     -12.524  52.853  44.018  1.00 77.77           C  
ATOM   1733  CG2 ILE C   9     -11.888  50.637  45.047  1.00 77.77           C  
ATOM   1734  CD1 ILE C   9     -11.239  53.560  44.426  1.00 77.77           C  
ATOM   1735  N   LYS C  10     -15.177  50.033  46.382  1.00 81.01           N  
ATOM   1736  CA  LYS C  10     -15.518  48.880  47.210  1.00 81.01           C  
ATOM   1737  C   LYS C  10     -16.559  48.000  46.522  1.00 81.01           C  
ATOM   1738  O   LYS C  10     -16.388  46.782  46.437  1.00 81.01           O  
ATOM   1739  CB  LYS C  10     -16.036  49.334  48.575  1.00 81.01           C  
ATOM   1740  CG  LYS C  10     -16.542  48.199  49.453  1.00 81.01           C  
ATOM   1741  CD  LYS C  10     -17.126  48.721  50.760  1.00 81.01           C  
ATOM   1742  CE  LYS C  10     -17.770  47.605  51.571  1.00 81.01           C  
ATOM   1743  NZ  LYS C  10     -18.225  48.085  52.911  1.00 81.01           N  
ATOM   1744  N   TYR C  11     -17.555  48.621  45.944  1.00 79.23           N  
ATOM   1745  CA  TYR C  11     -18.612  47.841  45.312  1.00 79.23           C  
ATOM   1746  C   TYR C  11     -18.148  47.279  43.973  1.00 79.23           C  
ATOM   1747  O   TYR C  11     -18.552  46.182  43.580  1.00 79.23           O  
ATOM   1748  CB  TYR C  11     -19.867  48.695  45.114  1.00 79.23           C  
ATOM   1749  CG  TYR C  11     -20.643  48.938  46.385  1.00 79.23           C  
ATOM   1750  CD1 TYR C  11     -20.930  47.892  47.260  1.00 79.23           C  
ATOM   1751  CD2 TYR C  11     -21.093  50.212  46.715  1.00 79.23           C  
ATOM   1752  CE1 TYR C  11     -21.647  48.109  48.432  1.00 79.23           C  
ATOM   1753  CE2 TYR C  11     -21.812  50.442  47.883  1.00 79.23           C  
ATOM   1754  CZ  TYR C  11     -22.082  49.385  48.734  1.00 79.23           C  
ATOM   1755  OH  TYR C  11     -22.793  49.607  49.893  1.00 79.23           O  
ATOM   1756  N   LEU C  12     -17.296  47.979  43.293  1.00 79.56           N  
ATOM   1757  CA  LEU C  12     -16.722  47.444  42.064  1.00 79.56           C  
ATOM   1758  C   LEU C  12     -15.850  46.228  42.356  1.00 79.56           C  
ATOM   1759  O   LEU C  12     -15.916  45.225  41.643  1.00 79.56           O  
ATOM   1760  CB  LEU C  12     -15.899  48.517  41.346  1.00 79.56           C  
ATOM   1761  CG  LEU C  12     -16.685  49.530  40.513  1.00 79.56           C  
ATOM   1762  CD1 LEU C  12     -15.788  50.696  40.110  1.00 79.56           C  
ATOM   1763  CD2 LEU C  12     -17.284  48.860  39.280  1.00 79.56           C  
ATOM   1764  N   LEU C  13     -15.046  46.302  43.390  1.00 85.61           N  
ATOM   1765  CA  LEU C  13     -14.206  45.176  43.783  1.00 85.61           C  
ATOM   1766  C   LEU C  13     -15.058  43.983  44.202  1.00 85.61           C  
ATOM   1767  O   LEU C  13     -14.722  42.837  43.893  1.00 85.61           O  
ATOM   1768  CB  LEU C  13     -13.273  45.579  44.929  1.00 85.61           C  
ATOM   1769  CG  LEU C  13     -11.845  45.965  44.535  1.00 85.61           C  
ATOM   1770  CD1 LEU C  13     -11.232  46.873  45.596  1.00 85.61           C  
ATOM   1771  CD2 LEU C  13     -10.991  44.719  44.331  1.00 85.61           C  
ATOM   1772  N   PHE C  14     -16.081  44.292  44.877  1.00 84.70           N  
ATOM   1773  CA  PHE C  14     -16.962  43.208  45.292  1.00 84.70           C  
ATOM   1774  C   PHE C  14     -17.650  42.577  44.087  1.00 84.70           C  
ATOM   1775  O   PHE C  14     -17.661  41.352  43.943  1.00 84.70           O  
ATOM   1776  CB  PHE C  14     -18.011  43.715  46.288  1.00 84.70           C  
ATOM   1777  CG  PHE C  14     -19.067  42.699  46.629  1.00 84.70           C  
ATOM   1778  CD1 PHE C  14     -20.332  42.772  46.060  1.00 84.70           C  
ATOM   1779  CD2 PHE C  14     -18.792  41.668  47.519  1.00 84.70           C  
ATOM   1780  CE1 PHE C  14     -21.311  41.833  46.374  1.00 84.70           C  
ATOM   1781  CE2 PHE C  14     -19.765  40.726  47.838  1.00 84.70           C  
ATOM   1782  CZ  PHE C  14     -21.024  40.810  47.266  1.00 84.70           C  
ATOM   1783  N   GLY C  15     -18.203  43.339  43.193  1.00 83.17           N  
ATOM   1784  CA  GLY C  15     -18.929  42.828  42.041  1.00 83.17           C  
ATOM   1785  C   GLY C  15     -18.062  42.008  41.105  1.00 83.17           C  
ATOM   1786  O   GLY C  15     -18.434  40.897  40.718  1.00 83.17           O  
ATOM   1787  N   PHE C  16     -16.950  42.531  40.705  1.00 83.63           N  
ATOM   1788  CA  PHE C  16     -16.062  41.847  39.773  1.00 83.63           C  
ATOM   1789  C   PHE C  16     -15.508  40.569  40.390  1.00 83.63           C  
ATOM   1790  O   PHE C  16     -15.471  39.524  39.737  1.00 83.63           O  
ATOM   1791  CB  PHE C  16     -14.913  42.768  39.350  1.00 83.63           C  
ATOM   1792  CG  PHE C  16     -15.284  43.744  38.268  1.00 83.63           C  
ATOM   1793  CD1 PHE C  16     -16.003  43.329  37.154  1.00 83.63           C  
ATOM   1794  CD2 PHE C  16     -14.913  45.080  38.364  1.00 83.63           C  
ATOM   1795  CE1 PHE C  16     -16.348  44.232  36.150  1.00 83.63           C  
ATOM   1796  CE2 PHE C  16     -15.254  45.987  37.365  1.00 83.63           C  
ATOM   1797  CZ  PHE C  16     -15.971  45.561  36.259  1.00 83.63           C  
ATOM   1798  N   ASN C  17     -15.119  40.607  41.639  1.00 83.79           N  
ATOM   1799  CA  ASN C  17     -14.529  39.431  42.269  1.00 83.79           C  
ATOM   1800  C   ASN C  17     -15.586  38.376  42.586  1.00 83.79           C  
ATOM   1801  O   ASN C  17     -15.288  37.181  42.607  1.00 83.79           O  
ATOM   1802  CB  ASN C  17     -13.774  39.825  43.540  1.00 83.79           C  
ATOM   1803  CG  ASN C  17     -12.442  40.485  43.247  1.00 83.79           C  
ATOM   1804  ND2 ASN C  17     -12.325  41.763  43.586  1.00 83.79           N  
ATOM   1805  OD1 ASN C  17     -11.524  39.851  42.719  1.00 83.79           O  
ATOM   1806  N   PHE C  18     -16.811  38.885  42.774  1.00 84.13           N  
ATOM   1807  CA  PHE C  18     -17.891  37.926  42.970  1.00 84.13           C  
ATOM   1808  C   PHE C  18     -18.135  37.118  41.702  1.00 84.13           C  
ATOM   1809  O   PHE C  18     -18.328  35.902  41.762  1.00 84.13           O  
ATOM   1810  CB  PHE C  18     -19.179  38.642  43.390  1.00 84.13           C  
ATOM   1811  CG  PHE C  18     -20.306  37.710  43.739  1.00 84.13           C  
ATOM   1812  CD1 PHE C  18     -21.375  37.531  42.869  1.00 84.13           C  
ATOM   1813  CD2 PHE C  18     -20.299  37.011  44.940  1.00 84.13           C  
ATOM   1814  CE1 PHE C  18     -22.420  36.668  43.190  1.00 84.13           C  
ATOM   1815  CE2 PHE C  18     -21.340  36.146  45.268  1.00 84.13           C  
ATOM   1816  CZ  PHE C  18     -22.400  35.977  44.392  1.00 84.13           C  
ATOM   1817  N   ILE C  19     -18.063  37.751  40.583  1.00 84.95           N  
ATOM   1818  CA  ILE C  19     -18.213  37.063  39.306  1.00 84.95           C  
ATOM   1819  C   ILE C  19     -17.029  36.125  39.082  1.00 84.95           C  
ATOM   1820  O   ILE C  19     -17.202  34.996  38.618  1.00 84.95           O  
ATOM   1821  CB  ILE C  19     -18.331  38.065  38.135  1.00 84.95           C  
ATOM   1822  CG1 ILE C  19     -19.602  38.909  38.281  1.00 84.95           C  
ATOM   1823  CG2 ILE C  19     -18.313  37.330  36.792  1.00 84.95           C  
ATOM   1824  CD1 ILE C  19     -19.714  40.040  37.268  1.00 84.95           C  
ATOM   1825  N   PHE C  20     -15.841  36.529  39.360  1.00 84.97           N  
ATOM   1826  CA  PHE C  20     -14.649  35.698  39.237  1.00 84.97           C  
ATOM   1827  C   PHE C  20     -14.732  34.492  40.165  1.00 84.97           C  
ATOM   1828  O   PHE C  20     -14.250  33.408  39.826  1.00 84.97           O  
ATOM   1829  CB  PHE C  20     -13.389  36.514  39.547  1.00 84.97           C  
ATOM   1830  CG  PHE C  20     -12.196  36.126  38.717  1.00 84.97           C  
ATOM   1831  CD1 PHE C  20     -11.243  35.245  39.214  1.00 84.97           C  
ATOM   1832  CD2 PHE C  20     -12.026  36.642  37.439  1.00 84.97           C  
ATOM   1833  CE1 PHE C  20     -10.136  34.884  38.448  1.00 84.97           C  
ATOM   1834  CE2 PHE C  20     -10.924  36.286  36.667  1.00 84.97           C  
ATOM   1835  CZ  PHE C  20      -9.979  35.408  37.174  1.00 84.97           C  
ATOM   1836  N   TRP C  21     -15.310  34.699  41.353  1.00 85.09           N  
ATOM   1837  CA  TRP C  21     -15.510  33.602  42.294  1.00 85.09           C  
ATOM   1838  C   TRP C  21     -16.465  32.560  41.720  1.00 85.09           C  
ATOM   1839  O   TRP C  21     -16.191  31.358  41.782  1.00 85.09           O  
ATOM   1840  CB  TRP C  21     -16.049  34.128  43.627  1.00 85.09           C  
ATOM   1841  CG  TRP C  21     -16.362  33.053  44.624  1.00 85.09           C  
ATOM   1842  CD1 TRP C  21     -15.466  32.311  45.344  1.00 85.09           C  
ATOM   1843  CD2 TRP C  21     -17.661  32.596  45.008  1.00 85.09           C  
ATOM   1844  CE2 TRP C  21     -17.479  31.575  45.967  1.00 85.09           C  
ATOM   1845  CE3 TRP C  21     -18.965  32.951  44.635  1.00 85.09           C  
ATOM   1846  NE1 TRP C  21     -16.133  31.421  46.154  1.00 85.09           N  
ATOM   1847  CZ2 TRP C  21     -18.554  30.905  46.559  1.00 85.09           C  
ATOM   1848  CZ3 TRP C  21     -20.032  32.284  45.225  1.00 85.09           C  
ATOM   1849  CH2 TRP C  21     -19.818  31.273  46.175  1.00 85.09           C  
ATOM   1850  N   LEU C  22     -17.506  32.982  41.016  1.00 83.70           N  
ATOM   1851  CA  LEU C  22     -18.456  32.070  40.387  1.00 83.70           C  
ATOM   1852  C   LEU C  22     -17.818  31.353  39.203  1.00 83.70           C  
ATOM   1853  O   LEU C  22     -18.059  30.162  38.991  1.00 83.70           O  
ATOM   1854  CB  LEU C  22     -19.704  32.829  39.928  1.00 83.70           C  
ATOM   1855  CG  LEU C  22     -20.657  33.298  41.028  1.00 83.70           C  
ATOM   1856  CD1 LEU C  22     -21.787  34.130  40.431  1.00 83.70           C  
ATOM   1857  CD2 LEU C  22     -21.212  32.107  41.799  1.00 83.70           C  
ATOM   1858  N   ALA C  23     -16.989  32.100  38.437  1.00 85.85           N  
ATOM   1859  CA  ALA C  23     -16.285  31.489  37.312  1.00 85.85           C  
ATOM   1860  C   ALA C  23     -15.297  30.430  37.793  1.00 85.85           C  
ATOM   1861  O   ALA C  23     -15.136  29.387  37.155  1.00 85.85           O  
ATOM   1862  CB  ALA C  23     -15.562  32.556  36.494  1.00 85.85           C  
ATOM   1863  N   GLY C  24     -14.692  30.734  38.884  1.00 83.40           N  
ATOM   1864  CA  GLY C  24     -13.806  29.744  39.473  1.00 83.40           C  
ATOM   1865  C   GLY C  24     -14.520  28.469  39.880  1.00 83.40           C  
ATOM   1866  O   GLY C  24     -14.014  27.368  39.654  1.00 83.40           O  
ATOM   1867  N   ILE C  25     -15.701  28.616  40.417  1.00 82.96           N  
ATOM   1868  CA  ILE C  25     -16.496  27.456  40.801  1.00 82.96           C  
ATOM   1869  C   ILE C  25     -16.898  26.670  39.554  1.00 82.96           C  
ATOM   1870  O   ILE C  25     -16.846  25.437  39.547  1.00 82.96           O  
ATOM   1871  CB  ILE C  25     -17.751  27.869  41.601  1.00 82.96           C  
ATOM   1872  CG1 ILE C  25     -17.348  28.515  42.932  1.00 82.96           C  
ATOM   1873  CG2 ILE C  25     -18.667  26.663  41.833  1.00 82.96           C  
ATOM   1874  CD1 ILE C  25     -18.513  29.107  43.712  1.00 82.96           C  
ATOM   1875  N   ALA C  26     -17.166  27.374  38.483  1.00 82.70           N  
ATOM   1876  CA  ALA C  26     -17.586  26.712  37.250  1.00 82.70           C  
ATOM   1877  C   ALA C  26     -16.438  25.914  36.638  1.00 82.70           C  
ATOM   1878  O   ALA C  26     -16.619  24.762  36.238  1.00 82.70           O  
ATOM   1879  CB  ALA C  26     -18.113  27.736  36.249  1.00 82.70           C  
ATOM   1880  N   VAL C  27     -15.253  26.471  36.554  1.00 83.20           N  
ATOM   1881  CA  VAL C  27     -14.090  25.802  35.980  1.00 83.20           C  
ATOM   1882  C   VAL C  27     -13.683  24.623  36.861  1.00 83.20           C  
ATOM   1883  O   VAL C  27     -13.331  23.554  36.355  1.00 83.20           O  
ATOM   1884  CB  VAL C  27     -12.901  26.775  35.811  1.00 83.20           C  
ATOM   1885  CG1 VAL C  27     -11.637  26.019  35.404  1.00 83.20           C  
ATOM   1886  CG2 VAL C  27     -13.238  27.853  34.782  1.00 83.20           C  
ATOM   1887  N   LEU C  28     -13.770  24.805  38.144  1.00 81.43           N  
ATOM   1888  CA  LEU C  28     -13.462  23.722  39.071  1.00 81.43           C  
ATOM   1889  C   LEU C  28     -14.466  22.583  38.928  1.00 81.43           C  
ATOM   1890  O   LEU C  28     -14.085  21.410  38.938  1.00 81.43           O  
ATOM   1891  CB  LEU C  28     -13.459  24.235  40.513  1.00 81.43           C  
ATOM   1892  CG  LEU C  28     -13.158  23.202  41.600  1.00 81.43           C  
ATOM   1893  CD1 LEU C  28     -11.746  22.653  41.433  1.00 81.43           C  
ATOM   1894  CD2 LEU C  28     -13.340  23.814  42.985  1.00 81.43           C  
ATOM   1895  N   ALA C  29     -15.717  22.924  38.723  1.00 79.69           N  
ATOM   1896  CA  ALA C  29     -16.756  21.909  38.570  1.00 79.69           C  
ATOM   1897  C   ALA C  29     -16.546  21.098  37.293  1.00 79.69           C  
ATOM   1898  O   ALA C  29     -16.687  19.873  37.299  1.00 79.69           O  
ATOM   1899  CB  ALA C  29     -18.137  22.559  38.564  1.00 79.69           C  
ATOM   1900  N   ILE C  30     -16.140  21.805  36.267  1.00 78.15           N  
ATOM   1901  CA  ILE C  30     -15.896  21.113  35.005  1.00 78.15           C  
ATOM   1902  C   ILE C  30     -14.666  20.219  35.137  1.00 78.15           C  
ATOM   1903  O   ILE C  30     -14.668  19.078  34.669  1.00 78.15           O  
ATOM   1904  CB  ILE C  30     -15.712  22.111  33.841  1.00 78.15           C  
ATOM   1905  CG1 ILE C  30     -17.005  22.899  33.601  1.00 78.15           C  
ATOM   1906  CG2 ILE C  30     -15.272  21.380  32.568  1.00 78.15           C  
ATOM   1907  CD1 ILE C  30     -16.863  24.033  32.596  1.00 78.15           C  
ATOM   1908  N   GLY C  31     -13.652  20.754  35.793  1.00 76.43           N  
ATOM   1909  CA  GLY C  31     -12.466  19.945  36.020  1.00 76.43           C  
ATOM   1910  C   GLY C  31     -12.739  18.706  36.853  1.00 76.43           C  
ATOM   1911  O   GLY C  31     -12.282  17.612  36.515  1.00 76.43           O  
ATOM   1912  N   LEU C  32     -13.485  18.893  37.883  1.00 76.79           N  
ATOM   1913  CA  LEU C  32     -13.802  17.764  38.752  1.00 76.79           C  
ATOM   1914  C   LEU C  32     -14.734  16.782  38.049  1.00 76.79           C  
ATOM   1915  O   LEU C  32     -14.624  15.569  38.241  1.00 76.79           O  
ATOM   1916  CB  LEU C  32     -14.443  18.252  40.054  1.00 76.79           C  
ATOM   1917  CG  LEU C  32     -13.508  18.933  41.055  1.00 76.79           C  
ATOM   1918  CD1 LEU C  32     -14.306  19.500  42.224  1.00 76.79           C  
ATOM   1919  CD2 LEU C  32     -12.448  17.953  41.549  1.00 76.79           C  
ATOM   1920  N   TRP C  33     -15.573  17.259  37.265  1.00 73.52           N  
ATOM   1921  CA  TRP C  33     -16.456  16.374  36.514  1.00 73.52           C  
ATOM   1922  C   TRP C  33     -15.663  15.521  35.530  1.00 73.52           C  
ATOM   1923  O   TRP C  33     -15.902  14.317  35.410  1.00 73.52           O  
ATOM   1924  CB  TRP C  33     -17.520  17.183  35.767  1.00 73.52           C  
ATOM   1925  CG  TRP C  33     -18.402  16.357  34.879  1.00 73.52           C  
ATOM   1926  CD1 TRP C  33     -19.399  15.507  35.269  1.00 73.52           C  
ATOM   1927  CD2 TRP C  33     -18.360  16.299  33.450  1.00 73.52           C  
ATOM   1928  CE2 TRP C  33     -19.364  15.393  33.040  1.00 73.52           C  
ATOM   1929  CE3 TRP C  33     -17.572  16.927  32.476  1.00 73.52           C  
ATOM   1930  NE1 TRP C  33     -19.982  14.924  34.167  1.00 73.52           N  
ATOM   1931  CZ2 TRP C  33     -19.599  15.099  31.694  1.00 73.52           C  
ATOM   1932  CZ3 TRP C  33     -17.809  16.632  31.138  1.00 73.52           C  
ATOM   1933  CH2 TRP C  33     -18.814  15.727  30.761  1.00 73.52           C  
ATOM   1934  N   LEU C  34     -14.770  16.148  34.854  1.00 71.63           N  
ATOM   1935  CA  LEU C  34     -13.936  15.398  33.920  1.00 71.63           C  
ATOM   1936  C   LEU C  34     -13.082  14.371  34.657  1.00 71.63           C  
ATOM   1937  O   LEU C  34     -12.785  13.303  34.117  1.00 71.63           O  
ATOM   1938  CB  LEU C  34     -13.038  16.347  33.123  1.00 71.63           C  
ATOM   1939  CG  LEU C  34     -13.726  17.189  32.046  1.00 71.63           C  
ATOM   1940  CD1 LEU C  34     -12.769  18.247  31.509  1.00 71.63           C  
ATOM   1941  CD2 LEU C  34     -14.238  16.300  30.918  1.00 71.63           C  
ATOM   1942  N   ARG C  35     -12.741  14.612  35.855  1.00 73.75           N  
ATOM   1943  CA  ARG C  35     -11.886  13.733  36.645  1.00 73.75           C  
ATOM   1944  C   ARG C  35     -12.683  12.569  37.222  1.00 73.75           C  
ATOM   1945  O   ARG C  35     -12.177  11.447  37.309  1.00 73.75           O  
ATOM   1946  CB  ARG C  35     -11.208  14.515  37.773  1.00 73.75           C  
ATOM   1947  CG  ARG C  35     -10.507  13.635  38.796  1.00 73.75           C  
ATOM   1948  CD  ARG C  35      -9.310  12.913  38.194  1.00 73.75           C  
ATOM   1949  NE  ARG C  35      -8.647  12.059  39.175  1.00 73.75           N  
ATOM   1950  CZ  ARG C  35      -8.908  10.767  39.354  1.00 73.75           C  
ATOM   1951  NH1 ARG C  35      -9.828  10.152  38.619  1.00 73.75           N  
ATOM   1952  NH2 ARG C  35      -8.244  10.084  40.275  1.00 73.75           N  
ATOM   1953  N   PHE C  36     -13.881  12.850  37.632  1.00 69.98           N  
ATOM   1954  CA  PHE C  36     -14.578  11.847  38.429  1.00 69.98           C  
ATOM   1955  C   PHE C  36     -15.753  11.262  37.655  1.00 69.98           C  
ATOM   1956  O   PHE C  36     -16.434  10.356  38.142  1.00 69.98           O  
ATOM   1957  CB  PHE C  36     -15.067  12.453  39.748  1.00 69.98           C  
ATOM   1958  CG  PHE C  36     -13.959  12.809  40.701  1.00 69.98           C  
ATOM   1959  CD1 PHE C  36     -13.253  11.816  41.371  1.00 69.98           C  
ATOM   1960  CD2 PHE C  36     -13.622  14.137  40.927  1.00 69.98           C  
ATOM   1961  CE1 PHE C  36     -12.226  12.143  42.254  1.00 69.98           C  
ATOM   1962  CE2 PHE C  36     -12.597  14.471  41.808  1.00 69.98           C  
ATOM   1963  CZ  PHE C  36     -11.901  13.473  42.471  1.00 69.98           C  
ATOM   1964  N   ASP C  37     -15.933  11.781  36.494  1.00 66.62           N  
ATOM   1965  CA  ASP C  37     -17.014  11.190  35.711  1.00 66.62           C  
ATOM   1966  C   ASP C  37     -16.767   9.702  35.472  1.00 66.62           C  
ATOM   1967  O   ASP C  37     -15.620   9.270  35.343  1.00 66.62           O  
ATOM   1968  CB  ASP C  37     -17.169  11.920  34.375  1.00 66.62           C  
ATOM   1969  CG  ASP C  37     -18.409  11.495  33.607  1.00 66.62           C  
ATOM   1970  OD1 ASP C  37     -18.278  10.879  32.528  1.00 66.62           O  
ATOM   1971  OD2 ASP C  37     -19.528  11.781  34.086  1.00 66.62           O  
ATOM   1972  N   SER C  38     -17.746   8.845  35.535  1.00 63.09           N  
ATOM   1973  CA  SER C  38     -17.645   7.392  35.430  1.00 63.09           C  
ATOM   1974  C   SER C  38     -16.949   6.979  34.138  1.00 63.09           C  
ATOM   1975  O   SER C  38     -16.224   5.982  34.108  1.00 63.09           O  
ATOM   1976  CB  SER C  38     -19.031   6.751  35.499  1.00 63.09           C  
ATOM   1977  OG  SER C  38     -19.829   7.159  34.401  1.00 63.09           O  
ATOM   1978  N   GLN C  39     -17.143   7.763  33.101  1.00 59.48           N  
ATOM   1979  CA  GLN C  39     -16.606   7.372  31.801  1.00 59.48           C  
ATOM   1980  C   GLN C  39     -15.129   7.736  31.685  1.00 59.48           C  
ATOM   1981  O   GLN C  39     -14.370   7.056  30.990  1.00 59.48           O  
ATOM   1982  CB  GLN C  39     -17.399   8.032  30.672  1.00 59.48           C  
ATOM   1983  CG  GLN C  39     -18.853   7.585  30.599  1.00 59.48           C  
ATOM   1984  CD  GLN C  39     -19.006   6.161  30.099  1.00 59.48           C  
ATOM   1985  NE2 GLN C  39     -20.120   5.526  30.446  1.00 59.48           N  
ATOM   1986  OE1 GLN C  39     -18.128   5.635  29.406  1.00 59.48           O  
ATOM   1987  N   THR C  40     -14.706   8.824  32.326  1.00 61.28           N  
ATOM   1988  CA  THR C  40     -13.323   9.279  32.220  1.00 61.28           C  
ATOM   1989  C   THR C  40     -12.520   8.859  33.448  1.00 61.28           C  
ATOM   1990  O   THR C  40     -11.290   8.921  33.443  1.00 61.28           O  
ATOM   1991  CB  THR C  40     -13.250  10.808  32.054  1.00 61.28           C  
ATOM   1992  CG2 THR C  40     -13.667  11.229  30.649  1.00 61.28           C  
ATOM   1993  OG1 THR C  40     -14.123  11.429  33.006  1.00 61.28           O  
ATOM   1994  N   LYS C  41     -13.247   8.423  34.460  1.00 63.22           N  
ATOM   1995  CA  LYS C  41     -12.598   8.046  35.713  1.00 63.22           C  
ATOM   1996  C   LYS C  41     -11.526   6.985  35.480  1.00 63.22           C  
ATOM   1997  O   LYS C  41     -10.457   7.031  36.092  1.00 63.22           O  
ATOM   1998  CB  LYS C  41     -13.631   7.535  36.720  1.00 63.22           C  
ATOM   1999  CG  LYS C  41     -13.053   7.207  38.088  1.00 63.22           C  
ATOM   2000  CD  LYS C  41     -14.116   6.650  39.025  1.00 63.22           C  
ATOM   2001  CE  LYS C  41     -13.526   6.268  40.376  1.00 63.22           C  
ATOM   2002  NZ  LYS C  41     -14.569   5.744  41.308  1.00 63.22           N  
ATOM   2003  N   SER C  42     -11.871   6.080  34.614  1.00 61.23           N  
ATOM   2004  CA  SER C  42     -10.955   4.968  34.383  1.00 61.23           C  
ATOM   2005  C   SER C  42      -9.629   5.454  33.809  1.00 61.23           C  
ATOM   2006  O   SER C  42      -8.586   4.831  34.023  1.00 61.23           O  
ATOM   2007  CB  SER C  42     -11.583   3.942  33.439  1.00 61.23           C  
ATOM   2008  OG  SER C  42     -11.657   4.452  32.119  1.00 61.23           O  
ATOM   2009  N   ILE C  43      -9.709   6.590  33.082  1.00 60.02           N  
ATOM   2010  CA  ILE C  43      -8.503   7.146  32.475  1.00 60.02           C  
ATOM   2011  C   ILE C  43      -7.527   7.575  33.567  1.00 60.02           C  
ATOM   2012  O   ILE C  43      -6.312   7.414  33.421  1.00 60.02           O  
ATOM   2013  CB  ILE C  43      -8.834   8.339  31.552  1.00 60.02           C  
ATOM   2014  CG1 ILE C  43      -9.750   7.891  30.407  1.00 60.02           C  
ATOM   2015  CG2 ILE C  43      -7.551   8.975  31.010  1.00 60.02           C  
ATOM   2016  CD1 ILE C  43     -10.290   9.037  29.561  1.00 60.02           C  
ATOM   2017  N   PHE C  44      -8.028   8.005  34.650  1.00 64.18           N  
ATOM   2018  CA  PHE C  44      -7.205   8.546  35.726  1.00 64.18           C  
ATOM   2019  C   PHE C  44      -6.832   7.456  36.722  1.00 64.18           C  
ATOM   2020  O   PHE C  44      -5.795   7.541  37.384  1.00 64.18           O  
ATOM   2021  CB  PHE C  44      -7.938   9.685  36.443  1.00 64.18           C  
ATOM   2022  CG  PHE C  44      -8.175  10.895  35.580  1.00 64.18           C  
ATOM   2023  CD1 PHE C  44      -7.209  11.889  35.473  1.00 64.18           C  
ATOM   2024  CD2 PHE C  44      -9.363  11.038  34.874  1.00 64.18           C  
ATOM   2025  CE1 PHE C  44      -7.425  13.009  34.674  1.00 64.18           C  
ATOM   2026  CE2 PHE C  44      -9.584  12.154  34.074  1.00 64.18           C  
ATOM   2027  CZ  PHE C  44      -8.616  13.139  33.976  1.00 64.18           C  
ATOM   2028  N   GLU C  45      -7.737   6.468  36.945  1.00 57.59           N  
ATOM   2029  CA  GLU C  45      -7.465   5.424  37.928  1.00 57.59           C  
ATOM   2030  C   GLU C  45      -6.591   4.321  37.335  1.00 57.59           C  
ATOM   2031  O   GLU C  45      -5.662   3.841  37.988  1.00 57.59           O  
ATOM   2032  CB  GLU C  45      -8.773   4.830  38.458  1.00 57.59           C  
ATOM   2033  CG  GLU C  45      -9.545   5.764  39.378  1.00 57.59           C  
ATOM   2034  CD  GLU C  45     -10.852   5.171  39.876  1.00 57.59           C  
ATOM   2035  OE1 GLU C  45     -11.522   5.802  40.725  1.00 57.59           O  
ATOM   2036  OE2 GLU C  45     -11.211   4.064  39.415  1.00 57.59           O  
ATOM   2037  N   GLN C  46      -7.227   3.712  36.316  1.00 50.64           N  
ATOM   2038  CA  GLN C  46      -6.569   2.492  35.860  1.00 50.64           C  
ATOM   2039  C   GLN C  46      -5.241   2.805  35.176  1.00 50.64           C  
ATOM   2040  O   GLN C  46      -4.319   1.988  35.196  1.00 50.64           O  
ATOM   2041  CB  GLN C  46      -7.479   1.714  34.907  1.00 50.64           C  
ATOM   2042  CG  GLN C  46      -8.339   0.664  35.598  1.00 50.64           C  
ATOM   2043  CD  GLN C  46      -9.202  -0.119  34.628  1.00 50.64           C  
ATOM   2044  NE2 GLN C  46      -9.890  -1.137  35.133  1.00 50.64           N  
ATOM   2045  OE1 GLN C  46      -9.252   0.189  33.432  1.00 50.64           O  
ATOM   2046  N   GLU C  47      -5.376   3.914  34.313  1.00 47.73           N  
ATOM   2047  CA  GLU C  47      -4.147   4.063  33.540  1.00 47.73           C  
ATOM   2048  C   GLU C  47      -3.025   4.646  34.396  1.00 47.73           C  
ATOM   2049  O   GLU C  47      -3.186   5.710  34.998  1.00 47.73           O  
ATOM   2050  CB  GLU C  47      -4.386   4.946  32.313  1.00 47.73           C  
ATOM   2051  CG  GLU C  47      -4.760   4.169  31.059  1.00 47.73           C  
ATOM   2052  CD  GLU C  47      -4.856   5.042  29.819  1.00 47.73           C  
ATOM   2053  OE1 GLU C  47      -5.118   4.505  28.718  1.00 47.73           O  
ATOM   2054  OE2 GLU C  47      -4.666   6.271  29.947  1.00 47.73           O  
ATOM   2055  N   THR C  48      -2.391   3.851  35.153  1.00 43.99           N  
ATOM   2056  CA  THR C  48      -1.131   4.302  35.733  1.00 43.99           C  
ATOM   2057  C   THR C  48      -0.512   5.411  34.888  1.00 43.99           C  
ATOM   2058  O   THR C  48      -0.535   5.347  33.656  1.00 43.99           O  
ATOM   2059  CB  THR C  48      -0.131   3.138  35.870  1.00 43.99           C  
ATOM   2060  CG2 THR C  48       0.065   2.751  37.331  1.00 43.99           C  
ATOM   2061  OG1 THR C  48      -0.625   2.004  35.148  1.00 43.99           O  
ATOM   2062  N   ASN C  49      -0.636   6.790  35.390  1.00 44.64           N  
ATOM   2063  CA  ASN C  49      -0.060   7.978  34.770  1.00 44.64           C  
ATOM   2064  C   ASN C  49       1.207   7.644  33.987  1.00 44.64           C  
ATOM   2065  O   ASN C  49       2.190   8.385  34.045  1.00 44.64           O  
ATOM   2066  CB  ASN C  49       0.234   9.046  35.826  1.00 44.64           C  
ATOM   2067  CG  ASN C  49      -0.054  10.450  35.332  1.00 44.64           C  
ATOM   2068  ND2 ASN C  49       0.297  11.445  36.139  1.00 44.64           N  
ATOM   2069  OD1 ASN C  49      -0.588  10.639  34.237  1.00 44.64           O  
ATOM   2070  N   ASN C  50       1.345   6.423  33.763  1.00 45.74           N  
ATOM   2071  CA  ASN C  50       2.668   6.090  33.245  1.00 45.74           C  
ATOM   2072  C   ASN C  50       3.088   7.042  32.129  1.00 45.74           C  
ATOM   2073  O   ASN C  50       4.273   7.343  31.977  1.00 45.74           O  
ATOM   2074  CB  ASN C  50       2.702   4.643  32.749  1.00 45.74           C  
ATOM   2075  CG  ASN C  50       3.028   3.655  33.851  1.00 45.74           C  
ATOM   2076  ND2 ASN C  50       2.908   2.368  33.549  1.00 45.74           N  
ATOM   2077  OD1 ASN C  50       3.385   4.046  34.966  1.00 45.74           O  
ATOM   2078  N   ASN C  51       2.277   7.252  30.996  1.00 43.83           N  
ATOM   2079  CA  ASN C  51       2.798   7.976  29.842  1.00 43.83           C  
ATOM   2080  C   ASN C  51       2.194   9.374  29.738  1.00 43.83           C  
ATOM   2081  O   ASN C  51       1.249   9.591  28.979  1.00 43.83           O  
ATOM   2082  CB  ASN C  51       2.542   7.190  28.554  1.00 43.83           C  
ATOM   2083  CG  ASN C  51       3.599   6.135  28.295  1.00 43.83           C  
ATOM   2084  ND2 ASN C  51       3.386   5.321  27.267  1.00 43.83           N  
ATOM   2085  OD1 ASN C  51       4.599   6.050  29.013  1.00 43.83           O  
ATOM   2086  N   ASN C  52       2.595  10.452  30.722  1.00 49.56           N  
ATOM   2087  CA  ASN C  52       2.320  11.882  30.628  1.00 49.56           C  
ATOM   2088  C   ASN C  52       1.124  12.163  29.721  1.00 49.56           C  
ATOM   2089  O   ASN C  52       1.292  12.638  28.598  1.00 49.56           O  
ATOM   2090  CB  ASN C  52       3.554  12.635  30.128  1.00 49.56           C  
ATOM   2091  CG  ASN C  52       3.812  13.913  30.902  1.00 49.56           C  
ATOM   2092  ND2 ASN C  52       4.737  14.728  30.410  1.00 49.56           N  
ATOM   2093  OD1 ASN C  52       3.185  14.164  31.935  1.00 49.56           O  
ATOM   2094  N   SER C  53       0.069  11.561  29.972  1.00 60.25           N  
ATOM   2095  CA  SER C  53      -1.155  11.879  29.245  1.00 60.25           C  
ATOM   2096  C   SER C  53      -1.525  13.349  29.401  1.00 60.25           C  
ATOM   2097  O   SER C  53      -1.648  13.848  30.521  1.00 60.25           O  
ATOM   2098  CB  SER C  53      -2.309  11.000  29.730  1.00 60.25           C  
ATOM   2099  OG  SER C  53      -3.503  11.756  29.843  1.00 60.25           O  
ATOM   2100  N   SER C  54      -1.397  14.166  28.308  1.00 66.67           N  
ATOM   2101  CA  SER C  54      -1.718  15.590  28.287  1.00 66.67           C  
ATOM   2102  C   SER C  54      -3.144  15.842  28.762  1.00 66.67           C  
ATOM   2103  O   SER C  54      -3.425  16.871  29.380  1.00 66.67           O  
ATOM   2104  CB  SER C  54      -1.530  16.160  26.880  1.00 66.67           C  
ATOM   2105  OG  SER C  54      -0.362  15.633  26.275  1.00 66.67           O  
ATOM   2106  N   PHE C  55      -3.974  14.802  28.478  1.00 66.37           N  
ATOM   2107  CA  PHE C  55      -5.337  14.951  28.975  1.00 66.37           C  
ATOM   2108  C   PHE C  55      -5.367  14.904  30.498  1.00 66.37           C  
ATOM   2109  O   PHE C  55      -6.041  15.714  31.136  1.00 66.37           O  
ATOM   2110  CB  PHE C  55      -6.243  13.860  28.397  1.00 66.37           C  
ATOM   2111  CG  PHE C  55      -7.645  13.884  28.943  1.00 66.37           C  
ATOM   2112  CD1 PHE C  55      -8.069  12.923  29.852  1.00 66.37           C  
ATOM   2113  CD2 PHE C  55      -8.541  14.869  28.546  1.00 66.37           C  
ATOM   2114  CE1 PHE C  55      -9.367  12.944  30.359  1.00 66.37           C  
ATOM   2115  CE2 PHE C  55      -9.839  14.896  29.047  1.00 66.37           C  
ATOM   2116  CZ  PHE C  55     -10.250  13.931  29.954  1.00 66.37           C  
ATOM   2117  N   TYR C  56      -4.594  14.010  31.040  1.00 61.31           N  
ATOM   2118  CA  TYR C  56      -4.500  13.855  32.486  1.00 61.31           C  
ATOM   2119  C   TYR C  56      -3.973  15.127  33.139  1.00 61.31           C  
ATOM   2120  O   TYR C  56      -4.587  15.655  34.069  1.00 61.31           O  
ATOM   2121  CB  TYR C  56      -3.594  12.673  32.843  1.00 61.31           C  
ATOM   2122  CG  TYR C  56      -3.492  12.410  34.326  1.00 61.31           C  
ATOM   2123  CD1 TYR C  56      -2.564  13.089  35.111  1.00 61.31           C  
ATOM   2124  CD2 TYR C  56      -4.323  11.483  34.945  1.00 61.31           C  
ATOM   2125  CE1 TYR C  56      -2.465  12.850  36.478  1.00 61.31           C  
ATOM   2126  CE2 TYR C  56      -4.234  11.235  36.311  1.00 61.31           C  
ATOM   2127  CZ  TYR C  56      -3.303  11.923  37.067  1.00 61.31           C  
ATOM   2128  OH  TYR C  56      -3.211  11.682  38.420  1.00 61.31           O  
ATOM   2129  N   THR C  57      -2.895  15.644  32.575  1.00 67.06           N  
ATOM   2130  CA  THR C  57      -2.295  16.859  33.117  1.00 67.06           C  
ATOM   2131  C   THR C  57      -3.203  18.062  32.882  1.00 67.06           C  
ATOM   2132  O   THR C  57      -3.318  18.937  33.743  1.00 67.06           O  
ATOM   2133  CB  THR C  57      -0.912  17.125  32.492  1.00 67.06           C  
ATOM   2134  CG2 THR C  57      -0.090  18.070  33.362  1.00 67.06           C  
ATOM   2135  OG1 THR C  57      -0.208  15.885  32.356  1.00 67.06           O  
ATOM   2136  N   GLY C  58      -3.910  18.064  31.744  1.00 69.85           N  
ATOM   2137  CA  GLY C  58      -4.814  19.160  31.435  1.00 69.85           C  
ATOM   2138  C   GLY C  58      -5.986  19.255  32.394  1.00 69.85           C  
ATOM   2139  O   GLY C  58      -6.360  20.350  32.818  1.00 69.85           O  
ATOM   2140  N   VAL C  59      -6.483  18.168  32.811  1.00 75.76           N  
ATOM   2141  CA  VAL C  59      -7.626  18.184  33.716  1.00 75.76           C  
ATOM   2142  C   VAL C  59      -7.182  18.649  35.102  1.00 75.76           C  
ATOM   2143  O   VAL C  59      -7.873  19.440  35.748  1.00 75.76           O  
ATOM   2144  CB  VAL C  59      -8.295  16.793  33.811  1.00 75.76           C  
ATOM   2145  CG1 VAL C  59      -9.321  16.762  34.942  1.00 75.76           C  
ATOM   2146  CG2 VAL C  59      -8.950  16.426  32.480  1.00 75.76           C  
ATOM   2147  N   TYR C  60      -5.994  18.275  35.508  1.00 73.22           N  
ATOM   2148  CA  TYR C  60      -5.512  18.720  36.811  1.00 73.22           C  
ATOM   2149  C   TYR C  60      -5.122  20.193  36.775  1.00 73.22           C  
ATOM   2150  O   TYR C  60      -5.274  20.906  37.768  1.00 73.22           O  
ATOM   2151  CB  TYR C  60      -4.316  17.875  37.259  1.00 73.22           C  
ATOM   2152  CG  TYR C  60      -4.704  16.567  37.904  1.00 73.22           C  
ATOM   2153  CD1 TYR C  60      -5.512  16.541  39.039  1.00 73.22           C  
ATOM   2154  CD2 TYR C  60      -4.264  15.355  37.382  1.00 73.22           C  
ATOM   2155  CE1 TYR C  60      -5.871  15.337  39.639  1.00 73.22           C  
ATOM   2156  CE2 TYR C  60      -4.617  14.147  37.974  1.00 73.22           C  
ATOM   2157  CZ  TYR C  60      -5.419  14.149  39.099  1.00 73.22           C  
ATOM   2158  OH  TYR C  60      -5.771  12.954  39.688  1.00 73.22           O  
ATOM   2159  N   ILE C  61      -4.652  20.645  35.639  1.00 76.10           N  
ATOM   2160  CA  ILE C  61      -4.394  22.075  35.501  1.00 76.10           C  
ATOM   2161  C   ILE C  61      -5.711  22.846  35.576  1.00 76.10           C  
ATOM   2162  O   ILE C  61      -5.783  23.902  36.209  1.00 76.10           O  
ATOM   2163  CB  ILE C  61      -3.664  22.392  34.177  1.00 76.10           C  
ATOM   2164  CG1 ILE C  61      -2.225  21.866  34.221  1.00 76.10           C  
ATOM   2165  CG2 ILE C  61      -3.688  23.897  33.893  1.00 76.10           C  
ATOM   2166  CD1 ILE C  61      -1.472  22.008  32.905  1.00 76.10           C  
ATOM   2167  N   LEU C  62      -6.721  22.258  35.014  1.00 77.93           N  
ATOM   2168  CA  LEU C  62      -8.036  22.887  35.068  1.00 77.93           C  
ATOM   2169  C   LEU C  62      -8.552  22.947  36.502  1.00 77.93           C  
ATOM   2170  O   LEU C  62      -9.109  23.962  36.924  1.00 77.93           O  
ATOM   2171  CB  LEU C  62      -9.030  22.127  34.186  1.00 77.93           C  
ATOM   2172  CG  LEU C  62      -9.920  22.978  33.279  1.00 77.93           C  
ATOM   2173  CD1 LEU C  62      -9.290  23.113  31.895  1.00 77.93           C  
ATOM   2174  CD2 LEU C  62     -11.317  22.374  33.179  1.00 77.93           C  
ATOM   2175  N   ILE C  63      -8.338  21.869  37.268  1.00 79.95           N  
ATOM   2176  CA  ILE C  63      -8.764  21.817  38.662  1.00 79.95           C  
ATOM   2177  C   ILE C  63      -7.960  22.821  39.485  1.00 79.95           C  
ATOM   2178  O   ILE C  63      -8.525  23.574  40.280  1.00 79.95           O  
ATOM   2179  CB  ILE C  63      -8.607  20.395  39.247  1.00 79.95           C  
ATOM   2180  CG1 ILE C  63      -9.588  19.429  38.574  1.00 79.95           C  
ATOM   2181  CG2 ILE C  63      -8.810  20.412  40.765  1.00 79.95           C  
ATOM   2182  CD1 ILE C  63      -9.395  17.973  38.972  1.00 79.95           C  
ATOM   2183  N   GLY C  64      -6.592  22.926  39.235  1.00 83.68           N  
ATOM   2184  CA  GLY C  64      -5.765  23.892  39.942  1.00 83.68           C  
ATOM   2185  C   GLY C  64      -6.112  25.331  39.609  1.00 83.68           C  
ATOM   2186  O   GLY C  64      -6.182  26.179  40.501  1.00 83.68           O  
ATOM   2187  N   ALA C  65      -6.454  25.596  38.338  1.00 85.96           N  
ATOM   2188  CA  ALA C  65      -6.818  26.943  37.907  1.00 85.96           C  
ATOM   2189  C   ALA C  65      -8.179  27.349  38.466  1.00 85.96           C  
ATOM   2190  O   ALA C  65      -8.363  28.487  38.904  1.00 85.96           O  
ATOM   2191  CB  ALA C  65      -6.825  27.030  36.383  1.00 85.96           C  
ATOM   2192  N   GLY C  66      -9.062  26.361  38.492  1.00 83.26           N  
ATOM   2193  CA  GLY C  66     -10.369  26.643  39.062  1.00 83.26           C  
ATOM   2194  C   GLY C  66     -10.325  26.915  40.554  1.00 83.26           C  
ATOM   2195  O   GLY C  66     -10.962  27.852  41.038  1.00 83.26           O  
ATOM   2196  N   ALA C  67      -9.528  26.186  41.298  1.00 84.70           N  
ATOM   2197  CA  ALA C  67      -9.387  26.374  42.739  1.00 84.70           C  
ATOM   2198  C   ALA C  67      -8.709  27.705  43.054  1.00 84.70           C  
ATOM   2199  O   ALA C  67      -9.112  28.411  43.981  1.00 84.70           O  
ATOM   2200  CB  ALA C  67      -8.596  25.221  43.352  1.00 84.70           C  
ATOM   2201  N   LEU C  68      -7.764  28.049  42.215  1.00 87.41           N  
ATOM   2202  CA  LEU C  68      -7.063  29.311  42.427  1.00 87.41           C  
ATOM   2203  C   LEU C  68      -7.978  30.496  42.137  1.00 87.41           C  
ATOM   2204  O   LEU C  68      -7.992  31.474  42.889  1.00 87.41           O  
ATOM   2205  CB  LEU C  68      -5.815  29.386  41.544  1.00 87.41           C  
ATOM   2206  CG  LEU C  68      -4.888  30.579  41.781  1.00 87.41           C  
ATOM   2207  CD1 LEU C  68      -4.295  30.519  43.185  1.00 87.41           C  
ATOM   2208  CD2 LEU C  68      -3.783  30.615  40.729  1.00 87.41           C  
ATOM   2209  N   MET C  69      -8.792  30.392  41.128  1.00 88.34           N  
ATOM   2210  CA  MET C  69      -9.741  31.447  40.783  1.00 88.34           C  
ATOM   2211  C   MET C  69     -10.802  31.600  41.868  1.00 88.34           C  
ATOM   2212  O   MET C  69     -11.214  32.715  42.187  1.00 88.34           O  
ATOM   2213  CB  MET C  69     -10.407  31.154  39.438  1.00 88.34           C  
ATOM   2214  CG  MET C  69      -9.487  31.348  38.244  1.00 88.34           C  
ATOM   2215  SD  MET C  69     -10.311  30.961  36.651  1.00 88.34           S  
ATOM   2216  CE  MET C  69     -11.564  32.273  36.612  1.00 88.34           C  
ATOM   2217  N   MET C  70     -11.155  30.508  42.485  1.00 85.38           N  
ATOM   2218  CA  MET C  70     -12.144  30.530  43.559  1.00 85.38           C  
ATOM   2219  C   MET C  70     -11.571  31.188  44.811  1.00 85.38           C  
ATOM   2220  O   MET C  70     -12.236  32.010  45.444  1.00 85.38           O  
ATOM   2221  CB  MET C  70     -12.619  29.114  43.884  1.00 85.38           C  
ATOM   2222  CG  MET C  70     -13.866  29.068  44.751  1.00 85.38           C  
ATOM   2223  SD  MET C  70     -14.406  27.353  45.117  1.00 85.38           S  
ATOM   2224  CE  MET C  70     -13.309  26.963  46.509  1.00 85.38           C  
ATOM   2225  N   LEU C  71     -10.344  30.940  45.099  1.00 87.52           N  
ATOM   2226  CA  LEU C  71      -9.701  31.488  46.288  1.00 87.52           C  
ATOM   2227  C   LEU C  71      -9.462  32.987  46.137  1.00 87.52           C  
ATOM   2228  O   LEU C  71      -9.815  33.768  47.021  1.00 87.52           O  
ATOM   2229  CB  LEU C  71      -8.374  30.772  46.558  1.00 87.52           C  
ATOM   2230  CG  LEU C  71      -7.552  31.291  47.739  1.00 87.52           C  
ATOM   2231  CD1 LEU C  71      -8.304  31.067  49.047  1.00 87.52           C  
ATOM   2232  CD2 LEU C  71      -6.186  30.615  47.779  1.00 87.52           C  
ATOM   2233  N   VAL C  72      -8.930  33.346  44.975  1.00 89.79           N  
ATOM   2234  CA  VAL C  72      -8.617  34.752  44.739  1.00 89.79           C  
ATOM   2235  C   VAL C  72      -9.909  35.561  44.648  1.00 89.79           C  
ATOM   2236  O   VAL C  72      -9.998  36.664  45.191  1.00 89.79           O  
ATOM   2237  CB  VAL C  72      -7.778  34.939  43.456  1.00 89.79           C  
ATOM   2238  CG1 VAL C  72      -7.621  36.422  43.126  1.00 89.79           C  
ATOM   2239  CG2 VAL C  72      -6.412  34.275  43.611  1.00 89.79           C  
ATOM   2240  N   GLY C  73     -10.972  34.999  44.052  1.00 86.91           N  
ATOM   2241  CA  GLY C  73     -12.259  35.672  43.985  1.00 86.91           C  
ATOM   2242  C   GLY C  73     -12.933  35.807  45.338  1.00 86.91           C  
ATOM   2243  O   GLY C  73     -13.534  36.841  45.638  1.00 86.91           O  
ATOM   2244  N   PHE C  74     -12.744  34.869  46.207  1.00 86.73           N  
ATOM   2245  CA  PHE C  74     -13.320  34.896  47.547  1.00 86.73           C  
ATOM   2246  C   PHE C  74     -12.650  35.964  48.403  1.00 86.73           C  
ATOM   2247  O   PHE C  74     -13.326  36.724  49.099  1.00 86.73           O  
ATOM   2248  CB  PHE C  74     -13.185  33.526  48.219  1.00 86.73           C  
ATOM   2249  CG  PHE C  74     -13.671  33.498  49.643  1.00 86.73           C  
ATOM   2250  CD1 PHE C  74     -12.771  33.544  50.700  1.00 86.73           C  
ATOM   2251  CD2 PHE C  74     -15.029  33.425  49.924  1.00 86.73           C  
ATOM   2252  CE1 PHE C  74     -13.218  33.519  52.019  1.00 86.73           C  
ATOM   2253  CE2 PHE C  74     -15.483  33.398  51.241  1.00 86.73           C  
ATOM   2254  CZ  PHE C  74     -14.576  33.444  52.286  1.00 86.73           C  
ATOM   2255  N   LEU C  75     -11.334  36.102  48.360  1.00 88.09           N  
ATOM   2256  CA  LEU C  75     -10.594  37.098  49.128  1.00 88.09           C  
ATOM   2257  C   LEU C  75     -10.948  38.509  48.672  1.00 88.09           C  
ATOM   2258  O   LEU C  75     -11.048  39.424  49.492  1.00 88.09           O  
ATOM   2259  CB  LEU C  75      -9.087  36.867  48.992  1.00 88.09           C  
ATOM   2260  CG  LEU C  75      -8.526  35.621  49.678  1.00 88.09           C  
ATOM   2261  CD1 LEU C  75      -7.088  35.374  49.236  1.00 88.09           C  
ATOM   2262  CD2 LEU C  75      -8.609  35.761  51.194  1.00 88.09           C  
ATOM   2263  N   GLY C  76     -11.242  38.648  47.372  1.00 86.92           N  
ATOM   2264  CA  GLY C  76     -11.586  39.955  46.834  1.00 86.92           C  
ATOM   2265  C   GLY C  76     -13.003  40.382  47.166  1.00 86.92           C  
ATOM   2266  O   GLY C  76     -13.233  41.522  47.575  1.00 86.92           O  
ATOM   2267  N   CYS C  77     -13.923  39.503  47.031  1.00 84.63           N  
ATOM   2268  CA  CYS C  77     -15.310  39.880  47.278  1.00 84.63           C  
ATOM   2269  C   CYS C  77     -15.585  39.998  48.773  1.00 84.63           C  
ATOM   2270  O   CYS C  77     -16.087  41.023  49.238  1.00 84.63           O  
ATOM   2271  CB  CYS C  77     -16.262  38.861  46.655  1.00 84.63           C  
ATOM   2272  SG  CYS C  77     -16.061  37.186  47.300  1.00 84.63           S  
ATOM   2273  N   CYS C  78     -15.116  39.061  49.631  1.00 84.83           N  
ATOM   2274  CA  CYS C  78     -15.317  39.121  51.075  1.00 84.83           C  
ATOM   2275  C   CYS C  78     -14.424  40.181  51.707  1.00 84.83           C  
ATOM   2276  O   CYS C  78     -14.812  40.825  52.683  1.00 84.83           O  
ATOM   2277  CB  CYS C  78     -15.037  37.760  51.712  1.00 84.83           C  
ATOM   2278  SG  CYS C  78     -16.377  36.567  51.500  1.00 84.83           S  
ATOM   2279  N   GLY C  79     -13.291  40.380  51.117  1.00 86.25           N  
ATOM   2280  CA  GLY C  79     -12.409  41.424  51.614  1.00 86.25           C  
ATOM   2281  C   GLY C  79     -12.964  42.821  51.411  1.00 86.25           C  
ATOM   2282  O   GLY C  79     -12.808  43.688  52.273  1.00 86.25           O  
ATOM   2283  N   ALA C  80     -13.683  43.041  50.342  1.00 86.57           N  
ATOM   2284  CA  ALA C  80     -14.249  44.355  50.042  1.00 86.57           C  
ATOM   2285  C   ALA C  80     -15.518  44.603  50.852  1.00 86.57           C  
ATOM   2286  O   ALA C  80     -15.666  45.655  51.478  1.00 86.57           O  
ATOM   2287  CB  ALA C  80     -14.542  44.479  48.548  1.00 86.57           C  
ATOM   2288  N   VAL C  81     -16.351  43.652  51.044  1.00 81.81           N  
ATOM   2289  CA  VAL C  81     -17.631  43.839  51.718  1.00 81.81           C  
ATOM   2290  C   VAL C  81     -17.411  43.941  53.226  1.00 81.81           C  
ATOM   2291  O   VAL C  81     -18.033  44.770  53.896  1.00 81.81           O  
ATOM   2292  CB  VAL C  81     -18.613  42.689  51.400  1.00 81.81           C  
ATOM   2293  CG1 VAL C  81     -19.748  42.649  52.422  1.00 81.81           C  
ATOM   2294  CG2 VAL C  81     -19.169  42.840  49.985  1.00 81.81           C  
ATOM   2295  N   GLN C  82     -16.405  43.233  53.820  1.00 81.42           N  
ATOM   2296  CA  GLN C  82     -16.149  43.243  55.256  1.00 81.42           C  
ATOM   2297  C   GLN C  82     -15.098  44.287  55.620  1.00 81.42           C  
ATOM   2298  O   GLN C  82     -14.836  44.527  56.801  1.00 81.42           O  
ATOM   2299  CB  GLN C  82     -15.702  41.860  55.733  1.00 81.42           C  
ATOM   2300  CG  GLN C  82     -16.819  40.826  55.752  1.00 81.42           C  
ATOM   2301  CD  GLN C  82     -16.420  39.544  56.459  1.00 81.42           C  
ATOM   2302  NE2 GLN C  82     -17.352  38.601  56.548  1.00 81.42           N  
ATOM   2303  OE1 GLN C  82     -15.284  39.402  56.922  1.00 81.42           O  
ATOM   2304  N   GLU C  83     -14.642  44.881  54.639  1.00 85.72           N  
ATOM   2305  CA  GLU C  83     -13.595  45.876  54.847  1.00 85.72           C  
ATOM   2306  C   GLU C  83     -12.482  45.330  55.738  1.00 85.72           C  
ATOM   2307  O   GLU C  83     -12.074  45.981  56.701  1.00 85.72           O  
ATOM   2308  CB  GLU C  83     -14.179  47.152  55.460  1.00 85.72           C  
ATOM   2309  CG  GLU C  83     -15.197  47.851  54.570  1.00 85.72           C  
ATOM   2310  CD  GLU C  83     -15.611  49.218  55.091  1.00 85.72           C  
ATOM   2311  OE1 GLU C  83     -16.406  49.909  54.416  1.00 85.72           O  
ATOM   2312  OE2 GLU C  83     -15.134  49.601  56.183  1.00 85.72           O  
ATOM   2313  N   SER C  84     -12.040  44.061  55.469  1.00 82.47           N  
ATOM   2314  CA  SER C  84     -10.947  43.417  56.190  1.00 82.47           C  
ATOM   2315  C   SER C  84      -9.601  43.716  55.536  1.00 82.47           C  
ATOM   2316  O   SER C  84      -9.372  43.352  54.381  1.00 82.47           O  
ATOM   2317  CB  SER C  84     -11.165  41.905  56.256  1.00 82.47           C  
ATOM   2318  OG  SER C  84     -10.004  41.250  56.735  1.00 82.47           O  
ATOM   2319  N   GLN C  85      -8.735  44.392  56.234  1.00 80.95           N  
ATOM   2320  CA  GLN C  85      -7.406  44.719  55.730  1.00 80.95           C  
ATOM   2321  C   GLN C  85      -6.593  43.456  55.459  1.00 80.95           C  
ATOM   2322  O   GLN C  85      -5.824  43.400  54.496  1.00 80.95           O  
ATOM   2323  CB  GLN C  85      -6.662  45.618  56.720  1.00 80.95           C  
ATOM   2324  CG  GLN C  85      -7.230  47.028  56.815  1.00 80.95           C  
ATOM   2325  CD  GLN C  85      -6.456  47.909  57.777  1.00 80.95           C  
ATOM   2326  NE2 GLN C  85      -6.740  49.206  57.753  1.00 80.95           N  
ATOM   2327  OE1 GLN C  85      -5.609  47.427  58.537  1.00 80.95           O  
ATOM   2328  N   CYS C  86      -6.864  42.477  56.243  1.00 80.86           N  
ATOM   2329  CA  CYS C  86      -6.111  41.237  56.094  1.00 80.86           C  
ATOM   2330  C   CYS C  86      -6.503  40.512  54.812  1.00 80.86           C  
ATOM   2331  O   CYS C  86      -5.638  40.085  54.046  1.00 80.86           O  
ATOM   2332  CB  CYS C  86      -6.337  40.324  57.298  1.00 80.86           C  
ATOM   2333  SG  CYS C  86      -5.318  38.833  57.281  1.00 80.86           S  
ATOM   2334  N   MET C  87      -7.718  40.436  54.522  1.00 87.42           N  
ATOM   2335  CA  MET C  87      -8.193  39.742  53.328  1.00 87.42           C  
ATOM   2336  C   MET C  87      -7.831  40.520  52.066  1.00 87.42           C  
ATOM   2337  O   MET C  87      -7.468  39.926  51.049  1.00 87.42           O  
ATOM   2338  CB  MET C  87      -9.706  39.528  53.395  1.00 87.42           C  
ATOM   2339  CG  MET C  87     -10.133  38.490  54.421  1.00 87.42           C  
ATOM   2340  SD  MET C  87     -11.918  38.083  54.307  1.00 87.42           S  
ATOM   2341  CE  MET C  87     -11.929  37.119  52.770  1.00 87.42           C  
ATOM   2342  N   LEU C  88      -7.911  41.771  52.166  1.00 87.87           N  
ATOM   2343  CA  LEU C  88      -7.539  42.598  51.023  1.00 87.87           C  
ATOM   2344  C   LEU C  88      -6.034  42.555  50.788  1.00 87.87           C  
ATOM   2345  O   LEU C  88      -5.578  42.582  49.642  1.00 87.87           O  
ATOM   2346  CB  LEU C  88      -7.993  44.045  51.238  1.00 87.87           C  
ATOM   2347  CG  LEU C  88      -9.492  44.313  51.097  1.00 87.87           C  
ATOM   2348  CD1 LEU C  88      -9.820  45.734  51.545  1.00 87.87           C  
ATOM   2349  CD2 LEU C  88      -9.944  44.082  49.659  1.00 87.87           C  
ATOM   2350  N   GLY C  89      -5.296  42.547  51.894  1.00 85.39           N  
ATOM   2351  CA  GLY C  89      -3.859  42.372  51.761  1.00 85.39           C  
ATOM   2352  C   GLY C  89      -3.475  41.038  51.150  1.00 85.39           C  
ATOM   2353  O   GLY C  89      -2.588  40.971  50.296  1.00 85.39           O  
ATOM   2354  N   LEU C  90      -4.103  39.943  51.595  1.00 86.69           N  
ATOM   2355  CA  LEU C  90      -3.852  38.627  51.019  1.00 86.69           C  
ATOM   2356  C   LEU C  90      -4.277  38.584  49.556  1.00 86.69           C  
ATOM   2357  O   LEU C  90      -3.609  37.958  48.729  1.00 86.69           O  
ATOM   2358  CB  LEU C  90      -4.594  37.545  51.809  1.00 86.69           C  
ATOM   2359  CG  LEU C  90      -3.930  37.075  53.104  1.00 86.69           C  
ATOM   2360  CD1 LEU C  90      -4.933  36.322  53.972  1.00 86.69           C  
ATOM   2361  CD2 LEU C  90      -2.718  36.201  52.798  1.00 86.69           C  
ATOM   2362  N   PHE C  91      -5.372  39.201  49.187  1.00 90.17           N  
ATOM   2363  CA  PHE C  91      -5.834  39.327  47.809  1.00 90.17           C  
ATOM   2364  C   PHE C  91      -4.788  40.025  46.949  1.00 90.17           C  
ATOM   2365  O   PHE C  91      -4.433  39.537  45.875  1.00 90.17           O  
ATOM   2366  CB  PHE C  91      -7.158  40.096  47.754  1.00 90.17           C  
ATOM   2367  CG  PHE C  91      -7.623  40.404  46.356  1.00 90.17           C  
ATOM   2368  CD1 PHE C  91      -7.552  41.698  45.855  1.00 90.17           C  
ATOM   2369  CD2 PHE C  91      -8.128  39.398  45.542  1.00 90.17           C  
ATOM   2370  CE1 PHE C  91      -7.981  41.986  44.561  1.00 90.17           C  
ATOM   2371  CE2 PHE C  91      -8.560  39.679  44.249  1.00 90.17           C  
ATOM   2372  CZ  PHE C  91      -8.486  40.973  43.760  1.00 90.17           C  
ATOM   2373  N   PHE C  92      -4.285  41.081  47.534  1.00 86.18           N  
ATOM   2374  CA  PHE C  92      -3.238  41.813  46.828  1.00 86.18           C  
ATOM   2375  C   PHE C  92      -1.996  40.948  46.656  1.00 86.18           C  
ATOM   2376  O   PHE C  92      -1.406  40.910  45.573  1.00 86.18           O  
ATOM   2377  CB  PHE C  92      -2.882  43.100  47.579  1.00 86.18           C  
ATOM   2378  CG  PHE C  92      -1.776  43.891  46.935  1.00 86.18           C  
ATOM   2379  CD1 PHE C  92      -0.458  43.731  47.347  1.00 86.18           C  
ATOM   2380  CD2 PHE C  92      -2.053  44.795  45.918  1.00 86.18           C  
ATOM   2381  CE1 PHE C  92       0.568  44.461  46.752  1.00 86.18           C  
ATOM   2382  CE2 PHE C  92      -1.033  45.529  45.320  1.00 86.18           C  
ATOM   2383  CZ  PHE C  92       0.277  45.362  45.739  1.00 86.18           C  
ATOM   2384  N   GLY C  93      -1.632  40.288  47.687  1.00 85.80           N  
ATOM   2385  CA  GLY C  93      -0.467  39.420  47.613  1.00 85.80           C  
ATOM   2386  C   GLY C  93      -0.626  38.292  46.612  1.00 85.80           C  
ATOM   2387  O   GLY C  93       0.294  38.002  45.843  1.00 85.80           O  
ATOM   2388  N   PHE C  94      -1.696  37.634  46.543  1.00 87.10           N  
ATOM   2389  CA  PHE C  94      -1.964  36.558  45.596  1.00 87.10           C  
ATOM   2390  C   PHE C  94      -1.954  37.082  44.165  1.00 87.10           C  
ATOM   2391  O   PHE C  94      -1.407  36.438  43.267  1.00 87.10           O  
ATOM   2392  CB  PHE C  94      -3.310  35.894  45.902  1.00 87.10           C  
ATOM   2393  CG  PHE C  94      -3.211  34.734  46.856  1.00 87.10           C  
ATOM   2394  CD1 PHE C  94      -2.793  33.485  46.412  1.00 87.10           C  
ATOM   2395  CD2 PHE C  94      -3.536  34.892  48.197  1.00 87.10           C  
ATOM   2396  CE1 PHE C  94      -2.700  32.410  47.292  1.00 87.10           C  
ATOM   2397  CE2 PHE C  94      -3.446  33.822  49.082  1.00 87.10           C  
ATOM   2398  CZ  PHE C  94      -3.028  32.581  48.628  1.00 87.10           C  
ATOM   2399  N   LEU C  95      -2.580  38.239  43.900  1.00 87.39           N  
ATOM   2400  CA  LEU C  95      -2.612  38.809  42.558  1.00 87.39           C  
ATOM   2401  C   LEU C  95      -1.208  39.177  42.089  1.00 87.39           C  
ATOM   2402  O   LEU C  95      -0.888  39.038  40.907  1.00 87.39           O  
ATOM   2403  CB  LEU C  95      -3.514  40.045  42.522  1.00 87.39           C  
ATOM   2404  CG  LEU C  95      -5.012  39.787  42.344  1.00 87.39           C  
ATOM   2405  CD1 LEU C  95      -5.791  41.094  42.449  1.00 87.39           C  
ATOM   2406  CD2 LEU C  95      -5.281  39.103  41.009  1.00 87.39           C  
ATOM   2407  N   LEU C  96      -0.395  39.630  43.053  1.00 84.03           N  
ATOM   2408  CA  LEU C  96       0.979  39.982  42.713  1.00 84.03           C  
ATOM   2409  C   LEU C  96       1.773  38.744  42.308  1.00 84.03           C  
ATOM   2410  O   LEU C  96       2.487  38.761  41.303  1.00 84.03           O  
ATOM   2411  CB  LEU C  96       1.662  40.678  43.894  1.00 84.03           C  
ATOM   2412  CG  LEU C  96       2.948  41.444  43.578  1.00 84.03           C  
ATOM   2413  CD1 LEU C  96       2.686  42.946  43.584  1.00 84.03           C  
ATOM   2414  CD2 LEU C  96       4.043  41.083  44.577  1.00 84.03           C  
ATOM   2415  N   VAL C  97       1.605  37.707  43.042  1.00 85.13           N  
ATOM   2416  CA  VAL C  97       2.330  36.477  42.745  1.00 85.13           C  
ATOM   2417  C   VAL C  97       1.819  35.878  41.436  1.00 85.13           C  
ATOM   2418  O   VAL C  97       2.610  35.433  40.600  1.00 85.13           O  
ATOM   2419  CB  VAL C  97       2.194  35.448  43.890  1.00 85.13           C  
ATOM   2420  CG1 VAL C  97       2.775  34.098  43.475  1.00 85.13           C  
ATOM   2421  CG2 VAL C  97       2.880  35.963  45.154  1.00 85.13           C  
ATOM   2422  N   ILE C  98       0.538  35.861  41.182  1.00 86.84           N  
ATOM   2423  CA  ILE C  98      -0.047  35.319  39.961  1.00 86.84           C  
ATOM   2424  C   ILE C  98       0.397  36.154  38.761  1.00 86.84           C  
ATOM   2425  O   ILE C  98       0.685  35.610  37.692  1.00 86.84           O  
ATOM   2426  CB  ILE C  98      -1.590  35.278  40.042  1.00 86.84           C  
ATOM   2427  CG1 ILE C  98      -2.041  34.264  41.099  1.00 86.84           C  
ATOM   2428  CG2 ILE C  98      -2.195  34.951  38.675  1.00 86.84           C  
ATOM   2429  CD1 ILE C  98      -3.539  34.283  41.375  1.00 86.84           C  
ATOM   2430  N   PHE C  99       0.485  37.404  38.900  1.00 83.67           N  
ATOM   2431  CA  PHE C  99       0.934  38.303  37.843  1.00 83.67           C  
ATOM   2432  C   PHE C  99       2.380  38.009  37.461  1.00 83.67           C  
ATOM   2433  O   PHE C  99       2.717  37.958  36.276  1.00 83.67           O  
ATOM   2434  CB  PHE C  99       0.793  39.763  38.282  1.00 83.67           C  
ATOM   2435  CG  PHE C  99       1.081  40.756  37.189  1.00 83.67           C  
ATOM   2436  CD1 PHE C  99       2.131  41.657  37.308  1.00 83.67           C  
ATOM   2437  CD2 PHE C  99       0.299  40.788  36.041  1.00 83.67           C  
ATOM   2438  CE1 PHE C  99       2.399  42.578  36.296  1.00 83.67           C  
ATOM   2439  CE2 PHE C  99       0.561  41.705  35.027  1.00 83.67           C  
ATOM   2440  CZ  PHE C  99       1.611  42.600  35.157  1.00 83.67           C  
ATOM   2441  N   ALA C 100       3.164  37.771  38.484  1.00 81.67           N  
ATOM   2442  CA  ALA C 100       4.563  37.447  38.218  1.00 81.67           C  
ATOM   2443  C   ALA C 100       4.687  36.117  37.481  1.00 81.67           C  
ATOM   2444  O   ALA C 100       5.483  35.990  36.547  1.00 81.67           O  
ATOM   2445  CB  ALA C 100       5.356  37.406  39.522  1.00 81.67           C  
ATOM   2446  N   ILE C 101       3.895  35.173  37.831  1.00 81.88           N  
ATOM   2447  CA  ILE C 101       3.929  33.861  37.195  1.00 81.88           C  
ATOM   2448  C   ILE C 101       3.408  33.968  35.764  1.00 81.88           C  
ATOM   2449  O   ILE C 101       3.929  33.314  34.856  1.00 81.88           O  
ATOM   2450  CB  ILE C 101       3.103  32.825  37.989  1.00 81.88           C  
ATOM   2451  CG1 ILE C 101       3.716  32.605  39.377  1.00 81.88           C  
ATOM   2452  CG2 ILE C 101       3.005  31.505  37.219  1.00 81.88           C  
ATOM   2453  CD1 ILE C 101       2.874  31.727  40.294  1.00 81.88           C  
ATOM   2454  N   GLU C 102       2.427  34.799  35.526  1.00 80.50           N  
ATOM   2455  CA  GLU C 102       1.863  34.974  34.191  1.00 80.50           C  
ATOM   2456  C   GLU C 102       2.871  35.620  33.246  1.00 80.50           C  
ATOM   2457  O   GLU C 102       2.955  35.252  32.073  1.00 80.50           O  
ATOM   2458  CB  GLU C 102       0.585  35.814  34.253  1.00 80.50           C  
ATOM   2459  CG  GLU C 102      -0.641  35.039  34.712  1.00 80.50           C  
ATOM   2460  CD  GLU C 102      -1.922  35.856  34.660  1.00 80.50           C  
ATOM   2461  OE1 GLU C 102      -3.018  35.279  34.847  1.00 80.50           O  
ATOM   2462  OE2 GLU C 102      -1.829  37.083  34.433  1.00 80.50           O  
ATOM   2463  N   ILE C 103       3.613  36.584  33.800  1.00 76.06           N  
ATOM   2464  CA  ILE C 103       4.624  37.239  32.977  1.00 76.06           C  
ATOM   2465  C   ILE C 103       5.728  36.244  32.625  1.00 76.06           C  
ATOM   2466  O   ILE C 103       6.182  36.190  31.480  1.00 76.06           O  
ATOM   2467  CB  ILE C 103       5.221  38.473  33.690  1.00 76.06           C  
ATOM   2468  CG1 ILE C 103       4.163  39.572  33.831  1.00 76.06           C  
ATOM   2469  CG2 ILE C 103       6.451  38.990  32.935  1.00 76.06           C  
ATOM   2470  CD1 ILE C 103       4.637  40.792  34.611  1.00 76.06           C  
ATOM   2471  N   ALA C 104       6.046  35.399  33.624  1.00 77.76           N  
ATOM   2472  CA  ALA C 104       7.082  34.398  33.378  1.00 77.76           C  
ATOM   2473  C   ALA C 104       6.611  33.361  32.363  1.00 77.76           C  
ATOM   2474  O   ALA C 104       7.363  32.977  31.463  1.00 77.76           O  
ATOM   2475  CB  ALA C 104       7.486  33.717  34.683  1.00 77.76           C  
ATOM   2476  N   ALA C 105       5.336  32.994  32.393  1.00 81.54           N  
ATOM   2477  CA  ALA C 105       4.774  32.013  31.469  1.00 81.54           C  
ATOM   2478  C   ALA C 105       4.599  32.608  30.075  1.00 81.54           C  
ATOM   2479  O   ALA C 105       4.788  31.919  29.071  1.00 81.54           O  
ATOM   2480  CB  ALA C 105       3.438  31.493  31.994  1.00 81.54           C  
ATOM   2481  N   ALA C 106       4.307  33.844  30.029  1.00 78.35           N  
ATOM   2482  CA  ALA C 106       4.137  34.515  28.742  1.00 78.35           C  
ATOM   2483  C   ALA C 106       5.470  34.644  28.011  1.00 78.35           C  
ATOM   2484  O   ALA C 106       5.548  34.409  26.803  1.00 78.35           O  
ATOM   2485  CB  ALA C 106       3.505  35.891  28.939  1.00 78.35           C  
ATOM   2486  N   ILE C 107       6.494  34.929  28.802  1.00 73.18           N  
ATOM   2487  CA  ILE C 107       7.819  35.059  28.207  1.00 73.18           C  
ATOM   2488  C   ILE C 107       8.307  33.692  27.731  1.00 73.18           C  
ATOM   2489  O   ILE C 107       8.806  33.559  26.611  1.00 73.18           O  
ATOM   2490  CB  ILE C 107       8.829  35.672  29.203  1.00 73.18           C  
ATOM   2491  CG1 ILE C 107       8.430  37.111  29.548  1.00 73.18           C  
ATOM   2492  CG2 ILE C 107      10.249  35.618  28.634  1.00 73.18           C  
ATOM   2493  CD1 ILE C 107       9.287  37.747  30.635  1.00 73.18           C  
ATOM   2494  N   TRP C 108       8.079  32.753  28.580  1.00 76.63           N  
ATOM   2495  CA  TRP C 108       8.492  31.406  28.204  1.00 76.63           C  
ATOM   2496  C   TRP C 108       7.659  30.887  27.036  1.00 76.63           C  
ATOM   2497  O   TRP C 108       8.191  30.257  26.118  1.00 76.63           O  
ATOM   2498  CB  TRP C 108       8.370  30.453  29.397  1.00 76.63           C  
ATOM   2499  CG  TRP C 108       8.876  29.068  29.123  1.00 76.63           C  
ATOM   2500  CD1 TRP C 108      10.160  28.619  29.251  1.00 76.63           C  
ATOM   2501  CD2 TRP C 108       8.103  27.951  28.671  1.00 76.63           C  
ATOM   2502  CE2 TRP C 108       8.986  26.856  28.546  1.00 76.63           C  
ATOM   2503  CE3 TRP C 108       6.749  27.770  28.360  1.00 76.63           C  
ATOM   2504  NE1 TRP C 108      10.234  27.290  28.906  1.00 76.63           N  
ATOM   2505  CZ2 TRP C 108       8.558  25.596  28.124  1.00 76.63           C  
ATOM   2506  CZ3 TRP C 108       6.324  26.515  27.939  1.00 76.63           C  
ATOM   2507  CH2 TRP C 108       7.227  25.445  27.825  1.00 76.63           C  
ATOM   2508  N   GLY C 109       6.353  31.153  27.040  1.00 75.57           N  
ATOM   2509  CA  GLY C 109       5.459  30.715  25.980  1.00 75.57           C  
ATOM   2510  C   GLY C 109       5.761  31.361  24.640  1.00 75.57           C  
ATOM   2511  O   GLY C 109       5.655  30.714  23.596  1.00 75.57           O  
ATOM   2512  N   TYR C 110       6.212  32.546  24.730  1.00 73.43           N  
ATOM   2513  CA  TYR C 110       6.542  33.255  23.498  1.00 73.43           C  
ATOM   2514  C   TYR C 110       7.847  32.738  22.906  1.00 73.43           C  
ATOM   2515  O   TYR C 110       7.957  32.564  21.689  1.00 73.43           O  
ATOM   2516  CB  TYR C 110       6.647  34.761  23.757  1.00 73.43           C  
ATOM   2517  CG  TYR C 110       6.730  35.588  22.497  1.00 73.43           C  
ATOM   2518  CD1 TYR C 110       7.953  36.074  22.040  1.00 73.43           C  
ATOM   2519  CD2 TYR C 110       5.588  35.887  21.763  1.00 73.43           C  
ATOM   2520  CE1 TYR C 110       8.035  36.839  20.881  1.00 73.43           C  
ATOM   2521  CE2 TYR C 110       5.658  36.651  20.603  1.00 73.43           C  
ATOM   2522  CZ  TYR C 110       6.884  37.121  20.170  1.00 73.43           C  
ATOM   2523  OH  TYR C 110       6.959  37.877  19.022  1.00 73.43           O  
ATOM   2524  N   SER C 111       8.768  32.418  23.813  1.00 72.01           N  
ATOM   2525  CA  SER C 111      10.067  31.939  23.352  1.00 72.01           C  
ATOM   2526  C   SER C 111       9.982  30.498  22.859  1.00 72.01           C  
ATOM   2527  O   SER C 111      10.744  30.091  21.981  1.00 72.01           O  
ATOM   2528  CB  SER C 111      11.105  32.044  24.469  1.00 72.01           C  
ATOM   2529  OG  SER C 111      10.955  30.984  25.397  1.00 72.01           O  
ATOM   2530  N   HIS C 112       9.032  29.776  23.426  1.00 76.70           N  
ATOM   2531  CA  HIS C 112       8.872  28.376  23.047  1.00 76.70           C  
ATOM   2532  C   HIS C 112       7.510  28.131  22.406  1.00 76.70           C  
ATOM   2533  O   HIS C 112       6.813  27.179  22.765  1.00 76.70           O  
ATOM   2534  CB  HIS C 112       9.050  27.468  24.265  1.00 76.70           C  
ATOM   2535  CG  HIS C 112      10.422  27.523  24.859  1.00 76.70           C  
ATOM   2536  CD2 HIS C 112      11.477  26.683  24.739  1.00 76.70           C  
ATOM   2537  ND1 HIS C 112      10.830  28.540  25.694  1.00 76.70           N  
ATOM   2538  CE1 HIS C 112      12.082  28.323  26.063  1.00 76.70           C  
ATOM   2539  NE2 HIS C 112      12.497  27.203  25.497  1.00 76.70           N  
ATOM   2540  N   LYS C 113       7.167  28.970  21.423  1.00 76.63           N  
ATOM   2541  CA  LYS C 113       5.845  28.940  20.801  1.00 76.63           C  
ATOM   2542  C   LYS C 113       5.604  27.613  20.087  1.00 76.63           C  
ATOM   2543  O   LYS C 113       4.511  27.049  20.169  1.00 76.63           O  
ATOM   2544  CB  LYS C 113       5.688  30.101  19.818  1.00 76.63           C  
ATOM   2545  CG  LYS C 113       6.594  30.007  18.599  1.00 76.63           C  
ATOM   2546  CD  LYS C 113       6.369  31.172  17.644  1.00 76.63           C  
ATOM   2547  CE  LYS C 113       7.263  31.070  16.416  1.00 76.63           C  
ATOM   2548  NZ  LYS C 113       6.906  32.089  15.384  1.00 76.63           N  
ATOM   2549  N   ASP C 114       6.562  27.111  19.383  1.00 75.65           N  
ATOM   2550  CA  ASP C 114       6.401  25.871  18.630  1.00 75.65           C  
ATOM   2551  C   ASP C 114       6.176  24.685  19.564  1.00 75.65           C  
ATOM   2552  O   ASP C 114       5.372  23.799  19.267  1.00 75.65           O  
ATOM   2553  CB  ASP C 114       7.623  25.620  17.744  1.00 75.65           C  
ATOM   2554  CG  ASP C 114       7.764  26.636  16.625  1.00 75.65           C  
ATOM   2555  OD1 ASP C 114       6.739  27.193  16.174  1.00 75.65           O  
ATOM   2556  OD2 ASP C 114       8.909  26.879  16.186  1.00 75.65           O  
ATOM   2557  N   GLU C 115       6.908  24.750  20.707  1.00 72.38           N  
ATOM   2558  CA  GLU C 115       6.729  23.683  21.688  1.00 72.38           C  
ATOM   2559  C   GLU C 115       5.338  23.735  22.313  1.00 72.38           C  
ATOM   2560  O   GLU C 115       4.724  22.694  22.561  1.00 72.38           O  
ATOM   2561  CB  GLU C 115       7.799  23.771  22.778  1.00 72.38           C  
ATOM   2562  CG  GLU C 115       8.467  22.439  23.094  1.00 72.38           C  
ATOM   2563  CD  GLU C 115       9.794  22.590  23.818  1.00 72.38           C  
ATOM   2564  OE1 GLU C 115      10.451  21.562  24.104  1.00 72.38           O  
ATOM   2565  OE2 GLU C 115      10.183  23.745  24.102  1.00 72.38           O  
ATOM   2566  N   VAL C 116       4.846  24.949  22.497  1.00 77.88           N  
ATOM   2567  CA  VAL C 116       3.517  25.121  23.076  1.00 77.88           C  
ATOM   2568  C   VAL C 116       2.459  24.621  22.097  1.00 77.88           C  
ATOM   2569  O   VAL C 116       1.519  23.925  22.490  1.00 77.88           O  
ATOM   2570  CB  VAL C 116       3.246  26.597  23.446  1.00 77.88           C  
ATOM   2571  CG1 VAL C 116       1.788  26.790  23.859  1.00 77.88           C  
ATOM   2572  CG2 VAL C 116       4.186  27.047  24.563  1.00 77.88           C  
ATOM   2573  N   ILE C 117       2.671  24.967  20.898  1.00 79.12           N  
ATOM   2574  CA  ILE C 117       1.725  24.533  19.876  1.00 79.12           C  
ATOM   2575  C   ILE C 117       1.692  23.007  19.820  1.00 79.12           C  
ATOM   2576  O   ILE C 117       0.616  22.403  19.799  1.00 79.12           O  
ATOM   2577  CB  ILE C 117       2.085  25.112  18.490  1.00 79.12           C  
ATOM   2578  CG1 ILE C 117       1.954  26.640  18.500  1.00 79.12           C  
ATOM   2579  CG2 ILE C 117       1.203  24.494  17.401  1.00 79.12           C  
ATOM   2580  CD1 ILE C 117       2.485  27.314  17.244  1.00 79.12           C  
ATOM   2581  N   LYS C 118       2.794  22.391  19.860  1.00 75.56           N  
ATOM   2582  CA  LYS C 118       2.890  20.935  19.819  1.00 75.56           C  
ATOM   2583  C   LYS C 118       2.211  20.305  21.031  1.00 75.56           C  
ATOM   2584  O   LYS C 118       1.487  19.315  20.900  1.00 75.56           O  
ATOM   2585  CB  LYS C 118       4.353  20.495  19.750  1.00 75.56           C  
ATOM   2586  CG  LYS C 118       4.551  19.086  19.212  1.00 75.56           C  
ATOM   2587  CD  LYS C 118       6.028  18.729  19.108  1.00 75.56           C  
ATOM   2588  CE  LYS C 118       6.226  17.291  18.648  1.00 75.56           C  
ATOM   2589  NZ  LYS C 118       7.673  16.947  18.510  1.00 75.56           N  
ATOM   2590  N   GLU C 119       2.439  20.954  22.201  1.00 74.59           N  
ATOM   2591  CA  GLU C 119       1.840  20.416  23.419  1.00 74.59           C  
ATOM   2592  C   GLU C 119       0.321  20.556  23.395  1.00 74.59           C  
ATOM   2593  O   GLU C 119      -0.397  19.659  23.844  1.00 74.59           O  
ATOM   2594  CB  GLU C 119       2.413  21.115  24.655  1.00 74.59           C  
ATOM   2595  CG  GLU C 119       3.723  20.518  25.148  1.00 74.59           C  
ATOM   2596  CD  GLU C 119       3.574  19.102  25.680  1.00 74.59           C  
ATOM   2597  OE1 GLU C 119       4.581  18.358  25.717  1.00 74.59           O  
ATOM   2598  OE2 GLU C 119       2.442  18.733  26.064  1.00 74.59           O  
ATOM   2599  N   VAL C 120      -0.167  21.642  22.809  1.00 80.40           N  
ATOM   2600  CA  VAL C 120      -1.609  21.852  22.735  1.00 80.40           C  
ATOM   2601  C   VAL C 120      -2.223  20.878  21.732  1.00 80.40           C  
ATOM   2602  O   VAL C 120      -3.301  20.329  21.971  1.00 80.40           O  
ATOM   2603  CB  VAL C 120      -1.951  23.307  22.342  1.00 80.40           C  
ATOM   2604  CG1 VAL C 120      -3.451  23.462  22.097  1.00 80.40           C  
ATOM   2605  CG2 VAL C 120      -1.479  24.276  23.423  1.00 80.40           C  
ATOM   2606  N   GLN C 121      -1.535  20.713  20.672  1.00 80.42           N  
ATOM   2607  CA  GLN C 121      -2.008  19.742  19.691  1.00 80.42           C  
ATOM   2608  C   GLN C 121      -2.020  18.332  20.274  1.00 80.42           C  
ATOM   2609  O   GLN C 121      -2.968  17.573  20.057  1.00 80.42           O  
ATOM   2610  CB  GLN C 121      -1.139  19.783  18.433  1.00 80.42           C  
ATOM   2611  CG  GLN C 121      -1.336  21.034  17.589  1.00 80.42           C  
ATOM   2612  CD  GLN C 121      -0.404  21.089  16.393  1.00 80.42           C  
ATOM   2613  NE2 GLN C 121      -0.826  21.788  15.344  1.00 80.42           N  
ATOM   2614  OE1 GLN C 121       0.686  20.509  16.411  1.00 80.42           O  
ATOM   2615  N   GLU C 122      -1.002  18.010  21.073  1.00 73.35           N  
ATOM   2616  CA  GLU C 122      -0.944  16.704  21.722  1.00 73.35           C  
ATOM   2617  C   GLU C 122      -2.051  16.555  22.762  1.00 73.35           C  
ATOM   2618  O   GLU C 122      -2.633  15.478  22.908  1.00 73.35           O  
ATOM   2619  CB  GLU C 122       0.423  16.486  22.374  1.00 73.35           C  
ATOM   2620  CG  GLU C 122       0.874  15.033  22.388  1.00 73.35           C  
ATOM   2621  CD  GLU C 122       1.661  14.637  21.150  1.00 73.35           C  
ATOM   2622  OE1 GLU C 122       1.999  13.440  21.002  1.00 73.35           O  
ATOM   2623  OE2 GLU C 122       1.944  15.530  20.321  1.00 73.35           O  
ATOM   2624  N   PHE C 123      -2.275  17.645  23.451  1.00 75.63           N  
ATOM   2625  CA  PHE C 123      -3.373  17.638  24.410  1.00 75.63           C  
ATOM   2626  C   PHE C 123      -4.697  17.344  23.714  1.00 75.63           C  
ATOM   2627  O   PHE C 123      -5.477  16.511  24.180  1.00 75.63           O  
ATOM   2628  CB  PHE C 123      -3.454  18.978  25.146  1.00 75.63           C  
ATOM   2629  CG  PHE C 123      -4.646  19.099  26.058  1.00 75.63           C  
ATOM   2630  CD1 PHE C 123      -5.738  19.882  25.699  1.00 75.63           C  
ATOM   2631  CD2 PHE C 123      -4.674  18.430  27.275  1.00 75.63           C  
ATOM   2632  CE1 PHE C 123      -6.841  19.994  26.541  1.00 75.63           C  
ATOM   2633  CE2 PHE C 123      -5.774  18.538  28.121  1.00 75.63           C  
ATOM   2634  CZ  PHE C 123      -6.856  19.321  27.753  1.00 75.63           C  
ATOM   2635  N   TYR C 124      -4.900  17.966  22.554  1.00 81.42           N  
ATOM   2636  CA  TYR C 124      -6.140  17.744  21.820  1.00 81.42           C  
ATOM   2637  C   TYR C 124      -6.214  16.316  21.294  1.00 81.42           C  
ATOM   2638  O   TYR C 124      -7.252  15.659  21.408  1.00 81.42           O  
ATOM   2639  CB  TYR C 124      -6.263  18.735  20.659  1.00 81.42           C  
ATOM   2640  CG  TYR C 124      -7.407  18.435  19.722  1.00 81.42           C  
ATOM   2641  CD1 TYR C 124      -7.183  17.815  18.495  1.00 81.42           C  
ATOM   2642  CD2 TYR C 124      -8.713  18.771  20.060  1.00 81.42           C  
ATOM   2643  CE1 TYR C 124      -8.235  17.537  17.627  1.00 81.42           C  
ATOM   2644  CE2 TYR C 124      -9.772  18.499  19.201  1.00 81.42           C  
ATOM   2645  CZ  TYR C 124      -9.523  17.883  17.989  1.00 81.42           C  
ATOM   2646  OH  TYR C 124     -10.568  17.611  17.134  1.00 81.42           O  
ATOM   2647  N   LYS C 125      -5.131  15.942  20.754  1.00 74.89           N  
ATOM   2648  CA  LYS C 125      -5.120  14.602  20.173  1.00 74.89           C  
ATOM   2649  C   LYS C 125      -5.438  13.544  21.225  1.00 74.89           C  
ATOM   2650  O   LYS C 125      -6.233  12.635  20.979  1.00 74.89           O  
ATOM   2651  CB  LYS C 125      -3.765  14.309  19.527  1.00 74.89           C  
ATOM   2652  CG  LYS C 125      -3.753  13.066  18.649  1.00 74.89           C  
ATOM   2653  CD  LYS C 125      -2.401  12.868  17.978  1.00 74.89           C  
ATOM   2654  CE  LYS C 125      -2.365  11.585  17.158  1.00 74.89           C  
ATOM   2655  NZ  LYS C 125      -1.039  11.387  16.498  1.00 74.89           N  
ATOM   2656  N   ASP C 126      -4.825  13.686  22.419  1.00 71.72           N  
ATOM   2657  CA  ASP C 126      -5.076  12.753  23.512  1.00 71.72           C  
ATOM   2658  C   ASP C 126      -6.526  12.839  23.986  1.00 71.72           C  
ATOM   2659  O   ASP C 126      -7.169  11.815  24.222  1.00 71.72           O  
ATOM   2660  CB  ASP C 126      -4.125  13.025  24.680  1.00 71.72           C  
ATOM   2661  CG  ASP C 126      -3.923  11.815  25.575  1.00 71.72           C  
ATOM   2662  OD1 ASP C 126      -4.285  10.689  25.169  1.00 71.72           O  
ATOM   2663  OD2 ASP C 126      -3.399  11.989  26.696  1.00 71.72           O  
ATOM   2664  N   THR C 127      -7.004  14.103  24.063  1.00 72.98           N  
ATOM   2665  CA  THR C 127      -8.381  14.327  24.488  1.00 72.98           C  
ATOM   2666  C   THR C 127      -9.362  13.749  23.471  1.00 72.98           C  
ATOM   2667  O   THR C 127     -10.339  13.096  23.845  1.00 72.98           O  
ATOM   2668  CB  THR C 127      -8.668  15.826  24.687  1.00 72.98           C  
ATOM   2669  CG2 THR C 127     -10.065  16.049  25.255  1.00 72.98           C  
ATOM   2670  OG1 THR C 127      -7.702  16.375  25.593  1.00 72.98           O  
ATOM   2671  N   TYR C 128      -9.055  13.971  22.237  1.00 79.65           N  
ATOM   2672  CA  TYR C 128      -9.891  13.488  21.144  1.00 79.65           C  
ATOM   2673  C   TYR C 128      -9.980  11.968  21.155  1.00 79.65           C  
ATOM   2674  O   TYR C 128     -11.075  11.403  21.087  1.00 79.65           O  
ATOM   2675  CB  TYR C 128      -9.341  13.968  19.796  1.00 79.65           C  
ATOM   2676  CG  TYR C 128      -9.940  13.255  18.608  1.00 79.65           C  
ATOM   2677  CD1 TYR C 128      -9.256  12.219  17.976  1.00 79.65           C  
ATOM   2678  CD2 TYR C 128     -11.190  13.617  18.115  1.00 79.65           C  
ATOM   2679  CE1 TYR C 128      -9.803  11.561  16.879  1.00 79.65           C  
ATOM   2680  CE2 TYR C 128     -11.746  12.964  17.019  1.00 79.65           C  
ATOM   2681  CZ  TYR C 128     -11.047  11.939  16.410  1.00 79.65           C  
ATOM   2682  OH  TYR C 128     -11.593  11.291  15.324  1.00 79.65           O  
ATOM   2683  N   ASN C 129      -8.908  11.277  21.309  1.00 68.90           N  
ATOM   2684  CA  ASN C 129      -8.880   9.818  21.266  1.00 68.90           C  
ATOM   2685  C   ASN C 129      -9.584   9.209  22.475  1.00 68.90           C  
ATOM   2686  O   ASN C 129     -10.229   8.164  22.361  1.00 68.90           O  
ATOM   2687  CB  ASN C 129      -7.440   9.311  21.180  1.00 68.90           C  
ATOM   2688  CG  ASN C 129      -6.840   9.489  19.799  1.00 68.90           C  
ATOM   2689  ND2 ASN C 129      -5.522   9.636  19.739  1.00 68.90           N  
ATOM   2690  OD1 ASN C 129      -7.555   9.495  18.794  1.00 68.90           O  
ATOM   2691  N   LYS C 130      -9.530   9.876  23.559  1.00 65.68           N  
ATOM   2692  CA  LYS C 130     -10.100   9.334  24.789  1.00 65.68           C  
ATOM   2693  C   LYS C 130     -11.591   9.645  24.888  1.00 65.68           C  
ATOM   2694  O   LYS C 130     -12.363   8.847  25.422  1.00 65.68           O  
ATOM   2695  CB  LYS C 130      -9.367   9.890  26.011  1.00 65.68           C  
ATOM   2696  CG  LYS C 130      -7.991   9.281  26.238  1.00 65.68           C  
ATOM   2697  CD  LYS C 130      -7.301   9.894  27.448  1.00 65.68           C  
ATOM   2698  CE  LYS C 130      -5.926   9.279  27.681  1.00 65.68           C  
ATOM   2699  NZ  LYS C 130      -5.155  10.025  28.719  1.00 65.68           N  
ATOM   2700  N   LEU C 131     -11.981  10.817  24.283  1.00 66.94           N  
ATOM   2701  CA  LEU C 131     -13.364  11.234  24.489  1.00 66.94           C  
ATOM   2702  C   LEU C 131     -14.241  10.809  23.316  1.00 66.94           C  
ATOM   2703  O   LEU C 131     -15.455  10.657  23.468  1.00 66.94           O  
ATOM   2704  CB  LEU C 131     -13.443  12.752  24.677  1.00 66.94           C  
ATOM   2705  CG  LEU C 131     -13.038  13.287  26.052  1.00 66.94           C  
ATOM   2706  CD1 LEU C 131     -12.193  14.548  25.901  1.00 66.94           C  
ATOM   2707  CD2 LEU C 131     -14.272  13.563  26.903  1.00 66.94           C  
ATOM   2708  N   LYS C 132     -13.632  10.607  22.148  1.00 67.18           N  
ATOM   2709  CA  LYS C 132     -14.439  10.326  20.964  1.00 67.18           C  
ATOM   2710  C   LYS C 132     -15.187   9.004  21.110  1.00 67.18           C  
ATOM   2711  O   LYS C 132     -16.268   8.832  20.544  1.00 67.18           O  
ATOM   2712  CB  LYS C 132     -13.563  10.297  19.711  1.00 67.18           C  
ATOM   2713  CG  LYS C 132     -12.674   9.066  19.606  1.00 67.18           C  
ATOM   2714  CD  LYS C 132     -11.883   9.058  18.303  1.00 67.18           C  
ATOM   2715  CE  LYS C 132     -10.992   7.827  18.198  1.00 67.18           C  
ATOM   2716  NZ  LYS C 132     -10.348   7.723  16.854  1.00 67.18           N  
ATOM   2717  N   THR C 133     -14.647   8.118  21.843  1.00 60.93           N  
ATOM   2718  CA  THR C 133     -15.241   6.789  21.944  1.00 60.93           C  
ATOM   2719  C   THR C 133     -16.180   6.707  23.144  1.00 60.93           C  
ATOM   2720  O   THR C 133     -16.822   5.678  23.368  1.00 60.93           O  
ATOM   2721  CB  THR C 133     -14.159   5.700  22.061  1.00 60.93           C  
ATOM   2722  CG2 THR C 133     -13.333   5.607  20.782  1.00 60.93           C  
ATOM   2723  OG1 THR C 133     -13.289   6.013  23.156  1.00 60.93           O  
ATOM   2724  N   LYS C 134     -16.303   7.777  23.959  1.00 62.45           N  
ATOM   2725  CA  LYS C 134     -17.105   7.729  25.178  1.00 62.45           C  
ATOM   2726  C   LYS C 134     -18.540   8.174  24.910  1.00 62.45           C  
ATOM   2727  O   LYS C 134     -18.943   8.324  23.755  1.00 62.45           O  
ATOM   2728  CB  LYS C 134     -16.479   8.602  26.266  1.00 62.45           C  
ATOM   2729  CG  LYS C 134     -15.031   8.258  26.581  1.00 62.45           C  
ATOM   2730  CD  LYS C 134     -14.913   6.894  27.250  1.00 62.45           C  
ATOM   2731  CE  LYS C 134     -13.466   6.559  27.587  1.00 62.45           C  
ATOM   2732  NZ  LYS C 134     -13.317   5.143  28.037  1.00 62.45           N  
ATOM   2733  N   ASP C 135     -19.317   8.314  26.045  1.00 61.61           N  
ATOM   2734  CA  ASP C 135     -20.752   8.560  25.948  1.00 61.61           C  
ATOM   2735  C   ASP C 135     -21.037  10.022  25.614  1.00 61.61           C  
ATOM   2736  O   ASP C 135     -20.111  10.808  25.404  1.00 61.61           O  
ATOM   2737  CB  ASP C 135     -21.453   8.170  27.251  1.00 61.61           C  
ATOM   2738  CG  ASP C 135     -21.451   6.673  27.502  1.00 61.61           C  
ATOM   2739  OD1 ASP C 135     -21.307   5.893  26.536  1.00 61.61           O  
ATOM   2740  OD2 ASP C 135     -21.598   6.269  28.676  1.00 61.61           O  
ATOM   2741  N   GLU C 136     -22.249  10.513  25.633  1.00 61.16           N  
ATOM   2742  CA  GLU C 136     -22.775  11.777  25.128  1.00 61.16           C  
ATOM   2743  C   GLU C 136     -22.126  12.965  25.833  1.00 61.16           C  
ATOM   2744  O   GLU C 136     -21.661  13.903  25.180  1.00 61.16           O  
ATOM   2745  CB  GLU C 136     -24.295  11.832  25.294  1.00 61.16           C  
ATOM   2746  CG  GLU C 136     -25.004  12.628  24.207  1.00 61.16           C  
ATOM   2747  CD  GLU C 136     -26.514  12.667  24.379  1.00 61.16           C  
ATOM   2748  OE1 GLU C 136     -27.195  13.381  23.610  1.00 61.16           O  
ATOM   2749  OE2 GLU C 136     -27.020  11.976  25.293  1.00 61.16           O  
ATOM   2750  N   PRO C 137     -22.007  12.977  27.173  1.00 62.17           N  
ATOM   2751  CA  PRO C 137     -21.454  14.187  27.789  1.00 62.17           C  
ATOM   2752  C   PRO C 137     -19.994  14.426  27.412  1.00 62.17           C  
ATOM   2753  O   PRO C 137     -19.579  15.575  27.238  1.00 62.17           O  
ATOM   2754  CB  PRO C 137     -21.592  13.912  29.289  1.00 62.17           C  
ATOM   2755  CG  PRO C 137     -22.397  12.655  29.376  1.00 62.17           C  
ATOM   2756  CD  PRO C 137     -22.494  12.056  28.002  1.00 62.17           C  
ATOM   2757  N   GLN C 138     -19.236  13.336  27.339  1.00 65.72           N  
ATOM   2758  CA  GLN C 138     -17.841  13.464  26.933  1.00 65.72           C  
ATOM   2759  C   GLN C 138     -17.731  13.876  25.467  1.00 65.72           C  
ATOM   2760  O   GLN C 138     -16.897  14.713  25.114  1.00 65.72           O  
ATOM   2761  CB  GLN C 138     -17.090  12.153  27.167  1.00 65.72           C  
ATOM   2762  CG  GLN C 138     -16.870  11.824  28.637  1.00 65.72           C  
ATOM   2763  CD  GLN C 138     -18.070  11.152  29.276  1.00 65.72           C  
ATOM   2764  NE2 GLN C 138     -17.970  10.860  30.568  1.00 65.72           N  
ATOM   2765  OE1 GLN C 138     -19.082  10.899  28.612  1.00 65.72           O  
ATOM   2766  N   ARG C 139     -18.663  13.435  24.751  1.00 67.41           N  
ATOM   2767  CA  ARG C 139     -18.677  13.824  23.345  1.00 67.41           C  
ATOM   2768  C   ARG C 139     -19.141  15.267  23.180  1.00 67.41           C  
ATOM   2769  O   ARG C 139     -18.656  15.985  22.302  1.00 67.41           O  
ATOM   2770  CB  ARG C 139     -19.579  12.888  22.537  1.00 67.41           C  
ATOM   2771  CG  ARG C 139     -18.941  11.547  22.212  1.00 67.41           C  
ATOM   2772  CD  ARG C 139     -19.806  10.725  21.268  1.00 67.41           C  
ATOM   2773  NE  ARG C 139     -20.997  10.210  21.938  1.00 67.41           N  
ATOM   2774  CZ  ARG C 139     -21.732   9.191  21.502  1.00 67.41           C  
ATOM   2775  NH1 ARG C 139     -21.413   8.555  20.380  1.00 67.41           N  
ATOM   2776  NH2 ARG C 139     -22.795   8.804  22.191  1.00 67.41           N  
ATOM   2777  N   GLU C 140     -19.982  15.630  24.034  1.00 65.74           N  
ATOM   2778  CA  GLU C 140     -20.440  17.017  24.008  1.00 65.74           C  
ATOM   2779  C   GLU C 140     -19.315  17.976  24.389  1.00 65.74           C  
ATOM   2780  O   GLU C 140     -19.228  19.083  23.853  1.00 65.74           O  
ATOM   2781  CB  GLU C 140     -21.633  17.207  24.948  1.00 65.74           C  
ATOM   2782  CG  GLU C 140     -22.951  16.701  24.378  1.00 65.74           C  
ATOM   2783  CD  GLU C 140     -23.353  17.399  23.088  1.00 65.74           C  
ATOM   2784  OE1 GLU C 140     -23.923  16.737  22.192  1.00 65.74           O  
ATOM   2785  OE2 GLU C 140     -23.094  18.619  22.973  1.00 65.74           O  
ATOM   2786  N   THR C 141     -18.497  17.523  25.329  1.00 68.67           N  
ATOM   2787  CA  THR C 141     -17.335  18.325  25.696  1.00 68.67           C  
ATOM   2788  C   THR C 141     -16.385  18.473  24.511  1.00 68.67           C  
ATOM   2789  O   THR C 141     -15.864  19.562  24.259  1.00 68.67           O  
ATOM   2790  CB  THR C 141     -16.581  17.702  26.886  1.00 68.67           C  
ATOM   2791  CG2 THR C 141     -15.443  18.608  27.350  1.00 68.67           C  
ATOM   2792  OG1 THR C 141     -17.494  17.507  27.972  1.00 68.67           O  
ATOM   2793  N   LEU C 142     -16.342  17.391  23.799  1.00 76.55           N  
ATOM   2794  CA  LEU C 142     -15.503  17.444  22.607  1.00 76.55           C  
ATOM   2795  C   LEU C 142     -16.130  18.334  21.539  1.00 76.55           C  
ATOM   2796  O   LEU C 142     -15.431  19.105  20.879  1.00 76.55           O  
ATOM   2797  CB  LEU C 142     -15.277  16.036  22.048  1.00 76.55           C  
ATOM   2798  CG  LEU C 142     -14.206  15.900  20.964  1.00 76.55           C  
ATOM   2799  CD1 LEU C 142     -12.835  16.264  21.526  1.00 76.55           C  
ATOM   2800  CD2 LEU C 142     -14.199  14.486  20.393  1.00 76.55           C  
ATOM   2801  N   LYS C 143     -17.396  18.299  21.488  1.00 69.29           N  
ATOM   2802  CA  LYS C 143     -18.118  19.135  20.533  1.00 69.29           C  
ATOM   2803  C   LYS C 143     -17.975  20.614  20.880  1.00 69.29           C  
ATOM   2804  O   LYS C 143     -17.891  21.461  19.987  1.00 69.29           O  
ATOM   2805  CB  LYS C 143     -19.596  18.746  20.491  1.00 69.29           C  
ATOM   2806  CG  LYS C 143     -20.136  18.515  19.087  1.00 69.29           C  
ATOM   2807  CD  LYS C 143     -21.596  18.081  19.114  1.00 69.29           C  
ATOM   2808  CE  LYS C 143     -22.133  17.835  17.710  1.00 69.29           C  
ATOM   2809  NZ  LYS C 143     -23.566  17.415  17.731  1.00 69.29           N  
ATOM   2810  N   ALA C 144     -17.964  20.876  22.195  1.00 68.50           N  
ATOM   2811  CA  ALA C 144     -17.792  22.256  22.641  1.00 68.50           C  
ATOM   2812  C   ALA C 144     -16.428  22.800  22.228  1.00 68.50           C  
ATOM   2813  O   ALA C 144     -16.313  23.954  21.807  1.00 68.50           O  
ATOM   2814  CB  ALA C 144     -17.964  22.352  24.154  1.00 68.50           C  
ATOM   2815  N   ILE C 145     -15.437  21.947  22.269  1.00 73.30           N  
ATOM   2816  CA  ILE C 145     -14.101  22.360  21.852  1.00 73.30           C  
ATOM   2817  C   ILE C 145     -14.071  22.566  20.340  1.00 73.30           C  
ATOM   2818  O   ILE C 145     -13.498  23.542  19.851  1.00 73.30           O  
ATOM   2819  CB  ILE C 145     -13.033  21.325  22.273  1.00 73.30           C  
ATOM   2820  CG1 ILE C 145     -12.933  21.252  23.802  1.00 73.30           C  
ATOM   2821  CG2 ILE C 145     -11.676  21.664  21.650  1.00 73.30           C  
ATOM   2822  CD1 ILE C 145     -12.032  20.135  24.310  1.00 73.30           C  
ATOM   2823  N   HIS C 146     -14.748  21.666  19.622  1.00 75.39           N  
ATOM   2824  CA  HIS C 146     -14.799  21.768  18.168  1.00 75.39           C  
ATOM   2825  C   HIS C 146     -15.548  23.021  17.728  1.00 75.39           C  
ATOM   2826  O   HIS C 146     -15.157  23.677  16.760  1.00 75.39           O  
ATOM   2827  CB  HIS C 146     -15.457  20.525  17.565  1.00 75.39           C  
ATOM   2828  CG  HIS C 146     -14.621  19.290  17.677  1.00 75.39           C  
ATOM   2829  CD2 HIS C 146     -13.339  19.117  18.077  1.00 75.39           C  
ATOM   2830  ND1 HIS C 146     -15.096  18.038  17.351  1.00 75.39           N  
ATOM   2831  CE1 HIS C 146     -14.140  17.146  17.546  1.00 75.39           C  
ATOM   2832  NE2 HIS C 146     -13.064  17.774  17.987  1.00 75.39           N  
ATOM   2833  N   TYR C 147     -16.543  23.363  18.497  1.00 68.27           N  
ATOM   2834  CA  TYR C 147     -17.304  24.572  18.201  1.00 68.27           C  
ATOM   2835  C   TYR C 147     -16.467  25.820  18.452  1.00 68.27           C  
ATOM   2836  O   TYR C 147     -16.474  26.752  17.645  1.00 68.27           O  
ATOM   2837  CB  TYR C 147     -18.582  24.623  19.046  1.00 68.27           C  
ATOM   2838  CG  TYR C 147     -19.520  25.741  18.661  1.00 68.27           C  
ATOM   2839  CD1 TYR C 147     -19.533  26.940  19.370  1.00 68.27           C  
ATOM   2840  CD2 TYR C 147     -20.395  25.601  17.589  1.00 68.27           C  
ATOM   2841  CE1 TYR C 147     -20.397  27.973  19.020  1.00 68.27           C  
ATOM   2842  CE2 TYR C 147     -21.263  26.627  17.230  1.00 68.27           C  
ATOM   2843  CZ  TYR C 147     -21.257  27.807  17.951  1.00 68.27           C  
ATOM   2844  OH  TYR C 147     -22.113  28.826  17.600  1.00 68.27           O  
ATOM   2845  N   ALA C 148     -15.683  25.762  19.550  1.00 69.09           N  
ATOM   2846  CA  ALA C 148     -14.875  26.921  19.919  1.00 69.09           C  
ATOM   2847  C   ALA C 148     -13.740  27.138  18.920  1.00 69.09           C  
ATOM   2848  O   ALA C 148     -13.425  28.276  18.566  1.00 69.09           O  
ATOM   2849  CB  ALA C 148     -14.314  26.753  21.328  1.00 69.09           C  
ATOM   2850  N   LEU C 149     -13.178  25.977  18.416  1.00 73.90           N  
ATOM   2851  CA  LEU C 149     -12.037  26.085  17.514  1.00 73.90           C  
ATOM   2852  C   LEU C 149     -12.487  26.024  16.058  1.00 73.90           C  
ATOM   2853  O   LEU C 149     -11.672  26.178  15.145  1.00 73.90           O  
ATOM   2854  CB  LEU C 149     -11.026  24.970  17.794  1.00 73.90           C  
ATOM   2855  CG  LEU C 149     -10.253  25.070  19.110  1.00 73.90           C  
ATOM   2856  CD1 LEU C 149      -9.458  23.793  19.357  1.00 73.90           C  
ATOM   2857  CD2 LEU C 149      -9.332  26.286  19.098  1.00 73.90           C  
ATOM   2858  N   ASN C 150     -13.780  25.950  15.897  1.00 75.64           N  
ATOM   2859  CA  ASN C 150     -14.339  25.779  14.560  1.00 75.64           C  
ATOM   2860  C   ASN C 150     -13.580  24.719  13.767  1.00 75.64           C  
ATOM   2861  O   ASN C 150     -13.133  24.976  12.648  1.00 75.64           O  
ATOM   2862  CB  ASN C 150     -14.338  27.109  13.803  1.00 75.64           C  
ATOM   2863  CG  ASN C 150     -15.346  27.137  12.671  1.00 75.64           C  
ATOM   2864  ND2 ASN C 150     -15.193  28.096  11.765  1.00 75.64           N  
ATOM   2865  OD1 ASN C 150     -16.254  26.304  12.611  1.00 75.64           O  
ATOM   2866  N   CYS C 151     -13.297  23.597  14.406  1.00 76.39           N  
ATOM   2867  CA  CYS C 151     -12.596  22.460  13.820  1.00 76.39           C  
ATOM   2868  C   CYS C 151     -13.285  21.149  14.181  1.00 76.39           C  
ATOM   2869  O   CYS C 151     -14.277  21.145  14.913  1.00 76.39           O  
ATOM   2870  CB  CYS C 151     -11.142  22.428  14.288  1.00 76.39           C  
ATOM   2871  SG  CYS C 151     -10.946  21.991  16.030  1.00 76.39           S  
ATOM   2872  N   CYS C 152     -12.821  19.981  13.457  1.00 76.55           N  
ATOM   2873  CA  CYS C 152     -13.395  18.688  13.816  1.00 76.55           C  
ATOM   2874  C   CYS C 152     -12.359  17.578  13.691  1.00 76.55           C  
ATOM   2875  O   CYS C 152     -11.821  17.344  12.607  1.00 76.55           O  
ATOM   2876  CB  CYS C 152     -14.602  18.374  12.933  1.00 76.55           C  
ATOM   2877  SG  CYS C 152     -15.522  16.910  13.453  1.00 76.55           S  
ATOM   2878  N   GLY C 153     -12.049  16.925  14.779  1.00 74.87           N  
ATOM   2879  CA  GLY C 153     -11.214  15.735  14.819  1.00 74.87           C  
ATOM   2880  C   GLY C 153      -9.814  15.970  14.283  1.00 74.87           C  
ATOM   2881  O   GLY C 153      -9.371  17.115  14.170  1.00 74.87           O  
ATOM   2882  N   LEU C 154      -9.105  14.924  14.038  1.00 69.99           N  
ATOM   2883  CA  LEU C 154      -7.729  14.990  13.561  1.00 69.99           C  
ATOM   2884  C   LEU C 154      -7.686  15.110  12.041  1.00 69.99           C  
ATOM   2885  O   LEU C 154      -6.750  15.690  11.485  1.00 69.99           O  
ATOM   2886  CB  LEU C 154      -6.946  13.753  14.008  1.00 69.99           C  
ATOM   2887  CG  LEU C 154      -6.794  13.558  15.518  1.00 69.99           C  
ATOM   2888  CD1 LEU C 154      -6.207  12.182  15.818  1.00 69.99           C  
ATOM   2889  CD2 LEU C 154      -5.922  14.658  16.115  1.00 69.99           C  
ATOM   2890  N   ALA C 155      -8.740  14.523  11.427  1.00 61.15           N  
ATOM   2891  CA  ALA C 155      -8.780  14.513   9.967  1.00 61.15           C  
ATOM   2892  C   ALA C 155      -9.823  15.492   9.440  1.00 61.15           C  
ATOM   2893  O   ALA C 155     -10.206  15.431   8.269  1.00 61.15           O  
ATOM   2894  CB  ALA C 155      -9.067  13.104   9.452  1.00 61.15           C  
ATOM   2895  N   GLY C 156     -10.342  16.538  10.263  1.00 61.32           N  
ATOM   2896  CA  GLY C 156     -11.337  17.516   9.851  1.00 61.32           C  
ATOM   2897  C   GLY C 156     -12.754  16.980   9.894  1.00 61.32           C  
ATOM   2898  O   GLY C 156     -13.033  16.002  10.592  1.00 61.32           O  
ATOM   2899  N   GLY C 157     -13.705  17.652   9.212  1.00 55.76           N  
ATOM   2900  CA  GLY C 157     -15.142  17.426   9.237  1.00 55.76           C  
ATOM   2901  C   GLY C 157     -15.536  16.036   8.775  1.00 55.76           C  
ATOM   2902  O   GLY C 157     -16.688  15.628   8.929  1.00 55.76           O  
ATOM   2903  N   VAL C 158     -14.492  15.284   8.259  1.00 55.52           N  
ATOM   2904  CA  VAL C 158     -14.832  13.960   7.749  1.00 55.52           C  
ATOM   2905  C   VAL C 158     -15.196  13.037   8.910  1.00 55.52           C  
ATOM   2906  O   VAL C 158     -15.962  12.086   8.738  1.00 55.52           O  
ATOM   2907  CB  VAL C 158     -13.673  13.352   6.929  1.00 55.52           C  
ATOM   2908  CG1 VAL C 158     -14.098  12.032   6.288  1.00 55.52           C  
ATOM   2909  CG2 VAL C 158     -13.199  14.339   5.862  1.00 55.52           C  
ATOM   2910  N   GLU C 159     -14.757  13.438  10.070  1.00 53.82           N  
ATOM   2911  CA  GLU C 159     -14.992  12.581  11.229  1.00 53.82           C  
ATOM   2912  C   GLU C 159     -16.446  12.658  11.686  1.00 53.82           C  
ATOM   2913  O   GLU C 159     -16.932  11.761  12.378  1.00 53.82           O  
ATOM   2914  CB  GLU C 159     -14.057  12.964  12.379  1.00 53.82           C  
ATOM   2915  CG  GLU C 159     -12.664  12.363  12.267  1.00 53.82           C  
ATOM   2916  CD  GLU C 159     -11.832  12.536  13.527  1.00 53.82           C  
ATOM   2917  OE1 GLU C 159     -10.640  12.155  13.524  1.00 53.82           O  
ATOM   2918  OE2 GLU C 159     -12.377  13.058  14.526  1.00 53.82           O  
ATOM   2919  N   GLN C 160     -17.191  13.697  11.237  1.00 55.38           N  
ATOM   2920  CA  GLN C 160     -18.589  13.838  11.627  1.00 55.38           C  
ATOM   2921  C   GLN C 160     -19.406  12.622  11.198  1.00 55.38           C  
ATOM   2922  O   GLN C 160     -20.395  12.272  11.845  1.00 55.38           O  
ATOM   2923  CB  GLN C 160     -19.189  15.111  11.028  1.00 55.38           C  
ATOM   2924  CG  GLN C 160     -20.601  15.412  11.510  1.00 55.38           C  
ATOM   2925  CD  GLN C 160     -20.631  16.408  12.654  1.00 55.38           C  
ATOM   2926  NE2 GLN C 160     -21.783  17.035  12.864  1.00 55.38           N  
ATOM   2927  OE1 GLN C 160     -19.627  16.611  13.344  1.00 55.38           O  
ATOM   2928  N   PHE C 161     -18.792  12.161  10.098  1.00 48.77           N  
ATOM   2929  CA  PHE C 161     -19.570  11.073   9.519  1.00 48.77           C  
ATOM   2930  C   PHE C 161     -19.378   9.787  10.312  1.00 48.77           C  
ATOM   2931  O   PHE C 161     -20.209   8.879  10.245  1.00 48.77           O  
ATOM   2932  CB  PHE C 161     -19.178  10.850   8.054  1.00 48.77           C  
ATOM   2933  CG  PHE C 161     -19.396  12.054   7.177  1.00 48.77           C  
ATOM   2934  CD1 PHE C 161     -20.681  12.469   6.851  1.00 48.77           C  
ATOM   2935  CD2 PHE C 161     -18.315  12.770   6.680  1.00 48.77           C  
ATOM   2936  CE1 PHE C 161     -20.886  13.583   6.039  1.00 48.77           C  
ATOM   2937  CE2 PHE C 161     -18.512  13.884   5.868  1.00 48.77           C  
ATOM   2938  CZ  PHE C 161     -19.798  14.288   5.548  1.00 48.77           C  
ATOM   2939  N   ILE C 162     -18.309   9.836  11.139  1.00 46.69           N  
ATOM   2940  CA  ILE C 162     -17.998   8.635  11.908  1.00 46.69           C  
ATOM   2941  C   ILE C 162     -18.418   8.830  13.363  1.00 46.69           C  
ATOM   2942  O   ILE C 162     -18.984   7.924  13.979  1.00 46.69           O  
ATOM   2943  CB  ILE C 162     -16.495   8.285  11.826  1.00 46.69           C  
ATOM   2944  CG1 ILE C 162     -16.063   8.122  10.364  1.00 46.69           C  
ATOM   2945  CG2 ILE C 162     -16.191   7.018  12.631  1.00 46.69           C  
ATOM   2946  CD1 ILE C 162     -14.559   8.220  10.148  1.00 46.69           C  
ATOM   2947  N   SER C 163     -18.190   9.966  13.951  1.00 52.62           N  
ATOM   2948  CA  SER C 163     -18.511  10.310  15.332  1.00 52.62           C  
ATOM   2949  C   SER C 163     -19.191  11.672  15.419  1.00 52.62           C  
ATOM   2950  O   SER C 163     -18.879  12.578  14.644  1.00 52.62           O  
ATOM   2951  CB  SER C 163     -17.248  10.306  16.194  1.00 52.62           C  
ATOM   2952  OG  SER C 163     -16.308  11.252  15.713  1.00 52.62           O  
ATOM   2953  N   ASP C 164     -20.363  11.650  15.950  1.00 56.10           N  
ATOM   2954  CA  ASP C 164     -21.124  12.884  16.125  1.00 56.10           C  
ATOM   2955  C   ASP C 164     -20.373  13.870  17.016  1.00 56.10           C  
ATOM   2956  O   ASP C 164     -20.697  14.018  18.197  1.00 56.10           O  
ATOM   2957  CB  ASP C 164     -22.503  12.584  16.717  1.00 56.10           C  
ATOM   2958  CG  ASP C 164     -23.486  13.727  16.538  1.00 56.10           C  
ATOM   2959  OD1 ASP C 164     -23.178  14.687  15.799  1.00 56.10           O  
ATOM   2960  OD2 ASP C 164     -24.579  13.669  17.142  1.00 56.10           O  
ATOM   2961  N   ILE C 165     -19.176  14.308  16.525  1.00 63.63           N  
ATOM   2962  CA  ILE C 165     -18.359  15.170  17.372  1.00 63.63           C  
ATOM   2963  C   ILE C 165     -18.154  16.520  16.690  1.00 63.63           C  
ATOM   2964  O   ILE C 165     -17.537  17.423  17.259  1.00 63.63           O  
ATOM   2965  CB  ILE C 165     -16.995  14.519  17.692  1.00 63.63           C  
ATOM   2966  CG1 ILE C 165     -16.317  14.040  16.404  1.00 63.63           C  
ATOM   2967  CG2 ILE C 165     -17.168  13.363  18.682  1.00 63.63           C  
ATOM   2968  CD1 ILE C 165     -14.882  13.566  16.598  1.00 63.63           C  
ATOM   2969  N   CYS C 166     -18.659  16.685  15.464  1.00 68.28           N  
ATOM   2970  CA  CYS C 166     -18.425  17.921  14.726  1.00 68.28           C  
ATOM   2971  C   CYS C 166     -19.569  18.906  14.934  1.00 68.28           C  
ATOM   2972  O   CYS C 166     -20.691  18.504  15.247  1.00 68.28           O  
ATOM   2973  CB  CYS C 166     -18.254  17.631  13.235  1.00 68.28           C  
ATOM   2974  SG  CYS C 166     -16.859  16.547  12.859  1.00 68.28           S  
ATOM   2975  N   PRO C 167     -19.190  20.178  15.030  1.00 61.49           N  
ATOM   2976  CA  PRO C 167     -20.256  21.165  15.219  1.00 61.49           C  
ATOM   2977  C   PRO C 167     -21.372  21.035  14.186  1.00 61.49           C  
ATOM   2978  O   PRO C 167     -21.134  20.557  13.072  1.00 61.49           O  
ATOM   2979  CB  PRO C 167     -19.528  22.503  15.072  1.00 61.49           C  
ATOM   2980  CG  PRO C 167     -18.143  22.139  14.640  1.00 61.49           C  
ATOM   2981  CD  PRO C 167     -18.022  20.642  14.640  1.00 61.49           C  
ATOM   2982  N   LYS C 168     -22.670  21.069  14.756  1.00 54.14           N  
ATOM   2983  CA  LYS C 168     -23.885  20.903  13.963  1.00 54.14           C  
ATOM   2984  C   LYS C 168     -23.902  21.861  12.776  1.00 54.14           C  
ATOM   2985  O   LYS C 168     -24.147  23.058  12.941  1.00 54.14           O  
ATOM   2986  CB  LYS C 168     -25.126  21.120  14.830  1.00 54.14           C  
ATOM   2987  CG  LYS C 168     -25.356  20.030  15.867  1.00 54.14           C  
ATOM   2988  CD  LYS C 168     -26.665  20.240  16.618  1.00 54.14           C  
ATOM   2989  CE  LYS C 168     -26.884  19.163  17.671  1.00 54.14           C  
ATOM   2990  NZ  LYS C 168     -28.159  19.372  18.420  1.00 54.14           N  
ATOM   2991  N   LYS C 169     -23.026  21.673  11.705  1.00 54.23           N  
ATOM   2992  CA  LYS C 169     -23.144  22.408  10.448  1.00 54.23           C  
ATOM   2993  C   LYS C 169     -23.595  21.489   9.316  1.00 54.23           C  
ATOM   2994  O   LYS C 169     -23.667  20.272   9.489  1.00 54.23           O  
ATOM   2995  CB  LYS C 169     -21.814  23.071  10.087  1.00 54.23           C  
ATOM   2996  CG  LYS C 169     -21.395  24.179  11.041  1.00 54.23           C  
ATOM   2997  CD  LYS C 169     -20.175  24.930  10.526  1.00 54.23           C  
ATOM   2998  CE  LYS C 169     -19.773  26.059  11.465  1.00 54.23           C  
ATOM   2999  NZ  LYS C 169     -18.570  26.792  10.969  1.00 54.23           N  
ATOM   3000  N   ASP C 170     -24.151  22.017   8.307  1.00 48.20           N  
ATOM   3001  CA  ASP C 170     -24.464  21.280   7.087  1.00 48.20           C  
ATOM   3002  C   ASP C 170     -23.288  20.405   6.657  1.00 48.20           C  
ATOM   3003  O   ASP C 170     -22.133  20.720   6.952  1.00 48.20           O  
ATOM   3004  CB  ASP C 170     -24.843  22.243   5.959  1.00 48.20           C  
ATOM   3005  CG  ASP C 170     -26.249  22.017   5.435  1.00 48.20           C  
ATOM   3006  OD1 ASP C 170     -26.827  20.938   5.682  1.00 48.20           O  
ATOM   3007  OD2 ASP C 170     -26.784  22.927   4.764  1.00 48.20           O  
ATOM   3008  N   VAL C 171     -23.610  19.157   6.435  1.00 51.71           N  
ATOM   3009  CA  VAL C 171     -22.604  18.189   6.011  1.00 51.71           C  
ATOM   3010  C   VAL C 171     -21.574  18.874   5.114  1.00 51.71           C  
ATOM   3011  O   VAL C 171     -20.371  18.644   5.254  1.00 51.71           O  
ATOM   3012  CB  VAL C 171     -23.244  16.993   5.270  1.00 51.71           C  
ATOM   3013  CG1 VAL C 171     -22.170  16.029   4.773  1.00 51.71           C  
ATOM   3014  CG2 VAL C 171     -24.235  16.271   6.181  1.00 51.71           C  
ATOM   3015  N   LEU C 172     -22.052  19.678   4.295  1.00 49.13           N  
ATOM   3016  CA  LEU C 172     -21.179  20.345   3.336  1.00 49.13           C  
ATOM   3017  C   LEU C 172     -20.318  21.398   4.025  1.00 49.13           C  
ATOM   3018  O   LEU C 172     -19.145  21.568   3.683  1.00 49.13           O  
ATOM   3019  CB  LEU C 172     -22.004  20.993   2.221  1.00 49.13           C  
ATOM   3020  CG  LEU C 172     -22.242  20.144   0.971  1.00 49.13           C  
ATOM   3021  CD1 LEU C 172     -23.695  20.255   0.523  1.00 49.13           C  
ATOM   3022  CD2 LEU C 172     -21.297  20.565  -0.150  1.00 49.13           C  
ATOM   3023  N   GLU C 173     -20.879  22.029   4.977  1.00 56.47           N  
ATOM   3024  CA  GLU C 173     -20.108  23.018   5.725  1.00 56.47           C  
ATOM   3025  C   GLU C 173     -19.136  22.345   6.691  1.00 56.47           C  
ATOM   3026  O   GLU C 173     -18.052  22.869   6.954  1.00 56.47           O  
ATOM   3027  CB  GLU C 173     -21.041  23.961   6.489  1.00 56.47           C  
ATOM   3028  CG  GLU C 173     -21.647  25.059   5.628  1.00 56.47           C  
ATOM   3029  CD  GLU C 173     -22.499  26.040   6.417  1.00 56.47           C  
ATOM   3030  OE1 GLU C 173     -23.043  26.993   5.814  1.00 56.47           O  
ATOM   3031  OE2 GLU C 173     -22.621  25.855   7.648  1.00 56.47           O  
ATOM   3032  N   THR C 174     -19.533  21.173   7.082  1.00 57.51           N  
ATOM   3033  CA  THR C 174     -18.703  20.435   8.027  1.00 57.51           C  
ATOM   3034  C   THR C 174     -17.410  19.971   7.362  1.00 57.51           C  
ATOM   3035  O   THR C 174     -16.369  19.878   8.015  1.00 57.51           O  
ATOM   3036  CB  THR C 174     -19.455  19.220   8.600  1.00 57.51           C  
ATOM   3037  CG2 THR C 174     -18.805  18.731   9.891  1.00 57.51           C  
ATOM   3038  OG1 THR C 174     -20.812  19.589   8.872  1.00 57.51           O  
ATOM   3039  N   PHE C 175     -17.586  19.704   6.025  1.00 53.44           N  
ATOM   3040  CA  PHE C 175     -16.410  19.196   5.329  1.00 53.44           C  
ATOM   3041  C   PHE C 175     -15.342  20.277   5.209  1.00 53.44           C  
ATOM   3042  O   PHE C 175     -14.152  19.972   5.108  1.00 53.44           O  
ATOM   3043  CB  PHE C 175     -16.789  18.676   3.939  1.00 53.44           C  
ATOM   3044  CG  PHE C 175     -15.698  17.885   3.269  1.00 53.44           C  
ATOM   3045  CD1 PHE C 175     -14.811  18.501   2.396  1.00 53.44           C  
ATOM   3046  CD2 PHE C 175     -15.561  16.525   3.512  1.00 53.44           C  
ATOM   3047  CE1 PHE C 175     -13.799  17.772   1.774  1.00 53.44           C  
ATOM   3048  CE2 PHE C 175     -14.554  15.789   2.894  1.00 53.44           C  
ATOM   3049  CZ  PHE C 175     -13.675  16.414   2.024  1.00 53.44           C  
ATOM   3050  N   THR C 176     -15.789  21.516   5.253  1.00 54.81           N  
ATOM   3051  CA  THR C 176     -14.831  22.608   5.123  1.00 54.81           C  
ATOM   3052  C   THR C 176     -14.198  22.934   6.472  1.00 54.81           C  
ATOM   3053  O   THR C 176     -13.297  23.772   6.554  1.00 54.81           O  
ATOM   3054  CB  THR C 176     -15.498  23.871   4.548  1.00 54.81           C  
ATOM   3055  CG2 THR C 176     -15.896  23.667   3.089  1.00 54.81           C  
ATOM   3056  OG1 THR C 176     -16.671  24.176   5.312  1.00 54.81           O  
ATOM   3057  N   VAL C 177     -14.614  22.150   7.421  1.00 64.60           N  
ATOM   3058  CA  VAL C 177     -14.065  22.402   8.750  1.00 64.60           C  
ATOM   3059  C   VAL C 177     -12.661  21.810   8.852  1.00 64.60           C  
ATOM   3060  O   VAL C 177     -12.418  20.692   8.391  1.00 64.60           O  
ATOM   3061  CB  VAL C 177     -14.971  21.819   9.858  1.00 64.60           C  
ATOM   3062  CG1 VAL C 177     -14.318  21.979  11.230  1.00 64.60           C  
ATOM   3063  CG2 VAL C 177     -16.343  22.490   9.834  1.00 64.60           C  
ATOM   3064  N   LYS C 178     -11.716  22.583   9.158  1.00 69.52           N  
ATOM   3065  CA  LYS C 178     -10.308  22.209   9.244  1.00 69.52           C  
ATOM   3066  C   LYS C 178     -10.071  21.215  10.378  1.00 69.52           C  
ATOM   3067  O   LYS C 178     -10.943  21.014  11.226  1.00 69.52           O  
ATOM   3068  CB  LYS C 178      -9.435  23.450   9.445  1.00 69.52           C  
ATOM   3069  CG  LYS C 178      -9.540  24.469   8.320  1.00 69.52           C  
ATOM   3070  CD  LYS C 178      -8.678  25.695   8.594  1.00 69.52           C  
ATOM   3071  CE  LYS C 178      -8.780  26.714   7.468  1.00 69.52           C  
ATOM   3072  NZ  LYS C 178      -7.963  27.933   7.748  1.00 69.52           N  
ATOM   3073  N   SER C 179      -9.028  20.517  10.323  1.00 77.17           N  
ATOM   3074  CA  SER C 179      -8.618  19.652  11.423  1.00 77.17           C  
ATOM   3075  C   SER C 179      -8.279  20.464  12.669  1.00 77.17           C  
ATOM   3076  O   SER C 179      -7.805  21.597  12.567  1.00 77.17           O  
ATOM   3077  CB  SER C 179      -7.415  18.799  11.016  1.00 77.17           C  
ATOM   3078  OG  SER C 179      -6.211  19.537  11.144  1.00 77.17           O  
ATOM   3079  N   CYS C 180      -8.556  20.000  13.774  1.00 79.46           N  
ATOM   3080  CA  CYS C 180      -8.344  20.733  15.017  1.00 79.46           C  
ATOM   3081  C   CYS C 180      -6.864  21.034  15.230  1.00 79.46           C  
ATOM   3082  O   CYS C 180      -6.505  22.132  15.657  1.00 79.46           O  
ATOM   3083  CB  CYS C 180      -8.889  19.942  16.206  1.00 79.46           C  
ATOM   3084  SG  CYS C 180     -10.690  19.963  16.331  1.00 79.46           S  
ATOM   3085  N   PRO C 181      -5.966  20.046  14.820  1.00 81.13           N  
ATOM   3086  CA  PRO C 181      -4.558  20.421  14.974  1.00 81.13           C  
ATOM   3087  C   PRO C 181      -4.154  21.584  14.070  1.00 81.13           C  
ATOM   3088  O   PRO C 181      -3.360  22.437  14.473  1.00 81.13           O  
ATOM   3089  CB  PRO C 181      -3.808  19.144  14.587  1.00 81.13           C  
ATOM   3090  CG  PRO C 181      -4.814  18.050  14.740  1.00 81.13           C  
ATOM   3091  CD  PRO C 181      -6.187  18.639  14.590  1.00 81.13           C  
ATOM   3092  N   ASP C 182      -4.756  21.649  12.916  1.00 79.01           N  
ATOM   3093  CA  ASP C 182      -4.479  22.771  12.025  1.00 79.01           C  
ATOM   3094  C   ASP C 182      -5.116  24.057  12.547  1.00 79.01           C  
ATOM   3095  O   ASP C 182      -4.525  25.135  12.444  1.00 79.01           O  
ATOM   3096  CB  ASP C 182      -4.984  22.471  10.612  1.00 79.01           C  
ATOM   3097  CG  ASP C 182      -4.167  21.403   9.906  1.00 79.01           C  
ATOM   3098  OD1 ASP C 182      -3.022  21.131  10.328  1.00 79.01           O  
ATOM   3099  OD2 ASP C 182      -4.673  20.830   8.915  1.00 79.01           O  
ATOM   3100  N   ALA C 183      -6.280  23.874  13.121  1.00 78.64           N  
ATOM   3101  CA  ALA C 183      -6.951  25.034  13.703  1.00 78.64           C  
ATOM   3102  C   ALA C 183      -6.164  25.583  14.890  1.00 78.64           C  
ATOM   3103  O   ALA C 183      -6.064  26.800  15.066  1.00 78.64           O  
ATOM   3104  CB  ALA C 183      -8.370  24.668  14.133  1.00 78.64           C  
ATOM   3105  N   ILE C 184      -5.634  24.652  15.665  1.00 79.44           N  
ATOM   3106  CA  ILE C 184      -4.840  25.054  16.822  1.00 79.44           C  
ATOM   3107  C   ILE C 184      -3.587  25.792  16.357  1.00 79.44           C  
ATOM   3108  O   ILE C 184      -3.235  26.839  16.907  1.00 79.44           O  
ATOM   3109  CB  ILE C 184      -4.453  23.837  17.691  1.00 79.44           C  
ATOM   3110  CG1 ILE C 184      -5.695  23.253  18.375  1.00 79.44           C  
ATOM   3111  CG2 ILE C 184      -3.392  24.227  18.725  1.00 79.44           C  
ATOM   3112  CD1 ILE C 184      -5.452  21.917  19.065  1.00 79.44           C  
ATOM   3113  N   LYS C 185      -2.967  25.270  15.323  1.00 79.17           N  
ATOM   3114  CA  LYS C 185      -1.782  25.935  14.788  1.00 79.17           C  
ATOM   3115  C   LYS C 185      -2.132  27.307  14.217  1.00 79.17           C  
ATOM   3116  O   LYS C 185      -1.392  28.273  14.411  1.00 79.17           O  
ATOM   3117  CB  LYS C 185      -1.122  25.073  13.710  1.00 79.17           C  
ATOM   3118  CG  LYS C 185       0.215  25.609  13.221  1.00 79.17           C  
ATOM   3119  CD  LYS C 185       0.837  24.689  12.179  1.00 79.17           C  
ATOM   3120  CE  LYS C 185       2.144  25.257  11.640  1.00 79.17           C  
ATOM   3121  NZ  LYS C 185       2.712  24.406  10.552  1.00 79.17           N  
ATOM   3122  N   GLU C 186      -3.272  27.415  13.619  1.00 74.51           N  
ATOM   3123  CA  GLU C 186      -3.704  28.682  13.038  1.00 74.51           C  
ATOM   3124  C   GLU C 186      -3.983  29.719  14.121  1.00 74.51           C  
ATOM   3125  O   GLU C 186      -3.698  30.905  13.941  1.00 74.51           O  
ATOM   3126  CB  GLU C 186      -4.948  28.479  12.169  1.00 74.51           C  
ATOM   3127  CG  GLU C 186      -5.253  29.651  11.248  1.00 74.51           C  
ATOM   3128  CD  GLU C 186      -6.502  29.444  10.407  1.00 74.51           C  
ATOM   3129  OE1 GLU C 186      -6.916  30.385   9.693  1.00 74.51           O  
ATOM   3130  OE2 GLU C 186      -7.073  28.332  10.463  1.00 74.51           O  
ATOM   3131  N   VAL C 187      -4.518  29.232  15.254  1.00 75.06           N  
ATOM   3132  CA  VAL C 187      -4.788  30.145  16.360  1.00 75.06           C  
ATOM   3133  C   VAL C 187      -3.481  30.770  16.844  1.00 75.06           C  
ATOM   3134  O   VAL C 187      -3.415  31.979  17.080  1.00 75.06           O  
ATOM   3135  CB  VAL C 187      -5.500  29.426  17.528  1.00 75.06           C  
ATOM   3136  CG1 VAL C 187      -5.516  30.309  18.775  1.00 75.06           C  
ATOM   3137  CG2 VAL C 187      -6.922  29.037  17.127  1.00 75.06           C  
ATOM   3138  N   PHE C 188      -2.445  29.986  16.823  1.00 72.14           N  
ATOM   3139  CA  PHE C 188      -1.184  30.488  17.357  1.00 72.14           C  
ATOM   3140  C   PHE C 188      -0.389  31.210  16.276  1.00 72.14           C  
ATOM   3141  O   PHE C 188       0.362  32.144  16.570  1.00 72.14           O  
ATOM   3142  CB  PHE C 188      -0.354  29.343  17.943  1.00 72.14           C  
ATOM   3143  CG  PHE C 188      -0.833  28.872  19.289  1.00 72.14           C  
ATOM   3144  CD1 PHE C 188      -0.498  29.565  20.445  1.00 72.14           C  
ATOM   3145  CD2 PHE C 188      -1.621  27.732  19.399  1.00 72.14           C  
ATOM   3146  CE1 PHE C 188      -0.940  29.132  21.692  1.00 72.14           C  
ATOM   3147  CE2 PHE C 188      -2.068  27.293  20.642  1.00 72.14           C  
ATOM   3148  CZ  PHE C 188      -1.726  27.993  21.788  1.00 72.14           C  
ATOM   3149  N   ASP C 189      -0.627  30.824  15.064  1.00 71.38           N  
ATOM   3150  CA  ASP C 189       0.142  31.461  14.001  1.00 71.38           C  
ATOM   3151  C   ASP C 189      -0.521  32.757  13.543  1.00 71.38           C  
ATOM   3152  O   ASP C 189       0.143  33.788  13.411  1.00 71.38           O  
ATOM   3153  CB  ASP C 189       0.309  30.508  12.815  1.00 71.38           C  
ATOM   3154  CG  ASP C 189       1.335  29.417  13.070  1.00 71.38           C  
ATOM   3155  OD1 ASP C 189       2.093  29.512  14.060  1.00 71.38           O  
ATOM   3156  OD2 ASP C 189       1.389  28.456  12.273  1.00 71.38           O  
ATOM   3157  N   ASN C 190      -1.897  32.683  13.291  1.00 65.23           N  
ATOM   3158  CA  ASN C 190      -2.573  33.847  12.729  1.00 65.23           C  
ATOM   3159  C   ASN C 190      -3.318  34.634  13.804  1.00 65.23           C  
ATOM   3160  O   ASN C 190      -3.522  35.841  13.664  1.00 65.23           O  
ATOM   3161  CB  ASN C 190      -3.536  33.424  11.618  1.00 65.23           C  
ATOM   3162  CG  ASN C 190      -2.817  32.912  10.386  1.00 65.23           C  
ATOM   3163  ND2 ASN C 190      -3.562  32.291   9.479  1.00 65.23           N  
ATOM   3164  OD1 ASN C 190      -1.601  33.073  10.249  1.00 65.23           O  
ATOM   3165  N   LYS C 191      -3.735  33.983  14.842  1.00 64.80           N  
ATOM   3166  CA  LYS C 191      -4.528  34.662  15.862  1.00 64.80           C  
ATOM   3167  C   LYS C 191      -3.745  34.805  17.164  1.00 64.80           C  
ATOM   3168  O   LYS C 191      -4.332  34.838  18.247  1.00 64.80           O  
ATOM   3169  CB  LYS C 191      -5.835  33.910  16.115  1.00 64.80           C  
ATOM   3170  CG  LYS C 191      -6.739  33.810  14.895  1.00 64.80           C  
ATOM   3171  CD  LYS C 191      -8.065  33.142  15.235  1.00 64.80           C  
ATOM   3172  CE  LYS C 191      -8.966  33.033  14.013  1.00 64.80           C  
ATOM   3173  NZ  LYS C 191     -10.252  32.344  14.332  1.00 64.80           N  
ATOM   3174  N   PHE C 192      -2.464  34.845  16.993  1.00 73.21           N  
ATOM   3175  CA  PHE C 192      -1.610  34.990  18.166  1.00 73.21           C  
ATOM   3176  C   PHE C 192      -1.865  36.323  18.860  1.00 73.21           C  
ATOM   3177  O   PHE C 192      -1.763  36.421  20.085  1.00 73.21           O  
ATOM   3178  CB  PHE C 192      -0.133  34.877  17.774  1.00 73.21           C  
ATOM   3179  CG  PHE C 192       0.805  34.834  18.949  1.00 73.21           C  
ATOM   3180  CD1 PHE C 192       1.624  35.917  19.244  1.00 73.21           C  
ATOM   3181  CD2 PHE C 192       0.868  33.708  19.761  1.00 73.21           C  
ATOM   3182  CE1 PHE C 192       2.494  35.879  20.332  1.00 73.21           C  
ATOM   3183  CE2 PHE C 192       1.735  33.663  20.850  1.00 73.21           C  
ATOM   3184  CZ  PHE C 192       2.547  34.749  21.132  1.00 73.21           C  
ATOM   3185  N   HIS C 193      -2.317  37.313  18.074  1.00 64.14           N  
ATOM   3186  CA  HIS C 193      -2.606  38.630  18.631  1.00 64.14           C  
ATOM   3187  C   HIS C 193      -3.816  38.582  19.558  1.00 64.14           C  
ATOM   3188  O   HIS C 193      -3.895  39.346  20.523  1.00 64.14           O  
ATOM   3189  CB  HIS C 193      -2.842  39.645  17.512  1.00 64.14           C  
ATOM   3190  CG  HIS C 193      -3.876  39.217  16.520  1.00 64.14           C  
ATOM   3191  CD2 HIS C 193      -5.190  39.526  16.416  1.00 64.14           C  
ATOM   3192  ND1 HIS C 193      -3.598  38.359  15.478  1.00 64.14           N  
ATOM   3193  CE1 HIS C 193      -4.699  38.160  14.773  1.00 64.14           C  
ATOM   3194  NE2 HIS C 193      -5.680  38.858  15.321  1.00 64.14           N  
ATOM   3195  N   ILE C 194      -4.710  37.693  19.234  1.00 66.61           N  
ATOM   3196  CA  ILE C 194      -5.868  37.563  20.110  1.00 66.61           C  
ATOM   3197  C   ILE C 194      -5.440  36.951  21.443  1.00 66.61           C  
ATOM   3198  O   ILE C 194      -5.898  37.380  22.505  1.00 66.61           O  
ATOM   3199  CB  ILE C 194      -6.977  36.708  19.459  1.00 66.61           C  
ATOM   3200  CG1 ILE C 194      -7.476  37.372  18.170  1.00 66.61           C  
ATOM   3201  CG2 ILE C 194      -8.131  36.482  20.440  1.00 66.61           C  
ATOM   3202  CD1 ILE C 194      -8.526  36.561  17.423  1.00 66.61           C  
ATOM   3203  N   ILE C 195      -4.459  36.085  21.400  1.00 72.93           N  
ATOM   3204  CA  ILE C 195      -3.940  35.477  22.620  1.00 72.93           C  
ATOM   3205  C   ILE C 195      -3.173  36.519  23.432  1.00 72.93           C  
ATOM   3206  O   ILE C 195      -3.297  36.574  24.657  1.00 72.93           O  
ATOM   3207  CB  ILE C 195      -3.032  34.267  22.306  1.00 72.93           C  
ATOM   3208  CG1 ILE C 195      -3.837  33.162  21.614  1.00 72.93           C  
ATOM   3209  CG2 ILE C 195      -2.368  33.744  23.583  1.00 72.93           C  
ATOM   3210  CD1 ILE C 195      -2.993  31.985  21.143  1.00 72.93           C  
ATOM   3211  N   GLY C 196      -2.447  37.314  22.731  1.00 69.24           N  
ATOM   3212  CA  GLY C 196      -1.766  38.414  23.395  1.00 69.24           C  
ATOM   3213  C   GLY C 196      -2.718  39.437  23.985  1.00 69.24           C  
ATOM   3214  O   GLY C 196      -2.517  39.905  25.107  1.00 69.24           O  
ATOM   3215  N   ALA C 197      -3.826  39.706  23.220  1.00 68.91           N  
ATOM   3216  CA  ALA C 197      -4.815  40.660  23.713  1.00 68.91           C  
ATOM   3217  C   ALA C 197      -5.519  40.126  24.957  1.00 68.91           C  
ATOM   3218  O   ALA C 197      -5.753  40.871  25.913  1.00 68.91           O  
ATOM   3219  CB  ALA C 197      -5.836  40.979  22.624  1.00 68.91           C  
ATOM   3220  N   VAL C 198      -5.726  38.840  24.943  1.00 76.13           N  
ATOM   3221  CA  VAL C 198      -6.352  38.232  26.112  1.00 76.13           C  
ATOM   3222  C   VAL C 198      -5.374  38.242  27.286  1.00 76.13           C  
ATOM   3223  O   VAL C 198      -5.763  38.519  28.423  1.00 76.13           O  
ATOM   3224  CB  VAL C 198      -6.819  36.788  25.821  1.00 76.13           C  
ATOM   3225  CG1 VAL C 198      -7.257  36.092  27.109  1.00 76.13           C  
ATOM   3226  CG2 VAL C 198      -7.954  36.792  24.798  1.00 76.13           C  
ATOM   3227  N   GLY C 199      -4.124  38.091  26.943  1.00 74.49           N  
ATOM   3228  CA  GLY C 199      -3.105  38.167  27.978  1.00 74.49           C  
ATOM   3229  C   GLY C 199      -2.965  39.553  28.577  1.00 74.49           C  
ATOM   3230  O   GLY C 199      -2.898  39.704  29.798  1.00 74.49           O  
ATOM   3231  N   ILE C 200      -3.017  40.493  27.706  1.00 73.10           N  
ATOM   3232  CA  ILE C 200      -2.920  41.871  28.177  1.00 73.10           C  
ATOM   3233  C   ILE C 200      -4.193  42.250  28.930  1.00 73.10           C  
ATOM   3234  O   ILE C 200      -4.134  42.930  29.957  1.00 73.10           O  
ATOM   3235  CB  ILE C 200      -2.676  42.852  27.008  1.00 73.10           C  
ATOM   3236  CG1 ILE C 200      -1.277  42.641  26.417  1.00 73.10           C  
ATOM   3237  CG2 ILE C 200      -2.862  44.300  27.471  1.00 73.10           C  
ATOM   3238  CD1 ILE C 200      -0.990  43.492  25.188  1.00 73.10           C  
ATOM   3239  N   GLY C 201      -5.367  41.784  28.421  1.00 73.34           N  
ATOM   3240  CA  GLY C 201      -6.615  42.042  29.123  1.00 73.34           C  
ATOM   3241  C   GLY C 201      -6.639  41.467  30.526  1.00 73.34           C  
ATOM   3242  O   GLY C 201      -7.058  42.140  31.471  1.00 73.34           O  
ATOM   3243  N   ILE C 202      -6.043  40.331  30.654  1.00 81.00           N  
ATOM   3244  CA  ILE C 202      -5.980  39.697  31.965  1.00 81.00           C  
ATOM   3245  C   ILE C 202      -5.019  40.469  32.867  1.00 81.00           C  
ATOM   3246  O   ILE C 202      -5.308  40.697  34.043  1.00 81.00           O  
ATOM   3247  CB  ILE C 202      -5.542  38.219  31.858  1.00 81.00           C  
ATOM   3248  CG1 ILE C 202      -6.634  37.387  31.176  1.00 81.00           C  
ATOM   3249  CG2 ILE C 202      -5.207  37.653  33.241  1.00 81.00           C  
ATOM   3250  CD1 ILE C 202      -6.221  35.953  30.873  1.00 81.00           C  
ATOM   3251  N   ALA C 203      -3.932  41.018  32.266  1.00 76.57           N  
ATOM   3252  CA  ALA C 203      -2.954  41.781  33.036  1.00 76.57           C  
ATOM   3253  C   ALA C 203      -3.543  43.107  33.509  1.00 76.57           C  
ATOM   3254  O   ALA C 203      -3.335  43.511  34.655  1.00 76.57           O  
ATOM   3255  CB  ALA C 203      -1.697  42.027  32.204  1.00 76.57           C  
ATOM   3256  N   VAL C 204      -4.358  43.668  32.689  1.00 76.21           N  
ATOM   3257  CA  VAL C 204      -4.953  44.955  33.035  1.00 76.21           C  
ATOM   3258  C   VAL C 204      -5.985  44.766  34.144  1.00 76.21           C  
ATOM   3259  O   VAL C 204      -6.015  45.533  35.109  1.00 76.21           O  
ATOM   3260  CB  VAL C 204      -5.609  45.626  31.806  1.00 76.21           C  
ATOM   3261  CG1 VAL C 204      -6.469  46.812  32.235  1.00 76.21           C  
ATOM   3262  CG2 VAL C 204      -4.541  46.070  30.809  1.00 76.21           C  
ATOM   3263  N   VAL C 205      -6.749  43.755  34.048  1.00 80.83           N  
ATOM   3264  CA  VAL C 205      -7.755  43.486  35.069  1.00 80.83           C  
ATOM   3265  C   VAL C 205      -7.071  43.169  36.397  1.00 80.83           C  
ATOM   3266  O   VAL C 205      -7.521  43.614  37.456  1.00 80.83           O  
ATOM   3267  CB  VAL C 205      -8.686  42.324  34.658  1.00 80.83           C  
ATOM   3268  CG1 VAL C 205      -9.557  41.886  35.835  1.00 80.83           C  
ATOM   3269  CG2 VAL C 205      -9.555  42.730  33.470  1.00 80.83           C  
ATOM   3270  N   MET C 206      -5.922  42.546  36.353  1.00 82.49           N  
ATOM   3271  CA  MET C 206      -5.191  42.201  37.569  1.00 82.49           C  
ATOM   3272  C   MET C 206      -4.565  43.441  38.198  1.00 82.49           C  
ATOM   3273  O   MET C 206      -4.588  43.601  39.420  1.00 82.49           O  
ATOM   3274  CB  MET C 206      -4.108  41.162  37.271  1.00 82.49           C  
ATOM   3275  CG  MET C 206      -4.653  39.769  37.004  1.00 82.49           C  
ATOM   3276  SD  MET C 206      -3.323  38.527  36.769  1.00 82.49           S  
ATOM   3277  CE  MET C 206      -2.681  38.422  38.464  1.00 82.49           C  
ATOM   3278  N   ILE C 207      -4.098  44.333  37.363  1.00 77.35           N  
ATOM   3279  CA  ILE C 207      -3.490  45.560  37.867  1.00 77.35           C  
ATOM   3280  C   ILE C 207      -4.563  46.445  38.500  1.00 77.35           C  
ATOM   3281  O   ILE C 207      -4.362  46.991  39.587  1.00 77.35           O  
ATOM   3282  CB  ILE C 207      -2.755  46.329  36.747  1.00 77.35           C  
ATOM   3283  CG1 ILE C 207      -1.494  45.570  36.318  1.00 77.35           C  
ATOM   3284  CG2 ILE C 207      -2.411  47.750  37.203  1.00 77.35           C  
ATOM   3285  CD1 ILE C 207      -0.795  46.167  35.103  1.00 77.35           C  
ATOM   3286  N   PHE C 208      -5.712  46.461  37.871  1.00 78.70           N  
ATOM   3287  CA  PHE C 208      -6.808  47.223  38.459  1.00 78.70           C  
ATOM   3288  C   PHE C 208      -7.256  46.599  39.775  1.00 78.70           C  
ATOM   3289  O   PHE C 208      -7.567  47.312  40.731  1.00 78.70           O  
ATOM   3290  CB  PHE C 208      -7.989  47.304  37.487  1.00 78.70           C  
ATOM   3291  CG  PHE C 208      -7.945  48.502  36.576  1.00 78.70           C  
ATOM   3292  CD1 PHE C 208      -8.429  49.733  37.001  1.00 78.70           C  
ATOM   3293  CD2 PHE C 208      -7.419  48.396  35.296  1.00 78.70           C  
ATOM   3294  CE1 PHE C 208      -8.389  50.843  36.161  1.00 78.70           C  
ATOM   3295  CE2 PHE C 208      -7.376  49.501  34.450  1.00 78.70           C  
ATOM   3296  CZ  PHE C 208      -7.863  50.723  34.884  1.00 78.70           C  
ATOM   3297  N   GLY C 209      -7.215  45.290  39.796  1.00 80.72           N  
ATOM   3298  CA  GLY C 209      -7.531  44.623  41.050  1.00 80.72           C  
ATOM   3299  C   GLY C 209      -6.539  44.931  42.155  1.00 80.72           C  
ATOM   3300  O   GLY C 209      -6.929  45.129  43.308  1.00 80.72           O  
ATOM   3301  N   MET C 210      -5.331  45.085  41.864  1.00 84.28           N  
ATOM   3302  CA  MET C 210      -4.301  45.405  42.848  1.00 84.28           C  
ATOM   3303  C   MET C 210      -4.425  46.851  43.314  1.00 84.28           C  
ATOM   3304  O   MET C 210      -4.340  47.132  44.511  1.00 84.28           O  
ATOM   3305  CB  MET C 210      -2.907  45.159  42.266  1.00 84.28           C  
ATOM   3306  CG  MET C 210      -2.566  43.688  42.094  1.00 84.28           C  
ATOM   3307  SD  MET C 210      -0.806  43.425  41.642  1.00 84.28           S  
ATOM   3308  CE  MET C 210      -0.835  43.971  39.912  1.00 84.28           C  
ATOM   3309  N   ILE C 211      -4.720  47.726  42.369  1.00 76.40           N  
ATOM   3310  CA  ILE C 211      -4.819  49.146  42.692  1.00 76.40           C  
ATOM   3311  C   ILE C 211      -6.035  49.389  43.583  1.00 76.40           C  
ATOM   3312  O   ILE C 211      -5.929  50.043  44.623  1.00 76.40           O  
ATOM   3313  CB  ILE C 211      -4.910  50.010  41.415  1.00 76.40           C  
ATOM   3314  CG1 ILE C 211      -3.584  49.968  40.646  1.00 76.40           C  
ATOM   3315  CG2 ILE C 211      -5.294  51.451  41.764  1.00 76.40           C  
ATOM   3316  CD1 ILE C 211      -3.626  50.678  39.299  1.00 76.40           C  
ATOM   3317  N   PHE C 212      -7.134  48.798  43.196  1.00 80.76           N  
ATOM   3318  CA  PHE C 212      -8.352  48.993  43.975  1.00 80.76           C  
ATOM   3319  C   PHE C 212      -8.215  48.367  45.358  1.00 80.76           C  
ATOM   3320  O   PHE C 212      -8.695  48.925  46.347  1.00 80.76           O  
ATOM   3321  CB  PHE C 212      -9.559  48.397  43.245  1.00 80.76           C  
ATOM   3322  CG  PHE C 212      -9.972  49.169  42.022  1.00 80.76           C  
ATOM   3323  CD1 PHE C 212      -9.455  50.436  41.776  1.00 80.76           C  
ATOM   3324  CD2 PHE C 212     -10.876  48.630  41.117  1.00 80.76           C  
ATOM   3325  CE1 PHE C 212      -9.835  51.154  40.644  1.00 80.76           C  
ATOM   3326  CE2 PHE C 212     -11.259  49.340  39.983  1.00 80.76           C  
ATOM   3327  CZ  PHE C 212     -10.739  50.603  39.749  1.00 80.76           C  
ATOM   3328  N   SER C 213      -7.521  47.260  45.438  1.00 83.33           N  
ATOM   3329  CA  SER C 213      -7.327  46.594  46.721  1.00 83.33           C  
ATOM   3330  C   SER C 213      -6.421  47.411  47.636  1.00 83.33           C  
ATOM   3331  O   SER C 213      -6.696  47.547  48.831  1.00 83.33           O  
ATOM   3332  CB  SER C 213      -6.735  45.199  46.518  1.00 83.33           C  
ATOM   3333  OG  SER C 213      -6.421  44.599  47.763  1.00 83.33           O  
ATOM   3334  N   MET C 214      -5.480  48.001  47.109  1.00 80.19           N  
ATOM   3335  CA  MET C 214      -4.564  48.802  47.916  1.00 80.19           C  
ATOM   3336  C   MET C 214      -5.217  50.113  48.340  1.00 80.19           C  
ATOM   3337  O   MET C 214      -5.054  50.553  49.479  1.00 80.19           O  
ATOM   3338  CB  MET C 214      -3.275  49.084  47.144  1.00 80.19           C  
ATOM   3339  CG  MET C 214      -2.118  49.532  48.024  1.00 80.19           C  
ATOM   3340  SD  MET C 214      -1.569  48.219  49.183  1.00 80.19           S  
ATOM   3341  CE  MET C 214       0.230  48.441  49.087  1.00 80.19           C  
ATOM   3342  N   ILE C 215      -5.989  50.713  47.472  1.00 76.57           N  
ATOM   3343  CA  ILE C 215      -6.681  51.952  47.807  1.00 76.57           C  
ATOM   3344  C   ILE C 215      -7.691  51.695  48.923  1.00 76.57           C  
ATOM   3345  O   ILE C 215      -7.758  52.450  49.895  1.00 76.57           O  
ATOM   3346  CB  ILE C 215      -7.387  52.557  46.574  1.00 76.57           C  
ATOM   3347  CG1 ILE C 215      -6.354  53.085  45.571  1.00 76.57           C  
ATOM   3348  CG2 ILE C 215      -8.357  53.665  46.994  1.00 76.57           C  
ATOM   3349  CD1 ILE C 215      -6.962  53.636  44.289  1.00 76.57           C  
ATOM   3350  N   LEU C 216      -8.380  50.621  48.805  1.00 81.39           N  
ATOM   3351  CA  LEU C 216      -9.368  50.286  49.824  1.00 81.39           C  
ATOM   3352  C   LEU C 216      -8.689  49.889  51.130  1.00 81.39           C  
ATOM   3353  O   LEU C 216      -9.125  50.294  52.210  1.00 81.39           O  
ATOM   3354  CB  LEU C 216     -10.273  49.149  49.341  1.00 81.39           C  
ATOM   3355  CG  LEU C 216     -11.475  48.817  50.225  1.00 81.39           C  
ATOM   3356  CD1 LEU C 216     -12.408  50.019  50.327  1.00 81.39           C  
ATOM   3357  CD2 LEU C 216     -12.219  47.601  49.682  1.00 81.39           C  
ATOM   3358  N   CYS C 217      -7.647  49.184  51.030  1.00 80.77           N  
ATOM   3359  CA  CYS C 217      -6.903  48.769  52.213  1.00 80.77           C  
ATOM   3360  C   CYS C 217      -6.308  49.974  52.934  1.00 80.77           C  
ATOM   3361  O   CYS C 217      -6.405  50.080  54.157  1.00 80.77           O  
ATOM   3362  CB  CYS C 217      -5.790  47.793  51.831  1.00 80.77           C  
ATOM   3363  SG  CYS C 217      -4.921  47.090  53.248  1.00 80.77           S  
ATOM   3364  N   CYS C 218      -5.775  50.935  52.236  1.00 77.65           N  
ATOM   3365  CA  CYS C 218      -5.186  52.128  52.832  1.00 77.65           C  
ATOM   3366  C   CYS C 218      -6.268  53.052  53.382  1.00 77.65           C  
ATOM   3367  O   CYS C 218      -6.089  53.666  54.436  1.00 77.65           O  
ATOM   3368  CB  CYS C 218      -4.336  52.877  51.806  1.00 77.65           C  
ATOM   3369  SG  CYS C 218      -2.769  52.064  51.428  1.00 77.65           S  
ATOM   3370  N   ALA C 219      -7.373  53.156  52.709  1.00 76.30           N  
ATOM   3371  CA  ALA C 219      -8.474  53.985  53.193  1.00 76.30           C  
ATOM   3372  C   ALA C 219      -9.041  53.437  54.500  1.00 76.30           C  
ATOM   3373  O   ALA C 219      -9.366  54.201  55.412  1.00 76.30           O  
ATOM   3374  CB  ALA C 219      -9.573  54.079  52.138  1.00 76.30           C  
ATOM   3375  N   ILE C 220      -9.068  52.168  54.640  1.00 78.91           N  
ATOM   3376  CA  ILE C 220      -9.558  51.533  55.859  1.00 78.91           C  
ATOM   3377  C   ILE C 220      -8.555  51.743  56.990  1.00 78.91           C  
ATOM   3378  O   ILE C 220      -8.941  52.016  58.129  1.00 78.91           O  
ATOM   3379  CB  ILE C 220      -9.816  50.024  55.644  1.00 78.91           C  
ATOM   3380  CG1 ILE C 220     -10.938  49.814  54.621  1.00 78.91           C  
ATOM   3381  CG2 ILE C 220     -10.150  49.339  56.973  1.00 78.91           C  
ATOM   3382  CD1 ILE C 220     -11.033  48.390  54.091  1.00 78.91           C  
ATOM   3383  N   ARG C 221      -7.315  51.694  56.663  1.00 73.82           N  
ATOM   3384  CA  ARG C 221      -6.284  51.913  57.673  1.00 73.82           C  
ATOM   3385  C   ARG C 221      -6.296  53.357  58.163  1.00 73.82           C  
ATOM   3386  O   ARG C 221      -6.171  53.612  59.361  1.00 73.82           O  
ATOM   3387  CB  ARG C 221      -4.903  51.558  57.118  1.00 73.82           C  
ATOM   3388  CG  ARG C 221      -3.807  51.524  58.170  1.00 73.82           C  
ATOM   3389  CD  ARG C 221      -2.495  51.003  57.601  1.00 73.82           C  
ATOM   3390  NE  ARG C 221      -1.420  51.056  58.588  1.00 73.82           N  
ATOM   3391  CZ  ARG C 221      -0.185  50.604  58.388  1.00 73.82           C  
ATOM   3392  NH1 ARG C 221       0.158  50.057  57.228  1.00 73.82           N  
ATOM   3393  NH2 ARG C 221       0.715  50.702  59.355  1.00 73.82           N  
ATOM   3394  N   ARG C 222      -6.492  54.320  57.245  1.00 68.52           N  
ATOM   3395  CA  ARG C 222      -6.540  55.732  57.613  1.00 68.52           C  
ATOM   3396  C   ARG C 222      -7.776  56.037  58.453  1.00 68.52           C  
ATOM   3397  O   ARG C 222      -7.710  56.822  59.401  1.00 68.52           O  
ATOM   3398  CB  ARG C 222      -6.524  56.614  56.363  1.00 68.52           C  
ATOM   3399  CG  ARG C 222      -5.131  57.023  55.915  1.00 68.52           C  
ATOM   3400  CD  ARG C 222      -5.175  57.934  54.695  1.00 68.52           C  
ATOM   3401  NE  ARG C 222      -3.838  58.195  54.169  1.00 68.52           N  
ATOM   3402  CZ  ARG C 222      -3.576  58.952  53.107  1.00 68.52           C  
ATOM   3403  NH1 ARG C 222      -4.558  59.540  52.435  1.00 68.52           N  
ATOM   3404  NH2 ARG C 222      -2.322  59.123  52.715  1.00 68.52           N  
ATOM   3405  N   ASN C 223      -8.860  55.470  58.112  1.00 68.01           N  
ATOM   3406  CA  ASN C 223     -10.074  55.677  58.894  1.00 68.01           C  
ATOM   3407  C   ASN C 223      -9.943  55.095  60.298  1.00 68.01           C  
ATOM   3408  O   ASN C 223     -10.489  55.644  61.257  1.00 68.01           O  
ATOM   3409  CB  ASN C 223     -11.283  55.072  58.178  1.00 68.01           C  
ATOM   3410  CG  ASN C 223     -12.015  56.080  57.314  1.00 68.01           C  
ATOM   3411  ND2 ASN C 223     -13.004  55.609  56.565  1.00 68.01           N  
ATOM   3412  OD1 ASN C 223     -11.693  57.271  57.320  1.00 68.01           O  
ATOM   3413  N   ARG C 224      -9.193  54.081  60.466  1.00 60.02           N  
ATOM   3414  CA  ARG C 224      -8.986  53.491  61.786  1.00 60.02           C  
ATOM   3415  C   ARG C 224      -8.042  54.346  62.625  1.00 60.02           C  
ATOM   3416  O   ARG C 224      -8.207  54.451  63.842  1.00 60.02           O  
ATOM   3417  CB  ARG C 224      -8.434  52.070  61.659  1.00 60.02           C  
ATOM   3418  CG  ARG C 224      -9.409  50.989  62.098  1.00 60.02           C  
ATOM   3419  CD  ARG C 224      -8.755  49.614  62.117  1.00 60.02           C  
ATOM   3420  NE  ARG C 224      -9.679  48.584  62.585  1.00 60.02           N  
ATOM   3421  CZ  ARG C 224      -9.382  47.293  62.697  1.00 60.02           C  
ATOM   3422  NH1 ARG C 224      -8.173  46.846  62.376  1.00 60.02           N  
ATOM   3423  NH2 ARG C 224     -10.298  46.442  63.133  1.00 60.02           N  
ATOM   3424  N   GLU C 225      -7.037  54.937  61.940  1.00 57.05           N  
ATOM   3425  CA  GLU C 225      -6.124  55.803  62.679  1.00 57.05           C  
ATOM   3426  C   GLU C 225      -6.794  57.124  63.048  1.00 57.05           C  
ATOM   3427  O   GLU C 225      -6.465  57.729  64.071  1.00 57.05           O  
ATOM   3428  CB  GLU C 225      -4.855  56.068  61.864  1.00 57.05           C  
ATOM   3429  CG  GLU C 225      -3.832  54.943  61.940  1.00 57.05           C  
ATOM   3430  CD  GLU C 225      -2.574  55.223  61.133  1.00 57.05           C  
ATOM   3431  OE1 GLU C 225      -1.636  54.394  61.166  1.00 57.05           O  
ATOM   3432  OE2 GLU C 225      -2.525  56.279  60.464  1.00 57.05           O  
ATOM   3433  N   MET C 226      -7.745  57.640  62.249  1.00 52.86           N  
ATOM   3434  CA  MET C 226      -8.419  58.894  62.571  1.00 52.86           C  
ATOM   3435  C   MET C 226      -9.468  58.684  63.658  1.00 52.86           C  
ATOM   3436  O   MET C 226      -9.777  59.606  64.416  1.00 52.86           O  
ATOM   3437  CB  MET C 226      -9.074  59.490  61.323  1.00 52.86           C  
ATOM   3438  CG  MET C 226      -8.130  60.331  60.479  1.00 52.86           C  
ATOM   3439  SD  MET C 226      -9.000  61.670  59.576  1.00 52.86           S  
ATOM   3440  CE  MET C 226      -7.587  62.508  58.806  1.00 52.86           C  
ATOM   3441  N   VAL C 227      -9.989  57.648  63.907  1.00 43.15           N  
ATOM   3442  CA  VAL C 227     -10.919  57.507  65.022  1.00 43.15           C  
ATOM   3443  C   VAL C 227     -10.152  57.147  66.292  1.00 43.15           C  
ATOM   3444  O   VAL C 227      -9.195  56.370  66.247  1.00 43.15           O  
ATOM   3445  CB  VAL C 227     -11.998  56.440  64.730  1.00 43.15           C  
ATOM   3446  CG1 VAL C 227     -12.942  56.286  65.920  1.00 43.15           C  
ATOM   3447  CG2 VAL C 227     -12.779  56.804  63.468  1.00 43.15           C  
TER   
ATOM   3448  N   MET D   1      -2.256  82.107  40.079  1.00 50.76           N  
ATOM   3449  CA  MET D   1      -3.184  81.029  40.410  1.00 50.76           C  
ATOM   3450  C   MET D   1      -2.670  79.691  39.887  1.00 50.76           C  
ATOM   3451  O   MET D   1      -3.459  78.823  39.510  1.00 50.76           O  
ATOM   3452  CB  MET D   1      -4.571  81.317  39.835  1.00 50.76           C  
ATOM   3453  CG  MET D   1      -5.438  82.186  40.731  1.00 50.76           C  
ATOM   3454  SD  MET D   1      -7.156  82.348  40.107  1.00 50.76           S  
ATOM   3455  CE  MET D   1      -7.961  83.061  41.569  1.00 50.76           C  
ATOM   3456  N   GLY D   2      -1.402  79.529  39.335  1.00 59.66           N  
ATOM   3457  CA  GLY D   2      -0.792  78.358  38.727  1.00 59.66           C  
ATOM   3458  C   GLY D   2      -0.541  77.234  39.716  1.00 59.66           C  
ATOM   3459  O   GLY D   2      -0.370  77.480  40.912  1.00 59.66           O  
ATOM   3460  N   VAL D   3      -1.004  76.039  39.518  1.00 67.71           N  
ATOM   3461  CA  VAL D   3      -0.795  74.858  40.349  1.00 67.71           C  
ATOM   3462  C   VAL D   3       0.669  74.778  40.775  1.00 67.71           C  
ATOM   3463  O   VAL D   3       1.557  75.253  40.061  1.00 67.71           O  
ATOM   3464  CB  VAL D   3      -1.207  73.565  39.611  1.00 67.71           C  
ATOM   3465  CG1 VAL D   3      -2.717  73.348  39.703  1.00 67.71           C  
ATOM   3466  CG2 VAL D   3      -0.760  73.617  38.152  1.00 67.71           C  
ATOM   3467  N   GLU D   4       1.038  74.696  42.147  1.00 66.65           N  
ATOM   3468  CA  GLU D   4       2.397  74.704  42.680  1.00 66.65           C  
ATOM   3469  C   GLU D   4       2.892  73.285  42.947  1.00 66.65           C  
ATOM   3470  O   GLU D   4       2.095  72.348  43.027  1.00 66.65           O  
ATOM   3471  CB  GLU D   4       2.466  75.534  43.963  1.00 66.65           C  
ATOM   3472  CG  GLU D   4       2.324  77.033  43.735  1.00 66.65           C  
ATOM   3473  CD  GLU D   4       2.659  77.862  44.964  1.00 66.65           C  
ATOM   3474  OE1 GLU D   4       2.689  79.109  44.864  1.00 66.65           O  
ATOM   3475  OE2 GLU D   4       2.894  77.259  46.035  1.00 66.65           O  
ATOM   3476  N   GLY D   5       4.236  72.981  42.847  1.00 65.06           N  
ATOM   3477  CA  GLY D   5       5.009  71.810  43.229  1.00 65.06           C  
ATOM   3478  C   GLY D   5       4.998  70.718  42.177  1.00 65.06           C  
ATOM   3479  O   GLY D   5       5.265  70.979  41.001  1.00 65.06           O  
ATOM   3480  N   CYS D   6       4.581  69.398  42.535  1.00 61.73           N  
ATOM   3481  CA  CYS D   6       4.529  68.197  41.710  1.00 61.73           C  
ATOM   3482  C   CYS D   6       3.469  68.327  40.623  1.00 61.73           C  
ATOM   3483  O   CYS D   6       3.644  67.819  39.515  1.00 61.73           O  
ATOM   3484  CB  CYS D   6       4.241  66.967  42.570  1.00 61.73           C  
ATOM   3485  SG  CYS D   6       5.453  65.642  42.373  1.00 61.73           S  
ATOM   3486  N   THR D   7       2.501  69.070  40.840  1.00 68.99           N  
ATOM   3487  CA  THR D   7       1.423  69.280  39.881  1.00 68.99           C  
ATOM   3488  C   THR D   7       1.871  70.212  38.758  1.00 68.99           C  
ATOM   3489  O   THR D   7       1.355  70.139  37.641  1.00 68.99           O  
ATOM   3490  CB  THR D   7       0.172  69.862  40.566  1.00 68.99           C  
ATOM   3491  CG2 THR D   7      -0.982  68.865  40.542  1.00 68.99           C  
ATOM   3492  OG1 THR D   7       0.484  70.182  41.927  1.00 68.99           O  
ATOM   3493  N   LYS D   8       2.912  70.979  39.127  1.00 74.76           N  
ATOM   3494  CA  LYS D   8       3.475  71.845  38.094  1.00 74.76           C  
ATOM   3495  C   LYS D   8       4.282  71.038  37.080  1.00 74.76           C  
ATOM   3496  O   LYS D   8       4.224  71.307  35.879  1.00 74.76           O  
ATOM   3497  CB  LYS D   8       4.355  72.927  38.722  1.00 74.76           C  
ATOM   3498  CG  LYS D   8       4.692  74.074  37.781  1.00 74.76           C  
ATOM   3499  CD  LYS D   8       5.497  75.158  38.486  1.00 74.76           C  
ATOM   3500  CE  LYS D   8       5.888  76.277  37.530  1.00 74.76           C  
ATOM   3501  NZ  LYS D   8       6.602  77.383  38.234  1.00 74.76           N  
ATOM   3502  N   CYS D   9       4.927  70.044  37.565  1.00 72.06           N  
ATOM   3503  CA  CYS D   9       5.671  69.160  36.674  1.00 72.06           C  
ATOM   3504  C   CYS D   9       4.726  68.347  35.798  1.00 72.06           C  
ATOM   3505  O   CYS D   9       4.981  68.163  34.606  1.00 72.06           O  
ATOM   3506  CB  CYS D   9       6.568  68.219  37.479  1.00 72.06           C  
ATOM   3507  SG  CYS D   9       7.903  67.482  36.513  1.00 72.06           S  
ATOM   3508  N   ILE D  10       3.676  67.994  36.323  1.00 74.83           N  
ATOM   3509  CA  ILE D  10       2.669  67.247  35.578  1.00 74.83           C  
ATOM   3510  C   ILE D  10       2.023  68.154  34.533  1.00 74.83           C  
ATOM   3511  O   ILE D  10       1.753  67.723  33.409  1.00 74.83           O  
ATOM   3512  CB  ILE D  10       1.592  66.659  36.516  1.00 74.83           C  
ATOM   3513  CG1 ILE D  10       2.189  65.543  37.381  1.00 74.83           C  
ATOM   3514  CG2 ILE D  10       0.394  66.147  35.710  1.00 74.83           C  
ATOM   3515  CD1 ILE D  10       1.235  64.999  38.435  1.00 74.83           C  
ATOM   3516  N   LYS D  11       1.959  69.323  34.854  1.00 78.54           N  
ATOM   3517  CA  LYS D  11       1.368  70.298  33.942  1.00 78.54           C  
ATOM   3518  C   LYS D  11       2.259  70.519  32.723  1.00 78.54           C  
ATOM   3519  O   LYS D  11       1.791  70.446  31.585  1.00 78.54           O  
ATOM   3520  CB  LYS D  11       1.124  71.625  34.660  1.00 78.54           C  
ATOM   3521  CG  LYS D  11       0.623  72.738  33.751  1.00 78.54           C  
ATOM   3522  CD  LYS D  11       0.494  74.058  34.502  1.00 78.54           C  
ATOM   3523  CE  LYS D  11       0.165  75.207  33.559  1.00 78.54           C  
ATOM   3524  NZ  LYS D  11      -0.087  76.478  34.303  1.00 78.54           N  
ATOM   3525  N   TYR D  12       3.540  70.640  33.034  1.00 78.40           N  
ATOM   3526  CA  TYR D  12       4.445  70.902  31.921  1.00 78.40           C  
ATOM   3527  C   TYR D  12       4.714  69.631  31.124  1.00 78.40           C  
ATOM   3528  O   TYR D  12       4.873  69.678  29.903  1.00 78.40           O  
ATOM   3529  CB  TYR D  12       5.766  71.490  32.428  1.00 78.40           C  
ATOM   3530  CG  TYR D  12       5.676  72.949  32.806  1.00 78.40           C  
ATOM   3531  CD1 TYR D  12       5.302  73.909  31.870  1.00 78.40           C  
ATOM   3532  CD2 TYR D  12       5.966  73.369  34.100  1.00 78.40           C  
ATOM   3533  CE1 TYR D  12       5.220  75.255  32.213  1.00 78.40           C  
ATOM   3534  CE2 TYR D  12       5.887  74.711  34.454  1.00 78.40           C  
ATOM   3535  CZ  TYR D  12       5.513  75.645  33.505  1.00 78.40           C  
ATOM   3536  OH  TYR D  12       5.432  76.976  33.851  1.00 78.40           O  
ATOM   3537  N   LEU D  13       4.663  68.487  31.749  1.00 79.41           N  
ATOM   3538  CA  LEU D  13       4.792  67.226  31.028  1.00 79.41           C  
ATOM   3539  C   LEU D  13       3.592  66.994  30.116  1.00 79.41           C  
ATOM   3540  O   LEU D  13       3.751  66.579  28.966  1.00 79.41           O  
ATOM   3541  CB  LEU D  13       4.934  66.059  32.009  1.00 79.41           C  
ATOM   3542  CG  LEU D  13       6.276  65.325  32.000  1.00 79.41           C  
ATOM   3543  CD1 LEU D  13       6.691  64.961  33.422  1.00 79.41           C  
ATOM   3544  CD2 LEU D  13       6.198  64.079  31.125  1.00 79.41           C  
ATOM   3545  N   LEU D  14       2.411  67.258  30.575  1.00 81.79           N  
ATOM   3546  CA  LEU D  14       1.198  67.125  29.775  1.00 81.79           C  
ATOM   3547  C   LEU D  14       1.201  68.113  28.614  1.00 81.79           C  
ATOM   3548  O   LEU D  14       0.755  67.785  27.513  1.00 81.79           O  
ATOM   3549  CB  LEU D  14      -0.044  67.343  30.643  1.00 81.79           C  
ATOM   3550  CG  LEU D  14      -0.767  66.083  31.120  1.00 81.79           C  
ATOM   3551  CD1 LEU D  14      -1.497  66.354  32.431  1.00 81.79           C  
ATOM   3552  CD2 LEU D  14      -1.741  65.589  30.055  1.00 81.79           C  
ATOM   3553  N   PHE D  15       1.763  69.218  28.859  1.00 84.35           N  
ATOM   3554  CA  PHE D  15       1.812  70.224  27.804  1.00 84.35           C  
ATOM   3555  C   PHE D  15       2.784  69.811  26.707  1.00 84.35           C  
ATOM   3556  O   PHE D  15       2.431  69.808  25.525  1.00 84.35           O  
ATOM   3557  CB  PHE D  15       2.215  71.586  28.378  1.00 84.35           C  
ATOM   3558  CG  PHE D  15       2.477  72.632  27.328  1.00 84.35           C  
ATOM   3559  CD1 PHE D  15       3.777  72.994  26.998  1.00 84.35           C  
ATOM   3560  CD2 PHE D  15       1.423  73.254  26.672  1.00 84.35           C  
ATOM   3561  CE1 PHE D  15       4.024  73.962  26.027  1.00 84.35           C  
ATOM   3562  CE2 PHE D  15       1.662  74.223  25.701  1.00 84.35           C  
ATOM   3563  CZ  PHE D  15       2.962  74.575  25.380  1.00 84.35           C  
ATOM   3564  N   VAL D  16       4.018  69.390  27.090  1.00 81.27           N  
ATOM   3565  CA  VAL D  16       5.051  69.095  26.103  1.00 81.27           C  
ATOM   3566  C   VAL D  16       4.659  67.858  25.298  1.00 81.27           C  
ATOM   3567  O   VAL D  16       4.756  67.853  24.068  1.00 81.27           O  
ATOM   3568  CB  VAL D  16       6.430  68.883  26.769  1.00 81.27           C  
ATOM   3569  CG1 VAL D  16       7.438  68.337  25.760  1.00 81.27           C  
ATOM   3570  CG2 VAL D  16       6.934  70.190  27.378  1.00 81.27           C  
ATOM   3571  N   PHE D  17       4.160  66.879  25.918  1.00 82.31           N  
ATOM   3572  CA  PHE D  17       3.811  65.640  25.234  1.00 82.31           C  
ATOM   3573  C   PHE D  17       2.614  65.849  24.315  1.00 82.31           C  
ATOM   3574  O   PHE D  17       2.614  65.385  23.172  1.00 82.31           O  
ATOM   3575  CB  PHE D  17       3.506  64.532  26.249  1.00 82.31           C  
ATOM   3576  CG  PHE D  17       4.637  63.557  26.439  1.00 82.31           C  
ATOM   3577  CD1 PHE D  17       4.924  62.605  25.468  1.00 82.31           C  
ATOM   3578  CD2 PHE D  17       5.412  63.592  27.590  1.00 82.31           C  
ATOM   3579  CE1 PHE D  17       5.969  61.702  25.643  1.00 82.31           C  
ATOM   3580  CE2 PHE D  17       6.458  62.692  27.772  1.00 82.31           C  
ATOM   3581  CZ  PHE D  17       6.735  61.748  26.797  1.00 82.31           C  
ATOM   3582  N   ASN D  18       1.640  66.581  24.735  1.00 83.09           N  
ATOM   3583  CA  ASN D  18       0.458  66.794  23.908  1.00 83.09           C  
ATOM   3584  C   ASN D  18       0.725  67.807  22.799  1.00 83.09           C  
ATOM   3585  O   ASN D  18       0.105  67.747  21.735  1.00 83.09           O  
ATOM   3586  CB  ASN D  18      -0.724  67.248  24.768  1.00 83.09           C  
ATOM   3587  CG  ASN D  18      -1.339  66.112  25.562  1.00 83.09           C  
ATOM   3588  ND2 ASN D  18      -1.262  66.204  26.884  1.00 83.09           N  
ATOM   3589  OD1 ASN D  18      -1.877  65.160  24.991  1.00 83.09           O  
ATOM   3590  N   PHE D  19       1.721  68.658  23.051  1.00 84.87           N  
ATOM   3591  CA  PHE D  19       2.130  69.574  21.992  1.00 84.87           C  
ATOM   3592  C   PHE D  19       2.795  68.818  20.849  1.00 84.87           C  
ATOM   3593  O   PHE D  19       2.526  69.091  19.677  1.00 84.87           O  
ATOM   3594  CB  PHE D  19       3.082  70.640  22.541  1.00 84.87           C  
ATOM   3595  CG  PHE D  19       3.452  71.699  21.537  1.00 84.87           C  
ATOM   3596  CD1 PHE D  19       4.719  71.724  20.967  1.00 84.87           C  
ATOM   3597  CD2 PHE D  19       2.531  72.669  21.163  1.00 84.87           C  
ATOM   3598  CE1 PHE D  19       5.063  72.703  20.037  1.00 84.87           C  
ATOM   3599  CE2 PHE D  19       2.869  73.650  20.235  1.00 84.87           C  
ATOM   3600  CZ  PHE D  19       4.135  73.666  19.674  1.00 84.87           C  
ATOM   3601  N   VAL D  20       3.629  67.844  21.223  1.00 82.50           N  
ATOM   3602  CA  VAL D  20       4.262  67.012  20.206  1.00 82.50           C  
ATOM   3603  C   VAL D  20       3.202  66.189  19.478  1.00 82.50           C  
ATOM   3604  O   VAL D  20       3.251  66.045  18.255  1.00 82.50           O  
ATOM   3605  CB  VAL D  20       5.332  66.081  20.819  1.00 82.50           C  
ATOM   3606  CG1 VAL D  20       5.813  65.058  19.791  1.00 82.50           C  
ATOM   3607  CG2 VAL D  20       6.506  66.897  21.356  1.00 82.50           C  
ATOM   3608  N   PHE D  21       2.200  65.662  20.152  1.00 82.55           N  
ATOM   3609  CA  PHE D  21       1.122  64.897  19.540  1.00 82.55           C  
ATOM   3610  C   PHE D  21       0.264  65.787  18.648  1.00 82.55           C  
ATOM   3611  O   PHE D  21      -0.231  65.342  17.609  1.00 82.55           O  
ATOM   3612  CB  PHE D  21       0.251  64.237  20.614  1.00 82.55           C  
ATOM   3613  CG  PHE D  21       0.712  62.859  21.006  1.00 82.55           C  
ATOM   3614  CD1 PHE D  21       0.540  61.782  20.143  1.00 82.55           C  
ATOM   3615  CD2 PHE D  21       1.315  62.639  22.237  1.00 82.55           C  
ATOM   3616  CE1 PHE D  21       0.965  60.506  20.504  1.00 82.55           C  
ATOM   3617  CE2 PHE D  21       1.743  61.366  22.604  1.00 82.55           C  
ATOM   3618  CZ  PHE D  21       1.566  60.301  21.736  1.00 82.55           C  
ATOM   3619  N   TRP D  22       0.085  67.020  19.038  1.00 86.15           N  
ATOM   3620  CA  TRP D  22      -0.653  67.982  18.226  1.00 86.15           C  
ATOM   3621  C   TRP D  22       0.081  68.269  16.921  1.00 86.15           C  
ATOM   3622  O   TRP D  22      -0.525  68.262  15.846  1.00 86.15           O  
ATOM   3623  CB  TRP D  22      -0.872  69.285  19.001  1.00 86.15           C  
ATOM   3624  CG  TRP D  22      -1.604  70.339  18.227  1.00 86.15           C  
ATOM   3625  CD1 TRP D  22      -2.942  70.375  17.946  1.00 86.15           C  
ATOM   3626  CD2 TRP D  22      -1.038  71.508  17.629  1.00 86.15           C  
ATOM   3627  CE2 TRP D  22      -2.091  72.209  17.001  1.00 86.15           C  
ATOM   3628  CE3 TRP D  22       0.261  72.032  17.562  1.00 86.15           C  
ATOM   3629  NE1 TRP D  22      -3.241  71.498  17.210  1.00 86.15           N  
ATOM   3630  CZ2 TRP D  22      -1.885  73.410  16.315  1.00 86.15           C  
ATOM   3631  CZ3 TRP D  22       0.463  73.226  16.880  1.00 86.15           C  
ATOM   3632  CH2 TRP D  22      -0.606  73.901  16.266  1.00 86.15           C  
ATOM   3633  N   LEU D  23       1.407  68.399  17.010  1.00 82.84           N  
ATOM   3634  CA  LEU D  23       2.210  68.631  15.815  1.00 82.84           C  
ATOM   3635  C   LEU D  23       2.214  67.400  14.915  1.00 82.84           C  
ATOM   3636  O   LEU D  23       2.099  67.519  13.693  1.00 82.84           O  
ATOM   3637  CB  LEU D  23       3.645  69.003  16.197  1.00 82.84           C  
ATOM   3638  CG  LEU D  23       3.870  70.440  16.672  1.00 82.84           C  
ATOM   3639  CD1 LEU D  23       5.274  70.594  17.248  1.00 82.84           C  
ATOM   3640  CD2 LEU D  23       3.644  71.423  15.529  1.00 82.84           C  
ATOM   3641  N   ALA D  24       2.272  66.231  15.563  1.00 85.09           N  
ATOM   3642  CA  ALA D  24       2.256  64.989  14.795  1.00 85.09           C  
ATOM   3643  C   ALA D  24       0.911  64.791  14.101  1.00 85.09           C  
ATOM   3644  O   ALA D  24       0.860  64.354  12.949  1.00 85.09           O  
ATOM   3645  CB  ALA D  24       2.564  63.799  15.700  1.00 85.09           C  
ATOM   3646  N   GLY D  25      -0.127  65.087  14.778  1.00 82.20           N  
ATOM   3647  CA  GLY D  25      -1.435  65.052  14.144  1.00 82.20           C  
ATOM   3648  C   GLY D  25      -1.558  66.011  12.976  1.00 82.20           C  
ATOM   3649  O   GLY D  25      -2.147  65.672  11.947  1.00 82.20           O  
ATOM   3650  N   GLY D  26      -0.979  67.099  13.066  1.00 82.93           N  
ATOM   3651  CA  GLY D  26      -0.956  68.066  11.980  1.00 82.93           C  
ATOM   3652  C   GLY D  26      -0.180  67.586  10.769  1.00 82.93           C  
ATOM   3653  O   GLY D  26      -0.626  67.755   9.632  1.00 82.93           O  
ATOM   3654  N   VAL D  27       0.891  66.944  11.047  1.00 81.72           N  
ATOM   3655  CA  VAL D  27       1.713  66.435   9.954  1.00 81.72           C  
ATOM   3656  C   VAL D  27       0.976  65.308   9.235  1.00 81.72           C  
ATOM   3657  O   VAL D  27       0.941  65.267   8.003  1.00 81.72           O  
ATOM   3658  CB  VAL D  27       3.085  65.938  10.461  1.00 81.72           C  
ATOM   3659  CG1 VAL D  27       3.821  65.173   9.362  1.00 81.72           C  
ATOM   3660  CG2 VAL D  27       3.928  67.112  10.956  1.00 81.72           C  
ATOM   3661  N   ILE D  28       0.365  64.422  10.032  1.00 81.76           N  
ATOM   3662  CA  ILE D  28      -0.365  63.308   9.437  1.00 81.76           C  
ATOM   3663  C   ILE D  28      -1.562  63.838   8.649  1.00 81.76           C  
ATOM   3664  O   ILE D  28      -1.824  63.388   7.531  1.00 81.76           O  
ATOM   3665  CB  ILE D  28      -0.834  62.302  10.512  1.00 81.76           C  
ATOM   3666  CG1 ILE D  28       0.369  61.579  11.128  1.00 81.76           C  
ATOM   3667  CG2 ILE D  28      -1.828  61.300   9.917  1.00 81.76           C  
ATOM   3668  CD1 ILE D  28       0.016  60.679  12.303  1.00 81.76           C  
ATOM   3669  N   LEU D  29      -2.264  64.736   9.199  1.00 81.19           N  
ATOM   3670  CA  LEU D  29      -3.390  65.350   8.503  1.00 81.19           C  
ATOM   3671  C   LEU D  29      -2.923  66.068   7.242  1.00 81.19           C  
ATOM   3672  O   LEU D  29      -3.561  65.966   6.191  1.00 81.19           O  
ATOM   3673  CB  LEU D  29      -4.118  66.333   9.424  1.00 81.19           C  
ATOM   3674  CG  LEU D  29      -5.337  67.043   8.830  1.00 81.19           C  
ATOM   3675  CD1 LEU D  29      -6.421  66.029   8.477  1.00 81.19           C  
ATOM   3676  CD2 LEU D  29      -5.871  68.089   9.801  1.00 81.19           C  
ATOM   3677  N   GLY D  30      -1.798  66.756   7.300  1.00 79.70           N  
ATOM   3678  CA  GLY D  30      -1.249  67.441   6.141  1.00 79.70           C  
ATOM   3679  C   GLY D  30      -0.867  66.498   5.016  1.00 79.70           C  
ATOM   3680  O   GLY D  30      -1.214  66.733   3.857  1.00 79.70           O  
ATOM   3681  N   VAL D  31      -0.305  65.447   5.441  1.00 77.52           N  
ATOM   3682  CA  VAL D  31       0.114  64.475   4.437  1.00 77.52           C  
ATOM   3683  C   VAL D  31      -1.111  63.782   3.845  1.00 77.52           C  
ATOM   3684  O   VAL D  31      -1.182  63.557   2.635  1.00 77.52           O  
ATOM   3685  CB  VAL D  31       1.084  63.430   5.030  1.00 77.52           C  
ATOM   3686  CG1 VAL D  31       1.328  62.295   4.036  1.00 77.52           C  
ATOM   3687  CG2 VAL D  31       2.403  64.089   5.426  1.00 77.52           C  
ATOM   3688  N   ALA D  32      -2.104  63.473   4.720  1.00 77.01           N  
ATOM   3689  CA  ALA D  32      -3.312  62.802   4.246  1.00 77.01           C  
ATOM   3690  C   ALA D  32      -4.103  63.702   3.301  1.00 77.01           C  
ATOM   3691  O   ALA D  32      -4.613  63.242   2.277  1.00 77.01           O  
ATOM   3692  CB  ALA D  32      -4.183  62.377   5.425  1.00 77.01           C  
ATOM   3693  N   LEU D  33      -4.186  64.904   3.637  1.00 75.27           N  
ATOM   3694  CA  LEU D  33      -4.891  65.850   2.779  1.00 75.27           C  
ATOM   3695  C   LEU D  33      -4.125  66.082   1.481  1.00 75.27           C  
ATOM   3696  O   LEU D  33      -4.730  66.258   0.421  1.00 75.27           O  
ATOM   3697  CB  LEU D  33      -5.101  67.180   3.507  1.00 75.27           C  
ATOM   3698  CG  LEU D  33      -6.174  67.194   4.597  1.00 75.27           C  
ATOM   3699  CD1 LEU D  33      -6.134  68.513   5.362  1.00 75.27           C  
ATOM   3700  CD2 LEU D  33      -7.554  66.962   3.993  1.00 75.27           C  
ATOM   3701  N   TRP D  34      -2.832  66.068   1.560  1.00 72.64           N  
ATOM   3702  CA  TRP D  34      -2.034  66.165   0.342  1.00 72.64           C  
ATOM   3703  C   TRP D  34      -2.279  64.966  -0.566  1.00 72.64           C  
ATOM   3704  O   TRP D  34      -2.423  65.118  -1.782  1.00 72.64           O  
ATOM   3705  CB  TRP D  34      -0.545  66.269   0.681  1.00 72.64           C  
ATOM   3706  CG  TRP D  34       0.355  66.267  -0.519  1.00 72.64           C  
ATOM   3707  CD1 TRP D  34       0.518  67.275  -1.428  1.00 72.64           C  
ATOM   3708  CD2 TRP D  34       1.212  65.203  -0.942  1.00 72.64           C  
ATOM   3709  CE2 TRP D  34       1.866  65.635  -2.117  1.00 72.64           C  
ATOM   3710  CE3 TRP D  34       1.491  63.924  -0.441  1.00 72.64           C  
ATOM   3711  NE1 TRP D  34       1.425  66.902  -2.391  1.00 72.64           N  
ATOM   3712  CZ2 TRP D  34       2.784  64.832  -2.798  1.00 72.64           C  
ATOM   3713  CZ3 TRP D  34       2.405  63.127  -1.121  1.00 72.64           C  
ATOM   3714  CH2 TRP D  34       3.039  63.586  -2.287  1.00 72.64           C  
ATOM   3715  N   LEU D  35      -2.425  63.852   0.079  1.00 69.30           N  
ATOM   3716  CA  LEU D  35      -2.698  62.647  -0.695  1.00 69.30           C  
ATOM   3717  C   LEU D  35      -4.089  62.704  -1.319  1.00 69.30           C  
ATOM   3718  O   LEU D  35      -4.294  62.222  -2.434  1.00 69.30           O  
ATOM   3719  CB  LEU D  35      -2.572  61.402   0.186  1.00 69.30           C  
ATOM   3720  CG  LEU D  35      -1.152  60.973   0.555  1.00 69.30           C  
ATOM   3721  CD1 LEU D  35      -1.188  59.878   1.617  1.00 69.30           C  
ATOM   3722  CD2 LEU D  35      -0.397  60.500  -0.682  1.00 69.30           C  
ATOM   3723  N   ARG D  36      -5.059  63.355  -0.663  1.00 69.54           N  
ATOM   3724  CA  ARG D  36      -6.442  63.425  -1.121  1.00 69.54           C  
ATOM   3725  C   ARG D  36      -6.608  64.489  -2.201  1.00 69.54           C  
ATOM   3726  O   ARG D  36      -7.355  64.294  -3.162  1.00 69.54           O  
ATOM   3727  CB  ARG D  36      -7.383  63.716   0.050  1.00 69.54           C  
ATOM   3728  CG  ARG D  36      -8.824  63.966  -0.364  1.00 69.54           C  
ATOM   3729  CD  ARG D  36      -9.485  62.703  -0.899  1.00 69.54           C  
ATOM   3730  NE  ARG D  36     -10.881  62.935  -1.257  1.00 69.54           N  
ATOM   3731  CZ  ARG D  36     -11.377  62.825  -2.486  1.00 69.54           C  
ATOM   3732  NH1 ARG D  36     -10.596  62.484  -3.504  1.00 69.54           N  
ATOM   3733  NH2 ARG D  36     -12.664  63.059  -2.700  1.00 69.54           N  
ATOM   3734  N   HIS D  37      -6.061  65.640  -2.005  1.00 63.63           N  
ATOM   3735  CA  HIS D  37      -6.346  66.773  -2.877  1.00 63.63           C  
ATOM   3736  C   HIS D  37      -5.270  66.929  -3.947  1.00 63.63           C  
ATOM   3737  O   HIS D  37      -5.293  67.888  -4.721  1.00 63.63           O  
ATOM   3738  CB  HIS D  37      -6.464  68.061  -2.061  1.00 63.63           C  
ATOM   3739  CG  HIS D  37      -7.747  68.174  -1.300  1.00 63.63           C  
ATOM   3740  CD2 HIS D  37      -7.985  68.434   0.007  1.00 63.63           C  
ATOM   3741  ND1 HIS D  37      -8.980  68.009  -1.892  1.00 63.63           N  
ATOM   3742  CE1 HIS D  37      -9.925  68.164  -0.980  1.00 63.63           C  
ATOM   3743  NE2 HIS D  37      -9.348  68.421   0.182  1.00 63.63           N  
ATOM   3744  N   ASP D  38      -4.382  66.084  -3.940  1.00 59.66           N  
ATOM   3745  CA  ASP D  38      -3.436  66.157  -5.049  1.00 59.66           C  
ATOM   3746  C   ASP D  38      -4.140  65.951  -6.387  1.00 59.66           C  
ATOM   3747  O   ASP D  38      -5.003  65.079  -6.514  1.00 59.66           O  
ATOM   3748  CB  ASP D  38      -2.324  65.120  -4.874  1.00 59.66           C  
ATOM   3749  CG  ASP D  38      -1.195  65.287  -5.876  1.00 59.66           C  
ATOM   3750  OD1 ASP D  38      -0.950  64.361  -6.680  1.00 59.66           O  
ATOM   3751  OD2 ASP D  38      -0.541  66.353  -5.859  1.00 59.66           O  
ATOM   3752  N   PRO D  39      -4.179  66.904  -7.262  1.00 56.40           N  
ATOM   3753  CA  PRO D  39      -4.904  66.844  -8.533  1.00 56.40           C  
ATOM   3754  C   PRO D  39      -4.748  65.499  -9.238  1.00 56.40           C  
ATOM   3755  O   PRO D  39      -5.686  65.023  -9.883  1.00 56.40           O  
ATOM   3756  CB  PRO D  39      -4.268  67.968  -9.355  1.00 56.40           C  
ATOM   3757  CG  PRO D  39      -3.206  68.535  -8.469  1.00 56.40           C  
ATOM   3758  CD  PRO D  39      -3.197  67.764  -7.181  1.00 56.40           C  
ATOM   3759  N   GLN D  40      -3.698  64.842  -9.159  1.00 49.47           N  
ATOM   3760  CA  GLN D  40      -3.486  63.575  -9.850  1.00 49.47           C  
ATOM   3761  C   GLN D  40      -4.284  62.451  -9.196  1.00 49.47           C  
ATOM   3762  O   GLN D  40      -4.819  61.579  -9.885  1.00 49.47           O  
ATOM   3763  CB  GLN D  40      -1.999  63.218  -9.874  1.00 49.47           C  
ATOM   3764  CG  GLN D  40      -1.200  63.981 -10.922  1.00 49.47           C  
ATOM   3765  CD  GLN D  40      -0.617  63.075 -11.990  1.00 49.47           C  
ATOM   3766  NE2 GLN D  40      -0.094  63.674 -13.055  1.00 49.47           N  
ATOM   3767  OE1 GLN D  40      -0.635  61.847 -11.860  1.00 49.47           O  
ATOM   3768  N   THR D  41      -4.440  62.470  -7.856  1.00 50.16           N  
ATOM   3769  CA  THR D  41      -5.212  61.461  -7.139  1.00 50.16           C  
ATOM   3770  C   THR D  41      -6.690  61.838  -7.101  1.00 50.16           C  
ATOM   3771  O   THR D  41      -7.556  60.965  -7.015  1.00 50.16           O  
ATOM   3772  CB  THR D  41      -4.690  61.276  -5.702  1.00 50.16           C  
ATOM   3773  CG2 THR D  41      -3.734  60.091  -5.613  1.00 50.16           C  
ATOM   3774  OG1 THR D  41      -4.000  62.464  -5.294  1.00 50.16           O  
ATOM   3775  N   THR D  42      -6.990  63.205  -7.096  1.00 48.96           N  
ATOM   3776  CA  THR D  42      -8.376  63.658  -7.079  1.00 48.96           C  
ATOM   3777  C   THR D  42      -9.139  63.114  -8.283  1.00 48.96           C  
ATOM   3778  O   THR D  42     -10.330  62.813  -8.186  1.00 48.96           O  
ATOM   3779  CB  THR D  42      -8.460  65.196  -7.066  1.00 48.96           C  
ATOM   3780  CG2 THR D  42      -9.438  65.684  -6.002  1.00 48.96           C  
ATOM   3781  OG1 THR D  42      -7.163  65.738  -6.791  1.00 48.96           O  
ATOM   3782  N   ASN D  43      -8.478  63.101  -9.490  1.00 44.56           N  
ATOM   3783  CA  ASN D  43      -9.202  62.588 -10.648  1.00 44.56           C  
ATOM   3784  C   ASN D  43      -9.694  61.162 -10.415  1.00 44.56           C  
ATOM   3785  O   ASN D  43     -10.742  60.770 -10.933  1.00 44.56           O  
ATOM   3786  CB  ASN D  43      -8.324  62.649 -11.900  1.00 44.56           C  
ATOM   3787  CG  ASN D  43      -8.780  63.711 -12.881  1.00 44.56           C  
ATOM   3788  ND2 ASN D  43      -8.085  63.814 -14.008  1.00 44.56           N  
ATOM   3789  OD1 ASN D  43      -9.747  64.434 -12.627  1.00 44.56           O  
ATOM   3790  N   LEU D  44      -8.906  60.437  -9.685  1.00 39.78           N  
ATOM   3791  CA  LEU D  44      -9.332  59.072  -9.396  1.00 39.78           C  
ATOM   3792  C   LEU D  44     -10.562  59.066  -8.494  1.00 39.78           C  
ATOM   3793  O   LEU D  44     -11.415  58.182  -8.604  1.00 39.78           O  
ATOM   3794  CB  LEU D  44      -8.198  58.283  -8.737  1.00 39.78           C  
ATOM   3795  CG  LEU D  44      -7.864  56.927  -9.362  1.00 39.78           C  
ATOM   3796  CD1 LEU D  44      -6.555  57.010 -10.139  1.00 39.78           C  
ATOM   3797  CD2 LEU D  44      -7.786  55.848  -8.287  1.00 39.78           C  
ATOM   3798  N   LEU D  45     -10.569  60.058  -7.473  1.00 41.95           N  
ATOM   3799  CA  LEU D  45     -11.755  60.155  -6.630  1.00 41.95           C  
ATOM   3800  C   LEU D  45     -12.989  60.485  -7.464  1.00 41.95           C  
ATOM   3801  O   LEU D  45     -14.085  59.999  -7.177  1.00 41.95           O  
ATOM   3802  CB  LEU D  45     -11.559  61.218  -5.547  1.00 41.95           C  
ATOM   3803  CG  LEU D  45     -10.895  60.751  -4.250  1.00 41.95           C  
ATOM   3804  CD1 LEU D  45     -10.125  61.899  -3.606  1.00 41.95           C  
ATOM   3805  CD2 LEU D  45     -11.936  60.192  -3.287  1.00 41.95           C  
ATOM   3806  N   TYR D  46     -12.834  61.467  -8.318  1.00 40.85           N  
ATOM   3807  CA  TYR D  46     -13.984  61.861  -9.123  1.00 40.85           C  
ATOM   3808  C   TYR D  46     -14.218  60.872 -10.260  1.00 40.85           C  
ATOM   3809  O   TYR D  46     -15.249  60.926 -10.936  1.00 40.85           O  
ATOM   3810  CB  TYR D  46     -13.789  63.270  -9.690  1.00 40.85           C  
ATOM   3811  CG  TYR D  46     -14.121  64.370  -8.710  1.00 40.85           C  
ATOM   3812  CD1 TYR D  46     -15.438  64.608  -8.321  1.00 40.85           C  
ATOM   3813  CD2 TYR D  46     -13.121  65.172  -8.172  1.00 40.85           C  
ATOM   3814  CE1 TYR D  46     -15.750  65.621  -7.421  1.00 40.85           C  
ATOM   3815  CE2 TYR D  46     -13.421  66.188  -7.271  1.00 40.85           C  
ATOM   3816  CZ  TYR D  46     -14.736  66.404  -6.902  1.00 40.85           C  
ATOM   3817  OH  TYR D  46     -15.039  67.409  -6.010  1.00 40.85           O  
ATOM   3818  N   LEU D  47     -13.174  60.191 -10.715  1.00 34.41           N  
ATOM   3819  CA  LEU D  47     -13.483  59.308 -11.835  1.00 34.41           C  
ATOM   3820  C   LEU D  47     -14.453  58.211 -11.411  1.00 34.41           C  
ATOM   3821  O   LEU D  47     -14.159  57.435 -10.499  1.00 34.41           O  
ATOM   3822  CB  LEU D  47     -12.201  58.685 -12.394  1.00 34.41           C  
ATOM   3823  CG  LEU D  47     -11.488  59.473 -13.494  1.00 34.41           C  
ATOM   3824  CD1 LEU D  47      -9.979  59.268 -13.400  1.00 34.41           C  
ATOM   3825  CD2 LEU D  47     -12.004  59.060 -14.868  1.00 34.41           C  
ATOM   3826  N   GLU D  48     -15.753  58.630 -11.167  1.00 34.87           N  
ATOM   3827  CA  GLU D  48     -16.837  57.654 -11.157  1.00 34.87           C  
ATOM   3828  C   GLU D  48     -16.668  56.629 -12.275  1.00 34.87           C  
ATOM   3829  O   GLU D  48     -16.654  56.984 -13.455  1.00 34.87           O  
ATOM   3830  CB  GLU D  48     -18.194  58.352 -11.288  1.00 34.87           C  
ATOM   3831  CG  GLU D  48     -18.735  58.893  -9.972  1.00 34.87           C  
ATOM   3832  CD  GLU D  48     -20.101  59.547 -10.109  1.00 34.87           C  
ATOM   3833  OE1 GLU D  48     -20.670  59.986  -9.083  1.00 34.87           O  
ATOM   3834  OE2 GLU D  48     -20.606  59.621 -11.252  1.00 34.87           O  
ATOM   3835  N   LEU D  49     -15.613  55.720 -12.297  1.00 31.94           N  
ATOM   3836  CA  LEU D  49     -15.856  54.813 -13.414  1.00 31.94           C  
ATOM   3837  C   LEU D  49     -17.303  54.329 -13.416  1.00 31.94           C  
ATOM   3838  O   LEU D  49     -17.979  54.376 -12.386  1.00 31.94           O  
ATOM   3839  CB  LEU D  49     -14.906  53.615 -13.349  1.00 31.94           C  
ATOM   3840  CG  LEU D  49     -14.035  53.373 -14.584  1.00 31.94           C  
ATOM   3841  CD1 LEU D  49     -12.576  53.687 -14.272  1.00 31.94           C  
ATOM   3842  CD2 LEU D  49     -14.186  51.936 -15.072  1.00 31.94           C  
ATOM   3843  N   GLY D  50     -17.996  53.706 -14.351  1.00 35.06           N  
ATOM   3844  CA  GLY D  50     -19.334  53.146 -14.444  1.00 35.06           C  
ATOM   3845  C   GLY D  50     -19.810  52.517 -13.147  1.00 35.06           C  
ATOM   3846  O   GLY D  50     -19.322  52.863 -12.069  1.00 35.06           O  
ATOM   3847  N   ASP D  51     -20.578  51.305 -13.314  1.00 34.28           N  
ATOM   3848  CA  ASP D  51     -21.272  50.431 -12.372  1.00 34.28           C  
ATOM   3849  C   ASP D  51     -20.285  49.739 -11.435  1.00 34.28           C  
ATOM   3850  O   ASP D  51     -20.680  48.909 -10.613  1.00 34.28           O  
ATOM   3851  CB  ASP D  51     -22.103  49.388 -13.123  1.00 34.28           C  
ATOM   3852  CG  ASP D  51     -23.403  49.949 -13.672  1.00 34.28           C  
ATOM   3853  OD1 ASP D  51     -23.804  51.063 -13.272  1.00 34.28           O  
ATOM   3854  OD2 ASP D  51     -24.034  49.269 -14.510  1.00 34.28           O  
ATOM   3855  N   LYS D  52     -18.890  49.411 -11.823  1.00 36.16           N  
ATOM   3856  CA  LYS D  52     -18.132  48.538 -10.933  1.00 36.16           C  
ATOM   3857  C   LYS D  52     -17.558  49.319  -9.754  1.00 36.16           C  
ATOM   3858  O   LYS D  52     -17.245  50.505  -9.882  1.00 36.16           O  
ATOM   3859  CB  LYS D  52     -17.006  47.839 -11.696  1.00 36.16           C  
ATOM   3860  CG  LYS D  52     -17.482  46.737 -12.631  1.00 36.16           C  
ATOM   3861  CD  LYS D  52     -16.313  45.946 -13.205  1.00 36.16           C  
ATOM   3862  CE  LYS D  52     -16.788  44.863 -14.163  1.00 36.16           C  
ATOM   3863  NZ  LYS D  52     -15.644  44.091 -14.736  1.00 36.16           N  
ATOM   3864  N   PRO D  53     -17.694  48.824  -8.512  1.00 38.09           N  
ATOM   3865  CA  PRO D  53     -17.292  49.482  -7.266  1.00 38.09           C  
ATOM   3866  C   PRO D  53     -15.866  50.026  -7.322  1.00 38.09           C  
ATOM   3867  O   PRO D  53     -14.986  49.401  -7.918  1.00 38.09           O  
ATOM   3868  CB  PRO D  53     -17.410  48.366  -6.225  1.00 38.09           C  
ATOM   3869  CG  PRO D  53     -17.577  47.113  -7.023  1.00 38.09           C  
ATOM   3870  CD  PRO D  53     -17.774  47.489  -8.463  1.00 38.09           C  
ATOM   3871  N   ALA D  54     -15.530  51.304  -7.471  1.00 37.73           N  
ATOM   3872  CA  ALA D  54     -14.339  52.149  -7.469  1.00 37.73           C  
ATOM   3873  C   ALA D  54     -13.247  51.557  -6.585  1.00 37.73           C  
ATOM   3874  O   ALA D  54     -13.534  50.794  -5.658  1.00 37.73           O  
ATOM   3875  CB  ALA D  54     -14.689  53.560  -7.005  1.00 37.73           C  
ATOM   3876  N   PRO D  55     -11.923  51.479  -6.930  1.00 46.53           N  
ATOM   3877  CA  PRO D  55     -10.703  51.199  -6.170  1.00 46.53           C  
ATOM   3878  C   PRO D  55     -10.738  51.784  -4.760  1.00 46.53           C  
ATOM   3879  O   PRO D  55     -10.255  52.897  -4.537  1.00 46.53           O  
ATOM   3880  CB  PRO D  55      -9.606  51.861  -7.008  1.00 46.53           C  
ATOM   3881  CG  PRO D  55     -10.338  52.619  -8.067  1.00 46.53           C  
ATOM   3882  CD  PRO D  55     -11.807  52.336  -7.926  1.00 46.53           C  
ATOM   3883  N   ASN D  56     -11.784  51.563  -3.997  1.00 54.60           N  
ATOM   3884  CA  ASN D  56     -12.303  52.125  -2.754  1.00 54.60           C  
ATOM   3885  C   ASN D  56     -11.367  51.850  -1.580  1.00 54.60           C  
ATOM   3886  O   ASN D  56     -11.294  52.641  -0.639  1.00 54.60           O  
ATOM   3887  CB  ASN D  56     -13.700  51.575  -2.458  1.00 54.60           C  
ATOM   3888  CG  ASN D  56     -14.801  52.550  -2.822  1.00 54.60           C  
ATOM   3889  ND2 ASN D  56     -16.047  52.154  -2.587  1.00 54.60           N  
ATOM   3890  OD1 ASN D  56     -14.535  53.651  -3.311  1.00 54.60           O  
ATOM   3891  N   THR D  57     -10.347  50.885  -1.857  1.00 61.82           N  
ATOM   3892  CA  THR D  57      -9.619  50.572  -0.632  1.00 61.82           C  
ATOM   3893  C   THR D  57      -8.515  51.596  -0.384  1.00 61.82           C  
ATOM   3894  O   THR D  57      -8.259  51.975   0.761  1.00 61.82           O  
ATOM   3895  CB  THR D  57      -9.010  49.160  -0.688  1.00 61.82           C  
ATOM   3896  CG2 THR D  57      -9.203  48.424   0.634  1.00 61.82           C  
ATOM   3897  OG1 THR D  57      -9.645  48.413  -1.734  1.00 61.82           O  
ATOM   3898  N   PHE D  58      -7.840  52.172  -1.434  1.00 59.85           N  
ATOM   3899  CA  PHE D  58      -6.812  53.198  -1.294  1.00 59.85           C  
ATOM   3900  C   PHE D  58      -7.403  54.482  -0.723  1.00 59.85           C  
ATOM   3901  O   PHE D  58      -6.849  55.063   0.212  1.00 59.85           O  
ATOM   3902  CB  PHE D  58      -6.147  53.482  -2.645  1.00 59.85           C  
ATOM   3903  CG  PHE D  58      -5.120  54.580  -2.597  1.00 59.85           C  
ATOM   3904  CD1 PHE D  58      -5.354  55.799  -3.221  1.00 59.85           C  
ATOM   3905  CD2 PHE D  58      -3.918  54.393  -1.925  1.00 59.85           C  
ATOM   3906  CE1 PHE D  58      -4.405  56.816  -3.178  1.00 59.85           C  
ATOM   3907  CE2 PHE D  58      -2.964  55.406  -1.878  1.00 59.85           C  
ATOM   3908  CZ  PHE D  58      -3.209  56.617  -2.505  1.00 59.85           C  
ATOM   3909  N   TYR D  59      -8.506  54.774  -1.212  1.00 61.73           N  
ATOM   3910  CA  TYR D  59      -9.144  56.004  -0.755  1.00 61.73           C  
ATOM   3911  C   TYR D  59      -9.661  55.852   0.670  1.00 61.73           C  
ATOM   3912  O   TYR D  59      -9.568  56.784   1.472  1.00 61.73           O  
ATOM   3913  CB  TYR D  59     -10.296  56.389  -1.690  1.00 61.73           C  
ATOM   3914  CG  TYR D  59      -9.850  57.138  -2.923  1.00 61.73           C  
ATOM   3915  CD1 TYR D  59      -9.261  58.396  -2.824  1.00 61.73           C  
ATOM   3916  CD2 TYR D  59     -10.020  56.589  -4.189  1.00 61.73           C  
ATOM   3917  CE1 TYR D  59      -8.852  59.090  -3.957  1.00 61.73           C  
ATOM   3918  CE2 TYR D  59      -9.614  57.274  -5.330  1.00 61.73           C  
ATOM   3919  CZ  TYR D  59      -9.032  58.522  -5.204  1.00 61.73           C  
ATOM   3920  OH  TYR D  59      -8.628  59.204  -6.330  1.00 61.73           O  
ATOM   3921  N   VAL D  60     -10.137  54.679   0.905  1.00 65.76           N  
ATOM   3922  CA  VAL D  60     -10.589  54.428   2.269  1.00 65.76           C  
ATOM   3923  C   VAL D  60      -9.411  54.541   3.234  1.00 65.76           C  
ATOM   3924  O   VAL D  60      -9.549  55.087   4.330  1.00 65.76           O  
ATOM   3925  CB  VAL D  60     -11.252  53.039   2.399  1.00 65.76           C  
ATOM   3926  CG1 VAL D  60     -11.520  52.704   3.865  1.00 65.76           C  
ATOM   3927  CG2 VAL D  60     -12.547  52.988   1.590  1.00 65.76           C  
ATOM   3928  N   GLY D  61      -8.281  54.218   2.799  1.00 70.10           N  
ATOM   3929  CA  GLY D  61      -7.077  54.364   3.600  1.00 70.10           C  
ATOM   3930  C   GLY D  61      -6.679  55.811   3.822  1.00 70.10           C  
ATOM   3931  O   GLY D  61      -6.277  56.189   4.924  1.00 70.10           O  
ATOM   3932  N   ILE D  62      -6.853  56.647   2.796  1.00 70.25           N  
ATOM   3933  CA  ILE D  62      -6.507  58.058   2.921  1.00 70.25           C  
ATOM   3934  C   ILE D  62      -7.483  58.747   3.872  1.00 70.25           C  
ATOM   3935  O   ILE D  62      -7.076  59.551   4.713  1.00 70.25           O  
ATOM   3936  CB  ILE D  62      -6.511  58.764   1.546  1.00 70.25           C  
ATOM   3937  CG1 ILE D  62      -5.371  58.232   0.669  1.00 70.25           C  
ATOM   3938  CG2 ILE D  62      -6.406  60.283   1.718  1.00 70.25           C  
ATOM   3939  CD1 ILE D  62      -5.349  58.814  -0.737  1.00 70.25           C  
ATOM   3940  N   TYR D  63      -8.708  58.373   3.812  1.00 70.09           N  
ATOM   3941  CA  TYR D  63      -9.683  58.978   4.712  1.00 70.09           C  
ATOM   3942  C   TYR D  63      -9.462  58.518   6.147  1.00 70.09           C  
ATOM   3943  O   TYR D  63      -9.679  59.280   7.091  1.00 70.09           O  
ATOM   3944  CB  TYR D  63     -11.109  58.635   4.267  1.00 70.09           C  
ATOM   3945  CG  TYR D  63     -11.592  59.451   3.093  1.00 70.09           C  
ATOM   3946  CD1 TYR D  63     -11.606  60.843   3.146  1.00 70.09           C  
ATOM   3947  CD2 TYR D  63     -12.036  58.833   1.930  1.00 70.09           C  
ATOM   3948  CE1 TYR D  63     -12.053  61.599   2.067  1.00 70.09           C  
ATOM   3949  CE2 TYR D  63     -12.484  59.579   0.845  1.00 70.09           C  
ATOM   3950  CZ  TYR D  63     -12.489  60.959   0.923  1.00 70.09           C  
ATOM   3951  OH  TYR D  63     -12.931  61.703  -0.148  1.00 70.09           O  
ATOM   3952  N   ILE D  64      -8.973  57.307   6.255  1.00 75.50           N  
ATOM   3953  CA  ILE D  64      -8.616  56.843   7.590  1.00 75.50           C  
ATOM   3954  C   ILE D  64      -7.437  57.656   8.122  1.00 75.50           C  
ATOM   3955  O   ILE D  64      -7.430  58.062   9.286  1.00 75.50           O  
ATOM   3956  CB  ILE D  64      -8.272  55.337   7.592  1.00 75.50           C  
ATOM   3957  CG1 ILE D  64      -9.523  54.503   7.291  1.00 75.50           C  
ATOM   3958  CG2 ILE D  64      -7.649  54.926   8.930  1.00 75.50           C  
ATOM   3959  CD1 ILE D  64      -9.249  53.015   7.127  1.00 75.50           C  
ATOM   3960  N   LEU D  65      -6.513  58.008   7.290  1.00 76.88           N  
ATOM   3961  CA  LEU D  65      -5.363  58.810   7.691  1.00 76.88           C  
ATOM   3962  C   LEU D  65      -5.787  60.233   8.039  1.00 76.88           C  
ATOM   3963  O   LEU D  65      -5.255  60.832   8.977  1.00 76.88           O  
ATOM   3964  CB  LEU D  65      -4.314  58.837   6.577  1.00 76.88           C  
ATOM   3965  CG  LEU D  65      -3.081  57.954   6.785  1.00 76.88           C  
ATOM   3966  CD1 LEU D  65      -2.926  56.977   5.625  1.00 76.88           C  
ATOM   3967  CD2 LEU D  65      -1.830  58.812   6.940  1.00 76.88           C  
ATOM   3968  N   ILE D  66      -6.786  60.757   7.233  1.00 78.74           N  
ATOM   3969  CA  ILE D  66      -7.304  62.092   7.511  1.00 78.74           C  
ATOM   3970  C   ILE D  66      -8.005  62.102   8.867  1.00 78.74           C  
ATOM   3971  O   ILE D  66      -7.776  62.996   9.685  1.00 78.74           O  
ATOM   3972  CB  ILE D  66      -8.271  62.565   6.403  1.00 78.74           C  
ATOM   3973  CG1 ILE D  66      -7.513  62.782   5.089  1.00 78.74           C  
ATOM   3974  CG2 ILE D  66      -9.002  63.842   6.832  1.00 78.74           C  
ATOM   3975  CD1 ILE D  66      -8.410  63.109   3.903  1.00 78.74           C  
ATOM   3976  N   ALA D  67      -8.713  61.059   9.184  1.00 80.66           N  
ATOM   3977  CA  ALA D  67      -9.448  60.984  10.443  1.00 80.66           C  
ATOM   3978  C   ALA D  67      -8.496  60.809  11.624  1.00 80.66           C  
ATOM   3979  O   ALA D  67      -8.648  61.467  12.655  1.00 80.66           O  
ATOM   3980  CB  ALA D  67     -10.457  59.838  10.403  1.00 80.66           C  
ATOM   3981  N   VAL D  68      -7.496  60.018  11.447  1.00 84.01           N  
ATOM   3982  CA  VAL D  68      -6.524  59.787  12.512  1.00 84.01           C  
ATOM   3983  C   VAL D  68      -5.729  61.064  12.770  1.00 84.01           C  
ATOM   3984  O   VAL D  68      -5.500  61.438  13.923  1.00 84.01           O  
ATOM   3985  CB  VAL D  68      -5.568  58.624  12.164  1.00 84.01           C  
ATOM   3986  CG1 VAL D  68      -4.396  58.579  13.143  1.00 84.01           C  
ATOM   3987  CG2 VAL D  68      -6.322  57.295  12.167  1.00 84.01           C  
ATOM   3988  N   GLY D  69      -5.408  61.755  11.655  1.00 83.88           N  
ATOM   3989  CA  GLY D  69      -4.691  63.010  11.813  1.00 83.88           C  
ATOM   3990  C   GLY D  69      -5.516  64.088  12.490  1.00 83.88           C  
ATOM   3991  O   GLY D  69      -5.027  64.782  13.383  1.00 83.88           O  
ATOM   3992  N   ALA D  70      -6.765  64.192  12.175  1.00 86.15           N  
ATOM   3993  CA  ALA D  70      -7.647  65.204  12.752  1.00 86.15           C  
ATOM   3994  C   ALA D  70      -7.925  64.915  14.223  1.00 86.15           C  
ATOM   3995  O   ALA D  70      -7.909  65.825  15.055  1.00 86.15           O  
ATOM   3996  CB  ALA D  70      -8.957  65.277  11.970  1.00 86.15           C  
ATOM   3997  N   VAL D  71      -8.094  63.651  14.534  1.00 87.62           N  
ATOM   3998  CA  VAL D  71      -8.368  63.273  15.917  1.00 87.62           C  
ATOM   3999  C   VAL D  71      -7.127  63.510  16.774  1.00 87.62           C  
ATOM   4000  O   VAL D  71      -7.224  64.029  17.889  1.00 87.62           O  
ATOM   4001  CB  VAL D  71      -8.817  61.799  16.024  1.00 87.62           C  
ATOM   4002  CG1 VAL D  71      -8.794  61.332  17.478  1.00 87.62           C  
ATOM   4003  CG2 VAL D  71     -10.211  61.621  15.425  1.00 87.62           C  
ATOM   4004  N   MET D  72      -5.987  63.221  16.249  1.00 85.44           N  
ATOM   4005  CA  MET D  72      -4.741  63.448  16.977  1.00 85.44           C  
ATOM   4006  C   MET D  72      -4.509  64.937  17.208  1.00 85.44           C  
ATOM   4007  O   MET D  72      -4.041  65.339  18.275  1.00 85.44           O  
ATOM   4008  CB  MET D  72      -3.558  62.845  16.218  1.00 85.44           C  
ATOM   4009  CG  MET D  72      -3.446  61.335  16.355  1.00 85.44           C  
ATOM   4010  SD  MET D  72      -1.977  60.657  15.490  1.00 85.44           S  
ATOM   4011  CE  MET D  72      -0.661  61.611  16.296  1.00 85.44           C  
ATOM   4012  N   MET D  73      -4.891  65.756  16.256  1.00 87.49           N  
ATOM   4013  CA  MET D  73      -4.740  67.203  16.383  1.00 87.49           C  
ATOM   4014  C   MET D  73      -5.713  67.763  17.416  1.00 87.49           C  
ATOM   4015  O   MET D  73      -5.334  68.590  18.247  1.00 87.49           O  
ATOM   4016  CB  MET D  73      -4.961  67.887  15.033  1.00 87.49           C  
ATOM   4017  CG  MET D  73      -4.368  69.285  14.952  1.00 87.49           C  
ATOM   4018  SD  MET D  73      -4.584  70.044  13.295  1.00 87.49           S  
ATOM   4019  CE  MET D  73      -4.900  71.766  13.770  1.00 87.49           C  
ATOM   4020  N   PHE D  74      -6.912  67.315  17.431  1.00 88.90           N  
ATOM   4021  CA  PHE D  74      -7.939  67.798  18.347  1.00 88.90           C  
ATOM   4022  C   PHE D  74      -7.625  67.383  19.779  1.00 88.90           C  
ATOM   4023  O   PHE D  74      -7.637  68.215  20.688  1.00 88.90           O  
ATOM   4024  CB  PHE D  74      -9.317  67.271  17.937  1.00 88.90           C  
ATOM   4025  CG  PHE D  74     -10.412  67.613  18.909  1.00 88.90           C  
ATOM   4026  CD1 PHE D  74     -10.961  66.637  19.734  1.00 88.90           C  
ATOM   4027  CD2 PHE D  74     -10.896  68.913  19.000  1.00 88.90           C  
ATOM   4028  CE1 PHE D  74     -11.974  66.953  20.635  1.00 88.90           C  
ATOM   4029  CE2 PHE D  74     -11.909  69.234  19.899  1.00 88.90           C  
ATOM   4030  CZ  PHE D  74     -12.448  68.253  20.715  1.00 88.90           C  
ATOM   4031  N   VAL D  75      -7.236  66.108  19.933  1.00 88.50           N  
ATOM   4032  CA  VAL D  75      -6.949  65.600  21.270  1.00 88.50           C  
ATOM   4033  C   VAL D  75      -5.656  66.221  21.793  1.00 88.50           C  
ATOM   4034  O   VAL D  75      -5.562  66.578  22.969  1.00 88.50           O  
ATOM   4035  CB  VAL D  75      -6.841  64.058  21.280  1.00 88.50           C  
ATOM   4036  CG1 VAL D  75      -6.360  63.559  22.640  1.00 88.50           C  
ATOM   4037  CG2 VAL D  75      -8.186  63.428  20.921  1.00 88.50           C  
ATOM   4038  N   GLY D  76      -4.693  66.424  20.899  1.00 87.35           N  
ATOM   4039  CA  GLY D  76      -3.464  67.092  21.298  1.00 87.35           C  
ATOM   4040  C   GLY D  76      -3.674  68.540  21.695  1.00 87.35           C  
ATOM   4041  O   GLY D  76      -3.068  69.020  22.657  1.00 87.35           O  
ATOM   4042  N   PHE D  77      -4.579  69.195  21.065  1.00 87.17           N  
ATOM   4043  CA  PHE D  77      -4.890  70.586  21.369  1.00 87.17           C  
ATOM   4044  C   PHE D  77      -5.569  70.704  22.729  1.00 87.17           C  
ATOM   4045  O   PHE D  77      -5.220  71.574  23.530  1.00 87.17           O  
ATOM   4046  CB  PHE D  77      -5.786  71.188  20.283  1.00 87.17           C  
ATOM   4047  CG  PHE D  77      -6.282  72.572  20.603  1.00 87.17           C  
ATOM   4048  CD1 PHE D  77      -7.579  72.773  21.059  1.00 87.17           C  
ATOM   4049  CD2 PHE D  77      -5.451  73.674  20.448  1.00 87.17           C  
ATOM   4050  CE1 PHE D  77      -8.041  74.053  21.357  1.00 87.17           C  
ATOM   4051  CE2 PHE D  77      -5.905  74.957  20.743  1.00 87.17           C  
ATOM   4052  CZ  PHE D  77      -7.200  75.144  21.196  1.00 87.17           C  
ATOM   4053  N   LEU D  78      -6.524  69.817  23.040  1.00 87.17           N  
ATOM   4054  CA  LEU D  78      -7.218  69.840  24.323  1.00 87.17           C  
ATOM   4055  C   LEU D  78      -6.245  69.589  25.471  1.00 87.17           C  
ATOM   4056  O   LEU D  78      -6.353  70.214  26.530  1.00 87.17           O  
ATOM   4057  CB  LEU D  78      -8.336  68.795  24.348  1.00 87.17           C  
ATOM   4058  CG  LEU D  78      -9.526  69.053  23.422  1.00 87.17           C  
ATOM   4059  CD1 LEU D  78     -10.457  67.846  23.409  1.00 87.17           C  
ATOM   4060  CD2 LEU D  78     -10.276  70.308  23.854  1.00 87.17           C  
ATOM   4061  N   GLY D  79      -5.225  68.722  25.216  1.00 85.31           N  
ATOM   4062  CA  GLY D  79      -4.255  68.394  26.250  1.00 85.31           C  
ATOM   4063  C   GLY D  79      -3.251  69.504  26.496  1.00 85.31           C  
ATOM   4064  O   GLY D  79      -2.978  69.857  27.646  1.00 85.31           O  
ATOM   4065  N   CYS D  80      -2.706  70.031  25.412  1.00 83.92           N  
ATOM   4066  CA  CYS D  80      -1.686  71.061  25.578  1.00 83.92           C  
ATOM   4067  C   CYS D  80      -2.306  72.372  26.045  1.00 83.92           C  
ATOM   4068  O   CYS D  80      -1.840  72.972  27.015  1.00 83.92           O  
ATOM   4069  CB  CYS D  80      -0.931  71.282  24.267  1.00 83.92           C  
ATOM   4070  SG  CYS D  80      -1.969  71.904  22.926  1.00 83.92           S  
ATOM   4071  N   TYR D  81      -3.436  72.798  25.420  1.00 83.48           N  
ATOM   4072  CA  TYR D  81      -4.101  74.035  25.816  1.00 83.48           C  
ATOM   4073  C   TYR D  81      -4.792  73.874  27.164  1.00 83.48           C  
ATOM   4074  O   TYR D  81      -4.838  74.814  27.962  1.00 83.48           O  
ATOM   4075  CB  TYR D  81      -5.120  74.460  24.754  1.00 83.48           C  
ATOM   4076  CG  TYR D  81      -5.337  75.953  24.686  1.00 83.48           C  
ATOM   4077  CD1 TYR D  81      -6.519  76.526  25.148  1.00 83.48           C  
ATOM   4078  CD2 TYR D  81      -4.362  76.791  24.156  1.00 83.48           C  
ATOM   4079  CE1 TYR D  81      -6.724  77.901  25.086  1.00 83.48           C  
ATOM   4080  CE2 TYR D  81      -4.556  78.167  24.089  1.00 83.48           C  
ATOM   4081  CZ  TYR D  81      -5.738  78.712  24.555  1.00 83.48           C  
ATOM   4082  OH  TYR D  81      -5.935  80.073  24.490  1.00 83.48           O  
ATOM   4083  N   GLY D  82      -5.298  72.743  27.472  1.00 84.34           N  
ATOM   4084  CA  GLY D  82      -5.916  72.485  28.763  1.00 84.34           C  
ATOM   4085  C   GLY D  82      -4.930  72.533  29.916  1.00 84.34           C  
ATOM   4086  O   GLY D  82      -5.255  73.026  30.998  1.00 84.34           O  
ATOM   4087  N   ALA D  83      -3.715  72.043  29.706  1.00 84.79           N  
ATOM   4088  CA  ALA D  83      -2.700  72.022  30.757  1.00 84.79           C  
ATOM   4089  C   ALA D  83      -2.132  73.418  30.997  1.00 84.79           C  
ATOM   4090  O   ALA D  83      -2.041  73.868  32.142  1.00 84.79           O  
ATOM   4091  CB  ALA D  83      -1.579  71.050  30.395  1.00 84.79           C  
ATOM   4092  N   ILE D  84      -1.898  74.204  29.971  1.00 81.88           N  
ATOM   4093  CA  ILE D  84      -1.248  75.502  30.106  1.00 81.88           C  
ATOM   4094  C   ILE D  84      -2.243  76.523  30.653  1.00 81.88           C  
ATOM   4095  O   ILE D  84      -1.891  77.354  31.494  1.00 81.88           O  
ATOM   4096  CB  ILE D  84      -0.668  75.988  28.758  1.00 81.88           C  
ATOM   4097  CG1 ILE D  84       0.857  76.110  28.847  1.00 81.88           C  
ATOM   4098  CG2 ILE D  84      -1.301  77.319  28.347  1.00 81.88           C  
ATOM   4099  CD1 ILE D  84       1.609  75.175  27.909  1.00 81.88           C  
ATOM   4100  N   GLN D  85      -3.552  76.457  30.313  1.00 81.61           N  
ATOM   4101  CA  GLN D  85      -4.558  77.409  30.772  1.00 81.61           C  
ATOM   4102  C   GLN D  85      -5.212  76.938  32.069  1.00 81.61           C  
ATOM   4103  O   GLN D  85      -6.010  77.662  32.666  1.00 81.61           O  
ATOM   4104  CB  GLN D  85      -5.624  77.625  29.696  1.00 81.61           C  
ATOM   4105  CG  GLN D  85      -5.198  78.585  28.593  1.00 81.61           C  
ATOM   4106  CD  GLN D  85      -6.372  79.113  27.788  1.00 81.61           C  
ATOM   4107  NE2 GLN D  85      -6.091  80.007  26.848  1.00 81.61           N  
ATOM   4108  OE1 GLN D  85      -7.521  78.718  28.011  1.00 81.61           O  
ATOM   4109  N   GLU D  86      -4.834  75.830  32.497  1.00 80.54           N  
ATOM   4110  CA  GLU D  86      -5.391  75.255  33.718  1.00 80.54           C  
ATOM   4111  C   GLU D  86      -6.916  75.308  33.707  1.00 80.54           C  
ATOM   4112  O   GLU D  86      -7.534  75.747  34.680  1.00 80.54           O  
ATOM   4113  CB  GLU D  86      -4.848  75.982  34.951  1.00 80.54           C  
ATOM   4114  CG  GLU D  86      -3.346  75.830  35.143  1.00 80.54           C  
ATOM   4115  CD  GLU D  86      -2.841  76.444  36.439  1.00 80.54           C  
ATOM   4116  OE1 GLU D  86      -1.630  76.330  36.733  1.00 80.54           O  
ATOM   4117  OE2 GLU D  86      -3.665  77.044  37.167  1.00 80.54           O  
ATOM   4118  N   SER D  87      -7.497  75.002  32.505  1.00 81.11           N  
ATOM   4119  CA  SER D  87      -8.948  74.956  32.351  1.00 81.11           C  
ATOM   4120  C   SER D  87      -9.495  73.573  32.690  1.00 81.11           C  
ATOM   4121  O   SER D  87      -9.141  72.584  32.045  1.00 81.11           O  
ATOM   4122  CB  SER D  87      -9.348  75.336  30.926  1.00 81.11           C  
ATOM   4123  OG  SER D  87     -10.716  75.048  30.693  1.00 81.11           O  
ATOM   4124  N   GLN D  88     -10.302  73.456  33.681  1.00 75.99           N  
ATOM   4125  CA  GLN D  88     -10.916  72.198  34.092  1.00 75.99           C  
ATOM   4126  C   GLN D  88     -11.795  71.626  32.983  1.00 75.99           C  
ATOM   4127  O   GLN D  88     -11.842  70.411  32.785  1.00 75.99           O  
ATOM   4128  CB  GLN D  88     -11.739  72.391  35.366  1.00 75.99           C  
ATOM   4129  CG  GLN D  88     -10.894  72.590  36.618  1.00 75.99           C  
ATOM   4130  CD  GLN D  88     -11.724  72.603  37.888  1.00 75.99           C  
ATOM   4131  NE2 GLN D  88     -11.054  72.559  39.035  1.00 75.99           N  
ATOM   4132  OE1 GLN D  88     -12.957  72.652  37.841  1.00 75.99           O  
ATOM   4133  N   CYS D  89     -12.382  72.496  32.230  1.00 76.83           N  
ATOM   4134  CA  CYS D  89     -13.268  72.054  31.158  1.00 76.83           C  
ATOM   4135  C   CYS D  89     -12.474  71.427  30.019  1.00 76.83           C  
ATOM   4136  O   CYS D  89     -12.836  70.361  29.517  1.00 76.83           O  
ATOM   4137  CB  CYS D  89     -14.096  73.225  30.631  1.00 76.83           C  
ATOM   4138  SG  CYS D  89     -15.450  72.728  29.544  1.00 76.83           S  
ATOM   4139  N   LEU D  90     -11.405  71.931  29.695  1.00 80.89           N  
ATOM   4140  CA  LEU D  90     -10.590  71.412  28.602  1.00 80.89           C  
ATOM   4141  C   LEU D  90      -9.861  70.141  29.024  1.00 80.89           C  
ATOM   4142  O   LEU D  90      -9.720  69.208  28.230  1.00 80.89           O  
ATOM   4143  CB  LEU D  90      -9.580  72.465  28.140  1.00 80.89           C  
ATOM   4144  CG  LEU D  90     -10.033  73.390  27.011  1.00 80.89           C  
ATOM   4145  CD1 LEU D  90      -9.498  74.802  27.235  1.00 80.89           C  
ATOM   4146  CD2 LEU D  90      -9.578  72.850  25.660  1.00 80.89           C  
ATOM   4147  N   LEU D  91      -9.479  70.103  30.258  1.00 82.11           N  
ATOM   4148  CA  LEU D  91      -8.827  68.899  30.763  1.00 82.11           C  
ATOM   4149  C   LEU D  91      -9.837  67.771  30.949  1.00 82.11           C  
ATOM   4150  O   LEU D  91      -9.519  66.604  30.714  1.00 82.11           O  
ATOM   4151  CB  LEU D  91      -8.118  69.190  32.088  1.00 82.11           C  
ATOM   4152  CG  LEU D  91      -6.742  69.850  31.990  1.00 82.11           C  
ATOM   4153  CD1 LEU D  91      -6.350  70.458  33.333  1.00 82.11           C  
ATOM   4154  CD2 LEU D  91      -5.695  68.841  31.528  1.00 82.11           C  
ATOM   4155  N   GLY D  92     -11.030  68.160  31.372  1.00 79.21           N  
ATOM   4156  CA  GLY D  92     -12.095  67.170  31.444  1.00 79.21           C  
ATOM   4157  C   GLY D  92     -12.495  66.625  30.087  1.00 79.21           C  
ATOM   4158  O   GLY D  92     -12.697  65.418  29.933  1.00 79.21           O  
ATOM   4159  N   THR D  93     -12.601  67.518  29.026  1.00 80.81           N  
ATOM   4160  CA  THR D  93     -12.898  67.076  27.668  1.00 80.81           C  
ATOM   4161  C   THR D  93     -11.753  66.237  27.109  1.00 80.81           C  
ATOM   4162  O   THR D  93     -11.985  65.257  26.397  1.00 80.81           O  
ATOM   4163  CB  THR D  93     -13.164  68.273  26.737  1.00 80.81           C  
ATOM   4164  CG2 THR D  93     -13.888  67.833  25.469  1.00 80.81           C  
ATOM   4165  OG1 THR D  93     -13.971  69.236  27.426  1.00 80.81           O  
ATOM   4166  N   PHE D  94     -10.513  66.517  27.450  1.00 85.93           N  
ATOM   4167  CA  PHE D  94      -9.336  65.745  27.067  1.00 85.93           C  
ATOM   4168  C   PHE D  94      -9.387  64.345  27.668  1.00 85.93           C  
ATOM   4169  O   PHE D  94      -9.194  63.354  26.962  1.00 85.93           O  
ATOM   4170  CB  PHE D  94      -8.056  66.460  27.509  1.00 85.93           C  
ATOM   4171  CG  PHE D  94      -6.802  65.665  27.263  1.00 85.93           C  
ATOM   4172  CD1 PHE D  94      -6.061  65.163  28.326  1.00 85.93           C  
ATOM   4173  CD2 PHE D  94      -6.362  65.422  25.968  1.00 85.93           C  
ATOM   4174  CE1 PHE D  94      -4.900  64.427  28.102  1.00 85.93           C  
ATOM   4175  CE2 PHE D  94      -5.203  64.688  25.736  1.00 85.93           C  
ATOM   4176  CZ  PHE D  94      -4.472  64.192  26.804  1.00 85.93           C  
ATOM   4177  N   PHE D  95      -9.717  64.367  28.930  1.00 80.78           N  
ATOM   4178  CA  PHE D  95      -9.857  63.080  29.601  1.00 80.78           C  
ATOM   4179  C   PHE D  95     -10.961  62.250  28.957  1.00 80.78           C  
ATOM   4180  O   PHE D  95     -10.776  61.061  28.691  1.00 80.78           O  
ATOM   4181  CB  PHE D  95     -10.152  63.279  31.091  1.00 80.78           C  
ATOM   4182  CG  PHE D  95     -10.388  61.995  31.840  1.00 80.78           C  
ATOM   4183  CD1 PHE D  95     -11.679  61.525  32.051  1.00 80.78           C  
ATOM   4184  CD2 PHE D  95      -9.320  61.258  32.334  1.00 80.78           C  
ATOM   4185  CE1 PHE D  95     -11.901  60.337  32.743  1.00 80.78           C  
ATOM   4186  CE2 PHE D  95      -9.534  60.071  33.027  1.00 80.78           C  
ATOM   4187  CZ  PHE D  95     -10.826  59.612  33.231  1.00 80.78           C  
ATOM   4188  N   THR D  96     -12.055  62.892  28.598  1.00 79.29           N  
ATOM   4189  CA  THR D  96     -13.179  62.179  28.001  1.00 79.29           C  
ATOM   4190  C   THR D  96     -12.828  61.693  26.598  1.00 79.29           C  
ATOM   4191  O   THR D  96     -13.162  60.566  26.225  1.00 79.29           O  
ATOM   4192  CB  THR D  96     -14.435  63.068  27.939  1.00 79.29           C  
ATOM   4193  CG2 THR D  96     -15.691  62.231  27.722  1.00 79.29           C  
ATOM   4194  OG1 THR D  96     -14.563  63.792  29.170  1.00 79.29           O  
ATOM   4195  N   CYS D  97     -12.099  62.392  25.853  1.00 81.96           N  
ATOM   4196  CA  CYS D  97     -11.662  62.004  24.517  1.00 81.96           C  
ATOM   4197  C   CYS D  97     -10.676  60.844  24.581  1.00 81.96           C  
ATOM   4198  O   CYS D  97     -10.741  59.923  23.765  1.00 81.96           O  
ATOM   4199  CB  CYS D  97     -11.020  63.191  23.798  1.00 81.96           C  
ATOM   4200  SG  CYS D  97     -12.208  64.434  23.243  1.00 81.96           S  
ATOM   4201  N   LEU D  98      -9.815  60.861  25.569  1.00 83.03           N  
ATOM   4202  CA  LEU D  98      -8.836  59.788  25.701  1.00 83.03           C  
ATOM   4203  C   LEU D  98      -9.510  58.488  26.131  1.00 83.03           C  
ATOM   4204  O   LEU D  98      -9.111  57.405  25.697  1.00 83.03           O  
ATOM   4205  CB  LEU D  98      -7.751  60.172  26.710  1.00 83.03           C  
ATOM   4206  CG  LEU D  98      -6.665  61.124  26.208  1.00 83.03           C  
ATOM   4207  CD1 LEU D  98      -5.715  61.491  27.344  1.00 83.03           C  
ATOM   4208  CD2 LEU D  98      -5.902  60.500  25.045  1.00 83.03           C  
ATOM   4209  N   VAL D  99     -10.594  58.597  26.989  1.00 79.49           N  
ATOM   4210  CA  VAL D  99     -11.342  57.412  27.400  1.00 79.49           C  
ATOM   4211  C   VAL D  99     -12.068  56.816  26.197  1.00 79.49           C  
ATOM   4212  O   VAL D  99     -12.045  55.601  25.989  1.00 79.49           O  
ATOM   4213  CB  VAL D  99     -12.351  57.740  28.524  1.00 79.49           C  
ATOM   4214  CG1 VAL D  99     -13.306  56.569  28.749  1.00 79.49           C  
ATOM   4215  CG2 VAL D  99     -11.615  58.090  29.816  1.00 79.49           C  
ATOM   4216  N   ILE D 100     -12.565  57.678  25.297  1.00 78.98           N  
ATOM   4217  CA  ILE D 100     -13.281  57.218  24.112  1.00 78.98           C  
ATOM   4218  C   ILE D 100     -12.294  56.623  23.111  1.00 78.98           C  
ATOM   4219  O   ILE D 100     -12.552  55.568  22.526  1.00 78.98           O  
ATOM   4220  CB  ILE D 100     -14.083  58.364  23.457  1.00 78.98           C  
ATOM   4221  CG1 ILE D 100     -15.166  58.874  24.414  1.00 78.98           C  
ATOM   4222  CG2 ILE D 100     -14.697  57.904  22.131  1.00 78.98           C  
ATOM   4223  CD1 ILE D 100     -15.879  60.130  23.932  1.00 78.98           C  
ATOM   4224  N   LEU D 101     -11.124  57.198  22.955  1.00 78.91           N  
ATOM   4225  CA  LEU D 101     -10.105  56.703  22.035  1.00 78.91           C  
ATOM   4226  C   LEU D 101      -9.532  55.376  22.521  1.00 78.91           C  
ATOM   4227  O   LEU D 101      -9.264  54.479  21.718  1.00 78.91           O  
ATOM   4228  CB  LEU D 101      -8.982  57.731  21.875  1.00 78.91           C  
ATOM   4229  CG  LEU D 101      -9.254  58.890  20.916  1.00 78.91           C  
ATOM   4230  CD1 LEU D 101      -8.242  60.010  21.137  1.00 78.91           C  
ATOM   4231  CD2 LEU D 101      -9.220  58.409  19.470  1.00 78.91           C  
ATOM   4232  N   PHE D 102      -9.356  55.308  23.813  1.00 80.07           N  
ATOM   4233  CA  PHE D 102      -8.861  54.062  24.384  1.00 80.07           C  
ATOM   4234  C   PHE D 102      -9.859  52.931  24.163  1.00 80.07           C  
ATOM   4235  O   PHE D 102      -9.476  51.824  23.777  1.00 80.07           O  
ATOM   4236  CB  PHE D 102      -8.579  54.229  25.880  1.00 80.07           C  
ATOM   4237  CG  PHE D 102      -7.990  53.004  26.528  1.00 80.07           C  
ATOM   4238  CD1 PHE D 102      -8.756  52.213  27.375  1.00 80.07           C  
ATOM   4239  CD2 PHE D 102      -6.671  52.645  26.288  1.00 80.07           C  
ATOM   4240  CE1 PHE D 102      -8.214  51.078  27.976  1.00 80.07           C  
ATOM   4241  CE2 PHE D 102      -6.121  51.513  26.885  1.00 80.07           C  
ATOM   4242  CZ  PHE D 102      -6.894  50.732  27.729  1.00 80.07           C  
ATOM   4243  N   ALA D 103     -11.135  53.262  24.301  1.00 74.34           N  
ATOM   4244  CA  ALA D 103     -12.177  52.264  24.074  1.00 74.34           C  
ATOM   4245  C   ALA D 103     -12.244  51.865  22.604  1.00 74.34           C  
ATOM   4246  O   ALA D 103     -12.389  50.684  22.280  1.00 74.34           O  
ATOM   4247  CB  ALA D 103     -13.530  52.794  24.542  1.00 74.34           C  
ATOM   4248  N   CYS D 104     -11.999  52.822  21.705  1.00 77.49           N  
ATOM   4249  CA  CYS D 104     -11.993  52.553  20.271  1.00 77.49           C  
ATOM   4250  C   CYS D 104     -10.770  51.734  19.874  1.00 77.49           C  
ATOM   4251  O   CYS D 104     -10.860  50.852  19.019  1.00 77.49           O  
ATOM   4252  CB  CYS D 104     -12.023  53.859  19.480  1.00 77.49           C  
ATOM   4253  SG  CYS D 104     -13.613  54.715  19.546  1.00 77.49           S  
ATOM   4254  N   GLU D 105      -9.670  51.983  20.520  1.00 76.33           N  
ATOM   4255  CA  GLU D 105      -8.439  51.264  20.210  1.00 76.33           C  
ATOM   4256  C   GLU D 105      -8.531  49.801  20.633  1.00 76.33           C  
ATOM   4257  O   GLU D 105      -8.079  48.910  19.910  1.00 76.33           O  
ATOM   4258  CB  GLU D 105      -7.241  51.933  20.888  1.00 76.33           C  
ATOM   4259  CG  GLU D 105      -6.109  52.282  19.933  1.00 76.33           C  
ATOM   4260  CD  GLU D 105      -4.893  52.869  20.632  1.00 76.33           C  
ATOM   4261  OE1 GLU D 105      -3.817  52.966  20.000  1.00 76.33           O  
ATOM   4262  OE2 GLU D 105      -5.018  53.235  21.822  1.00 76.33           O  
ATOM   4263  N   VAL D 106      -9.129  49.635  21.829  1.00 72.23           N  
ATOM   4264  CA  VAL D 106      -9.287  48.264  22.302  1.00 72.23           C  
ATOM   4265  C   VAL D 106     -10.261  47.514  21.395  1.00 72.23           C  
ATOM   4266  O   VAL D 106     -10.012  46.364  21.025  1.00 72.23           O  
ATOM   4267  CB  VAL D 106      -9.782  48.222  23.766  1.00 72.23           C  
ATOM   4268  CG1 VAL D 106     -10.136  46.793  24.175  1.00 72.23           C  
ATOM   4269  CG2 VAL D 106      -8.725  48.803  24.703  1.00 72.23           C  
ATOM   4270  N   ALA D 107     -11.297  48.214  20.917  1.00 72.70           N  
ATOM   4271  CA  ALA D 107     -12.279  47.589  20.036  1.00 72.70           C  
ATOM   4272  C   ALA D 107     -11.670  47.271  18.674  1.00 72.70           C  
ATOM   4273  O   ALA D 107     -11.864  46.176  18.139  1.00 72.70           O  
ATOM   4274  CB  ALA D 107     -13.500  48.492  19.872  1.00 72.70           C  
ATOM   4275  N   ALA D 108     -10.795  48.172  18.217  1.00 75.94           N  
ATOM   4276  CA  ALA D 108     -10.124  47.969  16.936  1.00 75.94           C  
ATOM   4277  C   ALA D 108      -9.026  46.916  17.053  1.00 75.94           C  
ATOM   4278  O   ALA D 108      -8.802  46.136  16.124  1.00 75.94           O  
ATOM   4279  CB  ALA D 108      -9.541  49.285  16.426  1.00 75.94           C  
ATOM   4280  N   GLY D 109      -8.421  46.968  18.219  1.00 74.61           N  
ATOM   4281  CA  GLY D 109      -7.397  45.962  18.449  1.00 74.61           C  
ATOM   4282  C   GLY D 109      -7.946  44.548  18.486  1.00 74.61           C  
ATOM   4283  O   GLY D 109      -7.388  43.643  17.864  1.00 74.61           O  
ATOM   4284  N   ILE D 110      -9.116  44.367  19.079  1.00 68.32           N  
ATOM   4285  CA  ILE D 110      -9.750  43.056  19.157  1.00 68.32           C  
ATOM   4286  C   ILE D 110     -10.271  42.651  17.780  1.00 68.32           C  
ATOM   4287  O   ILE D 110     -10.031  41.530  17.324  1.00 68.32           O  
ATOM   4288  CB  ILE D 110     -10.899  43.044  20.190  1.00 68.32           C  
ATOM   4289  CG1 ILE D 110     -10.351  43.278  21.602  1.00 68.32           C  
ATOM   4290  CG2 ILE D 110     -11.678  41.727  20.116  1.00 68.32           C  
ATOM   4291  CD1 ILE D 110     -11.428  43.439  22.666  1.00 68.32           C  
ATOM   4292  N   TRP D 111     -10.913  43.616  17.086  1.00 73.93           N  
ATOM   4293  CA  TRP D 111     -11.448  43.332  15.758  1.00 73.93           C  
ATOM   4294  C   TRP D 111     -10.325  43.044  14.768  1.00 73.93           C  
ATOM   4295  O   TRP D 111     -10.428  42.125  13.952  1.00 73.93           O  
ATOM   4296  CB  TRP D 111     -12.298  44.503  15.259  1.00 73.93           C  
ATOM   4297  CG  TRP D 111     -12.971  44.251  13.943  1.00 73.93           C  
ATOM   4298  CD1 TRP D 111     -14.182  43.650  13.738  1.00 73.93           C  
ATOM   4299  CD2 TRP D 111     -12.465  44.587  12.647  1.00 73.93           C  
ATOM   4300  CE2 TRP D 111     -13.425  44.161  11.702  1.00 73.93           C  
ATOM   4301  CE3 TRP D 111     -11.294  45.207  12.193  1.00 73.93           C  
ATOM   4302  NE1 TRP D 111     -14.461  43.594  12.392  1.00 73.93           N  
ATOM   4303  CZ2 TRP D 111     -13.248  44.338  10.327  1.00 73.93           C  
ATOM   4304  CZ3 TRP D 111     -11.120  45.382  10.825  1.00 73.93           C  
ATOM   4305  CH2 TRP D 111     -12.092  44.948   9.911  1.00 73.93           C  
ATOM   4306  N   GLY D 112      -9.195  43.822  14.920  1.00 72.02           N  
ATOM   4307  CA  GLY D 112      -8.053  43.654  14.035  1.00 72.02           C  
ATOM   4308  C   GLY D 112      -7.333  42.334  14.235  1.00 72.02           C  
ATOM   4309  O   GLY D 112      -6.897  41.707  13.266  1.00 72.02           O  
ATOM   4310  N   PHE D 113      -7.358  41.874  15.442  1.00 71.03           N  
ATOM   4311  CA  PHE D 113      -6.682  40.615  15.735  1.00 71.03           C  
ATOM   4312  C   PHE D 113      -7.480  39.434  15.195  1.00 71.03           C  
ATOM   4313  O   PHE D 113      -6.914  38.519  14.594  1.00 71.03           O  
ATOM   4314  CB  PHE D 113      -6.468  40.458  17.244  1.00 71.03           C  
ATOM   4315  CG  PHE D 113      -5.740  39.196  17.624  1.00 71.03           C  
ATOM   4316  CD1 PHE D 113      -6.427  38.116  18.163  1.00 71.03           C  
ATOM   4317  CD2 PHE D 113      -4.367  39.092  17.443  1.00 71.03           C  
ATOM   4318  CE1 PHE D 113      -5.756  36.948  18.517  1.00 71.03           C  
ATOM   4319  CE2 PHE D 113      -3.690  37.927  17.794  1.00 71.03           C  
ATOM   4320  CZ  PHE D 113      -4.386  36.857  18.331  1.00 71.03           C  
ATOM   4321  N   VAL D 114      -8.853  39.454  15.291  1.00 67.99           N  
ATOM   4322  CA  VAL D 114      -9.717  38.367  14.842  1.00 67.99           C  
ATOM   4323  C   VAL D 114      -9.764  38.339  13.316  1.00 67.99           C  
ATOM   4324  O   VAL D 114      -9.835  37.268  12.711  1.00 67.99           O  
ATOM   4325  CB  VAL D 114     -11.145  38.503  15.416  1.00 67.99           C  
ATOM   4326  CG1 VAL D 114     -12.074  37.453  14.809  1.00 67.99           C  
ATOM   4327  CG2 VAL D 114     -11.121  38.383  16.939  1.00 67.99           C  
ATOM   4328  N   ASN D 115      -9.656  39.566  12.698  1.00 70.25           N  
ATOM   4329  CA  ASN D 115      -9.736  39.680  11.246  1.00 70.25           C  
ATOM   4330  C   ASN D 115      -8.383  40.038  10.637  1.00 70.25           C  
ATOM   4331  O   ASN D 115      -8.313  40.828   9.693  1.00 70.25           O  
ATOM   4332  CB  ASN D 115     -10.789  40.715  10.847  1.00 70.25           C  
ATOM   4333  CG  ASN D 115     -12.195  40.298  11.233  1.00 70.25           C  
ATOM   4334  ND2 ASN D 115     -12.943  41.218  11.831  1.00 70.25           N  
ATOM   4335  OD1 ASN D 115     -12.603  39.158  10.998  1.00 70.25           O  
ATOM   4336  N   LYS D 116      -7.306  39.466  11.283  1.00 74.03           N  
ATOM   4337  CA  LYS D 116      -5.960  39.829  10.848  1.00 74.03           C  
ATOM   4338  C   LYS D 116      -5.752  39.498   9.373  1.00 74.03           C  
ATOM   4339  O   LYS D 116      -5.082  40.243   8.654  1.00 74.03           O  
ATOM   4340  CB  LYS D 116      -4.910  39.114  11.699  1.00 74.03           C  
ATOM   4341  CG  LYS D 116      -4.960  37.596  11.597  1.00 74.03           C  
ATOM   4342  CD  LYS D 116      -3.905  36.942  12.479  1.00 74.03           C  
ATOM   4343  CE  LYS D 116      -3.931  35.424  12.353  1.00 74.03           C  
ATOM   4344  NZ  LYS D 116      -2.780  34.789  13.061  1.00 74.03           N  
ATOM   4345  N   ASP D 117      -6.310  38.405   8.879  1.00 73.68           N  
ATOM   4346  CA  ASP D 117      -6.140  38.027   7.479  1.00 73.68           C  
ATOM   4347  C   ASP D 117      -6.891  38.985   6.557  1.00 73.68           C  
ATOM   4348  O   ASP D 117      -6.395  39.340   5.485  1.00 73.68           O  
ATOM   4349  CB  ASP D 117      -6.617  36.592   7.248  1.00 73.68           C  
ATOM   4350  CG  ASP D 117      -5.792  35.564   8.004  1.00 73.68           C  
ATOM   4351  OD1 ASP D 117      -4.613  35.837   8.314  1.00 73.68           O  
ATOM   4352  OD2 ASP D 117      -6.326  34.470   8.287  1.00 73.68           O  
ATOM   4353  N   GLN D 118      -8.083  39.413   7.057  1.00 70.45           N  
ATOM   4354  CA  GLN D 118      -8.842  40.374   6.265  1.00 70.45           C  
ATOM   4355  C   GLN D 118      -8.109  41.709   6.168  1.00 70.45           C  
ATOM   4356  O   GLN D 118      -8.068  42.325   5.100  1.00 70.45           O  
ATOM   4357  CB  GLN D 118     -10.234  40.583   6.865  1.00 70.45           C  
ATOM   4358  CG  GLN D 118     -11.158  41.428   5.997  1.00 70.45           C  
ATOM   4359  CD  GLN D 118     -11.487  40.765   4.673  1.00 70.45           C  
ATOM   4360  NE2 GLN D 118     -11.796  41.574   3.666  1.00 70.45           N  
ATOM   4361  OE1 GLN D 118     -11.463  39.536   4.556  1.00 70.45           O  
ATOM   4362  N   ILE D 119      -7.489  42.087   7.268  1.00 74.14           N  
ATOM   4363  CA  ILE D 119      -6.754  43.347   7.258  1.00 74.14           C  
ATOM   4364  C   ILE D 119      -5.532  43.225   6.351  1.00 74.14           C  
ATOM   4365  O   ILE D 119      -5.225  44.142   5.585  1.00 74.14           O  
ATOM   4366  CB  ILE D 119      -6.325  43.762   8.684  1.00 74.14           C  
ATOM   4367  CG1 ILE D 119      -7.556  43.977   9.571  1.00 74.14           C  
ATOM   4368  CG2 ILE D 119      -5.455  45.022   8.640  1.00 74.14           C  
ATOM   4369  CD1 ILE D 119      -7.224  44.321  11.017  1.00 74.14           C  
ATOM   4370  N   ALA D 120      -4.935  42.130   6.493  1.00 76.78           N  
ATOM   4371  CA  ALA D 120      -3.783  41.900   5.625  1.00 76.78           C  
ATOM   4372  C   ALA D 120      -4.188  41.943   4.154  1.00 76.78           C  
ATOM   4373  O   ALA D 120      -3.490  42.537   3.329  1.00 76.78           O  
ATOM   4374  CB  ALA D 120      -3.127  40.561   5.954  1.00 76.78           C  
ATOM   4375  N   LYS D 121      -5.263  41.302   3.796  1.00 75.14           N  
ATOM   4376  CA  LYS D 121      -5.775  41.337   2.429  1.00 75.14           C  
ATOM   4377  C   LYS D 121      -6.111  42.763   2.002  1.00 75.14           C  
ATOM   4378  O   LYS D 121      -5.821  43.164   0.874  1.00 75.14           O  
ATOM   4379  CB  LYS D 121      -7.010  40.444   2.296  1.00 75.14           C  
ATOM   4380  CG  LYS D 121      -6.704  39.028   1.831  1.00 75.14           C  
ATOM   4381  CD  LYS D 121      -7.970  38.187   1.729  1.00 75.14           C  
ATOM   4382  CE  LYS D 121      -7.653  36.737   1.391  1.00 75.14           C  
ATOM   4383  NZ  LYS D 121      -8.883  35.888   1.382  1.00 75.14           N  
ATOM   4384  N   ASP D 122      -6.743  43.504   2.958  1.00 74.99           N  
ATOM   4385  CA  ASP D 122      -7.106  44.882   2.644  1.00 74.99           C  
ATOM   4386  C   ASP D 122      -5.863  45.740   2.419  1.00 74.99           C  
ATOM   4387  O   ASP D 122      -5.842  46.589   1.525  1.00 74.99           O  
ATOM   4388  CB  ASP D 122      -7.963  45.480   3.763  1.00 74.99           C  
ATOM   4389  CG  ASP D 122      -9.357  44.883   3.825  1.00 74.99           C  
ATOM   4390  OD1 ASP D 122      -9.799  44.260   2.835  1.00 74.99           O  
ATOM   4391  OD2 ASP D 122     -10.021  45.038   4.872  1.00 74.99           O  
ATOM   4392  N   VAL D 123      -4.830  45.486   3.251  1.00 80.49           N  
ATOM   4393  CA  VAL D 123      -3.589  46.233   3.076  1.00 80.49           C  
ATOM   4394  C   VAL D 123      -2.940  45.854   1.747  1.00 80.49           C  
ATOM   4395  O   VAL D 123      -2.405  46.713   1.042  1.00 80.49           O  
ATOM   4396  CB  VAL D 123      -2.605  45.981   4.241  1.00 80.49           C  
ATOM   4397  CG1 VAL D 123      -1.241  46.598   3.937  1.00 80.49           C  
ATOM   4398  CG2 VAL D 123      -3.169  46.541   5.545  1.00 80.49           C  
ATOM   4399  N   LYS D 124      -3.046  44.607   1.413  1.00 77.94           N  
ATOM   4400  CA  LYS D 124      -2.500  44.161   0.134  1.00 77.94           C  
ATOM   4401  C   LYS D 124      -3.252  44.791  -1.035  1.00 77.94           C  
ATOM   4402  O   LYS D 124      -2.638  45.247  -2.002  1.00 77.94           O  
ATOM   4403  CB  LYS D 124      -2.554  42.636   0.030  1.00 77.94           C  
ATOM   4404  CG  LYS D 124      -1.506  41.921   0.871  1.00 77.94           C  
ATOM   4405  CD  LYS D 124      -1.632  40.408   0.752  1.00 77.94           C  
ATOM   4406  CE  LYS D 124      -0.927  39.697   1.900  1.00 77.94           C  
ATOM   4407  NZ  LYS D 124      -1.041  38.212   1.784  1.00 77.94           N  
ATOM   4408  N   GLN D 125      -4.565  44.801  -0.919  1.00 73.94           N  
ATOM   4409  CA  GLN D 125      -5.363  45.435  -1.963  1.00 73.94           C  
ATOM   4410  C   GLN D 125      -5.054  46.926  -2.061  1.00 73.94           C  
ATOM   4411  O   GLN D 125      -4.996  47.482  -3.161  1.00 73.94           O  
ATOM   4412  CB  GLN D 125      -6.855  45.224  -1.701  1.00 73.94           C  
ATOM   4413  CG  GLN D 125      -7.697  45.152  -2.968  1.00 73.94           C  
ATOM   4414  CD  GLN D 125      -9.159  44.866  -2.686  1.00 73.94           C  
ATOM   4415  NE2 GLN D 125      -9.976  44.859  -3.734  1.00 73.94           N  
ATOM   4416  OE1 GLN D 125      -9.553  44.654  -1.535  1.00 73.94           O  
ATOM   4417  N   PHE D 126      -4.887  47.549  -0.842  1.00 74.84           N  
ATOM   4418  CA  PHE D 126      -4.486  48.950  -0.820  1.00 74.84           C  
ATOM   4419  C   PHE D 126      -3.158  49.145  -1.542  1.00 74.84           C  
ATOM   4420  O   PHE D 126      -3.031  50.028  -2.392  1.00 74.84           O  
ATOM   4421  CB  PHE D 126      -4.380  49.458   0.621  1.00 74.84           C  
ATOM   4422  CG  PHE D 126      -3.868  50.869   0.731  1.00 74.84           C  
ATOM   4423  CD1 PHE D 126      -2.543  51.118   1.070  1.00 74.84           C  
ATOM   4424  CD2 PHE D 126      -4.712  51.947   0.497  1.00 74.84           C  
ATOM   4425  CE1 PHE D 126      -2.067  52.423   1.172  1.00 74.84           C  
ATOM   4426  CE2 PHE D 126      -4.243  53.254   0.598  1.00 74.84           C  
ATOM   4427  CZ  PHE D 126      -2.920  53.490   0.937  1.00 74.84           C  
ATOM   4428  N   TYR D 127      -2.288  48.291  -1.246  1.00 80.26           N  
ATOM   4429  CA  TYR D 127      -0.970  48.362  -1.869  1.00 80.26           C  
ATOM   4430  C   TYR D 127      -1.061  48.114  -3.369  1.00 80.26           C  
ATOM   4431  O   TYR D 127      -0.456  48.837  -4.164  1.00 80.26           O  
ATOM   4432  CB  TYR D 127      -0.018  47.347  -1.229  1.00 80.26           C  
ATOM   4433  CG  TYR D 127       1.287  47.187  -1.971  1.00 80.26           C  
ATOM   4434  CD1 TYR D 127       1.518  46.079  -2.781  1.00 80.26           C  
ATOM   4435  CD2 TYR D 127       2.290  48.144  -1.861  1.00 80.26           C  
ATOM   4436  CE1 TYR D 127       2.721  45.926  -3.465  1.00 80.26           C  
ATOM   4437  CE2 TYR D 127       3.496  48.001  -2.540  1.00 80.26           C  
ATOM   4438  CZ  TYR D 127       3.702  46.892  -3.338  1.00 80.26           C  
ATOM   4439  OH  TYR D 127       4.893  46.746  -4.013  1.00 80.26           O  
ATOM   4440  N   ASP D 128      -1.770  47.053  -3.798  1.00 76.41           N  
ATOM   4441  CA  ASP D 128      -1.888  46.700  -5.209  1.00 76.41           C  
ATOM   4442  C   ASP D 128      -2.479  47.854  -6.016  1.00 76.41           C  
ATOM   4443  O   ASP D 128      -2.003  48.159  -7.112  1.00 76.41           O  
ATOM   4444  CB  ASP D 128      -2.747  45.445  -5.379  1.00 76.41           C  
ATOM   4445  CG  ASP D 128      -2.040  44.178  -4.933  1.00 76.41           C  
ATOM   4446  OD1 ASP D 128      -0.825  44.227  -4.641  1.00 76.41           O  
ATOM   4447  OD2 ASP D 128      -2.703  43.119  -4.874  1.00 76.41           O  
ATOM   4448  N   GLN D 129      -3.474  48.452  -5.457  1.00 71.89           N  
ATOM   4449  CA  GLN D 129      -4.100  49.572  -6.152  1.00 71.89           C  
ATOM   4450  C   GLN D 129      -3.158  50.771  -6.222  1.00 71.89           C  
ATOM   4451  O   GLN D 129      -3.102  51.465  -7.240  1.00 71.89           O  
ATOM   4452  CB  GLN D 129      -5.406  49.970  -5.463  1.00 71.89           C  
ATOM   4453  CG  GLN D 129      -6.629  49.233  -5.992  1.00 71.89           C  
ATOM   4454  CD  GLN D 129      -7.910  49.644  -5.291  1.00 71.89           C  
ATOM   4455  NE2 GLN D 129      -9.032  49.079  -5.725  1.00 71.89           N  
ATOM   4456  OE1 GLN D 129      -7.893  50.463  -4.366  1.00 71.89           O  
ATOM   4457  N   ALA D 130      -2.428  50.942  -5.117  1.00 73.31           N  
ATOM   4458  CA  ALA D 130      -1.455  52.030  -5.112  1.00 73.31           C  
ATOM   4459  C   ALA D 130      -0.340  51.773  -6.122  1.00 73.31           C  
ATOM   4460  O   ALA D 130       0.078  52.685  -6.839  1.00 73.31           O  
ATOM   4461  CB  ALA D 130      -0.870  52.217  -3.714  1.00 73.31           C  
ATOM   4462  N   LEU D 131       0.033  50.574  -6.206  1.00 75.73           N  
ATOM   4463  CA  LEU D 131       1.107  50.213  -7.124  1.00 75.73           C  
ATOM   4464  C   LEU D 131       0.643  50.327  -8.574  1.00 75.73           C  
ATOM   4465  O   LEU D 131       1.371  50.845  -9.423  1.00 75.73           O  
ATOM   4466  CB  LEU D 131       1.597  48.790  -6.844  1.00 75.73           C  
ATOM   4467  CG  LEU D 131       2.742  48.282  -7.722  1.00 75.73           C  
ATOM   4468  CD1 LEU D 131       4.006  49.099  -7.470  1.00 75.73           C  
ATOM   4469  CD2 LEU D 131       2.996  46.801  -7.466  1.00 75.73           C  
ATOM   4470  N   GLN D 132      -0.513  49.767  -8.849  1.00 71.45           N  
ATOM   4471  CA  GLN D 132      -1.044  49.859 -10.205  1.00 71.45           C  
ATOM   4472  C   GLN D 132      -1.150  51.313 -10.656  1.00 71.45           C  
ATOM   4473  O   GLN D 132      -0.777  51.648 -11.781  1.00 71.45           O  
ATOM   4474  CB  GLN D 132      -2.412  49.181 -10.293  1.00 71.45           C  
ATOM   4475  CG  GLN D 132      -2.851  48.865 -11.717  1.00 71.45           C  
ATOM   4476  CD  GLN D 132      -4.121  48.035 -11.769  1.00 71.45           C  
ATOM   4477  NE2 GLN D 132      -4.532  47.658 -12.974  1.00 71.45           N  
ATOM   4478  OE1 GLN D 132      -4.725  47.736 -10.734  1.00 71.45           O  
ATOM   4479  N   GLN D 133      -1.584  52.082  -9.706  1.00 66.50           N  
ATOM   4480  CA  GLN D 133      -1.720  53.494 -10.047  1.00 66.50           C  
ATOM   4481  C   GLN D 133      -0.354  54.156 -10.204  1.00 66.50           C  
ATOM   4482  O   GLN D 133      -0.166  55.003 -11.079  1.00 66.50           O  
ATOM   4483  CB  GLN D 133      -2.540  54.227  -8.984  1.00 66.50           C  
ATOM   4484  CG  GLN D 133      -3.101  55.563  -9.452  1.00 66.50           C  
ATOM   4485  CD  GLN D 133      -4.055  56.184  -8.449  1.00 66.50           C  
ATOM   4486  NE2 GLN D 133      -4.560  57.369  -8.767  1.00 66.50           N  
ATOM   4487  OE1 GLN D 133      -4.336  55.600  -7.397  1.00 66.50           O  
ATOM   4488  N   ALA D 134       0.552  53.698  -9.454  1.00 72.54           N  
ATOM   4489  CA  ALA D 134       1.889  54.284  -9.506  1.00 72.54           C  
ATOM   4490  C   ALA D 134       2.621  53.866 -10.778  1.00 72.54           C  
ATOM   4491  O   ALA D 134       3.404  54.639 -11.334  1.00 72.54           O  
ATOM   4492  CB  ALA D 134       2.696  53.879  -8.275  1.00 72.54           C  
ATOM   4493  N   VAL D 135       2.286  52.690 -11.277  1.00 69.53           N  
ATOM   4494  CA  VAL D 135       3.002  52.165 -12.435  1.00 69.53           C  
ATOM   4495  C   VAL D 135       2.346  52.666 -13.720  1.00 69.53           C  
ATOM   4496  O   VAL D 135       3.035  53.013 -14.682  1.00 69.53           O  
ATOM   4497  CB  VAL D 135       3.042  50.620 -12.425  1.00 69.53           C  
ATOM   4498  CG1 VAL D 135       3.601  50.085 -13.743  1.00 69.53           C  
ATOM   4499  CG2 VAL D 135       3.871  50.116 -11.245  1.00 69.53           C  
ATOM   4500  N   VAL D 136       1.019  52.703 -13.712  1.00 61.62           N  
ATOM   4501  CA  VAL D 136       0.305  53.056 -14.935  1.00 61.62           C  
ATOM   4502  C   VAL D 136       0.304  54.572 -15.115  1.00 61.62           C  
ATOM   4503  O   VAL D 136       0.512  55.072 -16.223  1.00 61.62           O  
ATOM   4504  CB  VAL D 136      -1.145  52.521 -14.920  1.00 61.62           C  
ATOM   4505  CG1 VAL D 136      -1.909  52.995 -16.156  1.00 61.62           C  
ATOM   4506  CG2 VAL D 136      -1.150  50.995 -14.837  1.00 61.62           C  
ATOM   4507  N   ASP D 137       0.081  55.312 -14.023  1.00 61.39           N  
ATOM   4508  CA  ASP D 137      -0.013  56.767 -14.104  1.00 61.39           C  
ATOM   4509  C   ASP D 137       1.275  57.428 -13.620  1.00 61.39           C  
ATOM   4510  O   ASP D 137       1.554  57.450 -12.420  1.00 61.39           O  
ATOM   4511  CB  ASP D 137      -1.204  57.274 -13.289  1.00 61.39           C  
ATOM   4512  CG  ASP D 137      -1.758  58.590 -13.804  1.00 61.39           C  
ATOM   4513  OD1 ASP D 137      -1.119  59.223 -14.672  1.00 61.39           O  
ATOM   4514  OD2 ASP D 137      -2.842  58.999 -13.335  1.00 61.39           O  
ATOM   4515  N   ASP D 138       2.153  57.905 -14.528  1.00 62.52           N  
ATOM   4516  CA  ASP D 138       3.447  58.507 -14.224  1.00 62.52           C  
ATOM   4517  C   ASP D 138       3.280  59.781 -13.399  1.00 62.52           C  
ATOM   4518  O   ASP D 138       4.199  60.190 -12.687  1.00 62.52           O  
ATOM   4519  CB  ASP D 138       4.212  58.812 -15.514  1.00 62.52           C  
ATOM   4520  CG  ASP D 138       5.377  57.867 -15.750  1.00 62.52           C  
ATOM   4521  OD1 ASP D 138       5.696  57.055 -14.853  1.00 62.52           O  
ATOM   4522  OD2 ASP D 138       5.984  57.935 -16.840  1.00 62.52           O  
ATOM   4523  N   ASP D 139       2.160  60.428 -13.454  1.00 62.46           N  
ATOM   4524  CA  ASP D 139       1.983  61.695 -12.752  1.00 62.46           C  
ATOM   4525  C   ASP D 139       1.315  61.484 -11.396  1.00 62.46           C  
ATOM   4526  O   ASP D 139       0.997  62.447 -10.697  1.00 62.46           O  
ATOM   4527  CB  ASP D 139       1.158  62.666 -13.600  1.00 62.46           C  
ATOM   4528  CG  ASP D 139       1.908  63.177 -14.817  1.00 62.46           C  
ATOM   4529  OD1 ASP D 139       3.157  63.117 -14.833  1.00 62.46           O  
ATOM   4530  OD2 ASP D 139       1.246  63.648 -15.766  1.00 62.46           O  
ATOM   4531  N   ALA D 140       1.194  60.234 -11.042  1.00 64.59           N  
ATOM   4532  CA  ALA D 140       0.565  59.943  -9.756  1.00 64.59           C  
ATOM   4533  C   ALA D 140       1.583  60.007  -8.621  1.00 64.59           C  
ATOM   4534  O   ALA D 140       2.022  58.972  -8.113  1.00 64.59           O  
ATOM   4535  CB  ALA D 140      -0.103  58.570  -9.790  1.00 64.59           C  
ATOM   4536  N   ASN D 141       2.033  61.199  -8.282  1.00 63.57           N  
ATOM   4537  CA  ASN D 141       3.061  61.432  -7.273  1.00 63.57           C  
ATOM   4538  C   ASN D 141       2.635  60.907  -5.906  1.00 63.57           C  
ATOM   4539  O   ASN D 141       3.459  60.388  -5.150  1.00 63.57           O  
ATOM   4540  CB  ASN D 141       3.402  62.921  -7.188  1.00 63.57           C  
ATOM   4541  CG  ASN D 141       4.131  63.426  -8.418  1.00 63.57           C  
ATOM   4542  ND2 ASN D 141       4.131  64.739  -8.611  1.00 63.57           N  
ATOM   4543  OD1 ASN D 141       4.689  62.641  -9.189  1.00 63.57           O  
ATOM   4544  N   ASN D 142       1.400  61.053  -5.687  1.00 65.19           N  
ATOM   4545  CA  ASN D 142       0.890  60.593  -4.400  1.00 65.19           C  
ATOM   4546  C   ASN D 142       0.982  59.076  -4.270  1.00 65.19           C  
ATOM   4547  O   ASN D 142       1.417  58.561  -3.238  1.00 65.19           O  
ATOM   4548  CB  ASN D 142      -0.553  61.057  -4.196  1.00 65.19           C  
ATOM   4549  CG  ASN D 142      -0.689  62.567  -4.209  1.00 65.19           C  
ATOM   4550  ND2 ASN D 142      -1.925  63.050  -4.268  1.00 65.19           N  
ATOM   4551  OD1 ASN D 142       0.307  63.292  -4.165  1.00 65.19           O  
ATOM   4552  N   ALA D 143       0.630  58.450  -5.415  1.00 68.96           N  
ATOM   4553  CA  ALA D 143       0.731  56.993  -5.394  1.00 68.96           C  
ATOM   4554  C   ALA D 143       2.188  56.544  -5.340  1.00 68.96           C  
ATOM   4555  O   ALA D 143       2.520  55.573  -4.655  1.00 68.96           O  
ATOM   4556  CB  ALA D 143       0.038  56.396  -6.618  1.00 68.96           C  
ATOM   4557  N   LYS D 144       2.945  57.307  -5.931  1.00 71.53           N  
ATOM   4558  CA  LYS D 144       4.370  56.989  -5.938  1.00 71.53           C  
ATOM   4559  C   LYS D 144       4.977  57.159  -4.548  1.00 71.53           C  
ATOM   4560  O   LYS D 144       5.781  56.333  -4.111  1.00 71.53           O  
ATOM   4561  CB  LYS D 144       5.111  57.869  -6.945  1.00 71.53           C  
ATOM   4562  CG  LYS D 144       4.905  57.459  -8.396  1.00 71.53           C  
ATOM   4563  CD  LYS D 144       5.674  58.366  -9.349  1.00 71.53           C  
ATOM   4564  CE  LYS D 144       5.278  58.118 -10.798  1.00 71.53           C  
ATOM   4565  NZ  LYS D 144       5.976  59.054 -11.730  1.00 71.53           N  
ATOM   4566  N   ALA D 145       4.529  58.142  -3.928  1.00 71.31           N  
ATOM   4567  CA  ALA D 145       5.049  58.397  -2.587  1.00 71.31           C  
ATOM   4568  C   ALA D 145       4.603  57.312  -1.610  1.00 71.31           C  
ATOM   4569  O   ALA D 145       5.386  56.868  -0.767  1.00 71.31           O  
ATOM   4570  CB  ALA D 145       4.601  59.771  -2.094  1.00 71.31           C  
ATOM   4571  N   VAL D 146       3.365  56.897  -1.770  1.00 73.11           N  
ATOM   4572  CA  VAL D 146       2.826  55.860  -0.897  1.00 73.11           C  
ATOM   4573  C   VAL D 146       3.558  54.543  -1.146  1.00 73.11           C  
ATOM   4574  O   VAL D 146       4.001  53.884  -0.201  1.00 73.11           O  
ATOM   4575  CB  VAL D 146       1.307  55.673  -1.109  1.00 73.11           C  
ATOM   4576  CG1 VAL D 146       0.812  54.417  -0.395  1.00 73.11           C  
ATOM   4577  CG2 VAL D 146       0.545  56.904  -0.621  1.00 73.11           C  
ATOM   4578  N   VAL D 147       3.749  54.207  -2.458  1.00 78.98           N  
ATOM   4579  CA  VAL D 147       4.364  52.932  -2.807  1.00 78.98           C  
ATOM   4580  C   VAL D 147       5.841  52.946  -2.414  1.00 78.98           C  
ATOM   4581  O   VAL D 147       6.358  51.958  -1.886  1.00 78.98           O  
ATOM   4582  CB  VAL D 147       4.217  52.623  -4.314  1.00 78.98           C  
ATOM   4583  CG1 VAL D 147       5.090  51.434  -4.710  1.00 78.98           C  
ATOM   4584  CG2 VAL D 147       2.754  52.354  -4.661  1.00 78.98           C  
ATOM   4585  N   LYS D 148       6.422  54.118  -2.578  1.00 74.62           N  
ATOM   4586  CA  LYS D 148       7.829  54.232  -2.208  1.00 74.62           C  
ATOM   4587  C   LYS D 148       8.016  54.075  -0.701  1.00 74.62           C  
ATOM   4588  O   LYS D 148       8.954  53.412  -0.253  1.00 74.62           O  
ATOM   4589  CB  LYS D 148       8.399  55.575  -2.668  1.00 74.62           C  
ATOM   4590  CG  LYS D 148       9.917  55.650  -2.627  1.00 74.62           C  
ATOM   4591  CD  LYS D 148      10.430  56.950  -3.234  1.00 74.62           C  
ATOM   4592  CE  LYS D 148      11.945  57.059  -3.130  1.00 74.62           C  
ATOM   4593  NZ  LYS D 148      12.459  58.300  -3.782  1.00 74.62           N  
ATOM   4594  N   THR D 149       7.115  54.631   0.036  1.00 74.21           N  
ATOM   4595  CA  THR D 149       7.193  54.515   1.487  1.00 74.21           C  
ATOM   4596  C   THR D 149       6.930  53.078   1.930  1.00 74.21           C  
ATOM   4597  O   THR D 149       7.592  52.572   2.838  1.00 74.21           O  
ATOM   4598  CB  THR D 149       6.190  55.459   2.178  1.00 74.21           C  
ATOM   4599  CG2 THR D 149       6.505  55.604   3.663  1.00 74.21           C  
ATOM   4600  OG1 THR D 149       6.253  56.749   1.559  1.00 74.21           O  
ATOM   4601  N   PHE D 150       6.004  52.475   1.282  1.00 75.85           N  
ATOM   4602  CA  PHE D 150       5.767  51.064   1.563  1.00 75.85           C  
ATOM   4603  C   PHE D 150       7.023  50.241   1.299  1.00 75.85           C  
ATOM   4604  O   PHE D 150       7.393  49.386   2.106  1.00 75.85           O  
ATOM   4605  CB  PHE D 150       4.604  50.534   0.718  1.00 75.85           C  
ATOM   4606  CG  PHE D 150       3.291  50.495   1.452  1.00 75.85           C  
ATOM   4607  CD1 PHE D 150       3.102  49.630   2.523  1.00 75.85           C  
ATOM   4608  CD2 PHE D 150       2.244  51.324   1.069  1.00 75.85           C  
ATOM   4609  CE1 PHE D 150       1.887  49.592   3.203  1.00 75.85           C  
ATOM   4610  CE2 PHE D 150       1.026  51.291   1.744  1.00 75.85           C  
ATOM   4611  CZ  PHE D 150       0.850  50.424   2.809  1.00 75.85           C  
ATOM   4612  N   HIS D 151       7.593  50.501   0.121  1.00 76.92           N  
ATOM   4613  CA  HIS D 151       8.769  49.748  -0.300  1.00 76.92           C  
ATOM   4614  C   HIS D 151       9.940  49.983   0.647  1.00 76.92           C  
ATOM   4615  O   HIS D 151      10.650  49.041   1.008  1.00 76.92           O  
ATOM   4616  CB  HIS D 151       9.164  50.127  -1.729  1.00 76.92           C  
ATOM   4617  CG  HIS D 151       8.235  49.591  -2.771  1.00 76.92           C  
ATOM   4618  CD2 HIS D 151       7.180  48.749  -2.672  1.00 76.92           C  
ATOM   4619  ND1 HIS D 151       8.347  49.916  -4.105  1.00 76.92           N  
ATOM   4620  CE1 HIS D 151       7.397  49.296  -4.784  1.00 76.92           C  
ATOM   4621  NE2 HIS D 151       6.675  48.581  -3.938  1.00 76.92           N  
ATOM   4622  N   GLU D 152      10.119  51.197   1.139  1.00 71.77           N  
ATOM   4623  CA  GLU D 152      11.226  51.511   2.038  1.00 71.77           C  
ATOM   4624  C   GLU D 152      10.984  50.941   3.432  1.00 71.77           C  
ATOM   4625  O   GLU D 152      11.906  50.421   4.065  1.00 71.77           O  
ATOM   4626  CB  GLU D 152      11.441  53.025   2.118  1.00 71.77           C  
ATOM   4627  CG  GLU D 152      12.184  53.605   0.924  1.00 71.77           C  
ATOM   4628  CD  GLU D 152      12.579  55.061   1.113  1.00 71.77           C  
ATOM   4629  OE1 GLU D 152      13.243  55.631   0.217  1.00 71.77           O  
ATOM   4630  OE2 GLU D 152      12.224  55.636   2.166  1.00 71.77           O  
ATOM   4631  N   THR D 153       9.705  50.912   3.842  1.00 73.31           N  
ATOM   4632  CA  THR D 153       9.383  50.474   5.195  1.00 73.31           C  
ATOM   4633  C   THR D 153       9.404  48.950   5.289  1.00 73.31           C  
ATOM   4634  O   THR D 153       9.885  48.390   6.276  1.00 73.31           O  
ATOM   4635  CB  THR D 153       8.006  50.999   5.640  1.00 73.31           C  
ATOM   4636  CG2 THR D 153       7.828  50.868   7.149  1.00 73.31           C  
ATOM   4637  OG1 THR D 153       7.886  52.379   5.274  1.00 73.31           O  
ATOM   4638  N   LEU D 154       8.863  48.282   4.238  1.00 76.67           N  
ATOM   4639  CA  LEU D 154       8.760  46.828   4.287  1.00 76.67           C  
ATOM   4640  C   LEU D 154       9.922  46.175   3.544  1.00 76.67           C  
ATOM   4641  O   LEU D 154      10.045  44.948   3.534  1.00 76.67           O  
ATOM   4642  CB  LEU D 154       7.430  46.364   3.688  1.00 76.67           C  
ATOM   4643  CG  LEU D 154       6.167  46.758   4.454  1.00 76.67           C  
ATOM   4644  CD1 LEU D 154       4.925  46.444   3.626  1.00 76.67           C  
ATOM   4645  CD2 LEU D 154       6.113  46.042   5.799  1.00 76.67           C  
ATOM   4646  N   ASP D 155      10.843  47.062   3.003  1.00 76.54           N  
ATOM   4647  CA  ASP D 155      11.967  46.574   2.210  1.00 76.54           C  
ATOM   4648  C   ASP D 155      11.507  45.540   1.185  1.00 76.54           C  
ATOM   4649  O   ASP D 155      12.004  44.412   1.167  1.00 76.54           O  
ATOM   4650  CB  ASP D 155      13.042  45.973   3.117  1.00 76.54           C  
ATOM   4651  CG  ASP D 155      14.391  45.842   2.431  1.00 76.54           C  
ATOM   4652  OD1 ASP D 155      14.626  46.525   1.410  1.00 76.54           O  
ATOM   4653  OD2 ASP D 155      15.226  45.046   2.913  1.00 76.54           O  
ATOM   4654  N   CYS D 156      10.399  45.927   0.501  1.00 78.06           N  
ATOM   4655  CA  CYS D 156       9.838  45.082  -0.547  1.00 78.06           C  
ATOM   4656  C   CYS D 156       9.584  45.883  -1.817  1.00 78.06           C  
ATOM   4657  O   CYS D 156       9.692  47.111  -1.814  1.00 78.06           O  
ATOM   4658  CB  CYS D 156       8.537  44.435  -0.073  1.00 78.06           C  
ATOM   4659  SG  CYS D 156       7.148  45.583   0.032  1.00 78.06           S  
ATOM   4660  N   CYS D 157       9.376  45.134  -3.017  1.00 77.92           N  
ATOM   4661  CA  CYS D 157       9.025  45.789  -4.272  1.00 77.92           C  
ATOM   4662  C   CYS D 157       8.061  44.932  -5.084  1.00 77.92           C  
ATOM   4663  O   CYS D 157       8.314  43.746  -5.305  1.00 77.92           O  
ATOM   4664  CB  CYS D 157      10.281  46.078  -5.094  1.00 77.92           C  
ATOM   4665  SG  CYS D 157       9.987  47.149  -6.519  1.00 77.92           S  
ATOM   4666  N   GLY D 158       6.921  45.586  -5.307  1.00 78.31           N  
ATOM   4667  CA  GLY D 158       5.956  44.912  -6.161  1.00 78.31           C  
ATOM   4668  C   GLY D 158       5.073  43.934  -5.409  1.00 78.31           C  
ATOM   4669  O   GLY D 158       5.354  43.596  -4.257  1.00 78.31           O  
ATOM   4670  N   SER D 159       3.927  43.527  -5.967  1.00 73.22           N  
ATOM   4671  CA  SER D 159       2.940  42.639  -5.361  1.00 73.22           C  
ATOM   4672  C   SER D 159       3.340  41.177  -5.519  1.00 73.22           C  
ATOM   4673  O   SER D 159       2.958  40.331  -4.706  1.00 73.22           O  
ATOM   4674  CB  SER D 159       1.561  42.869  -5.982  1.00 73.22           C  
ATOM   4675  OG  SER D 159       1.634  43.814  -7.035  1.00 73.22           O  
ATOM   4676  N   SER D 160       4.028  40.784  -6.600  1.00 68.19           N  
ATOM   4677  CA  SER D 160       4.552  39.454  -6.897  1.00 68.19           C  
ATOM   4678  C   SER D 160       5.977  39.529  -7.433  1.00 68.19           C  
ATOM   4679  O   SER D 160       6.479  40.616  -7.729  1.00 68.19           O  
ATOM   4680  CB  SER D 160       3.655  38.739  -7.908  1.00 68.19           C  
ATOM   4681  OG  SER D 160       3.932  39.180  -9.227  1.00 68.19           O  
ATOM   4682  N   THR D 161       6.582  38.349  -7.420  1.00 61.22           N  
ATOM   4683  CA  THR D 161       7.930  38.311  -7.976  1.00 61.22           C  
ATOM   4684  C   THR D 161       7.954  38.914  -9.377  1.00 61.22           C  
ATOM   4685  O   THR D 161       8.907  39.602  -9.747  1.00 61.22           O  
ATOM   4686  CB  THR D 161       8.473  36.871  -8.025  1.00 61.22           C  
ATOM   4687  CG2 THR D 161       9.570  36.661  -6.986  1.00 61.22           C  
ATOM   4688  OG1 THR D 161       7.403  35.953  -7.767  1.00 61.22           O  
ATOM   4689  N   LEU D 162       6.806  38.774 -10.077  1.00 55.72           N  
ATOM   4690  CA  LEU D 162       6.715  39.309 -11.431  1.00 55.72           C  
ATOM   4691  C   LEU D 162       6.532  40.822 -11.408  1.00 55.72           C  
ATOM   4692  O   LEU D 162       7.154  41.541 -12.194  1.00 55.72           O  
ATOM   4693  CB  LEU D 162       5.558  38.655 -12.190  1.00 55.72           C  
ATOM   4694  CG  LEU D 162       5.579  38.795 -13.713  1.00 55.72           C  
ATOM   4695  CD1 LEU D 162       6.605  37.842 -14.318  1.00 55.72           C  
ATOM   4696  CD2 LEU D 162       4.194  38.537 -14.294  1.00 55.72           C  
ATOM   4697  N   THR D 163       5.759  41.299 -10.557  1.00 62.40           N  
ATOM   4698  CA  THR D 163       5.517  42.735 -10.481  1.00 62.40           C  
ATOM   4699  C   THR D 163       6.733  43.457  -9.907  1.00 62.40           C  
ATOM   4700  O   THR D 163       6.952  44.637 -10.191  1.00 62.40           O  
ATOM   4701  CB  THR D 163       4.278  43.049  -9.624  1.00 62.40           C  
ATOM   4702  CG2 THR D 163       3.035  43.212 -10.493  1.00 62.40           C  
ATOM   4703  OG1 THR D 163       4.062  41.978  -8.696  1.00 62.40           O  
ATOM   4704  N   ALA D 164       7.516  42.693  -9.118  1.00 61.41           N  
ATOM   4705  CA  ALA D 164       8.767  43.273  -8.634  1.00 61.41           C  
ATOM   4706  C   ALA D 164       9.724  43.555  -9.788  1.00 61.41           C  
ATOM   4707  O   ALA D 164      10.377  44.601  -9.821  1.00 61.41           O  
ATOM   4708  CB  ALA D 164       9.425  42.345  -7.616  1.00 61.41           C  
ATOM   4709  N   LEU D 165       9.672  42.567 -10.744  1.00 58.79           N  
ATOM   4710  CA  LEU D 165      10.521  42.732 -11.918  1.00 58.79           C  
ATOM   4711  C   LEU D 165      10.016  43.871 -12.798  1.00 58.79           C  
ATOM   4712  O   LEU D 165      10.799  44.714 -13.241  1.00 58.79           O  
ATOM   4713  CB  LEU D 165      10.578  41.434 -12.727  1.00 58.79           C  
ATOM   4714  CG  LEU D 165      11.925  40.710 -12.754  1.00 58.79           C  
ATOM   4715  CD1 LEU D 165      11.754  39.256 -12.328  1.00 58.79           C  
ATOM   4716  CD2 LEU D 165      12.551  40.797 -14.142  1.00 58.79           C  
ATOM   4717  N   THR D 166       8.717  43.934 -13.023  1.00 60.86           N  
ATOM   4718  CA  THR D 166       8.162  44.960 -13.898  1.00 60.86           C  
ATOM   4719  C   THR D 166       8.322  46.345 -13.278  1.00 60.86           C  
ATOM   4720  O   THR D 166       8.634  47.312 -13.976  1.00 60.86           O  
ATOM   4721  CB  THR D 166       6.674  44.697 -14.196  1.00 60.86           C  
ATOM   4722  CG2 THR D 166       6.510  43.704 -15.342  1.00 60.86           C  
ATOM   4723  OG1 THR D 166       6.046  44.163 -13.024  1.00 60.86           O  
ATOM   4724  N   THR D 167       8.197  46.342 -11.993  1.00 63.21           N  
ATOM   4725  CA  THR D 167       8.323  47.624 -11.309  1.00 63.21           C  
ATOM   4726  C   THR D 167       9.783  48.066 -11.252  1.00 63.21           C  
ATOM   4727  O   THR D 167      10.088  49.245 -11.444  1.00 63.21           O  
ATOM   4728  CB  THR D 167       7.748  47.557  -9.883  1.00 63.21           C  
ATOM   4729  CG2 THR D 167       7.217  48.916  -9.437  1.00 63.21           C  
ATOM   4730  OG1 THR D 167       6.677  46.605  -9.850  1.00 63.21           O  
ATOM   4731  N   SER D 168      10.692  47.155 -11.124  1.00 60.83           N  
ATOM   4732  CA  SER D 168      12.110  47.493 -11.061  1.00 60.83           C  
ATOM   4733  C   SER D 168      12.630  47.952 -12.420  1.00 60.83           C  
ATOM   4734  O   SER D 168      13.468  48.852 -12.498  1.00 60.83           O  
ATOM   4735  CB  SER D 168      12.928  46.297 -10.572  1.00 60.83           C  
ATOM   4736  OG  SER D 168      13.795  45.829 -11.590  1.00 60.83           O  
ATOM   4737  N   VAL D 169      12.008  47.360 -13.461  1.00 57.76           N  
ATOM   4738  CA  VAL D 169      12.473  47.692 -14.804  1.00 57.76           C  
ATOM   4739  C   VAL D 169      11.812  48.985 -15.275  1.00 57.76           C  
ATOM   4740  O   VAL D 169      12.470  49.849 -15.859  1.00 57.76           O  
ATOM   4741  CB  VAL D 169      12.184  46.549 -15.803  1.00 57.76           C  
ATOM   4742  CG1 VAL D 169      12.438  47.010 -17.238  1.00 57.76           C  
ATOM   4743  CG2 VAL D 169      13.034  45.325 -15.473  1.00 57.76           C  
ATOM   4744  N   LEU D 170      10.492  49.144 -14.956  1.00 58.46           N  
ATOM   4745  CA  LEU D 170       9.752  50.255 -15.544  1.00 58.46           C  
ATOM   4746  C   LEU D 170       9.775  51.470 -14.624  1.00 58.46           C  
ATOM   4747  O   LEU D 170       9.832  52.609 -15.095  1.00 58.46           O  
ATOM   4748  CB  LEU D 170       8.306  49.843 -15.830  1.00 58.46           C  
ATOM   4749  CG  LEU D 170       8.084  48.942 -17.046  1.00 58.46           C  
ATOM   4750  CD1 LEU D 170       6.808  48.125 -16.874  1.00 58.46           C  
ATOM   4751  CD2 LEU D 170       8.027  49.771 -18.324  1.00 58.46           C  
ATOM   4752  N   LYS D 171       9.721  51.231 -13.385  1.00 62.68           N  
ATOM   4753  CA  LYS D 171       9.663  52.320 -12.415  1.00 62.68           C  
ATOM   4754  C   LYS D 171      10.590  52.053 -11.231  1.00 62.68           C  
ATOM   4755  O   LYS D 171      10.127  51.860 -10.105  1.00 62.68           O  
ATOM   4756  CB  LYS D 171       8.229  52.524 -11.922  1.00 62.68           C  
ATOM   4757  CG  LYS D 171       7.300  53.141 -12.957  1.00 62.68           C  
ATOM   4758  CD  LYS D 171       6.314  54.108 -12.317  1.00 62.68           C  
ATOM   4759  CE  LYS D 171       5.425  54.773 -13.360  1.00 62.68           C  
ATOM   4760  NZ  LYS D 171       4.438  55.704 -12.735  1.00 62.68           N  
ATOM   4761  N   ASN D 172      11.907  52.029 -11.452  1.00 61.27           N  
ATOM   4762  CA  ASN D 172      12.947  51.709 -10.481  1.00 61.27           C  
ATOM   4763  C   ASN D 172      12.913  52.660  -9.288  1.00 61.27           C  
ATOM   4764  O   ASN D 172      13.378  52.316  -8.201  1.00 61.27           O  
ATOM   4765  CB  ASN D 172      14.327  51.738 -11.144  1.00 61.27           C  
ATOM   4766  CG  ASN D 172      15.182  50.545 -10.762  1.00 61.27           C  
ATOM   4767  ND2 ASN D 172      16.379  50.468 -11.332  1.00 61.27           N  
ATOM   4768  OD1 ASN D 172      14.770  49.700  -9.965  1.00 61.27           O  
ATOM   4769  N   ASN D 173      12.258  53.741  -9.456  1.00 68.61           N  
ATOM   4770  CA  ASN D 173      12.235  54.738  -8.391  1.00 68.61           C  
ATOM   4771  C   ASN D 173      11.291  54.332  -7.263  1.00 68.61           C  
ATOM   4772  O   ASN D 173      11.333  54.908  -6.175  1.00 68.61           O  
ATOM   4773  CB  ASN D 173      11.840  56.108  -8.946  1.00 68.61           C  
ATOM   4774  CG  ASN D 173      12.872  56.671  -9.903  1.00 68.61           C  
ATOM   4775  ND2 ASN D 173      12.538  57.781 -10.551  1.00 68.61           N  
ATOM   4776  OD1 ASN D 173      13.961  56.111 -10.061  1.00 68.61           O  
ATOM   4777  N   LEU D 174      10.467  53.310  -7.541  1.00 75.22           N  
ATOM   4778  CA  LEU D 174       9.494  52.875  -6.546  1.00 75.22           C  
ATOM   4779  C   LEU D 174      10.086  51.800  -5.641  1.00 75.22           C  
ATOM   4780  O   LEU D 174       9.572  51.549  -4.549  1.00 75.22           O  
ATOM   4781  CB  LEU D 174       8.230  52.347  -7.227  1.00 75.22           C  
ATOM   4782  CG  LEU D 174       7.159  53.385  -7.566  1.00 75.22           C  
ATOM   4783  CD1 LEU D 174       6.639  53.167  -8.983  1.00 75.22           C  
ATOM   4784  CD2 LEU D 174       6.016  53.324  -6.557  1.00 75.22           C  
ATOM   4785  N   CYS D 175      11.180  51.154  -6.079  1.00 75.75           N  
ATOM   4786  CA  CYS D 175      11.798  50.101  -5.280  1.00 75.75           C  
ATOM   4787  C   CYS D 175      12.824  50.681  -4.314  1.00 75.75           C  
ATOM   4788  O   CYS D 175      13.384  51.750  -4.564  1.00 75.75           O  
ATOM   4789  CB  CYS D 175      12.465  49.063  -6.183  1.00 75.75           C  
ATOM   4790  SG  CYS D 175      11.299  48.113  -7.184  1.00 75.75           S  
ATOM   4791  N   PRO D 176      12.868  50.105  -3.096  1.00 71.00           N  
ATOM   4792  CA  PRO D 176      13.772  50.697  -2.107  1.00 71.00           C  
ATOM   4793  C   PRO D 176      15.196  50.862  -2.633  1.00 71.00           C  
ATOM   4794  O   PRO D 176      15.600  50.156  -3.562  1.00 71.00           O  
ATOM   4795  CB  PRO D 176      13.731  49.698  -0.948  1.00 71.00           C  
ATOM   4796  CG  PRO D 176      12.867  48.580  -1.439  1.00 71.00           C  
ATOM   4797  CD  PRO D 176      12.386  48.919  -2.820  1.00 71.00           C  
ATOM   4798  N   SER D 177      15.877  51.932  -1.956  1.00 59.94           N  
ATOM   4799  CA  SER D 177      17.228  52.332  -2.334  1.00 59.94           C  
ATOM   4800  C   SER D 177      18.200  51.162  -2.232  1.00 59.94           C  
ATOM   4801  O   SER D 177      18.168  50.405  -1.259  1.00 59.94           O  
ATOM   4802  CB  SER D 177      17.712  53.486  -1.455  1.00 59.94           C  
ATOM   4803  OG  SER D 177      16.670  54.422  -1.235  1.00 59.94           O  
ATOM   4804  N   GLY D 178      18.896  50.868  -3.388  1.00 57.86           N  
ATOM   4805  CA  GLY D 178      20.016  49.965  -3.595  1.00 57.86           C  
ATOM   4806  C   GLY D 178      19.595  48.600  -4.109  1.00 57.86           C  
ATOM   4807  O   GLY D 178      20.411  47.680  -4.181  1.00 57.86           O  
ATOM   4808  N   SER D 179      18.185  48.350  -4.125  1.00 56.01           N  
ATOM   4809  CA  SER D 179      17.874  46.974  -4.501  1.00 56.01           C  
ATOM   4810  C   SER D 179      17.982  46.776  -6.009  1.00 56.01           C  
ATOM   4811  O   SER D 179      17.509  47.609  -6.785  1.00 56.01           O  
ATOM   4812  CB  SER D 179      16.472  46.592  -4.027  1.00 56.01           C  
ATOM   4813  OG  SER D 179      15.490  47.395  -4.660  1.00 56.01           O  
ATOM   4814  N   ASN D 180      19.077  46.123  -6.592  1.00 54.27           N  
ATOM   4815  CA  ASN D 180      19.277  45.754  -7.989  1.00 54.27           C  
ATOM   4816  C   ASN D 180      18.223  44.757  -8.462  1.00 54.27           C  
ATOM   4817  O   ASN D 180      17.559  44.116  -7.647  1.00 54.27           O  
ATOM   4818  CB  ASN D 180      20.680  45.182  -8.197  1.00 54.27           C  
ATOM   4819  CG  ASN D 180      21.766  46.232  -8.060  1.00 54.27           C  
ATOM   4820  ND2 ASN D 180      23.018  45.813  -8.203  1.00 54.27           N  
ATOM   4821  OD1 ASN D 180      21.482  47.409  -7.825  1.00 54.27           O  
ATOM   4822  N   ILE D 181      17.808  44.881  -9.695  1.00 51.68           N  
ATOM   4823  CA  ILE D 181      16.841  44.018 -10.365  1.00 51.68           C  
ATOM   4824  C   ILE D 181      17.020  42.577  -9.890  1.00 51.68           C  
ATOM   4825  O   ILE D 181      16.038  41.876  -9.630  1.00 51.68           O  
ATOM   4826  CB  ILE D 181      16.982  44.096 -11.902  1.00 51.68           C  
ATOM   4827  CG1 ILE D 181      16.722  45.527 -12.389  1.00 51.68           C  
ATOM   4828  CG2 ILE D 181      16.035  43.105 -12.582  1.00 51.68           C  
ATOM   4829  CD1 ILE D 181      17.080  45.757 -13.850  1.00 51.68           C  
ATOM   4830  N   ILE D 182      18.221  42.155  -9.633  1.00 50.57           N  
ATOM   4831  CA  ILE D 182      18.558  40.780  -9.285  1.00 50.57           C  
ATOM   4832  C   ILE D 182      18.233  40.524  -7.816  1.00 50.57           C  
ATOM   4833  O   ILE D 182      17.713  39.463  -7.463  1.00 50.57           O  
ATOM   4834  CB  ILE D 182      20.046  40.475  -9.566  1.00 50.57           C  
ATOM   4835  CG1 ILE D 182      20.350  40.629 -11.062  1.00 50.57           C  
ATOM   4836  CG2 ILE D 182      20.411  39.071  -9.076  1.00 50.57           C  
ATOM   4837  CD1 ILE D 182      21.751  40.183 -11.457  1.00 50.57           C  
ATOM   4838  N   SER D 183      18.422  41.458  -6.971  1.00 57.09           N  
ATOM   4839  CA  SER D 183      18.190  41.265  -5.544  1.00 57.09           C  
ATOM   4840  C   SER D 183      16.701  41.150  -5.236  1.00 57.09           C  
ATOM   4841  O   SER D 183      16.303  40.403  -4.340  1.00 57.09           O  
ATOM   4842  CB  SER D 183      18.797  42.417  -4.742  1.00 57.09           C  
ATOM   4843  OG  SER D 183      18.112  43.628  -5.003  1.00 57.09           O  
ATOM   4844  N   ASN D 184      15.851  41.868  -6.051  1.00 53.14           N  
ATOM   4845  CA  ASN D 184      14.408  41.834  -5.837  1.00 53.14           C  
ATOM   4846  C   ASN D 184      13.814  40.485  -6.235  1.00 53.14           C  
ATOM   4847  O   ASN D 184      12.727  40.123  -5.782  1.00 53.14           O  
ATOM   4848  CB  ASN D 184      13.725  42.963  -6.611  1.00 53.14           C  
ATOM   4849  CG  ASN D 184      13.715  44.272  -5.847  1.00 53.14           C  
ATOM   4850  ND2 ASN D 184      13.302  45.345  -6.512  1.00 53.14           N  
ATOM   4851  OD1 ASN D 184      14.077  44.320  -4.669  1.00 53.14           O  
ATOM   4852  N   LEU D 185      14.581  39.803  -7.004  1.00 51.71           N  
ATOM   4853  CA  LEU D 185      14.176  38.449  -7.364  1.00 51.71           C  
ATOM   4854  C   LEU D 185      14.241  37.521  -6.155  1.00 51.71           C  
ATOM   4855  O   LEU D 185      13.444  36.588  -6.040  1.00 51.71           O  
ATOM   4856  CB  LEU D 185      15.063  37.906  -8.487  1.00 51.71           C  
ATOM   4857  CG  LEU D 185      14.387  36.971  -9.492  1.00 51.71           C  
ATOM   4858  CD1 LEU D 185      13.937  37.752 -10.722  1.00 51.71           C  
ATOM   4859  CD2 LEU D 185      15.331  35.838  -9.887  1.00 51.71           C  
ATOM   4860  N   PHE D 186      15.170  37.825  -5.173  1.00 53.80           N  
ATOM   4861  CA  PHE D 186      15.382  36.918  -4.049  1.00 53.80           C  
ATOM   4862  C   PHE D 186      14.733  37.466  -2.783  1.00 53.80           C  
ATOM   4863  O   PHE D 186      14.585  36.746  -1.794  1.00 53.80           O  
ATOM   4864  CB  PHE D 186      16.878  36.690  -3.817  1.00 53.80           C  
ATOM   4865  CG  PHE D 186      17.556  35.933  -4.927  1.00 53.80           C  
ATOM   4866  CD1 PHE D 186      17.462  34.549  -5.003  1.00 53.80           C  
ATOM   4867  CD2 PHE D 186      18.289  36.606  -5.895  1.00 53.80           C  
ATOM   4868  CE1 PHE D 186      18.088  33.846  -6.029  1.00 53.80           C  
ATOM   4869  CE2 PHE D 186      18.918  35.912  -6.923  1.00 53.80           C  
ATOM   4870  CZ  PHE D 186      18.818  34.531  -6.988  1.00 53.80           C  
ATOM   4871  N   LYS D 187      14.286  38.699  -2.905  1.00 61.48           N  
ATOM   4872  CA  LYS D 187      13.676  39.297  -1.722  1.00 61.48           C  
ATOM   4873  C   LYS D 187      12.176  39.022  -1.677  1.00 61.48           C  
ATOM   4874  O   LYS D 187      11.548  38.808  -2.715  1.00 61.48           O  
ATOM   4875  CB  LYS D 187      13.933  40.805  -1.690  1.00 61.48           C  
ATOM   4876  CG  LYS D 187      15.135  41.210  -0.849  1.00 61.48           C  
ATOM   4877  CD  LYS D 187      15.301  42.724  -0.804  1.00 61.48           C  
ATOM   4878  CE  LYS D 187      16.530  43.129  -0.002  1.00 61.48           C  
ATOM   4879  NZ  LYS D 187      16.724  44.610   0.004  1.00 61.48           N  
ATOM   4880  N   GLU D 188      11.644  38.886  -0.547  1.00 73.78           N  
ATOM   4881  CA  GLU D 188      10.213  38.653  -0.370  1.00 73.78           C  
ATOM   4882  C   GLU D 188       9.393  39.826  -0.897  1.00 73.78           C  
ATOM   4883  O   GLU D 188       9.811  40.981  -0.790  1.00 73.78           O  
ATOM   4884  CB  GLU D 188       9.888  38.404   1.104  1.00 73.78           C  
ATOM   4885  CG  GLU D 188      10.398  37.069   1.630  1.00 73.78           C  
ATOM   4886  CD  GLU D 188      10.050  36.828   3.091  1.00 73.78           C  
ATOM   4887  OE1 GLU D 188      10.361  35.735   3.616  1.00 73.78           O  
ATOM   4888  OE2 GLU D 188       9.461  37.738   3.714  1.00 73.78           O  
ATOM   4889  N   ASP D 189       8.337  39.651  -1.779  1.00 75.14           N  
ATOM   4890  CA  ASP D 189       7.465  40.696  -2.307  1.00 75.14           C  
ATOM   4891  C   ASP D 189       6.609  41.308  -1.200  1.00 75.14           C  
ATOM   4892  O   ASP D 189       6.612  40.824  -0.067  1.00 75.14           O  
ATOM   4893  CB  ASP D 189       6.569  40.137  -3.415  1.00 75.14           C  
ATOM   4894  CG  ASP D 189       5.698  38.985  -2.950  1.00 75.14           C  
ATOM   4895  OD1 ASP D 189       4.924  39.157  -1.984  1.00 75.14           O  
ATOM   4896  OD2 ASP D 189       5.788  37.894  -3.552  1.00 75.14           O  
ATOM   4897  N   CYS D 190       6.039  42.441  -1.489  1.00 78.82           N  
ATOM   4898  CA  CYS D 190       5.305  43.210  -0.492  1.00 78.82           C  
ATOM   4899  C   CYS D 190       4.133  42.409   0.062  1.00 78.82           C  
ATOM   4900  O   CYS D 190       3.767  42.561   1.229  1.00 78.82           O  
ATOM   4901  CB  CYS D 190       4.800  44.522  -1.091  1.00 78.82           C  
ATOM   4902  SG  CYS D 190       6.100  45.749  -1.358  1.00 78.82           S  
ATOM   4903  N   HIS D 191       3.657  41.542  -0.864  1.00 79.73           N  
ATOM   4904  CA  HIS D 191       2.563  40.719  -0.360  1.00 79.73           C  
ATOM   4905  C   HIS D 191       3.050  39.755   0.718  1.00 79.73           C  
ATOM   4906  O   HIS D 191       2.395  39.589   1.749  1.00 79.73           O  
ATOM   4907  CB  HIS D 191       1.908  39.941  -1.502  1.00 79.73           C  
ATOM   4908  CG  HIS D 191       0.800  40.686  -2.177  1.00 79.73           C  
ATOM   4909  CD2 HIS D 191       0.513  42.009  -2.216  1.00 79.73           C  
ATOM   4910  ND1 HIS D 191      -0.176  40.057  -2.920  1.00 79.73           N  
ATOM   4911  CE1 HIS D 191      -1.016  40.963  -3.389  1.00 79.73           C  
ATOM   4912  NE2 HIS D 191      -0.621  42.156  -2.976  1.00 79.73           N  
ATOM   4913  N   GLN D 192       4.211  39.148   0.519  1.00 76.58           N  
ATOM   4914  CA  GLN D 192       4.785  38.235   1.502  1.00 76.58           C  
ATOM   4915  C   GLN D 192       5.191  38.979   2.772  1.00 76.58           C  
ATOM   4916  O   GLN D 192       4.971  38.489   3.881  1.00 76.58           O  
ATOM   4917  CB  GLN D 192       5.993  37.503   0.914  1.00 76.58           C  
ATOM   4918  CG  GLN D 192       5.631  36.240   0.144  1.00 76.58           C  
ATOM   4919  CD  GLN D 192       6.837  35.574  -0.491  1.00 76.58           C  
ATOM   4920  NE2 GLN D 192       6.607  34.459  -1.174  1.00 76.58           N  
ATOM   4921  OE1 GLN D 192       7.966  36.059  -0.369  1.00 76.58           O  
ATOM   4922  N   LYS D 193       5.680  40.205   2.566  1.00 78.27           N  
ATOM   4923  CA  LYS D 193       6.100  41.002   3.714  1.00 78.27           C  
ATOM   4924  C   LYS D 193       4.897  41.470   4.528  1.00 78.27           C  
ATOM   4925  O   LYS D 193       4.954  41.517   5.758  1.00 78.27           O  
ATOM   4926  CB  LYS D 193       6.925  42.207   3.258  1.00 78.27           C  
ATOM   4927  CG  LYS D 193       8.352  41.865   2.859  1.00 78.27           C  
ATOM   4928  CD  LYS D 193       9.218  41.571   4.079  1.00 78.27           C  
ATOM   4929  CE  LYS D 193      10.663  41.297   3.686  1.00 78.27           C  
ATOM   4930  NZ  LYS D 193      11.514  41.002   4.877  1.00 78.27           N  
ATOM   4931  N   ILE D 194       3.855  41.801   3.794  1.00 78.52           N  
ATOM   4932  CA  ILE D 194       2.628  42.212   4.466  1.00 78.52           C  
ATOM   4933  C   ILE D 194       2.040  41.030   5.236  1.00 78.52           C  
ATOM   4934  O   ILE D 194       1.619  41.178   6.385  1.00 78.52           O  
ATOM   4935  CB  ILE D 194       1.591  42.766   3.463  1.00 78.52           C  
ATOM   4936  CG1 ILE D 194       2.071  44.103   2.884  1.00 78.52           C  
ATOM   4937  CG2 ILE D 194       0.221  42.918   4.130  1.00 78.52           C  
ATOM   4938  CD1 ILE D 194       1.201  44.635   1.753  1.00 78.52           C
[truncated: 688,871 more chars]
