# Supplementary material for: Deep learning insights into the architecture of the mammalian egg-sperm fusion synapse
Source: eLife. 2024 Apr 26;13:RP93131. doi: 10.7554/eLife.93131 (PMC11052572; doi:10.7554/eLife.93131)
Supplement: Figure 5—figure supplement 1—source data 1. [file elife-93131-fig5-figsupp1-data1.zip › eLife-VOR-RA-2023-93131R1_figure_5-figure_supplement_1-source_data/figure_5-figure_supplement_1a/JUNO_CD9_CD81_IZUMO1_IZUMO4_SPACA6_TMEM81_SOF1_cluster_6.pdb]

ATOM      1  N   GLY B   1      54.497   8.903  18.361  1.00 42.98           N  
ATOM      2  CA  GLY B   1      55.438   7.889  17.912  1.00 42.98           C  
ATOM      3  C   GLY B   1      54.799   6.828  17.037  1.00 42.98           C  
ATOM      4  O   GLY B   1      53.583   6.832  16.834  1.00 42.98           O  
ATOM      5  N   ASP B   2      55.568   5.932  16.228  1.00 53.83           N  
ATOM      6  CA  ASP B   2      55.282   4.805  15.345  1.00 53.83           C  
ATOM      7  C   ASP B   2      54.189   3.913  15.928  1.00 53.83           C  
ATOM      8  O   ASP B   2      53.685   3.016  15.250  1.00 53.83           O  
ATOM      9  CB  ASP B   2      56.550   3.987  15.091  1.00 53.83           C  
ATOM     10  CG  ASP B   2      57.387   4.531  13.946  1.00 53.83           C  
ATOM     11  OD1 ASP B   2      56.881   5.360  13.160  1.00 53.83           O  
ATOM     12  OD2 ASP B   2      58.563   4.124  13.828  1.00 53.83           O  
ATOM     13  N   GLU B   3      53.740   4.155  17.257  1.00 65.79           N  
ATOM     14  CA  GLU B   3      52.833   3.248  17.953  1.00 65.79           C  
ATOM     15  C   GLU B   3      51.384   3.493  17.541  1.00 65.79           C  
ATOM     16  O   GLU B   3      50.548   2.591  17.625  1.00 65.79           O  
ATOM     17  CB  GLU B   3      52.981   3.397  19.469  1.00 65.79           C  
ATOM     18  CG  GLU B   3      54.121   2.580  20.059  1.00 65.79           C  
ATOM     19  CD  GLU B   3      54.140   2.588  21.580  1.00 65.79           C  
ATOM     20  OE1 GLU B   3      54.983   1.882  22.180  1.00 65.79           O  
ATOM     21  OE2 GLU B   3      53.306   3.305  22.176  1.00 65.79           O  
ATOM     22  N   LEU B   4      51.090   4.667  16.928  1.00 74.40           N  
ATOM     23  CA  LEU B   4      49.699   5.004  16.643  1.00 74.40           C  
ATOM     24  C   LEU B   4      49.347   4.683  15.195  1.00 74.40           C  
ATOM     25  O   LEU B   4      48.272   5.050  14.717  1.00 74.40           O  
ATOM     26  CB  LEU B   4      49.437   6.485  16.928  1.00 74.40           C  
ATOM     27  CG  LEU B   4      49.361   6.889  18.401  1.00 74.40           C  
ATOM     28  CD1 LEU B   4      49.739   8.357  18.568  1.00 74.40           C  
ATOM     29  CD2 LEU B   4      47.966   6.625  18.957  1.00 74.40           C  
ATOM     30  N   LEU B   5      50.392   4.112  14.641  1.00 81.58           N  
ATOM     31  CA  LEU B   5      50.153   3.729  13.253  1.00 81.58           C  
ATOM     32  C   LEU B   5      49.797   2.248  13.152  1.00 81.58           C  
ATOM     33  O   LEU B   5      50.349   1.422  13.881  1.00 81.58           O  
ATOM     34  CB  LEU B   5      51.383   4.030  12.393  1.00 81.58           C  
ATOM     35  CG  LEU B   5      51.653   5.505  12.091  1.00 81.58           C  
ATOM     36  CD1 LEU B   5      53.143   5.734  11.859  1.00 81.58           C  
ATOM     37  CD2 LEU B   5      50.842   5.960  10.882  1.00 81.58           C  
ATOM     38  N   ASN B   6      48.762   1.938  12.388  1.00 84.71           N  
ATOM     39  CA  ASN B   6      48.382   0.558  12.103  1.00 84.71           C  
ATOM     40  C   ASN B   6      47.895  -0.160  13.359  1.00 84.71           C  
ATOM     41  O   ASN B   6      48.372  -1.248  13.681  1.00 84.71           O  
ATOM     42  CB  ASN B   6      49.553  -0.203  11.477  1.00 84.71           C  
ATOM     43  CG  ASN B   6      49.101  -1.262  10.492  1.00 84.71           C  
ATOM     44  ND2 ASN B   6      50.011  -2.155  10.122  1.00 84.71           N  
ATOM     45  OD1 ASN B   6      47.943  -1.276  10.065  1.00 84.71           O  
ATOM     46  N   ILE B   7      46.964   0.515  14.073  1.00 86.74           N  
ATOM     47  CA  ILE B   7      46.388  -0.038  15.294  1.00 86.74           C  
ATOM     48  C   ILE B   7      44.866  -0.072  15.177  1.00 86.74           C  
ATOM     49  O   ILE B   7      44.283   0.663  14.375  1.00 86.74           O  
ATOM     50  CB  ILE B   7      46.813   0.774  16.537  1.00 86.74           C  
ATOM     51  CG1 ILE B   7      46.413   2.246  16.375  1.00 86.74           C  
ATOM     52  CG2 ILE B   7      48.318   0.638  16.784  1.00 86.74           C  
ATOM     53  CD1 ILE B   7      46.503   3.057  17.661  1.00 86.74           C  
ATOM     54  N   CYS B   8      44.355  -0.944  15.874  1.00 90.44           N  
ATOM     55  CA  CYS B   8      42.906  -1.071  15.985  1.00 90.44           C  
ATOM     56  C   CYS B   8      42.419  -0.591  17.347  1.00 90.44           C  
ATOM     57  O   CYS B   8      43.108  -0.765  18.354  1.00 90.44           O  
ATOM     58  CB  CYS B   8      42.477  -2.522  15.763  1.00 90.44           C  
ATOM     59  SG  CYS B   8      42.965  -3.188  14.156  1.00 90.44           S  
ATOM     60  N   MET B   9      41.328   0.061  17.394  1.00 85.36           N  
ATOM     61  CA  MET B   9      40.728   0.545  18.633  1.00 85.36           C  
ATOM     62  C   MET B   9      40.264  -0.618  19.505  1.00 85.36           C  
ATOM     63  O   MET B   9      39.884  -1.671  18.991  1.00 85.36           O  
ATOM     64  CB  MET B   9      39.550   1.475  18.334  1.00 85.36           C  
ATOM     65  CG  MET B   9      38.190   0.826  18.534  1.00 85.36           C  
ATOM     66  SD  MET B   9      36.804   1.988  18.223  1.00 85.36           S  
ATOM     67  CE  MET B   9      37.098   2.377  16.475  1.00 85.36           C  
ATOM     68  N   ASN B  10      40.377  -0.456  20.729  1.00 79.15           N  
ATOM     69  CA  ASN B  10      39.926  -1.463  21.683  1.00 79.15           C  
ATOM     70  C   ASN B  10      38.421  -1.375  21.921  1.00 79.15           C  
ATOM     71  O   ASN B  10      37.968  -0.618  22.783  1.00 79.15           O  
ATOM     72  CB  ASN B  10      40.682  -1.326  23.006  1.00 79.15           C  
ATOM     73  CG  ASN B  10      40.650  -2.597  23.832  1.00 79.15           C  
ATOM     74  ND2 ASN B  10      41.312  -2.573  24.983  1.00 79.15           N  
ATOM     75  OD1 ASN B  10      40.036  -3.592  23.439  1.00 79.15           O  
ATOM     76  N   ALA B  11      37.729  -2.070  21.168  1.00 78.16           N  
ATOM     77  CA  ALA B  11      36.275  -2.132  21.289  1.00 78.16           C  
ATOM     78  C   ALA B  11      35.772  -3.565  21.139  1.00 78.16           C  
ATOM     79  O   ALA B  11      36.555  -4.479  20.869  1.00 78.16           O  
ATOM     80  CB  ALA B  11      35.616  -1.229  20.249  1.00 78.16           C  
ATOM     81  N   LYS B  12      34.501  -3.853  21.382  1.00 73.88           N  
ATOM     82  CA  LYS B  12      33.884  -5.176  21.406  1.00 73.88           C  
ATOM     83  C   LYS B  12      34.011  -5.866  20.052  1.00 73.88           C  
ATOM     84  O   LYS B  12      34.265  -7.070  19.983  1.00 73.88           O  
ATOM     85  CB  LYS B  12      32.412  -5.074  21.808  1.00 73.88           C  
ATOM     86  CG  LYS B  12      31.799  -6.395  22.249  1.00 73.88           C  
ATOM     87  CD  LYS B  12      30.353  -6.219  22.694  1.00 73.88           C  
ATOM     88  CE  LYS B  12      29.722  -7.548  23.086  1.00 73.88           C  
ATOM     89  NZ  LYS B  12      28.295  -7.384  23.497  1.00 73.88           N  
ATOM     90  N   HIS B  13      34.019  -5.187  18.996  1.00 79.95           N  
ATOM     91  CA  HIS B  13      33.915  -5.838  17.695  1.00 79.95           C  
ATOM     92  C   HIS B  13      35.188  -5.646  16.879  1.00 79.95           C  
ATOM     93  O   HIS B  13      35.273  -6.100  15.736  1.00 79.95           O  
ATOM     94  CB  HIS B  13      32.710  -5.300  16.922  1.00 79.95           C  
ATOM     95  CG  HIS B  13      31.410  -5.466  17.643  1.00 79.95           C  
ATOM     96  CD2 HIS B  13      30.530  -4.551  18.113  1.00 79.95           C  
ATOM     97  ND1 HIS B  13      30.888  -6.702  17.960  1.00 79.95           N  
ATOM     98  CE1 HIS B  13      29.739  -6.537  18.594  1.00 79.95           C  
ATOM     99  NE2 HIS B  13      29.499  -5.242  18.699  1.00 79.95           N  
ATOM    100  N   HIS B  14      36.106  -5.011  17.389  1.00 86.26           N  
ATOM    101  CA  HIS B  14      37.363  -4.767  16.691  1.00 86.26           C  
ATOM    102  C   HIS B  14      38.379  -5.865  16.987  1.00 86.26           C  
ATOM    103  O   HIS B  14      38.362  -6.457  18.069  1.00 86.26           O  
ATOM    104  CB  HIS B  14      37.936  -3.403  17.080  1.00 86.26           C  
ATOM    105  CG  HIS B  14      37.141  -2.248  16.560  1.00 86.26           C  
ATOM    106  CD2 HIS B  14      37.354  -1.423  15.508  1.00 86.26           C  
ATOM    107  ND1 HIS B  14      35.967  -1.828  17.148  1.00 86.26           N  
ATOM    108  CE1 HIS B  14      35.492  -0.792  16.476  1.00 86.26           C  
ATOM    109  NE2 HIS B  14      36.315  -0.527  15.476  1.00 86.26           N  
ATOM    110  N   LYS B  15      39.181  -6.148  16.040  1.00 87.77           N  
ATOM    111  CA  LYS B  15      40.312  -7.052  16.225  1.00 87.77           C  
ATOM    112  C   LYS B  15      41.414  -6.392  17.049  1.00 87.77           C  
ATOM    113  O   LYS B  15      41.431  -5.168  17.205  1.00 87.77           O  
ATOM    114  CB  LYS B  15      40.867  -7.501  14.874  1.00 87.77           C  
ATOM    115  CG  LYS B  15      39.888  -8.318  14.043  1.00 87.77           C  
ATOM    116  CD  LYS B  15      40.452  -8.634  12.663  1.00 87.77           C  
ATOM    117  CE  LYS B  15      41.545  -9.690  12.734  1.00 87.77           C  
ATOM    118  NZ  LYS B  15      42.056 -10.051  11.377  1.00 87.77           N  
ATOM    119  N   ARG B  16      42.281  -7.160  17.593  1.00 84.84           N  
ATOM    120  CA  ARG B  16      43.385  -6.653  18.401  1.00 84.84           C  
ATOM    121  C   ARG B  16      44.486  -6.073  17.520  1.00 84.84           C  
ATOM    122  O   ARG B  16      45.013  -4.995  17.803  1.00 84.84           O  
ATOM    123  CB  ARG B  16      43.954  -7.761  19.289  1.00 84.84           C  
ATOM    124  CG  ARG B  16      43.093  -8.083  20.501  1.00 84.84           C  
ATOM    125  CD  ARG B  16      43.841  -8.937  21.514  1.00 84.84           C  
ATOM    126  NE  ARG B  16      42.985  -9.322  22.632  1.00 84.84           N  
ATOM    127  CZ  ARG B  16      43.382 -10.040  23.679  1.00 84.84           C  
ATOM    128  NH1 ARG B  16      44.635 -10.468  23.772  1.00 84.84           N  
ATOM    129  NH2 ARG B  16      42.518 -10.332  24.641  1.00 84.84           N  
ATOM    130  N   VAL B  17      44.758  -6.714  16.407  1.00 88.92           N  
ATOM    131  CA  VAL B  17      45.773  -6.275  15.455  1.00 88.92           C  
ATOM    132  C   VAL B  17      45.219  -6.355  14.034  1.00 88.92           C  
ATOM    133  O   VAL B  17      44.482  -7.285  13.700  1.00 88.92           O  
ATOM    134  CB  VAL B  17      47.063  -7.119  15.572  1.00 88.92           C  
ATOM    135  CG1 VAL B  17      48.175  -6.527  14.708  1.00 88.92           C  
ATOM    136  CG2 VAL B  17      47.507  -7.214  17.030  1.00 88.92           C  
ATOM    137  N   PRO B  18      45.581  -5.329  13.356  1.00 92.30           N  
ATOM    138  CA  PRO B  18      45.120  -5.351  11.965  1.00 92.30           C  
ATOM    139  C   PRO B  18      45.690  -6.524  11.173  1.00 92.30           C  
ATOM    140  O   PRO B  18      46.857  -6.885  11.350  1.00 92.30           O  
ATOM    141  CB  PRO B  18      45.624  -4.017  11.407  1.00 92.30           C  
ATOM    142  CG  PRO B  18      46.269  -3.335  12.569  1.00 92.30           C  
ATOM    143  CD  PRO B  18      46.324  -4.300  13.718  1.00 92.30           C  
ATOM    144  N   SER B  19      44.853  -7.258  10.434  1.00 91.60           N  
ATOM    145  CA  SER B  19      45.212  -8.405   9.606  1.00 91.60           C  
ATOM    146  C   SER B  19      44.432  -8.408   8.297  1.00 91.60           C  
ATOM    147  O   SER B  19      43.391  -7.756   8.186  1.00 91.60           O  
ATOM    148  CB  SER B  19      44.962  -9.711  10.363  1.00 91.60           C  
ATOM    149  OG  SER B  19      43.578  -9.899  10.597  1.00 91.60           O  
ATOM    150  N   PRO B  20      45.026  -9.071   7.363  1.00 91.07           N  
ATOM    151  CA  PRO B  20      44.305  -9.188   6.093  1.00 91.07           C  
ATOM    152  C   PRO B  20      43.067 -10.076   6.198  1.00 91.07           C  
ATOM    153  O   PRO B  20      43.080 -11.076   6.920  1.00 91.07           O  
ATOM    154  CB  PRO B  20      45.343  -9.808   5.155  1.00 91.07           C  
ATOM    155  CG  PRO B  20      46.628  -9.755   5.917  1.00 91.07           C  
ATOM    156  CD  PRO B  20      46.315  -9.481   7.360  1.00 91.07           C  
ATOM    157  N   GLU B  21      42.012  -9.567   5.738  1.00 87.68           N  
ATOM    158  CA  GLU B  21      40.737 -10.272   5.635  1.00 87.68           C  
ATOM    159  C   GLU B  21      40.281 -10.376   4.183  1.00 87.68           C  
ATOM    160  O   GLU B  21      39.738  -9.418   3.626  1.00 87.68           O  
ATOM    161  CB  GLU B  21      39.666  -9.571   6.474  1.00 87.68           C  
ATOM    162  CG  GLU B  21      39.941  -9.598   7.971  1.00 87.68           C  
ATOM    163  CD  GLU B  21      39.649 -10.947   8.610  1.00 87.68           C  
ATOM    164  OE1 GLU B  21      40.084 -11.180   9.760  1.00 87.68           O  
ATOM    165  OE2 GLU B  21      38.983 -11.778   7.953  1.00 87.68           O  
ATOM    166  N   ASP B  22      40.418 -11.453   3.490  1.00 81.29           N  
ATOM    167  CA  ASP B  22      40.191 -11.636   2.059  1.00 81.29           C  
ATOM    168  C   ASP B  22      38.699 -11.613   1.734  1.00 81.29           C  
ATOM    169  O   ASP B  22      38.302 -11.175   0.652  1.00 81.29           O  
ATOM    170  CB  ASP B  22      40.813 -12.951   1.582  1.00 81.29           C  
ATOM    171  CG  ASP B  22      42.326 -12.971   1.708  1.00 81.29           C  
ATOM    172  OD1 ASP B  22      42.944 -11.889   1.807  1.00 81.29           O  
ATOM    173  OD2 ASP B  22      42.906 -14.078   1.705  1.00 81.29           O  
ATOM    174  N   LYS B  23      37.818 -11.949   2.635  1.00 83.50           N  
ATOM    175  CA  LYS B  23      36.409 -12.117   2.287  1.00 83.50           C  
ATOM    176  C   LYS B  23      35.543 -11.070   2.980  1.00 83.50           C  
ATOM    177  O   LYS B  23      34.503 -11.398   3.555  1.00 83.50           O  
ATOM    178  CB  LYS B  23      35.929 -13.522   2.655  1.00 83.50           C  
ATOM    179  CG  LYS B  23      36.574 -14.631   1.837  1.00 83.50           C  
ATOM    180  CD  LYS B  23      35.977 -15.992   2.173  1.00 83.50           C  
ATOM    181  CE  LYS B  23      36.643 -17.106   1.376  1.00 83.50           C  
ATOM    182  NZ  LYS B  23      36.063 -18.443   1.703  1.00 83.50           N  
ATOM    183  N   LEU B  24      35.912  -9.830   2.871  1.00 89.32           N  
ATOM    184  CA  LEU B  24      35.078  -8.762   3.412  1.00 89.32           C  
ATOM    185  C   LEU B  24      33.879  -8.498   2.507  1.00 89.32           C  
ATOM    186  O   LEU B  24      33.918  -8.803   1.312  1.00 89.32           O  
ATOM    187  CB  LEU B  24      35.893  -7.478   3.583  1.00 89.32           C  
ATOM    188  CG  LEU B  24      36.950  -7.489   4.688  1.00 89.32           C  
ATOM    189  CD1 LEU B  24      37.743  -6.186   4.678  1.00 89.32           C  
ATOM    190  CD2 LEU B  24      36.299  -7.713   6.049  1.00 89.32           C  
ATOM    191  N   TYR B  25      32.946  -7.958   3.084  1.00 87.34           N  
ATOM    192  CA  TYR B  25      31.667  -7.863   2.391  1.00 87.34           C  
ATOM    193  C   TYR B  25      31.505  -6.501   1.728  1.00 87.34           C  
ATOM    194  O   TYR B  25      31.656  -5.464   2.380  1.00 87.34           O  
ATOM    195  CB  TYR B  25      30.509  -8.112   3.363  1.00 87.34           C  
ATOM    196  CG  TYR B  25      29.183  -8.346   2.681  1.00 87.34           C  
ATOM    197  CD1 TYR B  25      28.157  -7.409   2.770  1.00 87.34           C  
ATOM    198  CD2 TYR B  25      28.954  -9.504   1.947  1.00 87.34           C  
ATOM    199  CE1 TYR B  25      26.932  -7.621   2.145  1.00 87.34           C  
ATOM    200  CE2 TYR B  25      27.734  -9.727   1.317  1.00 87.34           C  
ATOM    201  CZ  TYR B  25      26.731  -8.781   1.421  1.00 87.34           C  
ATOM    202  OH  TYR B  25      25.522  -8.997   0.800  1.00 87.34           O  
ATOM    203  N   GLU B  26      31.239  -6.377   0.454  1.00 88.37           N  
ATOM    204  CA  GLU B  26      30.840  -5.282  -0.425  1.00 88.37           C  
ATOM    205  C   GLU B  26      31.584  -3.995  -0.077  1.00 88.37           C  
ATOM    206  O   GLU B  26      32.756  -3.837  -0.422  1.00 88.37           O  
ATOM    207  CB  GLU B  26      29.328  -5.052  -0.348  1.00 88.37           C  
ATOM    208  CG  GLU B  26      28.506  -6.150  -1.009  1.00 88.37           C  
ATOM    209  CD  GLU B  26      28.644  -6.174  -2.523  1.00 88.37           C  
ATOM    210  OE1 GLU B  26      28.223  -7.169  -3.156  1.00 88.37           O  
ATOM    211  OE2 GLU B  26      29.178  -5.189  -3.081  1.00 88.37           O  
ATOM    212  N   GLU B  27      30.938  -3.113   0.732  1.00 90.98           N  
ATOM    213  CA  GLU B  27      31.482  -1.784   0.995  1.00 90.98           C  
ATOM    214  C   GLU B  27      32.710  -1.858   1.898  1.00 90.98           C  
ATOM    215  O   GLU B  27      33.486  -0.903   1.982  1.00 90.98           O  
ATOM    216  CB  GLU B  27      30.419  -0.882   1.628  1.00 90.98           C  
ATOM    217  CG  GLU B  27      29.211  -0.638   0.736  1.00 90.98           C  
ATOM    218  CD  GLU B  27      29.553   0.102  -0.548  1.00 90.98           C  
ATOM    219  OE1 GLU B  27      28.735   0.085  -1.495  1.00 90.98           O  
ATOM    220  OE2 GLU B  27      30.649   0.703  -0.606  1.00 90.98           O  
ATOM    221  N   CYS B  28      32.948  -2.871   2.508  1.00 93.52           N  
ATOM    222  CA  CYS B  28      34.080  -3.024   3.416  1.00 93.52           C  
ATOM    223  C   CYS B  28      35.260  -3.683   2.712  1.00 93.52           C  
ATOM    224  O   CYS B  28      36.306  -3.907   3.322  1.00 93.52           O  
ATOM    225  CB  CYS B  28      33.677  -3.851   4.637  1.00 93.52           C  
ATOM    226  SG  CYS B  28      32.375  -3.093   5.632  1.00 93.52           S  
ATOM    227  N   ILE B  29      35.197  -3.935   1.414  1.00 91.25           N  
ATOM    228  CA  ILE B  29      36.189  -4.660   0.628  1.00 91.25           C  
ATOM    229  C   ILE B  29      37.467  -3.831   0.520  1.00 91.25           C  
ATOM    230  O   ILE B  29      38.572  -4.379   0.524  1.00 91.25           O  
ATOM    231  CB  ILE B  29      35.654  -5.004  -0.779  1.00 91.25           C  
ATOM    232  CG1 ILE B  29      34.578  -6.093  -0.690  1.00 91.25           C  
ATOM    233  CG2 ILE B  29      36.798  -5.439  -1.701  1.00 91.25           C  
ATOM    234  CD1 ILE B  29      33.881  -6.384  -2.012  1.00 91.25           C  
ATOM    235  N   PRO B  30      37.400  -2.596   0.480  1.00 92.74           N  
ATOM    236  CA  PRO B  30      38.629  -1.814   0.319  1.00 92.74           C  
ATOM    237  C   PRO B  30      39.634  -2.056   1.442  1.00 92.74           C  
ATOM    238  O   PRO B  30      40.834  -1.839   1.259  1.00 92.74           O  
ATOM    239  CB  PRO B  30      38.129  -0.367   0.335  1.00 92.74           C  
ATOM    240  CG  PRO B  30      36.710  -0.446  -0.128  1.00 92.74           C  
ATOM    241  CD  PRO B  30      36.125  -1.744   0.352  1.00 92.74           C  
ATOM    242  N   TRP B  31      39.268  -2.507   2.549  1.00 94.56           N  
ATOM    243  CA  TRP B  31      40.156  -2.755   3.681  1.00 94.56           C  
ATOM    244  C   TRP B  31      40.541  -4.228   3.758  1.00 94.56           C  
ATOM    245  O   TRP B  31      40.974  -4.709   4.807  1.00 94.56           O  
ATOM    246  CB  TRP B  31      39.491  -2.320   4.991  1.00 94.56           C  
ATOM    247  CG  TRP B  31      39.478  -0.836   5.202  1.00 94.56           C  
ATOM    248  CD1 TRP B  31      40.476  -0.071   5.741  1.00 94.56           C  
ATOM    249  CD2 TRP B  31      38.412   0.063   4.882  1.00 94.56           C  
ATOM    250  CE2 TRP B  31      38.832   1.359   5.255  1.00 94.56           C  
ATOM    251  CE3 TRP B  31      37.141  -0.101   4.316  1.00 94.56           C  
ATOM    252  NE1 TRP B  31      40.093   1.250   5.776  1.00 94.56           N  
ATOM    253  CZ2 TRP B  31      38.024   2.486   5.079  1.00 94.56           C  
ATOM    254  CZ3 TRP B  31      36.339   1.021   4.141  1.00 94.56           C  
ATOM    255  CH2 TRP B  31      36.786   2.296   4.522  1.00 94.56           C  
ATOM    256  N   LYS B  32      40.446  -4.969   2.737  1.00 91.68           N  
ATOM    257  CA  LYS B  32      40.705  -6.405   2.702  1.00 91.68           C  
ATOM    258  C   LYS B  32      42.170  -6.707   3.011  1.00 91.68           C  
ATOM    259  O   LYS B  32      42.484  -7.742   3.601  1.00 91.68           O  
ATOM    260  CB  LYS B  32      40.327  -6.987   1.339  1.00 91.68           C  
ATOM    261  CG  LYS B  32      41.226  -6.528   0.200  1.00 91.68           C  
ATOM    262  CD  LYS B  32      40.821  -7.167  -1.123  1.00 91.68           C  
ATOM    263  CE  LYS B  32      41.739  -6.733  -2.257  1.00 91.68           C  
ATOM    264  NZ  LYS B  32      41.415  -7.440  -3.533  1.00 91.68           N  
ATOM    265  N   ASP B  33      43.072  -5.868   2.668  1.00 90.66           N  
ATOM    266  CA  ASP B  33      44.501  -6.099   2.850  1.00 90.66           C  
ATOM    267  C   ASP B  33      44.913  -5.888   4.306  1.00 90.66           C  
ATOM    268  O   ASP B  33      45.813  -6.564   4.806  1.00 90.66           O  
ATOM    269  CB  ASP B  33      45.314  -5.181   1.935  1.00 90.66           C  
ATOM    270  CG  ASP B  33      45.041  -5.420   0.461  1.00 90.66           C  
ATOM    271  OD1 ASP B  33      44.717  -6.565   0.078  1.00 90.66           O  
ATOM    272  OD2 ASP B  33      45.154  -4.454  -0.327  1.00 90.66           O  
ATOM    273  N   ASN B  34      44.340  -4.971   4.967  1.00 92.12           N  
ATOM    274  CA  ASN B  34      44.620  -4.630   6.357  1.00 92.12           C  
ATOM    275  C   ASN B  34      43.381  -4.080   7.058  1.00 92.12           C  
ATOM    276  O   ASN B  34      43.143  -2.870   7.046  1.00 92.12           O  
ATOM    277  CB  ASN B  34      45.770  -3.625   6.443  1.00 92.12           C  
ATOM    278  CG  ASN B  34      46.416  -3.593   7.815  1.00 92.12           C  
ATOM    279  ND2 ASN B  34      47.120  -2.507   8.113  1.00 92.12           N  
ATOM    280  OD1 ASN B  34      46.285  -4.536   8.598  1.00 92.12           O  
ATOM    281  N   ALA B  35      42.752  -4.939   7.742  1.00 94.14           N  
ATOM    282  CA  ALA B  35      41.468  -4.540   8.311  1.00 94.14           C  
ATOM    283  C   ALA B  35      41.434  -4.789   9.816  1.00 94.14           C  
ATOM    284  O   ALA B  35      42.088  -5.708  10.315  1.00 94.14           O  
ATOM    285  CB  ALA B  35      40.327  -5.288   7.626  1.00 94.14           C  
ATOM    286  N   CYS B  36      40.715  -3.980  10.516  1.00 93.58           N  
ATOM    287  CA  CYS B  36      40.481  -4.121  11.949  1.00 93.58           C  
ATOM    288  C   CYS B  36      39.158  -4.828  12.219  1.00 93.58           C  
ATOM    289  O   CYS B  36      38.744  -4.960  13.372  1.00 93.58           O  
ATOM    290  CB  CYS B  36      40.488  -2.754  12.631  1.00 93.58           C  
ATOM    291  SG  CYS B  36      42.119  -1.981  12.698  1.00 93.58           S  
ATOM    292  N   CYS B  37      38.487  -5.164  11.168  1.00 92.87           N  
ATOM    293  CA  CYS B  37      37.201  -5.839  11.304  1.00 92.87           C  
ATOM    294  C   CYS B  37      37.274  -7.265  10.772  1.00 92.87           C  
ATOM    295  O   CYS B  37      38.212  -7.617  10.054  1.00 92.87           O  
ATOM    296  CB  CYS B  37      36.109  -5.064  10.565  1.00 92.87           C  
ATOM    297  SG  CYS B  37      36.376  -4.951   8.782  1.00 92.87           S  
ATOM    298  N   THR B  38      36.414  -8.118  11.209  1.00 90.47           N  
ATOM    299  CA  THR B  38      36.284  -9.497  10.753  1.00 90.47           C  
ATOM    300  C   THR B  38      35.220  -9.609   9.665  1.00 90.47           C  
ATOM    301  O   THR B  38      34.571  -8.618   9.320  1.00 90.47           O  
ATOM    302  CB  THR B  38      35.934 -10.441  11.917  1.00 90.47           C  
ATOM    303  CG2 THR B  38      36.979 -10.360  13.026  1.00 90.47           C  
ATOM    304  OG1 THR B  38      34.656 -10.074  12.453  1.00 90.47           O  
ATOM    305  N   LEU B  39      35.186 -10.715   9.133  1.00 86.46           N  
ATOM    306  CA  LEU B  39      34.171 -10.980   8.119  1.00 86.46           C  
ATOM    307  C   LEU B  39      32.770 -10.854   8.708  1.00 86.46           C  
ATOM    308  O   LEU B  39      31.867 -10.316   8.062  1.00 86.46           O  
ATOM    309  CB  LEU B  39      34.361 -12.378   7.523  1.00 86.46           C  
ATOM    310  CG  LEU B  39      33.303 -12.837   6.519  1.00 86.46           C  
ATOM    311  CD1 LEU B  39      33.409 -12.028   5.230  1.00 86.46           C  
ATOM    312  CD2 LEU B  39      33.445 -14.327   6.234  1.00 86.46           C  
ATOM    313  N   THR B  40      32.552 -11.325   9.845  1.00 85.97           N  
ATOM    314  CA  THR B  40      31.255 -11.265  10.512  1.00 85.97           C  
ATOM    315  C   THR B  40      30.852  -9.818  10.780  1.00 85.97           C  
ATOM    316  O   THR B  40      29.695  -9.444  10.577  1.00 85.97           O  
ATOM    317  CB  THR B  40      31.272 -12.050  11.836  1.00 85.97           C  
ATOM    318  CG2 THR B  40      29.861 -12.228  12.388  1.00 85.97           C  
ATOM    319  OG1 THR B  40      31.852 -13.342  11.613  1.00 85.97           O  
ATOM    320  N   THR B  41      31.790  -9.034  11.161  1.00 88.60           N  
ATOM    321  CA  THR B  41      31.510  -7.629  11.434  1.00 88.60           C  
ATOM    322  C   THR B  41      31.177  -6.884  10.144  1.00 88.60           C  
ATOM    323  O   THR B  41      30.312  -6.005  10.134  1.00 88.60           O  
ATOM    324  CB  THR B  41      32.700  -6.947  12.132  1.00 88.60           C  
ATOM    325  CG2 THR B  41      32.320  -5.561  12.641  1.00 88.60           C  
ATOM    326  OG1 THR B  41      33.121  -7.751  13.241  1.00 88.60           O  
ATOM    327  N   SER B  42      31.833  -7.266   9.110  1.00 89.69           N  
ATOM    328  CA  SER B  42      31.560  -6.627   7.827  1.00 89.69           C  
ATOM    329  C   SER B  42      30.162  -6.974   7.323  1.00 89.69           C  
ATOM    330  O   SER B  42      29.499  -6.145   6.697  1.00 89.69           O  
ATOM    331  CB  SER B  42      32.602  -7.042   6.787  1.00 89.69           C  
ATOM    332  OG  SER B  42      32.456  -8.410   6.446  1.00 89.69           O  
ATOM    333  N   TRP B  43      29.755  -8.109   7.584  1.00 87.63           N  
ATOM    334  CA  TRP B  43      28.418  -8.536   7.185  1.00 87.63           C  
ATOM    335  C   TRP B  43      27.353  -7.867   8.047  1.00 87.63           C  
ATOM    336  O   TRP B  43      26.337  -7.395   7.533  1.00 87.63           O  
ATOM    337  CB  TRP B  43      28.288 -10.059   7.283  1.00 87.63           C  
ATOM    338  CG  TRP B  43      26.885 -10.562   7.124  1.00 87.63           C  
ATOM    339  CD1 TRP B  43      26.031 -10.948   8.119  1.00 87.63           C  
ATOM    340  CD2 TRP B  43      26.176 -10.738   5.893  1.00 87.63           C  
ATOM    341  CE2 TRP B  43      24.894 -11.235   6.219  1.00 87.63           C  
ATOM    342  CE3 TRP B  43      26.500 -10.524   4.547  1.00 87.63           C  
ATOM    343  NE1 TRP B  43      24.830 -11.353   7.580  1.00 87.63           N  
ATOM    344  CZ2 TRP B  43      23.935 -11.519   5.243  1.00 87.63           C  
ATOM    345  CZ3 TRP B  43      25.544 -10.808   3.579  1.00 87.63           C  
ATOM    346  CH2 TRP B  43      24.277 -11.300   3.934  1.00 87.63           C  
ATOM    347  N   GLU B  44      27.503  -7.828   9.276  1.00 85.61           N  
ATOM    348  CA  GLU B  44      26.555  -7.242  10.219  1.00 85.61           C  
ATOM    349  C   GLU B  44      26.414  -5.738   9.997  1.00 85.61           C  
ATOM    350  O   GLU B  44      25.381  -5.152  10.326  1.00 85.61           O  
ATOM    351  CB  GLU B  44      26.988  -7.522  11.660  1.00 85.61           C  
ATOM    352  CG  GLU B  44      26.785  -8.967  12.093  1.00 85.61           C  
ATOM    353  CD  GLU B  44      27.213  -9.230  13.528  1.00 85.61           C  
ATOM    354  OE1 GLU B  44      27.002 -10.358  14.028  1.00 85.61           O  
ATOM    355  OE2 GLU B  44      27.765  -8.300  14.157  1.00 85.61           O  
ATOM    356  N   ALA B  45      27.381  -5.152   9.443  1.00 87.24           N  
ATOM    357  CA  ALA B  45      27.340  -3.725   9.134  1.00 87.24           C  
ATOM    358  C   ALA B  45      26.349  -3.435   8.009  1.00 87.24           C  
ATOM    359  O   ALA B  45      25.859  -2.311   7.879  1.00 87.24           O  
ATOM    360  CB  ALA B  45      28.732  -3.223   8.756  1.00 87.24           C  
ATOM    361  N   HIS B  46      26.069  -4.408   7.209  1.00 89.05           N  
ATOM    362  CA  HIS B  46      25.205  -4.223   6.048  1.00 89.05           C  
ATOM    363  C   HIS B  46      23.766  -4.616   6.365  1.00 89.05           C  
ATOM    364  O   HIS B  46      22.869  -4.420   5.541  1.00 89.05           O  
ATOM    365  CB  HIS B  46      25.723  -5.035   4.859  1.00 89.05           C  
ATOM    366  CG  HIS B  46      26.945  -4.455   4.222  1.00 89.05           C  
ATOM    367  CD2 HIS B  46      27.098  -3.729   3.090  1.00 89.05           C  
ATOM    368  ND1 HIS B  46      28.205  -4.602   4.760  1.00 89.05           N  
ATOM    369  CE1 HIS B  46      29.083  -3.989   3.984  1.00 89.05           C  
ATOM    370  NE2 HIS B  46      28.436  -3.451   2.963  1.00 89.05           N  
ATOM    371  N   LEU B  47      23.520  -5.160   7.490  1.00 84.16           N  
ATOM    372  CA  LEU B  47      22.169  -5.572   7.858  1.00 84.16           C  
ATOM    373  C   LEU B  47      21.319  -4.367   8.244  1.00 84.16           C  
ATOM    374  O   LEU B  47      21.850  -3.334   8.657  1.00 84.16           O  
ATOM    375  CB  LEU B  47      22.212  -6.574   9.016  1.00 84.16           C  
ATOM    376  CG  LEU B  47      22.864  -7.925   8.719  1.00 84.16           C  
ATOM    377  CD1 LEU B  47      22.961  -8.757   9.993  1.00 84.16           C  
ATOM    378  CD2 LEU B  47      22.082  -8.672   7.645  1.00 84.16           C  
ATOM    379  N   ASP B  48      20.116  -4.468   8.016  1.00 74.89           N  
ATOM    380  CA  ASP B  48      19.175  -3.398   8.332  1.00 74.89           C  
ATOM    381  C   ASP B  48      19.148  -3.117   9.833  1.00 74.89           C  
ATOM    382  O   ASP B  48      19.155  -1.957  10.253  1.00 74.89           O  
ATOM    383  CB  ASP B  48      17.772  -3.753   7.837  1.00 74.89           C  
ATOM    384  CG  ASP B  48      17.664  -3.766   6.322  1.00 74.89           C  
ATOM    385  OD1 ASP B  48      18.514  -3.149   5.644  1.00 74.89           O  
ATOM    386  OD2 ASP B  48      16.717  -4.396   5.802  1.00 74.89           O  
ATOM    387  N   VAL B  49      19.040  -4.139  10.584  1.00 72.38           N  
ATOM    388  CA  VAL B  49      19.157  -4.040  12.035  1.00 72.38           C  
ATOM    389  C   VAL B  49      20.493  -4.627  12.487  1.00 72.38           C  
ATOM    390  O   VAL B  49      20.627  -5.844  12.627  1.00 72.38           O  
ATOM    391  CB  VAL B  49      17.990  -4.757  12.749  1.00 72.38           C  
ATOM    392  CG1 VAL B  49      18.000  -4.447  14.245  1.00 72.38           C  
ATOM    393  CG2 VAL B  49      16.655  -4.355  12.126  1.00 72.38           C  
ATOM    394  N   SER B  50      21.457  -3.687  12.495  1.00 71.50           N  
ATOM    395  CA  SER B  50      22.795  -4.149  12.847  1.00 71.50           C  
ATOM    396  C   SER B  50      22.879  -4.536  14.320  1.00 71.50           C  
ATOM    397  O   SER B  50      22.594  -3.719  15.198  1.00 71.50           O  
ATOM    398  CB  SER B  50      23.834  -3.071  12.535  1.00 71.50           C  
ATOM    399  OG  SER B  50      25.116  -3.458  12.999  1.00 71.50           O  
ATOM    400  N   PRO B  51      23.133  -5.810  14.538  1.00 68.26           N  
ATOM    401  CA  PRO B  51      23.343  -6.244  15.921  1.00 68.26           C  
ATOM    402  C   PRO B  51      24.551  -5.575  16.573  1.00 68.26           C  
ATOM    403  O   PRO B  51      24.732  -5.671  17.790  1.00 68.26           O  
ATOM    404  CB  PRO B  51      23.561  -7.754  15.787  1.00 68.26           C  
ATOM    405  CG  PRO B  51      23.739  -7.986  14.321  1.00 68.26           C  
ATOM    406  CD  PRO B  51      23.427  -6.709  13.595  1.00 68.26           C  
ATOM    407  N   LEU B  52      25.403  -5.010  15.745  1.00 65.74           N  
ATOM    408  CA  LEU B  52      26.586  -4.353  16.291  1.00 65.74           C  
ATOM    409  C   LEU B  52      26.194  -3.278  17.300  1.00 65.74           C  
ATOM    410  O   LEU B  52      26.778  -3.194  18.382  1.00 65.74           O  
ATOM    411  CB  LEU B  52      27.423  -3.735  15.167  1.00 65.74           C  
ATOM    412  CG  LEU B  52      28.247  -4.708  14.323  1.00 65.74           C  
ATOM    413  CD1 LEU B  52      28.453  -4.147  12.919  1.00 65.74           C  
ATOM    414  CD2 LEU B  52      29.587  -4.993  14.992  1.00 65.74           C  
ATOM    415  N   TYR B  53      25.105  -2.577  16.915  1.00 66.31           N  
ATOM    416  CA  TYR B  53      24.680  -1.474  17.769  1.00 66.31           C  
ATOM    417  C   TYR B  53      23.194  -1.576  18.090  1.00 66.31           C  
ATOM    418  O   TYR B  53      22.644  -0.720  18.788  1.00 66.31           O  
ATOM    419  CB  TYR B  53      24.978  -0.130  17.098  1.00 66.31           C  
ATOM    420  CG  TYR B  53      26.420   0.034  16.681  1.00 66.31           C  
ATOM    421  CD1 TYR B  53      27.422   0.230  17.628  1.00 66.31           C  
ATOM    422  CD2 TYR B  53      26.782  -0.007  15.338  1.00 66.31           C  
ATOM    423  CE1 TYR B  53      28.751   0.382  17.248  1.00 66.31           C  
ATOM    424  CE2 TYR B  53      28.108   0.145  14.946  1.00 66.31           C  
ATOM    425  CZ  TYR B  53      29.084   0.338  15.907  1.00 66.31           C  
ATOM    426  OH  TYR B  53      30.399   0.489  15.524  1.00 66.31           O  
ATOM    427  N   ASN B  54      22.585  -2.643  17.756  1.00 67.69           N  
ATOM    428  CA  ASN B  54      21.136  -2.754  17.883  1.00 67.69           C  
ATOM    429  C   ASN B  54      20.434  -1.477  17.430  1.00 67.69           C  
ATOM    430  O   ASN B  54      19.520  -0.994  18.102  1.00 67.69           O  
ATOM    431  CB  ASN B  54      20.748  -3.091  19.324  1.00 67.69           C  
ATOM    432  CG  ASN B  54      20.343  -4.542  19.496  1.00 67.69           C  
ATOM    433  ND2 ASN B  54      20.105  -4.949  20.737  1.00 67.69           N  
ATOM    434  OD1 ASN B  54      20.246  -5.292  18.521  1.00 67.69           O  
ATOM    435  N   PHE B  55      20.977  -0.825  16.433  1.00 73.63           N  
ATOM    436  CA  PHE B  55      20.505   0.452  15.914  1.00 73.63           C  
ATOM    437  C   PHE B  55      19.882   0.280  14.535  1.00 73.63           C  
ATOM    438  O   PHE B  55      20.504  -0.283  13.632  1.00 73.63           O  
ATOM    439  CB  PHE B  55      21.655   1.464  15.848  1.00 73.63           C  
ATOM    440  CG  PHE B  55      21.230   2.836  15.397  1.00 73.63           C  
ATOM    441  CD1 PHE B  55      21.410   3.235  14.078  1.00 73.63           C  
ATOM    442  CD2 PHE B  55      20.652   3.726  16.291  1.00 73.63           C  
ATOM    443  CE1 PHE B  55      21.019   4.504  13.657  1.00 73.63           C  
ATOM    444  CE2 PHE B  55      20.258   4.996  15.879  1.00 73.63           C  
ATOM    445  CZ  PHE B  55      20.443   5.383  14.561  1.00 73.63           C  
ATOM    446  N   SER B  56      18.681   0.738  14.476  1.00 76.17           N  
ATOM    447  CA  SER B  56      17.962   0.686  13.207  1.00 76.17           C  
ATOM    448  C   SER B  56      18.059   2.013  12.462  1.00 76.17           C  
ATOM    449  O   SER B  56      17.765   3.069  13.025  1.00 76.17           O  
ATOM    450  CB  SER B  56      16.494   0.325  13.437  1.00 76.17           C  
ATOM    451  OG  SER B  56      15.735   0.534  12.258  1.00 76.17           O  
ATOM    452  N   LEU B  57      18.484   1.890  11.239  1.00 79.97           N  
ATOM    453  CA  LEU B  57      18.582   3.053  10.365  1.00 79.97           C  
ATOM    454  C   LEU B  57      17.208   3.457   9.841  1.00 79.97           C  
ATOM    455  O   LEU B  57      17.042   4.556   9.307  1.00 79.97           O  
ATOM    456  CB  LEU B  57      19.523   2.764   9.192  1.00 79.97           C  
ATOM    457  CG  LEU B  57      21.012   2.652   9.529  1.00 79.97           C  
ATOM    458  CD1 LEU B  57      21.755   1.932   8.409  1.00 79.97           C  
ATOM    459  CD2 LEU B  57      21.610   4.033   9.772  1.00 79.97           C  
ATOM    460  N   PHE B  58      16.219   2.657  10.084  1.00 78.68           N  
ATOM    461  CA  PHE B  58      14.911   2.829   9.462  1.00 78.68           C  
ATOM    462  C   PHE B  58      13.905   3.388  10.460  1.00 78.68           C  
ATOM    463  O   PHE B  58      12.751   2.960  10.493  1.00 78.68           O  
ATOM    464  CB  PHE B  58      14.405   1.497   8.898  1.00 78.68           C  
ATOM    465  CG  PHE B  58      15.395   0.802   8.001  1.00 78.68           C  
ATOM    466  CD1 PHE B  58      15.734   1.342   6.768  1.00 78.68           C  
ATOM    467  CD2 PHE B  58      15.984  -0.393   8.394  1.00 78.68           C  
ATOM    468  CE1 PHE B  58      16.650   0.701   5.937  1.00 78.68           C  
ATOM    469  CE2 PHE B  58      16.900  -1.040   7.568  1.00 78.68           C  
ATOM    470  CZ  PHE B  58      17.231  -0.491   6.340  1.00 78.68           C  
ATOM    471  N   HIS B  59      14.229   4.245  11.294  1.00 82.09           N  
ATOM    472  CA  HIS B  59      13.344   4.805  12.310  1.00 82.09           C  
ATOM    473  C   HIS B  59      12.302   5.725  11.684  1.00 82.09           C  
ATOM    474  O   HIS B  59      11.237   5.950  12.265  1.00 82.09           O  
ATOM    475  CB  HIS B  59      14.151   5.566  13.364  1.00 82.09           C  
ATOM    476  CG  HIS B  59      15.229   6.426  12.787  1.00 82.09           C  
ATOM    477  CD2 HIS B  59      15.192   7.685  12.287  1.00 82.09           C  
ATOM    478  ND1 HIS B  59      16.537   6.005  12.675  1.00 82.09           N  
ATOM    479  CE1 HIS B  59      17.259   6.971  12.131  1.00 82.09           C  
ATOM    480  NE2 HIS B  59      16.466   8.001  11.886  1.00 82.09           N  
ATOM    481  N   CYS B  60      12.608   6.408  10.552  1.00 85.17           N  
ATOM    482  CA  CYS B  60      11.639   7.249   9.859  1.00 85.17           C  
ATOM    483  C   CYS B  60      11.374   6.732   8.451  1.00 85.17           C  
ATOM    484  O   CYS B  60      11.269   7.515   7.507  1.00 85.17           O  
ATOM    485  CB  CYS B  60      12.132   8.694   9.797  1.00 85.17           C  
ATOM    486  SG  CYS B  60      12.072   9.554  11.385  1.00 85.17           S  
ATOM    487  N   GLY B  61      11.295   5.443   8.337  1.00 82.86           N  
ATOM    488  CA  GLY B  61      11.080   4.854   7.025  1.00 82.86           C  
ATOM    489  C   GLY B  61      12.360   4.364   6.374  1.00 82.86           C  
ATOM    490  O   GLY B  61      13.450   4.543   6.922  1.00 82.86           O  
ATOM    491  N   LEU B  62      12.152   3.805   5.262  1.00 86.36           N  
ATOM    492  CA  LEU B  62      13.295   3.256   4.542  1.00 86.36           C  
ATOM    493  C   LEU B  62      14.128   4.369   3.912  1.00 86.36           C  
ATOM    494  O   LEU B  62      13.580   5.288   3.299  1.00 86.36           O  
ATOM    495  CB  LEU B  62      12.829   2.279   3.460  1.00 86.36           C  
ATOM    496  CG  LEU B  62      13.443   0.879   3.501  1.00 86.36           C  
ATOM    497  CD1 LEU B  62      12.424  -0.132   4.014  1.00 86.36           C  
ATOM    498  CD2 LEU B  62      13.954   0.478   2.121  1.00 86.36           C  
ATOM    499  N   LEU B  63      15.351   4.309   4.157  1.00 88.00           N  
ATOM    500  CA  LEU B  63      16.283   5.263   3.565  1.00 88.00           C  
ATOM    501  C   LEU B  63      16.508   4.957   2.088  1.00 88.00           C  
ATOM    502  O   LEU B  63      16.381   3.807   1.661  1.00 88.00           O  
ATOM    503  CB  LEU B  63      17.619   5.242   4.312  1.00 88.00           C  
ATOM    504  CG  LEU B  63      17.587   5.700   5.771  1.00 88.00           C  
ATOM    505  CD1 LEU B  63      18.820   5.195   6.512  1.00 88.00           C  
ATOM    506  CD2 LEU B  63      17.492   7.219   5.853  1.00 88.00           C  
ATOM    507  N   MET B  64      16.804   5.956   1.357  1.00 89.27           N  
ATOM    508  CA  MET B  64      17.182   5.766  -0.040  1.00 89.27           C  
ATOM    509  C   MET B  64      18.483   4.978  -0.150  1.00 89.27           C  
ATOM    510  O   MET B  64      19.364   5.105   0.701  1.00 89.27           O  
ATOM    511  CB  MET B  64      17.325   7.114  -0.747  1.00 89.27           C  
ATOM    512  CG  MET B  64      16.024   7.892  -0.856  1.00 89.27           C  
ATOM    513  SD  MET B  64      14.946   7.274  -2.206  1.00 89.27           S  
ATOM    514  CE  MET B  64      15.955   7.714  -3.648  1.00 89.27           C  
ATOM    515  N   PRO B  65      18.540   4.119  -1.093  1.00 89.63           N  
ATOM    516  CA  PRO B  65      19.739   3.290  -1.238  1.00 89.63           C  
ATOM    517  C   PRO B  65      21.019   4.117  -1.337  1.00 89.63           C  
ATOM    518  O   PRO B  65      22.059   3.715  -0.810  1.00 89.63           O  
ATOM    519  CB  PRO B  65      19.481   2.522  -2.536  1.00 89.63           C  
ATOM    520  CG  PRO B  65      17.996   2.533  -2.699  1.00 89.63           C  
ATOM    521  CD  PRO B  65      17.451   3.758  -2.024  1.00 89.63           C  
ATOM    522  N   GLY B  66      21.052   5.228  -1.989  1.00 90.21           N  
ATOM    523  CA  GLY B  66      22.214   6.102  -2.035  1.00 90.21           C  
ATOM    524  C   GLY B  66      22.623   6.623  -0.670  1.00 90.21           C  
ATOM    525  O   GLY B  66      23.814   6.696  -0.359  1.00 90.21           O  
ATOM    526  N   CYS B  67      21.718   7.005   0.105  1.00 92.17           N  
ATOM    527  CA  CYS B  67      21.960   7.476   1.465  1.00 92.17           C  
ATOM    528  C   CYS B  67      22.397   6.329   2.368  1.00 92.17           C  
ATOM    529  O   CYS B  67      23.363   6.462   3.122  1.00 92.17           O  
ATOM    530  CB  CYS B  67      20.704   8.136   2.035  1.00 92.17           C  
ATOM    531  SG  CYS B  67      20.915   8.775   3.710  1.00 92.17           S  
ATOM    532  N   ARG B  68      21.739   5.247   2.291  1.00 91.59           N  
ATOM    533  CA  ARG B  68      22.071   4.056   3.066  1.00 91.59           C  
ATOM    534  C   ARG B  68      23.504   3.609   2.795  1.00 91.59           C  
ATOM    535  O   ARG B  68      24.222   3.214   3.716  1.00 91.59           O  
ATOM    536  CB  ARG B  68      21.099   2.917   2.748  1.00 91.59           C  
ATOM    537  CG  ARG B  68      21.320   1.667   3.584  1.00 91.59           C  
ATOM    538  CD  ARG B  68      20.351   0.556   3.203  1.00 91.59           C  
ATOM    539  NE  ARG B  68      20.634  -0.678   3.933  1.00 91.59           N  
ATOM    540  CZ  ARG B  68      20.089  -1.860   3.659  1.00 91.59           C  
ATOM    541  NH1 ARG B  68      19.222  -1.994   2.663  1.00 91.59           N  
ATOM    542  NH2 ARG B  68      20.417  -2.919   4.386  1.00 91.59           N  
ATOM    543  N   LYS B  69      23.896   3.642   1.564  1.00 91.89           N  
ATOM    544  CA  LYS B  69      25.251   3.269   1.170  1.00 91.89           C  
ATOM    545  C   LYS B  69      26.289   4.124   1.893  1.00 91.89           C  
ATOM    546  O   LYS B  69      27.312   3.613   2.351  1.00 91.89           O  
ATOM    547  CB  LYS B  69      25.427   3.401  -0.343  1.00 91.89           C  
ATOM    548  CG  LYS B  69      26.790   2.953  -0.850  1.00 91.89           C  
ATOM    549  CD  LYS B  69      26.905   3.114  -2.360  1.00 91.89           C  
ATOM    550  CE  LYS B  69      28.300   2.755  -2.857  1.00 91.89           C  
ATOM    551  NZ  LYS B  69      28.427   2.943  -4.332  1.00 91.89           N  
ATOM    552  N   HIS B  70      26.024   5.329   2.043  1.00 93.76           N  
ATOM    553  CA  HIS B  70      26.948   6.232   2.719  1.00 93.76           C  
ATOM    554  C   HIS B  70      27.072   5.886   4.199  1.00 93.76           C  
ATOM    555  O   HIS B  70      28.165   5.947   4.765  1.00 93.76           O  
ATOM    556  CB  HIS B  70      26.496   7.684   2.555  1.00 93.76           C  
ATOM    557  CG  HIS B  70      26.868   8.283   1.236  1.00 93.76           C  
ATOM    558  CD2 HIS B  70      26.148   8.453   0.102  1.00 93.76           C  
ATOM    559  ND1 HIS B  70      28.122   8.789   0.977  1.00 93.76           N  
ATOM    560  CE1 HIS B  70      28.158   9.247  -0.264  1.00 93.76           C  
ATOM    561  NE2 HIS B  70      26.973   9.055  -0.816  1.00 93.76           N  
ATOM    562  N   PHE B  71      26.063   5.515   4.817  1.00 92.62           N  
ATOM    563  CA  PHE B  71      26.090   5.129   6.223  1.00 92.62           C  
ATOM    564  C   PHE B  71      26.837   3.813   6.408  1.00 92.62           C  
ATOM    565  O   PHE B  71      27.593   3.653   7.368  1.00 92.62           O  
ATOM    566  CB  PHE B  71      24.666   5.007   6.776  1.00 92.62           C  
ATOM    567  CG  PHE B  71      24.083   6.314   7.240  1.00 92.62           C  
ATOM    568  CD1 PHE B  71      24.464   6.867   8.456  1.00 92.62           C  
ATOM    569  CD2 PHE B  71      23.151   6.988   6.462  1.00 92.62           C  
ATOM    570  CE1 PHE B  71      23.926   8.077   8.890  1.00 92.62           C  
ATOM    571  CE2 PHE B  71      22.608   8.197   6.888  1.00 92.62           C  
ATOM    572  CZ  PHE B  71      22.996   8.739   8.103  1.00 92.62           C  
ATOM    573  N   ILE B  72      26.604   2.929   5.526  1.00 92.13           N  
ATOM    574  CA  ILE B  72      27.322   1.660   5.586  1.00 92.13           C  
ATOM    575  C   ILE B  72      28.816   1.902   5.379  1.00 92.13           C  
ATOM    576  O   ILE B  72      29.648   1.316   6.075  1.00 92.13           O  
ATOM    577  CB  ILE B  72      26.790   0.660   4.536  1.00 92.13           C  
ATOM    578  CG1 ILE B  72      25.349   0.256   4.865  1.00 92.13           C  
ATOM    579  CG2 ILE B  72      27.698  -0.571   4.455  1.00 92.13           C  
ATOM    580  CD1 ILE B  72      24.679  -0.585   3.787  1.00 92.13           C  
ATOM    581  N   GLN B  73      29.173   2.734   4.443  1.00 93.84           N  
ATOM    582  CA  GLN B  73      30.570   3.091   4.218  1.00 93.84           C  
ATOM    583  C   GLN B  73      31.182   3.730   5.461  1.00 93.84           C  
ATOM    584  O   GLN B  73      32.335   3.458   5.802  1.00 93.84           O  
ATOM    585  CB  GLN B  73      30.696   4.040   3.024  1.00 93.84           C  
ATOM    586  CG  GLN B  73      30.458   3.369   1.678  1.00 93.84           C  
ATOM    587  CD  GLN B  73      30.492   4.349   0.521  1.00 93.84           C  
ATOM    588  NE2 GLN B  73      30.583   3.826  -0.697  1.00 93.84           N  
ATOM    589  OE1 GLN B  73      30.435   5.568   0.718  1.00 93.84           O  
ATOM    590  N   ALA B  74      30.451   4.514   6.092  1.00 92.34           N  
ATOM    591  CA  ALA B  74      30.916   5.150   7.322  1.00 92.34           C  
ATOM    592  C   ALA B  74      31.122   4.120   8.428  1.00 92.34           C  
ATOM    593  O   ALA B  74      32.094   4.197   9.184  1.00 92.34           O  
ATOM    594  CB  ALA B  74      29.927   6.221   7.774  1.00 92.34           C  
ATOM    595  N   ILE B  75      30.301   3.182   8.526  1.00 90.54           N  
ATOM    596  CA  ILE B  75      30.424   2.121   9.520  1.00 90.54           C  
ATOM    597  C   ILE B  75      31.629   1.242   9.190  1.00 90.54           C  
ATOM    598  O   ILE B  75      32.386   0.857  10.084  1.00 90.54           O  
ATOM    599  CB  ILE B  75      29.140   1.264   9.594  1.00 90.54           C  
ATOM    600  CG1 ILE B  75      27.965   2.106  10.107  1.00 90.54           C  
ATOM    601  CG2 ILE B  75      29.362   0.036  10.481  1.00 90.54           C  
ATOM    602  CD1 ILE B  75      26.609   1.431   9.958  1.00 90.54           C  
ATOM    603  N   CYS B  76      31.769   0.932   7.939  1.00 93.59           N  
ATOM    604  CA  CYS B  76      32.936   0.165   7.520  1.00 93.59           C  
ATOM    605  C   CYS B  76      34.224   0.922   7.823  1.00 93.59           C  
ATOM    606  O   CYS B  76      35.206   0.329   8.270  1.00 93.59           O  
ATOM    607  CB  CYS B  76      32.860  -0.154   6.028  1.00 93.59           C  
ATOM    608  SG  CYS B  76      31.617  -1.396   5.610  1.00 93.59           S  
ATOM    609  N   PHE B  77      34.198   2.168   7.592  1.00 93.43           N  
ATOM    610  CA  PHE B  77      35.340   3.020   7.902  1.00 93.43           C  
ATOM    611  C   PHE B  77      35.623   3.021   9.400  1.00 93.43           C  
ATOM    612  O   PHE B  77      36.774   2.879   9.820  1.00 93.43           O  
ATOM    613  CB  PHE B  77      35.094   4.451   7.413  1.00 93.43           C  
ATOM    614  CG  PHE B  77      36.198   5.410   7.767  1.00 93.43           C  
ATOM    615  CD1 PHE B  77      35.982   6.432   8.684  1.00 93.43           C  
ATOM    616  CD2 PHE B  77      37.452   5.292   7.182  1.00 93.43           C  
ATOM    617  CE1 PHE B  77      37.002   7.322   9.013  1.00 93.43           C  
ATOM    618  CE2 PHE B  77      38.476   6.178   7.506  1.00 93.43           C  
ATOM    619  CZ  PHE B  77      38.249   7.192   8.421  1.00 93.43           C  
ATOM    620  N   TYR B  78      34.687   3.082  10.194  1.00 89.64           N  
ATOM    621  CA  TYR B  78      34.814   3.124  11.646  1.00 89.64           C  
ATOM    622  C   TYR B  78      35.263   1.775  12.194  1.00 89.64           C  
ATOM    623  O   TYR B  78      36.114   1.712  13.084  1.00 89.64           O  
ATOM    624  CB  TYR B  78      33.485   3.533  12.290  1.00 89.64           C  
ATOM    625  CG  TYR B  78      33.553   3.663  13.792  1.00 89.64           C  
ATOM    626  CD1 TYR B  78      33.226   2.591  14.620  1.00 89.64           C  
ATOM    627  CD2 TYR B  78      33.942   4.859  14.387  1.00 89.64           C  
ATOM    628  CE1 TYR B  78      33.285   2.708  16.005  1.00 89.64           C  
ATOM    629  CE2 TYR B  78      34.004   4.987  15.771  1.00 89.64           C  
ATOM    630  CZ  TYR B  78      33.675   3.908  16.569  1.00 89.64           C  
ATOM    631  OH  TYR B  78      33.736   4.029  17.940  1.00 89.64           O  
ATOM    632  N   GLU B  79      34.804   0.707  11.629  1.00 90.07           N  
ATOM    633  CA  GLU B  79      35.050  -0.627  12.168  1.00 90.07           C  
ATOM    634  C   GLU B  79      36.289  -1.256  11.540  1.00 90.07           C  
ATOM    635  O   GLU B  79      36.970  -2.066  12.174  1.00 90.07           O  
ATOM    636  CB  GLU B  79      33.832  -1.528  11.949  1.00 90.07           C  
ATOM    637  CG  GLU B  79      32.583  -1.065  12.686  1.00 90.07           C  
ATOM    638  CD  GLU B  79      32.706  -1.165  14.198  1.00 90.07           C  
ATOM    639  OE1 GLU B  79      31.892  -0.542  14.916  1.00 90.07           O  
ATOM    640  OE2 GLU B  79      33.627  -1.871  14.668  1.00 90.07           O  
ATOM    641  N   CYS B  80      36.606  -0.925  10.336  1.00 93.13           N  
ATOM    642  CA  CYS B  80      37.614  -1.695   9.617  1.00 93.13           C  
ATOM    643  C   CYS B  80      38.883  -0.876   9.413  1.00 93.13           C  
ATOM    644  O   CYS B  80      39.944  -1.430   9.121  1.00 93.13           O  
ATOM    645  CB  CYS B  80      37.072  -2.157   8.264  1.00 93.13           C  
ATOM    646  SG  CYS B  80      35.583  -3.172   8.385  1.00 93.13           S  
ATOM    647  N   SER B  81      38.925   0.357   9.504  1.00 93.19           N  
ATOM    648  CA  SER B  81      40.086   1.192   9.212  1.00 93.19           C  
ATOM    649  C   SER B  81      41.145   1.069  10.302  1.00 93.19           C  
ATOM    650  O   SER B  81      40.856   1.281  11.482  1.00 93.19           O  
ATOM    651  CB  SER B  81      39.669   2.655   9.058  1.00 93.19           C  
ATOM    652  OG  SER B  81      40.802   3.482   8.856  1.00 93.19           O  
ATOM    653  N   PRO B  82      42.362   0.740   9.903  1.00 93.05           N  
ATOM    654  CA  PRO B  82      43.471   0.684  10.858  1.00 93.05           C  
ATOM    655  C   PRO B  82      44.157   2.035  11.046  1.00 93.05           C  
ATOM    656  O   PRO B  82      45.162   2.128  11.756  1.00 93.05           O  
ATOM    657  CB  PRO B  82      44.428  -0.331  10.227  1.00 93.05           C  
ATOM    658  CG  PRO B  82      44.193  -0.214   8.756  1.00 93.05           C  
ATOM    659  CD  PRO B  82      42.755   0.158   8.531  1.00 93.05           C  
ATOM    660  N   ASN B  83      43.722   3.068  10.423  1.00 91.86           N  
ATOM    661  CA  ASN B  83      44.387   4.366  10.390  1.00 91.86           C  
ATOM    662  C   ASN B  83      43.671   5.385  11.272  1.00 91.86           C  
ATOM    663  O   ASN B  83      43.717   6.586  11.003  1.00 91.86           O  
ATOM    664  CB  ASN B  83      44.486   4.884   8.954  1.00 91.86           C  
ATOM    665  CG  ASN B  83      45.156   3.894   8.022  1.00 91.86           C  
ATOM    666  ND2 ASN B  83      46.463   4.041   7.840  1.00 91.86           N  
ATOM    667  OD1 ASN B  83      44.505   3.003   7.468  1.00 91.86           O  
ATOM    668  N   LEU B  84      43.018   4.952  12.222  1.00 91.24           N  
ATOM    669  CA  LEU B  84      42.286   5.832  13.126  1.00 91.24           C  
ATOM    670  C   LEU B  84      43.039   6.008  14.441  1.00 91.24           C  
ATOM    671  O   LEU B  84      42.492   6.548  15.405  1.00 91.24           O  
ATOM    672  CB  LEU B  84      40.885   5.277  13.397  1.00 91.24           C  
ATOM    673  CG  LEU B  84      39.962   5.146  12.185  1.00 91.24           C  
ATOM    674  CD1 LEU B  84      38.653   4.472  12.586  1.00 91.24           C  
ATOM    675  CD2 LEU B  84      39.697   6.513  11.564  1.00 91.24           C  
ATOM    676  N   GLY B  85      44.172   5.719  14.579  1.00 88.41           N  
ATOM    677  CA  GLY B  85      44.989   5.706  15.781  1.00 88.41           C  
ATOM    678  C   GLY B  85      45.145   7.076  16.413  1.00 88.41           C  
ATOM    679  O   GLY B  85      44.881   7.251  17.604  1.00 88.41           O  
ATOM    680  N   PRO B  86      45.448   8.043  15.679  1.00 87.66           N  
ATOM    681  CA  PRO B  86      45.694   9.373  16.242  1.00 87.66           C  
ATOM    682  C   PRO B  86      44.450   9.981  16.887  1.00 87.66           C  
ATOM    683  O   PRO B  86      44.560  10.895  17.708  1.00 87.66           O  
ATOM    684  CB  PRO B  86      46.135  10.194  15.027  1.00 87.66           C  
ATOM    685  CG  PRO B  86      46.582   9.180  14.023  1.00 87.66           C  
ATOM    686  CD  PRO B  86      45.822   7.906  14.261  1.00 87.66           C  
ATOM    687  N   TRP B  87      43.391   9.514  16.598  1.00 91.21           N  
ATOM    688  CA  TRP B  87      42.151  10.136  17.055  1.00 91.21           C  
ATOM    689  C   TRP B  87      41.443   9.250  18.075  1.00 91.21           C  
ATOM    690  O   TRP B  87      40.287   9.501  18.427  1.00 91.21           O  
ATOM    691  CB  TRP B  87      41.222  10.417  15.871  1.00 91.21           C  
ATOM    692  CG  TRP B  87      41.739  11.460  14.927  1.00 91.21           C  
ATOM    693  CD1 TRP B  87      41.644  12.817  15.065  1.00 91.21           C  
ATOM    694  CD2 TRP B  87      42.426  11.230  13.694  1.00 91.21           C  
ATOM    695  CE2 TRP B  87      42.720  12.495  13.137  1.00 91.21           C  
ATOM    696  CE3 TRP B  87      42.825  10.076  13.005  1.00 91.21           C  
ATOM    697  NE1 TRP B  87      42.231  13.445  13.992  1.00 91.21           N  
ATOM    698  CZ2 TRP B  87      43.394  12.637  11.921  1.00 91.21           C  
ATOM    699  CZ3 TRP B  87      43.495  10.220  11.796  1.00 91.21           C  
ATOM    700  CH2 TRP B  87      43.773  11.492  11.268  1.00 91.21           C  
ATOM    701  N   ILE B  88      41.988   8.296  18.583  1.00 87.29           N  
ATOM    702  CA  ILE B  88      41.409   7.387  19.566  1.00 87.29           C  
ATOM    703  C   ILE B  88      41.460   8.025  20.952  1.00 87.29           C  
ATOM    704  O   ILE B  88      42.506   8.527  21.374  1.00 87.29           O  
ATOM    705  CB  ILE B  88      42.138   6.026  19.575  1.00 87.29           C  
ATOM    706  CG1 ILE B  88      41.903   5.286  18.254  1.00 87.29           C  
ATOM    707  CG2 ILE B  88      41.683   5.177  20.766  1.00 87.29           C  
ATOM    708  CD1 ILE B  88      42.687   3.986  18.124  1.00 87.29           C  
ATOM    709  N   GLN B  89      40.356   8.098  21.546  1.00 84.02           N  
ATOM    710  CA  GLN B  89      40.236   8.620  22.903  1.00 84.02           C  
ATOM    711  C   GLN B  89      39.547   7.613  23.821  1.00 84.02           C  
ATOM    712  O   GLN B  89      38.651   6.885  23.390  1.00 84.02           O  
ATOM    713  CB  GLN B  89      39.467   9.942  22.905  1.00 84.02           C  
ATOM    714  CG  GLN B  89      40.188  11.073  22.183  1.00 84.02           C  
ATOM    715  CD  GLN B  89      39.607  12.438  22.502  1.00 84.02           C  
ATOM    716  NE2 GLN B  89      40.234  13.487  21.980  1.00 84.02           N  
ATOM    717  OE1 GLN B  89      38.602  12.549  23.213  1.00 84.02           O  
ATOM    718  N   PRO B  90      40.014   7.556  24.971  1.00 77.98           N  
ATOM    719  CA  PRO B  90      39.394   6.626  25.917  1.00 77.98           C  
ATOM    720  C   PRO B  90      38.016   7.090  26.382  1.00 77.98           C  
ATOM    721  O   PRO B  90      37.790   8.290  26.559  1.00 77.98           O  
ATOM    722  CB  PRO B  90      40.383   6.599  27.085  1.00 77.98           C  
ATOM    723  CG  PRO B  90      41.246   7.803  26.883  1.00 77.98           C  
ATOM    724  CD  PRO B  90      41.048   8.300  25.480  1.00 77.98           C  
ATOM    725  N   VAL B  91      37.079   6.279  26.110  1.00 64.59           N  
ATOM    726  CA  VAL B  91      35.725   6.571  26.570  1.00 64.59           C  
ATOM    727  C   VAL B  91      35.503   5.951  27.947  1.00 64.59           C  
ATOM    728  O   VAL B  91      36.102   4.925  28.277  1.00 64.59           O  
ATOM    729  CB  VAL B  91      34.663   6.052  25.574  1.00 64.59           C  
ATOM    730  CG1 VAL B  91      33.275   6.571  25.946  1.00 64.59           C  
ATOM    731  CG2 VAL B  91      35.025   6.459  24.148  1.00 64.59           C  
ATOM    732  N   GLY B  92      35.262   6.554  29.069  1.00 53.01           N  
ATOM    733  CA  GLY B  92      34.884   5.983  30.353  1.00 53.01           C  
ATOM    734  C   GLY B  92      33.913   4.824  30.229  1.00 53.01           C  
ATOM    735  O   GLY B  92      33.740   4.267  29.143  1.00 53.01           O  
ATOM    736  N   SER B  93      33.333   4.188  31.331  1.00 50.04           N  
ATOM    737  CA  SER B  93      32.490   3.007  31.481  1.00 50.04           C  
ATOM    738  C   SER B  93      31.203   3.140  30.675  1.00 50.04           C  
ATOM    739  O   SER B  93      30.415   2.196  30.592  1.00 50.04           O  
ATOM    740  CB  SER B  93      32.155   2.770  32.955  1.00 50.04           C  
ATOM    741  OG  SER B  93      31.171   3.687  33.400  1.00 50.04           O  
ATOM    742  N   LEU B  94      30.683   4.246  30.311  1.00 45.41           N  
ATOM    743  CA  LEU B  94      29.291   4.441  29.917  1.00 45.41           C  
ATOM    744  C   LEU B  94      29.156   4.479  28.399  1.00 45.41           C  
ATOM    745  O   LEU B  94      29.904   5.190  27.723  1.00 45.41           O  
ATOM    746  CB  LEU B  94      28.739   5.734  30.524  1.00 45.41           C  
ATOM    747  CG  LEU B  94      28.160   5.628  31.935  1.00 45.41           C  
ATOM    748  CD1 LEU B  94      28.629   6.801  32.790  1.00 45.41           C  
ATOM    749  CD2 LEU B  94      26.637   5.570  31.886  1.00 45.41           C  
ATOM    750  N   GLY B  95      28.752   3.419  27.574  1.00 47.98           N  
ATOM    751  CA  GLY B  95      28.198   3.410  26.230  1.00 47.98           C  
ATOM    752  C   GLY B  95      28.358   2.076  25.527  1.00 47.98           C  
ATOM    753  O   GLY B  95      28.951   1.145  26.077  1.00 47.98           O  
ATOM    754  N   TRP B  96      27.701   1.798  24.568  1.00 48.99           N  
ATOM    755  CA  TRP B  96      27.578   0.580  23.775  1.00 48.99           C  
ATOM    756  C   TRP B  96      28.934   0.143  23.233  1.00 48.99           C  
ATOM    757  O   TRP B  96      29.069  -0.959  22.696  1.00 48.99           O  
ATOM    758  CB  TRP B  96      26.596   0.789  22.618  1.00 48.99           C  
ATOM    759  CG  TRP B  96      26.263   2.227  22.353  1.00 48.99           C  
ATOM    760  CD1 TRP B  96      25.790   3.142  23.252  1.00 48.99           C  
ATOM    761  CD2 TRP B  96      26.374   2.914  21.103  1.00 48.99           C  
ATOM    762  CE2 TRP B  96      25.952   4.244  21.318  1.00 48.99           C  
ATOM    763  CE3 TRP B  96      26.791   2.532  19.821  1.00 48.99           C  
ATOM    764  NE1 TRP B  96      25.601   4.357  22.636  1.00 48.99           N  
ATOM    765  CZ2 TRP B  96      25.935   5.196  20.295  1.00 48.99           C  
ATOM    766  CZ3 TRP B  96      26.773   3.481  18.805  1.00 48.99           C  
ATOM    767  CH2 TRP B  96      26.348   4.797  19.051  1.00 48.99           C  
ATOM    768  N   GLU B  97      29.978   0.996  23.418  1.00 51.44           N  
ATOM    769  CA  GLU B  97      31.309   0.721  22.886  1.00 51.44           C  
ATOM    770  C   GLU B  97      32.184   0.021  23.922  1.00 51.44           C  
ATOM    771  O   GLU B  97      33.397  -0.102  23.737  1.00 51.44           O  
ATOM    772  CB  GLU B  97      31.980   2.015  22.418  1.00 51.44           C  
ATOM    773  CG  GLU B  97      31.296   2.664  21.222  1.00 51.44           C  
ATOM    774  CD  GLU B  97      31.929   3.986  20.816  1.00 51.44           C  
ATOM    775  OE1 GLU B  97      31.466   4.602  19.829  1.00 51.44           O  
ATOM    776  OE2 GLU B  97      32.897   4.408  21.488  1.00 51.44           O  
ATOM    777  N   VAL B  98      31.746  -0.228  25.133  1.00 49.43           N  
ATOM    778  CA  VAL B  98      32.640  -0.689  26.190  1.00 49.43           C  
ATOM    779  C   VAL B  98      33.163  -2.084  25.853  1.00 49.43           C  
ATOM    780  O   VAL B  98      32.386  -2.982  25.522  1.00 49.43           O  
ATOM    781  CB  VAL B  98      31.933  -0.703  27.564  1.00 49.43           C  
ATOM    782  CG1 VAL B  98      32.912  -1.091  28.671  1.00 49.43           C  
ATOM    783  CG2 VAL B  98      31.306   0.659  27.855  1.00 49.43           C  
ATOM    784  N   ALA B  99      34.462  -2.289  25.577  1.00 53.38           N  
ATOM    785  CA  ALA B  99      35.186  -3.551  25.458  1.00 53.38           C  
ATOM    786  C   ALA B  99      34.962  -4.430  26.685  1.00 53.38           C  
ATOM    787  O   ALA B  99      34.549  -3.941  27.740  1.00 53.38           O  
ATOM    788  CB  ALA B  99      36.678  -3.291  25.260  1.00 53.38           C  
ATOM    789  N   PRO B 100      34.790  -5.813  26.411  1.00 51.78           N  
ATOM    790  CA  PRO B 100      34.720  -6.710  27.567  1.00 51.78           C  
ATOM    791  C   PRO B 100      35.697  -6.322  28.674  1.00 51.78           C  
ATOM    792  O   PRO B 100      35.458  -6.623  29.847  1.00 51.78           O  
ATOM    793  CB  PRO B 100      35.078  -8.076  26.975  1.00 51.78           C  
ATOM    794  CG  PRO B 100      35.292  -7.817  25.520  1.00 51.78           C  
ATOM    795  CD  PRO B 100      35.188  -6.339  25.276  1.00 51.78           C  
ATOM    796  N   SER B 101      36.934  -5.874  28.280  1.00 53.57           N  
ATOM    797  CA  SER B 101      37.940  -5.611  29.303  1.00 53.57           C  
ATOM    798  C   SER B 101      37.623  -4.334  30.075  1.00 53.57           C  
ATOM    799  O   SER B 101      38.330  -3.985  31.023  1.00 53.57           O  
ATOM    800  CB  SER B 101      39.330  -5.503  28.673  1.00 53.57           C  
ATOM    801  OG  SER B 101      39.345  -4.518  27.654  1.00 53.57           O  
ATOM    802  N   GLY B 102      36.319  -3.756  30.228  1.00 53.34           N  
ATOM    803  CA  GLY B 102      35.872  -2.612  31.006  1.00 53.34           C  
ATOM    804  C   GLY B 102      36.123  -1.286  30.313  1.00 53.34           C  
ATOM    805  O   GLY B 102      35.602  -0.251  30.735  1.00 53.34           O  
ATOM    806  N   GLN B 103      37.444  -1.036  29.698  1.00 56.43           N  
ATOM    807  CA  GLN B 103      37.822   0.272  29.176  1.00 56.43           C  
ATOM    808  C   GLN B 103      37.523   0.376  27.684  1.00 56.43           C  
ATOM    809  O   GLN B 103      38.061  -0.390  26.882  1.00 56.43           O  
ATOM    810  CB  GLN B 103      39.305   0.545  29.435  1.00 56.43           C  
ATOM    811  CG  GLN B 103      39.586   1.181  30.790  1.00 56.43           C  
ATOM    812  CD  GLN B 103      41.068   1.253  31.107  1.00 56.43           C  
ATOM    813  NE2 GLN B 103      41.407   1.920  32.205  1.00 56.43           N  
ATOM    814  OE1 GLN B 103      41.902   0.713  30.373  1.00 56.43           O  
ATOM    815  N   GLY B 104      36.456   1.014  27.112  1.00 66.31           N  
ATOM    816  CA  GLY B 104      36.162   1.146  25.694  1.00 66.31           C  
ATOM    817  C   GLY B 104      36.726   2.415  25.084  1.00 66.31           C  
ATOM    818  O   GLY B 104      36.998   3.386  25.795  1.00 66.31           O  
ATOM    819  N   GLU B 105      37.430   2.416  23.930  1.00 77.30           N  
ATOM    820  CA  GLU B 105      37.987   3.519  23.154  1.00 77.30           C  
ATOM    821  C   GLU B 105      37.036   3.947  22.041  1.00 77.30           C  
ATOM    822  O   GLU B 105      36.212   3.153  21.582  1.00 77.30           O  
ATOM    823  CB  GLU B 105      39.345   3.128  22.564  1.00 77.30           C  
ATOM    824  CG  GLU B 105      40.408   2.833  23.612  1.00 77.30           C  
ATOM    825  CD  GLU B 105      41.713   2.328  23.016  1.00 77.30           C  
ATOM    826  OE1 GLU B 105      42.712   2.203  23.760  1.00 77.30           O  
ATOM    827  OE2 GLU B 105      41.738   2.058  21.795  1.00 77.30           O  
ATOM    828  N   ARG B 106      37.046   5.280  21.845  1.00 81.35           N  
ATOM    829  CA  ARG B 106      36.254   5.835  20.751  1.00 81.35           C  
ATOM    830  C   ARG B 106      37.066   6.841  19.943  1.00 81.35           C  
ATOM    831  O   ARG B 106      38.108   7.317  20.399  1.00 81.35           O  
ATOM    832  CB  ARG B 106      34.984   6.497  21.289  1.00 81.35           C  
ATOM    833  CG  ARG B 106      35.160   7.964  21.649  1.00 81.35           C  
ATOM    834  CD  ARG B 106      33.851   8.594  22.105  1.00 81.35           C  
ATOM    835  NE  ARG B 106      33.929  10.052  22.115  1.00 81.35           N  
ATOM    836  CZ  ARG B 106      32.897  10.864  22.328  1.00 81.35           C  
ATOM    837  NH1 ARG B 106      31.684  10.375  22.554  1.00 81.35           N  
ATOM    838  NH2 ARG B 106      33.081  12.177  22.315  1.00 81.35           N  
ATOM    839  N   VAL B 107      36.598   7.059  18.778  1.00 86.93           N  
ATOM    840  CA  VAL B 107      37.271   8.027  17.918  1.00 86.93           C  
ATOM    841  C   VAL B 107      36.552   9.372  17.992  1.00 86.93           C  
ATOM    842  O   VAL B 107      35.323   9.422  18.086  1.00 86.93           O  
ATOM    843  CB  VAL B 107      37.334   7.537  16.454  1.00 86.93           C  
ATOM    844  CG1 VAL B 107      38.316   6.375  16.315  1.00 86.93           C  
ATOM    845  CG2 VAL B 107      35.944   7.127  15.969  1.00 86.93           C  
ATOM    846  N   VAL B 108      37.452  10.371  18.149  1.00 88.75           N  
ATOM    847  CA  VAL B 108      36.884  11.711  18.253  1.00 88.75           C  
ATOM    848  C   VAL B 108      37.569  12.643  17.257  1.00 88.75           C  
ATOM    849  O   VAL B 108      38.794  12.623  17.120  1.00 88.75           O  
ATOM    850  CB  VAL B 108      37.014  12.274  19.687  1.00 88.75           C  
ATOM    851  CG1 VAL B 108      36.399  13.669  19.777  1.00 88.75           C  
ATOM    852  CG2 VAL B 108      36.357  11.331  20.691  1.00 88.75           C  
ATOM    853  N   ASN B 109      36.751  13.407  16.480  1.00 90.19           N  
ATOM    854  CA  ASN B 109      37.178  14.483  15.592  1.00 90.19           C  
ATOM    855  C   ASN B 109      38.071  13.961  14.470  1.00 90.19           C  
ATOM    856  O   ASN B 109      39.129  14.530  14.196  1.00 90.19           O  
ATOM    857  CB  ASN B 109      37.902  15.575  16.381  1.00 90.19           C  
ATOM    858  CG  ASN B 109      36.966  16.372  17.267  1.00 90.19           C  
ATOM    859  ND2 ASN B 109      37.502  16.932  18.346  1.00 90.19           N  
ATOM    860  OD1 ASN B 109      35.770  16.484  16.987  1.00 90.19           O  
ATOM    861  N   VAL B 110      37.667  12.920  13.804  1.00 92.10           N  
ATOM    862  CA  VAL B 110      38.337  12.405  12.615  1.00 92.10           C  
ATOM    863  C   VAL B 110      38.046  13.311  11.422  1.00 92.10           C  
ATOM    864  O   VAL B 110      36.884  13.519  11.062  1.00 92.10           O  
ATOM    865  CB  VAL B 110      37.902  10.954  12.303  1.00 92.10           C  
ATOM    866  CG1 VAL B 110      38.609  10.437  11.051  1.00 92.10           C  
ATOM    867  CG2 VAL B 110      38.186  10.044  13.496  1.00 92.10           C  
ATOM    868  N   PRO B 111      39.014  13.854  10.907  1.00 93.65           N  
ATOM    869  CA  PRO B 111      38.815  14.787   9.796  1.00 93.65           C  
ATOM    870  C   PRO B 111      38.424  14.083   8.499  1.00 93.65           C  
ATOM    871  O   PRO B 111      39.281  13.517   7.816  1.00 93.65           O  
ATOM    872  CB  PRO B 111      40.179  15.468   9.657  1.00 93.65           C  
ATOM    873  CG  PRO B 111      41.163  14.458  10.154  1.00 93.65           C  
ATOM    874  CD  PRO B 111      40.485  13.599  11.184  1.00 93.65           C  
ATOM    875  N   LEU B 112      37.226  14.290   8.045  1.00 94.77           N  
ATOM    876  CA  LEU B 112      36.733  13.773   6.772  1.00 94.77           C  
ATOM    877  C   LEU B 112      36.861  14.823   5.673  1.00 94.77           C  
ATOM    878  O   LEU B 112      36.666  16.015   5.922  1.00 94.77           O  
ATOM    879  CB  LEU B 112      35.273  13.330   6.903  1.00 94.77           C  
ATOM    880  CG  LEU B 112      35.024  12.035   7.676  1.00 94.77           C  
ATOM    881  CD1 LEU B 112      33.529  11.812   7.872  1.00 94.77           C  
ATOM    882  CD2 LEU B 112      35.656  10.850   6.952  1.00 94.77           C  
ATOM    883  N   CYS B 113      37.123  14.379   4.565  1.00 94.65           N  
ATOM    884  CA  CYS B 113      37.275  15.271   3.421  1.00 94.65           C  
ATOM    885  C   CYS B 113      35.959  15.964   3.092  1.00 94.65           C  
ATOM    886  O   CYS B 113      34.884  15.435   3.380  1.00 94.65           O  
ATOM    887  CB  CYS B 113      37.774  14.498   2.201  1.00 94.65           C  
ATOM    888  SG  CYS B 113      39.417  13.778   2.417  1.00 94.65           S  
ATOM    889  N   GLN B 114      36.081  17.100   2.479  1.00 93.35           N  
ATOM    890  CA  GLN B 114      34.934  17.942   2.159  1.00 93.35           C  
ATOM    891  C   GLN B 114      34.003  17.250   1.167  1.00 93.35           C  
ATOM    892  O   GLN B 114      32.781  17.287   1.324  1.00 93.35           O  
ATOM    893  CB  GLN B 114      35.395  19.287   1.594  1.00 93.35           C  
ATOM    894  CG  GLN B 114      34.277  20.312   1.458  1.00 93.35           C  
ATOM    895  CD  GLN B 114      34.773  21.660   0.966  1.00 93.35           C  
ATOM    896  NE2 GLN B 114      33.874  22.636   0.905  1.00 93.35           N  
ATOM    897  OE1 GLN B 114      35.954  21.820   0.643  1.00 93.35           O  
ATOM    898  N   GLU B 115      34.511  16.574   0.260  1.00 93.14           N  
ATOM    899  CA  GLU B 115      33.729  15.901  -0.772  1.00 93.14           C  
ATOM    900  C   GLU B 115      32.913  14.752  -0.185  1.00 93.14           C  
ATOM    901  O   GLU B 115      31.801  14.478  -0.641  1.00 93.14           O  
ATOM    902  CB  GLU B 115      34.642  15.381  -1.886  1.00 93.14           C  
ATOM    903  CG  GLU B 115      35.283  16.481  -2.719  1.00 93.14           C  
ATOM    904  CD  GLU B 115      36.634  16.930  -2.183  1.00 93.14           C  
ATOM    905  OE1 GLU B 115      37.402  17.572  -2.935  1.00 93.14           O  
ATOM    906  OE2 GLU B 115      36.927  16.635  -1.004  1.00 93.14           O  
ATOM    907  N   ASP B 116      33.449  14.065   0.763  1.00 93.88           N  
ATOM    908  CA  ASP B 116      32.759  12.950   1.405  1.00 93.88           C  
ATOM    909  C   ASP B 116      31.514  13.429   2.147  1.00 93.88           C  
ATOM    910  O   ASP B 116      30.445  12.825   2.030  1.00 93.88           O  
ATOM    911  CB  ASP B 116      33.698  12.222   2.368  1.00 93.88           C  
ATOM    912  CG  ASP B 116      34.770  11.416   1.656  1.00 93.88           C  
ATOM    913  OD1 ASP B 116      34.579  11.056   0.475  1.00 93.88           O  
ATOM    914  OD2 ASP B 116      35.815  11.137   2.284  1.00 93.88           O  
ATOM    915  N   CYS B 117      31.634  14.483   2.820  1.00 94.67           N  
ATOM    916  CA  CYS B 117      30.512  15.039   3.568  1.00 94.67           C  
ATOM    917  C   CYS B 117      29.492  15.673   2.629  1.00 94.67           C  
ATOM    918  O   CYS B 117      28.285  15.577   2.862  1.00 94.67           O  
ATOM    919  CB  CYS B 117      31.001  16.076   4.578  1.00 94.67           C  
ATOM    920  SG  CYS B 117      31.977  15.374   5.927  1.00 94.67           S  
ATOM    921  N   GLU B 118      29.908  16.294   1.580  1.00 94.53           N  
ATOM    922  CA  GLU B 118      29.014  16.923   0.613  1.00 94.53           C  
ATOM    923  C   GLU B 118      28.198  15.878  -0.145  1.00 94.53           C  
ATOM    924  O   GLU B 118      26.983  16.021  -0.296  1.00 94.53           O  
ATOM    925  CB  GLU B 118      29.807  17.785  -0.372  1.00 94.53           C  
ATOM    926  CG  GLU B 118      30.295  19.100   0.219  1.00 94.53           C  
ATOM    927  CD  GLU B 118      31.173  19.897  -0.733  1.00 94.53           C  
ATOM    928  OE1 GLU B 118      31.589  21.023  -0.378  1.00 94.53           O  
ATOM    929  OE2 GLU B 118      31.448  19.390  -1.844  1.00 94.53           O  
ATOM    930  N   GLU B 119      28.840  14.885  -0.621  1.00 93.99           N  
ATOM    931  CA  GLU B 119      28.140  13.814  -1.326  1.00 93.99           C  
ATOM    932  C   GLU B 119      27.180  13.077  -0.396  1.00 93.99           C  
ATOM    933  O   GLU B 119      26.085  12.690  -0.807  1.00 93.99           O  
ATOM    934  CB  GLU B 119      29.140  12.830  -1.937  1.00 93.99           C  
ATOM    935  CG  GLU B 119      29.924  13.400  -3.111  1.00 93.99           C  
ATOM    936  CD  GLU B 119      30.945  12.427  -3.679  1.00 93.99           C  
ATOM    937  OE1 GLU B 119      31.705  12.812  -4.597  1.00 93.99           O  
ATOM    938  OE2 GLU B 119      30.985  11.271  -3.202  1.00 93.99           O  
ATOM    939  N   TRP B 120      27.566  12.839   0.771  1.00 94.36           N  
ATOM    940  CA  TRP B 120      26.739  12.208   1.794  1.00 94.36           C  
ATOM    941  C   TRP B 120      25.456  13.000   2.023  1.00 94.36           C  
ATOM    942  O   TRP B 120      24.356  12.449   1.945  1.00 94.36           O  
ATOM    943  CB  TRP B 120      27.514  12.077   3.108  1.00 94.36           C  
ATOM    944  CG  TRP B 120      26.878  11.151   4.101  1.00 94.36           C  
ATOM    945  CD1 TRP B 120      25.643  10.572   4.014  1.00 94.36           C  
ATOM    946  CD2 TRP B 120      27.446  10.702   5.335  1.00 94.36           C  
ATOM    947  CE2 TRP B 120      26.498   9.851   5.946  1.00 94.36           C  
ATOM    948  CE3 TRP B 120      28.667  10.935   5.984  1.00 94.36           C  
ATOM    949  NE1 TRP B 120      25.408   9.789   5.121  1.00 94.36           N  
ATOM    950  CZ2 TRP B 120      26.735   9.232   7.176  1.00 94.36           C  
ATOM    951  CZ3 TRP B 120      28.899  10.318   7.208  1.00 94.36           C  
ATOM    952  CH2 TRP B 120      27.935   9.478   7.789  1.00 94.36           C  
ATOM    953  N   TRP B 121      25.599  14.265   2.187  1.00 95.11           N  
ATOM    954  CA  TRP B 121      24.473  15.156   2.445  1.00 95.11           C  
ATOM    955  C   TRP B 121      23.565  15.254   1.224  1.00 95.11           C  
ATOM    956  O   TRP B 121      22.339  15.243   1.352  1.00 95.11           O  
ATOM    957  CB  TRP B 121      24.968  16.550   2.841  1.00 95.11           C  
ATOM    958  CG  TRP B 121      23.877  17.487   3.262  1.00 95.11           C  
ATOM    959  CD1 TRP B 121      23.287  17.566   4.492  1.00 95.11           C  
ATOM    960  CD2 TRP B 121      23.242  18.478   2.448  1.00 95.11           C  
ATOM    961  CE2 TRP B 121      22.275  19.122   3.251  1.00 95.11           C  
ATOM    962  CE3 TRP B 121      23.399  18.886   1.116  1.00 95.11           C  
ATOM    963  NE1 TRP B 121      22.322  18.546   4.492  1.00 95.11           N  
ATOM    964  CZ2 TRP B 121      21.467  20.152   2.765  1.00 95.11           C  
ATOM    965  CZ3 TRP B 121      22.593  19.911   0.635  1.00 95.11           C  
ATOM    966  CH2 TRP B 121      21.640  20.531   1.459  1.00 95.11           C  
ATOM    967  N   GLU B 122      24.053  15.350   0.050  1.00 93.37           N  
ATOM    968  CA  GLU B 122      23.268  15.467  -1.175  1.00 93.37           C  
ATOM    969  C   GLU B 122      22.440  14.209  -1.421  1.00 93.37           C  
ATOM    970  O   GLU B 122      21.277  14.294  -1.822  1.00 93.37           O  
ATOM    971  CB  GLU B 122      24.180  15.739  -2.374  1.00 93.37           C  
ATOM    972  CG  GLU B 122      23.432  16.151  -3.634  1.00 93.37           C  
ATOM    973  CD  GLU B 122      22.612  17.418  -3.458  1.00 93.37           C  
ATOM    974  OE1 GLU B 122      21.669  17.645  -4.249  1.00 93.37           O  
ATOM    975  OE2 GLU B 122      22.917  18.192  -2.524  1.00 93.37           O  
ATOM    976  N   ASP B 123      22.965  13.106  -1.083  1.00 91.89           N  
ATOM    977  CA  ASP B 123      22.268  11.843  -1.308  1.00 91.89           C  
ATOM    978  C   ASP B 123      21.212  11.600  -0.232  1.00 91.89           C  
ATOM    979  O   ASP B 123      20.237  10.882  -0.463  1.00 91.89           O  
ATOM    980  CB  ASP B 123      23.261  10.680  -1.344  1.00 91.89           C  
ATOM    981  CG  ASP B 123      24.052  10.615  -2.637  1.00 91.89           C  
ATOM    982  OD1 ASP B 123      23.671  11.287  -3.620  1.00 91.89           O  
ATOM    983  OD2 ASP B 123      25.064   9.882  -2.676  1.00 91.89           O  
ATOM    984  N   CYS B 124      21.399  12.152   0.900  1.00 92.97           N  
ATOM    985  CA  CYS B 124      20.475  11.940   2.009  1.00 92.97           C  
ATOM    986  C   CYS B 124      19.508  13.109   2.143  1.00 92.97           C  
ATOM    987  O   CYS B 124      18.695  13.145   3.069  1.00 92.97           O  
ATOM    988  CB  CYS B 124      21.243  11.749   3.317  1.00 92.97           C  
ATOM    989  SG  CYS B 124      22.112  10.169   3.426  1.00 92.97           S  
ATOM    990  N   ARG B 125      19.505  13.983   1.270  1.00 87.46           N  
ATOM    991  CA  ARG B 125      18.695  15.195   1.337  1.00 87.46           C  
ATOM    992  C   ARG B 125      17.208  14.858   1.360  1.00 87.46           C  
ATOM    993  O   ARG B 125      16.432  15.500   2.073  1.00 87.46           O  
ATOM    994  CB  ARG B 125      19.006  16.116   0.156  1.00 87.46           C  
ATOM    995  CG  ARG B 125      18.286  17.454   0.213  1.00 87.46           C  
ATOM    996  CD  ARG B 125      18.561  18.295  -1.025  1.00 87.46           C  
ATOM    997  NE  ARG B 125      17.406  19.111  -1.390  1.00 87.46           N  
ATOM    998  CZ  ARG B 125      17.404  20.039  -2.344  1.00 87.46           C  
ATOM    999  NH1 ARG B 125      18.500  20.287  -3.050  1.00 87.46           N  
ATOM   1000  NH2 ARG B 125      16.297  20.724  -2.593  1.00 87.46           N  
ATOM   1001  N   MET B 126      16.900  13.806   0.697  1.00 79.62           N  
ATOM   1002  CA  MET B 126      15.487  13.475   0.531  1.00 79.62           C  
ATOM   1003  C   MET B 126      15.058  12.404   1.528  1.00 79.62           C  
ATOM   1004  O   MET B 126      13.896  11.997   1.547  1.00 79.62           O  
ATOM   1005  CB  MET B 126      15.210  13.001  -0.897  1.00 79.62           C  
ATOM   1006  CG  MET B 126      15.502  14.048  -1.959  1.00 79.62           C  
ATOM   1007  SD  MET B 126      14.361  15.482  -1.864  1.00 79.62           S  
ATOM   1008  CE  MET B 126      12.996  14.872  -2.892  1.00 79.62           C  
ATOM   1009  N   SER B 127      15.942  11.989   2.401  1.00 88.04           N  
ATOM   1010  CA  SER B 127      15.607  11.002   3.420  1.00 88.04           C  
ATOM   1011  C   SER B 127      15.100  11.671   4.693  1.00 88.04           C  
ATOM   1012  O   SER B 127      15.122  12.898   4.807  1.00 88.04           O  
ATOM   1013  CB  SER B 127      16.821  10.129   3.742  1.00 88.04           C  
ATOM   1014  OG  SER B 127      17.272   9.448   2.583  1.00 88.04           O  
ATOM   1015  N   TYR B 128      14.582  10.881   5.553  1.00 87.57           N  
ATOM   1016  CA  TYR B 128      13.909  11.432   6.725  1.00 87.57           C  
ATOM   1017  C   TYR B 128      14.554  10.929   8.010  1.00 87.57           C  
ATOM   1018  O   TYR B 128      15.094   9.821   8.050  1.00 87.57           O  
ATOM   1019  CB  TYR B 128      12.421  11.068   6.710  1.00 87.57           C  
ATOM   1020  CG  TYR B 128      11.642  11.743   5.607  1.00 87.57           C  
ATOM   1021  CD1 TYR B 128      10.911  12.903   5.853  1.00 87.57           C  
ATOM   1022  CD2 TYR B 128      11.636  11.223   4.318  1.00 87.57           C  
ATOM   1023  CE1 TYR B 128      10.189  13.527   4.841  1.00 87.57           C  
ATOM   1024  CE2 TYR B 128      10.918  11.838   3.297  1.00 87.57           C  
ATOM   1025  CZ  TYR B 128      10.200  12.988   3.568  1.00 87.57           C  
ATOM   1026  OH  TYR B 128       9.488  13.601   2.561  1.00 87.57           O  
ATOM   1027  N   THR B 129      14.555  11.761   9.021  1.00 89.78           N  
ATOM   1028  CA  THR B 129      15.032  11.446  10.363  1.00 89.78           C  
ATOM   1029  C   THR B 129      14.255  12.235  11.412  1.00 89.78           C  
ATOM   1030  O   THR B 129      13.501  13.151  11.075  1.00 89.78           O  
ATOM   1031  CB  THR B 129      16.537  11.741  10.505  1.00 89.78           C  
ATOM   1032  CG2 THR B 129      16.815  13.237  10.409  1.00 89.78           C  
ATOM   1033  OG1 THR B 129      16.993  11.262  11.776  1.00 89.78           O  
ATOM   1034  N   CYS B 130      14.383  11.807  12.644  1.00 89.06           N  
ATOM   1035  CA  CYS B 130      13.610  12.456  13.698  1.00 89.06           C  
ATOM   1036  C   CYS B 130      14.529  13.118  14.718  1.00 89.06           C  
ATOM   1037  O   CYS B 130      14.058  13.735  15.675  1.00 89.06           O  
ATOM   1038  CB  CYS B 130      12.702  11.444  14.397  1.00 89.06           C  
ATOM   1039  SG  CYS B 130      13.593  10.068  15.155  1.00 89.06           S  
ATOM   1040  N   LYS B 131      15.822  12.825  14.488  1.00 88.11           N  
ATOM   1041  CA  LYS B 131      16.786  13.385  15.431  1.00 88.11           C  
ATOM   1042  C   LYS B 131      18.087  13.761  14.729  1.00 88.11           C  
ATOM   1043  O   LYS B 131      18.411  13.212  13.673  1.00 88.11           O  
ATOM   1044  CB  LYS B 131      17.067  12.395  16.562  1.00 88.11           C  
ATOM   1045  CG  LYS B 131      16.013  12.391  17.658  1.00 88.11           C  
ATOM   1046  CD  LYS B 131      16.388  11.445  18.792  1.00 88.11           C  
ATOM   1047  CE  LYS B 131      16.374  12.154  20.140  1.00 88.11           C  
ATOM   1048  NZ  LYS B 131      15.008  12.643  20.494  1.00 88.11           N  
ATOM   1049  N   SER B 132      18.828  14.682  15.344  1.00 88.75           N  
ATOM   1050  CA  SER B 132      20.121  15.107  14.820  1.00 88.75           C  
ATOM   1051  C   SER B 132      21.259  14.296  15.430  1.00 88.75           C  
ATOM   1052  O   SER B 132      22.200  13.914  14.731  1.00 88.75           O  
ATOM   1053  CB  SER B 132      20.346  16.596  15.088  1.00 88.75           C  
ATOM   1054  OG  SER B 132      20.269  16.874  16.476  1.00 88.75           O  
ATOM   1055  N   ASN B 133      21.169  13.972  16.656  1.00 86.83           N  
ATOM   1056  CA  ASN B 133      22.155  13.152  17.351  1.00 86.83           C  
ATOM   1057  C   ASN B 133      21.654  11.725  17.555  1.00 86.83           C  
ATOM   1058  O   ASN B 133      20.755  11.488  18.365  1.00 86.83           O  
ATOM   1059  CB  ASN B 133      22.526  13.782  18.696  1.00 86.83           C  
ATOM   1060  CG  ASN B 133      23.705  13.096  19.356  1.00 86.83           C  
ATOM   1061  ND2 ASN B 133      24.269  13.736  20.374  1.00 86.83           N  
ATOM   1062  OD1 ASN B 133      24.107  12.001  18.954  1.00 86.83           O  
ATOM   1063  N   TRP B 134      22.306  10.808  16.946  1.00 86.04           N  
ATOM   1064  CA  TRP B 134      21.862   9.418  16.952  1.00 86.04           C  
ATOM   1065  C   TRP B 134      22.530   8.638  18.079  1.00 86.04           C  
ATOM   1066  O   TRP B 134      22.251   7.452  18.271  1.00 86.04           O  
ATOM   1067  CB  TRP B 134      22.161   8.753  15.606  1.00 86.04           C  
ATOM   1068  CG  TRP B 134      21.335   9.278  14.470  1.00 86.04           C  
ATOM   1069  CD1 TRP B 134      20.449  10.318  14.506  1.00 86.04           C  
ATOM   1070  CD2 TRP B 134      21.316   8.781  13.128  1.00 86.04           C  
ATOM   1071  CE2 TRP B 134      20.395   9.571  12.404  1.00 86.04           C  
ATOM   1072  CE3 TRP B 134      21.989   7.745  12.466  1.00 86.04           C  
ATOM   1073  NE1 TRP B 134      19.880  10.499  13.268  1.00 86.04           N  
ATOM   1074  CZ2 TRP B 134      20.130   9.355  11.049  1.00 86.04           C  
ATOM   1075  CZ3 TRP B 134      21.724   7.533  11.118  1.00 86.04           C  
ATOM   1076  CH2 TRP B 134      20.802   8.336  10.426  1.00 86.04           C  
ATOM   1077  N   ARG B 135      23.356   9.133  18.753  1.00 76.29           N  
ATOM   1078  CA  ARG B 135      24.089   8.427  19.799  1.00 76.29           C  
ATOM   1079  C   ARG B 135      23.197   8.163  21.008  1.00 76.29           C  
ATOM   1080  O   ARG B 135      23.307   7.115  21.649  1.00 76.29           O  
ATOM   1081  CB  ARG B 135      25.323   9.226  20.224  1.00 76.29           C  
ATOM   1082  CG  ARG B 135      26.400   8.386  20.892  1.00 76.29           C  
ATOM   1083  CD  ARG B 135      27.614   9.224  21.270  1.00 76.29           C  
ATOM   1084  NE  ARG B 135      28.737   8.387  21.687  1.00 76.29           N  
ATOM   1085  CZ  ARG B 135      29.922   8.849  22.076  1.00 76.29           C  
ATOM   1086  NH1 ARG B 135      30.163  10.155  22.110  1.00 76.29           N  
ATOM   1087  NH2 ARG B 135      30.873   8.000  22.433  1.00 76.29           N  
ATOM   1088  N   GLY B 136      22.197   9.166  21.264  1.00 74.70           N  
ATOM   1089  CA  GLY B 136      21.355   8.968  22.433  1.00 74.70           C  
ATOM   1090  C   GLY B 136      19.987   9.611  22.298  1.00 74.70           C  
ATOM   1091  O   GLY B 136      19.677  10.213  21.269  1.00 74.70           O  
ATOM   1092  N   GLY B 137      19.071   9.225  23.290  1.00 76.95           N  
ATOM   1093  CA  GLY B 137      17.760   9.850  23.362  1.00 76.95           C  
ATOM   1094  C   GLY B 137      16.689   9.079  22.614  1.00 76.95           C  
ATOM   1095  O   GLY B 137      15.698   9.659  22.165  1.00 76.95           O  
ATOM   1096  N   TRP B 138      16.942   7.947  22.325  1.00 82.54           N  
ATOM   1097  CA  TRP B 138      15.985   7.133  21.582  1.00 82.54           C  
ATOM   1098  C   TRP B 138      15.018   6.429  22.528  1.00 82.54           C  
ATOM   1099  O   TRP B 138      15.278   6.330  23.729  1.00 82.54           O  
ATOM   1100  CB  TRP B 138      16.714   6.101  20.716  1.00 82.54           C  
ATOM   1101  CG  TRP B 138      17.628   6.704  19.690  1.00 82.54           C  
ATOM   1102  CD1 TRP B 138      18.970   6.928  19.814  1.00 82.54           C  
ATOM   1103  CD2 TRP B 138      17.263   7.163  18.385  1.00 82.54           C  
ATOM   1104  CE2 TRP B 138      18.436   7.653  17.772  1.00 82.54           C  
ATOM   1105  CE3 TRP B 138      16.056   7.205  17.675  1.00 82.54           C  
ATOM   1106  NE1 TRP B 138      19.463   7.500  18.663  1.00 82.54           N  
ATOM   1107  CZ2 TRP B 138      18.437   8.181  16.478  1.00 82.54           C  
ATOM   1108  CZ3 TRP B 138      16.060   7.730  16.387  1.00 82.54           C  
ATOM   1109  CH2 TRP B 138      17.244   8.211  15.805  1.00 82.54           C  
ATOM   1110  N   ASP B 139      13.823   6.129  22.030  1.00 81.01           N  
ATOM   1111  CA  ASP B 139      12.850   5.299  22.731  1.00 81.01           C  
ATOM   1112  C   ASP B 139      13.107   3.815  22.476  1.00 81.01           C  
ATOM   1113  O   ASP B 139      12.847   3.314  21.380  1.00 81.01           O  
ATOM   1114  CB  ASP B 139      11.426   5.666  22.306  1.00 81.01           C  
ATOM   1115  CG  ASP B 139      10.362   4.916  23.090  1.00 81.01           C  
ATOM   1116  OD1 ASP B 139      10.713   4.107  23.975  1.00 81.01           O  
ATOM   1117  OD2 ASP B 139       9.161   5.136  22.817  1.00 81.01           O  
ATOM   1118  N   TRP B 140      13.597   3.118  23.482  1.00 78.10           N  
ATOM   1119  CA  TRP B 140      13.976   1.713  23.367  1.00 78.10           C  
ATOM   1120  C   TRP B 140      12.889   0.808  23.937  1.00 78.10           C  
ATOM   1121  O   TRP B 140      13.143  -0.359  24.244  1.00 78.10           O  
ATOM   1122  CB  TRP B 140      15.303   1.452  24.084  1.00 78.10           C  
ATOM   1123  CG  TRP B 140      16.474   2.166  23.478  1.00 78.10           C  
ATOM   1124  CD1 TRP B 140      16.980   3.381  23.847  1.00 78.10           C  
ATOM   1125  CD2 TRP B 140      17.282   1.708  22.390  1.00 78.10           C  
ATOM   1126  CE2 TRP B 140      18.262   2.698  22.153  1.00 78.10           C  
ATOM   1127  CE3 TRP B 140      17.275   0.557  21.592  1.00 78.10           C  
ATOM   1128  NE1 TRP B 140      18.056   3.707  23.054  1.00 78.10           N  
ATOM   1129  CZ2 TRP B 140      19.225   2.570  21.149  1.00 78.10           C  
ATOM   1130  CZ3 TRP B 140      18.234   0.430  20.594  1.00 78.10           C  
ATOM   1131  CH2 TRP B 140      19.195   1.433  20.384  1.00 78.10           C  
ATOM   1132  N   SER B 141      11.721   1.207  24.164  1.00 70.19           N  
ATOM   1133  CA  SER B 141      10.649   0.453  24.804  1.00 70.19           C  
ATOM   1134  C   SER B 141      10.319  -0.813  24.020  1.00 70.19           C  
ATOM   1135  O   SER B 141      10.045  -1.861  24.608  1.00 70.19           O  
ATOM   1136  CB  SER B 141       9.395   1.316  24.944  1.00 70.19           C  
ATOM   1137  OG  SER B 141       8.954   1.774  23.677  1.00 70.19           O  
ATOM   1138  N   GLN B 142      10.394  -0.849  22.755  1.00 68.95           N  
ATOM   1139  CA  GLN B 142      10.009  -2.004  21.950  1.00 68.95           C  
ATOM   1140  C   GLN B 142      11.236  -2.780  21.478  1.00 68.95           C  
ATOM   1141  O   GLN B 142      11.147  -3.586  20.550  1.00 68.95           O  
ATOM   1142  CB  GLN B 142       9.171  -1.566  20.748  1.00 68.95           C  
ATOM   1143  CG  GLN B 142       7.780  -1.068  21.118  1.00 68.95           C  
ATOM   1144  CD  GLN B 142       6.850  -0.985  19.922  1.00 68.95           C  
ATOM   1145  NE2 GLN B 142       5.583  -0.674  20.176  1.00 68.95           N  
ATOM   1146  OE1 GLN B 142       7.267  -1.197  18.779  1.00 68.95           O  
ATOM   1147  N   GLY B 143      12.434  -2.610  22.085  1.00 69.53           N  
ATOM   1148  CA  GLY B 143      13.633  -3.345  21.714  1.00 69.53           C  
ATOM   1149  C   GLY B 143      14.383  -2.715  20.555  1.00 69.53           C  
ATOM   1150  O   GLY B 143      15.494  -3.139  20.225  1.00 69.53           O  
ATOM   1151  N   LYS B 144      13.741  -1.842  19.839  1.00 73.48           N  
ATOM   1152  CA  LYS B 144      14.361  -1.121  18.731  1.00 73.48           C  
ATOM   1153  C   LYS B 144      14.311   0.387  18.959  1.00 73.48           C  
ATOM   1154  O   LYS B 144      13.519   0.871  19.772  1.00 73.48           O  
ATOM   1155  CB  LYS B 144      13.676  -1.475  17.410  1.00 73.48           C  
ATOM   1156  CG  LYS B 144      13.824  -2.934  17.007  1.00 73.48           C  
ATOM   1157  CD  LYS B 144      13.153  -3.215  15.670  1.00 73.48           C  
ATOM   1158  CE  LYS B 144      13.258  -4.686  15.288  1.00 73.48           C  
ATOM   1159  NZ  LYS B 144      12.587  -4.970  13.984  1.00 73.48           N  
ATOM   1160  N   ASN B 145      15.186   1.031  18.405  1.00 80.24           N  
ATOM   1161  CA  ASN B 145      15.217   2.484  18.532  1.00 80.24           C  
ATOM   1162  C   ASN B 145      14.083   3.139  17.749  1.00 80.24           C  
ATOM   1163  O   ASN B 145      13.994   2.983  16.529  1.00 80.24           O  
ATOM   1164  CB  ASN B 145      16.568   3.035  18.072  1.00 80.24           C  
ATOM   1165  CG  ASN B 145      16.877   2.690  16.628  1.00 80.24           C  
ATOM   1166  ND2 ASN B 145      17.199   3.704  15.833  1.00 80.24           N  
ATOM   1167  OD1 ASN B 145      16.828   1.524  16.231  1.00 80.24           O  
ATOM   1168  N   ARG B 146      13.330   3.787  18.450  1.00 80.31           N  
ATOM   1169  CA  ARG B 146      12.220   4.528  17.859  1.00 80.31           C  
ATOM   1170  C   ARG B 146      12.307   6.011  18.205  1.00 80.31           C  
ATOM   1171  O   ARG B 146      13.058   6.402  19.100  1.00 80.31           O  
ATOM   1172  CB  ARG B 146      10.881   3.958  18.329  1.00 80.31           C  
ATOM   1173  CG  ARG B 146      10.613   2.539  17.850  1.00 80.31           C  
ATOM   1174  CD  ARG B 146       9.171   2.121  18.104  1.00 80.31           C  
ATOM   1175  NE  ARG B 146       8.904   0.776  17.604  1.00 80.31           N  
ATOM   1176  CZ  ARG B 146       7.714   0.184  17.619  1.00 80.31           C  
ATOM   1177  NH1 ARG B 146       6.651   0.811  18.112  1.00 80.31           N  
ATOM   1178  NH2 ARG B 146       7.583  -1.044  17.140  1.00 80.31           N  
ATOM   1179  N   CYS B 147      11.684   6.737  17.336  1.00 85.38           N  
ATOM   1180  CA  CYS B 147      11.647   8.176  17.573  1.00 85.38           C  
ATOM   1181  C   CYS B 147      10.973   8.492  18.902  1.00 85.38           C  
ATOM   1182  O   CYS B 147       9.927   7.925  19.224  1.00 85.38           O  
ATOM   1183  CB  CYS B 147      10.913   8.887  16.437  1.00 85.38           C  
ATOM   1184  SG  CYS B 147      11.751   8.766  14.841  1.00 85.38           S  
ATOM   1185  N   PRO B 148      11.583   9.230  19.668  1.00 81.47           N  
ATOM   1186  CA  PRO B 148      10.973   9.619  20.942  1.00 81.47           C  
ATOM   1187  C   PRO B 148       9.661  10.377  20.759  1.00 81.47           C  
ATOM   1188  O   PRO B 148       9.343  10.810  19.649  1.00 81.47           O  
ATOM   1189  CB  PRO B 148      12.037  10.516  21.582  1.00 81.47           C  
ATOM   1190  CG  PRO B 148      12.842  11.033  20.434  1.00 81.47           C  
ATOM   1191  CD  PRO B 148      12.740  10.054  19.299  1.00 81.47           C  
ATOM   1192  N   LYS B 149       8.981  10.388  21.753  1.00 74.29           N  
ATOM   1193  CA  LYS B 149       7.692  11.075  21.737  1.00 74.29           C  
ATOM   1194  C   LYS B 149       7.866  12.563  21.450  1.00 74.29           C  
ATOM   1195  O   LYS B 149       8.737  13.215  22.030  1.00 74.29           O  
ATOM   1196  CB  LYS B 149       6.964  10.879  23.067  1.00 74.29           C  
ATOM   1197  CG  LYS B 149       6.318   9.509  23.224  1.00 74.29           C  
ATOM   1198  CD  LYS B 149       5.569   9.392  24.545  1.00 74.29           C  
ATOM   1199  CE  LYS B 149       4.978   8.002  24.732  1.00 74.29           C  
ATOM   1200  NZ  LYS B 149       4.275   7.870  26.043  1.00 74.29           N  
ATOM   1201  N   GLY B 150       7.245  13.039  20.456  1.00 70.77           N  
ATOM   1202  CA  GLY B 150       7.286  14.449  20.102  1.00 70.77           C  
ATOM   1203  C   GLY B 150       8.193  14.740  18.922  1.00 70.77           C  
ATOM   1204  O   GLY B 150       8.155  15.837  18.358  1.00 70.77           O  
ATOM   1205  N   ALA B 151       9.075  13.808  18.665  1.00 77.98           N  
ATOM   1206  CA  ALA B 151       9.975  13.996  17.530  1.00 77.98           C  
ATOM   1207  C   ALA B 151       9.291  13.618  16.219  1.00 77.98           C  
ATOM   1208  O   ALA B 151       8.825  12.487  16.059  1.00 77.98           O  
ATOM   1209  CB  ALA B 151      11.248  13.175  17.719  1.00 77.98           C  
ATOM   1210  N   GLN B 152       9.190  14.569  15.308  1.00 80.02           N  
ATOM   1211  CA  GLN B 152       8.530  14.373  14.020  1.00 80.02           C  
ATOM   1212  C   GLN B 152       9.537  13.989  12.940  1.00 80.02           C  
ATOM   1213  O   GLN B 152      10.674  14.465  12.946  1.00 80.02           O  
ATOM   1214  CB  GLN B 152       7.774  15.637  13.608  1.00 80.02           C  
ATOM   1215  CG  GLN B 152       6.533  15.912  14.447  1.00 80.02           C  
ATOM   1216  CD  GLN B 152       5.795  17.163  14.009  1.00 80.02           C  
ATOM   1217  NE2 GLN B 152       4.643  17.417  14.622  1.00 80.02           N  
ATOM   1218  OE1 GLN B 152       6.256  17.896  13.128  1.00 80.02           O  
ATOM   1219  N   CYS B 153       9.161  13.145  12.185  1.00 85.43           N  
ATOM   1220  CA  CYS B 153       9.964  12.729  11.040  1.00 85.43           C  
ATOM   1221  C   CYS B 153       9.956  13.795   9.951  1.00 85.43           C  
ATOM   1222  O   CYS B 153       8.932  14.016   9.300  1.00 85.43           O  
ATOM   1223  CB  CYS B 153       9.447  11.406  10.475  1.00 85.43           C  
ATOM   1224  SG  CYS B 153       9.701   9.995  11.575  1.00 85.43           S  
ATOM   1225  N   LEU B 154      11.076  14.417   9.817  1.00 87.03           N  
ATOM   1226  CA  LEU B 154      11.265  15.476   8.830  1.00 87.03           C  
ATOM   1227  C   LEU B 154      12.455  15.169   7.926  1.00 87.03           C  
ATOM   1228  O   LEU B 154      13.238  14.260   8.210  1.00 87.03           O  
ATOM   1229  CB  LEU B 154      11.471  16.825   9.524  1.00 87.03           C  
ATOM   1230  CG  LEU B 154      10.283  17.364  10.323  1.00 87.03           C  
ATOM   1231  CD1 LEU B 154      10.722  18.533  11.199  1.00 87.03           C  
ATOM   1232  CD2 LEU B 154       9.155  17.783   9.387  1.00 87.03           C  
ATOM   1233  N   PRO B 155      12.520  15.824   6.895  1.00 87.25           N  
ATOM   1234  CA  PRO B 155      13.653  15.609   5.992  1.00 87.25           C  
ATOM   1235  C   PRO B 155      14.995  15.940   6.640  1.00 87.25           C  
ATOM   1236  O   PRO B 155      15.049  16.721   7.595  1.00 87.25           O  
ATOM   1237  CB  PRO B 155      13.361  16.556   4.827  1.00 87.25           C  
ATOM   1238  CG  PRO B 155      11.902  16.861   4.939  1.00 87.25           C  
ATOM   1239  CD  PRO B 155      11.492  16.706   6.375  1.00 87.25           C  
ATOM   1240  N   PHE B 156      15.965  15.299   6.125  1.00 91.50           N  
ATOM   1241  CA  PHE B 156      17.318  15.454   6.650  1.00 91.50           C  
ATOM   1242  C   PHE B 156      17.744  16.916   6.627  1.00 91.50           C  
ATOM   1243  O   PHE B 156      18.513  17.357   7.484  1.00 91.50           O  
ATOM   1244  CB  PHE B 156      18.308  14.605   5.847  1.00 91.50           C  
ATOM   1245  CG  PHE B 156      18.642  13.287   6.493  1.00 91.50           C  
ATOM   1246  CD1 PHE B 156      19.910  13.053   7.011  1.00 91.50           C  
ATOM   1247  CD2 PHE B 156      17.688  12.282   6.581  1.00 91.50           C  
ATOM   1248  CE1 PHE B 156      20.222  11.834   7.610  1.00 91.50           C  
ATOM   1249  CE2 PHE B 156      17.992  11.062   7.178  1.00 91.50           C  
ATOM   1250  CZ  PHE B 156      19.260  10.840   7.691  1.00 91.50           C  
ATOM   1251  N   SER B 157      17.311  17.666   5.655  1.00 89.32           N  
ATOM   1252  CA  SER B 157      17.672  19.073   5.502  1.00 89.32           C  
ATOM   1253  C   SER B 157      17.205  19.896   6.698  1.00 89.32           C  
ATOM   1254  O   SER B 157      17.809  20.918   7.029  1.00 89.32           O  
ATOM   1255  CB  SER B 157      17.076  19.644   4.215  1.00 89.32           C  
ATOM   1256  OG  SER B 157      15.672  19.453   4.185  1.00 89.32           O  
ATOM   1257  N   HIS B 158      16.225  19.490   7.354  1.00 88.09           N  
ATOM   1258  CA  HIS B 158      15.713  20.200   8.522  1.00 88.09           C  
ATOM   1259  C   HIS B 158      16.604  19.972   9.738  1.00 88.09           C  
ATOM   1260  O   HIS B 158      16.964  20.923  10.437  1.00 88.09           O  
ATOM   1261  CB  HIS B 158      14.281  19.762   8.830  1.00 88.09           C  
ATOM   1262  CG  HIS B 158      13.672  20.477   9.995  1.00 88.09           C  
ATOM   1263  CD2 HIS B 158      13.438  20.069  11.264  1.00 88.09           C  
ATOM   1264  ND1 HIS B 158      13.223  21.777   9.919  1.00 88.09           N  
ATOM   1265  CE1 HIS B 158      12.737  22.139  11.094  1.00 88.09           C  
ATOM   1266  NE2 HIS B 158      12.856  21.120  11.928  1.00 88.09           N  
ATOM   1267  N   TYR B 159      17.009  18.750   9.994  1.00 89.64           N  
ATOM   1268  CA  TYR B 159      17.841  18.418  11.145  1.00 89.64           C  
ATOM   1269  C   TYR B 159      19.312  18.690  10.850  1.00 89.64           C  
ATOM   1270  O   TYR B 159      20.079  19.032  11.753  1.00 89.64           O  
ATOM   1271  CB  TYR B 159      17.650  16.952  11.542  1.00 89.64           C  
ATOM   1272  CG  TYR B 159      16.343  16.679  12.245  1.00 89.64           C  
ATOM   1273  CD1 TYR B 159      16.170  17.006  13.588  1.00 89.64           C  
ATOM   1274  CD2 TYR B 159      15.278  16.093  11.570  1.00 89.64           C  
ATOM   1275  CE1 TYR B 159      14.968  16.755  14.241  1.00 89.64           C  
ATOM   1276  CE2 TYR B 159      14.071  15.836  12.211  1.00 89.64           C  
ATOM   1277  CZ  TYR B 159      13.926  16.171  13.545  1.00 89.64           C  
ATOM   1278  OH  TYR B 159      12.733  15.920  14.186  1.00 89.64           O  
ATOM   1279  N   PHE B 160      19.661  18.579   9.571  1.00 93.13           N  
ATOM   1280  CA  PHE B 160      21.019  18.830   9.107  1.00 93.13           C  
ATOM   1281  C   PHE B 160      21.025  19.855   7.979  1.00 93.13           C  
ATOM   1282  O   PHE B 160      21.093  19.491   6.802  1.00 93.13           O  
ATOM   1283  CB  PHE B 160      21.678  17.528   8.636  1.00 93.13           C  
ATOM   1284  CG  PHE B 160      21.511  16.383   9.599  1.00 93.13           C  
ATOM   1285  CD1 PHE B 160      22.163  16.387  10.825  1.00 93.13           C  
ATOM   1286  CD2 PHE B 160      20.703  15.300   9.274  1.00 93.13           C  
ATOM   1287  CE1 PHE B 160      22.010  15.328  11.717  1.00 93.13           C  
ATOM   1288  CE2 PHE B 160      20.546  14.238  10.160  1.00 93.13           C  
ATOM   1289  CZ  PHE B 160      21.202  14.254  11.380  1.00 93.13           C  
ATOM   1290  N   PRO B 161      21.044  21.074   8.289  1.00 91.99           N  
ATOM   1291  CA  PRO B 161      20.958  22.120   7.269  1.00 91.99           C  
ATOM   1292  C   PRO B 161      22.188  22.167   6.365  1.00 91.99           C  
ATOM   1293  O   PRO B 161      22.073  22.469   5.174  1.00 91.99           O  
ATOM   1294  CB  PRO B 161      20.837  23.406   8.090  1.00 91.99           C  
ATOM   1295  CG  PRO B 161      20.509  22.945   9.475  1.00 91.99           C  
ATOM   1296  CD  PRO B 161      20.897  21.499   9.600  1.00 91.99           C  
ATOM   1297  N   THR B 162      23.402  21.834   6.960  1.00 92.55           N  
ATOM   1298  CA  THR B 162      24.641  21.857   6.190  1.00 92.55           C  
ATOM   1299  C   THR B 162      25.320  20.491   6.216  1.00 92.55           C  
ATOM   1300  O   THR B 162      25.053  19.676   7.102  1.00 92.55           O  
ATOM   1301  CB  THR B 162      25.612  22.925   6.728  1.00 92.55           C  
ATOM   1302  CG2 THR B 162      24.968  24.308   6.720  1.00 92.55           C  
ATOM   1303  OG1 THR B 162      25.986  22.592   8.070  1.00 92.55           O  
ATOM   1304  N   PRO B 163      26.155  20.250   5.198  1.00 93.84           N  
ATOM   1305  CA  PRO B 163      26.914  18.997   5.180  1.00 93.84           C  
ATOM   1306  C   PRO B 163      27.800  18.826   6.413  1.00 93.84           C  
ATOM   1307  O   PRO B 163      27.991  17.704   6.889  1.00 93.84           O  
ATOM   1308  CB  PRO B 163      27.761  19.116   3.911  1.00 93.84           C  
ATOM   1309  CG  PRO B 163      27.021  20.086   3.047  1.00 93.84           C  
ATOM   1310  CD  PRO B 163      26.316  21.072   3.933  1.00 93.84           C  
ATOM   1311  N   ALA B 164      28.309  19.857   6.898  1.00 92.97           N  
ATOM   1312  CA  ALA B 164      29.142  19.805   8.097  1.00 92.97           C  
ATOM   1313  C   ALA B 164      28.331  19.359   9.310  1.00 92.97           C  
ATOM   1314  O   ALA B 164      28.833  18.624  10.164  1.00 92.97           O  
ATOM   1315  CB  ALA B 164      29.781  21.167   8.359  1.00 92.97           C  
ATOM   1316  N   ASP B 165      27.165  19.742   9.313  1.00 93.18           N  
ATOM   1317  CA  ASP B 165      26.296  19.361  10.422  1.00 93.18           C  
ATOM   1318  C   ASP B 165      26.025  17.859  10.414  1.00 93.18           C  
ATOM   1319  O   ASP B 165      25.987  17.225  11.470  1.00 93.18           O  
ATOM   1320  CB  ASP B 165      24.978  20.135  10.361  1.00 93.18           C  
ATOM   1321  CG  ASP B 165      25.129  21.596  10.746  1.00 93.18           C  
ATOM   1322  OD1 ASP B 165      25.979  21.915  11.604  1.00 93.18           O  
ATOM   1323  OD2 ASP B 165      24.390  22.435  10.187  1.00 93.18           O  
ATOM   1324  N   LEU B 166      25.783  17.311   9.283  1.00 94.01           N  
ATOM   1325  CA  LEU B 166      25.523  15.882   9.152  1.00 94.01           C  
ATOM   1326  C   LEU B 166      26.716  15.066   9.637  1.00 94.01           C  
ATOM   1327  O   LEU B 166      26.557  14.144  10.440  1.00 94.01           O  
ATOM   1328  CB  LEU B 166      25.204  15.526   7.698  1.00 94.01           C  
ATOM   1329  CG  LEU B 166      25.009  14.040   7.391  1.00 94.01           C  
ATOM   1330  CD1 LEU B 166      23.744  13.521   8.065  1.00 94.01           C  
ATOM   1331  CD2 LEU B 166      24.951  13.809   5.884  1.00 94.01           C  
ATOM   1332  N   CYS B 167      27.876  15.408   9.201  1.00 93.16           N  
ATOM   1333  CA  CYS B 167      29.087  14.665   9.529  1.00 93.16           C  
ATOM   1334  C   CYS B 167      29.444  14.826  11.002  1.00 93.16           C  
ATOM   1335  O   CYS B 167      29.847  13.864  11.656  1.00 93.16           O  
ATOM   1336  CB  CYS B 167      30.254  15.129   8.657  1.00 93.16           C  
ATOM   1337  SG  CYS B 167      30.166  14.545   6.951  1.00 93.16           S  
ATOM   1338  N   GLU B 168      29.241  15.957  11.548  1.00 91.09           N  
ATOM   1339  CA  GLU B 168      29.697  16.257  12.902  1.00 91.09           C  
ATOM   1340  C   GLU B 168      28.654  15.848  13.939  1.00 91.09           C  
ATOM   1341  O   GLU B 168      28.994  15.270  14.974  1.00 91.09           O  
ATOM   1342  CB  GLU B 168      30.022  17.746  13.043  1.00 91.09           C  
ATOM   1343  CG  GLU B 168      31.237  18.190  12.240  1.00 91.09           C  
ATOM   1344  CD  GLU B 168      31.518  19.679  12.350  1.00 91.09           C  
ATOM   1345  OE1 GLU B 168      32.447  20.174  11.671  1.00 91.09           O  
ATOM   1346  OE2 GLU B 168      30.806  20.358  13.122  1.00 91.09           O  
ATOM   1347  N   LYS B 169      27.432  16.063  13.652  1.00 88.77           N  
ATOM   1348  CA  LYS B 169      26.396  15.925  14.670  1.00 88.77           C  
ATOM   1349  C   LYS B 169      25.836  14.506  14.697  1.00 88.77           C  
ATOM   1350  O   LYS B 169      25.349  14.045  15.731  1.00 88.77           O  
ATOM   1351  CB  LYS B 169      25.268  16.929  14.428  1.00 88.77           C  
ATOM   1352  CG  LYS B 169      25.669  18.379  14.658  1.00 88.77           C  
ATOM   1353  CD  LYS B 169      24.483  19.320  14.493  1.00 88.77           C  
ATOM   1354  CE  LYS B 169      24.888  20.773  14.702  1.00 88.77           C  
ATOM   1355  NZ  LYS B 169      23.748  21.706  14.457  1.00 88.77           N  
ATOM   1356  N   THR B 170      25.752  13.809  13.655  1.00 88.05           N  
ATOM   1357  CA  THR B 170      25.126  12.495  13.555  1.00 88.05           C  
ATOM   1358  C   THR B 170      25.653  11.559  14.638  1.00 88.05           C  
ATOM   1359  O   THR B 170      24.873  10.927  15.354  1.00 88.05           O  
ATOM   1360  CB  THR B 170      25.366  11.866  12.169  1.00 88.05           C  
ATOM   1361  CG2 THR B 170      24.614  10.547  12.026  1.00 88.05           C  
ATOM   1362  OG1 THR B 170      24.915  12.773  11.155  1.00 88.05           O  
ATOM   1363  N   TRP B 171      27.029  11.465  14.799  1.00 86.55           N  
ATOM   1364  CA  TRP B 171      27.639  10.599  15.803  1.00 86.55           C  
ATOM   1365  C   TRP B 171      28.372  11.421  16.858  1.00 86.55           C  
ATOM   1366  O   TRP B 171      29.517  11.119  17.204  1.00 86.55           O  
ATOM   1367  CB  TRP B 171      28.606   9.611  15.144  1.00 86.55           C  
ATOM   1368  CG  TRP B 171      27.961   8.704  14.140  1.00 86.55           C  
ATOM   1369  CD1 TRP B 171      27.402   9.064  12.944  1.00 86.55           C  
ATOM   1370  CD2 TRP B 171      27.805   7.286  14.245  1.00 86.55           C  
ATOM   1371  CE2 TRP B 171      27.141   6.851  13.077  1.00 86.55           C  
ATOM   1372  CE3 TRP B 171      28.162   6.341  15.216  1.00 86.55           C  
ATOM   1373  NE1 TRP B 171      26.907   7.953  12.301  1.00 86.55           N  
ATOM   1374  CZ2 TRP B 171      26.827   5.508  12.853  1.00 86.55           C  
ATOM   1375  CZ3 TRP B 171      27.849   5.004  14.990  1.00 86.55           C  
ATOM   1376  CH2 TRP B 171      27.188   4.603  13.818  1.00 86.55           C  
ATOM   1377  N   SER B 172      27.829  12.454  17.322  1.00 83.15           N  
ATOM   1378  CA  SER B 172      28.347  13.273  18.412  1.00 83.15           C  
ATOM   1379  C   SER B 172      29.805  13.653  18.172  1.00 83.15           C  
ATOM   1380  O   SER B 172      30.655  13.455  19.042  1.00 83.15           O  
ATOM   1381  CB  SER B 172      28.216  12.538  19.746  1.00 83.15           C  
ATOM   1382  OG  SER B 172      26.861  12.221  20.014  1.00 83.15           O  
ATOM   1383  N   ASN B 173      30.249  14.092  17.119  1.00 85.04           N  
ATOM   1384  CA  ASN B 173      31.550  14.655  16.773  1.00 85.04           C  
ATOM   1385  C   ASN B 173      32.611  13.568  16.632  1.00 85.04           C  
ATOM   1386  O   ASN B 173      33.758  13.758  17.041  1.00 85.04           O  
ATOM   1387  CB  ASN B 173      31.982  15.688  17.817  1.00 85.04           C  
ATOM   1388  CG  ASN B 173      31.162  16.960  17.752  1.00 85.04           C  
ATOM   1389  ND2 ASN B 173      31.133  17.703  18.853  1.00 85.04           N  
ATOM   1390  OD1 ASN B 173      30.559  17.274  16.723  1.00 85.04           O  
ATOM   1391  N   SER B 174      32.194  12.419  16.255  1.00 86.03           N  
ATOM   1392  CA  SER B 174      33.167  11.403  15.865  1.00 86.03           C  
ATOM   1393  C   SER B 174      33.931  11.821  14.613  1.00 86.03           C  
ATOM   1394  O   SER B 174      35.144  11.621  14.524  1.00 86.03           O  
ATOM   1395  CB  SER B 174      32.474  10.062  15.626  1.00 86.03           C  
ATOM   1396  OG  SER B 174      31.840   9.604  16.808  1.00 86.03           O  
ATOM   1397  N   PHE B 175      33.149  12.456  13.749  1.00 91.13           N  
ATOM   1398  CA  PHE B 175      33.748  12.976  12.525  1.00 91.13           C  
ATOM   1399  C   PHE B 175      33.739  14.500  12.523  1.00 91.13           C  
ATOM   1400  O   PHE B 175      32.872  15.122  13.139  1.00 91.13           O  
ATOM   1401  CB  PHE B 175      33.004  12.445  11.295  1.00 91.13           C  
ATOM   1402  CG  PHE B 175      32.903  10.945  11.248  1.00 91.13           C  
ATOM   1403  CD1 PHE B 175      34.046  10.158  11.179  1.00 91.13           C  
ATOM   1404  CD2 PHE B 175      31.663  10.320  11.272  1.00 91.13           C  
ATOM   1405  CE1 PHE B 175      33.954   8.769  11.135  1.00 91.13           C  
ATOM   1406  CE2 PHE B 175      31.563   8.933  11.228  1.00 91.13           C  
ATOM   1407  CZ  PHE B 175      32.709   8.159  11.159  1.00 91.13           C  
ATOM   1408  N   LYS B 176      34.778  15.058  11.973  1.00 92.05           N  
ATOM   1409  CA  LYS B 176      34.906  16.497  11.762  1.00 92.05           C  
ATOM   1410  C   LYS B 176      35.007  16.828  10.276  1.00 92.05           C  
ATOM   1411  O   LYS B 176      35.721  16.153   9.532  1.00 92.05           O  
ATOM   1412  CB  LYS B 176      36.127  17.041  12.504  1.00 92.05           C  
ATOM   1413  CG  LYS B 176      36.225  18.560  12.505  1.00 92.05           C  
ATOM   1414  CD  LYS B 176      37.431  19.042  13.301  1.00 92.05           C  
ATOM   1415  CE  LYS B 176      37.549  20.560  13.274  1.00 92.05           C  
ATOM   1416  NZ  LYS B 176      38.730  21.038  14.053  1.00 92.05           N  
ATOM   1417  N   ALA B 177      34.226  17.746   9.905  1.00 92.03           N  
ATOM   1418  CA  ALA B 177      34.246  18.177   8.510  1.00 92.03           C  
ATOM   1419  C   ALA B 177      35.468  19.045   8.222  1.00 92.03           C  
ATOM   1420  O   ALA B 177      35.513  20.214   8.616  1.00 92.03           O  
ATOM   1421  CB  ALA B 177      32.966  18.936   8.170  1.00 92.03           C  
ATOM   1422  N   SER B 178      36.403  18.494   7.541  1.00 91.84           N  
ATOM   1423  CA  SER B 178      37.614  19.213   7.159  1.00 91.84           C  
ATOM   1424  C   SER B 178      37.377  20.082   5.929  1.00 91.84           C  
ATOM   1425  O   SER B 178      36.652  19.686   5.013  1.00 91.84           O  
ATOM   1426  CB  SER B 178      38.757  18.234   6.890  1.00 91.84           C  
ATOM   1427  OG  SER B 178      39.890  18.912   6.374  1.00 91.84           O  
ATOM   1428  N   PRO B 179      37.941  21.207   5.921  1.00 90.77           N  
ATOM   1429  CA  PRO B 179      37.841  22.060   4.735  1.00 90.77           C  
ATOM   1430  C   PRO B 179      38.747  21.597   3.597  1.00 90.77           C  
ATOM   1431  O   PRO B 179      38.665  22.123   2.484  1.00 90.77           O  
ATOM   1432  CB  PRO B 179      38.273  23.436   5.251  1.00 90.77           C  
ATOM   1433  CG  PRO B 179      39.154  23.143   6.422  1.00 90.77           C  
ATOM   1434  CD  PRO B 179      38.730  21.835   7.025  1.00 90.77           C  
ATOM   1435  N   GLU B 180      39.510  20.603   3.941  1.00 91.29           N  
ATOM   1436  CA  GLU B 180      40.445  20.096   2.941  1.00 91.29           C  
ATOM   1437  C   GLU B 180      39.762  19.112   1.996  1.00 91.29           C  
ATOM   1438  O   GLU B 180      38.794  18.449   2.375  1.00 91.29           O  
ATOM   1439  CB  GLU B 180      41.645  19.429   3.618  1.00 91.29           C  
ATOM   1440  CG  GLU B 180      42.379  20.332   4.597  1.00 91.29           C  
ATOM   1441  CD  GLU B 180      43.148  21.454   3.917  1.00 91.29           C  
ATOM   1442  OE1 GLU B 180      43.435  22.479   4.576  1.00 91.29           O  
ATOM   1443  OE2 GLU B 180      43.467  21.306   2.716  1.00 91.29           O  
ATOM   1444  N   ARG B 181      40.278  19.084   0.680  1.00 89.46           N  
ATOM   1445  CA  ARG B 181      39.705  18.232  -0.357  1.00 89.46           C  
ATOM   1446  C   ARG B 181      40.466  16.914  -0.465  1.00 89.46           C  
ATOM   1447  O   ARG B 181      41.489  16.726   0.196  1.00 89.46           O  
ATOM   1448  CB  ARG B 181      39.710  18.951  -1.707  1.00 89.46           C  
ATOM   1449  CG  ARG B 181      38.849  20.204  -1.741  1.00 89.46           C  
ATOM   1450  CD  ARG B 181      38.640  20.707  -3.162  1.00 89.46           C  
ATOM   1451  NE  ARG B 181      37.684  21.809  -3.209  1.00 89.46           N  
ATOM   1452  CZ  ARG B 181      37.226  22.368  -4.326  1.00 89.46           C  
ATOM   1453  NH1 ARG B 181      37.631  21.938  -5.515  1.00 89.46           N  
ATOM   1454  NH2 ARG B 181      36.357  23.366  -4.254  1.00 89.46           N  
ATOM   1455  N   ARG B 182      39.869  16.096  -1.250  1.00 90.46           N  
ATOM   1456  CA  ARG B 182      40.486  14.793  -1.476  1.00 90.46           C  
ATOM   1457  C   ARG B 182      41.861  14.943  -2.119  1.00 90.46           C  
ATOM   1458  O   ARG B 182      42.058  15.801  -2.983  1.00 90.46           O  
ATOM   1459  CB  ARG B 182      39.589  13.918  -2.354  1.00 90.46           C  
ATOM   1460  CG  ARG B 182      38.456  13.244  -1.597  1.00 90.46           C  
ATOM   1461  CD  ARG B 182      37.648  12.320  -2.498  1.00 90.46           C  
ATOM   1462  NE  ARG B 182      36.397  11.909  -1.866  1.00 90.46           N  
ATOM   1463  CZ  ARG B 182      35.422  11.245  -2.478  1.00 90.46           C  
ATOM   1464  NH1 ARG B 182      35.532  10.903  -3.756  1.00 90.46           N  
ATOM   1465  NH2 ARG B 182      34.325  10.921  -1.807  1.00 90.46           N  
ATOM   1466  N   ASN B 183      42.846  14.136  -1.740  1.00 85.88           N  
ATOM   1467  CA  ASN B 183      44.213  14.125  -2.247  1.00 85.88           C  
ATOM   1468  C   ASN B 183      45.037  15.270  -1.664  1.00 85.88           C  
ATOM   1469  O   ASN B 183      46.087  15.622  -2.204  1.00 85.88           O  
ATOM   1470  CB  ASN B 183      44.221  14.190  -3.776  1.00 85.88           C  
ATOM   1471  CG  ASN B 183      43.535  12.999  -4.414  1.00 85.88           C  
ATOM   1472  ND2 ASN B 183      43.048  13.179  -5.636  1.00 85.88           N  
ATOM   1473  OD1 ASN B 183      43.442  11.924  -3.814  1.00 85.88           O  
ATOM   1474  N   SER B 184      44.652  16.031  -0.780  1.00 88.96           N  
ATOM   1475  CA  SER B 184      45.433  17.050  -0.087  1.00 88.96           C  
ATOM   1476  C   SER B 184      46.369  16.424   0.942  1.00 88.96           C  
ATOM   1477  O   SER B 184      47.379  17.024   1.316  1.00 88.96           O  
ATOM   1478  CB  SER B 184      44.512  18.060   0.597  1.00 88.96           C  
ATOM   1479  OG  SER B 184      43.806  17.452   1.666  1.00 88.96           O  
ATOM   1480  N   GLY B 185      46.112  15.274   1.344  1.00 86.89           N  
ATOM   1481  CA  GLY B 185      46.935  14.596   2.333  1.00 86.89           C  
ATOM   1482  C   GLY B 185      46.655  15.049   3.753  1.00 86.89           C  
ATOM   1483  O   GLY B 185      47.435  14.766   4.666  1.00 86.89           O  
ATOM   1484  N   ARG B 186      45.648  15.841   4.016  1.00 90.06           N  
ATOM   1485  CA  ARG B 186      45.350  16.368   5.344  1.00 90.06           C  
ATOM   1486  C   ARG B 186      43.958  15.944   5.802  1.00 90.06           C  
ATOM   1487  O   ARG B 186      43.426  16.489   6.771  1.00 90.06           O  
ATOM   1488  CB  ARG B 186      45.463  17.894   5.353  1.00 90.06           C  
ATOM   1489  CG  ARG B 186      46.875  18.409   5.124  1.00 90.06           C  
ATOM   1490  CD  ARG B 186      46.954  19.923   5.269  1.00 90.06           C  
ATOM   1491  NE  ARG B 186      48.286  20.426   4.947  1.00 90.06           N  
ATOM   1492  CZ  ARG B 186      48.734  21.639   5.260  1.00 90.06           C  
ATOM   1493  NH1 ARG B 186      47.962  22.500   5.913  1.00 90.06           N  
ATOM   1494  NH2 ARG B 186      49.964  21.994   4.917  1.00 90.06           N  
ATOM   1495  N   CYS B 187      43.382  15.156   5.033  1.00 93.80           N  
ATOM   1496  CA  CYS B 187      42.057  14.657   5.382  1.00 93.80           C  
ATOM   1497  C   CYS B 187      41.921  13.180   5.035  1.00 93.80           C  
ATOM   1498  O   CYS B 187      42.683  12.657   4.220  1.00 93.80           O  
ATOM   1499  CB  CYS B 187      40.974  15.461   4.662  1.00 93.80           C  
ATOM   1500  SG  CYS B 187      41.049  15.333   2.862  1.00 93.80           S  
ATOM   1501  N   LEU B 188      41.019  12.532   5.692  1.00 94.05           N  
ATOM   1502  CA  LEU B 188      40.779  11.107   5.490  1.00 94.05           C  
ATOM   1503  C   LEU B 188      39.568  10.883   4.591  1.00 94.05           C  
ATOM   1504  O   LEU B 188      38.600  11.646   4.644  1.00 94.05           O  
ATOM   1505  CB  LEU B 188      40.571  10.402   6.832  1.00 94.05           C  
ATOM   1506  CG  LEU B 188      41.813  10.233   7.709  1.00 94.05           C  
ATOM   1507  CD1 LEU B 188      41.687  11.076   8.974  1.00 94.05           C  
ATOM   1508  CD2 LEU B 188      42.026   8.764   8.058  1.00 94.05           C  
ATOM   1509  N   GLN B 189      39.630   9.938   3.798  1.00 94.44           N  
ATOM   1510  CA  GLN B 189      38.522   9.532   2.941  1.00 94.44           C  
ATOM   1511  C   GLN B 189      37.680   8.448   3.608  1.00 94.44           C  
ATOM   1512  O   GLN B 189      38.209   7.424   4.044  1.00 94.44           O  
ATOM   1513  CB  GLN B 189      39.040   9.037   1.590  1.00 94.44           C  
ATOM   1514  CG  GLN B 189      39.844  10.077   0.822  1.00 94.44           C  
ATOM   1515  CD  GLN B 189      40.282   9.587  -0.546  1.00 94.44           C  
ATOM   1516  NE2 GLN B 189      41.179  10.333  -1.184  1.00 94.44           N  
ATOM   1517  OE1 GLN B 189      39.818   8.548  -1.026  1.00 94.44           O  
ATOM   1518  N   LYS B 190      36.427   8.599   3.641  1.00 92.68           N  
ATOM   1519  CA  LYS B 190      35.495   7.650   4.241  1.00 92.68           C  
ATOM   1520  C   LYS B 190      35.473   6.335   3.466  1.00 92.68           C  
ATOM   1521  O   LYS B 190      35.263   5.269   4.048  1.00 92.68           O  
ATOM   1522  CB  LYS B 190      34.087   8.245   4.303  1.00 92.68           C  
ATOM   1523  CG  LYS B 190      33.029   7.281   4.820  1.00 92.68           C  
ATOM   1524  CD  LYS B 190      31.663   7.946   4.910  1.00 92.68           C  
ATOM   1525  CE  LYS B 190      31.124   8.307   3.532  1.00 92.68           C  
ATOM   1526  NZ  LYS B 190      30.375   7.171   2.915  1.00 92.68           N  
ATOM   1527  N   TRP B 191      35.618   6.420   2.173  1.00 94.56           N  
ATOM   1528  CA  TRP B 191      35.597   5.252   1.299  1.00 94.56           C  
ATOM   1529  C   TRP B 191      36.494   5.464   0.084  1.00 94.56           C  
ATOM   1530  O   TRP B 191      36.687   6.598  -0.363  1.00 94.56           O  
ATOM   1531  CB  TRP B 191      34.167   4.945   0.846  1.00 94.56           C  
ATOM   1532  CG  TRP B 191      33.984   3.560   0.301  1.00 94.56           C  
ATOM   1533  CD1 TRP B 191      33.746   2.418   1.015  1.00 94.56           C  
ATOM   1534  CD2 TRP B 191      34.031   3.171  -1.074  1.00 94.56           C  
ATOM   1535  CE2 TRP B 191      33.812   1.776  -1.123  1.00 94.56           C  
ATOM   1536  CE3 TRP B 191      34.237   3.867  -2.273  1.00 94.56           C  
ATOM   1537  NE1 TRP B 191      33.640   1.342   0.164  1.00 94.56           N  
ATOM   1538  CZ2 TRP B 191      33.792   1.064  -2.324  1.00 94.56           C  
ATOM   1539  CZ3 TRP B 191      34.217   3.157  -3.468  1.00 94.56           C  
ATOM   1540  CH2 TRP B 191      33.997   1.769  -3.482  1.00 94.56           C  
ATOM   1541  N   PHE B 192      37.066   4.454  -0.462  1.00 93.37           N  
ATOM   1542  CA  PHE B 192      37.945   4.485  -1.625  1.00 93.37           C  
ATOM   1543  C   PHE B 192      37.819   3.200  -2.434  1.00 93.37           C  
ATOM   1544  O   PHE B 192      37.312   2.193  -1.935  1.00 93.37           O  
ATOM   1545  CB  PHE B 192      39.401   4.694  -1.195  1.00 93.37           C  
ATOM   1546  CG  PHE B 192      39.876   3.707  -0.165  1.00 93.37           C  
ATOM   1547  CD1 PHE B 192      39.663   3.936   1.190  1.00 93.37           C  
ATOM   1548  CD2 PHE B 192      40.538   2.547  -0.550  1.00 93.37           C  
ATOM   1549  CE1 PHE B 192      40.104   3.024   2.145  1.00 93.37           C  
ATOM   1550  CE2 PHE B 192      40.980   1.630   0.400  1.00 93.37           C  
ATOM   1551  CZ  PHE B 192      40.762   1.872   1.747  1.00 93.37           C  
ATOM   1552  N   GLU B 193      38.207   3.243  -3.617  1.00 90.57           N  
ATOM   1553  CA  GLU B 193      38.127   2.095  -4.514  1.00 90.57           C  
ATOM   1554  C   GLU B 193      39.137   1.019  -4.124  1.00 90.57           C  
ATOM   1555  O   GLU B 193      40.315   1.313  -3.911  1.00 90.57           O  
ATOM   1556  CB  GLU B 193      38.355   2.529  -5.965  1.00 90.57           C  
ATOM   1557  CG  GLU B 193      37.192   3.306  -6.564  1.00 90.57           C  
ATOM   1558  CD  GLU B 193      36.027   2.419  -6.974  1.00 90.57           C  
ATOM   1559  OE1 GLU B 193      35.005   2.951  -7.467  1.00 90.57           O  
ATOM   1560  OE2 GLU B 193      36.136   1.186  -6.801  1.00 90.57           O  
ATOM   1561  N   PRO B 194      38.587  -0.183  -4.016  1.00 86.72           N  
ATOM   1562  CA  PRO B 194      39.438  -1.292  -3.581  1.00 86.72           C  
ATOM   1563  C   PRO B 194      40.673  -1.470  -4.462  1.00 86.72           C  
ATOM   1564  O   PRO B 194      41.714  -1.931  -3.987  1.00 86.72           O  
ATOM   1565  CB  PRO B 194      38.513  -2.508  -3.687  1.00 86.72           C  
ATOM   1566  CG  PRO B 194      37.143  -1.933  -3.846  1.00 86.72           C  
ATOM   1567  CD  PRO B 194      37.274  -0.484  -4.216  1.00 86.72           C  
ATOM   1568  N   ALA B 195      40.601  -1.164  -5.684  1.00 84.05           N  
ATOM   1569  CA  ALA B 195      41.717  -1.349  -6.607  1.00 84.05           C  
ATOM   1570  C   ALA B 195      42.805  -0.305  -6.368  1.00 84.05           C  
ATOM   1571  O   ALA B 195      43.974  -0.532  -6.693  1.00 84.05           O  
ATOM   1572  CB  ALA B 195      41.230  -1.283  -8.052  1.00 84.05           C  
ATOM   1573  N   GLN B 196      42.419   0.709  -5.715  1.00 82.94           N  
ATOM   1574  CA  GLN B 196      43.381   1.777  -5.470  1.00 82.94           C  
ATOM   1575  C   GLN B 196      43.997   1.654  -4.079  1.00 82.94           C  
ATOM   1576  O   GLN B 196      43.441   0.987  -3.205  1.00 82.94           O  
ATOM   1577  CB  GLN B 196      42.717   3.145  -5.630  1.00 82.94           C  
ATOM   1578  CG  GLN B 196      42.375   3.499  -7.071  1.00 82.94           C  
ATOM   1579  CD  GLN B 196      41.727   4.863  -7.203  1.00 82.94           C  
ATOM   1580  NE2 GLN B 196      41.367   5.234  -8.427  1.00 82.94           N  
ATOM   1581  OE1 GLN B 196      41.550   5.580  -6.212  1.00 82.94           O  
ATOM   1582  N   GLY B 197      45.227   1.834  -3.872  1.00 82.31           N  
ATOM   1583  CA  GLY B 197      45.896   1.843  -2.580  1.00 82.31           C  
ATOM   1584  C   GLY B 197      45.183   2.691  -1.545  1.00 82.31           C  
ATOM   1585  O   GLY B 197      44.374   3.554  -1.892  1.00 82.31           O  
ATOM   1586  N   ASN B 198      45.228   2.399  -0.274  1.00 89.60           N  
ATOM   1587  CA  ASN B 198      44.629   3.130   0.838  1.00 89.60           C  
ATOM   1588  C   ASN B 198      45.255   4.511   1.003  1.00 89.60           C  
ATOM   1589  O   ASN B 198      46.397   4.631   1.451  1.00 89.60           O  
ATOM   1590  CB  ASN B 198      44.756   2.331   2.137  1.00 89.60           C  
ATOM   1591  CG  ASN B 198      43.944   2.924   3.270  1.00 89.60           C  
ATOM   1592  ND2 ASN B 198      43.703   2.131   4.307  1.00 89.60           N  
ATOM   1593  OD1 ASN B 198      43.535   4.087   3.214  1.00 89.60           O  
ATOM   1594  N   PRO B 199      44.652   5.529   0.642  1.00 90.92           N  
ATOM   1595  CA  PRO B 199      45.183   6.889   0.751  1.00 90.92           C  
ATOM   1596  C   PRO B 199      45.241   7.387   2.193  1.00 90.92           C  
ATOM   1597  O   PRO B 199      45.888   8.400   2.474  1.00 90.92           O  
ATOM   1598  CB  PRO B 199      44.195   7.720  -0.074  1.00 90.92           C  
ATOM   1599  CG  PRO B 199      42.908   6.964  -0.004  1.00 90.92           C  
ATOM   1600  CD  PRO B 199      43.221   5.499   0.116  1.00 90.92           C  
ATOM   1601  N   ASN B 200      44.702   6.736   3.069  1.00 92.32           N  
ATOM   1602  CA  ASN B 200      44.578   7.194   4.448  1.00 92.32           C  
ATOM   1603  C   ASN B 200      45.812   6.833   5.272  1.00 92.32           C  
ATOM   1604  O   ASN B 200      45.998   7.347   6.377  1.00 92.32           O  
ATOM   1605  CB  ASN B 200      43.319   6.615   5.096  1.00 92.32           C  
ATOM   1606  CG  ASN B 200      42.047   7.071   4.409  1.00 92.32           C  
ATOM   1607  ND2 ASN B 200      40.982   6.290   4.552  1.00 92.32           N  
ATOM   1608  OD1 ASN B 200      42.020   8.116   3.754  1.00 92.32           O  
ATOM   1609  N   VAL B 201      46.656   5.967   4.751  1.00 90.90           N  
ATOM   1610  CA  VAL B 201      47.876   5.580   5.452  1.00 90.90           C  
ATOM   1611  C   VAL B 201      48.813   6.780   5.560  1.00 90.90           C  
ATOM   1612  O   VAL B 201      49.344   7.065   6.637  1.00 90.90           O  
ATOM   1613  CB  VAL B 201      48.591   4.408   4.741  1.00 90.90           C  
ATOM   1614  CG1 VAL B 201      49.916   4.087   5.430  1.00 90.90           C  
ATOM   1615  CG2 VAL B 201      47.689   3.175   4.709  1.00 90.90           C  
ATOM   1616  N   ALA B 202      48.903   7.528   4.515  1.00 88.57           N  
ATOM   1617  CA  ALA B 202      49.777   8.698   4.488  1.00 88.57           C  
ATOM   1618  C   ALA B 202      49.243   9.802   5.395  1.00 88.57           C  
ATOM   1619  O   ALA B 202      50.017  10.497   6.060  1.00 88.57           O  
ATOM   1620  CB  ALA B 202      49.931   9.214   3.059  1.00 88.57           C  
ATOM   1621  N   VAL B 203      47.989   9.927   5.420  1.00 91.05           N  
ATOM   1622  CA  VAL B 203      47.355  10.969   6.221  1.00 91.05           C  
ATOM   1623  C   VAL B 203      47.504  10.642   7.706  1.00 91.05           C  
ATOM   1624  O   VAL B 203      47.780  11.528   8.518  1.00 91.05           O  
ATOM   1625  CB  VAL B 203      45.862  11.134   5.859  1.00 91.05           C  
ATOM   1626  CG1 VAL B 203      45.211  12.208   6.729  1.00 91.05           C  
ATOM   1627  CG2 VAL B 203      45.708  11.475   4.378  1.00 91.05           C  
ATOM   1628  N   ALA B 204      47.334   9.445   8.058  1.00 89.98           N  
ATOM   1629  CA  ALA B 204      47.492   9.022   9.446  1.00 89.98           C  
ATOM   1630  C   ALA B 204      48.930   9.218   9.918  1.00 89.98           C  
ATOM   1631  O   ALA B 204      49.168   9.594  11.068  1.00 89.98           O  
ATOM   1632  CB  ALA B 204      47.076   7.562   9.609  1.00 89.98           C  
ATOM   1633  N   ARG B 205      49.862   8.959   9.073  1.00 88.23           N  
ATOM   1634  CA  ARG B 205      51.270   9.159   9.401  1.00 88.23           C  
ATOM   1635  C   ARG B 205      51.571  10.635   9.641  1.00 88.23           C  
ATOM   1636  O   ARG B 205      52.342  10.978  10.541  1.00 88.23           O  
ATOM   1637  CB  ARG B 205      52.165   8.615   8.286  1.00 88.23           C  
ATOM   1638  CG  ARG B 205      53.547   8.192   8.756  1.00 88.23           C  
ATOM   1639  CD  ARG B 205      54.391   7.648   7.612  1.00 88.23           C  
ATOM   1640  NE  ARG B 205      54.277   6.196   7.502  1.00 88.23           N  
ATOM   1641  CZ  ARG B 205      54.633   5.487   6.433  1.00 88.23           C  
ATOM   1642  NH1 ARG B 205      55.134   6.085   5.359  1.00 88.23           N  
ATOM   1643  NH2 ARG B 205      54.486   4.170   6.440  1.00 88.23           N  
ATOM   1644  N   LEU B 206      50.964  11.446   8.864  1.00 87.89           N  
ATOM   1645  CA  LEU B 206      51.161  12.885   9.001  1.00 87.89           C  
ATOM   1646  C   LEU B 206      50.630  13.380  10.343  1.00 87.89           C  
ATOM   1647  O   LEU B 206      51.271  14.199  11.004  1.00 87.89           O  
ATOM   1648  CB  LEU B 206      50.471  13.633   7.858  1.00 87.89           C  
ATOM   1649  CG  LEU B 206      50.683  15.146   7.812  1.00 87.89           C  
ATOM   1650  CD1 LEU B 206      51.883  15.486   6.933  1.00 87.89           C  
ATOM   1651  CD2 LEU B 206      49.428  15.847   7.304  1.00 87.89           C  
ATOM   1652  N   PHE B 207      49.564  12.970  10.747  1.00 86.55           N  
ATOM   1653  CA  PHE B 207      48.939  13.435  11.980  1.00 86.55           C  
ATOM   1654  C   PHE B 207      49.561  12.751  13.192  1.00 86.55           C  
ATOM   1655  O   PHE B 207      49.443  13.243  14.317  1.00 86.55           O  
ATOM   1656  CB  PHE B 207      47.429  13.178  11.949  1.00 86.55           C  
ATOM   1657  CG  PHE B 207      46.656  14.200  11.161  1.00 86.55           C  
ATOM   1658  CD1 PHE B 207      46.202  15.367  11.766  1.00 86.55           C  
ATOM   1659  CD2 PHE B 207      46.382  13.996   9.815  1.00 86.55           C  
ATOM   1660  CE1 PHE B 207      45.487  16.316  11.039  1.00 86.55           C  
ATOM   1661  CE2 PHE B 207      45.667  14.939   9.083  1.00 86.55           C  
ATOM   1662  CZ  PHE B 207      45.219  16.097   9.697  1.00 86.55           C  
ATOM   1663  N   ALA B 208      50.149  11.660  13.021  1.00 84.34           N  
ATOM   1664  CA  ALA B 208      50.825  10.965  14.113  1.00 84.34           C  
ATOM   1665  C   ALA B 208      52.192  11.584  14.394  1.00 84.34           C  
ATOM   1666  O   ALA B 208      52.714  11.473  15.506  1.00 84.34           O  
ATOM   1667  CB  ALA B 208      50.973   9.481  13.789  1.00 84.34           C  
ATOM   1668  N   SER B 209      52.795  12.111  13.355  1.00 77.89           N  
ATOM   1669  CA  SER B 209      54.094  12.755  13.526  1.00 77.89           C  
ATOM   1670  C   SER B 209      53.957  14.094  14.245  1.00 77.89           C  
ATOM   1671  O   SER B 209      54.778  14.433  15.099  1.00 77.89           O  
ATOM   1672  CB  SER B 209      54.772  12.962  12.171  1.00 77.89           C  
ATOM   1673  OG  SER B 209      53.912  13.646  11.276  1.00 77.89           O  
TER   
ATOM   1674  N   PRO C   1     -22.765  49.381  60.409  1.00 53.90           N  
ATOM   1675  CA  PRO C   1     -22.798  49.304  58.946  1.00 53.90           C  
ATOM   1676  C   PRO C   1     -22.277  50.574  58.277  1.00 53.90           C  
ATOM   1677  O   PRO C   1     -22.489  51.677  58.788  1.00 53.90           O  
ATOM   1678  CB  PRO C   1     -24.282  49.094  58.637  1.00 53.90           C  
ATOM   1679  CG  PRO C   1     -24.978  49.308  59.943  1.00 53.90           C  
ATOM   1680  CD  PRO C   1     -23.941  49.530  61.005  1.00 53.90           C  
ATOM   1681  N   VAL C   2     -21.260  50.316  57.464  1.00 59.46           N  
ATOM   1682  CA  VAL C   2     -20.575  51.433  56.824  1.00 59.46           C  
ATOM   1683  C   VAL C   2     -21.599  52.387  56.212  1.00 59.46           C  
ATOM   1684  O   VAL C   2     -22.688  51.965  55.814  1.00 59.46           O  
ATOM   1685  CB  VAL C   2     -19.585  50.948  55.741  1.00 59.46           C  
ATOM   1686  CG1 VAL C   2     -18.175  50.821  56.315  1.00 59.46           C  
ATOM   1687  CG2 VAL C   2     -20.049  49.615  55.154  1.00 59.46           C  
ATOM   1688  N   LYS C   3     -21.643  53.661  56.465  1.00 61.71           N  
ATOM   1689  CA  LYS C   3     -22.605  54.698  56.101  1.00 61.71           C  
ATOM   1690  C   LYS C   3     -22.264  55.314  54.747  1.00 61.71           C  
ATOM   1691  O   LYS C   3     -21.104  55.307  54.330  1.00 61.71           O  
ATOM   1692  CB  LYS C   3     -22.654  55.785  57.175  1.00 61.71           C  
ATOM   1693  CG  LYS C   3     -23.434  55.391  58.420  1.00 61.71           C  
ATOM   1694  CD  LYS C   3     -23.554  56.555  59.396  1.00 61.71           C  
ATOM   1695  CE  LYS C   3     -24.306  56.152  60.658  1.00 61.71           C  
ATOM   1696  NZ  LYS C   3     -24.377  57.274  61.642  1.00 61.71           N  
ATOM   1697  N   GLY C   4     -23.321  55.791  53.792  1.00 59.19           N  
ATOM   1698  CA  GLY C   4     -23.445  56.552  52.558  1.00 59.19           C  
ATOM   1699  C   GLY C   4     -22.778  55.881  51.373  1.00 59.19           C  
ATOM   1700  O   GLY C   4     -23.148  54.767  50.995  1.00 59.19           O  
ATOM   1701  N   GLY C   5     -21.698  56.582  50.843  1.00 60.63           N  
ATOM   1702  CA  GLY C   5     -20.941  56.189  49.666  1.00 60.63           C  
ATOM   1703  C   GLY C   5     -20.238  54.853  49.828  1.00 60.63           C  
ATOM   1704  O   GLY C   5     -20.147  54.074  48.877  1.00 60.63           O  
ATOM   1705  N   THR C   6     -19.759  54.452  50.954  1.00 70.29           N  
ATOM   1706  CA  THR C   6     -19.072  53.198  51.243  1.00 70.29           C  
ATOM   1707  C   THR C   6     -20.054  52.030  51.241  1.00 70.29           C  
ATOM   1708  O   THR C   6     -19.673  50.892  50.961  1.00 70.29           O  
ATOM   1709  CB  THR C   6     -18.347  53.259  52.601  1.00 70.29           C  
ATOM   1710  CG2 THR C   6     -16.882  53.645  52.425  1.00 70.29           C  
ATOM   1711  OG1 THR C   6     -18.989  54.230  53.436  1.00 70.29           O  
ATOM   1712  N   LYS C   7     -21.290  52.380  51.521  1.00 72.36           N  
ATOM   1713  CA  LYS C   7     -22.314  51.345  51.417  1.00 72.36           C  
ATOM   1714  C   LYS C   7     -22.536  50.935  49.963  1.00 72.36           C  
ATOM   1715  O   LYS C   7     -22.780  49.762  49.674  1.00 72.36           O  
ATOM   1716  CB  LYS C   7     -23.629  51.826  52.032  1.00 72.36           C  
ATOM   1717  CG  LYS C   7     -24.598  50.704  52.378  1.00 72.36           C  
ATOM   1718  CD  LYS C   7     -25.846  51.237  53.070  1.00 72.36           C  
ATOM   1719  CE  LYS C   7     -26.838  50.122  53.369  1.00 72.36           C  
ATOM   1720  NZ  LYS C   7     -28.051  50.635  54.075  1.00 72.36           N  
ATOM   1721  N   CYS C   8     -22.365  51.865  49.059  1.00 70.42           N  
ATOM   1722  CA  CYS C   8     -22.479  51.563  47.636  1.00 70.42           C  
ATOM   1723  C   CYS C   8     -21.301  50.722  47.161  1.00 70.42           C  
ATOM   1724  O   CYS C   8     -21.477  49.789  46.376  1.00 70.42           O  
ATOM   1725  CB  CYS C   8     -22.559  52.852  46.820  1.00 70.42           C  
ATOM   1726  SG  CYS C   8     -23.173  52.612  45.139  1.00 70.42           S  
ATOM   1727  N   ILE C   9     -20.227  51.068  47.583  1.00 75.47           N  
ATOM   1728  CA  ILE C   9     -19.029  50.312  47.234  1.00 75.47           C  
ATOM   1729  C   ILE C   9     -19.117  48.905  47.821  1.00 75.47           C  
ATOM   1730  O   ILE C   9     -18.702  47.933  47.186  1.00 75.47           O  
ATOM   1731  CB  ILE C   9     -17.749  51.020  47.729  1.00 75.47           C  
ATOM   1732  CG1 ILE C   9     -17.562  52.356  47.002  1.00 75.47           C  
ATOM   1733  CG2 ILE C   9     -16.525  50.118  47.540  1.00 75.47           C  
ATOM   1734  CD1 ILE C   9     -16.390  53.182  47.515  1.00 75.47           C  
ATOM   1735  N   LYS C  10     -19.716  48.840  48.930  1.00 75.80           N  
ATOM   1736  CA  LYS C  10     -19.900  47.542  49.573  1.00 75.80           C  
ATOM   1737  C   LYS C  10     -20.836  46.654  48.758  1.00 75.80           C  
ATOM   1738  O   LYS C  10     -20.528  45.488  48.503  1.00 75.80           O  
ATOM   1739  CB  LYS C  10     -20.445  47.717  50.991  1.00 75.80           C  
ATOM   1740  CG  LYS C  10     -20.759  46.407  51.699  1.00 75.80           C  
ATOM   1741  CD  LYS C  10     -21.419  46.647  53.050  1.00 75.80           C  
ATOM   1742  CE  LYS C  10     -21.909  45.346  53.673  1.00 75.80           C  
ATOM   1743  NZ  LYS C  10     -22.541  45.573  55.007  1.00 75.80           N  
ATOM   1744  N   TYR C  11     -21.806  47.206  48.250  1.00 73.94           N  
ATOM   1745  CA  TYR C  11     -22.765  46.411  47.491  1.00 73.94           C  
ATOM   1746  C   TYR C  11     -22.257  46.144  46.080  1.00 73.94           C  
ATOM   1747  O   TYR C  11     -22.523  45.086  45.507  1.00 73.94           O  
ATOM   1748  CB  TYR C  11     -24.122  47.118  47.433  1.00 73.94           C  
ATOM   1749  CG  TYR C  11     -24.931  46.986  48.701  1.00 73.94           C  
ATOM   1750  CD1 TYR C  11     -25.181  45.736  49.263  1.00 73.94           C  
ATOM   1751  CD2 TYR C  11     -25.447  48.108  49.339  1.00 73.94           C  
ATOM   1752  CE1 TYR C  11     -25.927  45.608  50.431  1.00 73.94           C  
ATOM   1753  CE2 TYR C  11     -26.194  47.993  50.506  1.00 73.94           C  
ATOM   1754  CZ  TYR C  11     -26.429  46.742  51.044  1.00 73.94           C  
ATOM   1755  OH  TYR C  11     -27.167  46.622  52.200  1.00 73.94           O  
ATOM   1756  N   LEU C  12     -21.572  46.999  45.544  1.00 76.79           N  
ATOM   1757  CA  LEU C  12     -20.960  46.758  44.241  1.00 76.79           C  
ATOM   1758  C   LEU C  12     -19.901  45.664  44.331  1.00 76.79           C  
ATOM   1759  O   LEU C  12     -19.814  44.805  43.451  1.00 76.79           O  
ATOM   1760  CB  LEU C  12     -20.336  48.045  43.695  1.00 76.79           C  
ATOM   1761  CG  LEU C  12     -21.199  48.863  42.733  1.00 76.79           C  
ATOM   1762  CD1 LEU C  12     -20.705  50.305  42.673  1.00 76.79           C  
ATOM   1763  CD2 LEU C  12     -21.195  48.232  41.344  1.00 76.79           C  
ATOM   1764  N   LEU C  13     -19.121  45.740  45.295  1.00 78.33           N  
ATOM   1765  CA  LEU C  13     -18.124  44.698  45.509  1.00 78.33           C  
ATOM   1766  C   LEU C  13     -18.792  43.355  45.787  1.00 78.33           C  
ATOM   1767  O   LEU C  13     -18.316  42.314  45.328  1.00 78.33           O  
ATOM   1768  CB  LEU C  13     -17.200  45.071  46.673  1.00 78.33           C  
ATOM   1769  CG  LEU C  13     -15.789  45.528  46.298  1.00 78.33           C  
ATOM   1770  CD1 LEU C  13     -15.256  46.507  47.338  1.00 78.33           C  
ATOM   1771  CD2 LEU C  13     -14.858  44.329  46.157  1.00 78.33           C  
ATOM   1772  N   PHE C  14     -19.797  43.423  46.486  1.00 77.15           N  
ATOM   1773  CA  PHE C  14     -20.536  42.195  46.755  1.00 77.15           C  
ATOM   1774  C   PHE C  14     -21.180  41.661  45.480  1.00 77.15           C  
ATOM   1775  O   PHE C  14     -21.091  40.468  45.187  1.00 77.15           O  
ATOM   1776  CB  PHE C  14     -21.606  42.433  47.824  1.00 77.15           C  
ATOM   1777  CG  PHE C  14     -22.520  41.257  48.041  1.00 77.15           C  
ATOM   1778  CD1 PHE C  14     -23.795  41.238  47.487  1.00 77.15           C  
ATOM   1779  CD2 PHE C  14     -22.104  40.170  48.798  1.00 77.15           C  
ATOM   1780  CE1 PHE C  14     -24.643  40.152  47.686  1.00 77.15           C  
ATOM   1781  CE2 PHE C  14     -22.946  39.080  49.001  1.00 77.15           C  
ATOM   1782  CZ  PHE C  14     -24.215  39.073  48.445  1.00 77.15           C  
ATOM   1783  N   GLY C  15     -21.845  42.513  44.704  1.00 76.04           N  
ATOM   1784  CA  GLY C  15     -22.481  42.087  43.468  1.00 76.04           C  
ATOM   1785  C   GLY C  15     -21.499  41.533  42.453  1.00 76.04           C  
ATOM   1786  O   GLY C  15     -21.716  40.455  41.896  1.00 76.04           O  
ATOM   1787  N   PHE C  16     -20.437  42.157  42.146  1.00 76.51           N  
ATOM   1788  CA  PHE C  16     -19.431  41.743  41.176  1.00 76.51           C  
ATOM   1789  C   PHE C  16     -18.736  40.464  41.628  1.00 76.51           C  
ATOM   1790  O   PHE C  16     -18.540  39.544  40.833  1.00 76.51           O  
ATOM   1791  CB  PHE C  16     -18.399  42.854  40.963  1.00 76.51           C  
ATOM   1792  CG  PHE C  16     -18.810  43.876  39.938  1.00 76.51           C  
ATOM   1793  CD1 PHE C  16     -19.277  43.481  38.691  1.00 76.51           C  
ATOM   1794  CD2 PHE C  16     -18.729  45.234  40.221  1.00 76.51           C  
ATOM   1795  CE1 PHE C  16     -19.658  44.425  37.740  1.00 76.51           C  
ATOM   1796  CE2 PHE C  16     -19.108  46.183  39.277  1.00 76.51           C  
ATOM   1797  CZ  PHE C  16     -19.571  45.777  38.036  1.00 76.51           C  
ATOM   1798  N   ASN C  17     -18.345  40.397  42.859  1.00 78.55           N  
ATOM   1799  CA  ASN C  17     -17.669  39.201  43.353  1.00 78.55           C  
ATOM   1800  C   ASN C  17     -18.626  38.016  43.453  1.00 78.55           C  
ATOM   1801  O   ASN C  17     -18.210  36.865  43.319  1.00 78.55           O  
ATOM   1802  CB  ASN C  17     -17.018  39.474  44.710  1.00 78.55           C  
ATOM   1803  CG  ASN C  17     -15.773  40.331  44.600  1.00 78.55           C  
ATOM   1804  ND2 ASN C  17     -15.715  41.398  45.388  1.00 78.55           N  
ATOM   1805  OD1 ASN C  17     -14.869  40.035  43.813  1.00 78.55           O  
ATOM   1806  N   PHE C  18     -19.859  38.336  43.639  1.00 78.40           N  
ATOM   1807  CA  PHE C  18     -20.858  37.274  43.635  1.00 78.40           C  
ATOM   1808  C   PHE C  18     -20.993  36.664  42.244  1.00 78.40           C  
ATOM   1809  O   PHE C  18     -21.081  35.442  42.102  1.00 78.40           O  
ATOM   1810  CB  PHE C  18     -22.213  37.805  44.109  1.00 78.40           C  
ATOM   1811  CG  PHE C  18     -23.267  36.741  44.253  1.00 78.40           C  
ATOM   1812  CD1 PHE C  18     -24.271  36.603  43.303  1.00 78.40           C  
ATOM   1813  CD2 PHE C  18     -23.253  35.878  45.341  1.00 78.40           C  
ATOM   1814  CE1 PHE C  18     -25.248  35.618  43.435  1.00 78.40           C  
ATOM   1815  CE2 PHE C  18     -24.225  34.891  45.479  1.00 78.40           C  
ATOM   1816  CZ  PHE C  18     -25.222  34.763  44.525  1.00 78.40           C  
ATOM   1817  N   ILE C  19     -20.938  37.431  41.259  1.00 77.53           N  
ATOM   1818  CA  ILE C  19     -20.980  36.954  39.881  1.00 77.53           C  
ATOM   1819  C   ILE C  19     -19.692  36.198  39.558  1.00 77.53           C  
ATOM   1820  O   ILE C  19     -19.726  35.153  38.905  1.00 77.53           O  
ATOM   1821  CB  ILE C  19     -21.182  38.118  38.886  1.00 77.53           C  
ATOM   1822  CG1 ILE C  19     -22.548  38.777  39.105  1.00 77.53           C  
ATOM   1823  CG2 ILE C  19     -21.037  37.626  37.443  1.00 77.53           C  
ATOM   1824  CD1 ILE C  19     -22.757  40.053  38.302  1.00 77.53           C  
ATOM   1825  N   PHE C  20     -18.667  36.683  39.944  1.00 77.62           N  
ATOM   1826  CA  PHE C  20     -17.376  36.031  39.755  1.00 77.62           C  
ATOM   1827  C   PHE C  20     -17.325  34.704  40.502  1.00 77.62           C  
ATOM   1828  O   PHE C  20     -16.712  33.743  40.032  1.00 77.62           O  
ATOM   1829  CB  PHE C  20     -16.237  36.942  40.224  1.00 77.62           C  
ATOM   1830  CG  PHE C  20     -14.991  36.836  39.387  1.00 77.62           C  
ATOM   1831  CD1 PHE C  20     -13.938  36.022  39.785  1.00 77.62           C  
ATOM   1832  CD2 PHE C  20     -14.874  37.552  38.202  1.00 77.62           C  
ATOM   1833  CE1 PHE C  20     -12.783  35.923  39.012  1.00 77.62           C  
ATOM   1834  CE2 PHE C  20     -13.723  37.457  37.425  1.00 77.62           C  
ATOM   1835  CZ  PHE C  20     -12.678  36.642  37.832  1.00 77.62           C  
ATOM   1836  N   TRP C  21     -17.915  34.646  41.671  1.00 80.47           N  
ATOM   1837  CA  TRP C  21     -18.019  33.409  42.438  1.00 80.47           C  
ATOM   1838  C   TRP C  21     -18.868  32.380  41.699  1.00 80.47           C  
ATOM   1839  O   TRP C  21     -18.488  31.211  41.595  1.00 80.47           O  
ATOM   1840  CB  TRP C  21     -18.615  33.681  43.822  1.00 80.47           C  
ATOM   1841  CG  TRP C  21     -18.791  32.452  44.661  1.00 80.47           C  
ATOM   1842  CD1 TRP C  21     -17.806  31.671  45.198  1.00 80.47           C  
ATOM   1843  CD2 TRP C  21     -20.033  31.860  45.059  1.00 80.47           C  
ATOM   1844  CE2 TRP C  21     -19.723  30.722  45.834  1.00 80.47           C  
ATOM   1845  CE3 TRP C  21     -21.377  32.183  44.834  1.00 80.47           C  
ATOM   1846  NE1 TRP C  21     -18.359  30.628  45.903  1.00 80.47           N  
ATOM   1847  CZ2 TRP C  21     -20.711  29.903  46.387  1.00 80.47           C  
ATOM   1848  CZ3 TRP C  21     -22.359  31.368  45.384  1.00 80.47           C  
ATOM   1849  CH2 TRP C  21     -22.019  30.242  46.151  1.00 80.47           C  
ATOM   1850  N   LEU C  22     -19.892  32.791  41.009  1.00 80.73           N  
ATOM   1851  CA  LEU C  22     -20.734  31.901  40.218  1.00 80.73           C  
ATOM   1852  C   LEU C  22     -20.018  31.462  38.946  1.00 80.73           C  
ATOM   1853  O   LEU C  22     -20.147  30.311  38.521  1.00 80.73           O  
ATOM   1854  CB  LEU C  22     -22.056  32.588  39.862  1.00 80.73           C  
ATOM   1855  CG  LEU C  22     -23.104  32.658  40.973  1.00 80.73           C  
ATOM   1856  CD1 LEU C  22     -24.249  33.579  40.564  1.00 80.73           C  
ATOM   1857  CD2 LEU C  22     -23.625  31.263  41.305  1.00 80.73           C  
ATOM   1858  N   ALA C  23     -19.311  32.316  38.384  1.00 82.61           N  
ATOM   1859  CA  ALA C  23     -18.529  31.972  37.199  1.00 82.61           C  
ATOM   1860  C   ALA C  23     -17.432  30.967  37.538  1.00 82.61           C  
ATOM   1861  O   ALA C  23     -17.142  30.064  36.750  1.00 82.61           O  
ATOM   1862  CB  ALA C  23     -17.923  33.229  36.579  1.00 82.61           C  
ATOM   1863  N   GLY C  24     -16.872  31.161  38.687  1.00 80.39           N  
ATOM   1864  CA  GLY C  24     -15.892  30.189  39.146  1.00 80.39           C  
ATOM   1865  C   GLY C  24     -16.477  28.806  39.356  1.00 80.39           C  
ATOM   1866  O   GLY C  24     -15.864  27.803  38.982  1.00 80.39           O  
ATOM   1867  N   ILE C  25     -17.627  28.714  39.804  1.00 80.50           N  
ATOM   1868  CA  ILE C  25     -18.308  27.437  39.992  1.00 80.50           C  
ATOM   1869  C   ILE C  25     -18.646  26.829  38.633  1.00 80.50           C  
ATOM   1870  O   ILE C  25     -18.489  25.623  38.429  1.00 80.50           O  
ATOM   1871  CB  ILE C  25     -19.589  27.599  40.840  1.00 80.50           C  
ATOM   1872  CG1 ILE C  25     -19.235  28.070  42.255  1.00 80.50           C  
ATOM   1873  CG2 ILE C  25     -20.378  26.287  40.882  1.00 80.50           C  
ATOM   1874  CD1 ILE C  25     -20.445  28.423  43.111  1.00 80.50           C  
ATOM   1875  N   ALA C  26     -18.980  27.638  37.726  1.00 83.37           N  
ATOM   1876  CA  ALA C  26     -19.320  27.156  36.390  1.00 83.37           C  
ATOM   1877  C   ALA C  26     -18.088  26.609  35.674  1.00 83.37           C  
ATOM   1878  O   ALA C  26     -18.139  25.535  35.069  1.00 83.37           O  
ATOM   1879  CB  ALA C  26     -19.957  28.272  35.568  1.00 83.37           C  
ATOM   1880  N   VAL C  27     -17.033  27.255  35.727  1.00 81.34           N  
ATOM   1881  CA  VAL C  27     -15.797  26.821  35.086  1.00 81.34           C  
ATOM   1882  C   VAL C  27     -15.265  25.571  35.782  1.00 81.34           C  
ATOM   1883  O   VAL C  27     -14.764  24.653  35.127  1.00 81.34           O  
ATOM   1884  CB  VAL C  27     -14.728  27.935  35.099  1.00 81.34           C  
ATOM   1885  CG1 VAL C  27     -13.383  27.400  34.612  1.00 81.34           C  
ATOM   1886  CG2 VAL C  27     -15.177  29.118  34.243  1.00 81.34           C  
ATOM   1887  N   LEU C  28     -15.379  25.459  37.002  1.00 79.76           N  
ATOM   1888  CA  LEU C  28     -14.970  24.283  37.764  1.00 79.76           C  
ATOM   1889  C   LEU C  28     -15.855  23.086  37.433  1.00 79.76           C  
ATOM   1890  O   LEU C  28     -15.364  21.962  37.307  1.00 79.76           O  
ATOM   1891  CB  LEU C  28     -15.026  24.573  39.267  1.00 79.76           C  
ATOM   1892  CG  LEU C  28     -14.520  23.463  40.189  1.00 79.76           C  
ATOM   1893  CD1 LEU C  28     -12.995  23.449  40.218  1.00 79.76           C  
ATOM   1894  CD2 LEU C  28     -15.083  23.639  41.596  1.00 79.76           C  
ATOM   1895  N   ALA C  29     -17.088  23.335  37.279  1.00 80.01           N  
ATOM   1896  CA  ALA C  29     -18.012  22.262  36.920  1.00 80.01           C  
ATOM   1897  C   ALA C  29     -17.717  21.727  35.522  1.00 80.01           C  
ATOM   1898  O   ALA C  29     -17.720  20.514  35.301  1.00 80.01           O  
ATOM   1899  CB  ALA C  29     -19.456  22.752  37.005  1.00 80.01           C  
ATOM   1900  N   ILE C  30     -17.400  22.570  34.659  1.00 75.40           N  
ATOM   1901  CA  ILE C  30     -17.081  22.153  33.297  1.00 75.40           C  
ATOM   1902  C   ILE C  30     -15.752  21.403  33.285  1.00 75.40           C  
ATOM   1903  O   ILE C  30     -15.611  20.389  32.596  1.00 75.40           O  
ATOM   1904  CB  ILE C  30     -17.022  23.362  32.335  1.00 75.40           C  
ATOM   1905  CG1 ILE C  30     -18.411  23.996  32.189  1.00 75.40           C  
ATOM   1906  CG2 ILE C  30     -16.467  22.941  30.972  1.00 75.40           C  
ATOM   1907  CD1 ILE C  30     -18.417  25.299  31.404  1.00 75.40           C  
ATOM   1908  N   GLY C  31     -14.853  21.973  34.059  1.00 76.76           N  
ATOM   1909  CA  GLY C  31     -13.584  21.273  34.179  1.00 76.76           C  
ATOM   1910  C   GLY C  31     -13.719  19.894  34.797  1.00 76.76           C  
ATOM   1911  O   GLY C  31     -13.134  18.928  34.305  1.00 76.76           O  
ATOM   1912  N   LEU C  32     -14.503  19.807  35.784  1.00 76.03           N  
ATOM   1913  CA  LEU C  32     -14.721  18.524  36.444  1.00 76.03           C  
ATOM   1914  C   LEU C  32     -15.535  17.587  35.556  1.00 76.03           C  
ATOM   1915  O   LEU C  32     -15.320  16.374  35.566  1.00 76.03           O  
ATOM   1916  CB  LEU C  32     -15.436  18.724  37.783  1.00 76.03           C  
ATOM   1917  CG  LEU C  32     -14.576  19.236  38.939  1.00 76.03           C  
ATOM   1918  CD1 LEU C  32     -15.457  19.628  40.122  1.00 76.03           C  
ATOM   1919  CD2 LEU C  32     -13.554  18.183  39.354  1.00 76.03           C  
ATOM   1920  N   TRP C  33     -16.388  18.098  34.826  1.00 73.91           N  
ATOM   1921  CA  TRP C  33     -17.167  17.271  33.911  1.00 73.91           C  
ATOM   1922  C   TRP C  33     -16.284  16.709  32.800  1.00 73.91           C  
ATOM   1923  O   TRP C  33     -16.425  15.546  32.415  1.00 73.91           O  
ATOM   1924  CB  TRP C  33     -18.319  18.077  33.306  1.00 73.91           C  
ATOM   1925  CG  TRP C  33     -19.134  17.316  32.303  1.00 73.91           C  
ATOM   1926  CD1 TRP C  33     -20.059  16.343  32.562  1.00 73.91           C  
ATOM   1927  CD2 TRP C  33     -19.094  17.463  30.881  1.00 73.91           C  
ATOM   1928  CE2 TRP C  33     -20.022  16.546  30.339  1.00 73.91           C  
ATOM   1929  CE3 TRP C  33     -18.363  18.282  30.010  1.00 73.91           C  
ATOM   1930  NE1 TRP C  33     -20.597  15.875  31.385  1.00 73.91           N  
ATOM   1931  CZ2 TRP C  33     -20.237  16.426  28.963  1.00 73.91           C  
ATOM   1932  CZ3 TRP C  33     -18.579  18.162  28.642  1.00 73.91           C  
ATOM   1933  CH2 TRP C  33     -19.509  17.239  28.135  1.00 73.91           C  
ATOM   1934  N   LEU C  34     -15.532  17.522  32.307  1.00 70.55           N  
ATOM   1935  CA  LEU C  34     -14.631  17.040  31.266  1.00 70.55           C  
ATOM   1936  C   LEU C  34     -13.668  15.996  31.823  1.00 70.55           C  
ATOM   1937  O   LEU C  34     -13.282  15.062  31.116  1.00 70.55           O  
ATOM   1938  CB  LEU C  34     -13.844  18.203  30.657  1.00 70.55           C  
ATOM   1939  CG  LEU C  34     -14.588  19.061  29.632  1.00 70.55           C  
ATOM   1940  CD1 LEU C  34     -13.858  20.384  29.418  1.00 70.55           C  
ATOM   1941  CD2 LEU C  34     -14.741  18.309  28.314  1.00 70.55           C  
ATOM   1942  N   ARG C  35     -13.333  16.102  32.994  1.00 69.74           N  
ATOM   1943  CA  ARG C  35     -12.398  15.170  33.616  1.00 69.74           C  
ATOM   1944  C   ARG C  35     -13.097  13.870  34.001  1.00 69.74           C  
ATOM   1945  O   ARG C  35     -12.524  12.787  33.865  1.00 69.74           O  
ATOM   1946  CB  ARG C  35     -11.748  15.801  34.849  1.00 69.74           C  
ATOM   1947  CG  ARG C  35     -10.780  14.881  35.574  1.00 69.74           C  
ATOM   1948  CD  ARG C  35      -9.366  15.445  35.586  1.00 69.74           C  
ATOM   1949  NE  ARG C  35      -8.466  14.630  36.398  1.00 69.74           N  
ATOM   1950  CZ  ARG C  35      -7.182  14.420  36.125  1.00 69.74           C  
ATOM   1951  NH1 ARG C  35      -6.618  14.963  35.052  1.00 69.74           N  
ATOM   1952  NH2 ARG C  35      -6.454  13.660  36.931  1.00 69.74           N  
ATOM   1953  N   PHE C  36     -14.230  13.908  34.506  1.00 63.41           N  
ATOM   1954  CA  PHE C  36     -14.863  12.731  35.091  1.00 63.41           C  
ATOM   1955  C   PHE C  36     -15.891  12.138  34.135  1.00 63.41           C  
ATOM   1956  O   PHE C  36     -16.600  11.193  34.487  1.00 63.41           O  
ATOM   1957  CB  PHE C  36     -15.528  13.085  36.425  1.00 63.41           C  
ATOM   1958  CG  PHE C  36     -14.552  13.356  37.537  1.00 63.41           C  
ATOM   1959  CD1 PHE C  36     -13.843  12.317  38.127  1.00 63.41           C  
ATOM   1960  CD2 PHE C  36     -14.342  14.652  37.993  1.00 63.41           C  
ATOM   1961  CE1 PHE C  36     -12.937  12.566  39.156  1.00 63.41           C  
ATOM   1962  CE2 PHE C  36     -13.440  14.907  39.021  1.00 63.41           C  
ATOM   1963  CZ  PHE C  36     -12.739  13.863  39.603  1.00 63.41           C  
ATOM   1964  N   ASP C  37     -16.012  12.725  33.105  1.00 57.40           N  
ATOM   1965  CA  ASP C  37     -16.926  12.046  32.191  1.00 57.40           C  
ATOM   1966  C   ASP C  37     -16.447  10.629  31.885  1.00 57.40           C  
ATOM   1967  O   ASP C  37     -15.247  10.348  31.944  1.00 57.40           O  
ATOM   1968  CB  ASP C  37     -17.077  12.842  30.894  1.00 57.40           C  
ATOM   1969  CG  ASP C  37     -18.289  12.426  30.080  1.00 57.40           C  
ATOM   1970  OD1 ASP C  37     -19.027  11.511  30.508  1.00 57.40           O  
ATOM   1971  OD2 ASP C  37     -18.509  13.014  28.999  1.00 57.40           O  
ATOM   1972  N   SER C  38     -17.343   9.657  32.048  1.00 55.82           N  
ATOM   1973  CA  SER C  38     -17.088   8.229  31.890  1.00 55.82           C  
ATOM   1974  C   SER C  38     -16.278   7.949  30.629  1.00 55.82           C  
ATOM   1975  O   SER C  38     -15.397   7.086  30.630  1.00 55.82           O  
ATOM   1976  CB  SER C  38     -18.404   7.451  31.844  1.00 55.82           C  
ATOM   1977  OG  SER C  38     -19.092   7.698  30.630  1.00 55.82           O  
ATOM   1978  N   GLN C  39     -16.702   8.661  29.648  1.00 54.55           N  
ATOM   1979  CA  GLN C  39     -16.061   8.320  28.381  1.00 54.55           C  
ATOM   1980  C   GLN C  39     -14.637   8.864  28.322  1.00 54.55           C  
ATOM   1981  O   GLN C  39     -13.753   8.239  27.732  1.00 54.55           O  
ATOM   1982  CB  GLN C  39     -16.879   8.856  27.205  1.00 54.55           C  
ATOM   1983  CG  GLN C  39     -18.107   8.018  26.877  1.00 54.55           C  
ATOM   1984  CD  GLN C  39     -18.074   7.455  25.468  1.00 54.55           C  
ATOM   1985  NE2 GLN C  39     -19.041   6.603  25.147  1.00 54.55           N  
ATOM   1986  OE1 GLN C  39     -17.187   7.785  24.675  1.00 54.55           O  
ATOM   1987  N   THR C  40     -14.419   9.986  28.901  1.00 53.54           N  
ATOM   1988  CA  THR C  40     -13.075  10.552  28.915  1.00 53.54           C  
ATOM   1989  C   THR C  40     -12.279  10.027  30.106  1.00 53.54           C  
ATOM   1990  O   THR C  40     -11.061  10.209  30.175  1.00 53.54           O  
ATOM   1991  CB  THR C  40     -13.117  12.092  28.962  1.00 53.54           C  
ATOM   1992  CG2 THR C  40     -13.102  12.685  27.556  1.00 53.54           C  
ATOM   1993  OG1 THR C  40     -14.312  12.511  29.632  1.00 53.54           O  
ATOM   1994  N   LYS C  41     -12.998   9.383  31.024  1.00 55.48           N  
ATOM   1995  CA  LYS C  41     -12.366   8.799  32.204  1.00 55.48           C  
ATOM   1996  C   LYS C  41     -11.373   7.708  31.812  1.00 55.48           C  
ATOM   1997  O   LYS C  41     -10.280   7.624  32.376  1.00 55.48           O  
ATOM   1998  CB  LYS C  41     -13.421   8.231  33.153  1.00 55.48           C  
ATOM   1999  CG  LYS C  41     -12.981   8.179  34.609  1.00 55.48           C  
ATOM   2000  CD  LYS C  41     -14.078   7.621  35.506  1.00 55.48           C  
ATOM   2001  CE  LYS C  41     -13.623   7.531  36.957  1.00 55.48           C  
ATOM   2002  NZ  LYS C  41     -14.719   7.052  37.852  1.00 55.48           N  
ATOM   2003  N   SER C  42     -11.952   6.795  30.959  1.00 52.58           N  
ATOM   2004  CA  SER C  42     -11.074   5.691  30.585  1.00 52.58           C  
ATOM   2005  C   SER C  42      -9.762   6.204  29.997  1.00 52.58           C  
ATOM   2006  O   SER C  42      -8.731   5.535  30.091  1.00 52.58           O  
ATOM   2007  CB  SER C  42     -11.766   4.771  29.578  1.00 52.58           C  
ATOM   2008  OG  SER C  42     -11.819   5.375  28.297  1.00 52.58           O  
ATOM   2009  N   ILE C  43      -9.975   7.274  29.453  1.00 48.71           N  
ATOM   2010  CA  ILE C  43      -8.764   7.837  28.867  1.00 48.71           C  
ATOM   2011  C   ILE C  43      -7.823   8.305  29.976  1.00 48.71           C  
ATOM   2012  O   ILE C  43      -6.605   8.146  29.875  1.00 48.71           O  
ATOM   2013  CB  ILE C  43      -9.088   9.006  27.911  1.00 48.71           C  
ATOM   2014  CG1 ILE C  43      -9.997   8.528  26.773  1.00 48.71           C  
ATOM   2015  CG2 ILE C  43      -7.801   9.626  27.361  1.00 48.71           C  
ATOM   2016  CD1 ILE C  43     -10.485   9.644  25.860  1.00 48.71           C  
ATOM   2017  N   PHE C  44      -8.396   8.810  31.025  1.00 51.03           N  
ATOM   2018  CA  PHE C  44      -7.606   9.322  32.138  1.00 51.03           C  
ATOM   2019  C   PHE C  44      -6.945   8.181  32.903  1.00 51.03           C  
ATOM   2020  O   PHE C  44      -5.811   8.314  33.370  1.00 51.03           O  
ATOM   2021  CB  PHE C  44      -8.481  10.150  33.084  1.00 51.03           C  
ATOM   2022  CG  PHE C  44      -8.630  11.589  32.669  1.00 51.03           C  
ATOM   2023  CD1 PHE C  44      -7.648  12.522  32.978  1.00 51.03           C  
ATOM   2024  CD2 PHE C  44      -9.754  12.009  31.969  1.00 51.03           C  
ATOM   2025  CE1 PHE C  44      -7.784  13.854  32.594  1.00 51.03           C  
ATOM   2026  CE2 PHE C  44      -9.896  13.338  31.583  1.00 51.03           C  
ATOM   2027  CZ  PHE C  44      -8.911  14.260  31.897  1.00 51.03           C  
ATOM   2028  N   GLU C  45      -7.654   7.087  33.164  1.00 45.94           N  
ATOM   2029  CA  GLU C  45      -7.090   5.982  33.933  1.00 45.94           C  
ATOM   2030  C   GLU C  45      -5.991   5.269  33.151  1.00 45.94           C  
ATOM   2031  O   GLU C  45      -4.994   4.832  33.728  1.00 45.94           O  
ATOM   2032  CB  GLU C  45      -8.184   4.988  34.329  1.00 45.94           C  
ATOM   2033  CG  GLU C  45      -9.009   5.427  35.530  1.00 45.94           C  
ATOM   2034  CD  GLU C  45     -10.100   4.436  35.905  1.00 45.94           C  
ATOM   2035  OE1 GLU C  45     -10.791   4.651  36.925  1.00 45.94           O  
ATOM   2036  OE2 GLU C  45     -10.261   3.435  35.172  1.00 45.94           O  
ATOM   2037  N   GLN C  46      -6.351   4.872  32.012  1.00 43.61           N  
ATOM   2038  CA  GLN C  46      -5.318   4.124  31.303  1.00 43.61           C  
ATOM   2039  C   GLN C  46      -4.068   4.974  31.097  1.00 43.61           C  
ATOM   2040  O   GLN C  46      -2.953   4.449  31.052  1.00 43.61           O  
ATOM   2041  CB  GLN C  46      -5.844   3.626  29.956  1.00 43.61           C  
ATOM   2042  CG  GLN C  46      -5.852   2.110  29.820  1.00 43.61           C  
ATOM   2043  CD  GLN C  46      -6.534   1.637  28.551  1.00 43.61           C  
ATOM   2044  NE2 GLN C  46      -6.446   0.340  28.278  1.00 43.61           N  
ATOM   2045  OE1 GLN C  46      -7.137   2.431  27.822  1.00 43.61           O  
ATOM   2046  N   GLU C  47      -4.253   6.176  30.611  1.00 43.58           N  
ATOM   2047  CA  GLU C  47      -3.037   6.923  30.303  1.00 43.58           C  
ATOM   2048  C   GLU C  47      -2.471   7.596  31.550  1.00 43.58           C  
ATOM   2049  O   GLU C  47      -2.539   8.819  31.687  1.00 43.58           O  
ATOM   2050  CB  GLU C  47      -3.308   7.968  29.218  1.00 43.58           C  
ATOM   2051  CG  GLU C  47      -3.061   7.465  27.803  1.00 43.58           C  
ATOM   2052  CD  GLU C  47      -3.052   8.576  26.765  1.00 43.58           C  
ATOM   2053  OE1 GLU C  47      -2.712   8.305  25.590  1.00 43.58           O  
ATOM   2054  OE2 GLU C  47      -3.388   9.724  27.128  1.00 43.58           O  
ATOM   2055  N   THR C  48      -2.858   7.382  32.781  1.00 39.26           N  
ATOM   2056  CA  THR C  48      -2.135   7.955  33.912  1.00 39.26           C  
ATOM   2057  C   THR C  48      -0.630   7.915  33.667  1.00 39.26           C  
ATOM   2058  O   THR C  48       0.119   8.710  34.239  1.00 39.26           O  
ATOM   2059  CB  THR C  48      -2.465   7.212  35.220  1.00 39.26           C  
ATOM   2060  CG2 THR C  48      -2.815   8.192  36.335  1.00 39.26           C  
ATOM   2061  OG1 THR C  48      -3.580   6.339  34.999  1.00 39.26           O  
ATOM   2062  N   ASN C  49      -0.064   6.843  33.258  1.00 36.21           N  
ATOM   2063  CA  ASN C  49       1.392   6.887  33.167  1.00 36.21           C  
ATOM   2064  C   ASN C  49       1.861   7.983  32.215  1.00 36.21           C  
ATOM   2065  O   ASN C  49       3.056   8.275  32.139  1.00 36.21           O  
ATOM   2066  CB  ASN C  49       1.944   5.529  32.727  1.00 36.21           C  
ATOM   2067  CG  ASN C  49       2.496   4.720  33.883  1.00 36.21           C  
ATOM   2068  ND2 ASN C  49       2.772   3.445  33.636  1.00 36.21           N  
ATOM   2069  OD1 ASN C  49       2.673   5.237  34.990  1.00 36.21           O  
ATOM   2070  N   ASN C  50       1.289   8.206  30.961  1.00 37.10           N  
ATOM   2071  CA  ASN C  50       1.964   9.094  30.021  1.00 37.10           C  
ATOM   2072  C   ASN C  50       1.658  10.560  30.317  1.00 37.10           C  
ATOM   2073  O   ASN C  50       0.508  10.991  30.220  1.00 37.10           O  
ATOM   2074  CB  ASN C  50       1.575   8.751  28.582  1.00 37.10           C  
ATOM   2075  CG  ASN C  50       2.544   7.784  27.930  1.00 37.10           C  
ATOM   2076  ND2 ASN C  50       2.152   7.233  26.787  1.00 37.10           N  
ATOM   2077  OD1 ASN C  50       3.635   7.536  28.448  1.00 37.10           O  
ATOM   2078  N   ASN C  51       2.206  11.359  31.289  1.00 39.08           N  
ATOM   2079  CA  ASN C  51       2.264  12.706  31.847  1.00 39.08           C  
ATOM   2080  C   ASN C  51       1.881  13.759  30.811  1.00 39.08           C  
ATOM   2081  O   ASN C  51       1.203  14.736  31.135  1.00 39.08           O  
ATOM   2082  CB  ASN C  51       3.658  12.996  32.408  1.00 39.08           C  
ATOM   2083  CG  ASN C  51       3.740  12.783  33.906  1.00 39.08           C  
ATOM   2084  ND2 ASN C  51       4.953  12.823  34.446  1.00 39.08           N  
ATOM   2085  OD1 ASN C  51       2.722  12.583  34.574  1.00 39.08           O  
ATOM   2086  N   ASN C  52       2.419  13.952  29.506  1.00 43.51           N  
ATOM   2087  CA  ASN C  52       2.543  15.136  28.663  1.00 43.51           C  
ATOM   2088  C   ASN C  52       1.316  15.323  27.775  1.00 43.51           C  
ATOM   2089  O   ASN C  52       1.404  15.932  26.707  1.00 43.51           O  
ATOM   2090  CB  ASN C  52       3.810  15.056  27.808  1.00 43.51           C  
ATOM   2091  CG  ASN C  52       4.742  16.231  28.035  1.00 43.51           C  
ATOM   2092  ND2 ASN C  52       5.873  16.233  27.340  1.00 43.51           N  
ATOM   2093  OD1 ASN C  52       4.449  17.127  28.830  1.00 43.51           O  
ATOM   2094  N   SER C  53       0.202  14.779  27.992  1.00 55.55           N  
ATOM   2095  CA  SER C  53      -0.860  15.074  27.036  1.00 55.55           C  
ATOM   2096  C   SER C  53      -1.441  16.465  27.268  1.00 55.55           C  
ATOM   2097  O   SER C  53      -1.782  16.821  28.397  1.00 55.55           O  
ATOM   2098  CB  SER C  53      -1.970  14.027  27.128  1.00 55.55           C  
ATOM   2099  OG  SER C  53      -3.129  14.575  27.736  1.00 55.55           O  
ATOM   2100  N   SER C  54      -1.291  17.390  26.250  1.00 61.68           N  
ATOM   2101  CA  SER C  54      -1.711  18.787  26.234  1.00 61.68           C  
ATOM   2102  C   SER C  54      -3.190  18.924  26.581  1.00 61.68           C  
ATOM   2103  O   SER C  54      -3.593  19.892  27.231  1.00 61.68           O  
ATOM   2104  CB  SER C  54      -1.442  19.411  24.863  1.00 61.68           C  
ATOM   2105  OG  SER C  54      -2.280  18.837  23.875  1.00 61.68           O  
ATOM   2106  N   PHE C  55      -3.997  17.958  26.247  1.00 61.70           N  
ATOM   2107  CA  PHE C  55      -5.412  18.023  26.594  1.00 61.70           C  
ATOM   2108  C   PHE C  55      -5.600  17.975  28.106  1.00 61.70           C  
ATOM   2109  O   PHE C  55      -6.370  18.759  28.666  1.00 61.70           O  
ATOM   2110  CB  PHE C  55      -6.183  16.877  25.933  1.00 61.70           C  
ATOM   2111  CG  PHE C  55      -7.633  16.815  26.327  1.00 61.70           C  
ATOM   2112  CD1 PHE C  55      -8.083  15.857  27.228  1.00 61.70           C  
ATOM   2113  CD2 PHE C  55      -8.549  17.715  25.797  1.00 61.70           C  
ATOM   2114  CE1 PHE C  55      -9.426  15.797  27.594  1.00 61.70           C  
ATOM   2115  CE2 PHE C  55      -9.892  17.661  26.158  1.00 61.70           C  
ATOM   2116  CZ  PHE C  55     -10.328  16.701  27.056  1.00 61.70           C  
ATOM   2117  N   TYR C  56      -4.858  17.189  28.678  1.00 59.18           N  
ATOM   2118  CA  TYR C  56      -4.986  17.012  30.120  1.00 59.18           C  
ATOM   2119  C   TYR C  56      -4.473  18.238  30.867  1.00 59.18           C  
ATOM   2120  O   TYR C  56      -5.076  18.667  31.854  1.00 59.18           O  
ATOM   2121  CB  TYR C  56      -4.223  15.765  30.578  1.00 59.18           C  
ATOM   2122  CG  TYR C  56      -5.000  14.483  30.410  1.00 59.18           C  
ATOM   2123  CD1 TYR C  56      -6.075  14.183  31.243  1.00 59.18           C  
ATOM   2124  CD2 TYR C  56      -4.661  13.568  29.419  1.00 59.18           C  
ATOM   2125  CE1 TYR C  56      -6.793  13.001  31.094  1.00 59.18           C  
ATOM   2126  CE2 TYR C  56      -5.371  12.383  29.260  1.00 59.18           C  
ATOM   2127  CZ  TYR C  56      -6.435  12.108  30.100  1.00 59.18           C  
ATOM   2128  OH  TYR C  56      -7.142  10.937  29.948  1.00 59.18           O  
ATOM   2129  N   THR C  57      -3.504  18.722  30.330  1.00 64.59           N  
ATOM   2130  CA  THR C  57      -2.973  19.935  30.943  1.00 64.59           C  
ATOM   2131  C   THR C  57      -3.960  21.090  30.800  1.00 64.59           C  
ATOM   2132  O   THR C  57      -4.111  21.901  31.716  1.00 64.59           O  
ATOM   2133  CB  THR C  57      -1.621  20.330  30.322  1.00 64.59           C  
ATOM   2134  CG2 THR C  57      -0.533  20.425  31.386  1.00 64.59           C  
ATOM   2135  OG1 THR C  57      -1.242  19.346  29.352  1.00 64.59           O  
ATOM   2136  N   GLY C  58      -4.638  20.993  29.712  1.00 68.80           N  
ATOM   2137  CA  GLY C  58      -5.660  22.012  29.533  1.00 68.80           C  
ATOM   2138  C   GLY C  58      -6.832  21.857  30.484  1.00 68.80           C  
ATOM   2139  O   GLY C  58      -7.322  22.842  31.039  1.00 68.80           O  
ATOM   2140  N   VAL C  59      -7.252  20.697  30.771  1.00 75.62           N  
ATOM   2141  CA  VAL C  59      -8.374  20.451  31.672  1.00 75.62           C  
ATOM   2142  C   VAL C  59      -7.961  20.763  33.108  1.00 75.62           C  
ATOM   2143  O   VAL C  59      -8.730  21.357  33.867  1.00 75.62           O  
ATOM   2144  CB  VAL C  59      -8.877  18.994  31.566  1.00 75.62           C  
ATOM   2145  CG1 VAL C  59      -9.885  18.690  32.673  1.00 75.62           C  
ATOM   2146  CG2 VAL C  59      -9.496  18.742  30.192  1.00 75.62           C  
ATOM   2147  N   TYR C  60      -6.787  20.501  33.458  1.00 72.60           N  
ATOM   2148  CA  TYR C  60      -6.302  20.799  34.800  1.00 72.60           C  
ATOM   2149  C   TYR C  60      -6.109  22.299  34.990  1.00 72.60           C  
ATOM   2150  O   TYR C  60      -6.354  22.831  36.075  1.00 72.60           O  
ATOM   2151  CB  TYR C  60      -4.985  20.065  35.072  1.00 72.60           C  
ATOM   2152  CG  TYR C  60      -5.156  18.590  35.340  1.00 72.60           C  
ATOM   2153  CD1 TYR C  60      -6.169  18.127  36.177  1.00 72.60           C  
ATOM   2154  CD2 TYR C  60      -4.306  17.656  34.757  1.00 72.60           C  
ATOM   2155  CE1 TYR C  60      -6.330  16.769  36.428  1.00 72.60           C  
ATOM   2156  CE2 TYR C  60      -4.458  16.295  35.002  1.00 72.60           C  
ATOM   2157  CZ  TYR C  60      -5.471  15.862  35.837  1.00 72.60           C  
ATOM   2158  OH  TYR C  60      -5.625  14.516  36.082  1.00 72.60           O  
ATOM   2159  N   ILE C  61      -5.732  22.904  33.928  1.00 74.06           N  
ATOM   2160  CA  ILE C  61      -5.626  24.358  33.996  1.00 74.06           C  
ATOM   2161  C   ILE C  61      -7.014  24.970  34.171  1.00 74.06           C  
ATOM   2162  O   ILE C  61      -7.189  25.913  34.945  1.00 74.06           O  
ATOM   2163  CB  ILE C  61      -4.942  24.933  32.736  1.00 74.06           C  
ATOM   2164  CG1 ILE C  61      -3.466  24.519  32.692  1.00 74.06           C  
ATOM   2165  CG2 ILE C  61      -5.084  26.458  32.693  1.00 74.06           C  
ATOM   2166  CD1 ILE C  61      -2.752  24.907  31.405  1.00 74.06           C  
ATOM   2167  N   LEU C  62      -7.892  24.347  33.612  1.00 76.27           N  
ATOM   2168  CA  LEU C  62      -9.264  24.828  33.740  1.00 76.27           C  
ATOM   2169  C   LEU C  62      -9.797  24.582  35.147  1.00 76.27           C  
ATOM   2170  O   LEU C  62     -10.476  25.440  35.716  1.00 76.27           O  
ATOM   2171  CB  LEU C  62     -10.169  24.145  32.711  1.00 76.27           C  
ATOM   2172  CG  LEU C  62     -10.798  25.053  31.654  1.00 76.27           C  
ATOM   2173  CD1 LEU C  62     -10.265  24.702  30.268  1.00 76.27           C  
ATOM   2174  CD2 LEU C  62     -12.318  24.944  31.691  1.00 76.27           C  
ATOM   2175  N   ILE C  63      -9.510  23.524  35.738  1.00 77.96           N  
ATOM   2176  CA  ILE C  63      -9.919  23.194  37.100  1.00 77.96           C  
ATOM   2177  C   ILE C  63      -9.213  24.118  38.089  1.00 77.96           C  
ATOM   2178  O   ILE C  63      -9.842  24.659  39.001  1.00 77.96           O  
ATOM   2179  CB  ILE C  63      -9.619  21.717  37.438  1.00 77.96           C  
ATOM   2180  CG1 ILE C  63     -10.485  20.786  36.582  1.00 77.96           C  
ATOM   2181  CG2 ILE C  63      -9.836  21.448  38.930  1.00 77.96           C  
ATOM   2182  CD1 ILE C  63     -10.132  19.311  36.718  1.00 77.96           C  
ATOM   2183  N   GLY C  64      -7.898  24.359  37.874  1.00 80.77           N  
ATOM   2184  CA  GLY C  64      -7.161  25.278  38.726  1.00 80.77           C  
ATOM   2185  C   GLY C  64      -7.647  26.710  38.622  1.00 80.77           C  
ATOM   2186  O   GLY C  64      -7.793  27.398  39.635  1.00 80.77           O  
ATOM   2187  N   ALA C  65      -8.018  27.108  37.444  1.00 81.51           N  
ATOM   2188  CA  ALA C  65      -8.542  28.454  37.228  1.00 81.51           C  
ATOM   2189  C   ALA C  65      -9.937  28.602  37.829  1.00 81.51           C  
ATOM   2190  O   ALA C  65     -10.249  29.623  38.447  1.00 81.51           O  
ATOM   2191  CB  ALA C  65      -8.571  28.781  35.738  1.00 81.51           C  
ATOM   2192  N   GLY C  66     -10.724  27.547  37.754  1.00 82.11           N  
ATOM   2193  CA  GLY C  66     -12.050  27.579  38.349  1.00 82.11           C  
ATOM   2194  C   GLY C  66     -12.024  27.600  39.866  1.00 82.11           C  
ATOM   2195  O   GLY C  66     -12.769  28.354  40.495  1.00 82.11           O  
ATOM   2196  N   ALA C  67     -11.193  26.886  40.465  1.00 84.38           N  
ATOM   2197  CA  ALA C  67     -11.064  26.858  41.921  1.00 84.38           C  
ATOM   2198  C   ALA C  67     -10.517  28.181  42.449  1.00 84.38           C  
ATOM   2199  O   ALA C  67     -10.982  28.686  43.474  1.00 84.38           O  
ATOM   2200  CB  ALA C  67     -10.162  25.704  42.351  1.00 84.38           C  
ATOM   2201  N   LEU C  68      -9.614  28.697  41.718  1.00 84.03           N  
ATOM   2202  CA  LEU C  68      -9.052  29.983  42.117  1.00 84.03           C  
ATOM   2203  C   LEU C  68     -10.086  31.096  41.977  1.00 84.03           C  
ATOM   2204  O   LEU C  68     -10.197  31.958  42.850  1.00 84.03           O  
ATOM   2205  CB  LEU C  68      -7.815  30.310  41.275  1.00 84.03           C  
ATOM   2206  CG  LEU C  68      -6.866  31.365  41.847  1.00 84.03           C  
ATOM   2207  CD1 LEU C  68      -5.775  30.701  42.680  1.00 84.03           C  
ATOM   2208  CD2 LEU C  68      -6.257  32.200  40.725  1.00 84.03           C  
ATOM   2209  N   MET C  69     -10.820  31.110  41.011  1.00 81.89           N  
ATOM   2210  CA  MET C  69     -11.885  32.087  40.798  1.00 81.89           C  
ATOM   2211  C   MET C  69     -12.969  31.950  41.862  1.00 81.89           C  
ATOM   2212  O   MET C  69     -13.508  32.951  42.337  1.00 81.89           O  
ATOM   2213  CB  MET C  69     -12.494  31.924  39.405  1.00 81.89           C  
ATOM   2214  CG  MET C  69     -11.614  32.455  38.285  1.00 81.89           C  
ATOM   2215  SD  MET C  69     -12.407  32.307  36.637  1.00 81.89           S  
ATOM   2216  CE  MET C  69     -13.801  33.449  36.849  1.00 81.89           C  
ATOM   2217  N   MET C  70     -13.236  30.776  42.298  1.00 84.07           N  
ATOM   2218  CA  MET C  70     -14.217  30.527  43.350  1.00 84.07           C  
ATOM   2219  C   MET C  70     -13.710  31.034  44.697  1.00 84.07           C  
ATOM   2220  O   MET C  70     -14.450  31.684  45.438  1.00 84.07           O  
ATOM   2221  CB  MET C  70     -14.541  29.035  43.442  1.00 84.07           C  
ATOM   2222  CG  MET C  70     -15.719  28.718  44.349  1.00 84.07           C  
ATOM   2223  SD  MET C  70     -16.012  26.915  44.517  1.00 84.07           S  
ATOM   2224  CE  MET C  70     -14.728  26.493  45.727  1.00 84.07           C  
ATOM   2225  N   LEU C  71     -12.575  30.873  44.977  1.00 84.53           N  
ATOM   2226  CA  LEU C  71     -11.993  31.300  46.244  1.00 84.53           C  
ATOM   2227  C   LEU C  71     -11.909  32.821  46.319  1.00 84.53           C  
ATOM   2228  O   LEU C  71     -12.313  33.420  47.318  1.00 84.53           O  
ATOM   2229  CB  LEU C  71     -10.599  30.691  46.425  1.00 84.53           C  
ATOM   2230  CG  LEU C  71      -9.845  31.092  47.694  1.00 84.53           C  
ATOM   2231  CD1 LEU C  71     -10.530  30.509  48.926  1.00 84.53           C  
ATOM   2232  CD2 LEU C  71      -8.392  30.636  47.619  1.00 84.53           C  
ATOM   2233  N   VAL C  72     -11.427  33.405  45.265  1.00 84.56           N  
ATOM   2234  CA  VAL C  72     -11.271  34.855  45.233  1.00 84.56           C  
ATOM   2235  C   VAL C  72     -12.644  35.523  45.252  1.00 84.56           C  
ATOM   2236  O   VAL C  72     -12.841  36.532  45.933  1.00 84.56           O  
ATOM   2237  CB  VAL C  72     -10.472  35.312  43.992  1.00 84.56           C  
ATOM   2238  CG1 VAL C  72     -10.501  36.834  43.863  1.00 84.56           C  
ATOM   2239  CG2 VAL C  72      -9.033  34.806  44.069  1.00 84.56           C  
ATOM   2240  N   GLY C  73     -13.565  34.953  44.604  1.00 84.00           N  
ATOM   2241  CA  GLY C  73     -14.924  35.469  44.632  1.00 84.00           C  
ATOM   2242  C   GLY C  73     -15.596  35.308  45.982  1.00 84.00           C  
ATOM   2243  O   GLY C  73     -16.325  36.197  46.429  1.00 84.00           O  
ATOM   2244  N   PHE C  74     -15.368  34.306  46.661  1.00 79.21           N  
ATOM   2245  CA  PHE C  74     -15.917  34.055  47.989  1.00 79.21           C  
ATOM   2246  C   PHE C  74     -15.349  35.039  49.005  1.00 79.21           C  
ATOM   2247  O   PHE C  74     -16.087  35.594  49.820  1.00 79.21           O  
ATOM   2248  CB  PHE C  74     -15.627  32.617  48.429  1.00 79.21           C  
ATOM   2249  CG  PHE C  74     -16.094  32.304  49.825  1.00 79.21           C  
ATOM   2250  CD1 PHE C  74     -15.192  32.271  50.883  1.00 79.21           C  
ATOM   2251  CD2 PHE C  74     -17.434  32.044  50.081  1.00 79.21           C  
ATOM   2252  CE1 PHE C  74     -15.622  31.981  52.177  1.00 79.21           C  
ATOM   2253  CE2 PHE C  74     -17.870  31.754  51.370  1.00 79.21           C  
ATOM   2254  CZ  PHE C  74     -16.962  31.722  52.417  1.00 79.21           C  
ATOM   2255  N   LEU C  75     -14.089  35.279  48.985  1.00 80.75           N  
ATOM   2256  CA  LEU C  75     -13.445  36.204  49.911  1.00 80.75           C  
ATOM   2257  C   LEU C  75     -13.942  37.628  49.689  1.00 80.75           C  
ATOM   2258  O   LEU C  75     -14.122  38.384  50.646  1.00 80.75           O  
ATOM   2259  CB  LEU C  75     -11.924  36.151  49.753  1.00 80.75           C  
ATOM   2260  CG  LEU C  75     -11.228  34.902  50.302  1.00 80.75           C  
ATOM   2261  CD1 LEU C  75      -9.846  34.749  49.676  1.00 80.75           C  
ATOM   2262  CD2 LEU C  75     -11.129  34.971  51.822  1.00 80.75           C  
ATOM   2263  N   GLY C  76     -14.164  37.925  48.504  1.00 79.22           N  
ATOM   2264  CA  GLY C  76     -14.674  39.251  48.194  1.00 79.22           C  
ATOM   2265  C   GLY C  76     -16.129  39.437  48.583  1.00 79.22           C  
ATOM   2266  O   GLY C  76     -16.496  40.463  49.159  1.00 79.22           O  
ATOM   2267  N   CYS C  77     -16.938  38.560  48.358  1.00 76.07           N  
ATOM   2268  CA  CYS C  77     -18.359  38.655  48.676  1.00 76.07           C  
ATOM   2269  C   CYS C  77     -18.585  38.599  50.182  1.00 76.07           C  
ATOM   2270  O   CYS C  77     -19.234  39.480  50.750  1.00 76.07           O  
ATOM   2271  CB  CYS C  77     -19.138  37.534  47.992  1.00 76.07           C  
ATOM   2272  SG  CYS C  77     -18.677  35.880  48.552  1.00 76.07           S  
ATOM   2273  N   CYS C  78     -18.061  37.668  50.903  1.00 75.88           N  
ATOM   2274  CA  CYS C  78     -18.226  37.525  52.346  1.00 75.88           C  
ATOM   2275  C   CYS C  78     -17.476  38.622  53.092  1.00 75.88           C  
ATOM   2276  O   CYS C  78     -17.925  39.083  54.143  1.00 75.88           O  
ATOM   2277  CB  CYS C  78     -17.734  36.153  52.808  1.00 75.88           C  
ATOM   2278  SG  CYS C  78     -18.956  34.838  52.611  1.00 75.88           S  
ATOM   2279  N   GLY C  79     -16.368  38.992  52.491  1.00 79.15           N  
ATOM   2280  CA  GLY C  79     -15.636  40.081  53.117  1.00 79.15           C  
ATOM   2281  C   GLY C  79     -16.386  41.400  53.085  1.00 79.15           C  
ATOM   2282  O   GLY C  79     -16.326  42.177  54.039  1.00 79.15           O  
ATOM   2283  N   ALA C  80     -17.095  41.664  52.072  1.00 77.18           N  
ATOM   2284  CA  ALA C  80     -17.852  42.906  51.937  1.00 77.18           C  
ATOM   2285  C   ALA C  80     -19.114  42.875  52.796  1.00 77.18           C  
ATOM   2286  O   ALA C  80     -19.406  43.832  53.515  1.00 77.18           O  
ATOM   2287  CB  ALA C  80     -18.212  43.153  50.475  1.00 77.18           C  
ATOM   2288  N   VAL C  81     -19.759  41.817  52.797  1.00 75.05           N  
ATOM   2289  CA  VAL C  81     -21.019  41.731  53.528  1.00 75.05           C  
ATOM   2290  C   VAL C  81     -20.744  41.693  55.030  1.00 75.05           C  
ATOM   2291  O   VAL C  81     -21.447  42.337  55.812  1.00 75.05           O  
ATOM   2292  CB  VAL C  81     -21.838  40.491  53.105  1.00 75.05           C  
ATOM   2293  CG1 VAL C  81     -22.959  40.216  54.106  1.00 75.05           C  
ATOM   2294  CG2 VAL C  81     -22.406  40.681  51.700  1.00 75.05           C  
ATOM   2295  N   GLN C  82     -19.755  41.026  55.506  1.00 76.31           N  
ATOM   2296  CA  GLN C  82     -19.470  40.907  56.931  1.00 76.31           C  
ATOM   2297  C   GLN C  82     -18.565  42.038  57.409  1.00 76.31           C  
ATOM   2298  O   GLN C  82     -18.343  42.198  58.611  1.00 76.31           O  
ATOM   2299  CB  GLN C  82     -18.826  39.554  57.240  1.00 76.31           C  
ATOM   2300  CG  GLN C  82     -19.825  38.412  57.368  1.00 76.31           C  
ATOM   2301  CD  GLN C  82     -19.265  37.224  58.128  1.00 76.31           C  
ATOM   2302  NE2 GLN C  82     -20.110  36.231  58.383  1.00 76.31           N  
ATOM   2303  OE1 GLN C  82     -18.083  37.199  58.482  1.00 76.31           O  
ATOM   2304  N   GLU C  83     -18.160  42.840  56.498  1.00 75.46           N  
ATOM   2305  CA  GLU C  83     -17.295  43.965  56.841  1.00 75.46           C  
ATOM   2306  C   GLU C  83     -16.087  43.506  57.653  1.00 75.46           C  
ATOM   2307  O   GLU C  83     -15.769  44.097  58.689  1.00 75.46           O  
ATOM   2308  CB  GLU C  83     -18.077  45.030  57.615  1.00 75.46           C  
ATOM   2309  CG  GLU C  83     -19.197  45.674  56.812  1.00 75.46           C  
ATOM   2310  CD  GLU C  83     -19.877  46.821  57.545  1.00 75.46           C  
ATOM   2311  OE1 GLU C  83     -20.760  47.481  56.951  1.00 75.46           O  
ATOM   2312  OE2 GLU C  83     -19.521  47.062  58.720  1.00 75.46           O  
ATOM   2313  N   SER C  84     -15.581  42.394  57.222  1.00 76.24           N  
ATOM   2314  CA  SER C  84     -14.389  41.858  57.871  1.00 76.24           C  
ATOM   2315  C   SER C  84     -13.118  42.423  57.245  1.00 76.24           C  
ATOM   2316  O   SER C  84     -12.883  42.256  56.047  1.00 76.24           O  
ATOM   2317  CB  SER C  84     -14.374  40.331  57.788  1.00 76.24           C  
ATOM   2318  OG  SER C  84     -13.053  39.850  57.606  1.00 76.24           O  
ATOM   2319  N   GLN C  85     -12.352  43.082  57.940  1.00 72.73           N  
ATOM   2320  CA  GLN C  85     -11.081  43.649  57.500  1.00 72.73           C  
ATOM   2321  C   GLN C  85     -10.109  42.554  57.073  1.00 72.73           C  
ATOM   2322  O   GLN C  85      -9.362  42.721  56.105  1.00 72.73           O  
ATOM   2323  CB  GLN C  85     -10.460  44.499  58.610  1.00 72.73           C  
ATOM   2324  CG  GLN C  85     -11.116  45.863  58.780  1.00 72.73           C  
ATOM   2325  CD  GLN C  85     -10.476  46.689  59.880  1.00 72.73           C  
ATOM   2326  NE2 GLN C  85     -10.877  47.951  59.984  1.00 72.73           N  
ATOM   2327  OE1 GLN C  85      -9.628  46.196  60.631  1.00 72.73           O  
ATOM   2328  N   CYS C  86     -10.118  41.457  57.629  1.00 68.97           N  
ATOM   2329  CA  CYS C  86      -9.220  40.350  57.319  1.00 68.97           C  
ATOM   2330  C   CYS C  86      -9.573  39.720  55.977  1.00 68.97           C  
ATOM   2331  O   CYS C  86      -8.690  39.457  55.159  1.00 68.97           O  
ATOM   2332  CB  CYS C  86      -9.274  39.292  58.420  1.00 68.97           C  
ATOM   2333  SG  CYS C  86      -7.842  38.190  58.442  1.00 68.97           S  
ATOM   2334  N   MET C  87     -10.703  39.503  55.723  1.00 77.00           N  
ATOM   2335  CA  MET C  87     -11.126  38.891  54.467  1.00 77.00           C  
ATOM   2336  C   MET C  87     -10.894  39.840  53.295  1.00 77.00           C  
ATOM   2337  O   MET C  87     -10.501  39.408  52.210  1.00 77.00           O  
ATOM   2338  CB  MET C  87     -12.602  38.492  54.532  1.00 77.00           C  
ATOM   2339  CG  MET C  87     -12.866  37.260  55.383  1.00 77.00           C  
ATOM   2340  SD  MET C  87     -14.598  36.671  55.248  1.00 77.00           S  
ATOM   2341  CE  MET C  87     -14.405  35.394  53.975  1.00 77.00           C  
ATOM   2342  N   LEU C  88     -11.085  41.025  53.546  1.00 77.44           N  
ATOM   2343  CA  LEU C  88     -10.848  42.026  52.512  1.00 77.44           C  
ATOM   2344  C   LEU C  88      -9.354  42.224  52.279  1.00 77.44           C  
ATOM   2345  O   LEU C  88      -8.925  42.479  51.151  1.00 77.44           O  
ATOM   2346  CB  LEU C  88     -11.498  43.358  52.896  1.00 77.44           C  
ATOM   2347  CG  LEU C  88     -12.995  43.490  52.609  1.00 77.44           C  
ATOM   2348  CD1 LEU C  88     -13.593  44.628  53.428  1.00 77.44           C  
ATOM   2349  CD2 LEU C  88     -13.239  43.709  51.121  1.00 77.44           C  
ATOM   2350  N   GLY C  89      -8.640  42.190  53.364  1.00 76.82           N  
ATOM   2351  CA  GLY C  89      -7.194  42.217  53.209  1.00 76.82           C  
ATOM   2352  C   GLY C  89      -6.653  41.019  52.453  1.00 76.82           C  
ATOM   2353  O   GLY C  89      -5.776  41.164  51.597  1.00 76.82           O  
ATOM   2354  N   LEU C  90      -7.169  39.813  52.705  1.00 78.61           N  
ATOM   2355  CA  LEU C  90      -6.781  38.613  51.973  1.00 78.61           C  
ATOM   2356  C   LEU C  90      -7.243  38.688  50.521  1.00 78.61           C  
ATOM   2357  O   LEU C  90      -6.543  38.227  49.617  1.00 78.61           O  
ATOM   2358  CB  LEU C  90      -7.365  37.365  52.641  1.00 78.61           C  
ATOM   2359  CG  LEU C  90      -6.455  36.640  53.633  1.00 78.61           C  
ATOM   2360  CD1 LEU C  90      -7.287  35.943  54.704  1.00 78.61           C  
ATOM   2361  CD2 LEU C  90      -5.562  35.639  52.908  1.00 78.61           C  
ATOM   2362  N   PHE C  91      -8.323  39.146  50.300  1.00 80.10           N  
ATOM   2363  CA  PHE C  91      -8.828  39.377  48.953  1.00 80.10           C  
ATOM   2364  C   PHE C  91      -7.897  40.301  48.177  1.00 80.10           C  
ATOM   2365  O   PHE C  91      -7.524  40.003  47.041  1.00 80.10           O  
ATOM   2366  CB  PHE C  91     -10.239  39.974  49.001  1.00 80.10           C  
ATOM   2367  CG  PHE C  91     -10.761  40.406  47.658  1.00 80.10           C  
ATOM   2368  CD1 PHE C  91     -10.860  41.754  47.335  1.00 80.10           C  
ATOM   2369  CD2 PHE C  91     -11.154  39.463  46.717  1.00 80.10           C  
ATOM   2370  CE1 PHE C  91     -11.344  42.156  46.092  1.00 80.10           C  
ATOM   2371  CE2 PHE C  91     -11.638  39.857  45.472  1.00 80.10           C  
ATOM   2372  CZ  PHE C  91     -11.733  41.203  45.163  1.00 80.10           C  
ATOM   2373  N   PHE C  92      -7.505  41.353  48.812  1.00 77.48           N  
ATOM   2374  CA  PHE C  92      -6.559  42.284  48.207  1.00 77.48           C  
ATOM   2375  C   PHE C  92      -5.223  41.601  47.943  1.00 77.48           C  
ATOM   2376  O   PHE C  92      -4.631  41.776  46.876  1.00 77.48           O  
ATOM   2377  CB  PHE C  92      -6.355  43.506  49.108  1.00 77.48           C  
ATOM   2378  CG  PHE C  92      -5.359  44.498  48.569  1.00 77.48           C  
ATOM   2379  CD1 PHE C  92      -4.037  44.480  48.996  1.00 77.48           C  
ATOM   2380  CD2 PHE C  92      -5.746  45.449  47.633  1.00 77.48           C  
ATOM   2381  CE1 PHE C  92      -3.114  45.396  48.499  1.00 77.48           C  
ATOM   2382  CE2 PHE C  92      -4.829  46.368  47.132  1.00 77.48           C  
ATOM   2383  CZ  PHE C  92      -3.514  46.341  47.566  1.00 77.48           C  
ATOM   2384  N   GLY C  93      -4.775  40.897  48.882  1.00 76.28           N  
ATOM   2385  CA  GLY C  93      -3.539  40.159  48.686  1.00 76.28           C  
ATOM   2386  C   GLY C  93      -3.612  39.163  47.544  1.00 76.28           C  
ATOM   2387  O   GLY C  93      -2.691  39.076  46.728  1.00 76.28           O  
ATOM   2388  N   PHE C  94      -4.632  38.400  47.349  1.00 80.38           N  
ATOM   2389  CA  PHE C  94      -4.831  37.439  46.271  1.00 80.38           C  
ATOM   2390  C   PHE C  94      -4.929  38.146  44.925  1.00 80.38           C  
ATOM   2391  O   PHE C  94      -4.371  37.679  43.930  1.00 80.38           O  
ATOM   2392  CB  PHE C  94      -6.092  36.606  46.518  1.00 80.38           C  
ATOM   2393  CG  PHE C  94      -5.844  35.349  47.309  1.00 80.38           C  
ATOM   2394  CD1 PHE C  94      -5.130  34.293  46.756  1.00 80.38           C  
ATOM   2395  CD2 PHE C  94      -6.325  35.225  48.606  1.00 80.38           C  
ATOM   2396  CE1 PHE C  94      -4.899  33.129  47.486  1.00 80.38           C  
ATOM   2397  CE2 PHE C  94      -6.098  34.065  49.342  1.00 80.38           C  
ATOM   2398  CZ  PHE C  94      -5.385  33.018  48.780  1.00 80.38           C  
ATOM   2399  N   LEU C  95      -5.647  39.173  44.828  1.00 78.76           N  
ATOM   2400  CA  LEU C  95      -5.780  39.920  43.582  1.00 78.76           C  
ATOM   2401  C   LEU C  95      -4.434  40.482  43.139  1.00 78.76           C  
ATOM   2402  O   LEU C  95      -4.145  40.541  41.941  1.00 78.76           O  
ATOM   2403  CB  LEU C  95      -6.793  41.057  43.743  1.00 78.76           C  
ATOM   2404  CG  LEU C  95      -8.248  40.718  43.418  1.00 78.76           C  
ATOM   2405  CD1 LEU C  95      -9.180  41.780  43.992  1.00 78.76           C  
ATOM   2406  CD2 LEU C  95      -8.443  40.588  41.911  1.00 78.76           C  
ATOM   2407  N   LEU C  96      -3.648  40.896  44.091  1.00 78.92           N  
ATOM   2408  CA  LEU C  96      -2.315  41.404  43.784  1.00 78.92           C  
ATOM   2409  C   LEU C  96      -1.424  40.296  43.234  1.00 78.92           C  
ATOM   2410  O   LEU C  96      -0.706  40.500  42.252  1.00 78.92           O  
ATOM   2411  CB  LEU C  96      -1.675  42.018  45.031  1.00 78.92           C  
ATOM   2412  CG  LEU C  96      -0.646  43.125  44.791  1.00 78.92           C  
ATOM   2413  CD1 LEU C  96      -0.819  44.242  45.815  1.00 78.92           C  
ATOM   2414  CD2 LEU C  96       0.769  42.560  44.841  1.00 78.92           C  
ATOM   2415  N   VAL C  97      -1.475  39.219  43.780  1.00 76.93           N  
ATOM   2416  CA  VAL C  97      -0.682  38.081  43.328  1.00 76.93           C  
ATOM   2417  C   VAL C  97      -1.181  37.614  41.962  1.00 76.93           C  
ATOM   2418  O   VAL C  97      -0.382  37.318  41.071  1.00 76.93           O  
ATOM   2419  CB  VAL C  97      -0.731  36.916  44.341  1.00 76.93           C  
ATOM   2420  CG1 VAL C  97      -0.101  35.656  43.747  1.00 76.93           C  
ATOM   2421  CG2 VAL C  97      -0.027  37.308  45.640  1.00 76.93           C  
ATOM   2422  N   ILE C  98      -2.400  37.502  41.743  1.00 78.04           N  
ATOM   2423  CA  ILE C  98      -2.993  37.087  40.476  1.00 78.04           C  
ATOM   2424  C   ILE C  98      -2.649  38.101  39.388  1.00 78.04           C  
ATOM   2425  O   ILE C  98      -2.351  37.726  38.252  1.00 78.04           O  
ATOM   2426  CB  ILE C  98      -4.524  36.925  40.595  1.00 78.04           C  
ATOM   2427  CG1 ILE C  98      -4.867  35.720  41.479  1.00 78.04           C  
ATOM   2428  CG2 ILE C  98      -5.162  36.787  39.210  1.00 78.04           C  
ATOM   2429  CD1 ILE C  98      -6.349  35.596  41.807  1.00 78.04           C  
ATOM   2430  N   PHE C  99      -2.626  39.287  39.715  1.00 75.76           N  
ATOM   2431  CA  PHE C  99      -2.270  40.354  38.788  1.00 75.76           C  
ATOM   2432  C   PHE C  99      -0.808  40.243  38.370  1.00 75.76           C  
ATOM   2433  O   PHE C  99      -0.483  40.381  37.189  1.00 75.76           O  
ATOM   2434  CB  PHE C  99      -2.532  41.726  39.417  1.00 75.76           C  
ATOM   2435  CG  PHE C  99      -2.321  42.878  38.473  1.00 75.76           C  
ATOM   2436  CD1 PHE C  99      -1.399  43.876  38.766  1.00 75.76           C  
ATOM   2437  CD2 PHE C  99      -3.046  42.964  37.291  1.00 75.76           C  
ATOM   2438  CE1 PHE C  99      -1.203  44.944  37.893  1.00 75.76           C  
ATOM   2439  CE2 PHE C  99      -2.855  44.028  36.414  1.00 75.76           C  
ATOM   2440  CZ  PHE C  99      -1.933  45.017  36.718  1.00 75.76           C  
ATOM   2441  N   ALA C 100      -0.004  39.966  39.313  1.00 77.09           N  
ATOM   2442  CA  ALA C 100       1.413  39.785  39.014  1.00 77.09           C  
ATOM   2443  C   ALA C 100       1.634  38.563  38.126  1.00 77.09           C  
ATOM   2444  O   ALA C 100       2.422  38.611  37.178  1.00 77.09           O  
ATOM   2445  CB  ALA C 100       2.217  39.654  40.305  1.00 77.09           C  
ATOM   2446  N   ILE C 101       0.921  37.599  38.353  1.00 76.23           N  
ATOM   2447  CA  ILE C 101       1.033  36.377  37.564  1.00 76.23           C  
ATOM   2448  C   ILE C 101       0.449  36.607  36.172  1.00 76.23           C  
ATOM   2449  O   ILE C 101       0.987  36.115  35.177  1.00 76.23           O  
ATOM   2450  CB  ILE C 101       0.323  35.191  38.255  1.00 76.23           C  
ATOM   2451  CG1 ILE C 101       1.022  34.844  39.573  1.00 76.23           C  
ATOM   2452  CG2 ILE C 101       0.272  33.976  37.325  1.00 76.23           C  
ATOM   2453  CD1 ILE C 101       0.286  33.806  40.411  1.00 76.23           C  
ATOM   2454  N   GLU C 102      -0.529  37.296  36.116  1.00 76.36           N  
ATOM   2455  CA  GLU C 102      -1.133  37.590  34.820  1.00 76.36           C  
ATOM   2456  C   GLU C 102      -0.194  38.420  33.949  1.00 76.36           C  
ATOM   2457  O   GLU C 102      -0.095  38.193  32.742  1.00 76.36           O  
ATOM   2458  CB  GLU C 102      -2.466  38.320  35.001  1.00 76.36           C  
ATOM   2459  CG  GLU C 102      -3.655  37.391  35.197  1.00 76.36           C  
ATOM   2460  CD  GLU C 102      -4.972  38.130  35.376  1.00 76.36           C  
ATOM   2461  OE1 GLU C 102      -6.033  37.471  35.443  1.00 76.36           O  
ATOM   2462  OE2 GLU C 102      -4.940  39.379  35.449  1.00 76.36           O  
ATOM   2463  N   ILE C 103       0.475  39.324  34.534  1.00 70.09           N  
ATOM   2464  CA  ILE C 103       1.417  40.164  33.803  1.00 70.09           C  
ATOM   2465  C   ILE C 103       2.618  39.331  33.365  1.00 70.09           C  
ATOM   2466  O   ILE C 103       3.079  39.445  32.227  1.00 70.09           O  
ATOM   2467  CB  ILE C 103       1.879  41.367  34.655  1.00 70.09           C  
ATOM   2468  CG1 ILE C 103       0.705  42.314  34.925  1.00 70.09           C  
ATOM   2469  CG2 ILE C 103       3.030  42.106  33.964  1.00 70.09           C  
ATOM   2470  CD1 ILE C 103       1.047  43.476  35.847  1.00 70.09           C  
ATOM   2471  N   ALA C 104       2.974  38.529  34.248  1.00 74.05           N  
ATOM   2472  CA  ALA C 104       4.092  37.653  33.909  1.00 74.05           C  
ATOM   2473  C   ALA C 104       3.710  36.681  32.796  1.00 74.05           C  
ATOM   2474  O   ALA C 104       4.491  36.454  31.868  1.00 74.05           O  
ATOM   2475  CB  ALA C 104       4.561  36.887  35.143  1.00 74.05           C  
ATOM   2476  N   ALA C 105       2.544  36.192  32.801  1.00 79.53           N  
ATOM   2477  CA  ALA C 105       2.064  35.268  31.776  1.00 79.53           C  
ATOM   2478  C   ALA C 105       1.821  35.994  30.455  1.00 79.53           C  
ATOM   2479  O   ALA C 105       2.080  35.445  29.382  1.00 79.53           O  
ATOM   2480  CB  ALA C 105       0.786  34.574  32.241  1.00 79.53           C  
ATOM   2481  N   ALA C 106       1.421  37.173  30.547  1.00 76.78           N  
ATOM   2482  CA  ALA C 106       1.188  37.968  29.345  1.00 76.78           C  
ATOM   2483  C   ALA C 106       2.503  38.325  28.659  1.00 76.78           C  
ATOM   2484  O   ALA C 106       2.604  38.270  27.430  1.00 76.78           O  
ATOM   2485  CB  ALA C 106       0.410  39.237  29.688  1.00 76.78           C  
ATOM   2486  N   ILE C 107       3.489  38.614  29.381  1.00 69.85           N  
ATOM   2487  CA  ILE C 107       4.800  38.938  28.831  1.00 69.85           C  
ATOM   2488  C   ILE C 107       5.435  37.684  28.235  1.00 69.85           C  
ATOM   2489  O   ILE C 107       5.976  37.721  27.126  1.00 69.85           O  
ATOM   2490  CB  ILE C 107       5.728  39.549  29.905  1.00 69.85           C  
ATOM   2491  CG1 ILE C 107       5.169  40.889  30.396  1.00 69.85           C  
ATOM   2492  CG2 ILE C 107       7.150  39.716  29.360  1.00 69.85           C  
ATOM   2493  CD1 ILE C 107       5.938  41.492  31.562  1.00 69.85           C  
ATOM   2494  N   TRP C 108       5.266  36.739  28.920  1.00 73.46           N  
ATOM   2495  CA  TRP C 108       5.800  35.479  28.414  1.00 73.46           C  
ATOM   2496  C   TRP C 108       5.026  35.014  27.185  1.00 73.46           C  
ATOM   2497  O   TRP C 108       5.616  34.527  26.218  1.00 73.46           O  
ATOM   2498  CB  TRP C 108       5.755  34.399  29.500  1.00 73.46           C  
ATOM   2499  CG  TRP C 108       6.369  33.095  29.088  1.00 73.46           C  
ATOM   2500  CD1 TRP C 108       7.688  32.746  29.163  1.00 73.46           C  
ATOM   2501  CD2 TRP C 108       5.686  31.968  28.532  1.00 73.46           C  
ATOM   2502  CE2 TRP C 108       6.656  30.968  28.294  1.00 73.46           C  
ATOM   2503  CE3 TRP C 108       4.348  31.705  28.211  1.00 73.46           C  
ATOM   2504  NE1 TRP C 108       7.868  31.467  28.687  1.00 73.46           N  
ATOM   2505  CZ2 TRP C 108       6.327  29.724  27.750  1.00 73.46           C  
ATOM   2506  CZ3 TRP C 108       4.023  30.466  27.670  1.00 73.46           C  
ATOM   2507  CH2 TRP C 108       5.010  29.493  27.446  1.00 73.46           C  
ATOM   2508  N   GLY C 109       3.818  35.081  27.221  1.00 72.10           N  
ATOM   2509  CA  GLY C 109       2.997  34.723  26.075  1.00 72.10           C  
ATOM   2510  C   GLY C 109       3.294  35.558  24.844  1.00 72.10           C  
ATOM   2511  O   GLY C 109       3.299  35.042  23.723  1.00 72.10           O  
ATOM   2512  N   TYR C 110       3.614  36.739  25.083  1.00 69.54           N  
ATOM   2513  CA  TYR C 110       3.912  37.627  23.965  1.00 69.54           C  
ATOM   2514  C   TYR C 110       5.301  37.350  23.402  1.00 69.54           C  
ATOM   2515  O   TYR C 110       5.499  37.362  22.185  1.00 69.54           O  
ATOM   2516  CB  TYR C 110       3.809  39.093  24.399  1.00 69.54           C  
ATOM   2517  CG  TYR C 110       3.764  40.066  23.247  1.00 69.54           C  
ATOM   2518  CD1 TYR C 110       4.916  40.718  22.815  1.00 69.54           C  
ATOM   2519  CD2 TYR C 110       2.569  40.336  22.588  1.00 69.54           C  
ATOM   2520  CE1 TYR C 110       4.880  41.618  21.755  1.00 69.54           C  
ATOM   2521  CE2 TYR C 110       2.521  41.233  21.526  1.00 69.54           C  
ATOM   2522  CZ  TYR C 110       3.679  41.868  21.117  1.00 69.54           C  
ATOM   2523  OH  TYR C 110       3.637  42.758  20.067  1.00 69.54           O  
ATOM   2524  N   SER C 111       6.231  37.056  24.210  1.00 70.30           N  
ATOM   2525  CA  SER C 111       7.593  36.781  23.765  1.00 70.30           C  
ATOM   2526  C   SER C 111       7.689  35.417  23.088  1.00 70.30           C  
ATOM   2527  O   SER C 111       8.527  35.212  22.208  1.00 70.30           O  
ATOM   2528  CB  SER C 111       8.565  36.844  24.943  1.00 70.30           C  
ATOM   2529  OG  SER C 111       9.359  35.671  25.004  1.00 70.30           O  
ATOM   2530  N   HIS C 112       6.816  34.598  23.446  1.00 73.61           N  
ATOM   2531  CA  HIS C 112       6.823  33.256  22.876  1.00 73.61           C  
ATOM   2532  C   HIS C 112       5.517  32.961  22.145  1.00 73.61           C  
ATOM   2533  O   HIS C 112       4.888  31.928  22.385  1.00 73.61           O  
ATOM   2534  CB  HIS C 112       7.062  32.212  23.967  1.00 73.61           C  
ATOM   2535  CG  HIS C 112       8.421  32.290  24.587  1.00 73.61           C  
ATOM   2536  CD2 HIS C 112       9.538  31.556  24.374  1.00 73.61           C  
ATOM   2537  ND1 HIS C 112       8.744  33.214  25.557  1.00 73.61           N  
ATOM   2538  CE1 HIS C 112      10.006  33.044  25.915  1.00 73.61           C  
ATOM   2539  NE2 HIS C 112      10.511  32.045  25.212  1.00 73.61           N  
ATOM   2540  N   LYS C 113       5.185  33.770  21.342  1.00 74.96           N  
ATOM   2541  CA  LYS C 113       3.918  33.673  20.623  1.00 74.96           C  
ATOM   2542  C   LYS C 113       3.876  32.422  19.749  1.00 74.96           C  
ATOM   2543  O   LYS C 113       2.856  31.733  19.690  1.00 74.96           O  
ATOM   2544  CB  LYS C 113       3.688  34.919  19.767  1.00 74.96           C  
ATOM   2545  CG  LYS C 113       4.667  35.066  18.613  1.00 74.96           C  
ATOM   2546  CD  LYS C 113       4.389  36.323  17.799  1.00 74.96           C  
ATOM   2547  CE  LYS C 113       5.373  36.475  16.648  1.00 74.96           C  
ATOM   2548  NZ  LYS C 113       5.035  37.643  15.780  1.00 74.96           N  
ATOM   2549  N   ASP C 114       4.930  32.199  19.107  1.00 76.73           N  
ATOM   2550  CA  ASP C 114       4.962  31.073  18.178  1.00 76.73           C  
ATOM   2551  C   ASP C 114       4.866  29.745  18.924  1.00 76.73           C  
ATOM   2552  O   ASP C 114       4.209  28.811  18.457  1.00 76.73           O  
ATOM   2553  CB  ASP C 114       6.238  31.112  17.334  1.00 76.73           C  
ATOM   2554  CG  ASP C 114       6.311  32.326  16.424  1.00 76.73           C  
ATOM   2555  OD1 ASP C 114       5.253  32.816  15.976  1.00 76.73           O  
ATOM   2556  OD2 ASP C 114       7.437  32.794  16.152  1.00 76.73           O  
ATOM   2557  N   GLU C 115       5.469  29.722  20.044  1.00 74.86           N  
ATOM   2558  CA  GLU C 115       5.387  28.509  20.851  1.00 74.86           C  
ATOM   2559  C   GLU C 115       3.982  28.315  21.415  1.00 74.86           C  
ATOM   2560  O   GLU C 115       3.491  27.187  21.498  1.00 74.86           O  
ATOM   2561  CB  GLU C 115       6.409  28.551  21.991  1.00 74.86           C  
ATOM   2562  CG  GLU C 115       7.448  27.441  21.925  1.00 74.86           C  
ATOM   2563  CD  GLU C 115       8.629  27.669  22.854  1.00 74.86           C  
ATOM   2564  OE1 GLU C 115       9.557  26.829  22.874  1.00 74.86           O  
ATOM   2565  OE2 GLU C 115       8.627  28.697  23.567  1.00 74.86           O  
ATOM   2566  N   VAL C 116       3.362  29.307  21.736  1.00 75.94           N  
ATOM   2567  CA  VAL C 116       1.998  29.244  22.249  1.00 75.94           C  
ATOM   2568  C   VAL C 116       1.047  28.799  21.139  1.00 75.94           C  
ATOM   2569  O   VAL C 116       0.153  27.981  21.370  1.00 75.94           O  
ATOM   2570  CB  VAL C 116       1.545  30.605  22.824  1.00 75.94           C  
ATOM   2571  CG1 VAL C 116       0.059  30.574  23.178  1.00 75.94           C  
ATOM   2572  CG2 VAL C 116       2.382  30.971  24.049  1.00 75.94           C  
ATOM   2573  N   ILE C 117       1.273  29.330  20.050  1.00 78.71           N  
ATOM   2574  CA  ILE C 117       0.448  28.954  18.908  1.00 78.71           C  
ATOM   2575  C   ILE C 117       0.602  27.461  18.630  1.00 78.71           C  
ATOM   2576  O   ILE C 117      -0.388  26.755  18.426  1.00 78.71           O  
ATOM   2577  CB  ILE C 117       0.815  29.774  17.651  1.00 78.71           C  
ATOM   2578  CG1 ILE C 117       0.522  31.262  17.879  1.00 78.71           C  
ATOM   2579  CG2 ILE C 117       0.062  29.250  16.425  1.00 78.71           C  
ATOM   2580  CD1 ILE C 117       1.024  32.170  16.764  1.00 78.71           C  
ATOM   2581  N   LYS C 118       1.745  27.026  18.604  1.00 75.30           N  
ATOM   2582  CA  LYS C 118       2.021  25.614  18.351  1.00 75.30           C  
ATOM   2583  C   LYS C 118       1.392  24.730  19.423  1.00 75.30           C  
ATOM   2584  O   LYS C 118       0.815  23.686  19.115  1.00 75.30           O  
ATOM   2585  CB  LYS C 118       3.528  25.366  18.284  1.00 75.30           C  
ATOM   2586  CG  LYS C 118       3.914  24.103  17.527  1.00 75.30           C  
ATOM   2587  CD  LYS C 118       5.427  23.941  17.444  1.00 75.30           C  
ATOM   2588  CE  LYS C 118       5.814  22.643  16.748  1.00 75.30           C  
ATOM   2589  NZ  LYS C 118       7.296  22.485  16.658  1.00 75.30           N  
ATOM   2590  N   GLU C 119       1.474  25.180  20.643  1.00 75.02           N  
ATOM   2591  CA  GLU C 119       0.889  24.408  21.735  1.00 75.02           C  
ATOM   2592  C   GLU C 119      -0.634  24.374  21.633  1.00 75.02           C  
ATOM   2593  O   GLU C 119      -1.257  23.347  21.908  1.00 75.02           O  
ATOM   2594  CB  GLU C 119       1.313  24.984  23.088  1.00 75.02           C  
ATOM   2595  CG  GLU C 119       2.146  24.028  23.929  1.00 75.02           C  
ATOM   2596  CD  GLU C 119       2.197  24.410  25.400  1.00 75.02           C  
ATOM   2597  OE1 GLU C 119       2.837  23.684  26.194  1.00 75.02           O  
ATOM   2598  OE2 GLU C 119       1.588  25.442  25.761  1.00 75.02           O  
ATOM   2599  N   VAL C 120      -1.185  25.424  21.187  1.00 77.55           N  
ATOM   2600  CA  VAL C 120      -2.634  25.483  21.028  1.00 77.55           C  
ATOM   2601  C   VAL C 120      -3.059  24.625  19.838  1.00 77.55           C  
ATOM   2602  O   VAL C 120      -4.088  23.948  19.889  1.00 77.55           O  
ATOM   2603  CB  VAL C 120      -3.125  26.936  20.839  1.00 77.55           C  
ATOM   2604  CG1 VAL C 120      -4.610  26.962  20.479  1.00 77.55           C  
ATOM   2605  CG2 VAL C 120      -2.864  27.754  22.102  1.00 77.55           C  
ATOM   2606  N   GLN C 121      -2.367  24.720  18.941  1.00 79.95           N  
ATOM   2607  CA  GLN C 121      -2.652  23.868  17.792  1.00 79.95           C  
ATOM   2608  C   GLN C 121      -2.524  22.392  18.157  1.00 79.95           C  
ATOM   2609  O   GLN C 121      -3.331  21.567  17.724  1.00 79.95           O  
ATOM   2610  CB  GLN C 121      -1.717  24.204  16.628  1.00 79.95           C  
ATOM   2611  CG  GLN C 121      -2.027  25.534  15.956  1.00 79.95           C  
ATOM   2612  CD  GLN C 121      -1.046  25.875  14.850  1.00 79.95           C  
ATOM   2613  NE2 GLN C 121      -1.446  26.775  13.958  1.00 79.95           N  
ATOM   2614  OE1 GLN C 121       0.065  25.336  14.799  1.00 79.95           O  
ATOM   2615  N   GLU C 122      -1.571  22.092  18.893  1.00 72.96           N  
ATOM   2616  CA  GLU C 122      -1.383  20.716  19.342  1.00 72.96           C  
ATOM   2617  C   GLU C 122      -2.497  20.289  20.292  1.00 72.96           C  
ATOM   2618  O   GLU C 122      -2.928  19.133  20.272  1.00 72.96           O  
ATOM   2619  CB  GLU C 122      -0.020  20.555  20.021  1.00 72.96           C  
ATOM   2620  CG  GLU C 122       0.617  19.191  19.806  1.00 72.96           C  
ATOM   2621  CD  GLU C 122       2.113  19.261  19.545  1.00 72.96           C  
ATOM   2622  OE1 GLU C 122       2.728  18.211  19.252  1.00 72.96           O  
ATOM   2623  OE2 GLU C 122       2.674  20.376  19.636  1.00 72.96           O  
ATOM   2624  N   PHE C 123      -2.848  21.140  21.046  1.00 75.26           N  
ATOM   2625  CA  PHE C 123      -3.990  20.878  21.914  1.00 75.26           C  
ATOM   2626  C   PHE C 123      -5.234  20.567  21.092  1.00 75.26           C  
ATOM   2627  O   PHE C 123      -5.947  19.601  21.374  1.00 75.26           O  
ATOM   2628  CB  PHE C 123      -4.253  22.074  22.835  1.00 75.26           C  
ATOM   2629  CG  PHE C 123      -5.490  21.929  23.678  1.00 75.26           C  
ATOM   2630  CD1 PHE C 123      -6.654  22.616  23.354  1.00 75.26           C  
ATOM   2631  CD2 PHE C 123      -5.490  21.105  24.797  1.00 75.26           C  
ATOM   2632  CE1 PHE C 123      -7.801  22.484  24.133  1.00 75.26           C  
ATOM   2633  CE2 PHE C 123      -6.632  20.969  25.581  1.00 75.26           C  
ATOM   2634  CZ  PHE C 123      -7.786  21.660  25.248  1.00 75.26           C  
ATOM   2635  N   TYR C 124      -5.452  21.314  20.124  1.00 78.66           N  
ATOM   2636  CA  TYR C 124      -6.596  21.077  19.252  1.00 78.66           C  
ATOM   2637  C   TYR C 124      -6.457  19.749  18.517  1.00 78.66           C  
ATOM   2638  O   TYR C 124      -7.421  18.988  18.409  1.00 78.66           O  
ATOM   2639  CB  TYR C 124      -6.748  22.219  18.243  1.00 78.66           C  
ATOM   2640  CG  TYR C 124      -7.788  21.956  17.181  1.00 78.66           C  
ATOM   2641  CD1 TYR C 124      -7.418  21.579  15.892  1.00 78.66           C  
ATOM   2642  CD2 TYR C 124      -9.145  22.086  17.464  1.00 78.66           C  
ATOM   2643  CE1 TYR C 124      -8.373  21.339  14.910  1.00 78.66           C  
ATOM   2644  CE2 TYR C 124     -10.109  21.848  16.490  1.00 78.66           C  
ATOM   2645  CZ  TYR C 124      -9.714  21.474  15.218  1.00 78.66           C  
ATOM   2646  OH  TYR C 124     -10.663  21.237  14.250  1.00 78.66           O  
ATOM   2647  N   LYS C 125      -5.370  19.617  18.041  1.00 74.46           N  
ATOM   2648  CA  LYS C 125      -5.138  18.378  17.303  1.00 74.46           C  
ATOM   2649  C   LYS C 125      -5.377  17.158  18.188  1.00 74.46           C  
ATOM   2650  O   LYS C 125      -6.023  16.197  17.767  1.00 74.46           O  
ATOM   2651  CB  LYS C 125      -3.715  18.348  16.741  1.00 74.46           C  
ATOM   2652  CG  LYS C 125      -3.461  17.211  15.764  1.00 74.46           C  
ATOM   2653  CD  LYS C 125      -2.049  17.267  15.195  1.00 74.46           C  
ATOM   2654  CE  LYS C 125      -1.770  16.092  14.269  1.00 74.46           C  
ATOM   2655  NZ  LYS C 125      -0.379  16.132  13.726  1.00 74.46           N  
ATOM   2656  N   ASP C 126      -4.917  17.162  19.352  1.00 73.59           N  
ATOM   2657  CA  ASP C 126      -5.105  16.057  20.286  1.00 73.59           C  
ATOM   2658  C   ASP C 126      -6.572  15.924  20.691  1.00 73.59           C  
ATOM   2659  O   ASP C 126      -7.103  14.815  20.767  1.00 73.59           O  
ATOM   2660  CB  ASP C 126      -4.232  16.249  21.528  1.00 73.59           C  
ATOM   2661  CG  ASP C 126      -3.845  14.938  22.188  1.00 73.59           C  
ATOM   2662  OD1 ASP C 126      -3.969  13.872  21.547  1.00 73.59           O  
ATOM   2663  OD2 ASP C 126      -3.411  14.970  23.361  1.00 73.59           O  
ATOM   2664  N   THR C 127      -7.167  17.021  20.882  1.00 72.84           N  
ATOM   2665  CA  THR C 127      -8.580  17.029  21.242  1.00 72.84           C  
ATOM   2666  C   THR C 127      -9.437  16.532  20.080  1.00 72.84           C  
ATOM   2667  O   THR C 127     -10.380  15.765  20.282  1.00 72.84           O  
ATOM   2668  CB  THR C 127      -9.043  18.438  21.657  1.00 72.84           C  
ATOM   2669  CG2 THR C 127     -10.442  18.401  22.265  1.00 72.84           C  
ATOM   2670  OG1 THR C 127      -8.129  18.970  22.623  1.00 72.84           O  
ATOM   2671  N   TYR C 128      -9.094  16.974  18.974  1.00 75.03           N  
ATOM   2672  CA  TYR C 128      -9.812  16.561  17.772  1.00 75.03           C  
ATOM   2673  C   TYR C 128      -9.708  15.055  17.566  1.00 75.03           C  
ATOM   2674  O   TYR C 128     -10.713  14.386  17.313  1.00 75.03           O  
ATOM   2675  CB  TYR C 128      -9.268  17.295  16.543  1.00 75.03           C  
ATOM   2676  CG  TYR C 128      -9.870  16.825  15.240  1.00 75.03           C  
ATOM   2677  CD1 TYR C 128      -9.176  15.954  14.404  1.00 75.03           C  
ATOM   2678  CD2 TYR C 128     -11.133  17.252  14.845  1.00 75.03           C  
ATOM   2679  CE1 TYR C 128      -9.726  15.520  13.202  1.00 75.03           C  
ATOM   2680  CE2 TYR C 128     -11.693  16.824  13.645  1.00 75.03           C  
ATOM   2681  CZ  TYR C 128     -10.983  15.960  12.832  1.00 75.03           C  
ATOM   2682  OH  TYR C 128     -11.532  15.533  11.644  1.00 75.03           O  
ATOM   2683  N   ASN C 129      -8.596  14.482  17.684  1.00 71.53           N  
ATOM   2684  CA  ASN C 129      -8.391  13.055  17.456  1.00 71.53           C  
ATOM   2685  C   ASN C 129      -9.069  12.213  18.534  1.00 71.53           C  
ATOM   2686  O   ASN C 129      -9.598  11.138  18.244  1.00 71.53           O  
ATOM   2687  CB  ASN C 129      -6.897  12.732  17.393  1.00 71.53           C  
ATOM   2688  CG  ASN C 129      -6.258  13.176  16.092  1.00 71.53           C  
ATOM   2689  ND2 ASN C 129      -4.943  13.356  16.107  1.00 71.53           N  
ATOM   2690  OD1 ASN C 129      -6.942  13.358  15.080  1.00 71.53           O  
ATOM   2691  N   LYS C 130      -9.171  12.744  19.612  1.00 68.31           N  
ATOM   2692  CA  LYS C 130      -9.778  11.987  20.703  1.00 68.31           C  
ATOM   2693  C   LYS C 130     -11.297  12.133  20.694  1.00 68.31           C  
ATOM   2694  O   LYS C 130     -12.019  11.179  20.995  1.00 68.31           O  
ATOM   2695  CB  LYS C 130      -9.215  12.442  22.049  1.00 68.31           C  
ATOM   2696  CG  LYS C 130      -7.827  11.898  22.356  1.00 68.31           C  
ATOM   2697  CD  LYS C 130      -7.318  12.391  23.704  1.00 68.31           C  
ATOM   2698  CE  LYS C 130      -5.911  11.884  23.991  1.00 68.31           C  
ATOM   2699  NZ  LYS C 130      -5.335  12.513  25.217  1.00 68.31           N  
ATOM   2700  N   LEU C 131     -11.691  13.290  20.292  1.00 67.37           N  
ATOM   2701  CA  LEU C 131     -13.121  13.562  20.390  1.00 67.37           C  
ATOM   2702  C   LEU C 131     -13.838  13.170  19.103  1.00 67.37           C  
ATOM   2703  O   LEU C 131     -15.050  12.938  19.109  1.00 67.37           O  
ATOM   2704  CB  LEU C 131     -13.364  15.043  20.694  1.00 67.37           C  
ATOM   2705  CG  LEU C 131     -13.330  15.447  22.169  1.00 67.37           C  
ATOM   2706  CD1 LEU C 131     -12.390  16.630  22.372  1.00 67.37           C  
ATOM   2707  CD2 LEU C 131     -14.734  15.780  22.665  1.00 67.37           C  
ATOM   2708  N   LYS C 132     -13.091  13.138  18.082  1.00 64.80           N  
ATOM   2709  CA  LYS C 132     -13.717  12.793  16.808  1.00 64.80           C  
ATOM   2710  C   LYS C 132     -14.283  11.377  16.839  1.00 64.80           C  
ATOM   2711  O   LYS C 132     -15.262  11.078  16.150  1.00 64.80           O  
ATOM   2712  CB  LYS C 132     -12.714  12.933  15.662  1.00 64.80           C  
ATOM   2713  CG  LYS C 132     -13.140  12.237  14.377  1.00 64.80           C  
ATOM   2714  CD  LYS C 132     -12.084  12.379  13.289  1.00 64.80           C  
ATOM   2715  CE  LYS C 132     -12.493  11.650  12.015  1.00 64.80           C  
ATOM   2716  NZ  LYS C 132     -11.478  11.815  10.933  1.00 64.80           N  
ATOM   2717  N   THR C 133     -13.728  10.598  17.524  1.00 57.90           N  
ATOM   2718  CA  THR C 133     -14.133   9.196  17.525  1.00 57.90           C  
ATOM   2719  C   THR C 133     -15.211   8.944  18.575  1.00 57.90           C  
ATOM   2720  O   THR C 133     -15.815   7.871  18.608  1.00 57.90           O  
ATOM   2721  CB  THR C 133     -12.932   8.268  17.787  1.00 57.90           C  
ATOM   2722  CG2 THR C 133     -11.970   8.265  16.602  1.00 57.90           C  
ATOM   2723  OG1 THR C 133     -12.233   8.719  18.954  1.00 57.90           O  
ATOM   2724  N   LYS C 134     -15.367   9.872  19.354  1.00 58.80           N  
ATOM   2725  CA  LYS C 134     -16.278   9.599  20.462  1.00 58.80           C  
ATOM   2726  C   LYS C 134     -17.686  10.095  20.150  1.00 58.80           C  
ATOM   2727  O   LYS C 134     -17.904  10.768  19.141  1.00 58.80           O  
ATOM   2728  CB  LYS C 134     -15.767  10.247  21.750  1.00 58.80           C  
ATOM   2729  CG  LYS C 134     -14.466   9.651  22.268  1.00 58.80           C  
ATOM   2730  CD  LYS C 134     -14.426   9.636  23.791  1.00 58.80           C  
ATOM   2731  CE  LYS C 134     -13.144   9.000  24.310  1.00 58.80           C  
ATOM   2732  NZ  LYS C 134     -13.059   9.061  25.801  1.00 58.80           N  
ATOM   2733  N   ASP C 135     -18.633   9.682  21.115  1.00 58.31           N  
ATOM   2734  CA  ASP C 135     -20.068   9.874  20.926  1.00 58.31           C  
ATOM   2735  C   ASP C 135     -20.461  11.333  21.141  1.00 58.31           C  
ATOM   2736  O   ASP C 135     -19.602  12.183  21.383  1.00 58.31           O  
ATOM   2737  CB  ASP C 135     -20.860   8.969  21.873  1.00 58.31           C  
ATOM   2738  CG  ASP C 135     -20.798   7.503  21.484  1.00 58.31           C  
ATOM   2739  OD1 ASP C 135     -20.480   7.195  20.315  1.00 58.31           O  
ATOM   2740  OD2 ASP C 135     -21.072   6.648  22.353  1.00 58.31           O  
ATOM   2741  N   GLU C 136     -21.788  11.758  21.093  1.00 58.93           N  
ATOM   2742  CA  GLU C 136     -22.577  12.970  20.902  1.00 58.93           C  
ATOM   2743  C   GLU C 136     -22.103  14.089  21.824  1.00 58.93           C  
ATOM   2744  O   GLU C 136     -21.833  15.202  21.370  1.00 58.93           O  
ATOM   2745  CB  GLU C 136     -24.063  12.687  21.140  1.00 58.93           C  
ATOM   2746  CG  GLU C 136     -24.885  12.599  19.863  1.00 58.93           C  
ATOM   2747  CD  GLU C 136     -26.381  12.509  20.116  1.00 58.93           C  
ATOM   2748  OE1 GLU C 136     -27.164  12.516  19.140  1.00 58.93           O  
ATOM   2749  OE2 GLU C 136     -26.774  12.434  21.302  1.00 58.93           O  
ATOM   2750  N   PRO C 137     -22.003  13.922  23.039  1.00 62.02           N  
ATOM   2751  CA  PRO C 137     -21.715  15.158  23.772  1.00 62.02           C  
ATOM   2752  C   PRO C 137     -20.310  15.690  23.502  1.00 62.02           C  
ATOM   2753  O   PRO C 137     -20.099  16.906  23.487  1.00 62.02           O  
ATOM   2754  CB  PRO C 137     -21.869  14.742  25.237  1.00 62.02           C  
ATOM   2755  CG  PRO C 137     -22.116  13.269  25.193  1.00 62.02           C  
ATOM   2756  CD  PRO C 137     -22.181  12.840  23.755  1.00 62.02           C  
ATOM   2757  N   GLN C 138     -19.467  14.839  23.307  1.00 63.65           N  
ATOM   2758  CA  GLN C 138     -18.098  15.252  23.014  1.00 63.65           C  
ATOM   2759  C   GLN C 138     -17.993  15.854  21.616  1.00 63.65           C  
ATOM   2760  O   GLN C 138     -17.257  16.820  21.404  1.00 63.65           O  
ATOM   2761  CB  GLN C 138     -17.139  14.070  23.151  1.00 63.65           C  
ATOM   2762  CG  GLN C 138     -16.982  13.567  24.580  1.00 63.65           C  
ATOM   2763  CD  GLN C 138     -18.050  12.561  24.968  1.00 63.65           C  
ATOM   2764  NE2 GLN C 138     -17.901  11.963  26.146  1.00 63.65           N  
ATOM   2765  OE1 GLN C 138     -19.001  12.324  24.217  1.00 63.65           O  
ATOM   2766  N   ARG C 139     -18.762  15.484  20.861  1.00 66.62           N  
ATOM   2767  CA  ARG C 139     -18.809  16.062  19.523  1.00 66.62           C  
ATOM   2768  C   ARG C 139     -19.403  17.466  19.553  1.00 66.62           C  
ATOM   2769  O   ARG C 139     -19.016  18.327  18.760  1.00 66.62           O  
ATOM   2770  CB  ARG C 139     -19.621  15.170  18.580  1.00 66.62           C  
ATOM   2771  CG  ARG C 139     -18.796  14.105  17.878  1.00 66.62           C  
ATOM   2772  CD  ARG C 139     -19.629  13.311  16.881  1.00 66.62           C  
ATOM   2773  NE  ARG C 139     -18.968  12.069  16.493  1.00 66.62           N  
ATOM   2774  CZ  ARG C 139     -19.426  11.221  15.576  1.00 66.62           C  
ATOM   2775  NH1 ARG C 139     -20.561  11.466  14.933  1.00 66.62           N  
ATOM   2776  NH2 ARG C 139     -18.744  10.119  15.300  1.00 66.62           N  
ATOM   2777  N   GLU C 140     -20.143  17.634  20.476  1.00 67.33           N  
ATOM   2778  CA  GLU C 140     -20.735  18.959  20.638  1.00 67.33           C  
ATOM   2779  C   GLU C 140     -19.706  19.965  21.145  1.00 67.33           C  
ATOM   2780  O   GLU C 140     -19.746  21.141  20.776  1.00 67.33           O  
ATOM   2781  CB  GLU C 140     -21.929  18.901  21.593  1.00 67.33           C  
ATOM   2782  CG  GLU C 140     -23.232  18.485  20.925  1.00 67.33           C  
ATOM   2783  CD  GLU C 140     -23.831  19.573  20.049  1.00 67.33           C  
ATOM   2784  OE1 GLU C 140     -24.618  19.248  19.130  1.00 67.33           O  
ATOM   2785  OE2 GLU C 140     -23.511  20.759  20.282  1.00 67.33           O  
ATOM   2786  N   THR C 141     -18.857  19.464  21.944  1.00 69.93           N  
ATOM   2787  CA  THR C 141     -17.774  20.328  22.405  1.00 69.93           C  
ATOM   2788  C   THR C 141     -16.853  20.702  21.248  1.00 69.93           C  
ATOM   2789  O   THR C 141     -16.430  21.855  21.132  1.00 69.93           O  
ATOM   2790  CB  THR C 141     -16.956  19.650  23.519  1.00 69.93           C  
ATOM   2791  CG2 THR C 141     -15.974  20.630  24.154  1.00 69.93           C  
ATOM   2792  OG1 THR C 141     -17.847  19.161  24.530  1.00 69.93           O  
ATOM   2793  N   LEU C 142     -16.768  19.770  20.477  1.00 75.62           N  
ATOM   2794  CA  LEU C 142     -15.950  20.040  19.299  1.00 75.62           C  
ATOM   2795  C   LEU C 142     -16.673  20.980  18.340  1.00 75.62           C  
ATOM   2796  O   LEU C 142     -16.049  21.857  17.736  1.00 75.62           O  
ATOM   2797  CB  LEU C 142     -15.596  18.734  18.583  1.00 75.62           C  
ATOM   2798  CG  LEU C 142     -14.249  18.701  17.859  1.00 75.62           C  
ATOM   2799  CD1 LEU C 142     -13.162  18.169  18.786  1.00 75.62           C  
ATOM   2800  CD2 LEU C 142     -14.341  17.854  16.594  1.00 75.62           C  
ATOM   2801  N   LYS C 143     -17.906  20.843  18.298  1.00 73.64           N  
ATOM   2802  CA  LYS C 143     -18.711  21.726  17.458  1.00 73.64           C  
ATOM   2803  C   LYS C 143     -18.712  23.151  18.003  1.00 73.64           C  
ATOM   2804  O   LYS C 143     -18.689  24.116  17.235  1.00 73.64           O  
ATOM   2805  CB  LYS C 143     -20.144  21.204  17.353  1.00 73.64           C  
ATOM   2806  CG  LYS C 143     -20.857  21.609  16.069  1.00 73.64           C  
ATOM   2807  CD  LYS C 143     -22.251  21.003  15.990  1.00 73.64           C  
ATOM   2808  CE  LYS C 143     -22.984  21.446  14.730  1.00 73.64           C  
ATOM   2809  NZ  LYS C 143     -24.358  20.865  14.653  1.00 73.64           N  
ATOM   2810  N   ALA C 144     -18.623  23.228  19.235  1.00 73.09           N  
ATOM   2811  CA  ALA C 144     -18.599  24.545  19.867  1.00 73.09           C  
ATOM   2812  C   ALA C 144     -17.283  25.265  19.584  1.00 73.09           C  
ATOM   2813  O   ALA C 144     -17.271  26.472  19.330  1.00 73.09           O  
ATOM   2814  CB  ALA C 144     -18.818  24.416  21.373  1.00 73.09           C  
ATOM   2815  N   ILE C 145     -16.341  24.521  19.525  1.00 73.33           N  
ATOM   2816  CA  ILE C 145     -15.035  25.096  19.221  1.00 73.33           C  
ATOM   2817  C   ILE C 145     -14.980  25.499  17.749  1.00 73.33           C  
ATOM   2818  O   ILE C 145     -14.471  26.571  17.411  1.00 73.33           O  
ATOM   2819  CB  ILE C 145     -13.893  24.109  19.549  1.00 73.33           C  
ATOM   2820  CG1 ILE C 145     -13.822  23.859  21.060  1.00 73.33           C  
ATOM   2821  CG2 ILE C 145     -12.556  24.634  19.017  1.00 73.33           C  
ATOM   2822  CD1 ILE C 145     -12.851  22.757  21.460  1.00 73.33           C  
ATOM   2823  N   HIS C 146     -15.572  24.682  17.016  1.00 77.29           N  
ATOM   2824  CA  HIS C 146     -15.585  24.977  15.587  1.00 77.29           C  
ATOM   2825  C   HIS C 146     -16.457  26.190  15.283  1.00 77.29           C  
ATOM   2826  O   HIS C 146     -16.113  27.007  14.425  1.00 77.29           O  
ATOM   2827  CB  HIS C 146     -16.079  23.764  14.796  1.00 77.29           C  
ATOM   2828  CG  HIS C 146     -15.108  22.626  14.773  1.00 77.29           C  
ATOM   2829  CD2 HIS C 146     -13.824  22.545  15.195  1.00 77.29           C  
ATOM   2830  ND1 HIS C 146     -15.426  21.386  14.263  1.00 77.29           N  
ATOM   2831  CE1 HIS C 146     -14.376  20.590  14.374  1.00 77.29           C  
ATOM   2832  NE2 HIS C 146     -13.391  21.269  14.937  1.00 77.29           N  
ATOM   2833  N   TYR C 147     -17.485  26.287  15.966  1.00 73.46           N  
ATOM   2834  CA  TYR C 147     -18.362  27.442  15.806  1.00 73.46           C  
ATOM   2835  C   TYR C 147     -17.679  28.716  16.287  1.00 73.46           C  
ATOM   2836  O   TYR C 147     -17.770  29.760  15.636  1.00 73.46           O  
ATOM   2837  CB  TYR C 147     -19.672  27.230  16.571  1.00 73.46           C  
ATOM   2838  CG  TYR C 147     -20.783  28.159  16.140  1.00 73.46           C  
ATOM   2839  CD1 TYR C 147     -21.015  29.358  16.810  1.00 73.46           C  
ATOM   2840  CD2 TYR C 147     -21.601  27.837  15.062  1.00 73.46           C  
ATOM   2841  CE1 TYR C 147     -22.037  30.214  16.417  1.00 73.46           C  
ATOM   2842  CE2 TYR C 147     -22.628  28.687  14.662  1.00 73.46           C  
ATOM   2843  CZ  TYR C 147     -22.837  29.872  15.343  1.00 73.46           C  
ATOM   2844  OH  TYR C 147     -23.852  30.716  14.951  1.00 73.46           O  
ATOM   2845  N   ALA C 148     -16.877  28.596  17.331  1.00 72.75           N  
ATOM   2846  CA  ALA C 148     -16.211  29.763  17.903  1.00 72.75           C  
ATOM   2847  C   ALA C 148     -15.057  30.225  17.017  1.00 72.75           C  
ATOM   2848  O   ALA C 148     -14.850  31.427  16.833  1.00 72.75           O  
ATOM   2849  CB  ALA C 148     -15.705  29.452  19.310  1.00 72.75           C  
ATOM   2850  N   LEU C 149     -14.422  29.280  16.390  1.00 74.79           N  
ATOM   2851  CA  LEU C 149     -13.261  29.603  15.568  1.00 74.79           C  
ATOM   2852  C   LEU C 149     -13.630  29.626  14.089  1.00 74.79           C  
ATOM   2853  O   LEU C 149     -12.801  29.966  13.242  1.00 74.79           O  
ATOM   2854  CB  LEU C 149     -12.136  28.592  15.809  1.00 74.79           C  
ATOM   2855  CG  LEU C 149     -11.452  28.653  17.176  1.00 74.79           C  
ATOM   2856  CD1 LEU C 149     -10.583  27.418  17.388  1.00 74.79           C  
ATOM   2857  CD2 LEU C 149     -10.622  29.925  17.302  1.00 74.79           C  
ATOM   2858  N   ASN C 150     -14.971  29.367  13.807  1.00 75.47           N  
ATOM   2859  CA  ASN C 150     -15.421  29.290  12.421  1.00 75.47           C  
ATOM   2860  C   ASN C 150     -14.477  28.444  11.572  1.00 75.47           C  
ATOM   2861  O   ASN C 150     -14.026  28.883  10.512  1.00 75.47           O  
ATOM   2862  CB  ASN C 150     -15.561  30.691  11.824  1.00 75.47           C  
ATOM   2863  CG  ASN C 150     -16.514  30.730  10.645  1.00 75.47           C  
ATOM   2864  ND2 ASN C 150     -16.482  31.824   9.893  1.00 75.47           N  
ATOM   2865  OD1 ASN C 150     -17.272  29.786  10.412  1.00 75.47           O  
ATOM   2866  N   CYS C 151     -14.042  27.405  12.152  1.00 76.66           N  
ATOM   2867  CA  CYS C 151     -13.152  26.475  11.465  1.00 76.66           C  
ATOM   2868  C   CYS C 151     -13.667  25.045  11.573  1.00 76.66           C  
ATOM   2869  O   CYS C 151     -14.673  24.792  12.239  1.00 76.66           O  
ATOM   2870  CB  CYS C 151     -11.739  26.563  12.041  1.00 76.66           C  
ATOM   2871  SG  CYS C 151     -11.591  25.905  13.716  1.00 76.66           S  
ATOM   2872  N   CYS C 152     -13.074  24.196  10.698  1.00 74.69           N  
ATOM   2873  CA  CYS C 152     -13.480  22.796  10.749  1.00 74.69           C  
ATOM   2874  C   CYS C 152     -12.301  21.875  10.459  1.00 74.69           C  
ATOM   2875  O   CYS C 152     -11.665  21.986   9.410  1.00 74.69           O  
ATOM   2876  CB  CYS C 152     -14.605  22.528   9.752  1.00 74.69           C  
ATOM   2877  SG  CYS C 152     -15.393  20.915   9.957  1.00 74.69           S  
ATOM   2878  N   GLY C 153     -11.918  20.955  11.546  1.00 69.05           N  
ATOM   2879  CA  GLY C 153     -10.986  19.853  11.362  1.00 69.05           C  
ATOM   2880  C   GLY C 153      -9.546  20.309  11.210  1.00 69.05           C  
ATOM   2881  O   GLY C 153      -9.237  21.485  11.418  1.00 69.05           O  
ATOM   2882  N   LEU C 154      -8.683  19.432  11.256  1.00 63.09           N  
ATOM   2883  CA  LEU C 154      -7.250  19.691  11.167  1.00 63.09           C  
ATOM   2884  C   LEU C 154      -6.869  20.165   9.769  1.00 63.09           C  
ATOM   2885  O   LEU C 154      -6.285  21.240   9.611  1.00 63.09           O  
ATOM   2886  CB  LEU C 154      -6.455  18.432  11.524  1.00 63.09           C  
ATOM   2887  CG  LEU C 154      -6.392  18.069  13.009  1.00 63.09           C  
ATOM   2888  CD1 LEU C 154      -6.171  16.570  13.179  1.00 63.09           C  
ATOM   2889  CD2 LEU C 154      -5.291  18.860  13.707  1.00 63.09           C  
ATOM   2890  N   ALA C 155      -6.821  19.329   8.891  1.00 55.79           N  
ATOM   2891  CA  ALA C 155      -6.467  19.678   7.517  1.00 55.79           C  
ATOM   2892  C   ALA C 155      -7.706  19.726   6.627  1.00 55.79           C  
ATOM   2893  O   ALA C 155      -8.724  19.101   6.935  1.00 55.79           O  
ATOM   2894  CB  ALA C 155      -5.454  18.681   6.959  1.00 55.79           C  
ATOM   2895  N   GLY C 156      -8.417  20.851   6.222  1.00 54.23           N  
ATOM   2896  CA  GLY C 156      -9.431  20.889   5.180  1.00 54.23           C  
ATOM   2897  C   GLY C 156      -9.731  19.524   4.591  1.00 54.23           C  
ATOM   2898  O   GLY C 156     -10.036  19.409   3.402  1.00 54.23           O  
ATOM   2899  N   GLY C 157      -9.408  18.433   5.324  1.00 51.88           N  
ATOM   2900  CA  GLY C 157      -9.543  17.114   4.726  1.00 51.88           C  
ATOM   2901  C   GLY C 157     -10.985  16.667   4.582  1.00 51.88           C  
ATOM   2902  O   GLY C 157     -11.908  17.457   4.790  1.00 51.88           O  
ATOM   2903  N   VAL C 158     -11.113  15.369   4.082  1.00 58.42           N  
ATOM   2904  CA  VAL C 158     -12.293  14.604   3.692  1.00 58.42           C  
ATOM   2905  C   VAL C 158     -13.244  14.479   4.881  1.00 58.42           C  
ATOM   2906  O   VAL C 158     -14.465  14.454   4.707  1.00 58.42           O  
ATOM   2907  CB  VAL C 158     -11.911  13.201   3.166  1.00 58.42           C  
ATOM   2908  CG1 VAL C 158     -13.147  12.464   2.652  1.00 58.42           C  
ATOM   2909  CG2 VAL C 158     -10.856  13.312   2.068  1.00 58.42           C  
ATOM   2910  N   GLU C 159     -12.695  14.714   6.069  1.00 60.48           N  
ATOM   2911  CA  GLU C 159     -13.499  14.418   7.251  1.00 60.48           C  
ATOM   2912  C   GLU C 159     -14.567  15.484   7.474  1.00 60.48           C  
ATOM   2913  O   GLU C 159     -15.611  15.210   8.072  1.00 60.48           O  
ATOM   2914  CB  GLU C 159     -12.609  14.297   8.491  1.00 60.48           C  
ATOM   2915  CG  GLU C 159     -11.891  12.960   8.605  1.00 60.48           C  
ATOM   2916  CD  GLU C 159     -11.038  12.841   9.858  1.00 60.48           C  
ATOM   2917  OE1 GLU C 159     -10.417  11.776  10.071  1.00 60.48           O  
ATOM   2918  OE2 GLU C 159     -10.992  13.822  10.634  1.00 60.48           O  
ATOM   2919  N   GLN C 160     -14.253  16.625   6.961  1.00 60.89           N  
ATOM   2920  CA  GLN C 160     -15.216  17.708   7.125  1.00 60.89           C  
ATOM   2921  C   GLN C 160     -16.540  17.376   6.443  1.00 60.89           C  
ATOM   2922  O   GLN C 160     -17.598  17.843   6.870  1.00 60.89           O  
ATOM   2923  CB  GLN C 160     -14.653  19.017   6.570  1.00 60.89           C  
ATOM   2924  CG  GLN C 160     -13.615  19.672   7.471  1.00 60.89           C  
ATOM   2925  CD  GLN C 160     -12.984  20.901   6.844  1.00 60.89           C  
ATOM   2926  NE2 GLN C 160     -12.115  21.569   7.594  1.00 60.89           N  
ATOM   2927  OE1 GLN C 160     -13.275  21.245   5.694  1.00 60.89           O  
ATOM   2928  N   PHE C 161     -16.376  16.614   5.515  1.00 60.42           N  
ATOM   2929  CA  PHE C 161     -17.549  16.321   4.698  1.00 60.42           C  
ATOM   2930  C   PHE C 161     -18.248  15.058   5.189  1.00 60.42           C  
ATOM   2931  O   PHE C 161     -19.398  14.799   4.828  1.00 60.42           O  
ATOM   2932  CB  PHE C 161     -17.155  16.164   3.226  1.00 60.42           C  
ATOM   2933  CG  PHE C 161     -16.609  17.423   2.608  1.00 60.42           C  
ATOM   2934  CD1 PHE C 161     -17.463  18.430   2.176  1.00 60.42           C  
ATOM   2935  CD2 PHE C 161     -15.239  17.598   2.457  1.00 60.42           C  
ATOM   2936  CE1 PHE C 161     -16.959  19.595   1.602  1.00 60.42           C  
ATOM   2937  CE2 PHE C 161     -14.729  18.760   1.886  1.00 60.42           C  
ATOM   2938  CZ  PHE C 161     -15.591  19.757   1.458  1.00 60.42           C  
ATOM   2939  N   ILE C 162     -17.528  14.308   6.128  1.00 58.18           N  
ATOM   2940  CA  ILE C 162     -18.076  13.045   6.610  1.00 58.18           C  
ATOM   2941  C   ILE C 162     -18.728  13.253   7.976  1.00 58.18           C  
ATOM   2942  O   ILE C 162     -19.828  12.757   8.228  1.00 58.18           O  
ATOM   2943  CB  ILE C 162     -16.988  11.952   6.697  1.00 58.18           C  
ATOM   2944  CG1 ILE C 162     -16.321  11.752   5.330  1.00 58.18           C  
ATOM   2945  CG2 ILE C 162     -17.581  10.638   7.215  1.00 58.18           C  
ATOM   2946  CD1 ILE C 162     -15.046  10.924   5.378  1.00 58.18           C  
ATOM   2947  N   SER C 163     -17.991  13.999   8.772  1.00 58.83           N  
ATOM   2948  CA  SER C 163     -18.498  14.140  10.134  1.00 58.83           C  
ATOM   2949  C   SER C 163     -19.223  15.468  10.318  1.00 58.83           C  
ATOM   2950  O   SER C 163     -18.894  16.458   9.662  1.00 58.83           O  
ATOM   2951  CB  SER C 163     -17.356  14.028  11.146  1.00 58.83           C  
ATOM   2952  OG  SER C 163     -16.393  15.046  10.933  1.00 58.83           O  
ATOM   2953  N   ASP C 164     -20.384  15.377  10.762  1.00 61.81           N  
ATOM   2954  CA  ASP C 164     -21.212  16.534  11.084  1.00 61.81           C  
ATOM   2955  C   ASP C 164     -20.586  17.364  12.202  1.00 61.81           C  
ATOM   2956  O   ASP C 164     -21.169  17.504  13.280  1.00 61.81           O  
ATOM   2957  CB  ASP C 164     -22.621  16.092  11.484  1.00 61.81           C  
ATOM   2958  CG  ASP C 164     -23.659  17.189  11.310  1.00 61.81           C  
ATOM   2959  OD1 ASP C 164     -23.323  18.267  10.774  1.00 61.81           O  
ATOM   2960  OD2 ASP C 164     -24.821  16.972  11.717  1.00 61.81           O  
ATOM   2961  N   ILE C 165     -19.367  17.649  12.034  1.00 63.30           N  
ATOM   2962  CA  ILE C 165     -18.691  18.403  13.084  1.00 63.30           C  
ATOM   2963  C   ILE C 165     -18.522  19.857  12.650  1.00 63.30           C  
ATOM   2964  O   ILE C 165     -18.093  20.701  13.439  1.00 63.30           O  
ATOM   2965  CB  ILE C 165     -17.318  17.783  13.429  1.00 63.30           C  
ATOM   2966  CG1 ILE C 165     -16.524  17.500  12.149  1.00 63.30           C  
ATOM   2967  CG2 ILE C 165     -17.493  16.509  14.259  1.00 63.30           C  
ATOM   2968  CD1 ILE C 165     -15.104  17.009  12.397  1.00 63.30           C  
ATOM   2969  N   CYS C 166     -18.940  20.187  11.457  1.00 69.94           N  
ATOM   2970  CA  CYS C 166     -18.722  21.531  10.936  1.00 69.94           C  
ATOM   2971  C   CYS C 166     -19.932  22.420  11.196  1.00 69.94           C  
ATOM   2972  O   CYS C 166     -21.066  21.938  11.232  1.00 69.94           O  
ATOM   2973  CB  CYS C 166     -18.426  21.483   9.437  1.00 69.94           C  
ATOM   2974  SG  CYS C 166     -16.935  20.553   9.019  1.00 69.94           S  
ATOM   2975  N   PRO C 167     -19.632  23.598  11.586  1.00 61.66           N  
ATOM   2976  CA  PRO C 167     -20.708  24.539  11.903  1.00 61.66           C  
ATOM   2977  C   PRO C 167     -21.635  24.798  10.718  1.00 61.66           C  
ATOM   2978  O   PRO C 167     -22.847  24.949  10.899  1.00 61.66           O  
ATOM   2979  CB  PRO C 167     -19.956  25.813  12.297  1.00 61.66           C  
ATOM   2980  CG  PRO C 167     -18.519  25.508  12.026  1.00 61.66           C  
ATOM   2981  CD  PRO C 167     -18.406  24.065  11.624  1.00 61.66           C  
ATOM   2982  N   LYS C 168     -21.019  25.037   9.574  1.00 59.65           N  
ATOM   2983  CA  LYS C 168     -21.869  25.349   8.430  1.00 59.65           C  
ATOM   2984  C   LYS C 168     -22.469  24.080   7.829  1.00 59.65           C  
ATOM   2985  O   LYS C 168     -21.755  23.104   7.590  1.00 59.65           O  
ATOM   2986  CB  LYS C 168     -21.078  26.109   7.364  1.00 59.65           C  
ATOM   2987  CG  LYS C 168     -20.786  27.558   7.728  1.00 59.65           C  
ATOM   2988  CD  LYS C 168     -20.292  28.348   6.523  1.00 59.65           C  
ATOM   2989  CE  LYS C 168     -19.982  29.792   6.889  1.00 59.65           C  
ATOM   2990  NZ  LYS C 168     -19.449  30.558   5.722  1.00 59.65           N  
ATOM   2991  N   LYS C 169     -23.610  24.101   7.962  1.00 58.55           N  
ATOM   2992  CA  LYS C 169     -24.392  22.936   7.560  1.00 58.55           C  
ATOM   2993  C   LYS C 169     -24.379  22.762   6.044  1.00 58.55           C  
ATOM   2994  O   LYS C 169     -24.701  21.687   5.535  1.00 58.55           O  
ATOM   2995  CB  LYS C 169     -25.831  23.058   8.061  1.00 58.55           C  
ATOM   2996  CG  LYS C 169     -25.978  22.900   9.568  1.00 58.55           C  
ATOM   2997  CD  LYS C 169     -27.441  22.800   9.980  1.00 58.55           C  
ATOM   2998  CE  LYS C 169     -27.589  22.649  11.488  1.00 58.55           C  
ATOM   2999  NZ  LYS C 169     -29.023  22.578  11.899  1.00 58.55           N  
ATOM   3000  N   ASP C 170     -23.946  23.923   5.349  1.00 58.86           N  
ATOM   3001  CA  ASP C 170     -23.931  23.763   3.898  1.00 58.86           C  
ATOM   3002  C   ASP C 170     -22.573  23.257   3.416  1.00 58.86           C  
ATOM   3003  O   ASP C 170     -21.541  23.864   3.704  1.00 58.86           O  
ATOM   3004  CB  ASP C 170     -24.274  25.085   3.208  1.00 58.86           C  
ATOM   3005  CG  ASP C 170     -25.657  25.085   2.581  1.00 58.86           C  
ATOM   3006  OD1 ASP C 170     -26.243  23.997   2.396  1.00 58.86           O  
ATOM   3007  OD2 ASP C 170     -26.164  26.183   2.266  1.00 58.86           O  
ATOM   3008  N   VAL C 171     -22.594  22.197   2.871  1.00 60.70           N  
ATOM   3009  CA  VAL C 171     -21.409  21.502   2.379  1.00 60.70           C  
ATOM   3010  C   VAL C 171     -20.618  22.423   1.453  1.00 60.70           C  
ATOM   3011  O   VAL C 171     -19.386  22.458   1.506  1.00 60.70           O  
ATOM   3012  CB  VAL C 171     -21.782  20.197   1.641  1.00 60.70           C  
ATOM   3013  CG1 VAL C 171     -20.527  19.462   1.176  1.00 60.70           C  
ATOM   3014  CG2 VAL C 171     -22.627  19.298   2.543  1.00 60.70           C  
ATOM   3015  N   LEU C 172     -21.284  23.236   0.624  1.00 63.07           N  
ATOM   3016  CA  LEU C 172     -20.609  24.066  -0.368  1.00 63.07           C  
ATOM   3017  C   LEU C 172     -19.952  25.274   0.293  1.00 63.07           C  
ATOM   3018  O   LEU C 172     -18.918  25.756  -0.175  1.00 63.07           O  
ATOM   3019  CB  LEU C 172     -21.598  24.531  -1.441  1.00 63.07           C  
ATOM   3020  CG  LEU C 172     -21.960  23.506  -2.517  1.00 63.07           C  
ATOM   3021  CD1 LEU C 172     -23.379  23.748  -3.022  1.00 63.07           C  
ATOM   3022  CD2 LEU C 172     -20.961  23.563  -3.668  1.00 63.07           C  
ATOM   3023  N   GLU C 173     -20.496  25.702   1.333  1.00 63.28           N  
ATOM   3024  CA  GLU C 173     -19.902  26.827   2.048  1.00 63.28           C  
ATOM   3025  C   GLU C 173     -18.752  26.370   2.940  1.00 63.28           C  
ATOM   3026  O   GLU C 173     -17.938  27.185   3.381  1.00 63.28           O  
ATOM   3027  CB  GLU C 173     -20.960  27.553   2.885  1.00 63.28           C  
ATOM   3028  CG  GLU C 173     -21.960  28.346   2.056  1.00 63.28           C  
ATOM   3029  CD  GLU C 173     -22.774  29.331   2.881  1.00 63.28           C  
ATOM   3030  OE1 GLU C 173     -23.585  30.086   2.298  1.00 63.28           O  
ATOM   3031  OE2 GLU C 173     -22.599  29.348   4.120  1.00 63.28           O  
ATOM   3032  N   THR C 174     -18.759  25.099   3.086  1.00 61.26           N  
ATOM   3033  CA  THR C 174     -17.695  24.527   3.904  1.00 61.26           C  
ATOM   3034  C   THR C 174     -16.349  24.639   3.195  1.00 61.26           C  
ATOM   3035  O   THR C 174     -15.299  24.645   3.841  1.00 61.26           O  
ATOM   3036  CB  THR C 174     -17.980  23.052   4.239  1.00 61.26           C  
ATOM   3037  CG2 THR C 174     -17.459  22.693   5.627  1.00 61.26           C  
ATOM   3038  OG1 THR C 174     -19.395  22.823   4.198  1.00 61.26           O  
ATOM   3039  N   PHE C 175     -16.509  24.850   1.870  1.00 63.44           N  
ATOM   3040  CA  PHE C 175     -15.263  24.997   1.127  1.00 63.44           C  
ATOM   3041  C   PHE C 175     -14.559  26.296   1.502  1.00 63.44           C  
ATOM   3042  O   PHE C 175     -13.341  26.414   1.350  1.00 63.44           O  
ATOM   3043  CB  PHE C 175     -15.528  24.959  -0.381  1.00 63.44           C  
ATOM   3044  CG  PHE C 175     -15.751  23.574  -0.924  1.00 63.44           C  
ATOM   3045  CD1 PHE C 175     -14.692  22.685  -1.058  1.00 63.44           C  
ATOM   3046  CD2 PHE C 175     -17.023  23.159  -1.300  1.00 63.44           C  
ATOM   3047  CE1 PHE C 175     -14.896  21.402  -1.560  1.00 63.44           C  
ATOM   3048  CE2 PHE C 175     -17.234  21.879  -1.803  1.00 63.44           C  
ATOM   3049  CZ  PHE C 175     -16.169  21.001  -1.933  1.00 63.44           C  
ATOM   3050  N   THR C 176     -15.296  27.090   2.039  1.00 63.94           N  
ATOM   3051  CA  THR C 176     -14.725  28.394   2.360  1.00 63.94           C  
ATOM   3052  C   THR C 176     -14.251  28.433   3.811  1.00 63.94           C  
ATOM   3053  O   THR C 176     -13.571  29.375   4.221  1.00 63.94           O  
ATOM   3054  CB  THR C 176     -15.742  29.524   2.119  1.00 63.94           C  
ATOM   3055  CG2 THR C 176     -16.045  29.684   0.633  1.00 63.94           C  
ATOM   3056  OG1 THR C 176     -16.959  29.221   2.813  1.00 63.94           O  
ATOM   3057  N   VAL C 177     -14.524  27.319   4.470  1.00 64.87           N  
ATOM   3058  CA  VAL C 177     -14.146  27.299   5.879  1.00 64.87           C  
ATOM   3059  C   VAL C 177     -12.693  26.848   6.018  1.00 64.87           C  
ATOM   3060  O   VAL C 177     -12.266  25.899   5.356  1.00 64.87           O  
ATOM   3061  CB  VAL C 177     -15.071  26.377   6.703  1.00 64.87           C  
ATOM   3062  CG1 VAL C 177     -14.654  26.364   8.172  1.00 64.87           C  
ATOM   3063  CG2 VAL C 177     -16.527  26.819   6.562  1.00 64.87           C  
ATOM   3064  N   LYS C 178     -11.931  27.543   6.667  1.00 71.37           N  
ATOM   3065  CA  LYS C 178     -10.501  27.335   6.880  1.00 71.37           C  
ATOM   3066  C   LYS C 178     -10.251  26.203   7.872  1.00 71.37           C  
ATOM   3067  O   LYS C 178     -11.170  25.769   8.570  1.00 71.37           O  
ATOM   3068  CB  LYS C 178      -9.839  28.622   7.376  1.00 71.37           C  
ATOM   3069  CG  LYS C 178      -9.927  29.781   6.395  1.00 71.37           C  
ATOM   3070  CD  LYS C 178      -9.255  31.032   6.947  1.00 71.37           C  
ATOM   3071  CE  LYS C 178      -9.372  32.204   5.981  1.00 71.37           C  
ATOM   3072  NZ  LYS C 178      -8.740  33.440   6.530  1.00 71.37           N  
ATOM   3073  N   SER C 179      -9.176  25.735   7.896  1.00 75.65           N  
ATOM   3074  CA  SER C 179      -8.727  24.736   8.861  1.00 75.65           C  
ATOM   3075  C   SER C 179      -8.553  25.345  10.249  1.00 75.65           C  
ATOM   3076  O   SER C 179      -8.227  26.528  10.376  1.00 75.65           O  
ATOM   3077  CB  SER C 179      -7.411  24.104   8.405  1.00 75.65           C  
ATOM   3078  OG  SER C 179      -6.321  24.974   8.658  1.00 75.65           O  
ATOM   3079  N   CYS C 180      -8.825  24.659  11.225  1.00 79.05           N  
ATOM   3080  CA  CYS C 180      -8.787  25.133  12.604  1.00 79.05           C  
ATOM   3081  C   CYS C 180      -7.375  25.546  13.000  1.00 79.05           C  
ATOM   3082  O   CYS C 180      -7.182  26.581  13.639  1.00 79.05           O  
ATOM   3083  CB  CYS C 180      -9.297  24.051  13.556  1.00 79.05           C  
ATOM   3084  SG  CYS C 180     -11.090  23.832  13.515  1.00 79.05           S  
ATOM   3085  N   PRO C 181      -6.377  24.775  12.553  1.00 81.06           N  
ATOM   3086  CA  PRO C 181      -5.031  25.247  12.886  1.00 81.06           C  
ATOM   3087  C   PRO C 181      -4.677  26.560  12.191  1.00 81.06           C  
ATOM   3088  O   PRO C 181      -3.973  27.395  12.763  1.00 81.06           O  
ATOM   3089  CB  PRO C 181      -4.129  24.111  12.399  1.00 81.06           C  
ATOM   3090  CG  PRO C 181      -5.066  23.001  12.048  1.00 81.06           C  
ATOM   3091  CD  PRO C 181      -6.465  23.550  12.018  1.00 81.06           C  
ATOM   3092  N   ASP C 182      -5.165  26.823  11.066  1.00 79.76           N  
ATOM   3093  CA  ASP C 182      -4.943  28.091  10.376  1.00 79.76           C  
ATOM   3094  C   ASP C 182      -5.773  29.210  11.002  1.00 79.76           C  
ATOM   3095  O   ASP C 182      -5.326  30.357  11.073  1.00 79.76           O  
ATOM   3096  CB  ASP C 182      -5.275  27.958   8.888  1.00 79.76           C  
ATOM   3097  CG  ASP C 182      -4.283  27.092   8.134  1.00 79.76           C  
ATOM   3098  OD1 ASP C 182      -3.158  26.874   8.636  1.00 79.76           O  
ATOM   3099  OD2 ASP C 182      -4.626  26.627   7.026  1.00 79.76           O  
ATOM   3100  N   ALA C 183      -6.896  28.807  11.406  1.00 81.10           N  
ATOM   3101  CA  ALA C 183      -7.738  29.791  12.082  1.00 81.10           C  
ATOM   3102  C   ALA C 183      -7.130  30.209  13.417  1.00 81.10           C  
ATOM   3103  O   ALA C 183      -7.190  31.381  13.794  1.00 81.10           O  
ATOM   3104  CB  ALA C 183      -9.144  29.232  12.293  1.00 81.10           C  
ATOM   3105  N   ILE C 184      -6.496  29.294  14.049  1.00 80.71           N  
ATOM   3106  CA  ILE C 184      -5.841  29.572  15.322  1.00 80.71           C  
ATOM   3107  C   ILE C 184      -4.630  30.474  15.094  1.00 80.71           C  
ATOM   3108  O   ILE C 184      -4.406  31.426  15.846  1.00 80.71           O  
ATOM   3109  CB  ILE C 184      -5.410  28.268  16.032  1.00 80.71           C  
ATOM   3110  CG1 ILE C 184      -6.642  27.460  16.457  1.00 80.71           C  
ATOM   3111  CG2 ILE C 184      -4.517  28.578  17.237  1.00 80.71           C  
ATOM   3112  CD1 ILE C 184      -6.322  26.058  16.956  1.00 80.71           C  
ATOM   3113  N   LYS C 185      -3.983  30.190  14.055  1.00 79.67           N  
ATOM   3114  CA  LYS C 185      -2.836  31.024  13.708  1.00 79.67           C  
ATOM   3115  C   LYS C 185      -3.278  32.430  13.313  1.00 79.67           C  
ATOM   3116  O   LYS C 185      -2.637  33.415  13.686  1.00 79.67           O  
ATOM   3117  CB  LYS C 185      -2.035  30.387  12.570  1.00 79.67           C  
ATOM   3118  CG  LYS C 185      -0.687  31.047  12.318  1.00 79.67           C  
ATOM   3119  CD  LYS C 185       0.076  30.351  11.199  1.00 79.67           C  
ATOM   3120  CE  LYS C 185       1.401  31.043  10.909  1.00 79.67           C  
ATOM   3121  NZ  LYS C 185       2.146  30.373   9.801  1.00 79.67           N  
ATOM   3122  N   GLU C 186      -4.356  32.538  12.675  1.00 77.66           N  
ATOM   3123  CA  GLU C 186      -4.874  33.838  12.260  1.00 77.66           C  
ATOM   3124  C   GLU C 186      -5.373  34.641  13.458  1.00 77.66           C  
ATOM   3125  O   GLU C 186      -5.243  35.867  13.488  1.00 77.66           O  
ATOM   3126  CB  GLU C 186      -5.999  33.667  11.236  1.00 77.66           C  
ATOM   3127  CG  GLU C 186      -6.317  34.933  10.454  1.00 77.66           C  
ATOM   3128  CD  GLU C 186      -7.457  34.757   9.464  1.00 77.66           C  
ATOM   3129  OE1 GLU C 186      -7.898  35.763   8.861  1.00 77.66           O  
ATOM   3130  OE2 GLU C 186      -7.913  33.605   9.290  1.00 77.66           O  
ATOM   3131  N   VAL C 187      -5.920  33.909  14.400  1.00 77.11           N  
ATOM   3132  CA  VAL C 187      -6.406  34.586  15.597  1.00 77.11           C  
ATOM   3133  C   VAL C 187      -5.235  35.217  16.346  1.00 77.11           C  
ATOM   3134  O   VAL C 187      -5.327  36.356  16.811  1.00 77.11           O  
ATOM   3135  CB  VAL C 187      -7.172  33.617  16.526  1.00 77.11           C  
ATOM   3136  CG1 VAL C 187      -7.401  34.251  17.897  1.00 77.11           C  
ATOM   3137  CG2 VAL C 187      -8.501  33.211  15.892  1.00 77.11           C  
ATOM   3138  N   PHE C 188      -4.150  34.642  16.328  1.00 73.77           N  
ATOM   3139  CA  PHE C 188      -2.991  35.134  17.060  1.00 73.77           C  
ATOM   3140  C   PHE C 188      -2.195  36.121  16.215  1.00 73.77           C  
ATOM   3141  O   PHE C 188      -1.624  37.078  16.741  1.00 73.77           O  
ATOM   3142  CB  PHE C 188      -2.092  33.970  17.493  1.00 73.77           C  
ATOM   3143  CG  PHE C 188      -2.605  33.220  18.692  1.00 73.77           C  
ATOM   3144  CD1 PHE C 188      -2.396  33.710  19.976  1.00 73.77           C  
ATOM   3145  CD2 PHE C 188      -3.296  32.026  18.537  1.00 73.77           C  
ATOM   3146  CE1 PHE C 188      -2.870  33.018  21.089  1.00 73.77           C  
ATOM   3147  CE2 PHE C 188      -3.773  31.330  19.644  1.00 73.77           C  
ATOM   3148  CZ  PHE C 188      -3.557  31.826  20.919  1.00 73.77           C  
ATOM   3149  N   ASP C 189      -2.282  36.003  14.971  1.00 71.13           N  
ATOM   3150  CA  ASP C 189      -1.505  36.896  14.117  1.00 71.13           C  
ATOM   3151  C   ASP C 189      -2.284  38.171  13.802  1.00 71.13           C  
ATOM   3152  O   ASP C 189      -1.740  39.274  13.891  1.00 71.13           O  
ATOM   3153  CB  ASP C 189      -1.110  36.187  12.819  1.00 71.13           C  
ATOM   3154  CG  ASP C 189       0.068  35.245  12.992  1.00 71.13           C  
ATOM   3155  OD1 ASP C 189       0.726  35.280  14.055  1.00 71.13           O  
ATOM   3156  OD2 ASP C 189       0.344  34.463  12.057  1.00 71.13           O  
ATOM   3157  N   ASN C 190      -3.505  38.049  13.437  1.00 66.99           N  
ATOM   3158  CA  ASN C 190      -4.257  39.223  13.006  1.00 66.99           C  
ATOM   3159  C   ASN C 190      -5.159  39.749  14.117  1.00 66.99           C  
ATOM   3160  O   ASN C 190      -5.429  40.949  14.188  1.00 66.99           O  
ATOM   3161  CB  ASN C 190      -5.082  38.903  11.758  1.00 66.99           C  
ATOM   3162  CG  ASN C 190      -4.254  38.932  10.488  1.00 66.99           C  
ATOM   3163  ND2 ASN C 190      -4.858  38.523   9.378  1.00 66.99           N  
ATOM   3164  OD1 ASN C 190      -3.083  39.320  10.504  1.00 66.99           O  
ATOM   3165  N   LYS C 191      -5.613  38.870  15.004  1.00 64.38           N  
ATOM   3166  CA  LYS C 191      -6.572  39.277  16.027  1.00 64.38           C  
ATOM   3167  C   LYS C 191      -5.925  39.301  17.409  1.00 64.38           C  
ATOM   3168  O   LYS C 191      -6.589  39.048  18.417  1.00 64.38           O  
ATOM   3169  CB  LYS C 191      -7.781  38.339  16.032  1.00 64.38           C  
ATOM   3170  CG  LYS C 191      -8.620  38.406  14.764  1.00 64.38           C  
ATOM   3171  CD  LYS C 191      -9.933  37.649  14.922  1.00 64.38           C  
ATOM   3172  CE  LYS C 191     -10.778  37.722  13.658  1.00 64.38           C  
ATOM   3173  NZ  LYS C 191     -12.042  36.939  13.789  1.00 64.38           N  
ATOM   3174  N   PHE C 192      -4.689  39.448  17.339  1.00 71.01           N  
ATOM   3175  CA  PHE C 192      -3.953  39.550  18.594  1.00 71.01           C  
ATOM   3176  C   PHE C 192      -4.427  40.752  19.403  1.00 71.01           C  
ATOM   3177  O   PHE C 192      -4.379  40.734  20.634  1.00 71.01           O  
ATOM   3178  CB  PHE C 192      -2.448  39.655  18.330  1.00 71.01           C  
ATOM   3179  CG  PHE C 192      -1.600  39.469  19.559  1.00 71.01           C  
ATOM   3180  CD1 PHE C 192      -1.019  40.561  20.192  1.00 71.01           C  
ATOM   3181  CD2 PHE C 192      -1.385  38.200  20.082  1.00 71.01           C  
ATOM   3182  CE1 PHE C 192      -0.234  40.390  21.330  1.00 71.01           C  
ATOM   3183  CE2 PHE C 192      -0.603  38.022  21.220  1.00 71.01           C  
ATOM   3184  CZ  PHE C 192      -0.027  39.118  21.841  1.00 71.01           C  
ATOM   3185  N   HIS C 193      -5.045  41.709  18.834  1.00 66.62           N  
ATOM   3186  CA  HIS C 193      -5.527  42.910  19.509  1.00 66.62           C  
ATOM   3187  C   HIS C 193      -6.745  42.605  20.373  1.00 66.62           C  
ATOM   3188  O   HIS C 193      -6.935  43.221  21.425  1.00 66.62           O  
ATOM   3189  CB  HIS C 193      -5.866  43.997  18.487  1.00 66.62           C  
ATOM   3190  CG  HIS C 193      -6.847  43.558  17.447  1.00 66.62           C  
ATOM   3191  CD2 HIS C 193      -8.167  43.822  17.303  1.00 66.62           C  
ATOM   3192  ND1 HIS C 193      -6.499  42.741  16.393  1.00 66.62           N  
ATOM   3193  CE1 HIS C 193      -7.566  42.522  15.643  1.00 66.62           C  
ATOM   3194  NE2 HIS C 193      -8.591  43.166  16.173  1.00 66.62           N  
ATOM   3195  N   ILE C 194      -7.372  41.590  20.000  1.00 67.49           N  
ATOM   3196  CA  ILE C 194      -8.552  41.225  20.776  1.00 67.49           C  
ATOM   3197  C   ILE C 194      -8.126  40.513  22.058  1.00 67.49           C  
ATOM   3198  O   ILE C 194      -8.672  40.777  23.133  1.00 67.49           O  
ATOM   3199  CB  ILE C 194      -9.510  40.329  19.960  1.00 67.49           C  
ATOM   3200  CG1 ILE C 194     -10.001  41.072  18.711  1.00 67.49           C  
ATOM   3201  CG2 ILE C 194     -10.690  39.871  20.823  1.00 67.49           C  
ATOM   3202  CD1 ILE C 194     -10.863  40.224  17.786  1.00 67.49           C  
ATOM   3203  N   ILE C 195      -7.139  39.749  21.960  1.00 71.14           N  
ATOM   3204  CA  ILE C 195      -6.613  39.053  23.129  1.00 71.14           C  
ATOM   3205  C   ILE C 195      -5.968  40.059  24.081  1.00 71.14           C  
ATOM   3206  O   ILE C 195      -6.115  39.950  25.301  1.00 71.14           O  
ATOM   3207  CB  ILE C 195      -5.591  37.965  22.727  1.00 71.14           C  
ATOM   3208  CG1 ILE C 195      -6.266  36.893  21.862  1.00 71.14           C  
ATOM   3209  CG2 ILE C 195      -4.949  37.342  23.970  1.00 71.14           C  
ATOM   3210  CD1 ILE C 195      -5.301  35.865  21.287  1.00 71.14           C  
ATOM   3211  N   GLY C 196      -5.338  40.972  23.505  1.00 70.30           N  
ATOM   3212  CA  GLY C 196      -4.785  42.047  24.315  1.00 70.30           C  
ATOM   3213  C   GLY C 196      -5.848  42.910  24.966  1.00 70.30           C  
ATOM   3214  O   GLY C 196      -5.728  43.274  26.138  1.00 70.30           O  
ATOM   3215  N   ALA C 197      -6.945  43.117  24.252  1.00 71.45           N  
ATOM   3216  CA  ALA C 197      -8.035  43.924  24.794  1.00 71.45           C  
ATOM   3217  C   ALA C 197      -8.734  43.200  25.943  1.00 71.45           C  
ATOM   3218  O   ALA C 197      -9.052  43.810  26.966  1.00 71.45           O  
ATOM   3219  CB  ALA C 197      -9.039  44.267  23.697  1.00 71.45           C  
ATOM   3220  N   VAL C 198      -8.834  41.906  25.812  1.00 74.50           N  
ATOM   3221  CA  VAL C 198      -9.456  41.115  26.867  1.00 74.50           C  
ATOM   3222  C   VAL C 198      -8.525  41.044  28.076  1.00 74.50           C  
ATOM   3223  O   VAL C 198      -8.974  41.149  29.221  1.00 74.50           O  
ATOM   3224  CB  VAL C 198      -9.806  39.692  26.380  1.00 74.50           C  
ATOM   3225  CG1 VAL C 198     -10.247  38.813  27.550  1.00 74.50           C  
ATOM   3226  CG2 VAL C 198     -10.894  39.747  25.310  1.00 74.50           C  
ATOM   3227  N   GLY C 199      -7.301  40.979  27.800  1.00 75.89           N  
ATOM   3228  CA  GLY C 199      -6.333  40.998  28.885  1.00 75.89           C  
ATOM   3229  C   GLY C 199      -6.307  42.315  29.638  1.00 75.89           C  
ATOM   3230  O   GLY C 199      -6.270  42.330  30.870  1.00 75.89           O  
ATOM   3231  N   ILE C 200      -6.463  43.327  28.942  1.00 70.30           N  
ATOM   3232  CA  ILE C 200      -6.485  44.649  29.558  1.00 70.30           C  
ATOM   3233  C   ILE C 200      -7.801  44.845  30.309  1.00 70.30           C  
ATOM   3234  O   ILE C 200      -7.818  45.411  31.406  1.00 70.30           O  
ATOM   3235  CB  ILE C 200      -6.293  45.766  28.509  1.00 70.30           C  
ATOM   3236  CG1 ILE C 200      -4.874  45.720  27.932  1.00 70.30           C  
ATOM   3237  CG2 ILE C 200      -6.592  47.138  29.120  1.00 70.30           C  
ATOM   3238  CD1 ILE C 200      -4.646  46.678  26.771  1.00 70.30           C  
ATOM   3239  N   GLY C 201      -8.907  44.378  29.742  1.00 72.22           N  
ATOM   3240  CA  GLY C 201     -10.182  44.448  30.439  1.00 72.22           C  
ATOM   3241  C   GLY C 201     -10.184  43.699  31.757  1.00 72.22           C  
ATOM   3242  O   GLY C 201     -10.659  44.216  32.770  1.00 72.22           O  
ATOM   3243  N   ILE C 202      -9.534  42.575  31.765  1.00 75.16           N  
ATOM   3244  CA  ILE C 202      -9.434  41.778  32.984  1.00 75.16           C  
ATOM   3245  C   ILE C 202      -8.529  42.486  33.991  1.00 75.16           C  
ATOM   3246  O   ILE C 202      -8.820  42.508  35.189  1.00 75.16           O  
ATOM   3247  CB  ILE C 202      -8.900  40.359  32.689  1.00 75.16           C  
ATOM   3248  CG1 ILE C 202      -9.921  39.565  31.866  1.00 75.16           C  
ATOM   3249  CG2 ILE C 202      -8.558  39.629  33.991  1.00 75.16           C  
ATOM   3250  CD1 ILE C 202      -9.411  38.212  31.387  1.00 75.16           C  
ATOM   3251  N   ALA C 203      -7.530  43.144  33.529  1.00 76.84           N  
ATOM   3252  CA  ALA C 203      -6.625  43.885  34.404  1.00 76.84           C  
ATOM   3253  C   ALA C 203      -7.320  45.102  35.009  1.00 76.84           C  
ATOM   3254  O   ALA C 203      -7.136  45.406  36.189  1.00 76.84           O  
ATOM   3255  CB  ALA C 203      -5.378  44.316  33.637  1.00 76.84           C  
ATOM   3256  N   VAL C 204      -8.185  45.707  34.222  1.00 73.40           N  
ATOM   3257  CA  VAL C 204      -8.895  46.890  34.699  1.00 73.40           C  
ATOM   3258  C   VAL C 204      -9.906  46.489  35.770  1.00 73.40           C  
ATOM   3259  O   VAL C 204     -10.013  47.146  36.809  1.00 73.40           O  
ATOM   3260  CB  VAL C 204      -9.607  47.629  33.543  1.00 73.40           C  
ATOM   3261  CG1 VAL C 204     -10.575  48.677  34.089  1.00 73.40           C  
ATOM   3262  CG2 VAL C 204      -8.583  48.276  32.613  1.00 73.40           C  
ATOM   3263  N   VAL C 205     -10.554  45.431  35.586  1.00 75.88           N  
ATOM   3264  CA  VAL C 205     -11.530  44.954  36.560  1.00 75.88           C  
ATOM   3265  C   VAL C 205     -10.817  44.522  37.839  1.00 75.88           C  
ATOM   3266  O   VAL C 205     -11.307  44.767  38.944  1.00 75.88           O  
ATOM   3267  CB  VAL C 205     -12.369  43.784  35.996  1.00 75.88           C  
ATOM   3268  CG1 VAL C 205     -13.182  43.120  37.107  1.00 75.88           C  
ATOM   3269  CG2 VAL C 205     -13.285  44.274  34.879  1.00 75.88           C  
ATOM   3270  N   MET C 206      -9.692  44.011  37.731  1.00 77.59           N  
ATOM   3271  CA  MET C 206      -8.906  43.589  38.887  1.00 77.59           C  
ATOM   3272  C   MET C 206      -8.386  44.796  39.662  1.00 77.59           C  
ATOM   3273  O   MET C 206      -8.359  44.785  40.894  1.00 77.59           O  
ATOM   3274  CB  MET C 206      -7.736  42.705  38.450  1.00 77.59           C  
ATOM   3275  CG  MET C 206      -8.138  41.276  38.123  1.00 77.59           C  
ATOM   3276  SD  MET C 206      -6.699  40.223  37.692  1.00 77.59           S  
ATOM   3277  CE  MET C 206      -6.376  39.448  39.301  1.00 77.59           C  
ATOM   3278  N   ILE C 207      -8.079  45.777  38.928  1.00 71.55           N  
ATOM   3279  CA  ILE C 207      -7.603  46.997  39.572  1.00 71.55           C  
ATOM   3280  C   ILE C 207      -8.756  47.676  40.306  1.00 71.55           C  
ATOM   3281  O   ILE C 207      -8.597  48.126  41.444  1.00 71.55           O  
ATOM   3282  CB  ILE C 207      -6.975  47.968  38.547  1.00 71.55           C  
ATOM   3283  CG1 ILE C 207      -5.661  47.395  38.003  1.00 71.55           C  
ATOM   3284  CG2 ILE C 207      -6.753  49.347  39.175  1.00 71.55           C  
ATOM   3285  CD1 ILE C 207      -5.044  48.218  36.880  1.00 71.55           C  
ATOM   3286  N   PHE C 208      -9.869  47.658  39.739  1.00 74.60           N  
ATOM   3287  CA  PHE C 208     -11.044  48.206  40.406  1.00 74.60           C  
ATOM   3288  C   PHE C 208     -11.396  47.389  41.642  1.00 74.60           C  
ATOM   3289  O   PHE C 208     -11.771  47.946  42.676  1.00 74.60           O  
ATOM   3290  CB  PHE C 208     -12.239  48.248  39.446  1.00 74.60           C  
ATOM   3291  CG  PHE C 208     -12.431  49.580  38.774  1.00 74.60           C  
ATOM   3292  CD1 PHE C 208     -13.069  50.623  39.435  1.00 74.60           C  
ATOM   3293  CD2 PHE C 208     -11.974  49.790  37.480  1.00 74.60           C  
ATOM   3294  CE1 PHE C 208     -13.248  51.857  38.816  1.00 74.60           C  
ATOM   3295  CE2 PHE C 208     -12.150  51.021  36.853  1.00 74.60           C  
ATOM   3296  CZ  PHE C 208     -12.788  52.053  37.523  1.00 74.60           C  
ATOM   3297  N   GLY C 209     -11.249  46.123  41.535  1.00 76.08           N  
ATOM   3298  CA  GLY C 209     -11.469  45.285  42.702  1.00 76.08           C  
ATOM   3299  C   GLY C 209     -10.486  45.558  43.826  1.00 76.08           C  
ATOM   3300  O   GLY C 209     -10.863  45.568  44.999  1.00 76.08           O  
ATOM   3301  N   MET C 210      -9.331  45.835  43.593  1.00 75.27           N  
ATOM   3302  CA  MET C 210      -8.318  46.164  44.590  1.00 75.27           C  
ATOM   3303  C   MET C 210      -8.595  47.525  45.220  1.00 75.27           C  
ATOM   3304  O   MET C 210      -8.496  47.681  46.439  1.00 75.27           O  
ATOM   3305  CB  MET C 210      -6.921  46.151  43.964  1.00 75.27           C  
ATOM   3306  CG  MET C 210      -6.447  44.768  43.551  1.00 75.27           C  
ATOM   3307  SD  MET C 210      -4.709  44.766  42.963  1.00 75.27           S  
ATOM   3308  CE  MET C 210      -4.932  45.465  41.304  1.00 75.27           C  
ATOM   3309  N   ILE C 211      -9.063  48.463  44.402  1.00 69.63           N  
ATOM   3310  CA  ILE C 211      -9.345  49.808  44.892  1.00 69.63           C  
ATOM   3311  C   ILE C 211     -10.561  49.777  45.816  1.00 69.63           C  
ATOM   3312  O   ILE C 211     -10.522  50.321  46.921  1.00 69.63           O  
ATOM   3313  CB  ILE C 211      -9.582  50.795  43.727  1.00 69.63           C  
ATOM   3314  CG1 ILE C 211      -8.292  50.991  42.922  1.00 69.63           C  
ATOM   3315  CG2 ILE C 211     -10.108  52.135  44.252  1.00 69.63           C  
ATOM   3316  CD1 ILE C 211      -8.463  51.853  41.679  1.00 69.63           C  
ATOM   3317  N   PHE C 212     -11.541  49.144  45.380  1.00 75.32           N  
ATOM   3318  CA  PHE C 212     -12.759  49.078  46.178  1.00 75.32           C  
ATOM   3319  C   PHE C 212     -12.521  48.295  47.464  1.00 75.32           C  
ATOM   3320  O   PHE C 212     -13.059  48.643  48.517  1.00 75.32           O  
ATOM   3321  CB  PHE C 212     -13.896  48.438  45.375  1.00 75.32           C  
ATOM   3322  CG  PHE C 212     -14.456  49.330  44.301  1.00 75.32           C  
ATOM   3323  CD1 PHE C 212     -14.207  50.696  44.312  1.00 75.32           C  
ATOM   3324  CD2 PHE C 212     -15.234  48.800  43.279  1.00 75.32           C  
ATOM   3325  CE1 PHE C 212     -14.725  51.524  43.318  1.00 75.32           C  
ATOM   3326  CE2 PHE C 212     -15.755  49.621  42.283  1.00 75.32           C  
ATOM   3327  CZ  PHE C 212     -15.500  50.983  42.305  1.00 75.32           C  
ATOM   3328  N   SER C 213     -11.754  47.287  47.434  1.00 76.63           N  
ATOM   3329  CA  SER C 213     -11.437  46.504  48.624  1.00 76.63           C  
ATOM   3330  C   SER C 213     -10.613  47.315  49.618  1.00 76.63           C  
ATOM   3331  O   SER C 213     -10.845  47.248  50.827  1.00 76.63           O  
ATOM   3332  CB  SER C 213     -10.679  45.232  48.241  1.00 76.63           C  
ATOM   3333  OG  SER C 213     -10.013  44.684  49.367  1.00 76.63           O  
ATOM   3334  N   MET C 214      -9.832  48.092  49.237  1.00 71.93           N  
ATOM   3335  CA  MET C 214      -9.010  48.922  50.114  1.00 71.93           C  
ATOM   3336  C   MET C 214      -9.831  50.061  50.711  1.00 71.93           C  
ATOM   3337  O   MET C 214      -9.684  50.385  51.890  1.00 71.93           O  
ATOM   3338  CB  MET C 214      -7.810  49.484  49.352  1.00 71.93           C  
ATOM   3339  CG  MET C 214      -6.566  49.656  50.209  1.00 71.93           C  
ATOM   3340  SD  MET C 214      -5.964  48.066  50.901  1.00 71.93           S  
ATOM   3341  CE  MET C 214      -4.457  47.839  49.917  1.00 71.93           C  
ATOM   3342  N   ILE C 215     -10.708  50.645  49.924  1.00 70.43           N  
ATOM   3343  CA  ILE C 215     -11.564  51.711  50.433  1.00 70.43           C  
ATOM   3344  C   ILE C 215     -12.497  51.154  51.505  1.00 70.43           C  
ATOM   3345  O   ILE C 215     -12.690  51.775  52.553  1.00 70.43           O  
ATOM   3346  CB  ILE C 215     -12.382  52.369  49.298  1.00 70.43           C  
ATOM   3347  CG1 ILE C 215     -11.454  53.124  48.340  1.00 70.43           C  
ATOM   3348  CG2 ILE C 215     -13.450  53.302  49.875  1.00 70.43           C  
ATOM   3349  CD1 ILE C 215     -12.170  53.748  47.150  1.00 70.43           C  
ATOM   3350  N   LEU C 216     -12.961  50.015  51.231  1.00 74.05           N  
ATOM   3351  CA  LEU C 216     -13.863  49.398  52.198  1.00 74.05           C  
ATOM   3352  C   LEU C 216     -13.104  48.952  53.442  1.00 74.05           C  
ATOM   3353  O   LEU C 216     -13.612  49.067  54.560  1.00 74.05           O  
ATOM   3354  CB  LEU C 216     -14.586  48.203  51.570  1.00 74.05           C  
ATOM   3355  CG  LEU C 216     -15.911  47.798  52.214  1.00 74.05           C  
ATOM   3356  CD1 LEU C 216     -17.031  48.723  51.749  1.00 74.05           C  
ATOM   3357  CD2 LEU C 216     -16.242  46.345  51.890  1.00 74.05           C  
ATOM   3358  N   CYS C 217     -12.028  48.391  53.265  1.00 71.64           N  
ATOM   3359  CA  CYS C 217     -11.205  47.966  54.393  1.00 71.64           C  
ATOM   3360  C   CYS C 217     -10.811  49.155  55.260  1.00 71.64           C  
ATOM   3361  O   CYS C 217     -10.886  49.086  56.488  1.00 71.64           O  
ATOM   3362  CB  CYS C 217      -9.951  47.244  53.901  1.00 71.64           C  
ATOM   3363  SG  CYS C 217      -8.944  46.546  55.227  1.00 71.64           S  
ATOM   3364  N   CYS C 218     -10.508  50.210  54.697  1.00 68.45           N  
ATOM   3365  CA  CYS C 218     -10.114  51.406  55.434  1.00 68.45           C  
ATOM   3366  C   CYS C 218     -11.321  52.066  56.089  1.00 68.45           C  
ATOM   3367  O   CYS C 218     -11.222  52.582  57.203  1.00 68.45           O  
ATOM   3368  CB  CYS C 218      -9.417  52.401  54.506  1.00 68.45           C  
ATOM   3369  SG  CYS C 218      -7.743  51.911  54.039  1.00 68.45           S  
ATOM   3370  N   ALA C 219     -12.407  52.036  55.447  1.00 70.93           N  
ATOM   3371  CA  ALA C 219     -13.618  52.601  56.036  1.00 70.93           C  
ATOM   3372  C   ALA C 219     -14.067  51.791  57.249  1.00 70.93           C  
ATOM   3373  O   ALA C 219     -14.506  52.357  58.252  1.00 70.93           O  
ATOM   3374  CB  ALA C 219     -14.735  52.663  54.998  1.00 70.93           C  
ATOM   3375  N   ILE C 220     -13.987  50.520  57.171  1.00 68.82           N  
ATOM   3376  CA  ILE C 220     -14.356  49.660  58.290  1.00 68.82           C  
ATOM   3377  C   ILE C 220     -13.384  49.876  59.449  1.00 68.82           C  
ATOM   3378  O   ILE C 220     -13.794  49.915  60.612  1.00 68.82           O  
ATOM   3379  CB  ILE C 220     -14.376  48.172  57.878  1.00 68.82           C  
ATOM   3380  CG1 ILE C 220     -15.447  47.928  56.809  1.00 68.82           C  
ATOM   3381  CG2 ILE C 220     -14.606  47.276  59.099  1.00 68.82           C  
ATOM   3382  CD1 ILE C 220     -15.381  46.548  56.169  1.00 68.82           C  
ATOM   3383  N   ARG C 221     -12.209  49.989  59.153  1.00 65.25           N  
ATOM   3384  CA  ARG C 221     -11.232  50.249  60.205  1.00 65.25           C  
ATOM   3385  C   ARG C 221     -11.501  51.588  60.884  1.00 65.25           C  
ATOM   3386  O   ARG C 221     -11.415  51.698  62.109  1.00 65.25           O  
ATOM   3387  CB  ARG C 221      -9.811  50.226  59.637  1.00 65.25           C  
ATOM   3388  CG  ARG C 221      -8.736  49.951  60.676  1.00 65.25           C  
ATOM   3389  CD  ARG C 221      -7.358  49.819  60.042  1.00 65.25           C  
ATOM   3390  NE  ARG C 221      -6.329  49.552  61.042  1.00 65.25           N  
ATOM   3391  CZ  ARG C 221      -5.032  49.412  60.776  1.00 65.25           C  
ATOM   3392  NH1 ARG C 221      -4.581  49.511  59.531  1.00 65.25           N  
ATOM   3393  NH2 ARG C 221      -4.182  49.170  61.763  1.00 65.25           N  
ATOM   3394  N   ARG C 222     -11.913  52.527  60.042  1.00 60.87           N  
ATOM   3395  CA  ARG C 222     -12.217  53.842  60.596  1.00 60.87           C  
ATOM   3396  C   ARG C 222     -13.473  53.795  61.460  1.00 60.87           C  
ATOM   3397  O   ARG C 222     -13.542  54.453  62.500  1.00 60.87           O  
ATOM   3398  CB  ARG C 222     -12.390  54.870  59.476  1.00 60.87           C  
ATOM   3399  CG  ARG C 222     -11.177  55.762  59.265  1.00 60.87           C  
ATOM   3400  CD  ARG C 222     -11.432  56.821  58.202  1.00 60.87           C  
ATOM   3401  NE  ARG C 222     -10.215  57.555  57.869  1.00 60.87           N  
ATOM   3402  CZ  ARG C 222     -10.125  58.485  56.922  1.00 60.87           C  
ATOM   3403  NH1 ARG C 222     -11.186  58.814  56.192  1.00 60.87           N  
ATOM   3404  NH2 ARG C 222      -8.967  59.090  56.702  1.00 60.87           N  
ATOM   3405  N   ASN C 223     -14.405  53.100  61.077  1.00 60.90           N  
ATOM   3406  CA  ASN C 223     -15.633  52.986  61.855  1.00 60.90           C  
ATOM   3407  C   ASN C 223     -15.399  52.242  63.167  1.00 60.90           C  
ATOM   3408  O   ASN C 223     -16.026  52.551  64.181  1.00 60.90           O  
ATOM   3409  CB  ASN C 223     -16.723  52.290  61.037  1.00 60.90           C  
ATOM   3410  CG  ASN C 223     -17.864  53.220  60.674  1.00 60.90           C  
ATOM   3411  ND2 ASN C 223     -18.854  52.695  59.961  1.00 60.90           N  
ATOM   3412  OD1 ASN C 223     -17.855  54.402  61.029  1.00 60.90           O  
ATOM   3413  N   ARG C 224     -14.620  51.308  63.185  1.00 57.58           N  
ATOM   3414  CA  ARG C 224     -14.343  50.603  64.431  1.00 57.58           C  
ATOM   3415  C   ARG C 224     -13.565  51.487  65.400  1.00 57.58           C  
ATOM   3416  O   ARG C 224     -13.765  51.414  66.613  1.00 57.58           O  
ATOM   3417  CB  ARG C 224     -13.564  49.314  64.159  1.00 57.58           C  
ATOM   3418  CG  ARG C 224     -14.200  48.070  64.759  1.00 57.58           C  
ATOM   3419  CD  ARG C 224     -13.382  46.821  64.467  1.00 57.58           C  
ATOM   3420  NE  ARG C 224     -13.990  45.629  65.051  1.00 57.58           N  
ATOM   3421  CZ  ARG C 224     -13.477  44.404  64.981  1.00 57.58           C  
ATOM   3422  NH1 ARG C 224     -12.331  44.184  64.347  1.00 57.58           N  
ATOM   3423  NH2 ARG C 224     -14.113  43.390  65.550  1.00 57.58           N  
ATOM   3424  N   GLU C 225     -12.721  52.267  64.892  1.00 53.37           N  
ATOM   3425  CA  GLU C 225     -11.984  53.153  65.788  1.00 53.37           C  
ATOM   3426  C   GLU C 225     -12.884  54.255  66.340  1.00 53.37           C  
ATOM   3427  O   GLU C 225     -12.660  54.752  67.445  1.00 53.37           O  
ATOM   3428  CB  GLU C 225     -10.781  53.767  65.068  1.00 53.37           C  
ATOM   3429  CG  GLU C 225      -9.522  52.915  65.138  1.00 53.37           C  
ATOM   3430  CD  GLU C 225      -8.331  53.547  64.436  1.00 53.37           C  
ATOM   3431  OE1 GLU C 225      -7.227  52.956  64.463  1.00 53.37           O  
ATOM   3432  OE2 GLU C 225      -8.502  54.642  63.856  1.00 53.37           O  
ATOM   3433  N   MET C 226     -13.832  54.638  65.591  1.00 48.83           N  
ATOM   3434  CA  MET C 226     -14.749  55.652  66.103  1.00 48.83           C  
ATOM   3435  C   MET C 226     -15.718  55.049  67.113  1.00 48.83           C  
ATOM   3436  O   MET C 226     -16.382  55.777  67.854  1.00 48.83           O  
ATOM   3437  CB  MET C 226     -15.525  56.301  64.955  1.00 48.83           C  
ATOM   3438  CG  MET C 226     -14.884  57.573  64.424  1.00 48.83           C  
ATOM   3439  SD  MET C 226     -16.040  58.572  63.407  1.00 48.83           S  
ATOM   3440  CE  MET C 226     -14.969  59.975  62.990  1.00 48.83           C  
ATOM   3441  N   VAL C 227     -15.943  53.813  67.077  1.00 40.21           N  
ATOM   3442  CA  VAL C 227     -16.706  53.331  68.224  1.00 40.21           C  
ATOM   3443  C   VAL C 227     -15.766  53.065  69.397  1.00 40.21           C  
ATOM   3444  O   VAL C 227     -14.685  52.500  69.218  1.00 40.21           O  
ATOM   3445  CB  VAL C 227     -17.502  52.052  67.878  1.00 40.21           C  
ATOM   3446  CG1 VAL C 227     -18.254  51.536  69.104  1.00 40.21           C  
ATOM   3447  CG2 VAL C 227     -18.470  52.320  66.728  1.00 40.21           C  
TER   
ATOM   3448  N   MET D   1      -1.159  66.321  65.719  1.00 34.42           N  
ATOM   3449  CA  MET D   1      -1.971  65.130  65.948  1.00 34.42           C  
ATOM   3450  C   MET D   1      -1.658  64.051  64.916  1.00 34.42           C  
ATOM   3451  O   MET D   1      -2.172  64.088  63.797  1.00 34.42           O  
ATOM   3452  CB  MET D   1      -3.460  65.477  65.905  1.00 34.42           C  
ATOM   3453  CG  MET D   1      -4.049  65.818  67.265  1.00 34.42           C  
ATOM   3454  SD  MET D   1      -5.851  66.156  67.185  1.00 34.42           S  
ATOM   3455  CE  MET D   1      -6.218  66.346  68.952  1.00 34.42           C  
ATOM   3456  N   GLY D   2      -0.456  63.706  64.679  1.00 47.97           N  
ATOM   3457  CA  GLY D   2       0.200  62.867  63.689  1.00 47.97           C  
ATOM   3458  C   GLY D   2      -0.362  61.460  63.633  1.00 47.97           C  
ATOM   3459  O   GLY D   2      -0.796  60.918  64.652  1.00 47.97           O  
ATOM   3460  N   VAL D   3      -0.878  60.987  62.431  1.00 54.12           N  
ATOM   3461  CA  VAL D   3      -1.384  59.635  62.215  1.00 54.12           C  
ATOM   3462  C   VAL D   3      -0.450  58.622  62.874  1.00 54.12           C  
ATOM   3463  O   VAL D   3       0.759  58.848  62.962  1.00 54.12           O  
ATOM   3464  CB  VAL D   3      -1.535  59.320  60.710  1.00 54.12           C  
ATOM   3465  CG1 VAL D   3      -2.985  59.494  60.265  1.00 54.12           C  
ATOM   3466  CG2 VAL D   3      -0.608  60.210  59.883  1.00 54.12           C  
ATOM   3467  N   GLU D   4      -0.883  57.860  63.936  1.00 57.50           N  
ATOM   3468  CA  GLU D   4      -0.138  56.918  64.767  1.00 57.50           C  
ATOM   3469  C   GLU D   4       0.019  55.571  64.067  1.00 57.50           C  
ATOM   3470  O   GLU D   4      -0.788  55.214  63.206  1.00 57.50           O  
ATOM   3471  CB  GLU D   4      -0.829  56.731  66.119  1.00 57.50           C  
ATOM   3472  CG  GLU D   4      -0.514  57.827  67.127  1.00 57.50           C  
ATOM   3473  CD  GLU D   4      -1.174  57.607  68.479  1.00 57.50           C  
ATOM   3474  OE1 GLU D   4      -0.905  58.386  69.421  1.00 57.50           O  
ATOM   3475  OE2 GLU D   4      -1.969  56.647  68.598  1.00 57.50           O  
ATOM   3476  N   GLY D   5       1.058  54.759  64.206  1.00 57.90           N  
ATOM   3477  CA  GLY D   5       1.577  53.431  63.917  1.00 57.90           C  
ATOM   3478  C   GLY D   5       1.905  53.225  62.450  1.00 57.90           C  
ATOM   3479  O   GLY D   5       2.759  53.919  61.896  1.00 57.90           O  
ATOM   3480  N   CYS D   6       1.085  52.145  61.708  1.00 60.01           N  
ATOM   3481  CA  CYS D   6       1.274  51.713  60.327  1.00 60.01           C  
ATOM   3482  C   CYS D   6       0.971  52.846  59.354  1.00 60.01           C  
ATOM   3483  O   CYS D   6       1.620  52.966  58.314  1.00 60.01           O  
ATOM   3484  CB  CYS D   6       0.386  50.509  60.016  1.00 60.01           C  
ATOM   3485  SG  CYS D   6       1.246  48.924  60.115  1.00 60.01           S  
ATOM   3486  N   THR D   7       0.151  53.678  59.634  1.00 64.68           N  
ATOM   3487  CA  THR D   7      -0.206  54.814  58.793  1.00 64.68           C  
ATOM   3488  C   THR D   7       0.905  55.861  58.798  1.00 64.68           C  
ATOM   3489  O   THR D   7       1.081  56.591  57.820  1.00 64.68           O  
ATOM   3490  CB  THR D   7      -1.525  55.460  59.255  1.00 64.68           C  
ATOM   3491  CG2 THR D   7      -2.714  54.895  58.483  1.00 64.68           C  
ATOM   3492  OG1 THR D   7      -1.712  55.202  60.653  1.00 64.68           O  
ATOM   3493  N   LYS D   8       1.585  55.825  59.955  1.00 68.77           N  
ATOM   3494  CA  LYS D   8       2.743  56.713  60.008  1.00 68.77           C  
ATOM   3495  C   LYS D   8       3.847  56.233  59.072  1.00 68.77           C  
ATOM   3496  O   LYS D   8       4.533  57.043  58.446  1.00 68.77           O  
ATOM   3497  CB  LYS D   8       3.276  56.813  61.439  1.00 68.77           C  
ATOM   3498  CG  LYS D   8       3.954  58.139  61.755  1.00 68.77           C  
ATOM   3499  CD  LYS D   8       4.383  58.214  63.215  1.00 68.77           C  
ATOM   3500  CE  LYS D   8       5.064  59.537  63.532  1.00 68.77           C  
ATOM   3501  NZ  LYS D   8       5.456  59.628  64.970  1.00 68.77           N  
ATOM   3502  N   CYS D   9       3.940  54.962  58.965  1.00 68.07           N  
ATOM   3503  CA  CYS D   9       4.906  54.399  58.028  1.00 68.07           C  
ATOM   3504  C   CYS D   9       4.481  54.653  56.587  1.00 68.07           C  
ATOM   3505  O   CYS D   9       5.314  54.970  55.736  1.00 68.07           O  
ATOM   3506  CB  CYS D   9       5.070  52.898  58.263  1.00 68.07           C  
ATOM   3507  SG  CYS D   9       6.678  52.252  57.756  1.00 68.07           S  
ATOM   3508  N   ILE D  10       3.326  54.538  56.408  1.00 71.81           N  
ATOM   3509  CA  ILE D  10       2.790  54.800  55.077  1.00 71.81           C  
ATOM   3510  C   ILE D  10       2.914  56.288  54.755  1.00 71.81           C  
ATOM   3511  O   ILE D  10       3.211  56.661  53.618  1.00 71.81           O  
ATOM   3512  CB  ILE D  10       1.318  54.347  54.960  1.00 71.81           C  
ATOM   3513  CG1 ILE D  10       1.217  52.822  55.080  1.00 71.81           C  
ATOM   3514  CG2 ILE D  10       0.705  54.835  53.644  1.00 71.81           C  
ATOM   3515  CD1 ILE D  10      -0.211  52.299  55.146  1.00 71.81           C  
ATOM   3516  N   LYS D  11       2.826  57.050  55.784  1.00 70.96           N  
ATOM   3517  CA  LYS D  11       2.972  58.494  55.628  1.00 70.96           C  
ATOM   3518  C   LYS D  11       4.402  58.865  55.243  1.00 70.96           C  
ATOM   3519  O   LYS D  11       4.618  59.618  54.292  1.00 70.96           O  
ATOM   3520  CB  LYS D  11       2.572  59.216  56.916  1.00 70.96           C  
ATOM   3521  CG  LYS D  11       2.789  60.722  56.874  1.00 70.96           C  
ATOM   3522  CD  LYS D  11       2.493  61.366  58.222  1.00 70.96           C  
ATOM   3523  CE  LYS D  11       2.887  62.837  58.238  1.00 70.96           C  
ATOM   3524  NZ  LYS D  11       2.557  63.485  59.543  1.00 70.96           N  
ATOM   3525  N   TYR D  12       5.242  58.218  55.883  1.00 70.93           N  
ATOM   3526  CA  TYR D  12       6.636  58.549  55.607  1.00 70.93           C  
ATOM   3527  C   TYR D  12       7.106  57.895  54.313  1.00 70.93           C  
ATOM   3528  O   TYR D  12       7.891  58.482  53.563  1.00 70.93           O  
ATOM   3529  CB  TYR D  12       7.534  58.110  56.768  1.00 70.93           C  
ATOM   3530  CG  TYR D  12       7.527  59.067  57.936  1.00 70.93           C  
ATOM   3531  CD1 TYR D  12       7.968  60.379  57.789  1.00 70.93           C  
ATOM   3532  CD2 TYR D  12       7.080  58.659  59.188  1.00 70.93           C  
ATOM   3533  CE1 TYR D  12       7.964  61.263  58.862  1.00 70.93           C  
ATOM   3534  CE2 TYR D  12       7.073  59.535  60.269  1.00 70.93           C  
ATOM   3535  CZ  TYR D  12       7.516  60.832  60.097  1.00 70.93           C  
ATOM   3536  OH  TYR D  12       7.510  61.704  61.163  1.00 70.93           O  
ATOM   3537  N   LEU D  13       6.574  56.819  54.008  1.00 73.99           N  
ATOM   3538  CA  LEU D  13       6.909  56.177  52.741  1.00 73.99           C  
ATOM   3539  C   LEU D  13       6.344  56.968  51.566  1.00 73.99           C  
ATOM   3540  O   LEU D  13       7.023  57.154  50.553  1.00 73.99           O  
ATOM   3541  CB  LEU D  13       6.375  54.743  52.708  1.00 73.99           C  
ATOM   3542  CG  LEU D  13       7.411  53.640  52.484  1.00 73.99           C  
ATOM   3543  CD1 LEU D  13       7.108  52.439  53.375  1.00 73.99           C  
ATOM   3544  CD2 LEU D  13       7.443  53.228  51.016  1.00 73.99           C  
ATOM   3545  N   LEU D  14       5.213  57.374  51.718  1.00 75.88           N  
ATOM   3546  CA  LEU D  14       4.602  58.217  50.695  1.00 75.88           C  
ATOM   3547  C   LEU D  14       5.330  59.553  50.586  1.00 75.88           C  
ATOM   3548  O   LEU D  14       5.493  60.086  49.487  1.00 75.88           O  
ATOM   3549  CB  LEU D  14       3.122  58.452  51.010  1.00 75.88           C  
ATOM   3550  CG  LEU D  14       2.116  57.763  50.088  1.00 75.88           C  
ATOM   3551  CD1 LEU D  14       0.843  57.420  50.855  1.00 75.88           C  
ATOM   3552  CD2 LEU D  14       1.800  58.645  48.885  1.00 75.88           C  
ATOM   3553  N   PHE D  15       5.765  60.043  51.658  1.00 74.07           N  
ATOM   3554  CA  PHE D  15       6.508  61.298  51.666  1.00 74.07           C  
ATOM   3555  C   PHE D  15       7.861  61.130  50.986  1.00 74.07           C  
ATOM   3556  O   PHE D  15       8.225  61.920  50.112  1.00 74.07           O  
ATOM   3557  CB  PHE D  15       6.699  61.801  53.100  1.00 74.07           C  
ATOM   3558  CG  PHE D  15       7.620  62.986  53.210  1.00 74.07           C  
ATOM   3559  CD1 PHE D  15       8.930  62.829  53.645  1.00 74.07           C  
ATOM   3560  CD2 PHE D  15       7.175  64.259  52.877  1.00 74.07           C  
ATOM   3561  CE1 PHE D  15       9.784  63.924  53.747  1.00 74.07           C  
ATOM   3562  CE2 PHE D  15       8.022  65.358  52.976  1.00 74.07           C  
ATOM   3563  CZ  PHE D  15       9.326  65.189  53.413  1.00 74.07           C  
ATOM   3564  N   VAL D  16       8.620  60.049  51.262  1.00 75.54           N  
ATOM   3565  CA  VAL D  16       9.953  59.850  50.702  1.00 75.54           C  
ATOM   3566  C   VAL D  16       9.848  59.565  49.206  1.00 75.54           C  
ATOM   3567  O   VAL D  16      10.611  60.115  48.408  1.00 75.54           O  
ATOM   3568  CB  VAL D  16      10.700  58.699  51.412  1.00 75.54           C  
ATOM   3569  CG1 VAL D  16      11.970  58.327  50.648  1.00 75.54           C  
ATOM   3570  CG2 VAL D  16      11.035  59.088  52.851  1.00 75.54           C  
ATOM   3571  N   PHE D  17       8.919  58.817  48.836  1.00 73.63           N  
ATOM   3572  CA  PHE D  17       8.758  58.458  47.432  1.00 73.63           C  
ATOM   3573  C   PHE D  17       8.300  59.662  46.616  1.00 73.63           C  
ATOM   3574  O   PHE D  17       8.820  59.913  45.526  1.00 73.63           O  
ATOM   3575  CB  PHE D  17       7.755  57.311  47.281  1.00 73.63           C  
ATOM   3576  CG  PHE D  17       8.399  55.963  47.094  1.00 73.63           C  
ATOM   3577  CD1 PHE D  17       9.309  55.749  46.067  1.00 73.63           C  
ATOM   3578  CD2 PHE D  17       8.094  54.910  47.947  1.00 73.63           C  
ATOM   3579  CE1 PHE D  17       9.908  54.503  45.892  1.00 73.63           C  
ATOM   3580  CE2 PHE D  17       8.687  53.662  47.779  1.00 73.63           C  
ATOM   3581  CZ  PHE D  17       9.592  53.460  46.749  1.00 73.63           C  
ATOM   3582  N   ASN D  18       7.343  60.368  47.118  1.00 73.97           N  
ATOM   3583  CA  ASN D  18       6.876  61.546  46.395  1.00 73.97           C  
ATOM   3584  C   ASN D  18       7.903  62.674  46.435  1.00 73.97           C  
ATOM   3585  O   ASN D  18       7.989  63.474  45.502  1.00 73.97           O  
ATOM   3586  CB  ASN D  18       5.537  62.027  46.960  1.00 73.97           C  
ATOM   3587  CG  ASN D  18       4.377  61.141  46.549  1.00 73.97           C  
ATOM   3588  ND2 ASN D  18       3.570  60.734  47.521  1.00 73.97           N  
ATOM   3589  OD1 ASN D  18       4.210  60.824  45.369  1.00 73.97           O  
ATOM   3590  N   PHE D  19       8.723  62.696  47.485  1.00 75.85           N  
ATOM   3591  CA  PHE D  19       9.813  63.661  47.563  1.00 75.85           C  
ATOM   3592  C   PHE D  19      10.861  63.381  46.493  1.00 75.85           C  
ATOM   3593  O   PHE D  19      11.344  64.303  45.832  1.00 75.85           O  
ATOM   3594  CB  PHE D  19      10.461  63.634  48.951  1.00 75.85           C  
ATOM   3595  CG  PHE D  19      11.514  64.690  49.150  1.00 75.85           C  
ATOM   3596  CD1 PHE D  19      12.863  64.357  49.138  1.00 75.85           C  
ATOM   3597  CD2 PHE D  19      11.154  66.016  49.352  1.00 75.85           C  
ATOM   3598  CE1 PHE D  19      13.840  65.333  49.323  1.00 75.85           C  
ATOM   3599  CE2 PHE D  19      12.124  66.997  49.537  1.00 75.85           C  
ATOM   3600  CZ  PHE D  19      13.467  66.653  49.523  1.00 75.85           C  
ATOM   3601  N   VAL D  20      11.183  62.137  46.224  1.00 75.57           N  
ATOM   3602  CA  VAL D  20      12.114  61.747  45.170  1.00 75.57           C  
ATOM   3603  C   VAL D  20      11.500  62.041  43.804  1.00 75.57           C  
ATOM   3604  O   VAL D  20      12.188  62.512  42.894  1.00 75.57           O  
ATOM   3605  CB  VAL D  20      12.497  60.254  45.273  1.00 75.57           C  
ATOM   3606  CG1 VAL D  20      13.258  59.804  44.028  1.00 75.57           C  
ATOM   3607  CG2 VAL D  20      13.326  60.001  46.531  1.00 75.57           C  
ATOM   3608  N   PHE D  21      10.291  61.818  43.734  1.00 74.18           N  
ATOM   3609  CA  PHE D  21       9.576  62.111  42.497  1.00 74.18           C  
ATOM   3610  C   PHE D  21       9.506  63.614  42.255  1.00 74.18           C  
ATOM   3611  O   PHE D  21       9.584  64.068  41.111  1.00 74.18           O  
ATOM   3612  CB  PHE D  21       8.165  61.519  42.536  1.00 74.18           C  
ATOM   3613  CG  PHE D  21       7.941  60.413  41.540  1.00 74.18           C  
ATOM   3614  CD1 PHE D  21       7.568  60.701  40.233  1.00 74.18           C  
ATOM   3615  CD2 PHE D  21       8.106  59.084  41.912  1.00 74.18           C  
ATOM   3616  CE1 PHE D  21       7.360  59.679  39.309  1.00 74.18           C  
ATOM   3617  CE2 PHE D  21       7.900  58.058  40.993  1.00 74.18           C  
ATOM   3618  CZ  PHE D  21       7.527  58.358  39.693  1.00 74.18           C  
ATOM   3619  N   TRP D  22       9.332  64.430  43.279  1.00 76.60           N  
ATOM   3620  CA  TRP D  22       9.337  65.887  43.201  1.00 76.60           C  
ATOM   3621  C   TRP D  22      10.713  66.406  42.797  1.00 76.60           C  
ATOM   3622  O   TRP D  22      10.825  67.273  41.927  1.00 76.60           O  
ATOM   3623  CB  TRP D  22       8.921  66.499  44.541  1.00 76.60           C  
ATOM   3624  CG  TRP D  22       8.936  67.998  44.557  1.00 76.60           C  
ATOM   3625  CD1 TRP D  22       8.054  68.837  43.935  1.00 76.60           C  
ATOM   3626  CD2 TRP D  22       9.883  68.836  45.226  1.00 76.60           C  
ATOM   3627  CE2 TRP D  22       9.514  70.174  44.967  1.00 76.60           C  
ATOM   3628  CE3 TRP D  22      11.008  68.584  46.023  1.00 76.60           C  
ATOM   3629  NE1 TRP D  22       8.397  70.147  44.177  1.00 76.60           N  
ATOM   3630  CZ2 TRP D  22      10.233  71.259  45.476  1.00 76.60           C  
ATOM   3631  CZ3 TRP D  22      11.723  69.665  46.528  1.00 76.60           C  
ATOM   3632  CH2 TRP D  22      11.329  70.985  46.251  1.00 76.60           C  
ATOM   3633  N   LEU D  23      11.811  65.807  43.274  1.00 77.96           N  
ATOM   3634  CA  LEU D  23      13.170  66.187  42.902  1.00 77.96           C  
ATOM   3635  C   LEU D  23      13.476  65.771  41.468  1.00 77.96           C  
ATOM   3636  O   LEU D  23      14.126  66.512  40.727  1.00 77.96           O  
ATOM   3637  CB  LEU D  23      14.184  65.553  43.858  1.00 77.96           C  
ATOM   3638  CG  LEU D  23      14.461  66.314  45.155  1.00 77.96           C  
ATOM   3639  CD1 LEU D  23      15.191  65.418  46.149  1.00 77.96           C  
ATOM   3640  CD2 LEU D  23      15.267  67.577  44.873  1.00 77.96           C  
ATOM   3641  N   ALA D  24      12.926  64.580  41.072  1.00 77.48           N  
ATOM   3642  CA  ALA D  24      13.122  64.122  39.699  1.00 77.48           C  
ATOM   3643  C   ALA D  24      12.374  65.012  38.712  1.00 77.48           C  
ATOM   3644  O   ALA D  24      12.888  65.324  37.635  1.00 77.48           O  
ATOM   3645  CB  ALA D  24      12.668  62.672  39.552  1.00 77.48           C  
ATOM   3646  N   GLY D  25      11.243  65.400  39.138  1.00 76.27           N  
ATOM   3647  CA  GLY D  25      10.530  66.374  38.326  1.00 76.27           C  
ATOM   3648  C   GLY D  25      11.231  67.717  38.252  1.00 76.27           C  
ATOM   3649  O   GLY D  25      11.261  68.349  37.195  1.00 76.27           O  
ATOM   3650  N   GLY D  26      11.790  68.174  39.271  1.00 78.18           N  
ATOM   3651  CA  GLY D  26      12.577  69.397  39.275  1.00 78.18           C  
ATOM   3652  C   GLY D  26      13.818  69.311  38.406  1.00 78.18           C  
ATOM   3653  O   GLY D  26      14.126  70.243  37.661  1.00 78.18           O  
ATOM   3654  N   VAL D  27      14.500  68.170  38.390  1.00 78.16           N  
ATOM   3655  CA  VAL D  27      15.693  67.971  37.573  1.00 78.16           C  
ATOM   3656  C   VAL D  27      15.307  67.938  36.096  1.00 78.16           C  
ATOM   3657  O   VAL D  27      15.970  68.560  35.262  1.00 78.16           O  
ATOM   3658  CB  VAL D  27      16.435  66.672  37.960  1.00 78.16           C  
ATOM   3659  CG1 VAL D  27      17.521  66.347  36.936  1.00 78.16           C  
ATOM   3660  CG2 VAL D  27      17.035  66.797  39.359  1.00 78.16           C  
ATOM   3661  N   ILE D  28      14.248  67.271  35.808  1.00 74.92           N  
ATOM   3662  CA  ILE D  28      13.808  67.194  34.420  1.00 74.92           C  
ATOM   3663  C   ILE D  28      13.344  68.571  33.948  1.00 74.92           C  
ATOM   3664  O   ILE D  28      13.666  68.993  32.836  1.00 74.92           O  
ATOM   3665  CB  ILE D  28      12.676  66.157  34.242  1.00 74.92           C  
ATOM   3666  CG1 ILE D  28      13.206  64.740  34.486  1.00 74.92           C  
ATOM   3667  CG2 ILE D  28      12.049  66.275  32.850  1.00 74.92           C  
ATOM   3668  CD1 ILE D  28      12.125  63.669  34.509  1.00 74.92           C  
ATOM   3669  N   LEU D  29      12.624  69.282  34.775  1.00 76.19           N  
ATOM   3670  CA  LEU D  29      12.193  70.638  34.455  1.00 76.19           C  
ATOM   3671  C   LEU D  29      13.392  71.572  34.323  1.00 76.19           C  
ATOM   3672  O   LEU D  29      13.428  72.420  33.427  1.00 76.19           O  
ATOM   3673  CB  LEU D  29      11.236  71.165  35.528  1.00 76.19           C  
ATOM   3674  CG  LEU D  29      10.652  72.558  35.289  1.00 76.19           C  
ATOM   3675  CD1 LEU D  29       9.717  72.542  34.085  1.00 76.19           C  
ATOM   3676  CD2 LEU D  29       9.921  73.051  36.534  1.00 76.19           C  
ATOM   3677  N   GLY D  30      14.349  71.448  35.188  1.00 78.37           N  
ATOM   3678  CA  GLY D  30      15.562  72.244  35.098  1.00 78.37           C  
ATOM   3679  C   GLY D  30      16.353  71.984  33.830  1.00 78.37           C  
ATOM   3680  O   GLY D  30      16.759  72.922  33.141  1.00 78.37           O  
ATOM   3681  N   VAL D  31      16.441  70.725  33.443  1.00 75.83           N  
ATOM   3682  CA  VAL D  31      17.183  70.363  32.240  1.00 75.83           C  
ATOM   3683  C   VAL D  31      16.410  70.812  31.001  1.00 75.83           C  
ATOM   3684  O   VAL D  31      17.001  71.305  30.038  1.00 75.83           O  
ATOM   3685  CB  VAL D  31      17.454  68.843  32.177  1.00 75.83           C  
ATOM   3686  CG1 VAL D  31      17.989  68.447  30.801  1.00 75.83           C  
ATOM   3687  CG2 VAL D  31      18.434  68.430  33.273  1.00 75.83           C  
ATOM   3688  N   ALA D  32      15.143  70.683  31.131  1.00 74.60           N  
ATOM   3689  CA  ALA D  32      14.323  71.102  29.998  1.00 74.60           C  
ATOM   3690  C   ALA D  32      14.348  72.619  29.834  1.00 74.60           C  
ATOM   3691  O   ALA D  32      14.429  73.128  28.714  1.00 74.60           O  
ATOM   3692  CB  ALA D  32      12.887  70.612  30.170  1.00 74.60           C  
ATOM   3693  N   LEU D  33      14.227  73.293  30.924  1.00 73.91           N  
ATOM   3694  CA  LEU D  33      14.309  74.748  30.875  1.00 73.91           C  
ATOM   3695  C   LEU D  33      15.709  75.201  30.472  1.00 73.91           C  
ATOM   3696  O   LEU D  33      15.864  76.207  29.775  1.00 73.91           O  
ATOM   3697  CB  LEU D  33      13.936  75.353  32.231  1.00 73.91           C  
ATOM   3698  CG  LEU D  33      12.441  75.447  32.543  1.00 73.91           C  
ATOM   3699  CD1 LEU D  33      12.225  75.718  34.028  1.00 73.91           C  
ATOM   3700  CD2 LEU D  33      11.785  76.532  31.694  1.00 73.91           C  
ATOM   3701  N   TRP D  34      16.738  74.484  30.918  1.00 71.50           N  
ATOM   3702  CA  TRP D  34      18.094  74.802  30.482  1.00 71.50           C  
ATOM   3703  C   TRP D  34      18.246  74.590  28.980  1.00 71.50           C  
ATOM   3704  O   TRP D  34      18.891  75.389  28.297  1.00 71.50           O  
ATOM   3705  CB  TRP D  34      19.116  73.949  31.238  1.00 71.50           C  
ATOM   3706  CG  TRP D  34      20.537  74.203  30.834  1.00 71.50           C  
ATOM   3707  CD1 TRP D  34      21.317  75.268  31.189  1.00 71.50           C  
ATOM   3708  CD2 TRP D  34      21.347  73.375  29.993  1.00 71.50           C  
ATOM   3709  CE2 TRP D  34      22.609  74.000  29.882  1.00 71.50           C  
ATOM   3710  CE3 TRP D  34      21.129  72.164  29.324  1.00 71.50           C  
ATOM   3711  NE1 TRP D  34      22.564  75.152  30.620  1.00 71.50           N  
ATOM   3712  CZ2 TRP D  34      23.649  73.453  29.127  1.00 71.50           C  
ATOM   3713  CZ3 TRP D  34      22.165  71.622  28.573  1.00 71.50           C  
ATOM   3714  CH2 TRP D  34      23.409  72.268  28.481  1.00 71.50           C  
ATOM   3715  N   LEU D  35      17.567  73.545  28.626  1.00 67.01           N  
ATOM   3716  CA  LEU D  35      17.630  73.288  27.192  1.00 67.01           C  
ATOM   3717  C   LEU D  35      16.872  74.360  26.415  1.00 67.01           C  
ATOM   3718  O   LEU D  35      17.258  74.714  25.298  1.00 67.01           O  
ATOM   3719  CB  LEU D  35      17.055  71.907  26.869  1.00 67.01           C  
ATOM   3720  CG  LEU D  35      17.985  70.715  27.105  1.00 67.01           C  
ATOM   3721  CD1 LEU D  35      17.179  69.423  27.185  1.00 67.01           C  
ATOM   3722  CD2 LEU D  35      19.035  70.629  26.002  1.00 67.01           C  
ATOM   3723  N   ARG D  36      15.848  74.835  27.071  1.00 64.78           N  
ATOM   3724  CA  ARG D  36      15.045  75.848  26.396  1.00 64.78           C  
ATOM   3725  C   ARG D  36      15.702  77.221  26.490  1.00 64.78           C  
ATOM   3726  O   ARG D  36      15.679  77.993  25.530  1.00 64.78           O  
ATOM   3727  CB  ARG D  36      13.635  75.900  26.989  1.00 64.78           C  
ATOM   3728  CG  ARG D  36      12.713  76.895  26.303  1.00 64.78           C  
ATOM   3729  CD  ARG D  36      11.442  76.229  25.796  1.00 64.78           C  
ATOM   3730  NE  ARG D  36      10.512  77.203  25.230  1.00 64.78           N  
ATOM   3731  CZ  ARG D  36       9.444  76.896  24.500  1.00 64.78           C  
ATOM   3732  NH1 ARG D  36       9.148  75.629  24.231  1.00 64.78           N  
ATOM   3733  NH2 ARG D  36       8.665  77.862  24.035  1.00 64.78           N  
ATOM   3734  N   HIS D  37      16.082  77.672  27.733  1.00 58.32           N  
ATOM   3735  CA  HIS D  37      16.528  79.043  27.951  1.00 58.32           C  
ATOM   3736  C   HIS D  37      18.025  79.182  27.699  1.00 58.32           C  
ATOM   3737  O   HIS D  37      18.620  80.214  28.018  1.00 58.32           O  
ATOM   3738  CB  HIS D  37      16.191  79.496  29.374  1.00 58.32           C  
ATOM   3739  CG  HIS D  37      14.876  80.200  29.483  1.00 58.32           C  
ATOM   3740  CD2 HIS D  37      14.043  80.369  30.537  1.00 58.32           C  
ATOM   3741  ND1 HIS D  37      14.277  80.830  28.414  1.00 58.32           N  
ATOM   3742  CE1 HIS D  37      13.131  81.358  28.807  1.00 58.32           C  
ATOM   3743  NE2 HIS D  37      12.965  81.092  30.092  1.00 58.32           N  
ATOM   3744  N   ASP D  38      18.684  78.319  27.294  1.00 50.04           N  
ATOM   3745  CA  ASP D  38      20.060  78.668  26.952  1.00 50.04           C  
ATOM   3746  C   ASP D  38      20.102  79.877  26.020  1.00 50.04           C  
ATOM   3747  O   ASP D  38      19.317  79.967  25.073  1.00 50.04           O  
ATOM   3748  CB  ASP D  38      20.770  77.479  26.303  1.00 50.04           C  
ATOM   3749  CG  ASP D  38      22.280  77.634  26.274  1.00 50.04           C  
ATOM   3750  OD1 ASP D  38      22.801  78.626  26.825  1.00 50.04           O  
ATOM   3751  OD2 ASP D  38      22.954  76.756  25.692  1.00 50.04           O  
ATOM   3752  N   PRO D  39      20.628  81.054  26.536  1.00 50.62           N  
ATOM   3753  CA  PRO D  39      20.648  82.285  25.742  1.00 50.62           C  
ATOM   3754  C   PRO D  39      20.900  82.026  24.258  1.00 50.62           C  
ATOM   3755  O   PRO D  39      20.358  82.732  23.404  1.00 50.62           O  
ATOM   3756  CB  PRO D  39      21.797  83.085  26.359  1.00 50.62           C  
ATOM   3757  CG  PRO D  39      22.442  82.144  27.326  1.00 50.62           C  
ATOM   3758  CD  PRO D  39      21.633  80.879  27.372  1.00 50.62           C  
ATOM   3759  N   GLN D  40      21.893  81.171  24.006  1.00 44.42           N  
ATOM   3760  CA  GLN D  40      22.197  80.999  22.589  1.00 44.42           C  
ATOM   3761  C   GLN D  40      21.014  80.391  21.843  1.00 44.42           C  
ATOM   3762  O   GLN D  40      20.764  80.730  20.684  1.00 44.42           O  
ATOM   3763  CB  GLN D  40      23.438  80.123  22.409  1.00 44.42           C  
ATOM   3764  CG  GLN D  40      24.750  80.893  22.479  1.00 44.42           C  
ATOM   3765  CD  GLN D  40      25.854  80.246  21.665  1.00 44.42           C  
ATOM   3766  NE2 GLN D  40      26.969  80.952  21.511  1.00 44.42           N  
ATOM   3767  OE1 GLN D  40      25.706  79.120  21.178  1.00 44.42           O  
ATOM   3768  N   THR D  41      20.309  79.538  22.552  1.00 43.19           N  
ATOM   3769  CA  THR D  41      19.151  78.951  21.888  1.00 43.19           C  
ATOM   3770  C   THR D  41      17.953  79.894  21.953  1.00 43.19           C  
ATOM   3771  O   THR D  41      17.021  79.778  21.155  1.00 43.19           O  
ATOM   3772  CB  THR D  41      18.776  77.596  22.514  1.00 43.19           C  
ATOM   3773  CG2 THR D  41      19.325  76.437  21.689  1.00 43.19           C  
ATOM   3774  OG1 THR D  41      19.316  77.522  23.839  1.00 43.19           O  
ATOM   3775  N   THR D  42      17.946  80.816  22.930  1.00 44.50           N  
ATOM   3776  CA  THR D  42      16.868  81.797  22.976  1.00 44.50           C  
ATOM   3777  C   THR D  42      16.940  82.738  21.776  1.00 44.50           C  
ATOM   3778  O   THR D  42      15.927  83.304  21.362  1.00 44.50           O  
ATOM   3779  CB  THR D  42      16.914  82.618  24.279  1.00 44.50           C  
ATOM   3780  CG2 THR D  42      15.797  82.202  25.230  1.00 44.50           C  
ATOM   3781  OG1 THR D  42      18.177  82.411  24.922  1.00 44.50           O  
ATOM   3782  N   ASN D  43      18.235  83.226  21.441  1.00 38.66           N  
ATOM   3783  CA  ASN D  43      18.285  84.135  20.302  1.00 38.66           C  
ATOM   3784  C   ASN D  43      17.662  83.510  19.057  1.00 38.66           C  
ATOM   3785  O   ASN D  43      17.263  84.220  18.133  1.00 38.66           O  
ATOM   3786  CB  ASN D  43      19.728  84.559  20.017  1.00 38.66           C  
ATOM   3787  CG  ASN D  43      20.016  85.982  20.454  1.00 38.66           C  
ATOM   3788  ND2 ASN D  43      21.268  86.402  20.318  1.00 38.66           N  
ATOM   3789  OD1 ASN D  43      19.121  86.697  20.914  1.00 38.66           O  
ATOM   3790  N   LEU D  44      17.910  82.227  19.041  1.00 33.10           N  
ATOM   3791  CA  LEU D  44      17.296  81.610  17.870  1.00 33.10           C  
ATOM   3792  C   LEU D  44      15.774  81.648  17.972  1.00 33.10           C  
ATOM   3793  O   LEU D  44      15.075  81.335  17.004  1.00 33.10           O  
ATOM   3794  CB  LEU D  44      17.773  80.164  17.714  1.00 33.10           C  
ATOM   3795  CG  LEU D  44      18.303  79.771  16.334  1.00 33.10           C  
ATOM   3796  CD1 LEU D  44      19.810  79.542  16.391  1.00 33.10           C  
ATOM   3797  CD2 LEU D  44      17.587  78.527  15.821  1.00 33.10           C  
ATOM   3798  N   LEU D  45      15.263  81.707  19.242  1.00 35.44           N  
ATOM   3799  CA  LEU D  45      13.811  81.845  19.319  1.00 35.44           C  
ATOM   3800  C   LEU D  45      13.352  83.140  18.658  1.00 35.44           C  
ATOM   3801  O   LEU D  45      12.275  83.189  18.059  1.00 35.44           O  
ATOM   3802  CB  LEU D  45      13.346  81.810  20.777  1.00 35.44           C  
ATOM   3803  CG  LEU D  45      13.019  80.430  21.351  1.00 35.44           C  
ATOM   3804  CD1 LEU D  45      13.316  80.395  22.846  1.00 35.44           C  
ATOM   3805  CD2 LEU D  45      11.562  80.071  21.081  1.00 35.44           C  
ATOM   3806  N   TYR D  46      14.011  84.244  18.895  1.00 34.44           N  
ATOM   3807  CA  TYR D  46      13.457  85.485  18.367  1.00 34.44           C  
ATOM   3808  C   TYR D  46      13.713  85.603  16.869  1.00 34.44           C  
ATOM   3809  O   TYR D  46      13.269  86.560  16.231  1.00 34.44           O  
ATOM   3810  CB  TYR D  46      14.055  86.693  19.096  1.00 34.44           C  
ATOM   3811  CG  TYR D  46      13.209  87.189  20.242  1.00 34.44           C  
ATOM   3812  CD1 TYR D  46      12.165  88.086  20.026  1.00 34.44           C  
ATOM   3813  CD2 TYR D  46      13.451  86.765  21.544  1.00 34.44           C  
ATOM   3814  CE1 TYR D  46      11.383  88.548  21.080  1.00 34.44           C  
ATOM   3815  CE2 TYR D  46      12.677  87.220  22.606  1.00 34.44           C  
ATOM   3816  CZ  TYR D  46      11.646  88.109  22.364  1.00 34.44           C  
ATOM   3817  OH  TYR D  46      10.876  88.564  23.412  1.00 34.44           O  
ATOM   3818  N   LEU D  47      14.783  85.055  16.307  1.00 28.17           N  
ATOM   3819  CA  LEU D  47      14.884  85.337  14.879  1.00 28.17           C  
ATOM   3820  C   LEU D  47      13.682  84.775  14.128  1.00 28.17           C  
ATOM   3821  O   LEU D  47      13.460  83.563  14.123  1.00 28.17           O  
ATOM   3822  CB  LEU D  47      16.177  84.753  14.307  1.00 28.17           C  
ATOM   3823  CG  LEU D  47      17.401  85.672  14.319  1.00 28.17           C  
ATOM   3824  CD1 LEU D  47      18.643  84.896  14.740  1.00 28.17           C  
ATOM   3825  CD2 LEU D  47      17.602  86.311  12.949  1.00 28.17           C  
ATOM   3826  N   GLU D  48      12.512  85.491  14.230  1.00 29.98           N  
ATOM   3827  CA  GLU D  48      11.359  85.393  13.341  1.00 29.98           C  
ATOM   3828  C   GLU D  48      11.790  85.364  11.878  1.00 29.98           C  
ATOM   3829  O   GLU D  48      12.178  86.394  11.320  1.00 29.98           O  
ATOM   3830  CB  GLU D  48      10.393  86.556  13.583  1.00 29.98           C  
ATOM   3831  CG  GLU D  48       8.928  86.144  13.610  1.00 29.98           C  
ATOM   3832  CD  GLU D  48       7.995  87.271  14.023  1.00 29.98           C  
ATOM   3833  OE1 GLU D  48       6.764  87.051  14.077  1.00 29.98           O  
ATOM   3834  OE2 GLU D  48       8.500  88.383  14.295  1.00 29.98           O  
ATOM   3835  N   LEU D  49      12.684  84.531  11.359  1.00 25.78           N  
ATOM   3836  CA  LEU D  49      12.830  84.595   9.909  1.00 25.78           C  
ATOM   3837  C   LEU D  49      11.467  84.655   9.227  1.00 25.78           C  
ATOM   3838  O   LEU D  49      10.454  84.282   9.822  1.00 25.78           O  
ATOM   3839  CB  LEU D  49      13.618  83.386   9.396  1.00 25.78           C  
ATOM   3840  CG  LEU D  49      15.074  83.641   9.005  1.00 25.78           C  
ATOM   3841  CD1 LEU D  49      16.014  82.875   9.928  1.00 25.78           C  
ATOM   3842  CD2 LEU D  49      15.312  83.252   7.549  1.00 25.78           C  
ATOM   3843  N   GLY D  50      11.271  84.871   7.763  1.00 28.52           N  
ATOM   3844  CA  GLY D  50      10.129  84.892   6.861  1.00 28.52           C  
ATOM   3845  C   GLY D  50       9.114  83.805   7.159  1.00 28.52           C  
ATOM   3846  O   GLY D  50       9.218  83.112   8.174  1.00 28.52           O  
ATOM   3847  N   ASP D  51       8.239  83.350   6.003  1.00 28.25           N  
ATOM   3848  CA  ASP D  51       7.020  82.558   5.877  1.00 28.25           C  
ATOM   3849  C   ASP D  51       7.238  81.131   6.378  1.00 28.25           C  
ATOM   3850  O   ASP D  51       6.278  80.422   6.683  1.00 28.25           O  
ATOM   3851  CB  ASP D  51       6.542  82.537   4.424  1.00 28.25           C  
ATOM   3852  CG  ASP D  51       5.723  83.761   4.051  1.00 28.25           C  
ATOM   3853  OD1 ASP D  51       5.272  84.492   4.959  1.00 28.25           O  
ATOM   3854  OD2 ASP D  51       5.526  83.994   2.840  1.00 28.25           O  
ATOM   3855  N   LYS D  52       8.347  80.253   5.951  1.00 33.14           N  
ATOM   3856  CA  LYS D  52       8.203  78.802   6.039  1.00 33.14           C  
ATOM   3857  C   LYS D  52       8.278  78.329   7.488  1.00 33.14           C  
ATOM   3858  O   LYS D  52       9.149  78.764   8.244  1.00 33.14           O  
ATOM   3859  CB  LYS D  52       9.279  78.105   5.205  1.00 33.14           C  
ATOM   3860  CG  LYS D  52       8.976  78.065   3.714  1.00 33.14           C  
ATOM   3861  CD  LYS D  52      10.020  77.258   2.952  1.00 33.14           C  
ATOM   3862  CE  LYS D  52       9.744  77.256   1.455  1.00 33.14           C  
ATOM   3863  NZ  LYS D  52      10.779  76.485   0.703  1.00 33.14           N  
ATOM   3864  N   PRO D  53       7.238  77.598   8.141  1.00 34.16           N  
ATOM   3865  CA  PRO D  53       7.068  77.141   9.523  1.00 34.16           C  
ATOM   3866  C   PRO D  53       8.293  76.399  10.053  1.00 34.16           C  
ATOM   3867  O   PRO D  53       8.829  75.520   9.373  1.00 34.16           O  
ATOM   3868  CB  PRO D  53       5.858  76.207   9.439  1.00 34.16           C  
ATOM   3869  CG  PRO D  53       5.667  75.959   7.978  1.00 34.16           C  
ATOM   3870  CD  PRO D  53       6.544  76.910   7.214  1.00 34.16           C  
ATOM   3871  N   ALA D  54       9.374  77.007  10.604  1.00 36.29           N  
ATOM   3872  CA  ALA D  54      10.590  76.448  11.190  1.00 36.29           C  
ATOM   3873  C   ALA D  54      10.308  75.107  11.863  1.00 36.29           C  
ATOM   3874  O   ALA D  54       9.252  74.922  12.472  1.00 36.29           O  
ATOM   3875  CB  ALA D  54      11.196  77.426  12.193  1.00 36.29           C  
ATOM   3876  N   PRO D  55      11.138  74.048  11.660  1.00 39.50           N  
ATOM   3877  CA  PRO D  55      10.950  72.635  11.996  1.00 39.50           C  
ATOM   3878  C   PRO D  55      10.682  72.412  13.482  1.00 39.50           C  
ATOM   3879  O   PRO D  55      11.509  72.772  14.324  1.00 39.50           O  
ATOM   3880  CB  PRO D  55      12.278  71.995  11.580  1.00 39.50           C  
ATOM   3881  CG  PRO D  55      13.168  73.146  11.244  1.00 39.50           C  
ATOM   3882  CD  PRO D  55      12.369  74.414  11.347  1.00 39.50           C  
ATOM   3883  N   ASN D  56       9.491  72.544  14.118  1.00 48.22           N  
ATOM   3884  CA  ASN D  56       8.662  72.485  15.317  1.00 48.22           C  
ATOM   3885  C   ASN D  56       8.901  71.199  16.101  1.00 48.22           C  
ATOM   3886  O   ASN D  56       8.633  71.140  17.303  1.00 48.22           O  
ATOM   3887  CB  ASN D  56       7.181  72.619  14.954  1.00 48.22           C  
ATOM   3888  CG  ASN D  56       6.637  74.009  15.222  1.00 48.22           C  
ATOM   3889  ND2 ASN D  56       5.340  74.190  15.002  1.00 48.22           N  
ATOM   3890  OD1 ASN D  56       7.376  74.911  15.624  1.00 48.22           O  
ATOM   3891  N   THR D  57       9.733  70.201  15.614  1.00 55.30           N  
ATOM   3892  CA  THR D  57       9.655  68.918  16.302  1.00 55.30           C  
ATOM   3893  C   THR D  57      10.628  68.874  17.477  1.00 55.30           C  
ATOM   3894  O   THR D  57      10.328  68.283  18.517  1.00 55.30           O  
ATOM   3895  CB  THR D  57       9.953  67.750  15.342  1.00 55.30           C  
ATOM   3896  CG2 THR D  57       8.674  67.011  14.962  1.00 55.30           C  
ATOM   3897  OG1 THR D  57      10.568  68.261  14.154  1.00 55.30           O  
ATOM   3898  N   PHE D  58      11.818  69.527  17.355  1.00 55.34           N  
ATOM   3899  CA  PHE D  58      12.764  69.533  18.464  1.00 55.34           C  
ATOM   3900  C   PHE D  58      12.185  70.268  19.667  1.00 55.34           C  
ATOM   3901  O   PHE D  58      12.249  69.772  20.794  1.00 55.34           O  
ATOM   3902  CB  PHE D  58      14.085  70.182  18.040  1.00 55.34           C  
ATOM   3903  CG  PHE D  58      15.111  70.245  19.140  1.00 55.34           C  
ATOM   3904  CD1 PHE D  58      15.397  71.448  19.774  1.00 55.34           C  
ATOM   3905  CD2 PHE D  58      15.790  69.102  19.539  1.00 55.34           C  
ATOM   3906  CE1 PHE D  58      16.346  71.510  20.792  1.00 55.34           C  
ATOM   3907  CE2 PHE D  58      16.739  69.155  20.556  1.00 55.34           C  
ATOM   3908  CZ  PHE D  58      17.016  70.360  21.181  1.00 55.34           C  
ATOM   3909  N   TYR D  59      11.697  71.290  19.389  1.00 55.45           N  
ATOM   3910  CA  TYR D  59      11.140  72.082  20.479  1.00 55.45           C  
ATOM   3911  C   TYR D  59       9.877  71.433  21.036  1.00 55.45           C  
ATOM   3912  O   TYR D  59       9.601  71.526  22.234  1.00 55.45           O  
ATOM   3913  CB  TYR D  59      10.829  73.505  20.005  1.00 55.45           C  
ATOM   3914  CG  TYR D  59      12.041  74.403  19.947  1.00 55.45           C  
ATOM   3915  CD1 TYR D  59      12.706  74.783  21.110  1.00 55.45           C  
ATOM   3916  CD2 TYR D  59      12.522  74.873  18.730  1.00 55.45           C  
ATOM   3917  CE1 TYR D  59      13.822  75.613  21.062  1.00 55.45           C  
ATOM   3918  CE2 TYR D  59      13.637  75.703  18.670  1.00 55.45           C  
ATOM   3919  CZ  TYR D  59      14.279  76.066  19.839  1.00 55.45           C  
ATOM   3920  OH  TYR D  59      15.384  76.887  19.785  1.00 55.45           O  
ATOM   3921  N   VAL D  60       9.229  70.789  20.165  1.00 65.39           N  
ATOM   3922  CA  VAL D  60       8.065  70.056  20.648  1.00 65.39           C  
ATOM   3923  C   VAL D  60       8.506  68.971  21.627  1.00 65.39           C  
ATOM   3924  O   VAL D  60       7.844  68.732  22.640  1.00 65.39           O  
ATOM   3925  CB  VAL D  60       7.265  69.430  19.482  1.00 65.39           C  
ATOM   3926  CG1 VAL D  60       6.217  68.451  20.010  1.00 65.39           C  
ATOM   3927  CG2 VAL D  60       6.606  70.521  18.642  1.00 65.39           C  
ATOM   3928  N   GLY D  61       9.641  68.491  21.330  1.00 65.42           N  
ATOM   3929  CA  GLY D  61      10.191  67.537  22.279  1.00 65.42           C  
ATOM   3930  C   GLY D  61      10.589  68.170  23.599  1.00 65.42           C  
ATOM   3931  O   GLY D  61      10.324  67.613  24.667  1.00 65.42           O  
ATOM   3932  N   ILE D  62      11.137  69.330  23.519  1.00 67.50           N  
ATOM   3933  CA  ILE D  62      11.562  70.032  24.725  1.00 67.50           C  
ATOM   3934  C   ILE D  62      10.338  70.504  25.505  1.00 67.50           C  
ATOM   3935  O   ILE D  62      10.299  70.404  26.733  1.00 67.50           O  
ATOM   3936  CB  ILE D  62      12.479  71.230  24.388  1.00 67.50           C  
ATOM   3937  CG1 ILE D  62      13.801  70.738  23.789  1.00 67.50           C  
ATOM   3938  CG2 ILE D  62      12.728  72.086  25.633  1.00 67.50           C  
ATOM   3939  CD1 ILE D  62      14.717  71.856  23.309  1.00 67.50           C  
ATOM   3940  N   TYR D  63       9.305  70.930  24.823  1.00 69.39           N  
ATOM   3941  CA  TYR D  63       8.085  71.346  25.504  1.00 69.39           C  
ATOM   3942  C   TYR D  63       7.388  70.154  26.150  1.00 69.39           C  
ATOM   3943  O   TYR D  63       6.821  70.274  27.238  1.00 69.39           O  
ATOM   3944  CB  TYR D  63       7.132  72.038  24.525  1.00 69.39           C  
ATOM   3945  CG  TYR D  63       7.573  73.428  24.131  1.00 69.39           C  
ATOM   3946  CD1 TYR D  63       8.052  74.324  25.083  1.00 69.39           C  
ATOM   3947  CD2 TYR D  63       7.509  73.847  22.807  1.00 69.39           C  
ATOM   3948  CE1 TYR D  63       8.457  75.606  24.726  1.00 69.39           C  
ATOM   3949  CE2 TYR D  63       7.911  75.126  22.437  1.00 69.39           C  
ATOM   3950  CZ  TYR D  63       8.383  75.997  23.402  1.00 69.39           C  
ATOM   3951  OH  TYR D  63       8.783  77.265  23.042  1.00 69.39           O  
ATOM   3952  N   ILE D  64       7.588  69.033  25.505  1.00 71.78           N  
ATOM   3953  CA  ILE D  64       7.036  67.819  26.099  1.00 71.78           C  
ATOM   3954  C   ILE D  64       7.830  67.451  27.351  1.00 71.78           C  
ATOM   3955  O   ILE D  64       7.250  67.081  28.374  1.00 71.78           O  
ATOM   3956  CB  ILE D  64       7.043  66.645  25.095  1.00 71.78           C  
ATOM   3957  CG1 ILE D  64       6.065  66.919  23.946  1.00 71.78           C  
ATOM   3958  CG2 ILE D  64       6.703  65.329  25.800  1.00 71.78           C  
ATOM   3959  CD1 ILE D  64       6.111  65.882  22.833  1.00 71.78           C  
ATOM   3960  N   LEU D  65       9.039  67.741  27.324  1.00 71.99           N  
ATOM   3961  CA  LEU D  65       9.883  67.472  28.483  1.00 71.99           C  
ATOM   3962  C   LEU D  65       9.595  68.462  29.607  1.00 71.99           C  
ATOM   3963  O   LEU D  65       9.604  68.092  30.783  1.00 71.99           O  
ATOM   3964  CB  LEU D  65      11.363  67.539  28.094  1.00 71.99           C  
ATOM   3965  CG  LEU D  65      12.096  66.201  27.980  1.00 71.99           C  
ATOM   3966  CD1 LEU D  65      12.860  66.127  26.663  1.00 71.99           C  
ATOM   3967  CD2 LEU D  65      13.038  66.004  29.163  1.00 71.99           C  
ATOM   3968  N   ILE D  66       9.330  69.712  29.295  1.00 74.40           N  
ATOM   3969  CA  ILE D  66       8.966  70.734  30.271  1.00 74.40           C  
ATOM   3970  C   ILE D  66       7.616  70.392  30.897  1.00 74.40           C  
ATOM   3971  O   ILE D  66       7.461  70.442  32.119  1.00 74.40           O  
ATOM   3972  CB  ILE D  66       8.917  72.137  29.626  1.00 74.40           C  
ATOM   3973  CG1 ILE D  66      10.316  72.561  29.164  1.00 74.40           C  
ATOM   3974  CG2 ILE D  66       8.330  73.160  30.603  1.00 74.40           C  
ATOM   3975  CD1 ILE D  66      10.340  73.869  28.385  1.00 74.40           C  
ATOM   3976  N   ALA D  67       6.680  69.956  30.087  1.00 78.03           N  
ATOM   3977  CA  ALA D  67       5.353  69.609  30.590  1.00 78.03           C  
ATOM   3978  C   ALA D  67       5.412  68.372  31.482  1.00 78.03           C  
ATOM   3979  O   ALA D  67       4.787  68.337  32.545  1.00 78.03           O  
ATOM   3980  CB  ALA D  67       4.388  69.380  29.430  1.00 78.03           C  
ATOM   3981  N   VAL D  68       6.207  67.372  31.193  1.00 77.34           N  
ATOM   3982  CA  VAL D  68       6.352  66.156  31.986  1.00 77.34           C  
ATOM   3983  C   VAL D  68       7.059  66.479  33.302  1.00 77.34           C  
ATOM   3984  O   VAL D  68       6.649  66.009  34.365  1.00 77.34           O  
ATOM   3985  CB  VAL D  68       7.130  65.066  31.217  1.00 77.34           C  
ATOM   3986  CG1 VAL D  68       7.513  63.916  32.148  1.00 77.34           C  
ATOM   3987  CG2 VAL D  68       6.303  64.551  30.041  1.00 77.34           C  
ATOM   3988  N   GLY D  69       8.055  67.428  33.234  1.00 77.43           N  
ATOM   3989  CA  GLY D  69       8.741  67.839  34.448  1.00 77.43           C  
ATOM   3990  C   GLY D  69       7.868  68.661  35.377  1.00 77.43           C  
ATOM   3991  O   GLY D  69       7.868  68.445  36.591  1.00 77.43           O  
ATOM   3992  N   ALA D  70       7.078  69.524  34.860  1.00 80.92           N  
ATOM   3993  CA  ALA D  70       6.185  70.352  35.665  1.00 80.92           C  
ATOM   3994  C   ALA D  70       5.077  69.512  36.296  1.00 80.92           C  
ATOM   3995  O   ALA D  70       4.749  69.689  37.470  1.00 80.92           O  
ATOM   3996  CB  ALA D  70       5.584  71.469  34.814  1.00 80.92           C  
ATOM   3997  N   VAL D  71       4.546  68.572  35.572  1.00 80.32           N  
ATOM   3998  CA  VAL D  71       3.487  67.708  36.085  1.00 80.32           C  
ATOM   3999  C   VAL D  71       4.053  66.774  37.152  1.00 80.32           C  
ATOM   4000  O   VAL D  71       3.425  66.557  38.191  1.00 80.32           O  
ATOM   4001  CB  VAL D  71       2.828  66.887  34.953  1.00 80.32           C  
ATOM   4002  CG1 VAL D  71       1.953  65.777  35.533  1.00 80.32           C  
ATOM   4003  CG2 VAL D  71       2.006  67.798  34.044  1.00 80.32           C  
ATOM   4004  N   MET D  72       5.153  66.296  36.958  1.00 78.30           N  
ATOM   4005  CA  MET D  72       5.803  65.441  37.946  1.00 78.30           C  
ATOM   4006  C   MET D  72       6.124  66.223  39.216  1.00 78.30           C  
ATOM   4007  O   MET D  72       5.974  65.705  40.324  1.00 78.30           O  
ATOM   4008  CB  MET D  72       7.081  64.829  37.373  1.00 78.30           C  
ATOM   4009  CG  MET D  72       6.844  63.575  36.546  1.00 78.30           C  
ATOM   4010  SD  MET D  72       8.405  62.835  35.925  1.00 78.30           S  
ATOM   4011  CE  MET D  72       9.370  62.793  37.461  1.00 78.30           C  
ATOM   4012  N   MET D  73       6.516  67.436  39.090  1.00 79.37           N  
ATOM   4013  CA  MET D  73       6.794  68.283  40.247  1.00 79.37           C  
ATOM   4014  C   MET D  73       5.509  68.621  40.996  1.00 79.37           C  
ATOM   4015  O   MET D  73       5.460  68.535  42.223  1.00 79.37           O  
ATOM   4016  CB  MET D  73       7.499  69.570  39.813  1.00 79.37           C  
ATOM   4017  CG  MET D  73       8.067  70.377  40.970  1.00 79.37           C  
ATOM   4018  SD  MET D  73       8.889  71.921  40.413  1.00 79.37           S  
ATOM   4019  CE  MET D  73       8.521  73.004  41.822  1.00 79.37           C  
ATOM   4020  N   PHE D  74       4.547  68.988  40.338  1.00 80.21           N  
ATOM   4021  CA  PHE D  74       3.271  69.335  40.954  1.00 80.21           C  
ATOM   4022  C   PHE D  74       2.669  68.130  41.667  1.00 80.21           C  
ATOM   4023  O   PHE D  74       2.275  68.224  42.832  1.00 80.21           O  
ATOM   4024  CB  PHE D  74       2.292  69.868  39.904  1.00 80.21           C  
ATOM   4025  CG  PHE D  74       0.912  70.135  40.441  1.00 80.21           C  
ATOM   4026  CD1 PHE D  74      -0.142  69.280  40.145  1.00 80.21           C  
ATOM   4027  CD2 PHE D  74       0.669  71.242  41.244  1.00 80.21           C  
ATOM   4028  CE1 PHE D  74      -1.420  69.524  40.640  1.00 80.21           C  
ATOM   4029  CE2 PHE D  74      -0.606  71.493  41.743  1.00 80.21           C  
ATOM   4030  CZ  PHE D  74      -1.649  70.634  41.439  1.00 80.21           C  
ATOM   4031  N   VAL D  75       2.638  66.959  41.043  1.00 80.47           N  
ATOM   4032  CA  VAL D  75       2.061  65.747  41.618  1.00 80.47           C  
ATOM   4033  C   VAL D  75       2.923  65.268  42.784  1.00 80.47           C  
ATOM   4034  O   VAL D  75       2.401  64.809  43.803  1.00 80.47           O  
ATOM   4035  CB  VAL D  75       1.923  64.628  40.563  1.00 80.47           C  
ATOM   4036  CG1 VAL D  75       1.524  63.309  41.223  1.00 80.47           C  
ATOM   4037  CG2 VAL D  75       0.904  65.024  39.496  1.00 80.47           C  
ATOM   4038  N   GLY D  76       4.200  65.436  42.577  1.00 79.27           N  
ATOM   4039  CA  GLY D  76       5.080  65.102  43.685  1.00 79.27           C  
ATOM   4040  C   GLY D  76       4.914  66.025  44.878  1.00 79.27           C  
ATOM   4041  O   GLY D  76       4.960  65.579  46.026  1.00 79.27           O  
ATOM   4042  N   PHE D  77       4.692  67.213  44.663  1.00 76.41           N  
ATOM   4043  CA  PHE D  77       4.459  68.190  45.720  1.00 76.41           C  
ATOM   4044  C   PHE D  77       3.153  67.897  46.450  1.00 76.41           C  
ATOM   4045  O   PHE D  77       3.107  67.915  47.682  1.00 76.41           O  
ATOM   4046  CB  PHE D  77       4.432  69.610  45.145  1.00 76.41           C  
ATOM   4047  CG  PHE D  77       4.071  70.666  46.154  1.00 76.41           C  
ATOM   4048  CD1 PHE D  77       2.790  71.206  46.188  1.00 76.41           C  
ATOM   4049  CD2 PHE D  77       5.011  71.121  47.070  1.00 76.41           C  
ATOM   4050  CE1 PHE D  77       2.452  72.183  47.120  1.00 76.41           C  
ATOM   4051  CE2 PHE D  77       4.681  72.098  48.005  1.00 76.41           C  
ATOM   4052  CZ  PHE D  77       3.401  72.628  48.028  1.00 76.41           C  
ATOM   4053  N   LEU D  78       2.095  67.601  45.778  1.00 77.34           N  
ATOM   4054  CA  LEU D  78       0.813  67.288  46.398  1.00 77.34           C  
ATOM   4055  C   LEU D  78       0.920  66.044  47.272  1.00 77.34           C  
ATOM   4056  O   LEU D  78       0.318  65.981  48.348  1.00 77.34           O  
ATOM   4057  CB  LEU D  78      -0.264  67.084  45.328  1.00 77.34           C  
ATOM   4058  CG  LEU D  78      -0.759  68.343  44.616  1.00 77.34           C  
ATOM   4059  CD1 LEU D  78      -1.584  67.968  43.388  1.00 77.34           C  
ATOM   4060  CD2 LEU D  78      -1.573  69.212  45.568  1.00 77.34           C  
ATOM   4061  N   GLY D  79       1.699  65.144  46.781  1.00 77.17           N  
ATOM   4062  CA  GLY D  79       1.874  63.932  47.564  1.00 77.17           C  
ATOM   4063  C   GLY D  79       2.739  64.135  48.794  1.00 77.17           C  
ATOM   4064  O   GLY D  79       2.409  63.649  49.877  1.00 77.17           O  
ATOM   4065  N   CYS D  80       3.814  64.694  48.646  1.00 73.62           N  
ATOM   4066  CA  CYS D  80       4.717  64.918  49.769  1.00 73.62           C  
ATOM   4067  C   CYS D  80       4.083  65.840  50.804  1.00 73.62           C  
ATOM   4068  O   CYS D  80       4.054  65.519  51.994  1.00 73.62           O  
ATOM   4069  CB  CYS D  80       6.039  65.513  49.285  1.00 73.62           C  
ATOM   4070  SG  CYS D  80       5.855  67.091  48.425  1.00 73.62           S  
ATOM   4071  N   TYR D  81       3.555  66.934  50.347  1.00 72.68           N  
ATOM   4072  CA  TYR D  81       2.929  67.891  51.253  1.00 72.68           C  
ATOM   4073  C   TYR D  81       1.613  67.348  51.793  1.00 72.68           C  
ATOM   4074  O   TYR D  81       1.256  67.602  52.947  1.00 72.68           O  
ATOM   4075  CB  TYR D  81       2.691  69.227  50.543  1.00 72.68           C  
ATOM   4076  CG  TYR D  81       2.849  70.429  51.441  1.00 72.68           C  
ATOM   4077  CD1 TYR D  81       1.736  71.120  51.916  1.00 72.68           C  
ATOM   4078  CD2 TYR D  81       4.111  70.876  51.818  1.00 72.68           C  
ATOM   4079  CE1 TYR D  81       1.878  72.229  52.743  1.00 72.68           C  
ATOM   4080  CE2 TYR D  81       4.264  71.985  52.645  1.00 72.68           C  
ATOM   4081  CZ  TYR D  81       3.143  72.653  53.102  1.00 72.68           C  
ATOM   4082  OH  TYR D  81       3.288  73.751  53.921  1.00 72.68           O  
ATOM   4083  N   GLY D  82       0.913  66.636  51.094  1.00 77.29           N  
ATOM   4084  CA  GLY D  82      -0.314  66.024  51.579  1.00 77.29           C  
ATOM   4085  C   GLY D  82      -0.077  64.995  52.669  1.00 77.29           C  
ATOM   4086  O   GLY D  82      -0.875  64.873  53.599  1.00 77.29           O  
ATOM   4087  N   ALA D  83       0.940  64.256  52.525  1.00 75.55           N  
ATOM   4088  CA  ALA D  83       1.250  63.234  53.522  1.00 75.55           C  
ATOM   4089  C   ALA D  83       1.765  63.865  54.812  1.00 75.55           C  
ATOM   4090  O   ALA D  83       1.321  63.509  55.906  1.00 75.55           O  
ATOM   4091  CB  ALA D  83       2.276  62.247  52.970  1.00 75.55           C  
ATOM   4092  N   ILE D  84       2.581  64.782  54.680  1.00 71.00           N  
ATOM   4093  CA  ILE D  84       3.193  65.376  55.863  1.00 71.00           C  
ATOM   4094  C   ILE D  84       2.164  66.230  56.602  1.00 71.00           C  
ATOM   4095  O   ILE D  84       2.113  66.222  57.835  1.00 71.00           O  
ATOM   4096  CB  ILE D  84       4.429  66.227  55.494  1.00 71.00           C  
ATOM   4097  CG1 ILE D  84       5.714  65.524  55.945  1.00 71.00           C  
ATOM   4098  CG2 ILE D  84       4.324  67.626  56.107  1.00 71.00           C  
ATOM   4099  CD1 ILE D  84       6.819  65.521  54.896  1.00 71.00           C  
ATOM   4100  N   GLN D  85       1.342  66.930  56.004  1.00 74.45           N  
ATOM   4101  CA  GLN D  85       0.363  67.793  56.659  1.00 74.45           C  
ATOM   4102  C   GLN D  85      -0.919  67.028  56.976  1.00 74.45           C  
ATOM   4103  O   GLN D  85      -1.781  67.527  57.702  1.00 74.45           O  
ATOM   4104  CB  GLN D  85       0.047  69.008  55.784  1.00 74.45           C  
ATOM   4105  CG  GLN D  85       1.045  70.148  55.932  1.00 74.45           C  
ATOM   4106  CD  GLN D  85       0.382  71.513  55.928  1.00 74.45           C  
ATOM   4107  NE2 GLN D  85       1.176  72.559  56.127  1.00 74.45           N  
ATOM   4108  OE1 GLN D  85      -0.834  71.625  55.746  1.00 74.45           O  
ATOM   4109  N   GLU D  86      -0.982  65.802  56.564  1.00 70.48           N  
ATOM   4110  CA  GLU D  86      -2.161  64.983  56.829  1.00 70.48           C  
ATOM   4111  C   GLU D  86      -3.436  65.686  56.372  1.00 70.48           C  
ATOM   4112  O   GLU D  86      -4.420  65.740  57.112  1.00 70.48           O  
ATOM   4113  CB  GLU D  86      -2.254  64.641  58.319  1.00 70.48           C  
ATOM   4114  CG  GLU D  86      -1.107  63.777  58.824  1.00 70.48           C  
ATOM   4115  CD  GLU D  86      -1.262  63.368  60.280  1.00 70.48           C  
ATOM   4116  OE1 GLU D  86      -0.418  62.593  60.785  1.00 70.48           O  
ATOM   4117  OE2 GLU D  86      -2.235  63.824  60.920  1.00 70.48           O  
ATOM   4118  N   SER D  87      -3.224  66.317  55.223  1.00 73.39           N  
ATOM   4119  CA  SER D  87      -4.385  66.994  54.654  1.00 73.39           C  
ATOM   4120  C   SER D  87      -5.181  66.060  53.750  1.00 73.39           C  
ATOM   4121  O   SER D  87      -4.646  65.521  52.779  1.00 73.39           O  
ATOM   4122  CB  SER D  87      -3.951  68.232  53.868  1.00 73.39           C  
ATOM   4123  OG  SER D  87      -4.641  68.310  52.632  1.00 73.39           O  
ATOM   4124  N   GLN D  88      -6.333  65.838  53.999  1.00 69.25           N  
ATOM   4125  CA  GLN D  88      -7.238  64.992  53.228  1.00 69.25           C  
ATOM   4126  C   GLN D  88      -7.463  65.559  51.829  1.00 69.25           C  
ATOM   4127  O   GLN D  88      -7.552  64.807  50.856  1.00 69.25           O  
ATOM   4128  CB  GLN D  88      -8.576  64.836  53.953  1.00 69.25           C  
ATOM   4129  CG  GLN D  88      -8.547  63.814  55.082  1.00 69.25           C  
ATOM   4130  CD  GLN D  88      -9.898  63.645  55.754  1.00 69.25           C  
ATOM   4131  NE2 GLN D  88     -10.011  62.633  56.608  1.00 69.25           N  
ATOM   4132  OE1 GLN D  88     -10.830  64.415  55.506  1.00 69.25           O  
ATOM   4133  N   CYS D  89      -7.526  66.796  51.658  1.00 67.17           N  
ATOM   4134  CA  CYS D  89      -7.769  67.444  50.375  1.00 67.17           C  
ATOM   4135  C   CYS D  89      -6.562  67.301  49.455  1.00 67.17           C  
ATOM   4136  O   CYS D  89      -6.713  67.000  48.269  1.00 67.17           O  
ATOM   4137  CB  CYS D  89      -8.097  68.923  50.574  1.00 67.17           C  
ATOM   4138  SG  CYS D  89      -9.128  69.624  49.268  1.00 67.17           S  
ATOM   4139  N   LEU D  90      -5.463  67.457  49.966  1.00 73.23           N  
ATOM   4140  CA  LEU D  90      -4.254  67.341  49.158  1.00 73.23           C  
ATOM   4141  C   LEU D  90      -4.005  65.891  48.758  1.00 73.23           C  
ATOM   4142  O   LEU D  90      -3.563  65.618  47.640  1.00 73.23           O  
ATOM   4143  CB  LEU D  90      -3.044  67.888  49.920  1.00 73.23           C  
ATOM   4144  CG  LEU D  90      -2.644  69.331  49.611  1.00 73.23           C  
ATOM   4145  CD1 LEU D  90      -2.439  70.113  50.905  1.00 73.23           C  
ATOM   4146  CD2 LEU D  90      -1.384  69.366  48.754  1.00 73.23           C  
ATOM   4147  N   LEU D  91      -4.329  65.092  49.614  1.00 73.10           N  
ATOM   4148  CA  LEU D  91      -4.209  63.669  49.319  1.00 73.10           C  
ATOM   4149  C   LEU D  91      -5.280  63.227  48.327  1.00 73.10           C  
ATOM   4150  O   LEU D  91      -5.033  62.362  47.484  1.00 73.10           O  
ATOM   4151  CB  LEU D  91      -4.317  62.844  50.605  1.00 73.10           C  
ATOM   4152  CG  LEU D  91      -3.000  62.510  51.307  1.00 73.10           C  
ATOM   4153  CD1 LEU D  91      -3.222  62.365  52.810  1.00 73.10           C  
ATOM   4154  CD2 LEU D  91      -2.393  61.237  50.728  1.00 73.10           C  
ATOM   4155  N   GLY D  92      -6.426  63.786  48.477  1.00 74.49           N  
ATOM   4156  CA  GLY D  92      -7.474  63.528  47.502  1.00 74.49           C  
ATOM   4157  C   GLY D  92      -7.151  64.067  46.121  1.00 74.49           C  
ATOM   4158  O   GLY D  92      -7.386  63.395  45.115  1.00 74.49           O  
ATOM   4159  N   THR D  93      -6.627  65.277  46.024  1.00 75.16           N  
ATOM   4160  CA  THR D  93      -6.188  65.855  44.758  1.00 75.16           C  
ATOM   4161  C   THR D  93      -5.015  65.067  44.182  1.00 75.16           C  
ATOM   4162  O   THR D  93      -4.924  64.876  42.967  1.00 75.16           O  
ATOM   4163  CB  THR D  93      -5.783  67.331  44.929  1.00 75.16           C  
ATOM   4164  CG2 THR D  93      -6.680  68.246  44.101  1.00 75.16           C  
ATOM   4165  OG1 THR D  93      -5.894  67.695  46.310  1.00 75.16           O  
ATOM   4166  N   PHE D  94      -4.200  64.647  45.039  1.00 75.75           N  
ATOM   4167  CA  PHE D  94      -3.097  63.784  44.631  1.00 75.75           C  
ATOM   4168  C   PHE D  94      -3.620  62.483  44.033  1.00 75.75           C  
ATOM   4169  O   PHE D  94      -3.171  62.061  42.965  1.00 75.75           O  
ATOM   4170  CB  PHE D  94      -2.181  63.482  45.822  1.00 75.75           C  
ATOM   4171  CG  PHE D  94      -1.100  62.481  45.517  1.00 75.75           C  
ATOM   4172  CD1 PHE D  94      -1.118  61.219  46.098  1.00 75.75           C  
ATOM   4173  CD2 PHE D  94      -0.064  62.802  44.650  1.00 75.75           C  
ATOM   4174  CE1 PHE D  94      -0.118  60.290  45.818  1.00 75.75           C  
ATOM   4175  CE2 PHE D  94       0.938  61.879  44.365  1.00 75.75           C  
ATOM   4176  CZ  PHE D  94       0.910  60.625  44.951  1.00 75.75           C  
ATOM   4177  N   PHE D  95      -4.579  61.920  44.645  1.00 75.20           N  
ATOM   4178  CA  PHE D  95      -5.211  60.704  44.149  1.00 75.20           C  
ATOM   4179  C   PHE D  95      -5.886  60.955  42.805  1.00 75.20           C  
ATOM   4180  O   PHE D  95      -5.740  60.160  41.874  1.00 75.20           O  
ATOM   4181  CB  PHE D  95      -6.233  60.175  45.160  1.00 75.20           C  
ATOM   4182  CG  PHE D  95      -6.994  58.969  44.680  1.00 75.20           C  
ATOM   4183  CD1 PHE D  95      -8.263  59.103  44.131  1.00 75.20           C  
ATOM   4184  CD2 PHE D  95      -6.438  57.700  44.777  1.00 75.20           C  
ATOM   4185  CE1 PHE D  95      -8.970  57.988  43.687  1.00 75.20           C  
ATOM   4186  CE2 PHE D  95      -7.138  56.580  44.334  1.00 75.20           C  
ATOM   4187  CZ  PHE D  95      -8.404  56.728  43.790  1.00 75.20           C  
ATOM   4188  N   THR D  96      -6.522  61.990  42.559  1.00 75.09           N  
ATOM   4189  CA  THR D  96      -7.200  62.333  41.313  1.00 75.09           C  
ATOM   4190  C   THR D  96      -6.188  62.605  40.204  1.00 75.09           C  
ATOM   4191  O   THR D  96      -6.387  62.190  39.060  1.00 75.09           O  
ATOM   4192  CB  THR D  96      -8.111  63.561  41.493  1.00 75.09           C  
ATOM   4193  CG2 THR D  96      -9.549  63.242  41.098  1.00 75.09           C  
ATOM   4194  OG1 THR D  96      -8.084  63.972  42.865  1.00 75.09           O  
ATOM   4195  N   CYS D  97      -5.143  63.236  40.522  1.00 74.89           N  
ATOM   4196  CA  CYS D  97      -4.089  63.505  39.551  1.00 74.89           C  
ATOM   4197  C   CYS D  97      -3.410  62.213  39.112  1.00 74.89           C  
ATOM   4198  O   CYS D  97      -3.096  62.042  37.933  1.00 74.89           O  
ATOM   4199  CB  CYS D  97      -3.053  64.463  40.137  1.00 74.89           C  
ATOM   4200  SG  CYS D  97      -3.616  66.176  40.231  1.00 74.89           S  
ATOM   4201  N   LEU D  98      -3.202  61.341  40.055  1.00 75.37           N  
ATOM   4202  CA  LEU D  98      -2.602  60.056  39.716  1.00 75.37           C  
ATOM   4203  C   LEU D  98      -3.542  59.230  38.843  1.00 75.37           C  
ATOM   4204  O   LEU D  98      -3.095  58.524  37.937  1.00 75.37           O  
ATOM   4205  CB  LEU D  98      -2.250  59.277  40.985  1.00 75.37           C  
ATOM   4206  CG  LEU D  98      -0.922  59.636  41.655  1.00 75.37           C  
ATOM   4207  CD1 LEU D  98      -0.817  58.961  43.018  1.00 75.37           C  
ATOM   4208  CD2 LEU D  98       0.251  59.243  40.765  1.00 75.37           C  
ATOM   4209  N   VAL D  99      -4.885  59.257  38.969  1.00 75.71           N  
ATOM   4210  CA  VAL D  99      -5.875  58.549  38.164  1.00 75.71           C  
ATOM   4211  C   VAL D  99      -5.911  59.137  36.756  1.00 75.71           C  
ATOM   4212  O   VAL D  99      -5.954  58.398  35.769  1.00 75.71           O  
ATOM   4213  CB  VAL D  99      -7.280  58.614  38.806  1.00 75.71           C  
ATOM   4214  CG1 VAL D  99      -8.342  58.103  37.834  1.00 75.71           C  
ATOM   4215  CG2 VAL D  99      -7.309  57.813  40.106  1.00 75.71           C  
ATOM   4216  N   ILE D 100      -5.803  60.422  36.595  1.00 71.88           N  
ATOM   4217  CA  ILE D 100      -5.791  61.098  35.303  1.00 71.88           C  
ATOM   4218  C   ILE D 100      -4.484  60.794  34.574  1.00 71.88           C  
ATOM   4219  O   ILE D 100      -4.487  60.506  33.375  1.00 71.88           O  
ATOM   4220  CB  ILE D 100      -5.973  62.625  35.462  1.00 71.88           C  
ATOM   4221  CG1 ILE D 100      -7.336  62.937  36.090  1.00 71.88           C  
ATOM   4222  CG2 ILE D 100      -5.818  63.331  34.111  1.00 71.88           C  
ATOM   4223  CD1 ILE D 100      -7.524  64.401  36.465  1.00 71.88           C  
ATOM   4224  N   LEU D 101      -3.390  60.835  35.319  1.00 72.82           N  
ATOM   4225  CA  LEU D 101      -2.090  60.520  34.736  1.00 72.82           C  
ATOM   4226  C   LEU D 101      -2.034  59.063  34.290  1.00 72.82           C  
ATOM   4227  O   LEU D 101      -1.457  58.752  33.245  1.00 72.82           O  
ATOM   4228  CB  LEU D 101      -0.970  60.801  35.742  1.00 72.82           C  
ATOM   4229  CG  LEU D 101      -0.468  62.245  35.811  1.00 72.82           C  
ATOM   4230  CD1 LEU D 101       0.299  62.477  37.108  1.00 72.82           C  
ATOM   4231  CD2 LEU D 101       0.405  62.565  34.602  1.00 72.82           C  
ATOM   4232  N   PHE D 102      -2.616  58.237  35.047  1.00 72.46           N  
ATOM   4233  CA  PHE D 102      -2.705  56.828  34.683  1.00 72.46           C  
ATOM   4234  C   PHE D 102      -3.550  56.646  33.429  1.00 72.46           C  
ATOM   4235  O   PHE D 102      -3.170  55.904  32.520  1.00 72.46           O  
ATOM   4236  CB  PHE D 102      -3.294  56.011  35.836  1.00 72.46           C  
ATOM   4237  CG  PHE D 102      -3.345  54.530  35.568  1.00 72.46           C  
ATOM   4238  CD1 PHE D 102      -4.562  53.878  35.418  1.00 72.46           C  
ATOM   4239  CD2 PHE D 102      -2.173  53.792  35.466  1.00 72.46           C  
ATOM   4240  CE1 PHE D 102      -4.611  52.508  35.169  1.00 72.46           C  
ATOM   4241  CE2 PHE D 102      -2.214  52.423  35.218  1.00 72.46           C  
ATOM   4242  CZ  PHE D 102      -3.434  51.782  35.071  1.00 72.46           C  
ATOM   4243  N   ALA D 103      -4.681  57.269  33.275  1.00 73.17           N  
ATOM   4244  CA  ALA D 103      -5.544  57.214  32.097  1.00 73.17           C  
ATOM   4245  C   ALA D 103      -4.836  57.783  30.871  1.00 73.17           C  
ATOM   4246  O   ALA D 103      -4.929  57.222  29.777  1.00 73.17           O  
ATOM   4247  CB  ALA D 103      -6.846  57.969  32.355  1.00 73.17           C  
ATOM   4248  N   CYS D 104      -3.994  58.829  31.081  1.00 72.43           N  
ATOM   4249  CA  CYS D 104      -3.235  59.433  29.992  1.00 72.43           C  
ATOM   4250  C   CYS D 104      -2.070  58.543  29.579  1.00 72.43           C  
ATOM   4251  O   CYS D 104      -1.761  58.428  28.392  1.00 72.43           O  
ATOM   4252  CB  CYS D 104      -2.716  60.812  30.401  1.00 72.43           C  
ATOM   4253  SG  CYS D 104      -3.999  62.080  30.477  1.00 72.43           S  
ATOM   4254  N   GLU D 105      -1.508  57.925  30.525  1.00 71.54           N  
ATOM   4255  CA  GLU D 105      -0.412  57.012  30.218  1.00 71.54           C  
ATOM   4256  C   GLU D 105      -0.906  55.804  29.427  1.00 71.54           C  
ATOM   4257  O   GLU D 105      -0.241  55.355  28.491  1.00 71.54           O  
ATOM   4258  CB  GLU D 105       0.280  56.552  31.503  1.00 71.54           C  
ATOM   4259  CG  GLU D 105       1.658  57.166  31.713  1.00 71.54           C  
ATOM   4260  CD  GLU D 105       2.327  56.710  33.000  1.00 71.54           C  
ATOM   4261  OE1 GLU D 105       3.494  57.094  33.245  1.00 71.54           O  
ATOM   4262  OE2 GLU D 105       1.681  55.963  33.768  1.00 71.54           O  
ATOM   4263  N   VAL D 106      -2.039  55.196  29.781  1.00 70.57           N  
ATOM   4264  CA  VAL D 106      -2.629  54.065  29.071  1.00 70.57           C  
ATOM   4265  C   VAL D 106      -3.059  54.501  27.673  1.00 70.57           C  
ATOM   4266  O   VAL D 106      -2.827  53.788  26.694  1.00 70.57           O  
ATOM   4267  CB  VAL D 106      -3.832  53.477  29.841  1.00 70.57           C  
ATOM   4268  CG1 VAL D 106      -4.550  52.425  28.999  1.00 70.57           C  
ATOM   4269  CG2 VAL D 106      -3.374  52.880  31.171  1.00 70.57           C  
ATOM   4270  N   ALA D 107      -3.560  55.772  27.555  1.00 72.67           N  
ATOM   4271  CA  ALA D 107      -3.957  56.310  26.255  1.00 72.67           C  
ATOM   4272  C   ALA D 107      -2.740  56.564  25.372  1.00 72.67           C  
ATOM   4273  O   ALA D 107      -2.743  56.228  24.186  1.00 72.67           O  
ATOM   4274  CB  ALA D 107      -4.760  57.596  26.434  1.00 72.67           C  
ATOM   4275  N   ALA D 108      -1.598  57.063  25.995  1.00 73.83           N  
ATOM   4276  CA  ALA D 108      -0.354  57.301  25.268  1.00 73.83           C  
ATOM   4277  C   ALA D 108       0.336  55.985  24.915  1.00 73.83           C  
ATOM   4278  O   ALA D 108       0.911  55.851  23.832  1.00 73.83           O  
ATOM   4279  CB  ALA D 108       0.582  58.185  26.088  1.00 73.83           C  
ATOM   4280  N   GLY D 109       0.220  55.103  25.858  1.00 71.81           N  
ATOM   4281  CA  GLY D 109       0.770  53.788  25.566  1.00 71.81           C  
ATOM   4282  C   GLY D 109       0.065  53.089  24.419  1.00 71.81           C  
ATOM   4283  O   GLY D 109       0.716  52.535  23.531  1.00 71.81           O  
ATOM   4284  N   ILE D 110      -1.207  53.058  24.290  1.00 66.46           N  
ATOM   4285  CA  ILE D 110      -1.983  52.440  23.220  1.00 66.46           C  
ATOM   4286  C   ILE D 110      -1.746  53.191  21.911  1.00 66.46           C  
ATOM   4287  O   ILE D 110      -1.499  52.576  20.872  1.00 66.46           O  
ATOM   4288  CB  ILE D 110      -3.491  52.415  23.557  1.00 66.46           C  
ATOM   4289  CG1 ILE D 110      -3.746  51.546  24.795  1.00 66.46           C  
ATOM   4290  CG2 ILE D 110      -4.303  51.914  22.360  1.00 66.46           C  
ATOM   4291  CD1 ILE D 110      -5.182  51.592  25.297  1.00 66.46           C  
ATOM   4292  N   TRP D 111      -1.716  54.492  21.985  1.00 70.66           N  
ATOM   4293  CA  TRP D 111      -1.470  55.303  20.798  1.00 70.66           C  
ATOM   4294  C   TRP D 111      -0.038  55.124  20.302  1.00 70.66           C  
ATOM   4295  O   TRP D 111       0.200  55.020  19.097  1.00 70.66           O  
ATOM   4296  CB  TRP D 111      -1.739  56.782  21.092  1.00 70.66           C  
ATOM   4297  CG  TRP D 111      -1.602  57.675  19.895  1.00 70.66           C  
ATOM   4298  CD1 TRP D 111      -2.556  57.944  18.954  1.00 70.66           C  
ATOM   4299  CD2 TRP D 111      -0.440  58.416  19.511  1.00 70.66           C  
ATOM   4300  CE2 TRP D 111      -0.760  59.111  18.325  1.00 70.66           C  
ATOM   4301  CE3 TRP D 111       0.844  58.557  20.056  1.00 70.66           C  
ATOM   4302  NE1 TRP D 111      -2.056  58.807  18.006  1.00 70.66           N  
ATOM   4303  CZ2 TRP D 111       0.158  59.939  17.673  1.00 70.66           C  
ATOM   4304  CZ3 TRP D 111       1.756  59.381  19.406  1.00 70.66           C  
ATOM   4305  CH2 TRP D 111       1.406  60.060  18.227  1.00 70.66           C  
ATOM   4306  N   GLY D 112       0.848  55.091  21.216  1.00 69.48           N  
ATOM   4307  CA  GLY D 112       2.239  54.865  20.857  1.00 69.48           C  
ATOM   4308  C   GLY D 112       2.482  53.501  20.238  1.00 69.48           C  
ATOM   4309  O   GLY D 112       3.294  53.366  19.320  1.00 69.48           O  
ATOM   4310  N   PHE D 113       1.763  52.542  20.738  1.00 68.27           N  
ATOM   4311  CA  PHE D 113       1.938  51.195  20.207  1.00 68.27           C  
ATOM   4312  C   PHE D 113       1.346  51.084  18.808  1.00 68.27           C  
ATOM   4313  O   PHE D 113       1.950  50.478  17.919  1.00 68.27           O  
ATOM   4314  CB  PHE D 113       1.290  50.163  21.135  1.00 68.27           C  
ATOM   4315  CG  PHE D 113       1.510  48.738  20.705  1.00 68.27           C  
ATOM   4316  CD1 PHE D 113       0.504  48.029  20.060  1.00 68.27           C  
ATOM   4317  CD2 PHE D 113       2.723  48.107  20.946  1.00 68.27           C  
ATOM   4318  CE1 PHE D 113       0.704  46.709  19.660  1.00 68.27           C  
ATOM   4319  CE2 PHE D 113       2.931  46.789  20.549  1.00 68.27           C  
ATOM   4320  CZ  PHE D 113       1.920  46.091  19.908  1.00 68.27           C  
ATOM   4321  N   VAL D 114       0.222  51.652  18.469  1.00 68.96           N  
ATOM   4322  CA  VAL D 114      -0.432  51.600  17.166  1.00 68.96           C  
ATOM   4323  C   VAL D 114       0.351  52.443  16.161  1.00 68.96           C  
ATOM   4324  O   VAL D 114       0.468  52.074  14.990  1.00 68.96           O  
ATOM   4325  CB  VAL D 114      -1.895  52.087  17.245  1.00 68.96           C  
ATOM   4326  CG1 VAL D 114      -2.520  52.148  15.852  1.00 68.96           C  
ATOM   4327  CG2 VAL D 114      -2.711  51.177  18.160  1.00 68.96           C  
ATOM   4328  N   ASN D 115       1.030  53.583  16.685  1.00 70.63           N  
ATOM   4329  CA  ASN D 115       1.777  54.492  15.821  1.00 70.63           C  
ATOM   4330  C   ASN D 115       3.276  54.421  16.098  1.00 70.63           C  
ATOM   4331  O   ASN D 115       3.937  55.454  16.226  1.00 70.63           O  
ATOM   4332  CB  ASN D 115       1.273  55.927  15.989  1.00 70.63           C  
ATOM   4333  CG  ASN D 115      -0.092  56.143  15.366  1.00 70.63           C  
ATOM   4334  ND2 ASN D 115      -0.727  57.260  15.701  1.00 70.63           N  
ATOM   4335  OD1 ASN D 115      -0.573  55.311  14.592  1.00 70.63           O  
ATOM   4336  N   LYS D 116       3.789  53.300  16.272  1.00 73.14           N  
ATOM   4337  CA  LYS D 116       5.198  53.106  16.606  1.00 73.14           C  
ATOM   4338  C   LYS D 116       6.103  53.657  15.509  1.00 73.14           C  
ATOM   4339  O   LYS D 116       7.152  54.238  15.797  1.00 73.14           O  
ATOM   4340  CB  LYS D 116       5.496  51.625  16.838  1.00 73.14           C  
ATOM   4341  CG  LYS D 116       5.340  50.760  15.596  1.00 73.14           C  
ATOM   4342  CD  LYS D 116       5.618  49.293  15.897  1.00 73.14           C  
ATOM   4343  CE  LYS D 116       5.467  48.427  14.653  1.00 73.14           C  
ATOM   4344  NZ  LYS D 116       5.827  47.003  14.921  1.00 73.14           N  
ATOM   4345  N   ASP D 117       5.697  53.486  14.319  1.00 73.13           N  
ATOM   4346  CA  ASP D 117       6.524  53.942  13.208  1.00 73.13           C  
ATOM   4347  C   ASP D 117       6.556  55.467  13.136  1.00 73.13           C  
ATOM   4348  O   ASP D 117       7.597  56.060  12.847  1.00 73.13           O  
ATOM   4349  CB  ASP D 117       6.015  53.365  11.885  1.00 73.13           C  
ATOM   4350  CG  ASP D 117       6.089  51.848  11.833  1.00 73.13           C  
ATOM   4351  OD1 ASP D 117       6.934  51.255  12.538  1.00 73.13           O  
ATOM   4352  OD2 ASP D 117       5.298  51.242  11.079  1.00 73.13           O  
ATOM   4353  N   GLN D 118       5.388  56.041  13.463  1.00 73.02           N  
ATOM   4354  CA  GLN D 118       5.345  57.500  13.452  1.00 73.02           C  
ATOM   4355  C   GLN D 118       6.204  58.083  14.571  1.00 73.02           C  
ATOM   4356  O   GLN D 118       6.897  59.082  14.372  1.00 73.02           O  
ATOM   4357  CB  GLN D 118       3.905  57.996  13.582  1.00 73.02           C  
ATOM   4358  CG  GLN D 118       3.677  59.382  12.992  1.00 73.02           C  
ATOM   4359  CD  GLN D 118       3.301  59.341  11.524  1.00 73.02           C  
ATOM   4360  NE2 GLN D 118       3.294  60.504  10.880  1.00 73.02           N  
ATOM   4361  OE1 GLN D 118       3.019  58.272  10.971  1.00 73.02           O  
ATOM   4362  N   ILE D 119       6.246  57.399  15.617  1.00 71.99           N  
ATOM   4363  CA  ILE D 119       7.057  57.865  16.738  1.00 71.99           C  
ATOM   4364  C   ILE D 119       8.538  57.678  16.418  1.00 71.99           C  
ATOM   4365  O   ILE D 119       9.361  58.540  16.733  1.00 71.99           O  
ATOM   4366  CB  ILE D 119       6.692  57.126  18.045  1.00 71.99           C  
ATOM   4367  CG1 ILE D 119       5.213  57.341  18.387  1.00 71.99           C  
ATOM   4368  CG2 ILE D 119       7.593  57.586  19.195  1.00 71.99           C  
ATOM   4369  CD1 ILE D 119       4.731  56.536  19.584  1.00 71.99           C  
ATOM   4370  N   ALA D 120       8.836  56.667  15.759  1.00 75.36           N  
ATOM   4371  CA  ALA D 120      10.218  56.423  15.354  1.00 75.36           C  
ATOM   4372  C   ALA D 120      10.693  57.481  14.362  1.00 75.36           C  
ATOM   4373  O   ALA D 120      11.822  57.970  14.460  1.00 75.36           O  
ATOM   4374  CB  ALA D 120      10.355  55.029  14.745  1.00 75.36           C  
ATOM   4375  N   LYS D 121       9.900  57.846  13.499  1.00 75.69           N  
ATOM   4376  CA  LYS D 121      10.227  58.877  12.518  1.00 75.69           C  
ATOM   4377  C   LYS D 121      10.392  60.240  13.184  1.00 75.69           C  
ATOM   4378  O   LYS D 121      11.294  61.003  12.834  1.00 75.69           O  
ATOM   4379  CB  LYS D 121       9.148  58.950  11.436  1.00 75.69           C  
ATOM   4380  CG  LYS D 121       9.563  58.341  10.105  1.00 75.69           C  
ATOM   4381  CD  LYS D 121       8.445  58.436   9.074  1.00 75.69           C  
ATOM   4382  CE  LYS D 121       8.820  57.735   7.776  1.00 75.69           C  
ATOM   4383  NZ  LYS D 121       7.687  57.727   6.802  1.00 75.69           N  
ATOM   4384  N   ASP D 122       9.486  60.518  14.158  1.00 74.53           N  
ATOM   4385  CA  ASP D 122       9.577  61.788  14.873  1.00 74.53           C  
ATOM   4386  C   ASP D 122      10.854  61.858  15.707  1.00 74.53           C  
ATOM   4387  O   ASP D 122      11.491  62.911  15.787  1.00 74.53           O  
ATOM   4388  CB  ASP D 122       8.352  61.988  15.768  1.00 74.53           C  
ATOM   4389  CG  ASP D 122       7.077  62.235  14.981  1.00 74.53           C  
ATOM   4390  OD1 ASP D 122       7.156  62.582  13.784  1.00 74.53           O  
ATOM   4391  OD2 ASP D 122       5.982  62.082  15.565  1.00 74.53           O  
ATOM   4392  N   VAL D 123      11.227  60.740  16.181  1.00 77.43           N  
ATOM   4393  CA  VAL D 123      12.462  60.696  16.957  1.00 77.43           C  
ATOM   4394  C   VAL D 123      13.663  60.853  16.028  1.00 77.43           C  
ATOM   4395  O   VAL D 123      14.641  61.521  16.374  1.00 77.43           O  
ATOM   4396  CB  VAL D 123      12.580  59.382  17.762  1.00 77.43           C  
ATOM   4397  CG1 VAL D 123      13.973  59.246  18.373  1.00 77.43           C  
ATOM   4398  CG2 VAL D 123      11.509  59.325  18.849  1.00 77.43           C  
ATOM   4399  N   LYS D 124      13.605  60.306  14.942  1.00 76.78           N  
ATOM   4400  CA  LYS D 124      14.671  60.458  13.955  1.00 76.78           C  
ATOM   4401  C   LYS D 124      14.787  61.908  13.492  1.00 76.78           C  
ATOM   4402  O   LYS D 124      15.892  62.443  13.383  1.00 76.78           O  
ATOM   4403  CB  LYS D 124      14.427  59.542  12.756  1.00 76.78           C  
ATOM   4404  CG  LYS D 124      14.702  58.072  13.034  1.00 76.78           C  
ATOM   4405  CD  LYS D 124      14.403  57.206  11.816  1.00 76.78           C  
ATOM   4406  CE  LYS D 124      14.433  55.723  12.162  1.00 76.78           C  
ATOM   4407  NZ  LYS D 124      14.153  54.871  10.968  1.00 76.78           N  
ATOM   4408  N   GLN D 125      13.625  62.453  13.301  1.00 75.39           N  
ATOM   4409  CA  GLN D 125      13.635  63.852  12.885  1.00 75.39           C  
ATOM   4410  C   GLN D 125      14.161  64.753  13.998  1.00 75.39           C  
ATOM   4411  O   GLN D 125      14.869  65.727  13.734  1.00 75.39           O  
ATOM   4412  CB  GLN D 125      12.233  64.299  12.467  1.00 75.39           C  
ATOM   4413  CG  GLN D 125      12.225  65.353  11.368  1.00 75.39           C  
ATOM   4414  CD  GLN D 125      10.825  65.741  10.937  1.00 75.39           C  
ATOM   4415  NE2 GLN D 125      10.731  66.687  10.009  1.00 75.39           N  
ATOM   4416  OE1 GLN D 125       9.834  65.197  11.434  1.00 75.39           O  
ATOM   4417  N   PHE D 126      13.764  64.349  15.123  1.00 73.45           N  
ATOM   4418  CA  PHE D 126      14.290  65.070  16.277  1.00 73.45           C  
ATOM   4419  C   PHE D 126      15.805  64.929  16.358  1.00 73.45           C  
ATOM   4420  O   PHE D 126      16.516  65.918  16.548  1.00 73.45           O  
ATOM   4421  CB  PHE D 126      13.645  64.563  17.570  1.00 73.45           C  
ATOM   4422  CG  PHE D 126      14.219  65.178  18.817  1.00 73.45           C  
ATOM   4423  CD1 PHE D 126      15.126  64.475  19.601  1.00 73.45           C  
ATOM   4424  CD2 PHE D 126      13.853  66.460  19.205  1.00 73.45           C  
ATOM   4425  CE1 PHE D 126      15.659  65.041  20.756  1.00 73.45           C  
ATOM   4426  CE2 PHE D 126      14.384  67.033  20.358  1.00 73.45           C  
ATOM   4427  CZ  PHE D 126      15.286  66.321  21.133  1.00 73.45           C  
ATOM   4428  N   TYR D 127      16.313  63.848  16.094  1.00 76.96           N  
ATOM   4429  CA  TYR D 127      17.748  63.591  16.121  1.00 76.96           C  
ATOM   4430  C   TYR D 127      18.452  64.307  14.976  1.00 76.96           C  
ATOM   4431  O   TYR D 127      19.505  64.919  15.172  1.00 76.96           O  
ATOM   4432  CB  TYR D 127      18.027  62.086  16.046  1.00 76.96           C  
ATOM   4433  CG  TYR D 127      19.488  61.747  15.883  1.00 76.96           C  
ATOM   4434  CD1 TYR D 127      19.998  61.355  14.647  1.00 76.96           C  
ATOM   4435  CD2 TYR D 127      20.360  61.815  16.964  1.00 76.96           C  
ATOM   4436  CE1 TYR D 127      21.345  61.039  14.492  1.00 76.96           C  
ATOM   4437  CE2 TYR D 127      21.709  61.502  16.820  1.00 76.96           C  
ATOM   4438  CZ  TYR D 127      22.190  61.115  15.583  1.00 76.96           C  
ATOM   4439  OH  TYR D 127      23.523  60.804  15.435  1.00 76.96           O  
ATOM   4440  N   ASP D 128      17.940  64.256  13.887  1.00 76.40           N  
ATOM   4441  CA  ASP D 128      18.540  64.903  12.724  1.00 76.40           C  
ATOM   4442  C   ASP D 128      18.621  66.416  12.916  1.00 76.40           C  
ATOM   4443  O   ASP D 128      19.630  67.037  12.577  1.00 76.40           O  
ATOM   4444  CB  ASP D 128      17.747  64.575  11.458  1.00 76.40           C  
ATOM   4445  CG  ASP D 128      17.913  63.134  11.010  1.00 76.40           C  
ATOM   4446  OD1 ASP D 128      18.777  62.419  11.562  1.00 76.40           O  
ATOM   4447  OD2 ASP D 128      17.176  62.710  10.093  1.00 76.40           O  
ATOM   4448  N   GLN D 129      17.556  66.959  13.508  1.00 75.45           N  
ATOM   4449  CA  GLN D 129      17.555  68.401  13.729  1.00 75.45           C  
ATOM   4450  C   GLN D 129      18.515  68.787  14.851  1.00 75.45           C  
ATOM   4451  O   GLN D 129      19.178  69.824  14.778  1.00 75.45           O  
ATOM   4452  CB  GLN D 129      16.144  68.894  14.054  1.00 75.45           C  
ATOM   4453  CG  GLN D 129      15.308  69.222  12.824  1.00 75.45           C  
ATOM   4454  CD  GLN D 129      13.914  69.707  13.174  1.00 75.45           C  
ATOM   4455  NE2 GLN D 129      13.142  70.073  12.157  1.00 75.45           N  
ATOM   4456  OE1 GLN D 129      13.534  69.751  14.348  1.00 75.45           O  
ATOM   4457  N   ALA D 130      18.581  67.904  15.730  1.00 72.42           N  
ATOM   4458  CA  ALA D 130      19.530  68.149  16.813  1.00 72.42           C  
ATOM   4459  C   ALA D 130      20.969  68.006  16.324  1.00 72.42           C  
ATOM   4460  O   ALA D 130      21.841  68.791  16.703  1.00 72.42           O  
ATOM   4461  CB  ALA D 130      19.269  67.194  17.975  1.00 72.42           C  
ATOM   4462  N   LEU D 131      21.231  67.089  15.464  1.00 74.90           N  
ATOM   4463  CA  LEU D 131      22.562  66.870  14.911  1.00 74.90           C  
ATOM   4464  C   LEU D 131      22.954  68.005  13.972  1.00 74.90           C  
ATOM   4465  O   LEU D 131      24.095  68.473  13.998  1.00 74.90           O  
ATOM   4466  CB  LEU D 131      22.621  65.533  14.168  1.00 74.90           C  
ATOM   4467  CG  LEU D 131      24.013  65.039  13.769  1.00 74.90           C  
ATOM   4468  CD1 LEU D 131      24.647  64.260  14.915  1.00 74.90           C  
ATOM   4469  CD2 LEU D 131      23.935  64.181  12.510  1.00 74.90           C  
ATOM   4470  N   GLN D 132      22.028  68.382  13.259  1.00 74.50           N  
ATOM   4471  CA  GLN D 132      22.316  69.479  12.341  1.00 74.50           C  
ATOM   4472  C   GLN D 132      22.623  70.766  13.101  1.00 74.50           C  
ATOM   4473  O   GLN D 132      23.548  71.499  12.742  1.00 74.50           O  
ATOM   4474  CB  GLN D 132      21.142  69.701  11.386  1.00 74.50           C  
ATOM   4475  CG  GLN D 132      21.535  69.687   9.915  1.00 74.50           C  
ATOM   4476  CD  GLN D 132      20.355  69.920   8.989  1.00 74.50           C  
ATOM   4477  NE2 GLN D 132      20.609  69.890   7.686  1.00 74.50           N  
ATOM   4478  OE1 GLN D 132      19.224  70.125   9.443  1.00 74.50           O  
ATOM   4479  N   GLN D 133      21.894  70.923  14.175  1.00 70.76           N  
ATOM   4480  CA  GLN D 133      22.134  72.122  14.971  1.00 70.76           C  
ATOM   4481  C   GLN D 133      23.451  72.021  15.734  1.00 70.76           C  
ATOM   4482  O   GLN D 133      24.157  73.018  15.901  1.00 70.76           O  
ATOM   4483  CB  GLN D 133      20.980  72.359  15.946  1.00 70.76           C  
ATOM   4484  CG  GLN D 133      20.706  73.831  16.228  1.00 70.76           C  
ATOM   4485  CD  GLN D 133      19.423  74.050  17.008  1.00 70.76           C  
ATOM   4486  NE2 GLN D 133      19.112  75.309  17.296  1.00 70.76           N  
ATOM   4487  OE1 GLN D 133      18.717  73.096  17.348  1.00 70.76           O  
ATOM   4488  N   ALA D 134      23.739  70.872  16.040  1.00 70.90           N  
ATOM   4489  CA  ALA D 134      24.982  70.656  16.776  1.00 70.90           C  
ATOM   4490  C   ALA D 134      26.193  70.774  15.855  1.00 70.90           C  
ATOM   4491  O   ALA D 134      27.261  71.222  16.279  1.00 70.90           O  
ATOM   4492  CB  ALA D 134      24.967  69.288  17.455  1.00 70.90           C  
ATOM   4493  N   VAL D 135      26.076  70.459  14.626  1.00 69.01           N  
ATOM   4494  CA  VAL D 135      27.186  70.477  13.679  1.00 69.01           C  
ATOM   4495  C   VAL D 135      27.371  71.889  13.125  1.00 69.01           C  
ATOM   4496  O   VAL D 135      28.500  72.348  12.943  1.00 69.01           O  
ATOM   4497  CB  VAL D 135      26.961  69.476  12.523  1.00 69.01           C  
ATOM   4498  CG1 VAL D 135      28.052  69.621  11.464  1.00 69.01           C  
ATOM   4499  CG2 VAL D 135      26.919  68.045  13.058  1.00 69.01           C  
ATOM   4500  N   VAL D 136      26.280  72.586  12.941  1.00 65.14           N  
ATOM   4501  CA  VAL D 136      26.379  73.892  12.297  1.00 65.14           C  
ATOM   4502  C   VAL D 136      26.765  74.949  13.329  1.00 65.14           C  
ATOM   4503  O   VAL D 136      27.578  75.832  13.047  1.00 65.14           O  
ATOM   4504  CB  VAL D 136      25.056  74.282  11.602  1.00 65.14           C  
ATOM   4505  CG1 VAL D 136      25.159  75.679  10.992  1.00 65.14           C  
ATOM   4506  CG2 VAL D 136      24.691  73.254  10.532  1.00 65.14           C  
ATOM   4507  N   ASP D 137      26.199  74.853  14.549  1.00 61.46           N  
ATOM   4508  CA  ASP D 137      26.466  75.873  15.558  1.00 61.46           C  
ATOM   4509  C   ASP D 137      27.390  75.338  16.649  1.00 61.46           C  
ATOM   4510  O   ASP D 137      27.000  74.469  17.431  1.00 61.46           O  
ATOM   4511  CB  ASP D 137      25.158  76.371  16.177  1.00 61.46           C  
ATOM   4512  CG  ASP D 137      25.159  77.866  16.443  1.00 61.46           C  
ATOM   4513  OD1 ASP D 137      26.232  78.499  16.363  1.00 61.46           O  
ATOM   4514  OD2 ASP D 137      24.075  78.415  16.738  1.00 61.46           O  
ATOM   4515  N   ASP D 138      28.700  75.590  16.649  1.00 60.23           N  
ATOM   4516  CA  ASP D 138      29.730  75.141  17.581  1.00 60.23           C  
ATOM   4517  C   ASP D 138      29.407  75.576  19.009  1.00 60.23           C  
ATOM   4518  O   ASP D 138      29.873  74.962  19.971  1.00 60.23           O  
ATOM   4519  CB  ASP D 138      31.101  75.678  17.165  1.00 60.23           C  
ATOM   4520  CG  ASP D 138      32.032  74.593  16.652  1.00 60.23           C  
ATOM   4521  OD1 ASP D 138      31.712  73.394  16.803  1.00 60.23           O  
ATOM   4522  OD2 ASP D 138      33.095  74.940  16.095  1.00 60.23           O  
ATOM   4523  N   ASP D 139      28.662  76.656  19.241  1.00 59.92           N  
ATOM   4524  CA  ASP D 139      28.378  77.175  20.576  1.00 59.92           C  
ATOM   4525  C   ASP D 139      27.073  76.603  21.124  1.00 59.92           C  
ATOM   4526  O   ASP D 139      26.605  77.016  22.186  1.00 59.92           O  
ATOM   4527  CB  ASP D 139      28.314  78.705  20.553  1.00 59.92           C  
ATOM   4528  CG  ASP D 139      29.684  79.355  20.481  1.00 59.92           C  
ATOM   4529  OD1 ASP D 139      30.691  78.695  20.820  1.00 59.92           O  
ATOM   4530  OD2 ASP D 139      29.757  80.538  20.085  1.00 59.92           O  
ATOM   4531  N   ALA D 140      26.437  75.645  20.410  1.00 58.58           N  
ATOM   4532  CA  ALA D 140      25.192  75.024  20.853  1.00 58.58           C  
ATOM   4533  C   ALA D 140      25.466  73.882  21.827  1.00 58.58           C  
ATOM   4534  O   ALA D 140      25.426  72.709  21.445  1.00 58.58           O  
ATOM   4535  CB  ALA D 140      24.393  74.518  19.654  1.00 58.58           C  
ATOM   4536  N   ASN D 141      25.915  74.238  23.025  1.00 63.95           N  
ATOM   4537  CA  ASN D 141      26.257  73.273  24.065  1.00 63.95           C  
ATOM   4538  C   ASN D 141      25.085  72.349  24.379  1.00 63.95           C  
ATOM   4539  O   ASN D 141      25.280  71.163  24.652  1.00 63.95           O  
ATOM   4540  CB  ASN D 141      26.719  73.993  25.334  1.00 63.95           C  
ATOM   4541  CG  ASN D 141      28.116  74.570  25.202  1.00 63.95           C  
ATOM   4542  ND2 ASN D 141      28.472  75.473  26.107  1.00 63.95           N  
ATOM   4543  OD1 ASN D 141      28.867  74.206  24.294  1.00 63.95           O  
ATOM   4544  N   ASN D 142      23.968  72.894  24.326  1.00 62.92           N  
ATOM   4545  CA  ASN D 142      22.781  72.110  24.651  1.00 62.92           C  
ATOM   4546  C   ASN D 142      22.514  71.036  23.602  1.00 62.92           C  
ATOM   4547  O   ASN D 142      22.224  69.888  23.943  1.00 62.92           O  
ATOM   4548  CB  ASN D 142      21.562  73.021  24.802  1.00 62.92           C  
ATOM   4549  CG  ASN D 142      21.723  74.034  25.918  1.00 62.92           C  
ATOM   4550  ND2 ASN D 142      20.781  74.964  26.016  1.00 62.92           N  
ATOM   4551  OD1 ASN D 142      22.687  73.981  26.686  1.00 62.92           O  
ATOM   4552  N   ALA D 143      22.526  71.416  22.259  1.00 66.37           N  
ATOM   4553  CA  ALA D 143      22.344  70.416  21.211  1.00 66.37           C  
ATOM   4554  C   ALA D 143      23.481  69.397  21.221  1.00 66.37           C  
ATOM   4555  O   ALA D 143      23.259  68.209  20.977  1.00 66.37           O  
ATOM   4556  CB  ALA D 143      22.251  71.090  19.844  1.00 66.37           C  
ATOM   4557  N   LYS D 144      24.501  69.852  21.572  1.00 69.45           N  
ATOM   4558  CA  LYS D 144      25.650  68.958  21.684  1.00 69.45           C  
ATOM   4559  C   LYS D 144      25.468  67.968  22.830  1.00 69.45           C  
ATOM   4560  O   LYS D 144      25.788  66.786  22.692  1.00 69.45           O  
ATOM   4561  CB  LYS D 144      26.937  69.761  21.885  1.00 69.45           C  
ATOM   4562  CG  LYS D 144      27.525  70.320  20.598  1.00 69.45           C  
ATOM   4563  CD  LYS D 144      28.801  71.110  20.863  1.00 69.45           C  
ATOM   4564  CE  LYS D 144      29.278  71.839  19.614  1.00 69.45           C  
ATOM   4565  NZ  LYS D 144      30.483  72.677  19.888  1.00 69.45           N  
ATOM   4566  N   ALA D 145      24.938  68.503  23.872  1.00 69.84           N  
ATOM   4567  CA  ALA D 145      24.699  67.626  25.014  1.00 69.84           C  
ATOM   4568  C   ALA D 145      23.611  66.603  24.702  1.00 69.84           C  
ATOM   4569  O   ALA D 145      23.710  65.441  25.103  1.00 69.84           O  
ATOM   4570  CB  ALA D 145      24.318  68.446  26.245  1.00 69.84           C  
ATOM   4571  N   VAL D 146      22.612  66.989  23.998  1.00 70.90           N  
ATOM   4572  CA  VAL D 146      21.525  66.095  23.615  1.00 70.90           C  
ATOM   4573  C   VAL D 146      22.043  65.040  22.640  1.00 70.90           C  
ATOM   4574  O   VAL D 146      21.774  63.847  22.806  1.00 70.90           O  
ATOM   4575  CB  VAL D 146      20.348  66.872  22.982  1.00 70.90           C  
ATOM   4576  CG1 VAL D 146      19.335  65.909  22.366  1.00 70.90           C  
ATOM   4577  CG2 VAL D 146      19.677  67.764  24.026  1.00 70.90           C  
ATOM   4578  N   VAL D 147      22.785  65.470  21.665  1.00 75.25           N  
ATOM   4579  CA  VAL D 147      23.309  64.548  20.663  1.00 75.25           C  
ATOM   4580  C   VAL D 147      24.345  63.625  21.301  1.00 75.25           C  
ATOM   4581  O   VAL D 147      24.378  62.426  21.013  1.00 75.25           O  
ATOM   4582  CB  VAL D 147      23.933  65.302  19.467  1.00 75.25           C  
ATOM   4583  CG1 VAL D 147      24.686  64.338  18.553  1.00 75.25           C  
ATOM   4584  CG2 VAL D 147      22.852  66.049  18.687  1.00 75.25           C  
ATOM   4585  N   LYS D 148      25.038  64.193  22.203  1.00 71.90           N  
ATOM   4586  CA  LYS D 148      26.024  63.373  22.902  1.00 71.90           C  
ATOM   4587  C   LYS D 148      25.345  62.320  23.773  1.00 71.90           C  
ATOM   4588  O   LYS D 148      25.785  61.169  23.823  1.00 71.90           O  
ATOM   4589  CB  LYS D 148      26.942  64.249  23.757  1.00 71.90           C  
ATOM   4590  CG  LYS D 148      28.218  63.553  24.205  1.00 71.90           C  
ATOM   4591  CD  LYS D 148      29.141  64.507  24.954  1.00 71.90           C  
ATOM   4592  CE  LYS D 148      30.395  63.799  25.450  1.00 71.90           C  
ATOM   4593  NZ  LYS D 148      31.309  64.734  26.173  1.00 71.90           N  
ATOM   4594  N   THR D 149      24.275  62.741  24.391  1.00 71.62           N  
ATOM   4595  CA  THR D 149      23.527  61.791  25.207  1.00 71.62           C  
ATOM   4596  C   THR D 149      22.851  60.741  24.331  1.00 71.62           C  
ATOM   4597  O   THR D 149      22.797  59.564  24.692  1.00 71.62           O  
ATOM   4598  CB  THR D 149      22.468  62.505  26.066  1.00 71.62           C  
ATOM   4599  CG2 THR D 149      22.325  61.839  27.431  1.00 71.62           C  
ATOM   4600  OG1 THR D 149      22.853  63.873  26.252  1.00 71.62           O  
ATOM   4601  N   PHE D 150      22.407  61.130  23.307  1.00 71.63           N  
ATOM   4602  CA  PHE D 150      21.848  60.177  22.355  1.00 71.63           C  
ATOM   4603  C   PHE D 150      22.916  59.200  21.877  1.00 71.63           C  
ATOM   4604  O   PHE D 150      22.675  57.992  21.811  1.00 71.63           O  
ATOM   4605  CB  PHE D 150      21.235  60.909  21.157  1.00 71.63           C  
ATOM   4606  CG  PHE D 150      19.750  61.126  21.276  1.00 71.63           C  
ATOM   4607  CD1 PHE D 150      18.872  60.049  21.247  1.00 71.63           C  
ATOM   4608  CD2 PHE D 150      19.232  62.407  21.414  1.00 71.63           C  
ATOM   4609  CE1 PHE D 150      17.497  60.247  21.355  1.00 71.63           C  
ATOM   4610  CE2 PHE D 150      17.859  62.612  21.523  1.00 71.63           C  
ATOM   4611  CZ  PHE D 150      16.994  61.531  21.493  1.00 71.63           C  
ATOM   4612  N   HIS D 151      24.071  59.733  21.520  1.00 70.27           N  
ATOM   4613  CA  HIS D 151      25.167  58.917  21.011  1.00 70.27           C  
ATOM   4614  C   HIS D 151      25.698  57.974  22.085  1.00 70.27           C  
ATOM   4615  O   HIS D 151      25.995  56.810  21.806  1.00 70.27           O  
ATOM   4616  CB  HIS D 151      26.298  59.805  20.487  1.00 70.27           C  
ATOM   4617  CG  HIS D 151      25.964  60.514  19.214  1.00 70.27           C  
ATOM   4618  CD2 HIS D 151      24.903  60.393  18.381  1.00 70.27           C  
ATOM   4619  ND1 HIS D 151      26.777  61.482  18.665  1.00 70.27           N  
ATOM   4620  CE1 HIS D 151      26.229  61.926  17.547  1.00 70.27           C  
ATOM   4621  NE2 HIS D 151      25.092  61.282  17.351  1.00 70.27           N  
ATOM   4622  N   GLU D 152      25.641  58.420  23.257  1.00 69.69           N  
ATOM   4623  CA  GLU D 152      26.124  57.582  24.350  1.00 69.69           C  
ATOM   4624  C   GLU D 152      25.096  56.521  24.729  1.00 69.69           C  
ATOM   4625  O   GLU D 152      25.457  55.383  25.040  1.00 69.69           O  
ATOM   4626  CB  GLU D 152      26.470  58.439  25.571  1.00 69.69           C  
ATOM   4627  CG  GLU D 152      27.904  58.950  25.577  1.00 69.69           C  
ATOM   4628  CD  GLU D 152      28.259  59.723  26.838  1.00 69.69           C  
ATOM   4629  OE1 GLU D 152      29.430  60.141  26.983  1.00 69.69           O  
ATOM   4630  OE2 GLU D 152      27.360  59.910  27.687  1.00 69.69           O  
ATOM   4631  N   THR D 153      23.834  56.824  24.548  1.00 70.94           N  
ATOM   4632  CA  THR D 153      22.775  55.899  24.936  1.00 70.94           C  
ATOM   4633  C   THR D 153      22.500  54.892  23.823  1.00 70.94           C  
ATOM   4634  O   THR D 153      22.283  53.709  24.090  1.00 70.94           O  
ATOM   4635  CB  THR D 153      21.477  56.653  25.281  1.00 70.94           C  
ATOM   4636  CG2 THR D 153      21.071  56.414  26.732  1.00 70.94           C  
ATOM   4637  OG1 THR D 153      21.676  58.057  25.078  1.00 70.94           O  
ATOM   4638  N   LEU D 154      22.571  55.266  22.654  1.00 70.22           N  
ATOM   4639  CA  LEU D 154      22.274  54.398  21.519  1.00 70.22           C  
ATOM   4640  C   LEU D 154      23.558  53.891  20.871  1.00 70.22           C  
ATOM   4641  O   LEU D 154      23.511  53.095  19.931  1.00 70.22           O  
ATOM   4642  CB  LEU D 154      21.425  55.141  20.484  1.00 70.22           C  
ATOM   4643  CG  LEU D 154      19.992  55.480  20.899  1.00 70.22           C  
ATOM   4644  CD1 LEU D 154      19.433  56.590  20.015  1.00 70.22           C  
ATOM   4645  CD2 LEU D 154      19.109  54.239  20.832  1.00 70.22           C  
ATOM   4646  N   ASP D 155      24.796  54.305  21.457  1.00 67.96           N  
ATOM   4647  CA  ASP D 155      26.090  53.917  20.902  1.00 67.96           C  
ATOM   4648  C   ASP D 155      26.112  54.094  19.386  1.00 67.96           C  
ATOM   4649  O   ASP D 155      26.429  53.156  18.651  1.00 67.96           O  
ATOM   4650  CB  ASP D 155      26.417  52.468  21.268  1.00 67.96           C  
ATOM   4651  CG  ASP D 155      27.909  52.188  21.304  1.00 67.96           C  
ATOM   4652  OD1 ASP D 155      28.710  53.148  21.295  1.00 67.96           O  
ATOM   4653  OD2 ASP D 155      28.289  50.997  21.339  1.00 67.96           O  
ATOM   4654  N   CYS D 156      25.557  55.188  19.020  1.00 72.53           N  
ATOM   4655  CA  CYS D 156      25.551  55.508  17.598  1.00 72.53           C  
ATOM   4656  C   CYS D 156      26.169  56.878  17.345  1.00 72.53           C  
ATOM   4657  O   CYS D 156      26.394  57.645  18.283  1.00 72.53           O  
ATOM   4658  CB  CYS D 156      24.126  55.471  17.045  1.00 72.53           C  
ATOM   4659  SG  CYS D 156      23.112  56.876  17.554  1.00 72.53           S  
ATOM   4660  N   CYS D 157      26.689  56.991  16.147  1.00 73.08           N  
ATOM   4661  CA  CYS D 157      27.262  58.276  15.762  1.00 73.08           C  
ATOM   4662  C   CYS D 157      26.825  58.668  14.356  1.00 73.08           C  
ATOM   4663  O   CYS D 157      27.120  57.963  13.390  1.00 73.08           O  
ATOM   4664  CB  CYS D 157      28.788  58.226  15.837  1.00 73.08           C  
ATOM   4665  SG  CYS D 157      29.559  59.846  16.046  1.00 73.08           S  
ATOM   4666  N   GLY D 158      25.847  59.732  14.337  1.00 69.51           N  
ATOM   4667  CA  GLY D 158      25.512  60.337  13.058  1.00 69.51           C  
ATOM   4668  C   GLY D 158      24.298  59.707  12.401  1.00 69.51           C  
ATOM   4669  O   GLY D 158      23.852  58.633  12.809  1.00 69.51           O  
ATOM   4670  N   SER D 159      23.386  60.256  11.714  1.00 66.92           N  
ATOM   4671  CA  SER D 159      22.142  59.876  11.055  1.00 66.92           C  
ATOM   4672  C   SER D 159      22.394  58.872   9.934  1.00 66.92           C  
ATOM   4673  O   SER D 159      21.616  57.933   9.749  1.00 66.92           O  
ATOM   4674  CB  SER D 159      21.433  61.110  10.496  1.00 66.92           C  
ATOM   4675  OG  SER D 159      22.025  61.521   9.276  1.00 66.92           O  
ATOM   4676  N   SER D 160      23.347  59.018   9.065  1.00 63.29           N  
ATOM   4677  CA  SER D 160      23.751  58.156   7.958  1.00 63.29           C  
ATOM   4678  C   SER D 160      25.246  57.856   8.009  1.00 63.29           C  
ATOM   4679  O   SER D 160      25.995  58.529   8.719  1.00 63.29           O  
ATOM   4680  CB  SER D 160      23.397  58.803   6.619  1.00 63.29           C  
ATOM   4681  OG  SER D 160      24.556  59.320   5.988  1.00 63.29           O  
ATOM   4682  N   THR D 161      25.672  56.846   7.503  1.00 60.82           N  
ATOM   4683  CA  THR D 161      27.078  56.462   7.431  1.00 60.82           C  
ATOM   4684  C   THR D 161      27.939  57.644   6.995  1.00 60.82           C  
ATOM   4685  O   THR D 161      29.058  57.816   7.483  1.00 60.82           O  
ATOM   4686  CB  THR D 161      27.288  55.285   6.462  1.00 60.82           C  
ATOM   4687  CG2 THR D 161      26.993  53.952   7.142  1.00 60.82           C  
ATOM   4688  OG1 THR D 161      26.412  55.439   5.338  1.00 60.82           O  
ATOM   4689  N   LEU D 162      27.303  58.579   6.179  1.00 59.56           N  
ATOM   4690  CA  LEU D 162      28.037  59.725   5.651  1.00 59.56           C  
ATOM   4691  C   LEU D 162      28.156  60.824   6.702  1.00 59.56           C  
ATOM   4692  O   LEU D 162      29.210  61.449   6.836  1.00 59.56           O  
ATOM   4693  CB  LEU D 162      27.349  60.272   4.398  1.00 59.56           C  
ATOM   4694  CG  LEU D 162      28.268  60.811   3.301  1.00 59.56           C  
ATOM   4695  CD1 LEU D 162      28.487  59.752   2.226  1.00 59.56           C  
ATOM   4696  CD2 LEU D 162      27.687  62.084   2.695  1.00 59.56           C  
ATOM   4697  N   THR D 163      27.129  61.035   7.481  1.00 61.94           N  
ATOM   4698  CA  THR D 163      27.148  62.072   8.507  1.00 61.94           C  
ATOM   4699  C   THR D 163      27.982  61.629   9.707  1.00 61.94           C  
ATOM   4700  O   THR D 163      28.537  62.463  10.426  1.00 61.94           O  
ATOM   4701  CB  THR D 163      25.724  62.425   8.972  1.00 61.94           C  
ATOM   4702  CG2 THR D 163      25.246  63.728   8.340  1.00 61.94           C  
ATOM   4703  OG1 THR D 163      24.830  61.368   8.598  1.00 61.94           O  
ATOM   4704  N   ALA D 164      28.109  60.314   9.809  1.00 58.69           N  
ATOM   4705  CA  ALA D 164      29.002  59.786  10.837  1.00 58.69           C  
ATOM   4706  C   ALA D 164      30.452  60.169  10.556  1.00 58.69           C  
ATOM   4707  O   ALA D 164      31.209  60.477  11.479  1.00 58.69           O  
ATOM   4708  CB  ALA D 164      28.864  58.269  10.932  1.00 58.69           C  
ATOM   4709  N   LEU D 165      30.804  60.238   9.234  1.00 58.50           N  
ATOM   4710  CA  LEU D 165      32.154  60.617   8.829  1.00 58.50           C  
ATOM   4711  C   LEU D 165      32.386  62.109   9.043  1.00 58.50           C  
ATOM   4712  O   LEU D 165      33.434  62.511   9.555  1.00 58.50           O  
ATOM   4713  CB  LEU D 165      32.394  60.256   7.360  1.00 58.50           C  
ATOM   4714  CG  LEU D 165      33.213  58.992   7.099  1.00 58.50           C  
ATOM   4715  CD1 LEU D 165      32.605  58.195   5.948  1.00 58.50           C  
ATOM   4716  CD2 LEU D 165      34.665  59.347   6.801  1.00 58.50           C  
ATOM   4717  N   THR D 166      31.414  62.950   8.676  1.00 60.20           N  
ATOM   4718  CA  THR D 166      31.574  64.396   8.792  1.00 60.20           C  
ATOM   4719  C   THR D 166      31.590  64.822  10.257  1.00 60.20           C  
ATOM   4720  O   THR D 166      32.377  65.687  10.648  1.00 60.20           O  
ATOM   4721  CB  THR D 166      30.451  65.144   8.049  1.00 60.20           C  
ATOM   4722  CG2 THR D 166      30.841  65.422   6.600  1.00 60.20           C  
ATOM   4723  OG1 THR D 166      29.261  64.347   8.067  1.00 60.20           O  
ATOM   4724  N   THR D 167      30.788  64.068  10.909  1.00 58.71           N  
ATOM   4725  CA  THR D 167      30.737  64.414  12.325  1.00 58.71           C  
ATOM   4726  C   THR D 167      31.960  63.874  13.059  1.00 58.71           C  
ATOM   4727  O   THR D 167      32.512  64.545  13.933  1.00 58.71           O  
ATOM   4728  CB  THR D 167      29.457  63.870  12.986  1.00 58.71           C  
ATOM   4729  CG2 THR D 167      28.887  64.870  13.987  1.00 58.71           C  
ATOM   4730  OG1 THR D 167      28.475  63.612  11.975  1.00 58.71           O  
ATOM   4731  N   SER D 168      32.479  62.758  12.695  1.00 58.26           N  
ATOM   4732  CA  SER D 168      33.682  62.222  13.323  1.00 58.26           C  
ATOM   4733  C   SER D 168      34.908  63.060  12.973  1.00 58.26           C  
ATOM   4734  O   SER D 168      35.828  63.190  13.782  1.00 58.26           O  
ATOM   4735  CB  SER D 168      33.908  60.771  12.898  1.00 58.26           C  
ATOM   4736  OG  SER D 168      34.248  60.697  11.524  1.00 58.26           O  
ATOM   4737  N   VAL D 169      35.028  63.718  11.795  1.00 57.53           N  
ATOM   4738  CA  VAL D 169      36.186  64.495  11.363  1.00 57.53           C  
ATOM   4739  C   VAL D 169      36.091  65.915  11.915  1.00 57.53           C  
ATOM   4740  O   VAL D 169      37.089  66.477  12.373  1.00 57.53           O  
ATOM   4741  CB  VAL D 169      36.304  64.529   9.823  1.00 57.53           C  
ATOM   4742  CG1 VAL D 169      37.443  65.450   9.389  1.00 57.53           C  
ATOM   4743  CG2 VAL D 169      36.515  63.119   9.273  1.00 57.53           C  
ATOM   4744  N   LEU D 170      34.851  66.539  11.920  1.00 56.89           N  
ATOM   4745  CA  LEU D 170      34.769  67.955  12.264  1.00 56.89           C  
ATOM   4746  C   LEU D 170      34.470  68.138  13.748  1.00 56.89           C  
ATOM   4747  O   LEU D 170      34.935  69.099  14.365  1.00 56.89           O  
ATOM   4748  CB  LEU D 170      33.692  68.649  11.425  1.00 56.89           C  
ATOM   4749  CG  LEU D 170      34.140  69.210  10.075  1.00 56.89           C  
ATOM   4750  CD1 LEU D 170      33.035  69.043   9.038  1.00 56.89           C  
ATOM   4751  CD2 LEU D 170      34.538  70.676  10.211  1.00 56.89           C  
ATOM   4752  N   LYS D 171      33.554  67.190  14.313  1.00 56.57           N  
ATOM   4753  CA  LYS D 171      33.176  67.341  15.715  1.00 56.57           C  
ATOM   4754  C   LYS D 171      33.240  66.005  16.449  1.00 56.57           C  
ATOM   4755  O   LYS D 171      32.213  65.355  16.658  1.00 56.57           O  
ATOM   4756  CB  LYS D 171      31.772  67.936  15.832  1.00 56.57           C  
ATOM   4757  CG  LYS D 171      31.734  69.455  15.750  1.00 56.57           C  
ATOM   4758  CD  LYS D 171      30.435  70.014  16.315  1.00 56.57           C  
ATOM   4759  CE  LYS D 171      30.412  71.536  16.267  1.00 56.57           C  
ATOM   4760  NZ  LYS D 171      29.137  72.088  16.814  1.00 56.57           N  
ATOM   4761  N   ASN D 172      34.407  65.357  16.687  1.00 57.07           N  
ATOM   4762  CA  ASN D 172      34.716  64.097  17.356  1.00 57.07           C  
ATOM   4763  C   ASN D 172      34.156  64.065  18.774  1.00 57.07           C  
ATOM   4764  O   ASN D 172      34.037  62.995  19.375  1.00 57.07           O  
ATOM   4765  CB  ASN D 172      36.226  63.856  17.375  1.00 57.07           C  
ATOM   4766  CG  ASN D 172      36.632  62.639  16.567  1.00 57.07           C  
ATOM   4767  ND2 ASN D 172      37.935  62.445  16.402  1.00 57.07           N  
ATOM   4768  OD1 ASN D 172      35.782  61.880  16.094  1.00 57.07           O  
ATOM   4769  N   ASN D 173      33.844  65.179  19.394  1.00 62.65           N  
ATOM   4770  CA  ASN D 173      33.407  65.228  20.785  1.00 62.65           C  
ATOM   4771  C   ASN D 173      31.974  64.727  20.940  1.00 62.65           C  
ATOM   4772  O   ASN D 173      31.486  64.565  22.060  1.00 62.65           O  
ATOM   4773  CB  ASN D 173      33.535  66.649  21.339  1.00 62.65           C  
ATOM   4774  CG  ASN D 173      34.977  67.061  21.558  1.00 62.65           C  
ATOM   4775  ND2 ASN D 173      35.190  68.338  21.856  1.00 62.65           N  
ATOM   4776  OD1 ASN D 173      35.893  66.241  21.461  1.00 62.65           O  
ATOM   4777  N   LEU D 174      31.266  64.525  19.933  1.00 63.70           N  
ATOM   4778  CA  LEU D 174      29.866  64.121  19.989  1.00 63.70           C  
ATOM   4779  C   LEU D 174      29.736  62.603  19.925  1.00 63.70           C  
ATOM   4780  O   LEU D 174      28.687  62.051  20.265  1.00 63.70           O  
ATOM   4781  CB  LEU D 174      29.077  64.761  18.844  1.00 63.70           C  
ATOM   4782  CG  LEU D 174      28.435  66.118  19.137  1.00 63.70           C  
ATOM   4783  CD1 LEU D 174      29.014  67.188  18.217  1.00 63.70           C  
ATOM   4784  CD2 LEU D 174      26.920  66.038  18.986  1.00 63.70           C  
ATOM   4785  N   CYS D 175      30.716  61.901  19.437  1.00 67.10           N  
ATOM   4786  CA  CYS D 175      30.679  60.446  19.340  1.00 67.10           C  
ATOM   4787  C   CYS D 175      31.175  59.800  20.627  1.00 67.10           C  
ATOM   4788  O   CYS D 175      31.977  60.390  21.354  1.00 67.10           O  
ATOM   4789  CB  CYS D 175      31.524  59.967  18.159  1.00 67.10           C  
ATOM   4790  SG  CYS D 175      30.867  60.455  16.548  1.00 67.10           S  
ATOM   4791  N   PRO D 176      30.494  58.764  21.145  1.00 62.11           N  
ATOM   4792  CA  PRO D 176      30.910  58.138  22.402  1.00 62.11           C  
ATOM   4793  C   PRO D 176      32.406  57.833  22.443  1.00 62.11           C  
ATOM   4794  O   PRO D 176      33.047  57.723  21.394  1.00 62.11           O  
ATOM   4795  CB  PRO D 176      30.089  56.848  22.443  1.00 62.11           C  
ATOM   4796  CG  PRO D 176      29.440  56.766  21.099  1.00 62.11           C  
ATOM   4797  CD  PRO D 176      29.772  58.013  20.333  1.00 62.11           C  
ATOM   4798  N   SER D 177      32.942  57.728  23.810  1.00 56.17           N  
ATOM   4799  CA  SER D 177      34.322  57.483  24.212  1.00 56.17           C  
ATOM   4800  C   SER D 177      34.798  56.110  23.750  1.00 56.17           C  
ATOM   4801  O   SER D 177      34.040  55.139  23.792  1.00 56.17           O  
ATOM   4802  CB  SER D 177      34.468  57.597  25.730  1.00 56.17           C  
ATOM   4803  OG  SER D 177      34.005  58.857  26.185  1.00 56.17           O  
ATOM   4804  N   GLY D 178      35.946  55.835  22.802  1.00 51.36           N  
ATOM   4805  CA  GLY D 178      36.863  54.856  22.240  1.00 51.36           C  
ATOM   4806  C   GLY D 178      36.538  54.488  20.805  1.00 51.36           C  
ATOM   4807  O   GLY D 178      37.016  53.472  20.295  1.00 51.36           O  
ATOM   4808  N   SER D 179      35.431  54.905  20.266  1.00 48.75           N  
ATOM   4809  CA  SER D 179      35.173  54.342  18.944  1.00 48.75           C  
ATOM   4810  C   SER D 179      36.094  54.953  17.893  1.00 48.75           C  
ATOM   4811  O   SER D 179      36.156  56.176  17.752  1.00 48.75           O  
ATOM   4812  CB  SER D 179      33.713  54.559  18.543  1.00 48.75           C  
ATOM   4813  OG  SER D 179      33.420  55.942  18.444  1.00 48.75           O  
ATOM   4814  N   ASN D 180      37.279  54.339  17.628  1.00 45.69           N  
ATOM   4815  CA  ASN D 180      38.161  54.682  16.518  1.00 45.69           C  
ATOM   4816  C   ASN D 180      37.381  54.879  15.222  1.00 45.69           C  
ATOM   4817  O   ASN D 180      36.260  54.385  15.086  1.00 45.69           O  
ATOM   4818  CB  ASN D 180      39.236  53.609  16.333  1.00 45.69           C  
ATOM   4819  CG  ASN D 180      40.383  53.756  17.312  1.00 45.69           C  
ATOM   4820  ND2 ASN D 180      41.279  52.776  17.328  1.00 45.69           N  
ATOM   4821  OD1 ASN D 180      40.464  54.743  18.049  1.00 45.69           O  
ATOM   4822  N   ILE D 181      37.762  55.741  14.265  1.00 44.73           N  
ATOM   4823  CA  ILE D 181      37.193  56.131  12.980  1.00 44.73           C  
ATOM   4824  C   ILE D 181      36.702  54.892  12.235  1.00 44.73           C  
ATOM   4825  O   ILE D 181      35.601  54.889  11.679  1.00 44.73           O  
ATOM   4826  CB  ILE D 181      38.217  56.903  12.118  1.00 44.73           C  
ATOM   4827  CG1 ILE D 181      38.674  58.174  12.844  1.00 44.73           C  
ATOM   4828  CG2 ILE D 181      37.624  57.238  10.747  1.00 44.73           C  
ATOM   4829  CD1 ILE D 181      39.873  58.857  12.200  1.00 44.73           C  
ATOM   4830  N   ILE D 182      37.453  53.795  12.198  1.00 45.59           N  
ATOM   4831  CA  ILE D 182      37.202  52.601  11.399  1.00 45.59           C  
ATOM   4832  C   ILE D 182      36.069  51.791  12.021  1.00 45.59           C  
ATOM   4833  O   ILE D 182      35.298  51.141  11.310  1.00 45.59           O  
ATOM   4834  CB  ILE D 182      38.474  51.732  11.269  1.00 45.59           C  
ATOM   4835  CG1 ILE D 182      39.604  52.534  10.612  1.00 45.59           C  
ATOM   4836  CG2 ILE D 182      38.177  50.455  10.477  1.00 45.59           C  
ATOM   4837  CD1 ILE D 182      40.940  51.804  10.574  1.00 45.59           C  
ATOM   4838  N   SER D 183      35.893  51.745  13.354  1.00 50.59           N  
ATOM   4839  CA  SER D 183      34.858  50.920  13.968  1.00 50.59           C  
ATOM   4840  C   SER D 183      33.473  51.525  13.762  1.00 50.59           C  
ATOM   4841  O   SER D 183      32.468  50.811  13.781  1.00 50.59           O  
ATOM   4842  CB  SER D 183      35.127  50.743  15.463  1.00 50.59           C  
ATOM   4843  OG  SER D 183      34.849  51.941  16.168  1.00 50.59           O  
ATOM   4844  N   ASN D 184      33.373  52.821  13.667  1.00 46.09           N  
ATOM   4845  CA  ASN D 184      32.094  53.478  13.420  1.00 46.09           C  
ATOM   4846  C   ASN D 184      31.583  53.197  12.009  1.00 46.09           C  
ATOM   4847  O   ASN D 184      30.423  53.474  11.699  1.00 46.09           O  
ATOM   4848  CB  ASN D 184      32.213  54.986  13.651  1.00 46.09           C  
ATOM   4849  CG  ASN D 184      32.057  55.366  15.110  1.00 46.09           C  
ATOM   4850  ND2 ASN D 184      32.290  56.637  15.420  1.00 46.09           N  
ATOM   4851  OD1 ASN D 184      31.732  54.526  15.953  1.00 46.09           O  
ATOM   4852  N   LEU D 185      32.437  52.821  11.063  1.00 46.17           N  
ATOM   4853  CA  LEU D 185      32.009  52.405   9.732  1.00 46.17           C  
ATOM   4854  C   LEU D 185      31.147  51.150   9.805  1.00 46.17           C  
ATOM   4855  O   LEU D 185      30.247  50.960   8.984  1.00 46.17           O  
ATOM   4856  CB  LEU D 185      33.222  52.154   8.833  1.00 46.17           C  
ATOM   4857  CG  LEU D 185      33.233  52.886   7.490  1.00 46.17           C  
ATOM   4858  CD1 LEU D 185      34.359  53.914   7.456  1.00 46.17           C  
ATOM   4859  CD2 LEU D 185      33.374  51.892   6.341  1.00 46.17           C  
ATOM   4860  N   PHE D 186      31.388  50.206  10.735  1.00 48.52           N  
ATOM   4861  CA  PHE D 186      30.672  48.939  10.836  1.00 48.52           C  
ATOM   4862  C   PHE D 186      29.546  49.034  11.857  1.00 48.52           C  
ATOM   4863  O   PHE D 186      28.737  48.113  11.985  1.00 48.52           O  
ATOM   4864  CB  PHE D 186      31.632  47.807  11.216  1.00 48.52           C  
ATOM   4865  CG  PHE D 186      32.506  47.345  10.082  1.00 48.52           C  
ATOM   4866  CD1 PHE D 186      32.025  46.454   9.131  1.00 48.52           C  
ATOM   4867  CD2 PHE D 186      33.813  47.805   9.966  1.00 48.52           C  
ATOM   4868  CE1 PHE D 186      32.832  46.026   8.080  1.00 48.52           C  
ATOM   4869  CE2 PHE D 186      34.626  47.382   8.918  1.00 48.52           C  
ATOM   4870  CZ  PHE D 186      34.134  46.491   7.977  1.00 48.52           C  
ATOM   4871  N   LYS D 187      29.497  50.167  12.687  1.00 53.57           N  
ATOM   4872  CA  LYS D 187      28.446  50.288  13.693  1.00 53.57           C  
ATOM   4873  C   LYS D 187      27.191  50.924  13.103  1.00 53.57           C  
ATOM   4874  O   LYS D 187      27.273  51.709  12.156  1.00 53.57           O  
ATOM   4875  CB  LYS D 187      28.937  51.108  14.887  1.00 53.57           C  
ATOM   4876  CG  LYS D 187      29.426  50.267  16.057  1.00 53.57           C  
ATOM   4877  CD  LYS D 187      29.846  51.138  17.234  1.00 53.57           C  
ATOM   4878  CE  LYS D 187      30.400  50.303  18.380  1.00 53.57           C  
ATOM   4879  NZ  LYS D 187      30.936  51.157  19.481  1.00 53.57           N  
ATOM   4880  N   GLU D 188      26.105  50.400  13.361  1.00 62.96           N  
ATOM   4881  CA  GLU D 188      24.782  50.814  12.902  1.00 62.96           C  
ATOM   4882  C   GLU D 188      24.506  52.273  13.256  1.00 62.96           C  
ATOM   4883  O   GLU D 188      24.974  52.766  14.284  1.00 62.96           O  
ATOM   4884  CB  GLU D 188      23.698  49.914  13.500  1.00 62.96           C  
ATOM   4885  CG  GLU D 188      23.600  48.547  12.838  1.00 62.96           C  
ATOM   4886  CD  GLU D 188      22.506  47.671  13.429  1.00 62.96           C  
ATOM   4887  OE1 GLU D 188      22.278  46.554  12.913  1.00 62.96           O  
ATOM   4888  OE2 GLU D 188      21.872  48.107  14.415  1.00 62.96           O  
ATOM   4889  N   ASP D 189      24.086  53.128  12.321  1.00 66.57           N  
ATOM   4890  CA  ASP D 189      23.708  54.531  12.453  1.00 66.57           C  
ATOM   4891  C   ASP D 189      22.572  54.701  13.458  1.00 66.57           C  
ATOM   4892  O   ASP D 189      21.913  53.728  13.829  1.00 66.57           O  
ATOM   4893  CB  ASP D 189      23.299  55.107  11.095  1.00 66.57           C  
ATOM   4894  CG  ASP D 189      21.829  55.479  11.027  1.00 66.57           C  
ATOM   4895  OD1 ASP D 189      21.106  55.298  12.031  1.00 66.57           O  
ATOM   4896  OD2 ASP D 189      21.387  55.956   9.959  1.00 66.57           O  
ATOM   4897  N   CYS D 190      22.508  55.850  14.076  1.00 74.66           N  
ATOM   4898  CA  CYS D 190      21.518  56.179  15.096  1.00 74.66           C  
ATOM   4899  C   CYS D 190      20.103  55.977  14.567  1.00 74.66           C  
ATOM   4900  O   CYS D 190      19.208  55.580  15.315  1.00 74.66           O  
ATOM   4901  CB  CYS D 190      21.696  57.621  15.571  1.00 74.66           C  
ATOM   4902  SG  CYS D 190      23.125  57.862  16.648  1.00 74.66           S  
ATOM   4903  N   HIS D 191      19.970  56.112  13.261  1.00 74.77           N  
ATOM   4904  CA  HIS D 191      18.654  55.886  12.674  1.00 74.77           C  
ATOM   4905  C   HIS D 191      18.276  54.409  12.722  1.00 74.77           C  
ATOM   4906  O   HIS D 191      17.137  54.066  13.044  1.00 74.77           O  
ATOM   4907  CB  HIS D 191      18.617  56.391  11.231  1.00 74.77           C  
ATOM   4908  CG  HIS D 191      18.237  57.832  11.109  1.00 74.77           C  
ATOM   4909  CD2 HIS D 191      18.425  58.876  11.950  1.00 74.77           C  
ATOM   4910  ND1 HIS D 191      17.573  58.336  10.011  1.00 74.77           N  
ATOM   4911  CE1 HIS D 191      17.370  59.631  10.183  1.00 74.77           C  
ATOM   4912  NE2 HIS D 191      17.877  59.984  11.352  1.00 74.77           N  
ATOM   4913  N   GLN D 192      19.166  53.595  12.459  1.00 74.02           N  
ATOM   4914  CA  GLN D 192      18.909  52.159  12.507  1.00 74.02           C  
ATOM   4915  C   GLN D 192      18.714  51.683  13.943  1.00 74.02           C  
ATOM   4916  O   GLN D 192      17.862  50.834  14.211  1.00 74.02           O  
ATOM   4917  CB  GLN D 192      20.053  51.386  11.847  1.00 74.02           C  
ATOM   4918  CG  GLN D 192      19.645  50.649  10.579  1.00 74.02           C  
ATOM   4919  CD  GLN D 192      20.835  50.249   9.725  1.00 74.02           C  
ATOM   4920  NE2 GLN D 192      20.564  49.599   8.599  1.00 74.02           N  
ATOM   4921  OE1 GLN D 192      21.987  50.524  10.075  1.00 74.02           O  
ATOM   4922  N   LYS D 193      19.321  52.282  14.788  1.00 73.92           N  
ATOM   4923  CA  LYS D 193      19.202  51.907  16.194  1.00 73.92           C  
ATOM   4924  C   LYS D 193      17.877  52.386  16.780  1.00 73.92           C  
ATOM   4925  O   LYS D 193      17.274  51.698  17.607  1.00 73.92           O  
ATOM   4926  CB  LYS D 193      20.369  52.475  17.002  1.00 73.92           C  
ATOM   4927  CG  LYS D 193      21.637  51.637  16.932  1.00 73.92           C  
ATOM   4928  CD  LYS D 193      22.265  51.458  18.309  1.00 73.92           C  
ATOM   4929  CE  LYS D 193      23.508  50.580  18.247  1.00 73.92           C  
ATOM   4930  NZ  LYS D 193      24.171  50.464  19.581  1.00 73.92           N  
ATOM   4931  N   ILE D 194      17.480  53.534  16.363  1.00 75.24           N  
ATOM   4932  CA  ILE D 194      16.183  54.059  16.772  1.00 75.24           C  
ATOM   4933  C   ILE D 194      15.070  53.172  16.217  1.00 75.24           C  
ATOM   4934  O   ILE D 194      14.111  52.853  16.925  1.00 75.24           O  
ATOM   4935  CB  ILE D 194      15.990  55.519  16.302  1.00 75.24           C  
ATOM   4936  CG1 ILE D 194      16.949  56.451  17.049  1.00 75.24           C  
ATOM   4937  CG2 ILE D 194      14.536  55.960  16.496  1.00 75.24           C  
ATOM   4938  CD1 ILE D 194      16.965  57.878  16.518  1.00 75.24           C
[truncated: 688,871 more chars]
