# Supplementary material for: Deep learning insights into the architecture of the mammalian egg-sperm fusion synapse
Source: eLife. 2024 Apr 26;13:RP93131. doi: 10.7554/eLife.93131 (PMC11052572; doi:10.7554/eLife.93131)
Supplement: Figure 5—figure supplement 1—source data 1. [file elife-93131-fig5-figsupp1-data1.zip › eLife-VOR-RA-2023-93131R1_figure_5-figure_supplement_1-source_data/figure_5-figure_supplement_1a/JUNO_CD9_CD81_IZUMO1_IZUMO4_SPACA6_TMEM81_SOF1_cluster_2.pdb]

ATOM      1  N   GLY B   1      52.027   5.832  22.620  1.00 69.40           N  
ATOM      2  CA  GLY B   1      53.005   4.756  22.657  1.00 69.40           C  
ATOM      3  C   GLY B   1      52.597   3.550  21.831  1.00 69.40           C  
ATOM      4  O   GLY B   1      51.451   3.452  21.390  1.00 69.40           O  
ATOM      5  N   ASP B   2      53.506   2.674  21.429  1.00 76.93           N  
ATOM      6  CA  ASP B   2      53.362   1.464  20.623  1.00 76.93           C  
ATOM      7  C   ASP B   2      52.348   0.508  21.244  1.00 76.93           C  
ATOM      8  O   ASP B   2      51.806  -0.363  20.558  1.00 76.93           O  
ATOM      9  CB  ASP B   2      54.713   0.766  20.458  1.00 76.93           C  
ATOM     10  CG  ASP B   2      55.619   1.455  19.453  1.00 76.93           C  
ATOM     11  OD1 ASP B   2      55.132   2.299  18.671  1.00 76.93           O  
ATOM     12  OD2 ASP B   2      56.831   1.148  19.442  1.00 76.93           O  
ATOM     13  N   GLU B   3      51.899   0.798  22.492  1.00 87.10           N  
ATOM     14  CA  GLU B   3      50.969  -0.088  23.186  1.00 87.10           C  
ATOM     15  C   GLU B   3      49.541   0.109  22.684  1.00 87.10           C  
ATOM     16  O   GLU B   3      48.684  -0.756  22.878  1.00 87.10           O  
ATOM     17  CB  GLU B   3      51.032   0.144  24.697  1.00 87.10           C  
ATOM     18  CG  GLU B   3      52.363  -0.245  25.324  1.00 87.10           C  
ATOM     19  CD  GLU B   3      52.380  -0.096  26.838  1.00 87.10           C  
ATOM     20  OE1 GLU B   3      53.402  -0.445  27.471  1.00 87.10           O  
ATOM     21  OE2 GLU B   3      51.361   0.372  27.395  1.00 87.10           O  
ATOM     22  N   LEU B   4      49.321   1.134  21.984  1.00 91.46           N  
ATOM     23  CA  LEU B   4      47.970   1.465  21.542  1.00 91.46           C  
ATOM     24  C   LEU B   4      47.729   0.975  20.118  1.00 91.46           C  
ATOM     25  O   LEU B   4      46.633   1.140  19.578  1.00 91.46           O  
ATOM     26  CB  LEU B   4      47.734   2.975  21.621  1.00 91.46           C  
ATOM     27  CG  LEU B   4      47.753   3.592  23.021  1.00 91.46           C  
ATOM     28  CD1 LEU B   4      47.784   5.114  22.929  1.00 91.46           C  
ATOM     29  CD2 LEU B   4      46.546   3.125  23.827  1.00 91.46           C  
ATOM     30  N   LEU B   5      48.704   0.310  19.616  1.00 93.06           N  
ATOM     31  CA  LEU B   5      48.583  -0.180  18.247  1.00 93.06           C  
ATOM     32  C   LEU B   5      48.196  -1.654  18.229  1.00 93.06           C  
ATOM     33  O   LEU B   5      48.673  -2.437  19.055  1.00 93.06           O  
ATOM     34  CB  LEU B   5      49.896   0.024  17.486  1.00 93.06           C  
ATOM     35  CG  LEU B   5      50.347   1.472  17.290  1.00 93.06           C  
ATOM     36  CD1 LEU B   5      51.730   1.514  16.650  1.00 93.06           C  
ATOM     37  CD2 LEU B   5      49.336   2.237  16.442  1.00 93.06           C  
ATOM     38  N   ASN B   6      47.281  -1.980  17.370  1.00 94.38           N  
ATOM     39  CA  ASN B   6      46.889  -3.364  17.131  1.00 94.38           C  
ATOM     40  C   ASN B   6      46.360  -4.025  18.400  1.00 94.38           C  
ATOM     41  O   ASN B   6      46.832  -5.094  18.792  1.00 94.38           O  
ATOM     42  CB  ASN B   6      48.065  -4.164  16.565  1.00 94.38           C  
ATOM     43  CG  ASN B   6      47.619  -5.396  15.801  1.00 94.38           C  
ATOM     44  ND2 ASN B   6      48.448  -6.432  15.810  1.00 94.38           N  
ATOM     45  OD1 ASN B   6      46.538  -5.415  15.207  1.00 94.38           O  
ATOM     46  N   ILE B   7      45.416  -3.372  19.006  1.00 94.92           N  
ATOM     47  CA  ILE B   7      44.794  -3.884  20.223  1.00 94.92           C  
ATOM     48  C   ILE B   7      43.275  -3.899  20.057  1.00 94.92           C  
ATOM     49  O   ILE B   7      42.732  -3.208  19.193  1.00 94.92           O  
ATOM     50  CB  ILE B   7      45.190  -3.045  21.458  1.00 94.92           C  
ATOM     51  CG1 ILE B   7      44.717  -1.597  21.292  1.00 94.92           C  
ATOM     52  CG2 ILE B   7      46.702  -3.105  21.688  1.00 94.92           C  
ATOM     53  CD1 ILE B   7      44.759  -0.782  22.578  1.00 94.92           C  
ATOM     54  N   CYS B   8      42.642  -4.748  20.766  1.00 96.12           N  
ATOM     55  CA  CYS B   8      41.186  -4.823  20.807  1.00 96.12           C  
ATOM     56  C   CYS B   8      40.646  -4.256  22.114  1.00 96.12           C  
ATOM     57  O   CYS B   8      41.262  -4.422  23.169  1.00 96.12           O  
ATOM     58  CB  CYS B   8      40.719  -6.268  20.636  1.00 96.12           C  
ATOM     59  SG  CYS B   8      41.237  -7.022  19.078  1.00 96.12           S  
ATOM     60  N   MET B   9      39.536  -3.563  21.973  1.00 91.40           N  
ATOM     61  CA  MET B   9      38.906  -2.999  23.163  1.00 91.40           C  
ATOM     62  C   MET B   9      38.390  -4.103  24.080  1.00 91.40           C  
ATOM     63  O   MET B   9      37.904  -5.132  23.609  1.00 91.40           O  
ATOM     64  CB  MET B   9      37.759  -2.066  22.772  1.00 91.40           C  
ATOM     65  CG  MET B   9      37.094  -1.383  23.955  1.00 91.40           C  
ATOM     66  SD  MET B   9      35.774  -0.215  23.444  1.00 91.40           S  
ATOM     67  CE  MET B   9      34.834  -1.273  22.308  1.00 91.40           C  
ATOM     68  N   ASN B  10      38.569  -3.817  25.381  1.00 87.34           N  
ATOM     69  CA  ASN B  10      38.065  -4.768  26.367  1.00 87.34           C  
ATOM     70  C   ASN B  10      36.553  -4.648  26.539  1.00 87.34           C  
ATOM     71  O   ASN B  10      36.077  -3.829  27.328  1.00 87.34           O  
ATOM     72  CB  ASN B  10      38.769  -4.573  27.710  1.00 87.34           C  
ATOM     73  CG  ASN B  10      38.465  -5.682  28.697  1.00 87.34           C  
ATOM     74  ND2 ASN B  10      38.992  -5.559  29.910  1.00 87.34           N  
ATOM     75  OD1 ASN B  10      37.763  -6.644  28.371  1.00 87.34           O  
ATOM     76  N   ALA B  11      35.808  -5.350  25.691  1.00 84.13           N  
ATOM     77  CA  ALA B  11      34.349  -5.406  25.738  1.00 84.13           C  
ATOM     78  C   ALA B  11      33.846  -6.826  25.499  1.00 84.13           C  
ATOM     79  O   ALA B  11      34.605  -7.695  25.066  1.00 84.13           O  
ATOM     80  CB  ALA B  11      33.747  -4.451  24.709  1.00 84.13           C  
ATOM     81  N   LYS B  12      32.618  -7.185  25.847  1.00 78.57           N  
ATOM     82  CA  LYS B  12      32.049  -8.530  25.887  1.00 78.57           C  
ATOM     83  C   LYS B  12      32.160  -9.214  24.528  1.00 78.57           C  
ATOM     84  O   LYS B  12      32.427 -10.416  24.452  1.00 78.57           O  
ATOM     85  CB  LYS B  12      30.586  -8.482  26.333  1.00 78.57           C  
ATOM     86  CG  LYS B  12      29.986  -9.846  26.634  1.00 78.57           C  
ATOM     87  CD  LYS B  12      28.544  -9.729  27.111  1.00 78.57           C  
ATOM     88  CE  LYS B  12      27.912 -11.099  27.322  1.00 78.57           C  
ATOM     89  NZ  LYS B  12      26.484 -10.989  27.750  1.00 78.57           N  
ATOM     90  N   HIS B  13      32.141  -8.524  23.475  1.00 85.39           N  
ATOM     91  CA  HIS B  13      32.053  -9.185  22.178  1.00 85.39           C  
ATOM     92  C   HIS B  13      33.367  -9.073  21.411  1.00 85.39           C  
ATOM     93  O   HIS B  13      33.470  -9.543  20.276  1.00 85.39           O  
ATOM     94  CB  HIS B  13      30.911  -8.592  21.351  1.00 85.39           C  
ATOM     95  CG  HIS B  13      29.571  -8.716  22.004  1.00 85.39           C  
ATOM     96  CD2 HIS B  13      28.713  -7.772  22.458  1.00 85.39           C  
ATOM     97  ND1 HIS B  13      28.976  -9.933  22.255  1.00 85.39           N  
ATOM     98  CE1 HIS B  13      27.806  -9.731  22.838  1.00 85.39           C  
ATOM     99  NE2 HIS B  13      27.622  -8.429  22.972  1.00 85.39           N  
ATOM    100  N   HIS B  14      34.355  -8.506  22.029  1.00 92.24           N  
ATOM    101  CA  HIS B  14      35.654  -8.342  21.388  1.00 92.24           C  
ATOM    102  C   HIS B  14      36.616  -9.451  21.802  1.00 92.24           C  
ATOM    103  O   HIS B  14      36.578  -9.918  22.943  1.00 92.24           O  
ATOM    104  CB  HIS B  14      36.251  -6.975  21.728  1.00 92.24           C  
ATOM    105  CG  HIS B  14      35.516  -5.828  21.108  1.00 92.24           C  
ATOM    106  CD2 HIS B  14      35.808  -5.065  20.030  1.00 92.24           C  
ATOM    107  ND1 HIS B  14      34.325  -5.351  21.610  1.00 92.24           N  
ATOM    108  CE1 HIS B  14      33.914  -4.339  20.862  1.00 92.24           C  
ATOM    109  NE2 HIS B  14      34.797  -4.146  19.898  1.00 92.24           N  
ATOM    110  N   LYS B  15      37.441  -9.832  20.865  1.00 93.83           N  
ATOM    111  CA  LYS B  15      38.536 -10.743  21.184  1.00 93.83           C  
ATOM    112  C   LYS B  15      39.590 -10.054  22.047  1.00 93.83           C  
ATOM    113  O   LYS B  15      39.604  -8.826  22.156  1.00 93.83           O  
ATOM    114  CB  LYS B  15      39.177 -11.282  19.905  1.00 93.83           C  
ATOM    115  CG  LYS B  15      38.236 -12.111  19.043  1.00 93.83           C  
ATOM    116  CD  LYS B  15      38.871 -12.467  17.705  1.00 93.83           C  
ATOM    117  CE  LYS B  15      40.134 -13.297  17.887  1.00 93.83           C  
ATOM    118  NZ  LYS B  15      40.797 -13.592  16.582  1.00 93.83           N  
ATOM    119  N   ARG B  16      40.399 -10.848  22.664  1.00 90.82           N  
ATOM    120  CA  ARG B  16      41.450 -10.301  23.516  1.00 90.82           C  
ATOM    121  C   ARG B  16      42.588  -9.724  22.679  1.00 90.82           C  
ATOM    122  O   ARG B  16      43.075  -8.627  22.957  1.00 90.82           O  
ATOM    123  CB  ARG B  16      41.989 -11.375  24.462  1.00 90.82           C  
ATOM    124  CG  ARG B  16      41.029 -11.749  25.581  1.00 90.82           C  
ATOM    125  CD  ARG B  16      41.709 -12.595  26.649  1.00 90.82           C  
ATOM    126  NE  ARG B  16      40.784 -12.954  27.721  1.00 90.82           N  
ATOM    127  CZ  ARG B  16      41.109 -13.670  28.794  1.00 90.82           C  
ATOM    128  NH1 ARG B  16      42.348 -14.119  28.959  1.00 90.82           N  
ATOM    129  NH2 ARG B  16      40.189 -13.939  29.708  1.00 90.82           N  
ATOM    130  N   VAL B  17      42.937 -10.452  21.651  1.00 94.73           N  
ATOM    131  CA  VAL B  17      43.989 -10.019  20.736  1.00 94.73           C  
ATOM    132  C   VAL B  17      43.517 -10.179  19.292  1.00 94.73           C  
ATOM    133  O   VAL B  17      42.810 -11.136  18.967  1.00 94.73           O  
ATOM    134  CB  VAL B  17      45.297 -10.811  20.960  1.00 94.73           C  
ATOM    135  CG1 VAL B  17      46.450 -10.183  20.179  1.00 94.73           C  
ATOM    136  CG2 VAL B  17      45.630 -10.881  22.448  1.00 94.73           C  
ATOM    137  N   PRO B  18      43.917  -9.122  18.506  1.00 96.58           N  
ATOM    138  CA  PRO B  18      43.509  -9.230  17.104  1.00 96.58           C  
ATOM    139  C   PRO B  18      44.113 -10.445  16.404  1.00 96.58           C  
ATOM    140  O   PRO B  18      45.259 -10.813  16.679  1.00 96.58           O  
ATOM    141  CB  PRO B  18      44.026  -7.930  16.484  1.00 96.58           C  
ATOM    142  CG  PRO B  18      44.472  -7.102  17.647  1.00 96.58           C  
ATOM    143  CD  PRO B  18      44.635  -8.003  18.838  1.00 96.58           C  
ATOM    144  N   SER B  19      43.366 -11.253  15.640  1.00 95.80           N  
ATOM    145  CA  SER B  19      43.782 -12.424  14.875  1.00 95.80           C  
ATOM    146  C   SER B  19      42.995 -12.544  13.575  1.00 95.80           C  
ATOM    147  O   SER B  19      41.921 -11.953  13.436  1.00 95.80           O  
ATOM    148  CB  SER B  19      43.609 -13.697  15.705  1.00 95.80           C  
ATOM    149  OG  SER B  19      42.243 -13.910  16.020  1.00 95.80           O  
ATOM    150  N   PRO B  20      43.633 -13.255  12.656  1.00 95.41           N  
ATOM    151  CA  PRO B  20      42.908 -13.438  11.395  1.00 95.41           C  
ATOM    152  C   PRO B  20      41.629 -14.255  11.564  1.00 95.41           C  
ATOM    153  O   PRO B  20      41.574 -15.157  12.404  1.00 95.41           O  
ATOM    154  CB  PRO B  20      43.917 -14.177  10.512  1.00 95.41           C  
ATOM    155  CG  PRO B  20      45.237 -13.961  11.178  1.00 95.41           C  
ATOM    156  CD  PRO B  20      45.000 -13.716  12.640  1.00 95.41           C  
ATOM    157  N   GLU B  21      40.562 -13.788  10.976  1.00 94.35           N  
ATOM    158  CA  GLU B  21      39.274 -14.468  10.882  1.00 94.35           C  
ATOM    159  C   GLU B  21      38.848 -14.645   9.427  1.00 94.35           C  
ATOM    160  O   GLU B  21      38.296 -13.725   8.821  1.00 94.35           O  
ATOM    161  CB  GLU B  21      38.200 -13.698  11.656  1.00 94.35           C  
ATOM    162  CG  GLU B  21      38.434 -13.659  13.159  1.00 94.35           C  
ATOM    163  CD  GLU B  21      38.132 -14.982  13.846  1.00 94.35           C  
ATOM    164  OE1 GLU B  21      38.576 -15.182  14.999  1.00 94.35           O  
ATOM    165  OE2 GLU B  21      37.447 -15.827  13.226  1.00 94.35           O  
ATOM    166  N   ASP B  22      39.032 -15.864   8.865  1.00 88.38           N  
ATOM    167  CA  ASP B  22      38.893 -16.106   7.432  1.00 88.38           C  
ATOM    168  C   ASP B  22      37.425 -16.084   7.011  1.00 88.38           C  
ATOM    169  O   ASP B  22      37.107 -15.748   5.868  1.00 88.38           O  
ATOM    170  CB  ASP B  22      39.529 -17.444   7.049  1.00 88.38           C  
ATOM    171  CG  ASP B  22      41.031 -17.473   7.274  1.00 88.38           C  
ATOM    172  OD1 ASP B  22      41.656 -16.393   7.359  1.00 88.38           O  
ATOM    173  OD2 ASP B  22      41.594 -18.584   7.364  1.00 88.38           O  
ATOM    174  N   LYS B  23      36.475 -16.282   7.943  1.00 89.58           N  
ATOM    175  CA  LYS B  23      35.090 -16.478   7.527  1.00 89.58           C  
ATOM    176  C   LYS B  23      34.187 -15.385   8.091  1.00 89.58           C  
ATOM    177  O   LYS B  23      33.072 -15.663   8.539  1.00 89.58           O  
ATOM    178  CB  LYS B  23      34.586 -17.853   7.966  1.00 89.58           C  
ATOM    179  CG  LYS B  23      35.305 -19.017   7.301  1.00 89.58           C  
ATOM    180  CD  LYS B  23      34.664 -20.350   7.663  1.00 89.58           C  
ATOM    181  CE  LYS B  23      35.376 -21.515   6.990  1.00 89.58           C  
ATOM    182  NZ  LYS B  23      34.733 -22.823   7.320  1.00 89.58           N  
ATOM    183  N   LEU B  24      34.698 -14.095   8.037  1.00 93.83           N  
ATOM    184  CA  LEU B  24      33.837 -13.007   8.488  1.00 93.83           C  
ATOM    185  C   LEU B  24      32.697 -12.772   7.502  1.00 93.83           C  
ATOM    186  O   LEU B  24      32.838 -13.041   6.307  1.00 93.83           O  
ATOM    187  CB  LEU B  24      34.646 -11.720   8.667  1.00 93.83           C  
ATOM    188  CG  LEU B  24      35.637 -11.700   9.832  1.00 93.83           C  
ATOM    189  CD1 LEU B  24      36.391 -10.374   9.863  1.00 93.83           C  
ATOM    190  CD2 LEU B  24      34.915 -11.941  11.153  1.00 93.83           C  
ATOM    191  N   TYR B  25      31.677 -12.270   7.994  1.00 91.52           N  
ATOM    192  CA  TYR B  25      30.443 -12.226   7.218  1.00 91.52           C  
ATOM    193  C   TYR B  25      30.292 -10.883   6.511  1.00 91.52           C  
ATOM    194  O   TYR B  25      30.401  -9.828   7.140  1.00 91.52           O  
ATOM    195  CB  TYR B  25      29.231 -12.481   8.118  1.00 91.52           C  
ATOM    196  CG  TYR B  25      27.944 -12.687   7.359  1.00 91.52           C  
ATOM    197  CD1 TYR B  25      26.931 -11.731   7.394  1.00 91.52           C  
ATOM    198  CD2 TYR B  25      27.735 -13.836   6.606  1.00 91.52           C  
ATOM    199  CE1 TYR B  25      25.742 -11.916   6.698  1.00 91.52           C  
ATOM    200  CE2 TYR B  25      26.549 -14.033   5.906  1.00 91.52           C  
ATOM    201  CZ  TYR B  25      25.560 -13.068   5.957  1.00 91.52           C  
ATOM    202  OH  TYR B  25      24.385 -13.257   5.266  1.00 91.52           O  
ATOM    203  N   GLU B  26      30.199 -10.864   5.202  1.00 90.77           N  
ATOM    204  CA  GLU B  26      29.831  -9.794   4.279  1.00 90.77           C  
ATOM    205  C   GLU B  26      30.569  -8.501   4.611  1.00 90.77           C  
ATOM    206  O   GLU B  26      31.778  -8.395   4.390  1.00 90.77           O  
ATOM    207  CB  GLU B  26      28.319  -9.559   4.305  1.00 90.77           C  
ATOM    208  CG  GLU B  26      27.512 -10.664   3.641  1.00 90.77           C  
ATOM    209  CD  GLU B  26      27.681 -10.705   2.130  1.00 90.77           C  
ATOM    210  OE1 GLU B  26      27.326 -11.730   1.506  1.00 90.77           O  
ATOM    211  OE2 GLU B  26      28.172  -9.702   1.565  1.00 90.77           O  
ATOM    212  N   GLU B  27      29.863  -7.508   5.342  1.00 93.72           N  
ATOM    213  CA  GLU B  27      30.421  -6.173   5.535  1.00 93.72           C  
ATOM    214  C   GLU B  27      31.601  -6.202   6.502  1.00 93.72           C  
ATOM    215  O   GLU B  27      32.368  -5.240   6.583  1.00 93.72           O  
ATOM    216  CB  GLU B  27      29.346  -5.210   6.044  1.00 93.72           C  
ATOM    217  CG  GLU B  27      28.219  -4.964   5.052  1.00 93.72           C  
ATOM    218  CD  GLU B  27      28.691  -4.333   3.752  1.00 93.72           C  
ATOM    219  OE1 GLU B  27      28.054  -4.561   2.699  1.00 93.72           O  
ATOM    220  OE2 GLU B  27      29.708  -3.605   3.787  1.00 93.72           O  
ATOM    221  N   CYS B  28      31.790  -7.226   7.168  1.00 96.23           N  
ATOM    222  CA  CYS B  28      32.890  -7.322   8.120  1.00 96.23           C  
ATOM    223  C   CYS B  28      34.086  -8.034   7.501  1.00 96.23           C  
ATOM    224  O   CYS B  28      35.135  -8.162   8.136  1.00 96.23           O  
ATOM    225  CB  CYS B  28      32.443  -8.060   9.382  1.00 96.23           C  
ATOM    226  SG  CYS B  28      31.143  -7.207  10.302  1.00 96.23           S  
ATOM    227  N   ILE B  29      34.017  -8.379   6.204  1.00 94.20           N  
ATOM    228  CA  ILE B  29      35.033  -9.157   5.503  1.00 94.20           C  
ATOM    229  C   ILE B  29      36.327  -8.353   5.413  1.00 94.20           C  
ATOM    230  O   ILE B  29      37.423  -8.917   5.481  1.00 94.20           O  
ATOM    231  CB  ILE B  29      34.556  -9.568   4.092  1.00 94.20           C  
ATOM    232  CG1 ILE B  29      33.489 -10.663   4.185  1.00 94.20           C  
ATOM    233  CG2 ILE B  29      35.739 -10.027   3.234  1.00 94.20           C  
ATOM    234  CD1 ILE B  29      32.858 -11.028   2.850  1.00 94.20           C  
ATOM    235  N   PRO B  30      36.307  -7.057   5.311  1.00 95.54           N  
ATOM    236  CA  PRO B  30      37.547  -6.294   5.155  1.00 95.54           C  
ATOM    237  C   PRO B  30      38.519  -6.502   6.314  1.00 95.54           C  
ATOM    238  O   PRO B  30      39.727  -6.306   6.154  1.00 95.54           O  
ATOM    239  CB  PRO B  30      37.063  -4.843   5.102  1.00 95.54           C  
ATOM    240  CG  PRO B  30      35.681  -4.920   4.539  1.00 95.54           C  
ATOM    241  CD  PRO B  30      35.028  -6.173   5.050  1.00 95.54           C  
ATOM    242  N   TRP B  31      38.104  -6.958   7.451  1.00 97.04           N  
ATOM    243  CA  TRP B  31      38.968  -7.152   8.611  1.00 97.04           C  
ATOM    244  C   TRP B  31      39.353  -8.619   8.765  1.00 97.04           C  
ATOM    245  O   TRP B  31      39.840  -9.032   9.819  1.00 97.04           O  
ATOM    246  CB  TRP B  31      38.279  -6.654   9.884  1.00 97.04           C  
ATOM    247  CG  TRP B  31      38.185  -5.162   9.984  1.00 97.04           C  
ATOM    248  CD1 TRP B  31      39.147  -4.305  10.444  1.00 97.04           C  
ATOM    249  CD2 TRP B  31      37.066  -4.350   9.619  1.00 97.04           C  
ATOM    250  CE2 TRP B  31      37.418  -3.008   9.883  1.00 97.04           C  
ATOM    251  CE3 TRP B  31      35.797  -4.626   9.092  1.00 97.04           C  
ATOM    252  NE1 TRP B  31      38.692  -3.008  10.385  1.00 97.04           N  
ATOM    253  CZ2 TRP B  31      36.546  -1.944   9.640  1.00 97.04           C  
ATOM    254  CZ3 TRP B  31      34.930  -3.567   8.850  1.00 97.04           C  
ATOM    255  CH2 TRP B  31      35.311  -2.243   9.124  1.00 97.04           C  
ATOM    256  N   LYS B  32      39.140  -9.398   7.723  1.00 95.29           N  
ATOM    257  CA  LYS B  32      39.353 -10.842   7.795  1.00 95.29           C  
ATOM    258  C   LYS B  32      40.804 -11.166   8.137  1.00 95.29           C  
ATOM    259  O   LYS B  32      41.081 -12.164   8.805  1.00 95.29           O  
ATOM    260  CB  LYS B  32      38.964 -11.507   6.474  1.00 95.29           C  
ATOM    261  CG  LYS B  32      39.882 -11.161   5.312  1.00 95.29           C  
ATOM    262  CD  LYS B  32      39.450 -11.860   4.030  1.00 95.29           C  
ATOM    263  CE  LYS B  32      40.412 -11.575   2.884  1.00 95.29           C  
ATOM    264  NZ  LYS B  32      40.096 -12.396   1.678  1.00 95.29           N  
ATOM    265  N   ASP B  33      41.803 -10.343   7.744  1.00 94.52           N  
ATOM    266  CA  ASP B  33      43.221 -10.620   7.952  1.00 94.52           C  
ATOM    267  C   ASP B  33      43.632 -10.328   9.393  1.00 94.52           C  
ATOM    268  O   ASP B  33      44.544 -10.965   9.926  1.00 94.52           O  
ATOM    269  CB  ASP B  33      44.076  -9.799   6.985  1.00 94.52           C  
ATOM    270  CG  ASP B  33      43.845 -10.167   5.530  1.00 94.52           C  
ATOM    271  OD1 ASP B  33      43.565 -11.349   5.237  1.00 94.52           O  
ATOM    272  OD2 ASP B  33      43.948  -9.268   4.668  1.00 94.52           O  
ATOM    273  N   ASN B  34      43.039  -9.398  10.000  1.00 96.55           N  
ATOM    274  CA  ASN B  34      43.311  -8.997  11.376  1.00 96.55           C  
ATOM    275  C   ASN B  34      42.089  -8.349  12.022  1.00 96.55           C  
ATOM    276  O   ASN B  34      41.828  -7.163  11.814  1.00 96.55           O  
ATOM    277  CB  ASN B  34      44.508  -8.047  11.431  1.00 96.55           C  
ATOM    278  CG  ASN B  34      45.104  -7.939  12.821  1.00 96.55           C  
ATOM    279  ND2 ASN B  34      45.821  -6.850  13.076  1.00 96.55           N  
ATOM    280  OD1 ASN B  34      44.925  -8.828  13.658  1.00 96.55           O  
ATOM    281  N   ALA B  35      41.332  -9.200  12.794  1.00 97.60           N  
ATOM    282  CA  ALA B  35      40.052  -8.716  13.308  1.00 97.60           C  
ATOM    283  C   ALA B  35      39.974  -8.876  14.823  1.00 97.60           C  
ATOM    284  O   ALA B  35      40.554  -9.808  15.386  1.00 97.60           O  
ATOM    285  CB  ALA B  35      38.897  -9.455  12.637  1.00 97.60           C  
ATOM    286  N   CYS B  36      39.290  -7.952  15.463  1.00 97.74           N  
ATOM    287  CA  CYS B  36      38.998  -8.040  16.890  1.00 97.74           C  
ATOM    288  C   CYS B  36      37.656  -8.720  17.132  1.00 97.74           C  
ATOM    289  O   CYS B  36      37.229  -8.870  18.278  1.00 97.74           O  
ATOM    290  CB  CYS B  36      38.997  -6.649  17.523  1.00 97.74           C  
ATOM    291  SG  CYS B  36      40.637  -5.903  17.647  1.00 97.74           S  
ATOM    292  N   CYS B  37      36.919  -9.123  16.027  1.00 96.45           N  
ATOM    293  CA  CYS B  37      35.617  -9.766  16.155  1.00 96.45           C  
ATOM    294  C   CYS B  37      35.669 -11.207  15.661  1.00 96.45           C  
ATOM    295  O   CYS B  37      36.634 -11.609  15.007  1.00 96.45           O  
ATOM    296  CB  CYS B  37      34.556  -8.989  15.377  1.00 96.45           C  
ATOM    297  SG  CYS B  37      34.801  -9.015  13.589  1.00 96.45           S  
ATOM    298  N   THR B  38      34.743 -12.032  16.156  1.00 94.01           N  
ATOM    299  CA  THR B  38      34.620 -13.420  15.725  1.00 94.01           C  
ATOM    300  C   THR B  38      33.602 -13.548  14.596  1.00 94.01           C  
ATOM    301  O   THR B  38      32.936 -12.574  14.241  1.00 94.01           O  
ATOM    302  CB  THR B  38      34.210 -14.334  16.895  1.00 94.01           C  
ATOM    303  CG2 THR B  38      35.201 -14.228  18.050  1.00 94.01           C  
ATOM    304  OG1 THR B  38      32.910 -13.949  17.361  1.00 94.01           O  
ATOM    305  N   LEU B  39      33.567 -14.735  14.067  1.00 90.30           N  
ATOM    306  CA  LEU B  39      32.581 -15.016  13.029  1.00 90.30           C  
ATOM    307  C   LEU B  39      31.164 -14.812  13.554  1.00 90.30           C  
ATOM    308  O   LEU B  39      30.315 -14.248  12.861  1.00 90.30           O  
ATOM    309  CB  LEU B  39      32.744 -16.446  12.508  1.00 90.30           C  
ATOM    310  CG  LEU B  39      31.653 -16.951  11.562  1.00 90.30           C  
ATOM    311  CD1 LEU B  39      31.666 -16.153  10.262  1.00 90.30           C  
ATOM    312  CD2 LEU B  39      31.834 -18.440  11.283  1.00 90.30           C  
ATOM    313  N   THR B  40      30.958 -15.226  14.759  1.00 87.88           N  
ATOM    314  CA  THR B  40      29.632 -15.104  15.354  1.00 87.88           C  
ATOM    315  C   THR B  40      29.247 -13.637  15.523  1.00 87.88           C  
ATOM    316  O   THR B  40      28.121 -13.245  15.212  1.00 87.88           O  
ATOM    317  CB  THR B  40      29.563 -15.815  16.718  1.00 87.88           C  
ATOM    318  CG2 THR B  40      28.141 -15.813  17.268  1.00 87.88           C  
ATOM    319  OG1 THR B  40      30.003 -17.171  16.566  1.00 87.88           O  
ATOM    320  N   THR B  41      30.224 -12.853  15.935  1.00 92.66           N  
ATOM    321  CA  THR B  41      29.964 -11.428  16.113  1.00 92.66           C  
ATOM    322  C   THR B  41      29.669 -10.761  14.773  1.00 92.66           C  
ATOM    323  O   THR B  41      28.787  -9.905  14.680  1.00 92.66           O  
ATOM    324  CB  THR B  41      31.154 -10.724  16.790  1.00 92.66           C  
ATOM    325  CG2 THR B  41      30.833  -9.263  17.087  1.00 92.66           C  
ATOM    326  OG1 THR B  41      31.463 -11.393  18.018  1.00 92.66           O  
ATOM    327  N   SER B  42      30.386 -11.199  13.767  1.00 93.26           N  
ATOM    328  CA  SER B  42      30.174 -10.612  12.447  1.00 93.26           C  
ATOM    329  C   SER B  42      28.797 -10.969  11.898  1.00 93.26           C  
ATOM    330  O   SER B  42      28.149 -10.144  11.250  1.00 93.26           O  
ATOM    331  CB  SER B  42      31.257 -11.078  11.473  1.00 93.26           C  
ATOM    332  OG  SER B  42      31.069 -12.438  11.126  1.00 93.26           O  
ATOM    333  N   TRP B  43      28.365 -12.154  12.171  1.00 90.56           N  
ATOM    334  CA  TRP B  43      27.043 -12.585  11.731  1.00 90.56           C  
ATOM    335  C   TRP B  43      25.947 -11.859  12.506  1.00 90.56           C  
ATOM    336  O   TRP B  43      24.983 -11.366  11.915  1.00 90.56           O  
ATOM    337  CB  TRP B  43      26.886 -14.099  11.899  1.00 90.56           C  
ATOM    338  CG  TRP B  43      25.480 -14.589  11.727  1.00 90.56           C  
ATOM    339  CD1 TRP B  43      24.590 -14.904  12.715  1.00 90.56           C  
ATOM    340  CD2 TRP B  43      24.804 -14.824  10.488  1.00 90.56           C  
ATOM    341  CE2 TRP B  43      23.505 -15.281  10.801  1.00 90.56           C  
ATOM    342  CE3 TRP B  43      25.171 -14.692   9.141  1.00 90.56           C  
ATOM    343  NE1 TRP B  43      23.400 -15.322  12.165  1.00 90.56           N  
ATOM    344  CZ2 TRP B  43      22.570 -15.608   9.815  1.00 90.56           C  
ATOM    345  CZ3 TRP B  43      24.240 -15.017   8.162  1.00 90.56           C  
ATOM    346  CH2 TRP B  43      22.955 -15.469   8.507  1.00 90.56           C  
ATOM    347  N   GLU B  44      26.104 -11.782  13.781  1.00 88.51           N  
ATOM    348  CA  GLU B  44      25.099 -11.156  14.636  1.00 88.51           C  
ATOM    349  C   GLU B  44      24.998  -9.657  14.361  1.00 88.51           C  
ATOM    350  O   GLU B  44      23.947  -9.051  14.573  1.00 88.51           O  
ATOM    351  CB  GLU B  44      25.421 -11.398  16.112  1.00 88.51           C  
ATOM    352  CG  GLU B  44      25.208 -12.837  16.560  1.00 88.51           C  
ATOM    353  CD  GLU B  44      25.525 -13.062  18.030  1.00 88.51           C  
ATOM    354  OE1 GLU B  44      25.244 -14.165  18.550  1.00 88.51           O  
ATOM    355  OE2 GLU B  44      26.060 -12.126  18.667  1.00 88.51           O  
ATOM    356  N   ALA B  45      26.038  -9.092  13.793  1.00 91.98           N  
ATOM    357  CA  ALA B  45      26.047  -7.671  13.458  1.00 91.98           C  
ATOM    358  C   ALA B  45      25.132  -7.382  12.271  1.00 91.98           C  
ATOM    359  O   ALA B  45      24.684  -6.248  12.087  1.00 91.98           O  
ATOM    360  CB  ALA B  45      27.469  -7.205  13.155  1.00 91.98           C  
ATOM    361  N   HIS B  46      24.826  -8.389  11.456  1.00 92.62           N  
ATOM    362  CA  HIS B  46      24.051  -8.199  10.236  1.00 92.62           C  
ATOM    363  C   HIS B  46      22.576  -8.505  10.465  1.00 92.62           C  
ATOM    364  O   HIS B  46      21.743  -8.263   9.588  1.00 92.62           O  
ATOM    365  CB  HIS B  46      24.601  -9.078   9.111  1.00 92.62           C  
ATOM    366  CG  HIS B  46      25.871  -8.563   8.512  1.00 92.62           C  
ATOM    367  CD2 HIS B  46      26.106  -7.912   7.348  1.00 92.62           C  
ATOM    368  ND1 HIS B  46      27.094  -8.701   9.131  1.00 92.62           N  
ATOM    369  CE1 HIS B  46      28.030  -8.155   8.371  1.00 92.62           C  
ATOM    370  NE2 HIS B  46      27.456  -7.669   7.285  1.00 92.62           N  
ATOM    371  N   LEU B  47      22.254  -8.979  11.658  1.00 87.44           N  
ATOM    372  CA  LEU B  47      20.869  -9.339  11.941  1.00 87.44           C  
ATOM    373  C   LEU B  47      20.036  -8.098  12.244  1.00 87.44           C  
ATOM    374  O   LEU B  47      20.565  -7.090  12.718  1.00 87.44           O  
ATOM    375  CB  LEU B  47      20.799 -10.315  13.118  1.00 87.44           C  
ATOM    376  CG  LEU B  47      21.474 -11.672  12.914  1.00 87.44           C  
ATOM    377  CD1 LEU B  47      21.392 -12.503  14.191  1.00 87.44           C  
ATOM    378  CD2 LEU B  47      20.840 -12.416  11.744  1.00 87.44           C  
ATOM    379  N   ASP B  48      18.746  -8.145  11.868  1.00 76.40           N  
ATOM    380  CA  ASP B  48      17.840  -7.021  12.083  1.00 76.40           C  
ATOM    381  C   ASP B  48      17.768  -6.649  13.563  1.00 76.40           C  
ATOM    382  O   ASP B  48      17.815  -5.469  13.915  1.00 76.40           O  
ATOM    383  CB  ASP B  48      16.442  -7.349  11.555  1.00 76.40           C  
ATOM    384  CG  ASP B  48      16.377  -7.392  10.038  1.00 76.40           C  
ATOM    385  OD1 ASP B  48      17.309  -6.891   9.373  1.00 76.40           O  
ATOM    386  OD2 ASP B  48      15.383  -7.929   9.503  1.00 76.40           O  
ATOM    387  N   VAL B  49      17.612  -7.617  14.287  1.00 77.07           N  
ATOM    388  CA  VAL B  49      17.708  -7.458  15.735  1.00 77.07           C  
ATOM    389  C   VAL B  49      18.975  -8.139  16.246  1.00 77.07           C  
ATOM    390  O   VAL B  49      18.992  -9.353  16.463  1.00 77.07           O  
ATOM    391  CB  VAL B  49      16.466  -8.035  16.452  1.00 77.07           C  
ATOM    392  CG1 VAL B  49      16.493  -7.690  17.939  1.00 77.07           C  
ATOM    393  CG2 VAL B  49      15.186  -7.515  15.802  1.00 77.07           C  
ATOM    394  N   SER B  50      20.069  -7.259  16.293  1.00 79.74           N  
ATOM    395  CA  SER B  50      21.355  -7.813  16.705  1.00 79.74           C  
ATOM    396  C   SER B  50      21.356  -8.163  18.189  1.00 79.74           C  
ATOM    397  O   SER B  50      21.055  -7.315  19.032  1.00 79.74           O  
ATOM    398  CB  SER B  50      22.485  -6.828  16.403  1.00 79.74           C  
ATOM    399  OG  SER B  50      23.715  -7.299  16.925  1.00 79.74           O  
ATOM    400  N   PRO B  51      21.555  -9.464  18.445  1.00 76.56           N  
ATOM    401  CA  PRO B  51      21.637  -9.856  19.854  1.00 76.56           C  
ATOM    402  C   PRO B  51      22.859  -9.271  20.559  1.00 76.56           C  
ATOM    403  O   PRO B  51      22.979  -9.376  21.783  1.00 76.56           O  
ATOM    404  CB  PRO B  51      21.722 -11.383  19.792  1.00 76.56           C  
ATOM    405  CG  PRO B  51      22.235 -11.682  18.420  1.00 76.56           C  
ATOM    406  CD  PRO B  51      21.885 -10.533  17.519  1.00 76.56           C  
ATOM    407  N   LEU B  52      23.837  -8.671  19.799  1.00 78.25           N  
ATOM    408  CA  LEU B  52      25.029  -8.101  20.418  1.00 78.25           C  
ATOM    409  C   LEU B  52      24.653  -7.087  21.493  1.00 78.25           C  
ATOM    410  O   LEU B  52      25.171  -7.141  22.610  1.00 78.25           O  
ATOM    411  CB  LEU B  52      25.916  -7.437  19.360  1.00 78.25           C  
ATOM    412  CG  LEU B  52      26.536  -8.366  18.314  1.00 78.25           C  
ATOM    413  CD1 LEU B  52      27.268  -7.552  17.252  1.00 78.25           C  
ATOM    414  CD2 LEU B  52      27.479  -9.363  18.977  1.00 78.25           C  
ATOM    415  N   TYR B  53      23.691  -6.292  21.168  1.00 73.28           N  
ATOM    416  CA  TYR B  53      23.219  -5.300  22.128  1.00 73.28           C  
ATOM    417  C   TYR B  53      21.696  -5.276  22.182  1.00 73.28           C  
ATOM    418  O   TYR B  53      21.102  -4.319  22.684  1.00 73.28           O  
ATOM    419  CB  TYR B  53      23.752  -3.910  21.771  1.00 73.28           C  
ATOM    420  CG  TYR B  53      25.256  -3.840  21.687  1.00 73.28           C  
ATOM    421  CD1 TYR B  53      26.040  -3.865  22.839  1.00 73.28           C  
ATOM    422  CD2 TYR B  53      25.899  -3.746  20.457  1.00 73.28           C  
ATOM    423  CE1 TYR B  53      27.427  -3.799  22.768  1.00 73.28           C  
ATOM    424  CE2 TYR B  53      27.286  -3.679  20.374  1.00 73.28           C  
ATOM    425  CZ  TYR B  53      28.040  -3.707  21.531  1.00 73.28           C  
ATOM    426  OH  TYR B  53      29.414  -3.641  21.454  1.00 73.28           O  
ATOM    427  N   ASN B  54      21.115  -6.367  21.652  1.00 74.62           N  
ATOM    428  CA  ASN B  54      19.663  -6.474  21.555  1.00 74.62           C  
ATOM    429  C   ASN B  54      19.045  -5.212  20.964  1.00 74.62           C  
ATOM    430  O   ASN B  54      17.999  -4.753  21.425  1.00 74.62           O  
ATOM    431  CB  ASN B  54      19.055  -6.771  22.928  1.00 74.62           C  
ATOM    432  CG  ASN B  54      19.099  -8.245  23.281  1.00 74.62           C  
ATOM    433  ND2 ASN B  54      18.848  -8.559  24.546  1.00 74.62           N  
ATOM    434  OD1 ASN B  54      19.356  -9.093  22.423  1.00 74.62           O  
ATOM    435  N   PHE B  55      19.756  -4.671  19.988  1.00 78.33           N  
ATOM    436  CA  PHE B  55      19.362  -3.396  19.400  1.00 78.33           C  
ATOM    437  C   PHE B  55      18.719  -3.606  18.035  1.00 78.33           C  
ATOM    438  O   PHE B  55      19.298  -4.258  17.163  1.00 78.33           O  
ATOM    439  CB  PHE B  55      20.570  -2.463  19.275  1.00 78.33           C  
ATOM    440  CG  PHE B  55      20.212  -1.055  18.885  1.00 78.33           C  
ATOM    441  CD1 PHE B  55      20.300  -0.642  17.562  1.00 78.33           C  
ATOM    442  CD2 PHE B  55      19.787  -0.144  19.843  1.00 78.33           C  
ATOM    443  CE1 PHE B  55      19.970   0.662  17.198  1.00 78.33           C  
ATOM    444  CE2 PHE B  55      19.454   1.160  19.488  1.00 78.33           C  
ATOM    445  CZ  PHE B  55      19.547   1.561  18.164  1.00 78.33           C  
ATOM    446  N   SER B  56      17.525  -3.056  17.995  1.00 80.18           N  
ATOM    447  CA  SER B  56      16.798  -3.145  16.732  1.00 80.18           C  
ATOM    448  C   SER B  56      16.949  -1.864  15.916  1.00 80.18           C  
ATOM    449  O   SER B  56      16.685  -0.769  16.416  1.00 80.18           O  
ATOM    450  CB  SER B  56      15.316  -3.427  16.983  1.00 80.18           C  
ATOM    451  OG  SER B  56      14.585  -3.387  15.771  1.00 80.18           O  
ATOM    452  N   LEU B  57      17.387  -2.025  14.707  1.00 82.64           N  
ATOM    453  CA  LEU B  57      17.524  -0.886  13.806  1.00 82.64           C  
ATOM    454  C   LEU B  57      16.169  -0.472  13.243  1.00 82.64           C  
ATOM    455  O   LEU B  57      16.048   0.585  12.619  1.00 82.64           O  
ATOM    456  CB  LEU B  57      18.486  -1.221  12.662  1.00 82.64           C  
ATOM    457  CG  LEU B  57      19.967  -1.319  13.028  1.00 82.64           C  
ATOM    458  CD1 LEU B  57      20.749  -1.985  11.900  1.00 82.64           C  
ATOM    459  CD2 LEU B  57      20.535   0.062  13.337  1.00 82.64           C  
ATOM    460  N   PHE B  58      15.076  -1.210  13.602  1.00 80.93           N  
ATOM    461  CA  PHE B  58      13.791  -0.979  12.952  1.00 80.93           C  
ATOM    462  C   PHE B  58      12.784  -0.396  13.936  1.00 80.93           C  
ATOM    463  O   PHE B  58      11.604  -0.755  13.909  1.00 80.93           O  
ATOM    464  CB  PHE B  58      13.249  -2.281  12.355  1.00 80.93           C  
ATOM    465  CG  PHE B  58      14.275  -3.070  11.586  1.00 80.93           C  
ATOM    466  CD1 PHE B  58      14.756  -2.609  10.367  1.00 80.93           C  
ATOM    467  CD2 PHE B  58      14.758  -4.273  12.084  1.00 80.93           C  
ATOM    468  CE1 PHE B  58      15.706  -3.338   9.653  1.00 80.93           C  
ATOM    469  CE2 PHE B  58      15.708  -5.007  11.378  1.00 80.93           C  
ATOM    470  CZ  PHE B  58      16.179  -4.538  10.161  1.00 80.93           C  
ATOM    471  N   HIS B  59      13.236   0.528  14.774  1.00 83.88           N  
ATOM    472  CA  HIS B  59      12.346   1.119  15.766  1.00 83.88           C  
ATOM    473  C   HIS B  59      11.349   2.071  15.115  1.00 83.88           C  
ATOM    474  O   HIS B  59      10.286   2.344  15.678  1.00 83.88           O  
ATOM    475  CB  HIS B  59      13.152   1.855  16.839  1.00 83.88           C  
ATOM    476  CG  HIS B  59      14.272   2.677  16.287  1.00 83.88           C  
ATOM    477  CD2 HIS B  59      14.306   3.960  15.856  1.00 83.88           C  
ATOM    478  ND1 HIS B  59      15.550   2.183  16.128  1.00 83.88           N  
ATOM    479  CE1 HIS B  59      16.321   3.131  15.622  1.00 83.88           C  
ATOM    480  NE2 HIS B  59      15.591   4.218  15.447  1.00 83.88           N  
ATOM    481  N   CYS B  60      11.635   2.690  14.020  1.00 85.64           N  
ATOM    482  CA  CYS B  60      10.690   3.517  13.278  1.00 85.64           C  
ATOM    483  C   CYS B  60      10.467   2.968  11.875  1.00 85.64           C  
ATOM    484  O   CYS B  60      10.406   3.729  10.907  1.00 85.64           O  
ATOM    485  CB  CYS B  60      11.190   4.959  13.197  1.00 85.64           C  
ATOM    486  SG  CYS B  60      11.064   5.863  14.757  1.00 85.64           S  
ATOM    487  N   GLY B  61      10.328   1.610  11.799  1.00 84.24           N  
ATOM    488  CA  GLY B  61      10.158   0.957  10.511  1.00 84.24           C  
ATOM    489  C   GLY B  61      11.467   0.493   9.899  1.00 84.24           C  
ATOM    490  O   GLY B  61      12.539   0.740  10.453  1.00 84.24           O  
ATOM    491  N   LEU B  62      11.368  -0.149   8.819  1.00 88.91           N  
ATOM    492  CA  LEU B  62      12.547  -0.692   8.154  1.00 88.91           C  
ATOM    493  C   LEU B  62      13.385   0.423   7.538  1.00 88.91           C  
ATOM    494  O   LEU B  62      12.847   1.324   6.888  1.00 88.91           O  
ATOM    495  CB  LEU B  62      12.139  -1.696   7.072  1.00 88.91           C  
ATOM    496  CG  LEU B  62      12.814  -3.067   7.130  1.00 88.91           C  
ATOM    497  CD1 LEU B  62      11.845  -4.112   7.673  1.00 88.91           C  
ATOM    498  CD2 LEU B  62      13.326  -3.470   5.751  1.00 88.91           C  
ATOM    499  N   LEU B  63      14.645   0.387   7.870  1.00 90.84           N  
ATOM    500  CA  LEU B  63      15.564   1.344   7.264  1.00 90.84           C  
ATOM    501  C   LEU B  63      15.790   1.022   5.790  1.00 90.84           C  
ATOM    502  O   LEU B  63      15.654  -0.130   5.374  1.00 90.84           O  
ATOM    503  CB  LEU B  63      16.901   1.350   8.009  1.00 90.84           C  
ATOM    504  CG  LEU B  63      16.856   1.770   9.478  1.00 90.84           C  
ATOM    505  CD1 LEU B  63      18.207   1.524  10.142  1.00 90.84           C  
ATOM    506  CD2 LEU B  63      16.452   3.236   9.604  1.00 90.84           C  
ATOM    507  N   MET B  64      16.087   2.100   5.029  1.00 90.89           N  
ATOM    508  CA  MET B  64      16.504   1.851   3.653  1.00 90.89           C  
ATOM    509  C   MET B  64      17.763   0.991   3.612  1.00 90.89           C  
ATOM    510  O   MET B  64      18.652   1.145   4.452  1.00 90.89           O  
ATOM    511  CB  MET B  64      16.747   3.169   2.916  1.00 90.89           C  
ATOM    512  CG  MET B  64      15.499   4.021   2.754  1.00 90.89           C  
ATOM    513  SD  MET B  64      14.344   3.343   1.499  1.00 90.89           S  
ATOM    514  CE  MET B  64      15.308   3.630  -0.011  1.00 90.89           C  
ATOM    515  N   PRO B  65      17.761   0.009   2.681  1.00 91.40           N  
ATOM    516  CA  PRO B  65      18.912  -0.895   2.623  1.00 91.40           C  
ATOM    517  C   PRO B  65      20.243  -0.151   2.557  1.00 91.40           C  
ATOM    518  O   PRO B  65      21.226  -0.581   3.166  1.00 91.40           O  
ATOM    519  CB  PRO B  65      18.668  -1.693   1.340  1.00 91.40           C  
ATOM    520  CG  PRO B  65      17.184  -1.700   1.170  1.00 91.40           C  
ATOM    521  CD  PRO B  65      16.640  -0.396   1.678  1.00 91.40           C  
ATOM    522  N   GLY B  66      20.315   0.974   1.856  1.00 90.97           N  
ATOM    523  CA  GLY B  66      21.533   1.769   1.848  1.00 90.97           C  
ATOM    524  C   GLY B  66      21.894   2.319   3.215  1.00 90.97           C  
ATOM    525  O   GLY B  66      23.067   2.323   3.598  1.00 90.97           O  
ATOM    526  N   CYS B  67      20.899   2.776   3.888  1.00 94.12           N  
ATOM    527  CA  CYS B  67      21.097   3.274   5.244  1.00 94.12           C  
ATOM    528  C   CYS B  67      21.482   2.143   6.190  1.00 94.12           C  
ATOM    529  O   CYS B  67      22.438   2.268   6.957  1.00 94.12           O  
ATOM    530  CB  CYS B  67      19.832   3.967   5.751  1.00 94.12           C  
ATOM    531  SG  CYS B  67      19.999   4.669   7.406  1.00 94.12           S  
ATOM    532  N   ARG B  68      20.794   1.059   6.111  1.00 93.43           N  
ATOM    533  CA  ARG B  68      21.075  -0.106   6.944  1.00 93.43           C  
ATOM    534  C   ARG B  68      22.508  -0.590   6.743  1.00 93.43           C  
ATOM    535  O   ARG B  68      23.192  -0.938   7.707  1.00 93.43           O  
ATOM    536  CB  ARG B  68      20.092  -1.237   6.636  1.00 93.43           C  
ATOM    537  CG  ARG B  68      20.256  -2.457   7.530  1.00 93.43           C  
ATOM    538  CD  ARG B  68      19.283  -3.566   7.156  1.00 93.43           C  
ATOM    539  NE  ARG B  68      19.461  -4.745   7.996  1.00 93.43           N  
ATOM    540  CZ  ARG B  68      19.000  -5.959   7.707  1.00 93.43           C  
ATOM    541  NH1 ARG B  68      18.321  -6.177   6.587  1.00 93.43           N  
ATOM    542  NH2 ARG B  68      19.220  -6.963   8.544  1.00 93.43           N  
ATOM    543  N   LYS B  69      22.967  -0.612   5.568  1.00 93.74           N  
ATOM    544  CA  LYS B  69      24.325  -1.042   5.246  1.00 93.74           C  
ATOM    545  C   LYS B  69      25.360  -0.189   5.972  1.00 93.74           C  
ATOM    546  O   LYS B  69      26.346  -0.710   6.496  1.00 93.74           O  
ATOM    547  CB  LYS B  69      24.564  -0.983   3.736  1.00 93.74           C  
ATOM    548  CG  LYS B  69      25.941  -1.464   3.308  1.00 93.74           C  
ATOM    549  CD  LYS B  69      26.119  -1.379   1.797  1.00 93.74           C  
ATOM    550  CE  LYS B  69      27.545  -1.712   1.380  1.00 93.74           C  
ATOM    551  NZ  LYS B  69      27.721  -1.640  -0.101  1.00 93.74           N  
ATOM    552  N   HIS B  70      25.136   1.063   6.020  1.00 95.13           N  
ATOM    553  CA  HIS B  70      26.063   1.958   6.702  1.00 95.13           C  
ATOM    554  C   HIS B  70      26.113   1.665   8.198  1.00 95.13           C  
ATOM    555  O   HIS B  70      27.183   1.714   8.808  1.00 95.13           O  
ATOM    556  CB  HIS B  70      25.669   3.417   6.466  1.00 95.13           C  
ATOM    557  CG  HIS B  70      26.109   3.951   5.141  1.00 95.13           C  
ATOM    558  CD2 HIS B  70      25.427   4.139   3.987  1.00 95.13           C  
ATOM    559  ND1 HIS B  70      27.402   4.360   4.896  1.00 95.13           N  
ATOM    560  CE1 HIS B  70      27.495   4.780   3.645  1.00 95.13           C  
ATOM    561  NE2 HIS B  70      26.310   4.656   3.072  1.00 95.13           N  
ATOM    562  N   PHE B  71      24.981   1.363   8.762  1.00 94.39           N  
ATOM    563  CA  PHE B  71      24.966   1.038  10.183  1.00 94.39           C  
ATOM    564  C   PHE B  71      25.671  -0.288  10.441  1.00 94.39           C  
ATOM    565  O   PHE B  71      26.410  -0.425  11.420  1.00 94.39           O  
ATOM    566  CB  PHE B  71      23.529   0.979  10.708  1.00 94.39           C  
ATOM    567  CG  PHE B  71      22.978   2.316  11.122  1.00 94.39           C  
ATOM    568  CD1 PHE B  71      23.355   2.895  12.329  1.00 94.39           C  
ATOM    569  CD2 PHE B  71      22.085   2.997  10.306  1.00 94.39           C  
ATOM    570  CE1 PHE B  71      22.847   4.133  12.716  1.00 94.39           C  
ATOM    571  CE2 PHE B  71      21.574   4.235  10.685  1.00 94.39           C  
ATOM    572  CZ  PHE B  71      21.955   4.801  11.891  1.00 94.39           C  
ATOM    573  N   ILE B  72      25.510  -1.244   9.596  1.00 93.87           N  
ATOM    574  CA  ILE B  72      26.202  -2.522   9.737  1.00 93.87           C  
ATOM    575  C   ILE B  72      27.708  -2.312   9.593  1.00 93.87           C  
ATOM    576  O   ILE B  72      28.495  -2.871  10.360  1.00 93.87           O  
ATOM    577  CB  ILE B  72      25.703  -3.552   8.699  1.00 93.87           C  
ATOM    578  CG1 ILE B  72      24.243  -3.925   8.976  1.00 93.87           C  
ATOM    579  CG2 ILE B  72      26.596  -4.796   8.701  1.00 93.87           C  
ATOM    580  CD1 ILE B  72      23.606  -4.784   7.892  1.00 93.87           C  
ATOM    581  N   GLN B  73      28.104  -1.499   8.647  1.00 96.02           N  
ATOM    582  CA  GLN B  73      29.517  -1.186   8.470  1.00 96.02           C  
ATOM    583  C   GLN B  73      30.092  -0.511   9.712  1.00 96.02           C  
ATOM    584  O   GLN B  73      31.218  -0.804  10.119  1.00 96.02           O  
ATOM    585  CB  GLN B  73      29.719  -0.291   7.245  1.00 96.02           C  
ATOM    586  CG  GLN B  73      29.509  -1.008   5.918  1.00 96.02           C  
ATOM    587  CD  GLN B  73      29.618  -0.077   4.725  1.00 96.02           C  
ATOM    588  NE2 GLN B  73      29.733  -0.654   3.533  1.00 96.02           N  
ATOM    589  OE1 GLN B  73      29.600   1.149   4.873  1.00 96.02           O  
ATOM    590  N   ALA B  74      29.302   0.335  10.260  1.00 95.07           N  
ATOM    591  CA  ALA B  74      29.743   1.008  11.479  1.00 95.07           C  
ATOM    592  C   ALA B  74      29.885   0.018  12.632  1.00 95.07           C  
ATOM    593  O   ALA B  74      30.830   0.101  13.419  1.00 95.07           O  
ATOM    594  CB  ALA B  74      28.769   2.122  11.855  1.00 95.07           C  
ATOM    595  N   ILE B  75      29.024  -0.921  12.703  1.00 93.45           N  
ATOM    596  CA  ILE B  75      29.087  -1.931  13.753  1.00 93.45           C  
ATOM    597  C   ILE B  75      30.291  -2.843  13.519  1.00 93.45           C  
ATOM    598  O   ILE B  75      31.013  -3.181  14.460  1.00 93.45           O  
ATOM    599  CB  ILE B  75      27.787  -2.766  13.813  1.00 93.45           C  
ATOM    600  CG1 ILE B  75      26.608  -1.886  14.240  1.00 93.45           C  
ATOM    601  CG2 ILE B  75      27.954  -3.957  14.762  1.00 93.45           C  
ATOM    602  CD1 ILE B  75      25.248  -2.548  14.070  1.00 93.45           C  
ATOM    603  N   CYS B  76      30.489  -3.184  12.281  1.00 96.31           N  
ATOM    604  CA  CYS B  76      31.662  -3.989  11.958  1.00 96.31           C  
ATOM    605  C   CYS B  76      32.947  -3.242  12.302  1.00 96.31           C  
ATOM    606  O   CYS B  76      33.880  -3.827  12.855  1.00 96.31           O  
ATOM    607  CB  CYS B  76      31.663  -4.366  10.478  1.00 96.31           C  
ATOM    608  SG  CYS B  76      30.420  -5.602  10.041  1.00 96.31           S  
ATOM    609  N   PHE B  77      32.937  -1.968  11.996  1.00 96.91           N  
ATOM    610  CA  PHE B  77      34.084  -1.124  12.309  1.00 96.91           C  
ATOM    611  C   PHE B  77      34.327  -1.078  13.813  1.00 96.91           C  
ATOM    612  O   PHE B  77      35.459  -1.251  14.270  1.00 96.91           O  
ATOM    613  CB  PHE B  77      33.875   0.293  11.766  1.00 96.91           C  
ATOM    614  CG  PHE B  77      35.006   1.236  12.079  1.00 96.91           C  
ATOM    615  CD1 PHE B  77      34.783   2.390  12.820  1.00 96.91           C  
ATOM    616  CD2 PHE B  77      36.293   0.966  11.631  1.00 96.91           C  
ATOM    617  CE1 PHE B  77      35.829   3.264  13.110  1.00 96.91           C  
ATOM    618  CE2 PHE B  77      37.342   1.835  11.916  1.00 96.91           C  
ATOM    619  CZ  PHE B  77      37.108   2.984  12.655  1.00 96.91           C  
ATOM    620  N   TYR B  78      33.302  -0.952  14.560  1.00 93.98           N  
ATOM    621  CA  TYR B  78      33.391  -0.854  16.012  1.00 93.98           C  
ATOM    622  C   TYR B  78      33.817  -2.184  16.623  1.00 93.98           C  
ATOM    623  O   TYR B  78      34.656  -2.218  17.527  1.00 93.98           O  
ATOM    624  CB  TYR B  78      32.049  -0.414  16.604  1.00 93.98           C  
ATOM    625  CG  TYR B  78      32.078  -0.224  18.101  1.00 93.98           C  
ATOM    626  CD1 TYR B  78      31.729  -1.262  18.962  1.00 93.98           C  
ATOM    627  CD2 TYR B  78      32.456   0.993  18.658  1.00 93.98           C  
ATOM    628  CE1 TYR B  78      31.753  -1.090  20.342  1.00 93.98           C  
ATOM    629  CE2 TYR B  78      32.485   1.177  20.037  1.00 93.98           C  
ATOM    630  CZ  TYR B  78      32.132   0.130  20.870  1.00 93.98           C  
ATOM    631  OH  TYR B  78      32.158   0.305  22.235  1.00 93.98           O  
ATOM    632  N   GLU B  79      33.341  -3.292  16.073  1.00 94.57           N  
ATOM    633  CA  GLU B  79      33.545  -4.600  16.686  1.00 94.57           C  
ATOM    634  C   GLU B  79      34.823  -5.257  16.172  1.00 94.57           C  
ATOM    635  O   GLU B  79      35.467  -6.023  16.892  1.00 94.57           O  
ATOM    636  CB  GLU B  79      32.344  -5.511  16.425  1.00 94.57           C  
ATOM    637  CG  GLU B  79      31.049  -5.016  17.053  1.00 94.57           C  
ATOM    638  CD  GLU B  79      31.087  -5.003  18.573  1.00 94.57           C  
ATOM    639  OE1 GLU B  79      30.234  -4.330  19.195  1.00 94.57           O  
ATOM    640  OE2 GLU B  79      31.977  -5.671  19.146  1.00 94.57           O  
ATOM    641  N   CYS B  80      35.242  -4.934  14.942  1.00 96.99           N  
ATOM    642  CA  CYS B  80      36.269  -5.771  14.333  1.00 96.99           C  
ATOM    643  C   CYS B  80      37.575  -5.000  14.170  1.00 96.99           C  
ATOM    644  O   CYS B  80      38.637  -5.600  13.997  1.00 96.99           O  
ATOM    645  CB  CYS B  80      35.801  -6.291  12.974  1.00 96.99           C  
ATOM    646  SG  CYS B  80      34.263  -7.235  13.047  1.00 96.99           S  
ATOM    647  N   SER B  81      37.592  -3.736  14.192  1.00 96.61           N  
ATOM    648  CA  SER B  81      38.788  -2.963  13.876  1.00 96.61           C  
ATOM    649  C   SER B  81      39.808  -3.037  15.008  1.00 96.61           C  
ATOM    650  O   SER B  81      39.484  -2.751  16.162  1.00 96.61           O  
ATOM    651  CB  SER B  81      38.427  -1.504  13.598  1.00 96.61           C  
ATOM    652  OG  SER B  81      39.592  -0.736  13.343  1.00 96.61           O  
ATOM    653  N   PRO B  82      41.073  -3.400  14.628  1.00 97.06           N  
ATOM    654  CA  PRO B  82      42.140  -3.392  15.632  1.00 97.06           C  
ATOM    655  C   PRO B  82      42.853  -2.044  15.725  1.00 97.06           C  
ATOM    656  O   PRO B  82      43.840  -1.914  16.452  1.00 97.06           O  
ATOM    657  CB  PRO B  82      43.096  -4.482  15.139  1.00 97.06           C  
ATOM    658  CG  PRO B  82      42.980  -4.446  13.649  1.00 97.06           C  
ATOM    659  CD  PRO B  82      41.566  -4.088  13.289  1.00 97.06           C  
ATOM    660  N   ASN B  83      42.322  -1.048  15.045  1.00 97.08           N  
ATOM    661  CA  ASN B  83      43.018   0.227  14.922  1.00 97.08           C  
ATOM    662  C   ASN B  83      42.295   1.337  15.679  1.00 97.08           C  
ATOM    663  O   ASN B  83      42.387   2.510  15.311  1.00 97.08           O  
ATOM    664  CB  ASN B  83      43.183   0.610  13.449  1.00 97.08           C  
ATOM    665  CG  ASN B  83      43.985  -0.411  12.667  1.00 97.08           C  
ATOM    666  ND2 ASN B  83      43.492  -0.776  11.490  1.00 97.08           N  
ATOM    667  OD1 ASN B  83      45.038  -0.869  13.118  1.00 97.08           O  
ATOM    668  N   LEU B  84      41.549   0.923  16.693  1.00 96.58           N  
ATOM    669  CA  LEU B  84      40.818   1.902  17.489  1.00 96.58           C  
ATOM    670  C   LEU B  84      41.528   2.168  18.812  1.00 96.58           C  
ATOM    671  O   LEU B  84      41.002   2.876  19.673  1.00 96.58           O  
ATOM    672  CB  LEU B  84      39.389   1.418  17.753  1.00 96.58           C  
ATOM    673  CG  LEU B  84      38.517   1.178  16.520  1.00 96.58           C  
ATOM    674  CD1 LEU B  84      37.152   0.636  16.933  1.00 96.58           C  
ATOM    675  CD2 LEU B  84      38.365   2.462  15.713  1.00 96.58           C  
ATOM    676  N   GLY B  85      42.675   1.822  19.052  1.00 94.52           N  
ATOM    677  CA  GLY B  85      43.428   1.865  20.295  1.00 94.52           C  
ATOM    678  C   GLY B  85      43.596   3.271  20.842  1.00 94.52           C  
ATOM    679  O   GLY B  85      43.285   3.531  22.006  1.00 94.52           O  
ATOM    680  N   PRO B  86      44.030   4.215  20.035  1.00 94.35           N  
ATOM    681  CA  PRO B  86      44.290   5.574  20.515  1.00 94.35           C  
ATOM    682  C   PRO B  86      43.041   6.248  21.081  1.00 94.35           C  
ATOM    683  O   PRO B  86      43.147   7.209  21.846  1.00 94.35           O  
ATOM    684  CB  PRO B  86      44.784   6.302  19.263  1.00 94.35           C  
ATOM    685  CG  PRO B  86      45.345   5.226  18.391  1.00 94.35           C  
ATOM    686  CD  PRO B  86      44.527   3.981  18.584  1.00 94.35           C  
ATOM    687  N   TRP B  87      41.915   5.701  20.771  1.00 95.12           N  
ATOM    688  CA  TRP B  87      40.691   6.388  21.174  1.00 95.12           C  
ATOM    689  C   TRP B  87      39.920   5.567  22.201  1.00 95.12           C  
ATOM    690  O   TRP B  87      38.746   5.840  22.469  1.00 95.12           O  
ATOM    691  CB  TRP B  87      39.807   6.669  19.956  1.00 95.12           C  
ATOM    692  CG  TRP B  87      40.422   7.604  18.960  1.00 95.12           C  
ATOM    693  CD1 TRP B  87      40.469   8.969  19.029  1.00 95.12           C  
ATOM    694  CD2 TRP B  87      41.076   7.242  17.739  1.00 95.12           C  
ATOM    695  CE2 TRP B  87      41.495   8.440  17.118  1.00 95.12           C  
ATOM    696  CE3 TRP B  87      41.349   6.020  17.110  1.00 95.12           C  
ATOM    697  NE1 TRP B  87      41.113   9.478  17.925  1.00 95.12           N  
ATOM    698  CZ2 TRP B  87      42.174   8.450  15.897  1.00 95.12           C  
ATOM    699  CZ3 TRP B  87      42.024   6.032  15.895  1.00 95.12           C  
ATOM    700  CH2 TRP B  87      42.428   7.241  15.303  1.00 95.12           C  
ATOM    701  N   ILE B  88      40.495   4.560  22.734  1.00 92.18           N  
ATOM    702  CA  ILE B  88      39.867   3.722  23.750  1.00 92.18           C  
ATOM    703  C   ILE B  88      39.930   4.419  25.106  1.00 92.18           C  
ATOM    704  O   ILE B  88      40.980   4.934  25.497  1.00 92.18           O  
ATOM    705  CB  ILE B  88      40.537   2.332  23.830  1.00 92.18           C  
ATOM    706  CG1 ILE B  88      40.285   1.543  22.540  1.00 92.18           C  
ATOM    707  CG2 ILE B  88      40.032   1.560  25.051  1.00 92.18           C  
ATOM    708  CD1 ILE B  88      41.000   0.200  22.485  1.00 92.18           C  
ATOM    709  N   GLN B  89      38.750   4.557  25.770  1.00 87.49           N  
ATOM    710  CA  GLN B  89      38.645   5.124  27.110  1.00 87.49           C  
ATOM    711  C   GLN B  89      37.844   4.211  28.033  1.00 87.49           C  
ATOM    712  O   GLN B  89      36.917   3.530  27.588  1.00 87.49           O  
ATOM    713  CB  GLN B  89      38.005   6.512  27.059  1.00 87.49           C  
ATOM    714  CG  GLN B  89      38.824   7.538  26.288  1.00 87.49           C  
ATOM    715  CD  GLN B  89      38.280   8.949  26.429  1.00 87.49           C  
ATOM    716  NE2 GLN B  89      38.957   9.909  25.810  1.00 87.49           N  
ATOM    717  OE1 GLN B  89      37.260   9.171  27.088  1.00 87.49           O  
ATOM    718  N   PRO B  90      38.291   4.205  29.314  1.00 81.97           N  
ATOM    719  CA  PRO B  90      37.525   3.385  30.256  1.00 81.97           C  
ATOM    720  C   PRO B  90      36.129   3.941  30.522  1.00 81.97           C  
ATOM    721  O   PRO B  90      35.934   5.160  30.518  1.00 81.97           O  
ATOM    722  CB  PRO B  90      38.378   3.420  31.526  1.00 81.97           C  
ATOM    723  CG  PRO B  90      39.343   4.539  31.308  1.00 81.97           C  
ATOM    724  CD  PRO B  90      39.316   4.918  29.855  1.00 81.97           C  
ATOM    725  N   VAL B  91      35.005   3.098  30.404  1.00 73.58           N  
ATOM    726  CA  VAL B  91      33.616   3.506  30.583  1.00 73.58           C  
ATOM    727  C   VAL B  91      33.416   4.059  31.993  1.00 73.58           C  
ATOM    728  O   VAL B  91      32.627   4.984  32.198  1.00 73.58           O  
ATOM    729  CB  VAL B  91      32.643   2.333  30.328  1.00 73.58           C  
ATOM    730  CG1 VAL B  91      31.200   2.760  30.593  1.00 73.58           C  
ATOM    731  CG2 VAL B  91      32.795   1.814  28.900  1.00 73.58           C  
ATOM    732  N   GLY B  92      33.941   3.624  33.220  1.00 58.83           N  
ATOM    733  CA  GLY B  92      33.803   4.130  34.577  1.00 58.83           C  
ATOM    734  C   GLY B  92      34.312   5.549  34.739  1.00 58.83           C  
ATOM    735  O   GLY B  92      33.861   6.278  35.625  1.00 58.83           O  
ATOM    736  N   SER B  93      35.332   5.971  34.075  1.00 52.07           N  
ATOM    737  CA  SER B  93      35.962   7.267  34.306  1.00 52.07           C  
ATOM    738  C   SER B  93      35.045   8.411  33.887  1.00 52.07           C  
ATOM    739  O   SER B  93      35.266   9.562  34.268  1.00 52.07           O  
ATOM    740  CB  SER B  93      37.287   7.361  33.548  1.00 52.07           C  
ATOM    741  OG  SER B  93      37.064   7.430  32.151  1.00 52.07           O  
ATOM    742  N   LEU B  94      34.170   8.067  32.862  1.00 46.97           N  
ATOM    743  CA  LEU B  94      33.316   9.188  32.484  1.00 46.97           C  
ATOM    744  C   LEU B  94      32.089   9.266  33.387  1.00 46.97           C  
ATOM    745  O   LEU B  94      31.439   8.250  33.645  1.00 46.97           O  
ATOM    746  CB  LEU B  94      32.881   9.063  31.021  1.00 46.97           C  
ATOM    747  CG  LEU B  94      33.943   9.382  29.968  1.00 46.97           C  
ATOM    748  CD1 LEU B  94      33.671   8.600  28.688  1.00 46.97           C  
ATOM    749  CD2 LEU B  94      33.986  10.881  29.688  1.00 46.97           C  
ATOM    750  N   GLY B  95      32.138   9.808  34.670  1.00 42.79           N  
ATOM    751  CA  GLY B  95      31.236  10.021  35.790  1.00 42.79           C  
ATOM    752  C   GLY B  95      29.829   9.517  35.529  1.00 42.79           C  
ATOM    753  O   GLY B  95      29.190   8.953  36.420  1.00 42.79           O  
ATOM    754  N   TRP B  96      29.018  10.066  34.528  1.00 38.46           N  
ATOM    755  CA  TRP B  96      27.563   9.965  34.465  1.00 38.46           C  
ATOM    756  C   TRP B  96      27.135   8.624  33.877  1.00 38.46           C  
ATOM    757  O   TRP B  96      25.953   8.275  33.908  1.00 38.46           O  
ATOM    758  CB  TRP B  96      26.980  11.111  33.633  1.00 38.46           C  
ATOM    759  CG  TRP B  96      27.848  12.332  33.586  1.00 38.46           C  
ATOM    760  CD1 TRP B  96      28.501  12.920  34.633  1.00 38.46           C  
ATOM    761  CD2 TRP B  96      28.152  13.120  32.431  1.00 38.46           C  
ATOM    762  CE2 TRP B  96      28.997  14.170  32.852  1.00 38.46           C  
ATOM    763  CE3 TRP B  96      27.792  13.039  31.079  1.00 38.46           C  
ATOM    764  NE1 TRP B  96      29.195  14.026  34.198  1.00 38.46           N  
ATOM    765  CZ2 TRP B  96      29.489  15.134  31.967  1.00 38.46           C  
ATOM    766  CZ3 TRP B  96      28.282  13.999  30.200  1.00 38.46           C  
ATOM    767  CH2 TRP B  96      29.121  15.032  30.650  1.00 38.46           C  
ATOM    768  N   GLU B  97      27.917   7.949  32.990  1.00 42.99           N  
ATOM    769  CA  GLU B  97      27.304   6.852  32.249  1.00 42.99           C  
ATOM    770  C   GLU B  97      27.537   5.515  32.948  1.00 42.99           C  
ATOM    771  O   GLU B  97      28.669   5.186  33.307  1.00 42.99           O  
ATOM    772  CB  GLU B  97      27.845   6.799  30.819  1.00 42.99           C  
ATOM    773  CG  GLU B  97      27.141   7.748  29.858  1.00 42.99           C  
ATOM    774  CD  GLU B  97      27.569   7.564  28.411  1.00 42.99           C  
ATOM    775  OE1 GLU B  97      27.026   8.261  27.525  1.00 42.99           O  
ATOM    776  OE2 GLU B  97      28.453   6.713  28.162  1.00 42.99           O  
ATOM    777  N   VAL B  98      26.605   5.130  33.867  1.00 44.62           N  
ATOM    778  CA  VAL B  98      26.613   3.778  34.417  1.00 44.62           C  
ATOM    779  C   VAL B  98      27.096   2.792  33.356  1.00 44.62           C  
ATOM    780  O   VAL B  98      26.648   2.836  32.207  1.00 44.62           O  
ATOM    781  CB  VAL B  98      25.214   3.367  34.930  1.00 44.62           C  
ATOM    782  CG1 VAL B  98      25.296   2.078  35.747  1.00 44.62           C  
ATOM    783  CG2 VAL B  98      24.599   4.492  35.760  1.00 44.62           C  
ATOM    784  N   ALA B  99      28.381   2.341  33.349  1.00 49.96           N  
ATOM    785  CA  ALA B  99      28.905   1.302  32.466  1.00 49.96           C  
ATOM    786  C   ALA B  99      27.933   0.131  32.358  1.00 49.96           C  
ATOM    787  O   ALA B  99      27.471  -0.396  33.373  1.00 49.96           O  
ATOM    788  CB  ALA B  99      30.265   0.817  32.964  1.00 49.96           C  
ATOM    789  N   PRO B 100      27.089  -0.013  31.369  1.00 51.73           N  
ATOM    790  CA  PRO B 100      26.315  -1.255  31.313  1.00 51.73           C  
ATOM    791  C   PRO B 100      27.141  -2.483  31.691  1.00 51.73           C  
ATOM    792  O   PRO B 100      28.368  -2.470  31.559  1.00 51.73           O  
ATOM    793  CB  PRO B 100      25.867  -1.326  29.851  1.00 51.73           C  
ATOM    794  CG  PRO B 100      26.465  -0.116  29.209  1.00 51.73           C  
ATOM    795  CD  PRO B 100      27.333   0.579  30.219  1.00 51.73           C  
ATOM    796  N   SER B 101      26.666  -3.381  32.562  1.00 51.33           N  
ATOM    797  CA  SER B 101      27.293  -4.635  32.969  1.00 51.33           C  
ATOM    798  C   SER B 101      28.000  -5.306  31.796  1.00 51.33           C  
ATOM    799  O   SER B 101      27.404  -5.501  30.735  1.00 51.33           O  
ATOM    800  CB  SER B 101      26.253  -5.586  33.560  1.00 51.33           C  
ATOM    801  OG  SER B 101      25.002  -5.430  32.913  1.00 51.33           O  
ATOM    802  N   GLY B 102      29.502  -5.363  31.767  1.00 59.04           N  
ATOM    803  CA  GLY B 102      30.362  -6.133  30.883  1.00 59.04           C  
ATOM    804  C   GLY B 102      31.136  -5.272  29.903  1.00 59.04           C  
ATOM    805  O   GLY B 102      31.901  -5.788  29.086  1.00 59.04           O  
ATOM    806  N   GLN B 103      30.718  -3.888  29.850  1.00 65.51           N  
ATOM    807  CA  GLN B 103      31.486  -3.027  28.955  1.00 65.51           C  
ATOM    808  C   GLN B 103      32.532  -2.226  29.726  1.00 65.51           C  
ATOM    809  O   GLN B 103      32.208  -1.215  30.353  1.00 65.51           O  
ATOM    810  CB  GLN B 103      30.557  -2.081  28.193  1.00 65.51           C  
ATOM    811  CG  GLN B 103      30.862  -1.989  26.703  1.00 65.51           C  
ATOM    812  CD  GLN B 103      29.705  -1.424  25.901  1.00 65.51           C  
ATOM    813  NE2 GLN B 103      29.874  -1.355  24.586  1.00 65.51           N  
ATOM    814  OE1 GLN B 103      28.668  -1.053  26.459  1.00 65.51           O  
ATOM    815  N   GLY B 104      33.787  -2.635  29.769  1.00 71.77           N  
ATOM    816  CA  GLY B 104      34.867  -1.972  30.484  1.00 71.77           C  
ATOM    817  C   GLY B 104      35.408  -0.758  29.754  1.00 71.77           C  
ATOM    818  O   GLY B 104      35.714   0.262  30.376  1.00 71.77           O  
ATOM    819  N   GLU B 105      35.582  -0.921  28.471  1.00 85.71           N  
ATOM    820  CA  GLU B 105      36.178   0.147  27.675  1.00 85.71           C  
ATOM    821  C   GLU B 105      35.254   0.566  26.534  1.00 85.71           C  
ATOM    822  O   GLU B 105      34.375  -0.197  26.128  1.00 85.71           O  
ATOM    823  CB  GLU B 105      37.536  -0.289  27.119  1.00 85.71           C  
ATOM    824  CG  GLU B 105      38.592  -0.522  28.190  1.00 85.71           C  
ATOM    825  CD  GLU B 105      39.900  -1.061  27.634  1.00 85.71           C  
ATOM    826  OE1 GLU B 105      40.926  -1.026  28.352  1.00 85.71           O  
ATOM    827  OE2 GLU B 105      39.901  -1.522  26.471  1.00 85.71           O  
ATOM    828  N   ARG B 106      35.337   1.800  26.073  1.00 89.59           N  
ATOM    829  CA  ARG B 106      34.618   2.286  24.901  1.00 89.59           C  
ATOM    830  C   ARG B 106      35.493   3.215  24.066  1.00 89.59           C  
ATOM    831  O   ARG B 106      36.520   3.702  24.542  1.00 89.59           O  
ATOM    832  CB  ARG B 106      33.336   3.010  25.319  1.00 89.59           C  
ATOM    833  CG  ARG B 106      33.578   4.344  26.008  1.00 89.59           C  
ATOM    834  CD  ARG B 106      32.283   5.114  26.217  1.00 89.59           C  
ATOM    835  NE  ARG B 106      31.895   5.854  25.020  1.00 89.59           N  
ATOM    836  CZ  ARG B 106      30.775   6.558  24.893  1.00 89.59           C  
ATOM    837  NH1 ARG B 106      29.904   6.633  25.892  1.00 89.59           N  
ATOM    838  NH2 ARG B 106      30.522   7.193  23.757  1.00 89.59           N  
ATOM    839  N   VAL B 107      35.057   3.474  22.842  1.00 91.37           N  
ATOM    840  CA  VAL B 107      35.810   4.388  21.990  1.00 91.37           C  
ATOM    841  C   VAL B 107      35.149   5.764  21.998  1.00 91.37           C  
ATOM    842  O   VAL B 107      33.921   5.871  22.045  1.00 91.37           O  
ATOM    843  CB  VAL B 107      35.916   3.857  20.543  1.00 91.37           C  
ATOM    844  CG1 VAL B 107      36.809   2.618  20.486  1.00 91.37           C  
ATOM    845  CG2 VAL B 107      34.529   3.545  19.986  1.00 91.37           C  
ATOM    846  N   VAL B 108      36.048   6.803  22.068  1.00 92.69           N  
ATOM    847  CA  VAL B 108      35.526   8.166  22.097  1.00 92.69           C  
ATOM    848  C   VAL B 108      36.251   9.019  21.059  1.00 92.69           C  
ATOM    849  O   VAL B 108      37.479   8.976  20.959  1.00 92.69           O  
ATOM    850  CB  VAL B 108      35.667   8.799  23.499  1.00 92.69           C  
ATOM    851  CG1 VAL B 108      35.121  10.225  23.506  1.00 92.69           C  
ATOM    852  CG2 VAL B 108      34.952   7.944  24.545  1.00 92.69           C  
ATOM    853  N   ASN B 109      35.483   9.679  20.261  1.00 94.51           N  
ATOM    854  CA  ASN B 109      35.954  10.688  19.318  1.00 94.51           C  
ATOM    855  C   ASN B 109      36.863  10.080  18.255  1.00 94.51           C  
ATOM    856  O   ASN B 109      37.933  10.619  17.964  1.00 94.51           O  
ATOM    857  CB  ASN B 109      36.679  11.815  20.056  1.00 94.51           C  
ATOM    858  CG  ASN B 109      35.745  12.653  20.906  1.00 94.51           C  
ATOM    859  ND2 ASN B 109      36.260  13.182  22.009  1.00 94.51           N  
ATOM    860  OD1 ASN B 109      34.568  12.824  20.573  1.00 94.51           O  
ATOM    861  N   VAL B 110      36.442   8.907  17.730  1.00 96.18           N  
ATOM    862  CA  VAL B 110      37.152   8.328  16.594  1.00 96.18           C  
ATOM    863  C   VAL B 110      36.930   9.187  15.353  1.00 96.18           C  
ATOM    864  O   VAL B 110      35.791   9.385  14.923  1.00 96.18           O  
ATOM    865  CB  VAL B 110      36.701   6.874  16.325  1.00 96.18           C  
ATOM    866  CG1 VAL B 110      37.433   6.299  15.113  1.00 96.18           C  
ATOM    867  CG2 VAL B 110      36.939   6.005  17.558  1.00 96.18           C  
ATOM    868  N   PRO B 111      37.991   9.741  14.824  1.00 97.32           N  
ATOM    869  CA  PRO B 111      37.820  10.651  13.690  1.00 97.32           C  
ATOM    870  C   PRO B 111      37.464   9.923  12.396  1.00 97.32           C  
ATOM    871  O   PRO B 111      38.339   9.338  11.752  1.00 97.32           O  
ATOM    872  CB  PRO B 111      39.187  11.331  13.575  1.00 97.32           C  
ATOM    873  CG  PRO B 111      40.159  10.325  14.103  1.00 97.32           C  
ATOM    874  CD  PRO B 111      39.472   9.506  15.159  1.00 97.32           C  
ATOM    875  N   LEU B 112      36.194  10.007  11.936  1.00 97.67           N  
ATOM    876  CA  LEU B 112      35.746   9.430  10.673  1.00 97.67           C  
ATOM    877  C   LEU B 112      35.946  10.414   9.525  1.00 97.67           C  
ATOM    878  O   LEU B 112      35.707  11.613   9.681  1.00 97.67           O  
ATOM    879  CB  LEU B 112      34.272   9.025  10.762  1.00 97.67           C  
ATOM    880  CG  LEU B 112      33.950   7.830  11.662  1.00 97.67           C  
ATOM    881  CD1 LEU B 112      32.455   7.532  11.634  1.00 97.67           C  
ATOM    882  CD2 LEU B 112      34.753   6.607  11.231  1.00 97.67           C  
ATOM    883  N   CYS B 113      36.336   9.906   8.398  1.00 97.45           N  
ATOM    884  CA  CYS B 113      36.557  10.747   7.227  1.00 97.45           C  
ATOM    885  C   CYS B 113      35.267  11.440   6.802  1.00 97.45           C  
ATOM    886  O   CYS B 113      34.173  10.922   7.036  1.00 97.45           O  
ATOM    887  CB  CYS B 113      37.107   9.918   6.067  1.00 97.45           C  
ATOM    888  SG  CYS B 113      38.736   9.206   6.390  1.00 97.45           S  
ATOM    889  N   GLN B 114      35.417  12.504   6.194  1.00 95.83           N  
ATOM    890  CA  GLN B 114      34.288  13.344   5.810  1.00 95.83           C  
ATOM    891  C   GLN B 114      33.352  12.608   4.857  1.00 95.83           C  
ATOM    892  O   GLN B 114      32.130  12.676   5.003  1.00 95.83           O  
ATOM    893  CB  GLN B 114      34.778  14.642   5.166  1.00 95.83           C  
ATOM    894  CG  GLN B 114      33.681  15.675   4.949  1.00 95.83           C  
ATOM    895  CD  GLN B 114      34.210  16.989   4.405  1.00 95.83           C  
ATOM    896  NE2 GLN B 114      33.307  17.929   4.144  1.00 95.83           N  
ATOM    897  OE1 GLN B 114      35.420  17.158   4.222  1.00 95.83           O  
ATOM    898  N   GLU B 115      33.858  11.891   3.911  1.00 95.40           N  
ATOM    899  CA  GLU B 115      33.060  11.180   2.917  1.00 95.40           C  
ATOM    900  C   GLU B 115      32.211  10.091   3.567  1.00 95.40           C  
ATOM    901  O   GLU B 115      31.101   9.807   3.112  1.00 95.40           O  
ATOM    902  CB  GLU B 115      33.960  10.574   1.838  1.00 95.40           C  
ATOM    903  CG  GLU B 115      34.648  11.607   0.958  1.00 95.40           C  
ATOM    904  CD  GLU B 115      36.037  11.984   1.451  1.00 95.40           C  
ATOM    905  OE1 GLU B 115      36.874  12.423   0.629  1.00 95.40           O  
ATOM    906  OE2 GLU B 115      36.289  11.839   2.667  1.00 95.40           O  
ATOM    907  N   ASP B 116      32.733   9.513   4.659  1.00 96.40           N  
ATOM    908  CA  ASP B 116      32.018   8.441   5.347  1.00 96.40           C  
ATOM    909  C   ASP B 116      30.763   8.974   6.035  1.00 96.40           C  
ATOM    910  O   ASP B 116      29.691   8.374   5.934  1.00 96.40           O  
ATOM    911  CB  ASP B 116      32.928   7.757   6.368  1.00 96.40           C  
ATOM    912  CG  ASP B 116      34.031   6.937   5.722  1.00 96.40           C  
ATOM    913  OD1 ASP B 116      33.756   6.204   4.748  1.00 96.40           O  
ATOM    914  OD2 ASP B 116      35.186   7.021   6.195  1.00 96.40           O  
ATOM    915  N   CYS B 117      30.897  10.063   6.628  1.00 96.81           N  
ATOM    916  CA  CYS B 117      29.757  10.670   7.304  1.00 96.81           C  
ATOM    917  C   CYS B 117      28.762  11.235   6.296  1.00 96.81           C  
ATOM    918  O   CYS B 117      27.550  11.119   6.483  1.00 96.81           O  
ATOM    919  CB  CYS B 117      30.222  11.777   8.251  1.00 96.81           C  
ATOM    920  SG  CYS B 117      31.190  11.176   9.652  1.00 96.81           S  
ATOM    921  N   GLU B 118      29.270  11.832   5.216  1.00 96.03           N  
ATOM    922  CA  GLU B 118      28.402  12.414   4.197  1.00 96.03           C  
ATOM    923  C   GLU B 118      27.585  11.338   3.487  1.00 96.03           C  
ATOM    924  O   GLU B 118      26.372  11.480   3.321  1.00 96.03           O  
ATOM    925  CB  GLU B 118      29.225  13.206   3.178  1.00 96.03           C  
ATOM    926  CG  GLU B 118      29.726  14.545   3.700  1.00 96.03           C  
ATOM    927  CD  GLU B 118      30.636  15.270   2.721  1.00 96.03           C  
ATOM    928  OE1 GLU B 118      31.021  16.430   2.993  1.00 96.03           O  
ATOM    929  OE2 GLU B 118      30.965  14.672   1.672  1.00 96.03           O  
ATOM    930  N   GLU B 119      28.189  10.251   3.057  1.00 95.15           N  
ATOM    931  CA  GLU B 119      27.484   9.165   2.383  1.00 95.15           C  
ATOM    932  C   GLU B 119      26.495   8.481   3.323  1.00 95.15           C  
ATOM    933  O   GLU B 119      25.399   8.100   2.910  1.00 95.15           O  
ATOM    934  CB  GLU B 119      28.477   8.140   1.829  1.00 95.15           C  
ATOM    935  CG  GLU B 119      29.324   8.665   0.679  1.00 95.15           C  
ATOM    936  CD  GLU B 119      30.400   7.687   0.231  1.00 95.15           C  
ATOM    937  OE1 GLU B 119      31.265   8.070  -0.590  1.00 95.15           O  
ATOM    938  OE2 GLU B 119      30.378   6.529   0.706  1.00 95.15           O  
ATOM    939  N   TRP B 120      26.877   8.314   4.562  1.00 96.12           N  
ATOM    940  CA  TRP B 120      26.010   7.741   5.586  1.00 96.12           C  
ATOM    941  C   TRP B 120      24.739   8.566   5.748  1.00 96.12           C  
ATOM    942  O   TRP B 120      23.630   8.031   5.670  1.00 96.12           O  
ATOM    943  CB  TRP B 120      26.748   7.649   6.925  1.00 96.12           C  
ATOM    944  CG  TRP B 120      26.070   6.772   7.934  1.00 96.12           C  
ATOM    945  CD1 TRP B 120      24.832   6.202   7.832  1.00 96.12           C  
ATOM    946  CD2 TRP B 120      26.595   6.366   9.203  1.00 96.12           C  
ATOM    947  CE2 TRP B 120      25.620   5.551   9.818  1.00 96.12           C  
ATOM    948  CE3 TRP B 120      27.797   6.614   9.879  1.00 96.12           C  
ATOM    949  NE1 TRP B 120      24.554   5.467   8.961  1.00 96.12           N  
ATOM    950  CZ2 TRP B 120      25.809   4.981  11.078  1.00 96.12           C  
ATOM    951  CZ3 TRP B 120      27.985   6.045  11.134  1.00 96.12           C  
ATOM    952  CH2 TRP B 120      26.994   5.238  11.718  1.00 96.12           C  
ATOM    953  N   TRP B 121      24.931   9.843   5.849  1.00 96.23           N  
ATOM    954  CA  TRP B 121      23.813  10.756   6.053  1.00 96.23           C  
ATOM    955  C   TRP B 121      22.922  10.810   4.816  1.00 96.23           C  
ATOM    956  O   TRP B 121      21.694  10.773   4.926  1.00 96.23           O  
ATOM    957  CB  TRP B 121      24.320  12.160   6.393  1.00 96.23           C  
ATOM    958  CG  TRP B 121      23.235  13.123   6.773  1.00 96.23           C  
ATOM    959  CD1 TRP B 121      22.680  13.294   8.012  1.00 96.23           C  
ATOM    960  CD2 TRP B 121      22.571  14.048   5.906  1.00 96.23           C  
ATOM    961  CE2 TRP B 121      21.625  14.747   6.686  1.00 96.23           C  
ATOM    962  CE3 TRP B 121      22.686  14.352   4.543  1.00 96.23           C  
ATOM    963  NE1 TRP B 121      21.711  14.269   7.966  1.00 96.23           N  
ATOM    964  CZ2 TRP B 121      20.795  15.735   6.147  1.00 96.23           C  
ATOM    965  CZ3 TRP B 121      21.860  15.335   4.009  1.00 96.23           C  
ATOM    966  CH2 TRP B 121      20.928  16.014   4.812  1.00 96.23           C  
ATOM    967  N   GLU B 122      23.462  10.897   3.627  1.00 93.94           N  
ATOM    968  CA  GLU B 122      22.692  10.974   2.390  1.00 93.94           C  
ATOM    969  C   GLU B 122      21.856   9.716   2.180  1.00 93.94           C  
ATOM    970  O   GLU B 122      20.694   9.796   1.777  1.00 93.94           O  
ATOM    971  CB  GLU B 122      23.619  11.194   1.192  1.00 93.94           C  
ATOM    972  CG  GLU B 122      22.891  11.570  -0.091  1.00 93.94           C  
ATOM    973  CD  GLU B 122      22.224  12.934  -0.024  1.00 93.94           C  
ATOM    974  OE1 GLU B 122      21.384  13.243  -0.901  1.00 93.94           O  
ATOM    975  OE2 GLU B 122      22.543  13.701   0.911  1.00 93.94           O  
ATOM    976  N   ASP B 123      22.382   8.571   2.554  1.00 93.15           N  
ATOM    977  CA  ASP B 123      21.686   7.305   2.340  1.00 93.15           C  
ATOM    978  C   ASP B 123      20.592   7.097   3.384  1.00 93.15           C  
ATOM    979  O   ASP B 123      19.657   6.325   3.166  1.00 93.15           O  
ATOM    980  CB  ASP B 123      22.673   6.137   2.372  1.00 93.15           C  
ATOM    981  CG  ASP B 123      23.497   6.021   1.101  1.00 93.15           C  
ATOM    982  OD1 ASP B 123      23.152   6.670   0.089  1.00 93.15           O  
ATOM    983  OD2 ASP B 123      24.497   5.272   1.110  1.00 93.15           O  
ATOM    984  N   CYS B 124      20.685   7.765   4.539  1.00 94.55           N  
ATOM    985  CA  CYS B 124      19.708   7.586   5.606  1.00 94.55           C  
ATOM    986  C   CYS B 124      18.694   8.725   5.615  1.00 94.55           C  
ATOM    987  O   CYS B 124      17.766   8.728   6.426  1.00 94.55           O  
ATOM    988  CB  CYS B 124      20.407   7.502   6.964  1.00 94.55           C  
ATOM    989  SG  CYS B 124      21.304   5.958   7.226  1.00 94.55           S  
ATOM    990  N   ARG B 125      18.790   9.590   4.657  1.00 89.73           N  
ATOM    991  CA  ARG B 125      17.980  10.803   4.636  1.00 89.73           C  
ATOM    992  C   ARG B 125      16.494  10.467   4.582  1.00 89.73           C  
ATOM    993  O   ARG B 125      15.676  11.139   5.214  1.00 89.73           O  
ATOM    994  CB  ARG B 125      18.363  11.685   3.447  1.00 89.73           C  
ATOM    995  CG  ARG B 125      17.643  13.025   3.416  1.00 89.73           C  
ATOM    996  CD  ARG B 125      18.000  13.827   2.172  1.00 89.73           C  
ATOM    997  NE  ARG B 125      17.002  14.855   1.891  1.00 89.73           N  
ATOM    998  CZ  ARG B 125      17.131  15.803   0.966  1.00 89.73           C  
ATOM    999  NH1 ARG B 125      18.222  15.873   0.213  1.00 89.73           N  
ATOM   1000  NH2 ARG B 125      16.160  16.689   0.794  1.00 89.73           N  
ATOM   1001  N   MET B 126      16.175   9.372   3.927  1.00 83.40           N  
ATOM   1002  CA  MET B 126      14.774   9.018   3.718  1.00 83.40           C  
ATOM   1003  C   MET B 126      14.311   7.998   4.751  1.00 83.40           C  
ATOM   1004  O   MET B 126      13.149   7.586   4.745  1.00 83.40           O  
ATOM   1005  CB  MET B 126      14.563   8.466   2.307  1.00 83.40           C  
ATOM   1006  CG  MET B 126      14.909   9.454   1.205  1.00 83.40           C  
ATOM   1007  SD  MET B 126      13.775  10.896   1.171  1.00 83.40           S  
ATOM   1008  CE  MET B 126      12.313  10.137   0.413  1.00 83.40           C  
ATOM   1009  N   SER B 127      15.214   7.658   5.684  1.00 90.16           N  
ATOM   1010  CA  SER B 127      14.831   6.732   6.745  1.00 90.16           C  
ATOM   1011  C   SER B 127      14.317   7.479   7.971  1.00 90.16           C  
ATOM   1012  O   SER B 127      14.382   8.708   8.028  1.00 90.16           O  
ATOM   1013  CB  SER B 127      16.014   5.846   7.136  1.00 90.16           C  
ATOM   1014  OG  SER B 127      16.445   5.066   6.034  1.00 90.16           O  
ATOM   1015  N   TYR B 128      13.676   6.766   8.856  1.00 88.70           N  
ATOM   1016  CA  TYR B 128      13.036   7.389  10.009  1.00 88.70           C  
ATOM   1017  C   TYR B 128      13.651   6.892  11.311  1.00 88.70           C  
ATOM   1018  O   TYR B 128      14.139   5.762  11.382  1.00 88.70           O  
ATOM   1019  CB  TYR B 128      11.529   7.110  10.003  1.00 88.70           C  
ATOM   1020  CG  TYR B 128      10.780   7.841   8.916  1.00 88.70           C  
ATOM   1021  CD1 TYR B 128      10.012   8.966   9.208  1.00 88.70           C  
ATOM   1022  CD2 TYR B 128      10.838   7.409   7.596  1.00 88.70           C  
ATOM   1023  CE1 TYR B 128       9.319   9.643   8.210  1.00 88.70           C  
ATOM   1024  CE2 TYR B 128      10.148   8.078   6.589  1.00 88.70           C  
ATOM   1025  CZ  TYR B 128       9.392   9.192   6.906  1.00 88.70           C  
ATOM   1026  OH  TYR B 128       8.708   9.858   5.914  1.00 88.70           O  
ATOM   1027  N   THR B 129      13.797   7.731  12.255  1.00 89.79           N  
ATOM   1028  CA  THR B 129      14.215   7.430  13.620  1.00 89.79           C  
ATOM   1029  C   THR B 129      13.417   8.258  14.624  1.00 89.79           C  
ATOM   1030  O   THR B 129      12.650   9.142  14.237  1.00 89.79           O  
ATOM   1031  CB  THR B 129      15.720   7.694  13.813  1.00 89.79           C  
ATOM   1032  CG2 THR B 129      16.038   9.181  13.695  1.00 89.79           C  
ATOM   1033  OG1 THR B 129      16.116   7.234  15.111  1.00 89.79           O  
ATOM   1034  N   CYS B 130      13.448   7.858  15.903  1.00 89.37           N  
ATOM   1035  CA  CYS B 130      12.644   8.567  16.892  1.00 89.37           C  
ATOM   1036  C   CYS B 130      13.531   9.254  17.925  1.00 89.37           C  
ATOM   1037  O   CYS B 130      13.031   9.890  18.854  1.00 89.37           O  
ATOM   1038  CB  CYS B 130      11.684   7.606  17.591  1.00 89.37           C  
ATOM   1039  SG  CYS B 130      12.506   6.228  18.420  1.00 89.37           S  
ATOM   1040  N   LYS B 131      14.943   9.071  17.718  1.00 88.38           N  
ATOM   1041  CA  LYS B 131      15.886   9.657  18.666  1.00 88.38           C  
ATOM   1042  C   LYS B 131      17.199  10.024  17.980  1.00 88.38           C  
ATOM   1043  O   LYS B 131      17.551   9.443  16.951  1.00 88.38           O  
ATOM   1044  CB  LYS B 131      16.151   8.694  19.824  1.00 88.38           C  
ATOM   1045  CG  LYS B 131      14.966   8.514  20.762  1.00 88.38           C  
ATOM   1046  CD  LYS B 131      15.301   7.570  21.911  1.00 88.38           C  
ATOM   1047  CE  LYS B 131      16.253   8.218  22.907  1.00 88.38           C  
ATOM   1048  NZ  LYS B 131      15.639   9.413  23.562  1.00 88.38           N  
ATOM   1049  N   SER B 132      17.871  10.980  18.613  1.00 90.06           N  
ATOM   1050  CA  SER B 132      19.165  11.388  18.078  1.00 90.06           C  
ATOM   1051  C   SER B 132      20.304  10.619  18.739  1.00 90.06           C  
ATOM   1052  O   SER B 132      21.321  10.336  18.102  1.00 90.06           O  
ATOM   1053  CB  SER B 132      19.374  12.891  18.269  1.00 90.06           C  
ATOM   1054  OG  SER B 132      19.270  13.243  19.638  1.00 90.06           O  
ATOM   1055  N   ASN B 133      20.112  10.250  19.937  1.00 89.99           N  
ATOM   1056  CA  ASN B 133      21.097   9.449  20.656  1.00 89.99           C  
ATOM   1057  C   ASN B 133      20.611   8.017  20.860  1.00 89.99           C  
ATOM   1058  O   ASN B 133      19.663   7.778  21.611  1.00 89.99           O  
ATOM   1059  CB  ASN B 133      21.434  10.092  22.003  1.00 89.99           C  
ATOM   1060  CG  ASN B 133      22.596   9.412  22.700  1.00 89.99           C  
ATOM   1061  ND2 ASN B 133      23.137  10.064  23.723  1.00 89.99           N  
ATOM   1062  OD1 ASN B 133      23.005   8.311  22.322  1.00 89.99           O  
ATOM   1063  N   TRP B 134      21.290   7.049  20.170  1.00 88.34           N  
ATOM   1064  CA  TRP B 134      20.851   5.658  20.189  1.00 88.34           C  
ATOM   1065  C   TRP B 134      21.494   4.899  21.345  1.00 88.34           C  
ATOM   1066  O   TRP B 134      21.202   3.721  21.561  1.00 88.34           O  
ATOM   1067  CB  TRP B 134      21.184   4.971  18.862  1.00 88.34           C  
ATOM   1068  CG  TRP B 134      20.316   5.403  17.718  1.00 88.34           C  
ATOM   1069  CD1 TRP B 134      19.492   6.494  17.675  1.00 88.34           C  
ATOM   1070  CD2 TRP B 134      20.184   4.750  16.451  1.00 88.34           C  
ATOM   1071  CE2 TRP B 134      19.263   5.501  15.688  1.00 88.34           C  
ATOM   1072  CE3 TRP B 134      20.758   3.603  15.887  1.00 88.34           C  
ATOM   1073  NE1 TRP B 134      18.856   6.558  16.456  1.00 88.34           N  
ATOM   1074  CZ2 TRP B 134      18.902   5.139  14.388  1.00 88.34           C  
ATOM   1075  CZ3 TRP B 134      20.397   3.245  14.593  1.00 88.34           C  
ATOM   1076  CH2 TRP B 134      19.477   4.012  13.860  1.00 88.34           C  
ATOM   1077  N   ARG B 135      22.346   5.438  22.048  1.00 82.23           N  
ATOM   1078  CA  ARG B 135      23.041   4.733  23.120  1.00 82.23           C  
ATOM   1079  C   ARG B 135      22.134   4.547  24.332  1.00 82.23           C  
ATOM   1080  O   ARG B 135      22.164   3.501  24.982  1.00 82.23           O  
ATOM   1081  CB  ARG B 135      24.310   5.485  23.525  1.00 82.23           C  
ATOM   1082  CG  ARG B 135      25.247   4.681  24.411  1.00 82.23           C  
ATOM   1083  CD  ARG B 135      26.503   5.466  24.764  1.00 82.23           C  
ATOM   1084  NE  ARG B 135      27.244   4.837  25.854  1.00 82.23           N  
ATOM   1085  CZ  ARG B 135      28.511   5.099  26.159  1.00 82.23           C  
ATOM   1086  NH1 ARG B 135      29.207   5.987  25.460  1.00 82.23           N  
ATOM   1087  NH2 ARG B 135      29.088   4.469  27.172  1.00 82.23           N  
ATOM   1088  N   GLY B 136      21.239   5.643  24.567  1.00 76.51           N  
ATOM   1089  CA  GLY B 136      20.373   5.527  25.730  1.00 76.51           C  
ATOM   1090  C   GLY B 136      18.996   6.123  25.509  1.00 76.51           C  
ATOM   1091  O   GLY B 136      18.725   6.700  24.454  1.00 76.51           O  
ATOM   1092  N   GLY B 137      18.028   5.780  26.466  1.00 77.21           N  
ATOM   1093  CA  GLY B 137      16.713   6.402  26.472  1.00 77.21           C  
ATOM   1094  C   GLY B 137      15.669   5.599  25.719  1.00 77.21           C  
ATOM   1095  O   GLY B 137      14.651   6.144  25.289  1.00 77.21           O  
ATOM   1096  N   TRP B 138      16.000   4.334  25.490  1.00 83.72           N  
ATOM   1097  CA  TRP B 138      15.059   3.490  24.762  1.00 83.72           C  
ATOM   1098  C   TRP B 138      14.082   2.814  25.718  1.00 83.72           C  
ATOM   1099  O   TRP B 138      14.330   2.747  26.925  1.00 83.72           O  
ATOM   1100  CB  TRP B 138      15.806   2.434  23.943  1.00 83.72           C  
ATOM   1101  CG  TRP B 138      16.677   3.003  22.865  1.00 83.72           C  
ATOM   1102  CD1 TRP B 138      18.024   3.230  22.929  1.00 83.72           C  
ATOM   1103  CD2 TRP B 138      16.260   3.422  21.561  1.00 83.72           C  
ATOM   1104  CE2 TRP B 138      17.408   3.892  20.886  1.00 83.72           C  
ATOM   1105  CE3 TRP B 138      15.026   3.443  20.898  1.00 83.72           C  
ATOM   1106  NE1 TRP B 138      18.469   3.766  21.742  1.00 83.72           N  
ATOM   1107  CZ2 TRP B 138      17.358   4.380  19.578  1.00 83.72           C  
ATOM   1108  CZ3 TRP B 138      14.978   3.929  19.596  1.00 83.72           C  
ATOM   1109  CH2 TRP B 138      16.138   4.390  18.952  1.00 83.72           C  
ATOM   1110  N   ASP B 139      12.881   2.468  25.245  1.00 80.14           N  
ATOM   1111  CA  ASP B 139      11.949   1.604  25.963  1.00 80.14           C  
ATOM   1112  C   ASP B 139      12.266   0.131  25.718  1.00 80.14           C  
ATOM   1113  O   ASP B 139      12.033  -0.386  24.624  1.00 80.14           O  
ATOM   1114  CB  ASP B 139      10.508   1.908  25.550  1.00 80.14           C  
ATOM   1115  CG  ASP B 139       9.483   1.122  26.347  1.00 80.14           C  
ATOM   1116  OD1 ASP B 139       9.876   0.329  27.230  1.00 80.14           O  
ATOM   1117  OD2 ASP B 139       8.272   1.294  26.089  1.00 80.14           O  
ATOM   1118  N   TRP B 140      12.824  -0.554  26.804  1.00 76.44           N  
ATOM   1119  CA  TRP B 140      13.283  -1.932  26.662  1.00 76.44           C  
ATOM   1120  C   TRP B 140      12.241  -2.910  27.195  1.00 76.44           C  
ATOM   1121  O   TRP B 140      12.540  -4.085  27.417  1.00 76.44           O  
ATOM   1122  CB  TRP B 140      14.612  -2.134  27.394  1.00 76.44           C  
ATOM   1123  CG  TRP B 140      15.755  -1.364  26.805  1.00 76.44           C  
ATOM   1124  CD1 TRP B 140      16.204  -0.131  27.189  1.00 76.44           C  
ATOM   1125  CD2 TRP B 140      16.592  -1.775  25.718  1.00 76.44           C  
ATOM   1126  CE2 TRP B 140      17.529  -0.740  25.498  1.00 76.44           C  
ATOM   1127  CE3 TRP B 140      16.640  -2.917  24.910  1.00 76.44           C  
ATOM   1128  NE1 TRP B 140      17.271   0.250  26.408  1.00 76.44           N  
ATOM   1129  CZ2 TRP B 140      18.505  -0.817  24.502  1.00 76.44           C  
ATOM   1130  CZ3 TRP B 140      17.613  -2.991  23.918  1.00 76.44           C  
ATOM   1131  CH2 TRP B 140      18.530  -1.946  23.725  1.00 76.44           C  
ATOM   1132  N   SER B 141      10.986  -2.465  27.372  1.00 68.77           N  
ATOM   1133  CA  SER B 141       9.952  -3.257  28.030  1.00 68.77           C  
ATOM   1134  C   SER B 141       9.658  -4.536  27.255  1.00 68.77           C  
ATOM   1135  O   SER B 141       9.401  -5.584  27.851  1.00 68.77           O  
ATOM   1136  CB  SER B 141       8.669  -2.439  28.186  1.00 68.77           C  
ATOM   1137  OG  SER B 141       8.218  -1.965  26.928  1.00 68.77           O  
ATOM   1138  N   GLN B 142       9.796  -4.552  26.001  1.00 67.39           N  
ATOM   1139  CA  GLN B 142       9.447  -5.734  25.219  1.00 67.39           C  
ATOM   1140  C   GLN B 142      10.699  -6.479  24.764  1.00 67.39           C  
ATOM   1141  O   GLN B 142      10.637  -7.303  23.848  1.00 67.39           O  
ATOM   1142  CB  GLN B 142       8.597  -5.346  24.009  1.00 67.39           C  
ATOM   1143  CG  GLN B 142       7.195  -4.875  24.369  1.00 67.39           C  
ATOM   1144  CD  GLN B 142       6.268  -4.821  23.169  1.00 67.39           C  
ATOM   1145  NE2 GLN B 142       4.999  -4.513  23.413  1.00 67.39           N  
ATOM   1146  OE1 GLN B 142       6.690  -5.053  22.032  1.00 67.39           O  
ATOM   1147  N   GLY B 143      11.856  -6.253  25.416  1.00 68.37           N  
ATOM   1148  CA  GLY B 143      13.083  -6.974  25.117  1.00 68.37           C  
ATOM   1149  C   GLY B 143      13.886  -6.344  23.995  1.00 68.37           C  
ATOM   1150  O   GLY B 143      15.045  -6.704  23.776  1.00 68.37           O  
ATOM   1151  N   LYS B 144      13.251  -5.516  23.221  1.00 74.19           N  
ATOM   1152  CA  LYS B 144      13.957  -4.771  22.182  1.00 74.19           C  
ATOM   1153  C   LYS B 144      13.755  -3.268  22.350  1.00 74.19           C  
ATOM   1154  O   LYS B 144      12.841  -2.834  23.055  1.00 74.19           O  
ATOM   1155  CB  LYS B 144      13.491  -5.211  20.794  1.00 74.19           C  
ATOM   1156  CG  LYS B 144      11.999  -5.025  20.554  1.00 74.19           C  
ATOM   1157  CD  LYS B 144      11.584  -5.543  19.183  1.00 74.19           C  
ATOM   1158  CE  LYS B 144      10.093  -5.356  18.941  1.00 74.19           C  
ATOM   1159  NZ  LYS B 144       9.700  -5.760  17.559  1.00 74.19           N  
ATOM   1160  N   ASN B 145      14.690  -2.558  21.761  1.00 79.31           N  
ATOM   1161  CA  ASN B 145      14.587  -1.108  21.885  1.00 79.31           C  
ATOM   1162  C   ASN B 145      13.398  -0.561  21.100  1.00 79.31           C  
ATOM   1163  O   ASN B 145      13.252  -0.845  19.909  1.00 79.31           O  
ATOM   1164  CB  ASN B 145      15.882  -0.436  21.427  1.00 79.31           C  
ATOM   1165  CG  ASN B 145      16.231  -0.761  19.987  1.00 79.31           C  
ATOM   1166  ND2 ASN B 145      16.476   0.271  19.188  1.00 79.31           N  
ATOM   1167  OD1 ASN B 145      16.279  -1.931  19.597  1.00 79.31           O  
ATOM   1168  N   ARG B 146      12.617   0.075  21.755  1.00 80.48           N  
ATOM   1169  CA  ARG B 146      11.497   0.763  21.123  1.00 80.48           C  
ATOM   1170  C   ARG B 146      11.517   2.253  21.445  1.00 80.48           C  
ATOM   1171  O   ARG B 146      12.168   2.678  22.402  1.00 80.48           O  
ATOM   1172  CB  ARG B 146      10.168   0.149  21.568  1.00 80.48           C  
ATOM   1173  CG  ARG B 146       9.965  -1.284  21.099  1.00 80.48           C  
ATOM   1174  CD  ARG B 146       8.583  -1.806  21.468  1.00 80.48           C  
ATOM   1175  NE  ARG B 146       8.363  -3.155  20.955  1.00 80.48           N  
ATOM   1176  CZ  ARG B 146       7.239  -3.851  21.109  1.00 80.48           C  
ATOM   1177  NH1 ARG B 146       6.209  -3.337  21.769  1.00 80.48           N  
ATOM   1178  NH2 ARG B 146       7.147  -5.072  20.601  1.00 80.48           N  
ATOM   1179  N   CYS B 147      10.909   2.984  20.502  1.00 83.47           N  
ATOM   1180  CA  CYS B 147      10.843   4.424  20.721  1.00 83.47           C  
ATOM   1181  C   CYS B 147      10.136   4.745  22.033  1.00 83.47           C  
ATOM   1182  O   CYS B 147       9.083   4.177  22.331  1.00 83.47           O  
ATOM   1183  CB  CYS B 147      10.121   5.111  19.561  1.00 83.47           C  
ATOM   1184  SG  CYS B 147      11.007   5.011  17.991  1.00 83.47           S  
ATOM   1185  N   PRO B 148      10.919   5.487  22.805  1.00 79.96           N  
ATOM   1186  CA  PRO B 148      10.291   5.857  24.075  1.00 79.96           C  
ATOM   1187  C   PRO B 148       9.002   6.653  23.886  1.00 79.96           C  
ATOM   1188  O   PRO B 148       8.732   7.146  22.787  1.00 79.96           O  
ATOM   1189  CB  PRO B 148      11.361   6.708  24.763  1.00 79.96           C  
ATOM   1190  CG  PRO B 148      12.179   7.269  23.645  1.00 79.96           C  
ATOM   1191  CD  PRO B 148      12.137   6.308  22.493  1.00 79.96           C  
ATOM   1192  N   LYS B 149       8.290   6.568  24.905  1.00 66.82           N  
ATOM   1193  CA  LYS B 149       7.005   7.259  24.838  1.00 66.82           C  
ATOM   1194  C   LYS B 149       7.195   8.744  24.544  1.00 66.82           C  
ATOM   1195  O   LYS B 149       8.056   9.395  25.138  1.00 66.82           O  
ATOM   1196  CB  LYS B 149       6.230   7.078  26.144  1.00 66.82           C  
ATOM   1197  CG  LYS B 149       5.580   5.710  26.293  1.00 66.82           C  
ATOM   1198  CD  LYS B 149       4.746   5.624  27.565  1.00 66.82           C  
ATOM   1199  CE  LYS B 149       4.141   4.238  27.745  1.00 66.82           C  
ATOM   1200  NZ  LYS B 149       3.376   4.130  29.024  1.00 66.82           N  
ATOM   1201  N   GLY B 150       6.607   9.299  23.598  1.00 65.19           N  
ATOM   1202  CA  GLY B 150       6.670  10.702  23.222  1.00 65.19           C  
ATOM   1203  C   GLY B 150       7.580  10.963  22.036  1.00 65.19           C  
ATOM   1204  O   GLY B 150       7.518  12.030  21.422  1.00 65.19           O  
ATOM   1205  N   ALA B 151       8.511  10.023  21.828  1.00 76.69           N  
ATOM   1206  CA  ALA B 151       9.418  10.180  20.694  1.00 76.69           C  
ATOM   1207  C   ALA B 151       8.735   9.788  19.387  1.00 76.69           C  
ATOM   1208  O   ALA B 151       8.270   8.654  19.238  1.00 76.69           O  
ATOM   1209  CB  ALA B 151      10.680   9.345  20.903  1.00 76.69           C  
ATOM   1210  N   GLN B 152       8.588  10.801  18.470  1.00 76.63           N  
ATOM   1211  CA  GLN B 152       7.902  10.565  17.204  1.00 76.63           C  
ATOM   1212  C   GLN B 152       8.883  10.115  16.124  1.00 76.63           C  
ATOM   1213  O   GLN B 152      10.031  10.563  16.095  1.00 76.63           O  
ATOM   1214  CB  GLN B 152       7.164  11.825  16.749  1.00 76.63           C  
ATOM   1215  CG  GLN B 152       5.994  12.209  17.646  1.00 76.63           C  
ATOM   1216  CD  GLN B 152       5.283  13.464  17.177  1.00 76.63           C  
ATOM   1217  NE2 GLN B 152       4.235  13.855  17.895  1.00 76.63           N  
ATOM   1218  OE1 GLN B 152       5.672  14.078  16.178  1.00 76.63           O  
ATOM   1219  N   CYS B 153       8.353   9.156  15.383  1.00 82.07           N  
ATOM   1220  CA  CYS B 153       9.146   8.717  14.241  1.00 82.07           C  
ATOM   1221  C   CYS B 153       9.128   9.761  13.131  1.00 82.07           C  
ATOM   1222  O   CYS B 153       8.086  10.005  12.519  1.00 82.07           O  
ATOM   1223  CB  CYS B 153       8.623   7.383  13.707  1.00 82.07           C  
ATOM   1224  SG  CYS B 153       8.905   5.992  14.823  1.00 82.07           S  
ATOM   1225  N   LEU B 154      10.296  10.425  13.029  1.00 84.72           N  
ATOM   1226  CA  LEU B 154      10.476  11.462  12.021  1.00 84.72           C  
ATOM   1227  C   LEU B 154      11.665  11.143  11.119  1.00 84.72           C  
ATOM   1228  O   LEU B 154      12.458  10.249  11.423  1.00 84.72           O  
ATOM   1229  CB  LEU B 154      10.676  12.827  12.684  1.00 84.72           C  
ATOM   1230  CG  LEU B 154       9.495  13.369  13.491  1.00 84.72           C  
ATOM   1231  CD1 LEU B 154       9.926  14.579  14.312  1.00 84.72           C  
ATOM   1232  CD2 LEU B 154       8.336  13.728  12.567  1.00 84.72           C  
ATOM   1233  N   PRO B 155      11.766  11.822   9.992  1.00 84.23           N  
ATOM   1234  CA  PRO B 155      12.899  11.560   9.101  1.00 84.23           C  
ATOM   1235  C   PRO B 155      14.245  11.869   9.753  1.00 84.23           C  
ATOM   1236  O   PRO B 155      14.316  12.689  10.673  1.00 84.23           O  
ATOM   1237  CB  PRO B 155      12.639  12.492   7.916  1.00 84.23           C  
ATOM   1238  CG  PRO B 155      11.175  12.785   7.973  1.00 84.23           C  
ATOM   1239  CD  PRO B 155      10.733  12.729   9.407  1.00 84.23           C  
ATOM   1240  N   PHE B 156      15.237  11.171   9.352  1.00 91.17           N  
ATOM   1241  CA  PHE B 156      16.577  11.303   9.912  1.00 91.17           C  
ATOM   1242  C   PHE B 156      17.032  12.758   9.888  1.00 91.17           C  
ATOM   1243  O   PHE B 156      17.745  13.206  10.788  1.00 91.17           O  
ATOM   1244  CB  PHE B 156      17.572  10.430   9.141  1.00 91.17           C  
ATOM   1245  CG  PHE B 156      17.870   9.115   9.810  1.00 91.17           C  
ATOM   1246  CD1 PHE B 156      19.131   8.855  10.330  1.00 91.17           C  
ATOM   1247  CD2 PHE B 156      16.888   8.140   9.917  1.00 91.17           C  
ATOM   1248  CE1 PHE B 156      19.410   7.639  10.950  1.00 91.17           C  
ATOM   1249  CE2 PHE B 156      17.158   6.922  10.534  1.00 91.17           C  
ATOM   1250  CZ  PHE B 156      18.420   6.673  11.049  1.00 91.17           C  
ATOM   1251  N   SER B 157      16.576  13.521   8.885  1.00 88.24           N  
ATOM   1252  CA  SER B 157      17.012  14.906   8.743  1.00 88.24           C  
ATOM   1253  C   SER B 157      16.499  15.768   9.892  1.00 88.24           C  
ATOM   1254  O   SER B 157      17.099  16.793  10.222  1.00 88.24           O  
ATOM   1255  CB  SER B 157      16.534  15.484   7.409  1.00 88.24           C  
ATOM   1256  OG  SER B 157      15.130  15.342   7.274  1.00 88.24           O  
ATOM   1257  N   HIS B 158      15.480  15.378  10.504  1.00 83.87           N  
ATOM   1258  CA  HIS B 158      14.942  16.122  11.637  1.00 83.87           C  
ATOM   1259  C   HIS B 158      15.811  15.940  12.877  1.00 83.87           C  
ATOM   1260  O   HIS B 158      16.140  16.914  13.558  1.00 83.87           O  
ATOM   1261  CB  HIS B 158      13.507  15.683  11.933  1.00 83.87           C  
ATOM   1262  CG  HIS B 158      12.883  16.409  13.083  1.00 83.87           C  
ATOM   1263  CD2 HIS B 158      12.679  16.030  14.366  1.00 83.87           C  
ATOM   1264  ND1 HIS B 158      12.381  17.686  12.972  1.00 83.87           N  
ATOM   1265  CE1 HIS B 158      11.893  18.065  14.142  1.00 83.87           C  
ATOM   1266  NE2 HIS B 158      12.062  17.077  15.005  1.00 83.87           N  
ATOM   1267  N   TYR B 159      16.269  14.747  13.190  1.00 88.50           N  
ATOM   1268  CA  TYR B 159      17.066  14.456  14.377  1.00 88.50           C  
ATOM   1269  C   TYR B 159      18.550  14.673  14.105  1.00 88.50           C  
ATOM   1270  O   TYR B 159      19.314  14.995  15.018  1.00 88.50           O  
ATOM   1271  CB  TYR B 159      16.826  13.017  14.846  1.00 88.50           C  
ATOM   1272  CG  TYR B 159      15.489  12.811  15.514  1.00 88.50           C  
ATOM   1273  CD1 TYR B 159      15.279  13.209  16.834  1.00 88.50           C  
ATOM   1274  CD2 TYR B 159      14.433  12.220  14.830  1.00 88.50           C  
ATOM   1275  CE1 TYR B 159      14.049  13.019  17.454  1.00 88.50           C  
ATOM   1276  CE2 TYR B 159      13.199  12.025  15.440  1.00 88.50           C  
ATOM   1277  CZ  TYR B 159      13.016  12.428  16.751  1.00 88.50           C  
ATOM   1278  OH  TYR B 159      11.796  12.239  17.361  1.00 88.50           O  
ATOM   1279  N   PHE B 160      18.936  14.504  12.777  1.00 93.09           N  
ATOM   1280  CA  PHE B 160      20.298  14.731  12.311  1.00 93.09           C  
ATOM   1281  C   PHE B 160      20.314  15.707  11.140  1.00 93.09           C  
ATOM   1282  O   PHE B 160      20.380  15.292   9.981  1.00 93.09           O  
ATOM   1283  CB  PHE B 160      20.955  13.409  11.901  1.00 93.09           C  
ATOM   1284  CG  PHE B 160      20.815  12.318  12.928  1.00 93.09           C  
ATOM   1285  CD1 PHE B 160      21.507  12.382  14.131  1.00 93.09           C  
ATOM   1286  CD2 PHE B 160      19.988  11.227  12.690  1.00 93.09           C  
ATOM   1287  CE1 PHE B 160      21.379  11.373  15.083  1.00 93.09           C  
ATOM   1288  CE2 PHE B 160      19.855  10.215  13.637  1.00 93.09           C  
ATOM   1289  CZ  PHE B 160      20.552  10.289  14.832  1.00 93.09           C  
ATOM   1290  N   PRO B 161      20.338  16.930  11.424  1.00 90.45           N  
ATOM   1291  CA  PRO B 161      20.242  17.922  10.351  1.00 90.45           C  
ATOM   1292  C   PRO B 161      21.474  17.938   9.449  1.00 90.45           C  
ATOM   1293  O   PRO B 161      21.368  18.237   8.258  1.00 90.45           O  
ATOM   1294  CB  PRO B 161      20.101  19.247  11.105  1.00 90.45           C  
ATOM   1295  CG  PRO B 161      19.649  18.858  12.476  1.00 90.45           C  
ATOM   1296  CD  PRO B 161      20.148  17.472  12.768  1.00 90.45           C  
ATOM   1297  N   THR B 162      22.716  17.590  10.050  1.00 91.43           N  
ATOM   1298  CA  THR B 162      23.953  17.564   9.276  1.00 91.43           C  
ATOM   1299  C   THR B 162      24.636  16.204   9.392  1.00 91.43           C  
ATOM   1300  O   THR B 162      24.352  15.438  10.314  1.00 91.43           O  
ATOM   1301  CB  THR B 162      24.923  18.669   9.737  1.00 91.43           C  
ATOM   1302  CG2 THR B 162      24.259  20.040   9.682  1.00 91.43           C  
ATOM   1303  OG1 THR B 162      25.336  18.402  11.083  1.00 91.43           O  
ATOM   1304  N   PRO B 163      25.516  15.926   8.426  1.00 93.71           N  
ATOM   1305  CA  PRO B 163      26.263  14.670   8.521  1.00 93.71           C  
ATOM   1306  C   PRO B 163      27.082  14.566   9.805  1.00 93.71           C  
ATOM   1307  O   PRO B 163      27.233  13.475  10.359  1.00 93.71           O  
ATOM   1308  CB  PRO B 163      27.176  14.709   7.293  1.00 93.71           C  
ATOM   1309  CG  PRO B 163      26.483  15.619   6.331  1.00 93.71           C  
ATOM   1310  CD  PRO B 163      25.740  16.665   7.113  1.00 93.71           C  
ATOM   1311  N   ALA B 164      27.542  15.673  10.249  1.00 94.54           N  
ATOM   1312  CA  ALA B 164      28.321  15.688  11.484  1.00 94.54           C  
ATOM   1313  C   ALA B 164      27.457  15.294  12.680  1.00 94.54           C  
ATOM   1314  O   ALA B 164      27.917  14.587  13.579  1.00 94.54           O  
ATOM   1315  CB  ALA B 164      28.937  17.067  11.708  1.00 94.54           C  
ATOM   1316  N   ASP B 165      26.253  15.696  12.627  1.00 94.37           N  
ATOM   1317  CA  ASP B 165      25.338  15.354  13.712  1.00 94.37           C  
ATOM   1318  C   ASP B 165      25.088  13.848  13.763  1.00 94.37           C  
ATOM   1319  O   ASP B 165      25.025  13.260  14.845  1.00 94.37           O  
ATOM   1320  CB  ASP B 165      24.014  16.103  13.554  1.00 94.37           C  
ATOM   1321  CG  ASP B 165      24.135  17.589  13.842  1.00 94.37           C  
ATOM   1322  OD1 ASP B 165      24.816  17.967  14.819  1.00 94.37           O  
ATOM   1323  OD2 ASP B 165      23.540  18.389  13.087  1.00 94.37           O  
ATOM   1324  N   LEU B 166      24.947  13.229  12.619  1.00 96.01           N  
ATOM   1325  CA  LEU B 166      24.691  11.794  12.563  1.00 96.01           C  
ATOM   1326  C   LEU B 166      25.874  11.008  13.118  1.00 96.01           C  
ATOM   1327  O   LEU B 166      25.699  10.136  13.973  1.00 96.01           O  
ATOM   1328  CB  LEU B 166      24.404  11.357  11.124  1.00 96.01           C  
ATOM   1329  CG  LEU B 166      24.225   9.856  10.894  1.00 96.01           C  
ATOM   1330  CD1 LEU B 166      22.980   9.354  11.617  1.00 96.01           C  
ATOM   1331  CD2 LEU B 166      24.145   9.549   9.402  1.00 96.01           C  
ATOM   1332  N   CYS B 167      27.032  11.382  12.733  1.00 95.79           N  
ATOM   1333  CA  CYS B 167      28.227  10.651  13.138  1.00 95.79           C  
ATOM   1334  C   CYS B 167      28.520  10.864  14.619  1.00 95.79           C  
ATOM   1335  O   CYS B 167      28.877   9.920  15.327  1.00 95.79           O  
ATOM   1336  CB  CYS B 167      29.430  11.085  12.303  1.00 95.79           C  
ATOM   1337  SG  CYS B 167      29.452  10.384  10.638  1.00 95.79           S  
ATOM   1338  N   GLU B 168      28.285  12.054  15.095  1.00 94.37           N  
ATOM   1339  CA  GLU B 168      28.716  12.393  16.447  1.00 94.37           C  
ATOM   1340  C   GLU B 168      27.638  12.053  17.473  1.00 94.37           C  
ATOM   1341  O   GLU B 168      27.936  11.505  18.536  1.00 94.37           O  
ATOM   1342  CB  GLU B 168      29.080  13.877  16.539  1.00 94.37           C  
ATOM   1343  CG  GLU B 168      30.330  14.254  15.757  1.00 94.37           C  
ATOM   1344  CD  GLU B 168      30.650  15.738  15.816  1.00 94.37           C  
ATOM   1345  OE1 GLU B 168      31.644  16.170  15.190  1.00 94.37           O  
ATOM   1346  OE2 GLU B 168      29.901  16.476  16.495  1.00 94.37           O  
ATOM   1347  N   LYS B 169      26.406  12.271  17.115  1.00 91.88           N  
ATOM   1348  CA  LYS B 169      25.358  12.198  18.130  1.00 91.88           C  
ATOM   1349  C   LYS B 169      24.772  10.791  18.215  1.00 91.88           C  
ATOM   1350  O   LYS B 169      24.191  10.417  19.236  1.00 91.88           O  
ATOM   1351  CB  LYS B 169      24.251  13.210  17.832  1.00 91.88           C  
ATOM   1352  CG  LYS B 169      24.680  14.661  17.985  1.00 91.88           C  
ATOM   1353  CD  LYS B 169      23.514  15.616  17.766  1.00 91.88           C  
ATOM   1354  CE  LYS B 169      23.943  17.069  17.917  1.00 91.88           C  
ATOM   1355  NZ  LYS B 169      22.824  18.011  17.621  1.00 91.88           N  
ATOM   1356  N   THR B 170      24.819   9.965  17.186  1.00 90.92           N  
ATOM   1357  CA  THR B 170      24.158   8.666  17.121  1.00 90.92           C  
ATOM   1358  C   THR B 170      24.593   7.780  18.285  1.00 90.92           C  
ATOM   1359  O   THR B 170      23.755   7.201  18.977  1.00 90.92           O  
ATOM   1360  CB  THR B 170      24.457   7.953  15.789  1.00 90.92           C  
ATOM   1361  CG2 THR B 170      23.722   6.619  15.702  1.00 90.92           C  
ATOM   1362  OG1 THR B 170      24.039   8.789  14.702  1.00 90.92           O  
ATOM   1363  N   TRP B 171      25.935   7.691  18.566  1.00 89.95           N  
ATOM   1364  CA  TRP B 171      26.440   6.876  19.666  1.00 89.95           C  
ATOM   1365  C   TRP B 171      27.235   7.725  20.653  1.00 89.95           C  
ATOM   1366  O   TRP B 171      28.352   7.365  21.030  1.00 89.95           O  
ATOM   1367  CB  TRP B 171      27.314   5.736  19.135  1.00 89.95           C  
ATOM   1368  CG  TRP B 171      26.560   4.709  18.344  1.00 89.95           C  
ATOM   1369  CD1 TRP B 171      25.438   4.031  18.731  1.00 89.95           C  
ATOM   1370  CD2 TRP B 171      26.878   4.242  17.030  1.00 89.95           C  
ATOM   1371  CE2 TRP B 171      25.905   3.278  16.682  1.00 89.95           C  
ATOM   1372  CE3 TRP B 171      27.892   4.544  16.111  1.00 89.95           C  
ATOM   1373  NE1 TRP B 171      25.039   3.168  17.736  1.00 89.95           N  
ATOM   1374  CZ2 TRP B 171      25.917   2.615  15.452  1.00 89.95           C  
ATOM   1375  CZ3 TRP B 171      27.902   3.883  14.888  1.00 89.95           C  
ATOM   1376  CH2 TRP B 171      26.920   2.930  14.572  1.00 89.95           C  
ATOM   1377  N   SER B 172      26.671   8.862  21.053  1.00 86.22           N  
ATOM   1378  CA  SER B 172      27.174   9.758  22.090  1.00 86.22           C  
ATOM   1379  C   SER B 172      28.655  10.063  21.887  1.00 86.22           C  
ATOM   1380  O   SER B 172      29.469   9.836  22.783  1.00 86.22           O  
ATOM   1381  CB  SER B 172      26.956   9.148  23.476  1.00 86.22           C  
ATOM   1382  OG  SER B 172      25.573   9.011  23.753  1.00 86.22           O  
ATOM   1383  N   ASN B 173      29.114  10.478  20.737  1.00 90.40           N  
ATOM   1384  CA  ASN B 173      30.442  10.975  20.391  1.00 90.40           C  
ATOM   1385  C   ASN B 173      31.469   9.847  20.352  1.00 90.40           C  
ATOM   1386  O   ASN B 173      32.624  10.039  20.737  1.00 90.40           O  
ATOM   1387  CB  ASN B 173      30.882  12.060  21.377  1.00 90.40           C  
ATOM   1388  CG  ASN B 173      30.143  13.367  21.175  1.00 90.40           C  
ATOM   1389  ND2 ASN B 173      30.077  14.180  22.223  1.00 90.40           N  
ATOM   1390  OD1 ASN B 173      29.633  13.645  20.086  1.00 90.40           O  
ATOM   1391  N   SER B 174      30.967   8.631  20.000  1.00 90.20           N  
ATOM   1392  CA  SER B 174      31.920   7.571  19.685  1.00 90.20           C  
ATOM   1393  C   SER B 174      32.754   7.925  18.459  1.00 90.20           C  
ATOM   1394  O   SER B 174      33.965   7.691  18.436  1.00 90.20           O  
ATOM   1395  CB  SER B 174      31.192   6.248  19.452  1.00 90.20           C  
ATOM   1396  OG  SER B 174      30.582   5.792  20.647  1.00 90.20           O  
ATOM   1397  N   PHE B 175      32.061   8.574  17.559  1.00 95.05           N  
ATOM   1398  CA  PHE B 175      32.733   9.057  16.358  1.00 95.05           C  
ATOM   1399  C   PHE B 175      32.747  10.580  16.321  1.00 95.05           C  
ATOM   1400  O   PHE B 175      31.881  11.229  16.910  1.00 95.05           O  
ATOM   1401  CB  PHE B 175      32.052   8.507  15.101  1.00 95.05           C  
ATOM   1402  CG  PHE B 175      31.935   7.008  15.079  1.00 95.05           C  
ATOM   1403  CD1 PHE B 175      33.046   6.206  15.313  1.00 95.05           C  
ATOM   1404  CD2 PHE B 175      30.712   6.398  14.827  1.00 95.05           C  
ATOM   1405  CE1 PHE B 175      32.940   4.818  15.294  1.00 95.05           C  
ATOM   1406  CE2 PHE B 175      30.600   5.011  14.806  1.00 95.05           C  
ATOM   1407  CZ  PHE B 175      31.715   4.222  15.039  1.00 95.05           C  
ATOM   1408  N   LYS B 176      33.783  11.061  15.749  1.00 95.90           N  
ATOM   1409  CA  LYS B 176      33.930  12.485  15.465  1.00 95.90           C  
ATOM   1410  C   LYS B 176      34.048  12.737  13.964  1.00 95.90           C  
ATOM   1411  O   LYS B 176      34.742  12.002  13.259  1.00 95.90           O  
ATOM   1412  CB  LYS B 176      35.151  13.054  16.189  1.00 95.90           C  
ATOM   1413  CG  LYS B 176      35.300  14.563  16.062  1.00 95.90           C  
ATOM   1414  CD  LYS B 176      36.506  15.073  16.839  1.00 95.90           C  
ATOM   1415  CE  LYS B 176      36.671  16.580  16.690  1.00 95.90           C  
ATOM   1416  NZ  LYS B 176      37.808  17.096  17.511  1.00 95.90           N  
ATOM   1417  N   ALA B 177      33.285  13.710  13.503  1.00 95.85           N  
ATOM   1418  CA  ALA B 177      33.338  14.044  12.082  1.00 95.85           C  
ATOM   1419  C   ALA B 177      34.590  14.852  11.755  1.00 95.85           C  
ATOM   1420  O   ALA B 177      34.663  16.046  12.053  1.00 95.85           O  
ATOM   1421  CB  ALA B 177      32.088  14.818  11.671  1.00 95.85           C  
ATOM   1422  N   SER B 178      35.554  14.248  11.120  1.00 95.35           N  
ATOM   1423  CA  SER B 178      36.806  14.906  10.759  1.00 95.35           C  
ATOM   1424  C   SER B 178      36.647  15.740   9.492  1.00 95.35           C  
ATOM   1425  O   SER B 178      35.934  15.344   8.567  1.00 95.35           O  
ATOM   1426  CB  SER B 178      37.917  13.874  10.565  1.00 95.35           C  
ATOM   1427  OG  SER B 178      39.115  14.499  10.138  1.00 95.35           O  
ATOM   1428  N   PRO B 179      37.277  16.859   9.452  1.00 94.14           N  
ATOM   1429  CA  PRO B 179      37.249  17.648   8.218  1.00 94.14           C  
ATOM   1430  C   PRO B 179      38.164  17.080   7.135  1.00 94.14           C  
ATOM   1431  O   PRO B 179      38.100  17.511   5.980  1.00 94.14           O  
ATOM   1432  CB  PRO B 179      37.729  19.028   8.671  1.00 94.14           C  
ATOM   1433  CG  PRO B 179      38.618  18.759   9.842  1.00 94.14           C  
ATOM   1434  CD  PRO B 179      38.120  17.529  10.545  1.00 94.14           C  
ATOM   1435  N   GLU B 180      38.924  16.036   7.515  1.00 94.89           N  
ATOM   1436  CA  GLU B 180      39.860  15.438   6.568  1.00 94.89           C  
ATOM   1437  C   GLU B 180      39.157  14.437   5.656  1.00 94.89           C  
ATOM   1438  O   GLU B 180      38.173  13.811   6.053  1.00 94.89           O  
ATOM   1439  CB  GLU B 180      41.013  14.755   7.310  1.00 94.89           C  
ATOM   1440  CG  GLU B 180      41.780  15.684   8.240  1.00 94.89           C  
ATOM   1441  CD  GLU B 180      42.613  16.719   7.502  1.00 94.89           C  
ATOM   1442  OE1 GLU B 180      42.893  17.795   8.077  1.00 94.89           O  
ATOM   1443  OE2 GLU B 180      42.988  16.452   6.338  1.00 94.89           O  
ATOM   1444  N   ARG B 181      39.608  14.316   4.368  1.00 93.03           N  
ATOM   1445  CA  ARG B 181      39.020  13.417   3.379  1.00 93.03           C  
ATOM   1446  C   ARG B 181      39.742  12.075   3.363  1.00 93.03           C  
ATOM   1447  O   ARG B 181      40.796  11.922   3.985  1.00 93.03           O  
ATOM   1448  CB  ARG B 181      39.060  14.051   1.987  1.00 93.03           C  
ATOM   1449  CG  ARG B 181      38.270  15.344   1.876  1.00 93.03           C  
ATOM   1450  CD  ARG B 181      38.093  15.774   0.426  1.00 93.03           C  
ATOM   1451  NE  ARG B 181      36.708  16.131   0.133  1.00 93.03           N  
ATOM   1452  CZ  ARG B 181      36.288  16.667  -1.008  1.00 93.03           C  
ATOM   1453  NH1 ARG B 181      37.142  16.921  -1.994  1.00 93.03           N  
ATOM   1454  NH2 ARG B 181      35.004  16.954  -1.168  1.00 93.03           N  
ATOM   1455  N   ARG B 182      39.152  11.205   2.657  1.00 93.61           N  
ATOM   1456  CA  ARG B 182      39.757   9.882   2.533  1.00 93.61           C  
ATOM   1457  C   ARG B 182      41.135   9.970   1.886  1.00 93.61           C  
ATOM   1458  O   ARG B 182      41.347  10.763   0.967  1.00 93.61           O  
ATOM   1459  CB  ARG B 182      38.854   8.952   1.719  1.00 93.61           C  
ATOM   1460  CG  ARG B 182      37.623   8.476   2.473  1.00 93.61           C  
ATOM   1461  CD  ARG B 182      36.803   7.493   1.649  1.00 93.61           C  
ATOM   1462  NE  ARG B 182      35.540   7.162   2.303  1.00 93.61           N  
ATOM   1463  CZ  ARG B 182      34.548   6.483   1.737  1.00 93.61           C  
ATOM   1464  NH1 ARG B 182      34.652   6.045   0.487  1.00 93.61           N  
ATOM   1465  NH2 ARG B 182      33.441   6.237   2.424  1.00 93.61           N  
ATOM   1466  N   ASN B 183      42.135   9.253   2.287  1.00 88.67           N  
ATOM   1467  CA  ASN B 183      43.503   9.156   1.788  1.00 88.67           C  
ATOM   1468  C   ASN B 183      44.369  10.303   2.301  1.00 88.67           C  
ATOM   1469  O   ASN B 183      45.507  10.472   1.862  1.00 88.67           O  
ATOM   1470  CB  ASN B 183      43.515   9.126   0.259  1.00 88.67           C  
ATOM   1471  CG  ASN B 183      42.760   7.939  -0.307  1.00 88.67           C  
ATOM   1472  ND2 ASN B 183      42.191   8.110  -1.495  1.00 88.67           N  
ATOM   1473  OD1 ASN B 183      42.687   6.878   0.318  1.00 88.67           O  
ATOM   1474  N   SER B 184      43.937  11.118   3.220  1.00 92.58           N  
ATOM   1475  CA  SER B 184      44.750  12.148   3.860  1.00 92.58           C  
ATOM   1476  C   SER B 184      45.658  11.550   4.930  1.00 92.58           C  
ATOM   1477  O   SER B 184      46.659  12.158   5.313  1.00 92.58           O  
ATOM   1478  CB  SER B 184      43.858  13.224   4.481  1.00 92.58           C  
ATOM   1479  OG  SER B 184      43.103  12.694   5.557  1.00 92.58           O  
ATOM   1480  N   GLY B 185      45.317  10.422   5.354  1.00 92.72           N  
ATOM   1481  CA  GLY B 185      46.092   9.755   6.388  1.00 92.72           C  
ATOM   1482  C   GLY B 185      45.824  10.297   7.779  1.00 92.72           C  
ATOM   1483  O   GLY B 185      46.565  10.004   8.719  1.00 92.72           O  
ATOM   1484  N   ARG B 186      44.828  11.085   8.003  1.00 94.90           N  
ATOM   1485  CA  ARG B 186      44.546  11.700   9.297  1.00 94.90           C  
ATOM   1486  C   ARG B 186      43.136  11.363   9.767  1.00 94.90           C  
ATOM   1487  O   ARG B 186      42.653  11.927  10.752  1.00 94.90           O  
ATOM   1488  CB  ARG B 186      44.726  13.217   9.221  1.00 94.90           C  
ATOM   1489  CG  ARG B 186      46.161  13.657   8.978  1.00 94.90           C  
ATOM   1490  CD  ARG B 186      46.303  15.172   9.030  1.00 94.90           C  
ATOM   1491  NE  ARG B 186      47.656  15.599   8.684  1.00 94.90           N  
ATOM   1492  CZ  ARG B 186      48.148  16.814   8.907  1.00 94.90           C  
ATOM   1493  NH1 ARG B 186      47.403  17.752   9.481  1.00 94.90           N  
ATOM   1494  NH2 ARG B 186      49.394  17.095   8.552  1.00 94.90           N  
ATOM   1495  N   CYS B 187      42.486  10.542   9.036  1.00 97.06           N  
ATOM   1496  CA  CYS B 187      41.148  10.094   9.405  1.00 97.06           C  
ATOM   1497  C   CYS B 187      40.972   8.608   9.118  1.00 97.06           C  
ATOM   1498  O   CYS B 187      41.729   8.029   8.337  1.00 97.06           O  
ATOM   1499  CB  CYS B 187      40.087  10.897   8.654  1.00 97.06           C  
ATOM   1500  SG  CYS B 187      40.164  10.705   6.859  1.00 97.06           S  
ATOM   1501  N   LEU B 188      40.040   8.080   9.883  1.00 97.24           N  
ATOM   1502  CA  LEU B 188      39.789   6.653   9.723  1.00 97.24           C  
ATOM   1503  C   LEU B 188      38.591   6.411   8.810  1.00 97.24           C  
ATOM   1504  O   LEU B 188      37.630   7.183   8.822  1.00 97.24           O  
ATOM   1505  CB  LEU B 188      39.550   5.993  11.083  1.00 97.24           C  
ATOM   1506  CG  LEU B 188      40.770   5.859  11.995  1.00 97.24           C  
ATOM   1507  CD1 LEU B 188      40.808   7.005  13.000  1.00 97.24           C  
ATOM   1508  CD2 LEU B 188      40.757   4.514  12.713  1.00 97.24           C  
ATOM   1509  N   GLN B 189      38.654   5.365   7.981  1.00 97.13           N  
ATOM   1510  CA  GLN B 189      37.543   4.946   7.132  1.00 97.13           C  
ATOM   1511  C   GLN B 189      36.684   3.895   7.829  1.00 97.13           C  
ATOM   1512  O   GLN B 189      37.198   2.885   8.313  1.00 97.13           O  
ATOM   1513  CB  GLN B 189      38.062   4.401   5.800  1.00 97.13           C  
ATOM   1514  CG  GLN B 189      38.884   5.404   5.003  1.00 97.13           C  
ATOM   1515  CD  GLN B 189      39.313   4.869   3.649  1.00 97.13           C  
ATOM   1516  NE2 GLN B 189      40.354   5.465   3.079  1.00 97.13           N  
ATOM   1517  OE1 GLN B 189      38.713   3.927   3.122  1.00 97.13           O  
ATOM   1518  N   LYS B 190      35.402   4.115   7.817  1.00 96.17           N  
ATOM   1519  CA  LYS B 190      34.483   3.188   8.474  1.00 96.17           C  
ATOM   1520  C   LYS B 190      34.423   1.856   7.733  1.00 96.17           C  
ATOM   1521  O   LYS B 190      34.174   0.812   8.339  1.00 96.17           O  
ATOM   1522  CB  LYS B 190      33.084   3.798   8.570  1.00 96.17           C  
ATOM   1523  CG  LYS B 190      32.293   3.741   7.271  1.00 96.17           C  
ATOM   1524  CD  LYS B 190      30.900   4.336   7.438  1.00 96.17           C  
ATOM   1525  CE  LYS B 190      30.500   5.172   6.230  1.00 96.17           C  
ATOM   1526  NZ  LYS B 190      30.062   4.318   5.085  1.00 96.17           N  
ATOM   1527  N   TRP B 191      34.622   1.856   6.466  1.00 96.68           N  
ATOM   1528  CA  TRP B 191      34.610   0.655   5.638  1.00 96.68           C  
ATOM   1529  C   TRP B 191      35.552   0.806   4.447  1.00 96.68           C  
ATOM   1530  O   TRP B 191      35.804   1.921   3.984  1.00 96.68           O  
ATOM   1531  CB  TRP B 191      33.192   0.354   5.147  1.00 96.68           C  
ATOM   1532  CG  TRP B 191      33.008  -1.045   4.639  1.00 96.68           C  
ATOM   1533  CD1 TRP B 191      32.697  -2.155   5.375  1.00 96.68           C  
ATOM   1534  CD2 TRP B 191      33.128  -1.483   3.282  1.00 96.68           C  
ATOM   1535  CE2 TRP B 191      32.876  -2.873   3.268  1.00 96.68           C  
ATOM   1536  CE3 TRP B 191      33.423  -0.835   2.075  1.00 96.68           C  
ATOM   1537  NE1 TRP B 191      32.616  -3.258   4.556  1.00 96.68           N  
ATOM   1538  CZ2 TRP B 191      32.910  -3.627   2.092  1.00 96.68           C  
ATOM   1539  CZ3 TRP B 191      33.458  -1.587   0.906  1.00 96.68           C  
ATOM   1540  CH2 TRP B 191      33.203  -2.968   0.926  1.00 96.68           C  
ATOM   1541  N   PHE B 192      36.181  -0.271   3.968  1.00 95.55           N  
ATOM   1542  CA  PHE B 192      37.098  -0.288   2.834  1.00 95.55           C  
ATOM   1543  C   PHE B 192      37.004  -1.610   2.082  1.00 95.55           C  
ATOM   1544  O   PHE B 192      36.494  -2.599   2.613  1.00 95.55           O  
ATOM   1545  CB  PHE B 192      38.538  -0.053   3.303  1.00 95.55           C  
ATOM   1546  CG  PHE B 192      39.004  -1.031   4.348  1.00 95.55           C  
ATOM   1547  CD1 PHE B 192      38.742  -0.809   5.695  1.00 95.55           C  
ATOM   1548  CD2 PHE B 192      39.705  -2.173   3.983  1.00 95.55           C  
ATOM   1549  CE1 PHE B 192      39.172  -1.712   6.663  1.00 95.55           C  
ATOM   1550  CE2 PHE B 192      40.137  -3.081   4.945  1.00 95.55           C  
ATOM   1551  CZ  PHE B 192      39.871  -2.847   6.284  1.00 95.55           C  
ATOM   1552  N   GLU B 193      37.416  -1.574   0.836  1.00 92.10           N  
ATOM   1553  CA  GLU B 193      37.382  -2.792   0.030  1.00 92.10           C  
ATOM   1554  C   GLU B 193      38.420  -3.801   0.513  1.00 92.10           C  
ATOM   1555  O   GLU B 193      39.595  -3.463   0.673  1.00 92.10           O  
ATOM   1556  CB  GLU B 193      37.613  -2.466  -1.447  1.00 92.10           C  
ATOM   1557  CG  GLU B 193      36.453  -1.731  -2.103  1.00 92.10           C  
ATOM   1558  CD  GLU B 193      35.214  -2.595  -2.275  1.00 92.10           C  
ATOM   1559  OE1 GLU B 193      34.169  -2.074  -2.724  1.00 92.10           O  
ATOM   1560  OE2 GLU B 193      35.291  -3.804  -1.958  1.00 92.10           O  
ATOM   1561  N   PRO B 194      37.930  -5.006   0.755  1.00 89.46           N  
ATOM   1562  CA  PRO B 194      38.820  -6.031   1.305  1.00 89.46           C  
ATOM   1563  C   PRO B 194      40.076  -6.237   0.461  1.00 89.46           C  
ATOM   1564  O   PRO B 194      41.144  -6.541   1.000  1.00 89.46           O  
ATOM   1565  CB  PRO B 194      37.949  -7.290   1.306  1.00 89.46           C  
ATOM   1566  CG  PRO B 194      36.546  -6.784   1.215  1.00 89.46           C  
ATOM   1567  CD  PRO B 194      36.573  -5.411   0.607  1.00 89.46           C  
ATOM   1568  N   ALA B 195      40.019  -5.999  -0.841  1.00 87.89           N  
ATOM   1569  CA  ALA B 195      41.149  -6.246  -1.732  1.00 87.89           C  
ATOM   1570  C   ALA B 195      42.195  -5.140  -1.612  1.00 87.89           C  
ATOM   1571  O   ALA B 195      43.367  -5.347  -1.934  1.00 87.89           O  
ATOM   1572  CB  ALA B 195      40.672  -6.366  -3.178  1.00 87.89           C  
ATOM   1573  N   GLN B 196      42.027  -3.897  -1.121  1.00 87.88           N  
ATOM   1574  CA  GLN B 196      42.915  -2.740  -1.125  1.00 87.88           C  
ATOM   1575  C   GLN B 196      43.669  -2.621   0.196  1.00 87.88           C  
ATOM   1576  O   GLN B 196      44.404  -1.655   0.413  1.00 87.88           O  
ATOM   1577  CB  GLN B 196      42.127  -1.458  -1.396  1.00 87.88           C  
ATOM   1578  CG  GLN B 196      41.587  -1.356  -2.817  1.00 87.88           C  
ATOM   1579  CD  GLN B 196      40.879  -0.041  -3.083  1.00 87.88           C  
ATOM   1580  NE2 GLN B 196      40.370   0.122  -4.300  1.00 87.88           N  
ATOM   1581  OE1 GLN B 196      40.789   0.820  -2.203  1.00 87.88           O  
ATOM   1582  N   GLY B 197      43.823  -3.575   0.970  1.00 88.03           N  
ATOM   1583  CA  GLY B 197      44.508  -3.464   2.249  1.00 88.03           C  
ATOM   1584  C   GLY B 197      43.817  -2.522   3.217  1.00 88.03           C  
ATOM   1585  O   GLY B 197      42.978  -1.713   2.812  1.00 88.03           O  
ATOM   1586  N   ASN B 198      44.184  -2.451   4.542  1.00 94.57           N  
ATOM   1587  CA  ASN B 198      43.545  -1.655   5.584  1.00 94.57           C  
ATOM   1588  C   ASN B 198      44.185  -0.274   5.706  1.00 94.57           C  
ATOM   1589  O   ASN B 198      45.321  -0.150   6.165  1.00 94.57           O  
ATOM   1590  CB  ASN B 198      43.599  -2.385   6.927  1.00 94.57           C  
ATOM   1591  CG  ASN B 198      42.732  -1.730   7.984  1.00 94.57           C  
ATOM   1592  ND2 ASN B 198      42.356  -2.496   9.001  1.00 94.57           N  
ATOM   1593  OD1 ASN B 198      42.401  -0.545   7.886  1.00 94.57           O  
ATOM   1594  N   PRO B 199      43.579   0.773   5.289  1.00 95.19           N  
ATOM   1595  CA  PRO B 199      44.150   2.122   5.322  1.00 95.19           C  
ATOM   1596  C   PRO B 199      44.213   2.702   6.733  1.00 95.19           C  
ATOM   1597  O   PRO B 199      44.868   3.724   6.955  1.00 95.19           O  
ATOM   1598  CB  PRO B 199      43.195   2.931   4.441  1.00 95.19           C  
ATOM   1599  CG  PRO B 199      41.878   2.236   4.568  1.00 95.19           C  
ATOM   1600  CD  PRO B 199      42.128   0.765   4.736  1.00 95.19           C  
ATOM   1601  N   ASN B 200      43.606   2.084   7.709  1.00 96.75           N  
ATOM   1602  CA  ASN B 200      43.486   2.647   9.050  1.00 96.75           C  
ATOM   1603  C   ASN B 200      44.705   2.319   9.907  1.00 96.75           C  
ATOM   1604  O   ASN B 200      44.906   2.919  10.964  1.00 96.75           O  
ATOM   1605  CB  ASN B 200      42.209   2.147   9.730  1.00 96.75           C  
ATOM   1606  CG  ASN B 200      40.951   2.632   9.037  1.00 96.75           C  
ATOM   1607  ND2 ASN B 200      39.855   1.904   9.219  1.00 96.75           N  
ATOM   1608  OD1 ASN B 200      40.963   3.652   8.341  1.00 96.75           O  
ATOM   1609  N   VAL B 201      45.566   1.431   9.394  1.00 95.63           N  
ATOM   1610  CA  VAL B 201      46.752   1.046  10.153  1.00 95.63           C  
ATOM   1611  C   VAL B 201      47.705   2.235  10.259  1.00 95.63           C  
ATOM   1612  O   VAL B 201      48.173   2.568  11.351  1.00 95.63           O  
ATOM   1613  CB  VAL B 201      47.473  -0.159   9.509  1.00 95.63           C  
ATOM   1614  CG1 VAL B 201      48.779  -0.460  10.240  1.00 95.63           C  
ATOM   1615  CG2 VAL B 201      46.563  -1.385   9.509  1.00 95.63           C  
ATOM   1616  N   ALA B 202      47.907   2.914   9.181  1.00 93.94           N  
ATOM   1617  CA  ALA B 202      48.816   4.058   9.156  1.00 93.94           C  
ATOM   1618  C   ALA B 202      48.260   5.219   9.976  1.00 93.94           C  
ATOM   1619  O   ALA B 202      49.015   5.947  10.623  1.00 93.94           O  
ATOM   1620  CB  ALA B 202      49.072   4.503   7.718  1.00 93.94           C  
ATOM   1621  N   VAL B 203      46.959   5.358   9.992  1.00 95.73           N  
ATOM   1622  CA  VAL B 203      46.327   6.458  10.713  1.00 95.73           C  
ATOM   1623  C   VAL B 203      46.427   6.215  12.218  1.00 95.73           C  
ATOM   1624  O   VAL B 203      46.732   7.133  12.982  1.00 95.73           O  
ATOM   1625  CB  VAL B 203      44.848   6.633  10.299  1.00 95.73           C  
ATOM   1626  CG1 VAL B 203      44.195   7.762  11.094  1.00 95.73           C  
ATOM   1627  CG2 VAL B 203      44.743   6.902   8.799  1.00 95.73           C  
ATOM   1628  N   ALA B 204      46.146   5.041  12.636  1.00 95.61           N  
ATOM   1629  CA  ALA B 204      46.274   4.700  14.051  1.00 95.61           C  
ATOM   1630  C   ALA B 204      47.699   4.934  14.544  1.00 95.61           C  
ATOM   1631  O   ALA B 204      47.905   5.409  15.664  1.00 95.61           O  
ATOM   1632  CB  ALA B 204      45.864   3.248  14.287  1.00 95.61           C  
ATOM   1633  N   ARG B 205      48.765   4.667  13.769  1.00 94.03           N  
ATOM   1634  CA  ARG B 205      50.162   4.888  14.132  1.00 94.03           C  
ATOM   1635  C   ARG B 205      50.456   6.376  14.296  1.00 94.03           C  
ATOM   1636  O   ARG B 205      51.144   6.777  15.237  1.00 94.03           O  
ATOM   1637  CB  ARG B 205      51.093   4.283  13.080  1.00 94.03           C  
ATOM   1638  CG  ARG B 205      52.533   4.131  13.546  1.00 94.03           C  
ATOM   1639  CD  ARG B 205      53.410   3.504  12.472  1.00 94.03           C  
ATOM   1640  NE  ARG B 205      53.108   2.087  12.289  1.00 94.03           N  
ATOM   1641  CZ  ARG B 205      53.435   1.374  11.213  1.00 94.03           C  
ATOM   1642  NH1 ARG B 205      54.086   1.936  10.201  1.00 94.03           N  
ATOM   1643  NH2 ARG B 205      53.110   0.092  11.151  1.00 94.03           N  
ATOM   1644  N   LEU B 206      49.855   7.120  13.410  1.00 93.24           N  
ATOM   1645  CA  LEU B 206      50.057   8.564  13.467  1.00 93.24           C  
ATOM   1646  C   LEU B 206      49.490   9.142  14.759  1.00 93.24           C  
ATOM   1647  O   LEU B 206      50.142   9.953  15.420  1.00 93.24           O  
ATOM   1648  CB  LEU B 206      49.408   9.244  12.260  1.00 93.24           C  
ATOM   1649  CG  LEU B 206      49.486  10.771  12.219  1.00 93.24           C  
ATOM   1650  CD1 LEU B 206      50.925  11.221  11.986  1.00 93.24           C  
ATOM   1651  CD2 LEU B 206      48.565  11.325  11.137  1.00 93.24           C  
ATOM   1652  N   PHE B 207      48.355   8.721  15.153  1.00 93.78           N  
ATOM   1653  CA  PHE B 207      47.703   9.283  16.331  1.00 93.78           C  
ATOM   1654  C   PHE B 207      48.268   8.667  17.606  1.00 93.78           C  
ATOM   1655  O   PHE B 207      48.109   9.225  18.693  1.00 93.78           O  
ATOM   1656  CB  PHE B 207      46.188   9.061  16.267  1.00 93.78           C  
ATOM   1657  CG  PHE B 207      45.465  10.066  15.413  1.00 93.78           C  
ATOM   1658  CD1 PHE B 207      45.006  11.260  15.958  1.00 93.78           C  
ATOM   1659  CD2 PHE B 207      45.241   9.818  14.065  1.00 93.78           C  
ATOM   1660  CE1 PHE B 207      44.336  12.193  15.170  1.00 93.78           C  
ATOM   1661  CE2 PHE B 207      44.571  10.745  13.272  1.00 93.78           C  
ATOM   1662  CZ  PHE B 207      44.119  11.931  13.826  1.00 93.78           C  
ATOM   1663  N   ALA B 208      48.887   7.557  17.485  1.00 91.97           N  
ATOM   1664  CA  ALA B 208      49.541   6.945  18.639  1.00 91.97           C  
ATOM   1665  C   ALA B 208      50.901   7.584  18.902  1.00 91.97           C  
ATOM   1666  O   ALA B 208      51.421   7.516  20.018  1.00 91.97           O  
ATOM   1667  CB  ALA B 208      49.694   5.441  18.427  1.00 91.97           C  
ATOM   1668  N   SER B 209      51.638   8.167  17.914  1.00 85.29           N  
ATOM   1669  CA  SER B 209      52.954   8.782  18.044  1.00 85.29           C  
ATOM   1670  C   SER B 209      52.853  10.188  18.625  1.00 85.29           C  
ATOM   1671  O   SER B 209      53.716  10.610  19.398  1.00 85.29           O  
ATOM   1672  CB  SER B 209      53.660   8.832  16.688  1.00 85.29           C  
ATOM   1673  OG  SER B 209      52.837   9.456  15.716  1.00 85.29           O  
TER   
ATOM   1674  N   PRO C   1     -16.769  52.006  57.726  1.00 71.05           N  
ATOM   1675  CA  PRO C   1     -16.716  51.690  56.296  1.00 71.05           C  
ATOM   1676  C   PRO C   1     -16.130  52.826  55.461  1.00 71.05           C  
ATOM   1677  O   PRO C   1     -16.330  54.000  55.782  1.00 71.05           O  
ATOM   1678  CB  PRO C   1     -18.185  51.447  55.936  1.00 71.05           C  
ATOM   1679  CG  PRO C   1     -18.949  51.857  57.152  1.00 71.05           C  
ATOM   1680  CD  PRO C   1     -17.970  52.216  58.233  1.00 71.05           C  
ATOM   1681  N   VAL C   2     -15.162  52.473  54.649  1.00 74.94           N  
ATOM   1682  CA  VAL C   2     -14.496  53.481  53.829  1.00 74.94           C  
ATOM   1683  C   VAL C   2     -15.540  54.358  53.142  1.00 74.94           C  
ATOM   1684  O   VAL C   2     -16.670  53.924  52.909  1.00 74.94           O  
ATOM   1685  CB  VAL C   2     -13.568  52.834  52.778  1.00 74.94           C  
ATOM   1686  CG1 VAL C   2     -12.243  52.413  53.413  1.00 74.94           C  
ATOM   1687  CG2 VAL C   2     -14.254  51.638  52.123  1.00 74.94           C  
ATOM   1688  N   LYS C   3     -15.342  55.713  53.137  1.00 69.22           N  
ATOM   1689  CA  LYS C   3     -16.338  56.664  52.652  1.00 69.22           C  
ATOM   1690  C   LYS C   3     -15.933  57.242  51.299  1.00 69.22           C  
ATOM   1691  O   LYS C   3     -14.783  57.107  50.880  1.00 69.22           O  
ATOM   1692  CB  LYS C   3     -16.544  57.792  53.664  1.00 69.22           C  
ATOM   1693  CG  LYS C   3     -17.127  57.333  54.992  1.00 69.22           C  
ATOM   1694  CD  LYS C   3     -17.480  58.515  55.885  1.00 69.22           C  
ATOM   1695  CE  LYS C   3     -18.070  58.058  57.213  1.00 69.22           C  
ATOM   1696  NZ  LYS C   3     -18.392  59.212  58.104  1.00 69.22           N  
ATOM   1697  N   GLY C   4     -16.995  57.692  50.361  1.00 65.22           N  
ATOM   1698  CA  GLY C   4     -16.861  58.451  49.127  1.00 65.22           C  
ATOM   1699  C   GLY C   4     -16.383  57.611  47.958  1.00 65.22           C  
ATOM   1700  O   GLY C   4     -16.962  56.565  47.662  1.00 65.22           O  
ATOM   1701  N   GLY C   5     -15.305  57.961  47.203  1.00 66.96           N  
ATOM   1702  CA  GLY C   5     -14.703  57.323  46.043  1.00 66.96           C  
ATOM   1703  C   GLY C   5     -14.120  55.956  46.350  1.00 66.96           C  
ATOM   1704  O   GLY C   5     -14.184  55.048  45.518  1.00 66.96           O  
ATOM   1705  N   THR C   6     -13.668  55.729  47.473  1.00 76.01           N  
ATOM   1706  CA  THR C   6     -13.101  54.455  47.901  1.00 76.01           C  
ATOM   1707  C   THR C   6     -14.197  53.406  48.069  1.00 76.01           C  
ATOM   1708  O   THR C   6     -13.947  52.209  47.914  1.00 76.01           O  
ATOM   1709  CB  THR C   6     -12.322  54.604  49.220  1.00 76.01           C  
ATOM   1710  CG2 THR C   6     -10.946  53.953  49.122  1.00 76.01           C  
ATOM   1711  OG1 THR C   6     -12.161  55.996  49.517  1.00 76.01           O  
ATOM   1712  N   LYS C   7     -15.420  53.933  48.358  1.00 77.64           N  
ATOM   1713  CA  LYS C   7     -16.539  52.999  48.447  1.00 77.64           C  
ATOM   1714  C   LYS C   7     -16.882  52.419  47.078  1.00 77.64           C  
ATOM   1715  O   LYS C   7     -17.209  51.236  46.963  1.00 77.64           O  
ATOM   1716  CB  LYS C   7     -17.767  53.687  49.046  1.00 77.64           C  
ATOM   1717  CG  LYS C   7     -18.907  52.738  49.383  1.00 77.64           C  
ATOM   1718  CD  LYS C   7     -20.072  53.471  50.035  1.00 77.64           C  
ATOM   1719  CE  LYS C   7     -21.231  52.530  50.332  1.00 77.64           C  
ATOM   1720  NZ  LYS C   7     -22.381  53.247  50.959  1.00 77.64           N  
ATOM   1721  N   CYS C   8     -16.706  53.173  46.052  1.00 74.80           N  
ATOM   1722  CA  CYS C   8     -16.929  52.700  44.690  1.00 74.80           C  
ATOM   1723  C   CYS C   8     -15.874  51.676  44.288  1.00 74.80           C  
ATOM   1724  O   CYS C   8     -16.193  50.662  43.664  1.00 74.80           O  
ATOM   1725  CB  CYS C   8     -16.916  53.870  43.707  1.00 74.80           C  
ATOM   1726  SG  CYS C   8     -17.330  53.403  42.012  1.00 74.80           S  
ATOM   1727  N   ILE C   9     -14.699  51.878  44.678  1.00 78.44           N  
ATOM   1728  CA  ILE C   9     -13.605  50.959  44.384  1.00 78.44           C  
ATOM   1729  C   ILE C   9     -13.819  49.646  45.132  1.00 78.44           C  
ATOM   1730  O   ILE C   9     -13.545  48.569  44.598  1.00 78.44           O  
ATOM   1731  CB  ILE C   9     -12.237  51.573  44.758  1.00 78.44           C  
ATOM   1732  CG1 ILE C   9     -11.896  52.734  43.817  1.00 78.44           C  
ATOM   1733  CG2 ILE C   9     -11.140  50.504  44.729  1.00 78.44           C  
ATOM   1734  CD1 ILE C   9     -10.614  53.470  44.180  1.00 78.44           C  
ATOM   1735  N   LYS C  10     -14.338  49.779  46.241  1.00 82.21           N  
ATOM   1736  CA  LYS C  10     -14.602  48.590  47.045  1.00 82.21           C  
ATOM   1737  C   LYS C  10     -15.651  47.700  46.384  1.00 82.21           C  
ATOM   1738  O   LYS C  10     -15.452  46.491  46.249  1.00 82.21           O  
ATOM   1739  CB  LYS C  10     -15.059  48.984  48.451  1.00 82.21           C  
ATOM   1740  CG  LYS C  10     -15.491  47.806  49.313  1.00 82.21           C  
ATOM   1741  CD  LYS C  10     -16.024  48.270  50.663  1.00 82.21           C  
ATOM   1742  CE  LYS C  10     -16.603  47.111  51.463  1.00 82.21           C  
ATOM   1743  NZ  LYS C  10     -17.015  47.535  52.835  1.00 82.21           N  
ATOM   1744  N   TYR C  11     -16.675  48.309  45.876  1.00 80.30           N  
ATOM   1745  CA  TYR C  11     -17.738  47.516  45.271  1.00 80.30           C  
ATOM   1746  C   TYR C  11     -17.328  47.012  43.893  1.00 80.30           C  
ATOM   1747  O   TYR C  11     -17.719  45.917  43.483  1.00 80.30           O  
ATOM   1748  CB  TYR C  11     -19.027  48.335  45.164  1.00 80.30           C  
ATOM   1749  CG  TYR C  11     -19.752  48.501  46.478  1.00 80.30           C  
ATOM   1750  CD1 TYR C  11     -19.944  47.418  47.332  1.00 80.30           C  
ATOM   1751  CD2 TYR C  11     -20.246  49.742  46.869  1.00 80.30           C  
ATOM   1752  CE1 TYR C  11     -20.613  47.566  48.543  1.00 80.30           C  
ATOM   1753  CE2 TYR C  11     -20.916  49.901  48.077  1.00 80.30           C  
ATOM   1754  CZ  TYR C  11     -21.094  48.809  48.907  1.00 80.30           C  
ATOM   1755  OH  TYR C  11     -21.756  48.961  50.104  1.00 80.30           O  
ATOM   1756  N   LEU C  12     -16.528  47.755  43.202  1.00 80.07           N  
ATOM   1757  CA  LEU C  12     -16.002  47.277  41.928  1.00 80.07           C  
ATOM   1758  C   LEU C  12     -15.085  46.076  42.134  1.00 80.07           C  
ATOM   1759  O   LEU C  12     -15.164  45.095  41.393  1.00 80.07           O  
ATOM   1760  CB  LEU C  12     -15.243  48.395  41.208  1.00 80.07           C  
ATOM   1761  CG  LEU C  12     -16.095  49.415  40.451  1.00 80.07           C  
ATOM   1762  CD1 LEU C  12     -15.251  50.621  40.055  1.00 80.07           C  
ATOM   1763  CD2 LEU C  12     -16.731  48.773  39.222  1.00 80.07           C  
ATOM   1764  N   LEU C  13     -14.245  46.155  43.118  1.00 86.31           N  
ATOM   1765  CA  LEU C  13     -13.355  45.042  43.430  1.00 86.31           C  
ATOM   1766  C   LEU C  13     -14.152  43.812  43.854  1.00 86.31           C  
ATOM   1767  O   LEU C  13     -13.801  42.686  43.495  1.00 86.31           O  
ATOM   1768  CB  LEU C  13     -12.374  45.435  44.537  1.00 86.31           C  
ATOM   1769  CG  LEU C  13     -10.985  45.888  44.082  1.00 86.31           C  
ATOM   1770  CD1 LEU C  13     -10.329  46.747  45.158  1.00 86.31           C  
ATOM   1771  CD2 LEU C  13     -10.113  44.683  43.746  1.00 86.31           C  
ATOM   1772  N   PHE C  14     -15.162  44.069  44.590  1.00 85.63           N  
ATOM   1773  CA  PHE C  14     -15.992  42.948  45.013  1.00 85.63           C  
ATOM   1774  C   PHE C  14     -16.722  42.335  43.824  1.00 85.63           C  
ATOM   1775  O   PHE C  14     -16.714  41.115  43.645  1.00 85.63           O  
ATOM   1776  CB  PHE C  14     -17.001  43.396  46.075  1.00 85.63           C  
ATOM   1777  CG  PHE C  14     -18.010  42.340  46.437  1.00 85.63           C  
ATOM   1778  CD1 PHE C  14     -19.309  42.402  45.945  1.00 85.63           C  
ATOM   1779  CD2 PHE C  14     -17.662  41.285  47.270  1.00 85.63           C  
ATOM   1780  CE1 PHE C  14     -20.245  41.426  46.278  1.00 85.63           C  
ATOM   1781  CE2 PHE C  14     -18.591  40.306  47.608  1.00 85.63           C  
ATOM   1782  CZ  PHE C  14     -19.883  40.379  47.111  1.00 85.63           C  
ATOM   1783  N   GLY C  15     -17.311  43.119  42.977  1.00 84.18           N  
ATOM   1784  CA  GLY C  15     -18.080  42.625  41.846  1.00 84.18           C  
ATOM   1785  C   GLY C  15     -17.239  41.859  40.842  1.00 84.18           C  
ATOM   1786  O   GLY C  15     -17.600  40.753  40.438  1.00 84.18           O  
ATOM   1787  N   PHE C  16     -16.169  42.404  40.413  1.00 84.66           N  
ATOM   1788  CA  PHE C  16     -15.314  41.776  39.414  1.00 84.66           C  
ATOM   1789  C   PHE C  16     -14.692  40.496  39.960  1.00 84.66           C  
ATOM   1790  O   PHE C  16     -14.658  39.474  39.273  1.00 84.66           O  
ATOM   1791  CB  PHE C  16     -14.215  42.743  38.960  1.00 84.66           C  
ATOM   1792  CG  PHE C  16     -14.678  43.758  37.951  1.00 84.66           C  
ATOM   1793  CD1 PHE C  16     -15.494  43.382  36.890  1.00 84.66           C  
ATOM   1794  CD2 PHE C  16     -14.298  45.089  38.062  1.00 84.66           C  
ATOM   1795  CE1 PHE C  16     -15.924  44.319  35.954  1.00 84.66           C  
ATOM   1796  CE2 PHE C  16     -14.723  46.031  37.130  1.00 84.66           C  
ATOM   1797  CZ  PHE C  16     -15.536  45.645  36.076  1.00 84.66           C  
ATOM   1798  N   ASN C  17     -14.253  40.525  41.188  1.00 84.37           N  
ATOM   1799  CA  ASN C  17     -13.594  39.350  41.748  1.00 84.37           C  
ATOM   1800  C   ASN C  17     -14.599  38.253  42.090  1.00 84.37           C  
ATOM   1801  O   ASN C  17     -14.263  37.068  42.063  1.00 84.37           O  
ATOM   1802  CB  ASN C  17     -12.782  39.730  42.988  1.00 84.37           C  
ATOM   1803  CG  ASN C  17     -11.485  40.436  42.642  1.00 84.37           C  
ATOM   1804  ND2 ASN C  17     -11.387  41.708  43.009  1.00 84.37           N  
ATOM   1805  OD1 ASN C  17     -10.581  39.843  42.048  1.00 84.37           O  
ATOM   1806  N   PHE C  18     -15.827  38.719  42.364  1.00 84.26           N  
ATOM   1807  CA  PHE C  18     -16.867  37.720  42.584  1.00 84.26           C  
ATOM   1808  C   PHE C  18     -17.145  36.939  41.305  1.00 84.26           C  
ATOM   1809  O   PHE C  18     -17.297  35.717  41.338  1.00 84.26           O  
ATOM   1810  CB  PHE C  18     -18.153  38.381  43.087  1.00 84.26           C  
ATOM   1811  CG  PHE C  18     -19.234  37.402  43.459  1.00 84.26           C  
ATOM   1812  CD1 PHE C  18     -20.333  37.210  42.631  1.00 84.26           C  
ATOM   1813  CD2 PHE C  18     -19.150  36.673  44.638  1.00 84.26           C  
ATOM   1814  CE1 PHE C  18     -21.334  36.304  42.972  1.00 84.26           C  
ATOM   1815  CE2 PHE C  18     -20.147  35.767  44.986  1.00 84.26           C  
ATOM   1816  CZ  PHE C  18     -21.239  35.585  44.153  1.00 84.26           C  
ATOM   1817  N   ILE C  19     -17.141  37.630  40.213  1.00 84.67           N  
ATOM   1818  CA  ILE C  19     -17.337  36.975  38.924  1.00 84.67           C  
ATOM   1819  C   ILE C  19     -16.139  36.081  38.612  1.00 84.67           C  
ATOM   1820  O   ILE C  19     -16.303  34.961  38.121  1.00 84.67           O  
ATOM   1821  CB  ILE C  19     -17.545  38.006  37.793  1.00 84.67           C  
ATOM   1822  CG1 ILE C  19     -18.831  38.805  38.029  1.00 84.67           C  
ATOM   1823  CG2 ILE C  19     -17.575  37.311  36.428  1.00 84.67           C  
ATOM   1824  CD1 ILE C  19     -19.029  39.962  37.058  1.00 84.67           C  
ATOM   1825  N   PHE C  20     -14.961  36.505  38.849  1.00 85.56           N  
ATOM   1826  CA  PHE C  20     -13.752  35.718  38.639  1.00 85.56           C  
ATOM   1827  C   PHE C  20     -13.747  34.484  39.533  1.00 85.56           C  
ATOM   1828  O   PHE C  20     -13.251  33.427  39.138  1.00 85.56           O  
ATOM   1829  CB  PHE C  20     -12.503  36.565  38.907  1.00 85.56           C  
ATOM   1830  CG  PHE C  20     -11.337  36.226  38.019  1.00 85.56           C  
ATOM   1831  CD1 PHE C  20     -10.338  35.366  38.458  1.00 85.56           C  
ATOM   1832  CD2 PHE C  20     -11.240  36.768  36.744  1.00 85.56           C  
ATOM   1833  CE1 PHE C  20      -9.257  35.050  37.637  1.00 85.56           C  
ATOM   1834  CE2 PHE C  20     -10.163  36.458  35.918  1.00 85.56           C  
ATOM   1835  CZ  PHE C  20      -9.173  35.599  36.368  1.00 85.56           C  
ATOM   1836  N   TRP C  21     -14.292  34.639  40.745  1.00 85.64           N  
ATOM   1837  CA  TRP C  21     -14.414  33.511  41.661  1.00 85.64           C  
ATOM   1838  C   TRP C  21     -15.364  32.456  41.105  1.00 85.64           C  
ATOM   1839  O   TRP C  21     -15.054  31.264  41.118  1.00 85.64           O  
ATOM   1840  CB  TRP C  21     -14.903  33.983  43.034  1.00 85.64           C  
ATOM   1841  CG  TRP C  21     -15.145  32.871  44.010  1.00 85.64           C  
ATOM   1842  CD1 TRP C  21     -14.201  32.126  44.660  1.00 85.64           C  
ATOM   1843  CD2 TRP C  21     -16.416  32.375  44.442  1.00 85.64           C  
ATOM   1844  CE2 TRP C  21     -16.167  31.328  45.356  1.00 85.64           C  
ATOM   1845  CE3 TRP C  21     -17.742  32.715  44.144  1.00 85.64           C  
ATOM   1846  NE1 TRP C  21     -14.809  31.196  45.472  1.00 85.64           N  
ATOM   1847  CZ2 TRP C  21     -17.197  30.618  45.976  1.00 85.64           C  
ATOM   1848  CZ3 TRP C  21     -18.767  32.007  44.763  1.00 85.64           C  
ATOM   1849  CH2 TRP C  21     -18.486  30.971  45.668  1.00 85.64           C  
ATOM   1850  N   LEU C  22     -16.435  32.881  40.468  1.00 84.12           N  
ATOM   1851  CA  LEU C  22     -17.390  31.959  39.864  1.00 84.12           C  
ATOM   1852  C   LEU C  22     -16.795  31.295  38.626  1.00 84.12           C  
ATOM   1853  O   LEU C  22     -17.013  30.104  38.390  1.00 84.12           O  
ATOM   1854  CB  LEU C  22     -18.682  32.690  39.492  1.00 84.12           C  
ATOM   1855  CG  LEU C  22     -19.587  33.099  40.655  1.00 84.12           C  
ATOM   1856  CD1 LEU C  22     -20.779  33.901  40.143  1.00 84.12           C  
ATOM   1857  CD2 LEU C  22     -20.056  31.870  41.426  1.00 84.12           C  
ATOM   1858  N   ALA C  23     -16.035  32.083  37.848  1.00 85.80           N  
ATOM   1859  CA  ALA C  23     -15.375  31.528  36.668  1.00 85.80           C  
ATOM   1860  C   ALA C  23     -14.335  30.484  37.063  1.00 85.80           C  
ATOM   1861  O   ALA C  23     -14.180  29.465  36.384  1.00 85.80           O  
ATOM   1862  CB  ALA C  23     -14.726  32.639  35.848  1.00 85.80           C  
ATOM   1863  N   GLY C  24     -13.701  30.773  38.128  1.00 84.30           N  
ATOM   1864  CA  GLY C  24     -12.754  29.795  38.640  1.00 84.30           C  
ATOM   1865  C   GLY C  24     -13.407  28.486  39.043  1.00 84.30           C  
ATOM   1866  O   GLY C  24     -12.881  27.409  38.752  1.00 84.30           O  
ATOM   1867  N   ILE C  25     -14.549  28.584  39.647  1.00 83.85           N  
ATOM   1868  CA  ILE C  25     -15.284  27.386  40.039  1.00 83.85           C  
ATOM   1869  C   ILE C  25     -15.732  26.626  38.793  1.00 83.85           C  
ATOM   1870  O   ILE C  25     -15.648  25.395  38.745  1.00 83.85           O  
ATOM   1871  CB  ILE C  25     -16.504  27.734  40.922  1.00 83.85           C  
ATOM   1872  CG1 ILE C  25     -16.044  28.341  42.252  1.00 83.85           C  
ATOM   1873  CG2 ILE C  25     -17.371  26.494  41.156  1.00 83.85           C  
ATOM   1874  CD1 ILE C  25     -17.180  28.873  43.115  1.00 83.85           C  
ATOM   1875  N   ALA C  26     -16.075  27.372  37.753  1.00 82.83           N  
ATOM   1876  CA  ALA C  26     -16.542  26.735  36.524  1.00 82.83           C  
ATOM   1877  C   ALA C  26     -15.408  25.986  35.830  1.00 82.83           C  
ATOM   1878  O   ALA C  26     -15.582  24.840  35.407  1.00 82.83           O  
ATOM   1879  CB  ALA C  26     -17.144  27.775  35.582  1.00 82.83           C  
ATOM   1880  N   VAL C  27     -14.252  26.571  35.695  1.00 84.16           N  
ATOM   1881  CA  VAL C  27     -13.103  25.949  35.046  1.00 84.16           C  
ATOM   1882  C   VAL C  27     -12.625  24.756  35.870  1.00 84.16           C  
ATOM   1883  O   VAL C  27     -12.268  23.713  35.317  1.00 84.16           O  
ATOM   1884  CB  VAL C  27     -11.948  26.957  34.847  1.00 84.16           C  
ATOM   1885  CG1 VAL C  27     -10.692  26.247  34.344  1.00 84.16           C  
ATOM   1886  CG2 VAL C  27     -12.365  28.062  33.880  1.00 84.16           C  
ATOM   1887  N   LEU C  28     -12.661  24.889  37.173  1.00 82.43           N  
ATOM   1888  CA  LEU C  28     -12.278  23.792  38.055  1.00 82.43           C  
ATOM   1889  C   LEU C  28     -13.255  22.627  37.928  1.00 82.43           C  
ATOM   1890  O   LEU C  28     -12.842  21.466  37.889  1.00 82.43           O  
ATOM   1891  CB  LEU C  28     -12.218  24.268  39.508  1.00 82.43           C  
ATOM   1892  CG  LEU C  28     -11.832  23.216  40.550  1.00 82.43           C  
ATOM   1893  CD1 LEU C  28     -10.415  22.712  40.295  1.00 82.43           C  
ATOM   1894  CD2 LEU C  28     -11.956  23.788  41.958  1.00 82.43           C  
ATOM   1895  N   ALA C  29     -14.511  22.955  37.799  1.00 81.65           N  
ATOM   1896  CA  ALA C  29     -15.528  21.914  37.670  1.00 81.65           C  
ATOM   1897  C   ALA C  29     -15.361  21.143  36.364  1.00 81.65           C  
ATOM   1898  O   ALA C  29     -15.460  19.914  36.344  1.00 81.65           O  
ATOM   1899  CB  ALA C  29     -16.925  22.523  37.749  1.00 81.65           C  
ATOM   1900  N   ILE C  30     -15.042  21.892  35.326  1.00 77.60           N  
ATOM   1901  CA  ILE C  30     -14.846  21.242  34.035  1.00 77.60           C  
ATOM   1902  C   ILE C  30     -13.585  20.382  34.076  1.00 77.60           C  
ATOM   1903  O   ILE C  30     -13.579  19.255  33.574  1.00 77.60           O  
ATOM   1904  CB  ILE C  30     -14.754  22.276  32.891  1.00 77.60           C  
ATOM   1905  CG1 ILE C  30     -16.077  23.037  32.749  1.00 77.60           C  
ATOM   1906  CG2 ILE C  30     -14.372  21.591  31.575  1.00 77.60           C  
ATOM   1907  CD1 ILE C  30     -16.020  24.199  31.766  1.00 77.60           C  
ATOM   1908  N   GLY C  31     -12.569  20.929  34.707  1.00 77.05           N  
ATOM   1909  CA  GLY C  31     -11.351  20.147  34.850  1.00 77.05           C  
ATOM   1910  C   GLY C  31     -11.548  18.879  35.660  1.00 77.05           C  
ATOM   1911  O   GLY C  31     -11.080  17.808  35.270  1.00 77.05           O  
ATOM   1912  N   LEU C  32     -12.257  19.005  36.719  1.00 77.34           N  
ATOM   1913  CA  LEU C  32     -12.503  17.845  37.569  1.00 77.34           C  
ATOM   1914  C   LEU C  32     -13.435  16.854  36.880  1.00 77.34           C  
ATOM   1915  O   LEU C  32     -13.282  15.640  37.034  1.00 77.34           O  
ATOM   1916  CB  LEU C  32     -13.101  18.279  38.909  1.00 77.34           C  
ATOM   1917  CG  LEU C  32     -12.144  18.957  39.890  1.00 77.34           C  
ATOM   1918  CD1 LEU C  32     -12.906  19.464  41.110  1.00 77.34           C  
ATOM   1919  CD2 LEU C  32     -11.035  17.997  40.308  1.00 77.34           C  
ATOM   1920  N   TRP C  33     -14.319  17.347  36.157  1.00 74.49           N  
ATOM   1921  CA  TRP C  33     -15.213  16.459  35.422  1.00 74.49           C  
ATOM   1922  C   TRP C  33     -14.445  15.656  34.377  1.00 74.49           C  
ATOM   1923  O   TRP C  33     -14.655  14.449  34.235  1.00 74.49           O  
ATOM   1924  CB  TRP C  33     -16.332  17.259  34.748  1.00 74.49           C  
ATOM   1925  CG  TRP C  33     -17.232  16.434  33.877  1.00 74.49           C  
ATOM   1926  CD1 TRP C  33     -18.187  15.546  34.287  1.00 74.49           C  
ATOM   1927  CD2 TRP C  33     -17.255  16.417  32.446  1.00 74.49           C  
ATOM   1928  CE2 TRP C  33     -18.251  15.495  32.055  1.00 74.49           C  
ATOM   1929  CE3 TRP C  33     -16.529  17.094  31.457  1.00 74.49           C  
ATOM   1930  NE1 TRP C  33     -18.804  14.979  33.196  1.00 74.49           N  
ATOM   1931  CZ2 TRP C  33     -18.540  15.233  30.714  1.00 74.49           C  
ATOM   1932  CZ3 TRP C  33     -16.819  16.831  30.123  1.00 74.49           C  
ATOM   1933  CH2 TRP C  33     -17.817  15.908  29.766  1.00 74.49           C  
ATOM   1934  N   LEU C  34     -13.616  16.327  33.642  1.00 71.77           N  
ATOM   1935  CA  LEU C  34     -12.810  15.627  32.649  1.00 71.77           C  
ATOM   1936  C   LEU C  34     -11.894  14.605  33.315  1.00 71.77           C  
ATOM   1937  O   LEU C  34     -11.593  13.561  32.731  1.00 71.77           O  
ATOM   1938  CB  LEU C  34     -11.977  16.622  31.837  1.00 71.77           C  
ATOM   1939  CG  LEU C  34     -12.740  17.474  30.821  1.00 71.77           C  
ATOM   1940  CD1 LEU C  34     -11.840  18.576  30.273  1.00 71.77           C  
ATOM   1941  CD2 LEU C  34     -13.278  16.604  29.691  1.00 71.77           C  
ATOM   1942  N   ARG C  35     -11.511  14.821  34.511  1.00 74.27           N  
ATOM   1943  CA  ARG C  35     -10.591  13.947  35.233  1.00 74.27           C  
ATOM   1944  C   ARG C  35     -11.324  12.741  35.812  1.00 74.27           C  
ATOM   1945  O   ARG C  35     -10.785  11.633  35.837  1.00 74.27           O  
ATOM   1946  CB  ARG C  35      -9.884  14.717  36.349  1.00 74.27           C  
ATOM   1947  CG  ARG C  35      -9.094  13.832  37.302  1.00 74.27           C  
ATOM   1948  CD  ARG C  35      -7.909  13.173  36.608  1.00 74.27           C  
ATOM   1949  NE  ARG C  35      -7.157  12.318  37.522  1.00 74.27           N  
ATOM   1950  CZ  ARG C  35      -7.356  11.011  37.672  1.00 74.27           C  
ATOM   1951  NH1 ARG C  35      -8.291  10.381  36.970  1.00 74.27           N  
ATOM   1952  NH2 ARG C  35      -6.615  10.328  38.533  1.00 74.27           N  
ATOM   1953  N   PHE C  36     -12.514  12.971  36.289  1.00 70.84           N  
ATOM   1954  CA  PHE C  36     -13.145  11.924  37.082  1.00 70.84           C  
ATOM   1955  C   PHE C  36     -14.333  11.324  36.339  1.00 70.84           C  
ATOM   1956  O   PHE C  36     -14.973  10.392  36.830  1.00 70.84           O  
ATOM   1957  CB  PHE C  36     -13.598  12.473  38.439  1.00 70.84           C  
ATOM   1958  CG  PHE C  36     -12.461  12.834  39.357  1.00 70.84           C  
ATOM   1959  CD1 PHE C  36     -11.693  11.844  39.957  1.00 70.84           C  
ATOM   1960  CD2 PHE C  36     -12.161  14.164  39.620  1.00 70.84           C  
ATOM   1961  CE1 PHE C  36     -10.641  12.175  40.808  1.00 70.84           C  
ATOM   1962  CE2 PHE C  36     -11.111  14.502  40.468  1.00 70.84           C  
ATOM   1963  CZ  PHE C  36     -10.353  13.506  41.063  1.00 70.84           C  
ATOM   1964  N   ASP C  37     -14.570  11.848  35.207  1.00 66.90           N  
ATOM   1965  CA  ASP C  37     -15.667  11.249  34.452  1.00 66.90           C  
ATOM   1966  C   ASP C  37     -15.398   9.772  34.172  1.00 66.90           C  
ATOM   1967  O   ASP C  37     -14.245   9.366  34.010  1.00 66.90           O  
ATOM   1968  CB  ASP C  37     -15.891  12.002  33.140  1.00 66.90           C  
ATOM   1969  CG  ASP C  37     -17.160  11.578  32.422  1.00 66.90           C  
ATOM   1970  OD1 ASP C  37     -17.072  10.975  31.331  1.00 66.90           O  
ATOM   1971  OD2 ASP C  37     -18.259  11.853  32.951  1.00 66.90           O  
ATOM   1972  N   SER C  38     -16.340   8.911  34.244  1.00 64.36           N  
ATOM   1973  CA  SER C  38     -16.210   7.464  34.100  1.00 64.36           C  
ATOM   1974  C   SER C  38     -15.550   7.099  32.774  1.00 64.36           C  
ATOM   1975  O   SER C  38     -14.801   6.122  32.696  1.00 64.36           O  
ATOM   1976  CB  SER C  38     -17.579   6.790  34.198  1.00 64.36           C  
ATOM   1977  OG  SER C  38     -18.425   7.211  33.142  1.00 64.36           O  
ATOM   1978  N   GLN C  39     -15.818   7.909  31.768  1.00 60.41           N  
ATOM   1979  CA  GLN C  39     -15.321   7.561  30.442  1.00 60.41           C  
ATOM   1980  C   GLN C  39     -13.861   7.971  30.276  1.00 60.41           C  
ATOM   1981  O   GLN C  39     -13.104   7.315  29.558  1.00 60.41           O  
ATOM   1982  CB  GLN C  39     -16.178   8.217  29.357  1.00 60.41           C  
ATOM   1983  CG  GLN C  39     -17.620   7.728  29.332  1.00 60.41           C  
ATOM   1984  CD  GLN C  39     -17.746   6.298  28.838  1.00 60.41           C  
ATOM   1985  NE2 GLN C  39     -18.848   5.645  29.188  1.00 60.41           N  
ATOM   1986  OE1 GLN C  39     -16.859   5.785  28.148  1.00 60.41           O  
ATOM   1987  N   THR C  40     -13.460   9.072  30.918  1.00 62.14           N  
ATOM   1988  CA  THR C  40     -12.098   9.570  30.769  1.00 62.14           C  
ATOM   1989  C   THR C  40     -11.233   9.142  31.951  1.00 62.14           C  
ATOM   1990  O   THR C  40     -10.006   9.255  31.903  1.00 62.14           O  
ATOM   1991  CB  THR C  40     -12.074  11.105  30.643  1.00 62.14           C  
ATOM   1992  CG2 THR C  40     -12.542  11.550  29.260  1.00 62.14           C  
ATOM   1993  OG1 THR C  40     -12.940  11.674  31.633  1.00 62.14           O  
ATOM   1994  N   LYS C  41     -11.901   8.639  32.974  1.00 63.50           N  
ATOM   1995  CA  LYS C  41     -11.194   8.238  34.187  1.00 63.50           C  
ATOM   1996  C   LYS C  41     -10.098   7.225  33.874  1.00 63.50           C  
ATOM   1997  O   LYS C  41      -9.008   7.285  34.449  1.00 63.50           O  
ATOM   1998  CB  LYS C  41     -12.171   7.655  35.209  1.00 63.50           C  
ATOM   1999  CG  LYS C  41     -11.530   7.288  36.538  1.00 63.50           C  
ATOM   2000  CD  LYS C  41     -12.537   6.654  37.489  1.00 63.50           C  
ATOM   2001  CE  LYS C  41     -11.885   6.241  38.802  1.00 63.50           C  
ATOM   2002  NZ  LYS C  41     -12.876   5.650  39.750  1.00 63.50           N  
ATOM   2003  N   SER C  42     -10.434   6.361  32.987  1.00 62.18           N  
ATOM   2004  CA  SER C  42      -9.492   5.290  32.677  1.00 62.18           C  
ATOM   2005  C   SER C  42      -8.208   5.843  32.067  1.00 62.18           C  
ATOM   2006  O   SER C  42      -7.137   5.253  32.222  1.00 62.18           O  
ATOM   2007  CB  SER C  42     -10.126   4.278  31.722  1.00 62.18           C  
ATOM   2008  OG  SER C  42     -10.255   4.826  30.422  1.00 62.18           O  
ATOM   2009  N   ILE C  43      -8.382   7.017  31.395  1.00 60.55           N  
ATOM   2010  CA  ILE C  43      -7.222   7.635  30.760  1.00 60.55           C  
ATOM   2011  C   ILE C  43      -6.220   8.069  31.827  1.00 60.55           C  
ATOM   2012  O   ILE C  43      -5.007   7.966  31.627  1.00 60.55           O  
ATOM   2013  CB  ILE C  43      -7.632   8.842  29.888  1.00 60.55           C  
ATOM   2014  CG1 ILE C  43      -8.576   8.394  28.766  1.00 60.55           C  
ATOM   2015  CG2 ILE C  43      -6.395   9.540  29.315  1.00 60.55           C  
ATOM   2016  CD1 ILE C  43      -9.192   9.543  27.979  1.00 60.55           C  
ATOM   2017  N   PHE C  44      -6.715   8.454  32.960  1.00 63.86           N  
ATOM   2018  CA  PHE C  44      -5.871   9.002  34.015  1.00 63.86           C  
ATOM   2019  C   PHE C  44      -5.426   7.905  34.975  1.00 63.86           C  
ATOM   2020  O   PHE C  44      -4.367   8.010  35.598  1.00 63.86           O  
ATOM   2021  CB  PHE C  44      -6.611  10.102  34.781  1.00 63.86           C  
ATOM   2022  CG  PHE C  44      -6.908  11.323  33.954  1.00 63.86           C  
ATOM   2023  CD1 PHE C  44      -5.971  12.342  33.834  1.00 63.86           C  
ATOM   2024  CD2 PHE C  44      -8.124  11.453  33.297  1.00 63.86           C  
ATOM   2025  CE1 PHE C  44      -6.242  13.475  33.068  1.00 63.86           C  
ATOM   2026  CE2 PHE C  44      -8.402  12.581  32.530  1.00 63.86           C  
ATOM   2027  CZ  PHE C  44      -7.461  13.592  32.418  1.00 63.86           C  
ATOM   2028  N   GLU C  45      -6.310   6.924  35.222  1.00 56.89           N  
ATOM   2029  CA  GLU C  45      -5.974   5.875  36.179  1.00 56.89           C  
ATOM   2030  C   GLU C  45      -5.108   4.796  35.535  1.00 56.89           C  
ATOM   2031  O   GLU C  45      -4.138   4.329  36.135  1.00 56.89           O  
ATOM   2032  CB  GLU C  45      -7.245   5.251  36.761  1.00 56.89           C  
ATOM   2033  CG  GLU C  45      -7.973   6.150  37.751  1.00 56.89           C  
ATOM   2034  CD  GLU C  45      -9.248   5.528  38.300  1.00 56.89           C  
ATOM   2035  OE1 GLU C  45      -9.880   6.131  39.196  1.00 56.89           O  
ATOM   2036  OE2 GLU C  45      -9.615   4.426  37.832  1.00 56.89           O  
ATOM   2037  N   GLN C  46      -5.784   4.211  34.564  1.00 50.71           N  
ATOM   2038  CA  GLN C  46      -5.116   3.012  34.068  1.00 50.71           C  
ATOM   2039  C   GLN C  46      -3.833   3.366  33.321  1.00 50.71           C  
ATOM   2040  O   GLN C  46      -2.888   2.575  33.290  1.00 50.71           O  
ATOM   2041  CB  GLN C  46      -6.051   2.214  33.158  1.00 50.71           C  
ATOM   2042  CG  GLN C  46      -6.861   1.151  33.888  1.00 50.71           C  
ATOM   2043  CD  GLN C  46      -7.740   0.340  32.955  1.00 50.71           C  
ATOM   2044  NE2 GLN C  46      -8.382  -0.692  33.493  1.00 50.71           N  
ATOM   2045  OE1 GLN C  46      -7.842   0.638  31.761  1.00 50.71           O  
ATOM   2046  N   GLU C  47      -4.060   4.504  32.510  1.00 47.53           N  
ATOM   2047  CA  GLU C  47      -2.875   4.724  31.686  1.00 47.53           C  
ATOM   2048  C   GLU C  47      -1.743   5.341  32.503  1.00 47.53           C  
ATOM   2049  O   GLU C  47      -1.923   6.385  33.132  1.00 47.53           O  
ATOM   2050  CB  GLU C  47      -3.209   5.620  30.491  1.00 47.53           C  
ATOM   2051  CG  GLU C  47      -3.589   4.851  29.234  1.00 47.53           C  
ATOM   2052  CD  GLU C  47      -3.838   5.749  28.034  1.00 47.53           C  
ATOM   2053  OE1 GLU C  47      -4.121   5.226  26.932  1.00 47.53           O  
ATOM   2054  OE2 GLU C  47      -3.750   6.987  28.195  1.00 47.53           O  
ATOM   2055  N   THR C  48      -1.064   4.563  33.258  1.00 43.14           N  
ATOM   2056  CA  THR C  48       0.191   5.058  33.814  1.00 43.14           C  
ATOM   2057  C   THR C  48       0.730   6.218  32.983  1.00 43.14           C  
ATOM   2058  O   THR C  48       0.677   6.185  31.752  1.00 43.14           O  
ATOM   2059  CB  THR C  48       1.247   3.941  33.889  1.00 43.14           C  
ATOM   2060  CG2 THR C  48       1.621   3.633  35.335  1.00 43.14           C  
ATOM   2061  OG1 THR C  48       0.725   2.754  33.279  1.00 43.14           O  
ATOM   2062  N   ASN C  49       0.564   7.588  33.552  1.00 44.33           N  
ATOM   2063  CA  ASN C  49       1.068   8.818  32.952  1.00 44.33           C  
ATOM   2064  C   ASN C  49       2.312   8.562  32.106  1.00 44.33           C  
ATOM   2065  O   ASN C  49       3.230   9.384  32.080  1.00 44.33           O  
ATOM   2066  CB  ASN C  49       1.365   9.860  34.032  1.00 44.33           C  
ATOM   2067  CG  ASN C  49       1.009  11.269  33.601  1.00 44.33           C  
ATOM   2068  ND2 ASN C  49       1.346  12.247  34.431  1.00 44.33           N  
ATOM   2069  OD1 ASN C  49       0.435  11.475  32.528  1.00 44.33           O  
ATOM   2070  N   ASN C  50       2.512   7.357  31.862  1.00 45.28           N  
ATOM   2071  CA  ASN C  50       3.827   7.076  31.297  1.00 45.28           C  
ATOM   2072  C   ASN C  50       4.161   8.030  30.152  1.00 45.28           C  
ATOM   2073  O   ASN C  50       5.330   8.335  29.914  1.00 45.28           O  
ATOM   2074  CB  ASN C  50       3.909   5.625  30.820  1.00 45.28           C  
ATOM   2075  CG  ASN C  50       4.364   4.676  31.911  1.00 45.28           C  
ATOM   2076  ND2 ASN C  50       4.341   3.382  31.619  1.00 45.28           N  
ATOM   2077  OD1 ASN C  50       4.732   5.104  33.009  1.00 45.28           O  
ATOM   2078  N   ASN C  51       3.243   8.203  29.086  1.00 43.67           N  
ATOM   2079  CA  ASN C  51       3.665   8.954  27.907  1.00 43.67           C  
ATOM   2080  C   ASN C  51       3.038  10.345  27.875  1.00 43.67           C  
ATOM   2081  O   ASN C  51       1.961  10.531  27.307  1.00 43.67           O  
ATOM   2082  CB  ASN C  51       3.320   8.186  26.629  1.00 43.67           C  
ATOM   2083  CG  ASN C  51       4.397   7.195  26.235  1.00 43.67           C  
ATOM   2084  ND2 ASN C  51       4.145   6.434  25.177  1.00 43.67           N  
ATOM   2085  OD1 ASN C  51       5.448   7.113  26.877  1.00 43.67           O  
ATOM   2086  N   ASN C  52       3.537  11.391  28.770  1.00 48.35           N  
ATOM   2087  CA  ASN C  52       3.207  12.811  28.710  1.00 48.35           C  
ATOM   2088  C   ASN C  52       1.984  13.065  27.833  1.00 48.35           C  
ATOM   2089  O   ASN C  52       2.107  13.601  26.730  1.00 48.35           O  
ATOM   2090  CB  ASN C  52       4.402  13.620  28.203  1.00 48.35           C  
ATOM   2091  CG  ASN C  52       4.643  14.877  29.015  1.00 48.35           C  
ATOM   2092  ND2 ASN C  52       5.515  15.746  28.517  1.00 48.35           N  
ATOM   2093  OD1 ASN C  52       4.051  15.066  30.081  1.00 48.35           O  
ATOM   2094  N   SER C  53       0.967  12.391  28.050  1.00 59.67           N  
ATOM   2095  CA  SER C  53      -0.288  12.699  27.373  1.00 59.67           C  
ATOM   2096  C   SER C  53      -0.687  14.155  27.585  1.00 59.67           C  
ATOM   2097  O   SER C  53      -0.776  14.621  28.723  1.00 59.67           O  
ATOM   2098  CB  SER C  53      -1.405  11.779  27.867  1.00 59.67           C  
ATOM   2099  OG  SER C  53      -2.593  12.513  28.106  1.00 59.67           O  
ATOM   2100  N   SER C  54      -0.596  14.982  26.458  1.00 67.58           N  
ATOM   2101  CA  SER C  54      -0.956  16.396  26.496  1.00 67.58           C  
ATOM   2102  C   SER C  54      -2.366  16.594  27.042  1.00 67.58           C  
ATOM   2103  O   SER C  54      -2.648  17.599  27.698  1.00 67.58           O  
ATOM   2104  CB  SER C  54      -0.848  17.015  25.102  1.00 67.58           C  
ATOM   2105  OG  SER C  54       0.316  16.555  24.436  1.00 67.58           O  
ATOM   2106  N   PHE C  55      -3.151  15.498  26.781  1.00 67.52           N  
ATOM   2107  CA  PHE C  55      -4.496  15.593  27.338  1.00 67.52           C  
ATOM   2108  C   PHE C  55      -4.459  15.492  28.858  1.00 67.52           C  
ATOM   2109  O   PHE C  55      -5.130  16.257  29.553  1.00 67.52           O  
ATOM   2110  CB  PHE C  55      -5.397  14.496  26.761  1.00 67.52           C  
ATOM   2111  CG  PHE C  55      -6.776  14.466  27.362  1.00 67.52           C  
ATOM   2112  CD1 PHE C  55      -7.140  13.461  28.251  1.00 67.52           C  
ATOM   2113  CD2 PHE C  55      -7.709  15.441  27.038  1.00 67.52           C  
ATOM   2114  CE1 PHE C  55      -8.415  13.430  28.809  1.00 67.52           C  
ATOM   2115  CE2 PHE C  55      -8.987  15.416  27.592  1.00 67.52           C  
ATOM   2116  CZ  PHE C  55      -9.338  14.409  28.476  1.00 67.52           C  
ATOM   2117  N   TYR C  56      -3.645  14.618  29.320  1.00 60.59           N  
ATOM   2118  CA  TYR C  56      -3.479  14.419  30.755  1.00 60.59           C  
ATOM   2119  C   TYR C  56      -2.952  15.684  31.424  1.00 60.59           C  
ATOM   2120  O   TYR C  56      -3.531  16.162  32.403  1.00 60.59           O  
ATOM   2121  CB  TYR C  56      -2.530  13.249  31.030  1.00 60.59           C  
ATOM   2122  CG  TYR C  56      -2.334  12.957  32.498  1.00 60.59           C  
ATOM   2123  CD1 TYR C  56      -1.360  13.625  33.236  1.00 60.59           C  
ATOM   2124  CD2 TYR C  56      -3.122  12.015  33.149  1.00 60.59           C  
ATOM   2125  CE1 TYR C  56      -1.174  13.358  34.589  1.00 60.59           C  
ATOM   2126  CE2 TYR C  56      -2.946  11.740  34.501  1.00 60.59           C  
ATOM   2127  CZ  TYR C  56      -1.971  12.416  35.211  1.00 60.59           C  
ATOM   2128  OH  TYR C  56      -1.792  12.148  36.550  1.00 60.59           O  
ATOM   2129  N   THR C  57      -1.909  16.246  30.826  1.00 67.28           N  
ATOM   2130  CA  THR C  57      -1.315  17.458  31.378  1.00 67.28           C  
ATOM   2131  C   THR C  57      -2.262  18.644  31.223  1.00 67.28           C  
ATOM   2132  O   THR C  57      -2.353  19.495  32.110  1.00 67.28           O  
ATOM   2133  CB  THR C  57       0.030  17.780  30.703  1.00 67.28           C  
ATOM   2134  CG2 THR C  57       0.838  18.773  31.531  1.00 67.28           C  
ATOM   2135  OG1 THR C  57       0.786  16.570  30.557  1.00 67.28           O  
ATOM   2136  N   GLY C  58      -2.990  18.646  30.107  1.00 69.98           N  
ATOM   2137  CA  GLY C  58      -3.933  19.728  29.873  1.00 69.98           C  
ATOM   2138  C   GLY C  58      -5.059  19.766  30.888  1.00 69.98           C  
ATOM   2139  O   GLY C  58      -5.437  20.840  31.365  1.00 69.98           O  
ATOM   2140  N   VAL C  59      -5.500  18.655  31.291  1.00 75.34           N  
ATOM   2141  CA  VAL C  59      -6.598  18.616  32.250  1.00 75.34           C  
ATOM   2142  C   VAL C  59      -6.100  19.051  33.626  1.00 75.34           C  
ATOM   2143  O   VAL C  59      -6.778  19.804  34.330  1.00 75.34           O  
ATOM   2144  CB  VAL C  59      -7.229  17.207  32.334  1.00 75.34           C  
ATOM   2145  CG1 VAL C  59      -8.197  17.118  33.512  1.00 75.34           C  
ATOM   2146  CG2 VAL C  59      -7.940  16.863  31.026  1.00 75.34           C  
ATOM   2147  N   TYR C  60      -4.899  18.691  33.971  1.00 72.77           N  
ATOM   2148  CA  TYR C  60      -4.364  19.108  35.263  1.00 72.77           C  
ATOM   2149  C   TYR C  60      -4.013  20.591  35.256  1.00 72.77           C  
ATOM   2150  O   TYR C  60      -4.134  21.269  36.280  1.00 72.77           O  
ATOM   2151  CB  TYR C  60      -3.128  18.280  35.626  1.00 72.77           C  
ATOM   2152  CG  TYR C  60      -3.453  16.947  36.256  1.00 72.77           C  
ATOM   2153  CD1 TYR C  60      -4.200  16.874  37.430  1.00 72.77           C  
ATOM   2154  CD2 TYR C  60      -3.014  15.760  35.681  1.00 72.77           C  
ATOM   2155  CE1 TYR C  60      -4.499  15.649  38.017  1.00 72.77           C  
ATOM   2156  CE2 TYR C  60      -3.308  14.530  36.258  1.00 72.77           C  
ATOM   2157  CZ  TYR C  60      -4.051  14.484  37.424  1.00 72.77           C  
ATOM   2158  OH  TYR C  60      -4.345  13.268  38.000  1.00 72.77           O  
ATOM   2159  N   ILE C  61      -3.604  21.086  34.097  1.00 75.71           N  
ATOM   2160  CA  ILE C  61      -3.387  22.524  33.993  1.00 75.71           C  
ATOM   2161  C   ILE C  61      -4.714  23.260  34.161  1.00 75.71           C  
ATOM   2162  O   ILE C  61      -4.777  24.292  34.834  1.00 75.71           O  
ATOM   2163  CB  ILE C  61      -2.733  22.900  32.645  1.00 75.71           C  
ATOM   2164  CG1 ILE C  61      -1.280  22.411  32.599  1.00 75.71           C  
ATOM   2165  CG2 ILE C  61      -2.808  24.412  32.410  1.00 75.71           C  
ATOM   2166  CD1 ILE C  61      -0.601  22.612  31.252  1.00 75.71           C  
ATOM   2167  N   LEU C  62      -5.728  22.663  33.622  1.00 77.90           N  
ATOM   2168  CA  LEU C  62      -7.052  23.259  33.762  1.00 77.90           C  
ATOM   2169  C   LEU C  62      -7.496  23.261  35.221  1.00 77.90           C  
ATOM   2170  O   LEU C  62      -8.056  24.248  35.703  1.00 77.90           O  
ATOM   2171  CB  LEU C  62      -8.073  22.506  32.907  1.00 77.90           C  
ATOM   2172  CG  LEU C  62      -9.010  23.365  32.056  1.00 77.90           C  
ATOM   2173  CD1 LEU C  62      -8.461  23.505  30.640  1.00 77.90           C  
ATOM   2174  CD2 LEU C  62     -10.413  22.766  32.034  1.00 77.90           C  
ATOM   2175  N   ILE C  63      -7.212  22.155  35.936  1.00 79.96           N  
ATOM   2176  CA  ILE C  63      -7.564  22.050  37.348  1.00 79.96           C  
ATOM   2177  C   ILE C  63      -6.744  23.049  38.160  1.00 79.96           C  
ATOM   2178  O   ILE C  63      -7.285  23.764  39.006  1.00 79.96           O  
ATOM   2179  CB  ILE C  63      -7.346  20.616  37.881  1.00 79.96           C  
ATOM   2180  CG1 ILE C  63      -8.337  19.646  37.227  1.00 79.96           C  
ATOM   2181  CG2 ILE C  63      -7.470  20.582  39.406  1.00 79.96           C  
ATOM   2182  CD1 ILE C  63      -8.091  18.184  37.574  1.00 79.96           C  
ATOM   2183  N   GLY C  64      -5.397  23.182  37.844  1.00 83.96           N  
ATOM   2184  CA  GLY C  64      -4.560  24.148  38.538  1.00 83.96           C  
ATOM   2185  C   GLY C  64      -4.959  25.586  38.266  1.00 83.96           C  
ATOM   2186  O   GLY C  64      -5.004  26.408  39.184  1.00 83.96           O  
ATOM   2187  N   ALA C  65      -5.368  25.878  37.028  1.00 86.08           N  
ATOM   2188  CA  ALA C  65      -5.785  27.228  36.657  1.00 86.08           C  
ATOM   2189  C   ALA C  65      -7.127  27.581  37.293  1.00 86.08           C  
ATOM   2190  O   ALA C  65      -7.319  28.701  37.771  1.00 86.08           O  
ATOM   2191  CB  ALA C  65      -5.868  27.361  35.139  1.00 86.08           C  
ATOM   2192  N   GLY C  66      -7.979  26.573  37.326  1.00 83.81           N  
ATOM   2193  CA  GLY C  66      -9.262  26.805  37.971  1.00 83.81           C  
ATOM   2194  C   GLY C  66      -9.146  27.034  39.466  1.00 83.81           C  
ATOM   2195  O   GLY C  66      -9.780  27.940  40.011  1.00 83.81           O  
ATOM   2196  N   ALA C  67      -8.297  26.305  40.132  1.00 85.50           N  
ATOM   2197  CA  ALA C  67      -8.089  26.455  41.570  1.00 85.50           C  
ATOM   2198  C   ALA C  67      -7.432  27.795  41.891  1.00 85.50           C  
ATOM   2199  O   ALA C  67      -7.805  28.459  42.862  1.00 85.50           O  
ATOM   2200  CB  ALA C  67      -7.241  25.306  42.107  1.00 85.50           C  
ATOM   2201  N   LEU C  68      -6.527  28.178  40.997  1.00 87.28           N  
ATOM   2202  CA  LEU C  68      -5.852  29.453  41.211  1.00 87.28           C  
ATOM   2203  C   LEU C  68      -6.812  30.619  41.003  1.00 87.28           C  
ATOM   2204  O   LEU C  68      -6.816  31.573  41.785  1.00 87.28           O  
ATOM   2205  CB  LEU C  68      -4.653  29.589  40.267  1.00 87.28           C  
ATOM   2206  CG  LEU C  68      -3.748  30.801  40.492  1.00 87.28           C  
ATOM   2207  CD1 LEU C  68      -3.081  30.717  41.862  1.00 87.28           C  
ATOM   2208  CD2 LEU C  68      -2.701  30.899  39.388  1.00 87.28           C  
ATOM   2209  N   MET C  69      -7.661  30.525  40.032  1.00 89.32           N  
ATOM   2210  CA  MET C  69      -8.657  31.560  39.768  1.00 89.32           C  
ATOM   2211  C   MET C  69      -9.667  31.645  40.908  1.00 89.32           C  
ATOM   2212  O   MET C  69     -10.095  32.738  41.283  1.00 89.32           O  
ATOM   2213  CB  MET C  69      -9.380  31.287  38.448  1.00 89.32           C  
ATOM   2214  CG  MET C  69      -8.527  31.549  37.217  1.00 89.32           C  
ATOM   2215  SD  MET C  69      -9.413  31.171  35.655  1.00 89.32           S  
ATOM   2216  CE  MET C  69     -10.708  32.441  35.707  1.00 89.32           C  
ATOM   2217  N   MET C  70      -9.952  30.538  41.514  1.00 86.73           N  
ATOM   2218  CA  MET C  70     -10.884  30.500  42.637  1.00 86.73           C  
ATOM   2219  C   MET C  70     -10.265  31.133  43.879  1.00 86.73           C  
ATOM   2220  O   MET C  70     -10.917  31.915  44.573  1.00 86.73           O  
ATOM   2221  CB  MET C  70     -11.306  29.061  42.938  1.00 86.73           C  
ATOM   2222  CG  MET C  70     -12.481  28.955  43.897  1.00 86.73           C  
ATOM   2223  SD  MET C  70     -12.951  27.215  44.242  1.00 86.73           S  
ATOM   2224  CE  MET C  70     -11.732  26.801  45.521  1.00 86.73           C  
ATOM   2225  N   LEU C  71      -9.032  30.908  44.098  1.00 87.68           N  
ATOM   2226  CA  LEU C  71      -8.344  31.437  45.270  1.00 87.68           C  
ATOM   2227  C   LEU C  71      -8.155  32.946  45.155  1.00 87.68           C  
ATOM   2228  O   LEU C  71      -8.487  33.690  46.081  1.00 87.68           O  
ATOM   2229  CB  LEU C  71      -6.986  30.752  45.450  1.00 87.68           C  
ATOM   2230  CG  LEU C  71      -6.118  31.259  46.603  1.00 87.68           C  
ATOM   2231  CD1 LEU C  71      -6.793  30.973  47.940  1.00 87.68           C  
ATOM   2232  CD2 LEU C  71      -4.734  30.623  46.550  1.00 87.68           C  
ATOM   2233  N   VAL C  72      -7.688  33.345  43.973  1.00 90.12           N  
ATOM   2234  CA  VAL C  72      -7.426  34.766  43.769  1.00 90.12           C  
ATOM   2235  C   VAL C  72      -8.743  35.539  43.766  1.00 90.12           C  
ATOM   2236  O   VAL C  72      -8.833  36.623  44.346  1.00 90.12           O  
ATOM   2237  CB  VAL C  72      -6.657  35.017  42.451  1.00 90.12           C  
ATOM   2238  CG1 VAL C  72      -6.560  36.513  42.160  1.00 90.12           C  
ATOM   2239  CG2 VAL C  72      -5.266  34.391  42.519  1.00 90.12           C  
ATOM   2240  N   GLY C  73      -9.793  34.965  43.204  1.00 87.23           N  
ATOM   2241  CA  GLY C  73     -11.101  35.600  43.224  1.00 87.23           C  
ATOM   2242  C   GLY C  73     -11.707  35.676  44.613  1.00 87.23           C  
ATOM   2243  O   GLY C  73     -12.320  36.682  44.974  1.00 87.23           O  
ATOM   2244  N   PHE C  74     -11.466  34.720  45.440  1.00 87.15           N  
ATOM   2245  CA  PHE C  74     -11.975  34.691  46.806  1.00 87.15           C  
ATOM   2246  C   PHE C  74     -11.289  35.750  47.661  1.00 87.15           C  
ATOM   2247  O   PHE C  74     -11.948  36.467  48.417  1.00 87.15           O  
ATOM   2248  CB  PHE C  74     -11.774  33.305  47.427  1.00 87.15           C  
ATOM   2249  CG  PHE C  74     -12.203  33.217  48.867  1.00 87.15           C  
ATOM   2250  CD1 PHE C  74     -11.263  33.259  49.890  1.00 87.15           C  
ATOM   2251  CD2 PHE C  74     -13.546  33.094  49.198  1.00 87.15           C  
ATOM   2252  CE1 PHE C  74     -11.656  33.178  51.223  1.00 87.15           C  
ATOM   2253  CE2 PHE C  74     -13.947  33.012  50.528  1.00 87.15           C  
ATOM   2254  CZ  PHE C  74     -13.000  33.054  51.540  1.00 87.15           C  
ATOM   2255  N   LEU C  75      -9.972  35.922  47.547  1.00 88.40           N  
ATOM   2256  CA  LEU C  75      -9.220  36.914  48.307  1.00 88.40           C  
ATOM   2257  C   LEU C  75      -9.639  38.328  47.921  1.00 88.40           C  
ATOM   2258  O   LEU C  75      -9.718  39.213  48.777  1.00 88.40           O  
ATOM   2259  CB  LEU C  75      -7.717  36.735  48.083  1.00 88.40           C  
ATOM   2260  CG  LEU C  75      -7.086  35.477  48.682  1.00 88.40           C  
ATOM   2261  CD1 LEU C  75      -5.675  35.282  48.140  1.00 88.40           C  
ATOM   2262  CD2 LEU C  75      -7.074  35.557  50.205  1.00 88.40           C  
ATOM   2263  N   GLY C  76      -9.999  38.502  46.640  1.00 87.56           N  
ATOM   2264  CA  GLY C  76     -10.412  39.813  46.166  1.00 87.56           C  
ATOM   2265  C   GLY C  76     -11.822  40.184  46.587  1.00 87.56           C  
ATOM   2266  O   GLY C  76     -12.065  41.304  47.042  1.00 87.56           O  
ATOM   2267  N   CYS C  77     -12.707  39.281  46.486  1.00 85.32           N  
ATOM   2268  CA  CYS C  77     -14.090  39.599  46.824  1.00 85.32           C  
ATOM   2269  C   CYS C  77     -14.281  39.668  48.334  1.00 85.32           C  
ATOM   2270  O   CYS C  77     -14.797  40.660  48.854  1.00 85.32           O  
ATOM   2271  CB  CYS C  77     -15.040  38.560  46.227  1.00 85.32           C  
ATOM   2272  SG  CYS C  77     -14.760  36.883  46.837  1.00 85.32           S  
ATOM   2273  N   CYS C  78     -13.726  38.730  49.123  1.00 85.04           N  
ATOM   2274  CA  CYS C  78     -13.849  38.737  50.576  1.00 85.04           C  
ATOM   2275  C   CYS C  78     -12.953  39.804  51.194  1.00 85.04           C  
ATOM   2276  O   CYS C  78     -13.304  40.402  52.212  1.00 85.04           O  
ATOM   2277  CB  CYS C  78     -13.497  37.366  51.151  1.00 85.04           C  
ATOM   2278  SG  CYS C  78     -14.800  36.132  50.944  1.00 85.04           S  
ATOM   2279  N   GLY C  79     -11.872  40.060  50.543  1.00 86.48           N  
ATOM   2280  CA  GLY C  79     -10.995  41.115  51.024  1.00 86.48           C  
ATOM   2281  C   GLY C  79     -11.601  42.500  50.897  1.00 86.48           C  
ATOM   2282  O   GLY C  79     -11.418  43.347  51.774  1.00 86.48           O  
ATOM   2283  N   ALA C  80     -12.386  42.716  49.861  1.00 87.18           N  
ATOM   2284  CA  ALA C  80     -13.007  44.019  49.635  1.00 87.18           C  
ATOM   2285  C   ALA C  80     -14.235  44.201  50.523  1.00 87.18           C  
ATOM   2286  O   ALA C  80     -14.378  45.228  51.191  1.00 87.18           O  
ATOM   2287  CB  ALA C  80     -13.388  44.180  48.166  1.00 87.18           C  
ATOM   2288  N   VAL C  81     -15.002  43.217  50.744  1.00 82.10           N  
ATOM   2289  CA  VAL C  81     -16.245  43.342  51.498  1.00 82.10           C  
ATOM   2290  C   VAL C  81     -15.940  43.406  52.992  1.00 82.10           C  
ATOM   2291  O   VAL C  81     -16.548  44.191  53.724  1.00 82.10           O  
ATOM   2292  CB  VAL C  81     -17.210  42.172  51.200  1.00 82.10           C  
ATOM   2293  CG1 VAL C  81     -18.281  42.066  52.284  1.00 82.10           C  
ATOM   2294  CG2 VAL C  81     -17.851  42.347  49.825  1.00 82.10           C  
ATOM   2295  N   GLN C  82     -14.896  42.716  53.508  1.00 82.66           N  
ATOM   2296  CA  GLN C  82     -14.558  42.692  54.927  1.00 82.66           C  
ATOM   2297  C   GLN C  82     -13.523  43.762  55.263  1.00 82.66           C  
ATOM   2298  O   GLN C  82     -13.211  43.984  56.434  1.00 82.66           O  
ATOM   2299  CB  GLN C  82     -14.037  41.313  55.331  1.00 82.66           C  
ATOM   2300  CG  GLN C  82     -15.116  40.238  55.380  1.00 82.66           C  
ATOM   2301  CD  GLN C  82     -14.633  38.950  56.021  1.00 82.66           C  
ATOM   2302  NE2 GLN C  82     -15.530  37.978  56.147  1.00 82.66           N  
ATOM   2303  OE1 GLN C  82     -13.463  38.829  56.397  1.00 82.66           O  
ATOM   2304  N   GLU C  83     -13.148  44.408  54.300  1.00 85.59           N  
ATOM   2305  CA  GLU C  83     -12.120  45.429  54.478  1.00 85.59           C  
ATOM   2306  C   GLU C  83     -10.948  44.895  55.298  1.00 85.59           C  
ATOM   2307  O   GLU C  83     -10.517  45.530  56.262  1.00 85.59           O  
ATOM   2308  CB  GLU C  83     -12.707  46.673  55.150  1.00 85.59           C  
ATOM   2309  CG  GLU C  83     -13.792  47.359  54.332  1.00 85.59           C  
ATOM   2310  CD  GLU C  83     -14.219  48.701  54.908  1.00 85.59           C  
ATOM   2311  OE1 GLU C  83     -15.065  49.384  54.289  1.00 85.59           O  
ATOM   2312  OE2 GLU C  83     -13.699  49.072  55.984  1.00 85.59           O  
ATOM   2313  N   SER C  84     -10.497  43.659  54.975  1.00 83.27           N  
ATOM   2314  CA  SER C  84      -9.348  43.030  55.620  1.00 83.27           C  
ATOM   2315  C   SER C  84      -8.050  43.378  54.900  1.00 83.27           C  
ATOM   2316  O   SER C  84      -7.883  43.059  53.721  1.00 83.27           O  
ATOM   2317  CB  SER C  84      -9.523  41.512  55.668  1.00 83.27           C  
ATOM   2318  OG  SER C  84      -8.317  40.878  56.056  1.00 83.27           O  
ATOM   2319  N   GLN C  85      -7.158  44.058  55.579  1.00 81.08           N  
ATOM   2320  CA  GLN C  85      -5.869  44.436  55.010  1.00 81.08           C  
ATOM   2321  C   GLN C  85      -5.040  43.204  54.659  1.00 81.08           C  
ATOM   2322  O   GLN C  85      -4.320  43.198  53.658  1.00 81.08           O  
ATOM   2323  CB  GLN C  85      -5.095  45.331  55.979  1.00 81.08           C  
ATOM   2324  CG  GLN C  85      -5.710  46.712  56.165  1.00 81.08           C  
ATOM   2325  CD  GLN C  85      -4.909  47.587  57.111  1.00 81.08           C  
ATOM   2326  NE2 GLN C  85      -5.200  48.884  57.109  1.00 81.08           N  
ATOM   2327  OE1 GLN C  85      -4.037  47.102  57.840  1.00 81.08           O  
ATOM   2328  N   CYS C  86      -5.256  42.203  55.426  1.00 81.46           N  
ATOM   2329  CA  CYS C  86      -4.480  40.989  55.197  1.00 81.46           C  
ATOM   2330  C   CYS C  86      -4.921  40.293  53.915  1.00 81.46           C  
ATOM   2331  O   CYS C  86      -4.088  39.916  53.090  1.00 81.46           O  
ATOM   2332  CB  CYS C  86      -4.620  40.032  56.381  1.00 81.46           C  
ATOM   2333  SG  CYS C  86      -3.570  38.568  56.262  1.00 81.46           S  
ATOM   2334  N   MET C  87      -6.143  40.193  53.679  1.00 87.78           N  
ATOM   2335  CA  MET C  87      -6.663  39.521  52.491  1.00 87.78           C  
ATOM   2336  C   MET C  87      -6.395  40.346  51.237  1.00 87.78           C  
ATOM   2337  O   MET C  87      -6.074  39.795  50.183  1.00 87.78           O  
ATOM   2338  CB  MET C  87      -8.163  39.258  52.635  1.00 87.78           C  
ATOM   2339  CG  MET C  87      -8.501  38.178  53.650  1.00 87.78           C  
ATOM   2340  SD  MET C  87     -10.274  37.705  53.608  1.00 87.78           S  
ATOM   2341  CE  MET C  87     -10.318  36.764  52.056  1.00 87.78           C  
ATOM   2342  N   LEU C  88      -6.492  41.584  51.387  1.00 87.95           N  
ATOM   2343  CA  LEU C  88      -6.211  42.456  50.251  1.00 87.95           C  
ATOM   2344  C   LEU C  88      -4.720  42.469  49.932  1.00 87.95           C  
ATOM   2345  O   LEU C  88      -4.331  42.548  48.764  1.00 87.95           O  
ATOM   2346  CB  LEU C  88      -6.697  43.879  50.534  1.00 87.95           C  
ATOM   2347  CG  LEU C  88      -8.210  44.102  50.489  1.00 87.95           C  
ATOM   2348  CD1 LEU C  88      -8.557  45.498  50.994  1.00 87.95           C  
ATOM   2349  CD2 LEU C  88      -8.739  43.893  49.073  1.00 87.95           C  
ATOM   2350  N   GLY C  89      -3.938  42.449  51.010  1.00 85.01           N  
ATOM   2351  CA  GLY C  89      -2.505  42.322  50.790  1.00 85.01           C  
ATOM   2352  C   GLY C  89      -2.119  41.022  50.111  1.00 85.01           C  
ATOM   2353  O   GLY C  89      -1.283  41.012  49.205  1.00 85.01           O  
ATOM   2354  N   LEU C  90      -2.702  39.889  50.533  1.00 86.89           N  
ATOM   2355  CA  LEU C  90      -2.447  38.601  49.898  1.00 86.89           C  
ATOM   2356  C   LEU C  90      -2.952  38.594  48.459  1.00 86.89           C  
ATOM   2357  O   LEU C  90      -2.319  38.010  47.578  1.00 86.89           O  
ATOM   2358  CB  LEU C  90      -3.113  37.472  50.690  1.00 86.89           C  
ATOM   2359  CG  LEU C  90      -2.362  36.978  51.928  1.00 86.89           C  
ATOM   2360  CD1 LEU C  90      -3.295  36.175  52.828  1.00 86.89           C  
ATOM   2361  CD2 LEU C  90      -1.153  36.142  51.521  1.00 86.89           C  
ATOM   2362  N   PHE C  91      -4.074  39.193  48.165  1.00 90.38           N  
ATOM   2363  CA  PHE C  91      -4.618  39.351  46.820  1.00 90.38           C  
ATOM   2364  C   PHE C  91      -3.641  40.105  45.928  1.00 90.38           C  
ATOM   2365  O   PHE C  91      -3.333  39.660  44.820  1.00 90.38           O  
ATOM   2366  CB  PHE C  91      -5.961  40.085  46.866  1.00 90.38           C  
ATOM   2367  CG  PHE C  91      -6.513  40.426  45.508  1.00 90.38           C  
ATOM   2368  CD1 PHE C  91      -6.494  41.735  45.044  1.00 90.38           C  
ATOM   2369  CD2 PHE C  91      -7.049  39.437  44.695  1.00 90.38           C  
ATOM   2370  CE1 PHE C  91      -7.003  42.055  43.786  1.00 90.38           C  
ATOM   2371  CE2 PHE C  91      -7.560  39.747  43.437  1.00 90.38           C  
ATOM   2372  CZ  PHE C  91      -7.537  41.056  42.985  1.00 90.38           C  
ATOM   2373  N   PHE C  92      -3.131  41.155  46.531  1.00 86.13           N  
ATOM   2374  CA  PHE C  92      -2.146  41.936  45.793  1.00 86.13           C  
ATOM   2375  C   PHE C  92      -0.892  41.112  45.526  1.00 86.13           C  
ATOM   2376  O   PHE C  92      -0.362  41.121  44.414  1.00 86.13           O  
ATOM   2377  CB  PHE C  92      -1.783  43.211  46.562  1.00 86.13           C  
ATOM   2378  CG  PHE C  92      -0.727  44.046  45.890  1.00 86.13           C  
ATOM   2379  CD1 PHE C  92       0.612  43.906  46.234  1.00 86.13           C  
ATOM   2380  CD2 PHE C  92      -1.073  44.970  44.913  1.00 86.13           C  
ATOM   2381  CE1 PHE C  92       1.592  44.678  45.613  1.00 86.13           C  
ATOM   2382  CE2 PHE C  92      -0.100  45.744  44.288  1.00 86.13           C  
ATOM   2383  CZ  PHE C  92       1.232  45.597  44.640  1.00 86.13           C  
ATOM   2384  N   GLY C  93      -0.468  40.441  46.526  1.00 85.29           N  
ATOM   2385  CA  GLY C  93       0.715  39.613  46.365  1.00 85.29           C  
ATOM   2386  C   GLY C  93       0.537  38.508  45.339  1.00 85.29           C  
ATOM   2387  O   GLY C  93       1.421  38.273  44.513  1.00 85.29           O  
ATOM   2388  N   PHE C  94      -0.525  37.823  45.286  1.00 87.37           N  
ATOM   2389  CA  PHE C  94      -0.811  36.766  44.324  1.00 87.37           C  
ATOM   2390  C   PHE C  94      -0.898  37.330  42.911  1.00 87.37           C  
ATOM   2391  O   PHE C  94      -0.389  36.727  41.964  1.00 87.37           O  
ATOM   2392  CB  PHE C  94      -2.114  36.046  44.684  1.00 87.37           C  
ATOM   2393  CG  PHE C  94      -1.923  34.870  45.604  1.00 87.37           C  
ATOM   2394  CD1 PHE C  94      -1.492  33.646  45.110  1.00 87.37           C  
ATOM   2395  CD2 PHE C  94      -2.177  34.991  46.965  1.00 87.37           C  
ATOM   2396  CE1 PHE C  94      -1.316  32.557  45.960  1.00 87.37           C  
ATOM   2397  CE2 PHE C  94      -2.002  33.906  47.820  1.00 87.37           C  
ATOM   2398  CZ  PHE C  94      -1.573  32.690  47.315  1.00 87.37           C  
ATOM   2399  N   LEU C  95      -1.556  38.455  42.736  1.00 87.25           N  
ATOM   2400  CA  LEU C  95      -1.683  39.064  41.416  1.00 87.25           C  
ATOM   2401  C   LEU C  95      -0.319  39.490  40.882  1.00 87.25           C  
ATOM   2402  O   LEU C  95      -0.061  39.393  39.680  1.00 87.25           O  
ATOM   2403  CB  LEU C  95      -2.623  40.271  41.470  1.00 87.25           C  
ATOM   2404  CG  LEU C  95      -4.118  39.971  41.365  1.00 87.25           C  
ATOM   2405  CD1 LEU C  95      -4.930  41.249  41.556  1.00 87.25           C  
ATOM   2406  CD2 LEU C  95      -4.441  39.321  40.024  1.00 87.25           C  
ATOM   2407  N   LEU C  96       0.518  39.955  41.822  1.00 83.65           N  
ATOM   2408  CA  LEU C  96       1.859  40.362  41.418  1.00 83.65           C  
ATOM   2409  C   LEU C  96       2.667  39.164  40.930  1.00 83.65           C  
ATOM   2410  O   LEU C  96       3.327  39.238  39.891  1.00 83.65           O  
ATOM   2411  CB  LEU C  96       2.586  41.043  42.581  1.00 83.65           C  
ATOM   2412  CG  LEU C  96       3.836  41.848  42.221  1.00 83.65           C  
ATOM   2413  CD1 LEU C  96       3.528  43.342  42.241  1.00 83.65           C  
ATOM   2414  CD2 LEU C  96       4.977  41.518  43.176  1.00 83.65           C  
ATOM   2415  N   VAL C  97       2.561  38.093  41.634  1.00 84.07           N  
ATOM   2416  CA  VAL C  97       3.304  36.895  41.258  1.00 84.07           C  
ATOM   2417  C   VAL C  97       2.744  36.325  39.957  1.00 84.07           C  
ATOM   2418  O   VAL C  97       3.501  35.934  39.066  1.00 84.07           O  
ATOM   2419  CB  VAL C  97       3.258  35.825  42.372  1.00 84.07           C  
ATOM   2420  CG1 VAL C  97       3.855  34.507  41.881  1.00 84.07           C  
ATOM   2421  CG2 VAL C  97       3.994  36.319  43.616  1.00 84.07           C  
ATOM   2422  N   ILE C  98       1.459  36.275  39.767  1.00 86.33           N  
ATOM   2423  CA  ILE C  98       0.827  35.757  38.559  1.00 86.33           C  
ATOM   2424  C   ILE C  98       1.186  36.642  37.368  1.00 86.33           C  
ATOM   2425  O   ILE C  98       1.438  36.142  36.269  1.00 86.33           O  
ATOM   2426  CB  ILE C  98      -0.709  35.670  38.718  1.00 86.33           C  
ATOM   2427  CG1 ILE C  98      -1.078  34.611  39.763  1.00 86.33           C  
ATOM   2428  CG2 ILE C  98      -1.374  35.368  37.372  1.00 86.33           C  
ATOM   2429  CD1 ILE C  98      -2.559  34.582  40.118  1.00 86.33           C  
ATOM   2430  N   PHE C  99       1.245  37.887  37.562  1.00 83.09           N  
ATOM   2431  CA  PHE C  99       1.608  38.836  36.516  1.00 83.09           C  
ATOM   2432  C   PHE C  99       3.039  38.601  36.046  1.00 83.09           C  
ATOM   2433  O   PHE C  99       3.309  38.593  34.843  1.00 83.09           O  
ATOM   2434  CB  PHE C  99       1.449  40.275  37.015  1.00 83.09           C  
ATOM   2435  CG  PHE C  99       1.643  41.314  35.944  1.00 83.09           C  
ATOM   2436  CD1 PHE C  99       2.665  42.250  36.041  1.00 83.09           C  
ATOM   2437  CD2 PHE C  99       0.803  41.354  34.840  1.00 83.09           C  
ATOM   2438  CE1 PHE C  99       2.846  43.213  35.050  1.00 83.09           C  
ATOM   2439  CE2 PHE C  99       0.977  42.313  33.846  1.00 83.09           C  
ATOM   2440  CZ  PHE C  99       1.999  43.242  33.954  1.00 83.09           C  
ATOM   2441  N   ALA C 100       3.880  38.354  37.030  1.00 81.01           N  
ATOM   2442  CA  ALA C 100       5.270  38.082  36.678  1.00 81.01           C  
ATOM   2443  C   ALA C 100       5.392  36.782  35.890  1.00 81.01           C  
ATOM   2444  O   ALA C 100       6.143  36.708  34.914  1.00 81.01           O  
ATOM   2445  CB  ALA C 100       6.136  38.023  37.935  1.00 81.01           C  
ATOM   2446  N   ILE C 101       4.639  35.809  36.241  1.00 81.00           N  
ATOM   2447  CA  ILE C 101       4.676  34.521  35.557  1.00 81.00           C  
ATOM   2448  C   ILE C 101       4.079  34.660  34.158  1.00 81.00           C  
ATOM   2449  O   ILE C 101       4.573  34.057  33.203  1.00 81.00           O  
ATOM   2450  CB  ILE C 101       3.921  33.435  36.356  1.00 81.00           C  
ATOM   2451  CG1 ILE C 101       4.614  33.182  37.700  1.00 81.00           C  
ATOM   2452  CG2 ILE C 101       3.815  32.141  35.543  1.00 81.00           C  
ATOM   2453  CD1 ILE C 101       3.844  32.254  38.629  1.00 81.00           C  
ATOM   2454  N   GLU C 102       3.074  35.466  34.009  1.00 80.00           N  
ATOM   2455  CA  GLU C 102       2.435  35.666  32.711  1.00 80.00           C  
ATOM   2456  C   GLU C 102       3.371  36.375  31.738  1.00 80.00           C  
ATOM   2457  O   GLU C 102       3.409  36.043  30.551  1.00 80.00           O  
ATOM   2458  CB  GLU C 102       1.138  36.465  32.870  1.00 80.00           C  
ATOM   2459  CG  GLU C 102      -0.025  35.648  33.414  1.00 80.00           C  
ATOM   2460  CD  GLU C 102      -1.330  36.426  33.469  1.00 80.00           C  
ATOM   2461  OE1 GLU C 102      -2.393  35.811  33.717  1.00 80.00           O  
ATOM   2462  OE2 GLU C 102      -1.291  37.658  33.261  1.00 80.00           O  
ATOM   2463  N   ILE C 103       4.113  37.333  32.299  1.00 75.22           N  
ATOM   2464  CA  ILE C 103       5.054  38.050  31.447  1.00 75.22           C  
ATOM   2465  C   ILE C 103       6.169  37.107  31.000  1.00 75.22           C  
ATOM   2466  O   ILE C 103       6.560  37.108  29.830  1.00 75.22           O  
ATOM   2467  CB  ILE C 103       5.650  39.279  32.171  1.00 75.22           C  
ATOM   2468  CG1 ILE C 103       4.568  40.337  32.407  1.00 75.22           C  
ATOM   2469  CG2 ILE C 103       6.820  39.861  31.372  1.00 75.22           C  
ATOM   2470  CD1 ILE C 103       5.045  41.545  33.201  1.00 75.22           C  
ATOM   2471  N   ALA C 104       6.569  36.253  31.949  1.00 77.56           N  
ATOM   2472  CA  ALA C 104       7.620  35.298  31.612  1.00 77.56           C  
ATOM   2473  C   ALA C 104       7.128  34.278  30.589  1.00 77.56           C  
ATOM   2474  O   ALA C 104       7.841  33.951  29.637  1.00 77.56           O  
ATOM   2475  CB  ALA C 104       8.117  34.589  32.870  1.00 77.56           C  
ATOM   2476  N   ALA C 105       5.866  33.858  30.690  1.00 81.47           N  
ATOM   2477  CA  ALA C 105       5.284  32.890  29.764  1.00 81.47           C  
ATOM   2478  C   ALA C 105       5.015  33.524  28.403  1.00 81.47           C  
ATOM   2479  O   ALA C 105       5.167  32.874  27.367  1.00 81.47           O  
ATOM   2480  CB  ALA C 105       3.994  32.311  30.342  1.00 81.47           C  
ATOM   2481  N   ALA C 106       4.688  34.752  28.424  1.00 78.10           N  
ATOM   2482  CA  ALA C 106       4.427  35.460  27.174  1.00 78.10           C  
ATOM   2483  C   ALA C 106       5.713  35.655  26.376  1.00 78.10           C  
ATOM   2484  O   ALA C 106       5.730  35.459  25.158  1.00 78.10           O  
ATOM   2485  CB  ALA C 106       3.767  36.808  27.452  1.00 78.10           C  
ATOM   2486  N   ILE C 107       6.777  35.930  27.110  1.00 72.63           N  
ATOM   2487  CA  ILE C 107       8.063  36.124  26.450  1.00 72.63           C  
ATOM   2488  C   ILE C 107       8.569  34.790  25.903  1.00 72.63           C  
ATOM   2489  O   ILE C 107       9.014  34.711  24.757  1.00 72.63           O  
ATOM   2490  CB  ILE C 107       9.105  36.738  27.412  1.00 72.63           C  
ATOM   2491  CG1 ILE C 107       8.679  38.150  27.829  1.00 72.63           C  
ATOM   2492  CG2 ILE C 107      10.494  36.754  26.766  1.00 72.63           C  
ATOM   2493  CD1 ILE C 107       9.566  38.774  28.897  1.00 72.63           C  
ATOM   2494  N   TRP C 108       8.390  33.812  26.728  1.00 75.11           N  
ATOM   2495  CA  TRP C 108       8.819  32.490  26.285  1.00 75.11           C  
ATOM   2496  C   TRP C 108       7.939  31.985  25.146  1.00 75.11           C  
ATOM   2497  O   TRP C 108       8.436  31.401  24.180  1.00 75.11           O  
ATOM   2498  CB  TRP C 108       8.789  31.496  27.448  1.00 75.11           C  
ATOM   2499  CG  TRP C 108       9.308  30.133  27.100  1.00 75.11           C  
ATOM   2500  CD1 TRP C 108      10.608  29.710  27.144  1.00 75.11           C  
ATOM   2501  CD2 TRP C 108       8.537  29.015  26.649  1.00 75.11           C  
ATOM   2502  CE2 TRP C 108       9.436  27.946  26.437  1.00 75.11           C  
ATOM   2503  CE3 TRP C 108       7.173  28.813  26.402  1.00 75.11           C  
ATOM   2504  NE1 TRP C 108      10.691  28.396  26.747  1.00 75.11           N  
ATOM   2505  CZ2 TRP C 108       9.013  26.692  25.991  1.00 75.11           C  
ATOM   2506  CZ3 TRP C 108       6.753  27.564  25.959  1.00 75.11           C  
ATOM   2507  CH2 TRP C 108       7.673  26.521  25.759  1.00 75.11           C  
ATOM   2508  N   GLY C 109       6.632  32.204  25.227  1.00 74.86           N  
ATOM   2509  CA  GLY C 109       5.694  31.777  24.202  1.00 74.86           C  
ATOM   2510  C   GLY C 109       5.911  32.469  22.870  1.00 74.86           C  
ATOM   2511  O   GLY C 109       5.772  31.851  21.812  1.00 74.86           O  
ATOM   2512  N   TYR C 110       6.356  33.678  22.987  1.00 72.43           N  
ATOM   2513  CA  TYR C 110       6.603  34.434  21.764  1.00 72.43           C  
ATOM   2514  C   TYR C 110       7.889  33.973  21.089  1.00 72.43           C  
ATOM   2515  O   TYR C 110       7.941  33.835  19.864  1.00 72.43           O  
ATOM   2516  CB  TYR C 110       6.680  35.933  22.065  1.00 72.43           C  
ATOM   2517  CG  TYR C 110       6.705  36.799  20.830  1.00 72.43           C  
ATOM   2518  CD1 TYR C 110       7.901  37.332  20.353  1.00 72.43           C  
ATOM   2519  CD2 TYR C 110       5.535  37.089  20.137  1.00 72.43           C  
ATOM   2520  CE1 TYR C 110       7.929  38.133  19.216  1.00 72.43           C  
ATOM   2521  CE2 TYR C 110       5.551  37.888  18.999  1.00 72.43           C  
ATOM   2522  CZ  TYR C 110       6.751  38.405  18.546  1.00 72.43           C  
ATOM   2523  OH  TYR C 110       6.773  39.196  17.420  1.00 72.43           O  
ATOM   2524  N   SER C 111       8.868  33.664  21.933  1.00 71.54           N  
ATOM   2525  CA  SER C 111      10.154  33.240  21.389  1.00 71.54           C  
ATOM   2526  C   SER C 111      10.085  31.813  20.856  1.00 71.54           C  
ATOM   2527  O   SER C 111      10.805  31.458  19.921  1.00 71.54           O  
ATOM   2528  CB  SER C 111      11.246  33.344  22.453  1.00 71.54           C  
ATOM   2529  OG  SER C 111      11.194  32.239  23.338  1.00 71.54           O  
ATOM   2530  N   HIS C 112       9.183  31.042  21.449  1.00 75.77           N  
ATOM   2531  CA  HIS C 112       9.049  29.652  21.031  1.00 75.77           C  
ATOM   2532  C   HIS C 112       7.660  29.380  20.463  1.00 75.77           C  
ATOM   2533  O   HIS C 112       7.014  28.396  20.835  1.00 75.77           O  
ATOM   2534  CB  HIS C 112       9.329  28.711  22.205  1.00 75.77           C  
ATOM   2535  CG  HIS C 112      10.733  28.790  22.714  1.00 75.77           C  
ATOM   2536  CD2 HIS C 112      11.802  27.984  22.506  1.00 75.77           C  
ATOM   2537  ND1 HIS C 112      11.166  29.796  23.551  1.00 75.77           N  
ATOM   2538  CE1 HIS C 112      12.443  29.606  23.835  1.00 75.77           C  
ATOM   2539  NE2 HIS C 112      12.852  28.513  23.214  1.00 75.77           N  
ATOM   2540  N   LYS C 113       7.239  30.222  19.529  1.00 76.97           N  
ATOM   2541  CA  LYS C 113       5.887  30.164  18.981  1.00 76.97           C  
ATOM   2542  C   LYS C 113       5.648  28.847  18.247  1.00 76.97           C  
ATOM   2543  O   LYS C 113       4.579  28.245  18.371  1.00 76.97           O  
ATOM   2544  CB  LYS C 113       5.639  31.341  18.037  1.00 76.97           C  
ATOM   2545  CG  LYS C 113       6.479  31.306  16.768  1.00 76.97           C  
ATOM   2546  CD  LYS C 113       6.170  32.489  15.860  1.00 76.97           C  
ATOM   2547  CE  LYS C 113       6.997  32.444  14.582  1.00 76.97           C  
ATOM   2548  NZ  LYS C 113       6.559  33.483  13.603  1.00 76.97           N  
ATOM   2549  N   ASP C 114       6.596  28.374  17.468  1.00 76.78           N  
ATOM   2550  CA  ASP C 114       6.431  27.149  16.689  1.00 76.78           C  
ATOM   2551  C   ASP C 114       6.292  25.933  17.602  1.00 76.78           C  
ATOM   2552  O   ASP C 114       5.499  25.030  17.325  1.00 76.78           O  
ATOM   2553  CB  ASP C 114       7.611  26.958  15.734  1.00 76.78           C  
ATOM   2554  CG  ASP C 114       7.662  28.008  14.637  1.00 76.78           C  
ATOM   2555  OD1 ASP C 114       6.597  28.534  14.247  1.00 76.78           O  
ATOM   2556  OD2 ASP C 114       8.776  28.309  14.157  1.00 76.78           O  
ATOM   2557  N   GLU C 115       7.076  26.002  18.702  1.00 72.36           N  
ATOM   2558  CA  GLU C 115       6.987  24.906  19.663  1.00 72.36           C  
ATOM   2559  C   GLU C 115       5.633  24.901  20.368  1.00 72.36           C  
ATOM   2560  O   GLU C 115       5.063  23.837  20.620  1.00 72.36           O  
ATOM   2561  CB  GLU C 115       8.116  25.000  20.692  1.00 72.36           C  
ATOM   2562  CG  GLU C 115       8.873  23.695  20.893  1.00 72.36           C  
ATOM   2563  CD  GLU C 115      10.216  23.881  21.581  1.00 72.36           C  
ATOM   2564  OE1 GLU C 115      10.940  22.880  21.781  1.00 72.36           O  
ATOM   2565  OE2 GLU C 115      10.548  25.038  21.922  1.00 72.36           O  
ATOM   2566  N   VAL C 116       5.120  26.081  20.625  1.00 77.72           N  
ATOM   2567  CA  VAL C 116       3.822  26.199  21.281  1.00 77.72           C  
ATOM   2568  C   VAL C 116       2.724  25.692  20.349  1.00 77.72           C  
ATOM   2569  O   VAL C 116       1.829  24.957  20.775  1.00 77.72           O  
ATOM   2570  CB  VAL C 116       3.530  27.656  21.704  1.00 77.72           C  
ATOM   2571  CG1 VAL C 116       2.093  27.796  22.204  1.00 77.72           C  
ATOM   2572  CG2 VAL C 116       4.518  28.108  22.777  1.00 77.72           C  
ATOM   2573  N   ILE C 117       2.856  26.076  19.143  1.00 79.56           N  
ATOM   2574  CA  ILE C 117       1.864  25.639  18.165  1.00 79.56           C  
ATOM   2575  C   ILE C 117       1.869  24.116  18.069  1.00 79.56           C  
ATOM   2576  O   ILE C 117       0.811  23.483  18.089  1.00 79.56           O  
ATOM   2577  CB  ILE C 117       2.128  26.265  16.777  1.00 79.56           C  
ATOM   2578  CG1 ILE C 117       1.951  27.786  16.833  1.00 79.56           C  
ATOM   2579  CG2 ILE C 117       1.208  25.644  15.722  1.00 79.56           C  
ATOM   2580  CD1 ILE C 117       2.396  28.509  15.570  1.00 79.56           C  
ATOM   2581  N   LYS C 118       2.990  23.524  18.034  1.00 75.78           N  
ATOM   2582  CA  LYS C 118       3.123  22.073  17.944  1.00 75.78           C  
ATOM   2583  C   LYS C 118       2.536  21.389  19.175  1.00 75.78           C  
ATOM   2584  O   LYS C 118       1.837  20.380  19.057  1.00 75.78           O  
ATOM   2585  CB  LYS C 118       4.591  21.678  17.774  1.00 75.78           C  
ATOM   2586  CG  LYS C 118       4.795  20.272  17.230  1.00 75.78           C  
ATOM   2587  CD  LYS C 118       6.271  19.961  17.022  1.00 75.78           C  
ATOM   2588  CE  LYS C 118       6.483  18.523  16.567  1.00 75.78           C  
ATOM   2589  NZ  LYS C 118       7.927  18.223  16.331  1.00 75.78           N  
ATOM   2590  N   GLU C 119       2.809  22.019  20.343  1.00 75.32           N  
ATOM   2591  CA  GLU C 119       2.290  21.435  21.577  1.00 75.32           C  
ATOM   2592  C   GLU C 119       0.768  21.528  21.635  1.00 75.32           C  
ATOM   2593  O   GLU C 119       0.102  20.598  22.094  1.00 75.32           O  
ATOM   2594  CB  GLU C 119       2.906  22.123  22.798  1.00 75.32           C  
ATOM   2595  CG  GLU C 119       4.273  21.579  23.186  1.00 75.32           C  
ATOM   2596  CD  GLU C 119       4.228  20.142  23.683  1.00 75.32           C  
ATOM   2597  OE1 GLU C 119       5.268  19.448  23.626  1.00 75.32           O  
ATOM   2598  OE2 GLU C 119       3.144  19.709  24.131  1.00 75.32           O  
ATOM   2599  N   VAL C 120       0.211  22.602  21.113  1.00 80.55           N  
ATOM   2600  CA  VAL C 120      -1.239  22.768  21.114  1.00 80.55           C  
ATOM   2601  C   VAL C 120      -1.870  21.799  20.116  1.00 80.55           C  
ATOM   2602  O   VAL C 120      -2.920  21.213  20.389  1.00 80.55           O  
ATOM   2603  CB  VAL C 120      -1.644  24.220  20.777  1.00 80.55           C  
ATOM   2604  CG1 VAL C 120      -3.160  24.334  20.618  1.00 80.55           C  
ATOM   2605  CG2 VAL C 120      -1.144  25.177  21.857  1.00 80.55           C  
ATOM   2606  N   GLN C 121      -1.235  21.677  19.014  1.00 80.51           N  
ATOM   2607  CA  GLN C 121      -1.727  20.719  18.028  1.00 80.51           C  
ATOM   2608  C   GLN C 121      -1.674  19.294  18.572  1.00 80.51           C  
ATOM   2609  O   GLN C 121      -2.608  18.514  18.373  1.00 80.51           O  
ATOM   2610  CB  GLN C 121      -0.920  20.818  16.734  1.00 80.51           C  
ATOM   2611  CG  GLN C 121      -1.188  22.086  15.936  1.00 80.51           C  
ATOM   2612  CD  GLN C 121      -0.320  22.196  14.696  1.00 80.51           C  
ATOM   2613  NE2 GLN C 121      -0.807  22.917  13.693  1.00 80.51           N  
ATOM   2614  OE1 GLN C 121       0.780  21.637  14.642  1.00 80.51           O  
ATOM   2615  N   GLU C 122      -0.613  18.980  19.305  1.00 73.29           N  
ATOM   2616  CA  GLU C 122      -0.485  17.657  19.910  1.00 73.29           C  
ATOM   2617  C   GLU C 122      -1.533  17.444  20.998  1.00 73.29           C  
ATOM   2618  O   GLU C 122      -2.068  16.344  21.144  1.00 73.29           O  
ATOM   2619  CB  GLU C 122       0.920  17.465  20.487  1.00 73.29           C  
ATOM   2620  CG  GLU C 122       1.363  16.010  20.553  1.00 73.29           C  
ATOM   2621  CD  GLU C 122       1.371  15.324  19.196  1.00 73.29           C  
ATOM   2622  OE1 GLU C 122       1.502  14.079  19.145  1.00 73.29           O  
ATOM   2623  OE2 GLU C 122       1.246  16.037  18.175  1.00 73.29           O  
ATOM   2624  N   PHE C 123      -1.769  18.505  21.728  1.00 77.39           N  
ATOM   2625  CA  PHE C 123      -2.825  18.435  22.730  1.00 77.39           C  
ATOM   2626  C   PHE C 123      -4.166  18.106  22.081  1.00 77.39           C  
ATOM   2627  O   PHE C 123      -4.888  17.224  22.550  1.00 77.39           O  
ATOM   2628  CB  PHE C 123      -2.926  19.755  23.501  1.00 77.39           C  
ATOM   2629  CG  PHE C 123      -4.094  19.817  24.447  1.00 77.39           C  
ATOM   2630  CD1 PHE C 123      -5.219  20.572  24.136  1.00 77.39           C  
ATOM   2631  CD2 PHE C 123      -4.068  19.121  25.649  1.00 77.39           C  
ATOM   2632  CE1 PHE C 123      -6.301  20.632  25.011  1.00 77.39           C  
ATOM   2633  CE2 PHE C 123      -5.146  19.177  26.527  1.00 77.39           C  
ATOM   2634  CZ  PHE C 123      -6.262  19.933  26.207  1.00 77.39           C  
ATOM   2635  N   TYR C 124      -4.455  18.744  20.991  1.00 83.44           N  
ATOM   2636  CA  TYR C 124      -5.713  18.493  20.297  1.00 83.44           C  
ATOM   2637  C   TYR C 124      -5.750  17.079  19.730  1.00 83.44           C  
ATOM   2638  O   TYR C 124      -6.757  16.379  19.855  1.00 83.44           O  
ATOM   2639  CB  TYR C 124      -5.921  19.512  19.173  1.00 83.44           C  
ATOM   2640  CG  TYR C 124      -7.084  19.188  18.267  1.00 83.44           C  
ATOM   2641  CD1 TYR C 124      -6.878  18.612  17.015  1.00 83.44           C  
ATOM   2642  CD2 TYR C 124      -8.391  19.457  18.660  1.00 83.44           C  
ATOM   2643  CE1 TYR C 124      -7.947  18.313  16.176  1.00 83.44           C  
ATOM   2644  CE2 TYR C 124      -9.466  19.162  17.830  1.00 83.44           C  
ATOM   2645  CZ  TYR C 124      -9.235  18.592  16.592  1.00 83.44           C  
ATOM   2646  OH  TYR C 124     -10.297  18.298  15.765  1.00 83.44           O  
ATOM   2647  N   LYS C 125      -4.661  16.772  19.106  1.00 72.77           N  
ATOM   2648  CA  LYS C 125      -4.621  15.450  18.489  1.00 72.77           C  
ATOM   2649  C   LYS C 125      -4.856  14.353  19.524  1.00 72.77           C  
ATOM   2650  O   LYS C 125      -5.622  13.417  19.281  1.00 72.77           O  
ATOM   2651  CB  LYS C 125      -3.282  15.227  17.784  1.00 72.77           C  
ATOM   2652  CG  LYS C 125      -3.237  13.975  16.920  1.00 72.77           C  
ATOM   2653  CD  LYS C 125      -1.909  13.850  16.186  1.00 72.77           C  
ATOM   2654  CE  LYS C 125      -1.832  12.558  15.384  1.00 72.77           C  
ATOM   2655  NZ  LYS C 125      -0.524  12.421  14.677  1.00 72.77           N  
ATOM   2656  N   ASP C 126      -4.211  14.485  20.689  1.00 72.93           N  
ATOM   2657  CA  ASP C 126      -4.383  13.516  21.768  1.00 72.93           C  
ATOM   2658  C   ASP C 126      -5.814  13.539  22.302  1.00 72.93           C  
ATOM   2659  O   ASP C 126      -6.408  12.486  22.542  1.00 72.93           O  
ATOM   2660  CB  ASP C 126      -3.394  13.795  22.902  1.00 72.93           C  
ATOM   2661  CG  ASP C 126      -3.126  12.576  23.767  1.00 72.93           C  
ATOM   2662  OD1 ASP C 126      -3.460  11.445  23.349  1.00 72.93           O  
ATOM   2663  OD2 ASP C 126      -2.578  12.746  24.877  1.00 72.93           O  
ATOM   2664  N   THR C 127      -6.326  14.786  22.424  1.00 73.72           N  
ATOM   2665  CA  THR C 127      -7.693  14.948  22.906  1.00 73.72           C  
ATOM   2666  C   THR C 127      -8.691  14.360  21.912  1.00 73.72           C  
ATOM   2667  O   THR C 127      -9.630  13.665  22.305  1.00 73.72           O  
ATOM   2668  CB  THR C 127      -8.026  16.431  23.155  1.00 73.72           C  
ATOM   2669  CG2 THR C 127      -9.410  16.588  23.775  1.00 73.72           C  
ATOM   2670  OG1 THR C 127      -7.050  16.991  24.043  1.00 73.72           O  
ATOM   2671  N   TYR C 128      -8.430  14.599  20.706  1.00 78.32           N  
ATOM   2672  CA  TYR C 128      -9.291  14.105  19.637  1.00 78.32           C  
ATOM   2673  C   TYR C 128      -9.322  12.582  19.621  1.00 78.32           C  
ATOM   2674  O   TYR C 128     -10.396  11.977  19.577  1.00 78.32           O  
ATOM   2675  CB  TYR C 128      -8.818  14.632  18.279  1.00 78.32           C  
ATOM   2676  CG  TYR C 128      -9.473  13.951  17.102  1.00 78.32           C  
ATOM   2677  CD1 TYR C 128      -8.818  12.936  16.406  1.00 78.32           C  
ATOM   2678  CD2 TYR C 128     -10.747  14.320  16.683  1.00 78.32           C  
ATOM   2679  CE1 TYR C 128      -9.417  12.307  15.320  1.00 78.32           C  
ATOM   2680  CE2 TYR C 128     -11.354  13.696  15.597  1.00 78.32           C  
ATOM   2681  CZ  TYR C 128     -10.683  12.693  14.924  1.00 78.32           C  
ATOM   2682  OH  TYR C 128     -11.281  12.073  13.849  1.00 78.32           O  
ATOM   2683  N   ASN C 129      -8.215  11.933  19.697  1.00 68.18           N  
ATOM   2684  CA  ASN C 129      -8.135  10.479  19.615  1.00 68.18           C  
ATOM   2685  C   ASN C 129      -8.757   9.813  20.839  1.00 68.18           C  
ATOM   2686  O   ASN C 129      -9.365   8.747  20.728  1.00 68.18           O  
ATOM   2687  CB  ASN C 129      -6.681  10.030  19.448  1.00 68.18           C  
ATOM   2688  CG  ASN C 129      -6.147  10.287  18.052  1.00 68.18           C  
ATOM   2689  ND2 ASN C 129      -4.843  10.514  17.950  1.00 68.18           N  
ATOM   2690  OD1 ASN C 129      -6.901  10.282  17.075  1.00 68.18           O  
ATOM   2691  N   LYS C 130      -8.687  10.473  21.929  1.00 66.50           N  
ATOM   2692  CA  LYS C 130      -9.185   9.880  23.167  1.00 66.50           C  
ATOM   2693  C   LYS C 130     -10.682  10.128  23.331  1.00 66.50           C  
ATOM   2694  O   LYS C 130     -11.402   9.280  23.862  1.00 66.50           O  
ATOM   2695  CB  LYS C 130      -8.426  10.438  24.372  1.00 66.50           C  
ATOM   2696  CG  LYS C 130      -7.017   9.886  24.525  1.00 66.50           C  
ATOM   2697  CD  LYS C 130      -6.305  10.497  25.726  1.00 66.50           C  
ATOM   2698  CE  LYS C 130      -4.896   9.941  25.884  1.00 66.50           C  
ATOM   2699  NZ  LYS C 130      -4.116  10.691  26.914  1.00 66.50           N  
ATOM   2700  N   LEU C 131     -11.161  11.320  22.789  1.00 68.47           N  
ATOM   2701  CA  LEU C 131     -12.549  11.681  23.058  1.00 68.47           C  
ATOM   2702  C   LEU C 131     -13.454  11.257  21.906  1.00 68.47           C  
ATOM   2703  O   LEU C 131     -14.656  11.058  22.097  1.00 68.47           O  
ATOM   2704  CB  LEU C 131     -12.674  13.189  23.291  1.00 68.47           C  
ATOM   2705  CG  LEU C 131     -12.286  13.694  24.682  1.00 68.47           C  
ATOM   2706  CD1 LEU C 131     -11.322  14.870  24.569  1.00 68.47           C  
ATOM   2707  CD2 LEU C 131     -13.529  14.090  25.473  1.00 68.47           C  
ATOM   2708  N   LYS C 132     -12.887  11.078  20.740  1.00 68.24           N  
ATOM   2709  CA  LYS C 132     -13.724  10.795  19.578  1.00 68.24           C  
ATOM   2710  C   LYS C 132     -14.424   9.446  19.720  1.00 68.24           C  
ATOM   2711  O   LYS C 132     -15.519   9.250  19.187  1.00 68.24           O  
ATOM   2712  CB  LYS C 132     -12.889  10.819  18.297  1.00 68.24           C  
ATOM   2713  CG  LYS C 132     -11.938   9.639  18.154  1.00 68.24           C  
ATOM   2714  CD  LYS C 132     -11.182   9.687  16.832  1.00 68.24           C  
ATOM   2715  CE  LYS C 132     -10.234   8.505  16.688  1.00 68.24           C  
ATOM   2716  NZ  LYS C 132      -9.599   8.466  15.336  1.00 68.24           N  
ATOM   2717  N   THR C 133     -13.810   8.559  20.392  1.00 60.92           N  
ATOM   2718  CA  THR C 133     -14.349   7.205  20.478  1.00 60.92           C  
ATOM   2719  C   THR C 133     -15.243   7.056  21.705  1.00 60.92           C  
ATOM   2720  O   THR C 133     -15.852   6.004  21.911  1.00 60.92           O  
ATOM   2721  CB  THR C 133     -13.221   6.159  20.531  1.00 60.92           C  
ATOM   2722  CG2 THR C 133     -12.428   6.138  19.229  1.00 60.92           C  
ATOM   2723  OG1 THR C 133     -12.335   6.473  21.612  1.00 60.92           O  
ATOM   2724  N   LYS C 134     -15.346   8.132  22.540  1.00 63.98           N  
ATOM   2725  CA  LYS C 134     -16.096   8.016  23.789  1.00 63.98           C  
ATOM   2726  C   LYS C 134     -17.555   8.417  23.593  1.00 63.98           C  
ATOM   2727  O   LYS C 134     -18.015   8.570  22.459  1.00 63.98           O  
ATOM   2728  CB  LYS C 134     -15.457   8.878  24.879  1.00 63.98           C  
ATOM   2729  CG  LYS C 134     -13.991   8.563  25.138  1.00 63.98           C  
ATOM   2730  CD  LYS C 134     -13.818   7.188  25.769  1.00 63.98           C  
ATOM   2731  CE  LYS C 134     -12.354   6.886  26.060  1.00 63.98           C  
ATOM   2732  NZ  LYS C 134     -12.152   5.464  26.468  1.00 63.98           N  
ATOM   2733  N   ASP C 135     -18.285   8.505  24.740  1.00 63.21           N  
ATOM   2734  CA  ASP C 135     -19.731   8.699  24.706  1.00 63.21           C  
ATOM   2735  C   ASP C 135     -20.084  10.157  24.423  1.00 63.21           C  
ATOM   2736  O   ASP C 135     -19.199  10.976  24.164  1.00 63.21           O  
ATOM   2737  CB  ASP C 135     -20.363   8.252  26.026  1.00 63.21           C  
ATOM   2738  CG  ASP C 135     -20.296   6.750  26.237  1.00 63.21           C  
ATOM   2739  OD1 ASP C 135     -20.159   6.000  25.246  1.00 63.21           O  
ATOM   2740  OD2 ASP C 135     -20.384   6.311  27.404  1.00 63.21           O  
ATOM   2741  N   GLU C 136     -21.313  10.578  24.547  1.00 62.19           N  
ATOM   2742  CA  GLU C 136     -21.902  11.833  24.091  1.00 62.19           C  
ATOM   2743  C   GLU C 136     -21.273  13.029  24.800  1.00 62.19           C  
ATOM   2744  O   GLU C 136     -20.868  13.998  24.155  1.00 62.19           O  
ATOM   2745  CB  GLU C 136     -23.417  11.828  24.311  1.00 62.19           C  
ATOM   2746  CG  GLU C 136     -24.185  12.690  23.320  1.00 62.19           C  
ATOM   2747  CD  GLU C 136     -25.691  12.654  23.535  1.00 62.19           C  
ATOM   2748  OE1 GLU C 136     -26.420  13.406  22.849  1.00 62.19           O  
ATOM   2749  OE2 GLU C 136     -26.144  11.867  24.396  1.00 62.19           O  
ATOM   2750  N   PRO C 137     -21.077  13.012  26.111  1.00 64.23           N  
ATOM   2751  CA  PRO C 137     -20.551  14.231  26.731  1.00 64.23           C  
ATOM   2752  C   PRO C 137     -19.125  14.549  26.288  1.00 64.23           C  
ATOM   2753  O   PRO C 137     -18.772  15.721  26.131  1.00 64.23           O  
ATOM   2754  CB  PRO C 137     -20.601  13.913  28.228  1.00 64.23           C  
ATOM   2755  CG  PRO C 137     -21.300  12.595  28.317  1.00 64.23           C  
ATOM   2756  CD  PRO C 137     -21.474  12.053  26.927  1.00 64.23           C  
ATOM   2757  N   GLN C 138     -18.349  13.474  26.145  1.00 67.87           N  
ATOM   2758  CA  GLN C 138     -16.981  13.675  25.679  1.00 67.87           C  
ATOM   2759  C   GLN C 138     -16.957  14.137  24.225  1.00 67.87           C  
ATOM   2760  O   GLN C 138     -16.174  15.017  23.861  1.00 67.87           O  
ATOM   2761  CB  GLN C 138     -16.165  12.391  25.836  1.00 67.87           C  
ATOM   2762  CG  GLN C 138     -15.868  12.023  27.283  1.00 67.87           C  
ATOM   2763  CD  GLN C 138     -17.007  11.270  27.944  1.00 67.87           C  
ATOM   2764  NE2 GLN C 138     -16.836  10.936  29.219  1.00 67.87           N  
ATOM   2765  OE1 GLN C 138     -18.033  10.991  27.314  1.00 67.87           O  
ATOM   2766  N   ARG C 139     -17.934  13.713  23.543  1.00 69.14           N  
ATOM   2767  CA  ARG C 139     -18.029  14.140  22.150  1.00 69.14           C  
ATOM   2768  C   ARG C 139     -18.556  15.568  22.051  1.00 69.14           C  
ATOM   2769  O   ARG C 139     -18.146  16.327  21.170  1.00 69.14           O  
ATOM   2770  CB  ARG C 139     -18.931  13.193  21.357  1.00 69.14           C  
ATOM   2771  CG  ARG C 139     -18.285  11.857  21.029  1.00 69.14           C  
ATOM   2772  CD  ARG C 139     -19.140  11.034  20.076  1.00 69.14           C  
ATOM   2773  NE  ARG C 139     -20.321  10.491  20.743  1.00 69.14           N  
ATOM   2774  CZ  ARG C 139     -20.962   9.387  20.371  1.00 69.14           C  
ATOM   2775  NH1 ARG C 139     -20.548   8.684  19.324  1.00 69.14           N  
ATOM   2776  NH2 ARG C 139     -22.026   8.984  21.051  1.00 69.14           N  
ATOM   2777  N   GLU C 140     -19.356  15.892  22.969  1.00 67.98           N  
ATOM   2778  CA  GLU C 140     -19.857  17.263  23.012  1.00 67.98           C  
ATOM   2779  C   GLU C 140     -18.743  18.245  23.366  1.00 67.98           C  
ATOM   2780  O   GLU C 140     -18.719  19.371  22.865  1.00 67.98           O  
ATOM   2781  CB  GLU C 140     -21.004  17.385  24.018  1.00 67.98           C  
ATOM   2782  CG  GLU C 140     -22.330  16.841  23.505  1.00 67.98           C  
ATOM   2783  CD  GLU C 140     -22.842  17.571  22.274  1.00 67.98           C  
ATOM   2784  OE1 GLU C 140     -23.495  16.932  21.416  1.00 67.98           O  
ATOM   2785  OE2 GLU C 140     -22.587  18.791  22.163  1.00 67.98           O  
ATOM   2786  N   THR C 141     -17.862  17.763  24.250  1.00 71.03           N  
ATOM   2787  CA  THR C 141     -16.711  18.590  24.592  1.00 71.03           C  
ATOM   2788  C   THR C 141     -15.823  18.812  23.371  1.00 71.03           C  
ATOM   2789  O   THR C 141     -15.353  19.927  23.133  1.00 71.03           O  
ATOM   2790  CB  THR C 141     -15.884  17.955  25.725  1.00 71.03           C  
ATOM   2791  CG2 THR C 141     -14.745  18.875  26.156  1.00 71.03           C  
ATOM   2792  OG1 THR C 141     -16.735  17.706  26.849  1.00 71.03           O  
ATOM   2793  N   LEU C 142     -15.801  17.755  22.614  1.00 76.93           N  
ATOM   2794  CA  LEU C 142     -15.015  17.877  21.390  1.00 76.93           C  
ATOM   2795  C   LEU C 142     -15.717  18.778  20.381  1.00 76.93           C  
ATOM   2796  O   LEU C 142     -15.073  19.593  19.716  1.00 76.93           O  
ATOM   2797  CB  LEU C 142     -14.768  16.497  20.774  1.00 76.93           C  
ATOM   2798  CG  LEU C 142     -13.740  16.435  19.642  1.00 76.93           C  
ATOM   2799  CD1 LEU C 142     -12.357  16.814  20.160  1.00 76.93           C  
ATOM   2800  CD2 LEU C 142     -13.720  15.046  19.014  1.00 76.93           C  
ATOM   2801  N   LYS C 143     -16.995  18.729  20.387  1.00 71.02           N  
ATOM   2802  CA  LYS C 143     -17.783  19.575  19.496  1.00 71.02           C  
ATOM   2803  C   LYS C 143     -17.663  21.046  19.885  1.00 71.02           C  
ATOM   2804  O   LYS C 143     -17.635  21.922  19.019  1.00 71.02           O  
ATOM   2805  CB  LYS C 143     -19.251  19.148  19.510  1.00 71.02           C  
ATOM   2806  CG  LYS C 143     -19.939  19.254  18.157  1.00 71.02           C  
ATOM   2807  CD  LYS C 143     -21.375  18.750  18.218  1.00 71.02           C  
ATOM   2808  CE  LYS C 143     -22.068  18.865  16.867  1.00 71.02           C  
ATOM   2809  NZ  LYS C 143     -23.483  18.391  16.927  1.00 71.02           N  
ATOM   2810  N   ALA C 144     -17.595  21.272  21.200  1.00 70.22           N  
ATOM   2811  CA  ALA C 144     -17.446  22.641  21.684  1.00 70.22           C  
ATOM   2812  C   ALA C 144     -16.114  23.237  21.242  1.00 70.22           C  
ATOM   2813  O   ALA C 144     -16.045  24.409  20.863  1.00 70.22           O  
ATOM   2814  CB  ALA C 144     -17.566  22.683  23.206  1.00 70.22           C  
ATOM   2815  N   ILE C 145     -15.109  22.391  21.179  1.00 74.69           N  
ATOM   2816  CA  ILE C 145     -13.799  22.855  20.735  1.00 74.69           C  
ATOM   2817  C   ILE C 145     -13.826  23.112  19.231  1.00 74.69           C  
ATOM   2818  O   ILE C 145     -13.302  24.124  18.759  1.00 74.69           O  
ATOM   2819  CB  ILE C 145     -12.692  21.836  21.085  1.00 74.69           C  
ATOM   2820  CG1 ILE C 145     -12.533  21.719  22.605  1.00 74.69           C  
ATOM   2821  CG2 ILE C 145     -11.367  22.231  20.425  1.00 74.69           C  
ATOM   2822  CD1 ILE C 145     -11.585  20.611  23.046  1.00 74.69           C  
ATOM   2823  N   HIS C 146     -14.499  22.202  18.518  1.00 76.60           N  
ATOM   2824  CA  HIS C 146     -14.599  22.348  17.070  1.00 76.60           C  
ATOM   2825  C   HIS C 146     -15.399  23.592  16.696  1.00 76.60           C  
ATOM   2826  O   HIS C 146     -15.070  24.278  15.726  1.00 76.60           O  
ATOM   2827  CB  HIS C 146     -15.240  21.105  16.450  1.00 76.60           C  
ATOM   2828  CG  HIS C 146     -14.363  19.895  16.491  1.00 76.60           C  
ATOM   2829  CD2 HIS C 146     -13.068  19.746  16.855  1.00 76.60           C  
ATOM   2830  ND1 HIS C 146     -14.806  18.643  16.122  1.00 76.60           N  
ATOM   2831  CE1 HIS C 146     -13.817  17.774  16.260  1.00 76.60           C  
ATOM   2832  NE2 HIS C 146     -12.752  18.419  16.703  1.00 76.60           N  
ATOM   2833  N   TYR C 147     -16.367  23.894  17.524  1.00 70.92           N  
ATOM   2834  CA  TYR C 147     -17.170  25.089  17.287  1.00 70.92           C  
ATOM   2835  C   TYR C 147     -16.358  26.352  17.549  1.00 70.92           C  
ATOM   2836  O   TYR C 147     -16.418  27.308  16.772  1.00 70.92           O  
ATOM   2837  CB  TYR C 147     -18.420  25.081  18.171  1.00 70.92           C  
ATOM   2838  CG  TYR C 147     -19.378  26.209  17.879  1.00 70.92           C  
ATOM   2839  CD1 TYR C 147     -19.383  27.364  18.657  1.00 70.92           C  
ATOM   2840  CD2 TYR C 147     -20.281  26.124  16.824  1.00 70.92           C  
ATOM   2841  CE1 TYR C 147     -20.266  28.407  18.392  1.00 70.92           C  
ATOM   2842  CE2 TYR C 147     -21.167  27.160  16.549  1.00 70.92           C  
ATOM   2843  CZ  TYR C 147     -21.152  28.296  17.337  1.00 70.92           C  
ATOM   2844  OH  TYR C 147     -22.028  29.324  17.071  1.00 70.92           O  
ATOM   2845  N   ALA C 148     -15.542  26.275  18.602  1.00 71.98           N  
ATOM   2846  CA  ALA C 148     -14.755  27.446  18.983  1.00 71.98           C  
ATOM   2847  C   ALA C 148     -13.665  27.732  17.954  1.00 71.98           C  
ATOM   2848  O   ALA C 148     -13.393  28.892  17.635  1.00 71.98           O  
ATOM   2849  CB  ALA C 148     -14.139  27.245  20.365  1.00 71.98           C  
ATOM   2850  N   LEU C 149     -13.101  26.594  17.362  1.00 74.85           N  
ATOM   2851  CA  LEU C 149     -11.996  26.762  16.424  1.00 74.85           C  
ATOM   2852  C   LEU C 149     -12.496  26.719  14.983  1.00 74.85           C  
ATOM   2853  O   LEU C 149     -11.720  26.917  14.046  1.00 74.85           O  
ATOM   2854  CB  LEU C 149     -10.938  25.679  16.642  1.00 74.85           C  
ATOM   2855  CG  LEU C 149     -10.126  25.774  17.936  1.00 74.85           C  
ATOM   2856  CD1 LEU C 149      -9.276  24.522  18.121  1.00 74.85           C  
ATOM   2857  CD2 LEU C 149      -9.253  27.024  17.928  1.00 74.85           C  
ATOM   2858  N   ASN C 150     -13.811  26.625  14.879  1.00 76.48           N  
ATOM   2859  CA  ASN C 150     -14.411  26.470  13.558  1.00 76.48           C  
ATOM   2860  C   ASN C 150     -13.645  25.458  12.710  1.00 76.48           C  
ATOM   2861  O   ASN C 150     -13.248  25.760  11.583  1.00 76.48           O  
ATOM   2862  CB  ASN C 150     -14.484  27.818  12.838  1.00 76.48           C  
ATOM   2863  CG  ASN C 150     -15.539  27.843  11.750  1.00 76.48           C  
ATOM   2864  ND2 ASN C 150     -15.467  28.841  10.877  1.00 76.48           N  
ATOM   2865  OD1 ASN C 150     -16.413  26.974  11.696  1.00 76.48           O  
ATOM   2866  N   CYS C 151     -13.293  24.320  13.300  1.00 77.57           N  
ATOM   2867  CA  CYS C 151     -12.573  23.226  12.659  1.00 77.57           C  
ATOM   2868  C   CYS C 151     -13.206  21.883  13.001  1.00 77.57           C  
ATOM   2869  O   CYS C 151     -14.171  21.822  13.765  1.00 77.57           O  
ATOM   2870  CB  CYS C 151     -11.104  23.230  13.084  1.00 77.57           C  
ATOM   2871  SG  CYS C 151     -10.843  22.749  14.805  1.00 77.57           S  
ATOM   2872  N   CYS C 152     -12.718  20.752  12.211  1.00 77.12           N  
ATOM   2873  CA  CYS C 152     -13.236  19.429  12.542  1.00 77.12           C  
ATOM   2874  C   CYS C 152     -12.164  18.361  12.363  1.00 77.12           C  
ATOM   2875  O   CYS C 152     -11.657  18.164  11.257  1.00 77.12           O  
ATOM   2876  CB  CYS C 152     -14.450  19.096  11.674  1.00 77.12           C  
ATOM   2877  SG  CYS C 152     -15.300  17.579  12.162  1.00 77.12           S  
ATOM   2878  N   GLY C 153     -11.765  17.676  13.443  1.00 74.56           N  
ATOM   2879  CA  GLY C 153     -10.892  16.513  13.431  1.00 74.56           C  
ATOM   2880  C   GLY C 153      -9.495  16.822  12.926  1.00 74.56           C  
ATOM   2881  O   GLY C 153      -9.095  17.986  12.864  1.00 74.56           O  
ATOM   2882  N   LEU C 154      -8.700  15.790  12.676  1.00 70.66           N  
ATOM   2883  CA  LEU C 154      -7.312  15.911  12.242  1.00 70.66           C  
ATOM   2884  C   LEU C 154      -7.231  16.123  10.734  1.00 70.66           C  
ATOM   2885  O   LEU C 154      -6.320  16.797  10.246  1.00 70.66           O  
ATOM   2886  CB  LEU C 154      -6.516  14.666  12.638  1.00 70.66           C  
ATOM   2887  CG  LEU C 154      -6.405  14.379  14.136  1.00 70.66           C  
ATOM   2888  CD1 LEU C 154      -5.801  12.999  14.369  1.00 70.66           C  
ATOM   2889  CD2 LEU C 154      -5.574  15.456  14.826  1.00 70.66           C  
ATOM   2890  N   ALA C 155      -8.122  15.430  10.100  1.00 61.94           N  
ATOM   2891  CA  ALA C 155      -8.109  15.514   8.642  1.00 61.94           C  
ATOM   2892  C   ALA C 155      -9.245  16.398   8.135  1.00 61.94           C  
ATOM   2893  O   ALA C 155      -9.637  16.307   6.968  1.00 61.94           O  
ATOM   2894  CB  ALA C 155      -8.207  14.121   8.027  1.00 61.94           C  
ATOM   2895  N   GLY C 156      -9.771  17.327   9.017  1.00 60.37           N  
ATOM   2896  CA  GLY C 156     -10.892  18.180   8.653  1.00 60.37           C  
ATOM   2897  C   GLY C 156     -12.224  17.454   8.672  1.00 60.37           C  
ATOM   2898  O   GLY C 156     -12.434  16.553   9.488  1.00 60.37           O  
ATOM   2899  N   GLY C 157     -13.330  17.937   7.819  1.00 53.27           N  
ATOM   2900  CA  GLY C 157     -14.743  17.636   7.658  1.00 53.27           C  
ATOM   2901  C   GLY C 157     -15.019  16.160   7.447  1.00 53.27           C  
ATOM   2902  O   GLY C 157     -16.163  15.715   7.558  1.00 53.27           O  
ATOM   2903  N   VAL C 158     -13.833  15.345   7.201  1.00 56.21           N  
ATOM   2904  CA  VAL C 158     -14.109  13.957   6.845  1.00 56.21           C  
ATOM   2905  C   VAL C 158     -14.639  13.206   8.065  1.00 56.21           C  
ATOM   2906  O   VAL C 158     -15.477  12.310   7.934  1.00 56.21           O  
ATOM   2907  CB  VAL C 158     -12.852  13.252   6.290  1.00 56.21           C  
ATOM   2908  CG1 VAL C 158     -13.164  11.803   5.919  1.00 56.21           C  
ATOM   2909  CG2 VAL C 158     -12.305  14.010   5.083  1.00 56.21           C  
ATOM   2910  N   GLU C 159     -14.196  13.594   9.258  1.00 58.31           N  
ATOM   2911  CA  GLU C 159     -14.572  12.899  10.485  1.00 58.31           C  
ATOM   2912  C   GLU C 159     -16.047  13.114  10.811  1.00 58.31           C  
ATOM   2913  O   GLU C 159     -16.652  12.317  11.531  1.00 58.31           O  
ATOM   2914  CB  GLU C 159     -13.701  13.365  11.655  1.00 58.31           C  
ATOM   2915  CG  GLU C 159     -12.262  12.876  11.584  1.00 58.31           C  
ATOM   2916  CD  GLU C 159     -11.407  13.355  12.745  1.00 58.31           C  
ATOM   2917  OE1 GLU C 159     -10.185  13.080  12.755  1.00 58.31           O  
ATOM   2918  OE2 GLU C 159     -11.963  14.011  13.655  1.00 58.31           O  
ATOM   2919  N   GLN C 160     -16.590  14.155  10.203  1.00 58.08           N  
ATOM   2920  CA  GLN C 160     -18.010  14.403  10.422  1.00 58.08           C  
ATOM   2921  C   GLN C 160     -18.858  13.244   9.904  1.00 58.08           C  
ATOM   2922  O   GLN C 160     -19.959  13.002  10.403  1.00 58.08           O  
ATOM   2923  CB  GLN C 160     -18.439  15.708   9.748  1.00 58.08           C  
ATOM   2924  CG  GLN C 160     -19.846  16.158  10.117  1.00 58.08           C  
ATOM   2925  CD  GLN C 160     -19.974  17.667  10.210  1.00 58.08           C  
ATOM   2926  NE2 GLN C 160     -21.199  18.147  10.395  1.00 58.08           N  
ATOM   2927  OE1 GLN C 160     -18.980  18.395  10.118  1.00 58.08           O  
ATOM   2928  N   PHE C 161     -18.164  12.676   8.871  1.00 54.78           N  
ATOM   2929  CA  PHE C 161     -18.940  11.640   8.200  1.00 54.78           C  
ATOM   2930  C   PHE C 161     -18.901  10.338   8.991  1.00 54.78           C  
ATOM   2931  O   PHE C 161     -19.741   9.457   8.790  1.00 54.78           O  
ATOM   2932  CB  PHE C 161     -18.416  11.407   6.780  1.00 54.78           C  
ATOM   2933  CG  PHE C 161     -18.449  12.637   5.912  1.00 54.78           C  
ATOM   2934  CD1 PHE C 161     -19.653  13.119   5.412  1.00 54.78           C  
ATOM   2935  CD2 PHE C 161     -17.277  13.310   5.595  1.00 54.78           C  
ATOM   2936  CE1 PHE C 161     -19.687  14.255   4.608  1.00 54.78           C  
ATOM   2937  CE2 PHE C 161     -17.304  14.447   4.793  1.00 54.78           C  
ATOM   2938  CZ  PHE C 161     -18.509  14.917   4.300  1.00 54.78           C  
ATOM   2939  N   ILE C 162     -17.961  10.367   9.977  1.00 53.05           N  
ATOM   2940  CA  ILE C 162     -17.795   9.139  10.747  1.00 53.05           C  
ATOM   2941  C   ILE C 162     -18.318   9.344  12.166  1.00 53.05           C  
ATOM   2942  O   ILE C 162     -18.944   8.450  12.740  1.00 53.05           O  
ATOM   2943  CB  ILE C 162     -16.317   8.688  10.781  1.00 53.05           C  
ATOM   2944  CG1 ILE C 162     -15.770   8.548   9.356  1.00 53.05           C  
ATOM   2945  CG2 ILE C 162     -16.171   7.375  11.556  1.00 53.05           C  
ATOM   2946  CD1 ILE C 162     -14.250   8.591   9.270  1.00 53.05           C  
ATOM   2947  N   SER C 163     -18.081  10.536  12.685  1.00 58.76           N  
ATOM   2948  CA  SER C 163     -18.473  10.853  14.054  1.00 58.76           C  
ATOM   2949  C   SER C 163     -19.103  12.239  14.142  1.00 58.76           C  
ATOM   2950  O   SER C 163     -18.778  13.125  13.349  1.00 58.76           O  
ATOM   2951  CB  SER C 163     -17.268  10.771  14.992  1.00 58.76           C  
ATOM   2952  OG  SER C 163     -16.247  11.663  14.576  1.00 58.76           O  
ATOM   2953  N   ASP C 164     -20.233  12.261  14.838  1.00 61.43           N  
ATOM   2954  CA  ASP C 164     -20.930  13.528  15.043  1.00 61.43           C  
ATOM   2955  C   ASP C 164     -20.108  14.471  15.919  1.00 61.43           C  
ATOM   2956  O   ASP C 164     -20.403  14.639  17.105  1.00 61.43           O  
ATOM   2957  CB  ASP C 164     -22.304  13.290  15.671  1.00 61.43           C  
ATOM   2958  CG  ASP C 164     -23.199  14.515  15.622  1.00 61.43           C  
ATOM   2959  OD1 ASP C 164     -22.880  15.475  14.888  1.00 61.43           O  
ATOM   2960  OD2 ASP C 164     -24.232  14.523  16.327  1.00 61.43           O  
ATOM   2961  N   ILE C 165     -18.929  14.896  15.359  1.00 69.42           N  
ATOM   2962  CA  ILE C 165     -18.069  15.739  16.182  1.00 69.42           C  
ATOM   2963  C   ILE C 165     -17.862  17.089  15.499  1.00 69.42           C  
ATOM   2964  O   ILE C 165     -17.238  17.990  16.066  1.00 69.42           O  
ATOM   2965  CB  ILE C 165     -16.708  15.062  16.455  1.00 69.42           C  
ATOM   2966  CG1 ILE C 165     -16.073  14.591  15.141  1.00 69.42           C  
ATOM   2967  CG2 ILE C 165     -16.871  13.895  17.434  1.00 69.42           C  
ATOM   2968  CD1 ILE C 165     -14.644  14.088  15.290  1.00 69.42           C  
ATOM   2969  N   CYS C 166     -18.417  17.300  14.286  1.00 71.54           N  
ATOM   2970  CA  CYS C 166     -18.193  18.539  13.551  1.00 71.54           C  
ATOM   2971  C   CYS C 166     -19.338  19.520  13.772  1.00 71.54           C  
ATOM   2972  O   CYS C 166     -20.483  19.110  13.968  1.00 71.54           O  
ATOM   2973  CB  CYS C 166     -18.034  18.254  12.057  1.00 71.54           C  
ATOM   2974  SG  CYS C 166     -16.641  17.174  11.666  1.00 71.54           S  
ATOM   2975  N   PRO C 167     -18.932  20.813  13.887  1.00 64.42           N  
ATOM   2976  CA  PRO C 167     -19.953  21.815  14.199  1.00 64.42           C  
ATOM   2977  C   PRO C 167     -20.991  21.968  13.089  1.00 64.42           C  
ATOM   2978  O   PRO C 167     -22.175  22.172  13.369  1.00 64.42           O  
ATOM   2979  CB  PRO C 167     -19.143  23.102  14.370  1.00 64.42           C  
ATOM   2980  CG  PRO C 167     -17.787  22.774  13.832  1.00 64.42           C  
ATOM   2981  CD  PRO C 167     -17.683  21.285  13.678  1.00 64.42           C  
ATOM   2982  N   LYS C 168     -20.501  22.105  11.848  1.00 61.78           N  
ATOM   2983  CA  LYS C 168     -21.459  22.316  10.767  1.00 61.78           C  
ATOM   2984  C   LYS C 168     -22.191  21.024  10.421  1.00 61.78           C  
ATOM   2985  O   LYS C 168     -21.578  19.956  10.350  1.00 61.78           O  
ATOM   2986  CB  LYS C 168     -20.755  22.869   9.526  1.00 61.78           C  
ATOM   2987  CG  LYS C 168     -20.240  24.292   9.688  1.00 61.78           C  
ATOM   2988  CD  LYS C 168     -19.845  24.899   8.348  1.00 61.78           C  
ATOM   2989  CE  LYS C 168     -19.334  26.324   8.508  1.00 61.78           C  
ATOM   2990  NZ  LYS C 168     -18.931  26.919   7.199  1.00 61.78           N  
ATOM   2991  N   LYS C 169     -23.458  21.245  10.557  1.00 58.40           N  
ATOM   2992  CA  LYS C 169     -24.326  20.083  10.393  1.00 58.40           C  
ATOM   2993  C   LYS C 169     -24.493  19.727   8.918  1.00 58.40           C  
ATOM   2994  O   LYS C 169     -24.788  18.578   8.582  1.00 58.40           O  
ATOM   2995  CB  LYS C 169     -25.693  20.341  11.028  1.00 58.40           C  
ATOM   2996  CG  LYS C 169     -25.683  20.317  12.549  1.00 58.40           C  
ATOM   2997  CD  LYS C 169     -27.096  20.338  13.119  1.00 58.40           C  
ATOM   2998  CE  LYS C 169     -27.087  20.308  14.641  1.00 58.40           C  
ATOM   2999  NZ  LYS C 169     -28.470  20.355  15.204  1.00 58.40           N  
ATOM   3000  N   ASP C 170     -24.147  20.795   8.062  1.00 59.47           N  
ATOM   3001  CA  ASP C 170     -24.353  20.467   6.654  1.00 59.47           C  
ATOM   3002  C   ASP C 170     -23.136  19.751   6.074  1.00 59.47           C  
ATOM   3003  O   ASP C 170     -22.004  20.216   6.228  1.00 59.47           O  
ATOM   3004  CB  ASP C 170     -24.653  21.731   5.847  1.00 59.47           C  
ATOM   3005  CG  ASP C 170     -25.636  21.492   4.714  1.00 59.47           C  
ATOM   3006  OD1 ASP C 170     -25.760  20.339   4.248  1.00 59.47           O  
ATOM   3007  OD2 ASP C 170     -26.290  22.466   4.282  1.00 59.47           O  
ATOM   3008  N   VAL C 171     -23.309  18.631   5.597  1.00 61.38           N  
ATOM   3009  CA  VAL C 171     -22.272  17.739   5.091  1.00 61.38           C  
ATOM   3010  C   VAL C 171     -21.413  18.474   4.065  1.00 61.38           C  
ATOM   3011  O   VAL C 171     -20.188  18.330   4.054  1.00 61.38           O  
ATOM   3012  CB  VAL C 171     -22.877  16.463   4.464  1.00 61.38           C  
ATOM   3013  CG1 VAL C 171     -21.774  15.551   3.927  1.00 61.38           C  
ATOM   3014  CG2 VAL C 171     -23.735  15.721   5.487  1.00 61.38           C  
ATOM   3015  N   LEU C 172     -22.019  19.323   3.217  1.00 61.34           N  
ATOM   3016  CA  LEU C 172     -21.296  19.983   2.135  1.00 61.34           C  
ATOM   3017  C   LEU C 172     -20.510  21.181   2.658  1.00 61.34           C  
ATOM   3018  O   LEU C 172     -19.444  21.507   2.131  1.00 61.34           O  
ATOM   3019  CB  LEU C 172     -22.266  20.434   1.040  1.00 61.34           C  
ATOM   3020  CG  LEU C 172     -22.744  19.352   0.070  1.00 61.34           C  
ATOM   3021  CD1 LEU C 172     -24.147  19.674  -0.433  1.00 61.34           C  
ATOM   3022  CD2 LEU C 172     -21.772  19.211  -1.095  1.00 61.34           C  
ATOM   3023  N   GLU C 173     -20.992  21.773   3.702  1.00 62.31           N  
ATOM   3024  CA  GLU C 173     -20.292  22.917   4.276  1.00 62.31           C  
ATOM   3025  C   GLU C 173     -19.105  22.470   5.125  1.00 62.31           C  
ATOM   3026  O   GLU C 173     -18.205  23.262   5.410  1.00 62.31           O  
ATOM   3027  CB  GLU C 173     -21.248  23.768   5.116  1.00 62.31           C  
ATOM   3028  CG  GLU C 173     -22.216  24.604   4.290  1.00 62.31           C  
ATOM   3029  CD  GLU C 173     -23.020  25.588   5.122  1.00 62.31           C  
ATOM   3030  OE1 GLU C 173     -23.833  26.347   4.547  1.00 62.31           O  
ATOM   3031  OE2 GLU C 173     -22.835  25.602   6.360  1.00 62.31           O  
ATOM   3032  N   THR C 174     -19.142  21.174   5.310  1.00 61.89           N  
ATOM   3033  CA  THR C 174     -18.078  20.641   6.154  1.00 61.89           C  
ATOM   3034  C   THR C 174     -16.747  20.636   5.408  1.00 61.89           C  
ATOM   3035  O   THR C 174     -15.681  20.643   6.028  1.00 61.89           O  
ATOM   3036  CB  THR C 174     -18.406  19.214   6.633  1.00 61.89           C  
ATOM   3037  CG2 THR C 174     -17.761  18.925   7.984  1.00 61.89           C  
ATOM   3038  OG1 THR C 174     -19.827  19.073   6.754  1.00 61.89           O  
ATOM   3039  N   PHE C 175     -16.919  20.746   4.033  1.00 60.24           N  
ATOM   3040  CA  PHE C 175     -15.688  20.722   3.252  1.00 60.24           C  
ATOM   3041  C   PHE C 175     -14.913  22.022   3.424  1.00 60.24           C  
ATOM   3042  O   PHE C 175     -13.706  22.069   3.173  1.00 60.24           O  
ATOM   3043  CB  PHE C 175     -15.996  20.486   1.770  1.00 60.24           C  
ATOM   3044  CG  PHE C 175     -16.472  19.093   1.463  1.00 60.24           C  
ATOM   3045  CD1 PHE C 175     -15.618  18.005   1.604  1.00 60.24           C  
ATOM   3046  CD2 PHE C 175     -17.773  18.868   1.033  1.00 60.24           C  
ATOM   3047  CE1 PHE C 175     -16.055  16.713   1.321  1.00 60.24           C  
ATOM   3048  CE2 PHE C 175     -18.218  17.581   0.748  1.00 60.24           C  
ATOM   3049  CZ  PHE C 175     -17.357  16.504   0.891  1.00 60.24           C  
ATOM   3050  N   THR C 176     -15.696  22.945   3.894  1.00 61.52           N  
ATOM   3051  CA  THR C 176     -15.037  24.237   4.057  1.00 61.52           C  
ATOM   3052  C   THR C 176     -14.417  24.356   5.447  1.00 61.52           C  
ATOM   3053  O   THR C 176     -13.664  25.294   5.717  1.00 61.52           O  
ATOM   3054  CB  THR C 176     -16.023  25.398   3.831  1.00 61.52           C  
ATOM   3055  CG2 THR C 176     -16.495  25.444   2.381  1.00 61.52           C  
ATOM   3056  OG1 THR C 176     -17.159  25.228   4.686  1.00 61.52           O  
ATOM   3057  N   VAL C 177     -14.707  23.234   6.196  1.00 68.53           N  
ATOM   3058  CA  VAL C 177     -14.162  23.294   7.548  1.00 68.53           C  
ATOM   3059  C   VAL C 177     -12.722  22.787   7.548  1.00 68.53           C  
ATOM   3060  O   VAL C 177     -12.421  21.755   6.944  1.00 68.53           O  
ATOM   3061  CB  VAL C 177     -15.016  22.475   8.541  1.00 68.53           C  
ATOM   3062  CG1 VAL C 177     -14.406  22.518   9.941  1.00 68.53           C  
ATOM   3063  CG2 VAL C 177     -16.452  22.994   8.565  1.00 68.53           C  
ATOM   3064  N   LYS C 178     -11.848  23.556   7.972  1.00 72.50           N  
ATOM   3065  CA  LYS C 178     -10.423  23.241   8.016  1.00 72.50           C  
ATOM   3066  C   LYS C 178     -10.117  22.221   9.109  1.00 72.50           C  
ATOM   3067  O   LYS C 178     -10.955  21.963   9.976  1.00 72.50           O  
ATOM   3068  CB  LYS C 178      -9.599  24.511   8.240  1.00 72.50           C  
ATOM   3069  CG  LYS C 178      -9.786  25.568   7.161  1.00 72.50           C  
ATOM   3070  CD  LYS C 178      -8.970  26.820   7.459  1.00 72.50           C  
ATOM   3071  CE  LYS C 178      -9.159  27.880   6.381  1.00 72.50           C  
ATOM   3072  NZ  LYS C 178      -8.389  29.123   6.687  1.00 72.50           N  
ATOM   3073  N   SER C 179      -9.085  21.550   8.985  1.00 77.44           N  
ATOM   3074  CA  SER C 179      -8.612  20.666  10.044  1.00 77.44           C  
ATOM   3075  C   SER C 179      -8.243  21.454  11.297  1.00 77.44           C  
ATOM   3076  O   SER C 179      -7.782  22.593  11.207  1.00 77.44           O  
ATOM   3077  CB  SER C 179      -7.406  19.856   9.569  1.00 77.44           C  
ATOM   3078  OG  SER C 179      -6.222  20.632   9.627  1.00 77.44           O  
ATOM   3079  N   CYS C 180      -8.488  20.970  12.411  1.00 80.39           N  
ATOM   3080  CA  CYS C 180      -8.246  21.678  13.663  1.00 80.39           C  
ATOM   3081  C   CYS C 180      -6.769  22.018  13.822  1.00 80.39           C  
ATOM   3082  O   CYS C 180      -6.425  23.117  14.260  1.00 80.39           O  
ATOM   3083  CB  CYS C 180      -8.717  20.840  14.852  1.00 80.39           C  
ATOM   3084  SG  CYS C 180     -10.512  20.804  15.052  1.00 80.39           S  
ATOM   3085  N   PRO C 181      -5.840  21.069  13.366  1.00 81.81           N  
ATOM   3086  CA  PRO C 181      -4.439  21.479  13.468  1.00 81.81           C  
ATOM   3087  C   PRO C 181      -4.105  22.668  12.569  1.00 81.81           C  
ATOM   3088  O   PRO C 181      -3.310  23.531  12.952  1.00 81.81           O  
ATOM   3089  CB  PRO C 181      -3.672  20.230  13.027  1.00 81.81           C  
ATOM   3090  CG  PRO C 181      -4.632  19.101  13.230  1.00 81.81           C  
ATOM   3091  CD  PRO C 181      -6.030  19.639  13.123  1.00 81.81           C  
ATOM   3092  N   ASP C 182      -4.762  22.771  11.437  1.00 80.45           N  
ATOM   3093  CA  ASP C 182      -4.553  23.922  10.563  1.00 80.45           C  
ATOM   3094  C   ASP C 182      -5.213  25.174  11.137  1.00 80.45           C  
ATOM   3095  O   ASP C 182      -4.670  26.275  11.024  1.00 80.45           O  
ATOM   3096  CB  ASP C 182      -5.095  23.638   9.162  1.00 80.45           C  
ATOM   3097  CG  ASP C 182      -4.258  22.628   8.396  1.00 80.45           C  
ATOM   3098  OD1 ASP C 182      -3.087  22.398   8.769  1.00 80.45           O  
ATOM   3099  OD2 ASP C 182      -4.773  22.060   7.409  1.00 80.45           O  
ATOM   3100  N   ALA C 183      -6.376  24.909  11.750  1.00 79.96           N  
ATOM   3101  CA  ALA C 183      -7.056  26.034  12.387  1.00 79.96           C  
ATOM   3102  C   ALA C 183      -6.238  26.583  13.552  1.00 79.96           C  
ATOM   3103  O   ALA C 183      -6.168  27.798  13.751  1.00 79.96           O  
ATOM   3104  CB  ALA C 183      -8.444  25.613  12.868  1.00 79.96           C  
ATOM   3105  N   ILE C 184      -5.645  25.653  14.260  1.00 80.73           N  
ATOM   3106  CA  ILE C 184      -4.816  26.055  15.392  1.00 80.73           C  
ATOM   3107  C   ILE C 184      -3.607  26.841  14.892  1.00 80.73           C  
ATOM   3108  O   ILE C 184      -3.261  27.884  15.453  1.00 80.73           O  
ATOM   3109  CB  ILE C 184      -4.357  24.833  16.219  1.00 80.73           C  
ATOM   3110  CG1 ILE C 184      -5.553  24.196  16.937  1.00 80.73           C  
ATOM   3111  CG2 ILE C 184      -3.269  25.236  17.218  1.00 80.73           C  
ATOM   3112  CD1 ILE C 184      -5.242  22.852  17.582  1.00 80.73           C  
ATOM   3113  N   LYS C 185      -3.023  26.384  13.808  1.00 80.58           N  
ATOM   3114  CA  LYS C 185      -1.885  27.099  13.236  1.00 80.58           C  
ATOM   3115  C   LYS C 185      -2.303  28.473  12.720  1.00 80.58           C  
ATOM   3116  O   LYS C 185      -1.580  29.455  12.899  1.00 80.58           O  
ATOM   3117  CB  LYS C 185      -1.252  26.284  12.107  1.00 80.58           C  
ATOM   3118  CG  LYS C 185       0.043  26.874  11.569  1.00 80.58           C  
ATOM   3119  CD  LYS C 185       0.637  26.008  10.466  1.00 80.58           C  
ATOM   3120  CE  LYS C 185       1.893  26.634   9.877  1.00 80.58           C  
ATOM   3121  NZ  LYS C 185       2.445  25.818   8.754  1.00 80.58           N  
ATOM   3122  N   GLU C 186      -3.485  28.571  12.185  1.00 76.11           N  
ATOM   3123  CA  GLU C 186      -3.984  29.838  11.659  1.00 76.11           C  
ATOM   3124  C   GLU C 186      -4.243  30.838  12.782  1.00 76.11           C  
ATOM   3125  O   GLU C 186      -4.014  32.038  12.617  1.00 76.11           O  
ATOM   3126  CB  GLU C 186      -5.261  29.619  10.845  1.00 76.11           C  
ATOM   3127  CG  GLU C 186      -5.666  30.817   9.999  1.00 76.11           C  
ATOM   3128  CD  GLU C 186      -6.948  30.591   9.214  1.00 76.11           C  
ATOM   3129  OE1 GLU C 186      -7.437  31.543   8.564  1.00 76.11           O  
ATOM   3130  OE2 GLU C 186      -7.468  29.454   9.249  1.00 76.11           O  
ATOM   3131  N   VAL C 187      -4.707  30.292  13.933  1.00 76.11           N  
ATOM   3132  CA  VAL C 187      -4.954  31.169  15.073  1.00 76.11           C  
ATOM   3133  C   VAL C 187      -3.647  31.824  15.514  1.00 76.11           C  
ATOM   3134  O   VAL C 187      -3.610  33.026  15.790  1.00 76.11           O  
ATOM   3135  CB  VAL C 187      -5.589  30.400  16.253  1.00 76.11           C  
ATOM   3136  CG1 VAL C 187      -5.580  31.253  17.520  1.00 76.11           C  
ATOM   3137  CG2 VAL C 187      -7.013  29.972  15.904  1.00 76.11           C  
ATOM   3138  N   PHE C 188      -2.575  31.106  15.404  1.00 72.81           N  
ATOM   3139  CA  PHE C 188      -1.302  31.631  15.887  1.00 72.81           C  
ATOM   3140  C   PHE C 188      -0.581  32.398  14.787  1.00 72.81           C  
ATOM   3141  O   PHE C 188       0.159  33.344  15.064  1.00 72.81           O  
ATOM   3142  CB  PHE C 188      -0.414  30.496  16.407  1.00 72.81           C  
ATOM   3143  CG  PHE C 188      -0.824  29.974  17.757  1.00 72.81           C  
ATOM   3144  CD1 PHE C 188      -0.458  30.644  18.917  1.00 72.81           C  
ATOM   3145  CD2 PHE C 188      -1.576  28.811  17.865  1.00 72.81           C  
ATOM   3146  CE1 PHE C 188      -0.836  30.163  20.168  1.00 72.81           C  
ATOM   3147  CE2 PHE C 188      -1.957  28.324  19.113  1.00 72.81           C  
ATOM   3148  CZ  PHE C 188      -1.585  29.000  20.263  1.00 72.81           C  
ATOM   3149  N   ASP C 189      -0.892  32.052  13.561  1.00 72.58           N  
ATOM   3150  CA  ASP C 189      -0.194  32.733  12.475  1.00 72.58           C  
ATOM   3151  C   ASP C 189      -0.916  34.019  12.080  1.00 72.58           C  
ATOM   3152  O   ASP C 189      -0.292  35.074  11.953  1.00 72.58           O  
ATOM   3153  CB  ASP C 189      -0.060  31.811  11.262  1.00 72.58           C  
ATOM   3154  CG  ASP C 189       1.019  30.756  11.435  1.00 72.58           C  
ATOM   3155  OD1 ASP C 189       1.821  30.855  12.389  1.00 72.58           O  
ATOM   3156  OD2 ASP C 189       1.071  29.821  10.607  1.00 72.58           O  
ATOM   3157  N   ASN C 190      -2.290  33.929  11.860  1.00 66.57           N  
ATOM   3158  CA  ASN C 190      -3.026  35.085  11.361  1.00 66.57           C  
ATOM   3159  C   ASN C 190      -3.743  35.823  12.489  1.00 66.57           C  
ATOM   3160  O   ASN C 190      -4.004  37.022  12.383  1.00 66.57           O  
ATOM   3161  CB  ASN C 190      -4.028  34.660  10.285  1.00 66.57           C  
ATOM   3162  CG  ASN C 190      -3.352  34.201   9.008  1.00 66.57           C  
ATOM   3163  ND2 ASN C 190      -4.115  33.559   8.131  1.00 66.57           N  
ATOM   3164  OD1 ASN C 190      -2.155  34.422   8.811  1.00 66.57           O  
ATOM   3165  N   LYS C 191      -4.088  35.130  13.548  1.00 65.95           N  
ATOM   3166  CA  LYS C 191      -4.853  35.760  14.620  1.00 65.95           C  
ATOM   3167  C   LYS C 191      -4.015  35.896  15.888  1.00 65.95           C  
ATOM   3168  O   LYS C 191      -4.553  35.895  16.997  1.00 65.95           O  
ATOM   3169  CB  LYS C 191      -6.123  34.959  14.914  1.00 65.95           C  
ATOM   3170  CG  LYS C 191      -7.082  34.863  13.738  1.00 65.95           C  
ATOM   3171  CD  LYS C 191      -8.369  34.146  14.122  1.00 65.95           C  
ATOM   3172  CE  LYS C 191      -9.325  34.039  12.942  1.00 65.95           C  
ATOM   3173  NZ  LYS C 191     -10.568  33.293  13.301  1.00 65.95           N  
ATOM   3174  N   PHE C 192      -2.739  35.958  15.652  1.00 73.60           N  
ATOM   3175  CA  PHE C 192      -1.834  36.099  16.787  1.00 73.60           C  
ATOM   3176  C   PHE C 192      -2.095  37.406  17.528  1.00 73.60           C  
ATOM   3177  O   PHE C 192      -1.939  37.475  18.749  1.00 73.60           O  
ATOM   3178  CB  PHE C 192      -0.375  36.042  16.323  1.00 73.60           C  
ATOM   3179  CG  PHE C 192       0.620  36.003  17.452  1.00 73.60           C  
ATOM   3180  CD1 PHE C 192       1.419  37.105  17.731  1.00 73.60           C  
ATOM   3181  CD2 PHE C 192       0.756  34.864  18.234  1.00 73.60           C  
ATOM   3182  CE1 PHE C 192       2.340  37.073  18.775  1.00 73.60           C  
ATOM   3183  CE2 PHE C 192       1.675  34.823  19.279  1.00 73.60           C  
ATOM   3184  CZ  PHE C 192       2.466  35.928  19.547  1.00 73.60           C  
ATOM   3185  N   HIS C 193      -2.634  38.432  16.778  1.00 64.91           N  
ATOM   3186  CA  HIS C 193      -2.931  39.724  17.385  1.00 64.91           C  
ATOM   3187  C   HIS C 193      -4.093  39.618  18.368  1.00 64.91           C  
ATOM   3188  O   HIS C 193      -4.148  40.358  19.353  1.00 64.91           O  
ATOM   3189  CB  HIS C 193      -3.250  40.763  16.306  1.00 64.91           C  
ATOM   3190  CG  HIS C 193      -4.341  40.343  15.374  1.00 64.91           C  
ATOM   3191  CD2 HIS C 193      -5.667  40.614  15.378  1.00 64.91           C  
ATOM   3192  ND1 HIS C 193      -4.115  39.541  14.277  1.00 64.91           N  
ATOM   3193  CE1 HIS C 193      -5.258  39.337  13.645  1.00 64.91           C  
ATOM   3194  NE2 HIS C 193      -6.215  39.976  14.293  1.00 64.91           N  
ATOM   3195  N   ILE C 194      -4.957  38.698  18.113  1.00 67.69           N  
ATOM   3196  CA  ILE C 194      -6.070  38.511  19.038  1.00 67.69           C  
ATOM   3197  C   ILE C 194      -5.563  37.881  20.334  1.00 67.69           C  
ATOM   3198  O   ILE C 194      -5.985  38.270  21.426  1.00 67.69           O  
ATOM   3199  CB  ILE C 194      -7.182  37.636  18.416  1.00 67.69           C  
ATOM   3200  CG1 ILE C 194      -7.764  38.318  17.172  1.00 67.69           C  
ATOM   3201  CG2 ILE C 194      -8.278  37.345  19.444  1.00 67.69           C  
ATOM   3202  CD1 ILE C 194      -8.814  37.489  16.446  1.00 67.69           C  
ATOM   3203  N   ILE C 195      -4.568  37.040  20.243  1.00 73.65           N  
ATOM   3204  CA  ILE C 195      -3.977  36.417  21.422  1.00 73.65           C  
ATOM   3205  C   ILE C 195      -3.203  37.461  22.224  1.00 73.65           C  
ATOM   3206  O   ILE C 195      -3.268  37.481  23.456  1.00 73.65           O  
ATOM   3207  CB  ILE C 195      -3.051  35.243  21.037  1.00 73.65           C  
ATOM   3208  CG1 ILE C 195      -3.855  34.128  20.357  1.00 73.65           C  
ATOM   3209  CG2 ILE C 195      -2.311  34.711  22.268  1.00 73.65           C  
ATOM   3210  CD1 ILE C 195      -3.001  32.993  19.811  1.00 73.65           C  
ATOM   3211  N   GLY C 196      -2.538  38.301  21.502  1.00 69.56           N  
ATOM   3212  CA  GLY C 196      -1.858  39.403  22.163  1.00 69.56           C  
ATOM   3213  C   GLY C 196      -2.812  40.377  22.830  1.00 69.56           C  
ATOM   3214  O   GLY C 196      -2.568  40.819  23.955  1.00 69.56           O  
ATOM   3215  N   ALA C 197      -3.976  40.621  22.133  1.00 70.03           N  
ATOM   3216  CA  ALA C 197      -4.970  41.527  22.704  1.00 70.03           C  
ATOM   3217  C   ALA C 197      -5.593  40.934  23.964  1.00 70.03           C  
ATOM   3218  O   ALA C 197      -5.808  41.642  24.951  1.00 70.03           O  
ATOM   3219  CB  ALA C 197      -6.054  41.843  21.676  1.00 70.03           C  
ATOM   3220  N   VAL C 198      -5.739  39.635  23.938  1.00 77.22           N  
ATOM   3221  CA  VAL C 198      -6.287  38.974  25.117  1.00 77.22           C  
ATOM   3222  C   VAL C 198      -5.255  38.983  26.241  1.00 77.22           C  
ATOM   3223  O   VAL C 198      -5.596  39.212  27.405  1.00 77.22           O  
ATOM   3224  CB  VAL C 198      -6.723  37.525  24.805  1.00 77.22           C  
ATOM   3225  CG1 VAL C 198      -7.075  36.779  26.091  1.00 77.22           C  
ATOM   3226  CG2 VAL C 198      -7.907  37.521  23.840  1.00 77.22           C  
ATOM   3227  N   GLY C 199      -4.019  38.879  25.842  1.00 75.41           N  
ATOM   3228  CA  GLY C 199      -2.954  38.955  26.829  1.00 75.41           C  
ATOM   3229  C   GLY C 199      -2.825  40.326  27.463  1.00 75.41           C  
ATOM   3230  O   GLY C 199      -2.698  40.442  28.684  1.00 75.41           O  
ATOM   3231  N   ILE C 200      -2.968  41.297  26.622  1.00 72.90           N  
ATOM   3232  CA  ILE C 200      -2.890  42.662  27.134  1.00 72.90           C  
ATOM   3233  C   ILE C 200      -4.132  42.973  27.966  1.00 72.90           C  
ATOM   3234  O   ILE C 200      -4.039  43.626  29.009  1.00 72.90           O  
ATOM   3235  CB  ILE C 200      -2.743  43.688  25.987  1.00 72.90           C  
ATOM   3236  CG1 ILE C 200      -1.377  43.538  25.309  1.00 72.90           C  
ATOM   3237  CG2 ILE C 200      -2.943  45.114  26.508  1.00 72.90           C  
ATOM   3238  CD1 ILE C 200      -1.190  44.431  24.089  1.00 72.90           C  
ATOM   3239  N   GLY C 201      -5.304  42.490  27.504  1.00 74.11           N  
ATOM   3240  CA  GLY C 201      -6.518  42.678  28.283  1.00 74.11           C  
ATOM   3241  C   GLY C 201      -6.444  42.053  29.664  1.00 74.11           C  
ATOM   3242  O   GLY C 201      -6.834  42.675  30.654  1.00 74.11           O  
ATOM   3243  N   ILE C 202      -5.801  40.934  29.729  1.00 81.65           N  
ATOM   3244  CA  ILE C 202      -5.642  40.256  31.011  1.00 81.65           C  
ATOM   3245  C   ILE C 202      -4.661  41.031  31.886  1.00 81.65           C  
ATOM   3246  O   ILE C 202      -4.892  41.206  33.085  1.00 81.65           O  
ATOM   3247  CB  ILE C 202      -5.160  38.800  30.823  1.00 81.65           C  
ATOM   3248  CG1 ILE C 202      -6.258  37.954  30.167  1.00 81.65           C  
ATOM   3249  CG2 ILE C 202      -4.731  38.197  32.165  1.00 81.65           C  
ATOM   3250  CD1 ILE C 202      -5.810  36.551  29.780  1.00 81.65           C  
ATOM   3251  N   ALA C 203      -3.633  41.612  31.247  1.00 77.00           N  
ATOM   3252  CA  ALA C 203      -2.643  42.387  31.990  1.00 77.00           C  
ATOM   3253  C   ALA C 203      -3.253  43.673  32.540  1.00 77.00           C  
ATOM   3254  O   ALA C 203      -2.998  44.047  33.687  1.00 77.00           O  
ATOM   3255  CB  ALA C 203      -1.442  42.708  31.103  1.00 77.00           C  
ATOM   3256  N   VAL C 204      -4.142  44.237  31.777  1.00 76.37           N  
ATOM   3257  CA  VAL C 204      -4.764  45.488  32.198  1.00 76.37           C  
ATOM   3258  C   VAL C 204      -5.723  45.223  33.356  1.00 76.37           C  
ATOM   3259  O   VAL C 204      -5.727  45.957  34.347  1.00 76.37           O  
ATOM   3260  CB  VAL C 204      -5.512  46.171  31.031  1.00 76.37           C  
ATOM   3261  CG1 VAL C 204      -6.391  47.309  31.546  1.00 76.37           C  
ATOM   3262  CG2 VAL C 204      -4.519  46.687  29.991  1.00 76.37           C  
ATOM   3263  N   VAL C 205      -6.427  44.195  33.272  1.00 81.30           N  
ATOM   3264  CA  VAL C 205      -7.366  43.854  34.337  1.00 81.30           C  
ATOM   3265  C   VAL C 205      -6.600  43.518  35.614  1.00 81.30           C  
ATOM   3266  O   VAL C 205      -7.006  43.909  36.710  1.00 81.30           O  
ATOM   3267  CB  VAL C 205      -8.278  42.674  33.934  1.00 81.30           C  
ATOM   3268  CG1 VAL C 205      -9.062  42.163  35.140  1.00 81.30           C  
ATOM   3269  CG2 VAL C 205      -9.228  43.092  32.813  1.00 81.30           C  
ATOM   3270  N   MET C 206      -5.440  42.928  35.492  1.00 83.53           N  
ATOM   3271  CA  MET C 206      -4.636  42.565  36.655  1.00 83.53           C  
ATOM   3272  C   MET C 206      -4.012  43.801  37.292  1.00 83.53           C  
ATOM   3273  O   MET C 206      -3.972  43.921  38.519  1.00 83.53           O  
ATOM   3274  CB  MET C 206      -3.542  41.570  36.263  1.00 83.53           C  
ATOM   3275  CG  MET C 206      -4.061  40.171  35.972  1.00 83.53           C  
ATOM   3276  SD  MET C 206      -2.709  38.974  35.647  1.00 83.53           S  
ATOM   3277  CE  MET C 206      -2.001  38.831  37.312  1.00 83.53           C  
ATOM   3278  N   ILE C 207      -3.626  44.727  36.454  1.00 77.02           N  
ATOM   3279  CA  ILE C 207      -3.031  45.955  36.966  1.00 77.02           C  
ATOM   3280  C   ILE C 207      -4.092  46.783  37.686  1.00 77.02           C  
ATOM   3281  O   ILE C 207      -3.850  47.300  38.779  1.00 77.02           O  
ATOM   3282  CB  ILE C 207      -2.381  46.784  35.835  1.00 77.02           C  
ATOM   3283  CG1 ILE C 207      -1.125  46.078  35.311  1.00 77.02           C  
ATOM   3284  CG2 ILE C 207      -2.053  48.198  36.321  1.00 77.02           C  
ATOM   3285  CD1 ILE C 207      -0.514  46.735  34.080  1.00 77.02           C  
ATOM   3286  N   PHE C 208      -5.261  46.785  37.116  1.00 79.17           N  
ATOM   3287  CA  PHE C 208      -6.347  47.490  37.785  1.00 79.17           C  
ATOM   3288  C   PHE C 208      -6.704  46.811  39.102  1.00 79.17           C  
ATOM   3289  O   PHE C 208      -6.988  47.483  40.096  1.00 79.17           O  
ATOM   3290  CB  PHE C 208      -7.582  47.561  36.880  1.00 79.17           C  
ATOM   3291  CG  PHE C 208      -7.630  48.789  36.013  1.00 79.17           C  
ATOM   3292  CD1 PHE C 208      -8.139  49.985  36.504  1.00 79.17           C  
ATOM   3293  CD2 PHE C 208      -7.164  48.750  34.705  1.00 79.17           C  
ATOM   3294  CE1 PHE C 208      -8.184  51.124  35.704  1.00 79.17           C  
ATOM   3295  CE2 PHE C 208      -7.205  49.884  33.899  1.00 79.17           C  
ATOM   3296  CZ  PHE C 208      -7.717  51.070  34.400  1.00 79.17           C  
ATOM   3297  N   GLY C 209      -6.625  45.521  39.077  1.00 81.73           N  
ATOM   3298  CA  GLY C 209      -6.853  44.806  40.323  1.00 81.73           C  
ATOM   3299  C   GLY C 209      -5.813  45.109  41.384  1.00 81.73           C  
ATOM   3300  O   GLY C 209      -6.143  45.257  42.562  1.00 81.73           O  
ATOM   3301  N   MET C 210      -4.621  45.299  41.030  1.00 84.60           N  
ATOM   3302  CA  MET C 210      -3.551  45.616  41.971  1.00 84.60           C  
ATOM   3303  C   MET C 210      -3.688  47.044  42.489  1.00 84.60           C  
ATOM   3304  O   MET C 210      -3.544  47.289  43.689  1.00 84.60           O  
ATOM   3305  CB  MET C 210      -2.183  45.428  41.313  1.00 84.60           C  
ATOM   3306  CG  MET C 210      -1.809  43.973  41.083  1.00 84.60           C  
ATOM   3307  SD  MET C 210      -0.073  43.773  40.520  1.00 84.60           S  
ATOM   3308  CE  MET C 210      -0.225  44.348  38.806  1.00 84.60           C  
ATOM   3309  N   ILE C 211      -4.062  47.944  41.580  1.00 76.45           N  
ATOM   3310  CA  ILE C 211      -4.187  49.349  41.954  1.00 76.45           C  
ATOM   3311  C   ILE C 211      -5.357  49.523  42.918  1.00 76.45           C  
ATOM   3312  O   ILE C 211      -5.214  50.146  43.973  1.00 76.45           O  
ATOM   3313  CB  ILE C 211      -4.377  50.249  40.712  1.00 76.45           C  
ATOM   3314  CG1 ILE C 211      -3.100  50.265  39.865  1.00 76.45           C  
ATOM   3315  CG2 ILE C 211      -4.776  51.667  41.130  1.00 76.45           C  
ATOM   3316  CD1 ILE C 211      -3.242  51.013  38.545  1.00 76.45           C  
ATOM   3317  N   PHE C 212      -6.427  48.912  42.578  1.00 81.10           N  
ATOM   3318  CA  PHE C 212      -7.606  49.048  43.426  1.00 81.10           C  
ATOM   3319  C   PHE C 212      -7.380  48.378  44.777  1.00 81.10           C  
ATOM   3320  O   PHE C 212      -7.824  48.887  45.809  1.00 81.10           O  
ATOM   3321  CB  PHE C 212      -8.834  48.443  42.740  1.00 81.10           C  
ATOM   3322  CG  PHE C 212      -9.331  49.246  41.568  1.00 81.10           C  
ATOM   3323  CD1 PHE C 212      -8.850  50.528  41.331  1.00 81.10           C  
ATOM   3324  CD2 PHE C 212     -10.279  48.717  40.700  1.00 81.10           C  
ATOM   3325  CE1 PHE C 212      -9.308  51.274  40.247  1.00 81.10           C  
ATOM   3326  CE2 PHE C 212     -10.741  49.456  39.615  1.00 81.10           C  
ATOM   3327  CZ  PHE C 212     -10.255  50.734  39.391  1.00 81.10           C  
ATOM   3328  N   SER C 213      -6.676  47.305  44.788  1.00 83.12           N  
ATOM   3329  CA  SER C 213      -6.398  46.602  46.037  1.00 83.12           C  
ATOM   3330  C   SER C 213      -5.471  47.415  46.934  1.00 83.12           C  
ATOM   3331  O   SER C 213      -5.690  47.507  48.144  1.00 83.12           O  
ATOM   3332  CB  SER C 213      -5.777  45.234  45.756  1.00 83.12           C  
ATOM   3333  OG  SER C 213      -5.380  44.604  46.961  1.00 83.12           O  
ATOM   3334  N   MET C 214      -4.586  48.046  46.383  1.00 79.75           N  
ATOM   3335  CA  MET C 214      -3.650  48.841  47.173  1.00 79.75           C  
ATOM   3336  C   MET C 214      -4.309  50.124  47.667  1.00 79.75           C  
ATOM   3337  O   MET C 214      -4.091  50.539  48.808  1.00 79.75           O  
ATOM   3338  CB  MET C 214      -2.403  49.175  46.353  1.00 79.75           C  
ATOM   3339  CG  MET C 214      -1.213  49.606  47.197  1.00 79.75           C  
ATOM   3340  SD  MET C 214      -0.601  48.263  48.288  1.00 79.75           S  
ATOM   3341  CE  MET C 214       1.161  48.688  48.361  1.00 79.75           C  
ATOM   3342  N   ILE C 215      -5.130  50.709  46.839  1.00 76.99           N  
ATOM   3343  CA  ILE C 215      -5.839  51.916  47.248  1.00 76.99           C  
ATOM   3344  C   ILE C 215      -6.778  51.592  48.409  1.00 76.99           C  
ATOM   3345  O   ILE C 215      -6.811  52.314  49.409  1.00 76.99           O  
ATOM   3346  CB  ILE C 215      -6.631  52.532  46.074  1.00 76.99           C  
ATOM   3347  CG1 ILE C 215      -5.673  53.121  45.034  1.00 76.99           C  
ATOM   3348  CG2 ILE C 215      -7.610  53.596  46.582  1.00 76.99           C  
ATOM   3349  CD1 ILE C 215      -6.366  53.682  43.800  1.00 76.99           C  
ATOM   3350  N   LEU C 216      -7.435  50.508  48.300  1.00 81.63           N  
ATOM   3351  CA  LEU C 216      -8.352  50.109  49.361  1.00 81.63           C  
ATOM   3352  C   LEU C 216      -7.587  49.693  50.613  1.00 81.63           C  
ATOM   3353  O   LEU C 216      -7.974  50.050  51.728  1.00 81.63           O  
ATOM   3354  CB  LEU C 216      -9.248  48.960  48.891  1.00 81.63           C  
ATOM   3355  CG  LEU C 216     -10.387  48.561  49.830  1.00 81.63           C  
ATOM   3356  CD1 LEU C 216     -11.351  49.728  50.020  1.00 81.63           C  
ATOM   3357  CD2 LEU C 216     -11.121  47.337  49.291  1.00 81.63           C  
ATOM   3358  N   CYS C 217      -6.526  49.031  50.442  1.00 80.76           N  
ATOM   3359  CA  CYS C 217      -5.705  48.599  51.567  1.00 80.76           C  
ATOM   3360  C   CYS C 217      -5.105  49.795  52.296  1.00 80.76           C  
ATOM   3361  O   CYS C 217      -5.137  49.856  53.527  1.00 80.76           O  
ATOM   3362  CB  CYS C 217      -4.589  47.670  51.089  1.00 80.76           C  
ATOM   3363  SG  CYS C 217      -3.607  46.960  52.429  1.00 80.76           S  
ATOM   3364  N   CYS C 218      -4.645  50.796  51.590  1.00 77.00           N  
ATOM   3365  CA  CYS C 218      -4.059  51.987  52.196  1.00 77.00           C  
ATOM   3366  C   CYS C 218      -5.134  52.859  52.835  1.00 77.00           C  
ATOM   3367  O   CYS C 218      -4.914  53.445  53.896  1.00 77.00           O  
ATOM   3368  CB  CYS C 218      -3.288  52.795  51.153  1.00 77.00           C  
ATOM   3369  SG  CYS C 218      -1.724  52.040  50.657  1.00 77.00           S  
ATOM   3370  N   ALA C 219      -6.263  52.939  52.214  1.00 76.82           N  
ATOM   3371  CA  ALA C 219      -7.358  53.719  52.785  1.00 76.82           C  
ATOM   3372  C   ALA C 219      -7.835  53.113  54.102  1.00 76.82           C  
ATOM   3373  O   ALA C 219      -8.134  53.838  55.053  1.00 76.82           O  
ATOM   3374  CB  ALA C 219      -8.517  53.812  51.796  1.00 76.82           C  
ATOM   3375  N   ILE C 220      -7.817  51.849  54.211  1.00 78.84           N  
ATOM   3376  CA  ILE C 220      -8.220  51.161  55.432  1.00 78.84           C  
ATOM   3377  C   ILE C 220      -7.163  51.369  56.515  1.00 78.84           C  
ATOM   3378  O   ILE C 220      -7.495  51.593  57.681  1.00 78.84           O  
ATOM   3379  CB  ILE C 220      -8.444  49.652  55.185  1.00 78.84           C  
ATOM   3380  CG1 ILE C 220      -9.619  49.437  54.224  1.00 78.84           C  
ATOM   3381  CG2 ILE C 220      -8.675  48.916  56.508  1.00 78.84           C  
ATOM   3382  CD1 ILE C 220      -9.704  48.027  53.657  1.00 78.84           C  
ATOM   3383  N   ARG C 221      -5.927  51.375  56.121  1.00 73.70           N  
ATOM   3384  CA  ARG C 221      -4.851  51.594  57.082  1.00 73.70           C  
ATOM   3385  C   ARG C 221      -4.878  53.021  57.620  1.00 73.70           C  
ATOM   3386  O   ARG C 221      -4.698  53.241  58.819  1.00 73.70           O  
ATOM   3387  CB  ARG C 221      -3.491  51.301  56.444  1.00 73.70           C  
ATOM   3388  CG  ARG C 221      -2.340  51.264  57.437  1.00 73.70           C  
ATOM   3389  CD  ARG C 221      -1.052  50.775  56.788  1.00 73.70           C  
ATOM   3390  NE  ARG C 221       0.060  50.772  57.734  1.00 73.70           N  
ATOM   3391  CZ  ARG C 221       1.284  50.326  57.464  1.00 73.70           C  
ATOM   3392  NH1 ARG C 221       1.577  49.835  56.265  1.00 73.70           N  
ATOM   3393  NH2 ARG C 221       2.221  50.371  58.399  1.00 73.70           N  
ATOM   3394  N   ARG C 222      -5.154  54.005  56.745  1.00 67.91           N  
ATOM   3395  CA  ARG C 222      -5.227  55.403  57.156  1.00 67.91           C  
ATOM   3396  C   ARG C 222      -6.422  55.643  58.072  1.00 67.91           C  
ATOM   3397  O   ARG C 222      -6.330  56.405  59.037  1.00 67.91           O  
ATOM   3398  CB  ARG C 222      -5.311  56.320  55.934  1.00 67.91           C  
ATOM   3399  CG  ARG C 222      -3.956  56.735  55.380  1.00 67.91           C  
ATOM   3400  CD  ARG C 222      -4.097  57.683  54.198  1.00 67.91           C  
ATOM   3401  NE  ARG C 222      -2.809  57.946  53.563  1.00 67.91           N  
ATOM   3402  CZ  ARG C 222      -2.634  58.721  52.495  1.00 67.91           C  
ATOM   3403  NH1 ARG C 222      -3.668  59.328  51.922  1.00 67.91           N  
ATOM   3404  NH2 ARG C 222      -1.419  58.893  51.998  1.00 67.91           N  
ATOM   3405  N   ASN C 223      -7.493  55.047  57.764  1.00 67.44           N  
ATOM   3406  CA  ASN C 223      -8.667  55.191  58.616  1.00 67.44           C  
ATOM   3407  C   ASN C 223      -8.443  54.568  59.991  1.00 67.44           C  
ATOM   3408  O   ASN C 223      -8.956  55.067  60.994  1.00 67.44           O  
ATOM   3409  CB  ASN C 223      -9.896  54.572  57.947  1.00 67.44           C  
ATOM   3410  CG  ASN C 223     -10.731  55.592  57.198  1.00 67.44           C  
ATOM   3411  ND2 ASN C 223     -11.754  55.122  56.495  1.00 67.44           N  
ATOM   3412  OD1 ASN C 223     -10.457  56.794  57.250  1.00 67.44           O  
ATOM   3413  N   ARG C 224      -7.676  53.559  60.094  1.00 59.79           N  
ATOM   3414  CA  ARG C 224      -7.385  52.937  61.381  1.00 59.79           C  
ATOM   3415  C   ARG C 224      -6.426  53.796  62.200  1.00 59.79           C  
ATOM   3416  O   ARG C 224      -6.529  53.853  63.426  1.00 59.79           O  
ATOM   3417  CB  ARG C 224      -6.797  51.539  61.183  1.00 59.79           C  
ATOM   3418  CG  ARG C 224      -7.734  50.413  61.592  1.00 59.79           C  
ATOM   3419  CD  ARG C 224      -7.044  49.057  61.536  1.00 59.79           C  
ATOM   3420  NE  ARG C 224      -7.935  47.982  61.962  1.00 59.79           N  
ATOM   3421  CZ  ARG C 224      -7.606  46.693  61.996  1.00 59.79           C  
ATOM   3422  NH1 ARG C 224      -6.394  46.293  61.629  1.00 59.79           N  
ATOM   3423  NH2 ARG C 224      -8.495  45.798  62.400  1.00 59.79           N  
ATOM   3424  N   GLU C 225      -5.458  54.444  61.480  1.00 56.04           N  
ATOM   3425  CA  GLU C 225      -4.538  55.319  62.202  1.00 56.04           C  
ATOM   3426  C   GLU C 225      -5.237  56.594  62.663  1.00 56.04           C  
ATOM   3427  O   GLU C 225      -4.880  57.166  63.695  1.00 56.04           O  
ATOM   3428  CB  GLU C 225      -3.330  55.667  61.328  1.00 56.04           C  
ATOM   3429  CG  GLU C 225      -2.258  54.587  61.302  1.00 56.04           C  
ATOM   3430  CD  GLU C 225      -1.061  54.951  60.439  1.00 56.04           C  
ATOM   3431  OE1 GLU C 225      -0.087  54.166  60.389  1.00 56.04           O  
ATOM   3432  OE2 GLU C 225      -1.096  56.031  59.808  1.00 56.04           O  
ATOM   3433  N   MET C 226      -6.236  57.089  61.920  1.00 51.81           N  
ATOM   3434  CA  MET C 226      -6.941  58.301  62.326  1.00 51.81           C  
ATOM   3435  C   MET C 226      -7.923  58.008  63.456  1.00 51.81           C  
ATOM   3436  O   MET C 226      -8.228  58.889  64.263  1.00 51.81           O  
ATOM   3437  CB  MET C 226      -7.680  58.917  61.138  1.00 51.81           C  
ATOM   3438  CG  MET C 226      -6.805  59.797  60.260  1.00 51.81           C  
ATOM   3439  SD  MET C 226      -7.745  61.164  59.476  1.00 51.81           S  
ATOM   3440  CE  MET C 226      -6.403  62.014  58.599  1.00 51.81           C  
ATOM   3441  N   VAL C 227      -8.376  56.948  63.673  1.00 43.12           N  
ATOM   3442  CA  VAL C 227      -9.243  56.720  64.824  1.00 43.12           C  
ATOM   3443  C   VAL C 227      -8.401  56.332  66.036  1.00 43.12           C  
ATOM   3444  O   VAL C 227      -7.412  55.607  65.908  1.00 43.12           O  
ATOM   3445  CB  VAL C 227     -10.296  55.627  64.532  1.00 43.12           C  
ATOM   3446  CG1 VAL C 227     -11.185  55.396  65.753  1.00 43.12           C  
ATOM   3447  CG2 VAL C 227     -11.138  56.009  63.317  1.00 43.12           C  
TER   
ATOM   3448  N   MET D   1      -1.607  81.106  44.052  1.00 50.89           N  
ATOM   3449  CA  MET D   1      -2.484  79.939  44.101  1.00 50.89           C  
ATOM   3450  C   MET D   1      -1.820  78.732  43.446  1.00 50.89           C  
ATOM   3451  O   MET D   1      -2.504  77.852  42.921  1.00 50.89           O  
ATOM   3452  CB  MET D   1      -3.818  80.239  43.415  1.00 50.89           C  
ATOM   3453  CG  MET D   1      -4.851  80.871  44.334  1.00 50.89           C  
ATOM   3454  SD  MET D   1      -6.496  81.029  43.537  1.00 50.89           S  
ATOM   3455  CE  MET D   1      -7.516  81.425  44.985  1.00 50.89           C  
ATOM   3456  N   GLY D   2      -0.515  78.753  42.980  1.00 60.20           N  
ATOM   3457  CA  GLY D   2       0.232  77.729  42.266  1.00 60.20           C  
ATOM   3458  C   GLY D   2       0.523  76.503  43.111  1.00 60.20           C  
ATOM   3459  O   GLY D   2       0.616  76.596  44.337  1.00 60.20           O  
ATOM   3460  N   VAL D   3       0.116  75.311  42.747  1.00 68.11           N  
ATOM   3461  CA  VAL D   3       0.374  74.048  43.429  1.00 68.11           C  
ATOM   3462  C   VAL D   3       1.820  74.008  43.916  1.00 68.11           C  
ATOM   3463  O   VAL D   3       2.701  74.630  43.315  1.00 68.11           O  
ATOM   3464  CB  VAL D   3       0.087  72.838  42.511  1.00 68.11           C  
ATOM   3465  CG1 VAL D   3      -1.412  72.547  42.453  1.00 68.11           C  
ATOM   3466  CG2 VAL D   3       0.640  73.089  41.110  1.00 68.11           C  
ATOM   3467  N   GLU D   4       2.106  73.768  45.276  1.00 67.29           N  
ATOM   3468  CA  GLU D   4       3.436  73.797  45.876  1.00 67.29           C  
ATOM   3469  C   GLU D   4       4.025  72.393  45.979  1.00 67.29           C  
ATOM   3470  O   GLU D   4       3.299  71.401  45.887  1.00 67.29           O  
ATOM   3471  CB  GLU D   4       3.389  74.450  47.259  1.00 67.29           C  
ATOM   3472  CG  GLU D   4       3.146  75.953  47.222  1.00 67.29           C  
ATOM   3473  CD  GLU D   4       3.267  76.614  48.585  1.00 67.29           C  
ATOM   3474  OE1 GLU D   4       3.195  77.861  48.663  1.00 67.29           O  
ATOM   3475  OE2 GLU D   4       3.435  75.879  49.584  1.00 67.29           O  
ATOM   3476  N   GLY D   5       5.371  72.198  45.923  1.00 66.35           N  
ATOM   3477  CA  GLY D   5       6.198  71.031  46.186  1.00 66.35           C  
ATOM   3478  C   GLY D   5       6.303  70.095  44.996  1.00 66.35           C  
ATOM   3479  O   GLY D   5       6.601  70.529  43.882  1.00 66.35           O  
ATOM   3480  N   CYS D   6       5.974  68.703  45.181  1.00 64.20           N  
ATOM   3481  CA  CYS D   6       6.040  67.626  44.200  1.00 64.20           C  
ATOM   3482  C   CYS D   6       5.003  67.824  43.101  1.00 64.20           C  
ATOM   3483  O   CYS D   6       5.244  67.475  41.943  1.00 64.20           O  
ATOM   3484  CB  CYS D   6       5.826  66.272  44.877  1.00 64.20           C  
ATOM   3485  SG  CYS D   6       7.084  65.044  44.461  1.00 64.20           S  
ATOM   3486  N   THR D   7       3.986  68.458  43.390  1.00 70.03           N  
ATOM   3487  CA  THR D   7       2.925  68.721  42.424  1.00 70.03           C  
ATOM   3488  C   THR D   7       3.345  69.811  41.442  1.00 70.03           C  
ATOM   3489  O   THR D   7       2.883  69.835  40.299  1.00 70.03           O  
ATOM   3490  CB  THR D   7       1.619  69.134  43.128  1.00 70.03           C  
ATOM   3491  CG2 THR D   7       0.532  68.082  42.931  1.00 70.03           C  
ATOM   3492  OG1 THR D   7       1.869  69.291  44.530  1.00 70.03           O  
ATOM   3493  N   LYS D   8       4.295  70.610  41.968  1.00 75.22           N  
ATOM   3494  CA  LYS D   8       4.827  71.636  41.075  1.00 75.22           C  
ATOM   3495  C   LYS D   8       5.730  71.022  40.009  1.00 75.22           C  
ATOM   3496  O   LYS D   8       5.697  71.434  38.847  1.00 75.22           O  
ATOM   3497  CB  LYS D   8       5.597  72.692  41.869  1.00 75.22           C  
ATOM   3498  CG  LYS D   8       5.854  73.979  41.100  1.00 75.22           C  
ATOM   3499  CD  LYS D   8       6.531  75.027  41.974  1.00 75.22           C  
ATOM   3500  CE  LYS D   8       6.832  76.299  41.193  1.00 75.22           C  
ATOM   3501  NZ  LYS D   8       7.430  77.356  42.064  1.00 75.22           N  
ATOM   3502  N   CYS D   9       6.413  70.006  40.416  1.00 72.78           N  
ATOM   3503  CA  CYS D   9       7.254  69.294  39.461  1.00 72.78           C  
ATOM   3504  C   CYS D   9       6.405  68.532  38.449  1.00 72.78           C  
ATOM   3505  O   CYS D   9       6.720  68.516  37.257  1.00 72.78           O  
ATOM   3506  CB  CYS D   9       8.188  68.327  40.186  1.00 72.78           C  
ATOM   3507  SG  CYS D   9       9.611  67.812  39.199  1.00 72.78           S  
ATOM   3508  N   ILE D  10       5.366  68.048  38.896  1.00 76.43           N  
ATOM   3509  CA  ILE D  10       4.450  67.327  38.020  1.00 76.43           C  
ATOM   3510  C   ILE D  10       3.776  68.305  37.061  1.00 76.43           C  
ATOM   3511  O   ILE D  10       3.583  67.995  35.883  1.00 76.43           O  
ATOM   3512  CB  ILE D  10       3.385  66.553  38.830  1.00 76.43           C  
ATOM   3513  CG1 ILE D  10       4.034  65.391  39.592  1.00 76.43           C  
ATOM   3514  CG2 ILE D  10       2.269  66.049  37.910  1.00 76.43           C  
ATOM   3515  CD1 ILE D  10       3.086  64.661  40.533  1.00 76.43           C  
ATOM   3516  N   LYS D  11       3.617  69.425  37.521  1.00 78.74           N  
ATOM   3517  CA  LYS D  11       2.990  70.459  36.704  1.00 78.74           C  
ATOM   3518  C   LYS D  11       3.906  70.888  35.561  1.00 78.74           C  
ATOM   3519  O   LYS D  11       3.487  70.925  34.402  1.00 78.74           O  
ATOM   3520  CB  LYS D  11       2.620  71.670  37.560  1.00 78.74           C  
ATOM   3521  CG  LYS D  11       2.068  72.845  36.767  1.00 78.74           C  
ATOM   3522  CD  LYS D  11       1.829  74.058  37.656  1.00 78.74           C  
ATOM   3523  CE  LYS D  11       1.453  75.287  36.839  1.00 78.74           C  
ATOM   3524  NZ  LYS D  11       1.101  76.446  37.713  1.00 78.74           N  
ATOM   3525  N   TYR D  12       5.157  71.055  35.947  1.00 78.44           N  
ATOM   3526  CA  TYR D  12       6.079  71.515  34.916  1.00 78.44           C  
ATOM   3527  C   TYR D  12       6.466  70.376  33.981  1.00 78.44           C  
ATOM   3528  O   TYR D  12       6.663  70.587  32.783  1.00 78.44           O  
ATOM   3529  CB  TYR D  12       7.335  72.122  35.550  1.00 78.44           C  
ATOM   3530  CG  TYR D  12       7.130  73.515  36.092  1.00 78.44           C  
ATOM   3531  CD1 TYR D  12       6.735  74.557  35.258  1.00 78.44           C  
ATOM   3532  CD2 TYR D  12       7.332  73.791  37.441  1.00 78.44           C  
ATOM   3533  CE1 TYR D  12       6.547  75.843  35.754  1.00 78.44           C  
ATOM   3534  CE2 TYR D  12       7.147  75.073  37.947  1.00 78.44           C  
ATOM   3535  CZ  TYR D  12       6.754  76.091  37.098  1.00 78.44           C  
ATOM   3536  OH  TYR D  12       6.568  77.362  37.594  1.00 78.44           O  
ATOM   3537  N   LEU D  13       6.464  69.165  34.469  1.00 79.98           N  
ATOM   3538  CA  LEU D  13       6.716  68.014  33.607  1.00 79.98           C  
ATOM   3539  C   LEU D  13       5.569  67.813  32.621  1.00 79.98           C  
ATOM   3540  O   LEU D  13       5.801  67.553  31.438  1.00 79.98           O  
ATOM   3541  CB  LEU D  13       6.911  66.749  34.447  1.00 79.98           C  
ATOM   3542  CG  LEU D  13       8.313  66.140  34.439  1.00 79.98           C  
ATOM   3543  CD1 LEU D  13       8.680  65.637  35.832  1.00 79.98           C  
ATOM   3544  CD2 LEU D  13       8.402  65.012  33.417  1.00 79.98           C  
ATOM   3545  N   LEU D  14       4.359  67.925  33.051  1.00 81.43           N  
ATOM   3546  CA  LEU D  14       3.190  67.804  32.188  1.00 81.43           C  
ATOM   3547  C   LEU D  14       3.158  68.925  31.154  1.00 81.43           C  
ATOM   3548  O   LEU D  14       2.775  68.703  30.004  1.00 81.43           O  
ATOM   3549  CB  LEU D  14       1.904  67.823  33.020  1.00 81.43           C  
ATOM   3550  CG  LEU D  14       1.267  66.465  33.316  1.00 81.43           C  
ATOM   3551  CD1 LEU D  14       0.472  66.525  34.616  1.00 81.43           C  
ATOM   3552  CD2 LEU D  14       0.376  66.028  32.159  1.00 81.43           C  
ATOM   3553  N   PHE D  15       3.627  70.050  31.575  1.00 84.34           N  
ATOM   3554  CA  PHE D  15       3.634  71.177  30.650  1.00 84.34           C  
ATOM   3555  C   PHE D  15       4.673  70.972  29.555  1.00 84.34           C  
ATOM   3556  O   PHE D  15       4.364  71.094  28.367  1.00 84.34           O  
ATOM   3557  CB  PHE D  15       3.908  72.485  31.397  1.00 84.34           C  
ATOM   3558  CG  PHE D  15       4.125  73.668  30.492  1.00 84.34           C  
ATOM   3559  CD1 PHE D  15       5.404  74.164  30.267  1.00 84.34           C  
ATOM   3560  CD2 PHE D  15       3.049  74.283  29.866  1.00 84.34           C  
ATOM   3561  CE1 PHE D  15       5.606  75.258  29.430  1.00 84.34           C  
ATOM   3562  CE2 PHE D  15       3.245  75.378  29.029  1.00 84.34           C  
ATOM   3563  CZ  PHE D  15       4.524  75.864  28.812  1.00 84.34           C  
ATOM   3564  N   VAL D  16       5.918  70.590  29.947  1.00 81.39           N  
ATOM   3565  CA  VAL D  16       7.003  70.491  28.976  1.00 81.39           C  
ATOM   3566  C   VAL D  16       6.730  69.339  28.012  1.00 81.39           C  
ATOM   3567  O   VAL D  16       6.872  69.493  26.796  1.00 81.39           O  
ATOM   3568  CB  VAL D  16       8.369  70.292  29.671  1.00 81.39           C  
ATOM   3569  CG1 VAL D  16       9.449  69.942  28.649  1.00 81.39           C  
ATOM   3570  CG2 VAL D  16       8.756  71.545  30.454  1.00 81.39           C  
ATOM   3571  N   PHE D  17       6.264  68.271  28.502  1.00 82.21           N  
ATOM   3572  CA  PHE D  17       6.029  67.105  27.658  1.00 82.21           C  
ATOM   3573  C   PHE D  17       4.855  67.346  26.717  1.00 82.21           C  
ATOM   3574  O   PHE D  17       4.933  67.035  25.526  1.00 82.21           O  
ATOM   3575  CB  PHE D  17       5.768  65.863  28.516  1.00 82.21           C  
ATOM   3576  CG  PHE D  17       6.976  64.985  28.697  1.00 82.21           C  
ATOM   3577  CD1 PHE D  17       7.466  64.227  27.640  1.00 82.21           C  
ATOM   3578  CD2 PHE D  17       7.624  64.919  29.924  1.00 82.21           C  
ATOM   3579  CE1 PHE D  17       8.585  63.413  27.805  1.00 82.21           C  
ATOM   3580  CE2 PHE D  17       8.742  64.108  30.096  1.00 82.21           C  
ATOM   3581  CZ  PHE D  17       9.221  63.355  29.035  1.00 82.21           C  
ATOM   3582  N   ASN D  18       3.819  67.935  27.164  1.00 83.01           N  
ATOM   3583  CA  ASN D  18       2.654  68.171  26.318  1.00 83.01           C  
ATOM   3584  C   ASN D  18       2.888  69.327  25.351  1.00 83.01           C  
ATOM   3585  O   ASN D  18       2.313  69.357  24.261  1.00 83.01           O  
ATOM   3586  CB  ASN D  18       1.414  68.437  27.174  1.00 83.01           C  
ATOM   3587  CG  ASN D  18       0.851  67.172  27.795  1.00 83.01           C  
ATOM   3588  ND2 ASN D  18       0.846  67.115  29.122  1.00 83.01           N  
ATOM   3589  OD1 ASN D  18       0.424  66.256  27.089  1.00 83.01           O  
ATOM   3590  N   PHE D  19       3.812  70.211  25.759  1.00 84.31           N  
ATOM   3591  CA  PHE D  19       4.187  71.279  24.841  1.00 84.31           C  
ATOM   3592  C   PHE D  19       4.947  70.722  23.643  1.00 84.31           C  
ATOM   3593  O   PHE D  19       4.697  71.121  22.503  1.00 84.31           O  
ATOM   3594  CB  PHE D  19       5.039  72.332  25.558  1.00 84.31           C  
ATOM   3595  CG  PHE D  19       5.374  73.526  24.706  1.00 84.31           C  
ATOM   3596  CD1 PHE D  19       6.655  73.698  24.197  1.00 84.31           C  
ATOM   3597  CD2 PHE D  19       4.406  74.478  24.414  1.00 84.31           C  
ATOM   3598  CE1 PHE D  19       6.968  74.801  23.409  1.00 84.31           C  
ATOM   3599  CE2 PHE D  19       4.710  75.584  23.626  1.00 84.31           C  
ATOM   3600  CZ  PHE D  19       5.993  75.744  23.126  1.00 84.31           C  
ATOM   3601  N   VAL D  20       5.837  69.771  23.932  1.00 81.90           N  
ATOM   3602  CA  VAL D  20       6.568  69.121  22.850  1.00 81.90           C  
ATOM   3603  C   VAL D  20       5.599  68.326  21.977  1.00 81.90           C  
ATOM   3604  O   VAL D  20       5.703  68.343  20.748  1.00 81.90           O  
ATOM   3605  CB  VAL D  20       7.680  68.196  23.392  1.00 81.90           C  
ATOM   3606  CG1 VAL D  20       8.281  67.356  22.265  1.00 81.90           C  
ATOM   3607  CG2 VAL D  20       8.766  69.017  24.087  1.00 81.90           C  
ATOM   3608  N   PHE D  21       4.606  67.663  22.543  1.00 82.08           N  
ATOM   3609  CA  PHE D  21       3.611  66.904  21.795  1.00 82.08           C  
ATOM   3610  C   PHE D  21       2.719  67.835  20.984  1.00 82.08           C  
ATOM   3611  O   PHE D  21       2.295  67.491  19.878  1.00 82.08           O  
ATOM   3612  CB  PHE D  21       2.759  66.052  22.741  1.00 82.08           C  
ATOM   3613  CG  PHE D  21       3.316  64.675  22.984  1.00 82.08           C  
ATOM   3614  CD1 PHE D  21       3.286  63.712  21.984  1.00 82.08           C  
ATOM   3615  CD2 PHE D  21       3.869  64.344  24.215  1.00 82.08           C  
ATOM   3616  CE1 PHE D  21       3.800  62.436  22.207  1.00 82.08           C  
ATOM   3617  CE2 PHE D  21       4.384  63.072  24.446  1.00 82.08           C  
ATOM   3618  CZ  PHE D  21       4.347  62.119  23.440  1.00 82.08           C  
ATOM   3619  N   TRP D  22       2.438  68.974  21.518  1.00 85.88           N  
ATOM   3620  CA  TRP D  22       1.657  69.976  20.801  1.00 85.88           C  
ATOM   3621  C   TRP D  22       2.411  70.482  19.576  1.00 85.88           C  
ATOM   3622  O   TRP D  22       1.844  70.574  18.484  1.00 85.88           O  
ATOM   3623  CB  TRP D  22       1.311  71.149  21.723  1.00 85.88           C  
ATOM   3624  CG  TRP D  22       0.534  72.243  21.053  1.00 85.88           C  
ATOM   3625  CD1 TRP D  22      -0.789  72.224  20.712  1.00 85.88           C  
ATOM   3626  CD2 TRP D  22       1.038  73.516  20.637  1.00 85.88           C  
ATOM   3627  CE2 TRP D  22      -0.038  74.220  20.052  1.00 85.88           C  
ATOM   3628  CE3 TRP D  22       2.295  74.132  20.703  1.00 85.88           C  
ATOM   3629  NE1 TRP D  22      -1.140  73.409  20.110  1.00 85.88           N  
ATOM   3630  CZ2 TRP D  22       0.106  75.509  19.535  1.00 85.88           C  
ATOM   3631  CZ3 TRP D  22       2.437  75.415  20.189  1.00 85.88           C  
ATOM   3632  CH2 TRP D  22       1.347  76.088  19.613  1.00 85.88           C  
ATOM   3633  N   LEU D  23       3.716  70.704  19.717  1.00 83.02           N  
ATOM   3634  CA  LEU D  23       4.540  71.143  18.597  1.00 83.02           C  
ATOM   3635  C   LEU D  23       4.665  70.042  17.549  1.00 83.02           C  
ATOM   3636  O   LEU D  23       4.582  70.308  16.349  1.00 83.02           O  
ATOM   3637  CB  LEU D  23       5.930  71.561  19.084  1.00 83.02           C  
ATOM   3638  CG  LEU D  23       6.032  72.938  19.742  1.00 83.02           C  
ATOM   3639  CD1 LEU D  23       7.398  73.112  20.397  1.00 83.02           C  
ATOM   3640  CD2 LEU D  23       5.780  74.039  18.717  1.00 83.02           C  
ATOM   3641  N   ALA D  24       4.783  68.825  18.064  1.00 85.08           N  
ATOM   3642  CA  ALA D  24       4.885  67.693  17.147  1.00 85.08           C  
ATOM   3643  C   ALA D  24       3.584  67.492  16.376  1.00 85.08           C  
ATOM   3644  O   ALA D  24       3.603  67.200  15.179  1.00 85.08           O  
ATOM   3645  CB  ALA D  24       5.251  66.422  17.909  1.00 85.08           C  
ATOM   3646  N   GLY D  25       2.489  67.604  17.035  1.00 82.19           N  
ATOM   3647  CA  GLY D  25       1.208  67.557  16.349  1.00 82.19           C  
ATOM   3648  C   GLY D  25       1.050  68.647  15.306  1.00 82.19           C  
ATOM   3649  O   GLY D  25       0.523  68.401  14.219  1.00 82.19           O  
ATOM   3650  N   GLY D  26       1.543  69.764  15.572  1.00 82.40           N  
ATOM   3651  CA  GLY D  26       1.524  70.862  14.618  1.00 82.40           C  
ATOM   3652  C   GLY D  26       2.375  70.600  13.391  1.00 82.40           C  
ATOM   3653  O   GLY D  26       1.955  70.880  12.265  1.00 82.40           O  
ATOM   3654  N   VAL D  27       3.489  70.011  13.617  1.00 81.31           N  
ATOM   3655  CA  VAL D  27       4.386  69.710  12.506  1.00 81.31           C  
ATOM   3656  C   VAL D  27       3.765  68.634  11.618  1.00 81.31           C  
ATOM   3657  O   VAL D  27       3.774  68.751  10.390  1.00 81.31           O  
ATOM   3658  CB  VAL D  27       5.775  69.253  13.005  1.00 81.31           C  
ATOM   3659  CG1 VAL D  27       6.608  68.699  11.849  1.00 81.31           C  
ATOM   3660  CG2 VAL D  27       6.504  70.410  13.686  1.00 81.31           C  
ATOM   3661  N   ILE D  28       3.193  67.635  12.281  1.00 80.51           N  
ATOM   3662  CA  ILE D  28       2.575  66.555  11.518  1.00 80.51           C  
ATOM   3663  C   ILE D  28       1.366  67.090  10.754  1.00 80.51           C  
ATOM   3664  O   ILE D  28       1.174  66.768   9.579  1.00 80.51           O  
ATOM   3665  CB  ILE D  28       2.154  65.385  12.435  1.00 80.51           C  
ATOM   3666  CG1 ILE D  28       3.391  64.684  13.008  1.00 80.51           C  
ATOM   3667  CG2 ILE D  28       1.267  64.395  11.674  1.00 80.51           C  
ATOM   3668  CD1 ILE D  28       3.073  63.615  14.044  1.00 80.51           C  
ATOM   3669  N   LEU D  29       0.562  67.844  11.388  1.00 80.92           N  
ATOM   3670  CA  LEU D  29      -0.586  68.456  10.728  1.00 80.92           C  
ATOM   3671  C   LEU D  29      -0.136  69.366   9.590  1.00 80.92           C  
ATOM   3672  O   LEU D  29      -0.733  69.358   8.511  1.00 80.92           O  
ATOM   3673  CB  LEU D  29      -1.421  69.253  11.735  1.00 80.92           C  
ATOM   3674  CG  LEU D  29      -2.673  69.938  11.185  1.00 80.92           C  
ATOM   3675  CD1 LEU D  29      -3.660  68.898  10.666  1.00 80.92           C  
ATOM   3676  CD2 LEU D  29      -3.318  70.811  12.255  1.00 80.92           C  
ATOM   3677  N   GLY D  30       0.929  70.140   9.782  1.00 80.20           N  
ATOM   3678  CA  GLY D  30       1.462  71.007   8.743  1.00 80.20           C  
ATOM   3679  C   GLY D  30       1.956  70.248   7.527  1.00 80.20           C  
ATOM   3680  O   GLY D  30       1.627  70.602   6.392  1.00 80.20           O  
ATOM   3681  N   VAL D  31       2.594  69.180   7.835  1.00 77.04           N  
ATOM   3682  CA  VAL D  31       3.124  68.381   6.736  1.00 77.04           C  
ATOM   3683  C   VAL D  31       1.980  67.678   6.008  1.00 77.04           C  
ATOM   3684  O   VAL D  31       1.972  67.604   4.777  1.00 77.04           O  
ATOM   3685  CB  VAL D  31       4.156  67.344   7.234  1.00 77.04           C  
ATOM   3686  CG1 VAL D  31       4.527  66.371   6.116  1.00 77.04           C  
ATOM   3687  CG2 VAL D  31       5.401  68.047   7.769  1.00 77.04           C  
ATOM   3688  N   ALA D  32       0.976  67.220   6.791  1.00 76.62           N  
ATOM   3689  CA  ALA D  32      -0.158  66.530   6.181  1.00 76.62           C  
ATOM   3690  C   ALA D  32      -0.985  67.484   5.327  1.00 76.62           C  
ATOM   3691  O   ALA D  32      -1.427  67.125   4.233  1.00 76.62           O  
ATOM   3692  CB  ALA D  32      -1.031  65.888   7.258  1.00 76.62           C  
ATOM   3693  N   LEU D  33      -1.180  68.623   5.804  1.00 74.17           N  
ATOM   3694  CA  LEU D  33      -1.927  69.618   5.043  1.00 74.17           C  
ATOM   3695  C   LEU D  33      -1.139  70.070   3.818  1.00 74.17           C  
ATOM   3696  O   LEU D  33      -1.721  70.335   2.764  1.00 74.17           O  
ATOM   3697  CB  LEU D  33      -2.263  70.826   5.922  1.00 74.17           C  
ATOM   3698  CG  LEU D  33      -3.369  70.624   6.959  1.00 74.17           C  
ATOM   3699  CD1 LEU D  33      -3.460  71.836   7.880  1.00 74.17           C  
ATOM   3700  CD2 LEU D  33      -4.706  70.368   6.270  1.00 74.17           C  
ATOM   3701  N   TRP D  34       0.149  70.156   3.968  1.00 72.62           N  
ATOM   3702  CA  TRP D  34       0.979  70.469   2.809  1.00 72.62           C  
ATOM   3703  C   TRP D  34       0.866  69.380   1.748  1.00 72.62           C  
ATOM   3704  O   TRP D  34       0.760  69.676   0.555  1.00 72.62           O  
ATOM   3705  CB  TRP D  34       2.442  70.642   3.226  1.00 72.62           C  
ATOM   3706  CG  TRP D  34       3.379  70.877   2.079  1.00 72.62           C  
ATOM   3707  CD1 TRP D  34       3.502  72.019   1.336  1.00 72.62           C  
ATOM   3708  CD2 TRP D  34       4.321  69.945   1.541  1.00 72.62           C  
ATOM   3709  CE2 TRP D  34       4.983  70.589   0.473  1.00 72.62           C  
ATOM   3710  CE3 TRP D  34       4.671  68.626   1.860  1.00 72.62           C  
ATOM   3711  NE1 TRP D  34       4.465  71.851   0.369  1.00 72.62           N  
ATOM   3712  CZ2 TRP D  34       5.976  69.957  -0.280  1.00 72.62           C  
ATOM   3713  CZ3 TRP D  34       5.660  67.999   1.110  1.00 72.62           C  
ATOM   3714  CH2 TRP D  34       6.299  68.667   0.053  1.00 72.62           C  
ATOM   3715  N   LEU D  35       0.784  68.194   2.241  1.00 69.15           N  
ATOM   3716  CA  LEU D  35       0.639  67.081   1.308  1.00 69.15           C  
ATOM   3717  C   LEU D  35      -0.731  67.108   0.639  1.00 69.15           C  
ATOM   3718  O   LEU D  35      -0.860  66.748  -0.533  1.00 69.15           O  
ATOM   3719  CB  LEU D  35       0.843  65.746   2.029  1.00 69.15           C  
ATOM   3720  CG  LEU D  35       2.284  65.389   2.401  1.00 69.15           C  
ATOM   3721  CD1 LEU D  35       2.308  64.164   3.309  1.00 69.15           C  
ATOM   3722  CD2 LEU D  35       3.114  65.146   1.146  1.00 69.15           C  
ATOM   3723  N   ARG D  36      -1.785  67.615   1.308  1.00 69.40           N  
ATOM   3724  CA  ARG D  36      -3.154  67.632   0.805  1.00 69.40           C  
ATOM   3725  C   ARG D  36      -3.375  68.807  -0.142  1.00 69.40           C  
ATOM   3726  O   ARG D  36      -4.071  68.676  -1.150  1.00 69.40           O  
ATOM   3727  CB  ARG D  36      -4.151  67.696   1.963  1.00 69.40           C  
ATOM   3728  CG  ARG D  36      -5.594  67.889   1.523  1.00 69.40           C  
ATOM   3729  CD  ARG D  36      -6.129  66.663   0.795  1.00 69.40           C  
ATOM   3730  NE  ARG D  36      -7.525  66.836   0.402  1.00 69.40           N  
ATOM   3731  CZ  ARG D  36      -7.960  66.876  -0.854  1.00 69.40           C  
ATOM   3732  NH1 ARG D  36      -7.112  66.754  -1.870  1.00 69.40           N  
ATOM   3733  NH2 ARG D  36      -9.252  67.037  -1.098  1.00 69.40           N  
ATOM   3734  N   HIS D  37      -2.953  69.981   0.218  1.00 62.72           N  
ATOM   3735  CA  HIS D  37      -3.304  71.188  -0.522  1.00 62.72           C  
ATOM   3736  C   HIS D  37      -2.209  71.564  -1.514  1.00 62.72           C  
ATOM   3737  O   HIS D  37      -2.276  72.619  -2.149  1.00 62.72           O  
ATOM   3738  CB  HIS D  37      -3.562  72.349   0.439  1.00 62.72           C  
ATOM   3739  CG  HIS D  37      -4.859  72.241   1.176  1.00 62.72           C  
ATOM   3740  CD2 HIS D  37      -5.166  72.469   2.474  1.00 62.72           C  
ATOM   3741  ND1 HIS D  37      -6.032  71.854   0.564  1.00 62.72           N  
ATOM   3742  CE1 HIS D  37      -7.006  71.848   1.459  1.00 62.72           C  
ATOM   3743  NE2 HIS D  37      -6.507  72.218   2.626  1.00 62.72           N  
ATOM   3744  N   ASP D  38      -1.282  70.819  -1.602  1.00 58.03           N  
ATOM   3745  CA  ASP D  38      -0.316  71.119  -2.654  1.00 58.03           C  
ATOM   3746  C   ASP D  38      -0.968  71.050  -4.033  1.00 58.03           C  
ATOM   3747  O   ASP D  38      -1.776  70.158  -4.300  1.00 58.03           O  
ATOM   3748  CB  ASP D  38       0.870  70.155  -2.585  1.00 58.03           C  
ATOM   3749  CG  ASP D  38       2.018  70.559  -3.494  1.00 58.03           C  
ATOM   3750  OD1 ASP D  38       2.383  69.777  -4.398  1.00 58.03           O  
ATOM   3751  OD2 ASP D  38       2.563  71.667  -3.302  1.00 58.03           O  
ATOM   3752  N   PRO D  39      -1.070  72.126  -4.753  1.00 55.17           N  
ATOM   3753  CA  PRO D  39      -1.759  72.201  -6.043  1.00 55.17           C  
ATOM   3754  C   PRO D  39      -1.502  70.978  -6.921  1.00 55.17           C  
ATOM   3755  O   PRO D  39      -2.392  70.543  -7.655  1.00 55.17           O  
ATOM   3756  CB  PRO D  39      -1.176  73.464  -6.682  1.00 55.17           C  
ATOM   3757  CG  PRO D  39      -0.169  73.961  -5.695  1.00 55.17           C  
ATOM   3758  CD  PRO D  39      -0.139  73.018  -4.528  1.00 55.17           C  
ATOM   3759  N   GLN D  40      -0.408  70.404  -6.942  1.00 47.47           N  
ATOM   3760  CA  GLN D  40      -0.108  69.266  -7.804  1.00 47.47           C  
ATOM   3761  C   GLN D  40      -0.827  68.008  -7.327  1.00 47.47           C  
ATOM   3762  O   GLN D  40      -1.300  67.211  -8.139  1.00 47.47           O  
ATOM   3763  CB  GLN D  40       1.401  69.018  -7.862  1.00 47.47           C  
ATOM   3764  CG  GLN D  40       2.144  69.964  -8.794  1.00 47.47           C  
ATOM   3765  CD  GLN D  40       2.546  69.306 -10.101  1.00 47.47           C  
ATOM   3766  NE2 GLN D  40       3.013  70.109 -11.051  1.00 47.47           N  
ATOM   3767  OE1 GLN D  40       2.437  68.085 -10.255  1.00 47.47           O  
ATOM   3768  N   THR D  41      -0.989  67.844  -6.009  1.00 49.26           N  
ATOM   3769  CA  THR D  41      -1.699  66.698  -5.451  1.00 49.26           C  
ATOM   3770  C   THR D  41      -3.201  66.966  -5.400  1.00 49.26           C  
ATOM   3771  O   THR D  41      -4.004  66.032  -5.446  1.00 49.26           O  
ATOM   3772  CB  THR D  41      -1.187  66.357  -4.040  1.00 49.26           C  
ATOM   3773  CG2 THR D  41      -0.091  65.299  -4.093  1.00 49.26           C  
ATOM   3774  OG1 THR D  41      -0.662  67.542  -3.428  1.00 49.26           O  
ATOM   3775  N   THR D  42      -3.599  68.295  -5.259  1.00 47.64           N  
ATOM   3776  CA  THR D  42      -5.015  68.645  -5.224  1.00 47.64           C  
ATOM   3777  C   THR D  42      -5.713  68.205  -6.507  1.00 47.64           C  
ATOM   3778  O   THR D  42      -6.882  67.812  -6.481  1.00 47.64           O  
ATOM   3779  CB  THR D  42      -5.211  70.159  -5.024  1.00 47.64           C  
ATOM   3780  CG2 THR D  42      -6.169  70.441  -3.871  1.00 47.64           C  
ATOM   3781  OG1 THR D  42      -3.945  70.766  -4.736  1.00 47.64           O  
ATOM   3782  N   ASN D  43      -5.025  68.418  -7.709  1.00 43.27           N  
ATOM   3783  CA  ASN D  43      -5.699  68.009  -8.937  1.00 43.27           C  
ATOM   3784  C   ASN D  43      -6.100  66.538  -8.895  1.00 43.27           C  
ATOM   3785  O   ASN D  43      -7.109  66.148  -9.483  1.00 43.27           O  
ATOM   3786  CB  ASN D  43      -4.811  68.284 -10.153  1.00 43.27           C  
ATOM   3787  CG  ASN D  43      -5.306  69.449 -10.986  1.00 43.27           C  
ATOM   3788  ND2 ASN D  43      -4.611  69.731 -12.083  1.00 43.27           N  
ATOM   3789  OD1 ASN D  43      -6.303  70.092 -10.647  1.00 43.27           O  
ATOM   3790  N   LEU D  44      -5.276  65.768  -8.237  1.00 38.93           N  
ATOM   3791  CA  LEU D  44      -5.619  64.354  -8.141  1.00 38.93           C  
ATOM   3792  C   LEU D  44      -6.870  64.154  -7.292  1.00 38.93           C  
ATOM   3793  O   LEU D  44      -7.658  63.240  -7.546  1.00 38.93           O  
ATOM   3794  CB  LEU D  44      -4.454  63.557  -7.549  1.00 38.93           C  
ATOM   3795  CG  LEU D  44      -4.072  62.268  -8.278  1.00 38.93           C  
ATOM   3796  CD1 LEU D  44      -2.795  62.474  -9.085  1.00 38.93           C  
ATOM   3797  CD2 LEU D  44      -3.906  61.122  -7.286  1.00 38.93           C  
ATOM   3798  N   LEU D  45      -6.994  65.026  -6.153  1.00 41.62           N  
ATOM   3799  CA  LEU D  45      -8.220  64.934  -5.367  1.00 41.62           C  
ATOM   3800  C   LEU D  45      -9.438  65.271  -6.221  1.00 41.62           C  
ATOM   3801  O   LEU D  45     -10.498  64.661  -6.067  1.00 41.62           O  
ATOM   3802  CB  LEU D  45      -8.154  65.870  -4.159  1.00 41.62           C  
ATOM   3803  CG  LEU D  45      -7.511  65.301  -2.893  1.00 41.62           C  
ATOM   3804  CD1 LEU D  45      -6.851  66.413  -2.086  1.00 41.62           C  
ATOM   3805  CD2 LEU D  45      -8.548  64.565  -2.052  1.00 41.62           C  
ATOM   3806  N   TYR D  46      -9.353  66.370  -6.953  1.00 39.59           N  
ATOM   3807  CA  TYR D  46     -10.500  66.768  -7.763  1.00 39.59           C  
ATOM   3808  C   TYR D  46     -10.617  65.895  -9.007  1.00 39.59           C  
ATOM   3809  O   TYR D  46     -11.637  65.926  -9.700  1.00 39.59           O  
ATOM   3810  CB  TYR D  46     -10.386  68.241  -8.168  1.00 39.59           C  
ATOM   3811  CG  TYR D  46     -10.903  69.199  -7.123  1.00 39.59           C  
ATOM   3812  CD1 TYR D  46     -12.270  69.335  -6.890  1.00 39.59           C  
ATOM   3813  CD2 TYR D  46     -10.027  69.970  -6.367  1.00 39.59           C  
ATOM   3814  CE1 TYR D  46     -12.751  70.219  -5.929  1.00 39.59           C  
ATOM   3815  CE2 TYR D  46     -10.497  70.856  -5.403  1.00 39.59           C  
ATOM   3816  CZ  TYR D  46     -11.858  70.973  -5.191  1.00 39.59           C  
ATOM   3817  OH  TYR D  46     -12.329  71.850  -4.239  1.00 39.59           O  
ATOM   3818  N   LEU D  47      -9.484  65.422  -9.533  1.00 32.93           N  
ATOM   3819  CA  LEU D  47      -9.689  64.665 -10.763  1.00 32.93           C  
ATOM   3820  C   LEU D  47     -10.526  63.418 -10.502  1.00 32.93           C  
ATOM   3821  O   LEU D  47     -10.103  62.525  -9.764  1.00 32.93           O  
ATOM   3822  CB  LEU D  47      -8.344  64.271 -11.380  1.00 32.93           C  
ATOM   3823  CG  LEU D  47      -7.728  65.272 -12.359  1.00 32.93           C  
ATOM   3824  CD1 LEU D  47      -6.207  65.241 -12.262  1.00 32.93           C  
ATOM   3825  CD2 LEU D  47      -8.184  64.976 -13.785  1.00 32.93           C  
ATOM   3826  N   GLU D  48     -11.862  63.646 -10.155  1.00 34.69           N  
ATOM   3827  CA  GLU D  48     -12.878  62.608 -10.311  1.00 34.69           C  
ATOM   3828  C   GLU D  48     -12.614  61.759 -11.550  1.00 34.69           C  
ATOM   3829  O   GLU D  48     -12.747  62.238 -12.678  1.00 34.69           O  
ATOM   3830  CB  GLU D  48     -14.275  63.230 -10.386  1.00 34.69           C  
ATOM   3831  CG  GLU D  48     -14.930  63.436  -9.029  1.00 34.69           C  
ATOM   3832  CD  GLU D  48     -16.336  64.010  -9.123  1.00 34.69           C  
ATOM   3833  OE1 GLU D  48     -16.992  64.183  -8.071  1.00 34.69           O  
ATOM   3834  OE2 GLU D  48     -16.784  64.287 -10.258  1.00 34.69           O  
ATOM   3835  N   LEU D  49     -11.415  61.043 -11.685  1.00 31.04           N  
ATOM   3836  CA  LEU D  49     -11.519  60.213 -12.880  1.00 31.04           C  
ATOM   3837  C   LEU D  49     -12.883  59.533 -12.952  1.00 31.04           C  
ATOM   3838  O   LEU D  49     -13.559  59.381 -11.933  1.00 31.04           O  
ATOM   3839  CB  LEU D  49     -10.410  59.157 -12.898  1.00 31.04           C  
ATOM   3840  CG  LEU D  49      -9.434  59.220 -14.074  1.00 31.04           C  
ATOM   3841  CD1 LEU D  49      -8.066  59.704 -13.602  1.00 31.04           C  
ATOM   3842  CD2 LEU D  49      -9.320  57.856 -14.747  1.00 31.04           C  
ATOM   3843  N   GLY D  50     -13.451  59.109 -14.109  1.00 34.16           N  
ATOM   3844  CA  GLY D  50     -14.674  58.366 -14.376  1.00 34.16           C  
ATOM   3845  C   GLY D  50     -14.975  57.317 -13.323  1.00 34.16           C  
ATOM   3846  O   GLY D  50     -14.515  57.422 -12.183  1.00 34.16           O  
ATOM   3847  N   ASP D  51     -15.412  56.038 -13.849  1.00 33.84           N  
ATOM   3848  CA  ASP D  51     -15.997  54.837 -13.260  1.00 33.84           C  
ATOM   3849  C   ASP D  51     -14.989  54.115 -12.370  1.00 33.84           C  
ATOM   3850  O   ASP D  51     -15.305  53.082 -11.776  1.00 33.84           O  
ATOM   3851  CB  ASP D  51     -16.502  53.894 -14.354  1.00 33.84           C  
ATOM   3852  CG  ASP D  51     -17.848  54.312 -14.921  1.00 33.84           C  
ATOM   3853  OD1 ASP D  51     -18.529  55.164 -14.311  1.00 33.84           O  
ATOM   3854  OD2 ASP D  51     -18.234  53.780 -15.985  1.00 33.84           O  
ATOM   3855  N   LYS D  52     -13.549  54.031 -12.674  1.00 36.25           N  
ATOM   3856  CA  LYS D  52     -12.746  53.104 -11.884  1.00 36.25           C  
ATOM   3857  C   LYS D  52     -12.393  53.703 -10.524  1.00 36.25           C  
ATOM   3858  O   LYS D  52     -12.253  54.921 -10.395  1.00 36.25           O  
ATOM   3859  CB  LYS D  52     -11.469  52.723 -12.635  1.00 36.25           C  
ATOM   3860  CG  LYS D  52     -11.696  51.763 -13.794  1.00 36.25           C  
ATOM   3861  CD  LYS D  52     -10.380  51.234 -14.348  1.00 36.25           C  
ATOM   3862  CE  LYS D  52     -10.606  50.293 -15.524  1.00 36.25           C  
ATOM   3863  NZ  LYS D  52      -9.317  49.783 -16.080  1.00 36.25           N  
ATOM   3864  N   PRO D  53     -12.540  52.943  -9.389  1.00 37.75           N  
ATOM   3865  CA  PRO D  53     -12.327  53.383  -8.008  1.00 37.75           C  
ATOM   3866  C   PRO D  53     -11.004  54.122  -7.821  1.00 37.75           C  
ATOM   3867  O   PRO D  53      -9.994  53.751  -8.425  1.00 37.75           O  
ATOM   3868  CB  PRO D  53     -12.338  52.073  -7.215  1.00 37.75           C  
ATOM   3869  CG  PRO D  53     -12.266  50.999  -8.250  1.00 37.75           C  
ATOM   3870  CD  PRO D  53     -12.403  51.632  -9.605  1.00 37.75           C  
ATOM   3871  N   ALA D  54     -10.864  55.411  -7.706  1.00 38.52           N  
ATOM   3872  CA  ALA D  54      -9.825  56.407  -7.460  1.00 38.52           C  
ATOM   3873  C   ALA D  54      -8.725  55.844  -6.567  1.00 38.52           C  
ATOM   3874  O   ALA D  54      -8.967  54.933  -5.771  1.00 38.52           O  
ATOM   3875  CB  ALA D  54     -10.429  57.661  -6.830  1.00 38.52           C  
ATOM   3876  N   PRO D  55      -7.384  55.898  -6.851  1.00 46.15           N  
ATOM   3877  CA  PRO D  55      -6.200  55.632  -6.032  1.00 46.15           C  
ATOM   3878  C   PRO D  55      -6.366  56.095  -4.587  1.00 46.15           C  
ATOM   3879  O   PRO D  55      -5.987  57.218  -4.246  1.00 46.15           O  
ATOM   3880  CB  PRO D  55      -5.098  56.428  -6.736  1.00 46.15           C  
ATOM   3881  CG  PRO D  55      -5.811  57.229  -7.777  1.00 46.15           C  
ATOM   3882  CD  PRO D  55      -7.261  56.840  -7.767  1.00 46.15           C  
ATOM   3883  N   ASN D  56      -7.423  55.735  -3.905  1.00 53.19           N  
ATOM   3884  CA  ASN D  56      -8.027  56.104  -2.630  1.00 53.19           C  
ATOM   3885  C   ASN D  56      -7.110  55.770  -1.456  1.00 53.19           C  
ATOM   3886  O   ASN D  56      -7.139  56.448  -0.428  1.00 53.19           O  
ATOM   3887  CB  ASN D  56      -9.382  55.413  -2.458  1.00 53.19           C  
ATOM   3888  CG  ASN D  56     -10.548  56.324  -2.784  1.00 53.19           C  
ATOM   3889  ND2 ASN D  56     -11.762  55.801  -2.661  1.00 53.19           N  
ATOM   3890  OD1 ASN D  56     -10.360  57.489  -3.144  1.00 53.19           O  
ATOM   3891  N   THR D  57      -6.013  54.935  -1.744  1.00 61.00           N  
ATOM   3892  CA  THR D  57      -5.303  54.519  -0.539  1.00 61.00           C  
ATOM   3893  C   THR D  57      -4.298  55.583  -0.109  1.00 61.00           C  
ATOM   3894  O   THR D  57      -4.113  55.823   1.086  1.00 61.00           O  
ATOM   3895  CB  THR D  57      -4.575  53.178  -0.755  1.00 61.00           C  
ATOM   3896  CG2 THR D  57      -4.735  52.265   0.455  1.00 61.00           C  
ATOM   3897  OG1 THR D  57      -5.120  52.526  -1.909  1.00 61.00           O  
ATOM   3898  N   PHE D  58      -3.652  56.361  -1.047  1.00 59.29           N  
ATOM   3899  CA  PHE D  58      -2.716  57.432  -0.724  1.00 59.29           C  
ATOM   3900  C   PHE D  58      -3.428  58.577  -0.014  1.00 59.29           C  
ATOM   3901  O   PHE D  58      -2.949  59.076   1.007  1.00 59.29           O  
ATOM   3902  CB  PHE D  58      -2.028  57.947  -1.992  1.00 59.29           C  
ATOM   3903  CG  PHE D  58      -1.085  59.094  -1.747  1.00 59.29           C  
ATOM   3904  CD1 PHE D  58      -1.382  60.370  -2.212  1.00 59.29           C  
ATOM   3905  CD2 PHE D  58       0.101  58.896  -1.052  1.00 59.29           C  
ATOM   3906  CE1 PHE D  58      -0.511  61.432  -1.987  1.00 59.29           C  
ATOM   3907  CE2 PHE D  58       0.977  59.954  -0.823  1.00 59.29           C  
ATOM   3908  CZ  PHE D  58       0.670  61.221  -1.291  1.00 59.29           C  
ATOM   3909  N   TYR D  59      -4.531  58.823  -0.486  1.00 60.76           N  
ATOM   3910  CA  TYR D  59      -5.281  59.927   0.101  1.00 60.76           C  
ATOM   3911  C   TYR D  59      -5.821  59.549   1.475  1.00 60.76           C  
ATOM   3912  O   TYR D  59      -5.827  60.371   2.395  1.00 60.76           O  
ATOM   3913  CB  TYR D  59      -6.434  60.343  -0.817  1.00 60.76           C  
ATOM   3914  CG  TYR D  59      -6.019  61.275  -1.930  1.00 60.76           C  
ATOM   3915  CD1 TYR D  59      -5.607  62.577  -1.656  1.00 60.76           C  
ATOM   3916  CD2 TYR D  59      -6.038  60.856  -3.255  1.00 60.76           C  
ATOM   3917  CE1 TYR D  59      -5.225  63.440  -2.678  1.00 60.76           C  
ATOM   3918  CE2 TYR D  59      -5.658  61.710  -4.285  1.00 60.76           C  
ATOM   3919  CZ  TYR D  59      -5.253  62.998  -3.986  1.00 60.76           C  
ATOM   3920  OH  TYR D  59      -4.876  63.848  -5.003  1.00 60.76           O  
ATOM   3921  N   VAL D  60      -6.202  58.342   1.535  1.00 65.47           N  
ATOM   3922  CA  VAL D  60      -6.674  57.876   2.836  1.00 65.47           C  
ATOM   3923  C   VAL D  60      -5.542  57.959   3.856  1.00 65.47           C  
ATOM   3924  O   VAL D  60      -5.763  58.342   5.008  1.00 65.47           O  
ATOM   3925  CB  VAL D  60      -7.218  56.431   2.758  1.00 65.47           C  
ATOM   3926  CG1 VAL D  60      -7.502  55.886   4.156  1.00 65.47           C  
ATOM   3927  CG2 VAL D  60      -8.476  56.381   1.894  1.00 65.47           C  
ATOM   3928  N   GLY D  61      -4.382  57.779   3.433  1.00 68.75           N  
ATOM   3929  CA  GLY D  61      -3.221  57.915   4.297  1.00 68.75           C  
ATOM   3930  C   GLY D  61      -2.956  59.347   4.722  1.00 68.75           C  
ATOM   3931  O   GLY D  61      -2.628  59.605   5.882  1.00 68.75           O  
ATOM   3932  N   ILE D  62      -3.160  60.287   3.814  1.00 69.54           N  
ATOM   3933  CA  ILE D  62      -2.931  61.692   4.135  1.00 69.54           C  
ATOM   3934  C   ILE D  62      -3.996  62.175   5.118  1.00 69.54           C  
ATOM   3935  O   ILE D  62      -3.687  62.892   6.073  1.00 69.54           O  
ATOM   3936  CB  ILE D  62      -2.938  62.571   2.864  1.00 69.54           C  
ATOM   3937  CG1 ILE D  62      -1.728  62.241   1.982  1.00 69.54           C  
ATOM   3938  CG2 ILE D  62      -2.956  64.056   3.235  1.00 69.54           C  
ATOM   3939  CD1 ILE D  62      -1.701  62.999   0.662  1.00 69.54           C  
ATOM   3940  N   TYR D  63      -5.181  61.736   4.945  1.00 69.92           N  
ATOM   3941  CA  TYR D  63      -6.236  62.142   5.866  1.00 69.92           C  
ATOM   3942  C   TYR D  63      -6.032  61.516   7.241  1.00 69.92           C  
ATOM   3943  O   TYR D  63      -6.344  62.131   8.262  1.00 69.92           O  
ATOM   3944  CB  TYR D  63      -7.611  61.754   5.314  1.00 69.92           C  
ATOM   3945  CG  TYR D  63      -8.118  62.685   4.240  1.00 69.92           C  
ATOM   3946  CD1 TYR D  63      -8.254  64.050   4.480  1.00 69.92           C  
ATOM   3947  CD2 TYR D  63      -8.464  62.201   2.983  1.00 69.92           C  
ATOM   3948  CE1 TYR D  63      -8.723  64.911   3.493  1.00 69.92           C  
ATOM   3949  CE2 TYR D  63      -8.935  63.053   1.989  1.00 69.92           C  
ATOM   3950  CZ  TYR D  63      -9.060  64.405   2.253  1.00 69.92           C  
ATOM   3951  OH  TYR D  63      -9.525  65.252   1.273  1.00 69.92           O  
ATOM   3952  N   ILE D  64      -5.435  60.343   7.227  1.00 75.12           N  
ATOM   3953  CA  ILE D  64      -5.088  59.735   8.507  1.00 75.12           C  
ATOM   3954  C   ILE D  64      -3.998  60.557   9.190  1.00 75.12           C  
ATOM   3955  O   ILE D  64      -4.062  60.806  10.396  1.00 75.12           O  
ATOM   3956  CB  ILE D  64      -4.626  58.271   8.331  1.00 75.12           C  
ATOM   3957  CG1 ILE D  64      -5.792  57.395   7.861  1.00 75.12           C  
ATOM   3958  CG2 ILE D  64      -4.027  57.734   9.634  1.00 75.12           C  
ATOM   3959  CD1 ILE D  64      -5.392  55.970   7.506  1.00 75.12           C  
ATOM   3960  N   LEU D  65      -3.092  61.072   8.444  1.00 76.31           N  
ATOM   3961  CA  LEU D  65      -2.024  61.899   8.995  1.00 76.31           C  
ATOM   3962  C   LEU D  65      -2.572  63.229   9.499  1.00 76.31           C  
ATOM   3963  O   LEU D  65      -2.120  63.743  10.525  1.00 76.31           O  
ATOM   3964  CB  LEU D  65      -0.941  62.145   7.942  1.00 76.31           C  
ATOM   3965  CG  LEU D  65       0.336  61.313   8.076  1.00 76.31           C  
ATOM   3966  CD1 LEU D  65       0.632  60.583   6.769  1.00 76.31           C  
ATOM   3967  CD2 LEU D  65       1.512  62.197   8.477  1.00 76.31           C  
ATOM   3968  N   ILE D  66      -3.575  63.792   8.717  1.00 78.53           N  
ATOM   3969  CA  ILE D  66      -4.205  65.038   9.139  1.00 78.53           C  
ATOM   3970  C   ILE D  66      -4.955  64.819  10.450  1.00 78.53           C  
ATOM   3971  O   ILE D  66      -4.828  65.612  11.386  1.00 78.53           O  
ATOM   3972  CB  ILE D  66      -5.164  65.581   8.057  1.00 78.53           C  
ATOM   3973  CG1 ILE D  66      -4.377  66.021   6.816  1.00 78.53           C  
ATOM   3974  CG2 ILE D  66      -6.004  66.736   8.609  1.00 78.53           C  
ATOM   3975  CD1 ILE D  66      -5.252  66.434   5.641  1.00 78.53           C  
ATOM   3976  N   ALA D  67      -5.601  63.687  10.575  1.00 80.88           N  
ATOM   3977  CA  ALA D  67      -6.371  63.393  11.781  1.00 80.88           C  
ATOM   3978  C   ALA D  67      -5.451  63.135  12.970  1.00 80.88           C  
ATOM   3979  O   ALA D  67      -5.692  63.637  14.070  1.00 80.88           O  
ATOM   3980  CB  ALA D  67      -7.285  62.192  11.549  1.00 80.88           C  
ATOM   3981  N   VAL D  68      -4.381  62.454  12.768  1.00 83.61           N  
ATOM   3982  CA  VAL D  68      -3.430  62.159  13.836  1.00 83.61           C  
ATOM   3983  C   VAL D  68      -2.747  63.447  14.290  1.00 83.61           C  
ATOM   3984  O   VAL D  68      -2.586  63.681  15.490  1.00 83.61           O  
ATOM   3985  CB  VAL D  68      -2.374  61.125  13.384  1.00 83.61           C  
ATOM   3986  CG1 VAL D  68      -1.239  61.034  14.402  1.00 83.61           C  
ATOM   3987  CG2 VAL D  68      -3.021  59.757  13.177  1.00 83.61           C  
ATOM   3988  N   GLY D  69      -2.440  64.292  13.282  1.00 83.38           N  
ATOM   3989  CA  GLY D  69      -1.827  65.564  13.631  1.00 83.38           C  
ATOM   3990  C   GLY D  69      -2.759  66.484  14.399  1.00 83.38           C  
ATOM   3991  O   GLY D  69      -2.360  67.089  15.396  1.00 83.38           O  
ATOM   3992  N   ALA D  70      -3.987  66.534  14.023  1.00 85.80           N  
ATOM   3993  CA  ALA D  70      -4.964  67.399  14.680  1.00 85.80           C  
ATOM   3994  C   ALA D  70      -5.271  66.906  16.091  1.00 85.80           C  
ATOM   3995  O   ALA D  70      -5.358  67.703  17.028  1.00 85.80           O  
ATOM   3996  CB  ALA D  70      -6.246  67.477  13.855  1.00 85.80           C  
ATOM   3997  N   VAL D  71      -5.341  65.610  16.238  1.00 87.50           N  
ATOM   3998  CA  VAL D  71      -5.636  65.042  17.549  1.00 87.50           C  
ATOM   3999  C   VAL D  71      -4.447  65.255  18.484  1.00 87.50           C  
ATOM   4000  O   VAL D  71      -4.623  65.618  19.650  1.00 87.50           O  
ATOM   4001  CB  VAL D  71      -5.974  63.537  17.453  1.00 87.50           C  
ATOM   4002  CG1 VAL D  71      -5.973  62.894  18.838  1.00 87.50           C  
ATOM   4003  CG2 VAL D  71      -7.326  63.339  16.769  1.00 87.50           C  
ATOM   4004  N   MET D  72      -3.276  65.114  17.984  1.00 84.92           N  
ATOM   4005  CA  MET D  72      -2.078  65.336  18.788  1.00 84.92           C  
ATOM   4006  C   MET D  72      -1.966  66.799  19.205  1.00 84.92           C  
ATOM   4007  O   MET D  72      -1.569  67.100  20.332  1.00 84.92           O  
ATOM   4008  CB  MET D  72      -0.826  64.915  18.018  1.00 84.92           C  
ATOM   4009  CG  MET D  72      -0.618  63.410  17.961  1.00 84.92           C  
ATOM   4010  SD  MET D  72       0.920  62.946  17.076  1.00 84.92           S  
ATOM   4011  CE  MET D  72       2.143  63.853  18.063  1.00 84.92           C  
ATOM   4012  N   MET D  73      -2.354  67.704  18.334  1.00 87.46           N  
ATOM   4013  CA  MET D  73      -2.310  69.131  18.640  1.00 87.46           C  
ATOM   4014  C   MET D  73      -3.359  69.495  19.686  1.00 87.46           C  
ATOM   4015  O   MET D  73      -3.071  70.238  20.627  1.00 87.46           O  
ATOM   4016  CB  MET D  73      -2.527  69.959  17.372  1.00 87.46           C  
ATOM   4017  CG  MET D  73      -2.132  71.420  17.520  1.00 87.46           C  
ATOM   4018  SD  MET D  73      -2.383  72.375  15.973  1.00 87.46           S  
ATOM   4019  CE  MET D  73      -2.590  74.042  16.657  1.00 87.46           C  
ATOM   4020  N   PHE D  74      -4.507  68.976  19.597  1.00 88.50           N  
ATOM   4021  CA  PHE D  74      -5.600  69.273  20.515  1.00 88.50           C  
ATOM   4022  C   PHE D  74      -5.314  68.704  21.900  1.00 88.50           C  
ATOM   4023  O   PHE D  74      -5.423  69.413  22.903  1.00 88.50           O  
ATOM   4024  CB  PHE D  74      -6.921  68.713  19.980  1.00 88.50           C  
ATOM   4025  CG  PHE D  74      -8.075  68.862  20.933  1.00 88.50           C  
ATOM   4026  CD1 PHE D  74      -8.590  67.758  21.603  1.00 88.50           C  
ATOM   4027  CD2 PHE D  74      -8.645  70.108  21.162  1.00 88.50           C  
ATOM   4028  CE1 PHE D  74      -9.658  67.894  22.486  1.00 88.50           C  
ATOM   4029  CE2 PHE D  74      -9.713  70.251  22.044  1.00 88.50           C  
ATOM   4030  CZ  PHE D  74     -10.219  69.144  22.705  1.00 88.50           C  
ATOM   4031  N   VAL D  75      -4.851  67.439  21.914  1.00 88.11           N  
ATOM   4032  CA  VAL D  75      -4.582  66.787  23.191  1.00 88.11           C  
ATOM   4033  C   VAL D  75      -3.358  67.422  23.848  1.00 88.11           C  
ATOM   4034  O   VAL D  75      -3.335  67.628  25.063  1.00 88.11           O  
ATOM   4035  CB  VAL D  75      -4.366  65.268  23.018  1.00 88.11           C  
ATOM   4036  CG1 VAL D  75      -3.909  64.634  24.331  1.00 88.11           C  
ATOM   4037  CG2 VAL D  75      -5.645  64.600  22.517  1.00 88.11           C  
ATOM   4038  N   GLY D  76      -2.371  67.801  23.020  1.00 87.01           N  
ATOM   4039  CA  GLY D  76      -1.210  68.493  23.557  1.00 87.01           C  
ATOM   4040  C   GLY D  76      -1.538  69.864  24.119  1.00 87.01           C  
ATOM   4041  O   GLY D  76      -1.008  70.258  25.159  1.00 87.01           O  
ATOM   4042  N   PHE D  77      -2.452  70.544  23.545  1.00 86.99           N  
ATOM   4043  CA  PHE D  77      -2.872  71.863  24.003  1.00 86.99           C  
ATOM   4044  C   PHE D  77      -3.611  71.765  25.333  1.00 86.99           C  
ATOM   4045  O   PHE D  77      -3.357  72.550  26.249  1.00 86.99           O  
ATOM   4046  CB  PHE D  77      -3.764  72.537  22.956  1.00 86.99           C  
ATOM   4047  CG  PHE D  77      -4.362  73.839  23.416  1.00 86.99           C  
ATOM   4048  CD1 PHE D  77      -5.688  73.905  23.827  1.00 86.99           C  
ATOM   4049  CD2 PHE D  77      -3.599  74.998  23.437  1.00 86.99           C  
ATOM   4050  CE1 PHE D  77      -6.244  75.108  24.254  1.00 86.99           C  
ATOM   4051  CE2 PHE D  77      -4.147  76.205  23.862  1.00 86.99           C  
ATOM   4052  CZ  PHE D  77      -5.471  76.258  24.269  1.00 86.99           C  
ATOM   4053  N   LEU D  78      -4.508  70.780  25.478  1.00 86.92           N  
ATOM   4054  CA  LEU D  78      -5.250  70.597  26.721  1.00 86.92           C  
ATOM   4055  C   LEU D  78      -4.308  70.268  27.874  1.00 86.92           C  
ATOM   4056  O   LEU D  78      -4.501  70.743  28.995  1.00 86.92           O  
ATOM   4057  CB  LEU D  78      -6.291  69.486  26.565  1.00 86.92           C  
ATOM   4058  CG  LEU D  78      -7.470  69.786  25.638  1.00 86.92           C  
ATOM   4059  CD1 LEU D  78      -8.311  68.532  25.427  1.00 86.92           C  
ATOM   4060  CD2 LEU D  78      -8.321  70.918  26.203  1.00 86.92           C  
ATOM   4061  N   GLY D  79      -3.227  69.521  27.562  1.00 85.15           N  
ATOM   4062  CA  GLY D  79      -2.276  69.133  28.592  1.00 85.15           C  
ATOM   4063  C   GLY D  79      -1.365  70.268  29.021  1.00 85.15           C  
ATOM   4064  O   GLY D  79      -1.163  70.489  30.217  1.00 85.15           O  
ATOM   4065  N   CYS D  80      -0.807  70.978  28.029  1.00 82.71           N  
ATOM   4066  CA  CYS D  80       0.128  72.046  28.364  1.00 82.71           C  
ATOM   4067  C   CYS D  80      -0.603  73.246  28.956  1.00 82.71           C  
ATOM   4068  O   CYS D  80      -0.214  73.758  30.007  1.00 82.71           O  
ATOM   4069  CB  CYS D  80       0.914  72.478  27.127  1.00 82.71           C  
ATOM   4070  SG  CYS D  80      -0.111  73.209  25.830  1.00 82.71           S  
ATOM   4071  N   TYR D  81      -1.722  73.651  28.319  1.00 82.51           N  
ATOM   4072  CA  TYR D  81      -2.491  74.780  28.830  1.00 82.51           C  
ATOM   4073  C   TYR D  81      -3.215  74.410  30.119  1.00 82.51           C  
ATOM   4074  O   TYR D  81      -3.365  75.242  31.017  1.00 82.51           O  
ATOM   4075  CB  TYR D  81      -3.502  75.261  27.784  1.00 82.51           C  
ATOM   4076  CG  TYR D  81      -3.830  76.731  27.886  1.00 82.51           C  
ATOM   4077  CD1 TYR D  81      -5.064  77.157  28.371  1.00 82.51           C  
ATOM   4078  CD2 TYR D  81      -2.907  77.695  27.496  1.00 82.51           C  
ATOM   4079  CE1 TYR D  81      -5.372  78.511  28.464  1.00 82.51           C  
ATOM   4080  CE2 TYR D  81      -3.203  79.052  27.586  1.00 82.51           C  
ATOM   4081  CZ  TYR D  81      -4.435  79.449  28.071  1.00 82.51           C  
ATOM   4082  OH  TYR D  81      -4.734  80.790  28.162  1.00 82.51           O  
ATOM   4083  N   GLY D  82      -3.642  73.222  30.291  1.00 84.09           N  
ATOM   4084  CA  GLY D  82      -4.281  72.768  31.516  1.00 84.09           C  
ATOM   4085  C   GLY D  82      -3.339  72.738  32.705  1.00 84.09           C  
ATOM   4086  O   GLY D  82      -3.736  73.067  33.826  1.00 84.09           O  
ATOM   4087  N   ALA D  83      -2.077  72.364  32.483  1.00 84.47           N  
ATOM   4088  CA  ALA D  83      -1.101  72.278  33.567  1.00 84.47           C  
ATOM   4089  C   ALA D  83      -0.644  73.666  34.004  1.00 84.47           C  
ATOM   4090  O   ALA D  83      -0.620  73.971  35.198  1.00 84.47           O  
ATOM   4091  CB  ALA D  83       0.098  71.436  33.136  1.00 84.47           C  
ATOM   4092  N   ILE D  84      -0.429  74.602  33.088  1.00 81.15           N  
ATOM   4093  CA  ILE D  84       0.119  75.913  33.416  1.00 81.15           C  
ATOM   4094  C   ILE D  84      -0.970  76.786  34.039  1.00 81.15           C  
ATOM   4095  O   ILE D  84      -0.711  77.526  34.991  1.00 81.15           O  
ATOM   4096  CB  ILE D  84       0.713  76.606  32.170  1.00 81.15           C  
ATOM   4097  CG1 ILE D  84       2.229  76.770  32.322  1.00 81.15           C  
ATOM   4098  CG2 ILE D  84       0.038  77.960  31.930  1.00 81.15           C  
ATOM   4099  CD1 ILE D  84       3.042  75.992  31.296  1.00 81.15           C  
ATOM   4100  N   GLN D  85      -2.246  76.683  33.613  1.00 81.20           N  
ATOM   4101  CA  GLN D  85      -3.333  77.502  34.137  1.00 81.20           C  
ATOM   4102  C   GLN D  85      -3.993  76.835  35.341  1.00 81.20           C  
ATOM   4103  O   GLN D  85      -4.853  77.430  35.994  1.00 81.20           O  
ATOM   4104  CB  GLN D  85      -4.376  77.771  33.051  1.00 81.20           C  
ATOM   4105  CG  GLN D  85      -3.982  78.876  32.081  1.00 81.20           C  
ATOM   4106  CD  GLN D  85      -5.163  79.417  31.297  1.00 81.20           C  
ATOM   4107  NE2 GLN D  85      -4.914  80.430  30.473  1.00 81.20           N  
ATOM   4108  OE1 GLN D  85      -6.289  78.929  31.429  1.00 81.20           O  
ATOM   4109  N   GLU D  86      -3.544  75.703  35.660  1.00 79.83           N  
ATOM   4110  CA  GLU D  86      -4.102  74.950  36.780  1.00 79.83           C  
ATOM   4111  C   GLU D  86      -5.626  74.903  36.708  1.00 79.83           C  
ATOM   4112  O   GLU D  86      -6.308  75.193  37.692  1.00 79.83           O  
ATOM   4113  CB  GLU D  86      -3.657  75.558  38.111  1.00 79.83           C  
ATOM   4114  CG  GLU D  86      -2.155  75.492  38.347  1.00 79.83           C  
ATOM   4115  CD  GLU D  86      -1.743  75.963  39.732  1.00 79.83           C  
ATOM   4116  OE1 GLU D  86      -0.535  75.908  40.057  1.00 79.83           O  
ATOM   4117  OE2 GLU D  86      -2.634  76.389  40.498  1.00 79.83           O  
ATOM   4118  N   SER D  87      -6.144  74.684  35.454  1.00 80.86           N  
ATOM   4119  CA  SER D  87      -7.581  74.556  35.235  1.00 80.86           C  
ATOM   4120  C   SER D  87      -8.037  73.108  35.389  1.00 80.86           C  
ATOM   4121  O   SER D  87      -7.583  72.228  34.656  1.00 80.86           O  
ATOM   4122  CB  SER D  87      -7.960  75.073  33.846  1.00 80.86           C  
ATOM   4123  OG  SER D  87      -9.288  74.707  33.519  1.00 80.86           O  
ATOM   4124  N   GLN D  88      -8.886  72.801  36.299  1.00 76.21           N  
ATOM   4125  CA  GLN D  88      -9.421  71.464  36.535  1.00 76.21           C  
ATOM   4126  C   GLN D  88     -10.218  70.970  35.331  1.00 76.21           C  
ATOM   4127  O   GLN D  88     -10.171  69.785  34.994  1.00 76.21           O  
ATOM   4128  CB  GLN D  88     -10.300  71.451  37.787  1.00 76.21           C  
ATOM   4129  CG  GLN D  88      -9.516  71.560  39.089  1.00 76.21           C  
ATOM   4130  CD  GLN D  88     -10.389  71.374  40.316  1.00 76.21           C  
ATOM   4131  NE2 GLN D  88      -9.757  71.176  41.468  1.00 76.21           N  
ATOM   4132  OE1 GLN D  88     -11.620  71.408  40.230  1.00 76.21           O  
ATOM   4133  N   CYS D  89     -10.821  71.869  34.664  1.00 76.14           N  
ATOM   4134  CA  CYS D  89     -11.641  71.498  33.515  1.00 76.14           C  
ATOM   4135  C   CYS D  89     -10.770  71.074  32.338  1.00 76.14           C  
ATOM   4136  O   CYS D  89     -11.041  70.059  31.694  1.00 76.14           O  
ATOM   4137  CB  CYS D  89     -12.540  72.662  33.102  1.00 76.14           C  
ATOM   4138  SG  CYS D  89     -13.821  72.206  31.912  1.00 76.14           S  
ATOM   4139  N   LEU D  90      -9.758  71.709  32.127  1.00 80.55           N  
ATOM   4140  CA  LEU D  90      -8.877  71.389  31.009  1.00 80.55           C  
ATOM   4141  C   LEU D  90      -8.065  70.132  31.300  1.00 80.55           C  
ATOM   4142  O   LEU D  90      -7.829  69.319  30.404  1.00 80.55           O  
ATOM   4143  CB  LEU D  90      -7.937  72.561  30.715  1.00 80.55           C  
ATOM   4144  CG  LEU D  90      -8.414  73.566  29.665  1.00 80.55           C  
ATOM   4145  CD1 LEU D  90      -8.061  74.987  30.093  1.00 80.55           C  
ATOM   4146  CD2 LEU D  90      -7.808  73.246  28.303  1.00 80.55           C  
ATOM   4147  N   LEU D  91      -7.720  69.957  32.540  1.00 81.32           N  
ATOM   4148  CA  LEU D  91      -6.998  68.748  32.920  1.00 81.32           C  
ATOM   4149  C   LEU D  91      -7.925  67.537  32.921  1.00 81.32           C  
ATOM   4150  O   LEU D  91      -7.514  66.434  32.554  1.00 81.32           O  
ATOM   4151  CB  LEU D  91      -6.359  68.917  34.302  1.00 81.32           C  
ATOM   4152  CG  LEU D  91      -5.029  69.672  34.345  1.00 81.32           C  
ATOM   4153  CD1 LEU D  91      -4.727  70.132  35.767  1.00 81.32           C  
ATOM   4154  CD2 LEU D  91      -3.900  68.797  33.809  1.00 81.32           C  
ATOM   4155  N   GLY D  92      -9.162  67.779  33.341  1.00 79.71           N  
ATOM   4156  CA  GLY D  92     -10.150  66.715  33.246  1.00 79.71           C  
ATOM   4157  C   GLY D  92     -10.464  66.320  31.816  1.00 79.71           C  
ATOM   4158  O   GLY D  92     -10.570  65.132  31.504  1.00 79.71           O  
ATOM   4159  N   THR D  93     -10.598  67.320  30.869  1.00 80.72           N  
ATOM   4160  CA  THR D  93     -10.817  67.036  29.455  1.00 80.72           C  
ATOM   4161  C   THR D  93      -9.597  66.353  28.845  1.00 80.72           C  
ATOM   4162  O   THR D  93      -9.732  65.460  28.005  1.00 80.72           O  
ATOM   4163  CB  THR D  93     -11.135  68.322  28.669  1.00 80.72           C  
ATOM   4164  CG2 THR D  93     -11.707  67.998  27.293  1.00 80.72           C  
ATOM   4165  OG1 THR D  93     -12.091  69.099  29.401  1.00 80.72           O  
ATOM   4166  N   PHE D  94      -8.402  66.676  29.273  1.00 84.98           N  
ATOM   4167  CA  PHE D  94      -7.158  66.042  28.852  1.00 84.98           C  
ATOM   4168  C   PHE D  94      -7.129  64.577  29.270  1.00 84.98           C  
ATOM   4169  O   PHE D  94      -6.836  63.699  28.456  1.00 84.98           O  
ATOM   4170  CB  PHE D  94      -5.951  66.780  29.438  1.00 84.98           C  
ATOM   4171  CG  PHE D  94      -4.634  66.110  29.157  1.00 84.98           C  
ATOM   4172  CD1 PHE D  94      -3.904  65.523  30.183  1.00 84.98           C  
ATOM   4173  CD2 PHE D  94      -4.126  66.065  27.865  1.00 84.98           C  
ATOM   4174  CE1 PHE D  94      -2.683  64.902  29.926  1.00 84.98           C  
ATOM   4175  CE2 PHE D  94      -2.909  65.446  27.600  1.00 84.98           C  
ATOM   4176  CZ  PHE D  94      -2.188  64.866  28.632  1.00 84.98           C  
ATOM   4177  N   PHE D  95      -7.530  64.424  30.501  1.00 81.10           N  
ATOM   4178  CA  PHE D  95      -7.594  63.056  31.001  1.00 81.10           C  
ATOM   4179  C   PHE D  95      -8.605  62.237  30.208  1.00 81.10           C  
ATOM   4180  O   PHE D  95      -8.319  61.105  29.809  1.00 81.10           O  
ATOM   4181  CB  PHE D  95      -7.960  63.043  32.489  1.00 81.10           C  
ATOM   4182  CG  PHE D  95      -8.143  61.661  33.057  1.00 81.10           C  
ATOM   4183  CD1 PHE D  95      -9.407  61.091  33.143  1.00 81.10           C  
ATOM   4184  CD2 PHE D  95      -7.048  60.931  33.505  1.00 81.10           C  
ATOM   4185  CE1 PHE D  95      -9.578  59.813  33.669  1.00 81.10           C  
ATOM   4186  CE2 PHE D  95      -7.212  59.653  34.030  1.00 81.10           C  
ATOM   4187  CZ  PHE D  95      -8.478  59.096  34.112  1.00 81.10           C  
ATOM   4188  N   THR D  96      -9.736  62.830  29.879  1.00 79.32           N  
ATOM   4189  CA  THR D  96     -10.779  62.116  29.150  1.00 79.32           C  
ATOM   4190  C   THR D  96     -10.341  61.838  27.715  1.00 79.32           C  
ATOM   4191  O   THR D  96     -10.576  60.748  27.189  1.00 79.32           O  
ATOM   4192  CB  THR D  96     -12.099  62.910  29.142  1.00 79.32           C  
ATOM   4193  CG2 THR D  96     -13.272  62.022  28.741  1.00 79.32           C  
ATOM   4194  OG1 THR D  96     -12.339  63.437  30.453  1.00 79.32           O  
ATOM   4195  N   CYS D  97      -9.635  62.690  27.122  1.00 81.50           N  
ATOM   4196  CA  CYS D  97      -9.123  62.511  25.768  1.00 81.50           C  
ATOM   4197  C   CYS D  97      -8.052  61.427  25.729  1.00 81.50           C  
ATOM   4198  O   CYS D  97      -8.013  60.620  24.798  1.00 81.50           O  
ATOM   4199  CB  CYS D  97      -8.553  63.824  25.232  1.00 81.50           C  
ATOM   4200  SG  CYS D  97      -9.814  65.033  24.776  1.00 81.50           S  
ATOM   4201  N   LEU D  98      -7.253  61.340  26.738  1.00 82.98           N  
ATOM   4202  CA  LEU D  98      -6.201  60.332  26.780  1.00 82.98           C  
ATOM   4203  C   LEU D  98      -6.788  58.942  27.007  1.00 82.98           C  
ATOM   4204  O   LEU D  98      -6.294  57.956  26.455  1.00 82.98           O  
ATOM   4205  CB  LEU D  98      -5.189  60.657  27.881  1.00 82.98           C  
ATOM   4206  CG  LEU D  98      -4.162  61.743  27.560  1.00 82.98           C  
ATOM   4207  CD1 LEU D  98      -3.284  62.020  28.775  1.00 82.98           C  
ATOM   4208  CD2 LEU D  98      -3.312  61.340  26.361  1.00 82.98           C  
ATOM   4209  N   VAL D  99      -7.904  58.873  27.812  1.00 79.46           N  
ATOM   4210  CA  VAL D  99      -8.571  57.594  28.035  1.00 79.46           C  
ATOM   4211  C   VAL D  99      -9.202  57.106  26.733  1.00 79.46           C  
ATOM   4212  O   VAL D  99      -9.079  55.932  26.379  1.00 79.46           O  
ATOM   4213  CB  VAL D  99      -9.644  57.699  29.142  1.00 79.46           C  
ATOM   4214  CG1 VAL D  99     -10.513  56.443  29.172  1.00 79.46           C  
ATOM   4215  CG2 VAL D  99      -8.988  57.930  30.501  1.00 79.46           C  
ATOM   4216  N   ILE D 100      -9.728  58.033  25.925  1.00 78.81           N  
ATOM   4217  CA  ILE D 100     -10.360  57.681  24.658  1.00 78.81           C  
ATOM   4218  C   ILE D 100      -9.292  57.286  23.640  1.00 78.81           C  
ATOM   4219  O   ILE D 100      -9.450  56.302  22.914  1.00 78.81           O  
ATOM   4220  CB  ILE D 100     -11.217  58.844  24.111  1.00 78.81           C  
ATOM   4221  CG1 ILE D 100     -12.363  59.164  25.079  1.00 78.81           C  
ATOM   4222  CG2 ILE D 100     -11.756  58.509  22.717  1.00 78.81           C  
ATOM   4223  CD1 ILE D 100     -13.144  60.419  24.718  1.00 78.81           C  
ATOM   4224  N   LEU D 101      -8.165  57.959  23.610  1.00 78.48           N  
ATOM   4225  CA  LEU D 101      -7.075  57.656  22.690  1.00 78.48           C  
ATOM   4226  C   LEU D 101      -6.430  56.317  23.033  1.00 78.48           C  
ATOM   4227  O   LEU D 101      -6.072  55.548  22.139  1.00 78.48           O  
ATOM   4228  CB  LEU D 101      -6.021  58.767  22.723  1.00 78.48           C  
ATOM   4229  CG  LEU D 101      -6.330  60.018  21.901  1.00 78.48           C  
ATOM   4230  CD1 LEU D 101      -5.406  61.161  22.308  1.00 78.48           C  
ATOM   4231  CD2 LEU D 101      -6.200  59.725  20.409  1.00 78.48           C  
ATOM   4232  N   PHE D 102      -6.312  56.081  24.311  1.00 80.08           N  
ATOM   4233  CA  PHE D 102      -5.749  54.807  24.746  1.00 80.08           C  
ATOM   4234  C   PHE D 102      -6.651  53.649  24.334  1.00 80.08           C  
ATOM   4235  O   PHE D 102      -6.172  52.631  23.829  1.00 80.08           O  
ATOM   4236  CB  PHE D 102      -5.544  54.799  26.263  1.00 80.08           C  
ATOM   4237  CG  PHE D 102      -4.899  53.542  26.782  1.00 80.08           C  
ATOM   4238  CD1 PHE D 102      -5.640  52.604  27.491  1.00 80.08           C  
ATOM   4239  CD2 PHE D 102      -3.549  53.299  26.560  1.00 80.08           C  
ATOM   4240  CE1 PHE D 102      -5.043  51.440  27.971  1.00 80.08           C  
ATOM   4241  CE2 PHE D 102      -2.947  52.138  27.038  1.00 80.08           C  
ATOM   4242  CZ  PHE D 102      -3.696  51.210  27.744  1.00 80.08           C  
ATOM   4243  N   ALA D 103      -7.967  53.863  24.443  1.00 74.28           N  
ATOM   4244  CA  ALA D 103      -8.924  52.835  24.041  1.00 74.28           C  
ATOM   4245  C   ALA D 103      -8.899  52.623  22.530  1.00 74.28           C  
ATOM   4246  O   ALA D 103      -8.949  51.486  22.055  1.00 74.28           O  
ATOM   4247  CB  ALA D 103     -10.331  53.209  24.500  1.00 74.28           C  
ATOM   4248  N   CYS D 104      -8.666  53.718  21.781  1.00 77.10           N  
ATOM   4249  CA  CYS D 104      -8.579  53.636  20.327  1.00 77.10           C  
ATOM   4250  C   CYS D 104      -7.283  52.960  19.895  1.00 77.10           C  
ATOM   4251  O   CYS D 104      -7.270  52.189  18.934  1.00 77.10           O  
ATOM   4252  CB  CYS D 104      -8.670  55.028  19.705  1.00 77.10           C  
ATOM   4253  SG  CYS D 104     -10.318  55.763  19.800  1.00 77.10           S  
ATOM   4254  N   GLU D 105      -6.247  53.195  20.635  1.00 76.99           N  
ATOM   4255  CA  GLU D 105      -4.953  52.609  20.300  1.00 76.99           C  
ATOM   4256  C   GLU D 105      -4.953  51.101  20.534  1.00 76.99           C  
ATOM   4257  O   GLU D 105      -4.401  50.343  19.733  1.00 76.99           O  
ATOM   4258  CB  GLU D 105      -3.838  53.268  21.114  1.00 76.99           C  
ATOM   4259  CG  GLU D 105      -2.974  54.230  20.310  1.00 76.99           C  
ATOM   4260  CD  GLU D 105      -1.820  54.813  21.110  1.00 76.99           C  
ATOM   4261  OE1 GLU D 105      -0.992  55.551  20.530  1.00 76.99           O  
ATOM   4262  OE2 GLU D 105      -1.743  54.529  22.325  1.00 76.99           O  
ATOM   4263  N   VAL D 106      -5.591  50.754  21.640  1.00 71.70           N  
ATOM   4264  CA  VAL D 106      -5.663  49.325  21.931  1.00 71.70           C  
ATOM   4265  C   VAL D 106      -6.536  48.630  20.889  1.00 71.70           C  
ATOM   4266  O   VAL D 106      -6.184  47.557  20.391  1.00 71.70           O  
ATOM   4267  CB  VAL D 106      -6.216  49.062  23.350  1.00 71.70           C  
ATOM   4268  CG1 VAL D 106      -6.480  47.572  23.559  1.00 71.70           C  
ATOM   4269  CG2 VAL D 106      -5.246  49.588  24.406  1.00 71.70           C  
ATOM   4270  N   ALA D 107      -7.610  49.298  20.443  1.00 71.87           N  
ATOM   4271  CA  ALA D 107      -8.504  48.721  19.443  1.00 71.87           C  
ATOM   4272  C   ALA D 107      -7.818  48.626  18.084  1.00 71.87           C  
ATOM   4273  O   ALA D 107      -7.914  47.600  17.404  1.00 71.87           O  
ATOM   4274  CB  ALA D 107      -9.783  49.549  19.333  1.00 71.87           C  
ATOM   4275  N   ALA D 108      -6.988  49.646  17.800  1.00 75.11           N  
ATOM   4276  CA  ALA D 108      -6.251  49.659  16.540  1.00 75.11           C  
ATOM   4277  C   ALA D 108      -5.082  48.679  16.577  1.00 75.11           C  
ATOM   4278  O   ALA D 108      -4.765  48.043  15.569  1.00 75.11           O  
ATOM   4279  CB  ALA D 108      -5.751  51.068  16.230  1.00 75.11           C  
ATOM   4280  N   GLY D 109      -4.532  48.617  17.775  1.00 74.11           N  
ATOM   4281  CA  GLY D 109      -3.444  47.663  17.927  1.00 74.11           C  
ATOM   4282  C   GLY D 109      -3.888  46.222  17.757  1.00 74.11           C  
ATOM   4283  O   GLY D 109      -3.240  45.447  17.049  1.00 74.11           O  
ATOM   4284  N   ILE D 110      -5.050  45.865  18.245  1.00 67.23           N  
ATOM   4285  CA  ILE D 110      -5.584  44.513  18.131  1.00 67.23           C  
ATOM   4286  C   ILE D 110      -6.019  44.250  16.690  1.00 67.23           C  
ATOM   4287  O   ILE D 110      -5.676  43.217  16.111  1.00 67.23           O  
ATOM   4288  CB  ILE D 110      -6.770  44.290  19.097  1.00 67.23           C  
ATOM   4289  CG1 ILE D 110      -6.297  44.388  20.552  1.00 67.23           C  
ATOM   4290  CG2 ILE D 110      -7.439  42.938  18.829  1.00 67.23           C  
ATOM   4291  CD1 ILE D 110      -7.425  44.344  21.573  1.00 67.23           C  
ATOM   4292  N   TRP D 111      -6.691  45.243  16.064  1.00 72.65           N  
ATOM   4293  CA  TRP D 111      -7.148  45.095  14.686  1.00 72.65           C  
ATOM   4294  C   TRP D 111      -5.967  45.026  13.725  1.00 72.65           C  
ATOM   4295  O   TRP D 111      -5.964  44.219  12.792  1.00 72.65           O  
ATOM   4296  CB  TRP D 111      -8.071  46.253  14.297  1.00 72.65           C  
ATOM   4297  CG  TRP D 111      -8.673  46.120  12.930  1.00 72.65           C  
ATOM   4298  CD1 TRP D 111      -9.829  45.470  12.598  1.00 72.65           C  
ATOM   4299  CD2 TRP D 111      -8.143  46.649  11.710  1.00 72.65           C  
ATOM   4300  CE2 TRP D 111      -9.032  46.280  10.676  1.00 72.65           C  
ATOM   4301  CE3 TRP D 111      -7.004  47.398  11.391  1.00 72.65           C  
ATOM   4302  NE1 TRP D 111     -10.051  45.563  11.243  1.00 72.65           N  
ATOM   4303  CZ2 TRP D 111      -8.816  46.637   9.343  1.00 72.65           C  
ATOM   4304  CZ3 TRP D 111      -6.790  47.753  10.064  1.00 72.65           C  
ATOM   4305  CH2 TRP D 111      -7.693  47.371   9.058  1.00 72.65           C  
ATOM   4306  N   GLY D 112      -4.923  45.856  14.042  1.00 71.67           N  
ATOM   4307  CA  GLY D 112      -3.735  45.889  13.204  1.00 71.67           C  
ATOM   4308  C   GLY D 112      -2.927  44.607  13.262  1.00 71.67           C  
ATOM   4309  O   GLY D 112      -2.407  44.148  12.243  1.00 71.67           O  
ATOM   4310  N   PHE D 113      -2.998  43.960  14.410  1.00 70.88           N  
ATOM   4311  CA  PHE D 113      -2.242  42.723  14.569  1.00 70.88           C  
ATOM   4312  C   PHE D 113      -2.928  41.572  13.843  1.00 70.88           C  
ATOM   4313  O   PHE D 113      -2.272  40.781  13.162  1.00 70.88           O  
ATOM   4314  CB  PHE D 113      -2.072  42.381  16.052  1.00 70.88           C  
ATOM   4315  CG  PHE D 113      -1.263  41.137  16.300  1.00 70.88           C  
ATOM   4316  CD1 PHE D 113      -1.883  39.946  16.658  1.00 70.88           C  
ATOM   4317  CD2 PHE D 113       0.120  41.158  16.174  1.00 70.88           C  
ATOM   4318  CE1 PHE D 113      -1.136  38.793  16.888  1.00 70.88           C  
ATOM   4319  CE2 PHE D 113       0.873  40.010  16.402  1.00 70.88           C  
ATOM   4320  CZ  PHE D 113       0.243  38.829  16.760  1.00 70.88           C  
ATOM   4321  N   VAL D 114      -4.294  41.481  13.851  1.00 67.82           N  
ATOM   4322  CA  VAL D 114      -5.059  40.407  13.228  1.00 67.82           C  
ATOM   4323  C   VAL D 114      -5.044  40.573  11.710  1.00 67.82           C  
ATOM   4324  O   VAL D 114      -5.008  39.586  10.971  1.00 67.82           O  
ATOM   4325  CB  VAL D 114      -6.515  40.373  13.745  1.00 67.82           C  
ATOM   4326  CG1 VAL D 114      -7.342  39.352  12.965  1.00 67.82           C  
ATOM   4327  CG2 VAL D 114      -6.543  40.058  15.239  1.00 67.82           C  
ATOM   4328  N   ASN D 115      -4.973  41.889  11.256  1.00 69.82           N  
ATOM   4329  CA  ASN D 115      -5.005  42.186   9.828  1.00 69.82           C  
ATOM   4330  C   ASN D 115      -3.663  42.721   9.336  1.00 69.82           C  
ATOM   4331  O   ASN D 115      -3.618  43.639   8.515  1.00 69.82           O  
ATOM   4332  CB  ASN D 115      -6.122  43.184   9.513  1.00 69.82           C  
ATOM   4333  CG  ASN D 115      -7.502  42.621   9.788  1.00 69.82           C  
ATOM   4334  ND2 ASN D 115      -8.350  43.418  10.429  1.00 69.82           N  
ATOM   4335  OD1 ASN D 115      -7.804  41.481   9.428  1.00 69.82           O  
ATOM   4336  N   LYS D 116      -2.563  42.106   9.921  1.00 74.25           N  
ATOM   4337  CA  LYS D 116      -1.235  42.621   9.602  1.00 74.25           C  
ATOM   4338  C   LYS D 116      -0.951  42.523   8.106  1.00 74.25           C  
ATOM   4339  O   LYS D 116      -0.320  43.411   7.529  1.00 74.25           O  
ATOM   4340  CB  LYS D 116      -0.162  41.868  10.390  1.00 74.25           C  
ATOM   4341  CG  LYS D 116      -0.097  40.379  10.078  1.00 74.25           C  
ATOM   4342  CD  LYS D 116       0.978  39.682  10.904  1.00 74.25           C  
ATOM   4343  CE  LYS D 116       1.067  38.200  10.568  1.00 74.25           C  
ATOM   4344  NZ  LYS D 116       2.229  37.549  11.244  1.00 74.25           N  
ATOM   4345  N   ASP D 117      -1.404  41.455   7.453  1.00 73.55           N  
ATOM   4346  CA  ASP D 117      -1.154  41.285   6.025  1.00 73.55           C  
ATOM   4347  C   ASP D 117      -1.942  42.304   5.205  1.00 73.55           C  
ATOM   4348  O   ASP D 117      -1.436  42.840   4.217  1.00 73.55           O  
ATOM   4349  CB  ASP D 117      -1.507  39.865   5.583  1.00 73.55           C  
ATOM   4350  CG  ASP D 117      -0.632  38.807   6.231  1.00 73.55           C  
ATOM   4351  OD1 ASP D 117       0.501  39.126   6.652  1.00 73.55           O  
ATOM   4352  OD2 ASP D 117      -1.077  37.642   6.319  1.00 73.55           O  
ATOM   4353  N   GLN D 118      -3.169  42.594   5.687  1.00 71.82           N  
ATOM   4354  CA  GLN D 118      -3.972  43.596   4.995  1.00 71.82           C  
ATOM   4355  C   GLN D 118      -3.342  44.981   5.110  1.00 71.82           C  
ATOM   4356  O   GLN D 118      -3.311  45.737   4.137  1.00 71.82           O  
ATOM   4357  CB  GLN D 118      -5.398  43.620   5.549  1.00 71.82           C  
ATOM   4358  CG  GLN D 118      -6.352  44.501   4.755  1.00 71.82           C  
ATOM   4359  CD  GLN D 118      -6.578  43.996   3.342  1.00 71.82           C  
ATOM   4360  NE2 GLN D 118      -6.991  44.891   2.452  1.00 71.82           N  
ATOM   4361  OE1 GLN D 118      -6.384  42.810   3.054  1.00 71.82           O  
ATOM   4362  N   ILE D 119      -2.780  45.265   6.256  1.00 74.69           N  
ATOM   4363  CA  ILE D 119      -2.147  46.564   6.451  1.00 74.69           C  
ATOM   4364  C   ILE D 119      -0.887  46.658   5.594  1.00 74.69           C  
ATOM   4365  O   ILE D 119      -0.625  47.692   4.975  1.00 74.69           O  
ATOM   4366  CB  ILE D 119      -1.805  46.810   7.937  1.00 74.69           C  
ATOM   4367  CG1 ILE D 119      -3.078  46.796   8.790  1.00 74.69           C  
ATOM   4368  CG2 ILE D 119      -1.047  48.130   8.106  1.00 74.69           C  
ATOM   4369  CD1 ILE D 119      -2.831  47.002  10.277  1.00 74.69           C  
ATOM   4370  N   ALA D 120      -0.209  45.601   5.577  1.00 76.44           N  
ATOM   4371  CA  ALA D 120       0.989  45.581   4.741  1.00 76.44           C  
ATOM   4372  C   ALA D 120       0.636  45.796   3.272  1.00 76.44           C  
ATOM   4373  O   ALA D 120       1.317  46.546   2.567  1.00 76.44           O  
ATOM   4374  CB  ALA D 120       1.738  44.261   4.917  1.00 76.44           C  
ATOM   4375  N   LYS D 121      -0.374  45.141   2.797  1.00 75.40           N  
ATOM   4376  CA  LYS D 121      -0.835  45.327   1.424  1.00 75.40           C  
ATOM   4377  C   LYS D 121      -1.264  46.770   1.178  1.00 75.40           C  
ATOM   4378  O   LYS D 121      -0.962  47.342   0.129  1.00 75.40           O  
ATOM   4379  CB  LYS D 121      -1.993  44.376   1.114  1.00 75.40           C  
ATOM   4380  CG  LYS D 121      -1.562  43.062   0.481  1.00 75.40           C  
ATOM   4381  CD  LYS D 121      -2.754  42.153   0.211  1.00 75.40           C  
ATOM   4382  CE  LYS D 121      -2.314  40.789  -0.303  1.00 75.40           C  
ATOM   4383  NZ  LYS D 121      -3.474  39.866  -0.488  1.00 75.40           N  
ATOM   4384  N   ASP D 122      -1.977  47.327   2.193  1.00 75.89           N  
ATOM   4385  CA  ASP D 122      -2.432  48.707   2.049  1.00 75.89           C  
ATOM   4386  C   ASP D 122      -1.249  49.671   2.001  1.00 75.89           C  
ATOM   4387  O   ASP D 122      -1.258  50.634   1.230  1.00 75.89           O  
ATOM   4388  CB  ASP D 122      -3.372  49.084   3.194  1.00 75.89           C  
ATOM   4389  CG  ASP D 122      -4.720  48.390   3.109  1.00 75.89           C  
ATOM   4390  OD1 ASP D 122      -5.084  47.898   2.020  1.00 75.89           O  
ATOM   4391  OD2 ASP D 122      -5.426  48.339   4.139  1.00 75.89           O  
ATOM   4392  N   VAL D 123      -0.222  49.387   2.802  1.00 80.73           N  
ATOM   4393  CA  VAL D 123       0.964  50.237   2.789  1.00 80.73           C  
ATOM   4394  C   VAL D 123       1.684  50.099   1.449  1.00 80.73           C  
ATOM   4395  O   VAL D 123       2.175  51.086   0.896  1.00 80.73           O  
ATOM   4396  CB  VAL D 123       1.924  49.891   3.948  1.00 80.73           C  
ATOM   4397  CG1 VAL D 123       3.251  50.632   3.791  1.00 80.73           C  
ATOM   4398  CG2 VAL D 123       1.279  50.224   5.293  1.00 80.73           C  
ATOM   4399  N   LYS D 124       1.687  48.911   0.919  1.00 77.84           N  
ATOM   4400  CA  LYS D 124       2.307  48.691  -0.384  1.00 77.84           C  
ATOM   4401  C   LYS D 124       1.551  49.428  -1.484  1.00 77.84           C  
ATOM   4402  O   LYS D 124       2.162  50.059  -2.349  1.00 77.84           O  
ATOM   4403  CB  LYS D 124       2.371  47.196  -0.702  1.00 77.84           C  
ATOM   4404  CG  LYS D 124       3.435  46.441   0.080  1.00 77.84           C  
ATOM   4405  CD  LYS D 124       3.407  44.950  -0.232  1.00 77.84           C  
ATOM   4406  CE  LYS D 124       4.261  44.157   0.746  1.00 77.84           C  
ATOM   4407  NZ  LYS D 124       4.221  42.691   0.456  1.00 77.84           N  
ATOM   4408  N   GLN D 125       0.234  49.334  -1.413  1.00 74.38           N  
ATOM   4409  CA  GLN D 125      -0.573  50.051  -2.393  1.00 74.38           C  
ATOM   4410  C   GLN D 125      -0.375  51.559  -2.272  1.00 74.38           C  
ATOM   4411  O   GLN D 125      -0.326  52.267  -3.280  1.00 74.38           O  
ATOM   4412  CB  GLN D 125      -2.053  49.701  -2.229  1.00 74.38           C  
ATOM   4413  CG  GLN D 125      -2.853  49.786  -3.522  1.00 74.38           C  
ATOM   4414  CD  GLN D 125      -4.296  49.352  -3.349  1.00 74.38           C  
ATOM   4415  NE2 GLN D 125      -5.075  49.442  -4.423  1.00 74.38           N  
ATOM   4416  OE1 GLN D 125      -4.708  48.939  -2.261  1.00 74.38           O  
ATOM   4417  N   PHE D 126      -0.301  52.013  -0.982  1.00 76.15           N  
ATOM   4418  CA  PHE D 126      -0.008  53.422  -0.750  1.00 76.15           C  
ATOM   4419  C   PHE D 126       1.326  53.808  -1.378  1.00 76.15           C  
ATOM   4420  O   PHE D 126       1.414  54.810  -2.091  1.00 76.15           O  
ATOM   4421  CB  PHE D 126       0.010  53.728   0.751  1.00 76.15           C  
ATOM   4422  CG  PHE D 126       0.406  55.142   1.077  1.00 76.15           C  
ATOM   4423  CD1 PHE D 126       1.697  55.438   1.499  1.00 76.15           C  
ATOM   4424  CD2 PHE D 126      -0.513  56.177   0.963  1.00 76.15           C  
ATOM   4425  CE1 PHE D 126       2.067  56.746   1.802  1.00 76.15           C  
ATOM   4426  CE2 PHE D 126      -0.151  57.487   1.263  1.00 76.15           C  
ATOM   4427  CZ  PHE D 126       1.139  57.770   1.683  1.00 76.15           C  
ATOM   4428  N   TYR D 127       2.265  53.001  -1.202  1.00 80.76           N  
ATOM   4429  CA  TYR D 127       3.595  53.251  -1.749  1.00 80.76           C  
ATOM   4430  C   TYR D 127       3.575  53.210  -3.272  1.00 80.76           C  
ATOM   4431  O   TYR D 127       4.150  54.079  -3.931  1.00 80.76           O  
ATOM   4432  CB  TYR D 127       4.599  52.227  -1.212  1.00 80.76           C  
ATOM   4433  CG  TYR D 127       5.939  52.269  -1.906  1.00 80.76           C  
ATOM   4434  CD1 TYR D 127       6.289  51.302  -2.846  1.00 80.76           C  
ATOM   4435  CD2 TYR D 127       6.857  53.273  -1.621  1.00 80.76           C  
ATOM   4436  CE1 TYR D 127       7.523  51.336  -3.487  1.00 80.76           C  
ATOM   4437  CE2 TYR D 127       8.095  53.317  -2.255  1.00 80.76           C  
ATOM   4438  CZ  TYR D 127       8.418  52.345  -3.185  1.00 80.76           C  
ATOM   4439  OH  TYR D 127       9.641  52.383  -3.816  1.00 80.76           O  
ATOM   4440  N   ASP D 128       2.958  52.179  -3.883  1.00 76.80           N  
ATOM   4441  CA  ASP D 128       2.919  52.022  -5.333  1.00 76.80           C  
ATOM   4442  C   ASP D 128       2.265  53.231  -5.999  1.00 76.80           C  
ATOM   4443  O   ASP D 128       2.750  53.721  -7.021  1.00 76.80           O  
ATOM   4444  CB  ASP D 128       2.172  50.743  -5.715  1.00 76.80           C  
ATOM   4445  CG  ASP D 128       2.971  49.483  -5.432  1.00 76.80           C  
ATOM   4446  OD1 ASP D 128       4.169  49.584  -5.088  1.00 76.80           O  
ATOM   4447  OD2 ASP D 128       2.399  48.378  -5.554  1.00 76.80           O  
ATOM   4448  N   GLN D 129       1.213  53.673  -5.380  1.00 72.69           N  
ATOM   4449  CA  GLN D 129       0.526  54.829  -5.945  1.00 72.69           C  
ATOM   4450  C   GLN D 129       1.371  56.092  -5.807  1.00 72.69           C  
ATOM   4451  O   GLN D 129       1.407  56.924  -6.716  1.00 72.69           O  
ATOM   4452  CB  GLN D 129      -0.833  55.029  -5.272  1.00 72.69           C  
ATOM   4453  CG  GLN D 129      -1.980  54.324  -5.983  1.00 72.69           C  
ATOM   4454  CD  GLN D 129      -3.317  54.544  -5.301  1.00 72.69           C  
ATOM   4455  NE2 GLN D 129      -4.374  53.975  -5.869  1.00 72.69           N  
ATOM   4456  OE1 GLN D 129      -3.398  55.219  -4.269  1.00 72.69           O  
ATOM   4457  N   ALA D 130       2.042  56.179  -4.670  1.00 74.52           N  
ATOM   4458  CA  ALA D 130       2.927  57.323  -4.473  1.00 74.52           C  
ATOM   4459  C   ALA D 130       4.095  57.289  -5.456  1.00 74.52           C  
ATOM   4460  O   ALA D 130       4.471  58.320  -6.019  1.00 74.52           O  
ATOM   4461  CB  ALA D 130       3.445  57.356  -3.037  1.00 74.52           C  
ATOM   4462  N   LEU D 131       4.584  56.147  -5.728  1.00 76.51           N  
ATOM   4463  CA  LEU D 131       5.717  55.999  -6.636  1.00 76.51           C  
ATOM   4464  C   LEU D 131       5.300  56.278  -8.075  1.00 76.51           C  
ATOM   4465  O   LEU D 131       6.017  56.958  -8.813  1.00 76.51           O  
ATOM   4466  CB  LEU D 131       6.309  54.591  -6.527  1.00 76.51           C  
ATOM   4467  CG  LEU D 131       7.526  54.298  -7.406  1.00 76.51           C  
ATOM   4468  CD1 LEU D 131       8.709  55.161  -6.977  1.00 76.51           C  
ATOM   4469  CD2 LEU D 131       7.887  52.818  -7.344  1.00 76.51           C  
ATOM   4470  N   GLN D 132       4.216  55.692  -8.471  1.00 72.32           N  
ATOM   4471  CA  GLN D 132       3.735  55.930  -9.828  1.00 72.32           C  
ATOM   4472  C   GLN D 132       3.516  57.418 -10.081  1.00 72.32           C  
ATOM   4473  O   GLN D 132       3.891  57.935 -11.136  1.00 72.32           O  
ATOM   4474  CB  GLN D 132       2.438  55.159 -10.081  1.00 72.32           C  
ATOM   4475  CG  GLN D 132       2.096  54.997 -11.556  1.00 72.32           C  
ATOM   4476  CD  GLN D 132       0.898  54.095 -11.786  1.00 72.32           C  
ATOM   4477  NE2 GLN D 132       0.572  53.854 -13.051  1.00 72.32           N  
ATOM   4478  OE1 GLN D 132       0.273  53.617 -10.834  1.00 72.32           O  
ATOM   4479  N   GLN D 133       2.986  58.003  -9.039  1.00 68.13           N  
ATOM   4480  CA  GLN D 133       2.749  59.434  -9.194  1.00 68.13           C  
ATOM   4481  C   GLN D 133       4.062  60.212  -9.200  1.00 68.13           C  
ATOM   4482  O   GLN D 133       4.209  61.185  -9.943  1.00 68.13           O  
ATOM   4483  CB  GLN D 133       1.838  59.951  -8.080  1.00 68.13           C  
ATOM   4484  CG  GLN D 133       1.190  61.294  -8.388  1.00 68.13           C  
ATOM   4485  CD  GLN D 133       0.164  61.704  -7.349  1.00 68.13           C  
ATOM   4486  NE2 GLN D 133      -0.413  62.888  -7.520  1.00 68.13           N  
ATOM   4487  OE1 GLN D 133      -0.109  60.961  -6.400  1.00 68.13           O  
ATOM   4488  N   ALA D 134       4.965  59.735  -8.494  1.00 73.22           N  
ATOM   4489  CA  ALA D 134       6.253  60.418  -8.410  1.00 73.22           C  
ATOM   4490  C   ALA D 134       7.059  60.228  -9.692  1.00 73.22           C  
ATOM   4491  O   ALA D 134       7.799  61.125 -10.106  1.00 73.22           O  
ATOM   4492  CB  ALA D 134       7.046  59.911  -7.207  1.00 73.22           C  
ATOM   4493  N   VAL D 135       6.853  59.137 -10.390  1.00 70.25           N  
ATOM   4494  CA  VAL D 135       7.644  58.831 -11.578  1.00 70.25           C  
ATOM   4495  C   VAL D 135       6.992  59.461 -12.808  1.00 70.25           C  
ATOM   4496  O   VAL D 135       7.684  59.989 -13.682  1.00 70.25           O  
ATOM   4497  CB  VAL D 135       7.800  57.308 -11.779  1.00 70.25           C  
ATOM   4498  CG1 VAL D 135       8.442  57.004 -13.132  1.00 70.25           C  
ATOM   4499  CG2 VAL D 135       8.625  56.702 -10.645  1.00 70.25           C  
ATOM   4500  N   VAL D 136       5.680  59.408 -12.827  1.00 63.09           N  
ATOM   4501  CA  VAL D 136       4.985  59.881 -14.020  1.00 63.09           C  
ATOM   4502  C   VAL D 136       4.865  61.403 -13.980  1.00 63.09           C  
ATOM   4503  O   VAL D 136       5.072  62.075 -14.994  1.00 63.09           O  
ATOM   4504  CB  VAL D 136       3.586  59.239 -14.153  1.00 63.09           C  
ATOM   4505  CG1 VAL D 136       2.822  59.849 -15.327  1.00 63.09           C  
ATOM   4506  CG2 VAL D 136       3.706  57.726 -14.319  1.00 63.09           C  
ATOM   4507  N   ASP D 137       4.512  61.931 -12.795  1.00 61.93           N  
ATOM   4508  CA  ASP D 137       4.307  63.371 -12.676  1.00 61.93           C  
ATOM   4509  C   ASP D 137       5.525  64.050 -12.050  1.00 61.93           C  
ATOM   4510  O   ASP D 137       5.769  63.913 -10.849  1.00 61.93           O  
ATOM   4511  CB  ASP D 137       3.056  63.670 -11.848  1.00 61.93           C  
ATOM   4512  CG  ASP D 137       2.389  64.979 -12.231  1.00 61.93           C  
ATOM   4513  OD1 ASP D 137       2.988  65.769 -12.992  1.00 61.93           O  
ATOM   4514  OD2 ASP D 137       1.255  65.223 -11.766  1.00 61.93           O  
ATOM   4515  N   ASP D 138       6.400  64.684 -12.862  1.00 63.26           N  
ATOM   4516  CA  ASP D 138       7.635  65.327 -12.422  1.00 63.26           C  
ATOM   4517  C   ASP D 138       7.344  66.465 -11.447  1.00 63.26           C  
ATOM   4518  O   ASP D 138       8.203  66.837 -10.644  1.00 63.26           O  
ATOM   4519  CB  ASP D 138       8.424  65.851 -13.623  1.00 63.26           C  
ATOM   4520  CG  ASP D 138       9.693  65.061 -13.889  1.00 63.26           C  
ATOM   4521  OD1 ASP D 138      10.046  64.180 -13.075  1.00 63.26           O  
ATOM   4522  OD2 ASP D 138      10.349  65.324 -14.921  1.00 63.26           O  
ATOM   4523  N   ASP D 139       6.188  67.033 -11.454  1.00 62.92           N  
ATOM   4524  CA  ASP D 139       5.895  68.179 -10.599  1.00 62.92           C  
ATOM   4525  C   ASP D 139       5.189  67.741  -9.317  1.00 62.92           C  
ATOM   4526  O   ASP D 139       4.759  68.579  -8.521  1.00 62.92           O  
ATOM   4527  CB  ASP D 139       5.039  69.203 -11.347  1.00 62.92           C  
ATOM   4528  CG  ASP D 139       5.797  69.914 -12.453  1.00 62.92           C  
ATOM   4529  OD1 ASP D 139       7.046  69.937 -12.419  1.00 62.92           O  
ATOM   4530  OD2 ASP D 139       5.139  70.457 -13.367  1.00 62.92           O  
ATOM   4531  N   ALA D 140       5.150  66.439  -9.128  1.00 65.79           N  
ATOM   4532  CA  ALA D 140       4.497  65.935  -7.923  1.00 65.79           C  
ATOM   4533  C   ALA D 140       5.463  65.918  -6.742  1.00 65.79           C  
ATOM   4534  O   ALA D 140       5.967  64.860  -6.360  1.00 65.79           O  
ATOM   4535  CB  ALA D 140       3.935  64.537  -8.167  1.00 65.79           C  
ATOM   4536  N   ASN D 141       5.820  67.056  -6.223  1.00 64.33           N  
ATOM   4537  CA  ASN D 141       6.783  67.222  -5.139  1.00 64.33           C  
ATOM   4538  C   ASN D 141       6.344  66.479  -3.881  1.00 64.33           C  
ATOM   4539  O   ASN D 141       7.176  65.928  -3.158  1.00 64.33           O  
ATOM   4540  CB  ASN D 141       6.997  68.705  -4.832  1.00 64.33           C  
ATOM   4541  CG  ASN D 141       7.729  69.432  -5.945  1.00 64.33           C  
ATOM   4542  ND2 ASN D 141       7.625  70.756  -5.956  1.00 64.33           N  
ATOM   4543  OD1 ASN D 141       8.380  68.809  -6.787  1.00 64.33           O  
ATOM   4544  N   ASN D 142       5.083  66.506  -3.692  1.00 65.85           N  
ATOM   4545  CA  ASN D 142       4.564  65.827  -2.510  1.00 65.85           C  
ATOM   4546  C   ASN D 142       4.781  64.318  -2.588  1.00 65.85           C  
ATOM   4547  O   ASN D 142       5.217  63.698  -1.616  1.00 65.85           O  
ATOM   4548  CB  ASN D 142       3.077  66.139  -2.321  1.00 65.85           C  
ATOM   4549  CG  ASN D 142       2.810  67.620  -2.140  1.00 65.85           C  
ATOM   4550  ND2 ASN D 142       1.542  68.006  -2.206  1.00 65.85           N  
ATOM   4551  OD1 ASN D 142       3.736  68.411  -1.943  1.00 65.85           O  
ATOM   4552  N   ALA D 143       4.532  63.798  -3.816  1.00 69.64           N  
ATOM   4553  CA  ALA D 143       4.753  62.365  -3.990  1.00 69.64           C  
ATOM   4554  C   ALA D 143       6.241  62.029  -3.928  1.00 69.64           C  
ATOM   4555  O   ALA D 143       6.627  60.997  -3.376  1.00 69.64           O  
ATOM   4556  CB  ALA D 143       4.159  61.892  -5.315  1.00 69.64           C  
ATOM   4557  N   LYS D 144       6.950  62.945  -4.381  1.00 71.99           N  
ATOM   4558  CA  LYS D 144       8.395  62.743  -4.359  1.00 71.99           C  
ATOM   4559  C   LYS D 144       8.931  62.764  -2.930  1.00 71.99           C  
ATOM   4560  O   LYS D 144       9.790  61.955  -2.571  1.00 71.99           O  
ATOM   4561  CB  LYS D 144       9.101  63.809  -5.198  1.00 71.99           C  
ATOM   4562  CG  LYS D 144       8.985  63.591  -6.700  1.00 71.99           C  
ATOM   4563  CD  LYS D 144       9.713  64.677  -7.481  1.00 71.99           C  
ATOM   4564  CE  LYS D 144       9.419  64.588  -8.972  1.00 71.99           C  
ATOM   4565  NZ  LYS D 144      10.066  65.698  -9.732  1.00 71.99           N  
ATOM   4566  N   ALA D 145       8.363  63.599  -2.215  1.00 71.70           N  
ATOM   4567  CA  ALA D 145       8.808  63.706  -0.828  1.00 71.70           C  
ATOM   4568  C   ALA D 145       8.418  62.466  -0.029  1.00 71.70           C  
ATOM   4569  O   ALA D 145       9.203  61.971   0.783  1.00 71.70           O  
ATOM   4570  CB  ALA D 145       8.225  64.959  -0.177  1.00 71.70           C  
ATOM   4571  N   VAL D 146       7.238  61.982  -0.305  1.00 73.78           N  
ATOM   4572  CA  VAL D 146       6.758  60.794   0.392  1.00 73.78           C  
ATOM   4573  C   VAL D 146       7.604  59.586  -0.001  1.00 73.78           C  
ATOM   4574  O   VAL D 146       8.064  58.835   0.863  1.00 73.78           O  
ATOM   4575  CB  VAL D 146       5.267  60.522   0.089  1.00 73.78           C  
ATOM   4576  CG1 VAL D 146       4.854  59.145   0.603  1.00 73.78           C  
ATOM   4577  CG2 VAL D 146       4.391  61.611   0.705  1.00 73.78           C  
ATOM   4578  N   VAL D 147       7.879  59.434  -1.324  1.00 79.08           N  
ATOM   4579  CA  VAL D 147       8.611  58.271  -1.814  1.00 79.08           C  
ATOM   4580  C   VAL D 147      10.066  58.344  -1.353  1.00 79.08           C  
ATOM   4581  O   VAL D 147      10.644  57.335  -0.943  1.00 79.08           O  
ATOM   4582  CB  VAL D 147       8.547  58.168  -3.355  1.00 79.08           C  
ATOM   4583  CG1 VAL D 147       9.532  57.120  -3.868  1.00 79.08           C  
ATOM   4584  CG2 VAL D 147       7.126  57.837  -3.808  1.00 79.08           C  
ATOM   4585  N   LYS D 148      10.555  59.571  -1.325  1.00 75.00           N  
ATOM   4586  CA  LYS D 148      11.934  59.739  -0.875  1.00 75.00           C  
ATOM   4587  C   LYS D 148      12.077  59.385   0.603  1.00 75.00           C  
ATOM   4588  O   LYS D 148      13.052  58.745   1.002  1.00 75.00           O  
ATOM   4589  CB  LYS D 148      12.407  61.173  -1.119  1.00 75.00           C  
ATOM   4590  CG  LYS D 148      13.902  61.373  -0.922  1.00 75.00           C  
ATOM   4591  CD  LYS D 148      14.334  62.780  -1.320  1.00 75.00           C  
ATOM   4592  CE  LYS D 148      15.818  63.004  -1.060  1.00 75.00           C  
ATOM   4593  NZ  LYS D 148      16.254  64.368  -1.482  1.00 75.00           N  
ATOM   4594  N   THR D 149      11.079  59.757   1.369  1.00 74.72           N  
ATOM   4595  CA  THR D 149      11.111  59.443   2.793  1.00 74.72           C  
ATOM   4596  C   THR D 149      10.954  57.942   3.019  1.00 74.72           C  
ATOM   4597  O   THR D 149      11.619  57.365   3.882  1.00 74.72           O  
ATOM   4598  CB  THR D 149      10.009  60.199   3.558  1.00 74.72           C  
ATOM   4599  CG2 THR D 149      10.258  60.159   5.062  1.00 74.72           C  
ATOM   4600  OG1 THR D 149       9.987  61.565   3.125  1.00 74.72           O  
ATOM   4601  N   PHE D 150      10.137  57.352   2.256  1.00 76.06           N  
ATOM   4602  CA  PHE D 150      10.008  55.902   2.332  1.00 76.06           C  
ATOM   4603  C   PHE D 150      11.333  55.223   2.011  1.00 76.06           C  
ATOM   4604  O   PHE D 150      11.745  54.291   2.705  1.00 76.06           O  
ATOM   4605  CB  PHE D 150       8.918  55.406   1.375  1.00 76.06           C  
ATOM   4606  CG  PHE D 150       7.587  55.175   2.038  1.00 76.06           C  
ATOM   4607  CD1 PHE D 150       7.427  54.158   2.972  1.00 76.06           C  
ATOM   4608  CD2 PHE D 150       6.496  55.976   1.729  1.00 76.06           C  
ATOM   4609  CE1 PHE D 150       6.196  53.941   3.587  1.00 76.06           C  
ATOM   4610  CE2 PHE D 150       5.263  55.766   2.340  1.00 76.06           C  
ATOM   4611  CZ  PHE D 150       5.115  54.748   3.268  1.00 76.06           C  
ATOM   4612  N   HIS D 151      11.917  55.708   0.904  1.00 76.70           N  
ATOM   4613  CA  HIS D 151      13.167  55.116   0.437  1.00 76.70           C  
ATOM   4614  C   HIS D 151      14.283  55.307   1.458  1.00 76.70           C  
ATOM   4615  O   HIS D 151      15.060  54.385   1.714  1.00 76.70           O  
ATOM   4616  CB  HIS D 151      13.575  55.720  -0.908  1.00 76.70           C  
ATOM   4617  CG  HIS D 151      12.729  55.263  -2.054  1.00 76.70           C  
ATOM   4618  CD2 HIS D 151      11.743  54.338  -2.116  1.00 76.70           C  
ATOM   4619  ND1 HIS D 151      12.859  55.775  -3.326  1.00 76.70           N  
ATOM   4620  CE1 HIS D 151      11.987  55.183  -4.124  1.00 76.70           C  
ATOM   4621  NE2 HIS D 151      11.296  54.307  -3.415  1.00 76.70           N  
ATOM   4622  N   GLU D 152      14.330  56.433   2.122  1.00 72.46           N  
ATOM   4623  CA  GLU D 152      15.376  56.699   3.105  1.00 72.46           C  
ATOM   4624  C   GLU D 152      15.132  55.922   4.395  1.00 72.46           C  
ATOM   4625  O   GLU D 152      16.071  55.394   4.995  1.00 72.46           O  
ATOM   4626  CB  GLU D 152      15.465  58.199   3.403  1.00 72.46           C  
ATOM   4627  CG  GLU D 152      16.209  58.993   2.340  1.00 72.46           C  
ATOM   4628  CD  GLU D 152      16.541  60.412   2.775  1.00 72.46           C  
ATOM   4629  OE1 GLU D 152      17.191  61.149   1.999  1.00 72.46           O  
ATOM   4630  OE2 GLU D 152      16.147  60.791   3.901  1.00 72.46           O  
ATOM   4631  N   THR D 153      13.844  55.751   4.749  1.00 74.03           N  
ATOM   4632  CA  THR D 153      13.512  55.100   6.012  1.00 74.03           C  
ATOM   4633  C   THR D 153      13.647  53.585   5.892  1.00 74.03           C  
ATOM   4634  O   THR D 153      14.144  52.927   6.809  1.00 74.03           O  
ATOM   4635  CB  THR D 153      12.083  55.456   6.464  1.00 74.03           C  
ATOM   4636  CG2 THR D 153      11.862  55.090   7.929  1.00 74.03           C  
ATOM   4637  OG1 THR D 153      11.871  56.863   6.298  1.00 74.03           O  
ATOM   4638  N   LEU D 154      13.211  53.003   4.733  1.00 77.13           N  
ATOM   4639  CA  LEU D 154      13.217  51.553   4.573  1.00 77.13           C  
ATOM   4640  C   LEU D 154      14.449  51.097   3.798  1.00 77.13           C  
ATOM   4641  O   LEU D 154      14.674  49.895   3.632  1.00 77.13           O  
ATOM   4642  CB  LEU D 154      11.948  51.088   3.855  1.00 77.13           C  
ATOM   4643  CG  LEU D 154      10.633  51.274   4.615  1.00 77.13           C  
ATOM   4644  CD1 LEU D 154       9.447  51.021   3.691  1.00 77.13           C  
ATOM   4645  CD2 LEU D 154      10.579  50.351   5.828  1.00 77.13           C  
ATOM   4646  N   ASP D 155      15.315  52.120   3.398  1.00 76.53           N  
ATOM   4647  CA  ASP D 155      16.501  51.838   2.595  1.00 76.53           C  
ATOM   4648  C   ASP D 155      16.159  50.937   1.410  1.00 76.53           C  
ATOM   4649  O   ASP D 155      16.735  49.857   1.259  1.00 76.53           O  
ATOM   4650  CB  ASP D 155      17.588  51.188   3.455  1.00 76.53           C  
ATOM   4651  CG  ASP D 155      18.973  51.299   2.843  1.00 76.53           C  
ATOM   4652  OD1 ASP D 155      19.184  52.166   1.967  1.00 76.53           O  
ATOM   4653  OD2 ASP D 155      19.860  50.512   3.237  1.00 76.53           O  
ATOM   4654  N   CYS D 156      15.059  51.333   0.721  1.00 78.72           N  
ATOM   4655  CA  CYS D 156      14.603  50.607  -0.459  1.00 78.72           C  
ATOM   4656  C   CYS D 156      14.327  51.562  -1.614  1.00 78.72           C  
ATOM   4657  O   CYS D 156      14.321  52.781  -1.429  1.00 78.72           O  
ATOM   4658  CB  CYS D 156      13.345  49.800  -0.139  1.00 78.72           C  
ATOM   4659  SG  CYS D 156      11.865  50.813   0.073  1.00 78.72           S  
ATOM   4660  N   CYS D 157      14.244  50.966  -2.927  1.00 79.29           N  
ATOM   4661  CA  CYS D 157      13.886  51.767  -4.091  1.00 79.29           C  
ATOM   4662  C   CYS D 157      13.022  50.968  -5.060  1.00 79.29           C  
ATOM   4663  O   CYS D 157      13.379  49.853  -5.441  1.00 79.29           O  
ATOM   4664  CB  CYS D 157      15.142  52.265  -4.806  1.00 79.29           C  
ATOM   4665  SG  CYS D 157      14.815  53.520  -6.063  1.00 79.29           S  
ATOM   4666  N   GLY D 158      11.822  51.536  -5.222  1.00 79.48           N  
ATOM   4667  CA  GLY D 158      10.947  50.929  -6.212  1.00 79.48           C  
ATOM   4668  C   GLY D 158      10.109  49.794  -5.652  1.00 79.48           C  
ATOM   4669  O   GLY D 158      10.373  49.306  -4.551  1.00 79.48           O  
ATOM   4670  N   SER D 159       9.014  49.410  -6.286  1.00 75.50           N  
ATOM   4671  CA  SER D 159       8.073  48.377  -5.863  1.00 75.50           C  
ATOM   4672  C   SER D 159       8.590  46.984  -6.207  1.00 75.50           C  
ATOM   4673  O   SER D 159       8.258  46.008  -5.531  1.00 75.50           O  
ATOM   4674  CB  SER D 159       6.707  48.597  -6.514  1.00 75.50           C  
ATOM   4675  OG  SER D 159       6.818  49.445  -7.645  1.00 75.50           O  
ATOM   4676  N   SER D 160       9.343  46.797  -7.306  1.00 70.64           N  
ATOM   4677  CA  SER D 160       9.979  45.566  -7.764  1.00 70.64           C  
ATOM   4678  C   SER D 160      11.416  45.817  -8.211  1.00 70.64           C  
ATOM   4679  O   SER D 160      11.841  46.969  -8.330  1.00 70.64           O  
ATOM   4680  CB  SER D 160       9.181  44.945  -8.913  1.00 70.64           C  
ATOM   4681  OG  SER D 160       9.474  45.595 -10.137  1.00 70.64           O  
ATOM   4682  N   THR D 161      12.109  44.702  -8.335  1.00 65.01           N  
ATOM   4683  CA  THR D 161      13.476  44.841  -8.825  1.00 65.01           C  
ATOM   4684  C   THR D 161      13.505  45.636 -10.127  1.00 65.01           C  
ATOM   4685  O   THR D 161      14.420  46.432 -10.354  1.00 65.01           O  
ATOM   4686  CB  THR D 161      14.134  43.467  -9.045  1.00 65.01           C  
ATOM   4687  CG2 THR D 161      15.302  43.257  -8.086  1.00 65.01           C  
ATOM   4688  OG1 THR D 161      13.161  42.437  -8.827  1.00 65.01           O  
ATOM   4689  N   LEU D 162      12.398  45.520 -10.921  1.00 59.39           N  
ATOM   4690  CA  LEU D 162      12.314  46.231 -12.192  1.00 59.39           C  
ATOM   4691  C   LEU D 162      12.009  47.707 -11.969  1.00 59.39           C  
ATOM   4692  O   LEU D 162      12.596  48.573 -12.623  1.00 59.39           O  
ATOM   4693  CB  LEU D 162      11.240  45.605 -13.087  1.00 59.39           C  
ATOM   4694  CG  LEU D 162      11.318  45.942 -14.576  1.00 59.39           C  
ATOM   4695  CD1 LEU D 162      12.407  45.114 -15.252  1.00 59.39           C  
ATOM   4696  CD2 LEU D 162       9.969  45.712 -15.249  1.00 59.39           C  
ATOM   4697  N   THR D 163      11.169  47.999 -11.100  1.00 64.54           N  
ATOM   4698  CA  THR D 163      10.811  49.390 -10.843  1.00 64.54           C  
ATOM   4699  C   THR D 163      11.945  50.117 -10.126  1.00 64.54           C  
ATOM   4700  O   THR D 163      12.080  51.337 -10.245  1.00 64.54           O  
ATOM   4701  CB  THR D 163       9.524  49.489 -10.003  1.00 64.54           C  
ATOM   4702  CG2 THR D 163       8.323  49.837 -10.876  1.00 64.54           C  
ATOM   4703  OG1 THR D 163       9.283  48.231  -9.359  1.00 64.54           O  
ATOM   4704  N   ALA D 164      12.757  49.335  -9.428  1.00 63.56           N  
ATOM   4705  CA  ALA D 164      13.943  49.933  -8.817  1.00 63.56           C  
ATOM   4706  C   ALA D 164      14.909  50.445  -9.879  1.00 63.56           C  
ATOM   4707  O   ALA D 164      15.483  51.527  -9.735  1.00 63.56           O  
ATOM   4708  CB  ALA D 164      14.640  48.921  -7.911  1.00 63.56           C  
ATOM   4709  N   LEU D 165      14.976  49.592 -10.965  1.00 61.65           N  
ATOM   4710  CA  LEU D 165      15.848  49.984 -12.068  1.00 61.65           C  
ATOM   4711  C   LEU D 165      15.287  51.199 -12.799  1.00 61.65           C  
ATOM   4712  O   LEU D 165      16.020  52.148 -13.085  1.00 61.65           O  
ATOM   4713  CB  LEU D 165      16.026  48.822 -13.049  1.00 61.65           C  
ATOM   4714  CG  LEU D 165      17.427  48.212 -13.131  1.00 61.65           C  
ATOM   4715  CD1 LEU D 165      17.364  46.706 -12.893  1.00 61.65           C  
ATOM   4716  CD2 LEU D 165      18.066  48.519 -14.480  1.00 61.65           C  
ATOM   4717  N   THR D 166      14.000  51.200 -13.088  1.00 63.78           N  
ATOM   4718  CA  THR D 166      13.403  52.300 -13.838  1.00 63.78           C  
ATOM   4719  C   THR D 166      13.428  53.589 -13.019  1.00 63.78           C  
ATOM   4720  O   THR D 166      13.684  54.667 -13.558  1.00 63.78           O  
ATOM   4721  CB  THR D 166      11.954  51.977 -14.246  1.00 63.78           C  
ATOM   4722  CG2 THR D 166      11.916  51.106 -15.498  1.00 63.78           C  
ATOM   4723  OG1 THR D 166      11.306  51.280 -13.174  1.00 63.78           O  
ATOM   4724  N   THR D 167      13.251  53.365 -11.761  1.00 65.41           N  
ATOM   4725  CA  THR D 167      13.247  54.541 -10.899  1.00 65.41           C  
ATOM   4726  C   THR D 167      14.663  55.079 -10.711  1.00 65.41           C  
ATOM   4727  O   THR D 167      14.877  56.293 -10.714  1.00 65.41           O  
ATOM   4728  CB  THR D 167      12.628  54.226  -9.524  1.00 65.41           C  
ATOM   4729  CG2 THR D 167      11.959  55.458  -8.926  1.00 65.41           C  
ATOM   4730  OG1 THR D 167      11.650  53.189  -9.674  1.00 65.41           O  
ATOM   4731  N   SER D 168      15.646  54.242 -10.678  1.00 62.76           N  
ATOM   4732  CA  SER D 168      17.030  54.671 -10.508  1.00 62.76           C  
ATOM   4733  C   SER D 168      17.556  55.357 -11.766  1.00 62.76           C  
ATOM   4734  O   SER D 168      18.325  56.316 -11.680  1.00 62.76           O  
ATOM   4735  CB  SER D 168      17.922  53.479 -10.157  1.00 62.76           C  
ATOM   4736  OG  SER D 168      18.970  53.339 -11.100  1.00 62.76           O  
ATOM   4737  N   VAL D 169      17.020  54.908 -12.902  1.00 59.97           N  
ATOM   4738  CA  VAL D 169      17.504  55.458 -14.164  1.00 59.97           C  
ATOM   4739  C   VAL D 169      16.760  56.752 -14.483  1.00 59.97           C  
ATOM   4740  O   VAL D 169      17.367  57.732 -14.923  1.00 59.97           O  
ATOM   4741  CB  VAL D 169      17.340  54.448 -15.323  1.00 59.97           C  
ATOM   4742  CG1 VAL D 169      17.603  55.123 -16.668  1.00 59.97           C  
ATOM   4743  CG2 VAL D 169      18.274  53.255 -15.128  1.00 59.97           C  
ATOM   4744  N   LEU D 170      15.438  56.778 -14.204  1.00 60.59           N  
ATOM   4745  CA  LEU D 170      14.630  57.904 -14.661  1.00 60.59           C  
ATOM   4746  C   LEU D 170      14.531  58.976 -13.580  1.00 60.59           C  
ATOM   4747  O   LEU D 170      14.525  60.170 -13.883  1.00 60.59           O  
ATOM   4748  CB  LEU D 170      13.229  57.433 -15.058  1.00 60.59           C  
ATOM   4749  CG  LEU D 170      13.101  56.768 -16.430  1.00 60.59           C  
ATOM   4750  CD1 LEU D 170      11.954  55.763 -16.426  1.00 60.59           C  
ATOM   4751  CD2 LEU D 170      12.895  57.818 -17.517  1.00 60.59           C  
ATOM   4752  N   LYS D 171      14.456  58.523 -12.385  1.00 65.03           N  
ATOM   4753  CA  LYS D 171      14.285  59.457 -11.276  1.00 65.03           C  
ATOM   4754  C   LYS D 171      15.190  59.090 -10.103  1.00 65.03           C  
ATOM   4755  O   LYS D 171      14.708  58.677  -9.046  1.00 65.03           O  
ATOM   4756  CB  LYS D 171      12.825  59.490 -10.821  1.00 65.03           C  
ATOM   4757  CG  LYS D 171      11.890  60.194 -11.794  1.00 65.03           C  
ATOM   4758  CD  LYS D 171      10.783  60.941 -11.062  1.00 65.03           C  
ATOM   4759  CE  LYS D 171       9.881  61.694 -12.031  1.00 65.03           C  
ATOM   4760  NZ  LYS D 171       8.779  62.410 -11.320  1.00 65.03           N  
ATOM   4761  N   ASN D 172      16.520  59.205 -10.262  1.00 62.50           N  
ATOM   4762  CA  ASN D 172      17.555  58.835  -9.303  1.00 62.50           C  
ATOM   4763  C   ASN D 172      17.416  59.614  -7.998  1.00 62.50           C  
ATOM   4764  O   ASN D 172      17.881  59.165  -6.950  1.00 62.50           O  
ATOM   4765  CB  ASN D 172      18.947  59.051  -9.905  1.00 62.50           C  
ATOM   4766  CG  ASN D 172      19.861  57.860  -9.702  1.00 62.50           C  
ATOM   4767  ND2 ASN D 172      21.070  57.940 -10.247  1.00 62.50           N  
ATOM   4768  OD1 ASN D 172      19.486  56.875  -9.060  1.00 62.50           O  
ATOM   4769  N   ASN D 173      16.662  60.645  -8.034  1.00 69.63           N  
ATOM   4770  CA  ASN D 173      16.532  61.476  -6.843  1.00 69.63           C  
ATOM   4771  C   ASN D 173      15.591  60.847  -5.819  1.00 69.63           C  
ATOM   4772  O   ASN D 173      15.540  61.281  -4.667  1.00 69.63           O  
ATOM   4773  CB  ASN D 173      16.049  62.879  -7.216  1.00 69.63           C  
ATOM   4774  CG  ASN D 173      17.065  63.647  -8.038  1.00 69.63           C  
ATOM   4775  ND2 ASN D 173      16.665  64.809  -8.540  1.00 69.63           N  
ATOM   4776  OD1 ASN D 173      18.200  63.199  -8.222  1.00 69.63           O  
ATOM   4777  N   LEU D 174      14.883  59.810  -6.254  1.00 76.10           N  
ATOM   4778  CA  LEU D 174      13.920  59.170  -5.365  1.00 76.10           C  
ATOM   4779  C   LEU D 174      14.567  58.019  -4.601  1.00 76.10           C  
ATOM   4780  O   LEU D 174      14.046  57.579  -3.574  1.00 76.10           O  
ATOM   4781  CB  LEU D 174      12.715  58.658  -6.157  1.00 76.10           C  
ATOM   4782  CG  LEU D 174      11.601  59.672  -6.429  1.00 76.10           C  
ATOM   4783  CD1 LEU D 174      11.056  59.495  -7.841  1.00 76.10           C  
ATOM   4784  CD2 LEU D 174      10.487  59.529  -5.397  1.00 76.10           C  
ATOM   4785  N   CYS D 175      15.709  57.520  -5.067  1.00 76.22           N  
ATOM   4786  CA  CYS D 175      16.383  56.407  -4.406  1.00 76.22           C  
ATOM   4787  C   CYS D 175      17.324  56.908  -3.318  1.00 76.22           C  
ATOM   4788  O   CYS D 175      17.796  58.045  -3.374  1.00 76.22           O  
ATOM   4789  CB  CYS D 175      17.162  55.573  -5.423  1.00 76.22           C  
ATOM   4790  SG  CYS D 175      16.113  54.698  -6.604  1.00 76.22           S  
ATOM   4791  N   PRO D 176      17.347  56.173  -2.206  1.00 71.45           N  
ATOM   4792  CA  PRO D 176      18.174  56.669  -1.104  1.00 71.45           C  
ATOM   4793  C   PRO D 176      19.603  56.988  -1.536  1.00 71.45           C  
ATOM   4794  O   PRO D 176      20.084  56.449  -2.537  1.00 71.45           O  
ATOM   4795  CB  PRO D 176      18.153  55.514  -0.099  1.00 71.45           C  
ATOM   4796  CG  PRO D 176      17.440  54.406  -0.805  1.00 71.45           C  
ATOM   4797  CD  PRO D 176      16.973  54.914  -2.139  1.00 71.45           C  
ATOM   4798  N   SER D 177      20.207  58.020  -0.683  1.00 60.69           N  
ATOM   4799  CA  SER D 177      21.540  58.550  -0.947  1.00 60.69           C  
ATOM   4800  C   SER D 177      22.580  57.436  -0.987  1.00 60.69           C  
ATOM   4801  O   SER D 177      22.564  56.534  -0.146  1.00 60.69           O  
ATOM   4802  CB  SER D 177      21.927  59.583   0.112  1.00 60.69           C  
ATOM   4803  OG  SER D 177      20.873  60.506   0.322  1.00 60.69           O  
ATOM   4804  N   GLY D 178      23.368  57.374  -2.135  1.00 58.15           N  
ATOM   4805  CA  GLY D 178      24.552  56.585  -2.440  1.00 58.15           C  
ATOM   4806  C   GLY D 178      24.236  55.294  -3.170  1.00 58.15           C  
ATOM   4807  O   GLY D 178      25.113  54.445  -3.349  1.00 58.15           O  
ATOM   4808  N   SER D 179      22.827  54.962  -3.275  1.00 57.63           N  
ATOM   4809  CA  SER D 179      22.614  53.640  -3.853  1.00 57.63           C  
ATOM   4810  C   SER D 179      22.785  53.665  -5.368  1.00 57.63           C  
ATOM   4811  O   SER D 179      22.275  54.563  -6.041  1.00 57.63           O  
ATOM   4812  CB  SER D 179      21.222  53.117  -3.497  1.00 57.63           C  
ATOM   4813  OG  SER D 179      20.216  53.958  -4.037  1.00 57.63           O  
ATOM   4814  N   ASN D 180      23.929  53.171  -5.968  1.00 55.89           N  
ATOM   4815  CA  ASN D 180      24.209  53.018  -7.391  1.00 55.89           C  
ATOM   4816  C   ASN D 180      23.244  52.038  -8.051  1.00 55.89           C  
ATOM   4817  O   ASN D 180      22.595  51.244  -7.367  1.00 55.89           O  
ATOM   4818  CB  ASN D 180      25.655  52.567  -7.607  1.00 55.89           C  
ATOM   4819  CG  ASN D 180      26.656  53.682  -7.378  1.00 55.89           C  
ATOM   4820  ND2 ASN D 180      27.939  53.360  -7.488  1.00 55.89           N  
ATOM   4821  OD1 ASN D 180      26.279  54.824  -7.103  1.00 55.89           O  
ATOM   4822  N   ILE D 181      22.874  52.293  -9.260  1.00 54.01           N  
ATOM   4823  CA  ILE D 181      21.995  51.480 -10.093  1.00 54.01           C  
ATOM   4824  C   ILE D 181      22.251  49.999  -9.824  1.00 54.01           C  
ATOM   4825  O   ILE D 181      21.311  49.209  -9.718  1.00 54.01           O  
ATOM   4826  CB  ILE D 181      22.190  51.794 -11.594  1.00 54.01           C  
ATOM   4827  CG1 ILE D 181      21.854  53.262 -11.881  1.00 54.01           C  
ATOM   4828  CG2 ILE D 181      21.339  50.858 -12.457  1.00 54.01           C  
ATOM   4829  CD1 ILE D 181      22.266  53.732 -13.269  1.00 54.01           C  
ATOM   4830  N   ILE D 182      23.480  49.568  -9.592  1.00 54.08           N  
ATOM   4831  CA  ILE D 182      23.895  48.179  -9.425  1.00 54.08           C  
ATOM   4832  C   ILE D 182      23.540  47.698  -8.021  1.00 54.08           C  
ATOM   4833  O   ILE D 182      23.095  46.563  -7.840  1.00 54.08           O  
ATOM   4834  CB  ILE D 182      25.408  48.006  -9.686  1.00 54.08           C  
ATOM   4835  CG1 ILE D 182      25.747  48.373 -11.135  1.00 54.08           C  
ATOM   4836  CG2 ILE D 182      25.852  46.576  -9.364  1.00 54.08           C  
ATOM   4837  CD1 ILE D 182      27.220  48.213 -11.485  1.00 54.08           C  
ATOM   4838  N   SER D 183      23.606  48.507  -7.030  1.00 59.76           N  
ATOM   4839  CA  SER D 183      23.345  48.101  -5.653  1.00 59.76           C  
ATOM   4840  C   SER D 183      21.859  47.841  -5.426  1.00 59.76           C  
ATOM   4841  O   SER D 183      21.490  46.950  -4.658  1.00 59.76           O  
ATOM   4842  CB  SER D 183      23.838  49.170  -4.676  1.00 59.76           C  
ATOM   4843  OG  SER D 183      23.089  50.365  -4.818  1.00 59.76           O  
ATOM   4844  N   ASN D 184      20.981  48.598  -6.123  1.00 56.39           N  
ATOM   4845  CA  ASN D 184      19.539  48.434  -5.969  1.00 56.39           C  
ATOM   4846  C   ASN D 184      19.057  47.120  -6.578  1.00 56.39           C  
ATOM   4847  O   ASN D 184      17.982  46.629  -6.231  1.00 56.39           O  
ATOM   4848  CB  ASN D 184      18.795  49.615  -6.597  1.00 56.39           C  
ATOM   4849  CG  ASN D 184      18.664  50.791  -5.651  1.00 56.39           C  
ATOM   4850  ND2 ASN D 184      18.201  51.923  -6.170  1.00 56.39           N  
ATOM   4851  OD1 ASN D 184      18.976  50.685  -4.461  1.00 56.39           O  
ATOM   4852  N   LEU D 185      19.879  46.589  -7.416  1.00 54.68           N  
ATOM   4853  CA  LEU D 185      19.589  45.271  -7.972  1.00 54.68           C  
ATOM   4854  C   LEU D 185      19.693  44.194  -6.899  1.00 54.68           C  
ATOM   4855  O   LEU D 185      18.979  43.190  -6.949  1.00 54.68           O  
ATOM   4856  CB  LEU D 185      20.544  44.954  -9.126  1.00 54.68           C  
ATOM   4857  CG  LEU D 185      19.946  44.193 -10.310  1.00 54.68           C  
ATOM   4858  CD1 LEU D 185      19.569  45.161 -11.426  1.00 54.68           C  
ATOM   4859  CD2 LEU D 185      20.926  43.139 -10.817  1.00 54.68           C  
ATOM   4860  N   PHE D 186      20.591  44.408  -5.848  1.00 56.63           N  
ATOM   4861  CA  PHE D 186      20.847  43.377  -4.850  1.00 56.63           C  
ATOM   4862  C   PHE D 186      20.115  43.689  -3.550  1.00 56.63           C  
ATOM   4863  O   PHE D 186      19.973  42.819  -2.687  1.00 56.63           O  
ATOM   4864  CB  PHE D 186      22.350  43.243  -4.586  1.00 56.63           C  
ATOM   4865  CG  PHE D 186      23.127  42.709  -5.760  1.00 56.63           C  
ATOM   4866  CD1 PHE D 186      23.143  41.348  -6.038  1.00 56.63           C  
ATOM   4867  CD2 PHE D 186      23.840  43.569  -6.584  1.00 56.63           C  
ATOM   4868  CE1 PHE D 186      23.861  40.851  -7.124  1.00 56.63           C  
ATOM   4869  CE2 PHE D 186      24.561  43.079  -7.670  1.00 56.63           C  
ATOM   4870  CZ  PHE D 186      24.570  41.720  -7.938  1.00 56.63           C  
ATOM   4871  N   LYS D 187      19.596  44.898  -3.513  1.00 63.39           N  
ATOM   4872  CA  LYS D 187      18.921  45.273  -2.273  1.00 63.39           C  
ATOM   4873  C   LYS D 187      17.443  44.895  -2.317  1.00 63.39           C  
ATOM   4874  O   LYS D 187      16.853  44.799  -3.395  1.00 63.39           O  
ATOM   4875  CB  LYS D 187      19.071  46.774  -2.014  1.00 63.39           C  
ATOM   4876  CG  LYS D 187      20.229  47.130  -1.094  1.00 63.39           C  
ATOM   4877  CD  LYS D 187      20.282  48.626  -0.816  1.00 63.39           C  
ATOM   4878  CE  LYS D 187      21.473  48.990   0.061  1.00 63.39           C  
ATOM   4879  NZ  LYS D 187      21.561  50.463   0.291  1.00 63.39           N  
ATOM   4880  N   GLU D 188      16.887  44.571  -1.234  1.00 74.73           N  
ATOM   4881  CA  GLU D 188      15.477  44.207  -1.134  1.00 74.73           C  
ATOM   4882  C   GLU D 188      14.577  45.380  -1.512  1.00 74.73           C  
ATOM   4883  O   GLU D 188      14.903  46.534  -1.233  1.00 74.73           O  
ATOM   4884  CB  GLU D 188      15.145  43.723   0.280  1.00 74.73           C  
ATOM   4885  CG  GLU D 188      15.747  42.368   0.623  1.00 74.73           C  
ATOM   4886  CD  GLU D 188      15.341  41.862   1.998  1.00 74.73           C  
ATOM   4887  OE1 GLU D 188      15.721  40.727   2.365  1.00 74.73           O  
ATOM   4888  OE2 GLU D 188      14.635  42.607   2.715  1.00 74.73           O  
ATOM   4889  N   ASP D 189      13.555  45.258  -2.418  1.00 76.19           N  
ATOM   4890  CA  ASP D 189      12.618  46.298  -2.833  1.00 76.19           C  
ATOM   4891  C   ASP D 189      11.682  46.681  -1.689  1.00 76.19           C  
ATOM   4892  O   ASP D 189      11.690  46.044  -0.633  1.00 76.19           O  
ATOM   4893  CB  ASP D 189      11.806  45.837  -4.045  1.00 76.19           C  
ATOM   4894  CG  ASP D 189      11.019  44.566  -3.782  1.00 76.19           C  
ATOM   4895  OD1 ASP D 189      10.221  44.530  -2.820  1.00 76.19           O  
ATOM   4896  OD2 ASP D 189      11.199  43.589  -4.541  1.00 76.19           O  
ATOM   4897  N   CYS D 190      11.021  47.794  -1.844  1.00 79.76           N  
ATOM   4898  CA  CYS D 190      10.196  48.360  -0.783  1.00 79.76           C  
ATOM   4899  C   CYS D 190       9.070  47.407  -0.401  1.00 79.76           C  
ATOM   4900  O   CYS D 190       8.650  47.368   0.757  1.00 79.76           O  
ATOM   4901  CB  CYS D 190       9.614  49.706  -1.215  1.00 79.76           C  
ATOM   4902  SG  CYS D 190      10.823  51.046  -1.246  1.00 79.76           S  
ATOM   4903  N   HIS D 191       8.685  46.613  -1.422  1.00 80.83           N  
ATOM   4904  CA  HIS D 191       7.640  45.652  -1.087  1.00 80.83           C  
ATOM   4905  C   HIS D 191       8.159  44.589  -0.126  1.00 80.83           C  
ATOM   4906  O   HIS D 191       7.478  44.235   0.840  1.00 80.83           O  
ATOM   4907  CB  HIS D 191       7.093  44.993  -2.354  1.00 80.83           C  
ATOM   4908  CG  HIS D 191       5.959  45.743  -2.979  1.00 80.83           C  
ATOM   4909  CD2 HIS D 191       5.586  47.040  -2.874  1.00 80.83           C  
ATOM   4910  ND1 HIS D 191       5.050  45.147  -3.827  1.00 80.83           N  
ATOM   4911  CE1 HIS D 191       4.166  46.049  -4.219  1.00 80.83           C  
ATOM   4912  NE2 HIS D 191       4.469  47.206  -3.655  1.00 80.83           N  
ATOM   4913  N   GLN D 192       9.370  44.096  -0.331  1.00 78.15           N  
ATOM   4914  CA  GLN D 192       9.973  43.096   0.543  1.00 78.15           C  
ATOM   4915  C   GLN D 192      10.274  43.679   1.921  1.00 78.15           C  
ATOM   4916  O   GLN D 192      10.054  43.022   2.940  1.00 78.15           O  
ATOM   4917  CB  GLN D 192      11.252  42.535  -0.080  1.00 78.15           C  
ATOM   4918  CG  GLN D 192      11.016  41.353  -1.011  1.00 78.15           C  
ATOM   4919  CD  GLN D 192      12.289  40.870  -1.681  1.00 78.15           C  
ATOM   4920  NE2 GLN D 192      12.168  39.836  -2.506  1.00 78.15           N  
ATOM   4921  OE1 GLN D 192      13.371  41.423  -1.460  1.00 78.15           O  
ATOM   4922  N   LYS D 193      10.668  44.935   1.893  1.00 79.00           N  
ATOM   4923  CA  LYS D 193      10.989  45.589   3.159  1.00 79.00           C  
ATOM   4924  C   LYS D 193       9.728  45.861   3.973  1.00 79.00           C  
ATOM   4925  O   LYS D 193       9.736  45.743   5.200  1.00 79.00           O  
ATOM   4926  CB  LYS D 193      11.745  46.896   2.911  1.00 79.00           C  
ATOM   4927  CG  LYS D 193      13.204  46.703   2.527  1.00 79.00           C  
ATOM   4928  CD  LYS D 193      14.048  46.284   3.724  1.00 79.00           C  
ATOM   4929  CE  LYS D 193      15.521  46.160   3.356  1.00 79.00           C  
ATOM   4930  NZ  LYS D 193      16.350  45.740   4.524  1.00 79.00           N  
ATOM   4931  N   ILE D 194       8.684  46.222   3.264  1.00 79.18           N  
ATOM   4932  CA  ILE D 194       7.407  46.448   3.932  1.00 79.18           C  
ATOM   4933  C   ILE D 194       6.886  45.135   4.509  1.00 79.18           C  
ATOM   4934  O   ILE D 194       6.416  45.094   5.649  1.00 79.18           O  
ATOM   4935  CB  ILE D 194       6.366  47.059   2.966  1.00 79.18           C  
ATOM   4936  CG1 ILE D 194       6.758  48.494   2.597  1.00 79.18           C  
ATOM   4937  CG2 ILE D 194       4.965  47.016   3.584  1.00 79.18           C  
ATOM   4938  CD1 ILE D 194       5.889  49.113   1.511  1.00 79.18           C
[truncated: 688,871 more chars]
