# Supplementary material for: Deep learning insights into the architecture of the mammalian egg-sperm fusion synapse
Source: eLife. 2024 Apr 26;13:RP93131. doi: 10.7554/eLife.93131 (PMC11052572; doi:10.7554/eLife.93131)
Supplement: Figure 5—figure supplement 1—source data 1. [file elife-93131-fig5-figsupp1-data1.zip › eLife-VOR-RA-2023-93131R1_figure_5-figure_supplement_1-source_data/figure_5-figure_supplement_1a/JUNO_CD9_CD81_IZUMO1_IZUMO4_SPACA6_TMEM81_SOF1_cluster_3.pdb]

ATOM      1  N   GLY B   1      52.777   3.523  26.051  1.00 69.44           N  
ATOM      2  CA  GLY B   1      53.687   2.394  26.158  1.00 69.44           C  
ATOM      3  C   GLY B   1      53.269   1.208  25.310  1.00 69.44           C  
ATOM      4  O   GLY B   1      52.153   1.173  24.789  1.00 69.44           O  
ATOM      5  N   ASP B   2      54.148   0.291  24.968  1.00 76.84           N  
ATOM      6  CA  ASP B   2      53.985  -0.914  24.161  1.00 76.84           C  
ATOM      7  C   ASP B   2      52.883  -1.808  24.726  1.00 76.84           C  
ATOM      8  O   ASP B   2      52.333  -2.651  24.013  1.00 76.84           O  
ATOM      9  CB  ASP B   2      55.301  -1.689  24.081  1.00 76.84           C  
ATOM     10  CG  ASP B   2      56.301  -1.064  23.124  1.00 76.84           C  
ATOM     11  OD1 ASP B   2      55.911  -0.192  22.319  1.00 76.84           O  
ATOM     12  OD2 ASP B   2      57.490  -1.448  23.175  1.00 76.84           O  
ATOM     13  N   GLU B   3      52.400  -1.482  25.962  1.00 86.86           N  
ATOM     14  CA  GLU B   3      51.384  -2.307  26.607  1.00 86.86           C  
ATOM     15  C   GLU B   3      50.002  -2.044  26.017  1.00 86.86           C  
ATOM     16  O   GLU B   3      49.091  -2.862  26.165  1.00 86.86           O  
ATOM     17  CB  GLU B   3      51.368  -2.058  28.117  1.00 86.86           C  
ATOM     18  CG  GLU B   3      52.648  -2.478  28.824  1.00 86.86           C  
ATOM     19  CD  GLU B   3      52.584  -2.308  30.333  1.00 86.86           C  
ATOM     20  OE1 GLU B   3      53.573  -2.643  31.024  1.00 86.86           O  
ATOM     21  OE2 GLU B   3      51.537  -1.837  30.829  1.00 86.86           O  
ATOM     22  N   LEU B   4      49.864  -1.023  25.290  1.00 91.50           N  
ATOM     23  CA  LEU B   4      48.560  -0.633  24.764  1.00 91.50           C  
ATOM     24  C   LEU B   4      48.389  -1.110  23.326  1.00 91.50           C  
ATOM     25  O   LEU B   4      47.351  -0.867  22.705  1.00 91.50           O  
ATOM     26  CB  LEU B   4      48.389   0.888  24.833  1.00 91.50           C  
ATOM     27  CG  LEU B   4      48.354   1.503  26.232  1.00 91.50           C  
ATOM     28  CD1 LEU B   4      48.445   3.022  26.146  1.00 91.50           C  
ATOM     29  CD2 LEU B   4      47.090   1.079  26.972  1.00 91.50           C  
ATOM     30  N   LEU B   5      49.360  -1.847  22.883  1.00 93.03           N  
ATOM     31  CA  LEU B   5      49.303  -2.331  21.507  1.00 93.03           C  
ATOM     32  C   LEU B   5      48.855  -3.787  21.462  1.00 93.03           C  
ATOM     33  O   LEU B   5      49.248  -4.589  22.313  1.00 93.03           O  
ATOM     34  CB  LEU B   5      50.668  -2.183  20.830  1.00 93.03           C  
ATOM     35  CG  LEU B   5      51.193  -0.755  20.666  1.00 93.03           C  
ATOM     36  CD1 LEU B   5      52.609  -0.773  20.100  1.00 93.03           C  
ATOM     37  CD2 LEU B   5      50.264   0.056  19.770  1.00 93.03           C  
ATOM     38  N   ASN B   6      47.973  -4.061  20.541  1.00 94.46           N  
ATOM     39  CA  ASN B   6      47.542  -5.428  20.270  1.00 94.46           C  
ATOM     40  C   ASN B   6      46.903  -6.068  21.499  1.00 94.46           C  
ATOM     41  O   ASN B   6      47.305  -7.156  21.918  1.00 94.46           O  
ATOM     42  CB  ASN B   6      48.719  -6.275  19.781  1.00 94.46           C  
ATOM     43  CG  ASN B   6      48.274  -7.495  18.999  1.00 94.46           C  
ATOM     44  ND2 ASN B   6      49.059  -8.564  19.072  1.00 94.46           N  
ATOM     45  OD1 ASN B   6      47.234  -7.477  18.336  1.00 94.46           O  
ATOM     46  N   ILE B   7      45.957  -5.362  22.053  1.00 95.10           N  
ATOM     47  CA  ILE B   7      45.234  -5.849  23.224  1.00 95.10           C  
ATOM     48  C   ILE B   7      43.731  -5.793  22.961  1.00 95.10           C  
ATOM     49  O   ILE B   7      43.275  -5.065  22.077  1.00 95.10           O  
ATOM     50  CB  ILE B   7      45.589  -5.032  24.487  1.00 95.10           C  
ATOM     51  CG1 ILE B   7      45.188  -3.564  24.303  1.00 95.10           C  
ATOM     52  CG2 ILE B   7      47.081  -5.157  24.808  1.00 95.10           C  
ATOM     53  CD1 ILE B   7      45.184  -2.757  25.595  1.00 95.10           C  
ATOM     54  N   CYS B   8      43.013  -6.635  23.609  1.00 96.35           N  
ATOM     55  CA  CYS B   8      41.555  -6.636  23.564  1.00 96.35           C  
ATOM     56  C   CYS B   8      40.970  -6.045  24.842  1.00 96.35           C  
ATOM     57  O   CYS B   8      41.504  -6.261  25.931  1.00 96.35           O  
ATOM     58  CB  CYS B   8      41.027  -8.055  23.360  1.00 96.35           C  
ATOM     59  SG  CYS B   8      41.594  -8.829  21.829  1.00 96.35           S  
ATOM     60  N   MET B   9      39.923  -5.266  24.641  1.00 91.79           N  
ATOM     61  CA  MET B   9      39.270  -4.676  25.805  1.00 91.79           C  
ATOM     62  C   MET B   9      38.620  -5.754  26.668  1.00 91.79           C  
ATOM     63  O   MET B   9      38.105  -6.744  26.149  1.00 91.79           O  
ATOM     64  CB  MET B   9      38.220  -3.651  25.372  1.00 91.79           C  
ATOM     65  CG  MET B   9      36.965  -4.272  24.780  1.00 91.79           C  
ATOM     66  SD  MET B   9      35.721  -3.013  24.292  1.00 91.79           S  
ATOM     67  CE  MET B   9      36.706  -2.022  23.135  1.00 91.79           C  
ATOM     68  N   ASN B  10      38.733  -5.495  27.977  1.00 87.97           N  
ATOM     69  CA  ASN B  10      38.099  -6.417  28.914  1.00 87.97           C  
ATOM     70  C   ASN B  10      36.591  -6.192  28.989  1.00 87.97           C  
ATOM     71  O   ASN B  10      36.123  -5.353  29.759  1.00 87.97           O  
ATOM     72  CB  ASN B  10      38.726  -6.285  30.304  1.00 87.97           C  
ATOM     73  CG  ASN B  10      38.256  -7.362  31.262  1.00 87.97           C  
ATOM     74  ND2 ASN B  10      38.644  -7.242  32.526  1.00 87.97           N  
ATOM     75  OD1 ASN B  10      37.550  -8.294  30.868  1.00 87.97           O  
ATOM     76  N   ALA B  11      35.840  -6.857  28.081  1.00 84.48           N  
ATOM     77  CA  ALA B  11      34.381  -6.813  28.033  1.00 84.48           C  
ATOM     78  C   ALA B  11      33.799  -8.199  27.774  1.00 84.48           C  
ATOM     79  O   ALA B  11      34.529  -9.131  27.427  1.00 84.48           O  
ATOM     80  CB  ALA B  11      33.914  -5.834  26.959  1.00 84.48           C  
ATOM     81  N   LYS B  12      32.529  -8.456  28.033  1.00 77.89           N  
ATOM     82  CA  LYS B  12      31.865  -9.755  28.060  1.00 77.89           C  
ATOM     83  C   LYS B  12      32.051 -10.495  26.737  1.00 77.89           C  
ATOM     84  O   LYS B  12      32.228 -11.715  26.723  1.00 77.89           O  
ATOM     85  CB  LYS B  12      30.375  -9.591  28.362  1.00 77.89           C  
ATOM     86  CG  LYS B  12      29.651 -10.901  28.636  1.00 77.89           C  
ATOM     87  CD  LYS B  12      28.185 -10.668  28.983  1.00 77.89           C  
ATOM     88  CE  LYS B  12      27.439 -11.982  29.169  1.00 77.89           C  
ATOM     89  NZ  LYS B  12      25.991 -11.758  29.464  1.00 77.89           N  
ATOM     90  N   HIS B  13      32.158  -9.834  25.657  1.00 85.50           N  
ATOM     91  CA  HIS B  13      32.126 -10.533  24.377  1.00 85.50           C  
ATOM     92  C   HIS B  13      33.490 -10.497  23.694  1.00 85.50           C  
ATOM     93  O   HIS B  13      33.640 -10.981  22.570  1.00 85.50           O  
ATOM     94  CB  HIS B  13      31.063  -9.923  23.460  1.00 85.50           C  
ATOM     95  CG  HIS B  13      29.681  -9.972  24.029  1.00 85.50           C  
ATOM     96  CD2 HIS B  13      28.835  -8.980  24.395  1.00 85.50           C  
ATOM     97  ND1 HIS B  13      29.022 -11.155  24.283  1.00 85.50           N  
ATOM     98  CE1 HIS B  13      27.827 -10.888  24.781  1.00 85.50           C  
ATOM     99  NE2 HIS B  13      27.689  -9.575  24.859  1.00 85.50           N  
ATOM    100  N   HIS B  14      34.461  -9.967  24.342  1.00 92.35           N  
ATOM    101  CA  HIS B  14      35.804  -9.873  23.781  1.00 92.35           C  
ATOM    102  C   HIS B  14      36.682 -11.025  24.258  1.00 92.35           C  
ATOM    103  O   HIS B  14      36.546 -11.487  25.394  1.00 92.35           O  
ATOM    104  CB  HIS B  14      36.447  -8.535  24.150  1.00 92.35           C  
ATOM    105  CG  HIS B  14      35.809  -7.358  23.484  1.00 92.35           C  
ATOM    106  CD2 HIS B  14      36.202  -6.618  22.421  1.00 92.35           C  
ATOM    107  ND1 HIS B  14      34.617  -6.817  23.913  1.00 92.35           N  
ATOM    108  CE1 HIS B  14      34.302  -5.792  23.139  1.00 92.35           C  
ATOM    109  NE2 HIS B  14      35.248  -5.650  22.226  1.00 92.35           N  
ATOM    110  N   LYS B  15      37.553 -11.431  23.385  1.00 94.40           N  
ATOM    111  CA  LYS B  15      38.582 -12.389  23.780  1.00 94.40           C  
ATOM    112  C   LYS B  15      39.602 -11.746  24.715  1.00 94.40           C  
ATOM    113  O   LYS B  15      39.669 -10.520  24.820  1.00 94.40           O  
ATOM    114  CB  LYS B  15      39.286 -12.959  22.548  1.00 94.40           C  
ATOM    115  CG  LYS B  15      38.371 -13.746  21.621  1.00 94.40           C  
ATOM    116  CD  LYS B  15      39.080 -14.126  20.327  1.00 94.40           C  
ATOM    117  CE  LYS B  15      40.283 -15.020  20.590  1.00 94.40           C  
ATOM    118  NZ  LYS B  15      41.012 -15.353  19.330  1.00 94.40           N  
ATOM    119  N   ARG B  16      40.322 -12.580  25.380  1.00 91.67           N  
ATOM    120  CA  ARG B  16      41.337 -12.077  26.301  1.00 91.67           C  
ATOM    121  C   ARG B  16      42.552 -11.552  25.544  1.00 91.67           C  
ATOM    122  O   ARG B  16      43.071 -10.480  25.860  1.00 91.67           O  
ATOM    123  CB  ARG B  16      41.763 -13.172  27.281  1.00 91.67           C  
ATOM    124  CG  ARG B  16      40.707 -13.514  28.321  1.00 91.67           C  
ATOM    125  CD  ARG B  16      41.268 -14.402  29.423  1.00 91.67           C  
ATOM    126  NE  ARG B  16      40.253 -14.725  30.422  1.00 91.67           N  
ATOM    127  CZ  ARG B  16      40.470 -15.450  31.515  1.00 91.67           C  
ATOM    128  NH1 ARG B  16      41.676 -15.943  31.773  1.00 91.67           N  
ATOM    129  NH2 ARG B  16      39.474 -15.685  32.358  1.00 91.67           N  
ATOM    130  N   VAL B  17      42.953 -12.307  24.550  1.00 95.05           N  
ATOM    131  CA  VAL B  17      44.082 -11.923  23.709  1.00 95.05           C  
ATOM    132  C   VAL B  17      43.702 -12.068  22.237  1.00 95.05           C  
ATOM    133  O   VAL B  17      42.977 -12.993  21.864  1.00 95.05           O  
ATOM    134  CB  VAL B  17      45.337 -12.771  24.020  1.00 95.05           C  
ATOM    135  CG1 VAL B  17      46.562 -12.201  23.310  1.00 95.05           C  
ATOM    136  CG2 VAL B  17      45.573 -12.839  25.528  1.00 95.05           C  
ATOM    137  N   PRO B  18      44.209 -11.036  21.464  1.00 96.79           N  
ATOM    138  CA  PRO B  18      43.893 -11.136  20.037  1.00 96.79           C  
ATOM    139  C   PRO B  18      44.481 -12.387  19.389  1.00 96.79           C  
ATOM    140  O   PRO B  18      45.584 -12.811  19.744  1.00 96.79           O  
ATOM    141  CB  PRO B  18      44.519  -9.869  19.447  1.00 96.79           C  
ATOM    142  CG  PRO B  18      44.933  -9.059  20.634  1.00 96.79           C  
ATOM    143  CD  PRO B  18      44.941  -9.953  21.842  1.00 96.79           C  
ATOM    144  N   SER B  19      43.745 -13.145  18.558  1.00 96.12           N  
ATOM    145  CA  SER B  19      44.154 -14.340  17.824  1.00 96.12           C  
ATOM    146  C   SER B  19      43.458 -14.421  16.470  1.00 96.12           C  
ATOM    147  O   SER B  19      42.428 -13.778  16.256  1.00 96.12           O  
ATOM    148  CB  SER B  19      43.853 -15.598  18.638  1.00 96.12           C  
ATOM    149  OG  SER B  19      42.459 -15.737  18.854  1.00 96.12           O  
ATOM    150  N   PRO B  20      44.113 -15.178  15.588  1.00 95.70           N  
ATOM    151  CA  PRO B  20      43.466 -15.331  14.282  1.00 95.70           C  
ATOM    152  C   PRO B  20      42.141 -16.085  14.366  1.00 95.70           C  
ATOM    153  O   PRO B  20      41.988 -16.982  15.199  1.00 95.70           O  
ATOM    154  CB  PRO B  20      44.494 -16.122  13.470  1.00 95.70           C  
ATOM    155  CG  PRO B  20      45.773 -15.983  14.232  1.00 95.70           C  
ATOM    156  CD  PRO B  20      45.442 -15.705  15.670  1.00 95.70           C  
ATOM    157  N   GLU B  21      41.144 -15.585  13.697  1.00 94.62           N  
ATOM    158  CA  GLU B  21      39.834 -16.205  13.521  1.00 94.62           C  
ATOM    159  C   GLU B  21      39.496 -16.371  12.042  1.00 94.62           C  
ATOM    160  O   GLU B  21      39.030 -15.429  11.397  1.00 94.62           O  
ATOM    161  CB  GLU B  21      38.750 -15.380  14.220  1.00 94.62           C  
ATOM    162  CG  GLU B  21      38.886 -15.342  15.735  1.00 94.62           C  
ATOM    163  CD  GLU B  21      38.479 -16.644  16.406  1.00 94.62           C  
ATOM    164  OE1 GLU B  21      38.837 -16.856  17.587  1.00 94.62           O  
ATOM    165  OE2 GLU B  21      37.799 -17.460  15.746  1.00 94.62           O  
ATOM    166  N   ASP B  22      39.656 -17.601  11.484  1.00 88.63           N  
ATOM    167  CA  ASP B  22      39.597 -17.846  10.047  1.00 88.63           C  
ATOM    168  C   ASP B  22      38.162 -17.763   9.533  1.00 88.63           C  
ATOM    169  O   ASP B  22      37.932 -17.433   8.367  1.00 88.63           O  
ATOM    170  CB  ASP B  22      40.197 -19.212   9.710  1.00 88.63           C  
ATOM    171  CG  ASP B  22      41.681 -19.302  10.023  1.00 88.63           C  
ATOM    172  OD1 ASP B  22      42.344 -18.249  10.138  1.00 88.63           O  
ATOM    173  OD2 ASP B  22      42.191 -20.436  10.151  1.00 88.63           O  
ATOM    174  N   LYS B  23      37.145 -17.906  10.409  1.00 90.27           N  
ATOM    175  CA  LYS B  23      35.782 -18.042   9.904  1.00 90.27           C  
ATOM    176  C   LYS B  23      34.892 -16.911  10.410  1.00 90.27           C  
ATOM    177  O   LYS B  23      33.741 -17.140  10.787  1.00 90.27           O  
ATOM    178  CB  LYS B  23      35.192 -19.394  10.311  1.00 90.27           C  
ATOM    179  CG  LYS B  23      35.898 -20.589   9.689  1.00 90.27           C  
ATOM    180  CD  LYS B  23      35.180 -21.894  10.013  1.00 90.27           C  
ATOM    181  CE  LYS B  23      35.879 -23.089   9.380  1.00 90.27           C  
ATOM    182  NZ  LYS B  23      35.167 -24.368   9.678  1.00 90.27           N  
ATOM    183  N   LEU B  24      35.459 -15.637  10.393  1.00 94.09           N  
ATOM    184  CA  LEU B  24      34.617 -14.513  10.789  1.00 94.09           C  
ATOM    185  C   LEU B  24      33.558 -14.228   9.728  1.00 94.09           C  
ATOM    186  O   LEU B  24      33.766 -14.509   8.546  1.00 94.09           O  
ATOM    187  CB  LEU B  24      35.467 -13.263  11.026  1.00 94.09           C  
ATOM    188  CG  LEU B  24      36.383 -13.288  12.251  1.00 94.09           C  
ATOM    189  CD1 LEU B  24      37.191 -11.998  12.335  1.00 94.09           C  
ATOM    190  CD2 LEU B  24      35.569 -13.499  13.523  1.00 94.09           C  
ATOM    191  N   TYR B  25      32.511 -13.685  10.152  1.00 92.03           N  
ATOM    192  CA  TYR B  25      31.335 -13.582   9.294  1.00 92.03           C  
ATOM    193  C   TYR B  25      31.297 -12.236   8.580  1.00 92.03           C  
ATOM    194  O   TYR B  25      31.414 -11.186   9.216  1.00 92.03           O  
ATOM    195  CB  TYR B  25      30.054 -13.776  10.111  1.00 92.03           C  
ATOM    196  CG  TYR B  25      28.810 -13.910   9.267  1.00 92.03           C  
ATOM    197  CD1 TYR B  25      27.842 -12.909   9.257  1.00 92.03           C  
ATOM    198  CD2 TYR B  25      28.601 -15.037   8.479  1.00 92.03           C  
ATOM    199  CE1 TYR B  25      26.692 -13.029   8.481  1.00 92.03           C  
ATOM    200  CE2 TYR B  25      27.456 -15.167   7.700  1.00 92.03           C  
ATOM    201  CZ  TYR B  25      26.509 -14.159   7.708  1.00 92.03           C  
ATOM    202  OH  TYR B  25      25.373 -14.283   6.939  1.00 92.03           O  
ATOM    203  N   GLU B  26      31.306 -12.204   7.275  1.00 91.13           N  
ATOM    204  CA  GLU B  26      31.057 -11.119   6.330  1.00 91.13           C  
ATOM    205  C   GLU B  26      31.829  -9.862   6.716  1.00 91.13           C  
ATOM    206  O   GLU B  26      33.052  -9.808   6.567  1.00 91.13           O  
ATOM    207  CB  GLU B  26      29.559 -10.813   6.247  1.00 91.13           C  
ATOM    208  CG  GLU B  26      28.751 -11.886   5.533  1.00 91.13           C  
ATOM    209  CD  GLU B  26      29.043 -11.966   4.043  1.00 91.13           C  
ATOM    210  OE1 GLU B  26      28.722 -13.002   3.416  1.00 91.13           O  
ATOM    211  OE2 GLU B  26      29.599 -10.987   3.497  1.00 91.13           O  
ATOM    212  N   GLU B  27      31.124  -8.837   7.402  1.00 93.98           N  
ATOM    213  CA  GLU B  27      31.728  -7.528   7.635  1.00 93.98           C  
ATOM    214  C   GLU B  27      32.840  -7.613   8.676  1.00 93.98           C  
ATOM    215  O   GLU B  27      33.644  -6.687   8.810  1.00 93.98           O  
ATOM    216  CB  GLU B  27      30.668  -6.517   8.078  1.00 93.98           C  
ATOM    217  CG  GLU B  27      29.618  -6.223   7.016  1.00 93.98           C  
ATOM    218  CD  GLU B  27      30.200  -5.613   5.751  1.00 93.98           C  
ATOM    219  OE1 GLU B  27      29.612  -5.801   4.661  1.00 93.98           O  
ATOM    220  OE2 GLU B  27      31.252  -4.944   5.849  1.00 93.98           O  
ATOM    221  N   CYS B  28      32.928  -8.644   9.353  1.00 96.39           N  
ATOM    222  CA  CYS B  28      33.957  -8.789  10.376  1.00 96.39           C  
ATOM    223  C   CYS B  28      35.159  -9.555   9.836  1.00 96.39           C  
ATOM    224  O   CYS B  28      36.158  -9.726  10.537  1.00 96.39           O  
ATOM    225  CB  CYS B  28      33.395  -9.503  11.605  1.00 96.39           C  
ATOM    226  SG  CYS B  28      32.086  -8.586  12.445  1.00 96.39           S  
ATOM    227  N   ILE B  29      35.160  -9.902   8.531  1.00 94.26           N  
ATOM    228  CA  ILE B  29      36.182 -10.727   7.897  1.00 94.26           C  
ATOM    229  C   ILE B  29      37.515  -9.982   7.889  1.00 94.26           C  
ATOM    230  O   ILE B  29      38.577 -10.596   8.013  1.00 94.26           O  
ATOM    231  CB  ILE B  29      35.778 -11.121   6.458  1.00 94.26           C  
ATOM    232  CG1 ILE B  29      34.653 -12.163   6.486  1.00 94.26           C  
ATOM    233  CG2 ILE B  29      36.990 -11.644   5.682  1.00 94.26           C  
ATOM    234  CD1 ILE B  29      34.093 -12.503   5.112  1.00 94.26           C  
ATOM    235  N   PRO B  30      37.582  -8.682   7.796  1.00 95.63           N  
ATOM    236  CA  PRO B  30      38.863  -7.975   7.721  1.00 95.63           C  
ATOM    237  C   PRO B  30      39.748  -8.227   8.939  1.00 95.63           C  
ATOM    238  O   PRO B  30      40.970  -8.087   8.858  1.00 95.63           O  
ATOM    239  CB  PRO B  30      38.450  -6.503   7.641  1.00 95.63           C  
ATOM    240  CG  PRO B  30      37.104  -6.519   6.988  1.00 95.63           C  
ATOM    241  CD  PRO B  30      36.362  -7.737   7.455  1.00 95.63           C  
ATOM    242  N   TRP B  31      39.240  -8.656  10.045  1.00 97.12           N  
ATOM    243  CA  TRP B  31      40.018  -8.884  11.258  1.00 97.12           C  
ATOM    244  C   TRP B  31      40.326 -10.367  11.437  1.00 97.12           C  
ATOM    245  O   TRP B  31      40.729 -10.797  12.520  1.00 97.12           O  
ATOM    246  CB  TRP B  31      39.270  -8.354  12.485  1.00 97.12           C  
ATOM    247  CG  TRP B  31      39.241  -6.858  12.581  1.00 97.12           C  
ATOM    248  CD1 TRP B  31      40.210  -6.047  13.104  1.00 97.12           C  
ATOM    249  CD2 TRP B  31      38.186  -5.995  12.146  1.00 97.12           C  
ATOM    250  CE2 TRP B  31      38.584  -4.670  12.435  1.00 97.12           C  
ATOM    251  CE3 TRP B  31      36.943  -6.212  11.538  1.00 97.12           C  
ATOM    252  NE1 TRP B  31      39.821  -4.730  13.019  1.00 97.12           N  
ATOM    253  CZ2 TRP B  31      37.780  -3.567  12.137  1.00 97.12           C  
ATOM    254  CZ3 TRP B  31      36.145  -5.113  11.242  1.00 97.12           C  
ATOM    255  CH2 TRP B  31      36.569  -3.808  11.542  1.00 97.12           C  
ATOM    256  N   LYS B  32      40.128 -11.145  10.380  1.00 95.46           N  
ATOM    257  CA  LYS B  32      40.271 -12.595  10.466  1.00 95.46           C  
ATOM    258  C   LYS B  32      41.682 -12.983  10.900  1.00 95.46           C  
ATOM    259  O   LYS B  32      41.873 -13.990  11.585  1.00 95.46           O  
ATOM    260  CB  LYS B  32      39.938 -13.249   9.124  1.00 95.46           C  
ATOM    261  CG  LYS B  32      40.943 -12.950   8.022  1.00 95.46           C  
ATOM    262  CD  LYS B  32      40.558 -13.631   6.715  1.00 95.46           C  
ATOM    263  CE  LYS B  32      41.603 -13.395   5.632  1.00 95.46           C  
ATOM    264  NZ  LYS B  32      41.317 -14.193   4.403  1.00 95.46           N  
ATOM    265  N   ASP B  33      42.746 -12.201  10.585  1.00 94.73           N  
ATOM    266  CA  ASP B  33      44.134 -12.541  10.882  1.00 94.73           C  
ATOM    267  C   ASP B  33      44.462 -12.273  12.348  1.00 94.73           C  
ATOM    268  O   ASP B  33      45.308 -12.951  12.935  1.00 94.73           O  
ATOM    269  CB  ASP B  33      45.084 -11.755   9.977  1.00 94.73           C  
ATOM    270  CG  ASP B  33      44.931 -12.107   8.508  1.00 94.73           C  
ATOM    271  OD1 ASP B  33      44.604 -13.271   8.190  1.00 94.73           O  
ATOM    272  OD2 ASP B  33      45.143 -11.213   7.659  1.00 94.73           O  
ATOM    273  N   ASN B  34      43.879 -11.311  12.910  1.00 96.71           N  
ATOM    274  CA  ASN B  34      44.077 -10.924  14.303  1.00 96.71           C  
ATOM    275  C   ASN B  34      42.848 -10.221  14.870  1.00 96.71           C  
ATOM    276  O   ASN B  34      42.656  -9.023  14.650  1.00 96.71           O  
ATOM    277  CB  ASN B  34      45.312 -10.030  14.441  1.00 96.71           C  
ATOM    278  CG  ASN B  34      45.818  -9.949  15.867  1.00 96.71           C  
ATOM    279  ND2 ASN B  34      46.551  -8.886  16.177  1.00 96.71           N  
ATOM    280  OD1 ASN B  34      45.553 -10.835  16.685  1.00 96.71           O  
ATOM    281  N   ALA B  35      42.010 -11.037  15.595  1.00 97.73           N  
ATOM    282  CA  ALA B  35      40.722 -10.495  16.020  1.00 97.73           C  
ATOM    283  C   ALA B  35      40.534 -10.642  17.528  1.00 97.73           C  
ATOM    284  O   ALA B  35      41.020 -11.604  18.128  1.00 97.73           O  
ATOM    285  CB  ALA B  35      39.582 -11.187  15.276  1.00 97.73           C  
ATOM    286  N   CYS B  36      39.861  -9.671  18.120  1.00 97.83           N  
ATOM    287  CA  CYS B  36      39.469  -9.737  19.525  1.00 97.83           C  
ATOM    288  C   CYS B  36      38.084 -10.354  19.676  1.00 97.83           C  
ATOM    289  O   CYS B  36      37.575 -10.481  20.791  1.00 97.83           O  
ATOM    290  CB  CYS B  36      39.489  -8.344  20.153  1.00 97.83           C  
ATOM    291  SG  CYS B  36      41.150  -7.676  20.392  1.00 97.83           S  
ATOM    292  N   CYS B  37      37.394 -10.729  18.518  1.00 96.49           N  
ATOM    293  CA  CYS B  37      36.059 -11.315  18.561  1.00 96.49           C  
ATOM    294  C   CYS B  37      36.082 -12.761  18.078  1.00 96.49           C  
ATOM    295  O   CYS B  37      37.077 -13.213  17.508  1.00 96.49           O  
ATOM    296  CB  CYS B  37      35.086 -10.500  17.711  1.00 96.49           C  
ATOM    297  SG  CYS B  37      35.441 -10.560  15.940  1.00 96.49           S  
ATOM    298  N   THR B  38      35.075 -13.542  18.492  1.00 94.32           N  
ATOM    299  CA  THR B  38      34.920 -14.928  18.061  1.00 94.32           C  
ATOM    300  C   THR B  38      33.972 -15.020  16.869  1.00 94.32           C  
ATOM    301  O   THR B  38      33.369 -14.022  16.470  1.00 94.32           O  
ATOM    302  CB  THR B  38      34.396 -15.813  19.207  1.00 94.32           C  
ATOM    303  CG2 THR B  38      35.313 -15.737  20.424  1.00 94.32           C  
ATOM    304  OG1 THR B  38      33.085 -15.374  19.582  1.00 94.32           O  
ATOM    305  N   LEU B  39      33.918 -16.214  16.350  1.00 90.69           N  
ATOM    306  CA  LEU B  39      32.991 -16.459  15.250  1.00 90.69           C  
ATOM    307  C   LEU B  39      31.553 -16.196  15.681  1.00 90.69           C  
ATOM    308  O   LEU B  39      30.774 -15.603  14.932  1.00 90.69           O  
ATOM    309  CB  LEU B  39      33.129 -17.896  14.742  1.00 90.69           C  
ATOM    310  CG  LEU B  39      32.087 -18.359  13.723  1.00 90.69           C  
ATOM    311  CD1 LEU B  39      32.231 -17.571  12.425  1.00 90.69           C  
ATOM    312  CD2 LEU B  39      32.220 -19.855  13.464  1.00 90.69           C  
ATOM    313  N   THR B  40      31.254 -16.592  16.879  1.00 88.23           N  
ATOM    314  CA  THR B  40      29.900 -16.409  17.388  1.00 88.23           C  
ATOM    315  C   THR B  40      29.571 -14.926  17.530  1.00 88.23           C  
ATOM    316  O   THR B  40      28.485 -14.486  17.145  1.00 88.23           O  
ATOM    317  CB  THR B  40      29.715 -17.110  18.746  1.00 88.23           C  
ATOM    318  CG2 THR B  40      28.264 -17.032  19.212  1.00 88.23           C  
ATOM    319  OG1 THR B  40      30.091 -18.488  18.623  1.00 88.23           O  
ATOM    320  N   THR B  41      30.535 -14.172  18.009  1.00 93.00           N  
ATOM    321  CA  THR B  41      30.327 -12.736  18.165  1.00 93.00           C  
ATOM    322  C   THR B  41      30.151 -12.065  16.806  1.00 93.00           C  
ATOM    323  O   THR B  41      29.316 -11.170  16.653  1.00 93.00           O  
ATOM    324  CB  THR B  41      31.500 -12.080  18.917  1.00 93.00           C  
ATOM    325  CG2 THR B  41      31.226 -10.604  19.182  1.00 93.00           C  
ATOM    326  OG1 THR B  41      31.693 -12.751  20.168  1.00 93.00           O  
ATOM    327  N   SER B  42      30.909 -12.540  15.844  1.00 93.46           N  
ATOM    328  CA  SER B  42      30.807 -11.952  14.513  1.00 93.46           C  
ATOM    329  C   SER B  42      29.452 -12.250  13.878  1.00 93.46           C  
ATOM    330  O   SER B  42      28.882 -11.402  13.191  1.00 93.46           O  
ATOM    331  CB  SER B  42      31.928 -12.470  13.610  1.00 93.46           C  
ATOM    332  OG  SER B  42      31.693 -13.819  13.242  1.00 93.46           O  
ATOM    333  N   TRP B  43      28.959 -13.416  14.121  1.00 91.05           N  
ATOM    334  CA  TRP B  43      27.648 -13.790  13.601  1.00 91.05           C  
ATOM    335  C   TRP B  43      26.541 -13.009  14.301  1.00 91.05           C  
ATOM    336  O   TRP B  43      25.642 -12.473  13.649  1.00 91.05           O  
ATOM    337  CB  TRP B  43      27.412 -15.295  13.766  1.00 91.05           C  
ATOM    338  CG  TRP B  43      26.002 -15.724  13.491  1.00 91.05           C  
ATOM    339  CD1 TRP B  43      25.028 -15.989  14.412  1.00 91.05           C  
ATOM    340  CD2 TRP B  43      25.410 -15.941  12.207  1.00 91.05           C  
ATOM    341  CE2 TRP B  43      24.072 -16.337  12.424  1.00 91.05           C  
ATOM    342  CE3 TRP B  43      25.882 -15.837  10.891  1.00 91.05           C  
ATOM    343  NE1 TRP B  43      23.864 -16.359  13.777  1.00 91.05           N  
ATOM    344  CZ2 TRP B  43      23.200 -16.630  11.374  1.00 91.05           C  
ATOM    345  CZ3 TRP B  43      25.013 -16.130   9.847  1.00 91.05           C  
ATOM    346  CH2 TRP B  43      23.687 -16.521  10.097  1.00 91.05           C  
ATOM    347  N   GLU B  44      26.609 -12.929  15.584  1.00 88.48           N  
ATOM    348  CA  GLU B  44      25.584 -12.249  16.371  1.00 88.48           C  
ATOM    349  C   GLU B  44      25.568 -10.751  16.080  1.00 88.48           C  
ATOM    350  O   GLU B  44      24.529 -10.100  16.205  1.00 88.48           O  
ATOM    351  CB  GLU B  44      25.803 -12.493  17.866  1.00 88.48           C  
ATOM    352  CG  GLU B  44      25.492 -13.915  18.309  1.00 88.48           C  
ATOM    353  CD  GLU B  44      25.704 -14.140  19.798  1.00 88.48           C  
ATOM    354  OE1 GLU B  44      25.346 -15.226  20.305  1.00 88.48           O  
ATOM    355  OE2 GLU B  44      26.230 -13.220  20.463  1.00 88.48           O  
ATOM    356  N   ALA B  45      26.671 -10.239  15.595  1.00 92.30           N  
ATOM    357  CA  ALA B  45      26.763  -8.820  15.256  1.00 92.30           C  
ATOM    358  C   ALA B  45      25.941  -8.500  14.011  1.00 92.30           C  
ATOM    359  O   ALA B  45      25.553  -7.349  13.794  1.00 92.30           O  
ATOM    360  CB  ALA B  45      28.221  -8.417  15.046  1.00 92.30           C  
ATOM    361  N   HIS B  46      25.646  -9.507  13.169  1.00 93.01           N  
ATOM    362  CA  HIS B  46      24.964  -9.289  11.899  1.00 93.01           C  
ATOM    363  C   HIS B  46      23.465  -9.538  12.027  1.00 93.01           C  
ATOM    364  O   HIS B  46      22.705  -9.272  11.094  1.00 93.01           O  
ATOM    365  CB  HIS B  46      25.555 -10.191  10.813  1.00 93.01           C  
ATOM    366  CG  HIS B  46      26.881  -9.725  10.302  1.00 93.01           C  
ATOM    367  CD2 HIS B  46      27.218  -9.083   9.158  1.00 93.01           C  
ATOM    368  ND1 HIS B  46      28.055  -9.909  11.002  1.00 93.01           N  
ATOM    369  CE1 HIS B  46      29.058  -9.399  10.308  1.00 93.01           C  
ATOM    370  NE2 HIS B  46      28.578  -8.893   9.185  1.00 93.01           N  
ATOM    371  N   LEU B  47      23.048  -9.995  13.209  1.00 87.74           N  
ATOM    372  CA  LEU B  47      21.633 -10.299  13.398  1.00 87.74           C  
ATOM    373  C   LEU B  47      20.832  -9.024  13.643  1.00 87.74           C  
ATOM    374  O   LEU B  47      21.376  -8.027  14.123  1.00 87.74           O  
ATOM    375  CB  LEU B  47      21.444 -11.267  14.567  1.00 87.74           C  
ATOM    376  CG  LEU B  47      22.075 -12.652  14.411  1.00 87.74           C  
ATOM    377  CD1 LEU B  47      21.874 -13.473  15.680  1.00 87.74           C  
ATOM    378  CD2 LEU B  47      21.488 -13.373  13.202  1.00 87.74           C  
ATOM    379  N   ASP B  48      19.563  -9.032  13.207  1.00 76.91           N  
ATOM    380  CA  ASP B  48      18.693  -7.870  13.362  1.00 76.91           C  
ATOM    381  C   ASP B  48      18.554  -7.480  14.832  1.00 76.91           C  
ATOM    382  O   ASP B  48      18.642  -6.300  15.177  1.00 76.91           O  
ATOM    383  CB  ASP B  48      17.314  -8.147  12.759  1.00 76.91           C  
ATOM    384  CG  ASP B  48      17.338  -8.235  11.242  1.00 76.91           C  
ATOM    385  OD1 ASP B  48      18.334  -7.806  10.622  1.00 76.91           O  
ATOM    386  OD2 ASP B  48      16.349  -8.735  10.664  1.00 76.91           O  
ATOM    387  N   VAL B  49      18.302  -8.436  15.562  1.00 76.75           N  
ATOM    388  CA  VAL B  49      18.328  -8.266  17.011  1.00 76.75           C  
ATOM    389  C   VAL B  49      19.528  -9.006  17.597  1.00 76.75           C  
ATOM    390  O   VAL B  49      19.484 -10.223  17.786  1.00 76.75           O  
ATOM    391  CB  VAL B  49      17.021  -8.770  17.664  1.00 76.75           C  
ATOM    392  CG1 VAL B  49      16.991  -8.421  19.151  1.00 76.75           C  
ATOM    393  CG2 VAL B  49      15.806  -8.183  16.950  1.00 76.75           C  
ATOM    394  N   SER B  50      20.624  -8.157  17.728  1.00 79.32           N  
ATOM    395  CA  SER B  50      21.853  -8.768  18.223  1.00 79.32           C  
ATOM    396  C   SER B  50      21.738  -9.127  19.701  1.00 79.32           C  
ATOM    397  O   SER B  50      21.429  -8.269  20.530  1.00 79.32           O  
ATOM    398  CB  SER B  50      23.042  -7.830  18.009  1.00 79.32           C  
ATOM    399  OG  SER B  50      24.209  -8.350  18.623  1.00 79.32           O  
ATOM    400  N   PRO B  51      21.857 -10.441  19.954  1.00 76.21           N  
ATOM    401  CA  PRO B  51      21.828 -10.836  21.364  1.00 76.21           C  
ATOM    402  C   PRO B  51      23.018 -10.295  22.154  1.00 76.21           C  
ATOM    403  O   PRO B  51      23.037 -10.380  23.384  1.00 76.21           O  
ATOM    404  CB  PRO B  51      21.862 -12.365  21.303  1.00 76.21           C  
ATOM    405  CG  PRO B  51      22.439 -12.680  19.961  1.00 76.21           C  
ATOM    406  CD  PRO B  51      22.211 -11.505  19.055  1.00 76.21           C  
ATOM    407  N   LEU B  52      24.081  -9.751  21.470  1.00 77.38           N  
ATOM    408  CA  LEU B  52      25.245  -9.213  22.166  1.00 77.38           C  
ATOM    409  C   LEU B  52      24.828  -8.167  23.195  1.00 77.38           C  
ATOM    410  O   LEU B  52      25.273  -8.211  24.344  1.00 77.38           O  
ATOM    411  CB  LEU B  52      26.229  -8.597  21.166  1.00 77.38           C  
ATOM    412  CG  LEU B  52      26.883  -9.562  20.178  1.00 77.38           C  
ATOM    413  CD1 LEU B  52      27.662  -8.789  19.118  1.00 77.38           C  
ATOM    414  CD2 LEU B  52      27.795 -10.542  20.911  1.00 77.38           C  
ATOM    415  N   TYR B  53      23.905  -7.363  22.792  1.00 73.51           N  
ATOM    416  CA  TYR B  53      23.420  -6.323  23.693  1.00 73.51           C  
ATOM    417  C   TYR B  53      21.897  -6.250  23.670  1.00 73.51           C  
ATOM    418  O   TYR B  53      21.308  -5.276  24.146  1.00 73.51           O  
ATOM    419  CB  TYR B  53      24.011  -4.962  23.311  1.00 73.51           C  
ATOM    420  CG  TYR B  53      25.520  -4.942  23.290  1.00 73.51           C  
ATOM    421  CD1 TYR B  53      26.253  -4.963  24.475  1.00 73.51           C  
ATOM    422  CD2 TYR B  53      26.217  -4.901  22.087  1.00 73.51           C  
ATOM    423  CE1 TYR B  53      27.645  -4.942  24.461  1.00 73.51           C  
ATOM    424  CE2 TYR B  53      27.607  -4.881  22.061  1.00 73.51           C  
ATOM    425  CZ  TYR B  53      28.311  -4.902  23.251  1.00 73.51           C  
ATOM    426  OH  TYR B  53      29.688  -4.881  23.230  1.00 73.51           O  
ATOM    427  N   ASN B  54      21.300  -7.318  23.120  1.00 74.72           N  
ATOM    428  CA  ASN B  54      19.854  -7.360  22.938  1.00 74.72           C  
ATOM    429  C   ASN B  54      19.330  -6.071  22.314  1.00 74.72           C  
ATOM    430  O   ASN B  54      18.277  -5.567  22.710  1.00 74.72           O  
ATOM    431  CB  ASN B  54      19.153  -7.629  24.271  1.00 74.72           C  
ATOM    432  CG  ASN B  54      19.102  -9.104  24.617  1.00 74.72           C  
ATOM    433  ND2 ASN B  54      18.752  -9.409  25.862  1.00 74.72           N  
ATOM    434  OD1 ASN B  54      19.375  -9.962  23.775  1.00 74.72           O  
ATOM    435  N   PHE B  55      20.139  -5.553  21.409  1.00 78.22           N  
ATOM    436  CA  PHE B  55      19.852  -4.261  20.796  1.00 78.22           C  
ATOM    437  C   PHE B  55      19.308  -4.442  19.384  1.00 78.22           C  
ATOM    438  O   PHE B  55      19.913  -5.134  18.563  1.00 78.22           O  
ATOM    439  CB  PHE B  55      21.109  -3.387  20.766  1.00 78.22           C  
ATOM    440  CG  PHE B  55      20.856  -1.974  20.315  1.00 78.22           C  
ATOM    441  CD1 PHE B  55      21.095  -1.597  18.998  1.00 78.22           C  
ATOM    442  CD2 PHE B  55      20.379  -1.023  21.206  1.00 78.22           C  
ATOM    443  CE1 PHE B  55      20.861  -0.289  18.577  1.00 78.22           C  
ATOM    444  CE2 PHE B  55      20.142   0.285  20.793  1.00 78.22           C  
ATOM    445  CZ  PHE B  55      20.384   0.650  19.478  1.00 78.22           C  
ATOM    446  N   SER B  56      18.171  -3.831  19.232  1.00 79.91           N  
ATOM    447  CA  SER B  56      17.556  -3.887  17.910  1.00 79.91           C  
ATOM    448  C   SER B  56      17.818  -2.606  17.124  1.00 79.91           C  
ATOM    449  O   SER B  56      17.547  -1.506  17.611  1.00 79.91           O  
ATOM    450  CB  SER B  56      16.050  -4.123  18.028  1.00 79.91           C  
ATOM    451  OG  SER B  56      15.427  -4.043  16.757  1.00 79.91           O  
ATOM    452  N   LEU B  57      18.328  -2.773  15.945  1.00 83.34           N  
ATOM    453  CA  LEU B  57      18.570  -1.636  15.065  1.00 83.34           C  
ATOM    454  C   LEU B  57      17.272  -1.155  14.425  1.00 83.34           C  
ATOM    455  O   LEU B  57      17.228  -0.073  13.836  1.00 83.34           O  
ATOM    456  CB  LEU B  57      19.582  -2.007  13.976  1.00 83.34           C  
ATOM    457  CG  LEU B  57      21.032  -2.179  14.430  1.00 83.34           C  
ATOM    458  CD1 LEU B  57      21.848  -2.873  13.344  1.00 83.34           C  
ATOM    459  CD2 LEU B  57      21.646  -0.829  14.785  1.00 83.34           C  
ATOM    460  N   PHE B  58      16.109  -1.869  14.680  1.00 82.88           N  
ATOM    461  CA  PHE B  58      14.879  -1.596  13.946  1.00 82.88           C  
ATOM    462  C   PHE B  58      13.837  -0.953  14.855  1.00 82.88           C  
ATOM    463  O   PHE B  58      12.648  -1.259  14.758  1.00 82.88           O  
ATOM    464  CB  PHE B  58      14.319  -2.883  13.334  1.00 82.88           C  
ATOM    465  CG  PHE B  58      15.333  -3.677  12.557  1.00 82.88           C  
ATOM    466  CD1 PHE B  58      16.263  -3.039  11.746  1.00 82.88           C  
ATOM    467  CD2 PHE B  58      15.356  -5.064  12.638  1.00 82.88           C  
ATOM    468  CE1 PHE B  58      17.204  -3.772  11.026  1.00 82.88           C  
ATOM    469  CE2 PHE B  58      16.293  -5.803  11.921  1.00 82.88           C  
ATOM    470  CZ  PHE B  58      17.215  -5.155  11.114  1.00 82.88           C  
ATOM    471  N   HIS B  59      14.283  -0.021  15.710  1.00 83.94           N  
ATOM    472  CA  HIS B  59      13.359   0.612  16.644  1.00 83.94           C  
ATOM    473  C   HIS B  59      12.457   1.617  15.932  1.00 83.94           C  
ATOM    474  O   HIS B  59      11.382   1.955  16.432  1.00 83.94           O  
ATOM    475  CB  HIS B  59      14.127   1.304  17.771  1.00 83.94           C  
ATOM    476  CG  HIS B  59      15.310   2.087  17.299  1.00 83.94           C  
ATOM    477  CD2 HIS B  59      15.416   3.367  16.873  1.00 83.94           C  
ATOM    478  ND1 HIS B  59      16.577   1.550  17.225  1.00 83.94           N  
ATOM    479  CE1 HIS B  59      17.413   2.470  16.775  1.00 83.94           C  
ATOM    480  NE2 HIS B  59      16.734   3.581  16.553  1.00 83.94           N  
ATOM    481  N   CYS B  60      12.855   2.208  14.855  1.00 85.03           N  
ATOM    482  CA  CYS B  60      12.008   3.087  14.056  1.00 85.03           C  
ATOM    483  C   CYS B  60      11.854   2.553  12.637  1.00 85.03           C  
ATOM    484  O   CYS B  60      11.928   3.314  11.671  1.00 85.03           O  
ATOM    485  CB  CYS B  60      12.587   4.501  14.018  1.00 85.03           C  
ATOM    486  SG  CYS B  60      12.407   5.402  15.573  1.00 85.03           S  
ATOM    487  N   GLY B  61      11.615   1.202  12.533  1.00 84.12           N  
ATOM    488  CA  GLY B  61      11.497   0.565  11.231  1.00 84.12           C  
ATOM    489  C   GLY B  61      12.814   0.023  10.710  1.00 84.12           C  
ATOM    490  O   GLY B  61      13.856   0.191  11.346  1.00 84.12           O  
ATOM    491  N   LEU B  62      12.760  -0.600   9.596  1.00 89.15           N  
ATOM    492  CA  LEU B  62      13.949  -1.205   9.008  1.00 89.15           C  
ATOM    493  C   LEU B  62      14.888  -0.137   8.458  1.00 89.15           C  
ATOM    494  O   LEU B  62      14.447   0.795   7.782  1.00 89.15           O  
ATOM    495  CB  LEU B  62      13.559  -2.181   7.895  1.00 89.15           C  
ATOM    496  CG  LEU B  62      14.113  -3.602   8.012  1.00 89.15           C  
ATOM    497  CD1 LEU B  62      13.011  -4.567   8.439  1.00 89.15           C  
ATOM    498  CD2 LEU B  62      14.738  -4.043   6.694  1.00 89.15           C  
ATOM    499  N   LEU B  63      16.118  -0.255   8.874  1.00 91.13           N  
ATOM    500  CA  LEU B  63      17.129   0.650   8.343  1.00 91.13           C  
ATOM    501  C   LEU B  63      17.444   0.322   6.887  1.00 91.13           C  
ATOM    502  O   LEU B  63      17.276  -0.820   6.453  1.00 91.13           O  
ATOM    503  CB  LEU B  63      18.407   0.578   9.182  1.00 91.13           C  
ATOM    504  CG  LEU B  63      18.281   0.998  10.648  1.00 91.13           C  
ATOM    505  CD1 LEU B  63      19.541   0.616  11.419  1.00 91.13           C  
ATOM    506  CD2 LEU B  63      18.015   2.495  10.754  1.00 91.13           C  
ATOM    507  N   MET B  64      17.856   1.393   6.155  1.00 91.72           N  
ATOM    508  CA  MET B  64      18.361   1.124   4.811  1.00 91.72           C  
ATOM    509  C   MET B  64      19.571   0.197   4.860  1.00 91.72           C  
ATOM    510  O   MET B  64      20.405   0.306   5.760  1.00 91.72           O  
ATOM    511  CB  MET B  64      18.729   2.429   4.105  1.00 91.72           C  
ATOM    512  CG  MET B  64      17.545   3.350   3.862  1.00 91.72           C  
ATOM    513  SD  MET B  64      16.429   2.729   2.543  1.00 91.72           S  
ATOM    514  CE  MET B  64      17.501   2.935   1.094  1.00 91.72           C  
ATOM    515  N   PRO B  65      19.582  -0.772   3.925  1.00 91.94           N  
ATOM    516  CA  PRO B  65      20.687  -1.733   3.950  1.00 91.94           C  
ATOM    517  C   PRO B  65      22.056  -1.057   3.978  1.00 91.94           C  
ATOM    518  O   PRO B  65      22.969  -1.533   4.657  1.00 91.94           O  
ATOM    519  CB  PRO B  65      20.495  -2.525   2.654  1.00 91.94           C  
ATOM    520  CG  PRO B  65      19.027  -2.463   2.382  1.00 91.94           C  
ATOM    521  CD  PRO B  65      18.511  -1.132   2.847  1.00 91.94           C  
ATOM    522  N   GLY B  66      22.229   0.060   3.288  1.00 91.49           N  
ATOM    523  CA  GLY B  66      23.482   0.794   3.365  1.00 91.49           C  
ATOM    524  C   GLY B  66      23.778   1.328   4.754  1.00 91.49           C  
ATOM    525  O   GLY B  66      24.920   1.271   5.216  1.00 91.49           O  
ATOM    526  N   CYS B  67      22.766   1.842   5.364  1.00 94.48           N  
ATOM    527  CA  CYS B  67      22.893   2.333   6.732  1.00 94.48           C  
ATOM    528  C   CYS B  67      23.159   1.186   7.700  1.00 94.48           C  
ATOM    529  O   CYS B  67      24.067   1.266   8.529  1.00 94.48           O  
ATOM    530  CB  CYS B  67      21.631   3.085   7.153  1.00 94.48           C  
ATOM    531  SG  CYS B  67      21.721   3.787   8.814  1.00 94.48           S  
ATOM    532  N   ARG B  68      22.416   0.122   7.559  1.00 93.87           N  
ATOM    533  CA  ARG B  68      22.585  -1.054   8.407  1.00 93.87           C  
ATOM    534  C   ARG B  68      24.003  -1.605   8.303  1.00 93.87           C  
ATOM    535  O   ARG B  68      24.603  -1.981   9.311  1.00 93.87           O  
ATOM    536  CB  ARG B  68      21.573  -2.139   8.029  1.00 93.87           C  
ATOM    537  CG  ARG B  68      21.622  -3.366   8.925  1.00 93.87           C  
ATOM    538  CD  ARG B  68      20.633  -4.432   8.477  1.00 93.87           C  
ATOM    539  NE  ARG B  68      20.700  -5.620   9.323  1.00 93.87           N  
ATOM    540  CZ  ARG B  68      20.257  -6.825   8.974  1.00 93.87           C  
ATOM    541  NH1 ARG B  68      19.704  -7.025   7.783  1.00 93.87           N  
ATOM    542  NH2 ARG B  68      20.368  -7.838   9.821  1.00 93.87           N  
ATOM    543  N   LYS B  69      24.549  -1.638   7.161  1.00 94.06           N  
ATOM    544  CA  LYS B  69      25.905  -2.131   6.931  1.00 94.06           C  
ATOM    545  C   LYS B  69      26.925  -1.322   7.726  1.00 94.06           C  
ATOM    546  O   LYS B  69      27.849  -1.886   8.317  1.00 94.06           O  
ATOM    547  CB  LYS B  69      26.246  -2.088   5.442  1.00 94.06           C  
ATOM    548  CG  LYS B  69      27.626  -2.637   5.107  1.00 94.06           C  
ATOM    549  CD  LYS B  69      27.908  -2.567   3.612  1.00 94.06           C  
ATOM    550  CE  LYS B  69      29.341  -2.969   3.292  1.00 94.06           C  
ATOM    551  NZ  LYS B  69      29.620  -2.907   1.826  1.00 94.06           N  
ATOM    552  N   HIS B  70      26.747  -0.062   7.765  1.00 95.36           N  
ATOM    553  CA  HIS B  70      27.665   0.793   8.508  1.00 95.36           C  
ATOM    554  C   HIS B  70      27.603   0.499  10.004  1.00 95.36           C  
ATOM    555  O   HIS B  70      28.630   0.503  10.685  1.00 95.36           O  
ATOM    556  CB  HIS B  70      27.352   2.268   8.250  1.00 95.36           C  
ATOM    557  CG  HIS B  70      27.904   2.780   6.957  1.00 95.36           C  
ATOM    558  CD2 HIS B  70      27.309   2.997   5.761  1.00 95.36           C  
ATOM    559  ND1 HIS B  70      29.226   3.132   6.800  1.00 95.36           N  
ATOM    560  CE1 HIS B  70      29.422   3.544   5.559  1.00 95.36           C  
ATOM    561  NE2 HIS B  70      28.274   3.472   4.907  1.00 95.36           N  
ATOM    562  N   PHE B  71      26.416   0.248  10.497  1.00 94.57           N  
ATOM    563  CA  PHE B  71      26.293  -0.075  11.914  1.00 94.57           C  
ATOM    564  C   PHE B  71      26.919  -1.431  12.217  1.00 94.57           C  
ATOM    565  O   PHE B  71      27.580  -1.600  13.243  1.00 94.57           O  
ATOM    566  CB  PHE B  71      24.822  -0.070  12.341  1.00 94.57           C  
ATOM    567  CG  PHE B  71      24.303   1.291  12.717  1.00 94.57           C  
ATOM    568  CD1 PHE B  71      24.633   1.862  13.941  1.00 94.57           C  
ATOM    569  CD2 PHE B  71      23.487   2.002  11.847  1.00 94.57           C  
ATOM    570  CE1 PHE B  71      24.154   3.122  14.292  1.00 94.57           C  
ATOM    571  CE2 PHE B  71      23.006   3.261  12.191  1.00 94.57           C  
ATOM    572  CZ  PHE B  71      23.340   3.820  13.415  1.00 94.57           C  
ATOM    573  N   ILE B  72      26.785  -2.379  11.358  1.00 93.87           N  
ATOM    574  CA  ILE B  72      27.406  -3.685  11.545  1.00 93.87           C  
ATOM    575  C   ILE B  72      28.926  -3.544  11.500  1.00 93.87           C  
ATOM    576  O   ILE B  72      29.634  -4.135  12.318  1.00 93.87           O  
ATOM    577  CB  ILE B  72      26.929  -4.695  10.477  1.00 93.87           C  
ATOM    578  CG1 ILE B  72      25.439  -5.003  10.661  1.00 93.87           C  
ATOM    579  CG2 ILE B  72      27.765  -5.977  10.537  1.00 93.87           C  
ATOM    580  CD1 ILE B  72      24.834  -5.827   9.533  1.00 93.87           C  
ATOM    581  N   GLN B  73      29.435  -2.752  10.596  1.00 96.14           N  
ATOM    582  CA  GLN B  73      30.871  -2.505  10.512  1.00 96.14           C  
ATOM    583  C   GLN B  73      31.394  -1.855  11.790  1.00 96.14           C  
ATOM    584  O   GLN B  73      32.476  -2.199  12.271  1.00 96.14           O  
ATOM    585  CB  GLN B  73      31.195  -1.623   9.305  1.00 96.14           C  
ATOM    586  CG  GLN B  73      31.041  -2.334   7.967  1.00 96.14           C  
ATOM    587  CD  GLN B  73      31.265  -1.410   6.783  1.00 96.14           C  
ATOM    588  NE2 GLN B  73      31.421  -1.991   5.599  1.00 96.14           N  
ATOM    589  OE1 GLN B  73      31.296  -0.185   6.932  1.00 96.14           O  
ATOM    590  N   ALA B  74      30.604  -0.976  12.278  1.00 95.25           N  
ATOM    591  CA  ALA B  74      30.996  -0.322  13.524  1.00 95.25           C  
ATOM    592  C   ALA B  74      31.020  -1.317  14.681  1.00 95.25           C  
ATOM    593  O   ALA B  74      31.919  -1.278  15.524  1.00 95.25           O  
ATOM    594  CB  ALA B  74      30.049   0.834  13.840  1.00 95.25           C  
ATOM    595  N   ILE B  75      30.103  -2.213  14.700  1.00 93.32           N  
ATOM    596  CA  ILE B  75      30.056  -3.224  15.751  1.00 93.32           C  
ATOM    597  C   ILE B  75      31.231  -4.187  15.591  1.00 93.32           C  
ATOM    598  O   ILE B  75      31.877  -4.557  16.576  1.00 93.32           O  
ATOM    599  CB  ILE B  75      28.720  -4.000  15.730  1.00 93.32           C  
ATOM    600  CG1 ILE B  75      27.557  -3.068  16.086  1.00 93.32           C  
ATOM    601  CG2 ILE B  75      28.776  -5.196  16.684  1.00 93.32           C  
ATOM    602  CD1 ILE B  75      26.181  -3.668  15.826  1.00 93.32           C  
ATOM    603  N   CYS B  76      31.499  -4.539  14.375  1.00 96.36           N  
ATOM    604  CA  CYS B  76      32.650  -5.398  14.128  1.00 96.36           C  
ATOM    605  C   CYS B  76      33.944  -4.712  14.552  1.00 96.36           C  
ATOM    606  O   CYS B  76      34.814  -5.339  15.159  1.00 96.36           O  
ATOM    607  CB  CYS B  76      32.727  -5.780  12.650  1.00 96.36           C  
ATOM    608  SG  CYS B  76      31.457  -6.958  12.137  1.00 96.36           S  
ATOM    609  N   PHE B  77      34.024  -3.427  14.247  1.00 97.03           N  
ATOM    610  CA  PHE B  77      35.187  -2.639  14.635  1.00 97.03           C  
ATOM    611  C   PHE B  77      35.335  -2.604  16.151  1.00 97.03           C  
ATOM    612  O   PHE B  77      36.426  -2.831  16.679  1.00 97.03           O  
ATOM    613  CB  PHE B  77      35.080  -1.214  14.085  1.00 97.03           C  
ATOM    614  CG  PHE B  77      36.231  -0.325  14.472  1.00 97.03           C  
ATOM    615  CD1 PHE B  77      36.013   0.847  15.185  1.00 97.03           C  
ATOM    616  CD2 PHE B  77      37.532  -0.663  14.123  1.00 97.03           C  
ATOM    617  CE1 PHE B  77      37.077   1.671  15.546  1.00 97.03           C  
ATOM    618  CE2 PHE B  77      38.600   0.156  14.479  1.00 97.03           C  
ATOM    619  CZ  PHE B  77      38.370   1.323  15.190  1.00 97.03           C  
ATOM    620  N   TYR B  78      34.260  -2.430  16.826  1.00 94.09           N  
ATOM    621  CA  TYR B  78      34.260  -2.335  18.281  1.00 94.09           C  
ATOM    622  C   TYR B  78      34.582  -3.682  18.916  1.00 94.09           C  
ATOM    623  O   TYR B  78      35.355  -3.754  19.875  1.00 94.09           O  
ATOM    624  CB  TYR B  78      32.905  -1.830  18.786  1.00 94.09           C  
ATOM    625  CG  TYR B  78      32.853  -1.623  20.280  1.00 94.09           C  
ATOM    626  CD1 TYR B  78      32.418  -2.638  21.129  1.00 94.09           C  
ATOM    627  CD2 TYR B  78      33.237  -0.412  20.847  1.00 94.09           C  
ATOM    628  CE1 TYR B  78      32.366  -2.452  22.507  1.00 94.09           C  
ATOM    629  CE2 TYR B  78      33.190  -0.214  22.223  1.00 94.09           C  
ATOM    630  CZ  TYR B  78      32.754  -1.238  23.044  1.00 94.09           C  
ATOM    631  OH  TYR B  78      32.705  -1.048  24.406  1.00 94.09           O  
ATOM    632  N   GLU B  79      34.084  -4.770  18.325  1.00 94.69           N  
ATOM    633  CA  GLU B  79      34.187  -6.085  18.951  1.00 94.69           C  
ATOM    634  C   GLU B  79      35.463  -6.802  18.522  1.00 94.69           C  
ATOM    635  O   GLU B  79      36.019  -7.599  19.282  1.00 94.69           O  
ATOM    636  CB  GLU B  79      32.963  -6.939  18.610  1.00 94.69           C  
ATOM    637  CG  GLU B  79      31.655  -6.385  19.154  1.00 94.69           C  
ATOM    638  CD  GLU B  79      31.590  -6.380  20.673  1.00 94.69           C  
ATOM    639  OE1 GLU B  79      30.723  -5.678  21.241  1.00 94.69           O  
ATOM    640  OE2 GLU B  79      32.414  -7.084  21.300  1.00 94.69           O  
ATOM    641  N   CYS B  80      35.971  -6.497  17.331  1.00 97.11           N  
ATOM    642  CA  CYS B  80      36.999  -7.380  16.791  1.00 97.11           C  
ATOM    643  C   CYS B  80      38.344  -6.668  16.717  1.00 97.11           C  
ATOM    644  O   CYS B  80      39.388  -7.316  16.614  1.00 97.11           O  
ATOM    645  CB  CYS B  80      36.600  -7.883  15.404  1.00 97.11           C  
ATOM    646  SG  CYS B  80      35.022  -8.760  15.373  1.00 97.11           S  
ATOM    647  N   SER B  81      38.448  -5.407  16.749  1.00 96.79           N  
ATOM    648  CA  SER B  81      39.695  -4.687  16.513  1.00 96.79           C  
ATOM    649  C   SER B  81      40.634  -4.802  17.709  1.00 96.79           C  
ATOM    650  O   SER B  81      40.250  -4.493  18.840  1.00 96.79           O  
ATOM    651  CB  SER B  81      39.415  -3.214  16.214  1.00 96.79           C  
ATOM    652  OG  SER B  81      40.625  -2.500  16.028  1.00 96.79           O  
ATOM    653  N   PRO B  82      41.888  -5.226  17.410  1.00 97.16           N  
ATOM    654  CA  PRO B  82      42.886  -5.265  18.482  1.00 97.16           C  
ATOM    655  C   PRO B  82      43.651  -3.951  18.622  1.00 97.16           C  
ATOM    656  O   PRO B  82      44.594  -3.863  19.413  1.00 97.16           O  
ATOM    657  CB  PRO B  82      43.821  -6.398  18.053  1.00 97.16           C  
ATOM    658  CG  PRO B  82      43.810  -6.358  16.559  1.00 97.16           C  
ATOM    659  CD  PRO B  82      42.440  -5.943  16.103  1.00 97.16           C  
ATOM    660  N   ASN B  83      43.222  -2.929  17.893  1.00 97.21           N  
ATOM    661  CA  ASN B  83      43.982  -1.686  17.816  1.00 97.21           C  
ATOM    662  C   ASN B  83      43.264  -0.544  18.530  1.00 97.21           C  
ATOM    663  O   ASN B  83      43.428   0.622  18.165  1.00 97.21           O  
ATOM    664  CB  ASN B  83      44.254  -1.313  16.357  1.00 97.21           C  
ATOM    665  CG  ASN B  83      45.039  -2.378  15.618  1.00 97.21           C  
ATOM    666  ND2 ASN B  83      44.608  -2.698  14.404  1.00 97.21           N  
ATOM    667  OD1 ASN B  83      46.025  -2.911  16.135  1.00 97.21           O  
ATOM    668  N   LEU B  84      42.449  -0.925  19.500  1.00 96.75           N  
ATOM    669  CA  LEU B  84      41.712   0.089  20.247  1.00 96.75           C  
ATOM    670  C   LEU B  84      42.344   0.319  21.616  1.00 96.75           C  
ATOM    671  O   LEU B  84      41.794   1.053  22.442  1.00 96.75           O  
ATOM    672  CB  LEU B  84      40.248  -0.325  20.411  1.00 96.75           C  
ATOM    673  CG  LEU B  84      39.450  -0.518  19.120  1.00 96.75           C  
ATOM    674  CD1 LEU B  84      38.033  -0.987  19.438  1.00 96.75           C  
ATOM    675  CD2 LEU B  84      39.421   0.774  18.310  1.00 96.75           C  
ATOM    676  N   GLY B  85      43.451  -0.075  21.943  1.00 94.61           N  
ATOM    677  CA  GLY B  85      44.121  -0.067  23.234  1.00 94.61           C  
ATOM    678  C   GLY B  85      44.310   1.328  23.799  1.00 94.61           C  
ATOM    679  O   GLY B  85      43.930   1.597  24.941  1.00 94.61           O  
ATOM    680  N   PRO B  86      44.856   2.252  23.035  1.00 94.57           N  
ATOM    681  CA  PRO B  86      45.140   3.597  23.539  1.00 94.57           C  
ATOM    682  C   PRO B  86      43.887   4.323  24.024  1.00 94.57           C  
ATOM    683  O   PRO B  86      43.984   5.279  24.797  1.00 94.57           O  
ATOM    684  CB  PRO B  86      45.748   4.307  22.327  1.00 94.57           C  
ATOM    685  CG  PRO B  86      46.330   3.212  21.494  1.00 94.57           C  
ATOM    686  CD  PRO B  86      45.447   2.002  21.614  1.00 94.57           C  
ATOM    687  N   TRP B  87      42.762   3.808  23.624  1.00 95.32           N  
ATOM    688  CA  TRP B  87      41.546   4.547  23.946  1.00 95.32           C  
ATOM    689  C   TRP B  87      40.670   3.761  24.915  1.00 95.32           C  
ATOM    690  O   TRP B  87      39.494   4.084  25.101  1.00 95.32           O  
ATOM    691  CB  TRP B  87      40.759   4.869  22.672  1.00 95.32           C  
ATOM    692  CG  TRP B  87      41.481   5.777  21.723  1.00 95.32           C  
ATOM    693  CD1 TRP B  87      41.580   7.139  21.799  1.00 95.32           C  
ATOM    694  CD2 TRP B  87      42.203   5.388  20.550  1.00 95.32           C  
ATOM    695  CE2 TRP B  87      42.714   6.567  19.963  1.00 95.32           C  
ATOM    696  CE3 TRP B  87      42.467   4.155  19.938  1.00 95.32           C  
ATOM    697  NE1 TRP B  87      42.320   7.619  20.745  1.00 95.32           N  
ATOM    698  CZ2 TRP B  87      43.476   6.548  18.792  1.00 95.32           C  
ATOM    699  CZ3 TRP B  87      43.225   4.139  18.773  1.00 95.32           C  
ATOM    700  CH2 TRP B  87      43.719   5.329  18.214  1.00 95.32           C  
ATOM    701  N   ILE B  88      41.149   2.741  25.492  1.00 92.16           N  
ATOM    702  CA  ILE B  88      40.419   1.928  26.459  1.00 92.16           C  
ATOM    703  C   ILE B  88      40.410   2.626  27.818  1.00 92.16           C  
ATOM    704  O   ILE B  88      41.446   3.106  28.283  1.00 92.16           O  
ATOM    705  CB  ILE B  88      41.030   0.515  26.587  1.00 92.16           C  
ATOM    706  CG1 ILE B  88      40.843  -0.268  25.282  1.00 92.16           C  
ATOM    707  CG2 ILE B  88      40.414  -0.236  27.770  1.00 92.16           C  
ATOM    708  CD1 ILE B  88      41.513  -1.636  25.280  1.00 92.16           C  
ATOM    709  N   GLN B  89      39.218   2.793  28.418  1.00 87.22           N  
ATOM    710  CA  GLN B  89      39.036   3.366  29.747  1.00 87.22           C  
ATOM    711  C   GLN B  89      38.141   2.480  30.610  1.00 87.22           C  
ATOM    712  O   GLN B  89      37.242   1.809  30.096  1.00 87.22           O  
ATOM    713  CB  GLN B  89      38.444   4.773  29.649  1.00 87.22           C  
ATOM    714  CG  GLN B  89      39.348   5.772  28.940  1.00 87.22           C  
ATOM    715  CD  GLN B  89      38.837   7.197  29.037  1.00 87.22           C  
ATOM    716  NE2 GLN B  89      39.574   8.133  28.449  1.00 87.22           N  
ATOM    717  OE1 GLN B  89      37.787   7.455  29.636  1.00 87.22           O  
ATOM    718  N   PRO B  90      38.462   2.453  31.974  1.00 80.86           N  
ATOM    719  CA  PRO B  90      37.600   1.658  32.851  1.00 80.86           C  
ATOM    720  C   PRO B  90      36.195   2.240  32.982  1.00 80.86           C  
ATOM    721  O   PRO B  90      36.020   3.461  32.930  1.00 80.86           O  
ATOM    722  CB  PRO B  90      38.333   1.695  34.193  1.00 80.86           C  
ATOM    723  CG  PRO B  90      39.334   2.796  34.053  1.00 80.86           C  
ATOM    724  CD  PRO B  90      39.450   3.152  32.599  1.00 80.86           C  
ATOM    725  N   VAL B  91      35.117   1.357  32.816  1.00 72.20           N  
ATOM    726  CA  VAL B  91      33.721   1.776  32.886  1.00 72.20           C  
ATOM    727  C   VAL B  91      33.419   2.339  34.273  1.00 72.20           C  
ATOM    728  O   VAL B  91      32.573   3.224  34.420  1.00 72.20           O  
ATOM    729  CB  VAL B  91      32.760   0.610  32.563  1.00 72.20           C  
ATOM    730  CG1 VAL B  91      31.307   1.042  32.746  1.00 72.20           C  
ATOM    731  CG2 VAL B  91      32.996   0.103  31.142  1.00 72.20           C  
ATOM    732  N   GLY B  92      33.925   1.975  35.673  1.00 54.12           N  
ATOM    733  CA  GLY B  92      33.648   2.484  37.007  1.00 54.12           C  
ATOM    734  C   GLY B  92      33.633   4.000  37.075  1.00 54.12           C  
ATOM    735  O   GLY B  92      32.889   4.584  37.867  1.00 54.12           O  
ATOM    736  N   SER B  93      34.650   4.726  36.630  1.00 46.34           N  
ATOM    737  CA  SER B  93      34.818   6.160  36.841  1.00 46.34           C  
ATOM    738  C   SER B  93      33.675   6.949  36.212  1.00 46.34           C  
ATOM    739  O   SER B  93      33.433   8.101  36.578  1.00 46.34           O  
ATOM    740  CB  SER B  93      36.154   6.634  36.264  1.00 46.34           C  
ATOM    741  OG  SER B  93      36.215   6.385  34.869  1.00 46.34           O  
ATOM    742  N   LEU B  94      33.184   6.600  35.047  1.00 41.64           N  
ATOM    743  CA  LEU B  94      32.130   7.444  34.497  1.00 41.64           C  
ATOM    744  C   LEU B  94      30.756   6.970  34.959  1.00 41.64           C  
ATOM    745  O   LEU B  94      30.581   5.795  35.295  1.00 41.64           O  
ATOM    746  CB  LEU B  94      32.192   7.451  32.967  1.00 41.64           C  
ATOM    747  CG  LEU B  94      33.236   8.375  32.335  1.00 41.64           C  
ATOM    748  CD1 LEU B  94      33.721   7.797  31.010  1.00 41.64           C  
ATOM    749  CD2 LEU B  94      32.662   9.774  32.138  1.00 41.64           C  
ATOM    750  N   GLY B  95      29.836   7.777  35.728  1.00 35.49           N  
ATOM    751  CA  GLY B  95      28.547   7.711  36.398  1.00 35.49           C  
ATOM    752  C   GLY B  95      27.631   6.646  35.826  1.00 35.49           C  
ATOM    753  O   GLY B  95      26.921   5.967  36.570  1.00 35.49           O  
ATOM    754  N   TRP B  96      27.119   6.645  34.552  1.00 35.65           N  
ATOM    755  CA  TRP B  96      25.764   6.183  34.269  1.00 35.65           C  
ATOM    756  C   TRP B  96      25.685   4.661  34.318  1.00 35.65           C  
ATOM    757  O   TRP B  96      24.754   4.100  34.899  1.00 35.65           O  
ATOM    758  CB  TRP B  96      25.298   6.687  32.901  1.00 35.65           C  
ATOM    759  CG  TRP B  96      24.940   8.143  32.877  1.00 35.65           C  
ATOM    760  CD1 TRP B  96      24.653   8.938  33.951  1.00 35.65           C  
ATOM    761  CD2 TRP B  96      24.827   8.975  31.719  1.00 35.65           C  
ATOM    762  CE2 TRP B  96      24.468  10.267  32.166  1.00 35.65           C  
ATOM    763  CE3 TRP B  96      24.995   8.755  30.346  1.00 35.65           C  
ATOM    764  NE1 TRP B  96      24.368  10.217  33.531  1.00 35.65           N  
ATOM    765  CZ2 TRP B  96      24.275  11.334  31.287  1.00 35.65           C  
ATOM    766  CZ3 TRP B  96      24.802   9.820  29.471  1.00 35.65           C  
ATOM    767  CH2 TRP B  96      24.445  11.092  29.948  1.00 35.65           C  
ATOM    768  N   GLU B  97      26.029   3.841  33.194  1.00 39.56           N  
ATOM    769  CA  GLU B  97      25.513   2.487  33.026  1.00 39.56           C  
ATOM    770  C   GLU B  97      26.220   1.507  33.957  1.00 39.56           C  
ATOM    771  O   GLU B  97      27.445   1.374  33.913  1.00 39.56           O  
ATOM    772  CB  GLU B  97      25.663   2.031  31.571  1.00 39.56           C  
ATOM    773  CG  GLU B  97      24.569   2.549  30.649  1.00 39.56           C  
ATOM    774  CD  GLU B  97      24.624   1.945  29.255  1.00 39.56           C  
ATOM    775  OE1 GLU B  97      23.756   2.277  28.415  1.00 39.56           O  
ATOM    776  OE2 GLU B  97      25.540   1.132  29.001  1.00 39.56           O  
ATOM    777  N   VAL B  98      25.711   1.507  35.246  1.00 39.05           N  
ATOM    778  CA  VAL B  98      26.090   0.553  36.284  1.00 39.05           C  
ATOM    779  C   VAL B  98      26.220  -0.843  35.681  1.00 39.05           C  
ATOM    780  O   VAL B  98      25.233  -1.424  35.223  1.00 39.05           O  
ATOM    781  CB  VAL B  98      25.066   0.539  37.442  1.00 39.05           C  
ATOM    782  CG1 VAL B  98      25.628  -0.208  38.651  1.00 39.05           C  
ATOM    783  CG2 VAL B  98      24.677   1.966  37.826  1.00 39.05           C  
ATOM    784  N   ALA B  99      27.036  -1.227  34.680  1.00 43.76           N  
ATOM    785  CA  ALA B  99      27.211  -2.676  34.610  1.00 43.76           C  
ATOM    786  C   ALA B  99      27.440  -3.268  35.997  1.00 43.76           C  
ATOM    787  O   ALA B  99      28.070  -2.639  36.851  1.00 43.76           O  
ATOM    788  CB  ALA B  99      28.374  -3.028  33.685  1.00 43.76           C  
ATOM    789  N   PRO B 100      26.406  -4.036  36.606  1.00 41.80           N  
ATOM    790  CA  PRO B 100      26.612  -4.543  37.964  1.00 41.80           C  
ATOM    791  C   PRO B 100      28.089  -4.679  38.327  1.00 41.80           C  
ATOM    792  O   PRO B 100      28.501  -4.279  39.418  1.00 41.80           O  
ATOM    793  CB  PRO B 100      25.928  -5.913  37.937  1.00 41.80           C  
ATOM    794  CG  PRO B 100      25.447  -6.070  36.530  1.00 41.80           C  
ATOM    795  CD  PRO B 100      25.876  -4.867  35.742  1.00 41.80           C  
ATOM    796  N   SER B 101      28.730  -5.848  37.951  1.00 43.57           N  
ATOM    797  CA  SER B 101      29.937  -6.361  38.590  1.00 43.57           C  
ATOM    798  C   SER B 101      31.161  -5.538  38.202  1.00 43.57           C  
ATOM    799  O   SER B 101      31.529  -5.480  37.027  1.00 43.57           O  
ATOM    800  CB  SER B 101      30.160  -7.827  38.218  1.00 43.57           C  
ATOM    801  OG  SER B 101      29.852  -8.052  36.853  1.00 43.57           O  
ATOM    802  N   GLY B 102      31.478  -4.177  38.689  1.00 44.75           N  
ATOM    803  CA  GLY B 102      32.651  -3.323  38.792  1.00 44.75           C  
ATOM    804  C   GLY B 102      33.539  -3.380  37.564  1.00 44.75           C  
ATOM    805  O   GLY B 102      34.309  -2.452  37.306  1.00 44.75           O  
ATOM    806  N   GLN B 103      34.175  -4.548  36.905  1.00 54.53           N  
ATOM    807  CA  GLN B 103      35.431  -4.736  36.188  1.00 54.53           C  
ATOM    808  C   GLN B 103      35.238  -4.564  34.684  1.00 54.53           C  
ATOM    809  O   GLN B 103      36.038  -5.062  33.889  1.00 54.53           O  
ATOM    810  CB  GLN B 103      36.019  -6.116  36.487  1.00 54.53           C  
ATOM    811  CG  GLN B 103      36.795  -6.184  37.796  1.00 54.53           C  
ATOM    812  CD  GLN B 103      37.415  -7.547  38.041  1.00 54.53           C  
ATOM    813  NE2 GLN B 103      38.190  -7.661  39.113  1.00 54.53           N  
ATOM    814  OE1 GLN B 103      37.196  -8.490  37.274  1.00 54.53           O  
ATOM    815  N   GLY B 104      34.241  -3.691  33.978  1.00 70.94           N  
ATOM    816  CA  GLY B 104      34.195  -3.681  32.524  1.00 70.94           C  
ATOM    817  C   GLY B 104      34.889  -2.479  31.913  1.00 70.94           C  
ATOM    818  O   GLY B 104      35.109  -1.472  32.590  1.00 70.94           O  
ATOM    819  N   GLU B 105      35.679  -2.577  30.759  1.00 85.31           N  
ATOM    820  CA  GLU B 105      36.374  -1.541  29.999  1.00 85.31           C  
ATOM    821  C   GLU B 105      35.563  -1.117  28.778  1.00 85.31           C  
ATOM    822  O   GLU B 105      34.713  -1.870  28.298  1.00 85.31           O  
ATOM    823  CB  GLU B 105      37.759  -2.027  29.568  1.00 85.31           C  
ATOM    824  CG  GLU B 105      38.715  -2.269  30.728  1.00 85.31           C  
ATOM    825  CD  GLU B 105      40.046  -2.862  30.294  1.00 85.31           C  
ATOM    826  OE1 GLU B 105      41.000  -2.868  31.105  1.00 85.31           O  
ATOM    827  OE2 GLU B 105      40.135  -3.325  29.135  1.00 85.31           O  
ATOM    828  N   ARG B 106      35.688   0.223  28.449  1.00 88.45           N  
ATOM    829  CA  ARG B 106      35.086   0.744  27.226  1.00 88.45           C  
ATOM    830  C   ARG B 106      36.068   1.631  26.468  1.00 88.45           C  
ATOM    831  O   ARG B 106      37.095   2.038  27.015  1.00 88.45           O  
ATOM    832  CB  ARG B 106      33.811   1.527  27.545  1.00 88.45           C  
ATOM    833  CG  ARG B 106      34.060   2.842  28.268  1.00 88.45           C  
ATOM    834  CD  ARG B 106      32.793   3.681  28.365  1.00 88.45           C  
ATOM    835  NE  ARG B 106      32.558   4.445  27.144  1.00 88.45           N  
ATOM    836  CZ  ARG B 106      31.492   5.209  26.922  1.00 88.45           C  
ATOM    837  NH1 ARG B 106      30.538   5.327  27.838  1.00 88.45           N  
ATOM    838  NH2 ARG B 106      31.379   5.862  25.775  1.00 88.45           N  
ATOM    839  N   VAL B 107      35.725   1.866  25.193  1.00 91.60           N  
ATOM    840  CA  VAL B 107      36.575   2.760  24.413  1.00 91.60           C  
ATOM    841  C   VAL B 107      35.965   4.160  24.385  1.00 91.60           C  
ATOM    842  O   VAL B 107      34.742   4.310  24.352  1.00 91.60           O  
ATOM    843  CB  VAL B 107      36.777   2.237  22.974  1.00 91.60           C  
ATOM    844  CG1 VAL B 107      37.623   0.965  22.974  1.00 91.60           C  
ATOM    845  CG2 VAL B 107      35.428   1.984  22.304  1.00 91.60           C  
ATOM    846  N   VAL B 108      36.874   5.163  24.521  1.00 92.99           N  
ATOM    847  CA  VAL B 108      36.406   6.545  24.512  1.00 92.99           C  
ATOM    848  C   VAL B 108      37.242   7.367  23.533  1.00 92.99           C  
ATOM    849  O   VAL B 108      38.471   7.273  23.525  1.00 92.99           O  
ATOM    850  CB  VAL B 108      36.467   7.174  25.922  1.00 92.99           C  
ATOM    851  CG1 VAL B 108      35.969   8.618  25.892  1.00 92.99           C  
ATOM    852  CG2 VAL B 108      35.650   6.344  26.911  1.00 92.99           C  
ATOM    853  N   ASN B 109      36.562   8.065  22.682  1.00 94.75           N  
ATOM    854  CA  ASN B 109      37.138   9.053  21.776  1.00 94.75           C  
ATOM    855  C   ASN B 109      38.087   8.406  20.771  1.00 94.75           C  
ATOM    856  O   ASN B 109      39.193   8.901  20.548  1.00 94.75           O  
ATOM    857  CB  ASN B 109      37.865  10.145  22.566  1.00 94.75           C  
ATOM    858  CG  ASN B 109      36.916  11.021  23.359  1.00 94.75           C  
ATOM    859  ND2 ASN B 109      37.381  11.517  24.500  1.00 94.75           N  
ATOM    860  OD1 ASN B 109      35.775  11.250  22.950  1.00 94.75           O  
ATOM    861  N   VAL B 110      37.654   7.252  20.237  1.00 96.18           N  
ATOM    862  CA  VAL B 110      38.414   6.640  19.151  1.00 96.18           C  
ATOM    863  C   VAL B 110      38.315   7.506  17.898  1.00 96.18           C  
ATOM    864  O   VAL B 110      37.218   7.750  17.390  1.00 96.18           O  
ATOM    865  CB  VAL B 110      37.921   5.207  18.850  1.00 96.18           C  
ATOM    866  CG1 VAL B 110      38.713   4.596  17.695  1.00 96.18           C  
ATOM    867  CG2 VAL B 110      38.028   4.332  20.098  1.00 96.18           C  
ATOM    868  N   PRO B 111      39.432   8.008  17.432  1.00 97.41           N  
ATOM    869  CA  PRO B 111      39.379   8.924  16.291  1.00 97.41           C  
ATOM    870  C   PRO B 111      39.074   8.212  14.975  1.00 97.41           C  
ATOM    871  O   PRO B 111      39.960   7.585  14.388  1.00 97.41           O  
ATOM    872  CB  PRO B 111      40.781   9.539  16.266  1.00 97.41           C  
ATOM    873  CG  PRO B 111      41.668   8.490  16.856  1.00 97.41           C  
ATOM    874  CD  PRO B 111      40.878   7.709  17.866  1.00 97.41           C  
ATOM    875  N   LEU B 112      37.839   8.368  14.433  1.00 97.78           N  
ATOM    876  CA  LEU B 112      37.447   7.812  13.142  1.00 97.78           C  
ATOM    877  C   LEU B 112      37.764   8.785  12.012  1.00 97.78           C  
ATOM    878  O   LEU B 112      37.570   9.994  12.156  1.00 97.78           O  
ATOM    879  CB  LEU B 112      35.953   7.475  13.136  1.00 97.78           C  
ATOM    880  CG  LEU B 112      35.520   6.300  14.016  1.00 97.78           C  
ATOM    881  CD1 LEU B 112      34.017   6.071  13.891  1.00 97.78           C  
ATOM    882  CD2 LEU B 112      36.291   5.039  13.643  1.00 97.78           C  
ATOM    883  N   CYS B 113      38.217   8.254  10.913  1.00 97.59           N  
ATOM    884  CA  CYS B 113      38.548   9.084   9.759  1.00 97.59           C  
ATOM    885  C   CYS B 113      37.319   9.833   9.256  1.00 97.59           C  
ATOM    886  O   CYS B 113      36.191   9.364   9.418  1.00 97.59           O  
ATOM    887  CB  CYS B 113      39.132   8.231   8.635  1.00 97.59           C  
ATOM    888  SG  CYS B 113      40.705   7.449   9.056  1.00 97.59           S  
ATOM    889  N   GLN B 114      37.552  10.890   8.654  1.00 95.99           N  
ATOM    890  CA  GLN B 114      36.487  11.780   8.202  1.00 95.99           C  
ATOM    891  C   GLN B 114      35.583  11.085   7.188  1.00 95.99           C  
ATOM    892  O   GLN B 114      34.358  11.206   7.254  1.00 95.99           O  
ATOM    893  CB  GLN B 114      37.074  13.055   7.594  1.00 95.99           C  
ATOM    894  CG  GLN B 114      36.041  14.141   7.327  1.00 95.99           C  
ATOM    895  CD  GLN B 114      36.662  15.430   6.820  1.00 95.99           C  
ATOM    896  NE2 GLN B 114      35.822  16.410   6.506  1.00 95.99           N  
ATOM    897  OE1 GLN B 114      37.887  15.544   6.713  1.00 95.99           O  
ATOM    898  N   GLU B 115      36.120  10.342   6.280  1.00 95.80           N  
ATOM    899  CA  GLU B 115      35.355   9.667   5.235  1.00 95.80           C  
ATOM    900  C   GLU B 115      34.414   8.622   5.827  1.00 95.80           C  
ATOM    901  O   GLU B 115      33.320   8.397   5.306  1.00 95.80           O  
ATOM    902  CB  GLU B 115      36.293   9.014   4.218  1.00 95.80           C  
ATOM    903  CG  GLU B 115      37.109  10.010   3.406  1.00 95.80           C  
ATOM    904  CD  GLU B 115      38.485  10.280   3.994  1.00 95.80           C  
ATOM    905  OE1 GLU B 115      39.416  10.617   3.229  1.00 95.80           O  
ATOM    906  OE2 GLU B 115      38.631  10.154   5.229  1.00 95.80           O  
ATOM    907  N   ASP B 116      34.835   8.026   6.943  1.00 96.64           N  
ATOM    908  CA  ASP B 116      34.024   6.993   7.579  1.00 96.64           C  
ATOM    909  C   ASP B 116      32.755   7.586   8.185  1.00 96.64           C  
ATOM    910  O   ASP B 116      31.663   7.039   8.014  1.00 96.64           O  
ATOM    911  CB  ASP B 116      34.832   6.265   8.657  1.00 96.64           C  
ATOM    912  CG  ASP B 116      35.926   5.382   8.082  1.00 96.64           C  
ATOM    913  OD1 ASP B 116      35.678   4.676   7.081  1.00 96.64           O  
ATOM    914  OD2 ASP B 116      37.046   5.391   8.638  1.00 96.64           O  
ATOM    915  N   CYS B 117      32.904   8.669   8.805  1.00 97.02           N  
ATOM    916  CA  CYS B 117      31.752   9.332   9.408  1.00 97.02           C  
ATOM    917  C   CYS B 117      30.854   9.944   8.340  1.00 97.02           C  
ATOM    918  O   CYS B 117      29.628   9.891   8.448  1.00 97.02           O  
ATOM    919  CB  CYS B 117      32.207  10.414  10.386  1.00 97.02           C  
ATOM    920  SG  CYS B 117      33.053   9.767  11.844  1.00 97.02           S  
ATOM    921  N   GLU B 118      31.454  10.498   7.281  1.00 96.31           N  
ATOM    922  CA  GLU B 118      30.683  11.120   6.208  1.00 96.31           C  
ATOM    923  C   GLU B 118      29.864  10.082   5.444  1.00 96.31           C  
ATOM    924  O   GLU B 118      28.673  10.280   5.201  1.00 96.31           O  
ATOM    925  CB  GLU B 118      31.607  11.871   5.247  1.00 96.31           C  
ATOM    926  CG  GLU B 118      32.141  13.182   5.805  1.00 96.31           C  
ATOM    927  CD  GLU B 118      33.147  13.860   4.889  1.00 96.31           C  
ATOM    928  OE1 GLU B 118      33.577  14.995   5.194  1.00 96.31           O  
ATOM    929  OE2 GLU B 118      33.508  13.251   3.857  1.00 96.31           O  
ATOM    930  N   GLU B 119      30.449   8.979   5.052  1.00 95.51           N  
ATOM    931  CA  GLU B 119      29.738   7.927   4.331  1.00 95.51           C  
ATOM    932  C   GLU B 119      28.656   7.296   5.202  1.00 95.51           C  
ATOM    933  O   GLU B 119      27.574   6.965   4.714  1.00 95.51           O  
ATOM    934  CB  GLU B 119      30.716   6.855   3.845  1.00 95.51           C  
ATOM    935  CG  GLU B 119      31.660   7.332   2.752  1.00 95.51           C  
ATOM    936  CD  GLU B 119      32.718   6.305   2.382  1.00 95.51           C  
ATOM    937  OE1 GLU B 119      33.657   6.645   1.627  1.00 95.51           O  
ATOM    938  OE2 GLU B 119      32.606   5.149   2.850  1.00 95.51           O  
ATOM    939  N   TRP B 120      28.949   7.110   6.474  1.00 96.39           N  
ATOM    940  CA  TRP B 120      27.987   6.581   7.437  1.00 96.39           C  
ATOM    941  C   TRP B 120      26.747   7.467   7.510  1.00 96.39           C  
ATOM    942  O   TRP B 120      25.623   6.984   7.355  1.00 96.39           O  
ATOM    943  CB  TRP B 120      28.626   6.459   8.823  1.00 96.39           C  
ATOM    944  CG  TRP B 120      27.845   5.609   9.780  1.00 96.39           C  
ATOM    945  CD1 TRP B 120      26.592   5.094   9.592  1.00 96.39           C  
ATOM    946  CD2 TRP B 120      28.265   5.178  11.078  1.00 96.39           C  
ATOM    947  CE2 TRP B 120      27.216   4.404  11.621  1.00 96.39           C  
ATOM    948  CE3 TRP B 120      29.428   5.371  11.835  1.00 96.39           C  
ATOM    949  NE1 TRP B 120      26.208   4.368  10.695  1.00 96.39           N  
ATOM    950  CZ2 TRP B 120      27.296   3.822  12.889  1.00 96.39           C  
ATOM    951  CZ3 TRP B 120      29.506   4.792  13.097  1.00 96.39           C  
ATOM    952  CH2 TRP B 120      28.445   4.027  13.608  1.00 96.39           C  
ATOM    953  N   TRP B 121      26.995   8.731   7.622  1.00 96.54           N  
ATOM    954  CA  TRP B 121      25.908   9.698   7.745  1.00 96.54           C  
ATOM    955  C   TRP B 121      25.109   9.787   6.450  1.00 96.54           C  
ATOM    956  O   TRP B 121      23.875   9.805   6.473  1.00 96.54           O  
ATOM    957  CB  TRP B 121      26.457  11.079   8.117  1.00 96.54           C  
ATOM    958  CG  TRP B 121      25.395  12.090   8.429  1.00 96.54           C  
ATOM    959  CD1 TRP B 121      24.776  12.291   9.631  1.00 96.54           C  
ATOM    960  CD2 TRP B 121      24.826  13.038   7.520  1.00 96.54           C  
ATOM    961  CE2 TRP B 121      23.866  13.783   8.240  1.00 96.54           C  
ATOM    962  CE3 TRP B 121      25.035  13.331   6.166  1.00 96.54           C  
ATOM    963  NE1 TRP B 121      23.855  13.308   9.525  1.00 96.54           N  
ATOM    964  CZ2 TRP B 121      23.115  14.803   7.650  1.00 96.54           C  
ATOM    965  CZ3 TRP B 121      24.288  14.345   5.580  1.00 96.54           C  
ATOM    966  CH2 TRP B 121      23.341  15.068   6.323  1.00 96.54           C  
ATOM    967  N   GLU B 122      25.732   9.823   5.299  1.00 94.26           N  
ATOM    968  CA  GLU B 122      25.052   9.935   4.011  1.00 94.26           C  
ATOM    969  C   GLU B 122      24.172   8.717   3.745  1.00 94.26           C  
ATOM    970  O   GLU B 122      23.046   8.851   3.262  1.00 94.26           O  
ATOM    971  CB  GLU B 122      26.068  10.108   2.879  1.00 94.26           C  
ATOM    972  CG  GLU B 122      25.441  10.478   1.542  1.00 94.26           C  
ATOM    973  CD  GLU B 122      24.727  11.819   1.566  1.00 94.26           C  
ATOM    974  OE1 GLU B 122      23.861  12.060   0.695  1.00 94.26           O  
ATOM    975  OE2 GLU B 122      25.034  12.636   2.463  1.00 94.26           O  
ATOM    976  N   ASP B 123      24.623   7.559   4.151  1.00 93.52           N  
ATOM    977  CA  ASP B 123      23.880   6.330   3.889  1.00 93.52           C  
ATOM    978  C   ASP B 123      22.709   6.179   4.856  1.00 93.52           C  
ATOM    979  O   ASP B 123      21.757   5.448   4.577  1.00 93.52           O  
ATOM    980  CB  ASP B 123      24.804   5.114   3.986  1.00 93.52           C  
ATOM    981  CG  ASP B 123      25.703   4.953   2.773  1.00 93.52           C  
ATOM    982  OD1 ASP B 123      25.456   5.612   1.740  1.00 93.52           O  
ATOM    983  OD2 ASP B 123      26.665   4.159   2.850  1.00 93.52           O  
ATOM    984  N   CYS B 124      22.767   6.846   6.013  1.00 94.76           N  
ATOM    985  CA  CYS B 124      21.710   6.718   7.010  1.00 94.76           C  
ATOM    986  C   CYS B 124      20.752   7.902   6.946  1.00 94.76           C  
ATOM    987  O   CYS B 124      19.770   7.951   7.689  1.00 94.76           O  
ATOM    988  CB  CYS B 124      22.308   6.609   8.413  1.00 94.76           C  
ATOM    989  SG  CYS B 124      23.112   5.026   8.741  1.00 94.76           S  
ATOM    990  N   ARG B 125      20.951   8.746   5.997  1.00 90.16           N  
ATOM    991  CA  ARG B 125      20.204   9.997   5.920  1.00 90.16           C  
ATOM    992  C   ARG B 125      18.710   9.735   5.768  1.00 90.16           C  
ATOM    993  O   ARG B 125      17.887  10.452   6.341  1.00 90.16           O  
ATOM    994  CB  ARG B 125      20.708  10.852   4.755  1.00 90.16           C  
ATOM    995  CG  ARG B 125      20.063  12.227   4.677  1.00 90.16           C  
ATOM    996  CD  ARG B 125      20.541  13.006   3.459  1.00 90.16           C  
ATOM    997  NE  ARG B 125      19.646  14.115   3.143  1.00 90.16           N  
ATOM    998  CZ  ARG B 125      19.901  15.064   2.247  1.00 90.16           C  
ATOM    999  NH1 ARG B 125      21.035  15.056   1.556  1.00 90.16           N  
ATOM   1000  NH2 ARG B 125      19.017  16.027   2.038  1.00 90.16           N  
ATOM   1001  N   MET B 126      18.375   8.653   5.115  1.00 84.03           N  
ATOM   1002  CA  MET B 126      16.976   8.366   4.813  1.00 84.03           C  
ATOM   1003  C   MET B 126      16.396   7.373   5.814  1.00 84.03           C  
ATOM   1004  O   MET B 126      15.221   7.014   5.728  1.00 84.03           O  
ATOM   1005  CB  MET B 126      16.834   7.819   3.392  1.00 84.03           C  
ATOM   1006  CG  MET B 126      17.298   8.786   2.314  1.00 84.03           C  
ATOM   1007  SD  MET B 126      16.253  10.291   2.223  1.00 84.03           S  
ATOM   1008  CE  MET B 126      14.755   9.595   1.470  1.00 84.03           C  
ATOM   1009  N   SER B 127      17.215   6.995   6.792  1.00 90.33           N  
ATOM   1010  CA  SER B 127      16.716   6.096   7.828  1.00 90.33           C  
ATOM   1011  C   SER B 127      16.168   6.876   9.019  1.00 90.33           C  
ATOM   1012  O   SER B 127      16.297   8.100   9.079  1.00 90.33           O  
ATOM   1013  CB  SER B 127      17.822   5.149   8.294  1.00 90.33           C  
ATOM   1014  OG  SER B 127      18.281   4.345   7.219  1.00 90.33           O  
ATOM   1015  N   TYR B 128      15.447   6.202   9.869  1.00 88.90           N  
ATOM   1016  CA  TYR B 128      14.772   6.864  10.979  1.00 88.90           C  
ATOM   1017  C   TYR B 128      15.275   6.334  12.317  1.00 88.90           C  
ATOM   1018  O   TYR B 128      15.707   5.183  12.413  1.00 88.90           O  
ATOM   1019  CB  TYR B 128      13.256   6.674  10.879  1.00 88.90           C  
ATOM   1020  CG  TYR B 128      12.623   7.438   9.742  1.00 88.90           C  
ATOM   1021  CD1 TYR B 128      11.913   8.613   9.976  1.00 88.90           C  
ATOM   1022  CD2 TYR B 128      12.732   6.986   8.431  1.00 88.90           C  
ATOM   1023  CE1 TYR B 128      11.326   9.320   8.932  1.00 88.90           C  
ATOM   1024  CE2 TYR B 128      12.150   7.684   7.378  1.00 88.90           C  
ATOM   1025  CZ  TYR B 128      11.450   8.848   7.638  1.00 88.90           C  
ATOM   1026  OH  TYR B 128      10.871   9.544   6.599  1.00 88.90           O  
ATOM   1027  N   THR B 129      15.387   7.173  13.270  1.00 89.90           N  
ATOM   1028  CA  THR B 129      15.700   6.849  14.656  1.00 89.90           C  
ATOM   1029  C   THR B 129      14.883   7.715  15.611  1.00 89.90           C  
ATOM   1030  O   THR B 129      14.191   8.639  15.181  1.00 89.90           O  
ATOM   1031  CB  THR B 129      17.200   7.034  14.949  1.00 89.90           C  
ATOM   1032  CG2 THR B 129      17.603   8.501  14.854  1.00 89.90           C  
ATOM   1033  OG1 THR B 129      17.487   6.555  16.269  1.00 89.90           O  
ATOM   1034  N   CYS B 130      14.818   7.318  16.893  1.00 88.98           N  
ATOM   1035  CA  CYS B 130      13.989   8.067  17.831  1.00 88.98           C  
ATOM   1036  C   CYS B 130      14.840   8.700  18.925  1.00 88.98           C  
ATOM   1037  O   CYS B 130      14.312   9.352  19.828  1.00 88.98           O  
ATOM   1038  CB  CYS B 130      12.932   7.157  18.456  1.00 88.98           C  
ATOM   1039  SG  CYS B 130      13.621   5.740  19.338  1.00 88.98           S  
ATOM   1040  N   LYS B 131      16.237   8.455  18.796  1.00 87.91           N  
ATOM   1041  CA  LYS B 131      17.146   8.991  19.806  1.00 87.91           C  
ATOM   1042  C   LYS B 131      18.516   9.295  19.206  1.00 87.91           C  
ATOM   1043  O   LYS B 131      18.903   8.702  18.197  1.00 87.91           O  
ATOM   1044  CB  LYS B 131      17.290   8.012  20.973  1.00 87.91           C  
ATOM   1045  CG  LYS B 131      16.044   7.893  21.837  1.00 87.91           C  
ATOM   1046  CD  LYS B 131      16.259   6.932  22.999  1.00 87.91           C  
ATOM   1047  CE  LYS B 131      17.195   7.519  24.047  1.00 87.91           C  
ATOM   1048  NZ  LYS B 131      16.620   8.746  24.676  1.00 87.91           N  
ATOM   1049  N   SER B 132      19.200  10.213  19.897  1.00 90.19           N  
ATOM   1050  CA  SER B 132      20.544  10.561  19.446  1.00 90.19           C  
ATOM   1051  C   SER B 132      21.602   9.738  20.172  1.00 90.19           C  
ATOM   1052  O   SER B 132      22.645   9.414  19.601  1.00 90.19           O  
ATOM   1053  CB  SER B 132      20.811  12.051  19.657  1.00 90.19           C  
ATOM   1054  OG  SER B 132      20.644  12.404  21.020  1.00 90.19           O  
ATOM   1055  N   ASN B 133      21.318   9.370  21.345  1.00 89.95           N  
ATOM   1056  CA  ASN B 133      22.215   8.515  22.118  1.00 89.95           C  
ATOM   1057  C   ASN B 133      21.643   7.111  22.285  1.00 89.95           C  
ATOM   1058  O   ASN B 133      20.640   6.921  22.977  1.00 89.95           O  
ATOM   1059  CB  ASN B 133      22.501   9.138  23.486  1.00 89.95           C  
ATOM   1060  CG  ASN B 133      23.586   8.401  24.246  1.00 89.95           C  
ATOM   1061  ND2 ASN B 133      24.095   9.021  25.304  1.00 89.95           N  
ATOM   1062  OD1 ASN B 133      23.965   7.283  23.886  1.00 89.95           O  
ATOM   1063  N   TRP B 134      22.312   6.108  21.624  1.00 88.26           N  
ATOM   1064  CA  TRP B 134      21.799   4.742  21.610  1.00 88.26           C  
ATOM   1065  C   TRP B 134      22.331   3.947  22.797  1.00 88.26           C  
ATOM   1066  O   TRP B 134      21.954   2.791  22.997  1.00 88.26           O  
ATOM   1067  CB  TRP B 134      22.173   4.041  20.300  1.00 88.26           C  
ATOM   1068  CG  TRP B 134      21.399   4.520  19.110  1.00 88.26           C  
ATOM   1069  CD1 TRP B 134      20.639   5.654  19.023  1.00 88.26           C  
ATOM   1070  CD2 TRP B 134      21.304   3.875  17.836  1.00 88.26           C  
ATOM   1071  CE2 TRP B 134      20.471   4.674  17.024  1.00 88.26           C  
ATOM   1072  CE3 TRP B 134      21.846   2.698  17.302  1.00 88.26           C  
ATOM   1073  NE1 TRP B 134      20.078   5.753  17.770  1.00 88.26           N  
ATOM   1074  CZ2 TRP B 134      20.166   4.333  15.703  1.00 88.26           C  
ATOM   1075  CZ3 TRP B 134      21.540   2.360  15.989  1.00 88.26           C  
ATOM   1076  CH2 TRP B 134      20.708   3.177  15.206  1.00 88.26           C  
ATOM   1077  N   ARG B 135      23.170   4.448  23.537  1.00 82.73           N  
ATOM   1078  CA  ARG B 135      23.767   3.706  24.644  1.00 82.73           C  
ATOM   1079  C   ARG B 135      22.784   3.563  25.800  1.00 82.73           C  
ATOM   1080  O   ARG B 135      22.738   2.522  26.459  1.00 82.73           O  
ATOM   1081  CB  ARG B 135      25.045   4.394  25.125  1.00 82.73           C  
ATOM   1082  CG  ARG B 135      25.873   3.556  26.085  1.00 82.73           C  
ATOM   1083  CD  ARG B 135      27.150   4.272  26.503  1.00 82.73           C  
ATOM   1084  NE  ARG B 135      27.848   3.554  27.567  1.00 82.73           N  
ATOM   1085  CZ  ARG B 135      29.126   3.730  27.889  1.00 82.73           C  
ATOM   1086  NH1 ARG B 135      29.875   4.610  27.235  1.00 82.73           N  
ATOM   1087  NH2 ARG B 135      29.658   3.024  28.875  1.00 82.73           N  
ATOM   1088  N   GLY B 136      21.907   4.704  25.982  1.00 76.45           N  
ATOM   1089  CA  GLY B 136      20.969   4.627  27.090  1.00 76.45           C  
ATOM   1090  C   GLY B 136      19.642   5.301  26.795  1.00 76.45           C  
ATOM   1091  O   GLY B 136      19.463   5.895  25.730  1.00 76.45           O  
ATOM   1092  N   GLY B 137      18.616   5.030  27.696  1.00 76.34           N  
ATOM   1093  CA  GLY B 137      17.338   5.723  27.629  1.00 76.34           C  
ATOM   1094  C   GLY B 137      16.295   4.973  26.822  1.00 76.34           C  
ATOM   1095  O   GLY B 137      15.323   5.566  26.351  1.00 76.34           O  
ATOM   1096  N   TRP B 138      16.573   3.685  26.608  1.00 82.25           N  
ATOM   1097  CA  TRP B 138      15.630   2.894  25.825  1.00 82.25           C  
ATOM   1098  C   TRP B 138      14.558   2.281  26.720  1.00 82.25           C  
ATOM   1099  O   TRP B 138      14.733   2.195  27.938  1.00 82.25           O  
ATOM   1100  CB  TRP B 138      16.362   1.791  25.055  1.00 82.25           C  
ATOM   1101  CG  TRP B 138      17.328   2.303  24.029  1.00 82.25           C  
ATOM   1102  CD1 TRP B 138      18.680   2.452  24.172  1.00 82.25           C  
ATOM   1103  CD2 TRP B 138      17.014   2.740  22.703  1.00 82.25           C  
ATOM   1104  CE2 TRP B 138      18.226   3.139  22.097  1.00 82.25           C  
ATOM   1105  CE3 TRP B 138      15.825   2.831  21.967  1.00 82.25           C  
ATOM   1106  NE1 TRP B 138      19.225   2.953  23.014  1.00 82.25           N  
ATOM   1107  CZ2 TRP B 138      18.281   3.623  20.788  1.00 82.25           C  
ATOM   1108  CZ3 TRP B 138      15.882   3.312  20.665  1.00 82.25           C  
ATOM   1109  CH2 TRP B 138      17.104   3.702  20.090  1.00 82.25           C  
ATOM   1110  N   ASP B 139      13.368   2.002  26.196  1.00 78.91           N  
ATOM   1111  CA  ASP B 139      12.350   1.190  26.856  1.00 78.91           C  
ATOM   1112  C   ASP B 139      12.600  -0.297  26.625  1.00 78.91           C  
ATOM   1113  O   ASP B 139      12.415  -0.799  25.515  1.00 78.91           O  
ATOM   1114  CB  ASP B 139      10.954   1.573  26.360  1.00 78.91           C  
ATOM   1115  CG  ASP B 139       9.844   0.844  27.093  1.00 78.91           C  
ATOM   1116  OD1 ASP B 139      10.140   0.023  27.989  1.00 78.91           O  
ATOM   1117  OD2 ASP B 139       8.661   1.090  26.772  1.00 78.91           O  
ATOM   1118  N   TRP B 140      13.031  -1.022  27.737  1.00 76.18           N  
ATOM   1119  CA  TRP B 140      13.414  -2.424  27.616  1.00 76.18           C  
ATOM   1120  C   TRP B 140      12.288  -3.339  28.087  1.00 76.18           C  
ATOM   1121  O   TRP B 140      12.507  -4.528  28.330  1.00 76.18           O  
ATOM   1122  CB  TRP B 140      14.687  -2.705  28.421  1.00 76.18           C  
ATOM   1123  CG  TRP B 140      15.903  -1.996  27.905  1.00 76.18           C  
ATOM   1124  CD1 TRP B 140      16.397  -0.793  28.328  1.00 76.18           C  
ATOM   1125  CD2 TRP B 140      16.775  -2.443  26.862  1.00 76.18           C  
ATOM   1126  CE2 TRP B 140      17.779  -1.462  26.708  1.00 76.18           C  
ATOM   1127  CE3 TRP B 140      16.805  -3.581  26.045  1.00 76.18           C  
ATOM   1128  NE1 TRP B 140      17.526  -0.468  27.612  1.00 76.18           N  
ATOM   1129  CZ2 TRP B 140      18.804  -1.585  25.766  1.00 76.18           C  
ATOM   1130  CZ3 TRP B 140      17.826  -3.701  25.109  1.00 76.18           C  
ATOM   1131  CH2 TRP B 140      18.811  -2.707  24.980  1.00 76.18           C  
ATOM   1132  N   SER B 141      11.056  -2.828  28.202  1.00 66.78           N  
ATOM   1133  CA  SER B 141       9.939  -3.556  28.797  1.00 66.78           C  
ATOM   1134  C   SER B 141       9.623  -4.823  28.011  1.00 66.78           C  
ATOM   1135  O   SER B 141       9.267  -5.849  28.593  1.00 66.78           O  
ATOM   1136  CB  SER B 141       8.697  -2.667  28.870  1.00 66.78           C  
ATOM   1137  OG  SER B 141       8.355  -2.175  27.585  1.00 66.78           O  
ATOM   1138  N   GLN B 142       9.853  -4.869  26.777  1.00 65.73           N  
ATOM   1139  CA  GLN B 142       9.492  -6.035  25.976  1.00 65.73           C  
ATOM   1140  C   GLN B 142      10.727  -6.851  25.605  1.00 65.73           C  
ATOM   1141  O   GLN B 142      10.677  -7.684  24.698  1.00 65.73           O  
ATOM   1142  CB  GLN B 142       8.745  -5.608  24.711  1.00 65.73           C  
ATOM   1143  CG  GLN B 142       7.357  -5.041  24.979  1.00 65.73           C  
ATOM   1144  CD  GLN B 142       6.507  -4.955  23.725  1.00 65.73           C  
ATOM   1145  NE2 GLN B 142       5.247  -4.569  23.888  1.00 65.73           N  
ATOM   1146  OE1 GLN B 142       6.980  -5.234  22.618  1.00 65.73           O  
ATOM   1147  N   GLY B 143      11.845  -6.664  26.323  1.00 68.20           N  
ATOM   1148  CA  GLY B 143      13.048  -7.450  26.103  1.00 68.20           C  
ATOM   1149  C   GLY B 143      13.953  -6.870  25.033  1.00 68.20           C  
ATOM   1150  O   GLY B 143      15.117  -7.259  24.919  1.00 68.20           O  
ATOM   1151  N   LYS B 144      13.407  -6.040  24.200  1.00 73.46           N  
ATOM   1152  CA  LYS B 144      14.218  -5.337  23.210  1.00 73.46           C  
ATOM   1153  C   LYS B 144      14.074  -3.824  23.355  1.00 73.46           C  
ATOM   1154  O   LYS B 144      13.128  -3.342  23.983  1.00 73.46           O  
ATOM   1155  CB  LYS B 144      13.828  -5.767  21.795  1.00 73.46           C  
ATOM   1156  CG  LYS B 144      12.376  -5.483  21.439  1.00 73.46           C  
ATOM   1157  CD  LYS B 144      12.032  -5.992  20.045  1.00 73.46           C  
ATOM   1158  CE  LYS B 144      10.581  -5.703  19.686  1.00 73.46           C  
ATOM   1159  NZ  LYS B 144      10.269  -6.096  18.279  1.00 73.46           N  
ATOM   1160  N   ASN B 145      15.102  -3.162  22.834  1.00 78.72           N  
ATOM   1161  CA  ASN B 145      15.058  -1.709  22.952  1.00 78.72           C  
ATOM   1162  C   ASN B 145      13.952  -1.109  22.089  1.00 78.72           C  
ATOM   1163  O   ASN B 145      13.853  -1.414  20.899  1.00 78.72           O  
ATOM   1164  CB  ASN B 145      16.412  -1.099  22.579  1.00 78.72           C  
ATOM   1165  CG  ASN B 145      16.838  -1.444  21.166  1.00 78.72           C  
ATOM   1166  ND2 ASN B 145      17.166  -0.426  20.380  1.00 78.72           N  
ATOM   1167  OD1 ASN B 145      16.871  -2.617  20.783  1.00 78.72           O  
ATOM   1168  N   ARG B 146      13.184  -0.404  22.685  1.00 79.17           N  
ATOM   1169  CA  ARG B 146      12.148   0.344  21.980  1.00 79.17           C  
ATOM   1170  C   ARG B 146      12.233   1.833  22.299  1.00 79.17           C  
ATOM   1171  O   ARG B 146      12.855   2.225  23.290  1.00 79.17           O  
ATOM   1172  CB  ARG B 146      10.760  -0.190  22.341  1.00 79.17           C  
ATOM   1173  CG  ARG B 146      10.501  -1.608  21.857  1.00 79.17           C  
ATOM   1174  CD  ARG B 146       9.069  -2.046  22.131  1.00 79.17           C  
ATOM   1175  NE  ARG B 146       8.799  -3.374  21.591  1.00 79.17           N  
ATOM   1176  CZ  ARG B 146       7.623  -3.994  21.655  1.00 79.17           C  
ATOM   1177  NH1 ARG B 146       6.581  -3.414  22.241  1.00 79.17           N  
ATOM   1178  NH2 ARG B 146       7.487  -5.203  21.130  1.00 79.17           N  
ATOM   1179  N   CYS B 147      11.717   2.594  21.322  1.00 81.94           N  
ATOM   1180  CA  CYS B 147      11.720   4.037  21.536  1.00 81.94           C  
ATOM   1181  C   CYS B 147      10.954   4.402  22.803  1.00 81.94           C  
ATOM   1182  O   CYS B 147       9.856   3.895  23.037  1.00 81.94           O  
ATOM   1183  CB  CYS B 147      11.109   4.758  20.335  1.00 81.94           C  
ATOM   1184  SG  CYS B 147      12.079   4.599  18.820  1.00 81.94           S  
ATOM   1185  N   PRO B 148      11.710   5.110  23.627  1.00 79.38           N  
ATOM   1186  CA  PRO B 148      11.026   5.519  24.855  1.00 79.38           C  
ATOM   1187  C   PRO B 148       9.796   6.383  24.585  1.00 79.38           C  
ATOM   1188  O   PRO B 148       9.622   6.885  23.472  1.00 79.38           O  
ATOM   1189  CB  PRO B 148      12.096   6.314  25.608  1.00 79.38           C  
ATOM   1190  CG  PRO B 148      13.009   6.828  24.543  1.00 79.38           C  
ATOM   1191  CD  PRO B 148      12.987   5.866  23.389  1.00 79.38           C  
ATOM   1192  N   LYS B 149       9.017   6.368  25.561  1.00 65.63           N  
ATOM   1193  CA  LYS B 149       7.779   7.127  25.412  1.00 65.63           C  
ATOM   1194  C   LYS B 149       8.067   8.599  25.132  1.00 65.63           C  
ATOM   1195  O   LYS B 149       8.916   9.207  25.788  1.00 65.63           O  
ATOM   1196  CB  LYS B 149       6.912   6.991  26.666  1.00 65.63           C  
ATOM   1197  CG  LYS B 149       6.187   5.658  26.775  1.00 65.63           C  
ATOM   1198  CD  LYS B 149       5.270   5.619  27.991  1.00 65.63           C  
ATOM   1199  CE  LYS B 149       4.591   4.263  28.136  1.00 65.63           C  
ATOM   1200  NZ  LYS B 149       3.737   4.200  29.360  1.00 65.63           N  
ATOM   1201  N   GLY B 150       7.583   9.153  24.144  1.00 64.24           N  
ATOM   1202  CA  GLY B 150       7.743  10.549  23.774  1.00 64.24           C  
ATOM   1203  C   GLY B 150       8.738  10.758  22.649  1.00 64.24           C  
ATOM   1204  O   GLY B 150       8.768  11.824  22.028  1.00 64.24           O  
ATOM   1205  N   ALA B 151       9.622   9.764  22.501  1.00 75.66           N  
ATOM   1206  CA  ALA B 151      10.603   9.871  21.425  1.00 75.66           C  
ATOM   1207  C   ALA B 151       9.982   9.510  20.078  1.00 75.66           C  
ATOM   1208  O   ALA B 151       9.450   8.410  19.907  1.00 75.66           O  
ATOM   1209  CB  ALA B 151      11.806   8.974  21.709  1.00 75.66           C  
ATOM   1210  N   GLN B 152       9.967  10.520  19.144  1.00 75.21           N  
ATOM   1211  CA  GLN B 152       9.353  10.315  17.835  1.00 75.21           C  
ATOM   1212  C   GLN B 152      10.375   9.810  16.822  1.00 75.21           C  
ATOM   1213  O   GLN B 152      11.545  10.195  16.866  1.00 75.21           O  
ATOM   1214  CB  GLN B 152       8.713  11.611  17.335  1.00 75.21           C  
ATOM   1215  CG  GLN B 152       7.510  12.059  18.154  1.00 75.21           C  
ATOM   1216  CD  GLN B 152       6.900  13.351  17.643  1.00 75.21           C  
ATOM   1217  NE2 GLN B 152       5.826  13.795  18.289  1.00 75.21           N  
ATOM   1218  OE1 GLN B 152       7.390  13.946  16.679  1.00 75.21           O  
ATOM   1219  N   CYS B 153       9.846   8.874  16.054  1.00 81.61           N  
ATOM   1220  CA  CYS B 153      10.683   8.392  14.962  1.00 81.61           C  
ATOM   1221  C   CYS B 153      10.789   9.434  13.855  1.00 81.61           C  
ATOM   1222  O   CYS B 153       9.806   9.721  13.170  1.00 81.61           O  
ATOM   1223  CB  CYS B 153      10.126   7.087  14.394  1.00 81.61           C  
ATOM   1224  SG  CYS B 153      10.274   5.682  15.519  1.00 81.61           S  
ATOM   1225  N   LEU B 154      11.981  10.051  13.823  1.00 84.71           N  
ATOM   1226  CA  LEU B 154      12.280  11.078  12.830  1.00 84.71           C  
ATOM   1227  C   LEU B 154      13.507  10.697  12.007  1.00 84.71           C  
ATOM   1228  O   LEU B 154      14.230   9.762  12.359  1.00 84.71           O  
ATOM   1229  CB  LEU B 154      12.507  12.431  13.509  1.00 84.71           C  
ATOM   1230  CG  LEU B 154      11.307  13.029  14.245  1.00 84.71           C  
ATOM   1231  CD1 LEU B 154      11.742  14.227  15.083  1.00 84.71           C  
ATOM   1232  CD2 LEU B 154      10.217  13.428  13.257  1.00 84.71           C  
ATOM   1233  N   PRO B 155      13.715  11.370  10.889  1.00 84.05           N  
ATOM   1234  CA  PRO B 155      14.889  11.049  10.074  1.00 84.05           C  
ATOM   1235  C   PRO B 155      16.204  11.280  10.814  1.00 84.05           C  
ATOM   1236  O   PRO B 155      16.260  12.094  11.740  1.00 84.05           O  
ATOM   1237  CB  PRO B 155      14.759  11.999   8.880  1.00 84.05           C  
ATOM   1238  CG  PRO B 155      13.311  12.367   8.841  1.00 84.05           C  
ATOM   1239  CD  PRO B 155      12.772  12.332  10.242  1.00 84.05           C  
ATOM   1240  N   PHE B 156      17.182  10.530  10.480  1.00 91.51           N  
ATOM   1241  CA  PHE B 156      18.487  10.589  11.126  1.00 91.51           C  
ATOM   1242  C   PHE B 156      19.020  12.017  11.141  1.00 91.51           C  
ATOM   1243  O   PHE B 156      19.690  12.426  12.091  1.00 91.51           O  
ATOM   1244  CB  PHE B 156      19.483   9.666  10.415  1.00 91.51           C  
ATOM   1245  CG  PHE B 156      19.672   8.339  11.098  1.00 91.51           C  
ATOM   1246  CD1 PHE B 156      20.886   8.015  11.692  1.00 91.51           C  
ATOM   1247  CD2 PHE B 156      18.637   7.415  11.145  1.00 91.51           C  
ATOM   1248  CE1 PHE B 156      21.065   6.786  12.325  1.00 91.51           C  
ATOM   1249  CE2 PHE B 156      18.809   6.185  11.776  1.00 91.51           C  
ATOM   1250  CZ  PHE B 156      20.023   5.873  12.363  1.00 91.51           C  
ATOM   1251  N   SER B 157      18.668  12.825  10.115  1.00 88.84           N  
ATOM   1252  CA  SER B 157      19.186  14.186  10.009  1.00 88.84           C  
ATOM   1253  C   SER B 157      18.646  15.072  11.127  1.00 88.84           C  
ATOM   1254  O   SER B 157      19.281  16.059  11.504  1.00 88.84           O  
ATOM   1255  CB  SER B 157      18.829  14.791   8.650  1.00 88.84           C  
ATOM   1256  OG  SER B 157      17.433  14.714   8.418  1.00 88.84           O  
ATOM   1257  N   HIS B 158      17.562  14.730  11.669  1.00 83.80           N  
ATOM   1258  CA  HIS B 158      16.992  15.500  12.769  1.00 83.80           C  
ATOM   1259  C   HIS B 158      17.768  15.270  14.062  1.00 83.80           C  
ATOM   1260  O   HIS B 158      18.100  16.224  14.770  1.00 83.80           O  
ATOM   1261  CB  HIS B 158      15.520  15.138  12.970  1.00 83.80           C  
ATOM   1262  CG  HIS B 158      14.862  15.894  14.080  1.00 83.80           C  
ATOM   1263  CD2 HIS B 158      14.569  15.531  15.352  1.00 83.80           C  
ATOM   1264  ND1 HIS B 158      14.421  17.192  13.938  1.00 83.80           N  
ATOM   1265  CE1 HIS B 158      13.884  17.595  15.077  1.00 83.80           C  
ATOM   1266  NE2 HIS B 158      13.961  16.606  15.951  1.00 83.80           N  
ATOM   1267  N   TYR B 159      18.150  14.054  14.405  1.00 88.65           N  
ATOM   1268  CA  TYR B 159      18.853  13.719  15.639  1.00 88.65           C  
ATOM   1269  C   TYR B 159      20.360  13.861  15.464  1.00 88.65           C  
ATOM   1270  O   TYR B 159      21.078  14.144  16.425  1.00 88.65           O  
ATOM   1271  CB  TYR B 159      18.511  12.293  16.082  1.00 88.65           C  
ATOM   1272  CG  TYR B 159      17.124  12.153  16.661  1.00 88.65           C  
ATOM   1273  CD1 TYR B 159      16.848  12.564  17.963  1.00 88.65           C  
ATOM   1274  CD2 TYR B 159      16.088  11.611  15.908  1.00 88.65           C  
ATOM   1275  CE1 TYR B 159      15.571  12.435  18.503  1.00 88.65           C  
ATOM   1276  CE2 TYR B 159      14.808  11.477  16.437  1.00 88.65           C  
ATOM   1277  CZ  TYR B 159      14.560  11.893  17.732  1.00 88.65           C  
ATOM   1278  OH  TYR B 159      13.295  11.763  18.261  1.00 88.65           O  
ATOM   1279  N   PHE B 160      20.806  13.665  14.178  1.00 93.32           N  
ATOM   1280  CA  PHE B 160      22.207  13.824  13.801  1.00 93.32           C  
ATOM   1281  C   PHE B 160      22.349  14.796  12.636  1.00 93.32           C  
ATOM   1282  O   PHE B 160      22.475  14.376  11.484  1.00 93.32           O  
ATOM   1283  CB  PHE B 160      22.822  12.470  13.434  1.00 93.32           C  
ATOM   1284  CG  PHE B 160      22.553  11.387  14.444  1.00 93.32           C  
ATOM   1285  CD1 PHE B 160      23.160  11.415  15.693  1.00 93.32           C  
ATOM   1286  CD2 PHE B 160      21.692  10.339  14.143  1.00 93.32           C  
ATOM   1287  CE1 PHE B 160      22.914  10.414  16.629  1.00 93.32           C  
ATOM   1288  CE2 PHE B 160      21.440   9.335  15.074  1.00 93.32           C  
ATOM   1289  CZ  PHE B 160      22.053   9.374  16.316  1.00 93.32           C  
ATOM   1290  N   PRO B 161      22.407  16.043  12.914  1.00 90.94           N  
ATOM   1291  CA  PRO B 161      22.431  17.037  11.839  1.00 90.94           C  
ATOM   1292  C   PRO B 161      23.719  16.991  11.020  1.00 90.94           C  
ATOM   1293  O   PRO B 161      23.703  17.284   9.822  1.00 90.94           O  
ATOM   1294  CB  PRO B 161      22.307  18.367  12.587  1.00 90.94           C  
ATOM   1295  CG  PRO B 161      21.747  18.002  13.924  1.00 90.94           C  
ATOM   1296  CD  PRO B 161      22.156  16.594  14.245  1.00 90.94           C  
ATOM   1297  N   THR B 162      24.913  16.597  11.704  1.00 92.32           N  
ATOM   1298  CA  THR B 162      26.195  16.508  11.011  1.00 92.32           C  
ATOM   1299  C   THR B 162      26.796  15.114  11.164  1.00 92.32           C  
ATOM   1300  O   THR B 162      26.420  14.366  12.069  1.00 92.32           O  
ATOM   1301  CB  THR B 162      27.188  17.559  11.539  1.00 92.32           C  
ATOM   1302  CG2 THR B 162      26.603  18.965  11.448  1.00 92.32           C  
ATOM   1303  OG1 THR B 162      27.499  17.270  12.909  1.00 92.32           O  
ATOM   1304  N   PRO B 163      27.712  14.787  10.240  1.00 94.39           N  
ATOM   1305  CA  PRO B 163      28.383  13.492  10.376  1.00 94.39           C  
ATOM   1306  C   PRO B 163      29.112  13.343  11.709  1.00 94.39           C  
ATOM   1307  O   PRO B 163      29.168  12.244  12.267  1.00 94.39           O  
ATOM   1308  CB  PRO B 163      29.372  13.484   9.209  1.00 94.39           C  
ATOM   1309  CG  PRO B 163      28.788  14.425   8.205  1.00 94.39           C  
ATOM   1310  CD  PRO B 163      28.056  15.511   8.940  1.00 94.39           C  
ATOM   1311  N   ALA B 164      29.610  14.419  12.184  1.00 95.04           N  
ATOM   1312  CA  ALA B 164      30.311  14.388  13.465  1.00 95.04           C  
ATOM   1313  C   ALA B 164      29.356  14.040  14.603  1.00 95.04           C  
ATOM   1314  O   ALA B 164      29.720  13.305  15.525  1.00 95.04           O  
ATOM   1315  CB  ALA B 164      30.988  15.729  13.734  1.00 95.04           C  
ATOM   1316  N   ASP B 165      28.187  14.505  14.480  1.00 94.59           N  
ATOM   1317  CA  ASP B 165      27.189  14.212  15.505  1.00 94.59           C  
ATOM   1318  C   ASP B 165      26.855  12.722  15.537  1.00 94.59           C  
ATOM   1319  O   ASP B 165      26.688  12.140  16.610  1.00 94.59           O  
ATOM   1320  CB  ASP B 165      25.918  15.031  15.268  1.00 94.59           C  
ATOM   1321  CG  ASP B 165      26.099  16.507  15.572  1.00 94.59           C  
ATOM   1322  OD1 ASP B 165      26.750  16.847  16.585  1.00 94.59           O  
ATOM   1323  OD2 ASP B 165      25.583  17.339  14.794  1.00 94.59           O  
ATOM   1324  N   LEU B 166      26.757  12.118  14.373  1.00 96.11           N  
ATOM   1325  CA  LEU B 166      26.431  10.698  14.299  1.00 96.11           C  
ATOM   1326  C   LEU B 166      27.533   9.853  14.929  1.00 96.11           C  
ATOM   1327  O   LEU B 166      27.259   8.994  15.770  1.00 96.11           O  
ATOM   1328  CB  LEU B 166      26.214  10.271  12.845  1.00 96.11           C  
ATOM   1329  CG  LEU B 166      25.970   8.781  12.603  1.00 96.11           C  
ATOM   1330  CD1 LEU B 166      24.653   8.349  13.241  1.00 96.11           C  
ATOM   1331  CD2 LEU B 166      25.974   8.473  11.110  1.00 96.11           C  
ATOM   1332  N   CYS B 167      28.729  10.165  14.618  1.00 96.10           N  
ATOM   1333  CA  CYS B 167      29.856   9.373  15.097  1.00 96.10           C  
ATOM   1334  C   CYS B 167      30.064   9.571  16.594  1.00 96.10           C  
ATOM   1335  O   CYS B 167      30.331   8.612  17.321  1.00 96.10           O  
ATOM   1336  CB  CYS B 167      31.132   9.745  14.343  1.00 96.10           C  
ATOM   1337  SG  CYS B 167      31.223   9.047  12.679  1.00 96.10           S  
ATOM   1338  N   GLU B 168      29.867  10.771  17.057  1.00 94.66           N  
ATOM   1339  CA  GLU B 168      30.225  11.089  18.437  1.00 94.66           C  
ATOM   1340  C   GLU B 168      29.066  10.802  19.388  1.00 94.66           C  
ATOM   1341  O   GLU B 168      29.266  10.234  20.463  1.00 94.66           O  
ATOM   1342  CB  GLU B 168      30.653  12.555  18.557  1.00 94.66           C  
ATOM   1343  CG  GLU B 168      31.962  12.872  17.849  1.00 94.66           C  
ATOM   1344  CD  GLU B 168      32.348  14.340  17.933  1.00 94.66           C  
ATOM   1345  OE1 GLU B 168      33.393  14.726  17.363  1.00 94.66           O  
ATOM   1346  OE2 GLU B 168      31.599  15.111  18.574  1.00 94.66           O  
ATOM   1347  N   LYS B 169      27.872  11.073  18.960  1.00 91.66           N  
ATOM   1348  CA  LYS B 169      26.759  11.053  19.904  1.00 91.66           C  
ATOM   1349  C   LYS B 169      26.099   9.678  19.946  1.00 91.66           C  
ATOM   1350  O   LYS B 169      25.441   9.328  20.928  1.00 91.66           O  
ATOM   1351  CB  LYS B 169      25.726  12.119  19.540  1.00 91.66           C  
ATOM   1352  CG  LYS B 169      26.219  13.547  19.723  1.00 91.66           C  
ATOM   1353  CD  LYS B 169      25.120  14.561  19.428  1.00 91.66           C  
ATOM   1354  CE  LYS B 169      25.619  15.990  19.591  1.00 91.66           C  
ATOM   1355  NZ  LYS B 169      24.572  16.988  19.215  1.00 91.66           N  
ATOM   1356  N   THR B 170      26.162   8.863  18.912  1.00 90.84           N  
ATOM   1357  CA  THR B 170      25.440   7.601  18.802  1.00 90.84           C  
ATOM   1358  C   THR B 170      25.761   6.689  19.983  1.00 90.84           C  
ATOM   1359  O   THR B 170      24.856   6.149  20.622  1.00 90.84           O  
ATOM   1360  CB  THR B 170      25.778   6.878  17.485  1.00 90.84           C  
ATOM   1361  CG2 THR B 170      24.979   5.586  17.346  1.00 90.84           C  
ATOM   1362  OG1 THR B 170      25.469   7.738  16.382  1.00 90.84           O  
ATOM   1363  N   TRP B 171      27.078   6.541  20.342  1.00 90.56           N  
ATOM   1364  CA  TRP B 171      27.478   5.693  21.461  1.00 90.56           C  
ATOM   1365  C   TRP B 171      28.248   6.496  22.504  1.00 90.56           C  
ATOM   1366  O   TRP B 171      29.324   6.084  22.943  1.00 90.56           O  
ATOM   1367  CB  TRP B 171      28.330   4.521  20.968  1.00 90.56           C  
ATOM   1368  CG  TRP B 171      27.584   3.542  20.111  1.00 90.56           C  
ATOM   1369  CD1 TRP B 171      26.394   2.934  20.399  1.00 90.56           C  
ATOM   1370  CD2 TRP B 171      27.983   3.058  18.825  1.00 90.56           C  
ATOM   1371  CE2 TRP B 171      26.985   2.157  18.390  1.00 90.56           C  
ATOM   1372  CE3 TRP B 171      29.087   3.298  17.997  1.00 90.56           C  
ATOM   1373  NE1 TRP B 171      26.029   2.099  19.368  1.00 90.56           N  
ATOM   1374  CZ2 TRP B 171      27.060   1.496  17.162  1.00 90.56           C  
ATOM   1375  CZ3 TRP B 171      29.160   2.639  16.776  1.00 90.56           C  
ATOM   1376  CH2 TRP B 171      28.150   1.748  16.372  1.00 90.56           C  
ATOM   1377  N   SER B 172      27.696   7.665  22.881  1.00 86.78           N  
ATOM   1378  CA  SER B 172      28.172   8.526  23.959  1.00 86.78           C  
ATOM   1379  C   SER B 172      29.673   8.767  23.852  1.00 86.78           C  
ATOM   1380  O   SER B 172      30.417   8.516  24.803  1.00 86.78           O  
ATOM   1381  CB  SER B 172      27.840   7.914  25.321  1.00 86.78           C  
ATOM   1382  OG  SER B 172      26.437   7.835  25.510  1.00 86.78           O  
ATOM   1383  N   ASN B 173      30.238   9.157  22.760  1.00 90.81           N  
ATOM   1384  CA  ASN B 173      31.607   9.591  22.501  1.00 90.81           C  
ATOM   1385  C   ASN B 173      32.580   8.416  22.523  1.00 90.81           C  
ATOM   1386  O   ASN B 173      33.712   8.551  22.994  1.00 90.81           O  
ATOM   1387  CB  ASN B 173      32.033  10.655  23.514  1.00 90.81           C  
ATOM   1388  CG  ASN B 173      31.341  11.985  23.291  1.00 90.81           C  
ATOM   1389  ND2 ASN B 173      31.291  12.809  24.331  1.00 90.81           N  
ATOM   1390  OD1 ASN B 173      30.853  12.268  22.194  1.00 90.81           O  
ATOM   1391  N   SER B 174      32.045   7.232  22.146  1.00 90.58           N  
ATOM   1392  CA  SER B 174      32.968   6.130  21.898  1.00 90.58           C  
ATOM   1393  C   SER B 174      33.897   6.441  20.729  1.00 90.58           C  
ATOM   1394  O   SER B 174      35.090   6.136  20.780  1.00 90.58           O  
ATOM   1395  CB  SER B 174      32.198   4.839  21.618  1.00 90.58           C  
ATOM   1396  OG  SER B 174      31.482   4.422  22.767  1.00 90.58           O  
ATOM   1397  N   PHE B 175      33.296   7.133  19.775  1.00 95.20           N  
ATOM   1398  CA  PHE B 175      34.072   7.581  18.625  1.00 95.20           C  
ATOM   1399  C   PHE B 175      34.159   9.102  18.590  1.00 95.20           C  
ATOM   1400  O   PHE B 175      33.284   9.791  19.119  1.00 95.20           O  
ATOM   1401  CB  PHE B 175      33.455   7.061  17.324  1.00 95.20           C  
ATOM   1402  CG  PHE B 175      33.265   5.568  17.296  1.00 95.20           C  
ATOM   1403  CD1 PHE B 175      34.310   4.715  17.624  1.00 95.20           C  
ATOM   1404  CD2 PHE B 175      32.039   5.018  16.942  1.00 95.20           C  
ATOM   1405  CE1 PHE B 175      34.138   3.332  17.599  1.00 95.20           C  
ATOM   1406  CE2 PHE B 175      31.859   3.639  16.916  1.00 95.20           C  
ATOM   1407  CZ  PHE B 175      32.909   2.797  17.244  1.00 95.20           C  
ATOM   1408  N   LYS B 176      35.238   9.540  18.082  1.00 96.11           N  
ATOM   1409  CA  LYS B 176      35.469  10.956  17.808  1.00 96.11           C  
ATOM   1410  C   LYS B 176      35.700  11.196  16.319  1.00 96.11           C  
ATOM   1411  O   LYS B 176      36.416  10.435  15.665  1.00 96.11           O  
ATOM   1412  CB  LYS B 176      36.662  11.471  18.614  1.00 96.11           C  
ATOM   1413  CG  LYS B 176      36.885  12.972  18.498  1.00 96.11           C  
ATOM   1414  CD  LYS B 176      38.055  13.431  19.359  1.00 96.11           C  
ATOM   1415  CE  LYS B 176      38.292  14.930  19.228  1.00 96.11           C  
ATOM   1416  NZ  LYS B 176      39.388  15.397  20.128  1.00 96.11           N  
ATOM   1417  N   ALA B 177      35.006  12.189  15.800  1.00 96.17           N  
ATOM   1418  CA  ALA B 177      35.170  12.516  14.386  1.00 96.17           C  
ATOM   1419  C   ALA B 177      36.477  13.266  14.146  1.00 96.17           C  
ATOM   1420  O   ALA B 177      36.579  14.459  14.440  1.00 96.17           O  
ATOM   1421  CB  ALA B 177      33.987  13.343  13.891  1.00 96.17           C  
ATOM   1422  N   SER B 178      37.457  12.621  13.574  1.00 95.72           N  
ATOM   1423  CA  SER B 178      38.758  13.223  13.301  1.00 95.72           C  
ATOM   1424  C   SER B 178      38.721  14.067  12.031  1.00 95.72           C  
ATOM   1425  O   SER B 178      38.060  13.704  11.057  1.00 95.72           O  
ATOM   1426  CB  SER B 178      39.833  12.142  13.173  1.00 95.72           C  
ATOM   1427  OG  SER B 178      41.085  12.715  12.837  1.00 95.72           O  
ATOM   1428  N   PRO B 179      39.389  15.170  12.050  1.00 94.49           N  
ATOM   1429  CA  PRO B 179      39.478  15.961  10.819  1.00 94.49           C  
ATOM   1430  C   PRO B 179      40.431  15.352   9.794  1.00 94.49           C  
ATOM   1431  O   PRO B 179      40.456  15.780   8.638  1.00 94.49           O  
ATOM   1432  CB  PRO B 179      39.996  17.315  11.309  1.00 94.49           C  
ATOM   1433  CG  PRO B 179      40.794  17.000  12.532  1.00 94.49           C  
ATOM   1434  CD  PRO B 179      40.196  15.793  13.195  1.00 94.49           C  
ATOM   1435  N   GLU B 180      41.121  14.272  10.221  1.00 95.24           N  
ATOM   1436  CA  GLU B 180      42.083  13.628   9.332  1.00 95.24           C  
ATOM   1437  C   GLU B 180      41.390  12.657   8.380  1.00 95.24           C  
ATOM   1438  O   GLU B 180      40.352  12.083   8.717  1.00 95.24           O  
ATOM   1439  CB  GLU B 180      43.156  12.896  10.141  1.00 95.24           C  
ATOM   1440  CG  GLU B 180      43.912  13.790  11.113  1.00 95.24           C  
ATOM   1441  CD  GLU B 180      44.853  14.765  10.422  1.00 95.24           C  
ATOM   1442  OE1 GLU B 180      45.164  15.827  11.008  1.00 95.24           O  
ATOM   1443  OE2 GLU B 180      45.284  14.464   9.287  1.00 95.24           O  
ATOM   1444  N   ARG B 181      41.936  12.507   7.116  1.00 93.35           N  
ATOM   1445  CA  ARG B 181      41.370  11.635   6.092  1.00 93.35           C  
ATOM   1446  C   ARG B 181      42.029  10.260   6.115  1.00 93.35           C  
ATOM   1447  O   ARG B 181      43.037  10.061   6.797  1.00 93.35           O  
ATOM   1448  CB  ARG B 181      41.520  12.265   4.705  1.00 93.35           C  
ATOM   1449  CG  ARG B 181      40.794  13.591   4.550  1.00 93.35           C  
ATOM   1450  CD  ARG B 181      40.735  14.035   3.094  1.00 93.35           C  
ATOM   1451  NE  ARG B 181      39.401  14.497   2.725  1.00 93.35           N  
ATOM   1452  CZ  ARG B 181      39.093  15.081   1.570  1.00 93.35           C  
ATOM   1453  NH1 ARG B 181      40.023  15.286   0.645  1.00 93.35           N  
ATOM   1454  NH2 ARG B 181      37.846  15.463   1.338  1.00 93.35           N  
ATOM   1455  N   ARG B 182      41.430   9.430   5.369  1.00 94.03           N  
ATOM   1456  CA  ARG B 182      41.984   8.083   5.276  1.00 94.03           C  
ATOM   1457  C   ARG B 182      43.404   8.113   4.719  1.00 94.03           C  
ATOM   1458  O   ARG B 182      43.703   8.888   3.809  1.00 94.03           O  
ATOM   1459  CB  ARG B 182      41.097   7.195   4.402  1.00 94.03           C  
ATOM   1460  CG  ARG B 182      39.802   6.765   5.075  1.00 94.03           C  
ATOM   1461  CD  ARG B 182      38.993   5.826   4.191  1.00 94.03           C  
ATOM   1462  NE  ARG B 182      37.681   5.543   4.765  1.00 94.03           N  
ATOM   1463  CZ  ARG B 182      36.699   4.905   4.134  1.00 94.03           C  
ATOM   1464  NH1 ARG B 182      36.863   4.470   2.891  1.00 94.03           N  
ATOM   1465  NH2 ARG B 182      35.544   4.702   4.751  1.00 94.03           N  
ATOM   1466  N   ASN B 183      44.341   7.359   5.170  1.00 89.58           N  
ATOM   1467  CA  ASN B 183      45.732   7.203   4.758  1.00 89.58           C  
ATOM   1468  C   ASN B 183      46.612   8.311   5.330  1.00 89.58           C  
ATOM   1469  O   ASN B 183      47.783   8.430   4.963  1.00 89.58           O  
ATOM   1470  CB  ASN B 183      45.839   7.175   3.231  1.00 89.58           C  
ATOM   1471  CG  ASN B 183      45.066   6.027   2.613  1.00 89.58           C  
ATOM   1472  ND2 ASN B 183      44.604   6.218   1.383  1.00 89.58           N  
ATOM   1473  OD1 ASN B 183      44.884   4.978   3.235  1.00 89.58           O  
ATOM   1474  N   SER B 184      46.162   9.142   6.224  1.00 92.94           N  
ATOM   1475  CA  SER B 184      46.978  10.130   6.922  1.00 92.94           C  
ATOM   1476  C   SER B 184      47.785   9.486   8.043  1.00 92.94           C  
ATOM   1477  O   SER B 184      48.789  10.045   8.491  1.00 92.94           O  
ATOM   1478  CB  SER B 184      46.099  11.244   7.490  1.00 92.94           C  
ATOM   1479  OG  SER B 184      45.255  10.748   8.516  1.00 92.94           O  
ATOM   1480  N   GLY B 185      47.359   8.386   8.446  1.00 93.03           N  
ATOM   1481  CA  GLY B 185      48.029   7.678   9.524  1.00 93.03           C  
ATOM   1482  C   GLY B 185      47.697   8.232  10.897  1.00 93.03           C  
ATOM   1483  O   GLY B 185      48.369   7.912  11.880  1.00 93.03           O  
ATOM   1484  N   ARG B 186      46.730   9.055  11.057  1.00 95.20           N  
ATOM   1485  CA  ARG B 186      46.395   9.682  12.331  1.00 95.20           C  
ATOM   1486  C   ARG B 186      44.941   9.419  12.705  1.00 95.20           C  
ATOM   1487  O   ARG B 186      44.416  10.022  13.644  1.00 95.20           O  
ATOM   1488  CB  ARG B 186      46.656  11.189  12.273  1.00 95.20           C  
ATOM   1489  CG  ARG B 186      48.126  11.554  12.134  1.00 95.20           C  
ATOM   1490  CD  ARG B 186      48.341  13.060  12.194  1.00 95.20           C  
ATOM   1491  NE  ARG B 186      49.730  13.417  11.922  1.00 95.20           N  
ATOM   1492  CZ  ARG B 186      50.269  14.608  12.170  1.00 95.20           C  
ATOM   1493  NH1 ARG B 186      49.542  15.584  12.703  1.00 95.20           N  
ATOM   1494  NH2 ARG B 186      51.544  14.826  11.883  1.00 95.20           N  
ATOM   1495  N   CYS B 187      44.299   8.615  11.934  1.00 97.12           N  
ATOM   1496  CA  CYS B 187      42.920   8.233  12.217  1.00 97.12           C  
ATOM   1497  C   CYS B 187      42.690   6.757  11.913  1.00 97.12           C  
ATOM   1498  O   CYS B 187      43.457   6.145  11.167  1.00 97.12           O  
ATOM   1499  CB  CYS B 187      41.949   9.088  11.406  1.00 97.12           C  
ATOM   1500  SG  CYS B 187      42.135   8.905   9.618  1.00 97.12           S  
ATOM   1501  N   LEU B 188      41.698   6.264  12.616  1.00 97.40           N  
ATOM   1502  CA  LEU B 188      41.392   4.849  12.437  1.00 97.40           C  
ATOM   1503  C   LEU B 188      40.245   4.663  11.449  1.00 97.40           C  
ATOM   1504  O   LEU B 188      39.321   5.479  11.403  1.00 97.40           O  
ATOM   1505  CB  LEU B 188      41.035   4.202  13.777  1.00 97.40           C  
ATOM   1506  CG  LEU B 188      42.185   4.025  14.772  1.00 97.40           C  
ATOM   1507  CD1 LEU B 188      42.180   5.156  15.794  1.00 97.40           C  
ATOM   1508  CD2 LEU B 188      42.089   2.670  15.464  1.00 97.40           C  
ATOM   1509  N   GLN B 189      40.330   3.612  10.614  1.00 97.23           N  
ATOM   1510  CA  GLN B 189      39.257   3.242   9.699  1.00 97.23           C  
ATOM   1511  C   GLN B 189      38.311   2.231  10.339  1.00 97.23           C  
ATOM   1512  O   GLN B 189      38.751   1.198  10.849  1.00 97.23           O  
ATOM   1513  CB  GLN B 189      39.831   2.675   8.400  1.00 97.23           C  
ATOM   1514  CG  GLN B 189      40.747   3.639   7.659  1.00 97.23           C  
ATOM   1515  CD  GLN B 189      41.231   3.086   6.331  1.00 97.23           C  
ATOM   1516  NE2 GLN B 189      42.342   3.622   5.835  1.00 97.23           N  
ATOM   1517  OE1 GLN B 189      40.613   2.185   5.756  1.00 97.23           O  
ATOM   1518  N   LYS B 190      37.042   2.511  10.250  1.00 96.42           N  
ATOM   1519  CA  LYS B 190      36.050   1.624  10.849  1.00 96.42           C  
ATOM   1520  C   LYS B 190      35.971   0.299  10.096  1.00 96.42           C  
ATOM   1521  O   LYS B 190      35.637  -0.734  10.680  1.00 96.42           O  
ATOM   1522  CB  LYS B 190      34.676   2.294  10.874  1.00 96.42           C  
ATOM   1523  CG  LYS B 190      33.976   2.323   9.524  1.00 96.42           C  
ATOM   1524  CD  LYS B 190      32.604   2.978   9.619  1.00 96.42           C  
ATOM   1525  CE  LYS B 190      32.175   3.576   8.286  1.00 96.42           C  
ATOM   1526  NZ  LYS B 190      31.636   2.536   7.359  1.00 96.42           N  
ATOM   1527  N   TRP B 191      36.219   0.293   8.849  1.00 96.73           N  
ATOM   1528  CA  TRP B 191      36.201  -0.908   8.020  1.00 96.73           C  
ATOM   1529  C   TRP B 191      37.214  -0.802   6.886  1.00 96.73           C  
ATOM   1530  O   TRP B 191      37.536   0.298   6.433  1.00 96.73           O  
ATOM   1531  CB  TRP B 191      34.799  -1.145   7.450  1.00 96.73           C  
ATOM   1532  CG  TRP B 191      34.578  -2.537   6.938  1.00 96.73           C  
ATOM   1533  CD1 TRP B 191      34.168  -3.624   7.659  1.00 96.73           C  
ATOM   1534  CD2 TRP B 191      34.760  -2.992   5.594  1.00 96.73           C  
ATOM   1535  CE2 TRP B 191      34.441  -4.367   5.571  1.00 96.73           C  
ATOM   1536  CE3 TRP B 191      35.161  -2.369   4.405  1.00 96.73           C  
ATOM   1537  NE1 TRP B 191      34.084  -4.728   6.843  1.00 96.73           N  
ATOM   1538  CZ2 TRP B 191      34.511  -5.131   4.403  1.00 96.73           C  
ATOM   1539  CZ3 TRP B 191      35.230  -3.130   3.243  1.00 96.73           C  
ATOM   1540  CH2 TRP B 191      34.907  -4.497   3.255  1.00 96.73           C  
ATOM   1541  N   PHE B 192      37.822  -1.905   6.452  1.00 95.76           N  
ATOM   1542  CA  PHE B 192      38.794  -1.976   5.368  1.00 95.76           C  
ATOM   1543  C   PHE B 192      38.674  -3.297   4.619  1.00 95.76           C  
ATOM   1544  O   PHE B 192      38.081  -4.252   5.126  1.00 95.76           O  
ATOM   1545  CB  PHE B 192      40.217  -1.806   5.910  1.00 95.76           C  
ATOM   1546  CG  PHE B 192      40.578  -2.791   6.989  1.00 95.76           C  
ATOM   1547  CD1 PHE B 192      40.258  -2.536   8.317  1.00 95.76           C  
ATOM   1548  CD2 PHE B 192      41.236  -3.973   6.676  1.00 95.76           C  
ATOM   1549  CE1 PHE B 192      40.590  -3.446   9.318  1.00 95.76           C  
ATOM   1550  CE2 PHE B 192      41.571  -4.886   7.671  1.00 95.76           C  
ATOM   1551  CZ  PHE B 192      41.248  -4.620   8.991  1.00 95.76           C  
ATOM   1552  N   GLU B 193      39.150  -3.309   3.387  1.00 92.15           N  
ATOM   1553  CA  GLU B 193      39.075  -4.525   2.582  1.00 92.15           C  
ATOM   1554  C   GLU B 193      39.990  -5.612   3.138  1.00 92.15           C  
ATOM   1555  O   GLU B 193      41.169  -5.364   3.401  1.00 92.15           O  
ATOM   1556  CB  GLU B 193      39.437  -4.227   1.125  1.00 92.15           C  
ATOM   1557  CG  GLU B 193      38.396  -3.397   0.389  1.00 92.15           C  
ATOM   1558  CD  GLU B 193      37.094  -4.145   0.146  1.00 92.15           C  
ATOM   1559  OE1 GLU B 193      36.119  -3.525  -0.336  1.00 92.15           O  
ATOM   1560  OE2 GLU B 193      37.049  -5.359   0.442  1.00 92.15           O  
ATOM   1561  N   PRO B 194      39.396  -6.795   3.325  1.00 89.85           N  
ATOM   1562  CA  PRO B 194      40.158  -7.889   3.932  1.00 89.85           C  
ATOM   1563  C   PRO B 194      41.454  -8.192   3.184  1.00 89.85           C  
ATOM   1564  O   PRO B 194      42.441  -8.609   3.794  1.00 89.85           O  
ATOM   1565  CB  PRO B 194      39.194  -9.075   3.857  1.00 89.85           C  
ATOM   1566  CG  PRO B 194      37.843  -8.459   3.684  1.00 89.85           C  
ATOM   1567  CD  PRO B 194      38.012  -7.108   3.048  1.00 89.85           C  
ATOM   1568  N   ALA B 195      41.421  -8.022   1.884  1.00 87.93           N  
ATOM   1569  CA  ALA B 195      42.606  -8.334   1.089  1.00 87.93           C  
ATOM   1570  C   ALA B 195      43.710  -7.305   1.324  1.00 87.93           C  
ATOM   1571  O   ALA B 195      44.888  -7.584   1.087  1.00 87.93           O  
ATOM   1572  CB  ALA B 195      42.251  -8.398  -0.394  1.00 87.93           C  
ATOM   1573  N   GLN B 196      43.330  -6.228   1.977  1.00 87.99           N  
ATOM   1574  CA  GLN B 196      44.308  -5.174   2.226  1.00 87.99           C  
ATOM   1575  C   GLN B 196      44.834  -5.237   3.658  1.00 87.99           C  
ATOM   1576  O   GLN B 196      44.166  -5.769   4.547  1.00 87.99           O  
ATOM   1577  CB  GLN B 196      43.697  -3.799   1.951  1.00 87.99           C  
ATOM   1578  CG  GLN B 196      43.329  -3.570   0.491  1.00 87.99           C  
ATOM   1579  CD  GLN B 196      42.725  -2.200   0.246  1.00 87.99           C  
ATOM   1580  NE2 GLN B 196      42.378  -1.921  -1.005  1.00 87.99           N  
ATOM   1581  OE1 GLN B 196      42.570  -1.401   1.174  1.00 87.99           O  
ATOM   1582  N   GLY B 197      46.084  -5.108   3.879  1.00 87.70           N  
ATOM   1583  CA  GLY B 197      46.631  -5.059   5.226  1.00 87.70           C  
ATOM   1584  C   GLY B 197      45.861  -4.136   6.150  1.00 87.70           C  
ATOM   1585  O   GLY B 197      45.144  -3.245   5.689  1.00 87.70           O  
ATOM   1586  N   ASN B 198      45.804  -4.373   7.532  1.00 94.67           N  
ATOM   1587  CA  ASN B 198      45.106  -3.560   8.524  1.00 94.67           C  
ATOM   1588  C   ASN B 198      45.774  -2.200   8.703  1.00 94.67           C  
ATOM   1589  O   ASN B 198      46.870  -2.111   9.261  1.00 94.67           O  
ATOM   1590  CB  ASN B 198      45.030  -4.295   9.863  1.00 94.67           C  
ATOM   1591  CG  ASN B 198      44.110  -3.611  10.854  1.00 94.67           C  
ATOM   1592  ND2 ASN B 198      43.627  -4.364  11.835  1.00 94.67           N  
ATOM   1593  OD1 ASN B 198      43.833  -2.413  10.738  1.00 94.67           O  
ATOM   1594  N   PRO B 199      45.213  -1.161   8.248  1.00 95.32           N  
ATOM   1595  CA  PRO B 199      45.827   0.166   8.322  1.00 95.32           C  
ATOM   1596  C   PRO B 199      45.816   0.743   9.737  1.00 95.32           C  
ATOM   1597  O   PRO B 199      46.489   1.741  10.006  1.00 95.32           O  
ATOM   1598  CB  PRO B 199      44.959   1.008   7.385  1.00 95.32           C  
ATOM   1599  CG  PRO B 199      43.612   0.361   7.424  1.00 95.32           C  
ATOM   1600  CD  PRO B 199      43.801  -1.119   7.603  1.00 95.32           C  
ATOM   1601  N   ASN B 200      45.124   0.135  10.661  1.00 96.90           N  
ATOM   1602  CA  ASN B 200      44.941   0.701  11.993  1.00 96.90           C  
ATOM   1603  C   ASN B 200      46.085   0.318  12.928  1.00 96.90           C  
ATOM   1604  O   ASN B 200      46.241   0.908  13.997  1.00 96.90           O  
ATOM   1605  CB  ASN B 200      43.601   0.257  12.585  1.00 96.90           C  
ATOM   1606  CG  ASN B 200      42.414   0.794  11.811  1.00 96.90           C  
ATOM   1607  ND2 ASN B 200      41.277   0.118  11.924  1.00 96.90           N  
ATOM   1608  OD1 ASN B 200      42.518   1.809  11.116  1.00 96.90           O  
ATOM   1609  N   VAL B 201      46.928  -0.608  12.472  1.00 95.65           N  
ATOM   1610  CA  VAL B 201      48.043  -1.043  13.306  1.00 95.65           C  
ATOM   1611  C   VAL B 201      49.038   0.102  13.478  1.00 95.65           C  
ATOM   1612  O   VAL B 201      49.444   0.418  14.599  1.00 95.65           O  
ATOM   1613  CB  VAL B 201      48.751  -2.279  12.708  1.00 95.65           C  
ATOM   1614  CG1 VAL B 201      49.995  -2.635  13.520  1.00 95.65           C  
ATOM   1615  CG2 VAL B 201      47.792  -3.466  12.648  1.00 95.65           C  
ATOM   1616  N   ALA B 202      49.350   0.775  12.410  1.00 94.02           N  
ATOM   1617  CA  ALA B 202      50.306   1.879  12.448  1.00 94.02           C  
ATOM   1618  C   ALA B 202      49.747   3.063  13.233  1.00 94.02           C  
ATOM   1619  O   ALA B 202      50.490   3.760  13.928  1.00 94.02           O  
ATOM   1620  CB  ALA B 202      50.676   2.311  11.031  1.00 94.02           C  
ATOM   1621  N   VAL B 203      48.454   3.257  13.165  1.00 95.89           N  
ATOM   1622  CA  VAL B 203      47.824   4.384  13.845  1.00 95.89           C  
ATOM   1623  C   VAL B 203      47.813   4.138  15.353  1.00 95.89           C  
ATOM   1624  O   VAL B 203      48.107   5.044  16.137  1.00 95.89           O  
ATOM   1625  CB  VAL B 203      46.385   4.621  13.334  1.00 95.89           C  
ATOM   1626  CG1 VAL B 203      45.727   5.774  14.090  1.00 95.89           C  
ATOM   1627  CG2 VAL B 203      46.392   4.897  11.832  1.00 95.89           C  
ATOM   1628  N   ALA B 204      47.459   2.975  15.752  1.00 95.84           N  
ATOM   1629  CA  ALA B 204      47.479   2.631  17.171  1.00 95.84           C  
ATOM   1630  C   ALA B 204      48.877   2.801  17.758  1.00 95.84           C  
ATOM   1631  O   ALA B 204      49.031   3.262  18.892  1.00 95.84           O  
ATOM   1632  CB  ALA B 204      46.987   1.201  17.379  1.00 95.84           C  
ATOM   1633  N   ARG B 205      49.975   2.482  17.046  1.00 94.12           N  
ATOM   1634  CA  ARG B 205      51.353   2.643  17.498  1.00 94.12           C  
ATOM   1635  C   ARG B 205      51.700   4.117  17.687  1.00 94.12           C  
ATOM   1636  O   ARG B 205      52.339   4.489  18.672  1.00 94.12           O  
ATOM   1637  CB  ARG B 205      52.324   2.000  16.506  1.00 94.12           C  
ATOM   1638  CG  ARG B 205      53.735   1.832  17.046  1.00 94.12           C  
ATOM   1639  CD  ARG B 205      54.650   1.155  16.033  1.00 94.12           C  
ATOM   1640  NE  ARG B 205      54.311  -0.254  15.859  1.00 94.12           N  
ATOM   1641  CZ  ARG B 205      54.670  -0.996  14.816  1.00 94.12           C  
ATOM   1642  NH1 ARG B 205      55.387  -0.475  13.827  1.00 94.12           N  
ATOM   1643  NH2 ARG B 205      54.308  -2.270  14.759  1.00 94.12           N  
ATOM   1644  N   LEU B 206      51.199   4.885  16.772  1.00 93.29           N  
ATOM   1645  CA  LEU B 206      51.461   6.318  16.847  1.00 93.29           C  
ATOM   1646  C   LEU B 206      50.835   6.921  18.099  1.00 93.29           C  
ATOM   1647  O   LEU B 206      51.478   7.699  18.808  1.00 93.29           O  
ATOM   1648  CB  LEU B 206      50.923   7.028  15.601  1.00 93.29           C  
ATOM   1649  CG  LEU B 206      51.064   8.550  15.574  1.00 93.29           C  
ATOM   1650  CD1 LEU B 206      52.531   8.944  15.438  1.00 93.29           C  
ATOM   1651  CD2 LEU B 206      50.238   9.143  14.438  1.00 93.29           C  
ATOM   1652  N   PHE B 207      49.659   6.549  18.424  1.00 93.90           N  
ATOM   1653  CA  PHE B 207      48.959   7.140  19.557  1.00 93.90           C  
ATOM   1654  C   PHE B 207      49.411   6.503  20.865  1.00 93.90           C  
ATOM   1655  O   PHE B 207      49.209   7.069  21.942  1.00 93.90           O  
ATOM   1656  CB  PHE B 207      47.443   6.986  19.395  1.00 93.90           C  
ATOM   1657  CG  PHE B 207      46.821   8.019  18.494  1.00 93.90           C  
ATOM   1658  CD1 PHE B 207      46.372   9.229  19.008  1.00 93.90           C  
ATOM   1659  CD2 PHE B 207      46.686   7.779  17.133  1.00 93.90           C  
ATOM   1660  CE1 PHE B 207      45.796  10.187  18.176  1.00 93.90           C  
ATOM   1661  CE2 PHE B 207      46.111   8.731  16.296  1.00 93.90           C  
ATOM   1662  CZ  PHE B 207      45.666   9.935  16.820  1.00 93.90           C  
ATOM   1663  N   ALA B 208      49.983   5.374  20.780  1.00 92.32           N  
ATOM   1664  CA  ALA B 208      50.536   4.736  21.972  1.00 92.32           C  
ATOM   1665  C   ALA B 208      51.900   5.321  22.326  1.00 92.32           C  
ATOM   1666  O   ALA B 208      52.339   5.239  23.475  1.00 92.32           O  
ATOM   1667  CB  ALA B 208      50.646   3.227  21.766  1.00 92.32           C  
ATOM   1668  N   SER B 209      52.718   5.856  21.389  1.00 85.75           N  
ATOM   1669  CA  SER B 209      54.045   6.420  21.604  1.00 85.75           C  
ATOM   1670  C   SER B 209      53.960   7.838  22.159  1.00 85.75           C  
ATOM   1671  O   SER B 209      54.788   8.240  22.980  1.00 85.75           O  
ATOM   1672  CB  SER B 209      54.845   6.421  20.301  1.00 85.75           C  
ATOM   1673  OG  SER B 209      54.085   6.987  19.245  1.00 85.75           O  
TER   
ATOM   1674  N   PRO C   1     -16.955  51.678  57.371  1.00 71.27           N  
ATOM   1675  CA  PRO C   1     -16.808  51.386  55.944  1.00 71.27           C  
ATOM   1676  C   PRO C   1     -16.115  52.511  55.180  1.00 71.27           C  
ATOM   1677  O   PRO C   1     -16.299  53.687  55.504  1.00 71.27           O  
ATOM   1678  CB  PRO C   1     -18.253  51.213  55.469  1.00 71.27           C  
ATOM   1679  CG  PRO C   1     -19.091  51.654  56.625  1.00 71.27           C  
ATOM   1680  CD  PRO C   1     -18.185  51.936  57.790  1.00 71.27           C  
ATOM   1681  N   VAL C   2     -15.116  52.131  54.444  1.00 74.68           N  
ATOM   1682  CA  VAL C   2     -14.356  53.126  53.694  1.00 74.68           C  
ATOM   1683  C   VAL C   2     -15.312  54.056  52.954  1.00 74.68           C  
ATOM   1684  O   VAL C   2     -16.444  53.676  52.644  1.00 74.68           O  
ATOM   1685  CB  VAL C   2     -13.380  52.460  52.699  1.00 74.68           C  
ATOM   1686  CG1 VAL C   2     -12.133  51.952  53.421  1.00 74.68           C  
ATOM   1687  CG2 VAL C   2     -14.072  51.321  51.953  1.00 74.68           C  
ATOM   1688  N   LYS C   3     -15.051  55.410  52.978  1.00 69.05           N  
ATOM   1689  CA  LYS C   3     -15.978  56.404  52.447  1.00 69.05           C  
ATOM   1690  C   LYS C   3     -15.454  57.003  51.145  1.00 69.05           C  
ATOM   1691  O   LYS C   3     -14.280  56.839  50.808  1.00 69.05           O  
ATOM   1692  CB  LYS C   3     -16.222  57.513  53.473  1.00 69.05           C  
ATOM   1693  CG  LYS C   3     -16.902  57.038  54.748  1.00 69.05           C  
ATOM   1694  CD  LYS C   3     -17.328  58.208  55.624  1.00 69.05           C  
ATOM   1695  CE  LYS C   3     -18.016  57.734  56.896  1.00 69.05           C  
ATOM   1696  NZ  LYS C   3     -18.407  58.878  57.774  1.00 69.05           N  
ATOM   1697  N   GLY C   4     -16.420  57.496  50.163  1.00 63.85           N  
ATOM   1698  CA  GLY C   4     -16.166  58.275  48.962  1.00 63.85           C  
ATOM   1699  C   GLY C   4     -15.623  57.445  47.815  1.00 63.85           C  
ATOM   1700  O   GLY C   4     -16.216  56.430  47.442  1.00 63.85           O  
ATOM   1701  N   GLY C   5     -14.470  57.788  47.202  1.00 64.58           N  
ATOM   1702  CA  GLY C   5     -13.807  57.159  46.070  1.00 64.58           C  
ATOM   1703  C   GLY C   5     -13.303  55.760  46.374  1.00 64.58           C  
ATOM   1704  O   GLY C   5     -13.343  54.879  45.513  1.00 64.58           O  
ATOM   1705  N   THR C   6     -12.940  55.464  47.505  1.00 74.88           N  
ATOM   1706  CA  THR C   6     -12.452  54.157  47.929  1.00 74.88           C  
ATOM   1707  C   THR C   6     -13.592  53.144  47.981  1.00 74.88           C  
ATOM   1708  O   THR C   6     -13.371  51.943  47.820  1.00 74.88           O  
ATOM   1709  CB  THR C   6     -11.768  54.236  49.307  1.00 74.88           C  
ATOM   1710  CG2 THR C   6     -10.346  53.690  49.246  1.00 74.88           C  
ATOM   1711  OG1 THR C   6     -11.725  55.604  49.734  1.00 74.88           O  
ATOM   1712  N   LYS C   7     -14.827  53.725  48.178  1.00 76.15           N  
ATOM   1713  CA  LYS C   7     -15.982  52.831  48.154  1.00 76.15           C  
ATOM   1714  C   LYS C   7     -16.233  52.294  46.748  1.00 76.15           C  
ATOM   1715  O   LYS C   7     -16.592  51.127  46.578  1.00 76.15           O  
ATOM   1716  CB  LYS C   7     -17.229  53.551  48.670  1.00 76.15           C  
ATOM   1717  CG  LYS C   7     -18.422  52.635  48.902  1.00 76.15           C  
ATOM   1718  CD  LYS C   7     -19.607  53.396  49.481  1.00 76.15           C  
ATOM   1719  CE  LYS C   7     -20.819  52.491  49.663  1.00 76.15           C  
ATOM   1720  NZ  LYS C   7     -21.990  53.238  50.212  1.00 76.15           N  
ATOM   1721  N   CYS C   8     -15.948  53.066  45.769  1.00 73.23           N  
ATOM   1722  CA  CYS C   8     -16.079  52.635  44.382  1.00 73.23           C  
ATOM   1723  C   CYS C   8     -15.034  51.580  44.038  1.00 73.23           C  
ATOM   1724  O   CYS C   8     -15.341  50.592  43.368  1.00 73.23           O  
ATOM   1725  CB  CYS C   8     -15.945  53.827  43.435  1.00 73.23           C  
ATOM   1726  SG  CYS C   8     -16.232  53.414  41.699  1.00 73.23           S  
ATOM   1727  N   ILE C   9     -13.873  51.727  44.524  1.00 76.90           N  
ATOM   1728  CA  ILE C   9     -12.794  50.774  44.291  1.00 76.90           C  
ATOM   1729  C   ILE C   9     -13.113  49.453  44.987  1.00 76.90           C  
ATOM   1730  O   ILE C   9     -12.839  48.378  44.447  1.00 76.90           O  
ATOM   1731  CB  ILE C   9     -11.437  51.326  44.786  1.00 76.90           C  
ATOM   1732  CG1 ILE C   9     -10.983  52.495  43.904  1.00 76.90           C  
ATOM   1733  CG2 ILE C   9     -10.381  50.217  44.813  1.00 76.90           C  
ATOM   1734  CD1 ILE C   9      -9.699  53.164  44.376  1.00 76.90           C  
ATOM   1735  N   LYS C  10     -13.713  49.581  46.054  1.00 81.21           N  
ATOM   1736  CA  LYS C  10     -14.087  48.387  46.805  1.00 81.21           C  
ATOM   1737  C   LYS C  10     -15.116  47.557  46.042  1.00 81.21           C  
ATOM   1738  O   LYS C  10     -14.957  46.344  45.894  1.00 81.21           O  
ATOM   1739  CB  LYS C  10     -14.636  48.767  48.181  1.00 81.21           C  
ATOM   1740  CG  LYS C  10     -15.176  47.590  48.978  1.00 81.21           C  
ATOM   1741  CD  LYS C  10     -15.799  48.044  50.293  1.00 81.21           C  
ATOM   1742  CE  LYS C  10     -16.485  46.891  51.015  1.00 81.21           C  
ATOM   1743  NZ  LYS C  10     -16.987  47.302  52.361  1.00 81.21           N  
ATOM   1744  N   TYR C  11     -16.090  48.213  45.467  1.00 79.81           N  
ATOM   1745  CA  TYR C  11     -17.134  47.479  44.759  1.00 79.81           C  
ATOM   1746  C   TYR C  11     -16.633  46.986  43.407  1.00 79.81           C  
ATOM   1747  O   TYR C  11     -17.032  45.915  42.944  1.00 79.81           O  
ATOM   1748  CB  TYR C  11     -18.374  48.357  44.569  1.00 79.81           C  
ATOM   1749  CG  TYR C  11     -19.194  48.530  45.824  1.00 79.81           C  
ATOM   1750  CD1 TYR C  11     -19.532  47.435  46.615  1.00 79.81           C  
ATOM   1751  CD2 TYR C  11     -19.635  49.789  46.220  1.00 79.81           C  
ATOM   1752  CE1 TYR C  11     -20.290  47.590  47.771  1.00 79.81           C  
ATOM   1753  CE2 TYR C  11     -20.393  49.954  47.374  1.00 79.81           C  
ATOM   1754  CZ  TYR C  11     -20.714  48.851  48.142  1.00 79.81           C  
ATOM   1755  OH  TYR C  11     -21.465  49.009  49.286  1.00 79.81           O  
ATOM   1756  N   LEU C  12     -15.758  47.708  42.805  1.00 79.10           N  
ATOM   1757  CA  LEU C  12     -15.151  47.237  41.565  1.00 79.10           C  
ATOM   1758  C   LEU C  12     -14.301  45.996  41.813  1.00 79.10           C  
ATOM   1759  O   LEU C  12     -14.358  45.034  41.043  1.00 79.10           O  
ATOM   1760  CB  LEU C  12     -14.295  48.338  40.935  1.00 79.10           C  
ATOM   1761  CG  LEU C  12     -15.045  49.411  40.143  1.00 79.10           C  
ATOM   1762  CD1 LEU C  12     -14.118  50.581  39.825  1.00 79.10           C  
ATOM   1763  CD2 LEU C  12     -15.630  48.822  38.865  1.00 79.10           C  
ATOM   1764  N   LEU C  13     -13.521  46.019  42.854  1.00 85.67           N  
ATOM   1765  CA  LEU C  13     -12.702  44.864  43.207  1.00 85.67           C  
ATOM   1766  C   LEU C  13     -13.577  43.659  43.537  1.00 85.67           C  
ATOM   1767  O   LEU C  13     -13.246  42.528  43.172  1.00 85.67           O  
ATOM   1768  CB  LEU C  13     -11.796  45.192  44.396  1.00 85.67           C  
ATOM   1769  CG  LEU C  13     -10.351  45.571  44.063  1.00 85.67           C  
ATOM   1770  CD1 LEU C  13      -9.763  46.438  45.171  1.00 85.67           C  
ATOM   1771  CD2 LEU C  13      -9.506  44.320  43.849  1.00 85.67           C  
ATOM   1772  N   PHE C  14     -14.621  43.946  44.200  1.00 85.59           N  
ATOM   1773  CA  PHE C  14     -15.525  42.851  44.532  1.00 85.59           C  
ATOM   1774  C   PHE C  14     -16.182  42.293  43.275  1.00 85.59           C  
ATOM   1775  O   PHE C  14     -16.211  41.077  43.072  1.00 85.59           O  
ATOM   1776  CB  PHE C  14     -16.597  43.319  45.522  1.00 85.59           C  
ATOM   1777  CG  PHE C  14     -17.671  42.298  45.780  1.00 85.59           C  
ATOM   1778  CD1 PHE C  14     -18.921  42.418  45.185  1.00 85.59           C  
ATOM   1779  CD2 PHE C  14     -17.432  41.218  46.618  1.00 85.59           C  
ATOM   1780  CE1 PHE C  14     -19.919  41.475  45.422  1.00 85.59           C  
ATOM   1781  CE2 PHE C  14     -18.423  40.270  46.860  1.00 85.59           C  
ATOM   1782  CZ  PHE C  14     -19.666  40.402  46.262  1.00 85.59           C  
ATOM   1783  N   GLY C  15     -16.688  43.103  42.415  1.00 84.16           N  
ATOM   1784  CA  GLY C  15     -17.383  42.663  41.216  1.00 84.16           C  
ATOM   1785  C   GLY C  15     -16.497  41.880  40.266  1.00 84.16           C  
ATOM   1786  O   GLY C  15     -16.871  40.798  39.809  1.00 84.16           O  
ATOM   1787  N   PHE C  16     -15.372  42.393  39.930  1.00 83.76           N  
ATOM   1788  CA  PHE C  16     -14.462  41.745  38.993  1.00 83.76           C  
ATOM   1789  C   PHE C  16     -13.949  40.426  39.561  1.00 83.76           C  
ATOM   1790  O   PHE C  16     -13.912  39.415  38.857  1.00 83.76           O  
ATOM   1791  CB  PHE C  16     -13.284  42.667  38.660  1.00 83.76           C  
ATOM   1792  CG  PHE C  16     -13.612  43.725  37.641  1.00 83.76           C  
ATOM   1793  CD1 PHE C  16     -14.384  43.421  36.527  1.00 83.76           C  
ATOM   1794  CD2 PHE C  16     -13.145  45.023  37.798  1.00 83.76           C  
ATOM   1795  CE1 PHE C  16     -14.689  44.399  35.582  1.00 83.76           C  
ATOM   1796  CE2 PHE C  16     -13.444  46.005  36.858  1.00 83.76           C  
ATOM   1797  CZ  PHE C  16     -14.215  45.691  35.750  1.00 83.76           C  
ATOM   1798  N   ASN C  17     -13.595  40.409  40.812  1.00 84.27           N  
ATOM   1799  CA  ASN C  17     -13.043  39.193  41.400  1.00 84.27           C  
ATOM   1800  C   ASN C  17     -14.123  38.137  41.620  1.00 84.27           C  
ATOM   1801  O   ASN C  17     -13.841  36.937  41.587  1.00 84.27           O  
ATOM   1802  CB  ASN C  17     -12.332  39.507  42.717  1.00 84.27           C  
ATOM   1803  CG  ASN C  17     -10.980  40.159  42.510  1.00 84.27           C  
ATOM   1804  ND2 ASN C  17     -10.852  41.408  42.942  1.00 84.27           N  
ATOM   1805  OD1 ASN C  17     -10.058  39.547  41.966  1.00 84.27           O  
ATOM   1806  N   PHE C  18     -15.347  38.656  41.797  1.00 84.69           N  
ATOM   1807  CA  PHE C  18     -16.447  37.703  41.900  1.00 84.69           C  
ATOM   1808  C   PHE C  18     -16.646  36.962  40.585  1.00 84.69           C  
ATOM   1809  O   PHE C  18     -16.858  35.747  40.576  1.00 84.69           O  
ATOM   1810  CB  PHE C  18     -17.741  38.416  42.303  1.00 84.69           C  
ATOM   1811  CG  PHE C  18     -18.894  37.482  42.558  1.00 84.69           C  
ATOM   1812  CD1 PHE C  18     -19.926  37.362  41.636  1.00 84.69           C  
ATOM   1813  CD2 PHE C  18     -18.944  36.724  43.721  1.00 84.69           C  
ATOM   1814  CE1 PHE C  18     -20.994  36.498  41.870  1.00 84.69           C  
ATOM   1815  CE2 PHE C  18     -20.009  35.860  43.961  1.00 84.69           C  
ATOM   1816  CZ  PHE C  18     -21.033  35.749  43.035  1.00 84.69           C  
ATOM   1817  N   ILE C  19     -16.504  37.644  39.507  1.00 85.39           N  
ATOM   1818  CA  ILE C  19     -16.616  37.026  38.191  1.00 85.39           C  
ATOM   1819  C   ILE C  19     -15.440  36.079  37.962  1.00 85.39           C  
ATOM   1820  O   ILE C  19     -15.615  34.978  37.436  1.00 85.39           O  
ATOM   1821  CB  ILE C  19     -16.673  38.089  37.071  1.00 85.39           C  
ATOM   1822  CG1 ILE C  19     -17.936  38.947  37.212  1.00 85.39           C  
ATOM   1823  CG2 ILE C  19     -16.616  37.424  35.692  1.00 85.39           C  
ATOM   1824  CD1 ILE C  19     -17.990  40.131  36.257  1.00 85.39           C  
ATOM   1825  N   PHE C  20     -14.272  36.448  38.302  1.00 85.51           N  
ATOM   1826  CA  PHE C  20     -13.091  35.603  38.174  1.00 85.51           C  
ATOM   1827  C   PHE C  20     -13.220  34.358  39.043  1.00 85.51           C  
ATOM   1828  O   PHE C  20     -12.741  33.284  38.674  1.00 85.51           O  
ATOM   1829  CB  PHE C  20     -11.827  36.381  38.554  1.00 85.51           C  
ATOM   1830  CG  PHE C  20     -10.837  36.516  37.429  1.00 85.51           C  
ATOM   1831  CD1 PHE C  20      -9.897  35.521  37.187  1.00 85.51           C  
ATOM   1832  CD2 PHE C  20     -10.845  37.639  36.611  1.00 85.51           C  
ATOM   1833  CE1 PHE C  20      -8.979  35.644  36.147  1.00 85.51           C  
ATOM   1834  CE2 PHE C  20      -9.931  37.769  35.570  1.00 85.51           C  
ATOM   1835  CZ  PHE C  20      -8.998  36.771  35.341  1.00 85.51           C  
ATOM   1836  N   TRP C  21     -13.858  34.535  40.212  1.00 85.99           N  
ATOM   1837  CA  TRP C  21     -14.111  33.398  41.090  1.00 85.99           C  
ATOM   1838  C   TRP C  21     -15.056  32.400  40.431  1.00 85.99           C  
ATOM   1839  O   TRP C  21     -14.800  31.193  40.441  1.00 85.99           O  
ATOM   1840  CB  TRP C  21     -14.695  33.869  42.426  1.00 85.99           C  
ATOM   1841  CG  TRP C  21     -15.054  32.753  43.360  1.00 85.99           C  
ATOM   1842  CD1 TRP C  21     -14.194  31.961  44.069  1.00 85.99           C  
ATOM   1843  CD2 TRP C  21     -16.372  32.301  43.684  1.00 85.99           C  
ATOM   1844  CE2 TRP C  21     -16.236  31.231  44.596  1.00 85.99           C  
ATOM   1845  CE3 TRP C  21     -17.658  32.697  43.291  1.00 85.99           C  
ATOM   1846  NE1 TRP C  21     -14.898  31.044  44.814  1.00 85.99           N  
ATOM   1847  CZ2 TRP C  21     -17.338  30.554  45.122  1.00 85.99           C  
ATOM   1848  CZ3 TRP C  21     -18.753  32.021  43.815  1.00 85.99           C  
ATOM   1849  CH2 TRP C  21     -18.584  30.961  44.721  1.00 85.99           C  
ATOM   1850  N   LEU C  22     -16.056  32.873  39.715  1.00 84.29           N  
ATOM   1851  CA  LEU C  22     -16.994  32.007  39.010  1.00 84.29           C  
ATOM   1852  C   LEU C  22     -16.325  31.340  37.813  1.00 84.29           C  
ATOM   1853  O   LEU C  22     -16.576  30.167  37.530  1.00 84.29           O  
ATOM   1854  CB  LEU C  22     -18.217  32.804  38.546  1.00 84.29           C  
ATOM   1855  CG  LEU C  22     -19.201  33.230  39.636  1.00 84.29           C  
ATOM   1856  CD1 LEU C  22     -20.298  34.110  39.045  1.00 84.29           C  
ATOM   1857  CD2 LEU C  22     -19.800  32.009  40.325  1.00 84.29           C  
ATOM   1858  N   ALA C  23     -15.470  32.103  37.123  1.00 85.76           N  
ATOM   1859  CA  ALA C  23     -14.735  31.542  35.992  1.00 85.76           C  
ATOM   1860  C   ALA C  23     -13.776  30.448  36.450  1.00 85.76           C  
ATOM   1861  O   ALA C  23     -13.608  29.435  35.766  1.00 85.76           O  
ATOM   1862  CB  ALA C  23     -13.973  32.640  35.255  1.00 85.76           C  
ATOM   1863  N   GLY C  24     -13.215  30.696  37.567  1.00 83.83           N  
ATOM   1864  CA  GLY C  24     -12.356  29.669  38.133  1.00 83.83           C  
ATOM   1865  C   GLY C  24     -13.094  28.382  38.449  1.00 83.83           C  
ATOM   1866  O   GLY C  24     -12.591  27.289  38.180  1.00 83.83           O  
ATOM   1867  N   ILE C  25     -14.282  28.528  38.954  1.00 82.91           N  
ATOM   1868  CA  ILE C  25     -15.099  27.356  39.255  1.00 82.91           C  
ATOM   1869  C   ILE C  25     -15.470  26.640  37.958  1.00 82.91           C  
ATOM   1870  O   ILE C  25     -15.433  25.409  37.890  1.00 82.91           O  
ATOM   1871  CB  ILE C  25     -16.374  27.742  40.037  1.00 82.91           C  
ATOM   1872  CG1 ILE C  25     -16.005  28.313  41.411  1.00 82.91           C  
ATOM   1873  CG2 ILE C  25     -17.307  26.535  40.179  1.00 82.91           C  
ATOM   1874  CD1 ILE C  25     -17.189  28.875  42.186  1.00 82.91           C  
ATOM   1875  N   ALA C  26     -15.685  27.398  36.906  1.00 83.27           N  
ATOM   1876  CA  ALA C  26     -16.074  26.805  35.629  1.00 83.27           C  
ATOM   1877  C   ALA C  26     -14.917  26.026  35.010  1.00 83.27           C  
ATOM   1878  O   ALA C  26     -15.098  24.898  34.545  1.00 83.27           O  
ATOM   1879  CB  ALA C  26     -16.559  27.887  34.665  1.00 83.27           C  
ATOM   1880  N   VAL C  27     -13.737  26.573  34.990  1.00 83.65           N  
ATOM   1881  CA  VAL C  27     -12.563  25.922  34.418  1.00 83.65           C  
ATOM   1882  C   VAL C  27     -12.197  24.694  35.248  1.00 83.65           C  
ATOM   1883  O   VAL C  27     -11.834  23.651  34.699  1.00 83.65           O  
ATOM   1884  CB  VAL C  27     -11.360  26.888  34.337  1.00 83.65           C  
ATOM   1885  CG1 VAL C  27     -10.096  26.143  33.917  1.00 83.65           C  
ATOM   1886  CG2 VAL C  27     -11.658  28.031  33.368  1.00 83.65           C  
ATOM   1887  N   LEU C  28     -12.329  24.820  36.549  1.00 82.21           N  
ATOM   1888  CA  LEU C  28     -12.064  23.686  37.427  1.00 82.21           C  
ATOM   1889  C   LEU C  28     -13.073  22.567  37.190  1.00 82.21           C  
ATOM   1890  O   LEU C  28     -12.705  21.391  37.151  1.00 82.21           O  
ATOM   1891  CB  LEU C  28     -12.104  24.123  38.893  1.00 82.21           C  
ATOM   1892  CG  LEU C  28     -11.853  23.030  39.934  1.00 82.21           C  
ATOM   1893  CD1 LEU C  28     -10.439  22.476  39.789  1.00 82.21           C  
ATOM   1894  CD2 LEU C  28     -12.080  23.569  41.341  1.00 82.21           C  
ATOM   1895  N   ALA C  29     -14.300  22.942  36.966  1.00 80.76           N  
ATOM   1896  CA  ALA C  29     -15.342  21.947  36.725  1.00 80.76           C  
ATOM   1897  C   ALA C  29     -15.098  21.203  35.415  1.00 80.76           C  
ATOM   1898  O   ALA C  29     -15.247  19.981  35.350  1.00 80.76           O  
ATOM   1899  CB  ALA C  29     -16.717  22.610  36.709  1.00 80.76           C  
ATOM   1900  N   ILE C  30     -14.662  21.965  34.425  1.00 78.06           N  
ATOM   1901  CA  ILE C  30     -14.381  21.341  33.137  1.00 78.06           C  
ATOM   1902  C   ILE C  30     -13.161  20.431  33.259  1.00 78.06           C  
ATOM   1903  O   ILE C  30     -13.155  19.315  32.733  1.00 78.06           O  
ATOM   1904  CB  ILE C  30     -14.152  22.399  32.034  1.00 78.06           C  
ATOM   1905  CG1 ILE C  30     -15.430  23.213  31.800  1.00 78.06           C  
ATOM   1906  CG2 ILE C  30     -13.681  21.734  30.737  1.00 78.06           C  
ATOM   1907  CD1 ILE C  30     -15.245  24.401  30.867  1.00 78.06           C  
ATOM   1908  N   GLY C  31     -12.178  20.925  33.980  1.00 77.28           N  
ATOM   1909  CA  GLY C  31     -11.004  20.095  34.199  1.00 77.28           C  
ATOM   1910  C   GLY C  31     -11.312  18.816  34.957  1.00 77.28           C  
ATOM   1911  O   GLY C  31     -10.848  17.739  34.581  1.00 77.28           O  
ATOM   1912  N   LEU C  32     -12.098  18.932  35.973  1.00 77.28           N  
ATOM   1913  CA  LEU C  32     -12.452  17.762  36.769  1.00 77.28           C  
ATOM   1914  C   LEU C  32     -13.366  16.827  35.983  1.00 77.28           C  
ATOM   1915  O   LEU C  32     -13.271  15.605  36.114  1.00 77.28           O  
ATOM   1916  CB  LEU C  32     -13.135  18.185  38.072  1.00 77.28           C  
ATOM   1917  CG  LEU C  32     -12.231  18.805  39.140  1.00 77.28           C  
ATOM   1918  CD1 LEU C  32     -13.066  19.313  40.310  1.00 77.28           C  
ATOM   1919  CD2 LEU C  32     -11.194  17.793  39.616  1.00 77.28           C  
ATOM   1920  N   TRP C  33     -14.175  17.371  35.195  1.00 74.37           N  
ATOM   1921  CA  TRP C  33     -15.040  16.536  34.367  1.00 74.37           C  
ATOM   1922  C   TRP C  33     -14.221  15.732  33.363  1.00 74.37           C  
ATOM   1923  O   TRP C  33     -14.466  14.539  33.167  1.00 74.37           O  
ATOM   1924  CB  TRP C  33     -16.072  17.395  33.631  1.00 74.37           C  
ATOM   1925  CG  TRP C  33     -16.940  16.623  32.681  1.00 74.37           C  
ATOM   1926  CD1 TRP C  33     -17.959  15.771  33.003  1.00 74.37           C  
ATOM   1927  CD2 TRP C  33     -16.859  16.631  31.253  1.00 74.37           C  
ATOM   1928  CE2 TRP C  33     -17.862  15.760  30.772  1.00 74.37           C  
ATOM   1929  CE3 TRP C  33     -16.036  17.292  30.331  1.00 74.37           C  
ATOM   1930  NE1 TRP C  33     -18.518  15.249  31.860  1.00 74.37           N  
ATOM   1931  CZ2 TRP C  33     -18.063  15.532  29.409  1.00 74.37           C  
ATOM   1932  CZ3 TRP C  33     -16.239  17.065  28.975  1.00 74.37           C  
ATOM   1933  CH2 TRP C  33     -17.245  16.192  28.529  1.00 74.37           C  
ATOM   1934  N   LEU C  34     -13.312  16.396  32.740  1.00 71.10           N  
ATOM   1935  CA  LEU C  34     -12.451  15.693  31.796  1.00 71.10           C  
ATOM   1936  C   LEU C  34     -11.628  14.622  32.505  1.00 71.10           C  
ATOM   1937  O   LEU C  34     -11.316  13.583  31.918  1.00 71.10           O  
ATOM   1938  CB  LEU C  34     -11.521  16.677  31.081  1.00 71.10           C  
ATOM   1939  CG  LEU C  34     -12.170  17.581  30.032  1.00 71.10           C  
ATOM   1940  CD1 LEU C  34     -11.189  18.659  29.583  1.00 71.10           C  
ATOM   1941  CD2 LEU C  34     -12.651  16.759  28.841  1.00 71.10           C  
ATOM   1942  N   ARG C  35     -11.344  14.783  33.741  1.00 73.57           N  
ATOM   1943  CA  ARG C  35     -10.521  13.856  34.509  1.00 73.57           C  
ATOM   1944  C   ARG C  35     -11.344  12.670  35.001  1.00 73.57           C  
ATOM   1945  O   ARG C  35     -10.853  11.540  35.040  1.00 73.57           O  
ATOM   1946  CB  ARG C  35      -9.871  14.571  35.696  1.00 73.57           C  
ATOM   1947  CG  ARG C  35      -9.198  13.634  36.686  1.00 73.57           C  
ATOM   1948  CD  ARG C  35      -7.987  12.942  36.076  1.00 73.57           C  
ATOM   1949  NE  ARG C  35      -7.346  12.038  37.026  1.00 73.57           N  
ATOM   1950  CZ  ARG C  35      -7.591  10.734  37.116  1.00 73.57           C  
ATOM   1951  NH1 ARG C  35      -8.473  10.153  36.310  1.00 73.57           N  
ATOM   1952  NH2 ARG C  35      -6.951  10.005  38.018  1.00 73.57           N  
ATOM   1953  N   PHE C  36     -12.547  12.938  35.406  1.00 70.21           N  
ATOM   1954  CA  PHE C  36     -13.279  11.898  36.121  1.00 70.21           C  
ATOM   1955  C   PHE C  36     -14.425  11.361  35.272  1.00 70.21           C  
ATOM   1956  O   PHE C  36     -15.137  10.446  35.689  1.00 70.21           O  
ATOM   1957  CB  PHE C  36     -13.817  12.435  37.451  1.00 70.21           C  
ATOM   1958  CG  PHE C  36     -12.745  12.723  38.467  1.00 70.21           C  
ATOM   1959  CD1 PHE C  36     -12.073  11.686  39.104  1.00 70.21           C  
ATOM   1960  CD2 PHE C  36     -12.408  14.032  38.787  1.00 70.21           C  
ATOM   1961  CE1 PHE C  36     -11.081  11.949  40.045  1.00 70.21           C  
ATOM   1962  CE2 PHE C  36     -11.418  14.303  39.726  1.00 70.21           C  
ATOM   1963  CZ  PHE C  36     -10.756  13.261  40.355  1.00 70.21           C  
ATOM   1964  N   ASP C  37     -14.549  11.939  34.121  1.00 65.98           N  
ATOM   1965  CA  ASP C  37     -15.604  11.392  33.272  1.00 65.98           C  
ATOM   1966  C   ASP C  37     -15.359   9.915  32.975  1.00 65.98           C  
ATOM   1967  O   ASP C  37     -14.210   9.473  32.896  1.00 65.98           O  
ATOM   1968  CB  ASP C  37     -15.704  12.181  31.966  1.00 65.98           C  
ATOM   1969  CG  ASP C  37     -16.925  11.813  31.142  1.00 65.98           C  
ATOM   1970  OD1 ASP C  37     -16.768  11.285  30.020  1.00 65.98           O  
ATOM   1971  OD2 ASP C  37     -18.056  12.054  31.619  1.00 65.98           O  
ATOM   1972  N   SER C  38     -16.357   9.066  32.962  1.00 62.88           N  
ATOM   1973  CA  SER C  38     -16.259   7.620  32.792  1.00 62.88           C  
ATOM   1974  C   SER C  38     -15.512   7.263  31.512  1.00 62.88           C  
ATOM   1975  O   SER C  38     -14.791   6.264  31.467  1.00 62.88           O  
ATOM   1976  CB  SER C  38     -17.652   6.989  32.773  1.00 62.88           C  
ATOM   1977  OG  SER C  38     -18.387   7.426  31.642  1.00 62.88           O  
ATOM   1978  N   GLN C  39     -15.674   8.114  30.523  1.00 59.51           N  
ATOM   1979  CA  GLN C  39     -15.088   7.773  29.231  1.00 59.51           C  
ATOM   1980  C   GLN C  39     -13.607   8.139  29.184  1.00 59.51           C  
ATOM   1981  O   GLN C  39     -12.823   7.484  28.493  1.00 59.51           O  
ATOM   1982  CB  GLN C  39     -15.839   8.476  28.099  1.00 59.51           C  
ATOM   1983  CG  GLN C  39     -17.289   8.035  27.956  1.00 59.51           C  
ATOM   1984  CD  GLN C  39     -17.424   6.633  27.391  1.00 59.51           C  
ATOM   1985  NE2 GLN C  39     -18.585   6.020  27.596  1.00 59.51           N  
ATOM   1986  OE1 GLN C  39     -16.492   6.106  26.775  1.00 59.51           O  
ATOM   1987  N   THR C  40     -13.210   9.206  29.868  1.00 61.14           N  
ATOM   1988  CA  THR C  40     -11.824   9.657  29.834  1.00 61.14           C  
ATOM   1989  C   THR C  40     -11.067   9.174  31.067  1.00 61.14           C  
ATOM   1990  O   THR C  40      -9.837   9.249  31.116  1.00 61.14           O  
ATOM   1991  CB  THR C  40     -11.738  11.193  29.744  1.00 61.14           C  
ATOM   1992  CG2 THR C  40     -12.038  11.679  28.331  1.00 61.14           C  
ATOM   1993  OG1 THR C  40     -12.687  11.771  30.648  1.00 61.14           O  
ATOM   1994  N   LYS C  41     -11.839   8.676  32.045  1.00 62.99           N  
ATOM   1995  CA  LYS C  41     -11.238   8.230  33.299  1.00 62.99           C  
ATOM   1996  C   LYS C  41     -10.161   7.178  33.049  1.00 62.99           C  
ATOM   1997  O   LYS C  41      -9.118   7.183  33.704  1.00 62.99           O  
ATOM   1998  CB  LYS C  41     -12.309   7.671  34.237  1.00 62.99           C  
ATOM   1999  CG  LYS C  41     -11.782   7.265  35.606  1.00 62.99           C  
ATOM   2000  CD  LYS C  41     -12.879   6.654  36.468  1.00 62.99           C  
ATOM   2001  CE  LYS C  41     -12.340   6.192  37.815  1.00 62.99           C  
ATOM   2002  NZ  LYS C  41     -13.420   5.628  38.680  1.00 62.99           N  
ATOM   2003  N   SER C  42     -10.472   6.336  32.122  1.00 61.39           N  
ATOM   2004  CA  SER C  42      -9.549   5.235  31.863  1.00 61.39           C  
ATOM   2005  C   SER C  42      -8.200   5.748  31.370  1.00 61.39           C  
ATOM   2006  O   SER C  42      -7.168   5.114  31.597  1.00 61.39           O  
ATOM   2007  CB  SER C  42     -10.141   4.267  30.839  1.00 61.39           C  
ATOM   2008  OG  SER C  42     -10.129   4.838  29.542  1.00 61.39           O  
ATOM   2009  N   ILE C  43      -8.274   6.932  30.720  1.00 59.47           N  
ATOM   2010  CA  ILE C  43      -7.043   7.513  30.195  1.00 59.47           C  
ATOM   2011  C   ILE C  43      -6.115   7.883  31.351  1.00 59.47           C  
ATOM   2012  O   ILE C  43      -4.896   7.721  31.251  1.00 59.47           O  
ATOM   2013  CB  ILE C  43      -7.332   8.754  29.322  1.00 59.47           C  
ATOM   2014  CG1 ILE C  43      -8.195   8.368  28.116  1.00 59.47           C  
ATOM   2015  CG2 ILE C  43      -6.025   9.413  28.872  1.00 59.47           C  
ATOM   2016  CD1 ILE C  43      -8.697   9.558  27.308  1.00 59.47           C  
ATOM   2017  N   PHE C  44      -6.690   8.270  32.441  1.00 63.69           N  
ATOM   2018  CA  PHE C  44      -5.911   8.758  33.573  1.00 63.69           C  
ATOM   2019  C   PHE C  44      -5.587   7.622  34.536  1.00 63.69           C  
ATOM   2020  O   PHE C  44      -4.583   7.674  35.250  1.00 63.69           O  
ATOM   2021  CB  PHE C  44      -6.667   9.870  34.308  1.00 63.69           C  
ATOM   2022  CG  PHE C  44      -6.845  11.123  33.494  1.00 63.69           C  
ATOM   2023  CD1 PHE C  44      -5.866  12.109  33.488  1.00 63.69           C  
ATOM   2024  CD2 PHE C  44      -7.992  11.315  32.735  1.00 63.69           C  
ATOM   2025  CE1 PHE C  44      -6.028  13.270  32.736  1.00 63.69           C  
ATOM   2026  CE2 PHE C  44      -8.160  12.473  31.981  1.00 63.69           C  
ATOM   2027  CZ  PHE C  44      -7.178  13.450  31.983  1.00 63.69           C  
ATOM   2028  N   GLU C  45      -6.519   6.666  34.663  1.00 57.32           N  
ATOM   2029  CA  GLU C  45      -6.295   5.574  35.607  1.00 57.32           C  
ATOM   2030  C   GLU C  45      -5.409   4.492  34.998  1.00 57.32           C  
ATOM   2031  O   GLU C  45      -4.510   3.972  35.662  1.00 57.32           O  
ATOM   2032  CB  GLU C  45      -7.628   4.972  36.057  1.00 57.32           C  
ATOM   2033  CG  GLU C  45      -8.418   5.863  37.004  1.00 57.32           C  
ATOM   2034  CD  GLU C  45      -9.743   5.256  37.435  1.00 57.32           C  
ATOM   2035  OE1 GLU C  45     -10.433   5.852  38.294  1.00 57.32           O  
ATOM   2036  OE2 GLU C  45     -10.093   4.175  36.913  1.00 57.32           O  
ATOM   2037  N   GLN C  46      -6.024   3.967  33.937  1.00 49.82           N  
ATOM   2038  CA  GLN C  46      -5.346   2.769  33.451  1.00 49.82           C  
ATOM   2039  C   GLN C  46      -3.990   3.113  32.841  1.00 49.82           C  
ATOM   2040  O   GLN C  46      -3.067   2.296  32.864  1.00 49.82           O  
ATOM   2041  CB  GLN C  46      -6.214   2.040  32.424  1.00 49.82           C  
ATOM   2042  CG  GLN C  46      -7.076   0.935  33.020  1.00 49.82           C  
ATOM   2043  CD  GLN C  46      -7.896   0.203  31.975  1.00 49.82           C  
ATOM   2044  NE2 GLN C  46      -8.570  -0.864  32.392  1.00 49.82           N  
ATOM   2045  OE1 GLN C  46      -7.925   0.592  30.804  1.00 49.82           O  
ATOM   2046  N   GLU C  47      -4.109   4.304  32.058  1.00 46.98           N  
ATOM   2047  CA  GLU C  47      -2.847   4.515  31.355  1.00 46.98           C  
ATOM   2048  C   GLU C  47      -1.777   5.063  32.295  1.00 46.98           C  
ATOM   2049  O   GLU C  47      -1.981   6.091  32.943  1.00 46.98           O  
ATOM   2050  CB  GLU C  47      -3.043   5.465  30.170  1.00 46.98           C  
ATOM   2051  CG  GLU C  47      -3.349   4.755  28.858  1.00 46.98           C  
ATOM   2052  CD  GLU C  47      -3.401   5.697  27.665  1.00 46.98           C  
ATOM   2053  OE1 GLU C  47      -3.601   5.222  26.525  1.00 46.98           O  
ATOM   2054  OE2 GLU C  47      -3.237   6.921  27.874  1.00 46.98           O  
ATOM   2055  N   THR C  48      -1.185   4.241  33.062  1.00 42.34           N  
ATOM   2056  CA  THR C  48       0.029   4.681  33.740  1.00 42.34           C  
ATOM   2057  C   THR C  48       0.680   5.838  32.989  1.00 42.34           C  
ATOM   2058  O   THR C  48       0.718   5.840  31.756  1.00 42.34           O  
ATOM   2059  CB  THR C  48       1.037   3.526  33.885  1.00 42.34           C  
ATOM   2060  CG2 THR C  48       1.109   3.036  35.328  1.00 42.34           C  
ATOM   2061  OG1 THR C  48       0.635   2.440  33.043  1.00 42.34           O  
ATOM   2062  N   ASN C  49       0.538   7.195  33.561  1.00 44.30           N  
ATOM   2063  CA  ASN C  49       1.135   8.409  33.015  1.00 44.30           C  
ATOM   2064  C   ASN C  49       2.432   8.108  32.268  1.00 44.30           C  
ATOM   2065  O   ASN C  49       3.411   8.846  32.393  1.00 44.30           O  
ATOM   2066  CB  ASN C  49       1.388   9.430  34.126  1.00 44.30           C  
ATOM   2067  CG  ASN C  49       1.138  10.856  33.678  1.00 44.30           C  
ATOM   2068  ND2 ASN C  49       1.459  11.814  34.538  1.00 44.30           N  
ATOM   2069  OD1 ASN C  49       0.658  11.094  32.566  1.00 44.30           O  
ATOM   2070  N   ASN C  50       2.551   6.910  31.970  1.00 45.26           N  
ATOM   2071  CA  ASN C  50       3.883   6.549  31.496  1.00 45.26           C  
ATOM   2072  C   ASN C  50       4.369   7.505  30.411  1.00 45.26           C  
ATOM   2073  O   ASN C  50       5.572   7.740  30.279  1.00 45.26           O  
ATOM   2074  CB  ASN C  50       3.896   5.108  30.979  1.00 45.26           C  
ATOM   2075  CG  ASN C  50       4.118   4.094  32.083  1.00 45.26           C  
ATOM   2076  ND2 ASN C  50       3.950   2.818  31.759  1.00 45.26           N  
ATOM   2077  OD1 ASN C  50       4.437   4.455  33.220  1.00 45.26           O  
ATOM   2078  N   ASN C  51       3.560   7.817  29.292  1.00 43.71           N  
ATOM   2079  CA  ASN C  51       4.139   8.532  28.160  1.00 43.71           C  
ATOM   2080  C   ASN C  51       3.650   9.977  28.100  1.00 43.71           C  
ATOM   2081  O   ASN C  51       3.161  10.428  27.063  1.00 43.71           O  
ATOM   2082  CB  ASN C  51       3.821   7.809  26.850  1.00 43.71           C  
ATOM   2083  CG  ASN C  51       4.745   6.635  26.593  1.00 43.71           C  
ATOM   2084  ND2 ASN C  51       4.458   5.872  25.544  1.00 43.71           N  
ATOM   2085  OD1 ASN C  51       5.709   6.413  27.331  1.00 43.71           O  
ATOM   2086  N   ASN C  52       3.926  10.851  29.239  1.00 48.38           N  
ATOM   2087  CA  ASN C  52       3.673  12.287  29.195  1.00 48.38           C  
ATOM   2088  C   ASN C  52       2.541  12.628  28.230  1.00 48.38           C  
ATOM   2089  O   ASN C  52       2.779  13.206  27.168  1.00 48.38           O  
ATOM   2090  CB  ASN C  52       4.946  13.045  28.811  1.00 48.38           C  
ATOM   2091  CG  ASN C  52       5.177  14.271  29.670  1.00 48.38           C  
ATOM   2092  ND2 ASN C  52       6.140  15.097  29.278  1.00 48.38           N  
ATOM   2093  OD1 ASN C  52       4.498  14.475  30.679  1.00 48.38           O  
ATOM   2094  N   SER C  53       1.495  11.989  28.303  1.00 59.32           N  
ATOM   2095  CA  SER C  53       0.310  12.356  27.535  1.00 59.32           C  
ATOM   2096  C   SER C  53      -0.053  13.822  27.743  1.00 59.32           C  
ATOM   2097  O   SER C  53      -0.226  14.268  28.879  1.00 59.32           O  
ATOM   2098  CB  SER C  53      -0.874  11.469  27.920  1.00 59.32           C  
ATOM   2099  OG  SER C  53      -2.063  12.234  28.024  1.00 59.32           O  
ATOM   2100  N   SER C  54       0.183  14.667  26.649  1.00 66.49           N  
ATOM   2101  CA  SER C  54      -0.125  16.093  26.690  1.00 66.49           C  
ATOM   2102  C   SER C  54      -1.565  16.335  27.129  1.00 66.49           C  
ATOM   2103  O   SER C  54      -1.861  17.338  27.781  1.00 66.49           O  
ATOM   2104  CB  SER C  54       0.113  16.732  25.321  1.00 66.49           C  
ATOM   2105  OG  SER C  54       1.246  16.162  24.689  1.00 66.49           O  
ATOM   2106  N   PHE C  55      -2.369  15.299  26.771  1.00 67.07           N  
ATOM   2107  CA  PHE C  55      -3.746  15.434  27.232  1.00 67.07           C  
ATOM   2108  C   PHE C  55      -3.826  15.293  28.747  1.00 67.07           C  
ATOM   2109  O   PHE C  55      -4.520  16.066  29.411  1.00 67.07           O  
ATOM   2110  CB  PHE C  55      -4.644  14.389  26.560  1.00 67.07           C  
ATOM   2111  CG  PHE C  55      -6.066  14.406  27.051  1.00 67.07           C  
ATOM   2112  CD1 PHE C  55      -6.538  13.402  27.888  1.00 67.07           C  
ATOM   2113  CD2 PHE C  55      -6.930  15.424  26.675  1.00 67.07           C  
ATOM   2114  CE1 PHE C  55      -7.854  13.415  28.344  1.00 67.07           C  
ATOM   2115  CE2 PHE C  55      -8.248  15.444  27.126  1.00 67.07           C  
ATOM   2116  CZ  PHE C  55      -8.708  14.437  27.960  1.00 67.07           C  
ATOM   2117  N   TYR C  56      -3.075  14.382  29.239  1.00 61.03           N  
ATOM   2118  CA  TYR C  56      -3.025  14.144  30.676  1.00 61.03           C  
ATOM   2119  C   TYR C  56      -2.504  15.371  31.414  1.00 61.03           C  
ATOM   2120  O   TYR C  56      -3.136  15.851  32.358  1.00 61.03           O  
ATOM   2121  CB  TYR C  56      -2.143  12.932  30.990  1.00 61.03           C  
ATOM   2122  CG  TYR C  56      -2.071  12.598  32.460  1.00 61.03           C  
ATOM   2123  CD1 TYR C  56      -1.133  13.208  33.289  1.00 61.03           C  
ATOM   2124  CD2 TYR C  56      -2.941  11.670  33.024  1.00 61.03           C  
ATOM   2125  CE1 TYR C  56      -1.061  12.901  34.644  1.00 61.03           C  
ATOM   2126  CE2 TYR C  56      -2.879  11.356  34.377  1.00 61.03           C  
ATOM   2127  CZ  TYR C  56      -1.938  11.976  35.178  1.00 61.03           C  
ATOM   2128  OH  TYR C  56      -1.872  11.668  36.518  1.00 61.03           O  
ATOM   2129  N   THR C  57      -1.399  15.903  30.903  1.00 67.53           N  
ATOM   2130  CA  THR C  57      -0.807  17.079  31.529  1.00 67.53           C  
ATOM   2131  C   THR C  57      -1.697  18.303  31.333  1.00 67.53           C  
ATOM   2132  O   THR C  57      -1.828  19.132  32.237  1.00 67.53           O  
ATOM   2133  CB  THR C  57       0.596  17.366  30.963  1.00 67.53           C  
ATOM   2134  CG2 THR C  57       1.391  18.275  31.896  1.00 67.53           C  
ATOM   2135  OG1 THR C  57       1.303  16.130  30.803  1.00 67.53           O  
ATOM   2136  N   GLY C  58      -2.343  18.386  30.155  1.00 69.30           N  
ATOM   2137  CA  GLY C  58      -3.224  19.509  29.877  1.00 69.30           C  
ATOM   2138  C   GLY C  58      -4.427  19.565  30.801  1.00 69.30           C  
ATOM   2139  O   GLY C  58      -4.800  20.641  31.275  1.00 69.30           O  
ATOM   2140  N   VAL C  59      -4.948  18.452  31.119  1.00 75.47           N  
ATOM   2141  CA  VAL C  59      -6.120  18.434  31.988  1.00 75.47           C  
ATOM   2142  C   VAL C  59      -5.715  18.818  33.409  1.00 75.47           C  
ATOM   2143  O   VAL C  59      -6.419  19.578  34.078  1.00 75.47           O  
ATOM   2144  CB  VAL C  59      -6.807  17.050  31.984  1.00 75.47           C  
ATOM   2145  CG1 VAL C  59      -7.867  16.970  33.081  1.00 75.47           C  
ATOM   2146  CG2 VAL C  59      -7.426  16.767  30.617  1.00 75.47           C  
ATOM   2147  N   TYR C  60      -4.554  18.389  33.832  1.00 72.88           N  
ATOM   2148  CA  TYR C  60      -4.111  18.757  35.173  1.00 72.88           C  
ATOM   2149  C   TYR C  60      -3.706  20.225  35.229  1.00 72.88           C  
ATOM   2150  O   TYR C  60      -3.882  20.885  36.255  1.00 72.88           O  
ATOM   2151  CB  TYR C  60      -2.939  17.874  35.613  1.00 72.88           C  
ATOM   2152  CG  TYR C  60      -3.363  16.544  36.185  1.00 72.88           C  
ATOM   2153  CD1 TYR C  60      -4.200  16.476  37.295  1.00 72.88           C  
ATOM   2154  CD2 TYR C  60      -2.925  15.352  35.618  1.00 72.88           C  
ATOM   2155  CE1 TYR C  60      -4.593  15.252  37.828  1.00 72.88           C  
ATOM   2156  CE2 TYR C  60      -3.311  14.122  36.142  1.00 72.88           C  
ATOM   2157  CZ  TYR C  60      -4.143  14.083  37.245  1.00 72.88           C  
ATOM   2158  OH  TYR C  60      -4.528  12.868  37.769  1.00 72.88           O  
ATOM   2159  N   ILE C  61      -3.183  20.737  34.137  1.00 75.82           N  
ATOM   2160  CA  ILE C  61      -2.907  22.169  34.083  1.00 75.82           C  
ATOM   2161  C   ILE C  61      -4.217  22.950  34.163  1.00 75.82           C  
ATOM   2162  O   ILE C  61      -4.298  23.969  34.851  1.00 75.82           O  
ATOM   2163  CB  ILE C  61      -2.135  22.548  32.800  1.00 75.82           C  
ATOM   2164  CG1 ILE C  61      -0.703  22.003  32.858  1.00 75.82           C  
ATOM   2165  CG2 ILE C  61      -2.135  24.066  32.598  1.00 75.82           C  
ATOM   2166  CD1 ILE C  61       0.087  22.201  31.571  1.00 75.82           C  
ATOM   2167  N   LEU C  62      -5.205  22.392  33.517  1.00 77.98           N  
ATOM   2168  CA  LEU C  62      -6.513  23.036  33.563  1.00 77.98           C  
ATOM   2169  C   LEU C  62      -7.076  23.023  34.981  1.00 77.98           C  
ATOM   2170  O   LEU C  62      -7.637  24.022  35.439  1.00 77.98           O  
ATOM   2171  CB  LEU C  62      -7.487  22.340  32.608  1.00 77.98           C  
ATOM   2172  CG  LEU C  62      -8.364  23.253  31.750  1.00 77.98           C  
ATOM   2173  CD1 LEU C  62      -7.701  23.512  30.402  1.00 77.98           C  
ATOM   2174  CD2 LEU C  62      -9.750  22.642  31.562  1.00 77.98           C  
ATOM   2175  N   ILE C  63      -6.902  21.898  35.693  1.00 80.14           N  
ATOM   2176  CA  ILE C  63      -7.376  21.775  37.067  1.00 80.14           C  
ATOM   2177  C   ILE C  63      -6.587  22.721  37.971  1.00 80.14           C  
ATOM   2178  O   ILE C  63      -7.169  23.438  38.789  1.00 80.14           O  
ATOM   2179  CB  ILE C  63      -7.258  20.322  37.578  1.00 80.14           C  
ATOM   2180  CG1 ILE C  63      -8.227  19.409  36.819  1.00 80.14           C  
ATOM   2181  CG2 ILE C  63      -7.512  20.258  39.087  1.00 80.14           C  
ATOM   2182  CD1 ILE C  63      -8.063  17.930  37.141  1.00 80.14           C  
ATOM   2183  N   GLY C  64      -5.210  22.809  37.783  1.00 84.05           N  
ATOM   2184  CA  GLY C  64      -4.397  23.723  38.570  1.00 84.05           C  
ATOM   2185  C   GLY C  64      -4.712  25.183  38.303  1.00 84.05           C  
ATOM   2186  O   GLY C  64      -4.799  25.984  39.236  1.00 84.05           O  
ATOM   2187  N   ALA C  65      -5.005  25.513  37.033  1.00 86.18           N  
ATOM   2188  CA  ALA C  65      -5.335  26.887  36.664  1.00 86.18           C  
ATOM   2189  C   ALA C  65      -6.710  27.283  37.195  1.00 86.18           C  
ATOM   2190  O   ALA C  65      -6.895  28.401  37.682  1.00 86.18           O  
ATOM   2191  CB  ALA C  65      -5.285  27.058  35.147  1.00 86.18           C  
ATOM   2192  N   GLY C  66      -7.596  26.304  37.129  1.00 83.80           N  
ATOM   2193  CA  GLY C  66      -8.918  26.575  37.671  1.00 83.80           C  
ATOM   2194  C   GLY C  66      -8.917  26.768  39.176  1.00 83.80           C  
ATOM   2195  O   GLY C  66      -9.558  27.687  39.690  1.00 83.80           O  
ATOM   2196  N   ALA C  67      -8.166  25.996  39.910  1.00 85.51           N  
ATOM   2197  CA  ALA C  67      -8.071  26.109  41.363  1.00 85.51           C  
ATOM   2198  C   ALA C  67      -7.385  27.410  41.769  1.00 85.51           C  
ATOM   2199  O   ALA C  67      -7.805  28.071  42.722  1.00 85.51           O  
ATOM   2200  CB  ALA C  67      -7.321  24.913  41.943  1.00 85.51           C  
ATOM   2201  N   LEU C  68      -6.396  27.765  40.962  1.00 87.81           N  
ATOM   2202  CA  LEU C  68      -5.688  29.005  41.259  1.00 87.81           C  
ATOM   2203  C   LEU C  68      -6.581  30.215  41.009  1.00 87.81           C  
ATOM   2204  O   LEU C  68      -6.606  31.151  41.812  1.00 87.81           O  
ATOM   2205  CB  LEU C  68      -4.415  29.112  40.415  1.00 87.81           C  
ATOM   2206  CG  LEU C  68      -3.489  30.288  40.729  1.00 87.81           C  
ATOM   2207  CD1 LEU C  68      -2.951  30.174  42.152  1.00 87.81           C  
ATOM   2208  CD2 LEU C  68      -2.346  30.353  39.723  1.00 87.81           C  
ATOM   2209  N   MET C  69      -7.357  30.170  39.968  1.00 89.29           N  
ATOM   2210  CA  MET C  69      -8.284  31.253  39.654  1.00 89.29           C  
ATOM   2211  C   MET C  69      -9.378  31.355  40.711  1.00 89.29           C  
ATOM   2212  O   MET C  69      -9.797  32.456  41.074  1.00 89.29           O  
ATOM   2213  CB  MET C  69      -8.907  31.045  38.274  1.00 89.29           C  
ATOM   2214  CG  MET C  69      -7.950  31.308  37.123  1.00 89.29           C  
ATOM   2215  SD  MET C  69      -8.725  31.020  35.484  1.00 89.29           S  
ATOM   2216  CE  MET C  69      -9.984  32.328  35.492  1.00 89.29           C  
ATOM   2217  N   MET C  70      -9.750  30.248  41.264  1.00 86.65           N  
ATOM   2218  CA  MET C  70     -10.769  30.223  42.310  1.00 86.65           C  
ATOM   2219  C   MET C  70     -10.227  30.803  43.613  1.00 86.65           C  
ATOM   2220  O   MET C  70     -10.901  31.593  44.273  1.00 86.65           O  
ATOM   2221  CB  MET C  70     -11.269  28.795  42.541  1.00 86.65           C  
ATOM   2222  CG  MET C  70     -12.513  28.715  43.411  1.00 86.65           C  
ATOM   2223  SD  MET C  70     -13.075  26.988  43.675  1.00 86.65           S  
ATOM   2224  CE  MET C  70     -11.973  26.499  45.031  1.00 86.65           C  
ATOM   2225  N   LEU C  71      -9.025  30.523  43.918  1.00 87.95           N  
ATOM   2226  CA  LEU C  71      -8.413  30.998  45.155  1.00 87.95           C  
ATOM   2227  C   LEU C  71      -8.154  32.499  45.091  1.00 87.95           C  
ATOM   2228  O   LEU C  71      -8.524  33.236  46.007  1.00 87.95           O  
ATOM   2229  CB  LEU C  71      -7.104  30.252  45.425  1.00 87.95           C  
ATOM   2230  CG  LEU C  71      -6.312  30.697  46.655  1.00 87.95           C  
ATOM   2231  CD1 LEU C  71      -7.102  30.407  47.927  1.00 87.95           C  
ATOM   2232  CD2 LEU C  71      -4.952  30.007  46.695  1.00 87.95           C  
ATOM   2233  N   VAL C  72      -7.577  32.899  43.962  1.00 90.10           N  
ATOM   2234  CA  VAL C  72      -7.241  34.312  43.814  1.00 90.10           C  
ATOM   2235  C   VAL C  72      -8.520  35.141  43.726  1.00 90.10           C  
ATOM   2236  O   VAL C  72      -8.612  36.216  44.322  1.00 90.10           O  
ATOM   2237  CB  VAL C  72      -6.359  34.558  42.570  1.00 90.10           C  
ATOM   2238  CG1 VAL C  72      -6.174  36.055  42.327  1.00 90.10           C  
ATOM   2239  CG2 VAL C  72      -5.005  33.869  42.731  1.00 90.10           C  
ATOM   2240  N   GLY C  73      -9.556  34.612  43.078  1.00 87.51           N  
ATOM   2241  CA  GLY C  73     -10.832  35.305  43.006  1.00 87.51           C  
ATOM   2242  C   GLY C  73     -11.549  35.378  44.342  1.00 87.51           C  
ATOM   2243  O   GLY C  73     -12.152  36.399  44.673  1.00 87.51           O  
ATOM   2244  N   PHE C  74     -11.403  34.386  45.146  1.00 87.20           N  
ATOM   2245  CA  PHE C  74     -12.023  34.350  46.464  1.00 87.20           C  
ATOM   2246  C   PHE C  74     -11.370  35.361  47.399  1.00 87.20           C  
ATOM   2247  O   PHE C  74     -12.059  36.085  48.119  1.00 87.20           O  
ATOM   2248  CB  PHE C  74     -11.934  32.944  47.065  1.00 87.20           C  
ATOM   2249  CG  PHE C  74     -12.480  32.845  48.463  1.00 87.20           C  
ATOM   2250  CD1 PHE C  74     -11.626  32.821  49.559  1.00 87.20           C  
ATOM   2251  CD2 PHE C  74     -13.850  32.776  48.683  1.00 87.20           C  
ATOM   2252  CE1 PHE C  74     -12.129  32.730  50.855  1.00 87.20           C  
ATOM   2253  CE2 PHE C  74     -14.360  32.685  49.974  1.00 87.20           C  
ATOM   2254  CZ  PHE C  74     -13.499  32.660  51.059  1.00 87.20           C  
ATOM   2255  N   LEU C  75     -10.046  35.482  47.403  1.00 88.22           N  
ATOM   2256  CA  LEU C  75      -9.320  36.423  48.248  1.00 88.22           C  
ATOM   2257  C   LEU C  75      -9.646  37.862  47.863  1.00 88.22           C  
ATOM   2258  O   LEU C  75      -9.759  38.732  48.731  1.00 88.22           O  
ATOM   2259  CB  LEU C  75      -7.811  36.184  48.145  1.00 88.22           C  
ATOM   2260  CG  LEU C  75      -7.286  34.893  48.773  1.00 88.22           C  
ATOM   2261  CD1 LEU C  75      -5.856  34.626  48.318  1.00 88.22           C  
ATOM   2262  CD2 LEU C  75      -7.363  34.966  50.294  1.00 88.22           C  
ATOM   2263  N   GLY C  76      -9.887  38.075  46.551  1.00 87.34           N  
ATOM   2264  CA  GLY C  76     -10.204  39.413  46.079  1.00 87.34           C  
ATOM   2265  C   GLY C  76     -11.627  39.834  46.391  1.00 87.34           C  
ATOM   2266  O   GLY C  76     -11.863  40.955  46.845  1.00 87.34           O  
ATOM   2267  N   CYS C  77     -12.550  38.965  46.185  1.00 84.54           N  
ATOM   2268  CA  CYS C  77     -13.943  39.331  46.418  1.00 84.54           C  
ATOM   2269  C   CYS C  77     -14.251  39.383  47.910  1.00 84.54           C  
ATOM   2270  O   CYS C  77     -14.755  40.390  48.410  1.00 84.54           O  
ATOM   2271  CB  CYS C  77     -14.880  38.342  45.727  1.00 84.54           C  
ATOM   2272  SG  CYS C  77     -14.711  36.644  46.321  1.00 84.54           S  
ATOM   2273  N   CYS C  78     -13.807  38.403  48.735  1.00 84.27           N  
ATOM   2274  CA  CYS C  78     -14.044  38.388  50.174  1.00 84.27           C  
ATOM   2275  C   CYS C  78     -13.161  39.407  50.884  1.00 84.27           C  
ATOM   2276  O   CYS C  78     -13.568  39.996  51.887  1.00 84.27           O  
ATOM   2277  CB  CYS C  78     -13.790  36.994  50.744  1.00 84.27           C  
ATOM   2278  SG  CYS C  78     -15.156  35.840  50.486  1.00 84.27           S  
ATOM   2279  N   GLY C  79     -12.019  39.621  50.323  1.00 86.39           N  
ATOM   2280  CA  GLY C  79     -11.142  40.627  50.900  1.00 86.39           C  
ATOM   2281  C   GLY C  79     -11.680  42.038  50.758  1.00 86.39           C  
ATOM   2282  O   GLY C  79     -11.532  42.858  51.667  1.00 86.39           O  
ATOM   2283  N   ALA C  80     -12.363  42.329  49.679  1.00 86.58           N  
ATOM   2284  CA  ALA C  80     -12.910  43.661  49.436  1.00 86.58           C  
ATOM   2285  C   ALA C  80     -14.198  43.878  50.224  1.00 86.58           C  
ATOM   2286  O   ALA C  80     -14.358  44.899  50.898  1.00 86.58           O  
ATOM   2287  CB  ALA C  80     -13.160  43.870  47.945  1.00 86.58           C  
ATOM   2288  N   VAL C  81     -15.032  42.928  50.362  1.00 82.49           N  
ATOM   2289  CA  VAL C  81     -16.329  43.086  51.014  1.00 82.49           C  
ATOM   2290  C   VAL C  81     -16.146  43.110  52.529  1.00 82.49           C  
ATOM   2291  O   VAL C  81     -16.783  43.905  53.226  1.00 82.49           O  
ATOM   2292  CB  VAL C  81     -17.307  41.960  50.611  1.00 82.49           C  
ATOM   2293  CG1 VAL C  81     -18.472  41.880  51.596  1.00 82.49           C  
ATOM   2294  CG2 VAL C  81     -17.820  42.181  49.189  1.00 82.49           C  
ATOM   2295  N   GLN C  82     -15.171  42.361  53.118  1.00 83.39           N  
ATOM   2296  CA  GLN C  82     -14.951  42.297  54.558  1.00 83.39           C  
ATOM   2297  C   GLN C  82     -13.902  43.313  55.001  1.00 83.39           C  
ATOM   2298  O   GLN C  82     -13.669  43.492  56.199  1.00 83.39           O  
ATOM   2299  CB  GLN C  82     -14.526  40.888  54.974  1.00 83.39           C  
ATOM   2300  CG  GLN C  82     -15.649  39.862  54.910  1.00 83.39           C  
ATOM   2301  CD  GLN C  82     -15.280  38.545  55.568  1.00 83.39           C  
ATOM   2302  NE2 GLN C  82     -16.226  37.613  55.600  1.00 83.39           N  
ATOM   2303  OE1 GLN C  82     -14.153  38.367  56.042  1.00 83.39           O  
ATOM   2304  N   GLU C  83     -13.429  43.954  54.100  1.00 86.01           N  
ATOM   2305  CA  GLU C  83     -12.380  44.930  54.385  1.00 86.01           C  
ATOM   2306  C   GLU C  83     -11.298  44.332  55.280  1.00 86.01           C  
ATOM   2307  O   GLU C  83     -10.926  44.926  56.294  1.00 86.01           O  
ATOM   2308  CB  GLU C  83     -12.971  46.181  55.039  1.00 86.01           C  
ATOM   2309  CG  GLU C  83     -13.962  46.926  54.155  1.00 86.01           C  
ATOM   2310  CD  GLU C  83     -14.383  48.270  54.728  1.00 86.01           C  
ATOM   2311  OE1 GLU C  83     -15.152  48.999  54.063  1.00 86.01           O  
ATOM   2312  OE2 GLU C  83     -13.939  48.597  55.852  1.00 86.01           O  
ATOM   2313  N   SER C  84     -10.839  43.086  54.959  1.00 84.10           N  
ATOM   2314  CA  SER C  84      -9.770  42.399  55.676  1.00 84.10           C  
ATOM   2315  C   SER C  84      -8.406  42.711  55.068  1.00 84.10           C  
ATOM   2316  O   SER C  84      -8.160  42.414  53.898  1.00 84.10           O  
ATOM   2317  CB  SER C  84     -10.007  40.888  55.670  1.00 84.10           C  
ATOM   2318  OG  SER C  84      -8.862  40.198  56.144  1.00 84.10           O  
ATOM   2319  N   GLN C  85      -7.550  43.327  55.833  1.00 81.30           N  
ATOM   2320  CA  GLN C  85      -6.206  43.664  55.376  1.00 81.30           C  
ATOM   2321  C   GLN C  85      -5.401  42.406  55.061  1.00 81.30           C  
ATOM   2322  O   GLN C  85      -4.614  42.388  54.112  1.00 81.30           O  
ATOM   2323  CB  GLN C  85      -5.477  44.503  56.426  1.00 81.30           C  
ATOM   2324  CG  GLN C  85      -6.041  45.907  56.592  1.00 81.30           C  
ATOM   2325  CD  GLN C  85      -5.285  46.727  57.621  1.00 81.30           C  
ATOM   2326  NE2 GLN C  85      -5.579  48.021  57.680  1.00 81.30           N  
ATOM   2327  OE1 GLN C  85      -4.446  46.200  58.358  1.00 81.30           O  
ATOM   2328  N   CYS C  86      -5.711  41.404  55.766  1.00 81.74           N  
ATOM   2329  CA  CYS C  86      -4.967  40.165  55.573  1.00 81.74           C  
ATOM   2330  C   CYS C  86      -5.336  39.508  54.247  1.00 81.74           C  
ATOM   2331  O   CYS C  86      -4.456  39.110  53.482  1.00 81.74           O  
ATOM   2332  CB  CYS C  86      -5.233  39.195  56.724  1.00 81.74           C  
ATOM   2333  SG  CYS C  86      -4.233  37.692  56.655  1.00 81.74           S  
ATOM   2334  N   MET C  87      -6.536  39.457  53.917  1.00 88.50           N  
ATOM   2335  CA  MET C  87      -6.987  38.830  52.678  1.00 88.50           C  
ATOM   2336  C   MET C  87      -6.585  39.666  51.467  1.00 88.50           C  
ATOM   2337  O   MET C  87      -6.203  39.122  50.430  1.00 88.50           O  
ATOM   2338  CB  MET C  87      -8.503  38.630  52.696  1.00 88.50           C  
ATOM   2339  CG  MET C  87      -8.967  37.549  53.659  1.00 88.50           C  
ATOM   2340  SD  MET C  87     -10.755  37.174  53.485  1.00 88.50           S  
ATOM   2341  CE  MET C  87     -10.739  36.261  51.917  1.00 88.50           C  
ATOM   2342  N   LEU C  88      -6.647  40.908  51.644  1.00 88.09           N  
ATOM   2343  CA  LEU C  88      -6.242  41.787  50.552  1.00 88.09           C  
ATOM   2344  C   LEU C  88      -4.731  41.742  50.351  1.00 88.09           C  
ATOM   2345  O   LEU C  88      -4.249  41.824  49.219  1.00 88.09           O  
ATOM   2346  CB  LEU C  88      -6.690  43.225  50.826  1.00 88.09           C  
ATOM   2347  CG  LEU C  88      -8.183  43.513  50.664  1.00 88.09           C  
ATOM   2348  CD1 LEU C  88      -8.511  44.913  51.171  1.00 88.09           C  
ATOM   2349  CD2 LEU C  88      -8.605  43.353  49.208  1.00 88.09           C  
ATOM   2350  N   GLY C  89      -4.035  41.665  51.484  1.00 85.61           N  
ATOM   2351  CA  GLY C  89      -2.597  41.481  51.374  1.00 85.61           C  
ATOM   2352  C   GLY C  89      -2.212  40.177  50.700  1.00 85.61           C  
ATOM   2353  O   GLY C  89      -1.306  40.148  49.865  1.00 85.61           O  
ATOM   2354  N   LEU C  90      -2.865  39.080  51.047  1.00 87.56           N  
ATOM   2355  CA  LEU C  90      -2.614  37.793  50.408  1.00 87.56           C  
ATOM   2356  C   LEU C  90      -3.003  37.833  48.933  1.00 87.56           C  
ATOM   2357  O   LEU C  90      -2.329  37.235  48.093  1.00 87.56           O  
ATOM   2358  CB  LEU C  90      -3.386  36.681  51.121  1.00 87.56           C  
ATOM   2359  CG  LEU C  90      -2.763  36.141  52.409  1.00 87.56           C  
ATOM   2360  CD1 LEU C  90      -3.794  35.348  53.206  1.00 87.56           C  
ATOM   2361  CD2 LEU C  90      -1.545  35.279  52.094  1.00 87.56           C  
ATOM   2362  N   PHE C  91      -4.073  38.483  48.570  1.00 90.81           N  
ATOM   2363  CA  PHE C  91      -4.497  38.683  47.189  1.00 90.81           C  
ATOM   2364  C   PHE C  91      -3.422  39.412  46.392  1.00 90.81           C  
ATOM   2365  O   PHE C  91      -3.045  38.975  45.303  1.00 90.81           O  
ATOM   2366  CB  PHE C  91      -5.811  39.469  47.138  1.00 90.81           C  
ATOM   2367  CG  PHE C  91      -6.235  39.854  45.746  1.00 90.81           C  
ATOM   2368  CD1 PHE C  91      -6.134  41.170  45.313  1.00 90.81           C  
ATOM   2369  CD2 PHE C  91      -6.735  38.899  44.871  1.00 90.81           C  
ATOM   2370  CE1 PHE C  91      -6.525  41.530  44.026  1.00 90.81           C  
ATOM   2371  CE2 PHE C  91      -7.127  39.250  43.583  1.00 90.81           C  
ATOM   2372  CZ  PHE C  91      -7.024  40.567  43.163  1.00 90.81           C  
ATOM   2373  N   PHE C  92      -2.932  40.439  47.056  1.00 86.16           N  
ATOM   2374  CA  PHE C  92      -1.858  41.189  46.417  1.00 86.16           C  
ATOM   2375  C   PHE C  92      -0.622  40.316  46.234  1.00 86.16           C  
ATOM   2376  O   PHE C  92      -0.002  40.324  45.169  1.00 86.16           O  
ATOM   2377  CB  PHE C  92      -1.505  42.432  47.240  1.00 86.16           C  
ATOM   2378  CG  PHE C  92      -0.368  43.235  46.668  1.00 86.16           C  
ATOM   2379  CD1 PHE C  92       0.935  43.036  47.110  1.00 86.16           C  
ATOM   2380  CD2 PHE C  92      -0.601  44.191  45.687  1.00 86.16           C  
ATOM   2381  CE1 PHE C  92       1.988  43.777  46.582  1.00 86.16           C  
ATOM   2382  CE2 PHE C  92       0.447  44.937  45.156  1.00 86.16           C  
ATOM   2383  CZ  PHE C  92       1.740  44.729  45.605  1.00 86.16           C  
ATOM   2384  N   GLY C  93      -0.306  39.613  47.257  1.00 86.10           N  
ATOM   2385  CA  GLY C  93       0.853  38.737  47.171  1.00 86.10           C  
ATOM   2386  C   GLY C  93       0.712  37.665  46.106  1.00 86.10           C  
ATOM   2387  O   GLY C  93       1.651  37.407  45.350  1.00 86.10           O  
ATOM   2388  N   PHE C  94      -0.358  37.035  45.943  1.00 88.10           N  
ATOM   2389  CA  PHE C  94      -0.606  36.013  44.934  1.00 88.10           C  
ATOM   2390  C   PHE C  94      -0.552  36.612  43.533  1.00 88.10           C  
ATOM   2391  O   PHE C  94       0.012  36.010  42.617  1.00 88.10           O  
ATOM   2392  CB  PHE C  94      -1.964  35.345  45.167  1.00 88.10           C  
ATOM   2393  CG  PHE C  94      -1.902  34.141  46.069  1.00 88.10           C  
ATOM   2394  CD1 PHE C  94      -1.494  32.908  45.577  1.00 88.10           C  
ATOM   2395  CD2 PHE C  94      -2.252  34.244  47.409  1.00 88.10           C  
ATOM   2396  CE1 PHE C  94      -1.436  31.791  46.410  1.00 88.10           C  
ATOM   2397  CE2 PHE C  94      -2.195  33.134  48.247  1.00 88.10           C  
ATOM   2398  CZ  PHE C  94      -1.788  31.909  47.745  1.00 88.10           C  
ATOM   2399  N   LEU C  95      -1.166  37.776  43.343  1.00 87.80           N  
ATOM   2400  CA  LEU C  95      -1.161  38.419  42.034  1.00 87.80           C  
ATOM   2401  C   LEU C  95       0.256  38.798  41.619  1.00 87.80           C  
ATOM   2402  O   LEU C  95       0.603  38.719  40.439  1.00 87.80           O  
ATOM   2403  CB  LEU C  95      -2.052  39.664  42.045  1.00 87.80           C  
ATOM   2404  CG  LEU C  95      -3.542  39.434  41.786  1.00 87.80           C  
ATOM   2405  CD1 LEU C  95      -4.324  40.724  42.007  1.00 87.80           C  
ATOM   2406  CD2 LEU C  95      -3.764  38.902  40.374  1.00 87.80           C  
ATOM   2407  N   LEU C  96       1.029  39.208  42.637  1.00 84.52           N  
ATOM   2408  CA  LEU C  96       2.414  39.565  42.350  1.00 84.52           C  
ATOM   2409  C   LEU C  96       3.209  38.343  41.903  1.00 84.52           C  
ATOM   2410  O   LEU C  96       3.952  38.406  40.921  1.00 84.52           O  
ATOM   2411  CB  LEU C  96       3.072  40.194  43.582  1.00 84.52           C  
ATOM   2412  CG  LEU C  96       4.367  40.969  43.336  1.00 84.52           C  
ATOM   2413  CD1 LEU C  96       4.106  42.470  43.398  1.00 84.52           C  
ATOM   2414  CD2 LEU C  96       5.432  40.565  44.350  1.00 84.52           C  
ATOM   2415  N   VAL C  97       3.001  37.288  42.583  1.00 84.81           N  
ATOM   2416  CA  VAL C  97       3.724  36.067  42.243  1.00 84.81           C  
ATOM   2417  C   VAL C  97       3.249  35.545  40.888  1.00 84.81           C  
ATOM   2418  O   VAL C  97       4.061  35.138  40.054  1.00 84.81           O  
ATOM   2419  CB  VAL C  97       3.544  34.980  43.326  1.00 84.81           C  
ATOM   2420  CG1 VAL C  97       4.136  33.650  42.861  1.00 84.81           C  
ATOM   2421  CG2 VAL C  97       4.186  35.424  44.639  1.00 84.81           C  
ATOM   2422  N   ILE C  98       1.987  35.544  40.589  1.00 87.58           N  
ATOM   2423  CA  ILE C  98       1.435  35.076  39.322  1.00 87.58           C  
ATOM   2424  C   ILE C  98       1.926  35.968  38.184  1.00 87.58           C  
ATOM   2425  O   ILE C  98       2.248  35.480  37.099  1.00 87.58           O  
ATOM   2426  CB  ILE C  98      -0.109  35.049  39.354  1.00 87.58           C  
ATOM   2427  CG1 ILE C  98      -0.604  33.984  40.339  1.00 87.58           C  
ATOM   2428  CG2 ILE C  98      -0.674  34.802  37.952  1.00 87.58           C  
ATOM   2429  CD1 ILE C  98      -2.109  34.011  40.575  1.00 87.58           C  
ATOM   2430  N   PHE C  99       2.018  37.212  38.407  1.00 84.02           N  
ATOM   2431  CA  PHE C  99       2.504  38.165  37.416  1.00 84.02           C  
ATOM   2432  C   PHE C  99       3.956  37.878  37.056  1.00 84.02           C  
ATOM   2433  O   PHE C  99       4.323  37.884  35.878  1.00 84.02           O  
ATOM   2434  CB  PHE C  99       2.365  39.600  37.936  1.00 84.02           C  
ATOM   2435  CG  PHE C  99       2.701  40.650  36.912  1.00 84.02           C  
ATOM   2436  CD1 PHE C  99       3.764  41.523  37.114  1.00 84.02           C  
ATOM   2437  CD2 PHE C  99       1.953  40.766  35.748  1.00 84.02           C  
ATOM   2438  CE1 PHE C  99       4.076  42.497  36.168  1.00 84.02           C  
ATOM   2439  CE2 PHE C  99       2.259  41.737  34.798  1.00 84.02           C  
ATOM   2440  CZ  PHE C  99       3.320  42.602  35.010  1.00 84.02           C  
ATOM   2441  N   ALA C 100       4.706  37.586  38.100  1.00 82.31           N  
ATOM   2442  CA  ALA C 100       6.109  37.264  37.853  1.00 82.31           C  
ATOM   2443  C   ALA C 100       6.243  35.977  37.046  1.00 82.31           C  
ATOM   2444  O   ALA C 100       7.066  35.892  36.131  1.00 82.31           O  
ATOM   2445  CB  ALA C 100       6.867  37.144  39.173  1.00 82.31           C  
ATOM   2446  N   ILE C 101       5.430  35.029  37.328  1.00 82.19           N  
ATOM   2447  CA  ILE C 101       5.474  33.754  36.622  1.00 82.19           C  
ATOM   2448  C   ILE C 101       4.998  33.943  35.183  1.00 82.19           C  
ATOM   2449  O   ILE C 101       5.545  33.340  34.257  1.00 82.19           O  
ATOM   2450  CB  ILE C 101       4.614  32.685  37.334  1.00 82.19           C  
ATOM   2451  CG1 ILE C 101       5.186  32.378  38.723  1.00 82.19           C  
ATOM   2452  CG2 ILE C 101       4.524  31.413  36.485  1.00 82.19           C  
ATOM   2453  CD1 ILE C 101       4.309  31.463  39.565  1.00 82.19           C  
ATOM   2454  N   GLU C 102       4.030  34.791  34.965  1.00 81.19           N  
ATOM   2455  CA  GLU C 102       3.507  35.042  33.625  1.00 81.19           C  
ATOM   2456  C   GLU C 102       4.547  35.732  32.747  1.00 81.19           C  
ATOM   2457  O   GLU C 102       4.667  35.425  31.559  1.00 81.19           O  
ATOM   2458  CB  GLU C 102       2.232  35.888  33.695  1.00 81.19           C  
ATOM   2459  CG  GLU C 102       1.000  35.106  34.125  1.00 81.19           C  
ATOM   2460  CD  GLU C 102      -0.277  35.933  34.090  1.00 81.19           C  
ATOM   2461  OE1 GLU C 102      -1.377  35.354  34.228  1.00 81.19           O  
ATOM   2462  OE2 GLU C 102      -0.174  37.169  33.921  1.00 81.19           O  
ATOM   2463  N   ILE C 103       5.269  36.662  33.377  1.00 77.01           N  
ATOM   2464  CA  ILE C 103       6.302  37.356  32.616  1.00 77.01           C  
ATOM   2465  C   ILE C 103       7.412  36.377  32.241  1.00 77.01           C  
ATOM   2466  O   ILE C 103       7.896  36.382  31.108  1.00 77.01           O  
ATOM   2467  CB  ILE C 103       6.884  38.548  33.410  1.00 77.01           C  
ATOM   2468  CG1 ILE C 103       5.826  39.644  33.580  1.00 77.01           C  
ATOM   2469  CG2 ILE C 103       8.136  39.097  32.720  1.00 77.01           C  
ATOM   2470  CD1 ILE C 103       6.284  40.820  34.431  1.00 77.01           C  
ATOM   2471  N   ALA C 104       7.714  35.488  33.201  1.00 79.00           N  
ATOM   2472  CA  ALA C 104       8.749  34.494  32.929  1.00 79.00           C  
ATOM   2473  C   ALA C 104       8.301  33.518  31.845  1.00 79.00           C  
ATOM   2474  O   ALA C 104       9.073  33.183  30.943  1.00 79.00           O  
ATOM   2475  CB  ALA C 104       9.112  33.739  34.205  1.00 79.00           C  
ATOM   2476  N   ALA C 105       7.021  33.147  31.831  1.00 82.16           N  
ATOM   2477  CA  ALA C 105       6.480  32.221  30.840  1.00 82.16           C  
ATOM   2478  C   ALA C 105       6.344  32.892  29.477  1.00 82.16           C  
ATOM   2479  O   ALA C 105       6.554  32.258  28.440  1.00 82.16           O  
ATOM   2480  CB  ALA C 105       5.129  31.679  31.300  1.00 82.16           C  
ATOM   2481  N   ALA C 106       6.067  34.137  29.498  1.00 79.77           N  
ATOM   2482  CA  ALA C 106       5.933  34.876  28.245  1.00 79.77           C  
ATOM   2483  C   ALA C 106       7.284  35.033  27.553  1.00 79.77           C  
ATOM   2484  O   ALA C 106       7.387  34.865  26.336  1.00 79.77           O  
ATOM   2485  CB  ALA C 106       5.305  36.245  28.500  1.00 79.77           C  
ATOM   2486  N   ILE C 107       8.274  35.269  28.398  1.00 73.76           N  
ATOM   2487  CA  ILE C 107       9.615  35.425  27.842  1.00 73.76           C  
ATOM   2488  C   ILE C 107      10.109  34.083  27.306  1.00 73.76           C  
ATOM   2489  O   ILE C 107      10.638  34.008  26.194  1.00 73.76           O  
ATOM   2490  CB  ILE C 107      10.602  35.979  28.892  1.00 73.76           C  
ATOM   2491  CG1 ILE C 107      10.203  37.401  29.302  1.00 73.76           C  
ATOM   2492  CG2 ILE C 107      12.036  35.945  28.356  1.00 73.76           C  
ATOM   2493  CD1 ILE C 107      11.028  37.970  30.449  1.00 73.76           C  
ATOM   2494  N   TRP C 108       9.857  33.101  28.086  1.00 76.74           N  
ATOM   2495  CA  TRP C 108      10.270  31.772  27.648  1.00 76.74           C  
ATOM   2496  C   TRP C 108       9.466  31.326  26.431  1.00 76.74           C  
ATOM   2497  O   TRP C 108      10.017  30.740  25.495  1.00 76.74           O  
ATOM   2498  CB  TRP C 108      10.108  30.756  28.781  1.00 76.74           C  
ATOM   2499  CG  TRP C 108      10.610  29.383  28.447  1.00 76.74           C  
ATOM   2500  CD1 TRP C 108      11.887  28.916  28.586  1.00 76.74           C  
ATOM   2501  CD2 TRP C 108       9.843  28.301  27.910  1.00 76.74           C  
ATOM   2502  CE2 TRP C 108      10.721  27.206  27.751  1.00 76.74           C  
ATOM   2503  CE3 TRP C 108       8.497  28.151  27.550  1.00 76.74           C  
ATOM   2504  NE1 TRP C 108      11.960  27.607  28.169  1.00 76.74           N  
ATOM   2505  CZ2 TRP C 108      10.294  25.976  27.245  1.00 76.74           C  
ATOM   2506  CZ3 TRP C 108       8.075  26.925  27.048  1.00 76.74           C  
ATOM   2507  CH2 TRP C 108       8.973  25.855  26.900  1.00 76.74           C  
ATOM   2508  N   GLY C 109       8.169  31.596  26.408  1.00 76.21           N  
ATOM   2509  CA  GLY C 109       7.305  31.226  25.298  1.00 76.21           C  
ATOM   2510  C   GLY C 109       7.658  31.937  24.004  1.00 76.21           C  
ATOM   2511  O   GLY C 109       7.581  31.347  22.925  1.00 76.21           O  
ATOM   2512  N   TYR C 110       8.122  33.130  24.193  1.00 74.41           N  
ATOM   2513  CA  TYR C 110       8.494  33.901  23.013  1.00 74.41           C  
ATOM   2514  C   TYR C 110       9.814  33.409  22.432  1.00 74.41           C  
ATOM   2515  O   TYR C 110       9.961  33.304  21.212  1.00 74.41           O  
ATOM   2516  CB  TYR C 110       8.599  35.390  23.356  1.00 74.41           C  
ATOM   2517  CG  TYR C 110       8.720  36.286  22.146  1.00 74.41           C  
ATOM   2518  CD1 TYR C 110       9.961  36.762  21.729  1.00 74.41           C  
ATOM   2519  CD2 TYR C 110       7.594  36.657  21.419  1.00 74.41           C  
ATOM   2520  CE1 TYR C 110      10.076  37.588  20.615  1.00 74.41           C  
ATOM   2521  CE2 TYR C 110       7.698  37.482  20.304  1.00 74.41           C  
ATOM   2522  CZ  TYR C 110       8.941  37.942  19.911  1.00 74.41           C  
ATOM   2523  OH  TYR C 110       9.049  38.759  18.808  1.00 74.41           O  
ATOM   2524  N   SER C 111      10.692  33.029  23.348  1.00 73.06           N  
ATOM   2525  CA  SER C 111      12.003  32.575  22.897  1.00 73.06           C  
ATOM   2526  C   SER C 111      11.933  31.163  22.325  1.00 73.06           C  
ATOM   2527  O   SER C 111      12.721  30.802  21.448  1.00 73.06           O  
ATOM   2528  CB  SER C 111      13.012  32.618  24.046  1.00 73.06           C  
ATOM   2529  OG  SER C 111      12.840  31.506  24.908  1.00 73.06           O  
ATOM   2530  N   HIS C 112      10.965  30.424  22.833  1.00 76.79           N  
ATOM   2531  CA  HIS C 112      10.813  29.049  22.368  1.00 76.79           C  
ATOM   2532  C   HIS C 112       9.465  28.844  21.686  1.00 76.79           C  
ATOM   2533  O   HIS C 112       8.754  27.882  21.983  1.00 76.79           O  
ATOM   2534  CB  HIS C 112      10.967  28.070  23.532  1.00 76.79           C  
ATOM   2535  CG  HIS C 112      12.333  28.073  24.143  1.00 76.79           C  
ATOM   2536  CD2 HIS C 112      13.379  27.228  23.984  1.00 76.79           C  
ATOM   2537  ND1 HIS C 112      12.743  29.033  25.042  1.00 76.79           N  
ATOM   2538  CE1 HIS C 112      13.988  28.779  25.410  1.00 76.79           C  
ATOM   2539  NE2 HIS C 112      14.396  27.689  24.782  1.00 76.79           N  
ATOM   2540  N   LYS C 113       9.151  29.715  20.744  1.00 77.93           N  
ATOM   2541  CA  LYS C 113       7.847  29.723  20.085  1.00 77.93           C  
ATOM   2542  C   LYS C 113       7.621  28.433  19.302  1.00 77.93           C  
ATOM   2543  O   LYS C 113       6.522  27.875  19.320  1.00 77.93           O  
ATOM   2544  CB  LYS C 113       7.721  30.930  19.155  1.00 77.93           C  
ATOM   2545  CG  LYS C 113       8.671  30.898  17.967  1.00 77.93           C  
ATOM   2546  CD  LYS C 113       8.478  32.109  17.063  1.00 77.93           C  
ATOM   2547  CE  LYS C 113       9.411  32.064  15.861  1.00 77.93           C  
ATOM   2548  NZ  LYS C 113       9.087  33.135  14.869  1.00 77.93           N  
ATOM   2549  N   ASP C 114       8.618  27.948  18.628  1.00 76.22           N  
ATOM   2550  CA  ASP C 114       8.476  26.749  17.808  1.00 76.22           C  
ATOM   2551  C   ASP C 114       8.208  25.520  18.673  1.00 76.22           C  
ATOM   2552  O   ASP C 114       7.410  24.655  18.304  1.00 76.22           O  
ATOM   2553  CB  ASP C 114       9.728  26.529  16.955  1.00 76.22           C  
ATOM   2554  CG  ASP C 114       9.918  27.600  15.896  1.00 76.22           C  
ATOM   2555  OD1 ASP C 114       8.915  28.178  15.425  1.00 76.22           O  
ATOM   2556  OD2 ASP C 114      11.083  27.866  15.527  1.00 76.22           O  
ATOM   2557  N   GLU C 115       8.893  25.522  19.832  1.00 72.68           N  
ATOM   2558  CA  GLU C 115       8.672  24.407  20.747  1.00 72.68           C  
ATOM   2559  C   GLU C 115       7.260  24.440  21.326  1.00 72.68           C  
ATOM   2560  O   GLU C 115       6.630  23.395  21.501  1.00 72.68           O  
ATOM   2561  CB  GLU C 115       9.705  24.424  21.876  1.00 72.68           C  
ATOM   2562  CG  GLU C 115      10.423  23.097  22.072  1.00 72.68           C  
ATOM   2563  CD  GLU C 115      11.774  23.242  22.758  1.00 72.68           C  
ATOM   2564  OE1 GLU C 115      12.470  22.219  22.948  1.00 72.68           O  
ATOM   2565  OE2 GLU C 115      12.137  24.388  23.107  1.00 72.68           O  
ATOM   2566  N   VAL C 116       6.758  25.644  21.558  1.00 78.10           N  
ATOM   2567  CA  VAL C 116       5.410  25.796  22.096  1.00 78.10           C  
ATOM   2568  C   VAL C 116       4.385  25.350  21.055  1.00 78.10           C  
ATOM   2569  O   VAL C 116       3.430  24.640  21.380  1.00 78.10           O  
ATOM   2570  CB  VAL C 116       5.132  27.253  22.527  1.00 78.10           C  
ATOM   2571  CG1 VAL C 116       3.663  27.434  22.904  1.00 78.10           C  
ATOM   2572  CG2 VAL C 116       6.038  27.646  23.694  1.00 78.10           C  
ATOM   2573  N   ILE C 117       4.650  25.755  19.879  1.00 79.47           N  
ATOM   2574  CA  ILE C 117       3.738  25.379  18.805  1.00 79.47           C  
ATOM   2575  C   ILE C 117       3.696  23.859  18.672  1.00 79.47           C  
ATOM   2576  O   ILE C 117       2.618  23.267  18.582  1.00 79.47           O  
ATOM   2577  CB  ILE C 117       4.150  26.024  17.463  1.00 79.47           C  
ATOM   2578  CG1 ILE C 117       4.030  27.550  17.544  1.00 79.47           C  
ATOM   2579  CG2 ILE C 117       3.303  25.468  16.314  1.00 79.47           C  
ATOM   2580  CD1 ILE C 117       4.611  28.281  16.341  1.00 79.47           C  
ATOM   2581  N   LYS C 118       4.793  23.247  18.729  1.00 75.65           N  
ATOM   2582  CA  LYS C 118       4.882  21.795  18.613  1.00 75.65           C  
ATOM   2583  C   LYS C 118       4.159  21.105  19.767  1.00 75.65           C  
ATOM   2584  O   LYS C 118       3.440  20.126  19.560  1.00 75.65           O  
ATOM   2585  CB  LYS C 118       6.344  21.347  18.570  1.00 75.65           C  
ATOM   2586  CG  LYS C 118       6.549  19.957  17.988  1.00 75.65           C  
ATOM   2587  CD  LYS C 118       8.027  19.594  17.916  1.00 75.65           C  
ATOM   2588  CE  LYS C 118       8.230  18.170  17.415  1.00 75.65           C  
ATOM   2589  NZ  LYS C 118       9.679  17.819  17.313  1.00 75.65           N  
ATOM   2590  N   GLU C 119       4.340  21.690  20.967  1.00 75.29           N  
ATOM   2591  CA  GLU C 119       3.694  21.094  22.132  1.00 75.29           C  
ATOM   2592  C   GLU C 119       2.178  21.244  22.059  1.00 75.29           C  
ATOM   2593  O   GLU C 119       1.439  20.333  22.441  1.00 75.29           O  
ATOM   2594  CB  GLU C 119       4.224  21.725  23.422  1.00 75.29           C  
ATOM   2595  CG  GLU C 119       5.540  21.129  23.904  1.00 75.29           C  
ATOM   2596  CD  GLU C 119       5.416  19.679  24.343  1.00 75.29           C  
ATOM   2597  OE1 GLU C 119       6.433  18.950  24.324  1.00 75.29           O  
ATOM   2598  OE2 GLU C 119       4.292  19.268  24.708  1.00 75.29           O  
ATOM   2599  N   VAL C 120       1.702  22.358  21.522  1.00 79.92           N  
ATOM   2600  CA  VAL C 120       0.264  22.577  21.402  1.00 79.92           C  
ATOM   2601  C   VAL C 120      -0.312  21.656  20.329  1.00 79.92           C  
ATOM   2602  O   VAL C 120      -1.399  21.100  20.497  1.00 79.92           O  
ATOM   2603  CB  VAL C 120      -0.060  24.050  21.069  1.00 79.92           C  
ATOM   2604  CG1 VAL C 120      -1.550  24.223  20.781  1.00 79.92           C  
ATOM   2605  CG2 VAL C 120       0.376  24.963  22.213  1.00 79.92           C  
ATOM   2606  N   GLN C 121       0.423  21.550  19.282  1.00 79.21           N  
ATOM   2607  CA  GLN C 121      -0.017  20.634  18.234  1.00 79.21           C  
ATOM   2608  C   GLN C 121      -0.059  19.196  18.743  1.00 79.21           C  
ATOM   2609  O   GLN C 121      -0.996  18.454  18.444  1.00 79.21           O  
ATOM   2610  CB  GLN C 121       0.899  20.734  17.015  1.00 79.21           C  
ATOM   2611  CG  GLN C 121       0.742  22.030  16.231  1.00 79.21           C  
ATOM   2612  CD  GLN C 121       1.717  22.139  15.074  1.00 79.21           C  
ATOM   2613  NE2 GLN C 121       1.346  22.907  14.055  1.00 79.21           N  
ATOM   2614  OE1 GLN C 121       2.796  21.538  15.096  1.00 79.21           O  
ATOM   2615  N   GLU C 122       0.911  18.835  19.565  1.00 72.70           N  
ATOM   2616  CA  GLU C 122       0.942  17.495  20.143  1.00 72.70           C  
ATOM   2617  C   GLU C 122      -0.202  17.294  21.133  1.00 72.70           C  
ATOM   2618  O   GLU C 122      -0.784  16.210  21.206  1.00 72.70           O  
ATOM   2619  CB  GLU C 122       2.284  17.237  20.831  1.00 72.70           C  
ATOM   2620  CG  GLU C 122       2.720  15.779  20.803  1.00 72.70           C  
ATOM   2621  CD  GLU C 122       3.302  15.352  19.465  1.00 72.70           C  
ATOM   2622  OE1 GLU C 122       3.592  14.147  19.286  1.00 72.70           O  
ATOM   2623  OE2 GLU C 122       3.472  16.230  18.591  1.00 72.70           O  
ATOM   2624  N   PHE C 123      -0.469  18.352  21.833  1.00 75.52           N  
ATOM   2625  CA  PHE C 123      -1.606  18.299  22.744  1.00 75.52           C  
ATOM   2626  C   PHE C 123      -2.900  18.044  21.981  1.00 75.52           C  
ATOM   2627  O   PHE C 123      -3.695  17.184  22.366  1.00 75.52           O  
ATOM   2628  CB  PHE C 123      -1.717  19.600  23.545  1.00 75.52           C  
ATOM   2629  CG  PHE C 123      -2.950  19.683  24.401  1.00 75.52           C  
ATOM   2630  CD1 PHE C 123      -4.018  20.491  24.031  1.00 75.52           C  
ATOM   2631  CD2 PHE C 123      -3.044  18.950  25.578  1.00 75.52           C  
ATOM   2632  CE1 PHE C 123      -5.162  20.570  24.822  1.00 75.52           C  
ATOM   2633  CE2 PHE C 123      -4.184  19.024  26.374  1.00 75.52           C  
ATOM   2634  CZ  PHE C 123      -5.241  19.835  25.994  1.00 75.52           C  
ATOM   2635  N   TYR C 124      -3.058  18.734  20.905  1.00 82.91           N  
ATOM   2636  CA  TYR C 124      -4.266  18.554  20.107  1.00 82.91           C  
ATOM   2637  C   TYR C 124      -4.314  17.156  19.501  1.00 82.91           C  
ATOM   2638  O   TYR C 124      -5.355  16.495  19.532  1.00 82.91           O  
ATOM   2639  CB  TYR C 124      -4.342  19.607  18.999  1.00 82.91           C  
ATOM   2640  CG  TYR C 124      -5.437  19.353  17.994  1.00 82.91           C  
ATOM   2641  CD1 TYR C 124      -5.153  18.798  16.747  1.00 82.91           C  
ATOM   2642  CD2 TYR C 124      -6.761  19.669  18.286  1.00 82.91           C  
ATOM   2643  CE1 TYR C 124      -6.160  18.564  15.817  1.00 82.91           C  
ATOM   2644  CE2 TYR C 124      -7.775  19.439  17.363  1.00 82.91           C  
ATOM   2645  CZ  TYR C 124      -7.467  18.887  16.133  1.00 82.91           C  
ATOM   2646  OH  TYR C 124      -8.467  18.657  15.216  1.00 82.91           O  
ATOM   2647  N   LYS C 125      -3.183  16.820  18.977  1.00 72.05           N  
ATOM   2648  CA  LYS C 125      -3.145  15.510  18.332  1.00 72.05           C  
ATOM   2649  C   LYS C 125      -3.503  14.401  19.315  1.00 72.05           C  
ATOM   2650  O   LYS C 125      -4.276  13.499  18.988  1.00 72.05           O  
ATOM   2651  CB  LYS C 125      -1.764  15.251  17.728  1.00 72.05           C  
ATOM   2652  CG  LYS C 125      -1.711  14.049  16.796  1.00 72.05           C  
ATOM   2653  CD  LYS C 125      -0.333  13.888  16.169  1.00 72.05           C  
ATOM   2654  CE  LYS C 125      -0.255  12.638  15.302  1.00 72.05           C  
ATOM   2655  NZ  LYS C 125       1.096  12.474  14.687  1.00 72.05           N  
ATOM   2656  N   ASP C 126      -2.954  14.491  20.527  1.00 71.95           N  
ATOM   2657  CA  ASP C 126      -3.247  13.504  21.561  1.00 71.95           C  
ATOM   2658  C   ASP C 126      -4.714  13.568  21.981  1.00 71.95           C  
ATOM   2659  O   ASP C 126      -5.363  12.534  22.148  1.00 71.95           O  
ATOM   2660  CB  ASP C 126      -2.342  13.715  22.777  1.00 71.95           C  
ATOM   2661  CG  ASP C 126      -2.201  12.470  23.635  1.00 71.95           C  
ATOM   2662  OD1 ASP C 126      -2.546  11.364  23.165  1.00 71.95           O  
ATOM   2663  OD2 ASP C 126      -1.743  12.596  24.790  1.00 71.95           O  
ATOM   2664  N   THR C 127      -5.181  14.825  22.103  1.00 71.67           N  
ATOM   2665  CA  THR C 127      -6.577  15.025  22.479  1.00 71.67           C  
ATOM   2666  C   THR C 127      -7.510  14.503  21.391  1.00 71.67           C  
ATOM   2667  O   THR C 127      -8.497  13.827  21.684  1.00 71.67           O  
ATOM   2668  CB  THR C 127      -6.876  16.512  22.747  1.00 71.67           C  
ATOM   2669  CG2 THR C 127      -8.296  16.702  23.271  1.00 71.67           C  
ATOM   2670  OG1 THR C 127      -5.949  17.012  23.719  1.00 71.67           O  
ATOM   2671  N   TYR C 128      -7.154  14.763  20.221  1.00 76.51           N  
ATOM   2672  CA  TYR C 128      -7.937  14.342  19.064  1.00 76.51           C  
ATOM   2673  C   TYR C 128      -8.023  12.822  18.990  1.00 76.51           C  
ATOM   2674  O   TYR C 128      -9.111  12.262  18.829  1.00 76.51           O  
ATOM   2675  CB  TYR C 128      -7.328  14.894  17.772  1.00 76.51           C  
ATOM   2676  CG  TYR C 128      -7.883  14.261  16.520  1.00 76.51           C  
ATOM   2677  CD1 TYR C 128      -7.192  13.244  15.865  1.00 76.51           C  
ATOM   2678  CD2 TYR C 128      -9.100  14.676  15.990  1.00 76.51           C  
ATOM   2679  CE1 TYR C 128      -7.699  12.657  14.709  1.00 76.51           C  
ATOM   2680  CE2 TYR C 128      -9.616  14.097  14.835  1.00 76.51           C  
ATOM   2681  CZ  TYR C 128      -8.910  13.090  14.203  1.00 76.51           C  
ATOM   2682  OH  TYR C 128      -9.417  12.513  13.060  1.00 76.51           O  
ATOM   2683  N   ASN C 129      -6.962  12.140  19.154  1.00 68.30           N  
ATOM   2684  CA  ASN C 129      -6.930  10.687  19.032  1.00 68.30           C  
ATOM   2685  C   ASN C 129      -7.677  10.011  20.178  1.00 68.30           C  
ATOM   2686  O   ASN C 129      -8.316   8.977  19.984  1.00 68.30           O  
ATOM   2687  CB  ASN C 129      -5.485  10.184  18.970  1.00 68.30           C  
ATOM   2688  CG  ASN C 129      -4.837  10.436  17.624  1.00 68.30           C  
ATOM   2689  ND2 ASN C 129      -3.515  10.564  17.618  1.00 68.30           N  
ATOM   2690  OD1 ASN C 129      -5.517  10.517  16.598  1.00 68.30           O  
ATOM   2691  N   LYS C 130      -7.661  10.642  21.273  1.00 65.27           N  
ATOM   2692  CA  LYS C 130      -8.274  10.030  22.449  1.00 65.27           C  
ATOM   2693  C   LYS C 130      -9.769  10.332  22.509  1.00 65.27           C  
ATOM   2694  O   LYS C 130     -10.557   9.501  22.965  1.00 65.27           O  
ATOM   2695  CB  LYS C 130      -7.589  10.517  23.727  1.00 65.27           C  
ATOM   2696  CG  LYS C 130      -6.217   9.903  23.966  1.00 65.27           C  
ATOM   2697  CD  LYS C 130      -5.585  10.431  25.247  1.00 65.27           C  
ATOM   2698  CE  LYS C 130      -4.216   9.812  25.493  1.00 65.27           C  
ATOM   2699  NZ  LYS C 130      -3.500  10.477  26.622  1.00 65.27           N  
ATOM   2700  N   LEU C 131     -10.140  11.558  21.973  1.00 66.14           N  
ATOM   2701  CA  LEU C 131     -11.530  11.965  22.143  1.00 66.14           C  
ATOM   2702  C   LEU C 131     -12.357  11.601  20.915  1.00 66.14           C  
ATOM   2703  O   LEU C 131     -13.578  11.448  21.006  1.00 66.14           O  
ATOM   2704  CB  LEU C 131     -11.620  13.471  22.405  1.00 66.14           C  
ATOM   2705  CG  LEU C 131     -11.331  13.929  23.835  1.00 66.14           C  
ATOM   2706  CD1 LEU C 131     -10.277  15.031  23.836  1.00 66.14           C  
ATOM   2707  CD2 LEU C 131     -12.611  14.407  24.513  1.00 66.14           C  
ATOM   2708  N   LYS C 132     -11.718  11.429  19.760  1.00 66.51           N  
ATOM   2709  CA  LYS C 132     -12.471  11.206  18.529  1.00 66.51           C  
ATOM   2710  C   LYS C 132     -13.226   9.882  18.579  1.00 66.51           C  
ATOM   2711  O   LYS C 132     -14.280   9.738  17.953  1.00 66.51           O  
ATOM   2712  CB  LYS C 132     -11.538  11.233  17.317  1.00 66.51           C  
ATOM   2713  CG  LYS C 132     -10.649  10.003  17.195  1.00 66.51           C  
ATOM   2714  CD  LYS C 132      -9.797  10.053  15.932  1.00 66.51           C  
ATOM   2715  CE  LYS C 132      -8.902   8.828  15.812  1.00 66.51           C  
ATOM   2716  NZ  LYS C 132      -8.179   8.795  14.505  1.00 66.51           N  
ATOM   2717  N   THR C 133     -12.686   8.959  19.274  1.00 59.98           N  
ATOM   2718  CA  THR C 133     -13.290   7.631  19.278  1.00 59.98           C  
ATOM   2719  C   THR C 133     -14.281   7.491  20.429  1.00 59.98           C  
ATOM   2720  O   THR C 133     -14.949   6.462  20.559  1.00 59.98           O  
ATOM   2721  CB  THR C 133     -12.217   6.531  19.383  1.00 59.98           C  
ATOM   2722  CG2 THR C 133     -11.324   6.513  18.147  1.00 59.98           C  
ATOM   2723  OG1 THR C 133     -11.407   6.770  20.541  1.00 59.98           O  
ATOM   2724  N   LYS C 134     -14.435   8.558  21.314  1.00 62.96           N  
ATOM   2725  CA  LYS C 134     -15.279   8.434  22.498  1.00 62.96           C  
ATOM   2726  C   LYS C 134     -16.701   8.909  22.212  1.00 62.96           C  
ATOM   2727  O   LYS C 134     -17.066   9.129  21.056  1.00 62.96           O  
ATOM   2728  CB  LYS C 134     -14.687   9.227  23.664  1.00 62.96           C  
ATOM   2729  CG  LYS C 134     -13.262   8.831  24.022  1.00 62.96           C  
ATOM   2730  CD  LYS C 134     -13.209   7.449  24.662  1.00 62.96           C  
ATOM   2731  CE  LYS C 134     -11.788   7.067  25.053  1.00 62.96           C  
ATOM   2732  NZ  LYS C 134     -11.700   5.642  25.495  1.00 62.96           N  
ATOM   2733  N   ASP C 135     -17.515   8.974  23.322  1.00 61.77           N  
ATOM   2734  CA  ASP C 135     -18.946   9.229  23.191  1.00 61.77           C  
ATOM   2735  C   ASP C 135     -19.220  10.709  22.932  1.00 61.77           C  
ATOM   2736  O   ASP C 135     -18.287  11.499  22.776  1.00 61.77           O  
ATOM   2737  CB  ASP C 135     -19.690   8.767  24.446  1.00 61.77           C  
ATOM   2738  CG  ASP C 135     -19.716   7.257  24.599  1.00 61.77           C  
ATOM   2739  OD1 ASP C 135     -19.536   6.539  23.592  1.00 61.77           O  
ATOM   2740  OD2 ASP C 135     -19.922   6.780  25.736  1.00 61.77           O  
ATOM   2741  N   GLU C 136     -20.446  11.195  22.955  1.00 61.17           N  
ATOM   2742  CA  GLU C 136     -20.963  12.482  22.498  1.00 61.17           C  
ATOM   2743  C   GLU C 136     -20.340  13.635  23.280  1.00 61.17           C  
ATOM   2744  O   GLU C 136     -19.853  14.600  22.689  1.00 61.17           O  
ATOM   2745  CB  GLU C 136     -22.488  12.524  22.625  1.00 61.17           C  
ATOM   2746  CG  GLU C 136     -23.175  13.323  21.527  1.00 61.17           C  
ATOM   2747  CD  GLU C 136     -24.687  13.371  21.675  1.00 61.17           C  
ATOM   2748  OE1 GLU C 136     -25.351  14.091  20.895  1.00 61.17           O  
ATOM   2749  OE2 GLU C 136     -25.212  12.683  22.579  1.00 61.17           O  
ATOM   2750  N   PRO C 137     -20.241  13.572  24.623  1.00 62.88           N  
ATOM   2751  CA  PRO C 137     -19.719  14.761  25.301  1.00 62.88           C  
ATOM   2752  C   PRO C 137     -18.252  15.031  24.972  1.00 62.88           C  
ATOM   2753  O   PRO C 137     -17.844  16.189  24.856  1.00 62.88           O  
ATOM   2754  CB  PRO C 137     -19.893  14.427  26.784  1.00 62.88           C  
ATOM   2755  CG  PRO C 137     -20.543  13.081  26.799  1.00 62.88           C  
ATOM   2756  CD  PRO C 137     -20.678  12.602  25.382  1.00 62.88           C  
ATOM   2757  N   GLN C 138     -17.485  13.955  24.884  1.00 65.79           N  
ATOM   2758  CA  GLN C 138     -16.079  14.112  24.528  1.00 65.79           C  
ATOM   2759  C   GLN C 138     -15.926  14.589  23.087  1.00 65.79           C  
ATOM   2760  O   GLN C 138     -15.084  15.442  22.795  1.00 65.79           O  
ATOM   2761  CB  GLN C 138     -15.323  12.797  24.728  1.00 65.79           C  
ATOM   2762  CG  GLN C 138     -15.160  12.399  26.190  1.00 65.79           C  
ATOM   2763  CD  GLN C 138     -16.370  11.666  26.737  1.00 65.79           C  
ATOM   2764  NE2 GLN C 138     -16.302  11.274  28.005  1.00 65.79           N  
ATOM   2765  OE1 GLN C 138     -17.357  11.453  26.026  1.00 65.79           O  
ATOM   2766  N   ARG C 139     -16.849  14.192  22.331  1.00 67.34           N  
ATOM   2767  CA  ARG C 139     -16.819  14.646  20.944  1.00 67.34           C  
ATOM   2768  C   ARG C 139     -17.282  16.094  20.833  1.00 67.34           C  
ATOM   2769  O   ARG C 139     -16.768  16.854  20.007  1.00 67.34           O  
ATOM   2770  CB  ARG C 139     -17.691  13.748  20.064  1.00 67.34           C  
ATOM   2771  CG  ARG C 139     -17.040  12.423  19.699  1.00 67.34           C  
ATOM   2772  CD  ARG C 139     -17.866  11.650  18.680  1.00 67.34           C  
ATOM   2773  NE  ARG C 139     -19.137  11.207  19.243  1.00 67.34           N  
ATOM   2774  CZ  ARG C 139     -19.824  10.147  18.823  1.00 67.34           C  
ATOM   2775  NH1 ARG C 139     -19.372   9.399  17.823  1.00 67.34           N  
ATOM   2776  NH2 ARG C 139     -20.972   9.834  19.406  1.00 67.34           N  
ATOM   2777  N   GLU C 140     -18.162  16.415  21.676  1.00 66.54           N  
ATOM   2778  CA  GLU C 140     -18.616  17.802  21.702  1.00 66.54           C  
ATOM   2779  C   GLU C 140     -17.502  18.739  22.156  1.00 66.54           C  
ATOM   2780  O   GLU C 140     -17.401  19.870  21.677  1.00 66.54           O  
ATOM   2781  CB  GLU C 140     -19.835  17.951  22.617  1.00 66.54           C  
ATOM   2782  CG  GLU C 140     -21.136  17.465  21.994  1.00 66.54           C  
ATOM   2783  CD  GLU C 140     -21.529  18.238  20.746  1.00 66.54           C  
ATOM   2784  OE1 GLU C 140     -22.141  17.642  19.831  1.00 66.54           O  
ATOM   2785  OE2 GLU C 140     -21.221  19.449  20.682  1.00 66.54           O  
ATOM   2786  N   THR C 141     -16.706  18.224  23.101  1.00 69.01           N  
ATOM   2787  CA  THR C 141     -15.557  19.009  23.538  1.00 69.01           C  
ATOM   2788  C   THR C 141     -14.570  19.208  22.391  1.00 69.01           C  
ATOM   2789  O   THR C 141     -14.041  20.306  22.205  1.00 69.01           O  
ATOM   2790  CB  THR C 141     -14.840  18.336  24.724  1.00 69.01           C  
ATOM   2791  CG2 THR C 141     -13.723  19.222  25.266  1.00 69.01           C  
ATOM   2792  OG1 THR C 141     -15.789  18.088  25.770  1.00 69.01           O  
ATOM   2793  N   LEU C 142     -14.505  18.165  21.622  1.00 75.82           N  
ATOM   2794  CA  LEU C 142     -13.624  18.275  20.464  1.00 75.82           C  
ATOM   2795  C   LEU C 142     -14.218  19.210  19.416  1.00 75.82           C  
ATOM   2796  O   LEU C 142     -13.497  20.003  18.806  1.00 75.82           O  
ATOM   2797  CB  LEU C 142     -13.373  16.895  19.850  1.00 75.82           C  
ATOM   2798  CG  LEU C 142     -12.277  16.817  18.786  1.00 75.82           C  
ATOM   2799  CD1 LEU C 142     -10.924  17.176  19.390  1.00 75.82           C  
ATOM   2800  CD2 LEU C 142     -12.237  15.427  18.161  1.00 75.82           C  
ATOM   2801  N   LYS C 143     -15.500  19.200  19.323  1.00 70.05           N  
ATOM   2802  CA  LYS C 143     -16.188  20.084  18.386  1.00 70.05           C  
ATOM   2803  C   LYS C 143     -16.049  21.545  18.806  1.00 70.05           C  
ATOM   2804  O   LYS C 143     -15.927  22.431  17.958  1.00 70.05           O  
ATOM   2805  CB  LYS C 143     -17.667  19.708  18.280  1.00 70.05           C  
ATOM   2806  CG  LYS C 143     -18.211  19.732  16.859  1.00 70.05           C  
ATOM   2807  CD  LYS C 143     -19.666  19.284  16.811  1.00 70.05           C  
ATOM   2808  CE  LYS C 143     -20.215  19.316  15.391  1.00 70.05           C  
ATOM   2809  NZ  LYS C 143     -21.643  18.882  15.340  1.00 70.05           N  
ATOM   2810  N   ALA C 144     -16.064  21.748  20.130  1.00 68.81           N  
ATOM   2811  CA  ALA C 144     -15.903  23.105  20.645  1.00 68.81           C  
ATOM   2812  C   ALA C 144     -14.520  23.658  20.315  1.00 68.81           C  
ATOM   2813  O   ALA C 144     -14.382  24.831  19.960  1.00 68.81           O  
ATOM   2814  CB  ALA C 144     -16.137  23.132  22.154  1.00 68.81           C  
ATOM   2815  N   ILE C 145     -13.548  22.790  20.343  1.00 72.59           N  
ATOM   2816  CA  ILE C 145     -12.192  23.214  20.008  1.00 72.59           C  
ATOM   2817  C   ILE C 145     -12.094  23.492  18.509  1.00 72.59           C  
ATOM   2818  O   ILE C 145     -11.491  24.485  18.095  1.00 72.59           O  
ATOM   2819  CB  ILE C 145     -11.149  22.153  20.425  1.00 72.59           C  
ATOM   2820  CG1 ILE C 145     -11.118  22.005  21.951  1.00 72.59           C  
ATOM   2821  CG2 ILE C 145      -9.764  22.516  19.882  1.00 72.59           C  
ATOM   2822  CD1 ILE C 145     -10.255  20.852  22.444  1.00 72.59           C  
ATOM   2823  N   HIS C 146     -12.761  22.639  17.741  1.00 74.54           N  
ATOM   2824  CA  HIS C 146     -12.739  22.816  16.293  1.00 74.54           C  
ATOM   2825  C   HIS C 146     -13.471  24.089  15.881  1.00 74.54           C  
ATOM   2826  O   HIS C 146     -13.044  24.785  14.958  1.00 74.54           O  
ATOM   2827  CB  HIS C 146     -13.359  21.604  15.595  1.00 74.54           C  
ATOM   2828  CG  HIS C 146     -12.522  20.367  15.684  1.00 74.54           C  
ATOM   2829  CD2 HIS C 146     -11.265  20.176  16.146  1.00 74.54           C  
ATOM   2830  ND1 HIS C 146     -12.969  19.135  15.258  1.00 74.54           N  
ATOM   2831  CE1 HIS C 146     -12.020  18.236  15.458  1.00 74.54           C  
ATOM   2832  NE2 HIS C 146     -10.975  18.842  15.995  1.00 74.54           N  
ATOM   2833  N   TYR C 147     -14.497  24.381  16.633  1.00 68.68           N  
ATOM   2834  CA  TYR C 147     -15.241  25.607  16.368  1.00 68.68           C  
ATOM   2835  C   TYR C 147     -14.409  26.835  16.717  1.00 68.68           C  
ATOM   2836  O   TYR C 147     -14.383  27.811  15.961  1.00 68.68           O  
ATOM   2837  CB  TYR C 147     -16.553  25.623  17.159  1.00 68.68           C  
ATOM   2838  CG  TYR C 147     -17.454  26.785  16.818  1.00 68.68           C  
ATOM   2839  CD1 TYR C 147     -17.481  27.929  17.614  1.00 68.68           C  
ATOM   2840  CD2 TYR C 147     -18.279  26.743  15.699  1.00 68.68           C  
ATOM   2841  CE1 TYR C 147     -18.310  29.001  17.304  1.00 68.68           C  
ATOM   2842  CE2 TYR C 147     -19.113  27.810  15.380  1.00 68.68           C  
ATOM   2843  CZ  TYR C 147     -19.121  28.933  16.187  1.00 68.68           C  
ATOM   2844  OH  TYR C 147     -19.945  29.991  15.875  1.00 68.68           O  
ATOM   2845  N   ALA C 148     -13.653  26.701  17.818  1.00 69.94           N  
ATOM   2846  CA  ALA C 148     -12.855  27.833  18.283  1.00 69.94           C  
ATOM   2847  C   ALA C 148     -11.675  28.091  17.350  1.00 69.94           C  
ATOM   2848  O   ALA C 148     -11.341  29.244  17.065  1.00 69.94           O  
ATOM   2849  CB  ALA C 148     -12.360  27.587  19.706  1.00 69.94           C  
ATOM   2850  N   LEU C 149     -11.116  26.950  16.810  1.00 72.93           N  
ATOM   2851  CA  LEU C 149      -9.935  27.094  15.966  1.00 72.93           C  
ATOM   2852  C   LEU C 149     -10.320  27.112  14.490  1.00 72.93           C  
ATOM   2853  O   LEU C 149      -9.466  27.312  13.623  1.00 72.93           O  
ATOM   2854  CB  LEU C 149      -8.943  25.958  16.233  1.00 72.93           C  
ATOM   2855  CG  LEU C 149      -8.228  25.986  17.584  1.00 72.93           C  
ATOM   2856  CD1 LEU C 149      -7.450  24.692  17.799  1.00 72.93           C  
ATOM   2857  CD2 LEU C 149      -7.302  27.194  17.676  1.00 72.93           C  
ATOM   2858  N   ASN C 150     -11.618  27.084  14.266  1.00 74.83           N  
ATOM   2859  CA  ASN C 150     -12.113  26.990  12.897  1.00 74.83           C  
ATOM   2860  C   ASN C 150     -11.324  25.968  12.084  1.00 74.83           C  
ATOM   2861  O   ASN C 150     -10.829  26.279  10.999  1.00 74.83           O  
ATOM   2862  CB  ASN C 150     -12.068  28.360  12.215  1.00 74.83           C  
ATOM   2863  CG  ASN C 150     -13.036  28.465  11.053  1.00 74.83           C  
ATOM   2864  ND2 ASN C 150     -12.871  29.499  10.235  1.00 74.83           N  
ATOM   2865  OD1 ASN C 150     -13.925  27.626  10.891  1.00 74.83           O  
ATOM   2866  N   CYS C 151     -11.055  24.829  12.673  1.00 75.28           N  
ATOM   2867  CA  CYS C 151     -10.332  23.724  12.053  1.00 75.28           C  
ATOM   2868  C   CYS C 151     -11.038  22.398  12.309  1.00 75.28           C  
ATOM   2869  O   CYS C 151     -12.054  22.356  13.003  1.00 75.28           O  
ATOM   2870  CB  CYS C 151      -8.898  23.659  12.579  1.00 75.28           C  
ATOM   2871  SG  CYS C 151      -8.779  23.125  14.300  1.00 75.28           S  
ATOM   2872  N   CYS C 152     -10.557  21.283  11.532  1.00 75.06           N  
ATOM   2873  CA  CYS C 152     -11.145  19.975  11.800  1.00 75.06           C  
ATOM   2874  C   CYS C 152     -10.105  18.870  11.653  1.00 75.06           C  
ATOM   2875  O   CYS C 152      -9.509  18.710  10.587  1.00 75.06           O  
ATOM   2876  CB  CYS C 152     -12.318  19.711  10.856  1.00 75.06           C  
ATOM   2877  SG  CYS C 152     -13.260  18.225  11.264  1.00 75.06           S  
ATOM   2878  N   GLY C 153      -9.831  18.119  12.740  1.00 73.06           N  
ATOM   2879  CA  GLY C 153      -9.012  16.918  12.747  1.00 73.06           C  
ATOM   2880  C   GLY C 153      -7.568  17.179  12.362  1.00 73.06           C  
ATOM   2881  O   GLY C 153      -7.116  18.326  12.368  1.00 73.06           O  
ATOM   2882  N   LEU C 154      -6.805  16.122  12.114  1.00 67.65           N  
ATOM   2883  CA  LEU C 154      -5.392  16.203  11.764  1.00 67.65           C  
ATOM   2884  C   LEU C 154      -5.214  16.401  10.263  1.00 67.65           C  
ATOM   2885  O   LEU C 154      -4.255  17.043   9.826  1.00 67.65           O  
ATOM   2886  CB  LEU C 154      -4.655  14.938  12.215  1.00 67.65           C  
ATOM   2887  CG  LEU C 154      -4.621  14.673  13.720  1.00 67.65           C  
ATOM   2888  CD1 LEU C 154      -4.098  13.268  13.999  1.00 67.65           C  
ATOM   2889  CD2 LEU C 154      -3.765  15.718  14.427  1.00 67.65           C  
ATOM   2890  N   ALA C 155      -6.120  15.717   9.522  1.00 58.45           N  
ATOM   2891  CA  ALA C 155      -6.004  15.763   8.067  1.00 58.45           C  
ATOM   2892  C   ALA C 155      -7.012  16.738   7.467  1.00 58.45           C  
ATOM   2893  O   ALA C 155      -7.257  16.724   6.259  1.00 58.45           O  
ATOM   2894  CB  ALA C 155      -6.198  14.369   7.474  1.00 58.45           C  
ATOM   2895  N   GLY C 156      -7.594  17.735   8.234  1.00 57.47           N  
ATOM   2896  CA  GLY C 156      -8.598  18.675   7.761  1.00 57.47           C  
ATOM   2897  C   GLY C 156      -9.997  18.091   7.732  1.00 57.47           C  
ATOM   2898  O   GLY C 156     -10.285  17.122   8.438  1.00 57.47           O  
ATOM   2899  N   GLY C 157     -10.899  18.690   6.924  1.00 52.93           N  
ATOM   2900  CA  GLY C 157     -12.334  18.489   6.815  1.00 52.93           C  
ATOM   2901  C   GLY C 157     -12.712  17.072   6.429  1.00 52.93           C  
ATOM   2902  O   GLY C 157     -13.881  16.691   6.507  1.00 52.93           O  
ATOM   2903  N   VAL C 158     -11.618  16.241   6.099  1.00 52.20           N  
ATOM   2904  CA  VAL C 158     -12.006  14.924   5.602  1.00 52.20           C  
ATOM   2905  C   VAL C 158     -12.575  14.086   6.745  1.00 52.20           C  
ATOM   2906  O   VAL C 158     -13.446  13.242   6.530  1.00 52.20           O  
ATOM   2907  CB  VAL C 158     -10.815  14.192   4.945  1.00 52.20           C  
ATOM   2908  CG1 VAL C 158     -11.263  12.857   4.352  1.00 52.20           C  
ATOM   2909  CG2 VAL C 158     -10.176  15.070   3.871  1.00 52.20           C  
ATOM   2910  N   GLU C 159     -12.094  14.365   7.913  1.00 54.29           N  
ATOM   2911  CA  GLU C 159     -12.558  13.590   9.060  1.00 54.29           C  
ATOM   2912  C   GLU C 159     -14.012  13.913   9.392  1.00 54.29           C  
ATOM   2913  O   GLU C 159     -14.689  13.132  10.065  1.00 54.29           O  
ATOM   2914  CB  GLU C 159     -11.670  13.850  10.280  1.00 54.29           C  
ATOM   2915  CG  GLU C 159     -10.338  13.115  10.238  1.00 54.29           C  
ATOM   2916  CD  GLU C 159      -9.562  13.205  11.542  1.00 54.29           C  
ATOM   2917  OE1 GLU C 159      -8.406  12.726  11.595  1.00 54.29           O  
ATOM   2918  OE2 GLU C 159     -10.115  13.756  12.520  1.00 54.29           O  
ATOM   2919  N   GLN C 160     -14.450  15.016   8.843  1.00 56.41           N  
ATOM   2920  CA  GLN C 160     -15.841  15.390   9.081  1.00 56.41           C  
ATOM   2921  C   GLN C 160     -16.794  14.309   8.581  1.00 56.41           C  
ATOM   2922  O   GLN C 160     -17.875  14.120   9.141  1.00 56.41           O  
ATOM   2923  CB  GLN C 160     -16.161  16.726   8.407  1.00 56.41           C  
ATOM   2924  CG  GLN C 160     -17.508  17.310   8.811  1.00 56.41           C  
ATOM   2925  CD  GLN C 160     -17.424  18.778   9.184  1.00 56.41           C  
ATOM   2926  NE2 GLN C 160     -18.576  19.427   9.303  1.00 56.41           N  
ATOM   2927  OE1 GLN C 160     -16.330  19.323   9.366  1.00 56.41           O  
ATOM   2928  N   PHE C 161     -16.152  13.677   7.555  1.00 52.42           N  
ATOM   2929  CA  PHE C 161     -17.046  12.741   6.885  1.00 52.42           C  
ATOM   2930  C   PHE C 161     -17.111  11.418   7.639  1.00 52.42           C  
ATOM   2931  O   PHE C 161     -18.059  10.649   7.475  1.00 52.42           O  
ATOM   2932  CB  PHE C 161     -16.591  12.501   5.442  1.00 52.42           C  
ATOM   2933  CG  PHE C 161     -16.532  13.752   4.608  1.00 52.42           C  
ATOM   2934  CD1 PHE C 161     -17.699  14.385   4.197  1.00 52.42           C  
ATOM   2935  CD2 PHE C 161     -15.310  14.294   4.233  1.00 52.42           C  
ATOM   2936  CE1 PHE C 161     -17.647  15.543   3.424  1.00 52.42           C  
ATOM   2937  CE2 PHE C 161     -15.251  15.450   3.461  1.00 52.42           C  
ATOM   2938  CZ  PHE C 161     -16.420  16.074   3.057  1.00 52.42           C  
ATOM   2939  N   ILE C 162     -16.074  11.317   8.522  1.00 49.90           N  
ATOM   2940  CA  ILE C 162     -16.011  10.055   9.252  1.00 49.90           C  
ATOM   2941  C   ILE C 162     -16.546  10.252  10.669  1.00 49.90           C  
ATOM   2942  O   ILE C 162     -17.293   9.414  11.178  1.00 49.90           O  
ATOM   2943  CB  ILE C 162     -14.570   9.499   9.295  1.00 49.90           C  
ATOM   2944  CG1 ILE C 162     -14.023   9.322   7.874  1.00 49.90           C  
ATOM   2945  CG2 ILE C 162     -14.524   8.178  10.069  1.00 49.90           C  
ATOM   2946  CD1 ILE C 162     -12.509   9.171   7.806  1.00 49.90           C  
ATOM   2947  N   SER C 163     -16.161  11.360  11.307  1.00 56.33           N  
ATOM   2948  CA  SER C 163     -16.570  11.656  12.676  1.00 56.33           C  
ATOM   2949  C   SER C 163     -17.195  13.043  12.779  1.00 56.33           C  
ATOM   2950  O   SER C 163     -16.791  13.967  12.067  1.00 56.33           O  
ATOM   2951  CB  SER C 163     -15.377  11.554  13.628  1.00 56.33           C  
ATOM   2952  OG  SER C 163     -14.354  12.459  13.250  1.00 56.33           O  
ATOM   2953  N   ASP C 164     -18.415  13.023  13.292  1.00 59.47           N  
ATOM   2954  CA  ASP C 164     -19.123  14.284  13.485  1.00 59.47           C  
ATOM   2955  C   ASP C 164     -18.365  15.198  14.445  1.00 59.47           C  
ATOM   2956  O   ASP C 164     -18.766  15.365  15.599  1.00 59.47           O  
ATOM   2957  CB  ASP C 164     -20.538  14.030  14.006  1.00 59.47           C  
ATOM   2958  CG  ASP C 164     -21.463  15.221  13.817  1.00 59.47           C  
ATOM   2959  OD1 ASP C 164     -21.075  16.191  13.130  1.00 59.47           O  
ATOM   2960  OD2 ASP C 164     -22.587  15.191  14.362  1.00 59.47           O  
ATOM   2961  N   ILE C 165     -17.140  15.524  14.070  1.00 64.61           N  
ATOM   2962  CA  ILE C 165     -16.334  16.334  14.977  1.00 64.61           C  
ATOM   2963  C   ILE C 165     -16.077  17.704  14.354  1.00 64.61           C  
ATOM   2964  O   ILE C 165     -15.482  18.579  14.988  1.00 64.61           O  
ATOM   2965  CB  ILE C 165     -14.995  15.640  15.316  1.00 64.61           C  
ATOM   2966  CG1 ILE C 165     -14.283  15.197  14.033  1.00 64.61           C  
ATOM   2967  CG2 ILE C 165     -15.226  14.451  16.253  1.00 64.61           C  
ATOM   2968  CD1 ILE C 165     -12.873  14.669  14.259  1.00 64.61           C  
ATOM   2969  N   CYS C 166     -16.523  17.918  13.107  1.00 67.35           N  
ATOM   2970  CA  CYS C 166     -16.232  19.176  12.431  1.00 67.35           C  
ATOM   2971  C   CYS C 166     -17.393  20.153  12.575  1.00 67.35           C  
ATOM   2972  O   CYS C 166     -18.541  19.739  12.745  1.00 67.35           O  
ATOM   2973  CB  CYS C 166     -15.938  18.935  10.950  1.00 67.35           C  
ATOM   2974  SG  CYS C 166     -14.532  17.841  10.656  1.00 67.35           S  
ATOM   2975  N   PRO C 167     -17.056  21.389  12.781  1.00 60.77           N  
ATOM   2976  CA  PRO C 167     -18.138  22.370  12.894  1.00 60.77           C  
ATOM   2977  C   PRO C 167     -19.116  22.308  11.723  1.00 60.77           C  
ATOM   2978  O   PRO C 167     -18.743  21.892  10.624  1.00 60.77           O  
ATOM   2979  CB  PRO C 167     -17.398  23.710  12.917  1.00 60.77           C  
ATOM   2980  CG  PRO C 167     -15.980  23.368  12.589  1.00 60.77           C  
ATOM   2981  CD  PRO C 167     -15.848  21.873  12.540  1.00 60.77           C  
ATOM   2982  N   LYS C 168     -20.439  22.208  12.084  1.00 55.50           N  
ATOM   2983  CA  LYS C 168     -21.567  22.052  11.171  1.00 55.50           C  
ATOM   2984  C   LYS C 168     -21.461  23.019   9.995  1.00 55.50           C  
ATOM   2985  O   LYS C 168     -21.721  24.215  10.144  1.00 55.50           O  
ATOM   2986  CB  LYS C 168     -22.889  22.266  11.909  1.00 55.50           C  
ATOM   2987  CG  LYS C 168     -23.235  21.160  12.894  1.00 55.50           C  
ATOM   2988  CD  LYS C 168     -24.628  21.349  13.481  1.00 55.50           C  
ATOM   2989  CE  LYS C 168     -24.968  20.251  14.480  1.00 55.50           C  
ATOM   2990  NZ  LYS C 168     -26.325  20.444  15.074  1.00 55.50           N  
ATOM   2991  N   LYS C 169     -20.422  22.840   8.988  1.00 55.99           N  
ATOM   2992  CA  LYS C 169     -20.453  23.588   7.735  1.00 55.99           C  
ATOM   2993  C   LYS C 169     -20.777  22.674   6.557  1.00 55.99           C  
ATOM   2994  O   LYS C 169     -20.834  21.452   6.710  1.00 55.99           O  
ATOM   2995  CB  LYS C 169     -19.119  24.296   7.497  1.00 55.99           C  
ATOM   2996  CG  LYS C 169     -18.867  25.471   8.431  1.00 55.99           C  
ATOM   2997  CD  LYS C 169     -17.675  26.303   7.976  1.00 55.99           C  
ATOM   2998  CE  LYS C 169     -17.436  27.491   8.897  1.00 55.99           C  
ATOM   2999  NZ  LYS C 169     -16.254  28.296   8.466  1.00 55.99           N  
ATOM   3000  N   ASP C 170     -21.302  23.239   5.515  1.00 53.68           N  
ATOM   3001  CA  ASP C 170     -21.498  22.546   4.246  1.00 53.68           C  
ATOM   3002  C   ASP C 170     -20.275  21.708   3.881  1.00 53.68           C  
ATOM   3003  O   ASP C 170     -19.145  22.072   4.217  1.00 53.68           O  
ATOM   3004  CB  ASP C 170     -21.802  23.547   3.129  1.00 53.68           C  
ATOM   3005  CG  ASP C 170     -23.160  23.323   2.486  1.00 53.68           C  
ATOM   3006  OD1 ASP C 170     -23.733  22.223   2.636  1.00 53.68           O  
ATOM   3007  OD2 ASP C 170     -23.660  24.256   1.820  1.00 53.68           O  
ATOM   3008  N   VAL C 171     -20.514  20.466   3.679  1.00 56.04           N  
ATOM   3009  CA  VAL C 171     -19.480  19.506   3.311  1.00 56.04           C  
ATOM   3010  C   VAL C 171     -18.429  20.186   2.435  1.00 56.04           C  
ATOM   3011  O   VAL C 171     -17.229  19.963   2.608  1.00 56.04           O  
ATOM   3012  CB  VAL C 171     -20.075  18.284   2.576  1.00 56.04           C  
ATOM   3013  CG1 VAL C 171     -18.979  17.284   2.214  1.00 56.04           C  
ATOM   3014  CG2 VAL C 171     -21.149  17.617   3.434  1.00 56.04           C  
ATOM   3015  N   LEU C 172     -18.911  21.010   1.555  1.00 55.53           N  
ATOM   3016  CA  LEU C 172     -18.017  21.649   0.596  1.00 55.53           C  
ATOM   3017  C   LEU C 172     -17.216  22.764   1.258  1.00 55.53           C  
ATOM   3018  O   LEU C 172     -16.072  23.022   0.880  1.00 55.53           O  
ATOM   3019  CB  LEU C 172     -18.813  22.209  -0.587  1.00 55.53           C  
ATOM   3020  CG  LEU C 172     -19.192  21.212  -1.682  1.00 55.53           C  
ATOM   3021  CD1 LEU C 172     -20.538  21.584  -2.295  1.00 55.53           C  
ATOM   3022  CD2 LEU C 172     -18.108  21.156  -2.753  1.00 55.53           C  
ATOM   3023  N   GLU C 173     -17.817  23.335   2.253  1.00 57.86           N  
ATOM   3024  CA  GLU C 173     -17.103  24.395   2.960  1.00 57.86           C  
ATOM   3025  C   GLU C 173     -16.069  23.816   3.922  1.00 57.86           C  
ATOM   3026  O   GLU C 173     -15.100  24.489   4.277  1.00 57.86           O  
ATOM   3027  CB  GLU C 173     -18.085  25.291   3.718  1.00 57.86           C  
ATOM   3028  CG  GLU C 173     -18.799  26.305   2.836  1.00 57.86           C  
ATOM   3029  CD  GLU C 173     -19.658  27.283   3.621  1.00 57.86           C  
ATOM   3030  OE1 GLU C 173     -20.282  28.175   3.003  1.00 57.86           O  
ATOM   3031  OE2 GLU C 173     -19.708  27.157   4.865  1.00 57.86           O  
ATOM   3032  N   THR C 174     -16.253  22.560   4.181  1.00 57.63           N  
ATOM   3033  CA  THR C 174     -15.340  21.904   5.109  1.00 57.63           C  
ATOM   3034  C   THR C 174     -13.968  21.706   4.470  1.00 57.63           C  
ATOM   3035  O   THR C 174     -12.960  21.603   5.172  1.00 57.63           O  
ATOM   3036  CB  THR C 174     -15.894  20.543   5.571  1.00 57.63           C  
ATOM   3037  CG2 THR C 174     -15.740  20.368   7.078  1.00 57.63           C  
ATOM   3038  OG1 THR C 174     -17.284  20.460   5.231  1.00 57.63           O  
ATOM   3039  N   PHE C 175     -14.052  21.727   3.060  1.00 55.10           N  
ATOM   3040  CA  PHE C 175     -12.771  21.587   2.379  1.00 55.10           C  
ATOM   3041  C   PHE C 175     -11.878  22.791   2.655  1.00 55.10           C  
ATOM   3042  O   PHE C 175     -10.651  22.686   2.601  1.00 55.10           O  
ATOM   3043  CB  PHE C 175     -12.977  21.422   0.870  1.00 55.10           C  
ATOM   3044  CG  PHE C 175     -13.283  20.009   0.451  1.00 55.10           C  
ATOM   3045  CD1 PHE C 175     -12.277  19.052   0.399  1.00 55.10           C  
ATOM   3046  CD2 PHE C 175     -14.577  19.638   0.109  1.00 55.10           C  
ATOM   3047  CE1 PHE C 175     -12.557  17.744   0.011  1.00 55.10           C  
ATOM   3048  CE2 PHE C 175     -14.864  18.333  -0.279  1.00 55.10           C  
ATOM   3049  CZ  PHE C 175     -13.852  17.387  -0.328  1.00 55.10           C  
ATOM   3050  N   THR C 176     -12.583  23.813   2.983  1.00 56.07           N  
ATOM   3051  CA  THR C 176     -11.799  25.025   3.196  1.00 56.07           C  
ATOM   3052  C   THR C 176     -11.340  25.123   4.647  1.00 56.07           C  
ATOM   3053  O   THR C 176     -10.546  26.001   4.995  1.00 56.07           O  
ATOM   3054  CB  THR C 176     -12.603  26.284   2.823  1.00 56.07           C  
ATOM   3055  CG2 THR C 176     -12.809  26.377   1.315  1.00 56.07           C  
ATOM   3056  OG1 THR C 176     -13.883  26.235   3.467  1.00 56.07           O  
ATOM   3057  N   VAL C 177     -11.808  24.051   5.377  1.00 64.66           N  
ATOM   3058  CA  VAL C 177     -11.405  24.105   6.777  1.00 64.66           C  
ATOM   3059  C   VAL C 177     -10.011  23.503   6.938  1.00 64.66           C  
ATOM   3060  O   VAL C 177      -9.732  22.421   6.416  1.00 64.66           O  
ATOM   3061  CB  VAL C 177     -12.412  23.367   7.687  1.00 64.66           C  
ATOM   3062  CG1 VAL C 177     -11.944  23.389   9.141  1.00 64.66           C  
ATOM   3063  CG2 VAL C 177     -13.801  23.988   7.560  1.00 64.66           C  
ATOM   3064  N   LYS C 178      -9.139  24.240   7.400  1.00 68.49           N  
ATOM   3065  CA  LYS C 178      -7.740  23.863   7.580  1.00 68.49           C  
ATOM   3066  C   LYS C 178      -7.593  22.782   8.646  1.00 68.49           C  
ATOM   3067  O   LYS C 178      -8.522  22.533   9.417  1.00 68.49           O  
ATOM   3068  CB  LYS C 178      -6.900  25.086   7.954  1.00 68.49           C  
ATOM   3069  CG  LYS C 178      -6.886  26.176   6.893  1.00 68.49           C  
ATOM   3070  CD  LYS C 178      -6.044  27.369   7.328  1.00 68.49           C  
ATOM   3071  CE  LYS C 178      -6.022  28.457   6.263  1.00 68.49           C  
ATOM   3072  NZ  LYS C 178      -5.214  29.636   6.693  1.00 68.49           N  
ATOM   3073  N   SER C 179      -6.577  22.054   8.587  1.00 75.03           N  
ATOM   3074  CA  SER C 179      -6.238  21.109   9.647  1.00 75.03           C  
ATOM   3075  C   SER C 179      -5.950  21.829  10.959  1.00 75.03           C  
ATOM   3076  O   SER C 179      -5.448  22.955  10.959  1.00 75.03           O  
ATOM   3077  CB  SER C 179      -5.028  20.265   9.243  1.00 75.03           C  
ATOM   3078  OG  SER C 179      -3.823  20.979   9.453  1.00 75.03           O  
ATOM   3079  N   CYS C 180      -6.319  21.303  12.034  1.00 77.79           N  
ATOM   3080  CA  CYS C 180      -6.159  21.950  13.331  1.00 77.79           C  
ATOM   3081  C   CYS C 180      -4.689  22.220  13.629  1.00 77.79           C  
ATOM   3082  O   CYS C 180      -4.342  23.284  14.145  1.00 77.79           O  
ATOM   3083  CB  CYS C 180      -6.764  21.088  14.440  1.00 77.79           C  
ATOM   3084  SG  CYS C 180      -8.569  21.127  14.490  1.00 77.79           S  
ATOM   3085  N   PRO C 181      -3.757  21.260  13.204  1.00 80.47           N  
ATOM   3086  CA  PRO C 181      -2.355  21.610  13.446  1.00 80.47           C  
ATOM   3087  C   PRO C 181      -1.896  22.809  12.620  1.00 80.47           C  
ATOM   3088  O   PRO C 181      -1.101  23.624  13.096  1.00 80.47           O  
ATOM   3089  CB  PRO C 181      -1.599  20.344  13.037  1.00 80.47           C  
ATOM   3090  CG  PRO C 181      -2.621  19.254  13.095  1.00 80.47           C  
ATOM   3091  CD  PRO C 181      -3.980  19.863  12.898  1.00 80.47           C  
ATOM   3092  N   ASP C 182      -2.454  22.956  11.442  1.00 78.56           N  
ATOM   3093  CA  ASP C 182      -2.121  24.121  10.628  1.00 78.56           C  
ATOM   3094  C   ASP C 182      -2.780  25.383  11.179  1.00 78.56           C  
ATOM   3095  O   ASP C 182      -2.187  26.463  11.150  1.00 78.56           O  
ATOM   3096  CB  ASP C 182      -2.545  23.898   9.175  1.00 78.56           C  
ATOM   3097  CG  ASP C 182      -1.684  22.874   8.456  1.00 78.56           C  
ATOM   3098  OD1 ASP C 182      -0.559  22.589   8.921  1.00 78.56           O  
ATOM   3099  OD2 ASP C 182      -2.134  22.350   7.413  1.00 78.56           O  
ATOM   3100  N   ALA C 183      -3.988  25.155  11.693  1.00 78.11           N  
ATOM   3101  CA  ALA C 183      -4.680  26.290  12.300  1.00 78.11           C  
ATOM   3102  C   ALA C 183      -3.948  26.771  13.551  1.00 78.11           C  
ATOM   3103  O   ALA C 183      -3.860  27.976  13.801  1.00 78.11           O  
ATOM   3104  CB  ALA C 183      -6.120  25.917  12.640  1.00 78.11           C  
ATOM   3105  N   ILE C 184      -3.437  25.811  14.288  1.00 79.54           N  
ATOM   3106  CA  ILE C 184      -2.697  26.151  15.499  1.00 79.54           C  
ATOM   3107  C   ILE C 184      -1.417  26.896  15.130  1.00 79.54           C  
ATOM   3108  O   ILE C 184      -1.076  27.904  15.753  1.00 79.54           O  
ATOM   3109  CB  ILE C 184      -2.365  24.891  16.330  1.00 79.54           C  
ATOM   3110  CG1 ILE C 184      -3.643  24.290  16.925  1.00 79.54           C  
ATOM   3111  CG2 ILE C 184      -1.352  25.222  17.431  1.00 79.54           C  
ATOM   3112  CD1 ILE C 184      -3.445  22.924  17.566  1.00 79.54           C  
ATOM   3113  N   LYS C 185      -0.766  26.424  14.092  1.00 80.14           N  
ATOM   3114  CA  LYS C 185       0.445  27.106  13.645  1.00 80.14           C  
ATOM   3115  C   LYS C 185       0.129  28.507  13.129  1.00 80.14           C  
ATOM   3116  O   LYS C 185       0.869  29.456  13.400  1.00 80.14           O  
ATOM   3117  CB  LYS C 185       1.147  26.293  12.555  1.00 80.14           C  
ATOM   3118  CG  LYS C 185       2.507  26.843  12.151  1.00 80.14           C  
ATOM   3119  CD  LYS C 185       3.167  25.977  11.086  1.00 80.14           C  
ATOM   3120  CE  LYS C 185       4.497  26.563  10.633  1.00 80.14           C  
ATOM   3121  NZ  LYS C 185       5.104  25.767   9.524  1.00 80.14           N  
ATOM   3122  N   GLU C 186      -0.989  28.642  12.486  1.00 75.78           N  
ATOM   3123  CA  GLU C 186      -1.383  29.942  11.951  1.00 75.78           C  
ATOM   3124  C   GLU C 186      -1.712  30.924  13.072  1.00 75.78           C  
ATOM   3125  O   GLU C 186      -1.427  32.119  12.961  1.00 75.78           O  
ATOM   3126  CB  GLU C 186      -2.584  29.795  11.012  1.00 75.78           C  
ATOM   3127  CG  GLU C 186      -2.833  31.014  10.137  1.00 75.78           C  
ATOM   3128  CD  GLU C 186      -4.028  30.854   9.210  1.00 75.78           C  
ATOM   3129  OE1 GLU C 186      -4.393  31.830   8.517  1.00 75.78           O  
ATOM   3130  OE2 GLU C 186      -4.602  29.743   9.177  1.00 75.78           O  
ATOM   3131  N   VAL C 187      -2.288  30.380  14.163  1.00 75.79           N  
ATOM   3132  CA  VAL C 187      -2.601  31.239  15.300  1.00 75.79           C  
ATOM   3133  C   VAL C 187      -1.313  31.827  15.872  1.00 75.79           C  
ATOM   3134  O   VAL C 187      -1.253  33.019  16.184  1.00 75.79           O  
ATOM   3135  CB  VAL C 187      -3.369  30.469  16.398  1.00 75.79           C  
ATOM   3136  CG1 VAL C 187      -3.428  31.285  17.688  1.00 75.79           C  
ATOM   3137  CG2 VAL C 187      -4.776  30.119  15.919  1.00 75.79           C  
ATOM   3138  N   PHE C 188      -0.263  31.085  15.848  1.00 73.01           N  
ATOM   3139  CA  PHE C 188       0.979  31.548  16.456  1.00 73.01           C  
ATOM   3140  C   PHE C 188       1.821  32.318  15.447  1.00 73.01           C  
ATOM   3141  O   PHE C 188       2.564  33.230  15.817  1.00 73.01           O  
ATOM   3142  CB  PHE C 188       1.779  30.366  17.014  1.00 73.01           C  
ATOM   3143  CG  PHE C 188       1.239  29.826  18.311  1.00 73.01           C  
ATOM   3144  CD1 PHE C 188       1.538  30.449  19.517  1.00 73.01           C  
ATOM   3145  CD2 PHE C 188       0.432  28.696  18.325  1.00 73.01           C  
ATOM   3146  CE1 PHE C 188       1.039  29.952  20.719  1.00 73.01           C  
ATOM   3147  CE2 PHE C 188      -0.069  28.193  19.522  1.00 73.01           C  
ATOM   3148  CZ  PHE C 188       0.236  28.822  20.718  1.00 73.01           C  
ATOM   3149  N   ASP C 189       1.617  32.010  14.214  1.00 72.78           N  
ATOM   3150  CA  ASP C 189       2.431  32.696  13.215  1.00 72.78           C  
ATOM   3151  C   ASP C 189       1.791  34.017  12.798  1.00 72.78           C  
ATOM   3152  O   ASP C 189       2.460  35.052  12.753  1.00 72.78           O  
ATOM   3153  CB  ASP C 189       2.641  31.804  11.989  1.00 72.78           C  
ATOM   3154  CG  ASP C 189       3.671  30.711  12.222  1.00 72.78           C  
ATOM   3155  OD1 ASP C 189       4.396  30.762  13.238  1.00 72.78           O  
ATOM   3156  OD2 ASP C 189       3.758  29.793  11.378  1.00 72.78           O  
ATOM   3157  N   ASN C 190       0.445  33.957  12.479  1.00 66.61           N  
ATOM   3158  CA  ASN C 190      -0.200  35.155  11.953  1.00 66.61           C  
ATOM   3159  C   ASN C 190      -0.982  35.892  13.037  1.00 66.61           C  
ATOM   3160  O   ASN C 190      -1.187  37.104  12.945  1.00 66.61           O  
ATOM   3161  CB  ASN C 190      -1.120  34.799  10.783  1.00 66.61           C  
ATOM   3162  CG  ASN C 190      -0.354  34.369   9.547  1.00 66.61           C  
ATOM   3163  ND2 ASN C 190      -1.062  33.803   8.577  1.00 66.61           N  
ATOM   3164  OD1 ASN C 190       0.865  34.542   9.467  1.00 66.61           O  
ATOM   3165  N   LYS C 191      -1.432  35.184  14.049  1.00 66.35           N  
ATOM   3166  CA  LYS C 191      -2.258  35.815  15.074  1.00 66.35           C  
ATOM   3167  C   LYS C 191      -1.521  35.884  16.409  1.00 66.35           C  
ATOM   3168  O   LYS C 191      -2.148  35.867  17.471  1.00 66.35           O  
ATOM   3169  CB  LYS C 191      -3.577  35.061  15.241  1.00 66.35           C  
ATOM   3170  CG  LYS C 191      -4.441  35.039  13.989  1.00 66.35           C  
ATOM   3171  CD  LYS C 191      -5.786  34.374  14.250  1.00 66.35           C  
ATOM   3172  CE  LYS C 191      -6.654  34.355  12.998  1.00 66.35           C  
ATOM   3173  NZ  LYS C 191      -7.960  33.672  13.240  1.00 66.35           N  
ATOM   3174  N   PHE C 192      -0.227  35.927  16.283  1.00 74.30           N  
ATOM   3175  CA  PHE C 192       0.586  36.007  17.491  1.00 74.30           C  
ATOM   3176  C   PHE C 192       0.315  37.304  18.242  1.00 74.30           C  
ATOM   3177  O   PHE C 192       0.378  37.340  19.473  1.00 74.30           O  
ATOM   3178  CB  PHE C 192       2.075  35.901  17.145  1.00 74.30           C  
ATOM   3179  CG  PHE C 192       2.971  35.787  18.348  1.00 74.30           C  
ATOM   3180  CD1 PHE C 192       3.805  36.837  18.714  1.00 74.30           C  
ATOM   3181  CD2 PHE C 192       2.979  34.629  19.115  1.00 74.30           C  
ATOM   3182  CE1 PHE C 192       4.636  36.733  19.827  1.00 74.30           C  
ATOM   3183  CE2 PHE C 192       3.806  34.519  20.229  1.00 74.30           C  
ATOM   3184  CZ  PHE C 192       4.634  35.572  20.583  1.00 74.30           C  
ATOM   3185  N   HIS C 193      -0.103  38.350  17.486  1.00 66.14           N  
ATOM   3186  CA  HIS C 193      -0.403  39.639  18.100  1.00 66.14           C  
ATOM   3187  C   HIS C 193      -1.644  39.553  18.982  1.00 66.14           C  
ATOM   3188  O   HIS C 193      -1.749  40.262  19.986  1.00 66.14           O  
ATOM   3189  CB  HIS C 193      -0.595  40.713  17.028  1.00 66.14           C  
ATOM   3190  CG  HIS C 193      -1.616  40.354  15.996  1.00 66.14           C  
ATOM   3191  CD2 HIS C 193      -2.926  40.680  15.890  1.00 66.14           C  
ATOM   3192  ND1 HIS C 193      -1.327  39.561  14.906  1.00 66.14           N  
ATOM   3193  CE1 HIS C 193      -2.418  39.415  14.173  1.00 66.14           C  
ATOM   3194  NE2 HIS C 193      -3.403  40.084  14.749  1.00 66.14           N  
ATOM   3195  N   ILE C 194      -2.527  38.677  18.602  1.00 68.01           N  
ATOM   3196  CA  ILE C 194      -3.718  38.512  19.429  1.00 68.01           C  
ATOM   3197  C   ILE C 194      -3.345  37.825  20.739  1.00 68.01           C  
ATOM   3198  O   ILE C 194      -3.836  38.201  21.806  1.00 68.01           O  
ATOM   3199  CB  ILE C 194      -4.810  37.706  18.692  1.00 68.01           C  
ATOM   3200  CG1 ILE C 194      -5.259  38.446  17.427  1.00 68.01           C  
ATOM   3201  CG2 ILE C 194      -5.999  37.434  19.618  1.00 68.01           C  
ATOM   3202  CD1 ILE C 194      -6.289  37.689  16.598  1.00 68.01           C  
ATOM   3203  N   ILE C 195      -2.393  36.954  20.686  1.00 74.04           N  
ATOM   3204  CA  ILE C 195      -1.924  36.270  21.887  1.00 74.04           C  
ATOM   3205  C   ILE C 195      -1.176  37.255  22.782  1.00 74.04           C  
ATOM   3206  O   ILE C 195      -1.340  37.240  24.005  1.00 74.04           O  
ATOM   3207  CB  ILE C 195      -1.019  35.069  21.536  1.00 74.04           C  
ATOM   3208  CG1 ILE C 195      -1.810  34.013  20.756  1.00 74.04           C  
ATOM   3209  CG2 ILE C 195      -0.405  34.467  22.803  1.00 74.04           C  
ATOM   3210  CD1 ILE C 195      -0.963  32.856  20.245  1.00 74.04           C  
ATOM   3211  N   GLY C 196      -0.422  38.080  22.152  1.00 70.88           N  
ATOM   3212  CA  GLY C 196       0.248  39.131  22.900  1.00 70.88           C  
ATOM   3213  C   GLY C 196      -0.713  40.132  23.513  1.00 70.88           C  
ATOM   3214  O   GLY C 196      -0.546  40.535  24.666  1.00 70.88           O  
ATOM   3215  N   ALA C 197      -1.795  40.444  22.716  1.00 69.90           N  
ATOM   3216  CA  ALA C 197      -2.793  41.382  23.226  1.00 69.90           C  
ATOM   3217  C   ALA C 197      -3.544  40.790  24.415  1.00 69.90           C  
ATOM   3218  O   ALA C 197      -3.807  41.486  25.398  1.00 69.90           O  
ATOM   3219  CB  ALA C 197      -3.772  41.769  22.120  1.00 69.90           C  
ATOM   3220  N   VAL C 198      -3.761  39.496  24.346  1.00 77.49           N  
ATOM   3221  CA  VAL C 198      -4.430  38.836  25.461  1.00 77.49           C  
ATOM   3222  C   VAL C 198      -3.493  38.776  26.665  1.00 77.49           C  
ATOM   3223  O   VAL C 198      -3.916  38.996  27.802  1.00 77.49           O  
ATOM   3224  CB  VAL C 198      -4.900  37.414  25.081  1.00 77.49           C  
ATOM   3225  CG1 VAL C 198      -5.385  36.658  26.316  1.00 77.49           C  
ATOM   3226  CG2 VAL C 198      -6.004  37.482  24.026  1.00 77.49           C  
ATOM   3227  N   GLY C 199      -2.233  38.632  26.364  1.00 75.69           N  
ATOM   3228  CA  GLY C 199      -1.251  38.645  27.435  1.00 75.69           C  
ATOM   3229  C   GLY C 199      -1.121  39.998  28.110  1.00 75.69           C  
ATOM   3230  O   GLY C 199      -1.083  40.083  29.339  1.00 75.69           O  
ATOM   3231  N   ILE C 200      -1.157  40.985  27.276  1.00 74.08           N  
ATOM   3232  CA  ILE C 200      -1.064  42.335  27.824  1.00 74.08           C  
ATOM   3233  C   ILE C 200      -2.355  42.682  28.562  1.00 74.08           C  
ATOM   3234  O   ILE C 200      -2.320  43.310  29.623  1.00 74.08           O  
ATOM   3235  CB  ILE C 200      -0.783  43.376  26.717  1.00 74.08           C  
ATOM   3236  CG1 ILE C 200       0.628  43.183  26.149  1.00 74.08           C  
ATOM   3237  CG2 ILE C 200      -0.969  44.798  27.253  1.00 74.08           C  
ATOM   3238  CD1 ILE C 200       0.955  44.103  24.980  1.00 74.08           C  
ATOM   3239  N   GLY C 201      -3.504  42.244  28.009  1.00 75.11           N  
ATOM   3240  CA  GLY C 201      -4.767  42.470  28.693  1.00 75.11           C  
ATOM   3241  C   GLY C 201      -4.832  41.812  30.058  1.00 75.11           C  
ATOM   3242  O   GLY C 201      -5.276  42.429  31.029  1.00 75.11           O  
ATOM   3243  N   ILE C 202      -4.248  40.674  30.124  1.00 81.61           N  
ATOM   3244  CA  ILE C 202      -4.222  39.964  31.399  1.00 81.61           C  
ATOM   3245  C   ILE C 202      -3.280  40.675  32.367  1.00 81.61           C  
ATOM   3246  O   ILE C 202      -3.600  40.836  33.548  1.00 81.61           O  
ATOM   3247  CB  ILE C 202      -3.790  38.491  31.217  1.00 81.61           C  
ATOM   3248  CG1 ILE C 202      -4.866  37.709  30.455  1.00 81.61           C  
ATOM   3249  CG2 ILE C 202      -3.499  37.842  32.573  1.00 81.61           C  
ATOM   3250  CD1 ILE C 202      -4.452  36.294  30.076  1.00 81.61           C  
ATOM   3251  N   ALA C 203      -2.171  41.229  31.838  1.00 77.61           N  
ATOM   3252  CA  ALA C 203      -1.212  41.942  32.677  1.00 77.61           C  
ATOM   3253  C   ALA C 203      -1.808  43.245  33.206  1.00 77.61           C  
ATOM   3254  O   ALA C 203      -1.624  43.587  34.376  1.00 77.61           O  
ATOM   3255  CB  ALA C 203       0.070  42.225  31.896  1.00 77.61           C  
ATOM   3256  N   VAL C 204      -2.607  43.864  32.390  1.00 77.17           N  
ATOM   3257  CA  VAL C 204      -3.207  45.132  32.792  1.00 77.17           C  
ATOM   3258  C   VAL C 204      -4.267  44.886  33.863  1.00 77.17           C  
ATOM   3259  O   VAL C 204      -4.318  45.597  34.870  1.00 77.17           O  
ATOM   3260  CB  VAL C 204      -3.830  45.873  31.586  1.00 77.17           C  
ATOM   3261  CG1 VAL C 204      -4.702  47.035  32.058  1.00 77.17           C  
ATOM   3262  CG2 VAL C 204      -2.735  46.370  30.643  1.00 77.17           C  
ATOM   3263  N   VAL C 205      -5.020  43.886  33.691  1.00 81.46           N  
ATOM   3264  CA  VAL C 205      -6.054  43.569  34.669  1.00 81.46           C  
ATOM   3265  C   VAL C 205      -5.408  43.170  35.994  1.00 81.46           C  
ATOM   3266  O   VAL C 205      -5.886  43.552  37.066  1.00 81.46           O  
ATOM   3267  CB  VAL C 205      -6.981  42.439  34.169  1.00 81.46           C  
ATOM   3268  CG1 VAL C 205      -7.887  41.944  35.295  1.00 81.46           C  
ATOM   3269  CG2 VAL C 205      -7.815  42.920  32.982  1.00 81.46           C  
ATOM   3270  N   MET C 206      -4.257  42.551  35.937  1.00 83.93           N  
ATOM   3271  CA  MET C 206      -3.564  42.133  37.152  1.00 83.93           C  
ATOM   3272  C   MET C 206      -2.944  43.330  37.865  1.00 83.93           C  
ATOM   3273  O   MET C 206      -2.997  43.423  39.092  1.00 83.93           O  
ATOM   3274  CB  MET C 206      -2.482  41.101  36.827  1.00 83.93           C  
ATOM   3275  CG  MET C 206      -3.032  39.730  36.465  1.00 83.93           C  
ATOM   3276  SD  MET C 206      -1.707  38.483  36.225  1.00 83.93           S  
ATOM   3277  CE  MET C 206      -1.124  38.304  37.934  1.00 83.93           C  
ATOM   3278  N   ILE C 207      -2.458  44.248  37.089  1.00 78.24           N  
ATOM   3279  CA  ILE C 207      -1.857  45.441  37.678  1.00 78.24           C  
ATOM   3280  C   ILE C 207      -2.941  46.297  38.328  1.00 78.24           C  
ATOM   3281  O   ILE C 207      -2.767  46.785  39.447  1.00 78.24           O  
ATOM   3282  CB  ILE C 207      -1.085  46.263  36.623  1.00 78.24           C  
ATOM   3283  CG1 ILE C 207       0.181  45.517  36.185  1.00 78.24           C  
ATOM   3284  CG2 ILE C 207      -0.739  47.653  37.168  1.00 78.24           C  
ATOM   3285  CD1 ILE C 207       0.925  46.182  35.036  1.00 78.24           C  
ATOM   3286  N   PHE C 208      -4.062  46.366  37.676  1.00 79.60           N  
ATOM   3287  CA  PHE C 208      -5.172  47.096  38.274  1.00 79.60           C  
ATOM   3288  C   PHE C 208      -5.655  46.405  39.544  1.00 79.60           C  
ATOM   3289  O   PHE C 208      -5.988  47.067  40.529  1.00 79.60           O  
ATOM   3290  CB  PHE C 208      -6.328  47.230  37.277  1.00 79.60           C  
ATOM   3291  CG  PHE C 208      -6.254  48.467  36.424  1.00 79.60           C  
ATOM   3292  CD1 PHE C 208      -6.725  49.685  36.897  1.00 79.60           C  
ATOM   3293  CD2 PHE C 208      -5.713  48.411  35.145  1.00 79.60           C  
ATOM   3294  CE1 PHE C 208      -6.657  50.832  36.110  1.00 79.60           C  
ATOM   3295  CE2 PHE C 208      -5.641  49.553  34.352  1.00 79.60           C  
ATOM   3296  CZ  PHE C 208      -6.115  50.762  34.836  1.00 79.60           C  
ATOM   3297  N   GLY C 209      -5.633  45.112  39.492  1.00 81.86           N  
ATOM   3298  CA  GLY C 209      -5.985  44.382  40.701  1.00 81.86           C  
ATOM   3299  C   GLY C 209      -5.018  44.621  41.844  1.00 81.86           C  
ATOM   3300  O   GLY C 209      -5.434  44.757  42.997  1.00 81.86           O  
ATOM   3301  N   MET C 210      -3.798  44.765  41.585  1.00 84.78           N  
ATOM   3302  CA  MET C 210      -2.791  45.025  42.610  1.00 84.78           C  
ATOM   3303  C   MET C 210      -2.918  46.446  43.149  1.00 84.78           C  
ATOM   3304  O   MET C 210      -2.862  46.662  44.361  1.00 84.78           O  
ATOM   3305  CB  MET C 210      -1.384  44.800  42.054  1.00 84.78           C  
ATOM   3306  CG  MET C 210      -1.046  43.337  41.816  1.00 84.78           C  
ATOM   3307  SD  MET C 210       0.723  43.083  41.398  1.00 84.78           S  
ATOM   3308  CE  MET C 210       0.740  43.703  39.693  1.00 84.78           C  
ATOM   3309  N   ILE C 211      -3.178  47.377  42.247  1.00 77.21           N  
ATOM   3310  CA  ILE C 211      -3.278  48.777  42.643  1.00 77.21           C  
ATOM   3311  C   ILE C 211      -4.518  48.980  43.511  1.00 77.21           C  
ATOM   3312  O   ILE C 211      -4.438  49.577  44.588  1.00 77.21           O  
ATOM   3313  CB  ILE C 211      -3.326  49.711  41.412  1.00 77.21           C  
ATOM   3314  CG1 ILE C 211      -1.983  49.689  40.674  1.00 77.21           C  
ATOM   3315  CG2 ILE C 211      -3.699  51.136  41.830  1.00 77.21           C  
ATOM   3316  CD1 ILE C 211      -1.985  50.468  39.365  1.00 77.21           C  
ATOM   3317  N   PHE C 212      -5.583  48.423  43.057  1.00 81.45           N  
ATOM   3318  CA  PHE C 212      -6.821  48.585  43.809  1.00 81.45           C  
ATOM   3319  C   PHE C 212      -6.731  47.884  45.159  1.00 81.45           C  
ATOM   3320  O   PHE C 212      -7.239  48.389  46.162  1.00 81.45           O  
ATOM   3321  CB  PHE C 212      -8.010  48.037  43.013  1.00 81.45           C  
ATOM   3322  CG  PHE C 212      -8.376  48.873  41.816  1.00 81.45           C  
ATOM   3323  CD1 PHE C 212      -7.833  50.141  41.644  1.00 81.45           C  
ATOM   3324  CD2 PHE C 212      -9.264  48.392  40.863  1.00 81.45           C  
ATOM   3325  CE1 PHE C 212      -8.169  50.917  40.537  1.00 81.45           C  
ATOM   3326  CE2 PHE C 212      -9.606  49.162  39.754  1.00 81.45           C  
ATOM   3327  CZ  PHE C 212      -9.057  50.424  39.594  1.00 81.45           C  
ATOM   3328  N   SER C 213      -6.053  46.785  45.205  1.00 83.44           N  
ATOM   3329  CA  SER C 213      -5.902  46.053  46.458  1.00 83.44           C  
ATOM   3330  C   SER C 213      -5.011  46.812  47.437  1.00 83.44           C  
ATOM   3331  O   SER C 213      -5.311  46.883  48.631  1.00 83.44           O  
ATOM   3332  CB  SER C 213      -5.320  44.663  46.201  1.00 83.44           C  
ATOM   3333  OG  SER C 213      -5.024  44.007  47.421  1.00 83.44           O  
ATOM   3334  N   MET C 214      -4.060  47.420  46.966  1.00 80.73           N  
ATOM   3335  CA  MET C 214      -3.162  48.171  47.839  1.00 80.73           C  
ATOM   3336  C   MET C 214      -3.819  49.462  48.313  1.00 80.73           C  
ATOM   3337  O   MET C 214      -3.686  49.841  49.478  1.00 80.73           O  
ATOM   3338  CB  MET C 214      -1.850  48.486  47.118  1.00 80.73           C  
ATOM   3339  CG  MET C 214      -0.695  48.797  48.057  1.00 80.73           C  
ATOM   3340  SD  MET C 214      -0.233  47.362  49.104  1.00 80.73           S  
ATOM   3341  CE  MET C 214       1.498  47.770  49.462  1.00 80.73           C  
ATOM   3342  N   ILE C 215      -4.555  50.103  47.446  1.00 77.56           N  
ATOM   3343  CA  ILE C 215      -5.249  51.329  47.825  1.00 77.56           C  
ATOM   3344  C   ILE C 215      -6.295  51.019  48.895  1.00 77.56           C  
ATOM   3345  O   ILE C 215      -6.389  51.725  49.902  1.00 77.56           O  
ATOM   3346  CB  ILE C 215      -5.917  52.001  46.604  1.00 77.56           C  
ATOM   3347  CG1 ILE C 215      -4.850  52.568  45.659  1.00 77.56           C  
ATOM   3348  CG2 ILE C 215      -6.887  53.096  47.054  1.00 77.56           C  
ATOM   3349  CD1 ILE C 215      -5.416  53.185  44.388  1.00 77.56           C  
ATOM   3350  N   LEU C 216      -6.981  49.953  48.702  1.00 81.77           N  
ATOM   3351  CA  LEU C 216      -7.999  49.571  49.675  1.00 81.77           C  
ATOM   3352  C   LEU C 216      -7.357  49.099  50.976  1.00 81.77           C  
ATOM   3353  O   LEU C 216      -7.823  49.443  52.065  1.00 81.77           O  
ATOM   3354  CB  LEU C 216      -8.897  48.470  49.108  1.00 81.77           C  
ATOM   3355  CG  LEU C 216     -10.126  48.101  49.940  1.00 81.77           C  
ATOM   3356  CD1 LEU C 216     -11.049  49.306  50.085  1.00 81.77           C  
ATOM   3357  CD2 LEU C 216     -10.866  46.927  49.310  1.00 81.77           C  
ATOM   3358  N   CYS C 217      -6.321  48.407  50.862  1.00 80.84           N  
ATOM   3359  CA  CYS C 217      -5.610  47.926  52.042  1.00 80.84           C  
ATOM   3360  C   CYS C 217      -5.032  49.087  52.841  1.00 80.84           C  
ATOM   3361  O   CYS C 217      -5.165  49.131  54.066  1.00 80.84           O  
ATOM   3362  CB  CYS C 217      -4.492  46.965  51.638  1.00 80.84           C  
ATOM   3363  SG  CYS C 217      -3.660  46.187  53.040  1.00 80.84           S  
ATOM   3364  N   CYS C 218      -4.468  50.076  52.214  1.00 77.80           N  
ATOM   3365  CA  CYS C 218      -3.895  51.236  52.888  1.00 77.80           C  
ATOM   3366  C   CYS C 218      -4.988  52.132  53.455  1.00 77.80           C  
ATOM   3367  O   CYS C 218      -4.837  52.691  54.544  1.00 77.80           O  
ATOM   3368  CB  CYS C 218      -3.015  52.035  51.927  1.00 77.80           C  
ATOM   3369  SG  CYS C 218      -1.439  51.237  51.550  1.00 77.80           S  
ATOM   3370  N   ALA C 219      -6.050  52.267  52.752  1.00 77.15           N  
ATOM   3371  CA  ALA C 219      -7.162  53.075  53.247  1.00 77.15           C  
ATOM   3372  C   ALA C 219      -7.768  52.463  54.506  1.00 77.15           C  
ATOM   3373  O   ALA C 219      -8.119  53.180  55.446  1.00 77.15           O  
ATOM   3374  CB  ALA C 219      -8.230  53.230  52.166  1.00 77.15           C  
ATOM   3375  N   ILE C 220      -7.804  51.196  54.581  1.00 79.04           N  
ATOM   3376  CA  ILE C 220      -8.333  50.502  55.750  1.00 79.04           C  
ATOM   3377  C   ILE C 220      -7.364  50.650  56.920  1.00 79.04           C  
ATOM   3378  O   ILE C 220      -7.784  50.867  58.059  1.00 79.04           O  
ATOM   3379  CB  ILE C 220      -8.589  49.008  55.452  1.00 79.04           C  
ATOM   3380  CG1 ILE C 220      -9.682  48.855  54.389  1.00 79.04           C  
ATOM   3381  CG2 ILE C 220      -8.961  48.256  56.734  1.00 79.04           C  
ATOM   3382  CD1 ILE C 220      -9.765  47.460  53.782  1.00 79.04           C  
ATOM   3383  N   ARG C 221      -6.120  50.611  56.636  1.00 74.35           N  
ATOM   3384  CA  ARG C 221      -5.121  50.774  57.687  1.00 74.35           C  
ATOM   3385  C   ARG C 221      -5.142  52.193  58.246  1.00 74.35           C  
ATOM   3386  O   ARG C 221      -5.053  52.388  59.461  1.00 74.35           O  
ATOM   3387  CB  ARG C 221      -3.725  50.440  57.160  1.00 74.35           C  
ATOM   3388  CG  ARG C 221      -2.663  50.342  58.244  1.00 74.35           C  
ATOM   3389  CD  ARG C 221      -1.341  49.826  57.694  1.00 74.35           C  
ATOM   3390  NE  ARG C 221      -0.308  49.785  58.724  1.00 74.35           N  
ATOM   3391  CZ  ARG C 221       0.930  49.334  58.540  1.00 74.35           C  
ATOM   3392  NH1 ARG C 221       1.314  48.874  57.355  1.00 74.35           N  
ATOM   3393  NH2 ARG C 221       1.790  49.342  59.547  1.00 74.35           N  
ATOM   3394  N   ARG C 222      -5.299  53.203  57.384  1.00 69.42           N  
ATOM   3395  CA  ARG C 222      -5.352  54.593  57.821  1.00 69.42           C  
ATOM   3396  C   ARG C 222      -6.614  54.863  58.636  1.00 69.42           C  
ATOM   3397  O   ARG C 222      -6.574  55.598  59.625  1.00 69.42           O  
ATOM   3398  CB  ARG C 222      -5.293  55.538  56.619  1.00 69.42           C  
ATOM   3399  CG  ARG C 222      -3.881  55.925  56.208  1.00 69.42           C  
ATOM   3400  CD  ARG C 222      -3.881  56.901  55.040  1.00 69.42           C  
ATOM   3401  NE  ARG C 222      -2.531  57.142  54.539  1.00 69.42           N  
ATOM   3402  CZ  ARG C 222      -2.232  57.947  53.524  1.00 69.42           C  
ATOM   3403  NH1 ARG C 222      -3.186  58.608  52.879  1.00 69.42           N  
ATOM   3404  NH2 ARG C 222      -0.970  58.094  53.151  1.00 69.42           N  
ATOM   3405  N   ASN C 223      -7.671  54.305  58.243  1.00 69.85           N  
ATOM   3406  CA  ASN C 223      -8.909  54.475  58.998  1.00 69.85           C  
ATOM   3407  C   ASN C 223      -8.818  53.822  60.375  1.00 69.85           C  
ATOM   3408  O   ASN C 223      -9.388  54.327  61.344  1.00 69.85           O  
ATOM   3409  CB  ASN C 223     -10.096  53.908  58.219  1.00 69.85           C  
ATOM   3410  CG  ASN C 223     -10.798  54.957  57.378  1.00 69.85           C  
ATOM   3411  ND2 ASN C 223     -11.765  54.526  56.579  1.00 69.85           N  
ATOM   3412  OD1 ASN C 223     -10.470  56.145  57.446  1.00 69.85           O  
ATOM   3413  N   ARG C 224      -8.100  52.804  60.490  1.00 61.77           N  
ATOM   3414  CA  ARG C 224      -7.936  52.148  61.783  1.00 61.77           C  
ATOM   3415  C   ARG C 224      -7.018  52.957  62.695  1.00 61.77           C  
ATOM   3416  O   ARG C 224      -7.223  53.002  63.909  1.00 61.77           O  
ATOM   3417  CB  ARG C 224      -7.381  50.733  61.604  1.00 61.77           C  
ATOM   3418  CG  ARG C 224      -8.320  49.638  62.083  1.00 61.77           C  
ATOM   3419  CD  ARG C 224      -7.665  48.265  62.017  1.00 61.77           C  
ATOM   3420  NE  ARG C 224      -8.540  47.224  62.548  1.00 61.77           N  
ATOM   3421  CZ  ARG C 224      -8.229  45.933  62.615  1.00 61.77           C  
ATOM   3422  NH1 ARG C 224      -7.051  45.496  62.181  1.00 61.77           N  
ATOM   3423  NH2 ARG C 224      -9.101  45.071  63.118  1.00 61.77           N  
ATOM   3424  N   GLU C 225      -5.990  53.565  62.069  1.00 57.67           N  
ATOM   3425  CA  GLU C 225      -5.099  54.390  62.880  1.00 57.67           C  
ATOM   3426  C   GLU C 225      -5.781  55.689  63.301  1.00 57.67           C  
ATOM   3427  O   GLU C 225      -5.483  56.236  64.364  1.00 57.67           O  
ATOM   3428  CB  GLU C 225      -3.808  54.697  62.118  1.00 57.67           C  
ATOM   3429  CG  GLU C 225      -2.783  53.573  62.166  1.00 57.67           C  
ATOM   3430  CD  GLU C 225      -1.505  53.893  61.409  1.00 57.67           C  
ATOM   3431  OE1 GLU C 225      -0.564  53.068  61.430  1.00 57.67           O  
ATOM   3432  OE2 GLU C 225      -1.443  54.980  60.791  1.00 57.67           O  
ATOM   3433  N   MET C 226      -6.695  56.238  62.506  1.00 54.33           N  
ATOM   3434  CA  MET C 226      -7.383  57.474  62.868  1.00 54.33           C  
ATOM   3435  C   MET C 226      -8.467  57.210  63.907  1.00 54.33           C  
ATOM   3436  O   MET C 226      -8.806  58.094  64.695  1.00 54.33           O  
ATOM   3437  CB  MET C 226      -7.994  58.131  61.630  1.00 54.33           C  
ATOM   3438  CG  MET C 226      -7.018  58.996  60.848  1.00 54.33           C  
ATOM   3439  SD  MET C 226      -7.849  60.370  59.961  1.00 54.33           S  
ATOM   3440  CE  MET C 226      -6.403  61.247  59.304  1.00 54.33           C  
ATOM   3441  N   VAL C 227      -8.965  56.155  64.082  1.00 45.20           N  
ATOM   3442  CA  VAL C 227      -9.935  55.941  65.152  1.00 45.20           C  
ATOM   3443  C   VAL C 227      -9.212  55.513  66.427  1.00 45.20           C  
ATOM   3444  O   VAL C 227      -8.243  54.753  66.375  1.00 45.20           O  
ATOM   3445  CB  VAL C 227     -10.990  54.883  64.758  1.00 45.20           C  
ATOM   3446  CG1 VAL C 227     -11.978  54.653  65.901  1.00 45.20           C  
ATOM   3447  CG2 VAL C 227     -11.726  55.311  63.489  1.00 45.20           C  
TER   
ATOM   3448  N   MET D   1      -1.854  80.631  43.332  1.00 49.00           N  
ATOM   3449  CA  MET D   1      -2.767  79.518  43.585  1.00 49.00           C  
ATOM   3450  C   MET D   1      -2.262  78.240  42.924  1.00 49.00           C  
ATOM   3451  O   MET D   1      -3.056  77.424  42.456  1.00 49.00           O  
ATOM   3452  CB  MET D   1      -4.171  79.849  43.080  1.00 49.00           C  
ATOM   3453  CG  MET D   1      -5.035  80.573  44.100  1.00 49.00           C  
ATOM   3454  SD  MET D   1      -6.771  80.768  43.540  1.00 49.00           S  
ATOM   3455  CE  MET D   1      -7.555  81.280  45.094  1.00 49.00           C  
ATOM   3456  N   GLY D   2      -1.009  78.125  42.361  1.00 58.03           N  
ATOM   3457  CA  GLY D   2      -0.410  77.026  41.620  1.00 58.03           C  
ATOM   3458  C   GLY D   2      -0.183  75.790  42.467  1.00 58.03           C  
ATOM   3459  O   GLY D   2      -0.028  75.885  43.686  1.00 58.03           O  
ATOM   3460  N   VAL D   3      -0.672  74.638  42.128  1.00 67.00           N  
ATOM   3461  CA  VAL D   3      -0.487  73.363  42.814  1.00 67.00           C  
ATOM   3462  C   VAL D   3       0.974  73.209  43.232  1.00 67.00           C  
ATOM   3463  O   VAL D   3       1.873  73.745  42.580  1.00 67.00           O  
ATOM   3464  CB  VAL D   3      -0.914  72.173  41.924  1.00 67.00           C  
ATOM   3465  CG1 VAL D   3      -2.432  72.001  41.946  1.00 67.00           C  
ATOM   3466  CG2 VAL D   3      -0.416  72.371  40.494  1.00 67.00           C  
ATOM   3467  N   GLU D   4       1.316  72.968  44.582  1.00 65.82           N  
ATOM   3468  CA  GLU D   4       2.669  72.890  45.124  1.00 65.82           C  
ATOM   3469  C   GLU D   4       3.145  71.442  45.216  1.00 65.82           C  
ATOM   3470  O   GLU D   4       2.335  70.514  45.170  1.00 65.82           O  
ATOM   3471  CB  GLU D   4       2.735  73.552  46.503  1.00 65.82           C  
ATOM   3472  CG  GLU D   4       2.608  75.069  46.463  1.00 65.82           C  
ATOM   3473  CD  GLU D   4       2.893  75.730  47.802  1.00 65.82           C  
ATOM   3474  OE1 GLU D   4       2.926  76.980  47.866  1.00 65.82           O  
ATOM   3475  OE2 GLU D   4       3.086  74.993  48.794  1.00 65.82           O  
ATOM   3476  N   GLY D   5       4.470  71.143  45.079  1.00 65.27           N  
ATOM   3477  CA  GLY D   5       5.224  69.923  45.319  1.00 65.27           C  
ATOM   3478  C   GLY D   5       5.204  68.966  44.142  1.00 65.27           C  
ATOM   3479  O   GLY D   5       5.496  69.361  43.011  1.00 65.27           O  
ATOM   3480  N   CYS D   6       4.768  67.627  44.363  1.00 61.77           N  
ATOM   3481  CA  CYS D   6       4.705  66.532  43.402  1.00 61.77           C  
ATOM   3482  C   CYS D   6       3.650  66.801  42.336  1.00 61.77           C  
ATOM   3483  O   CYS D   6       3.822  66.423  41.175  1.00 61.77           O  
ATOM   3484  CB  CYS D   6       4.404  65.213  44.110  1.00 61.77           C  
ATOM   3485  SG  CYS D   6       5.696  63.966  43.912  1.00 61.77           S  
ATOM   3486  N   THR D   7       2.708  67.511  42.648  1.00 68.93           N  
ATOM   3487  CA  THR D   7       1.637  67.850  41.718  1.00 68.93           C  
ATOM   3488  C   THR D   7       2.106  68.897  40.711  1.00 68.93           C  
ATOM   3489  O   THR D   7       1.605  68.953  39.586  1.00 68.93           O  
ATOM   3490  CB  THR D   7       0.394  68.370  42.462  1.00 68.93           C  
ATOM   3491  CG2 THR D   7      -0.762  67.381  42.360  1.00 68.93           C  
ATOM   3492  OG1 THR D   7       0.719  68.567  43.844  1.00 68.93           O  
ATOM   3493  N   LYS D   8       3.145  69.617  41.177  1.00 73.64           N  
ATOM   3494  CA  LYS D   8       3.728  70.589  40.257  1.00 73.64           C  
ATOM   3495  C   LYS D   8       4.533  69.896  39.161  1.00 73.64           C  
ATOM   3496  O   LYS D   8       4.487  70.303  37.998  1.00 73.64           O  
ATOM   3497  CB  LYS D   8       4.617  71.578  41.013  1.00 73.64           C  
ATOM   3498  CG  LYS D   8       4.936  72.845  40.233  1.00 73.64           C  
ATOM   3499  CD  LYS D   8       5.735  73.833  41.073  1.00 73.64           C  
ATOM   3500  CE  LYS D   8       6.094  75.082  40.280  1.00 73.64           C  
ATOM   3501  NZ  LYS D   8       6.811  76.086  41.121  1.00 73.64           N  
ATOM   3502  N   CYS D   9       5.153  68.836  39.542  1.00 70.57           N  
ATOM   3503  CA  CYS D   9       5.894  68.055  38.558  1.00 70.57           C  
ATOM   3504  C   CYS D   9       4.947  67.361  37.586  1.00 70.57           C  
ATOM   3505  O   CYS D   9       5.210  67.315  36.383  1.00 70.57           O  
ATOM   3506  CB  CYS D   9       6.778  67.019  39.251  1.00 70.57           C  
ATOM   3507  SG  CYS D   9       8.110  66.385  38.211  1.00 70.57           S  
ATOM   3508  N   ILE D  10       3.898  66.956  38.074  1.00 74.68           N  
ATOM   3509  CA  ILE D  10       2.890  66.310  37.239  1.00 74.68           C  
ATOM   3510  C   ILE D  10       2.263  67.338  36.301  1.00 74.68           C  
ATOM   3511  O   ILE D  10       1.998  67.043  35.134  1.00 74.68           O  
ATOM   3512  CB  ILE D  10       1.800  65.629  38.095  1.00 74.68           C  
ATOM   3513  CG1 ILE D  10       2.380  64.419  38.836  1.00 74.68           C  
ATOM   3514  CG2 ILE D  10       0.608  65.218  37.225  1.00 74.68           C  
ATOM   3515  CD1 ILE D  10       1.413  63.772  39.819  1.00 74.68           C  
ATOM   3516  N   LYS D  11       2.220  68.472  36.761  1.00 77.32           N  
ATOM   3517  CA  LYS D  11       1.648  69.553  35.963  1.00 77.32           C  
ATOM   3518  C   LYS D  11       2.552  69.901  34.784  1.00 77.32           C  
ATOM   3519  O   LYS D  11       2.091  69.972  33.642  1.00 77.32           O  
ATOM   3520  CB  LYS D  11       1.413  70.793  36.827  1.00 77.32           C  
ATOM   3521  CG  LYS D  11       0.922  72.005  36.050  1.00 77.32           C  
ATOM   3522  CD  LYS D  11       0.820  73.236  36.940  1.00 77.32           C  
ATOM   3523  CE  LYS D  11       0.513  74.489  36.131  1.00 77.32           C  
ATOM   3524  NZ  LYS D  11       0.289  75.676  37.010  1.00 77.32           N  
ATOM   3525  N   TYR D  12       3.828  69.947  35.118  1.00 76.75           N  
ATOM   3526  CA  TYR D  12       4.746  70.322  34.049  1.00 76.75           C  
ATOM   3527  C   TYR D  12       4.994  69.150  33.107  1.00 76.75           C  
ATOM   3528  O   TYR D  12       5.153  69.339  31.899  1.00 76.75           O  
ATOM   3529  CB  TYR D  12       6.076  70.814  34.630  1.00 76.75           C  
ATOM   3530  CG  TYR D  12       6.018  72.223  35.167  1.00 76.75           C  
ATOM   3531  CD1 TYR D  12       5.689  73.294  34.338  1.00 76.75           C  
ATOM   3532  CD2 TYR D  12       6.294  72.488  36.505  1.00 76.75           C  
ATOM   3533  CE1 TYR D  12       5.637  74.594  34.829  1.00 76.75           C  
ATOM   3534  CE2 TYR D  12       6.245  73.785  37.006  1.00 76.75           C  
ATOM   3535  CZ  TYR D  12       5.915  74.829  36.162  1.00 76.75           C  
ATOM   3536  OH  TYR D  12       5.864  76.115  36.653  1.00 76.75           O  
ATOM   3537  N   LEU D  13       4.922  67.956  33.598  1.00 78.75           N  
ATOM   3538  CA  LEU D  13       5.040  66.786  32.736  1.00 78.75           C  
ATOM   3539  C   LEU D  13       3.842  66.680  31.798  1.00 78.75           C  
ATOM   3540  O   LEU D  13       4.003  66.398  30.608  1.00 78.75           O  
ATOM   3541  CB  LEU D  13       5.161  65.511  33.574  1.00 78.75           C  
ATOM   3542  CG  LEU D  13       6.506  64.785  33.515  1.00 78.75           C  
ATOM   3543  CD1 LEU D  13       6.869  64.230  34.888  1.00 78.75           C  
ATOM   3544  CD2 LEU D  13       6.469  63.673  32.474  1.00 78.75           C  
ATOM   3545  N   LEU D  14       2.673  66.900  32.287  1.00 80.79           N  
ATOM   3546  CA  LEU D  14       1.464  66.879  31.471  1.00 80.79           C  
ATOM   3547  C   LEU D  14       1.487  67.998  30.435  1.00 80.79           C  
ATOM   3548  O   LEU D  14       1.047  67.808  29.299  1.00 80.79           O  
ATOM   3549  CB  LEU D  14       0.219  67.009  32.353  1.00 80.79           C  
ATOM   3550  CG  LEU D  14      -0.518  65.709  32.681  1.00 80.79           C  
ATOM   3551  CD1 LEU D  14      -1.247  65.837  34.015  1.00 80.79           C  
ATOM   3552  CD2 LEU D  14      -1.492  65.349  31.565  1.00 80.79           C  
ATOM   3553  N   PHE D  15       2.061  69.057  30.813  1.00 83.08           N  
ATOM   3554  CA  PHE D  15       2.127  70.181  29.886  1.00 83.08           C  
ATOM   3555  C   PHE D  15       3.103  69.891  28.753  1.00 83.08           C  
ATOM   3556  O   PHE D  15       2.758  70.035  27.578  1.00 83.08           O  
ATOM   3557  CB  PHE D  15       2.541  71.461  30.620  1.00 83.08           C  
ATOM   3558  CG  PHE D  15       2.829  72.620  29.705  1.00 83.08           C  
ATOM   3559  CD1 PHE D  15       4.138  73.004  29.438  1.00 83.08           C  
ATOM   3560  CD2 PHE D  15       1.791  73.325  29.111  1.00 83.08           C  
ATOM   3561  CE1 PHE D  15       4.408  74.076  28.591  1.00 83.08           C  
ATOM   3562  CE2 PHE D  15       2.053  74.397  28.262  1.00 83.08           C  
ATOM   3563  CZ  PHE D  15       3.362  74.772  28.006  1.00 83.08           C  
ATOM   3564  N   VAL D  16       4.323  69.403  29.100  1.00 80.60           N  
ATOM   3565  CA  VAL D  16       5.356  69.216  28.088  1.00 80.60           C  
ATOM   3566  C   VAL D  16       4.954  68.087  27.141  1.00 80.60           C  
ATOM   3567  O   VAL D  16       5.059  68.224  25.920  1.00 80.60           O  
ATOM   3568  CB  VAL D  16       6.729  68.913  28.726  1.00 80.60           C  
ATOM   3569  CG1 VAL D  16       7.736  68.479  27.663  1.00 80.60           C  
ATOM   3570  CG2 VAL D  16       7.244  70.133  29.488  1.00 80.60           C  
ATOM   3571  N   PHE D  17       4.447  67.071  27.653  1.00 81.03           N  
ATOM   3572  CA  PHE D  17       4.084  65.923  26.828  1.00 81.03           C  
ATOM   3573  C   PHE D  17       2.897  66.255  25.932  1.00 81.03           C  
ATOM   3574  O   PHE D  17       2.902  65.933  24.742  1.00 81.03           O  
ATOM   3575  CB  PHE D  17       3.758  64.711  27.706  1.00 81.03           C  
ATOM   3576  CG  PHE D  17       4.861  63.689  27.763  1.00 81.03           C  
ATOM   3577  CD1 PHE D  17       5.104  62.846  26.686  1.00 81.03           C  
ATOM   3578  CD2 PHE D  17       5.656  63.572  28.897  1.00 81.03           C  
ATOM   3579  CE1 PHE D  17       6.124  61.899  26.737  1.00 81.03           C  
ATOM   3580  CE2 PHE D  17       6.678  62.628  28.955  1.00 81.03           C  
ATOM   3581  CZ  PHE D  17       6.910  61.792  27.874  1.00 81.03           C  
ATOM   3582  N   ASN D  18       1.930  66.922  26.423  1.00 81.84           N  
ATOM   3583  CA  ASN D  18       0.758  67.252  25.621  1.00 81.84           C  
ATOM   3584  C   ASN D  18       1.049  68.385  24.640  1.00 81.84           C  
ATOM   3585  O   ASN D  18       0.440  68.460  23.572  1.00 81.84           O  
ATOM   3586  CB  ASN D  18      -0.423  67.620  26.521  1.00 81.84           C  
ATOM   3587  CG  ASN D  18      -1.061  66.409  27.173  1.00 81.84           C  
ATOM   3588  ND2 ASN D  18      -0.987  66.341  28.497  1.00 81.84           N  
ATOM   3589  OD1 ASN D  18      -1.614  65.542  26.492  1.00 81.84           O  
ATOM   3590  N   PHE D  19       2.051  69.196  25.002  1.00 83.01           N  
ATOM   3591  CA  PHE D  19       2.480  70.228  24.066  1.00 83.01           C  
ATOM   3592  C   PHE D  19       3.138  69.607  22.840  1.00 83.01           C  
ATOM   3593  O   PHE D  19       2.876  70.025  21.709  1.00 83.01           O  
ATOM   3594  CB  PHE D  19       3.448  71.202  24.745  1.00 83.01           C  
ATOM   3595  CG  PHE D  19       3.853  72.361  23.874  1.00 83.01           C  
ATOM   3596  CD1 PHE D  19       5.126  72.422  23.323  1.00 83.01           C  
ATOM   3597  CD2 PHE D  19       2.959  73.390  23.607  1.00 83.01           C  
ATOM   3598  CE1 PHE D  19       5.505  73.493  22.516  1.00 83.01           C  
ATOM   3599  CE2 PHE D  19       3.330  74.464  22.801  1.00 83.01           C  
ATOM   3600  CZ  PHE D  19       4.603  74.513  22.258  1.00 83.01           C  
ATOM   3601  N   VAL D  20       3.941  68.583  23.090  1.00 80.77           N  
ATOM   3602  CA  VAL D  20       4.569  67.876  21.979  1.00 80.77           C  
ATOM   3603  C   VAL D  20       3.504  67.162  21.151  1.00 80.77           C  
ATOM   3604  O   VAL D  20       3.556  67.171  19.919  1.00 80.77           O  
ATOM   3605  CB  VAL D  20       5.626  66.863  22.476  1.00 80.77           C  
ATOM   3606  CG1 VAL D  20       6.100  65.972  21.330  1.00 80.77           C  
ATOM   3607  CG2 VAL D  20       6.806  67.593  23.114  1.00 80.77           C  
ATOM   3608  N   PHE D  21       2.495  66.570  21.757  1.00 81.23           N  
ATOM   3609  CA  PHE D  21       1.411  65.898  21.050  1.00 81.23           C  
ATOM   3610  C   PHE D  21       0.565  66.902  20.276  1.00 81.23           C  
ATOM   3611  O   PHE D  21       0.065  66.596  19.192  1.00 81.23           O  
ATOM   3612  CB  PHE D  21       0.532  65.115  22.029  1.00 81.23           C  
ATOM   3613  CG  PHE D  21       1.002  63.707  22.275  1.00 81.23           C  
ATOM   3614  CD1 PHE D  21       0.872  62.733  21.292  1.00 81.23           C  
ATOM   3615  CD2 PHE D  21       1.576  63.356  23.491  1.00 81.23           C  
ATOM   3616  CE1 PHE D  21       1.308  61.430  21.518  1.00 81.23           C  
ATOM   3617  CE2 PHE D  21       2.013  62.055  23.723  1.00 81.23           C  
ATOM   3618  CZ  PHE D  21       1.876  61.093  22.736  1.00 81.23           C  
ATOM   3619  N   TRP D  22       0.407  68.079  20.818  1.00 84.86           N  
ATOM   3620  CA  TRP D  22      -0.314  69.146  20.130  1.00 84.86           C  
ATOM   3621  C   TRP D  22       0.428  69.580  18.871  1.00 84.86           C  
ATOM   3622  O   TRP D  22      -0.172  69.713  17.802  1.00 84.86           O  
ATOM   3623  CB  TRP D  22      -0.514  70.345  21.059  1.00 84.86           C  
ATOM   3624  CG  TRP D  22      -1.210  71.507  20.413  1.00 84.86           C  
ATOM   3625  CD1 TRP D  22      -2.541  71.610  20.120  1.00 84.86           C  
ATOM   3626  CD2 TRP D  22      -0.606  72.728  19.977  1.00 84.86           C  
ATOM   3627  CE2 TRP D  22      -1.632  73.528  19.428  1.00 84.86           C  
ATOM   3628  CE3 TRP D  22       0.704  73.224  19.996  1.00 84.86           C  
ATOM   3629  NE1 TRP D  22      -2.802  72.824  19.527  1.00 84.86           N  
ATOM   3630  CZ2 TRP D  22      -1.388  74.800  18.903  1.00 84.86           C  
ATOM   3631  CZ3 TRP D  22       0.946  74.490  19.473  1.00 84.86           C  
ATOM   3632  CH2 TRP D  22      -0.097  75.261  18.935  1.00 84.86           C  
ATOM   3633  N   LEU D  23       1.760  69.686  18.969  1.00 82.04           N  
ATOM   3634  CA  LEU D  23       2.571  70.053  17.812  1.00 82.04           C  
ATOM   3635  C   LEU D  23       2.556  68.944  16.766  1.00 82.04           C  
ATOM   3636  O   LEU D  23       2.444  69.216  15.569  1.00 82.04           O  
ATOM   3637  CB  LEU D  23       4.010  70.351  18.239  1.00 82.04           C  
ATOM   3638  CG  LEU D  23       4.256  71.711  18.894  1.00 82.04           C  
ATOM   3639  CD1 LEU D  23       5.658  71.766  19.492  1.00 82.04           C  
ATOM   3640  CD2 LEU D  23       4.057  72.835  17.882  1.00 82.04           C  
ATOM   3641  N   ALA D  24       2.600  67.707  17.285  1.00 84.60           N  
ATOM   3642  CA  ALA D  24       2.568  66.572  16.367  1.00 84.60           C  
ATOM   3643  C   ALA D  24       1.222  66.482  15.653  1.00 84.60           C  
ATOM   3644  O   ALA D  24       1.166  66.191  14.456  1.00 84.60           O  
ATOM   3645  CB  ALA D  24       2.858  65.273  17.116  1.00 84.60           C  
ATOM   3646  N   GLY D  25       0.188  66.685  16.357  1.00 81.48           N  
ATOM   3647  CA  GLY D  25      -1.119  66.752  15.722  1.00 81.48           C  
ATOM   3648  C   GLY D  25      -1.222  67.856  14.687  1.00 81.48           C  
ATOM   3649  O   GLY D  25      -1.811  67.661  13.620  1.00 81.48           O  
ATOM   3650  N   GLY D  26      -0.635  68.930  14.921  1.00 82.08           N  
ATOM   3651  CA  GLY D  26      -0.593  70.027  13.969  1.00 82.08           C  
ATOM   3652  C   GLY D  26       0.180  69.693  12.706  1.00 82.08           C  
ATOM   3653  O   GLY D  26      -0.259  70.013  11.600  1.00 82.08           O  
ATOM   3654  N   VAL D  27       1.235  69.006  12.890  1.00 81.19           N  
ATOM   3655  CA  VAL D  27       2.053  68.624  11.742  1.00 81.19           C  
ATOM   3656  C   VAL D  27       1.300  67.608  10.887  1.00 81.19           C  
ATOM   3657  O   VAL D  27       1.263  67.726   9.660  1.00 81.19           O  
ATOM   3658  CB  VAL D  27       3.415  68.045  12.183  1.00 81.19           C  
ATOM   3659  CG1 VAL D  27       4.145  67.417  10.996  1.00 81.19           C  
ATOM   3660  CG2 VAL D  27       4.274  69.133  12.827  1.00 81.19           C  
ATOM   3661  N   ILE D  28       0.683  66.645  11.571  1.00 80.26           N  
ATOM   3662  CA  ILE D  28      -0.062  65.626  10.840  1.00 80.26           C  
ATOM   3663  C   ILE D  28      -1.250  66.268  10.127  1.00 80.26           C  
ATOM   3664  O   ILE D  28      -1.521  65.966   8.963  1.00 80.26           O  
ATOM   3665  CB  ILE D  28      -0.546  64.499  11.779  1.00 80.26           C  
ATOM   3666  CG1 ILE D  28       0.646  63.690  12.301  1.00 80.26           C  
ATOM   3667  CG2 ILE D  28      -1.550  63.593  11.061  1.00 80.26           C  
ATOM   3668  CD1 ILE D  28       0.279  62.653  13.353  1.00 80.26           C  
ATOM   3669  N   LEU D  29      -1.947  67.102  10.799  1.00 80.58           N  
ATOM   3670  CA  LEU D  29      -3.062  67.816  10.186  1.00 80.58           C  
ATOM   3671  C   LEU D  29      -2.581  68.683   9.027  1.00 80.58           C  
ATOM   3672  O   LEU D  29      -3.217  68.724   7.971  1.00 80.58           O  
ATOM   3673  CB  LEU D  29      -3.781  68.682  11.223  1.00 80.58           C  
ATOM   3674  CG  LEU D  29      -4.991  69.473  10.724  1.00 80.58           C  
ATOM   3675  CD1 LEU D  29      -6.089  68.524  10.257  1.00 80.58           C  
ATOM   3676  CD2 LEU D  29      -5.510  70.402  11.817  1.00 80.58           C  
ATOM   3677  N   GLY D  30      -1.445  69.352   9.177  1.00 79.67           N  
ATOM   3678  CA  GLY D  30      -0.881  70.172   8.116  1.00 79.67           C  
ATOM   3679  C   GLY D  30      -0.503  69.375   6.882  1.00 79.67           C  
ATOM   3680  O   GLY D  30      -0.843  69.759   5.761  1.00 79.67           O  
ATOM   3681  N   VAL D  31       0.047  68.261   7.172  1.00 77.14           N  
ATOM   3682  CA  VAL D  31       0.459  67.421   6.053  1.00 77.14           C  
ATOM   3683  C   VAL D  31      -0.771  66.822   5.375  1.00 77.14           C  
ATOM   3684  O   VAL D  31      -0.839  66.753   4.146  1.00 77.14           O  
ATOM   3685  CB  VAL D  31       1.416  66.297   6.509  1.00 77.14           C  
ATOM   3686  CG1 VAL D  31       1.654  65.297   5.379  1.00 77.14           C  
ATOM   3687  CG2 VAL D  31       2.740  66.887   6.991  1.00 77.14           C  
ATOM   3688  N   ALA D  32      -1.768  66.442   6.209  1.00 76.24           N  
ATOM   3689  CA  ALA D  32      -2.982  65.856   5.647  1.00 76.24           C  
ATOM   3690  C   ALA D  32      -3.757  66.882   4.826  1.00 76.24           C  
ATOM   3691  O   ALA D  32      -4.269  66.566   3.749  1.00 76.24           O  
ATOM   3692  CB  ALA D  32      -3.865  65.292   6.759  1.00 76.24           C  
ATOM   3693  N   LEU D  33      -3.844  68.038   5.308  1.00 74.54           N  
ATOM   3694  CA  LEU D  33      -4.534  69.098   4.580  1.00 74.54           C  
ATOM   3695  C   LEU D  33      -3.757  69.489   3.327  1.00 74.54           C  
ATOM   3696  O   LEU D  33      -4.354  69.809   2.296  1.00 74.54           O  
ATOM   3697  CB  LEU D  33      -4.731  70.323   5.476  1.00 74.54           C  
ATOM   3698  CG  LEU D  33      -5.814  70.210   6.550  1.00 74.54           C  
ATOM   3699  CD1 LEU D  33      -5.756  71.410   7.490  1.00 74.54           C  
ATOM   3700  CD2 LEU D  33      -7.193  70.092   5.910  1.00 74.54           C  
ATOM   3701  N   TRP D  34      -2.461  69.464   3.426  1.00 72.13           N  
ATOM   3702  CA  TRP D  34      -1.654  69.713   2.237  1.00 72.13           C  
ATOM   3703  C   TRP D  34      -1.901  68.645   1.177  1.00 72.13           C  
ATOM   3704  O   TRP D  34      -2.029  68.957  -0.009  1.00 72.13           O  
ATOM   3705  CB  TRP D  34      -0.166  69.759   2.596  1.00 72.13           C  
ATOM   3706  CG  TRP D  34       0.741  69.932   1.415  1.00 72.13           C  
ATOM   3707  CD1 TRP D  34       0.912  71.064   0.666  1.00 72.13           C  
ATOM   3708  CD2 TRP D  34       1.597  68.938   0.842  1.00 72.13           C  
ATOM   3709  CE2 TRP D  34       2.260  69.538  -0.252  1.00 72.13           C  
ATOM   3710  CE3 TRP D  34       1.868  67.599   1.148  1.00 72.13           C  
ATOM   3711  NE1 TRP D  34       1.825  70.833  -0.337  1.00 72.13           N  
ATOM   3712  CZ2 TRP D  34       3.180  68.842  -1.040  1.00 72.13           C  
ATOM   3713  CZ3 TRP D  34       2.784  66.908   0.363  1.00 72.13           C  
ATOM   3714  CH2 TRP D  34       3.426  67.533  -0.719  1.00 72.13           C  
ATOM   3715  N   LEU D  35      -2.053  67.464   1.664  1.00 68.98           N  
ATOM   3716  CA  LEU D  35      -2.332  66.374   0.736  1.00 68.98           C  
ATOM   3717  C   LEU D  35      -3.720  66.524   0.121  1.00 68.98           C  
ATOM   3718  O   LEU D  35      -3.928  66.178  -1.043  1.00 68.98           O  
ATOM   3719  CB  LEU D  35      -2.220  65.023   1.447  1.00 68.98           C  
ATOM   3720  CG  LEU D  35      -0.803  64.534   1.754  1.00 68.98           C  
ATOM   3721  CD1 LEU D  35      -0.850  63.316   2.670  1.00 68.98           C  
ATOM   3722  CD2 LEU D  35      -0.057  64.211   0.464  1.00 68.98           C  
ATOM   3723  N   ARG D  36      -4.686  67.119   0.854  1.00 68.79           N  
ATOM   3724  CA  ARG D  36      -6.064  67.265   0.400  1.00 68.79           C  
ATOM   3725  C   ARG D  36      -6.209  68.459  -0.538  1.00 68.79           C  
ATOM   3726  O   ARG D  36      -6.956  68.398  -1.517  1.00 68.79           O  
ATOM   3727  CB  ARG D  36      -7.011  67.418   1.593  1.00 68.79           C  
ATOM   3728  CG  ARG D  36      -8.446  67.736   1.204  1.00 68.79           C  
ATOM   3729  CD  ARG D  36      -9.118  66.555   0.518  1.00 68.79           C  
ATOM   3730  NE  ARG D  36     -10.514  66.840   0.200  1.00 68.79           N  
ATOM   3731  CZ  ARG D  36     -11.032  66.823  -1.025  1.00 68.79           C  
ATOM   3732  NH1 ARG D  36     -10.274  66.531  -2.077  1.00 68.79           N  
ATOM   3733  NH2 ARG D  36     -12.316  67.098  -1.202  1.00 68.79           N  
ATOM   3734  N   HIS D  37      -5.644  69.578  -0.196  1.00 63.29           N  
ATOM   3735  CA  HIS D  37      -5.902  70.813  -0.927  1.00 63.29           C  
ATOM   3736  C   HIS D  37      -4.814  71.079  -1.962  1.00 63.29           C  
ATOM   3737  O   HIS D  37      -4.800  72.135  -2.598  1.00 63.29           O  
ATOM   3738  CB  HIS D  37      -6.008  71.995   0.038  1.00 63.29           C  
ATOM   3739  CG  HIS D  37      -7.304  72.047   0.783  1.00 63.29           C  
ATOM   3740  CD2 HIS D  37      -7.573  72.323   2.081  1.00 63.29           C  
ATOM   3741  ND1 HIS D  37      -8.518  71.791   0.183  1.00 63.29           N  
ATOM   3742  CE1 HIS D  37      -9.480  71.909   1.083  1.00 63.29           C  
ATOM   3743  NE2 HIS D  37      -8.934  72.231   2.242  1.00 63.29           N  
ATOM   3744  N   ASP D  38      -3.965  70.234  -2.077  1.00 58.18           N  
ATOM   3745  CA  ASP D  38      -3.017  70.431  -3.169  1.00 58.18           C  
ATOM   3746  C   ASP D  38      -3.728  70.434  -4.520  1.00 58.18           C  
ATOM   3747  O   ASP D  38      -4.630  69.627  -4.755  1.00 58.18           O  
ATOM   3748  CB  ASP D  38      -1.938  69.347  -3.145  1.00 58.18           C  
ATOM   3749  CG  ASP D  38      -0.801  69.620  -4.115  1.00 58.18           C  
ATOM   3750  OD1 ASP D  38      -0.572  68.803  -5.033  1.00 58.18           O  
ATOM   3751  OD2 ASP D  38      -0.126  70.661  -3.958  1.00 58.18           O  
ATOM   3752  N   PRO D  39      -3.734  71.527  -5.245  1.00 55.60           N  
ATOM   3753  CA  PRO D  39      -4.464  71.663  -6.507  1.00 55.60           C  
ATOM   3754  C   PRO D  39      -4.365  70.417  -7.384  1.00 55.60           C  
ATOM   3755  O   PRO D  39      -5.326  70.062  -8.071  1.00 55.60           O  
ATOM   3756  CB  PRO D  39      -3.786  72.860  -7.180  1.00 55.60           C  
ATOM   3757  CG  PRO D  39      -2.693  73.258  -6.241  1.00 55.60           C  
ATOM   3758  CD  PRO D  39      -2.711  72.323  -5.066  1.00 55.60           C  
ATOM   3759  N   GLN D  40      -3.345  69.729  -7.440  1.00 47.46           N  
ATOM   3760  CA  GLN D  40      -3.199  68.556  -8.296  1.00 47.46           C  
ATOM   3761  C   GLN D  40      -4.037  67.390  -7.780  1.00 47.46           C  
ATOM   3762  O   GLN D  40      -4.621  66.642  -8.567  1.00 47.46           O  
ATOM   3763  CB  GLN D  40      -1.729  68.143  -8.394  1.00 47.46           C  
ATOM   3764  CG  GLN D  40      -0.923  68.970  -9.387  1.00 47.46           C  
ATOM   3765  CD  GLN D  40      -0.284  68.125 -10.473  1.00 47.46           C  
ATOM   3766  NE2 GLN D  40       0.250  68.781 -11.497  1.00 47.46           N  
ATOM   3767  OE1 GLN D  40      -0.269  66.893 -10.391  1.00 47.46           O  
ATOM   3768  N   THR D  41      -4.175  67.237  -6.454  1.00 49.12           N  
ATOM   3769  CA  THR D  41      -4.986  66.180  -5.862  1.00 49.12           C  
ATOM   3770  C   THR D  41      -6.450  66.602  -5.779  1.00 49.12           C  
ATOM   3771  O   THR D  41      -7.348  65.759  -5.815  1.00 49.12           O  
ATOM   3772  CB  THR D  41      -4.477  65.805  -4.457  1.00 49.12           C  
ATOM   3773  CG2 THR D  41      -3.660  64.518  -4.492  1.00 49.12           C  
ATOM   3774  OG1 THR D  41      -3.655  66.866  -3.955  1.00 49.12           O  
ATOM   3775  N   THR D  42      -6.703  67.934  -5.604  1.00 47.78           N  
ATOM   3776  CA  THR D  42      -8.076  68.426  -5.543  1.00 47.78           C  
ATOM   3777  C   THR D  42      -8.836  68.069  -6.816  1.00 47.78           C  
ATOM   3778  O   THR D  42     -10.036  67.792  -6.771  1.00 47.78           O  
ATOM   3779  CB  THR D  42      -8.113  69.952  -5.331  1.00 47.78           C  
ATOM   3780  CG2 THR D  42      -9.106  70.331  -4.238  1.00 47.78           C  
ATOM   3781  OG1 THR D  42      -6.807  70.408  -4.954  1.00 47.78           O  
ATOM   3782  N   ASN D  43      -8.156  68.200  -8.016  1.00 44.18           N  
ATOM   3783  CA  ASN D  43      -8.876  67.854  -9.237  1.00 44.18           C  
ATOM   3784  C   ASN D  43      -9.398  66.421  -9.193  1.00 44.18           C  
ATOM   3785  O   ASN D  43     -10.449  66.120  -9.763  1.00 44.18           O  
ATOM   3786  CB  ASN D  43      -7.984  68.058 -10.463  1.00 44.18           C  
ATOM   3787  CG  ASN D  43      -8.399  69.254 -11.296  1.00 44.18           C  
ATOM   3788  ND2 ASN D  43      -7.682  69.494 -12.388  1.00 44.18           N  
ATOM   3789  OD1 ASN D  43      -9.356  69.956 -10.961  1.00 44.18           O  
ATOM   3790  N   LEU D  44      -8.643  65.575  -8.583  1.00 39.34           N  
ATOM   3791  CA  LEU D  44      -9.097  64.193  -8.476  1.00 39.34           C  
ATOM   3792  C   LEU D  44     -10.315  64.090  -7.565  1.00 39.34           C  
ATOM   3793  O   LEU D  44     -11.190  63.249  -7.784  1.00 39.34           O  
ATOM   3794  CB  LEU D  44      -7.973  63.298  -7.948  1.00 39.34           C  
ATOM   3795  CG  LEU D  44      -7.695  62.019  -8.737  1.00 39.34           C  
ATOM   3796  CD1 LEU D  44      -6.422  62.170  -9.563  1.00 39.34           C  
ATOM   3797  CD2 LEU D  44      -7.591  60.822  -7.798  1.00 39.34           C  
ATOM   3798  N   LEU D  45     -10.312  64.916  -6.423  1.00 42.40           N  
ATOM   3799  CA  LEU D  45     -11.485  64.923  -5.555  1.00 42.40           C  
ATOM   3800  C   LEU D  45     -12.722  65.388  -6.317  1.00 42.40           C  
ATOM   3801  O   LEU D  45     -13.824  64.884  -6.087  1.00 42.40           O  
ATOM   3802  CB  LEU D  45     -11.250  65.826  -4.343  1.00 42.40           C  
ATOM   3803  CG  LEU D  45     -10.525  65.191  -3.155  1.00 42.40           C  
ATOM   3804  CD1 LEU D  45      -9.787  66.257  -2.352  1.00 42.40           C  
ATOM   3805  CD2 LEU D  45     -11.510  64.435  -2.269  1.00 42.40           C  
ATOM   3806  N   TYR D  46     -12.556  66.458  -7.028  1.00 41.26           N  
ATOM   3807  CA  TYR D  46     -13.711  66.980  -7.750  1.00 41.26           C  
ATOM   3808  C   TYR D  46     -13.956  66.191  -9.031  1.00 41.26           C  
ATOM   3809  O   TYR D  46     -14.972  66.386  -9.703  1.00 41.26           O  
ATOM   3810  CB  TYR D  46     -13.515  68.464  -8.080  1.00 41.26           C  
ATOM   3811  CG  TYR D  46     -13.876  69.391  -6.945  1.00 41.26           C  
ATOM   3812  CD1 TYR D  46     -15.201  69.562  -6.555  1.00 41.26           C  
ATOM   3813  CD2 TYR D  46     -12.892  70.096  -6.261  1.00 41.26           C  
ATOM   3814  CE1 TYR D  46     -15.539  70.417  -5.511  1.00 41.26           C  
ATOM   3815  CE2 TYR D  46     -13.218  70.954  -5.215  1.00 41.26           C  
ATOM   3816  CZ  TYR D  46     -14.542  71.107  -4.848  1.00 41.26           C  
ATOM   3817  OH  TYR D  46     -14.870  71.954  -3.813  1.00 41.26           O  
ATOM   3818  N   LEU D  47     -12.916  65.540  -9.578  1.00 34.07           N  
ATOM   3819  CA  LEU D  47     -13.240  64.849 -10.821  1.00 34.07           C  
ATOM   3820  C   LEU D  47     -14.232  63.718 -10.571  1.00 34.07           C  
ATOM   3821  O   LEU D  47     -13.964  62.818  -9.772  1.00 34.07           O  
ATOM   3822  CB  LEU D  47     -11.970  64.296 -11.474  1.00 34.07           C  
ATOM   3823  CG  LEU D  47     -11.238  65.235 -12.434  1.00 34.07           C  
ATOM   3824  CD1 LEU D  47      -9.735  64.984 -12.375  1.00 34.07           C  
ATOM   3825  CD2 LEU D  47     -11.760  65.060 -13.856  1.00 34.07           C  
ATOM   3826  N   GLU D  48     -15.538  64.120 -10.286  1.00 35.48           N  
ATOM   3827  CA  GLU D  48     -16.630  63.162 -10.433  1.00 35.48           C  
ATOM   3828  C   GLU D  48     -16.464  62.324 -11.698  1.00 35.48           C  
ATOM   3829  O   GLU D  48     -16.419  62.864 -12.805  1.00 35.48           O  
ATOM   3830  CB  GLU D  48     -17.979  63.885 -10.455  1.00 35.48           C  
ATOM   3831  CG  GLU D  48     -18.531  64.200  -9.072  1.00 35.48           C  
ATOM   3832  CD  GLU D  48     -19.885  64.889  -9.109  1.00 35.48           C  
ATOM   3833  OE1 GLU D  48     -20.457  65.163  -8.029  1.00 35.48           O  
ATOM   3834  OE2 GLU D  48     -20.380  65.158 -10.227  1.00 35.48           O  
ATOM   3835  N   LEU D  49     -15.395  61.387 -11.820  1.00 32.00           N  
ATOM   3836  CA  LEU D  49     -15.580  60.678 -13.082  1.00 32.00           C  
ATOM   3837  C   LEU D  49     -17.023  60.210 -13.236  1.00 32.00           C  
ATOM   3838  O   LEU D  49     -17.740  60.056 -12.244  1.00 32.00           O  
ATOM   3839  CB  LEU D  49     -14.631  59.479 -13.168  1.00 32.00           C  
ATOM   3840  CG  LEU D  49     -13.663  59.465 -14.351  1.00 32.00           C  
ATOM   3841  CD1 LEU D  49     -12.235  59.700 -13.870  1.00 32.00           C  
ATOM   3842  CD2 LEU D  49     -13.765  58.147 -15.112  1.00 32.00           C  
ATOM   3843  N   GLY D  50     -17.810  59.862 -14.247  1.00 35.73           N  
ATOM   3844  CA  GLY D  50     -19.154  59.363 -14.488  1.00 35.73           C  
ATOM   3845  C   GLY D  50     -19.705  58.550 -13.331  1.00 35.73           C  
ATOM   3846  O   GLY D  50     -19.354  58.790 -12.174  1.00 35.73           O  
ATOM   3847  N   ASP D  51     -20.420  57.322 -13.705  1.00 34.26           N  
ATOM   3848  CA  ASP D  51     -21.117  56.303 -12.926  1.00 34.26           C  
ATOM   3849  C   ASP D  51     -20.138  55.497 -12.076  1.00 34.26           C  
ATOM   3850  O   ASP D  51     -20.534  54.547 -11.397  1.00 34.26           O  
ATOM   3851  CB  ASP D  51     -21.906  55.370 -13.848  1.00 34.26           C  
ATOM   3852  CG  ASP D  51     -23.199  55.986 -14.350  1.00 34.26           C  
ATOM   3853  OD1 ASP D  51     -23.642  57.014 -13.793  1.00 34.26           O  
ATOM   3854  OD2 ASP D  51     -23.784  55.436 -15.309  1.00 34.26           O  
ATOM   3855  N   LYS D  52     -18.737  55.227 -12.441  1.00 36.51           N  
ATOM   3856  CA  LYS D  52     -17.990  54.225 -11.686  1.00 36.51           C  
ATOM   3857  C   LYS D  52     -17.428  54.815 -10.397  1.00 36.51           C  
ATOM   3858  O   LYS D  52     -17.109  56.005 -10.338  1.00 36.51           O  
ATOM   3859  CB  LYS D  52     -16.857  53.648 -12.536  1.00 36.51           C  
ATOM   3860  CG  LYS D  52     -17.324  52.695 -13.626  1.00 36.51           C  
ATOM   3861  CD  LYS D  52     -16.150  51.993 -14.295  1.00 36.51           C  
ATOM   3862  CE  LYS D  52     -16.615  51.058 -15.405  1.00 36.51           C  
ATOM   3863  NZ  LYS D  52     -15.467  50.371 -16.067  1.00 36.51           N  
ATOM   3864  N   PRO D  53     -17.543  54.137  -9.219  1.00 38.27           N  
ATOM   3865  CA  PRO D  53     -17.150  54.574  -7.877  1.00 38.27           C  
ATOM   3866  C   PRO D  53     -15.714  55.092  -7.822  1.00 38.27           C  
ATOM   3867  O   PRO D  53     -14.838  54.567  -8.513  1.00 38.27           O  
ATOM   3868  CB  PRO D  53     -17.305  53.306  -7.034  1.00 38.27           C  
ATOM   3869  CG  PRO D  53     -17.479  52.203  -8.028  1.00 38.27           C  
ATOM   3870  CD  PRO D  53     -17.627  52.813  -9.394  1.00 38.27           C  
ATOM   3871  N   ALA D  54     -15.353  56.373  -7.705  1.00 37.90           N  
ATOM   3872  CA  ALA D  54     -14.144  57.174  -7.532  1.00 37.90           C  
ATOM   3873  C   ALA D  54     -13.095  56.415  -6.726  1.00 37.90           C  
ATOM   3874  O   ALA D  54     -13.429  55.526  -5.939  1.00 37.90           O  
ATOM   3875  CB  ALA D  54     -14.479  58.500  -6.851  1.00 37.90           C  
ATOM   3876  N   PRO D  55     -11.765  56.347  -7.049  1.00 46.36           N  
ATOM   3877  CA  PRO D  55     -10.575  55.912  -6.313  1.00 46.36           C  
ATOM   3878  C   PRO D  55     -10.626  56.287  -4.834  1.00 46.36           C  
ATOM   3879  O   PRO D  55     -10.131  57.348  -4.445  1.00 46.36           O  
ATOM   3880  CB  PRO D  55      -9.434  56.643  -7.023  1.00 46.36           C  
ATOM   3881  CG  PRO D  55     -10.112  57.567  -7.983  1.00 46.36           C  
ATOM   3882  CD  PRO D  55     -11.592  57.329  -7.910  1.00 46.36           C  
ATOM   3883  N   ASN D  56     -11.647  55.990  -4.108  1.00 54.24           N  
ATOM   3884  CA  ASN D  56     -12.167  56.356  -2.794  1.00 54.24           C  
ATOM   3885  C   ASN D  56     -11.231  55.908  -1.675  1.00 54.24           C  
ATOM   3886  O   ASN D  56     -11.152  56.554  -0.629  1.00 54.24           O  
ATOM   3887  CB  ASN D  56     -13.563  55.769  -2.586  1.00 54.24           C  
ATOM   3888  CG  ASN D  56     -14.667  56.776  -2.844  1.00 54.24           C  
ATOM   3889  ND2 ASN D  56     -15.912  56.344  -2.691  1.00 54.24           N  
ATOM   3890  OD1 ASN D  56     -14.400  57.934  -3.180  1.00 54.24           O  
ATOM   3891  N   THR D  57     -10.222  54.999  -2.053  1.00 61.75           N  
ATOM   3892  CA  THR D  57      -9.505  54.505  -0.882  1.00 61.75           C  
ATOM   3893  C   THR D  57      -8.386  55.465  -0.489  1.00 61.75           C  
ATOM   3894  O   THR D  57      -8.131  55.678   0.698  1.00 61.75           O  
ATOM   3895  CB  THR D  57      -8.919  53.104  -1.136  1.00 61.75           C  
ATOM   3896  CG2 THR D  57      -9.150  52.186   0.059  1.00 61.75           C  
ATOM   3897  OG1 THR D  57      -9.544  52.533  -2.292  1.00 61.75           O  
ATOM   3898  N   PHE D  58      -7.663  56.156  -1.438  1.00 59.68           N  
ATOM   3899  CA  PHE D  58      -6.619  57.133  -1.149  1.00 59.68           C  
ATOM   3900  C   PHE D  58      -7.192  58.335  -0.410  1.00 59.68           C  
ATOM   3901  O   PHE D  58      -6.632  58.776   0.595  1.00 59.68           O  
ATOM   3902  CB  PHE D  58      -5.934  57.588  -2.443  1.00 59.68           C  
ATOM   3903  CG  PHE D  58      -4.894  58.655  -2.235  1.00 59.68           C  
ATOM   3904  CD1 PHE D  58      -5.110  59.953  -2.680  1.00 59.68           C  
ATOM   3905  CD2 PHE D  58      -3.698  58.359  -1.593  1.00 59.68           C  
ATOM   3906  CE1 PHE D  58      -4.148  60.943  -2.490  1.00 59.68           C  
ATOM   3907  CE2 PHE D  58      -2.733  59.342  -1.399  1.00 59.68           C  
ATOM   3908  CZ  PHE D  58      -2.959  60.633  -1.848  1.00 59.68           C  
ATOM   3909  N   TYR D  59      -8.288  58.713  -0.838  1.00 61.58           N  
ATOM   3910  CA  TYR D  59      -8.908  59.879  -0.218  1.00 61.58           C  
ATOM   3911  C   TYR D  59      -9.430  59.544   1.175  1.00 61.58           C  
ATOM   3912  O   TYR D  59      -9.326  60.358   2.096  1.00 61.58           O  
ATOM   3913  CB  TYR D  59     -10.052  60.408  -1.090  1.00 61.58           C  
ATOM   3914  CG  TYR D  59      -9.588  61.262  -2.245  1.00 61.58           C  
ATOM   3915  CD1 TYR D  59      -8.905  62.456  -2.023  1.00 61.58           C  
ATOM   3916  CD2 TYR D  59      -9.833  60.879  -3.559  1.00 61.58           C  
ATOM   3917  CE1 TYR D  59      -8.477  63.248  -3.085  1.00 61.58           C  
ATOM   3918  CE2 TYR D  59      -9.411  61.662  -4.627  1.00 61.58           C  
ATOM   3919  CZ  TYR D  59      -8.735  62.843  -4.380  1.00 61.58           C  
ATOM   3920  OH  TYR D  59      -8.314  63.623  -5.435  1.00 61.58           O  
ATOM   3921  N   VAL D  60      -9.924  58.371   1.242  1.00 65.23           N  
ATOM   3922  CA  VAL D  60     -10.386  57.944   2.560  1.00 65.23           C  
ATOM   3923  C   VAL D  60      -9.210  57.904   3.532  1.00 65.23           C  
ATOM   3924  O   VAL D  60      -9.343  58.296   4.693  1.00 65.23           O  
ATOM   3925  CB  VAL D  60     -11.075  56.562   2.499  1.00 65.23           C  
ATOM   3926  CG1 VAL D  60     -11.349  56.033   3.905  1.00 65.23           C  
ATOM   3927  CG2 VAL D  60     -12.371  56.647   1.694  1.00 65.23           C  
ATOM   3928  N   GLY D  61      -8.084  57.623   3.054  1.00 69.99           N  
ATOM   3929  CA  GLY D  61      -6.881  57.641   3.870  1.00 69.99           C  
ATOM   3930  C   GLY D  61      -6.466  59.038   4.289  1.00 69.99           C  
ATOM   3931  O   GLY D  61      -6.069  59.256   5.435  1.00 69.99           O  
ATOM   3932  N   ILE D  62      -6.600  60.014   3.379  1.00 69.55           N  
ATOM   3933  CA  ILE D  62      -6.236  61.390   3.698  1.00 69.55           C  
ATOM   3934  C   ILE D  62      -7.210  61.958   4.727  1.00 69.55           C  
ATOM   3935  O   ILE D  62      -6.799  62.635   5.673  1.00 69.55           O  
ATOM   3936  CB  ILE D  62      -6.216  62.277   2.432  1.00 69.55           C  
ATOM   3937  CG1 ILE D  62      -5.077  61.851   1.499  1.00 69.55           C  
ATOM   3938  CG2 ILE D  62      -6.092  63.755   2.811  1.00 69.55           C  
ATOM   3939  CD1 ILE D  62      -5.035  62.619   0.185  1.00 69.55           C  
ATOM   3940  N   TYR D  63      -8.442  61.611   4.610  1.00 69.62           N  
ATOM   3941  CA  TYR D  63      -9.418  62.102   5.577  1.00 69.62           C  
ATOM   3942  C   TYR D  63      -9.207  61.455   6.941  1.00 69.62           C  
ATOM   3943  O   TYR D  63      -9.419  62.092   7.976  1.00 69.62           O  
ATOM   3944  CB  TYR D  63     -10.844  61.832   5.085  1.00 69.62           C  
ATOM   3945  CG  TYR D  63     -11.312  62.795   4.022  1.00 69.62           C  
ATOM   3946  CD1 TYR D  63     -11.285  64.171   4.239  1.00 69.62           C  
ATOM   3947  CD2 TYR D  63     -11.782  62.332   2.798  1.00 69.62           C  
ATOM   3948  CE1 TYR D  63     -11.717  65.062   3.262  1.00 69.62           C  
ATOM   3949  CE2 TYR D  63     -12.217  63.213   1.815  1.00 69.62           C  
ATOM   3950  CZ  TYR D  63     -12.180  64.575   2.055  1.00 69.62           C  
ATOM   3951  OH  TYR D  63     -12.609  65.453   1.085  1.00 69.62           O  
ATOM   3952  N   ILE D  64      -8.740  60.228   6.894  1.00 75.18           N  
ATOM   3953  CA  ILE D  64      -8.395  59.587   8.158  1.00 75.18           C  
ATOM   3954  C   ILE D  64      -7.209  60.306   8.796  1.00 75.18           C  
ATOM   3955  O   ILE D  64      -7.204  60.558  10.003  1.00 75.18           O  
ATOM   3956  CB  ILE D  64      -8.070  58.089   7.961  1.00 75.18           C  
ATOM   3957  CG1 ILE D  64      -9.329  57.320   7.542  1.00 75.18           C  
ATOM   3958  CG2 ILE D  64      -7.467  57.496   9.238  1.00 75.18           C  
ATOM   3959  CD1 ILE D  64      -9.071  55.866   7.172  1.00 75.18           C  
ATOM   3960  N   LEU D  65      -6.282  60.731   8.015  1.00 76.54           N  
ATOM   3961  CA  LEU D  65      -5.123  61.457   8.522  1.00 76.54           C  
ATOM   3962  C   LEU D  65      -5.528  62.829   9.048  1.00 76.54           C  
ATOM   3963  O   LEU D  65      -4.993  63.295  10.056  1.00 76.54           O  
ATOM   3964  CB  LEU D  65      -4.065  61.610   7.425  1.00 76.54           C  
ATOM   3965  CG  LEU D  65      -2.865  60.667   7.504  1.00 76.54           C  
ATOM   3966  CD1 LEU D  65      -2.722  59.880   6.205  1.00 76.54           C  
ATOM   3967  CD2 LEU D  65      -1.589  61.446   7.805  1.00 76.54           C  
ATOM   3968  N   ILE D  66      -6.507  63.485   8.305  1.00 78.80           N  
ATOM   3969  CA  ILE D  66      -7.007  64.779   8.750  1.00 78.80           C  
ATOM   3970  C   ILE D  66      -7.719  64.624  10.093  1.00 78.80           C  
ATOM   3971  O   ILE D  66      -7.482  65.399  11.023  1.00 78.80           O  
ATOM   3972  CB  ILE D  66      -7.960  65.406   7.708  1.00 78.80           C  
ATOM   3973  CG1 ILE D  66      -7.191  65.780   6.437  1.00 78.80           C  
ATOM   3974  CG2 ILE D  66      -8.674  66.628   8.295  1.00 78.80           C  
ATOM   3975  CD1 ILE D  66      -8.076  66.267   5.298  1.00 78.80           C  
ATOM   3976  N   ALA D  67      -8.442  63.561  10.259  1.00 80.76           N  
ATOM   3977  CA  ALA D  67      -9.183  63.334  11.498  1.00 80.76           C  
ATOM   3978  C   ALA D  67      -8.239  62.993  12.648  1.00 80.76           C  
ATOM   3979  O   ALA D  67      -8.387  63.512  13.755  1.00 80.76           O  
ATOM   3980  CB  ALA D  67     -10.209  62.221  11.307  1.00 80.76           C  
ATOM   3981  N   VAL D  68      -7.256  62.224  12.388  1.00 83.51           N  
ATOM   3982  CA  VAL D  68      -6.293  61.842  13.415  1.00 83.51           C  
ATOM   3983  C   VAL D  68      -5.478  63.061  13.839  1.00 83.51           C  
ATOM   3984  O   VAL D  68      -5.248  63.280  15.030  1.00 83.51           O  
ATOM   3985  CB  VAL D  68      -5.354  60.717  12.924  1.00 83.51           C  
ATOM   3986  CG1 VAL D  68      -4.194  60.518  13.897  1.00 83.51           C  
ATOM   3987  CG2 VAL D  68      -6.132  59.415  12.742  1.00 83.51           C  
ATOM   3988  N   GLY D  69      -5.134  63.875  12.811  1.00 82.80           N  
ATOM   3989  CA  GLY D  69      -4.397  65.087  13.133  1.00 82.80           C  
ATOM   3990  C   GLY D  69      -5.208  66.083  13.939  1.00 82.80           C  
ATOM   3991  O   GLY D  69      -4.715  66.645  14.918  1.00 82.80           O  
ATOM   3992  N   ALA D  70      -6.453  66.250  13.627  1.00 85.79           N  
ATOM   3993  CA  ALA D  70      -7.320  67.198  14.324  1.00 85.79           C  
ATOM   3994  C   ALA D  70      -7.612  66.729  15.747  1.00 85.79           C  
ATOM   3995  O   ALA D  70      -7.580  67.527  16.687  1.00 85.79           O  
ATOM   3996  CB  ALA D  70      -8.623  67.392  13.554  1.00 85.79           C  
ATOM   3997  N   VAL D  71      -7.813  65.451  15.904  1.00 87.32           N  
ATOM   3998  CA  VAL D  71      -8.103  64.909  17.227  1.00 87.32           C  
ATOM   3999  C   VAL D  71      -6.862  65.007  18.111  1.00 87.32           C  
ATOM   4000  O   VAL D  71      -6.954  65.380  19.283  1.00 87.32           O  
ATOM   4001  CB  VAL D  71      -8.585  63.442  17.146  1.00 87.32           C  
ATOM   4002  CG1 VAL D  71      -8.579  62.795  18.530  1.00 87.32           C  
ATOM   4003  CG2 VAL D  71      -9.979  63.372  16.526  1.00 87.32           C  
ATOM   4004  N   MET D  72      -5.732  64.756  17.548  1.00 84.94           N  
ATOM   4005  CA  MET D  72      -4.486  64.863  18.300  1.00 84.94           C  
ATOM   4006  C   MET D  72      -4.220  66.307  18.711  1.00 84.94           C  
ATOM   4007  O   MET D  72      -3.749  66.565  19.821  1.00 84.94           O  
ATOM   4008  CB  MET D  72      -3.313  64.329  17.477  1.00 84.94           C  
ATOM   4009  CG  MET D  72      -3.237  62.812  17.428  1.00 84.94           C  
ATOM   4010  SD  MET D  72      -1.770  62.210  16.505  1.00 84.94           S  
ATOM   4011  CE  MET D  72      -0.452  63.079  17.399  1.00 84.94           C  
ATOM   4012  N   MET D  73      -4.566  67.238  17.850  1.00 87.12           N  
ATOM   4013  CA  MET D  73      -4.384  68.654  18.154  1.00 87.12           C  
ATOM   4014  C   MET D  73      -5.349  69.106  19.245  1.00 87.12           C  
ATOM   4015  O   MET D  73      -4.954  69.814  20.174  1.00 87.12           O  
ATOM   4016  CB  MET D  73      -4.581  69.504  16.897  1.00 87.12           C  
ATOM   4017  CG  MET D  73      -4.019  70.912  17.013  1.00 87.12           C  
ATOM   4018  SD  MET D  73      -4.240  71.886  15.475  1.00 87.12           S  
ATOM   4019  CE  MET D  73      -4.218  73.569  16.155  1.00 87.12           C  
ATOM   4020  N   PHE D  74      -6.558  68.687  19.204  1.00 88.35           N  
ATOM   4021  CA  PHE D  74      -7.580  69.080  20.168  1.00 88.35           C  
ATOM   4022  C   PHE D  74      -7.286  68.486  21.541  1.00 88.35           C  
ATOM   4023  O   PHE D  74      -7.285  69.202  22.545  1.00 88.35           O  
ATOM   4024  CB  PHE D  74      -8.968  68.638  19.692  1.00 88.35           C  
ATOM   4025  CG  PHE D  74     -10.062  68.888  20.694  1.00 88.35           C  
ATOM   4026  CD1 PHE D  74     -10.642  67.833  21.389  1.00 88.35           C  
ATOM   4027  CD2 PHE D  74     -10.510  70.179  20.942  1.00 88.35           C  
ATOM   4028  CE1 PHE D  74     -11.655  68.063  22.317  1.00 88.35           C  
ATOM   4029  CE2 PHE D  74     -11.522  70.415  21.868  1.00 88.35           C  
ATOM   4030  CZ  PHE D  74     -12.094  69.356  22.554  1.00 88.35           C  
ATOM   4031  N   VAL D  75      -6.938  67.206  21.553  1.00 88.09           N  
ATOM   4032  CA  VAL D  75      -6.675  66.531  22.820  1.00 88.09           C  
ATOM   4033  C   VAL D  75      -5.373  67.053  23.424  1.00 88.09           C  
ATOM   4034  O   VAL D  75      -5.281  67.257  24.637  1.00 88.09           O  
ATOM   4035  CB  VAL D  75      -6.602  64.997  22.642  1.00 88.09           C  
ATOM   4036  CG1 VAL D  75      -6.139  64.325  23.934  1.00 88.09           C  
ATOM   4037  CG2 VAL D  75      -7.958  64.447  22.207  1.00 88.09           C  
ATOM   4038  N   GLY D  76      -4.405  67.330  22.555  1.00 86.69           N  
ATOM   4039  CA  GLY D  76      -3.167  67.916  23.044  1.00 86.69           C  
ATOM   4040  C   GLY D  76      -3.351  69.308  23.618  1.00 86.69           C  
ATOM   4041  O   GLY D  76      -2.745  69.651  24.636  1.00 86.69           O  
ATOM   4042  N   PHE D  77      -4.226  70.066  23.064  1.00 86.12           N  
ATOM   4043  CA  PHE D  77      -4.512  71.415  23.537  1.00 86.12           C  
ATOM   4044  C   PHE D  77      -5.205  71.378  24.893  1.00 86.12           C  
ATOM   4045  O   PHE D  77      -4.849  72.134  25.800  1.00 86.12           O  
ATOM   4046  CB  PHE D  77      -5.379  72.169  22.525  1.00 86.12           C  
ATOM   4047  CG  PHE D  77      -5.844  73.516  23.008  1.00 86.12           C  
ATOM   4048  CD1 PHE D  77      -7.142  73.695  23.471  1.00 86.12           C  
ATOM   4049  CD2 PHE D  77      -4.982  74.606  22.997  1.00 86.12           C  
ATOM   4050  CE1 PHE D  77      -7.574  74.941  23.919  1.00 86.12           C  
ATOM   4051  CE2 PHE D  77      -5.407  75.854  23.443  1.00 86.12           C  
ATOM   4052  CZ  PHE D  77      -6.704  76.019  23.902  1.00 86.12           C  
ATOM   4053  N   LEU D  78      -6.185  70.480  25.082  1.00 86.39           N  
ATOM   4054  CA  LEU D  78      -6.892  70.360  26.353  1.00 86.39           C  
ATOM   4055  C   LEU D  78      -5.938  69.947  27.468  1.00 86.39           C  
ATOM   4056  O   LEU D  78      -6.047  70.435  28.595  1.00 86.39           O  
ATOM   4057  CB  LEU D  78      -8.031  69.343  26.237  1.00 86.39           C  
ATOM   4058  CG  LEU D  78      -9.209  69.744  25.348  1.00 86.39           C  
ATOM   4059  CD1 LEU D  78     -10.165  68.569  25.172  1.00 86.39           C  
ATOM   4060  CD2 LEU D  78      -9.939  70.948  25.936  1.00 86.39           C  
ATOM   4061  N   GLY D  79      -4.931  69.131  27.112  1.00 84.35           N  
ATOM   4062  CA  GLY D  79      -3.980  68.659  28.106  1.00 84.35           C  
ATOM   4063  C   GLY D  79      -2.958  69.708  28.500  1.00 84.35           C  
ATOM   4064  O   GLY D  79      -2.691  69.909  29.686  1.00 84.35           O  
ATOM   4065  N   CYS D  80      -2.379  70.319  27.487  1.00 81.35           N  
ATOM   4066  CA  CYS D  80      -1.342  71.301  27.785  1.00 81.35           C  
ATOM   4067  C   CYS D  80      -1.944  72.558  28.402  1.00 81.35           C  
ATOM   4068  O   CYS D  80      -1.476  73.030  29.440  1.00 81.35           O  
ATOM   4069  CB  CYS D  80      -0.568  71.663  26.519  1.00 81.35           C  
ATOM   4070  SG  CYS D  80      -1.572  72.483  25.260  1.00 81.35           S  
ATOM   4071  N   TYR D  81      -3.056  73.089  27.816  1.00 81.88           N  
ATOM   4072  CA  TYR D  81      -3.705  74.280  28.353  1.00 81.88           C  
ATOM   4073  C   TYR D  81      -4.412  73.970  29.667  1.00 81.88           C  
ATOM   4074  O   TYR D  81      -4.453  74.808  30.571  1.00 81.88           O  
ATOM   4075  CB  TYR D  81      -4.705  74.850  27.343  1.00 81.88           C  
ATOM   4076  CG  TYR D  81      -4.906  76.341  27.464  1.00 81.88           C  
ATOM   4077  CD1 TYR D  81      -6.083  76.863  27.995  1.00 81.88           C  
ATOM   4078  CD2 TYR D  81      -3.921  77.230  27.049  1.00 81.88           C  
ATOM   4079  CE1 TYR D  81      -6.275  78.237  28.107  1.00 81.88           C  
ATOM   4080  CE2 TYR D  81      -4.101  78.606  27.155  1.00 81.88           C  
ATOM   4081  CZ  TYR D  81      -5.279  79.099  27.686  1.00 81.88           C  
ATOM   4082  OH  TYR D  81      -5.463  80.459  27.794  1.00 81.88           O  
ATOM   4083  N   GLY D  82      -4.945  72.830  29.845  1.00 83.98           N  
ATOM   4084  CA  GLY D  82      -5.576  72.430  31.094  1.00 83.98           C  
ATOM   4085  C   GLY D  82      -4.598  72.324  32.249  1.00 83.98           C  
ATOM   4086  O   GLY D  82      -4.928  72.680  33.382  1.00 83.98           O  
ATOM   4087  N   ALA D  83      -3.395  71.861  31.975  1.00 83.69           N  
ATOM   4088  CA  ALA D  83      -2.390  71.698  33.023  1.00 83.69           C  
ATOM   4089  C   ALA D  83      -1.800  73.045  33.432  1.00 83.69           C  
ATOM   4090  O   ALA D  83      -1.703  73.351  34.622  1.00 83.69           O  
ATOM   4091  CB  ALA D  83      -1.282  70.756  32.555  1.00 83.69           C  
ATOM   4092  N   ILE D  84      -1.541  73.931  32.503  1.00 80.98           N  
ATOM   4093  CA  ILE D  84      -0.874  75.194  32.797  1.00 80.98           C  
ATOM   4094  C   ILE D  84      -1.858  76.156  33.459  1.00 80.98           C  
ATOM   4095  O   ILE D  84      -1.500  76.875  34.394  1.00 80.98           O  
ATOM   4096  CB  ILE D  84      -0.280  75.830  31.521  1.00 80.98           C  
ATOM   4097  CG1 ILE D  84       1.246  75.927  31.634  1.00 80.98           C  
ATOM   4098  CG2 ILE D  84      -0.898  77.208  31.265  1.00 80.98           C  
ATOM   4099  CD1 ILE D  84       1.997  75.099  30.600  1.00 80.98           C  
ATOM   4100  N   GLN D  85      -3.170  76.178  33.096  1.00 81.13           N  
ATOM   4101  CA  GLN D  85      -4.166  77.083  33.659  1.00 81.13           C  
ATOM   4102  C   GLN D  85      -4.828  76.474  34.893  1.00 81.13           C  
ATOM   4103  O   GLN D  85      -5.617  77.136  35.570  1.00 81.13           O  
ATOM   4104  CB  GLN D  85      -5.225  77.435  32.614  1.00 81.13           C  
ATOM   4105  CG  GLN D  85      -4.787  78.515  31.634  1.00 81.13           C  
ATOM   4106  CD  GLN D  85      -5.954  79.154  30.905  1.00 81.13           C  
ATOM   4107  NE2 GLN D  85      -5.661  80.150  30.076  1.00 81.13           N  
ATOM   4108  OE1 GLN D  85      -7.109  78.755  31.085  1.00 81.13           O  
ATOM   4109  N   GLU D  86      -4.483  75.312  35.191  1.00 79.69           N  
ATOM   4110  CA  GLU D  86      -5.055  74.606  36.334  1.00 79.69           C  
ATOM   4111  C   GLU D  86      -6.579  74.684  36.324  1.00 79.69           C  
ATOM   4112  O   GLU D  86      -7.195  75.023  37.337  1.00 79.69           O  
ATOM   4113  CB  GLU D  86      -4.507  75.174  37.646  1.00 79.69           C  
ATOM   4114  CG  GLU D  86      -3.006  74.987  37.817  1.00 79.69           C  
ATOM   4115  CD  GLU D  86      -2.500  75.425  39.183  1.00 79.69           C  
ATOM   4116  OE1 GLU D  86      -1.288  75.275  39.457  1.00 79.69           O  
ATOM   4117  OE2 GLU D  86      -3.323  75.921  39.984  1.00 79.69           O  
ATOM   4118  N   SER D  87      -7.160  74.534  35.094  1.00 80.85           N  
ATOM   4119  CA  SER D  87      -8.611  74.528  34.932  1.00 80.85           C  
ATOM   4120  C   SER D  87      -9.181  73.125  35.106  1.00 80.85           C  
ATOM   4121  O   SER D  87      -8.833  72.209  34.357  1.00 80.85           O  
ATOM   4122  CB  SER D  87      -8.999  75.078  33.560  1.00 80.85           C  
ATOM   4123  OG  SER D  87     -10.367  74.826  33.284  1.00 80.85           O  
ATOM   4124  N   GLN D  88     -10.014  72.892  36.052  1.00 75.80           N  
ATOM   4125  CA  GLN D  88     -10.650  71.604  36.308  1.00 75.80           C  
ATOM   4126  C   GLN D  88     -11.530  71.182  35.135  1.00 75.80           C  
ATOM   4127  O   GLN D  88     -11.593  70.000  34.793  1.00 75.80           O  
ATOM   4128  CB  GLN D  88     -11.479  71.659  37.592  1.00 75.80           C  
ATOM   4129  CG  GLN D  88     -10.642  71.685  38.864  1.00 75.80           C  
ATOM   4130  CD  GLN D  88     -11.482  71.568  40.123  1.00 75.80           C  
ATOM   4131  NE2 GLN D  88     -10.823  71.359  41.258  1.00 75.80           N  
ATOM   4132  OE1 GLN D  88     -12.712  71.665  40.075  1.00 75.80           O  
ATOM   4133  N   CYS D  89     -12.092  72.116  34.486  1.00 76.94           N  
ATOM   4134  CA  CYS D  89     -12.978  71.820  33.366  1.00 76.94           C  
ATOM   4135  C   CYS D  89     -12.187  71.329  32.159  1.00 76.94           C  
ATOM   4136  O   CYS D  89     -12.559  70.339  31.529  1.00 76.94           O  
ATOM   4137  CB  CYS D  89     -13.791  73.057  32.985  1.00 76.94           C  
ATOM   4138  SG  CYS D  89     -15.095  72.728  31.780  1.00 76.94           S  
ATOM   4139  N   LEU D  90     -11.116  71.865  31.903  1.00 80.51           N  
ATOM   4140  CA  LEU D  90     -10.302  71.474  30.757  1.00 80.51           C  
ATOM   4141  C   LEU D  90      -9.594  70.149  31.020  1.00 80.51           C  
ATOM   4142  O   LEU D  90      -9.466  69.319  30.118  1.00 80.51           O  
ATOM   4143  CB  LEU D  90      -9.274  72.561  30.435  1.00 80.51           C  
ATOM   4144  CG  LEU D  90      -9.689  73.600  29.393  1.00 80.51           C  
ATOM   4145  CD1 LEU D  90      -9.279  74.998  29.844  1.00 80.51           C  
ATOM   4146  CD2 LEU D  90      -9.078  73.271  28.035  1.00 80.51           C  
ATOM   4147  N   LEU D  91      -9.215  69.972  32.244  1.00 81.17           N  
ATOM   4148  CA  LEU D  91      -8.588  68.704  32.598  1.00 81.17           C  
ATOM   4149  C   LEU D  91      -9.618  67.581  32.638  1.00 81.17           C  
ATOM   4150  O   LEU D  91      -9.321  66.446  32.257  1.00 81.17           O  
ATOM   4151  CB  LEU D  91      -7.884  68.814  33.953  1.00 81.17           C  
ATOM   4152  CG  LEU D  91      -6.484  69.431  33.943  1.00 81.17           C  
ATOM   4153  CD1 LEU D  91      -6.097  69.891  35.344  1.00 81.17           C  
ATOM   4154  CD2 LEU D  91      -5.465  68.435  33.400  1.00 81.17           C  
ATOM   4155  N   GLY D  92     -10.804  67.915  33.106  1.00 79.30           N  
ATOM   4156  CA  GLY D  92     -11.883  66.942  33.053  1.00 79.30           C  
ATOM   4157  C   GLY D  92     -12.284  66.571  31.637  1.00 79.30           C  
ATOM   4158  O   GLY D  92     -12.504  65.396  31.336  1.00 79.30           O  
ATOM   4159  N   THR D  93     -12.366  67.568  30.690  1.00 81.37           N  
ATOM   4160  CA  THR D  93     -12.662  67.301  29.287  1.00 81.37           C  
ATOM   4161  C   THR D  93     -11.525  66.519  28.634  1.00 81.37           C  
ATOM   4162  O   THR D  93     -11.768  65.640  27.804  1.00 81.37           O  
ATOM   4163  CB  THR D  93     -12.901  68.608  28.508  1.00 81.37           C  
ATOM   4164  CG2 THR D  93     -13.577  68.335  27.169  1.00 81.37           C  
ATOM   4165  OG1 THR D  93     -13.739  69.474  29.285  1.00 81.37           O  
ATOM   4166  N   PHE D  94     -10.290  66.766  29.023  1.00 84.88           N  
ATOM   4167  CA  PHE D  94      -9.124  66.025  28.555  1.00 84.88           C  
ATOM   4168  C   PHE D  94      -9.207  64.563  28.979  1.00 84.88           C  
ATOM   4169  O   PHE D  94      -9.026  63.663  28.157  1.00 84.88           O  
ATOM   4170  CB  PHE D  94      -7.834  66.655  29.092  1.00 84.88           C  
ATOM   4171  CG  PHE D  94      -6.593  65.872  28.758  1.00 84.88           C  
ATOM   4172  CD1 PHE D  94      -5.873  65.227  29.756  1.00 84.88           C  
ATOM   4173  CD2 PHE D  94      -6.146  65.782  27.446  1.00 84.88           C  
ATOM   4174  CE1 PHE D  94      -4.723  64.503  29.451  1.00 84.88           C  
ATOM   4175  CE2 PHE D  94      -4.999  65.059  27.133  1.00 84.88           C  
ATOM   4176  CZ  PHE D  94      -4.287  64.421  28.137  1.00 84.88           C  
ATOM   4177  N   PHE D  95      -9.550  64.432  30.231  1.00 80.83           N  
ATOM   4178  CA  PHE D  95      -9.719  63.076  30.738  1.00 80.83           C  
ATOM   4179  C   PHE D  95     -10.830  62.351  29.988  1.00 80.83           C  
ATOM   4180  O   PHE D  95     -10.665  61.199  29.583  1.00 80.83           O  
ATOM   4181  CB  PHE D  95     -10.025  63.095  32.239  1.00 80.83           C  
ATOM   4182  CG  PHE D  95     -10.299  61.734  32.819  1.00 80.83           C  
ATOM   4183  CD1 PHE D  95     -11.603  61.274  32.964  1.00 80.83           C  
ATOM   4184  CD2 PHE D  95      -9.254  60.913  33.221  1.00 80.83           C  
ATOM   4185  CE1 PHE D  95     -11.860  60.016  33.501  1.00 80.83           C  
ATOM   4186  CE2 PHE D  95      -9.503  59.654  33.759  1.00 80.83           C  
ATOM   4187  CZ  PHE D  95     -10.807  59.208  33.899  1.00 80.83           C  
ATOM   4188  N   THR D  96     -11.908  63.046  29.708  1.00 79.38           N  
ATOM   4189  CA  THR D  96     -13.037  62.429  29.020  1.00 79.38           C  
ATOM   4190  C   THR D  96     -12.678  62.113  27.571  1.00 79.38           C  
ATOM   4191  O   THR D  96     -13.028  61.048  27.057  1.00 79.38           O  
ATOM   4192  CB  THR D  96     -14.279  63.338  29.058  1.00 79.38           C  
ATOM   4193  CG2 THR D  96     -15.542  62.557  28.708  1.00 79.38           C  
ATOM   4194  OG1 THR D  96     -14.421  63.889  30.373  1.00 79.38           O  
ATOM   4195  N   CYS D  97     -11.939  62.884  26.925  1.00 81.38           N  
ATOM   4196  CA  CYS D  97     -11.494  62.657  25.555  1.00 81.38           C  
ATOM   4197  C   CYS D  97     -10.526  61.482  25.483  1.00 81.38           C  
ATOM   4198  O   CYS D  97     -10.597  60.669  24.560  1.00 81.38           O  
ATOM   4199  CB  CYS D  97     -10.830  63.913  24.991  1.00 81.38           C  
ATOM   4200  SG  CYS D  97     -11.993  65.233  24.587  1.00 81.38           S  
ATOM   4201  N   LEU D  98      -9.680  61.383  26.470  1.00 82.41           N  
ATOM   4202  CA  LEU D  98      -8.723  60.283  26.476  1.00 82.41           C  
ATOM   4203  C   LEU D  98      -9.424  58.952  26.732  1.00 82.41           C  
ATOM   4204  O   LEU D  98      -9.041  57.926  26.167  1.00 82.41           O  
ATOM   4205  CB  LEU D  98      -7.644  60.517  27.536  1.00 82.41           C  
ATOM   4206  CG  LEU D  98      -6.538  61.508  27.172  1.00 82.41           C  
ATOM   4207  CD1 LEU D  98      -5.606  61.723  28.360  1.00 82.41           C  
ATOM   4208  CD2 LEU D  98      -5.759  61.017  25.956  1.00 82.41           C  
ATOM   4209  N   VAL D  99     -10.502  58.956  27.590  1.00 79.72           N  
ATOM   4210  CA  VAL D  99     -11.273  57.742  27.842  1.00 79.72           C  
ATOM   4211  C   VAL D  99     -11.995  57.314  26.567  1.00 79.72           C  
ATOM   4212  O   VAL D  99     -11.992  56.133  26.212  1.00 79.72           O  
ATOM   4213  CB  VAL D  99     -12.289  57.943  28.989  1.00 79.72           C  
ATOM   4214  CG1 VAL D  99     -13.269  56.773  29.052  1.00 79.72           C  
ATOM   4215  CG2 VAL D  99     -11.562  58.109  30.322  1.00 79.72           C  
ATOM   4216  N   ILE D 100     -12.462  58.285  25.778  1.00 78.88           N  
ATOM   4217  CA  ILE D 100     -13.171  57.993  24.537  1.00 78.88           C  
ATOM   4218  C   ILE D 100     -12.182  57.510  23.479  1.00 78.88           C  
ATOM   4219  O   ILE D 100     -12.452  56.543  22.763  1.00 78.88           O  
ATOM   4220  CB  ILE D 100     -13.944  59.229  24.024  1.00 78.88           C  
ATOM   4221  CG1 ILE D 100     -15.013  59.650  25.039  1.00 78.88           C  
ATOM   4222  CG2 ILE D 100     -14.571  58.944  22.656  1.00 78.88           C  
ATOM   4223  CD1 ILE D 100     -15.681  60.979  24.719  1.00 78.88           C  
ATOM   4224  N   LEU D 101     -11.017  58.083  23.392  1.00 78.48           N  
ATOM   4225  CA  LEU D 101      -9.996  57.689  22.428  1.00 78.48           C  
ATOM   4226  C   LEU D 101      -9.451  56.300  22.750  1.00 78.48           C  
ATOM   4227  O   LEU D 101      -9.198  55.503  21.843  1.00 78.48           O  
ATOM   4228  CB  LEU D 101      -8.852  58.707  22.411  1.00 78.48           C  
ATOM   4229  CG  LEU D 101      -9.097  59.988  21.613  1.00 78.48           C  
ATOM   4230  CD1 LEU D 101      -8.053  61.041  21.969  1.00 78.48           C  
ATOM   4231  CD2 LEU D 101      -9.084  59.698  20.116  1.00 78.48           C  
ATOM   4232  N   PHE D 102      -9.268  56.067  24.018  1.00 79.80           N  
ATOM   4233  CA  PHE D 102      -8.808  54.747  24.433  1.00 79.80           C  
ATOM   4234  C   PHE D 102      -9.826  53.677  24.059  1.00 79.80           C  
ATOM   4235  O   PHE D 102      -9.463  52.621  23.535  1.00 79.80           O  
ATOM   4236  CB  PHE D 102      -8.546  54.717  25.941  1.00 79.80           C  
ATOM   4237  CG  PHE D 102      -7.996  53.407  26.435  1.00 79.80           C  
ATOM   4238  CD1 PHE D 102      -8.791  52.533  27.166  1.00 79.80           C  
ATOM   4239  CD2 PHE D 102      -6.680  53.049  26.170  1.00 79.80           C  
ATOM   4240  CE1 PHE D 102      -8.284  51.319  27.625  1.00 79.80           C  
ATOM   4241  CE2 PHE D 102      -6.166  51.837  26.625  1.00 79.80           C  
ATOM   4242  CZ  PHE D 102      -6.969  50.975  27.353  1.00 79.80           C  
ATOM   4243  N   ALA D 103     -11.089  54.005  24.232  1.00 74.64           N  
ATOM   4244  CA  ALA D 103     -12.148  53.065  23.875  1.00 74.64           C  
ATOM   4245  C   ALA D 103     -12.206  52.851  22.365  1.00 74.64           C  
ATOM   4246  O   ALA D 103     -12.370  51.721  21.898  1.00 74.64           O  
ATOM   4247  CB  ALA D 103     -13.497  53.561  24.391  1.00 74.64           C  
ATOM   4248  N   CYS D 104     -11.926  53.915  21.598  1.00 77.67           N  
ATOM   4249  CA  CYS D 104     -11.916  53.826  20.142  1.00 77.67           C  
ATOM   4250  C   CYS D 104     -10.701  53.046  19.653  1.00 77.67           C  
ATOM   4251  O   CYS D 104     -10.797  52.274  18.697  1.00 77.67           O  
ATOM   4252  CB  CYS D 104     -11.921  55.221  19.519  1.00 77.67           C  
ATOM   4253  SG  CYS D 104     -13.501  56.083  19.677  1.00 77.67           S  
ATOM   4254  N   GLU D 105      -9.611  53.201  20.326  1.00 77.59           N  
ATOM   4255  CA  GLU D 105      -8.390  52.506  19.934  1.00 77.59           C  
ATOM   4256  C   GLU D 105      -8.507  51.003  20.176  1.00 77.59           C  
ATOM   4257  O   GLU D 105      -8.065  50.201  19.351  1.00 77.59           O  
ATOM   4258  CB  GLU D 105      -7.184  53.067  20.692  1.00 77.59           C  
ATOM   4259  CG  GLU D 105      -6.221  53.858  19.817  1.00 77.59           C  
ATOM   4260  CD  GLU D 105      -4.970  54.306  20.555  1.00 77.59           C  
ATOM   4261  OE1 GLU D 105      -4.041  54.837  19.907  1.00 77.59           O  
ATOM   4262  OE2 GLU D 105      -4.919  54.123  21.793  1.00 77.59           O  
ATOM   4263  N   VAL D 106      -9.106  50.699  21.333  1.00 72.87           N  
ATOM   4264  CA  VAL D 106      -9.290  49.283  21.631  1.00 72.87           C  
ATOM   4265  C   VAL D 106     -10.268  48.667  20.634  1.00 72.87           C  
ATOM   4266  O   VAL D 106     -10.036  47.568  20.125  1.00 72.87           O  
ATOM   4267  CB  VAL D 106      -9.796  49.068  23.076  1.00 72.87           C  
ATOM   4268  CG1 VAL D 106     -10.181  47.607  23.301  1.00 72.87           C  
ATOM   4269  CG2 VAL D 106      -8.734  49.507  24.083  1.00 72.87           C  
ATOM   4270  N   ALA D 107     -11.274  49.438  20.235  1.00 73.05           N  
ATOM   4271  CA  ALA D 107     -12.260  48.942  19.277  1.00 73.05           C  
ATOM   4272  C   ALA D 107     -11.646  48.788  17.890  1.00 73.05           C  
ATOM   4273  O   ALA D 107     -11.855  47.773  17.220  1.00 73.05           O  
ATOM   4274  CB  ALA D 107     -13.464  49.879  19.221  1.00 73.05           C  
ATOM   4275  N   ALA D 108     -10.754  49.724  17.562  1.00 75.70           N  
ATOM   4276  CA  ALA D 108     -10.081  49.671  16.267  1.00 75.70           C  
ATOM   4277  C   ALA D 108      -8.998  48.596  16.254  1.00 75.70           C  
ATOM   4278  O   ALA D 108      -8.781  47.935  15.236  1.00 75.70           O  
ATOM   4279  CB  ALA D 108      -9.479  51.032  15.923  1.00 75.70           C  
ATOM   4280  N   GLY D 109      -8.394  48.506  17.421  1.00 75.40           N  
ATOM   4281  CA  GLY D 109      -7.391  47.460  17.527  1.00 75.40           C  
ATOM   4282  C   GLY D 109      -7.966  46.064  17.380  1.00 75.40           C  
ATOM   4283  O   GLY D 109      -7.419  45.236  16.647  1.00 75.40           O  
ATOM   4284  N   ILE D 110      -9.134  45.793  17.946  1.00 68.81           N  
ATOM   4285  CA  ILE D 110      -9.786  44.490  17.861  1.00 68.81           C  
ATOM   4286  C   ILE D 110     -10.308  44.267  16.443  1.00 68.81           C  
ATOM   4287  O   ILE D 110     -10.086  43.208  15.853  1.00 68.81           O  
ATOM   4288  CB  ILE D 110     -10.938  44.366  18.883  1.00 68.81           C  
ATOM   4289  CG1 ILE D 110     -10.390  44.412  20.314  1.00 68.81           C  
ATOM   4290  CG2 ILE D 110     -11.736  43.081  18.642  1.00 68.81           C  
ATOM   4291  CD1 ILE D 110     -11.468  44.454  21.388  1.00 68.81           C  
ATOM   4292  N   TRP D 111     -10.934  45.311  15.848  1.00 74.56           N  
ATOM   4293  CA  TRP D 111     -11.465  45.200  14.493  1.00 74.56           C  
ATOM   4294  C   TRP D 111     -10.339  45.032  13.479  1.00 74.56           C  
ATOM   4295  O   TRP D 111     -10.447  44.227  12.550  1.00 74.56           O  
ATOM   4296  CB  TRP D 111     -12.305  46.431  14.143  1.00 74.56           C  
ATOM   4297  CG  TRP D 111     -12.976  46.350  12.804  1.00 74.56           C  
ATOM   4298  CD1 TRP D 111     -14.195  45.796  12.527  1.00 74.56           C  
ATOM   4299  CD2 TRP D 111     -12.462  46.834  11.560  1.00 74.56           C  
ATOM   4300  CE2 TRP D 111     -13.424  46.541  10.569  1.00 74.56           C  
ATOM   4301  CE3 TRP D 111     -11.282  47.490  11.187  1.00 74.56           C  
ATOM   4302  NE1 TRP D 111     -14.471  45.907  11.184  1.00 74.56           N  
ATOM   4303  CZ2 TRP D 111     -13.240  46.881   9.226  1.00 74.56           C  
ATOM   4304  CZ3 TRP D 111     -11.100  47.828   9.852  1.00 74.56           C  
ATOM   4305  CH2 TRP D 111     -12.076  47.522   8.888  1.00 74.56           C  
ATOM   4306  N   GLY D 112      -9.215  45.776  13.736  1.00 72.44           N  
ATOM   4307  CA  GLY D 112      -8.069  45.704  12.845  1.00 72.44           C  
ATOM   4308  C   GLY D 112      -7.373  44.356  12.876  1.00 72.44           C  
ATOM   4309  O   GLY D 112      -6.934  43.853  11.839  1.00 72.44           O  
ATOM   4310  N   PHE D 113      -7.419  43.732  14.025  1.00 72.07           N  
ATOM   4311  CA  PHE D 113      -6.773  42.431  14.153  1.00 72.07           C  
ATOM   4312  C   PHE D 113      -7.591  41.350  13.456  1.00 72.07           C  
ATOM   4313  O   PHE D 113      -7.038  40.506  12.746  1.00 72.07           O  
ATOM   4314  CB  PHE D 113      -6.576  42.069  15.628  1.00 72.07           C  
ATOM   4315  CG  PHE D 113      -5.872  40.755  15.843  1.00 72.07           C  
ATOM   4316  CD1 PHE D 113      -6.585  39.623  16.219  1.00 72.07           C  
ATOM   4317  CD2 PHE D 113      -4.499  40.654  15.669  1.00 72.07           C  
ATOM   4318  CE1 PHE D 113      -5.937  38.407  16.418  1.00 72.07           C  
ATOM   4319  CE2 PHE D 113      -3.844  39.442  15.866  1.00 72.07           C  
ATOM   4320  CZ  PHE D 113      -4.565  38.319  16.242  1.00 72.07           C  
ATOM   4321  N   VAL D 114      -8.960  41.373  13.548  1.00 68.77           N  
ATOM   4322  CA  VAL D 114      -9.842  40.372  12.958  1.00 68.77           C  
ATOM   4323  C   VAL D 114      -9.876  40.542  11.441  1.00 68.77           C  
ATOM   4324  O   VAL D 114      -9.962  39.560  10.701  1.00 68.77           O  
ATOM   4325  CB  VAL D 114     -11.272  40.462  13.536  1.00 68.77           C  
ATOM   4326  CG1 VAL D 114     -12.216  39.520  12.794  1.00 68.77           C  
ATOM   4327  CG2 VAL D 114     -11.264  40.147  15.031  1.00 68.77           C  
ATOM   4328  N   ASN D 115      -9.721  41.836  10.967  1.00 71.04           N  
ATOM   4329  CA  ASN D 115      -9.790  42.138   9.541  1.00 71.04           C  
ATOM   4330  C   ASN D 115      -8.429  42.552   8.989  1.00 71.04           C  
ATOM   4331  O   ASN D 115      -8.340  43.460   8.161  1.00 71.04           O  
ATOM   4332  CB  ASN D 115     -10.827  43.231   9.273  1.00 71.04           C  
ATOM   4333  CG  ASN D 115     -12.239  42.788   9.602  1.00 71.04           C  
ATOM   4334  ND2 ASN D 115     -12.974  43.634  10.316  1.00 71.04           N  
ATOM   4335  OD1 ASN D 115     -12.666  41.696   9.220  1.00 71.04           O  
ATOM   4336  N   LYS D 116      -7.373  41.868   9.519  1.00 75.56           N  
ATOM   4337  CA  LYS D 116      -6.017  42.260   9.143  1.00 75.56           C  
ATOM   4338  C   LYS D 116      -5.805  42.132   7.637  1.00 75.56           C  
ATOM   4339  O   LYS D 116      -5.121  42.958   7.029  1.00 75.56           O  
ATOM   4340  CB  LYS D 116      -4.987  41.413   9.891  1.00 75.56           C  
ATOM   4341  CG  LYS D 116      -5.079  39.923   9.598  1.00 75.56           C  
ATOM   4342  CD  LYS D 116      -4.042  39.133  10.385  1.00 75.56           C  
ATOM   4343  CE  LYS D 116      -4.115  37.645  10.070  1.00 75.56           C  
ATOM   4344  NZ  LYS D 116      -2.957  36.899  10.649  1.00 75.56           N  
ATOM   4345  N   ASP D 117      -6.369  41.101   6.990  1.00 75.06           N  
ATOM   4346  CA  ASP D 117      -6.201  40.913   5.551  1.00 75.06           C  
ATOM   4347  C   ASP D 117      -6.935  41.997   4.766  1.00 75.06           C  
ATOM   4348  O   ASP D 117      -6.430  42.488   3.754  1.00 75.06           O  
ATOM   4349  CB  ASP D 117      -6.699  39.530   5.130  1.00 75.06           C  
ATOM   4350  CG  ASP D 117      -5.899  38.397   5.750  1.00 75.06           C  
ATOM   4351  OD1 ASP D 117      -4.722  38.608   6.111  1.00 75.06           O  
ATOM   4352  OD2 ASP D 117      -6.452  37.283   5.877  1.00 75.06           O  
ATOM   4353  N   GLN D 118      -8.108  42.373   5.312  1.00 72.08           N  
ATOM   4354  CA  GLN D 118      -8.854  43.439   4.650  1.00 72.08           C  
ATOM   4355  C   GLN D 118      -8.106  44.767   4.733  1.00 72.08           C  
ATOM   4356  O   GLN D 118      -8.059  45.520   3.758  1.00 72.08           O  
ATOM   4357  CB  GLN D 118     -10.247  43.582   5.263  1.00 72.08           C  
ATOM   4358  CG  GLN D 118     -11.158  44.537   4.505  1.00 72.08           C  
ATOM   4359  CD  GLN D 118     -11.486  44.049   3.106  1.00 72.08           C  
ATOM   4360  NE2 GLN D 118     -11.873  44.972   2.232  1.00 72.08           N  
ATOM   4361  OE1 GLN D 118     -11.389  42.854   2.813  1.00 72.08           O  
ATOM   4362  N   ILE D 119      -7.462  45.011   5.871  1.00 74.27           N  
ATOM   4363  CA  ILE D 119      -6.711  46.252   6.029  1.00 74.27           C  
ATOM   4364  C   ILE D 119      -5.485  46.232   5.118  1.00 74.27           C  
ATOM   4365  O   ILE D 119      -5.157  47.239   4.486  1.00 74.27           O  
ATOM   4366  CB  ILE D 119      -6.284  46.471   7.497  1.00 74.27           C  
ATOM   4367  CG1 ILE D 119      -7.516  46.581   8.401  1.00 74.27           C  
ATOM   4368  CG2 ILE D 119      -5.400  47.717   7.623  1.00 74.27           C  
ATOM   4369  CD1 ILE D 119      -7.188  46.764   9.877  1.00 74.27           C  
ATOM   4370  N   ALA D 120      -4.907  45.121   5.063  1.00 76.93           N  
ATOM   4371  CA  ALA D 120      -3.756  44.991   4.172  1.00 76.93           C  
ATOM   4372  C   ALA D 120      -4.154  45.241   2.721  1.00 76.93           C  
ATOM   4373  O   ALA D 120      -3.441  45.928   1.986  1.00 76.93           O  
ATOM   4374  CB  ALA D 120      -3.125  43.608   4.317  1.00 76.93           C  
ATOM   4375  N   LYS D 121      -5.233  44.662   2.299  1.00 75.85           N  
ATOM   4376  CA  LYS D 121      -5.736  44.889   0.948  1.00 75.85           C  
ATOM   4377  C   LYS D 121      -6.050  46.365   0.719  1.00 75.85           C  
ATOM   4378  O   LYS D 121      -5.751  46.911  -0.344  1.00 75.85           O  
ATOM   4379  CB  LYS D 121      -6.982  44.041   0.690  1.00 75.85           C  
ATOM   4380  CG  LYS D 121      -6.691  42.689   0.058  1.00 75.85           C  
ATOM   4381  CD  LYS D 121      -7.968  41.889  -0.164  1.00 75.85           C  
ATOM   4382  CE  LYS D 121      -7.668  40.486  -0.677  1.00 75.85           C  
ATOM   4383  NZ  LYS D 121      -8.910  39.667  -0.807  1.00 75.85           N  
ATOM   4384  N   ASP D 122      -6.663  47.001   1.765  1.00 75.85           N  
ATOM   4385  CA  ASP D 122      -7.005  48.414   1.636  1.00 75.85           C  
ATOM   4386  C   ASP D 122      -5.749  49.276   1.534  1.00 75.85           C  
ATOM   4387  O   ASP D 122      -5.708  50.236   0.762  1.00 75.85           O  
ATOM   4388  CB  ASP D 122      -7.860  48.869   2.821  1.00 75.85           C  
ATOM   4389  CG  ASP D 122      -9.262  48.286   2.799  1.00 75.85           C  
ATOM   4390  OD1 ASP D 122      -9.705  47.801   1.735  1.00 75.85           O  
ATOM   4391  OD2 ASP D 122      -9.931  48.313   3.854  1.00 75.85           O  
ATOM   4392  N   VAL D 123      -4.723  48.890   2.299  1.00 80.41           N  
ATOM   4393  CA  VAL D 123      -3.470  49.636   2.229  1.00 80.41           C  
ATOM   4394  C   VAL D 123      -2.821  49.429   0.862  1.00 80.41           C  
ATOM   4395  O   VAL D 123      -2.272  50.367   0.280  1.00 80.41           O  
ATOM   4396  CB  VAL D 123      -2.495  49.215   3.351  1.00 80.41           C  
ATOM   4397  CG1 VAL D 123      -1.119  49.844   3.135  1.00 80.41           C  
ATOM   4398  CG2 VAL D 123      -3.055  49.605   4.718  1.00 80.41           C  
ATOM   4399  N   LYS D 124      -2.948  48.240   0.337  1.00 77.85           N  
ATOM   4400  CA  LYS D 124      -2.406  47.964  -0.990  1.00 77.85           C  
ATOM   4401  C   LYS D 124      -3.144  48.761  -2.061  1.00 77.85           C  
ATOM   4402  O   LYS D 124      -2.518  49.338  -2.954  1.00 77.85           O  
ATOM   4403  CB  LYS D 124      -2.486  46.469  -1.301  1.00 77.85           C  
ATOM   4404  CG  LYS D 124      -1.456  45.626  -0.564  1.00 77.85           C  
ATOM   4405  CD  LYS D 124      -1.613  44.145  -0.883  1.00 77.85           C  
ATOM   4406  CE  LYS D 124      -0.847  43.275   0.104  1.00 77.85           C  
ATOM   4407  NZ  LYS D 124      -0.997  41.822  -0.206  1.00 77.85           N  
ATOM   4408  N   GLN D 125      -4.455  48.782  -1.935  1.00 75.04           N  
ATOM   4409  CA  GLN D 125      -5.240  49.567  -2.882  1.00 75.04           C  
ATOM   4410  C   GLN D 125      -4.904  51.052  -2.776  1.00 75.04           C  
ATOM   4411  O   GLN D 125      -4.836  51.752  -3.787  1.00 75.04           O  
ATOM   4412  CB  GLN D 125      -6.736  49.349  -2.652  1.00 75.04           C  
ATOM   4413  CG  GLN D 125      -7.581  49.510  -3.908  1.00 75.04           C  
ATOM   4414  CD  GLN D 125      -9.049  49.205  -3.672  1.00 75.04           C  
ATOM   4415  NE2 GLN D 125      -9.863  49.371  -4.707  1.00 75.04           N  
ATOM   4416  OE1 GLN D 125      -9.446  48.821  -2.567  1.00 75.04           O  
ATOM   4417  N   PHE D 126      -4.727  51.506  -1.488  1.00 75.34           N  
ATOM   4418  CA  PHE D 126      -4.304  52.886  -1.276  1.00 75.34           C  
ATOM   4419  C   PHE D 126      -2.968  53.154  -1.959  1.00 75.34           C  
ATOM   4420  O   PHE D 126      -2.820  54.145  -2.677  1.00 75.34           O  
ATOM   4421  CB  PHE D 126      -4.199  53.194   0.221  1.00 75.34           C  
ATOM   4422  CG  PHE D 126      -3.664  54.567   0.522  1.00 75.34           C  
ATOM   4423  CD1 PHE D 126      -2.340  54.746   0.903  1.00 75.34           C  
ATOM   4424  CD2 PHE D 126      -4.486  55.683   0.424  1.00 75.34           C  
ATOM   4425  CE1 PHE D 126      -1.842  56.016   1.182  1.00 75.34           C  
ATOM   4426  CE2 PHE D 126      -3.996  56.955   0.701  1.00 75.34           C  
ATOM   4427  CZ  PHE D 126      -2.674  57.120   1.081  1.00 75.34           C  
ATOM   4428  N   TYR D 127      -2.117  52.253  -1.807  1.00 80.92           N  
ATOM   4429  CA  TYR D 127      -0.796  52.388  -2.410  1.00 80.92           C  
ATOM   4430  C   TYR D 127      -0.885  52.350  -3.932  1.00 80.92           C  
ATOM   4431  O   TYR D 127      -0.262  53.166  -4.616  1.00 80.92           O  
ATOM   4432  CB  TYR D 127       0.138  51.279  -1.914  1.00 80.92           C  
ATOM   4433  CG  TYR D 127       1.444  51.205  -2.666  1.00 80.92           C  
ATOM   4434  CD1 TYR D 127       1.667  50.214  -3.620  1.00 80.92           C  
ATOM   4435  CD2 TYR D 127       2.459  52.125  -2.423  1.00 80.92           C  
ATOM   4436  CE1 TYR D 127       2.870  50.141  -4.313  1.00 80.92           C  
ATOM   4437  CE2 TYR D 127       3.667  52.060  -3.111  1.00 80.92           C  
ATOM   4438  CZ  TYR D 127       3.863  51.067  -4.053  1.00 80.92           C  
ATOM   4439  OH  TYR D 127       5.056  50.999  -4.736  1.00 80.92           O  
ATOM   4440  N   ASP D 128      -1.616  51.367  -4.519  1.00 76.85           N  
ATOM   4441  CA  ASP D 128      -1.737  51.218  -5.966  1.00 76.85           C  
ATOM   4442  C   ASP D 128      -2.305  52.486  -6.601  1.00 76.85           C  
ATOM   4443  O   ASP D 128      -1.818  52.938  -7.640  1.00 76.85           O  
ATOM   4444  CB  ASP D 128      -2.618  50.017  -6.311  1.00 76.85           C  
ATOM   4445  CG  ASP D 128      -1.931  48.686  -6.058  1.00 76.85           C  
ATOM   4446  OD1 ASP D 128      -0.716  48.673  -5.768  1.00 76.85           O  
ATOM   4447  OD2 ASP D 128      -2.612  47.642  -6.153  1.00 76.85           O  
ATOM   4448  N   GLN D 129      -3.290  53.009  -5.950  1.00 73.25           N  
ATOM   4449  CA  GLN D 129      -3.895  54.225  -6.485  1.00 73.25           C  
ATOM   4450  C   GLN D 129      -2.937  55.408  -6.381  1.00 73.25           C  
ATOM   4451  O   GLN D 129      -2.864  56.236  -7.292  1.00 73.25           O  
ATOM   4452  CB  GLN D 129      -5.201  54.542  -5.755  1.00 73.25           C  
ATOM   4453  CG  GLN D 129      -6.425  53.869  -6.364  1.00 73.25           C  
ATOM   4454  CD  GLN D 129      -7.706  54.199  -5.622  1.00 73.25           C  
ATOM   4455  NE2 GLN D 129      -8.826  53.680  -6.113  1.00 73.25           N  
ATOM   4456  OE1 GLN D 129      -7.689  54.914  -4.614  1.00 73.25           O  
ATOM   4457  N   ALA D 130      -2.216  55.411  -5.254  1.00 74.35           N  
ATOM   4458  CA  ALA D 130      -1.227  56.474  -5.095  1.00 74.35           C  
ATOM   4459  C   ALA D 130      -0.108  56.340  -6.124  1.00 74.35           C  
ATOM   4460  O   ALA D 130       0.336  57.335  -6.701  1.00 74.35           O  
ATOM   4461  CB  ALA D 130      -0.651  56.459  -3.682  1.00 74.35           C  
ATOM   4462  N   LEU D 131       0.254  55.168  -6.421  1.00 76.78           N  
ATOM   4463  CA  LEU D 131       1.329  54.925  -7.377  1.00 76.78           C  
ATOM   4464  C   LEU D 131       0.876  55.245  -8.798  1.00 76.78           C  
ATOM   4465  O   LEU D 131       1.616  55.865  -9.565  1.00 76.78           O  
ATOM   4466  CB  LEU D 131       1.799  53.469  -7.294  1.00 76.78           C  
ATOM   4467  CG  LEU D 131       2.940  53.072  -8.233  1.00 76.78           C  
ATOM   4468  CD1 LEU D 131       4.215  53.825  -7.865  1.00 76.78           C  
ATOM   4469  CD2 LEU D 131       3.172  51.566  -8.185  1.00 76.78           C  
ATOM   4470  N   GLN D 132      -0.280  54.749  -9.163  1.00 73.29           N  
ATOM   4471  CA  GLN D 132      -0.798  55.038 -10.496  1.00 73.29           C  
ATOM   4472  C   GLN D 132      -0.891  56.543 -10.736  1.00 73.29           C  
ATOM   4473  O   GLN D 132      -0.511  57.031 -11.802  1.00 73.29           O  
ATOM   4474  CB  GLN D 132      -2.169  54.390 -10.691  1.00 73.29           C  
ATOM   4475  CG  GLN D 132      -2.592  54.272 -12.150  1.00 73.29           C  
ATOM   4476  CD  GLN D 132      -3.862  53.461 -12.329  1.00 73.29           C  
ATOM   4477  NE2 GLN D 132      -4.266  53.260 -13.578  1.00 73.29           N  
ATOM   4478  OE1 GLN D 132      -4.475  53.020 -11.351  1.00 73.29           O  
ATOM   4479  N   GLN D 133      -1.314  57.175  -9.672  1.00 68.12           N  
ATOM   4480  CA  GLN D 133      -1.429  58.623  -9.816  1.00 68.12           C  
ATOM   4481  C   GLN D 133      -0.055  59.282  -9.872  1.00 68.12           C  
ATOM   4482  O   GLN D 133       0.149  60.243 -10.617  1.00 68.12           O  
ATOM   4483  CB  GLN D 133      -2.249  59.212  -8.667  1.00 68.12           C  
ATOM   4484  CG  GLN D 133      -2.787  60.609  -8.950  1.00 68.12           C  
ATOM   4485  CD  GLN D 133      -3.755  61.091  -7.886  1.00 68.12           C  
ATOM   4486  NE2 GLN D 133      -4.253  62.312  -8.046  1.00 68.12           N  
ATOM   4487  OE1 GLN D 133      -4.055  60.371  -6.927  1.00 68.12           O  
ATOM   4488  N   ALA D 134       0.834  58.726  -9.190  1.00 73.60           N  
ATOM   4489  CA  ALA D 134       2.178  59.296  -9.160  1.00 73.60           C  
ATOM   4490  C   ALA D 134       2.912  59.040 -10.473  1.00 73.60           C  
ATOM   4491  O   ALA D 134       3.712  59.869 -10.915  1.00 73.60           O  
ATOM   4492  CB  ALA D 134       2.973  58.720  -7.989  1.00 73.60           C  
ATOM   4493  N   VAL D 135       2.573  57.961 -11.146  1.00 71.11           N  
ATOM   4494  CA  VAL D 135       3.284  57.593 -12.366  1.00 71.11           C  
ATOM   4495  C   VAL D 135       2.640  58.282 -13.568  1.00 71.11           C  
ATOM   4496  O   VAL D 135       3.337  58.755 -14.467  1.00 71.11           O  
ATOM   4497  CB  VAL D 135       3.298  56.062 -12.575  1.00 71.11           C  
ATOM   4498  CG1 VAL D 135       3.849  55.710 -13.955  1.00 71.11           C  
ATOM   4499  CG2 VAL D 135       4.119  55.383 -11.479  1.00 71.11           C  
ATOM   4500  N   VAL D 136       1.322  58.341 -13.558  1.00 62.98           N  
ATOM   4501  CA  VAL D 136       0.620  58.874 -14.721  1.00 62.98           C  
ATOM   4502  C   VAL D 136       0.641  60.401 -14.681  1.00 62.98           C  
ATOM   4503  O   VAL D 136       0.875  61.052 -15.702  1.00 62.98           O  
ATOM   4504  CB  VAL D 136      -0.835  58.362 -14.791  1.00 62.98           C  
ATOM   4505  CG1 VAL D 136      -1.589  59.032 -15.938  1.00 62.98           C  
ATOM   4506  CG2 VAL D 136      -0.858  56.842 -14.947  1.00 62.98           C  
ATOM   4507  N   ASP D 137       0.391  60.957 -13.487  1.00 62.10           N  
ATOM   4508  CA  ASP D 137       0.318  62.410 -13.367  1.00 62.10           C  
ATOM   4509  C   ASP D 137       1.614  62.982 -12.798  1.00 62.10           C  
ATOM   4510  O   ASP D 137       1.906  62.809 -11.613  1.00 62.10           O  
ATOM   4511  CB  ASP D 137      -0.868  62.818 -12.489  1.00 62.10           C  
ATOM   4512  CG  ASP D 137      -1.436  64.178 -12.854  1.00 62.10           C  
ATOM   4513  OD1 ASP D 137      -0.801  64.913 -13.640  1.00 62.10           O  
ATOM   4514  OD2 ASP D 137      -2.526  64.520 -12.347  1.00 62.10           O  
ATOM   4515  N   ASP D 138       2.498  63.544 -13.646  1.00 62.75           N  
ATOM   4516  CA  ASP D 138       3.800  64.084 -13.266  1.00 62.75           C  
ATOM   4517  C   ASP D 138       3.650  65.228 -12.265  1.00 62.75           C  
ATOM   4518  O   ASP D 138       4.571  65.511 -11.496  1.00 62.75           O  
ATOM   4519  CB  ASP D 138       4.565  64.562 -14.501  1.00 62.75           C  
ATOM   4520  CG  ASP D 138       5.700  63.633 -14.892  1.00 62.75           C  
ATOM   4521  OD1 ASP D 138       6.010  62.693 -14.129  1.00 62.75           O  
ATOM   4522  OD2 ASP D 138       6.293  63.844 -15.972  1.00 62.75           O  
ATOM   4523  N   ASP D 139       2.545  65.887 -12.223  1.00 62.53           N  
ATOM   4524  CA  ASP D 139       2.386  67.045 -11.349  1.00 62.53           C  
ATOM   4525  C   ASP D 139       1.705  66.656 -10.038  1.00 62.53           C  
ATOM   4526  O   ASP D 139       1.387  67.519  -9.218  1.00 62.53           O  
ATOM   4527  CB  ASP D 139       1.584  68.143 -12.052  1.00 62.53           C  
ATOM   4528  CG  ASP D 139       2.358  68.819 -13.169  1.00 62.53           C  
ATOM   4529  OD1 ASP D 139       3.605  68.736 -13.186  1.00 62.53           O  
ATOM   4530  OD2 ASP D 139       1.715  69.443 -14.042  1.00 62.53           O  
ATOM   4531  N   ALA D 140       1.577  65.359  -9.853  1.00 65.97           N  
ATOM   4532  CA  ALA D 140       0.932  64.902  -8.625  1.00 65.97           C  
ATOM   4533  C   ALA D 140       1.938  64.800  -7.482  1.00 65.97           C  
ATOM   4534  O   ALA D 140       2.372  63.701  -7.126  1.00 65.97           O  
ATOM   4535  CB  ALA D 140       0.250  63.555  -8.852  1.00 65.97           C  
ATOM   4536  N   ASN D 141       2.396  65.903  -6.970  1.00 64.50           N  
ATOM   4537  CA  ASN D 141       3.415  65.989  -5.929  1.00 64.50           C  
ATOM   4538  C   ASN D 141       2.972  65.284  -4.650  1.00 64.50           C  
ATOM   4539  O   ASN D 141       3.786  64.662  -3.965  1.00 64.50           O  
ATOM   4540  CB  ASN D 141       3.762  67.450  -5.636  1.00 64.50           C  
ATOM   4541  CG  ASN D 141       4.485  68.121  -6.787  1.00 64.50           C  
ATOM   4542  ND2 ASN D 141       4.469  69.449  -6.804  1.00 64.50           N  
ATOM   4543  OD1 ASN D 141       5.053  67.452  -7.654  1.00 64.50           O  
ATOM   4544  N   ASN D 142       1.725  65.399  -4.405  1.00 65.71           N  
ATOM   4545  CA  ASN D 142       1.207  64.761  -3.199  1.00 65.71           C  
ATOM   4546  C   ASN D 142       1.294  63.240  -3.289  1.00 65.71           C  
ATOM   4547  O   ASN D 142       1.716  62.580  -2.338  1.00 65.71           O  
ATOM   4548  CB  ASN D 142      -0.236  65.196  -2.938  1.00 65.71           C  
ATOM   4549  CG  ASN D 142      -0.364  66.691  -2.722  1.00 65.71           C  
ATOM   4550  ND2 ASN D 142      -1.597  67.183  -2.698  1.00 65.71           N  
ATOM   4551  OD1 ASN D 142       0.637  67.398  -2.579  1.00 65.71           O  
ATOM   4552  N   ALA D 143       0.935  62.798  -4.513  1.00 69.30           N  
ATOM   4553  CA  ALA D 143       1.028  61.353  -4.701  1.00 69.30           C  
ATOM   4554  C   ALA D 143       2.484  60.893  -4.701  1.00 69.30           C  
ATOM   4555  O   ALA D 143       2.806  59.832  -4.162  1.00 69.30           O  
ATOM   4556  CB  ALA D 143       0.343  60.939  -6.001  1.00 69.30           C  
ATOM   4557  N   LYS D 144       3.242  61.733  -5.195  1.00 71.51           N  
ATOM   4558  CA  LYS D 144       4.666  61.412  -5.236  1.00 71.51           C  
ATOM   4559  C   LYS D 144       5.264  61.385  -3.833  1.00 71.51           C  
ATOM   4560  O   LYS D 144       6.060  60.503  -3.508  1.00 71.51           O  
ATOM   4561  CB  LYS D 144       5.418  62.418  -6.107  1.00 71.51           C  
ATOM   4562  CG  LYS D 144       5.204  62.226  -7.601  1.00 71.51           C  
ATOM   4563  CD  LYS D 144       5.978  63.255  -8.415  1.00 71.51           C  
ATOM   4564  CE  LYS D 144       5.579  63.225  -9.884  1.00 71.51           C  
ATOM   4565  NZ  LYS D 144       6.280  64.282 -10.671  1.00 71.51           N  
ATOM   4566  N   ALA D 145       4.817  62.271  -3.093  1.00 70.79           N  
ATOM   4567  CA  ALA D 145       5.332  62.334  -1.727  1.00 70.79           C  
ATOM   4568  C   ALA D 145       4.875  61.128  -0.913  1.00 70.79           C  
ATOM   4569  O   ALA D 145       5.651  60.562  -0.139  1.00 70.79           O  
ATOM   4570  CB  ALA D 145       4.888  63.628  -1.050  1.00 70.79           C  
ATOM   4571  N   VAL D 146       3.620  60.747  -1.128  1.00 73.08           N  
ATOM   4572  CA  VAL D 146       3.070  59.601  -0.412  1.00 73.08           C  
ATOM   4573  C   VAL D 146       3.794  58.327  -0.842  1.00 73.08           C  
ATOM   4574  O   VAL D 146       4.229  57.538   0.001  1.00 73.08           O  
ATOM   4575  CB  VAL D 146       1.551  59.458  -0.653  1.00 73.08           C  
ATOM   4576  CG1 VAL D 146       1.043  58.121  -0.118  1.00 73.08           C  
ATOM   4577  CG2 VAL D 146       0.796  60.617  -0.003  1.00 73.08           C  
ATOM   4578  N   VAL D 147       3.992  58.174  -2.175  1.00 78.52           N  
ATOM   4579  CA  VAL D 147       4.600  56.954  -2.697  1.00 78.52           C  
ATOM   4580  C   VAL D 147       6.075  56.903  -2.303  1.00 78.52           C  
ATOM   4581  O   VAL D 147       6.585  55.848  -1.919  1.00 78.52           O  
ATOM   4582  CB  VAL D 147       4.456  56.860  -4.232  1.00 78.52           C  
ATOM   4583  CG1 VAL D 147       5.323  55.731  -4.788  1.00 78.52           C  
ATOM   4584  CG2 VAL D 147       2.992  56.654  -4.618  1.00 78.52           C  
ATOM   4585  N   LYS D 148       6.684  58.065  -2.304  1.00 74.20           N  
ATOM   4586  CA  LYS D 148       8.091  58.117  -1.917  1.00 74.20           C  
ATOM   4587  C   LYS D 148       8.271  57.748  -0.447  1.00 74.20           C  
ATOM   4588  O   LYS D 148       9.204  57.025  -0.094  1.00 74.20           O  
ATOM   4589  CB  LYS D 148       8.670  59.507  -2.184  1.00 74.20           C  
ATOM   4590  CG  LYS D 148      10.187  59.575  -2.086  1.00 74.20           C  
ATOM   4591  CD  LYS D 148      10.713  60.944  -2.496  1.00 74.20           C  
ATOM   4592  CE  LYS D 148      12.224  61.036  -2.330  1.00 74.20           C  
ATOM   4593  NZ  LYS D 148      12.751  62.360  -2.779  1.00 74.20           N  
ATOM   4594  N   THR D 149       7.375  58.208   0.359  1.00 73.64           N  
ATOM   4595  CA  THR D 149       7.447  57.886   1.780  1.00 73.64           C  
ATOM   4596  C   THR D 149       7.165  56.405   2.014  1.00 73.64           C  
ATOM   4597  O   THR D 149       7.814  55.767   2.845  1.00 73.64           O  
ATOM   4598  CB  THR D 149       6.455  58.735   2.596  1.00 73.64           C  
ATOM   4599  CG2 THR D 149       6.786  58.689   4.085  1.00 73.64           C  
ATOM   4600  OG1 THR D 149       6.516  60.094   2.147  1.00 73.64           O  
ATOM   4601  N   PHE D 150       6.229  55.908   1.283  1.00 75.22           N  
ATOM   4602  CA  PHE D 150       5.978  54.475   1.366  1.00 75.22           C  
ATOM   4603  C   PHE D 150       7.222  53.683   0.982  1.00 75.22           C  
ATOM   4604  O   PHE D 150       7.583  52.717   1.658  1.00 75.22           O  
ATOM   4605  CB  PHE D 150       4.805  54.080   0.462  1.00 75.22           C  
ATOM   4606  CG  PHE D 150       3.488  53.986   1.183  1.00 75.22           C  
ATOM   4607  CD1 PHE D 150       3.261  52.985   2.119  1.00 75.22           C  
ATOM   4608  CD2 PHE D 150       2.474  54.900   0.923  1.00 75.22           C  
ATOM   4609  CE1 PHE D 150       2.043  52.897   2.788  1.00 75.22           C  
ATOM   4610  CE2 PHE D 150       1.253  54.817   1.586  1.00 75.22           C  
ATOM   4611  CZ  PHE D 150       1.040  53.814   2.518  1.00 75.22           C  
ATOM   4612  N   HIS D 151       7.811  54.096  -0.151  1.00 75.61           N  
ATOM   4613  CA  HIS D 151       8.979  53.397  -0.675  1.00 75.61           C  
ATOM   4614  C   HIS D 151      10.157  53.491   0.290  1.00 75.61           C  
ATOM   4615  O   HIS D 151      10.862  52.505   0.513  1.00 75.61           O  
ATOM   4616  CB  HIS D 151       9.373  53.962  -2.041  1.00 75.61           C  
ATOM   4617  CG  HIS D 151       8.434  53.583  -3.141  1.00 75.61           C  
ATOM   4618  CD2 HIS D 151       7.373  52.741  -3.153  1.00 75.61           C  
ATOM   4619  ND1 HIS D 151       8.538  54.092  -4.417  1.00 75.61           N  
ATOM   4620  CE1 HIS D 151       7.578  53.578  -5.169  1.00 75.61           C  
ATOM   4621  NE2 HIS D 151       6.857  52.756  -4.426  1.00 75.61           N  
ATOM   4622  N   GLU D 152      10.342  54.600   0.939  1.00 71.15           N  
ATOM   4623  CA  GLU D 152      11.454  54.778   1.867  1.00 71.15           C  
ATOM   4624  C   GLU D 152      11.210  54.026   3.172  1.00 71.15           C  
ATOM   4625  O   GLU D 152      12.129  53.422   3.729  1.00 71.15           O  
ATOM   4626  CB  GLU D 152      11.685  56.265   2.152  1.00 71.15           C  
ATOM   4627  CG  GLU D 152      12.450  56.990   1.055  1.00 71.15           C  
ATOM   4628  CD  GLU D 152      12.836  58.412   1.431  1.00 71.15           C  
ATOM   4629  OE1 GLU D 152      13.514  59.090   0.626  1.00 71.15           O  
ATOM   4630  OE2 GLU D 152      12.457  58.851   2.540  1.00 71.15           O  
ATOM   4631  N   THR D 153       9.932  53.969   3.594  1.00 72.22           N  
ATOM   4632  CA  THR D 153       9.608  53.345   4.872  1.00 72.22           C  
ATOM   4633  C   THR D 153       9.605  51.824   4.746  1.00 72.22           C  
ATOM   4634  O   THR D 153      10.089  51.121   5.636  1.00 72.22           O  
ATOM   4635  CB  THR D 153       8.241  53.822   5.396  1.00 72.22           C  
ATOM   4636  CG2 THR D 153       8.054  53.451   6.863  1.00 72.22           C  
ATOM   4637  OG1 THR D 153       8.154  55.246   5.260  1.00 72.22           O  
ATOM   4638  N   LEU D 154       9.057  51.318   3.614  1.00 76.24           N  
ATOM   4639  CA  LEU D 154       8.930  49.874   3.455  1.00 76.24           C  
ATOM   4640  C   LEU D 154      10.084  49.315   2.629  1.00 76.24           C  
ATOM   4641  O   LEU D 154      10.194  48.099   2.451  1.00 76.24           O  
ATOM   4642  CB  LEU D 154       7.596  49.523   2.792  1.00 76.24           C  
ATOM   4643  CG  LEU D 154       6.336  49.819   3.607  1.00 76.24           C  
ATOM   4644  CD1 LEU D 154       5.094  49.682   2.731  1.00 76.24           C  
ATOM   4645  CD2 LEU D 154       6.249  48.893   4.815  1.00 76.24           C  
ATOM   4646  N   ASP D 155      11.033  50.259   2.207  1.00 76.08           N  
ATOM   4647  CA  ASP D 155      12.150  49.873   1.350  1.00 76.08           C  
ATOM   4648  C   ASP D 155      11.676  49.000   0.191  1.00 76.08           C  
ATOM   4649  O   ASP D 155      12.167  47.884   0.006  1.00 76.08           O  
ATOM   4650  CB  ASP D 155      13.219  49.137   2.161  1.00 76.08           C  
ATOM   4651  CG  ASP D 155      14.582  49.143   1.490  1.00 76.08           C  
ATOM   4652  OD1 ASP D 155      14.813  49.978   0.589  1.00 76.08           O  
ATOM   4653  OD2 ASP D 155      15.429  48.304   1.864  1.00 76.08           O  
ATOM   4654  N   CYS D 156      10.573  49.475  -0.420  1.00 77.69           N  
ATOM   4655  CA  CYS D 156       9.999  48.794  -1.575  1.00 77.69           C  
ATOM   4656  C   CYS D 156       9.759  49.770  -2.720  1.00 77.69           C  
ATOM   4657  O   CYS D 156       9.871  50.984  -2.541  1.00 77.69           O  
ATOM   4658  CB  CYS D 156       8.688  48.107  -1.195  1.00 77.69           C  
ATOM   4659  SG  CYS D 156       7.317  49.251  -0.925  1.00 77.69           S  
ATOM   4660  N   CYS D 157       9.571  49.187  -4.032  1.00 77.95           N  
ATOM   4661  CA  CYS D 157       9.232  50.020  -5.179  1.00 77.95           C  
ATOM   4662  C   CYS D 157       8.261  49.299  -6.108  1.00 77.95           C  
ATOM   4663  O   CYS D 157       8.507  48.158  -6.505  1.00 77.95           O  
ATOM   4664  CB  CYS D 157      10.492  50.413  -5.949  1.00 77.95           C  
ATOM   4665  SG  CYS D 157      10.217  51.694  -7.192  1.00 77.95           S  
ATOM   4666  N   GLY D 158       7.085  49.965  -6.231  1.00 78.51           N  
ATOM   4667  CA  GLY D 158       6.120  49.438  -7.183  1.00 78.51           C  
ATOM   4668  C   GLY D 158       5.213  48.377  -6.587  1.00 78.51           C  
ATOM   4669  O   GLY D 158       5.477  47.870  -5.496  1.00 78.51           O  
ATOM   4670  N   SER D 159       4.065  48.094  -7.170  1.00 74.72           N  
ATOM   4671  CA  SER D 159       3.057  47.145  -6.709  1.00 74.72           C  
ATOM   4672  C   SER D 159       3.429  45.716  -7.089  1.00 74.72           C  
ATOM   4673  O   SER D 159       3.032  44.764  -6.413  1.00 74.72           O  
ATOM   4674  CB  SER D 159       1.685  47.495  -7.287  1.00 74.72           C  
ATOM   4675  OG  SER D 159       1.742  47.576  -8.701  1.00 74.72           O  
ATOM   4676  N   SER D 160       4.092  45.450  -8.216  1.00 69.81           N  
ATOM   4677  CA  SER D 160       4.592  44.170  -8.708  1.00 69.81           C  
ATOM   4678  C   SER D 160       6.027  44.292  -9.210  1.00 69.81           C  
ATOM   4679  O   SER D 160       6.551  45.400  -9.341  1.00 69.81           O  
ATOM   4680  CB  SER D 160       3.695  43.638  -9.825  1.00 69.81           C  
ATOM   4681  OG  SER D 160       3.993  44.276 -11.056  1.00 69.81           O  
ATOM   4682  N   THR D 161       6.640  43.126  -9.393  1.00 63.74           N  
ATOM   4683  CA  THR D 161       7.993  43.150  -9.936  1.00 63.74           C  
ATOM   4684  C   THR D 161       8.038  43.939 -11.243  1.00 63.74           C  
ATOM   4685  O   THR D 161       9.008  44.650 -11.512  1.00 63.74           O  
ATOM   4686  CB  THR D 161       8.524  41.725 -10.177  1.00 63.74           C  
ATOM   4687  CG2 THR D 161       9.505  41.313  -9.084  1.00 63.74           C  
ATOM   4688  OG1 THR D 161       7.424  40.807 -10.186  1.00 63.74           O  
ATOM   4689  N   LEU D 162       6.879  43.912 -11.972  1.00 58.38           N  
ATOM   4690  CA  LEU D 162       6.803  44.625 -13.242  1.00 58.38           C  
ATOM   4691  C   LEU D 162       6.635  46.124 -13.015  1.00 58.38           C  
ATOM   4692  O   LEU D 162       7.261  46.934 -13.703  1.00 58.38           O  
ATOM   4693  CB  LEU D 162       5.645  44.092 -14.088  1.00 58.38           C  
ATOM   4694  CG  LEU D 162       5.693  44.410 -15.583  1.00 58.38           C  
ATOM   4695  CD1 LEU D 162       6.697  43.503 -16.286  1.00 58.38           C  
ATOM   4696  CD2 LEU D 162       4.308  44.268 -16.206  1.00 58.38           C  
ATOM   4697  N   THR D 163       5.855  46.497 -12.107  1.00 63.12           N  
ATOM   4698  CA  THR D 163       5.630  47.913 -11.838  1.00 63.12           C  
ATOM   4699  C   THR D 163       6.850  48.537 -11.166  1.00 63.12           C  
ATOM   4700  O   THR D 163       7.081  49.741 -11.284  1.00 63.12           O  
ATOM   4701  CB  THR D 163       4.389  48.121 -10.950  1.00 63.12           C  
ATOM   4702  CG2 THR D 163       3.160  48.451 -11.791  1.00 63.12           C  
ATOM   4703  OG1 THR D 163       4.136  46.925 -10.203  1.00 63.12           O  
ATOM   4704  N   ALA D 164       7.628  47.656 -10.512  1.00 62.04           N  
ATOM   4705  CA  ALA D 164       8.880  48.149  -9.946  1.00 62.04           C  
ATOM   4706  C   ALA D 164       9.844  48.591 -11.044  1.00 62.04           C  
ATOM   4707  O   ALA D 164      10.507  49.622 -10.920  1.00 62.04           O  
ATOM   4708  CB  ALA D 164       9.529  47.077  -9.073  1.00 62.04           C  
ATOM   4709  N   LEU D 165       9.797  47.757 -12.142  1.00 60.13           N  
ATOM   4710  CA  LEU D 165      10.655  48.084 -13.275  1.00 60.13           C  
ATOM   4711  C   LEU D 165      10.165  49.344 -13.982  1.00 60.13           C  
ATOM   4712  O   LEU D 165      10.961  50.229 -14.304  1.00 60.13           O  
ATOM   4713  CB  LEU D 165      10.704  46.917 -14.265  1.00 60.13           C  
ATOM   4714  CG  LEU D 165      11.988  46.084 -14.267  1.00 60.13           C  
ATOM   4715  CD1 LEU D 165      11.654  44.597 -14.216  1.00 60.13           C  
ATOM   4716  CD2 LEU D 165      12.832  46.407 -15.495  1.00 60.13           C  
ATOM   4717  N   THR D 166       8.860  49.472 -14.187  1.00 61.95           N  
ATOM   4718  CA  THR D 166       8.323  50.621 -14.908  1.00 61.95           C  
ATOM   4719  C   THR D 166       8.490  51.899 -14.092  1.00 61.95           C  
ATOM   4720  O   THR D 166       8.821  52.953 -14.638  1.00 61.95           O  
ATOM   4721  CB  THR D 166       6.836  50.419 -15.253  1.00 61.95           C  
ATOM   4722  CG2 THR D 166       6.670  49.501 -16.460  1.00 61.95           C  
ATOM   4723  OG1 THR D 166       6.166  49.836 -14.128  1.00 61.95           O  
ATOM   4724  N   THR D 167       8.359  51.692 -12.816  1.00 64.00           N  
ATOM   4725  CA  THR D 167       8.483  52.863 -11.954  1.00 64.00           C  
ATOM   4726  C   THR D 167       9.944  53.280 -11.817  1.00 64.00           C  
ATOM   4727  O   THR D 167      10.258  54.472 -11.824  1.00 64.00           O  
ATOM   4728  CB  THR D 167       7.891  52.594 -10.559  1.00 64.00           C  
ATOM   4729  CG2 THR D 167       7.303  53.866  -9.957  1.00 64.00           C  
ATOM   4730  OG1 THR D 167       6.855  51.608 -10.667  1.00 64.00           O  
ATOM   4731  N   SER D 168      10.855  52.349 -11.835  1.00 61.01           N  
ATOM   4732  CA  SER D 168      12.274  52.668 -11.714  1.00 61.01           C  
ATOM   4733  C   SER D 168      12.803  53.324 -12.985  1.00 61.01           C  
ATOM   4734  O   SER D 168      13.649  54.218 -12.923  1.00 61.01           O  
ATOM   4735  CB  SER D 168      13.083  51.407 -11.406  1.00 61.01           C  
ATOM   4736  OG  SER D 168      13.997  51.129 -12.453  1.00 61.01           O  
ATOM   4737  N   VAL D 169      12.188  52.922 -14.112  1.00 58.62           N  
ATOM   4738  CA  VAL D 169      12.662  53.449 -15.387  1.00 58.62           C  
ATOM   4739  C   VAL D 169      12.006  54.800 -15.663  1.00 58.62           C  
ATOM   4740  O   VAL D 169      12.669  55.739 -16.113  1.00 58.62           O  
ATOM   4741  CB  VAL D 169      12.374  52.470 -16.548  1.00 58.62           C  
ATOM   4742  CG1 VAL D 169      12.648  53.136 -17.896  1.00 58.62           C  
ATOM   4743  CG2 VAL D 169      13.210  51.201 -16.395  1.00 58.62           C  
ATOM   4744  N   LEU D 170      10.693  54.938 -15.314  1.00 59.53           N  
ATOM   4745  CA  LEU D 170       9.958  56.128 -15.729  1.00 59.53           C  
ATOM   4746  C   LEU D 170      10.003  57.200 -14.647  1.00 59.53           C  
ATOM   4747  O   LEU D 170      10.080  58.392 -14.951  1.00 59.53           O  
ATOM   4748  CB  LEU D 170       8.504  55.773 -16.055  1.00 59.53           C  
ATOM   4749  CG  LEU D 170       8.245  55.176 -17.437  1.00 59.53           C  
ATOM   4750  CD1 LEU D 170       7.022  54.266 -17.401  1.00 59.53           C  
ATOM   4751  CD2 LEU D 170       8.066  56.280 -18.473  1.00 59.53           C  
ATOM   4752  N   LYS D 171       9.954  56.775 -13.451  1.00 62.91           N  
ATOM   4753  CA  LYS D 171       9.916  57.717 -12.335  1.00 62.91           C  
ATOM   4754  C   LYS D 171      10.833  57.265 -11.203  1.00 62.91           C  
ATOM   4755  O   LYS D 171      10.362  56.900 -10.124  1.00 62.91           O  
ATOM   4756  CB  LYS D 171       8.486  57.881 -11.818  1.00 62.91           C  
ATOM   4757  CG  LYS D 171       7.588  58.704 -12.729  1.00 62.91           C  
ATOM   4758  CD  LYS D 171       6.527  59.458 -11.937  1.00 62.91           C  
ATOM   4759  CE  LYS D 171       5.661  60.322 -12.843  1.00 62.91           C  
ATOM   4760  NZ  LYS D 171       4.602  61.042 -12.073  1.00 62.91           N  
ATOM   4761  N   ASN D 172      12.147  57.249 -11.426  1.00 61.84           N  
ATOM   4762  CA  ASN D 172      13.189  56.785 -10.515  1.00 61.84           C  
ATOM   4763  C   ASN D 172      13.165  57.553  -9.197  1.00 61.84           C  
ATOM   4764  O   ASN D 172      13.625  57.049  -8.172  1.00 61.84           O  
ATOM   4765  CB  ASN D 172      14.566  56.900 -11.173  1.00 61.84           C  
ATOM   4766  CG  ASN D 172      15.387  55.633 -11.034  1.00 61.84           C  
ATOM   4767  ND2 ASN D 172      16.588  55.641 -11.602  1.00 61.84           N  
ATOM   4768  OD1 ASN D 172      14.946  54.656 -10.424  1.00 61.84           O  
ATOM   4769  N   ASN D 173      12.522  58.648  -9.207  1.00 68.52           N  
ATOM   4770  CA  ASN D 173      12.513  59.476  -8.005  1.00 68.52           C  
ATOM   4771  C   ASN D 173      11.566  58.918  -6.948  1.00 68.52           C  
ATOM   4772  O   ASN D 173      11.613  59.328  -5.787  1.00 68.52           O  
ATOM   4773  CB  ASN D 173      12.136  60.918  -8.349  1.00 68.52           C  
ATOM   4774  CG  ASN D 173      13.217  61.633  -9.134  1.00 68.52           C  
ATOM   4775  ND2 ASN D 173      12.913  62.839  -9.600  1.00 68.52           N  
ATOM   4776  OD1 ASN D 173      14.317  61.106  -9.323  1.00 68.52           O  
ATOM   4777  N   LEU D 174      10.725  57.967  -7.371  1.00 75.27           N  
ATOM   4778  CA  LEU D 174       9.753  57.401  -6.443  1.00 75.27           C  
ATOM   4779  C   LEU D 174      10.337  56.200  -5.707  1.00 75.27           C  
ATOM   4780  O   LEU D 174       9.829  55.802  -4.657  1.00 75.27           O  
ATOM   4781  CB  LEU D 174       8.480  56.988  -7.186  1.00 75.27           C  
ATOM   4782  CG  LEU D 174       7.411  58.071  -7.354  1.00 75.27           C  
ATOM   4783  CD1 LEU D 174       6.886  58.080  -8.785  1.00 75.27           C  
ATOM   4784  CD2 LEU D 174       6.273  57.857  -6.361  1.00 75.27           C  
ATOM   4785  N   CYS D 175      11.417  55.606  -6.227  1.00 75.29           N  
ATOM   4786  CA  CYS D 175      12.029  54.444  -5.594  1.00 75.29           C  
ATOM   4787  C   CYS D 175      13.074  54.867  -4.568  1.00 75.29           C  
ATOM   4788  O   CYS D 175      13.647  55.953  -4.672  1.00 75.29           O  
ATOM   4789  CB  CYS D 175      12.671  53.538  -6.645  1.00 75.29           C  
ATOM   4790  SG  CYS D 175      11.482  52.753  -7.754  1.00 75.29           S  
ATOM   4791  N   PRO D 176      13.110  54.142  -3.432  1.00 70.27           N  
ATOM   4792  CA  PRO D 176      14.037  54.577  -2.384  1.00 70.27           C  
ATOM   4793  C   PRO D 176      15.459  54.780  -2.901  1.00 70.27           C  
ATOM   4794  O   PRO D 176      15.836  54.204  -3.925  1.00 70.27           O  
ATOM   4795  CB  PRO D 176      13.984  53.431  -1.369  1.00 70.27           C  
ATOM   4796  CG  PRO D 176      13.128  52.390  -2.014  1.00 70.27           C  
ATOM   4797  CD  PRO D 176      12.634  52.923  -3.328  1.00 70.27           C  
ATOM   4798  N   SER D 177      16.166  55.746  -2.100  1.00 59.69           N  
ATOM   4799  CA  SER D 177      17.521  56.172  -2.436  1.00 59.69           C  
ATOM   4800  C   SER D 177      18.470  54.981  -2.521  1.00 59.69           C  
ATOM   4801  O   SER D 177      18.431  54.089  -1.670  1.00 59.69           O  
ATOM   4802  CB  SER D 177      18.039  57.177  -1.407  1.00 59.69           C  
ATOM   4803  OG  SER D 177      17.011  58.068  -1.012  1.00 59.69           O  
ATOM   4804  N   GLY D 178      19.174  54.859  -3.707  1.00 57.68           N  
ATOM   4805  CA  GLY D 178      20.280  53.986  -4.069  1.00 57.68           C  
ATOM   4806  C   GLY D 178      19.833  52.709  -4.753  1.00 57.68           C  
ATOM   4807  O   GLY D 178      20.636  51.799  -4.968  1.00 57.68           O  
ATOM   4808  N   SER D 179      18.433  52.470  -4.750  1.00 55.56           N  
ATOM   4809  CA  SER D 179      18.107  51.157  -5.297  1.00 55.56           C  
ATOM   4810  C   SER D 179      18.198  51.154  -6.819  1.00 55.56           C  
ATOM   4811  O   SER D 179      17.699  52.070  -7.478  1.00 55.56           O  
ATOM   4812  CB  SER D 179      16.705  50.727  -4.860  1.00 55.56           C  
ATOM   4813  OG  SER D 179      15.727  51.625  -5.354  1.00 55.56           O  
ATOM   4814  N   ASN D 180      19.291  50.591  -7.476  1.00 54.11           N  
ATOM   4815  CA  ASN D 180      19.488  50.403  -8.909  1.00 54.11           C  
ATOM   4816  C   ASN D 180      18.413  49.502  -9.510  1.00 54.11           C  
ATOM   4817  O   ASN D 180      17.743  48.762  -8.788  1.00 54.11           O  
ATOM   4818  CB  ASN D 180      20.879  49.831  -9.189  1.00 54.11           C  
ATOM   4819  CG  ASN D 180      21.975  50.870  -9.059  1.00 54.11           C  
ATOM   4820  ND2 ASN D 180      23.221  50.439  -9.216  1.00 54.11           N  
ATOM   4821  OD1 ASN D 180      21.704  52.049  -8.820  1.00 54.11           O  
ATOM   4822  N   ILE D 181      17.998  49.797 -10.714  1.00 52.67           N  
ATOM   4823  CA  ILE D 181      17.020  49.053 -11.501  1.00 52.67           C  
ATOM   4824  C   ILE D 181      17.173  47.557 -11.233  1.00 52.67           C  
ATOM   4825  O   ILE D 181      16.178  46.843 -11.082  1.00 52.67           O  
ATOM   4826  CB  ILE D 181      17.172  49.345 -13.012  1.00 52.67           C  
ATOM   4827  CG1 ILE D 181      16.936  50.834 -13.293  1.00 52.67           C  
ATOM   4828  CG2 ILE D 181      16.212  48.475 -13.828  1.00 52.67           C  
ATOM   4829  CD1 ILE D 181      17.318  51.265 -14.702  1.00 52.67           C  
ATOM   4830  N   ILE D 182      18.370  47.066 -11.036  1.00 51.81           N  
ATOM   4831  CA  ILE D 182      18.684  45.649 -10.884  1.00 51.81           C  
ATOM   4832  C   ILE D 182      18.354  45.199  -9.463  1.00 51.81           C  
ATOM   4833  O   ILE D 182      17.831  44.100  -9.259  1.00 51.81           O  
ATOM   4834  CB  ILE D 182      20.167  45.363 -11.207  1.00 51.81           C  
ATOM   4835  CG1 ILE D 182      20.474  45.714 -12.667  1.00 51.81           C  
ATOM   4836  CG2 ILE D 182      20.510  43.899 -10.911  1.00 51.81           C  
ATOM   4837  CD1 ILE D 182      21.883  45.345 -13.109  1.00 51.81           C  
ATOM   4838  N   SER D 183      18.546  46.004  -8.495  1.00 58.04           N  
ATOM   4839  CA  SER D 183      18.318  45.611  -7.108  1.00 58.04           C  
ATOM   4840  C   SER D 183      16.829  45.457  -6.814  1.00 58.04           C  
ATOM   4841  O   SER D 183      16.433  44.600  -6.023  1.00 58.04           O  
ATOM   4842  CB  SER D 183      18.932  46.635  -6.153  1.00 58.04           C  
ATOM   4843  OG  SER D 183      18.269  47.884  -6.261  1.00 58.04           O  
ATOM   4844  N   ASN D 184      15.965  46.264  -7.494  1.00 54.28           N  
ATOM   4845  CA  ASN D 184      14.524  46.204  -7.275  1.00 54.28           C  
ATOM   4846  C   ASN D 184      13.919  44.933  -7.865  1.00 54.28           C  
ATOM   4847  O   ASN D 184      12.821  44.527  -7.479  1.00 54.28           O  
ATOM   4848  CB  ASN D 184      13.840  47.441  -7.864  1.00 54.28           C  
ATOM   4849  CG  ASN D 184      13.808  48.607  -6.894  1.00 54.28           C  
ATOM   4850  ND2 ASN D 184      13.377  49.766  -7.377  1.00 54.28           N  
ATOM   4851  OD1 ASN D 184      14.167  48.466  -5.723  1.00 54.28           O  
ATOM   4852  N   LEU D 185      14.695  44.352  -8.736  1.00 53.26           N  
ATOM   4853  CA  LEU D 185      14.286  43.060  -9.277  1.00 53.26           C  
ATOM   4854  C   LEU D 185      14.351  41.976  -8.206  1.00 53.26           C  
ATOM   4855  O   LEU D 185      13.566  41.027  -8.228  1.00 53.26           O  
ATOM   4856  CB  LEU D 185      15.169  42.672 -10.466  1.00 53.26           C  
ATOM   4857  CG  LEU D 185      14.466  41.980 -11.635  1.00 53.26           C  
ATOM   4858  CD1 LEU D 185      14.174  42.983 -12.746  1.00 53.26           C  
ATOM   4859  CD2 LEU D 185      15.312  40.825 -12.159  1.00 53.26           C  
ATOM   4860  N   PHE D 186      15.271  42.138  -7.183  1.00 55.62           N  
ATOM   4861  CA  PHE D 186      15.479  41.090  -6.191  1.00 55.62           C  
ATOM   4862  C   PHE D 186      14.838  41.467  -4.862  1.00 55.62           C  
ATOM   4863  O   PHE D 186      14.702  40.626  -3.971  1.00 55.62           O  
ATOM   4864  CB  PHE D 186      16.976  40.823  -5.995  1.00 55.62           C  
ATOM   4865  CG  PHE D 186      17.649  40.224  -7.200  1.00 55.62           C  
ATOM   4866  CD1 PHE D 186      17.540  38.865  -7.469  1.00 55.62           C  
ATOM   4867  CD2 PHE D 186      18.389  41.019  -8.063  1.00 55.62           C  
ATOM   4868  CE1 PHE D 186      18.162  38.307  -8.584  1.00 55.62           C  
ATOM   4869  CE2 PHE D 186      19.014  40.469  -9.179  1.00 55.62           C  
ATOM   4870  CZ  PHE D 186      18.899  39.113  -9.437  1.00 55.62           C  
ATOM   4871  N   LYS D 187      14.398  42.708  -4.800  1.00 62.41           N  
ATOM   4872  CA  LYS D 187      13.804  43.140  -3.539  1.00 62.41           C  
ATOM   4873  C   LYS D 187      12.299  42.889  -3.525  1.00 62.41           C  
ATOM   4874  O   LYS D 187      11.661  42.848  -4.579  1.00 62.41           O  
ATOM   4875  CB  LYS D 187      14.090  44.622  -3.290  1.00 62.41           C  
ATOM   4876  CG  LYS D 187      15.319  44.879  -2.431  1.00 62.41           C  
ATOM   4877  CD  LYS D 187      15.515  46.367  -2.166  1.00 62.41           C  
ATOM   4878  CE  LYS D 187      16.774  46.629  -1.350  1.00 62.41           C  
ATOM   4879  NZ  LYS D 187      16.994  48.089  -1.126  1.00 62.41           N  
ATOM   4880  N   GLU D 188      11.718  42.595  -2.423  1.00 73.97           N  
ATOM   4881  CA  GLU D 188      10.286  42.357  -2.269  1.00 73.97           C  
ATOM   4882  C   GLU D 188       9.479  43.604  -2.620  1.00 73.97           C  
ATOM   4883  O   GLU D 188       9.918  44.727  -2.362  1.00 73.97           O  
ATOM   4884  CB  GLU D 188       9.965  41.907  -0.842  1.00 73.97           C  
ATOM   4885  CG  GLU D 188      10.454  40.503  -0.516  1.00 73.97           C  
ATOM   4886  CD  GLU D 188      10.069  40.044   0.882  1.00 73.97           C  
ATOM   4887  OE1 GLU D 188      10.351  38.877   1.236  1.00 73.97           O  
ATOM   4888  OE2 GLU D 188       9.479  40.857   1.628  1.00 73.97           O  
ATOM   4889  N   ASP D 189       8.419  43.588  -3.518  1.00 75.39           N  
ATOM   4890  CA  ASP D 189       7.562  44.707  -3.898  1.00 75.39           C  
ATOM   4891  C   ASP D 189       6.719  45.178  -2.715  1.00 75.39           C  
ATOM   4892  O   ASP D 189       6.717  44.546  -1.656  1.00 75.39           O  
ATOM   4893  CB  ASP D 189       6.657  44.318  -5.068  1.00 75.39           C  
ATOM   4894  CG  ASP D 189       5.771  43.124  -4.761  1.00 75.39           C  
ATOM   4895  OD1 ASP D 189       5.018  43.164  -3.763  1.00 75.39           O  
ATOM   4896  OD2 ASP D 189       5.827  42.134  -5.521  1.00 75.39           O  
ATOM   4897  N   CYS D 190       6.161  46.358  -2.841  1.00 78.66           N  
ATOM   4898  CA  CYS D 190       5.439  46.994  -1.746  1.00 78.66           C  
ATOM   4899  C   CYS D 190       4.249  46.145  -1.311  1.00 78.66           C  
ATOM   4900  O   CYS D 190       3.879  46.143  -0.136  1.00 78.66           O  
ATOM   4901  CB  CYS D 190       4.961  48.387  -2.156  1.00 78.66           C  
ATOM   4902  SG  CYS D 190       6.287  49.607  -2.267  1.00 78.66           S  
ATOM   4903  N   HIS D 191       3.748  45.408  -2.338  1.00 79.94           N  
ATOM   4904  CA  HIS D 191       2.636  44.545  -1.954  1.00 79.94           C  
ATOM   4905  C   HIS D 191       3.097  43.437  -1.013  1.00 79.94           C  
ATOM   4906  O   HIS D 191       2.432  43.146  -0.017  1.00 79.94           O  
ATOM   4907  CB  HIS D 191       1.974  43.940  -3.193  1.00 79.94           C  
ATOM   4908  CG  HIS D 191       0.898  44.797  -3.778  1.00 79.94           C  
ATOM   4909  CD2 HIS D 191       0.650  46.123  -3.653  1.00 79.94           C  
ATOM   4910  ND1 HIS D 191      -0.086  44.297  -4.604  1.00 79.94           N  
ATOM   4911  CE1 HIS D 191      -0.893  45.281  -4.962  1.00 79.94           C  
ATOM   4912  NE2 HIS D 191      -0.468  46.399  -4.399  1.00 79.94           N  
ATOM   4913  N   GLN D 192       4.232  42.845  -1.278  1.00 77.25           N  
ATOM   4914  CA  GLN D 192       4.778  41.795  -0.422  1.00 77.25           C  
ATOM   4915  C   GLN D 192       5.191  42.353   0.937  1.00 77.25           C  
ATOM   4916  O   GLN D 192       4.963  41.720   1.970  1.00 77.25           O  
ATOM   4917  CB  GLN D 192       5.970  41.118  -1.097  1.00 77.25           C  
ATOM   4918  CG  GLN D 192       5.585  39.952  -1.999  1.00 77.25           C  
ATOM   4919  CD  GLN D 192       6.777  39.350  -2.719  1.00 77.25           C  
ATOM   4920  NE2 GLN D 192       6.529  38.312  -3.512  1.00 77.25           N  
ATOM   4921  OE1 GLN D 192       7.912  39.813  -2.566  1.00 77.25           O  
ATOM   4922  N   LYS D 193       5.712  43.564   0.899  1.00 78.27           N  
ATOM   4923  CA  LYS D 193       6.143  44.193   2.146  1.00 78.27           C  
ATOM   4924  C   LYS D 193       4.945  44.573   3.011  1.00 78.27           C  
ATOM   4925  O   LYS D 193       4.997  44.457   4.237  1.00 78.27           O  
ATOM   4926  CB  LYS D 193       6.997  45.428   1.857  1.00 78.27           C  
ATOM   4927  CG  LYS D 193       8.414  45.110   1.405  1.00 78.27           C  
ATOM   4928  CD  LYS D 193       9.277  44.631   2.565  1.00 78.27           C  
ATOM   4929  CE  LYS D 193      10.716  44.389   2.131  1.00 78.27           C  
ATOM   4930  NZ  LYS D 193      11.567  43.924   3.267  1.00 78.27           N  
ATOM   4931  N   ILE D 194       3.919  45.032   2.322  1.00 78.45           N  
ATOM   4932  CA  ILE D 194       2.695  45.372   3.040  1.00 78.45           C  
ATOM   4933  C   ILE D 194       2.084  44.110   3.643  1.00 78.45           C  
ATOM   4934  O   ILE D 194       1.662  44.110   4.802  1.00 78.45           O  
ATOM   4935  CB  ILE D 194       1.674  46.074   2.117  1.00 78.45           C  
ATOM   4936  CG1 ILE D 194       2.175  47.470   1.730  1.00 78.45           C  
ATOM   4937  CG2 ILE D 194       0.301  46.152   2.791  1.00 78.45           C  
ATOM   4938  CD1 ILE D 194       1.327  48.160   0.672  1.00 78.45           C
[truncated: 688,871 more chars]
