# Supplementary material for: Deep learning insights into the architecture of the mammalian egg-sperm fusion synapse
Source: eLife. 2024 Apr 26;13:RP93131. doi: 10.7554/eLife.93131 (PMC11052572; doi:10.7554/eLife.93131)
Supplement: Figure 5—figure supplement 1—source data 1. [file elife-93131-fig5-figsupp1-data1.zip › eLife-VOR-RA-2023-93131R1_figure_5-figure_supplement_1-source_data/figure_5-figure_supplement_1a/JUNO_CD9_CD81_IZUMO1_IZUMO4_SPACA6_TMEM81_SOF1_cluster_1.pdb]

ATOM      1  N   GLY B   1      51.315   7.143  22.533  1.00 68.41           N  
ATOM      2  CA  GLY B   1      52.300   6.074  22.573  1.00 68.41           C  
ATOM      3  C   GLY B   1      51.894   4.858  21.762  1.00 68.41           C  
ATOM      4  O   GLY B   1      50.746   4.752  21.326  1.00 68.41           O  
ATOM      5  N   ASP B   2      52.800   3.976  21.347  1.00 76.11           N  
ATOM      6  CA  ASP B   2      52.656   2.760  20.553  1.00 76.11           C  
ATOM      7  C   ASP B   2      51.652   1.803  21.190  1.00 76.11           C  
ATOM      8  O   ASP B   2      51.108   0.926  20.515  1.00 76.11           O  
ATOM      9  CB  ASP B   2      54.010   2.067  20.384  1.00 76.11           C  
ATOM     10  CG  ASP B   2      54.904   2.752  19.366  1.00 76.11           C  
ATOM     11  OD1 ASP B   2      54.408   3.594  18.586  1.00 76.11           O  
ATOM     12  OD2 ASP B   2      56.116   2.446  19.341  1.00 76.11           O  
ATOM     13  N   GLU B   3      51.206   2.102  22.428  1.00 85.97           N  
ATOM     14  CA  GLU B   3      50.289   1.216  23.138  1.00 85.97           C  
ATOM     15  C   GLU B   3      48.858   1.388  22.637  1.00 85.97           C  
ATOM     16  O   GLU B   3      48.013   0.513  22.841  1.00 85.97           O  
ATOM     17  CB  GLU B   3      50.352   1.471  24.646  1.00 85.97           C  
ATOM     18  CG  GLU B   3      51.682   1.087  25.279  1.00 85.97           C  
ATOM     19  CD  GLU B   3      51.685   1.218  26.793  1.00 85.97           C  
ATOM     20  OE1 GLU B   3      52.704   0.868  27.431  1.00 85.97           O  
ATOM     21  OE2 GLU B   3      50.660   1.674  27.347  1.00 85.97           O  
ATOM     22  N   LEU B   4      48.606   2.395  21.914  1.00 91.23           N  
ATOM     23  CA  LEU B   4      47.251   2.702  21.469  1.00 91.23           C  
ATOM     24  C   LEU B   4      47.016   2.192  20.052  1.00 91.23           C  
ATOM     25  O   LEU B   4      45.915   2.329  19.513  1.00 91.23           O  
ATOM     26  CB  LEU B   4      46.995   4.210  21.531  1.00 91.23           C  
ATOM     27  CG  LEU B   4      46.998   4.842  22.924  1.00 91.23           C  
ATOM     28  CD1 LEU B   4      47.053   6.362  22.816  1.00 91.23           C  
ATOM     29  CD2 LEU B   4      45.770   4.401  23.714  1.00 91.23           C  
ATOM     30  N   LEU B   5      48.012   1.541  19.558  1.00 92.95           N  
ATOM     31  CA  LEU B   5      47.896   1.039  18.193  1.00 92.95           C  
ATOM     32  C   LEU B   5      47.538  -0.443  18.188  1.00 92.95           C  
ATOM     33  O   LEU B   5      48.030  -1.208  19.020  1.00 92.95           O  
ATOM     34  CB  LEU B   5      49.202   1.263  17.426  1.00 92.95           C  
ATOM     35  CG  LEU B   5      49.624   2.719  17.219  1.00 92.95           C  
ATOM     36  CD1 LEU B   5      51.010   2.783  16.584  1.00 92.95           C  
ATOM     37  CD2 LEU B   5      48.603   3.455  16.359  1.00 92.95           C  
ATOM     38  N   ASN B   6      46.635  -0.783  17.327  1.00 94.28           N  
ATOM     39  CA  ASN B   6      46.275  -2.177  17.094  1.00 94.28           C  
ATOM     40  C   ASN B   6      45.757  -2.843  18.366  1.00 94.28           C  
ATOM     41  O   ASN B   6      46.252  -3.898  18.765  1.00 94.28           O  
ATOM     42  CB  ASN B   6      47.469  -2.954  16.537  1.00 94.28           C  
ATOM     43  CG  ASN B   6      47.054  -4.203  15.785  1.00 94.28           C  
ATOM     44  ND2 ASN B   6      47.905  -5.222  15.812  1.00 94.28           N  
ATOM     45  OD1 ASN B   6      45.978  -4.252  15.183  1.00 94.28           O  
ATOM     46  N   ILE B   7      44.771  -2.196  18.965  1.00 94.86           N  
ATOM     47  CA  ILE B   7      44.160  -2.711  20.185  1.00 94.86           C  
ATOM     48  C   ILE B   7      42.643  -2.763  20.021  1.00 94.86           C  
ATOM     49  O   ILE B   7      42.082  -2.085  19.156  1.00 94.86           O  
ATOM     50  CB  ILE B   7      44.537  -1.853  21.413  1.00 94.86           C  
ATOM     51  CG1 ILE B   7      44.035  -0.415  21.234  1.00 94.86           C  
ATOM     52  CG2 ILE B   7      46.051  -1.879  21.646  1.00 94.86           C  
ATOM     53  CD1 ILE B   7      44.073   0.417  22.508  1.00 94.86           C  
ATOM     54  N   CYS B   8      42.024  -3.636  20.738  1.00 96.15           N  
ATOM     55  CA  CYS B   8      40.570  -3.743  20.782  1.00 96.15           C  
ATOM     56  C   CYS B   8      40.021  -3.180  22.087  1.00 96.15           C  
ATOM     57  O   CYS B   8      40.642  -3.326  23.141  1.00 96.15           O  
ATOM     58  CB  CYS B   8      40.135  -5.199  20.621  1.00 96.15           C  
ATOM     59  SG  CYS B   8      40.672  -5.953  19.070  1.00 96.15           S  
ATOM     60  N   MET B   9      38.911  -2.499  21.946  1.00 91.41           N  
ATOM     61  CA  MET B   9      38.277  -1.938  23.136  1.00 91.41           C  
ATOM     62  C   MET B   9      37.776  -3.045  24.058  1.00 91.41           C  
ATOM     63  O   MET B   9      37.308  -4.084  23.590  1.00 91.41           O  
ATOM     64  CB  MET B   9      37.119  -1.018  22.747  1.00 91.41           C  
ATOM     65  CG  MET B   9      36.279  -0.556  23.927  1.00 91.41           C  
ATOM     66  SD  MET B   9      34.927   0.579  23.427  1.00 91.41           S  
ATOM     67  CE  MET B   9      34.186  -0.382  22.077  1.00 91.41           C  
ATOM     68  N   ASN B  10      37.940  -2.746  25.363  1.00 87.13           N  
ATOM     69  CA  ASN B  10      37.450  -3.697  26.356  1.00 87.13           C  
ATOM     70  C   ASN B  10      35.936  -3.600  26.524  1.00 87.13           C  
ATOM     71  O   ASN B  10      35.445  -2.790  27.311  1.00 87.13           O  
ATOM     72  CB  ASN B  10      38.148  -3.478  27.699  1.00 87.13           C  
ATOM     73  CG  ASN B  10      37.884  -4.600  28.684  1.00 87.13           C  
ATOM     74  ND2 ASN B  10      38.361  -4.436  29.912  1.00 87.13           N  
ATOM     75  OD1 ASN B  10      37.257  -5.607  28.343  1.00 87.13           O  
ATOM     76  N   ALA B  11      35.211  -4.331  25.675  1.00 84.28           N  
ATOM     77  CA  ALA B  11      33.753  -4.408  25.716  1.00 84.28           C  
ATOM     78  C   ALA B  11      33.272  -5.837  25.480  1.00 84.28           C  
ATOM     79  O   ALA B  11      34.045  -6.695  25.046  1.00 84.28           O  
ATOM     80  CB  ALA B  11      33.140  -3.466  24.683  1.00 84.28           C  
ATOM     81  N   LYS B  12      32.058  -6.221  25.830  1.00 78.26           N  
ATOM     82  CA  LYS B  12      31.514  -7.575  25.879  1.00 78.26           C  
ATOM     83  C   LYS B  12      31.636  -8.266  24.524  1.00 78.26           C  
ATOM     84  O   LYS B  12      31.935  -9.460  24.454  1.00 78.26           O  
ATOM     85  CB  LYS B  12      30.051  -7.550  26.325  1.00 78.26           C  
ATOM     86  CG  LYS B  12      29.477  -8.923  26.642  1.00 78.26           C  
ATOM     87  CD  LYS B  12      28.035  -8.828  27.124  1.00 78.26           C  
ATOM     88  CE  LYS B  12      27.429 -10.206  27.353  1.00 78.26           C  
ATOM     89  NZ  LYS B  12      26.005 -10.119  27.794  1.00 78.26           N  
ATOM     90  N   HIS B  13      31.596  -7.601  23.466  1.00 85.34           N  
ATOM     91  CA  HIS B  13      31.525  -8.276  22.175  1.00 85.34           C  
ATOM     92  C   HIS B  13      32.839  -8.147  21.413  1.00 85.34           C  
ATOM     93  O   HIS B  13      32.964  -8.648  20.293  1.00 85.34           O  
ATOM     94  CB  HIS B  13      30.375  -7.712  21.339  1.00 85.34           C  
ATOM     95  CG  HIS B  13      29.035  -7.852  21.990  1.00 85.34           C  
ATOM     96  CD2 HIS B  13      28.160  -6.919  22.433  1.00 85.34           C  
ATOM     97  ND1 HIS B  13      28.460  -9.077  22.252  1.00 85.34           N  
ATOM     98  CE1 HIS B  13      27.285  -8.890  22.829  1.00 85.34           C  
ATOM     99  NE2 HIS B  13      27.079  -7.590  22.950  1.00 85.34           N  
ATOM    100  N   HIS B  14      33.808  -7.545  22.014  1.00 92.34           N  
ATOM    101  CA  HIS B  14      35.104  -7.360  21.370  1.00 92.34           C  
ATOM    102  C   HIS B  14      36.089  -8.445  21.793  1.00 92.34           C  
ATOM    103  O   HIS B  14      36.059  -8.906  22.936  1.00 92.34           O  
ATOM    104  CB  HIS B  14      35.673  -5.978  21.698  1.00 92.34           C  
ATOM    105  CG  HIS B  14      34.918  -4.853  21.065  1.00 92.34           C  
ATOM    106  CD2 HIS B  14      35.187  -4.110  19.965  1.00 92.34           C  
ATOM    107  ND1 HIS B  14      33.729  -4.375  21.573  1.00 92.34           N  
ATOM    108  CE1 HIS B  14      33.298  -3.385  20.810  1.00 92.34           C  
ATOM    109  NE2 HIS B  14      34.164  -3.204  19.827  1.00 92.34           N  
ATOM    110  N   LYS B  15      36.933  -8.805  20.861  1.00 93.88           N  
ATOM    111  CA  LYS B  15      38.049  -9.687  21.188  1.00 93.88           C  
ATOM    112  C   LYS B  15      39.085  -8.967  22.047  1.00 93.88           C  
ATOM    113  O   LYS B  15      39.076  -7.737  22.140  1.00 93.88           O  
ATOM    114  CB  LYS B  15      38.705 -10.219  19.913  1.00 93.88           C  
ATOM    115  CG  LYS B  15      37.782 -11.070  19.052  1.00 93.88           C  
ATOM    116  CD  LYS B  15      38.426 -11.416  17.716  1.00 93.88           C  
ATOM    117  CE  LYS B  15      39.705 -12.222  17.902  1.00 93.88           C  
ATOM    118  NZ  LYS B  15      40.370 -12.515  16.597  1.00 93.88           N  
ATOM    119  N   ARG B  16      39.906  -9.754  22.658  1.00 90.95           N  
ATOM    120  CA  ARG B  16      40.942  -9.176  23.507  1.00 90.95           C  
ATOM    121  C   ARG B  16      42.069  -8.583  22.668  1.00 90.95           C  
ATOM    122  O   ARG B  16      42.536  -7.475  22.942  1.00 90.95           O  
ATOM    123  CB  ARG B  16      41.501 -10.229  24.466  1.00 90.95           C  
ATOM    124  CG  ARG B  16      40.540 -10.624  25.576  1.00 90.95           C  
ATOM    125  CD  ARG B  16      41.231 -11.448  26.654  1.00 90.95           C  
ATOM    126  NE  ARG B  16      40.311 -11.812  27.727  1.00 90.95           N  
ATOM    127  CZ  ARG B  16      40.645 -12.513  28.807  1.00 90.95           C  
ATOM    128  NH1 ARG B  16      41.890 -12.942  28.979  1.00 90.95           N  
ATOM    129  NH2 ARG B  16      39.727 -12.788  29.722  1.00 90.95           N  
ATOM    130  N   VAL B  17      42.435  -9.314  21.647  1.00 94.73           N  
ATOM    131  CA  VAL B  17      43.479  -8.869  20.729  1.00 94.73           C  
ATOM    132  C   VAL B  17      43.011  -9.049  19.287  1.00 94.73           C  
ATOM    133  O   VAL B  17      42.324 -10.023  18.968  1.00 94.73           O  
ATOM    134  CB  VAL B  17      44.801  -9.634  20.960  1.00 94.73           C  
ATOM    135  CG1 VAL B  17      45.936  -9.006  20.153  1.00 94.73           C  
ATOM    136  CG2 VAL B  17      45.150  -9.658  22.447  1.00 94.73           C  
ATOM    137  N   PRO B  18      43.389  -7.990  18.501  1.00 96.58           N  
ATOM    138  CA  PRO B  18      42.984  -8.124  17.100  1.00 96.58           C  
ATOM    139  C   PRO B  18      43.618  -9.333  16.415  1.00 96.58           C  
ATOM    140  O   PRO B  18      44.770  -9.673  16.698  1.00 96.58           O  
ATOM    141  CB  PRO B  18      43.472  -6.819  16.465  1.00 96.58           C  
ATOM    142  CG  PRO B  18      43.948  -5.990  17.615  1.00 96.58           C  
ATOM    143  CD  PRO B  18      44.054  -6.871  18.826  1.00 96.58           C  
ATOM    144  N   SER B  19      42.886 -10.155  15.644  1.00 95.88           N  
ATOM    145  CA  SER B  19      43.329 -11.322  14.889  1.00 95.88           C  
ATOM    146  C   SER B  19      42.549 -11.466  13.586  1.00 95.88           C  
ATOM    147  O   SER B  19      41.468 -10.892  13.437  1.00 95.88           O  
ATOM    148  CB  SER B  19      43.179 -12.592  15.726  1.00 95.88           C  
ATOM    149  OG  SER B  19      41.816 -12.836  16.030  1.00 95.88           O  
ATOM    150  N   PRO B  20      43.200 -12.177  12.673  1.00 95.41           N  
ATOM    151  CA  PRO B  20      42.481 -12.389  11.414  1.00 95.41           C  
ATOM    152  C   PRO B  20      41.219 -13.230  11.590  1.00 95.41           C  
ATOM    153  O   PRO B  20      41.183 -14.127  12.437  1.00 95.41           O  
ATOM    154  CB  PRO B  20      43.506 -13.119  10.541  1.00 95.41           C  
ATOM    155  CG  PRO B  20      44.821 -12.868  11.206  1.00 95.41           C  
ATOM    156  CD  PRO B  20      44.577 -12.614  12.666  1.00 95.41           C  
ATOM    157  N   GLU B  21      40.152 -12.794  11.005  1.00 94.16           N  
ATOM    158  CA  GLU B  21      38.877 -13.500  10.916  1.00 94.16           C  
ATOM    159  C   GLU B  21      38.463 -13.711   9.463  1.00 94.16           C  
ATOM    160  O   GLU B  21      37.921 -12.803   8.828  1.00 94.16           O  
ATOM    161  CB  GLU B  21      37.785 -12.735  11.669  1.00 94.16           C  
ATOM    162  CG  GLU B  21      38.021 -12.644  13.169  1.00 94.16           C  
ATOM    163  CD  GLU B  21      37.745 -13.949  13.900  1.00 94.16           C  
ATOM    164  OE1 GLU B  21      38.175 -14.094  15.067  1.00 94.16           O  
ATOM    165  OE2 GLU B  21      37.095 -14.834  13.300  1.00 94.16           O  
ATOM    166  N   ASP B  22      38.649 -14.937   8.911  1.00 88.04           N  
ATOM    167  CA  ASP B  22      38.518 -15.209   7.483  1.00 88.04           C  
ATOM    168  C   ASP B  22      37.051 -15.217   7.059  1.00 88.04           C  
ATOM    169  O   ASP B  22      36.731 -14.919   5.906  1.00 88.04           O  
ATOM    170  CB  ASP B  22      39.175 -16.544   7.128  1.00 88.04           C  
ATOM    171  CG  ASP B  22      40.677 -16.543   7.351  1.00 88.04           C  
ATOM    172  OD1 ASP B  22      41.282 -15.452   7.427  1.00 88.04           O  
ATOM    173  OD2 ASP B  22      41.262 -17.643   7.449  1.00 88.04           O  
ATOM    174  N   LYS B  23      36.098 -15.394   7.990  1.00 89.62           N  
ATOM    175  CA  LYS B  23      34.718 -15.616   7.568  1.00 89.62           C  
ATOM    176  C   LYS B  23      33.792 -14.540   8.128  1.00 89.62           C  
ATOM    177  O   LYS B  23      32.684 -14.839   8.576  1.00 89.62           O  
ATOM    178  CB  LYS B  23      34.238 -17.000   8.007  1.00 89.62           C  
ATOM    179  CG  LYS B  23      34.976 -18.151   7.340  1.00 89.62           C  
ATOM    180  CD  LYS B  23      34.366 -19.497   7.711  1.00 89.62           C  
ATOM    181  CE  LYS B  23      35.100 -20.649   7.040  1.00 89.62           C  
ATOM    182  NZ  LYS B  23      34.492 -21.969   7.384  1.00 89.62           N  
ATOM    183  N   LEU B  24      34.272 -13.229   8.059  1.00 93.80           N  
ATOM    184  CA  LEU B  24      33.388 -12.158   8.506  1.00 93.80           C  
ATOM    185  C   LEU B  24      32.246 -11.947   7.517  1.00 93.80           C  
ATOM    186  O   LEU B  24      32.398 -12.211   6.322  1.00 93.80           O  
ATOM    187  CB  LEU B  24      34.171 -10.855   8.685  1.00 93.80           C  
ATOM    188  CG  LEU B  24      35.167 -10.817   9.845  1.00 93.80           C  
ATOM    189  CD1 LEU B  24      35.892  -9.475   9.878  1.00 93.80           C  
ATOM    190  CD2 LEU B  24      34.457 -11.080  11.168  1.00 93.80           C  
ATOM    191  N   TYR B  25      31.197 -11.467   8.012  1.00 91.82           N  
ATOM    192  CA  TYR B  25      29.965 -11.450   7.232  1.00 91.82           C  
ATOM    193  C   TYR B  25      29.791 -10.116   6.516  1.00 91.82           C  
ATOM    194  O   TYR B  25      29.876  -9.055   7.138  1.00 91.82           O  
ATOM    195  CB  TYR B  25      28.755 -11.722   8.131  1.00 91.82           C  
ATOM    196  CG  TYR B  25      27.472 -11.947   7.370  1.00 91.82           C  
ATOM    197  CD1 TYR B  25      26.441 -11.011   7.411  1.00 91.82           C  
ATOM    198  CD2 TYR B  25      27.286 -13.097   6.610  1.00 91.82           C  
ATOM    199  CE1 TYR B  25      25.255 -11.216   6.713  1.00 91.82           C  
ATOM    200  CE2 TYR B  25      26.105 -13.312   5.908  1.00 91.82           C  
ATOM    201  CZ  TYR B  25      25.097 -12.367   5.965  1.00 91.82           C  
ATOM    202  OH  TYR B  25      23.925 -12.575   5.272  1.00 91.82           O  
ATOM    203  N   GLU B  26      29.715 -10.107   5.208  1.00 90.93           N  
ATOM    204  CA  GLU B  26      29.335  -9.053   4.272  1.00 90.93           C  
ATOM    205  C   GLU B  26      30.046  -7.742   4.599  1.00 90.93           C  
ATOM    206  O   GLU B  26      31.249  -7.608   4.365  1.00 90.93           O  
ATOM    207  CB  GLU B  26      27.818  -8.845   4.283  1.00 90.93           C  
ATOM    208  CG  GLU B  26      27.038  -9.974   3.625  1.00 90.93           C  
ATOM    209  CD  GLU B  26      27.240 -10.045   2.120  1.00 90.93           C  
ATOM    210  OE1 GLU B  26      26.916 -11.091   1.513  1.00 90.93           O  
ATOM    211  OE2 GLU B  26      27.726  -9.047   1.543  1.00 90.93           O  
ATOM    212  N   GLU B  27      29.314  -6.754   5.328  1.00 93.86           N  
ATOM    213  CA  GLU B  27      29.843  -5.407   5.518  1.00 93.86           C  
ATOM    214  C   GLU B  27      31.026  -5.410   6.482  1.00 93.86           C  
ATOM    215  O   GLU B  27      31.775  -4.433   6.557  1.00 93.86           O  
ATOM    216  CB  GLU B  27      28.749  -4.466   6.030  1.00 93.86           C  
ATOM    217  CG  GLU B  27      27.614  -4.248   5.041  1.00 93.86           C  
ATOM    218  CD  GLU B  27      28.067  -3.606   3.740  1.00 93.86           C  
ATOM    219  OE1 GLU B  27      27.431  -3.849   2.689  1.00 93.86           O  
ATOM    220  OE2 GLU B  27      29.066  -2.853   3.771  1.00 93.86           O  
ATOM    221  N   CYS B  28      31.230  -6.439   7.149  1.00 96.18           N  
ATOM    222  CA  CYS B  28      32.331  -6.504   8.103  1.00 96.18           C  
ATOM    223  C   CYS B  28      33.543  -7.195   7.491  1.00 96.18           C  
ATOM    224  O   CYS B  28      34.593  -7.297   8.128  1.00 96.18           O  
ATOM    225  CB  CYS B  28      31.900  -7.240   9.371  1.00 96.18           C  
ATOM    226  SG  CYS B  28      30.588  -6.402  10.289  1.00 96.18           S  
ATOM    227  N   ILE B  29      33.498  -7.555   6.188  1.00 94.26           N  
ATOM    228  CA  ILE B  29      34.529  -8.319   5.495  1.00 94.26           C  
ATOM    229  C   ILE B  29      35.807  -7.489   5.396  1.00 94.26           C  
ATOM    230  O   ILE B  29      36.913  -8.032   5.460  1.00 94.26           O  
ATOM    231  CB  ILE B  29      34.061  -8.752   4.087  1.00 94.26           C  
ATOM    232  CG1 ILE B  29      33.015  -9.867   4.191  1.00 94.26           C  
ATOM    233  CG2 ILE B  29      35.254  -9.197   3.235  1.00 94.26           C  
ATOM    234  CD1 ILE B  29      32.391 -10.257   2.859  1.00 94.26           C  
ATOM    235  N   PRO B  30      35.756  -6.182   5.288  1.00 95.52           N  
ATOM    236  CA  PRO B  30      36.981  -5.395   5.125  1.00 95.52           C  
ATOM    237  C   PRO B  30      37.956  -5.575   6.285  1.00 95.52           C  
ATOM    238  O   PRO B  30      39.160  -5.359   6.124  1.00 95.52           O  
ATOM    239  CB  PRO B  30      36.469  -3.954   5.060  1.00 95.52           C  
ATOM    240  CG  PRO B  30      35.089  -4.064   4.497  1.00 95.52           C  
ATOM    241  CD  PRO B  30      34.460  -5.325   5.017  1.00 95.52           C  
ATOM    242  N   TRP B  31      37.548  -6.034   7.430  1.00 97.08           N  
ATOM    243  CA  TRP B  31      38.416  -6.196   8.592  1.00 97.08           C  
ATOM    244  C   TRP B  31      38.832  -7.654   8.761  1.00 97.08           C  
ATOM    245  O   TRP B  31      39.335  -8.044   9.817  1.00 97.08           O  
ATOM    246  CB  TRP B  31      37.716  -5.702   9.861  1.00 97.08           C  
ATOM    247  CG  TRP B  31      37.600  -4.210   9.950  1.00 97.08           C  
ATOM    248  CD1 TRP B  31      38.544  -3.336  10.412  1.00 97.08           C  
ATOM    249  CD2 TRP B  31      36.471  -3.417   9.571  1.00 97.08           C  
ATOM    250  CE2 TRP B  31      36.801  -2.068   9.830  1.00 97.08           C  
ATOM    251  CE3 TRP B  31      35.211  -3.716   9.036  1.00 97.08           C  
ATOM    252  NE1 TRP B  31      38.070  -2.046  10.342  1.00 97.08           N  
ATOM    253  CZ2 TRP B  31      35.915  -1.019   9.572  1.00 97.08           C  
ATOM    254  CZ3 TRP B  31      34.330  -2.671   8.780  1.00 97.08           C  
ATOM    255  CH2 TRP B  31      34.689  -1.340   9.049  1.00 97.08           C  
ATOM    256  N   LYS B  32      38.624  -8.455   7.723  1.00 95.37           N  
ATOM    257  CA  LYS B  32      38.870  -9.892   7.807  1.00 95.37           C  
ATOM    258  C   LYS B  32      40.329 -10.180   8.150  1.00 95.37           C  
ATOM    259  O   LYS B  32      40.630 -11.169   8.821  1.00 95.37           O  
ATOM    260  CB  LYS B  32      38.494 -10.579   6.494  1.00 95.37           C  
ATOM    261  CG  LYS B  32      39.404 -10.225   5.327  1.00 95.37           C  
ATOM    262  CD  LYS B  32      38.981 -10.941   4.051  1.00 95.37           C  
ATOM    263  CE  LYS B  32      39.938 -10.650   2.903  1.00 95.37           C  
ATOM    264  NZ  LYS B  32      39.633 -11.486   1.703  1.00 95.37           N  
ATOM    265  N   ASP B  33      41.313  -9.334   7.750  1.00 94.54           N  
ATOM    266  CA  ASP B  33      42.738  -9.578   7.955  1.00 94.54           C  
ATOM    267  C   ASP B  33      43.147  -9.264   9.393  1.00 94.54           C  
ATOM    268  O   ASP B  33      44.080  -9.870   9.924  1.00 94.54           O  
ATOM    269  CB  ASP B  33      43.571  -8.747   6.978  1.00 94.54           C  
ATOM    270  CG  ASP B  33      43.346  -9.136   5.527  1.00 94.54           C  
ATOM    271  OD1 ASP B  33      43.088 -10.326   5.248  1.00 94.54           O  
ATOM    272  OD2 ASP B  33      43.432  -8.244   4.655  1.00 94.54           O  
ATOM    273  N   ASN B  34      42.535  -8.345   9.996  1.00 96.62           N  
ATOM    274  CA  ASN B  34      42.799  -7.928  11.369  1.00 96.62           C  
ATOM    275  C   ASN B  34      41.565  -7.301  12.011  1.00 96.62           C  
ATOM    276  O   ASN B  34      41.280  -6.121  11.796  1.00 96.62           O  
ATOM    277  CB  ASN B  34      43.976  -6.951  11.416  1.00 96.62           C  
ATOM    278  CG  ASN B  34      44.577  -6.827  12.802  1.00 96.62           C  
ATOM    279  ND2 ASN B  34      45.265  -5.720  13.054  1.00 96.62           N  
ATOM    280  OD1 ASN B  34      44.425  -7.720  13.640  1.00 96.62           O  
ATOM    281  N   ALA B  35      40.817  -8.164  12.803  1.00 97.62           N  
ATOM    282  CA  ALA B  35      39.528  -7.703  13.311  1.00 97.62           C  
ATOM    283  C   ALA B  35      39.449  -7.854  14.828  1.00 97.62           C  
ATOM    284  O   ALA B  35      40.046  -8.770  15.398  1.00 97.62           O  
ATOM    285  CB  ALA B  35      38.388  -8.468  12.643  1.00 97.62           C  
ATOM    286  N   CYS B  36      38.750  -6.925  15.449  1.00 97.77           N  
ATOM    287  CA  CYS B  36      38.457  -7.008  16.875  1.00 97.77           C  
ATOM    288  C   CYS B  36      37.125  -7.708  17.118  1.00 97.77           C  
ATOM    289  O   CYS B  36      36.688  -7.840  18.263  1.00 97.77           O  
ATOM    290  CB  CYS B  36      38.431  -5.613  17.500  1.00 97.77           C  
ATOM    291  SG  CYS B  36      40.060  -4.843  17.627  1.00 97.77           S  
ATOM    292  N   CYS B  37      36.409  -8.160  16.020  1.00 96.39           N  
ATOM    293  CA  CYS B  37      35.119  -8.828  16.150  1.00 96.39           C  
ATOM    294  C   CYS B  37      35.200 -10.269  15.659  1.00 96.39           C  
ATOM    295  O   CYS B  37      36.174 -10.655  15.011  1.00 96.39           O  
ATOM    296  CB  CYS B  37      34.043  -8.073  15.371  1.00 96.39           C  
ATOM    297  SG  CYS B  37      34.289  -8.096  13.581  1.00 96.39           S  
ATOM    298  N   THR B  38      34.278 -11.121  16.148  1.00 93.92           N  
ATOM    299  CA  THR B  38      34.185 -12.514  15.724  1.00 93.92           C  
ATOM    300  C   THR B  38      33.164 -12.669  14.600  1.00 93.92           C  
ATOM    301  O   THR B  38      32.475 -11.712  14.243  1.00 93.92           O  
ATOM    302  CB  THR B  38      33.801 -13.431  16.900  1.00 93.92           C  
ATOM    303  CG2 THR B  38      34.802 -13.307  18.043  1.00 93.92           C  
ATOM    304  OG1 THR B  38      32.500 -13.066  17.377  1.00 93.92           O  
ATOM    305  N   LEU B  39      33.141 -13.854  14.088  1.00 90.19           N  
ATOM    306  CA  LEU B  39      32.157 -14.161  13.056  1.00 90.19           C  
ATOM    307  C   LEU B  39      30.738 -13.987  13.588  1.00 90.19           C  
ATOM    308  O   LEU B  39      29.872 -13.450  12.895  1.00 90.19           O  
ATOM    309  CB  LEU B  39      32.349 -15.589  12.539  1.00 90.19           C  
ATOM    310  CG  LEU B  39      31.266 -16.123  11.600  1.00 90.19           C  
ATOM    311  CD1 LEU B  39      31.253 -15.326  10.300  1.00 90.19           C  
ATOM    312  CD2 LEU B  39      31.482 -17.606  11.323  1.00 90.19           C  
ATOM    313  N   THR B  40      30.562 -14.397  14.794  1.00 87.66           N  
ATOM    314  CA  THR B  40      29.237 -14.300  15.396  1.00 87.66           C  
ATOM    315  C   THR B  40      28.822 -12.840  15.556  1.00 87.66           C  
ATOM    316  O   THR B  40      27.685 -12.475  15.247  1.00 87.66           O  
ATOM    317  CB  THR B  40      29.193 -15.002  16.766  1.00 87.66           C  
ATOM    318  CG2 THR B  40      27.776 -15.020  17.329  1.00 87.66           C  
ATOM    319  OG1 THR B  40      29.654 -16.351  16.620  1.00 87.66           O  
ATOM    320  N   THR B  41      29.768 -12.025  15.954  1.00 92.54           N  
ATOM    321  CA  THR B  41      29.480 -10.605  16.121  1.00 92.54           C  
ATOM    322  C   THR B  41      29.162  -9.955  14.778  1.00 92.54           C  
ATOM    323  O   THR B  41      28.255  -9.127  14.682  1.00 92.54           O  
ATOM    324  CB  THR B  41      30.660  -9.870  16.784  1.00 92.54           C  
ATOM    325  CG2 THR B  41      30.312  -8.412  17.064  1.00 92.54           C  
ATOM    326  OG1 THR B  41      30.985 -10.518  18.020  1.00 92.54           O  
ATOM    327  N   SER B  42      29.894 -10.372  13.773  1.00 93.28           N  
ATOM    328  CA  SER B  42      29.661  -9.802  12.450  1.00 93.28           C  
ATOM    329  C   SER B  42      28.293 -10.201  11.909  1.00 93.28           C  
ATOM    330  O   SER B  42      27.620  -9.400  11.255  1.00 93.28           O  
ATOM    331  CB  SER B  42      30.753 -10.245  11.476  1.00 93.28           C  
ATOM    332  OG  SER B  42      30.607 -11.615  11.146  1.00 93.28           O  
ATOM    333  N   TRP B  43      27.900 -11.400  12.198  1.00 90.75           N  
ATOM    334  CA  TRP B  43      26.587 -11.868  11.767  1.00 90.75           C  
ATOM    335  C   TRP B  43      25.477 -11.161  12.537  1.00 90.75           C  
ATOM    336  O   TRP B  43      24.503 -10.691  11.944  1.00 90.75           O  
ATOM    337  CB  TRP B  43      26.468 -13.384  11.951  1.00 90.75           C  
ATOM    338  CG  TRP B  43      25.077 -13.912  11.773  1.00 90.75           C  
ATOM    339  CD1 TRP B  43      24.179 -14.218  12.758  1.00 90.75           C  
ATOM    340  CD2 TRP B  43      24.425 -14.201  10.533  1.00 90.75           C  
ATOM    341  CE2 TRP B  43      23.132 -14.680  10.841  1.00 90.75           C  
ATOM    342  CE3 TRP B  43      24.809 -14.102   9.189  1.00 90.75           C  
ATOM    343  NE1 TRP B  43      23.008 -14.680  12.204  1.00 90.75           N  
ATOM    344  CZ2 TRP B  43      22.221 -15.058   9.853  1.00 90.75           C  
ATOM    345  CZ3 TRP B  43      23.900 -14.479   8.207  1.00 90.75           C  
ATOM    346  CH2 TRP B  43      22.622 -14.950   8.546  1.00 90.75           C  
ATOM    347  N   GLU B  44      25.635 -11.068  13.804  1.00 88.62           N  
ATOM    348  CA  GLU B  44      24.618 -10.457  14.655  1.00 88.62           C  
ATOM    349  C   GLU B  44      24.480  -8.965  14.367  1.00 88.62           C  
ATOM    350  O   GLU B  44      23.411  -8.385  14.568  1.00 88.62           O  
ATOM    351  CB  GLU B  44      24.951 -10.679  16.133  1.00 88.62           C  
ATOM    352  CG  GLU B  44      24.770 -12.118  16.595  1.00 88.62           C  
ATOM    353  CD  GLU B  44      25.087 -12.320  18.068  1.00 88.62           C  
ATOM    354  OE1 GLU B  44      24.835 -13.426  18.597  1.00 88.62           O  
ATOM    355  OE2 GLU B  44      25.590 -11.363  18.699  1.00 88.62           O  
ATOM    356  N   ALA B  45      25.506  -8.377  13.810  1.00 92.10           N  
ATOM    357  CA  ALA B  45      25.477  -6.958  13.462  1.00 92.10           C  
ATOM    358  C   ALA B  45      24.553  -6.704  12.275  1.00 92.10           C  
ATOM    359  O   ALA B  45      24.068  -5.585  12.086  1.00 92.10           O  
ATOM    360  CB  ALA B  45      26.886  -6.458  13.153  1.00 92.10           C  
ATOM    361  N   HIS B  46      24.279  -7.732  11.469  1.00 93.06           N  
ATOM    362  CA  HIS B  46      23.497  -7.573  10.249  1.00 93.06           C  
ATOM    363  C   HIS B  46      22.033  -7.929  10.482  1.00 93.06           C  
ATOM    364  O   HIS B  46      21.193  -7.728   9.602  1.00 93.06           O  
ATOM    365  CB  HIS B  46      24.075  -8.436   9.125  1.00 93.06           C  
ATOM    366  CG  HIS B  46      25.324  -7.877   8.521  1.00 93.06           C  
ATOM    367  CD2 HIS B  46      25.531  -7.221   7.355  1.00 93.06           C  
ATOM    368  ND1 HIS B  46      26.554  -7.969   9.136  1.00 93.06           N  
ATOM    369  CE1 HIS B  46      27.466  -7.392   8.372  1.00 93.06           C  
ATOM    370  NE2 HIS B  46      26.871  -6.930   7.285  1.00 93.06           N  
ATOM    371  N   LEU B  47      21.723  -8.409  11.684  1.00 87.91           N  
ATOM    372  CA  LEU B  47      20.351  -8.812  11.971  1.00 87.91           C  
ATOM    373  C   LEU B  47      19.478  -7.597  12.267  1.00 87.91           C  
ATOM    374  O   LEU B  47      19.981  -6.555  12.695  1.00 87.91           O  
ATOM    375  CB  LEU B  47      20.314  -9.782  13.155  1.00 87.91           C  
ATOM    376  CG  LEU B  47      21.032 -11.118  12.959  1.00 87.91           C  
ATOM    377  CD1 LEU B  47      20.971 -11.945  14.239  1.00 87.91           C  
ATOM    378  CD2 LEU B  47      20.424 -11.886  11.790  1.00 87.91           C  
ATOM    379  N   ASP B  48      18.183  -7.703  11.939  1.00 77.12           N  
ATOM    380  CA  ASP B  48      17.240  -6.609  12.152  1.00 77.12           C  
ATOM    381  C   ASP B  48      17.187  -6.209  13.624  1.00 77.12           C  
ATOM    382  O   ASP B  48      17.219  -5.021  13.952  1.00 77.12           O  
ATOM    383  CB  ASP B  48      15.844  -7.000  11.662  1.00 77.12           C  
ATOM    384  CG  ASP B  48      15.752  -7.096  10.149  1.00 77.12           C  
ATOM    385  OD1 ASP B  48      16.659  -6.596   9.450  1.00 77.12           O  
ATOM    386  OD2 ASP B  48      14.761  -7.675   9.652  1.00 77.12           O  
ATOM    387  N   VAL B  49      17.065  -7.168  14.359  1.00 76.75           N  
ATOM    388  CA  VAL B  49      17.186  -6.978  15.801  1.00 76.75           C  
ATOM    389  C   VAL B  49      18.482  -7.614  16.299  1.00 76.75           C  
ATOM    390  O   VAL B  49      18.552  -8.831  16.483  1.00 76.75           O  
ATOM    391  CB  VAL B  49      15.976  -7.572  16.555  1.00 76.75           C  
ATOM    392  CG1 VAL B  49      16.032  -7.208  18.038  1.00 76.75           C  
ATOM    393  CG2 VAL B  49      14.668  -7.088  15.932  1.00 76.75           C  
ATOM    394  N   SER B  50      19.543  -6.675  16.351  1.00 79.64           N  
ATOM    395  CA  SER B  50      20.848  -7.185  16.757  1.00 79.64           C  
ATOM    396  C   SER B  50      20.869  -7.534  18.241  1.00 79.64           C  
ATOM    397  O   SER B  50      20.573  -6.688  19.088  1.00 79.64           O  
ATOM    398  CB  SER B  50      21.942  -6.162  16.450  1.00 79.64           C  
ATOM    399  OG  SER B  50      23.189  -6.585  16.975  1.00 79.64           O  
ATOM    400  N   PRO B  51      21.083  -8.837  18.503  1.00 76.57           N  
ATOM    401  CA  PRO B  51      21.185  -9.218  19.913  1.00 76.57           C  
ATOM    402  C   PRO B  51      22.391  -8.590  20.608  1.00 76.57           C  
ATOM    403  O   PRO B  51      22.514  -8.672  21.833  1.00 76.57           O  
ATOM    404  CB  PRO B  51      21.319 -10.742  19.858  1.00 76.57           C  
ATOM    405  CG  PRO B  51      21.816 -11.033  18.479  1.00 76.57           C  
ATOM    406  CD  PRO B  51      21.436  -9.888  17.584  1.00 76.57           C  
ATOM    407  N   LEU B  52      23.364  -7.981  19.818  1.00 77.76           N  
ATOM    408  CA  LEU B  52      24.538  -7.363  20.425  1.00 77.76           C  
ATOM    409  C   LEU B  52      24.130  -6.350  21.490  1.00 77.76           C  
ATOM    410  O   LEU B  52      24.649  -6.376  22.608  1.00 77.76           O  
ATOM    411  CB  LEU B  52      25.397  -6.680  19.357  1.00 77.76           C  
ATOM    412  CG  LEU B  52      26.043  -7.598  18.318  1.00 77.76           C  
ATOM    413  CD1 LEU B  52      26.682  -6.772  17.206  1.00 77.76           C  
ATOM    414  CD2 LEU B  52      27.075  -8.508  18.975  1.00 77.76           C  
ATOM    415  N   TYR B  53      23.150  -5.587  21.175  1.00 73.08           N  
ATOM    416  CA  TYR B  53      22.647  -4.599  22.124  1.00 73.08           C  
ATOM    417  C   TYR B  53      21.124  -4.616  22.172  1.00 73.08           C  
ATOM    418  O   TYR B  53      20.502  -3.671  22.665  1.00 73.08           O  
ATOM    419  CB  TYR B  53      23.142  -3.198  21.754  1.00 73.08           C  
ATOM    420  CG  TYR B  53      24.646  -3.086  21.679  1.00 73.08           C  
ATOM    421  CD1 TYR B  53      25.422  -3.079  22.836  1.00 73.08           C  
ATOM    422  CD2 TYR B  53      25.293  -2.985  20.452  1.00 73.08           C  
ATOM    423  CE1 TYR B  53      26.808  -2.974  22.772  1.00 73.08           C  
ATOM    424  CE2 TYR B  53      26.678  -2.880  20.376  1.00 73.08           C  
ATOM    425  CZ  TYR B  53      27.425  -2.876  21.540  1.00 73.08           C  
ATOM    426  OH  TYR B  53      28.797  -2.771  21.470  1.00 73.08           O  
ATOM    427  N   ASN B  54      20.573  -5.741  21.660  1.00 74.97           N  
ATOM    428  CA  ASN B  54      19.125  -5.882  21.559  1.00 74.97           C  
ATOM    429  C   ASN B  54      18.480  -4.636  20.958  1.00 74.97           C  
ATOM    430  O   ASN B  54      17.427  -4.193  21.419  1.00 74.97           O  
ATOM    431  CB  ASN B  54      18.517  -6.186  22.930  1.00 74.97           C  
ATOM    432  CG  ASN B  54      18.674  -7.640  23.329  1.00 74.97           C  
ATOM    433  ND2 ASN B  54      18.484  -7.926  24.612  1.00 74.97           N  
ATOM    434  OD1 ASN B  54      18.965  -8.498  22.492  1.00 74.97           O  
ATOM    435  N   PHE B  55      19.186  -4.076  19.991  1.00 79.04           N  
ATOM    436  CA  PHE B  55      18.765  -2.814  19.394  1.00 79.04           C  
ATOM    437  C   PHE B  55      18.142  -3.045  18.023  1.00 79.04           C  
ATOM    438  O   PHE B  55      18.742  -3.696  17.165  1.00 79.04           O  
ATOM    439  CB  PHE B  55      19.951  -1.851  19.277  1.00 79.04           C  
ATOM    440  CG  PHE B  55      19.561  -0.453  18.878  1.00 79.04           C  
ATOM    441  CD1 PHE B  55      19.651  -0.043  17.554  1.00 79.04           C  
ATOM    442  CD2 PHE B  55      19.103   0.450  19.828  1.00 79.04           C  
ATOM    443  CE1 PHE B  55      19.290   1.250  17.182  1.00 79.04           C  
ATOM    444  CE2 PHE B  55      18.741   1.744  19.464  1.00 79.04           C  
ATOM    445  CZ  PHE B  55      18.836   2.142  18.141  1.00 79.04           C  
ATOM    446  N   SER B  56      16.947  -2.525  17.954  1.00 81.01           N  
ATOM    447  CA  SER B  56      16.241  -2.635  16.682  1.00 81.01           C  
ATOM    448  C   SER B  56      16.357  -1.348  15.873  1.00 81.01           C  
ATOM    449  O   SER B  56      16.050  -0.264  16.373  1.00 81.01           O  
ATOM    450  CB  SER B  56      14.767  -2.970  16.914  1.00 81.01           C  
ATOM    451  OG  SER B  56      14.046  -2.941  15.694  1.00 81.01           O  
ATOM    452  N   LEU B  57      16.801  -1.487  14.667  1.00 83.71           N  
ATOM    453  CA  LEU B  57      16.906  -0.342  13.769  1.00 83.71           C  
ATOM    454  C   LEU B  57      15.539   0.038  13.209  1.00 83.71           C  
ATOM    455  O   LEU B  57      15.383   1.104  12.610  1.00 83.71           O  
ATOM    456  CB  LEU B  57      17.874  -0.646  12.622  1.00 83.71           C  
ATOM    457  CG  LEU B  57      19.359  -0.700  12.984  1.00 83.71           C  
ATOM    458  CD1 LEU B  57      20.158  -1.330  11.849  1.00 83.71           C  
ATOM    459  CD2 LEU B  57      19.883   0.695  13.304  1.00 83.71           C  
ATOM    460  N   PHE B  58      14.459  -0.737  13.555  1.00 82.26           N  
ATOM    461  CA  PHE B  58      13.165  -0.555  12.908  1.00 82.26           C  
ATOM    462  C   PHE B  58      12.148   0.025  13.884  1.00 82.26           C  
ATOM    463  O   PHE B  58      10.977  -0.358  13.868  1.00 82.26           O  
ATOM    464  CB  PHE B  58      12.653  -1.884  12.344  1.00 82.26           C  
ATOM    465  CG  PHE B  58      13.681  -2.644  11.550  1.00 82.26           C  
ATOM    466  CD1 PHE B  58      14.270  -2.077  10.427  1.00 82.26           C  
ATOM    467  CD2 PHE B  58      14.059  -3.925  11.928  1.00 82.26           C  
ATOM    468  CE1 PHE B  58      15.222  -2.777   9.690  1.00 82.26           C  
ATOM    469  CE2 PHE B  58      15.010  -4.632  11.197  1.00 82.26           C  
ATOM    470  CZ  PHE B  58      15.590  -4.056  10.078  1.00 82.26           C  
ATOM    471  N   HIS B  59      12.584   0.974  14.693  1.00 84.32           N  
ATOM    472  CA  HIS B  59      11.682   1.546  15.686  1.00 84.32           C  
ATOM    473  C   HIS B  59      10.658   2.469  15.033  1.00 84.32           C  
ATOM    474  O   HIS B  59       9.593   2.721  15.600  1.00 84.32           O  
ATOM    475  CB  HIS B  59      12.472   2.309  16.751  1.00 84.32           C  
ATOM    476  CG  HIS B  59      13.572   3.154  16.192  1.00 84.32           C  
ATOM    477  CD2 HIS B  59      13.572   4.431  15.744  1.00 84.32           C  
ATOM    478  ND1 HIS B  59      14.862   2.692  16.043  1.00 84.32           N  
ATOM    479  CE1 HIS B  59      15.610   3.653  15.526  1.00 84.32           C  
ATOM    480  NE2 HIS B  59      14.851   4.719  15.335  1.00 84.32           N  
ATOM    481  N   CYS B  60      10.935   3.094  13.929  1.00 85.66           N  
ATOM    482  CA  CYS B  60       9.969   3.896  13.185  1.00 85.66           C  
ATOM    483  C   CYS B  60       9.756   3.333  11.785  1.00 85.66           C  
ATOM    484  O   CYS B  60       9.695   4.086  10.811  1.00 85.66           O  
ATOM    485  CB  CYS B  60      10.435   5.349  13.095  1.00 85.66           C  
ATOM    486  SG  CYS B  60      10.295   6.256  14.651  1.00 85.66           S  
ATOM    487  N   GLY B  61       9.616   1.969  11.720  1.00 84.74           N  
ATOM    488  CA  GLY B  61       9.456   1.305  10.436  1.00 84.74           C  
ATOM    489  C   GLY B  61      10.773   0.865   9.824  1.00 84.74           C  
ATOM    490  O   GLY B  61      11.841   1.129  10.380  1.00 84.74           O  
ATOM    491  N   LEU B  62      10.689   0.215   8.735  1.00 89.26           N  
ATOM    492  CA  LEU B  62      11.880  -0.299   8.068  1.00 89.26           C  
ATOM    493  C   LEU B  62      12.690   0.835   7.450  1.00 89.26           C  
ATOM    494  O   LEU B  62      12.129   1.722   6.802  1.00 89.26           O  
ATOM    495  CB  LEU B  62      11.495  -1.314   6.989  1.00 89.26           C  
ATOM    496  CG  LEU B  62      12.127  -2.702   7.107  1.00 89.26           C  
ATOM    497  CD1 LEU B  62      11.078  -3.730   7.517  1.00 89.26           C  
ATOM    498  CD2 LEU B  62      12.789  -3.102   5.792  1.00 89.26           C  
ATOM    499  N   LEU B  63      13.946   0.822   7.769  1.00 91.14           N  
ATOM    500  CA  LEU B  63      14.840   1.802   7.161  1.00 91.14           C  
ATOM    501  C   LEU B  63      15.072   1.486   5.688  1.00 91.14           C  
ATOM    502  O   LEU B  63      14.947   0.333   5.268  1.00 91.14           O  
ATOM    503  CB  LEU B  63      16.178   1.840   7.905  1.00 91.14           C  
ATOM    504  CG  LEU B  63      16.124   2.252   9.377  1.00 91.14           C  
ATOM    505  CD1 LEU B  63      17.474   2.011  10.044  1.00 91.14           C  
ATOM    506  CD2 LEU B  63      15.710   3.714   9.508  1.00 91.14           C  
ATOM    507  N   MET B  64      15.370   2.571   4.922  1.00 91.31           N  
ATOM    508  CA  MET B  64      15.802   2.328   3.549  1.00 91.31           C  
ATOM    509  C   MET B  64      17.073   1.486   3.519  1.00 91.31           C  
ATOM    510  O   MET B  64      17.956   1.658   4.362  1.00 91.31           O  
ATOM    511  CB  MET B  64      16.034   3.651   2.815  1.00 91.31           C  
ATOM    512  CG  MET B  64      14.778   4.491   2.656  1.00 91.31           C  
ATOM    513  SD  MET B  64      13.602   3.774   1.443  1.00 91.31           S  
ATOM    514  CE  MET B  64      14.528   4.036  -0.095  1.00 91.31           C  
ATOM    515  N   PRO B  65      17.083   0.488   2.589  1.00 91.47           N  
ATOM    516  CA  PRO B  65      18.249  -0.397   2.542  1.00 91.47           C  
ATOM    517  C   PRO B  65      19.569   0.368   2.479  1.00 91.47           C  
ATOM    518  O   PRO B  65      20.554  -0.040   3.099  1.00 91.47           O  
ATOM    519  CB  PRO B  65      18.025  -1.207   1.262  1.00 91.47           C  
ATOM    520  CG  PRO B  65      16.541  -1.244   1.088  1.00 91.47           C  
ATOM    521  CD  PRO B  65      15.969   0.051   1.590  1.00 91.47           C  
ATOM    522  N   GLY B  66      19.614   1.487   1.764  1.00 91.29           N  
ATOM    523  CA  GLY B  66      20.818   2.302   1.756  1.00 91.29           C  
ATOM    524  C   GLY B  66      21.166   2.866   3.121  1.00 91.29           C  
ATOM    525  O   GLY B  66      22.336   2.890   3.508  1.00 91.29           O  
ATOM    526  N   CYS B  67      20.158   3.312   3.796  1.00 94.29           N  
ATOM    527  CA  CYS B  67      20.341   3.825   5.149  1.00 94.29           C  
ATOM    528  C   CYS B  67      20.750   2.710   6.104  1.00 94.29           C  
ATOM    529  O   CYS B  67      21.705   2.861   6.868  1.00 94.29           O  
ATOM    530  CB  CYS B  67      19.059   4.491   5.647  1.00 94.29           C  
ATOM    531  SG  CYS B  67      19.209   5.217   7.294  1.00 94.29           S  
ATOM    532  N   ARG B  68      20.081   1.608   6.028  1.00 93.69           N  
ATOM    533  CA  ARG B  68      20.386   0.455   6.870  1.00 93.69           C  
ATOM    534  C   ARG B  68      21.827  -0.003   6.671  1.00 93.69           C  
ATOM    535  O   ARG B  68      22.520  -0.329   7.637  1.00 93.69           O  
ATOM    536  CB  ARG B  68      19.424  -0.697   6.575  1.00 93.69           C  
ATOM    537  CG  ARG B  68      19.618  -1.908   7.473  1.00 93.69           C  
ATOM    538  CD  ARG B  68      18.657  -3.034   7.118  1.00 93.69           C  
ATOM    539  NE  ARG B  68      18.837  -4.191   7.990  1.00 93.69           N  
ATOM    540  CZ  ARG B  68      18.459  -5.431   7.691  1.00 93.69           C  
ATOM    541  NH1 ARG B  68      17.870  -5.699   6.531  1.00 93.69           N  
ATOM    542  NH2 ARG B  68      18.672  -6.410   8.557  1.00 93.69           N  
ATOM    543  N   LYS B  69      22.285  -0.020   5.490  1.00 93.91           N  
ATOM    544  CA  LYS B  69      23.651  -0.425   5.171  1.00 93.91           C  
ATOM    545  C   LYS B  69      24.668   0.460   5.887  1.00 93.91           C  
ATOM    546  O   LYS B  69      25.665  -0.036   6.416  1.00 93.91           O  
ATOM    547  CB  LYS B  69      23.887  -0.376   3.660  1.00 93.91           C  
ATOM    548  CG  LYS B  69      25.275  -0.831   3.235  1.00 93.91           C  
ATOM    549  CD  LYS B  69      25.446  -0.765   1.723  1.00 93.91           C  
ATOM    550  CE  LYS B  69      26.877  -1.080   1.307  1.00 93.91           C  
ATOM    551  NZ  LYS B  69      27.050  -1.015  -0.175  1.00 93.91           N  
ATOM    552  N   HIS B  70      24.417   1.708   5.934  1.00 95.30           N  
ATOM    553  CA  HIS B  70      25.325   2.630   6.607  1.00 95.30           C  
ATOM    554  C   HIS B  70      25.382   2.352   8.106  1.00 95.30           C  
ATOM    555  O   HIS B  70      26.450   2.431   8.716  1.00 95.30           O  
ATOM    556  CB  HIS B  70      24.901   4.078   6.357  1.00 95.30           C  
ATOM    557  CG  HIS B  70      25.329   4.607   5.026  1.00 95.30           C  
ATOM    558  CD2 HIS B  70      24.639   4.777   3.873  1.00 95.30           C  
ATOM    559  ND1 HIS B  70      26.615   5.032   4.772  1.00 95.30           N  
ATOM    560  CE1 HIS B  70      26.697   5.443   3.518  1.00 95.30           C  
ATOM    561  NE2 HIS B  70      25.512   5.298   2.950  1.00 95.30           N  
ATOM    562  N   PHE B  71      24.250   2.030   8.678  1.00 94.45           N  
ATOM    563  CA  PHE B  71      24.242   1.719  10.102  1.00 94.45           C  
ATOM    564  C   PHE B  71      24.978   0.413  10.375  1.00 94.45           C  
ATOM    565  O   PHE B  71      25.720   0.305  11.354  1.00 94.45           O  
ATOM    566  CB  PHE B  71      22.805   1.631  10.626  1.00 94.45           C  
ATOM    567  CG  PHE B  71      22.221   2.960  11.022  1.00 94.45           C  
ATOM    568  CD1 PHE B  71      22.588   3.569  12.216  1.00 94.45           C  
ATOM    569  CD2 PHE B  71      21.304   3.601  10.199  1.00 94.45           C  
ATOM    570  CE1 PHE B  71      22.049   4.799  12.584  1.00 94.45           C  
ATOM    571  CE2 PHE B  71      20.761   4.831  10.561  1.00 94.45           C  
ATOM    572  CZ  PHE B  71      21.134   5.428  11.754  1.00 94.45           C  
ATOM    573  N   ILE B  72      24.848  -0.555   9.538  1.00 93.91           N  
ATOM    574  CA  ILE B  72      25.564  -1.816   9.698  1.00 93.91           C  
ATOM    575  C   ILE B  72      27.065  -1.579   9.548  1.00 93.91           C  
ATOM    576  O   ILE B  72      27.865  -2.116  10.319  1.00 93.91           O  
ATOM    577  CB  ILE B  72      25.084  -2.873   8.678  1.00 93.91           C  
ATOM    578  CG1 ILE B  72      23.631  -3.269   8.965  1.00 93.91           C  
ATOM    579  CG2 ILE B  72      26.000  -4.099   8.699  1.00 93.91           C  
ATOM    580  CD1 ILE B  72      23.009  -4.156   7.895  1.00 93.91           C  
ATOM    581  N   GLN B  73      27.447  -0.769   8.594  1.00 96.04           N  
ATOM    582  CA  GLN B  73      28.854  -0.427   8.413  1.00 96.04           C  
ATOM    583  C   GLN B  73      29.414   0.269   9.650  1.00 96.04           C  
ATOM    584  O   GLN B  73      30.544   0.001  10.062  1.00 96.04           O  
ATOM    585  CB  GLN B  73      29.037   0.461   7.182  1.00 96.04           C  
ATOM    586  CG  GLN B  73      28.839  -0.270   5.861  1.00 96.04           C  
ATOM    587  CD  GLN B  73      28.926   0.653   4.660  1.00 96.04           C  
ATOM    588  NE2 GLN B  73      29.060   0.072   3.473  1.00 96.04           N  
ATOM    589  OE1 GLN B  73      28.874   1.880   4.798  1.00 96.04           O  
ATOM    590  N   ALA B  74      28.605   1.107  10.179  1.00 95.04           N  
ATOM    591  CA  ALA B  74      29.031   1.800  11.392  1.00 95.04           C  
ATOM    592  C   ALA B  74      29.192   0.824  12.554  1.00 95.04           C  
ATOM    593  O   ALA B  74      30.137   0.934  13.339  1.00 95.04           O  
ATOM    594  CB  ALA B  74      28.034   2.897  11.756  1.00 95.04           C  
ATOM    595  N   ILE B  75      28.349  -0.129  12.639  1.00 93.44           N  
ATOM    596  CA  ILE B  75      28.431  -1.127  13.700  1.00 93.44           C  
ATOM    597  C   ILE B  75      29.652  -2.016  13.477  1.00 93.44           C  
ATOM    598  O   ILE B  75      30.378  -2.333  14.423  1.00 93.44           O  
ATOM    599  CB  ILE B  75      27.148  -1.985  13.769  1.00 93.44           C  
ATOM    600  CG1 ILE B  75      25.951  -1.124  14.188  1.00 93.44           C  
ATOM    601  CG2 ILE B  75      27.338  -3.164  14.728  1.00 93.44           C  
ATOM    602  CD1 ILE B  75      24.605  -1.815  14.026  1.00 93.44           C  
ATOM    603  N   CYS B  76      29.864  -2.368  12.241  1.00 96.31           N  
ATOM    604  CA  CYS B  76      31.054  -3.151  11.926  1.00 96.31           C  
ATOM    605  C   CYS B  76      32.322  -2.376  12.266  1.00 96.31           C  
ATOM    606  O   CYS B  76      33.265  -2.937  12.826  1.00 96.31           O  
ATOM    607  CB  CYS B  76      31.064  -3.539  10.448  1.00 96.31           C  
ATOM    608  SG  CYS B  76      29.845  -4.801  10.018  1.00 96.31           S  
ATOM    609  N   PHE B  77      32.297  -1.101  11.941  1.00 96.95           N  
ATOM    610  CA  PHE B  77      33.427  -0.233  12.250  1.00 96.95           C  
ATOM    611  C   PHE B  77      33.665  -0.169  13.754  1.00 96.95           C  
ATOM    612  O   PHE B  77      34.799  -0.315  14.215  1.00 96.95           O  
ATOM    613  CB  PHE B  77      33.193   1.175  11.695  1.00 96.95           C  
ATOM    614  CG  PHE B  77      34.301   2.143  12.008  1.00 96.95           C  
ATOM    615  CD1 PHE B  77      34.049   3.297  12.741  1.00 96.95           C  
ATOM    616  CD2 PHE B  77      35.596   1.900  11.570  1.00 96.95           C  
ATOM    617  CE1 PHE B  77      35.074   4.195  13.033  1.00 96.95           C  
ATOM    618  CE2 PHE B  77      36.625   2.792  11.857  1.00 96.95           C  
ATOM    619  CZ  PHE B  77      36.361   3.940  12.588  1.00 96.95           C  
ATOM    620  N   TYR B  78      32.630  -0.057  14.495  1.00 93.91           N  
ATOM    621  CA  TYR B  78      32.710   0.056  15.947  1.00 93.91           C  
ATOM    622  C   TYR B  78      33.161  -1.258  16.573  1.00 93.91           C  
ATOM    623  O   TYR B  78      33.996  -1.267  17.480  1.00 93.91           O  
ATOM    624  CB  TYR B  78      31.356   0.474  16.529  1.00 93.91           C  
ATOM    625  CG  TYR B  78      31.375   0.677  18.025  1.00 93.91           C  
ATOM    626  CD1 TYR B  78      31.047  -0.363  18.893  1.00 93.91           C  
ATOM    627  CD2 TYR B  78      31.720   1.907  18.573  1.00 93.91           C  
ATOM    628  CE1 TYR B  78      31.061  -0.180  20.272  1.00 93.91           C  
ATOM    629  CE2 TYR B  78      31.738   2.101  19.950  1.00 93.91           C  
ATOM    630  CZ  TYR B  78      31.408   1.054  20.790  1.00 93.91           C  
ATOM    631  OH  TYR B  78      31.423   1.240  22.154  1.00 93.91           O  
ATOM    632  N   GLU B  79      32.711  -2.389  16.023  1.00 94.60           N  
ATOM    633  CA  GLU B  79      32.937  -3.687  16.651  1.00 94.60           C  
ATOM    634  C   GLU B  79      34.228  -4.326  16.145  1.00 94.60           C  
ATOM    635  O   GLU B  79      34.881  -5.078  16.872  1.00 94.60           O  
ATOM    636  CB  GLU B  79      31.752  -4.622  16.396  1.00 94.60           C  
ATOM    637  CG  GLU B  79      30.448  -4.146  17.020  1.00 94.60           C  
ATOM    638  CD  GLU B  79      30.482  -4.129  18.540  1.00 94.60           C  
ATOM    639  OE1 GLU B  79      29.617  -3.468  19.158  1.00 94.60           O  
ATOM    640  OE2 GLU B  79      31.381  -4.780  19.116  1.00 94.60           O  
ATOM    641  N   CYS B  80      34.637  -4.008  14.907  1.00 96.99           N  
ATOM    642  CA  CYS B  80      35.681  -4.829  14.305  1.00 96.99           C  
ATOM    643  C   CYS B  80      36.972  -4.036  14.139  1.00 96.99           C  
ATOM    644  O   CYS B  80      38.046  -4.617  13.973  1.00 96.99           O  
ATOM    645  CB  CYS B  80      35.225  -5.367  12.949  1.00 96.99           C  
ATOM    646  SG  CYS B  80      33.702  -6.335  13.025  1.00 96.99           S  
ATOM    647  N   SER B  81      36.974  -2.765  14.144  1.00 96.63           N  
ATOM    648  CA  SER B  81      38.156  -1.972  13.822  1.00 96.63           C  
ATOM    649  C   SER B  81      39.176  -2.014  14.955  1.00 96.63           C  
ATOM    650  O   SER B  81      38.847  -1.713  16.104  1.00 96.63           O  
ATOM    651  CB  SER B  81      37.765  -0.522  13.530  1.00 96.63           C  
ATOM    652  OG  SER B  81      38.914   0.264  13.261  1.00 96.63           O  
ATOM    653  N   PRO B  82      40.443  -2.362  14.579  1.00 97.08           N  
ATOM    654  CA  PRO B  82      41.509  -2.324  15.582  1.00 97.08           C  
ATOM    655  C   PRO B  82      42.193  -0.961  15.666  1.00 97.08           C  
ATOM    656  O   PRO B  82      43.178  -0.804  16.392  1.00 97.08           O  
ATOM    657  CB  PRO B  82      42.487  -3.397  15.098  1.00 97.08           C  
ATOM    658  CG  PRO B  82      42.369  -3.377  13.608  1.00 97.08           C  
ATOM    659  CD  PRO B  82      40.948  -3.052  13.247  1.00 97.08           C  
ATOM    660  N   ASN B  83      41.643   0.025  14.977  1.00 97.10           N  
ATOM    661  CA  ASN B  83      42.312   1.315  14.844  1.00 97.10           C  
ATOM    662  C   ASN B  83      41.563   2.414  15.593  1.00 97.10           C  
ATOM    663  O   ASN B  83      41.621   3.583  15.209  1.00 97.10           O  
ATOM    664  CB  ASN B  83      42.468   1.690  13.369  1.00 97.10           C  
ATOM    665  CG  ASN B  83      43.281   0.674  12.591  1.00 97.10           C  
ATOM    666  ND2 ASN B  83      42.772   0.268  11.434  1.00 97.10           N  
ATOM    667  OD1 ASN B  83      44.357   0.256  13.028  1.00 97.10           O  
ATOM    668  N   LEU B  84      40.830   1.997  16.632  1.00 96.47           N  
ATOM    669  CA  LEU B  84      40.074   2.965  17.420  1.00 96.47           C  
ATOM    670  C   LEU B  84      40.776   3.257  18.742  1.00 96.47           C  
ATOM    671  O   LEU B  84      40.238   3.971  19.591  1.00 96.47           O  
ATOM    672  CB  LEU B  84      38.656   2.450  17.684  1.00 96.47           C  
ATOM    673  CG  LEU B  84      37.788   2.191  16.452  1.00 96.47           C  
ATOM    674  CD1 LEU B  84      36.439   1.613  16.867  1.00 96.47           C  
ATOM    675  CD2 LEU B  84      37.603   3.474  15.649  1.00 96.47           C  
ATOM    676  N   GLY B  85      41.941   2.927  18.976  1.00 94.37           N  
ATOM    677  CA  GLY B  85      42.692   2.998  20.220  1.00 94.37           C  
ATOM    678  C   GLY B  85      42.823   4.411  20.757  1.00 94.37           C  
ATOM    679  O   GLY B  85      42.506   4.670  21.920  1.00 94.37           O  
ATOM    680  N   PRO B  86      43.228   5.364  19.945  1.00 94.29           N  
ATOM    681  CA  PRO B  86      43.453   6.733  20.415  1.00 94.29           C  
ATOM    682  C   PRO B  86      42.187   7.381  20.972  1.00 94.29           C  
ATOM    683  O   PRO B  86      42.268   8.353  21.727  1.00 94.29           O  
ATOM    684  CB  PRO B  86      43.932   7.463  19.158  1.00 94.29           C  
ATOM    685  CG  PRO B  86      44.522   6.393  18.297  1.00 94.29           C  
ATOM    686  CD  PRO B  86      43.734   5.130  18.498  1.00 94.29           C  
ATOM    687  N   TRP B  87      41.085   6.803  20.668  1.00 95.14           N  
ATOM    688  CA  TRP B  87      39.846   7.466  21.061  1.00 95.14           C  
ATOM    689  C   TRP B  87      39.087   6.636  22.091  1.00 95.14           C  
ATOM    690  O   TRP B  87      37.909   6.888  22.354  1.00 95.14           O  
ATOM    691  CB  TRP B  87      38.960   7.718  19.838  1.00 95.14           C  
ATOM    692  CG  TRP B  87      39.559   8.659  18.835  1.00 95.14           C  
ATOM    693  CD1 TRP B  87      39.561  10.025  18.886  1.00 95.14           C  
ATOM    694  CD2 TRP B  87      40.240   8.300  17.629  1.00 95.14           C  
ATOM    695  CE2 TRP B  87      40.630   9.502  16.997  1.00 95.14           C  
ATOM    696  CE3 TRP B  87      40.560   7.079  17.022  1.00 95.14           C  
ATOM    697  NE1 TRP B  87      40.204  10.538  17.783  1.00 95.14           N  
ATOM    698  CZ2 TRP B  87      41.324   9.516  15.784  1.00 95.14           C  
ATOM    699  CZ3 TRP B  87      41.251   7.095  15.815  1.00 95.14           C  
ATOM    700  CH2 TRP B  87      41.624   8.307  15.212  1.00 95.14           C  
ATOM    701  N   ILE B  88      39.685   5.647  22.647  1.00 92.02           N  
ATOM    702  CA  ILE B  88      39.070   4.804  23.666  1.00 92.02           C  
ATOM    703  C   ILE B  88      39.115   5.512  25.018  1.00 92.02           C  
ATOM    704  O   ILE B  88      40.155   6.046  25.412  1.00 92.02           O  
ATOM    705  CB  ILE B  88      39.767   3.428  23.758  1.00 92.02           C  
ATOM    706  CG1 ILE B  88      39.534   2.625  22.473  1.00 92.02           C  
ATOM    707  CG2 ILE B  88      39.276   2.654  24.984  1.00 92.02           C  
ATOM    708  CD1 ILE B  88      40.285   1.301  22.426  1.00 92.02           C  
ATOM    709  N   GLN B  89      37.933   5.615  25.689  1.00 87.28           N  
ATOM    710  CA  GLN B  89      37.814   6.193  27.023  1.00 87.28           C  
ATOM    711  C   GLN B  89      37.024   5.275  27.952  1.00 87.28           C  
ATOM    712  O   GLN B  89      36.108   4.577  27.512  1.00 87.28           O  
ATOM    713  CB  GLN B  89      37.149   7.569  26.956  1.00 87.28           C  
ATOM    714  CG  GLN B  89      37.957   8.605  26.184  1.00 87.28           C  
ATOM    715  CD  GLN B  89      37.363   9.998  26.276  1.00 87.28           C  
ATOM    716  NE2 GLN B  89      38.005  10.960  25.621  1.00 87.28           N  
ATOM    717  OE1 GLN B  89      36.336  10.208  26.928  1.00 87.28           O  
ATOM    718  N   PRO B  90      37.466   5.294  29.247  1.00 81.67           N  
ATOM    719  CA  PRO B  90      36.710   4.475  30.197  1.00 81.67           C  
ATOM    720  C   PRO B  90      35.307   5.018  30.458  1.00 81.67           C  
ATOM    721  O   PRO B  90      35.103   6.234  30.466  1.00 81.67           O  
ATOM    722  CB  PRO B  90      37.562   4.530  31.467  1.00 81.67           C  
ATOM    723  CG  PRO B  90      38.502   5.671  31.247  1.00 81.67           C  
ATOM    724  CD  PRO B  90      38.465   6.046  29.793  1.00 81.67           C  
ATOM    725  N   VAL B  91      34.203   4.126  30.359  1.00 73.19           N  
ATOM    726  CA  VAL B  91      32.807   4.516  30.529  1.00 73.19           C  
ATOM    727  C   VAL B  91      32.592   5.069  31.936  1.00 73.19           C  
ATOM    728  O   VAL B  91      31.776   5.972  32.136  1.00 73.19           O  
ATOM    729  CB  VAL B  91      31.851   3.330  30.270  1.00 73.19           C  
ATOM    730  CG1 VAL B  91      30.399   3.746  30.504  1.00 73.19           C  
ATOM    731  CG2 VAL B  91      32.034   2.797  28.850  1.00 73.19           C  
ATOM    732  N   GLY B  92      33.110   4.597  33.192  1.00 59.27           N  
ATOM    733  CA  GLY B  92      32.962   5.095  34.551  1.00 59.27           C  
ATOM    734  C   GLY B  92      33.350   6.554  34.696  1.00 59.27           C  
ATOM    735  O   GLY B  92      32.817   7.262  35.553  1.00 59.27           O  
ATOM    736  N   SER B  93      34.354   7.015  34.073  1.00 52.35           N  
ATOM    737  CA  SER B  93      34.887   8.360  34.267  1.00 52.35           C  
ATOM    738  C   SER B  93      33.911   9.419  33.767  1.00 52.35           C  
ATOM    739  O   SER B  93      34.061  10.604  34.074  1.00 52.35           O  
ATOM    740  CB  SER B  93      36.230   8.513  33.551  1.00 52.35           C  
ATOM    741  OG  SER B  93      36.056   8.480  32.145  1.00 52.35           O  
ATOM    742  N   LEU B  94      33.125   9.036  32.765  1.00 47.41           N  
ATOM    743  CA  LEU B  94      32.259  10.092  32.251  1.00 47.41           C  
ATOM    744  C   LEU B  94      30.961  10.167  33.048  1.00 47.41           C  
ATOM    745  O   LEU B  94      30.228   9.180  33.142  1.00 47.41           O  
ATOM    746  CB  LEU B  94      31.950   9.859  30.770  1.00 47.41           C  
ATOM    747  CG  LEU B  94      33.061  10.216  29.781  1.00 47.41           C  
ATOM    748  CD1 LEU B  94      32.974   9.328  28.544  1.00 47.41           C  
ATOM    749  CD2 LEU B  94      32.982  11.689  29.395  1.00 47.41           C  
ATOM    750  N   GLY B  95      30.937  10.556  34.432  1.00 41.09           N  
ATOM    751  CA  GLY B  95      29.917  10.769  35.446  1.00 41.09           C  
ATOM    752  C   GLY B  95      28.612  10.059  35.139  1.00 41.09           C  
ATOM    753  O   GLY B  95      28.021   9.427  36.018  1.00 41.09           O  
ATOM    754  N   TRP B  96      27.648  10.668  34.302  1.00 37.25           N  
ATOM    755  CA  TRP B  96      26.209  10.440  34.235  1.00 37.25           C  
ATOM    756  C   TRP B  96      25.901   9.066  33.650  1.00 37.25           C  
ATOM    757  O   TRP B  96      24.774   8.577  33.755  1.00 37.25           O  
ATOM    758  CB  TRP B  96      25.530  11.528  33.398  1.00 37.25           C  
ATOM    759  CG  TRP B  96      25.843  12.924  33.846  1.00 37.25           C  
ATOM    760  CD1 TRP B  96      26.109  13.341  35.121  1.00 37.25           C  
ATOM    761  CD2 TRP B  96      25.917  14.090  33.019  1.00 37.25           C  
ATOM    762  CE2 TRP B  96      26.234  15.179  33.861  1.00 37.25           C  
ATOM    763  CE3 TRP B  96      25.747  14.319  31.647  1.00 37.25           C  
ATOM    764  NE1 TRP B  96      26.345  14.696  35.136  1.00 37.25           N  
ATOM    765  CZ2 TRP B  96      26.384  16.480  33.373  1.00 37.25           C  
ATOM    766  CZ3 TRP B  96      25.897  15.614  31.164  1.00 37.25           C  
ATOM    767  CH2 TRP B  96      26.212  16.676  32.027  1.00 37.25           C  
ATOM    768  N   GLU B  97      26.665   8.550  32.684  1.00 42.15           N  
ATOM    769  CA  GLU B  97      26.052   7.463  31.926  1.00 42.15           C  
ATOM    770  C   GLU B  97      26.327   6.111  32.579  1.00 42.15           C  
ATOM    771  O   GLU B  97      27.473   5.798  32.910  1.00 42.15           O  
ATOM    772  CB  GLU B  97      26.558   7.463  30.482  1.00 42.15           C  
ATOM    773  CG  GLU B  97      25.859   8.475  29.585  1.00 42.15           C  
ATOM    774  CD  GLU B  97      26.248   8.349  28.121  1.00 42.15           C  
ATOM    775  OE1 GLU B  97      25.700   9.097  27.280  1.00 42.15           O  
ATOM    776  OE2 GLU B  97      27.108   7.493  27.811  1.00 42.15           O  
ATOM    777  N   VAL B  98      25.438   5.716  33.534  1.00 42.79           N  
ATOM    778  CA  VAL B  98      25.453   4.341  34.024  1.00 42.79           C  
ATOM    779  C   VAL B  98      25.980   3.410  32.935  1.00 42.79           C  
ATOM    780  O   VAL B  98      25.495   3.434  31.801  1.00 42.79           O  
ATOM    781  CB  VAL B  98      24.048   3.887  34.481  1.00 42.79           C  
ATOM    782  CG1 VAL B  98      24.124   2.545  35.207  1.00 42.79           C  
ATOM    783  CG2 VAL B  98      23.409   4.947  35.376  1.00 42.79           C  
ATOM    784  N   ALA B  99      27.310   3.083  32.893  1.00 48.41           N  
ATOM    785  CA  ALA B  99      27.863   2.079  31.988  1.00 48.41           C  
ATOM    786  C   ALA B  99      26.945   0.863  31.891  1.00 48.41           C  
ATOM    787  O   ALA B  99      26.504   0.328  32.910  1.00 48.41           O  
ATOM    788  CB  ALA B  99      29.255   1.655  32.450  1.00 48.41           C  
ATOM    789  N   PRO B 100      26.090   0.684  30.898  1.00 50.59           N  
ATOM    790  CA  PRO B 100      25.393  -0.604  30.862  1.00 50.59           C  
ATOM    791  C   PRO B 100      26.274  -1.764  31.322  1.00 50.59           C  
ATOM    792  O   PRO B 100      27.501  -1.688  31.225  1.00 50.59           O  
ATOM    793  CB  PRO B 100      25.014  -0.758  29.387  1.00 50.59           C  
ATOM    794  CG  PRO B 100      25.564   0.462  28.721  1.00 50.59           C  
ATOM    795  CD  PRO B 100      26.347   1.246  29.735  1.00 50.59           C  
ATOM    796  N   SER B 101      25.839  -2.619  32.248  1.00 50.90           N  
ATOM    797  CA  SER B 101      26.527  -3.810  32.735  1.00 50.90           C  
ATOM    798  C   SER B 101      27.321  -4.485  31.621  1.00 50.90           C  
ATOM    799  O   SER B 101      26.787  -4.744  30.540  1.00 50.90           O  
ATOM    800  CB  SER B 101      25.527  -4.801  33.332  1.00 50.90           C  
ATOM    801  OG  SER B 101      24.271  -4.701  32.683  1.00 50.90           O  
ATOM    802  N   GLY B 102      28.820  -4.466  31.663  1.00 58.66           N  
ATOM    803  CA  GLY B 102      29.760  -5.207  30.838  1.00 58.66           C  
ATOM    804  C   GLY B 102      30.519  -4.328  29.862  1.00 58.66           C  
ATOM    805  O   GLY B 102      31.367  -4.815  29.110  1.00 58.66           O  
ATOM    806  N   GLN B 103      30.036  -2.985  29.775  1.00 65.76           N  
ATOM    807  CA  GLN B 103      30.783  -2.105  28.883  1.00 65.76           C  
ATOM    808  C   GLN B 103      31.807  -1.279  29.655  1.00 65.76           C  
ATOM    809  O   GLN B 103      31.454  -0.292  30.305  1.00 65.76           O  
ATOM    810  CB  GLN B 103      29.833  -1.182  28.118  1.00 65.76           C  
ATOM    811  CG  GLN B 103      30.141  -1.078  26.631  1.00 65.76           C  
ATOM    812  CD  GLN B 103      28.931  -0.676  25.808  1.00 65.76           C  
ATOM    813  NE2 GLN B 103      29.104  -0.610  24.492  1.00 65.76           N  
ATOM    814  OE1 GLN B 103      27.850  -0.426  26.350  1.00 65.76           O  
ATOM    815  N   GLY B 104      33.082  -1.645  29.709  1.00 71.69           N  
ATOM    816  CA  GLY B 104      34.144  -0.955  30.423  1.00 71.69           C  
ATOM    817  C   GLY B 104      34.660   0.269  29.690  1.00 71.69           C  
ATOM    818  O   GLY B 104      34.939   1.298  30.309  1.00 71.69           O  
ATOM    819  N   GLU B 105      34.839   0.119  28.403  1.00 85.49           N  
ATOM    820  CA  GLU B 105      35.414   1.196  27.604  1.00 85.49           C  
ATOM    821  C   GLU B 105      34.488   1.588  26.456  1.00 85.49           C  
ATOM    822  O   GLU B 105      33.625   0.805  26.054  1.00 85.49           O  
ATOM    823  CB  GLU B 105      36.785   0.788  27.057  1.00 85.49           C  
ATOM    824  CG  GLU B 105      37.841   0.586  28.133  1.00 85.49           C  
ATOM    825  CD  GLU B 105      39.165   0.076  27.586  1.00 85.49           C  
ATOM    826  OE1 GLU B 105      40.189   0.156  28.302  1.00 85.49           O  
ATOM    827  OE2 GLU B 105      39.179  -0.406  26.431  1.00 85.49           O  
ATOM    828  N   ARG B 106      34.564   2.824  25.995  1.00 88.98           N  
ATOM    829  CA  ARG B 106      33.842   3.289  24.816  1.00 88.98           C  
ATOM    830  C   ARG B 106      34.706   4.227  23.979  1.00 88.98           C  
ATOM    831  O   ARG B 106      35.724   4.733  24.456  1.00 88.98           O  
ATOM    832  CB  ARG B 106      32.546   3.995  25.222  1.00 88.98           C  
ATOM    833  CG  ARG B 106      32.763   5.330  25.916  1.00 88.98           C  
ATOM    834  CD  ARG B 106      31.456   6.089  26.099  1.00 88.98           C  
ATOM    835  NE  ARG B 106      31.072   6.803  24.885  1.00 88.98           N  
ATOM    836  CZ  ARG B 106      29.947   7.497  24.738  1.00 88.98           C  
ATOM    837  NH1 ARG B 106      29.069   7.584  25.730  1.00 88.98           N  
ATOM    838  NH2 ARG B 106      29.697   8.109  23.589  1.00 88.98           N  
ATOM    839  N   VAL B 107      34.287   4.454  22.735  1.00 91.18           N  
ATOM    840  CA  VAL B 107      35.028   5.376  21.881  1.00 91.18           C  
ATOM    841  C   VAL B 107      34.339   6.739  21.871  1.00 91.18           C  
ATOM    842  O   VAL B 107      33.109   6.820  21.907  1.00 91.18           O  
ATOM    843  CB  VAL B 107      35.158   4.834  20.440  1.00 91.18           C  
ATOM    844  CG1 VAL B 107      36.095   3.628  20.399  1.00 91.18           C  
ATOM    845  CG2 VAL B 107      33.785   4.467  19.882  1.00 91.18           C  
ATOM    846  N   VAL B 108      35.212   7.802  21.946  1.00 92.31           N  
ATOM    847  CA  VAL B 108      34.661   9.153  21.962  1.00 92.31           C  
ATOM    848  C   VAL B 108      35.370  10.013  20.918  1.00 92.31           C  
ATOM    849  O   VAL B 108      36.599   9.993  20.819  1.00 92.31           O  
ATOM    850  CB  VAL B 108      34.787   9.800  23.360  1.00 92.31           C  
ATOM    851  CG1 VAL B 108      34.194  11.208  23.359  1.00 92.31           C  
ATOM    852  CG2 VAL B 108      34.103   8.930  24.413  1.00 92.31           C  
ATOM    853  N   ASN B 109      34.584  10.653  20.112  1.00 94.55           N  
ATOM    854  CA  ASN B 109      35.035  11.664  19.162  1.00 94.55           C  
ATOM    855  C   ASN B 109      35.954  11.066  18.101  1.00 94.55           C  
ATOM    856  O   ASN B 109      37.010  11.626  17.801  1.00 94.55           O  
ATOM    857  CB  ASN B 109      35.740  12.810  19.890  1.00 94.55           C  
ATOM    858  CG  ASN B 109      34.791  13.634  20.738  1.00 94.55           C  
ATOM    859  ND2 ASN B 109      35.298  14.177  21.839  1.00 94.55           N  
ATOM    860  OD1 ASN B 109      33.611  13.780  20.408  1.00 94.55           O  
ATOM    861  N   VAL B 110      35.564   9.869  17.584  1.00 96.02           N  
ATOM    862  CA  VAL B 110      36.288   9.293  16.456  1.00 96.02           C  
ATOM    863  C   VAL B 110      36.050  10.136  15.205  1.00 96.02           C  
ATOM    864  O   VAL B 110      34.908  10.306  14.771  1.00 96.02           O  
ATOM    865  CB  VAL B 110      35.868   7.828  16.200  1.00 96.02           C  
ATOM    866  CG1 VAL B 110      36.617   7.254  14.999  1.00 96.02           C  
ATOM    867  CG2 VAL B 110      36.115   6.978  17.445  1.00 96.02           C  
ATOM    868  N   PRO B 111      37.101  10.701  14.673  1.00 97.27           N  
ATOM    869  CA  PRO B 111      36.915  11.598  13.530  1.00 97.27           C  
ATOM    870  C   PRO B 111      36.573  10.850  12.243  1.00 97.27           C  
ATOM    871  O   PRO B 111      37.458  10.270  11.608  1.00 97.27           O  
ATOM    872  CB  PRO B 111      38.269  12.301  13.410  1.00 97.27           C  
ATOM    873  CG  PRO B 111      39.259  11.317  13.946  1.00 97.27           C  
ATOM    874  CD  PRO B 111      38.589  10.499  15.012  1.00 97.27           C  
ATOM    875  N   LEU B 112      35.309  10.916  11.788  1.00 97.65           N  
ATOM    876  CA  LEU B 112      34.872  10.320  10.531  1.00 97.65           C  
ATOM    877  C   LEU B 112      35.047  11.299   9.375  1.00 97.65           C  
ATOM    878  O   LEU B 112      34.780  12.494   9.522  1.00 97.65           O  
ATOM    879  CB  LEU B 112      33.408   9.881  10.626  1.00 97.65           C  
ATOM    880  CG  LEU B 112      33.116   8.687  11.537  1.00 97.65           C  
ATOM    881  CD1 LEU B 112      31.629   8.350  11.509  1.00 97.65           C  
ATOM    882  CD2 LEU B 112      33.951   7.481  11.123  1.00 97.65           C  
ATOM    883  N   CYS B 113      35.451  10.779   8.250  1.00 97.48           N  
ATOM    884  CA  CYS B 113      35.652  11.616   7.073  1.00 97.48           C  
ATOM    885  C   CYS B 113      34.347  12.277   6.645  1.00 97.48           C  
ATOM    886  O   CYS B 113      33.265  11.736   6.882  1.00 97.48           O  
ATOM    887  CB  CYS B 113      36.219  10.791   5.918  1.00 97.48           C  
ATOM    888  SG  CYS B 113      37.864  10.120   6.243  1.00 97.48           S  
ATOM    889  N   GLN B 114      34.471  13.354   6.029  1.00 95.81           N  
ATOM    890  CA  GLN B 114      33.324  14.168   5.641  1.00 95.81           C  
ATOM    891  C   GLN B 114      32.406  13.405   4.690  1.00 95.81           C  
ATOM    892  O   GLN B 114      31.182  13.448   4.833  1.00 95.81           O  
ATOM    893  CB  GLN B 114      33.786  15.473   4.990  1.00 95.81           C  
ATOM    894  CG  GLN B 114      32.666  16.480   4.769  1.00 95.81           C  
ATOM    895  CD  GLN B 114      33.167  17.804   4.223  1.00 95.81           C  
ATOM    896  NE2 GLN B 114      32.245  18.723   3.956  1.00 95.81           N  
ATOM    897  OE1 GLN B 114      34.373  18.000   4.042  1.00 95.81           O  
ATOM    898  N   GLU B 115      32.942  12.688   3.759  1.00 95.55           N  
ATOM    899  CA  GLU B 115      32.160  11.954   2.768  1.00 95.55           C  
ATOM    900  C   GLU B 115      31.333  10.852   3.425  1.00 95.55           C  
ATOM    901  O   GLU B 115      30.226  10.548   2.976  1.00 95.55           O  
ATOM    902  CB  GLU B 115      33.074  11.358   1.695  1.00 95.55           C  
ATOM    903  CG  GLU B 115      33.751  12.399   0.816  1.00 95.55           C  
ATOM    904  CD  GLU B 115      35.139  12.783   1.301  1.00 95.55           C  
ATOM    905  OE1 GLU B 115      35.987  13.177   0.468  1.00 95.55           O  
ATOM    906  OE2 GLU B 115      35.382  12.689   2.525  1.00 95.55           O  
ATOM    907  N   ASP B 116      31.854  10.297   4.516  1.00 96.40           N  
ATOM    908  CA  ASP B 116      31.159   9.218   5.210  1.00 96.40           C  
ATOM    909  C   ASP B 116      29.893   9.729   5.893  1.00 96.40           C  
ATOM    910  O   ASP B 116      28.833   9.108   5.794  1.00 96.40           O  
ATOM    911  CB  ASP B 116      32.082   8.559   6.237  1.00 96.40           C  
ATOM    912  CG  ASP B 116      33.186   7.734   5.600  1.00 96.40           C  
ATOM    913  OD1 ASP B 116      32.927   7.043   4.591  1.00 96.40           O  
ATOM    914  OD2 ASP B 116      34.326   7.774   6.113  1.00 96.40           O  
ATOM    915  N   CYS B 117      30.002  10.827   6.477  1.00 96.79           N  
ATOM    916  CA  CYS B 117      28.850  11.415   7.151  1.00 96.79           C  
ATOM    917  C   CYS B 117      27.844  11.953   6.140  1.00 96.79           C  
ATOM    918  O   CYS B 117      26.634  11.816   6.328  1.00 96.79           O  
ATOM    919  CB  CYS B 117      29.293  12.536   8.090  1.00 96.79           C  
ATOM    920  SG  CYS B 117      30.277  11.965   9.493  1.00 96.79           S  
ATOM    921  N   GLU B 118      28.342  12.547   5.055  1.00 96.08           N  
ATOM    922  CA  GLU B 118      27.462  13.104   4.031  1.00 96.08           C  
ATOM    923  C   GLU B 118      26.670  12.006   3.328  1.00 96.08           C  
ATOM    924  O   GLU B 118      25.454  12.122   3.159  1.00 96.08           O  
ATOM    925  CB  GLU B 118      28.269  13.908   3.009  1.00 96.08           C  
ATOM    926  CG  GLU B 118      28.752  15.255   3.528  1.00 96.08           C  
ATOM    927  CD  GLU B 118      29.645  15.992   2.543  1.00 96.08           C  
ATOM    928  OE1 GLU B 118      30.011  17.159   2.811  1.00 96.08           O  
ATOM    929  OE2 GLU B 118      29.981  15.399   1.494  1.00 96.08           O  
ATOM    930  N   GLU B 119      27.303  10.930   2.912  1.00 95.21           N  
ATOM    931  CA  GLU B 119      26.623   9.825   2.244  1.00 95.21           C  
ATOM    932  C   GLU B 119      25.646   9.127   3.187  1.00 95.21           C  
ATOM    933  O   GLU B 119      24.559   8.721   2.773  1.00 95.21           O  
ATOM    934  CB  GLU B 119      27.639   8.818   1.699  1.00 95.21           C  
ATOM    935  CG  GLU B 119      28.475   9.350   0.545  1.00 95.21           C  
ATOM    936  CD  GLU B 119      29.577   8.396   0.112  1.00 95.21           C  
ATOM    937  OE1 GLU B 119      30.433   8.791  -0.712  1.00 95.21           O  
ATOM    938  OE2 GLU B 119      29.584   7.244   0.600  1.00 95.21           O  
ATOM    939  N   TRP B 120      26.022   8.977   4.426  1.00 96.12           N  
ATOM    940  CA  TRP B 120      25.167   8.392   5.453  1.00 96.12           C  
ATOM    941  C   TRP B 120      23.876   9.189   5.607  1.00 96.12           C  
ATOM    942  O   TRP B 120      22.780   8.628   5.532  1.00 96.12           O  
ATOM    943  CB  TRP B 120      25.903   8.326   6.794  1.00 96.12           C  
ATOM    944  CG  TRP B 120      25.245   7.439   7.808  1.00 96.12           C  
ATOM    945  CD1 TRP B 120      24.018   6.845   7.710  1.00 96.12           C  
ATOM    946  CD2 TRP B 120      25.779   7.050   9.077  1.00 96.12           C  
ATOM    947  CE2 TRP B 120      24.821   6.218   9.696  1.00 96.12           C  
ATOM    948  CE3 TRP B 120      26.976   7.325   9.751  1.00 96.12           C  
ATOM    949  NE1 TRP B 120      23.757   6.108   8.842  1.00 96.12           N  
ATOM    950  CZ2 TRP B 120      25.024   5.657  10.960  1.00 96.12           C  
ATOM    951  CZ3 TRP B 120      27.176   6.765  11.008  1.00 96.12           C  
ATOM    952  CH2 TRP B 120      26.203   5.941  11.597  1.00 96.12           C  
ATOM    953  N   TRP B 121      24.048  10.475   5.690  1.00 96.18           N  
ATOM    954  CA  TRP B 121      22.908  11.365   5.886  1.00 96.18           C  
ATOM    955  C   TRP B 121      22.016  11.388   4.650  1.00 96.18           C  
ATOM    956  O   TRP B 121      20.790  11.323   4.760  1.00 96.18           O  
ATOM    957  CB  TRP B 121      23.384  12.783   6.215  1.00 96.18           C  
ATOM    958  CG  TRP B 121      22.279  13.723   6.596  1.00 96.18           C  
ATOM    959  CD1 TRP B 121      21.732  13.891   7.837  1.00 96.18           C  
ATOM    960  CD2 TRP B 121      21.584  14.621   5.726  1.00 96.18           C  
ATOM    961  CE2 TRP B 121      20.627  15.304   6.508  1.00 96.18           C  
ATOM    962  CE3 TRP B 121      21.677  14.915   4.359  1.00 96.18           C  
ATOM    963  NE1 TRP B 121      20.738  14.841   7.792  1.00 96.18           N  
ATOM    964  CZ2 TRP B 121      19.768  16.265   5.968  1.00 96.18           C  
ATOM    965  CZ3 TRP B 121      20.822  15.871   3.823  1.00 96.18           C  
ATOM    966  CH2 TRP B 121      19.881  16.533   4.628  1.00 96.18           C  
ATOM    967  N   GLU B 122      22.553  11.468   3.459  1.00 94.14           N  
ATOM    968  CA  GLU B 122      21.780  11.518   2.221  1.00 94.14           C  
ATOM    969  C   GLU B 122      20.971  10.239   2.025  1.00 94.14           C  
ATOM    970  O   GLU B 122      19.806  10.290   1.624  1.00 94.14           O  
ATOM    971  CB  GLU B 122      22.701  11.747   1.020  1.00 94.14           C  
ATOM    972  CG  GLU B 122      21.959  12.026  -0.279  1.00 94.14           C  
ATOM    973  CD  GLU B 122      21.115  13.290  -0.229  1.00 94.14           C  
ATOM    974  OE1 GLU B 122      20.162  13.415  -1.032  1.00 94.14           O  
ATOM    975  OE2 GLU B 122      21.411  14.162   0.618  1.00 94.14           O  
ATOM    976  N   ASP B 123      21.529   9.114   2.414  1.00 93.45           N  
ATOM    977  CA  ASP B 123      20.859   7.834   2.211  1.00 93.45           C  
ATOM    978  C   ASP B 123      19.769   7.613   3.258  1.00 93.45           C  
ATOM    979  O   ASP B 123      18.851   6.818   3.048  1.00 93.45           O  
ATOM    980  CB  ASP B 123      21.869   6.686   2.254  1.00 93.45           C  
ATOM    981  CG  ASP B 123      22.692   6.573   0.983  1.00 93.45           C  
ATOM    982  OD1 ASP B 123      22.331   7.202  -0.035  1.00 93.45           O  
ATOM    983  OD2 ASP B 123      23.710   5.847   0.999  1.00 93.45           O  
ATOM    984  N   CYS B 124      19.857   8.291   4.398  1.00 94.63           N  
ATOM    985  CA  CYS B 124      18.883   8.102   5.467  1.00 94.63           C  
ATOM    986  C   CYS B 124      17.844   9.217   5.462  1.00 94.63           C  
ATOM    987  O   CYS B 124      16.925   9.219   6.282  1.00 94.63           O  
ATOM    988  CB  CYS B 124      19.581   8.050   6.826  1.00 94.63           C  
ATOM    989  SG  CYS B 124      20.509   6.526   7.110  1.00 94.63           S  
ATOM    990  N   ARG B 125      17.922  10.061   4.493  1.00 89.49           N  
ATOM    991  CA  ARG B 125      17.083  11.254   4.454  1.00 89.49           C  
ATOM    992  C   ARG B 125      15.604  10.883   4.410  1.00 89.49           C  
ATOM    993  O   ARG B 125      14.774  11.543   5.037  1.00 89.49           O  
ATOM    994  CB  ARG B 125      17.441  12.124   3.248  1.00 89.49           C  
ATOM    995  CG  ARG B 125      16.707  13.455   3.209  1.00 89.49           C  
ATOM    996  CD  ARG B 125      17.040  14.247   1.952  1.00 89.49           C  
ATOM    997  NE  ARG B 125      16.054  15.293   1.697  1.00 89.49           N  
ATOM    998  CZ  ARG B 125      16.175  16.238   0.768  1.00 89.49           C  
ATOM    999  NH1 ARG B 125      17.247  16.287  -0.014  1.00 89.49           N  
ATOM   1000  NH2 ARG B 125      15.217  17.142   0.621  1.00 89.49           N  
ATOM   1001  N   MET B 126      15.310   9.778   3.782  1.00 83.36           N  
ATOM   1002  CA  MET B 126      13.917   9.391   3.582  1.00 83.36           C  
ATOM   1003  C   MET B 126      13.481   8.369   4.627  1.00 83.36           C  
ATOM   1004  O   MET B 126      12.334   7.918   4.619  1.00 83.36           O  
ATOM   1005  CB  MET B 126      13.713   8.822   2.177  1.00 83.36           C  
ATOM   1006  CG  MET B 126      14.022   9.810   1.065  1.00 83.36           C  
ATOM   1007  SD  MET B 126      12.849  11.220   1.030  1.00 83.36           S  
ATOM   1008  CE  MET B 126      11.386  10.402   0.336  1.00 83.36           C  
ATOM   1009  N   SER B 127      14.397   8.069   5.547  1.00 90.21           N  
ATOM   1010  CA  SER B 127      14.039   7.147   6.619  1.00 90.21           C  
ATOM   1011  C   SER B 127      13.506   7.894   7.837  1.00 90.21           C  
ATOM   1012  O   SER B 127      13.542   9.126   7.881  1.00 90.21           O  
ATOM   1013  CB  SER B 127      15.245   6.296   7.020  1.00 90.21           C  
ATOM   1014  OG  SER B 127      15.696   5.516   5.927  1.00 90.21           O  
ATOM   1015  N   TYR B 128      12.888   7.178   8.737  1.00 88.64           N  
ATOM   1016  CA  TYR B 128      12.235   7.797   9.885  1.00 88.64           C  
ATOM   1017  C   TYR B 128      12.860   7.319  11.191  1.00 88.64           C  
ATOM   1018  O   TYR B 128      13.369   6.199  11.269  1.00 88.64           O  
ATOM   1019  CB  TYR B 128      10.735   7.489   9.882  1.00 88.64           C  
ATOM   1020  CG  TYR B 128       9.973   8.192   8.784  1.00 88.64           C  
ATOM   1021  CD1 TYR B 128       9.168   9.294   9.065  1.00 88.64           C  
ATOM   1022  CD2 TYR B 128      10.056   7.756   7.466  1.00 88.64           C  
ATOM   1023  CE1 TYR B 128       8.463   9.944   8.057  1.00 88.64           C  
ATOM   1024  CE2 TYR B 128       9.355   8.399   6.451  1.00 88.64           C  
ATOM   1025  CZ  TYR B 128       8.563   9.490   6.756  1.00 88.64           C  
ATOM   1026  OH  TYR B 128       7.867  10.130   5.754  1.00 88.64           O  
ATOM   1027  N   THR B 129      12.995   8.168  12.126  1.00 89.78           N  
ATOM   1028  CA  THR B 129      13.421   7.882  13.491  1.00 89.78           C  
ATOM   1029  C   THR B 129      12.612   8.699  14.494  1.00 89.78           C  
ATOM   1030  O   THR B 129      11.832   9.572  14.105  1.00 89.78           O  
ATOM   1031  CB  THR B 129      14.922   8.172  13.680  1.00 89.78           C  
ATOM   1032  CG2 THR B 129      15.213   9.664  13.552  1.00 89.78           C  
ATOM   1033  OG1 THR B 129      15.328   7.727  14.980  1.00 89.78           O  
ATOM   1034  N   CYS B 130      12.669   8.310  15.772  1.00 89.10           N  
ATOM   1035  CA  CYS B 130      11.857   9.010  16.761  1.00 89.10           C  
ATOM   1036  C   CYS B 130      12.735   9.709  17.791  1.00 89.10           C  
ATOM   1037  O   CYS B 130      12.228  10.328  18.728  1.00 89.10           O  
ATOM   1038  CB  CYS B 130      10.909   8.037  17.461  1.00 89.10           C  
ATOM   1039  SG  CYS B 130      11.748   6.661  18.275  1.00 89.10           S  
ATOM   1040  N   LYS B 131      14.141   9.555  17.565  1.00 88.13           N  
ATOM   1041  CA  LYS B 131      15.077  10.156  18.511  1.00 88.13           C  
ATOM   1042  C   LYS B 131      16.372  10.566  17.817  1.00 88.13           C  
ATOM   1043  O   LYS B 131      16.736   9.999  16.785  1.00 88.13           O  
ATOM   1044  CB  LYS B 131      15.379   9.188  19.656  1.00 88.13           C  
ATOM   1045  CG  LYS B 131      14.211   8.968  20.605  1.00 88.13           C  
ATOM   1046  CD  LYS B 131      14.588   8.033  21.748  1.00 88.13           C  
ATOM   1047  CE  LYS B 131      15.544   8.702  22.726  1.00 88.13           C  
ATOM   1048  NZ  LYS B 131      14.915   9.877  23.400  1.00 88.13           N  
ATOM   1049  N   SER B 132      17.022  11.546  18.449  1.00 89.60           N  
ATOM   1050  CA  SER B 132      18.305  11.990  17.913  1.00 89.60           C  
ATOM   1051  C   SER B 132      19.465  11.260  18.579  1.00 89.60           C  
ATOM   1052  O   SER B 132      20.493  11.008  17.946  1.00 89.60           O  
ATOM   1053  CB  SER B 132      18.469  13.500  18.096  1.00 89.60           C  
ATOM   1054  OG  SER B 132      18.354  13.856  19.463  1.00 89.60           O  
ATOM   1055  N   ASN B 133      19.275  10.888  19.788  1.00 89.51           N  
ATOM   1056  CA  ASN B 133      20.278  10.113  20.511  1.00 89.51           C  
ATOM   1057  C   ASN B 133      19.824   8.672  20.729  1.00 89.51           C  
ATOM   1058  O   ASN B 133      18.887   8.420  21.488  1.00 89.51           O  
ATOM   1059  CB  ASN B 133      20.604  10.775  21.852  1.00 89.51           C  
ATOM   1060  CG  ASN B 133      21.775  10.119  22.558  1.00 89.51           C  
ATOM   1061  ND2 ASN B 133      22.278  10.769  23.600  1.00 89.51           N  
ATOM   1062  OD1 ASN B 133      22.223   9.037  22.169  1.00 89.51           O  
ATOM   1063  N   TRP B 134      20.523   7.715  20.036  1.00 88.21           N  
ATOM   1064  CA  TRP B 134      20.113   6.316  20.066  1.00 88.21           C  
ATOM   1065  C   TRP B 134      20.778   5.577  21.222  1.00 88.21           C  
ATOM   1066  O   TRP B 134      20.514   4.393  21.445  1.00 88.21           O  
ATOM   1067  CB  TRP B 134      20.452   5.627  18.741  1.00 88.21           C  
ATOM   1068  CG  TRP B 134      19.567   6.031  17.600  1.00 88.21           C  
ATOM   1069  CD1 TRP B 134      18.723   7.106  17.553  1.00 88.21           C  
ATOM   1070  CD2 TRP B 134      19.435   5.361  16.343  1.00 88.21           C  
ATOM   1071  CE2 TRP B 134      18.494   6.087  15.580  1.00 88.21           C  
ATOM   1072  CE3 TRP B 134      20.023   4.218  15.786  1.00 88.21           C  
ATOM   1073  NE1 TRP B 134      18.075   7.145  16.340  1.00 88.21           N  
ATOM   1074  CZ2 TRP B 134      18.126   5.704  14.287  1.00 88.21           C  
ATOM   1075  CZ3 TRP B 134      19.657   3.839  14.500  1.00 88.21           C  
ATOM   1076  CH2 TRP B 134      18.717   4.582  13.767  1.00 88.21           C  
ATOM   1077  N   ARG B 135      21.628   6.135  21.918  1.00 83.21           N  
ATOM   1078  CA  ARG B 135      22.344   5.453  22.991  1.00 83.21           C  
ATOM   1079  C   ARG B 135      21.445   5.248  24.206  1.00 83.21           C  
ATOM   1080  O   ARG B 135      21.523   4.215  24.874  1.00 83.21           O  
ATOM   1081  CB  ARG B 135      23.593   6.242  23.391  1.00 83.21           C  
ATOM   1082  CG  ARG B 135      24.549   5.471  24.287  1.00 83.21           C  
ATOM   1083  CD  ARG B 135      25.789   6.286  24.623  1.00 83.21           C  
ATOM   1084  NE  ARG B 135      26.610   5.627  25.635  1.00 83.21           N  
ATOM   1085  CZ  ARG B 135      27.895   5.889  25.858  1.00 83.21           C  
ATOM   1086  NH1 ARG B 135      28.534   6.806  25.140  1.00 83.21           N  
ATOM   1087  NH2 ARG B 135      28.546   5.230  26.805  1.00 83.21           N  
ATOM   1088  N   GLY B 136      20.508   6.336  24.421  1.00 77.01           N  
ATOM   1089  CA  GLY B 136      19.644   6.203  25.583  1.00 77.01           C  
ATOM   1090  C   GLY B 136      18.256   6.775  25.364  1.00 77.01           C  
ATOM   1091  O   GLY B 136      17.980   7.363  24.316  1.00 77.01           O  
ATOM   1092  N   GLY B 137      17.304   6.409  26.319  1.00 76.83           N  
ATOM   1093  CA  GLY B 137      15.976   7.002  26.322  1.00 76.83           C  
ATOM   1094  C   GLY B 137      14.947   6.165  25.586  1.00 76.83           C  
ATOM   1095  O   GLY B 137      13.903   6.676  25.174  1.00 76.83           O  
ATOM   1096  N   TRP B 138      15.305   4.914  25.361  1.00 83.87           N  
ATOM   1097  CA  TRP B 138      14.382   4.043  24.640  1.00 83.87           C  
ATOM   1098  C   TRP B 138      13.419   3.355  25.602  1.00 83.87           C  
ATOM   1099  O   TRP B 138      13.668   3.303  26.809  1.00 83.87           O  
ATOM   1100  CB  TRP B 138      15.151   2.995  23.831  1.00 83.87           C  
ATOM   1101  CG  TRP B 138      16.013   3.574  22.749  1.00 83.87           C  
ATOM   1102  CD1 TRP B 138      17.356   3.825  22.811  1.00 83.87           C  
ATOM   1103  CD2 TRP B 138      15.589   3.978  21.444  1.00 83.87           C  
ATOM   1104  CE2 TRP B 138      16.729   4.465  20.766  1.00 83.87           C  
ATOM   1105  CE3 TRP B 138      14.355   3.975  20.781  1.00 83.87           C  
ATOM   1106  NE1 TRP B 138      17.792   4.361  21.622  1.00 83.87           N  
ATOM   1107  CZ2 TRP B 138      16.670   4.944  19.456  1.00 83.87           C  
ATOM   1108  CZ3 TRP B 138      14.298   4.452  19.476  1.00 83.87           C  
ATOM   1109  CH2 TRP B 138      15.450   4.930  18.830  1.00 83.87           C  
ATOM   1110  N   ASP B 139      12.230   2.973  25.127  1.00 79.51           N  
ATOM   1111  CA  ASP B 139      11.316   2.096  25.853  1.00 79.51           C  
ATOM   1112  C   ASP B 139      11.664   0.628  25.622  1.00 79.51           C  
ATOM   1113  O   ASP B 139      11.447   0.097  24.530  1.00 79.51           O  
ATOM   1114  CB  ASP B 139       9.869   2.366  25.435  1.00 79.51           C  
ATOM   1115  CG  ASP B 139       8.860   1.569  26.243  1.00 79.51           C  
ATOM   1116  OD1 ASP B 139       9.269   0.784  27.126  1.00 79.51           O  
ATOM   1117  OD2 ASP B 139       7.645   1.725  25.993  1.00 79.51           O  
ATOM   1118  N   TRP B 140      12.213  -0.041  26.736  1.00 76.82           N  
ATOM   1119  CA  TRP B 140      12.696  -1.411  26.603  1.00 76.82           C  
ATOM   1120  C   TRP B 140      11.673  -2.404  27.143  1.00 76.82           C  
ATOM   1121  O   TRP B 140      11.998  -3.567  27.392  1.00 76.82           O  
ATOM   1122  CB  TRP B 140      14.030  -1.585  27.334  1.00 76.82           C  
ATOM   1123  CG  TRP B 140      15.156  -0.790  26.744  1.00 76.82           C  
ATOM   1124  CD1 TRP B 140      15.574   0.455  27.124  1.00 76.82           C  
ATOM   1125  CD2 TRP B 140      16.006  -1.187  25.664  1.00 76.82           C  
ATOM   1126  CE2 TRP B 140      16.919  -0.132  25.441  1.00 76.82           C  
ATOM   1127  CE3 TRP B 140      16.086  -2.333  24.862  1.00 76.82           C  
ATOM   1128  NE1 TRP B 140      16.634   0.856  26.344  1.00 76.82           N  
ATOM   1129  CZ2 TRP B 140      17.900  -0.190  24.448  1.00 76.82           C  
ATOM   1130  CZ3 TRP B 140      17.063  -2.389  23.874  1.00 76.82           C  
ATOM   1131  CH2 TRP B 140      17.956  -1.323  23.678  1.00 76.82           C  
ATOM   1132  N   SER B 141      10.404  -1.978  27.311  1.00 68.10           N  
ATOM   1133  CA  SER B 141       9.383  -2.782  27.975  1.00 68.10           C  
ATOM   1134  C   SER B 141       9.112  -4.073  27.210  1.00 68.10           C  
ATOM   1135  O   SER B 141       8.863  -5.118  27.814  1.00 68.10           O  
ATOM   1136  CB  SER B 141       8.086  -1.986  28.122  1.00 68.10           C  
ATOM   1137  OG  SER B 141       7.637  -1.517  26.863  1.00 68.10           O  
ATOM   1138  N   GLN B 142       9.259  -4.092  25.956  1.00 67.49           N  
ATOM   1139  CA  GLN B 142       8.940  -5.283  25.176  1.00 67.49           C  
ATOM   1140  C   GLN B 142      10.208  -6.014  24.744  1.00 67.49           C  
ATOM   1141  O   GLN B 142      10.173  -6.847  23.836  1.00 67.49           O  
ATOM   1142  CB  GLN B 142       8.103  -4.915  23.950  1.00 67.49           C  
ATOM   1143  CG  GLN B 142       6.691  -4.454  24.284  1.00 67.49           C  
ATOM   1144  CD  GLN B 142       5.782  -4.419  23.070  1.00 67.49           C  
ATOM   1145  NE2 GLN B 142       4.507  -4.119  23.293  1.00 67.49           N  
ATOM   1146  OE1 GLN B 142       6.222  -4.659  21.941  1.00 67.49           O  
ATOM   1147  N   GLY B 143      11.342  -5.763  25.411  1.00 68.64           N  
ATOM   1148  CA  GLY B 143      12.585  -6.466  25.132  1.00 68.64           C  
ATOM   1149  C   GLY B 143      13.389  -5.833  24.013  1.00 68.64           C  
ATOM   1150  O   GLY B 143      14.569  -6.145  23.835  1.00 68.64           O  
ATOM   1151  N   LYS B 144      12.756  -5.039  23.213  1.00 74.54           N  
ATOM   1152  CA  LYS B 144      13.461  -4.288  22.178  1.00 74.54           C  
ATOM   1153  C   LYS B 144      13.209  -2.790  22.318  1.00 74.54           C  
ATOM   1154  O   LYS B 144      12.268  -2.374  22.997  1.00 74.54           O  
ATOM   1155  CB  LYS B 144      13.039  -4.764  20.788  1.00 74.54           C  
ATOM   1156  CG  LYS B 144      11.554  -4.596  20.501  1.00 74.54           C  
ATOM   1157  CD  LYS B 144      11.184  -5.144  19.128  1.00 74.54           C  
ATOM   1158  CE  LYS B 144       9.701  -4.964  18.835  1.00 74.54           C  
ATOM   1159  NZ  LYS B 144       9.357  -5.380  17.442  1.00 74.54           N  
ATOM   1160  N   ASN B 145      14.140  -2.073  21.734  1.00 80.07           N  
ATOM   1161  CA  ASN B 145      13.996  -0.625  21.845  1.00 80.07           C  
ATOM   1162  C   ASN B 145      12.800  -0.118  21.046  1.00 80.07           C  
ATOM   1163  O   ASN B 145      12.659  -0.433  19.863  1.00 80.07           O  
ATOM   1164  CB  ASN B 145      15.276   0.078  21.389  1.00 80.07           C  
ATOM   1165  CG  ASN B 145      15.637  -0.241  19.952  1.00 80.07           C  
ATOM   1166  ND2 ASN B 145      15.850   0.796  19.150  1.00 80.07           N  
ATOM   1167  OD1 ASN B 145      15.724  -1.409  19.565  1.00 80.07           O  
ATOM   1168  N   ARG B 146      12.031   0.524  21.676  1.00 80.30           N  
ATOM   1169  CA  ARG B 146      10.901   1.185  21.033  1.00 80.30           C  
ATOM   1170  C   ARG B 146      10.888   2.678  21.346  1.00 80.30           C  
ATOM   1171  O   ARG B 146      11.527   3.122  22.303  1.00 80.30           O  
ATOM   1172  CB  ARG B 146       9.582   0.546  21.473  1.00 80.30           C  
ATOM   1173  CG  ARG B 146       9.408  -0.890  21.007  1.00 80.30           C  
ATOM   1174  CD  ARG B 146       8.032  -1.436  21.364  1.00 80.30           C  
ATOM   1175  NE  ARG B 146       7.842  -2.792  20.856  1.00 80.30           N  
ATOM   1176  CZ  ARG B 146       6.729  -3.506  21.000  1.00 80.30           C  
ATOM   1177  NH1 ARG B 146       5.680  -3.005  21.643  1.00 80.30           N  
ATOM   1178  NH2 ARG B 146       6.663  -4.731  20.498  1.00 80.30           N  
ATOM   1179  N   CYS B 147      10.295   3.391  20.386  1.00 82.24           N  
ATOM   1180  CA  CYS B 147      10.195   4.830  20.601  1.00 82.24           C  
ATOM   1181  C   CYS B 147       9.483   5.137  21.914  1.00 82.24           C  
ATOM   1182  O   CYS B 147       8.448   4.541  22.217  1.00 82.24           O  
ATOM   1183  CB  CYS B 147       9.455   5.496  19.442  1.00 82.24           C  
ATOM   1184  SG  CYS B 147      10.337   5.408  17.868  1.00 82.24           S  
ATOM   1185  N   PRO B 148      10.271   5.879  22.682  1.00 78.39           N  
ATOM   1186  CA  PRO B 148       9.635   6.233  23.953  1.00 78.39           C  
ATOM   1187  C   PRO B 148       8.326   6.996  23.765  1.00 78.39           C  
ATOM   1188  O   PRO B 148       8.042   7.481  22.666  1.00 78.39           O  
ATOM   1189  CB  PRO B 148      10.684   7.109  24.640  1.00 78.39           C  
ATOM   1190  CG  PRO B 148      11.488   7.691  23.523  1.00 78.39           C  
ATOM   1191  CD  PRO B 148      11.471   6.727  22.371  1.00 78.39           C  
ATOM   1192  N   LYS B 149       7.657   6.907  24.780  1.00 64.28           N  
ATOM   1193  CA  LYS B 149       6.353   7.561  24.717  1.00 64.28           C  
ATOM   1194  C   LYS B 149       6.500   9.050  24.416  1.00 64.28           C  
ATOM   1195  O   LYS B 149       7.335   9.731  25.016  1.00 64.28           O  
ATOM   1196  CB  LYS B 149       5.590   7.364  26.028  1.00 64.28           C  
ATOM   1197  CG  LYS B 149       5.003   5.971  26.199  1.00 64.28           C  
ATOM   1198  CD  LYS B 149       4.163   5.869  27.466  1.00 64.28           C  
ATOM   1199  CE  LYS B 149       3.607   4.465  27.658  1.00 64.28           C  
ATOM   1200  NZ  LYS B 149       2.821   4.349  28.923  1.00 64.28           N  
ATOM   1201  N   GLY B 150       5.926   9.578  23.471  1.00 62.57           N  
ATOM   1202  CA  GLY B 150       5.954  10.981  23.090  1.00 62.57           C  
ATOM   1203  C   GLY B 150       6.850  11.258  21.897  1.00 62.57           C  
ATOM   1204  O   GLY B 150       6.752  12.316  21.272  1.00 62.57           O  
ATOM   1205  N   ALA B 151       7.794  10.354  21.682  1.00 75.98           N  
ATOM   1206  CA  ALA B 151       8.690  10.526  20.542  1.00 75.98           C  
ATOM   1207  C   ALA B 151       8.006  10.117  19.240  1.00 75.98           C  
ATOM   1208  O   ALA B 151       7.554   8.978  19.101  1.00 75.98           O  
ATOM   1209  CB  ALA B 151       9.969   9.718  20.744  1.00 75.98           C  
ATOM   1210  N   GLN B 152       7.824  11.135  18.310  1.00 74.88           N  
ATOM   1211  CA  GLN B 152       7.141  10.884  17.046  1.00 74.88           C  
ATOM   1212  C   GLN B 152       8.124  10.440  15.967  1.00 74.88           C  
ATOM   1213  O   GLN B 152       9.269  10.896  15.938  1.00 74.88           O  
ATOM   1214  CB  GLN B 152       6.386  12.133  16.586  1.00 74.88           C  
ATOM   1215  CG  GLN B 152       5.223  12.517  17.492  1.00 74.88           C  
ATOM   1216  CD  GLN B 152       4.498  13.762  17.019  1.00 74.88           C  
ATOM   1217  NE2 GLN B 152       3.449  14.146  17.738  1.00 74.88           N  
ATOM   1218  OE1 GLN B 152       4.877  14.375  16.016  1.00 74.88           O  
ATOM   1219  N   CYS B 153       7.584   9.499  15.257  1.00 81.81           N  
ATOM   1220  CA  CYS B 153       8.377   9.070  14.111  1.00 81.81           C  
ATOM   1221  C   CYS B 153       8.337  10.112  12.999  1.00 81.81           C  
ATOM   1222  O   CYS B 153       7.292  10.326  12.381  1.00 81.81           O  
ATOM   1223  CB  CYS B 153       7.873   7.727  13.582  1.00 81.81           C  
ATOM   1224  SG  CYS B 153       8.189   6.342  14.697  1.00 81.81           S  
ATOM   1225  N   LEU B 154       9.470  10.796  12.895  1.00 84.12           N  
ATOM   1226  CA  LEU B 154       9.631  11.834  11.883  1.00 84.12           C  
ATOM   1227  C   LEU B 154      10.821  11.532  10.978  1.00 84.12           C  
ATOM   1228  O   LEU B 154      11.633  10.656  11.286  1.00 84.12           O  
ATOM   1229  CB  LEU B 154       9.812  13.203  12.543  1.00 84.12           C  
ATOM   1230  CG  LEU B 154       8.629  13.721  13.363  1.00 84.12           C  
ATOM   1231  CD1 LEU B 154       9.042  14.948  14.171  1.00 84.12           C  
ATOM   1232  CD2 LEU B 154       7.449  14.046  12.454  1.00 84.12           C  
ATOM   1233  N   PRO B 155      10.883  12.229   9.857  1.00 83.78           N  
ATOM   1234  CA  PRO B 155      12.017  11.983   8.964  1.00 83.78           C  
ATOM   1235  C   PRO B 155      13.360  12.320   9.608  1.00 83.78           C  
ATOM   1236  O   PRO B 155      13.420  13.146  10.523  1.00 83.78           O  
ATOM   1237  CB  PRO B 155      11.735  12.904   7.775  1.00 83.78           C  
ATOM   1238  CG  PRO B 155      10.264  13.163   7.832  1.00 83.78           C  
ATOM   1239  CD  PRO B 155       9.826  13.110   9.268  1.00 83.78           C  
ATOM   1240  N   PHE B 156      14.346  11.630   9.215  1.00 90.97           N  
ATOM   1241  CA  PHE B 156      15.686  11.794   9.767  1.00 90.97           C  
ATOM   1242  C   PHE B 156      16.111  13.257   9.732  1.00 90.97           C  
ATOM   1243  O   PHE B 156      16.815  13.725  10.629  1.00 90.97           O  
ATOM   1244  CB  PHE B 156      16.694  10.935   8.996  1.00 90.97           C  
ATOM   1245  CG  PHE B 156      17.025   9.633   9.673  1.00 90.97           C  
ATOM   1246  CD1 PHE B 156      18.299   9.399  10.175  1.00 90.97           C  
ATOM   1247  CD2 PHE B 156      16.062   8.642   9.807  1.00 90.97           C  
ATOM   1248  CE1 PHE B 156      18.609   8.194  10.803  1.00 90.97           C  
ATOM   1249  CE2 PHE B 156      16.363   7.436  10.433  1.00 90.97           C  
ATOM   1250  CZ  PHE B 156      17.638   7.213  10.929  1.00 90.97           C  
ATOM   1251  N   SER B 157      15.635  14.012   8.721  1.00 88.06           N  
ATOM   1252  CA  SER B 157      16.042  15.405   8.569  1.00 88.06           C  
ATOM   1253  C   SER B 157      15.515  16.262   9.715  1.00 88.06           C  
ATOM   1254  O   SER B 157      16.097  17.299  10.039  1.00 88.06           O  
ATOM   1255  CB  SER B 157      15.551  15.965   7.234  1.00 88.06           C  
ATOM   1256  OG  SER B 157      14.150  15.796   7.102  1.00 88.06           O  
ATOM   1257  N   HIS B 158      14.507  15.849  10.333  1.00 83.09           N  
ATOM   1258  CA  HIS B 158      13.955  16.586  11.464  1.00 83.09           C  
ATOM   1259  C   HIS B 158      14.828  16.425  12.705  1.00 83.09           C  
ATOM   1260  O   HIS B 158      15.135  17.407  13.384  1.00 83.09           O  
ATOM   1261  CB  HIS B 158      12.529  16.121  11.762  1.00 83.09           C  
ATOM   1262  CG  HIS B 158      11.886  16.850  12.900  1.00 83.09           C  
ATOM   1263  CD2 HIS B 158      11.684  16.485  14.188  1.00 83.09           C  
ATOM   1264  ND1 HIS B 158      11.359  18.116  12.769  1.00 83.09           N  
ATOM   1265  CE1 HIS B 158      10.860  18.501  13.932  1.00 83.09           C  
ATOM   1266  NE2 HIS B 158      11.044  17.529  14.810  1.00 83.09           N  
ATOM   1267  N   TYR B 159      15.319  15.242  13.020  1.00 88.22           N  
ATOM   1268  CA  TYR B 159      16.121  14.971  14.208  1.00 88.22           C  
ATOM   1269  C   TYR B 159      17.600  15.219  13.936  1.00 88.22           C  
ATOM   1270  O   TYR B 159      18.355  15.564  14.847  1.00 88.22           O  
ATOM   1271  CB  TYR B 159      15.911  13.530  14.682  1.00 88.22           C  
ATOM   1272  CG  TYR B 159      14.579  13.299  15.354  1.00 88.22           C  
ATOM   1273  CD1 TYR B 159      14.363  13.700  16.671  1.00 88.22           C  
ATOM   1274  CD2 TYR B 159      13.535  12.680  14.675  1.00 88.22           C  
ATOM   1275  CE1 TYR B 159      13.138  13.487  17.295  1.00 88.22           C  
ATOM   1276  CE2 TYR B 159      12.306  12.463  15.289  1.00 88.22           C  
ATOM   1277  CZ  TYR B 159      12.117  12.870  16.597  1.00 88.22           C  
ATOM   1278  OH  TYR B 159      10.903  12.658  17.210  1.00 88.22           O  
ATOM   1279  N   PHE B 160      17.969  15.050  12.605  1.00 93.05           N  
ATOM   1280  CA  PHE B 160      19.326  15.304  12.137  1.00 93.05           C  
ATOM   1281  C   PHE B 160      19.320  16.274  10.961  1.00 93.05           C  
ATOM   1282  O   PHE B 160      19.398  15.856   9.804  1.00 93.05           O  
ATOM   1283  CB  PHE B 160      20.011  13.995  11.733  1.00 93.05           C  
ATOM   1284  CG  PHE B 160      19.886  12.903  12.761  1.00 93.05           C  
ATOM   1285  CD1 PHE B 160      20.570  12.983  13.967  1.00 93.05           C  
ATOM   1286  CD2 PHE B 160      19.083  11.795  12.520  1.00 93.05           C  
ATOM   1287  CE1 PHE B 160      20.457  11.974  14.921  1.00 93.05           C  
ATOM   1288  CE2 PHE B 160      18.964  10.783  13.468  1.00 93.05           C  
ATOM   1289  CZ  PHE B 160      19.653  10.873  14.667  1.00 93.05           C  
ATOM   1290  N   PRO B 161      19.320  17.508  11.239  1.00 89.92           N  
ATOM   1291  CA  PRO B 161      19.201  18.493  10.161  1.00 89.92           C  
ATOM   1292  C   PRO B 161      20.428  18.526   9.253  1.00 89.92           C  
ATOM   1293  O   PRO B 161      20.308  18.798   8.056  1.00 89.92           O  
ATOM   1294  CB  PRO B 161      19.041  19.818  10.911  1.00 89.92           C  
ATOM   1295  CG  PRO B 161      18.589  19.430  12.282  1.00 89.92           C  
ATOM   1296  CD  PRO B 161      19.112  18.055  12.585  1.00 89.92           C  
ATOM   1297  N   THR B 162      21.684  18.223   9.864  1.00 91.25           N  
ATOM   1298  CA  THR B 162      22.918  18.218   9.086  1.00 91.25           C  
ATOM   1299  C   THR B 162      23.627  16.872   9.205  1.00 91.25           C  
ATOM   1300  O   THR B 162      23.364  16.106  10.134  1.00 91.25           O  
ATOM   1301  CB  THR B 162      23.867  19.343   9.537  1.00 91.25           C  
ATOM   1302  CG2 THR B 162      23.177  20.702   9.478  1.00 91.25           C  
ATOM   1303  OG1 THR B 162      24.290  19.092  10.883  1.00 91.25           O  
ATOM   1304  N   PRO B 163      24.509  16.598   8.236  1.00 93.77           N  
ATOM   1305  CA  PRO B 163      25.281  15.356   8.333  1.00 93.77           C  
ATOM   1306  C   PRO B 163      26.106  15.273   9.616  1.00 93.77           C  
ATOM   1307  O   PRO B 163      26.275  14.187  10.176  1.00 93.77           O  
ATOM   1308  CB  PRO B 163      26.190  15.409   7.102  1.00 93.77           C  
ATOM   1309  CG  PRO B 163      25.471  16.293   6.135  1.00 93.77           C  
ATOM   1310  CD  PRO B 163      24.716  17.334   6.910  1.00 93.77           C  
ATOM   1311  N   ALA B 164      26.549  16.389  10.044  1.00 94.66           N  
ATOM   1312  CA  ALA B 164      27.329  16.424  11.278  1.00 94.66           C  
ATOM   1313  C   ALA B 164      26.475  16.023  12.478  1.00 94.66           C  
ATOM   1314  O   ALA B 164      26.950  15.331  13.382  1.00 94.66           O  
ATOM   1315  CB  ALA B 164      27.923  17.814  11.492  1.00 94.66           C  
ATOM   1316  N   ASP B 165      25.269  16.395  12.420  1.00 94.11           N  
ATOM   1317  CA  ASP B 165      24.362  16.041  13.508  1.00 94.11           C  
ATOM   1318  C   ASP B 165      24.142  14.532  13.571  1.00 94.11           C  
ATOM   1319  O   ASP B 165      24.093  13.951  14.657  1.00 94.11           O  
ATOM   1320  CB  ASP B 165      23.022  16.762  13.344  1.00 94.11           C  
ATOM   1321  CG  ASP B 165      23.111  18.251  13.627  1.00 94.11           C  
ATOM   1322  OD1 ASP B 165      23.789  18.648  14.600  1.00 94.11           O  
ATOM   1323  OD2 ASP B 165      22.495  19.035  12.873  1.00 94.11           O  
ATOM   1324  N   LEU B 166      24.009  13.908  12.429  1.00 95.97           N  
ATOM   1325  CA  LEU B 166      23.781  12.468  12.384  1.00 95.97           C  
ATOM   1326  C   LEU B 166      24.979  11.710  12.946  1.00 95.97           C  
ATOM   1327  O   LEU B 166      24.822  10.844  13.809  1.00 95.97           O  
ATOM   1328  CB  LEU B 166      23.502  12.014  10.949  1.00 95.97           C  
ATOM   1329  CG  LEU B 166      23.347  10.508  10.733  1.00 95.97           C  
ATOM   1330  CD1 LEU B 166      22.106   9.994  11.455  1.00 95.97           C  
ATOM   1331  CD2 LEU B 166      23.278  10.186   9.244  1.00 95.97           C  
ATOM   1332  N   CYS B 167      26.127  12.102  12.562  1.00 95.66           N  
ATOM   1333  CA  CYS B 167      27.337  11.397  12.971  1.00 95.66           C  
ATOM   1334  C   CYS B 167      27.626  11.625  14.450  1.00 95.66           C  
ATOM   1335  O   CYS B 167      28.004  10.694  15.163  1.00 95.66           O  
ATOM   1336  CB  CYS B 167      28.531  11.851  12.133  1.00 95.66           C  
ATOM   1337  SG  CYS B 167      28.566  11.140  10.472  1.00 95.66           S  
ATOM   1338  N   GLU B 168      27.373  12.810  14.910  1.00 94.33           N  
ATOM   1339  CA  GLU B 168      27.796  13.168  16.261  1.00 94.33           C  
ATOM   1340  C   GLU B 168      26.724  12.812  17.287  1.00 94.33           C  
ATOM   1341  O   GLU B 168      27.030  12.269  18.350  1.00 94.33           O  
ATOM   1342  CB  GLU B 168      28.127  14.660  16.343  1.00 94.33           C  
ATOM   1343  CG  GLU B 168      29.367  15.058  15.555  1.00 94.33           C  
ATOM   1344  CD  GLU B 168      29.655  16.550  15.604  1.00 94.33           C  
ATOM   1345  OE1 GLU B 168      30.647  16.998  14.986  1.00 94.33           O  
ATOM   1346  OE2 GLU B 168      28.883  17.278  16.268  1.00 94.33           O  
ATOM   1347  N   LYS B 169      25.489  13.003  16.934  1.00 91.30           N  
ATOM   1348  CA  LYS B 169      24.442  12.916  17.948  1.00 91.30           C  
ATOM   1349  C   LYS B 169      23.887  11.498  18.043  1.00 91.30           C  
ATOM   1350  O   LYS B 169      23.317  11.116  19.068  1.00 91.30           O  
ATOM   1351  CB  LYS B 169      23.314  13.901  17.641  1.00 91.30           C  
ATOM   1352  CG  LYS B 169      23.712  15.363  17.784  1.00 91.30           C  
ATOM   1353  CD  LYS B 169      22.527  16.291  17.551  1.00 91.30           C  
ATOM   1354  CE  LYS B 169      22.924  17.754  17.697  1.00 91.30           C  
ATOM   1355  NZ  LYS B 169      21.786  18.670  17.385  1.00 91.30           N  
ATOM   1356  N   THR B 170      23.953  10.673  17.013  1.00 90.57           N  
ATOM   1357  CA  THR B 170      23.320   9.360  16.959  1.00 90.57           C  
ATOM   1358  C   THR B 170      23.771   8.493  18.131  1.00 90.57           C  
ATOM   1359  O   THR B 170      22.943   7.900  18.825  1.00 90.57           O  
ATOM   1360  CB  THR B 170      23.636   8.642  15.634  1.00 90.57           C  
ATOM   1361  CG2 THR B 170      22.936   7.289  15.561  1.00 90.57           C  
ATOM   1362  OG1 THR B 170      23.196   9.456  14.539  1.00 90.57           O  
ATOM   1363  N   TRP B 171      25.112   8.442  18.420  1.00 89.87           N  
ATOM   1364  CA  TRP B 171      25.631   7.649  19.530  1.00 89.87           C  
ATOM   1365  C   TRP B 171      26.410   8.524  20.506  1.00 89.87           C  
ATOM   1366  O   TRP B 171      27.535   8.191  20.886  1.00 89.87           O  
ATOM   1367  CB  TRP B 171      26.526   6.519  19.012  1.00 89.87           C  
ATOM   1368  CG  TRP B 171      25.790   5.466  18.239  1.00 89.87           C  
ATOM   1369  CD1 TRP B 171      24.688   4.765  18.643  1.00 89.87           C  
ATOM   1370  CD2 TRP B 171      26.108   4.991  16.927  1.00 89.87           C  
ATOM   1371  CE2 TRP B 171      25.156   4.001  16.598  1.00 89.87           C  
ATOM   1372  CE3 TRP B 171      27.107   5.306  15.996  1.00 89.87           C  
ATOM   1373  NE1 TRP B 171      24.301   3.883  17.661  1.00 89.87           N  
ATOM   1374  CZ2 TRP B 171      25.173   3.324  15.377  1.00 89.87           C  
ATOM   1375  CZ3 TRP B 171      27.123   4.632  14.781  1.00 89.87           C  
ATOM   1376  CH2 TRP B 171      26.161   3.652  14.484  1.00 89.87           C  
ATOM   1377  N   SER B 172      25.813   9.645  20.885  1.00 86.17           N  
ATOM   1378  CA  SER B 172      26.293  10.560  21.916  1.00 86.17           C  
ATOM   1379  C   SER B 172      27.768  10.893  21.716  1.00 86.17           C  
ATOM   1380  O   SER B 172      28.583  10.688  22.618  1.00 86.17           O  
ATOM   1381  CB  SER B 172      26.080   9.961  23.306  1.00 86.17           C  
ATOM   1382  OG  SER B 172      24.698   9.833  23.593  1.00 86.17           O  
ATOM   1383  N   ASN B 173      28.228  11.306  20.573  1.00 90.37           N  
ATOM   1384  CA  ASN B 173      29.547  11.825  20.226  1.00 90.37           C  
ATOM   1385  C   ASN B 173      30.596  10.718  20.201  1.00 90.37           C  
ATOM   1386  O   ASN B 173      31.745  10.936  20.590  1.00 90.37           O  
ATOM   1387  CB  ASN B 173      29.962  12.929  21.201  1.00 90.37           C  
ATOM   1388  CG  ASN B 173      29.183  14.213  20.996  1.00 90.37           C  
ATOM   1389  ND2 ASN B 173      29.134  15.048  22.027  1.00 90.37           N  
ATOM   1390  OD1 ASN B 173      28.629  14.452  19.920  1.00 90.37           O  
ATOM   1391  N   SER B 174      30.114   9.495  19.855  1.00 90.12           N  
ATOM   1392  CA  SER B 174      31.088   8.452  19.551  1.00 90.12           C  
ATOM   1393  C   SER B 174      31.916   8.809  18.321  1.00 90.12           C  
ATOM   1394  O   SER B 174      33.129   8.588  18.297  1.00 90.12           O  
ATOM   1395  CB  SER B 174      30.387   7.111  19.332  1.00 90.12           C  
ATOM   1396  OG  SER B 174      29.773   6.663  20.528  1.00 90.12           O  
ATOM   1397  N   PHE B 175      31.208   9.441  17.417  1.00 94.86           N  
ATOM   1398  CA  PHE B 175      31.873   9.927  16.214  1.00 94.86           C  
ATOM   1399  C   PHE B 175      31.854  11.450  16.162  1.00 94.86           C  
ATOM   1400  O   PHE B 175      30.968  12.085  16.738  1.00 94.86           O  
ATOM   1401  CB  PHE B 175      31.207   9.350  14.960  1.00 94.86           C  
ATOM   1402  CG  PHE B 175      31.116   7.848  14.957  1.00 94.86           C  
ATOM   1403  CD1 PHE B 175      32.230   7.070  15.250  1.00 94.86           C  
ATOM   1404  CD2 PHE B 175      29.917   7.214  14.662  1.00 94.86           C  
ATOM   1405  CE1 PHE B 175      32.149   5.679  15.248  1.00 94.86           C  
ATOM   1406  CE2 PHE B 175      29.828   5.825  14.658  1.00 94.86           C  
ATOM   1407  CZ  PHE B 175      30.945   5.060  14.950  1.00 94.86           C  
ATOM   1408  N   LYS B 176      32.867  11.953  15.581  1.00 95.91           N  
ATOM   1409  CA  LYS B 176      32.984  13.378  15.283  1.00 95.91           C  
ATOM   1410  C   LYS B 176      33.099  13.618  13.781  1.00 95.91           C  
ATOM   1411  O   LYS B 176      33.812  12.894  13.084  1.00 95.91           O  
ATOM   1412  CB  LYS B 176      34.191  13.980  16.004  1.00 95.91           C  
ATOM   1413  CG  LYS B 176      34.303  15.491  15.868  1.00 95.91           C  
ATOM   1414  CD  LYS B 176      35.493  16.036  16.648  1.00 95.91           C  
ATOM   1415  CE  LYS B 176      35.617  17.546  16.498  1.00 95.91           C  
ATOM   1416  NZ  LYS B 176      36.743  18.093  17.312  1.00 95.91           N  
ATOM   1417  N   ALA B 177      32.321  14.568  13.319  1.00 95.82           N  
ATOM   1418  CA  ALA B 177      32.370  14.891  11.895  1.00 95.82           C  
ATOM   1419  C   ALA B 177      33.605  15.723  11.563  1.00 95.82           C  
ATOM   1420  O   ALA B 177      33.644  16.925  11.836  1.00 95.82           O  
ATOM   1421  CB  ALA B 177      31.103  15.633  11.475  1.00 95.82           C  
ATOM   1422  N   SER B 178      34.585  15.117  10.941  1.00 95.34           N  
ATOM   1423  CA  SER B 178      35.822  15.801  10.577  1.00 95.34           C  
ATOM   1424  C   SER B 178      35.645  16.624   9.305  1.00 95.34           C  
ATOM   1425  O   SER B 178      34.946  16.206   8.380  1.00 95.34           O  
ATOM   1426  CB  SER B 178      36.956  14.793  10.387  1.00 95.34           C  
ATOM   1427  OG  SER B 178      38.140  15.442   9.957  1.00 95.34           O  
ATOM   1428  N   PRO B 179      36.240  17.770   9.270  1.00 94.04           N  
ATOM   1429  CA  PRO B 179      36.194  18.551   8.032  1.00 94.04           C  
ATOM   1430  C   PRO B 179      37.119  17.997   6.950  1.00 94.04           C  
ATOM   1431  O   PRO B 179      37.042  18.417   5.793  1.00 94.04           O  
ATOM   1432  CB  PRO B 179      36.647  19.944   8.477  1.00 94.04           C  
ATOM   1433  CG  PRO B 179      37.538  19.698   9.652  1.00 94.04           C  
ATOM   1434  CD  PRO B 179      37.059  18.466  10.364  1.00 94.04           C  
ATOM   1435  N   GLU B 180      37.908  16.962   7.350  1.00 94.76           N  
ATOM   1436  CA  GLU B 180      38.855  16.377   6.406  1.00 94.76           C  
ATOM   1437  C   GLU B 180      38.173  15.351   5.505  1.00 94.76           C  
ATOM   1438  O   GLU B 180      37.207  14.703   5.914  1.00 94.76           O  
ATOM   1439  CB  GLU B 180      40.025  15.729   7.150  1.00 94.76           C  
ATOM   1440  CG  GLU B 180      40.777  16.685   8.065  1.00 94.76           C  
ATOM   1441  CD  GLU B 180      41.601  17.715   7.311  1.00 94.76           C  
ATOM   1442  OE1 GLU B 180      41.878  18.800   7.871  1.00 94.76           O  
ATOM   1443  OE2 GLU B 180      41.973  17.436   6.149  1.00 94.76           O  
ATOM   1444  N   ARG B 181      38.638  15.248   4.222  1.00 92.90           N  
ATOM   1445  CA  ARG B 181      38.070  14.328   3.242  1.00 92.90           C  
ATOM   1446  C   ARG B 181      38.826  13.005   3.230  1.00 92.90           C  
ATOM   1447  O   ARG B 181      39.888  12.885   3.845  1.00 92.90           O  
ATOM   1448  CB  ARG B 181      38.086  14.954   1.845  1.00 92.90           C  
ATOM   1449  CG  ARG B 181      37.242  16.212   1.724  1.00 92.90           C  
ATOM   1450  CD  ARG B 181      37.069  16.638   0.272  1.00 92.90           C  
ATOM   1451  NE  ARG B 181      35.747  17.208   0.031  1.00 92.90           N  
ATOM   1452  CZ  ARG B 181      35.317  17.655  -1.146  1.00 92.90           C  
ATOM   1453  NH1 ARG B 181      36.101  17.605  -2.217  1.00 92.90           N  
ATOM   1454  NH2 ARG B 181      34.095  18.155  -1.253  1.00 92.90           N  
ATOM   1455  N   ARG B 182      38.253  12.117   2.507  1.00 93.53           N  
ATOM   1456  CA  ARG B 182      38.890  10.809   2.388  1.00 93.53           C  
ATOM   1457  C   ARG B 182      40.266  10.927   1.741  1.00 93.53           C  
ATOM   1458  O   ARG B 182      40.461  11.729   0.825  1.00 93.53           O  
ATOM   1459  CB  ARG B 182      38.011   9.854   1.578  1.00 93.53           C  
ATOM   1460  CG  ARG B 182      36.792   9.350   2.334  1.00 93.53           C  
ATOM   1461  CD  ARG B 182      35.992   8.350   1.510  1.00 93.53           C  
ATOM   1462  NE  ARG B 182      34.755   7.965   2.183  1.00 93.53           N  
ATOM   1463  CZ  ARG B 182      33.782   7.246   1.629  1.00 93.53           C  
ATOM   1464  NH1 ARG B 182      33.885   6.819   0.376  1.00 93.53           N  
ATOM   1465  NH2 ARG B 182      32.698   6.952   2.332  1.00 93.53           N  
ATOM   1466  N   ASN B 183      41.282  10.242   2.139  1.00 88.82           N  
ATOM   1467  CA  ASN B 183      42.651  10.177   1.637  1.00 88.82           C  
ATOM   1468  C   ASN B 183      43.492  11.343   2.148  1.00 88.82           C  
ATOM   1469  O   ASN B 183      44.624  11.539   1.702  1.00 88.82           O  
ATOM   1470  CB  ASN B 183      42.660  10.146   0.107  1.00 88.82           C  
ATOM   1471  CG  ASN B 183      41.934   8.940  -0.457  1.00 88.82           C  
ATOM   1472  ND2 ASN B 183      41.382   9.087  -1.656  1.00 88.82           N  
ATOM   1473  OD1 ASN B 183      41.870   7.885   0.179  1.00 88.82           O  
ATOM   1474  N   SER B 184      43.028  12.146   3.057  1.00 92.53           N  
ATOM   1475  CA  SER B 184      43.818  13.193   3.698  1.00 92.53           C  
ATOM   1476  C   SER B 184      44.738  12.614   4.767  1.00 92.53           C  
ATOM   1477  O   SER B 184      45.729  13.241   5.147  1.00 92.53           O  
ATOM   1478  CB  SER B 184      42.905  14.251   4.317  1.00 92.53           C  
ATOM   1479  OG  SER B 184      42.159  13.705   5.392  1.00 92.53           O  
ATOM   1480  N   GLY B 185      44.426  11.503   5.191  1.00 92.49           N  
ATOM   1481  CA  GLY B 185      45.209  10.852   6.230  1.00 92.49           C  
ATOM   1482  C   GLY B 185      44.932  11.400   7.617  1.00 92.49           C  
ATOM   1483  O   GLY B 185      45.683  11.132   8.557  1.00 92.49           O  
ATOM   1484  N   ARG B 186      43.914  12.162   7.820  1.00 94.90           N  
ATOM   1485  CA  ARG B 186      43.623  12.785   9.107  1.00 94.90           C  
ATOM   1486  C   ARG B 186      42.216  12.434   9.579  1.00 94.90           C  
ATOM   1487  O   ARG B 186      41.713  13.022  10.540  1.00 94.90           O  
ATOM   1488  CB  ARG B 186      43.783  14.304   9.018  1.00 94.90           C  
ATOM   1489  CG  ARG B 186      45.212  14.760   8.774  1.00 94.90           C  
ATOM   1490  CD  ARG B 186      45.334  16.277   8.809  1.00 94.90           C  
ATOM   1491  NE  ARG B 186      46.678  16.718   8.445  1.00 94.90           N  
ATOM   1492  CZ  ARG B 186      47.152  17.945   8.642  1.00 94.90           C  
ATOM   1493  NH1 ARG B 186      46.397  18.881   9.206  1.00 94.90           N  
ATOM   1494  NH2 ARG B 186      48.390  18.239   8.273  1.00 94.90           N  
ATOM   1495  N   CYS B 187      41.582  11.565   8.866  1.00 97.03           N  
ATOM   1496  CA  CYS B 187      40.253  11.096   9.242  1.00 97.03           C  
ATOM   1497  C   CYS B 187      40.105   9.603   8.972  1.00 97.03           C  
ATOM   1498  O   CYS B 187      40.872   9.029   8.197  1.00 97.03           O  
ATOM   1499  CB  CYS B 187      39.176  11.870   8.481  1.00 97.03           C  
ATOM   1500  SG  CYS B 187      39.265  11.670   6.688  1.00 97.03           S  
ATOM   1501  N   LEU B 188      39.182   9.061   9.745  1.00 97.30           N  
ATOM   1502  CA  LEU B 188      38.959   7.626   9.601  1.00 97.30           C  
ATOM   1503  C   LEU B 188      37.766   7.350   8.692  1.00 97.30           C  
ATOM   1504  O   LEU B 188      36.788   8.102   8.699  1.00 97.30           O  
ATOM   1505  CB  LEU B 188      38.733   6.979  10.970  1.00 97.30           C  
ATOM   1506  CG  LEU B 188      39.954   6.890  11.887  1.00 97.30           C  
ATOM   1507  CD1 LEU B 188      39.943   8.033  12.896  1.00 97.30           C  
ATOM   1508  CD2 LEU B 188      39.990   5.542  12.600  1.00 97.30           C  
ATOM   1509  N   GLN B 189      37.861   6.304   7.867  1.00 97.12           N  
ATOM   1510  CA  GLN B 189      36.760   5.851   7.023  1.00 97.12           C  
ATOM   1511  C   GLN B 189      35.927   4.787   7.731  1.00 97.12           C  
ATOM   1512  O   GLN B 189      36.465   3.789   8.215  1.00 97.12           O  
ATOM   1513  CB  GLN B 189      37.289   5.307   5.696  1.00 97.12           C  
ATOM   1514  CG  GLN B 189      38.088   6.322   4.889  1.00 97.12           C  
ATOM   1515  CD  GLN B 189      38.529   5.784   3.541  1.00 97.12           C  
ATOM   1516  NE2 GLN B 189      39.576   6.378   2.979  1.00 97.12           N  
ATOM   1517  OE1 GLN B 189      37.933   4.843   3.008  1.00 97.12           O  
ATOM   1518  N   LYS B 190      34.638   4.975   7.726  1.00 96.21           N  
ATOM   1519  CA  LYS B 190      33.753   4.027   8.397  1.00 96.21           C  
ATOM   1520  C   LYS B 190      33.705   2.696   7.652  1.00 96.21           C  
ATOM   1521  O   LYS B 190      33.462   1.649   8.256  1.00 96.21           O  
ATOM   1522  CB  LYS B 190      32.343   4.607   8.523  1.00 96.21           C  
ATOM   1523  CG  LYS B 190      31.571   4.650   7.213  1.00 96.21           C  
ATOM   1524  CD  LYS B 190      30.164   5.199   7.410  1.00 96.21           C  
ATOM   1525  CE  LYS B 190      29.487   5.495   6.079  1.00 96.21           C  
ATOM   1526  NZ  LYS B 190      29.065   4.244   5.381  1.00 96.21           N  
ATOM   1527  N   TRP B 191      33.892   2.692   6.387  1.00 96.72           N  
ATOM   1528  CA  TRP B 191      33.892   1.486   5.566  1.00 96.72           C  
ATOM   1529  C   TRP B 191      34.819   1.645   4.365  1.00 96.72           C  
ATOM   1530  O   TRP B 191      35.031   2.759   3.880  1.00 96.72           O  
ATOM   1531  CB  TRP B 191      32.474   1.157   5.091  1.00 96.72           C  
ATOM   1532  CG  TRP B 191      32.309  -0.247   4.593  1.00 96.72           C  
ATOM   1533  CD1 TRP B 191      32.019  -1.357   5.337  1.00 96.72           C  
ATOM   1534  CD2 TRP B 191      32.429  -0.693   3.238  1.00 96.72           C  
ATOM   1535  CE2 TRP B 191      32.199  -2.086   3.234  1.00 96.72           C  
ATOM   1536  CE3 TRP B 191      32.709  -0.047   2.026  1.00 96.72           C  
ATOM   1537  NE1 TRP B 191      31.951  -2.466   4.526  1.00 96.72           N  
ATOM   1538  CZ2 TRP B 191      32.239  -2.846   2.063  1.00 96.72           C  
ATOM   1539  CZ3 TRP B 191      32.749  -0.806   0.862  1.00 96.72           C  
ATOM   1540  CH2 TRP B 191      32.515  -2.190   0.891  1.00 96.72           C  
ATOM   1541  N   PHE B 192      35.469   0.587   3.895  1.00 95.62           N  
ATOM   1542  CA  PHE B 192      36.374   0.568   2.751  1.00 95.62           C  
ATOM   1543  C   PHE B 192      36.292  -0.765   2.018  1.00 95.62           C  
ATOM   1544  O   PHE B 192      35.801  -1.753   2.568  1.00 95.62           O  
ATOM   1545  CB  PHE B 192      37.815   0.833   3.200  1.00 95.62           C  
ATOM   1546  CG  PHE B 192      38.304  -0.114   4.261  1.00 95.62           C  
ATOM   1547  CD1 PHE B 192      38.047   0.132   5.604  1.00 95.62           C  
ATOM   1548  CD2 PHE B 192      39.022  -1.252   3.916  1.00 95.62           C  
ATOM   1549  CE1 PHE B 192      38.499  -0.743   6.589  1.00 95.62           C  
ATOM   1550  CE2 PHE B 192      39.477  -2.131   4.894  1.00 95.62           C  
ATOM   1551  CZ  PHE B 192      39.215  -1.874   6.231  1.00 95.62           C  
ATOM   1552  N   GLU B 193      36.668  -0.759   0.766  1.00 92.27           N  
ATOM   1553  CA  GLU B 193      36.621  -1.985  -0.023  1.00 92.27           C  
ATOM   1554  C   GLU B 193      37.644  -3.002   0.476  1.00 92.27           C  
ATOM   1555  O   GLU B 193      38.817  -2.671   0.661  1.00 92.27           O  
ATOM   1556  CB  GLU B 193      36.862  -1.681  -1.504  1.00 92.27           C  
ATOM   1557  CG  GLU B 193      35.711  -0.945  -2.176  1.00 92.27           C  
ATOM   1558  CD  GLU B 193      34.458  -1.795  -2.320  1.00 92.27           C  
ATOM   1559  OE1 GLU B 193      33.404  -1.257  -2.728  1.00 92.27           O  
ATOM   1560  OE2 GLU B 193      34.532  -3.008  -2.022  1.00 92.27           O  
ATOM   1561  N   PRO B 194      37.152  -4.235   0.705  1.00 89.59           N  
ATOM   1562  CA  PRO B 194      38.026  -5.269   1.266  1.00 89.59           C  
ATOM   1563  C   PRO B 194      39.289  -5.487   0.436  1.00 89.59           C  
ATOM   1564  O   PRO B 194      40.340  -5.829   0.985  1.00 89.59           O  
ATOM   1565  CB  PRO B 194      37.143  -6.519   1.256  1.00 89.59           C  
ATOM   1566  CG  PRO B 194      35.745  -6.000   1.161  1.00 89.59           C  
ATOM   1567  CD  PRO B 194      35.784  -4.638   0.528  1.00 89.59           C  
ATOM   1568  N   ALA B 195      39.171  -5.322  -0.858  1.00 87.70           N  
ATOM   1569  CA  ALA B 195      40.320  -5.561  -1.727  1.00 87.70           C  
ATOM   1570  C   ALA B 195      41.366  -4.461  -1.567  1.00 87.70           C  
ATOM   1571  O   ALA B 195      42.544  -4.667  -1.870  1.00 87.70           O  
ATOM   1572  CB  ALA B 195      39.874  -5.658  -3.184  1.00 87.70           C  
ATOM   1573  N   GLN B 196      40.951  -3.408  -0.895  1.00 87.72           N  
ATOM   1574  CA  GLN B 196      41.871  -2.290  -0.714  1.00 87.72           C  
ATOM   1575  C   GLN B 196      42.489  -2.306   0.681  1.00 87.72           C  
ATOM   1576  O   GLN B 196      41.911  -2.866   1.615  1.00 87.72           O  
ATOM   1577  CB  GLN B 196      41.154  -0.961  -0.955  1.00 87.72           C  
ATOM   1578  CG  GLN B 196      40.681  -0.768  -2.390  1.00 87.72           C  
ATOM   1579  CD  GLN B 196      39.980   0.561  -2.603  1.00 87.72           C  
ATOM   1580  NE2 GLN B 196      39.552   0.814  -3.836  1.00 87.72           N  
ATOM   1581  OE1 GLN B 196      39.823   1.352  -1.668  1.00 87.72           O  
ATOM   1582  N   GLY B 197      43.738  -2.144   0.834  1.00 87.62           N  
ATOM   1583  CA  GLY B 197      44.366  -2.045   2.142  1.00 87.62           C  
ATOM   1584  C   GLY B 197      43.597  -1.163   3.108  1.00 87.62           C  
ATOM   1585  O   GLY B 197      42.786  -0.335   2.689  1.00 87.62           O  
ATOM   1586  N   ASN B 198      43.651  -1.364   4.491  1.00 94.44           N  
ATOM   1587  CA  ASN B 198      42.965  -0.585   5.517  1.00 94.44           C  
ATOM   1588  C   ASN B 198      43.553   0.818   5.641  1.00 94.44           C  
ATOM   1589  O   ASN B 198      44.674   0.986   6.124  1.00 94.44           O  
ATOM   1590  CB  ASN B 198      43.020  -1.305   6.865  1.00 94.44           C  
ATOM   1591  CG  ASN B 198      42.118  -0.669   7.904  1.00 94.44           C  
ATOM   1592  ND2 ASN B 198      41.743  -1.442   8.917  1.00 94.44           N  
ATOM   1593  OD1 ASN B 198      41.759   0.506   7.797  1.00 94.44           O  
ATOM   1594  N   PRO B 199      42.895   1.816   5.199  1.00 95.19           N  
ATOM   1595  CA  PRO B 199      43.423   3.182   5.222  1.00 95.19           C  
ATOM   1596  C   PRO B 199      43.466   3.773   6.630  1.00 95.19           C  
ATOM   1597  O   PRO B 199      44.090   4.815   6.847  1.00 95.19           O  
ATOM   1598  CB  PRO B 199      42.442   3.955   4.336  1.00 95.19           C  
ATOM   1599  CG  PRO B 199      41.148   3.218   4.466  1.00 95.19           C  
ATOM   1600  CD  PRO B 199      41.446   1.757   4.641  1.00 95.19           C  
ATOM   1601  N   ASN B 200      42.866   3.133   7.604  1.00 96.75           N  
ATOM   1602  CA  ASN B 200      42.734   3.699   8.942  1.00 96.75           C  
ATOM   1603  C   ASN B 200      43.960   3.401   9.801  1.00 96.75           C  
ATOM   1604  O   ASN B 200      44.147   4.010  10.856  1.00 96.75           O  
ATOM   1605  CB  ASN B 200      41.469   3.174   9.624  1.00 96.75           C  
ATOM   1606  CG  ASN B 200      40.200   3.624   8.927  1.00 96.75           C  
ATOM   1607  ND2 ASN B 200      39.120   2.876   9.119  1.00 96.75           N  
ATOM   1608  OD1 ASN B 200      40.191   4.636   8.222  1.00 96.75           O  
ATOM   1609  N   VAL B 201      44.847   2.527   9.295  1.00 95.61           N  
ATOM   1610  CA  VAL B 201      46.041   2.171  10.055  1.00 95.61           C  
ATOM   1611  C   VAL B 201      46.967   3.380  10.160  1.00 95.61           C  
ATOM   1612  O   VAL B 201      47.425   3.727  11.251  1.00 95.61           O  
ATOM   1613  CB  VAL B 201      46.788   0.980   9.413  1.00 95.61           C  
ATOM   1614  CG1 VAL B 201      48.105   0.714  10.141  1.00 95.61           C  
ATOM   1615  CG2 VAL B 201      45.908  -0.268   9.420  1.00 95.61           C  
ATOM   1616  N   ALA B 202      47.157   4.072   9.075  1.00 93.84           N  
ATOM   1617  CA  ALA B 202      48.041   5.234   9.046  1.00 93.84           C  
ATOM   1618  C   ALA B 202      47.457   6.388   9.857  1.00 93.84           C  
ATOM   1619  O   ALA B 202      48.194   7.136  10.504  1.00 93.84           O  
ATOM   1620  CB  ALA B 202      48.294   5.675   7.607  1.00 93.84           C  
ATOM   1621  N   VAL B 203      46.154   6.490   9.881  1.00 95.75           N  
ATOM   1622  CA  VAL B 203      45.495   7.582  10.591  1.00 95.75           C  
ATOM   1623  C   VAL B 203      45.595   7.354  12.098  1.00 95.75           C  
ATOM   1624  O   VAL B 203      45.876   8.286  12.855  1.00 95.75           O  
ATOM   1625  CB  VAL B 203      44.014   7.720  10.171  1.00 95.75           C  
ATOM   1626  CG1 VAL B 203      43.331   8.835  10.960  1.00 95.75           C  
ATOM   1627  CG2 VAL B 203      43.909   7.982   8.669  1.00 95.75           C  
ATOM   1628  N   ALA B 204      45.346   6.164  12.525  1.00 95.52           N  
ATOM   1629  CA  ALA B 204      45.476   5.838  13.943  1.00 95.52           C  
ATOM   1630  C   ALA B 204      46.895   6.103  14.438  1.00 95.52           C  
ATOM   1631  O   ALA B 204      47.088   6.588  15.556  1.00 95.52           O  
ATOM   1632  CB  ALA B 204      45.093   4.382  14.191  1.00 95.52           C  
ATOM   1633  N   ARG B 205      47.967   5.853  13.664  1.00 93.92           N  
ATOM   1634  CA  ARG B 205      49.357   6.107  14.028  1.00 93.92           C  
ATOM   1635  C   ARG B 205      49.620   7.601  14.180  1.00 93.92           C  
ATOM   1636  O   ARG B 205      50.300   8.026  15.116  1.00 93.92           O  
ATOM   1637  CB  ARG B 205      50.304   5.512  12.984  1.00 93.92           C  
ATOM   1638  CG  ARG B 205      51.752   5.428  13.441  1.00 93.92           C  
ATOM   1639  CD  ARG B 205      52.643   4.798  12.380  1.00 93.92           C  
ATOM   1640  NE  ARG B 205      52.391   3.366  12.245  1.00 93.92           N  
ATOM   1641  CZ  ARG B 205      52.741   2.630  11.194  1.00 93.92           C  
ATOM   1642  NH1 ARG B 205      53.367   3.180  10.160  1.00 93.92           N  
ATOM   1643  NH2 ARG B 205      52.462   1.335  11.176  1.00 93.92           N  
ATOM   1644  N   LEU B 206      49.007   8.325  13.289  1.00 93.12           N  
ATOM   1645  CA  LEU B 206      49.181   9.773  13.334  1.00 93.12           C  
ATOM   1646  C   LEU B 206      48.600  10.350  14.621  1.00 93.12           C  
ATOM   1647  O   LEU B 206      49.235  11.180  15.276  1.00 93.12           O  
ATOM   1648  CB  LEU B 206      48.517  10.431  12.121  1.00 93.12           C  
ATOM   1649  CG  LEU B 206      48.568  11.958  12.065  1.00 93.12           C  
ATOM   1650  CD1 LEU B 206      49.998  12.432  11.823  1.00 93.12           C  
ATOM   1651  CD2 LEU B 206      47.634  12.486  10.982  1.00 93.12           C  
ATOM   1652  N   PHE B 207      47.475   9.906  15.028  1.00 93.56           N  
ATOM   1653  CA  PHE B 207      46.813  10.464  16.202  1.00 93.56           C  
ATOM   1654  C   PHE B 207      47.391   9.872  17.482  1.00 93.56           C  
ATOM   1655  O   PHE B 207      47.221  10.436  18.564  1.00 93.56           O  
ATOM   1656  CB  PHE B 207      45.304  10.210  16.140  1.00 93.56           C  
ATOM   1657  CG  PHE B 207      44.557  11.191  15.278  1.00 93.56           C  
ATOM   1658  CD1 PHE B 207      44.064  12.374  15.814  1.00 93.56           C  
ATOM   1659  CD2 PHE B 207      44.349  10.931  13.930  1.00 93.56           C  
ATOM   1660  CE1 PHE B 207      43.373  13.285  15.018  1.00 93.56           C  
ATOM   1661  CE2 PHE B 207      43.660  11.836  13.128  1.00 93.56           C  
ATOM   1662  CZ  PHE B 207      43.171  13.012  13.674  1.00 93.56           C  
ATOM   1663  N   ALA B 208      48.053   8.776  17.367  1.00 91.42           N  
ATOM   1664  CA  ALA B 208      48.723   8.189  18.525  1.00 91.42           C  
ATOM   1665  C   ALA B 208      50.071   8.859  18.777  1.00 91.42           C  
ATOM   1666  O   ALA B 208      50.595   8.814  19.893  1.00 91.42           O  
ATOM   1667  CB  ALA B 208      48.907   6.687  18.328  1.00 91.42           C  
ATOM   1668  N   SER B 209      50.785   9.444  17.786  1.00 84.88           N  
ATOM   1669  CA  SER B 209      52.087  10.091  17.905  1.00 84.88           C  
ATOM   1670  C   SER B 209      51.953  11.506  18.458  1.00 84.88           C  
ATOM   1671  O   SER B 209      52.807  11.964  19.220  1.00 84.88           O  
ATOM   1672  CB  SER B 209      52.793  10.130  16.549  1.00 84.88           C  
ATOM   1673  OG  SER B 209      51.953  10.701  15.561  1.00 84.88           O  
TER   
ATOM   1674  N   PRO C   1     -15.926  50.339  58.456  1.00 72.59           N  
ATOM   1675  CA  PRO C   1     -15.928  50.091  57.012  1.00 72.59           C  
ATOM   1676  C   PRO C   1     -15.378  51.268  56.210  1.00 72.59           C  
ATOM   1677  O   PRO C   1     -15.578  52.425  56.589  1.00 72.59           O  
ATOM   1678  CB  PRO C   1     -17.408  49.860  56.696  1.00 72.59           C  
ATOM   1679  CG  PRO C   1     -18.125  50.186  57.966  1.00 72.59           C  
ATOM   1680  CD  PRO C   1     -17.105  50.500  59.023  1.00 72.59           C  
ATOM   1681  N   VAL C   2     -14.418  50.950  55.326  1.00 75.73           N  
ATOM   1682  CA  VAL C   2     -13.799  52.000  54.523  1.00 75.73           C  
ATOM   1683  C   VAL C   2     -14.880  52.892  53.917  1.00 75.73           C  
ATOM   1684  O   VAL C   2     -16.011  52.450  53.703  1.00 75.73           O  
ATOM   1685  CB  VAL C   2     -12.907  51.411  53.408  1.00 75.73           C  
ATOM   1686  CG1 VAL C   2     -11.567  50.948  53.976  1.00 75.73           C  
ATOM   1687  CG2 VAL C   2     -13.622  50.256  52.708  1.00 75.73           C  
ATOM   1688  N   LYS C   3     -14.704  54.236  53.970  1.00 70.44           N  
ATOM   1689  CA  LYS C   3     -15.732  55.186  53.553  1.00 70.44           C  
ATOM   1690  C   LYS C   3     -15.358  55.858  52.235  1.00 70.44           C  
ATOM   1691  O   LYS C   3     -14.217  55.754  51.782  1.00 70.44           O  
ATOM   1692  CB  LYS C   3     -15.956  56.244  54.635  1.00 70.44           C  
ATOM   1693  CG  LYS C   3     -16.483  55.684  55.948  1.00 70.44           C  
ATOM   1694  CD  LYS C   3     -16.897  56.796  56.904  1.00 70.44           C  
ATOM   1695  CE  LYS C   3     -17.429  56.237  58.216  1.00 70.44           C  
ATOM   1696  NZ  LYS C   3     -17.812  57.324  59.167  1.00 70.44           N  
ATOM   1697  N   GLY C   4     -16.432  56.359  51.364  1.00 65.95           N  
ATOM   1698  CA  GLY C   4     -16.326  57.182  50.169  1.00 65.95           C  
ATOM   1699  C   GLY C   4     -15.876  56.404  48.947  1.00 65.95           C  
ATOM   1700  O   GLY C   4     -16.456  55.368  48.615  1.00 65.95           O  
ATOM   1701  N   GLY C   5     -14.828  56.812  48.177  1.00 68.47           N  
ATOM   1702  CA  GLY C   5     -14.269  56.227  46.968  1.00 68.47           C  
ATOM   1703  C   GLY C   5     -13.682  54.847  47.190  1.00 68.47           C  
ATOM   1704  O   GLY C   5     -13.785  53.976  46.323  1.00 68.47           O  
ATOM   1705  N   THR C   6     -13.191  54.563  48.283  1.00 76.80           N  
ATOM   1706  CA  THR C   6     -12.609  53.270  48.626  1.00 76.80           C  
ATOM   1707  C   THR C   6     -13.697  52.211  48.777  1.00 76.80           C  
ATOM   1708  O   THR C   6     -13.449  51.023  48.559  1.00 76.80           O  
ATOM   1709  CB  THR C   6     -11.787  53.354  49.925  1.00 76.80           C  
ATOM   1710  CG2 THR C   6     -10.364  52.850  49.709  1.00 76.80           C  
ATOM   1711  OG1 THR C   6     -11.738  54.717  50.365  1.00 76.80           O  
ATOM   1712  N   LYS C   7     -14.900  52.720  49.146  1.00 78.33           N  
ATOM   1713  CA  LYS C   7     -16.016  51.782  49.223  1.00 78.33           C  
ATOM   1714  C   LYS C   7     -16.397  51.267  47.838  1.00 78.33           C  
ATOM   1715  O   LYS C   7     -16.725  50.089  47.676  1.00 78.33           O  
ATOM   1716  CB  LYS C   7     -17.225  52.440  49.888  1.00 78.33           C  
ATOM   1717  CG  LYS C   7     -18.360  51.475  50.202  1.00 78.33           C  
ATOM   1718  CD  LYS C   7     -19.509  52.177  50.914  1.00 78.33           C  
ATOM   1719  CE  LYS C   7     -20.665  51.223  51.186  1.00 78.33           C  
ATOM   1720  NZ  LYS C   7     -21.806  51.914  51.858  1.00 78.33           N  
ATOM   1721  N   CYS C   8     -16.261  52.084  46.845  1.00 75.24           N  
ATOM   1722  CA  CYS C   8     -16.530  51.677  45.471  1.00 75.24           C  
ATOM   1723  C   CYS C   8     -15.490  50.673  44.986  1.00 75.24           C  
ATOM   1724  O   CYS C   8     -15.831  49.690  44.326  1.00 75.24           O  
ATOM   1725  CB  CYS C   8     -16.549  52.892  44.545  1.00 75.24           C  
ATOM   1726  SG  CYS C   8     -17.032  52.508  42.848  1.00 75.24           S  
ATOM   1727  N   ILE C   9     -14.299  50.856  45.351  1.00 79.39           N  
ATOM   1728  CA  ILE C   9     -13.217  49.952  44.976  1.00 79.39           C  
ATOM   1729  C   ILE C   9     -13.411  48.602  45.662  1.00 79.39           C  
ATOM   1730  O   ILE C   9     -13.165  47.553  45.062  1.00 79.39           O  
ATOM   1731  CB  ILE C   9     -11.836  50.544  45.337  1.00 79.39           C  
ATOM   1732  CG1 ILE C   9     -11.519  51.747  44.442  1.00 79.39           C  
ATOM   1733  CG2 ILE C   9     -10.744  49.475  45.225  1.00 79.39           C  
ATOM   1734  CD1 ILE C   9     -10.226  52.464  44.803  1.00 79.39           C  
ATOM   1735  N   LYS C  10     -13.878  48.664  46.803  1.00 82.59           N  
ATOM   1736  CA  LYS C  10     -14.119  47.437  47.557  1.00 82.59           C  
ATOM   1737  C   LYS C  10     -15.193  46.583  46.888  1.00 82.59           C  
ATOM   1738  O   LYS C  10     -15.002  45.381  46.687  1.00 82.59           O  
ATOM   1739  CB  LYS C  10     -14.527  47.761  48.994  1.00 82.59           C  
ATOM   1740  CG  LYS C  10     -14.931  46.543  49.813  1.00 82.59           C  
ATOM   1741  CD  LYS C  10     -15.405  46.938  51.205  1.00 82.59           C  
ATOM   1742  CE  LYS C  10     -15.954  45.741  51.970  1.00 82.59           C  
ATOM   1743  NZ  LYS C  10     -16.305  46.096  53.377  1.00 82.59           N  
ATOM   1744  N   TYR C  11     -16.244  47.214  46.444  1.00 80.03           N  
ATOM   1745  CA  TYR C  11     -17.331  46.455  45.835  1.00 80.03           C  
ATOM   1746  C   TYR C  11     -16.965  46.018  44.421  1.00 80.03           C  
ATOM   1747  O   TYR C  11     -17.371  44.943  43.972  1.00 80.03           O  
ATOM   1748  CB  TYR C  11     -18.617  47.285  45.808  1.00 80.03           C  
ATOM   1749  CG  TYR C  11     -19.299  47.393  47.150  1.00 80.03           C  
ATOM   1750  CD1 TYR C  11     -19.488  46.267  47.950  1.00 80.03           C  
ATOM   1751  CD2 TYR C  11     -19.756  48.618  47.622  1.00 80.03           C  
ATOM   1752  CE1 TYR C  11     -20.117  46.361  49.187  1.00 80.03           C  
ATOM   1753  CE2 TYR C  11     -20.387  48.724  48.857  1.00 80.03           C  
ATOM   1754  CZ  TYR C  11     -20.562  47.592  49.631  1.00 80.03           C  
ATOM   1755  OH  TYR C  11     -21.185  47.690  50.855  1.00 80.03           O  
ATOM   1756  N   LEU C  12     -16.197  46.783  43.731  1.00 80.57           N  
ATOM   1757  CA  LEU C  12     -15.715  46.367  42.418  1.00 80.57           C  
ATOM   1758  C   LEU C  12     -14.793  45.158  42.536  1.00 80.57           C  
ATOM   1759  O   LEU C  12     -14.899  44.212  41.752  1.00 80.57           O  
ATOM   1760  CB  LEU C  12     -14.982  47.518  41.726  1.00 80.57           C  
ATOM   1761  CG  LEU C  12     -15.860  48.577  41.057  1.00 80.57           C  
ATOM   1762  CD1 LEU C  12     -15.021  49.786  40.656  1.00 80.57           C  
ATOM   1763  CD2 LEU C  12     -16.575  47.991  39.845  1.00 80.57           C  
ATOM   1764  N   LEU C  13     -13.926  45.187  43.505  1.00 87.01           N  
ATOM   1765  CA  LEU C  13     -13.025  44.063  43.733  1.00 87.01           C  
ATOM   1766  C   LEU C  13     -13.804  42.813  44.128  1.00 87.01           C  
ATOM   1767  O   LEU C  13     -13.468  41.706  43.701  1.00 87.01           O  
ATOM   1768  CB  LEU C  13     -12.003  44.406  44.821  1.00 87.01           C  
ATOM   1769  CG  LEU C  13     -10.635  44.890  44.338  1.00 87.01           C  
ATOM   1770  CD1 LEU C  13      -9.942  45.696  45.431  1.00 87.01           C  
ATOM   1771  CD2 LEU C  13      -9.771  43.708  43.909  1.00 87.01           C  
ATOM   1772  N   PHE C  14     -14.772  43.033  44.923  1.00 86.08           N  
ATOM   1773  CA  PHE C  14     -15.585  41.891  45.323  1.00 86.08           C  
ATOM   1774  C   PHE C  14     -16.358  41.334  44.134  1.00 86.08           C  
ATOM   1775  O   PHE C  14     -16.352  40.124  43.895  1.00 86.08           O  
ATOM   1776  CB  PHE C  14     -16.554  42.285  46.442  1.00 86.08           C  
ATOM   1777  CG  PHE C  14     -17.550  41.211  46.789  1.00 86.08           C  
ATOM   1778  CD1 PHE C  14     -18.860  41.285  46.334  1.00 86.08           C  
ATOM   1779  CD2 PHE C  14     -17.174  40.127  47.571  1.00 86.08           C  
ATOM   1780  CE1 PHE C  14     -19.784  40.293  46.654  1.00 86.08           C  
ATOM   1781  CE2 PHE C  14     -18.091  39.131  47.895  1.00 86.08           C  
ATOM   1782  CZ  PHE C  14     -19.396  39.216  47.436  1.00 86.08           C  
ATOM   1783  N   GLY C  15     -17.005  42.152  43.357  1.00 83.98           N  
ATOM   1784  CA  GLY C  15     -17.814  41.710  42.233  1.00 83.98           C  
ATOM   1785  C   GLY C  15     -17.012  40.990  41.166  1.00 83.98           C  
ATOM   1786  O   GLY C  15     -17.387  39.900  40.729  1.00 83.98           O  
ATOM   1787  N   PHE C  16     -15.952  41.567  40.712  1.00 84.33           N  
ATOM   1788  CA  PHE C  16     -15.133  40.985  39.655  1.00 84.33           C  
ATOM   1789  C   PHE C  16     -14.495  39.682  40.121  1.00 84.33           C  
ATOM   1790  O   PHE C  16     -14.487  38.691  39.387  1.00 84.33           O  
ATOM   1791  CB  PHE C  16     -14.049  41.971  39.209  1.00 84.33           C  
ATOM   1792  CG  PHE C  16     -14.543  43.026  38.256  1.00 84.33           C  
ATOM   1793  CD1 PHE C  16     -15.363  42.688  37.187  1.00 84.33           C  
ATOM   1794  CD2 PHE C  16     -14.186  44.357  38.431  1.00 84.33           C  
ATOM   1795  CE1 PHE C  16     -15.821  43.662  36.304  1.00 84.33           C  
ATOM   1796  CE2 PHE C  16     -14.641  45.336  37.552  1.00 84.33           C  
ATOM   1797  CZ  PHE C  16     -15.457  44.987  36.489  1.00 84.33           C  
ATOM   1798  N   ASN C  17     -14.019  39.645  41.342  1.00 84.96           N  
ATOM   1799  CA  ASN C  17     -13.346  38.445  41.827  1.00 84.96           C  
ATOM   1800  C   ASN C  17     -14.342  37.334  42.147  1.00 84.96           C  
ATOM   1801  O   ASN C  17     -14.010  36.151  42.054  1.00 84.96           O  
ATOM   1802  CB  ASN C  17     -12.495  38.767  43.058  1.00 84.96           C  
ATOM   1803  CG  ASN C  17     -11.204  39.478  42.705  1.00 84.96           C  
ATOM   1804  ND2 ASN C  17     -11.079  40.728  43.135  1.00 84.96           N  
ATOM   1805  OD1 ASN C  17     -10.326  38.909  42.051  1.00 84.96           O  
ATOM   1806  N   PHE C  18     -15.545  37.781  42.495  1.00 84.85           N  
ATOM   1807  CA  PHE C  18     -16.578  36.774  42.706  1.00 84.85           C  
ATOM   1808  C   PHE C  18     -16.908  36.054  41.404  1.00 84.85           C  
ATOM   1809  O   PHE C  18     -17.053  34.830  41.384  1.00 84.85           O  
ATOM   1810  CB  PHE C  18     -17.843  37.414  43.287  1.00 84.85           C  
ATOM   1811  CG  PHE C  18     -18.915  36.421  43.648  1.00 84.85           C  
ATOM   1812  CD1 PHE C  18     -20.046  36.278  42.855  1.00 84.85           C  
ATOM   1813  CD2 PHE C  18     -18.790  35.629  44.783  1.00 84.85           C  
ATOM   1814  CE1 PHE C  18     -21.040  35.360  43.187  1.00 84.85           C  
ATOM   1815  CE2 PHE C  18     -19.778  34.709  45.121  1.00 84.85           C  
ATOM   1816  CZ  PHE C  18     -20.903  34.577  44.323  1.00 84.85           C  
ATOM   1817  N   ILE C  19     -16.973  36.794  40.321  1.00 85.61           N  
ATOM   1818  CA  ILE C  19     -17.216  36.197  39.013  1.00 85.61           C  
ATOM   1819  C   ILE C  19     -16.030  35.321  38.617  1.00 85.61           C  
ATOM   1820  O   ILE C  19     -16.210  34.224  38.084  1.00 85.61           O  
ATOM   1821  CB  ILE C  19     -17.469  37.276  37.937  1.00 85.61           C  
ATOM   1822  CG1 ILE C  19     -18.746  38.061  38.256  1.00 85.61           C  
ATOM   1823  CG2 ILE C  19     -17.548  36.643  36.544  1.00 85.61           C  
ATOM   1824  CD1 ILE C  19     -18.977  39.264  37.353  1.00 85.61           C  
ATOM   1825  N   PHE C  20     -14.854  35.751  38.821  1.00 86.05           N  
ATOM   1826  CA  PHE C  20     -13.646  34.987  38.533  1.00 86.05           C  
ATOM   1827  C   PHE C  20     -13.603  33.710  39.364  1.00 86.05           C  
ATOM   1828  O   PHE C  20     -13.119  32.676  38.898  1.00 86.05           O  
ATOM   1829  CB  PHE C  20     -12.397  35.831  38.803  1.00 86.05           C  
ATOM   1830  CG  PHE C  20     -11.202  35.427  37.983  1.00 86.05           C  
ATOM   1831  CD1 PHE C  20     -10.181  34.668  38.542  1.00 86.05           C  
ATOM   1832  CD2 PHE C  20     -11.100  35.805  36.650  1.00 86.05           C  
ATOM   1833  CE1 PHE C  20      -9.074  34.293  37.785  1.00 86.05           C  
ATOM   1834  CE2 PHE C  20      -9.996  35.434  35.887  1.00 86.05           C  
ATOM   1835  CZ  PHE C  20      -8.984  34.678  36.457  1.00 86.05           C  
ATOM   1836  N   TRP C  21     -14.092  33.792  40.599  1.00 86.53           N  
ATOM   1837  CA  TRP C  21     -14.176  32.619  41.463  1.00 86.53           C  
ATOM   1838  C   TRP C  21     -15.149  31.592  40.894  1.00 86.53           C  
ATOM   1839  O   TRP C  21     -14.840  30.399  40.837  1.00 86.53           O  
ATOM   1840  CB  TRP C  21     -14.608  33.022  42.876  1.00 86.53           C  
ATOM   1841  CG  TRP C  21     -14.807  31.862  43.805  1.00 86.53           C  
ATOM   1842  CD1 TRP C  21     -13.836  31.098  44.389  1.00 86.53           C  
ATOM   1843  CD2 TRP C  21     -16.059  31.333  44.254  1.00 86.53           C  
ATOM   1844  CE2 TRP C  21     -15.770  30.247  45.110  1.00 86.53           C  
ATOM   1845  CE3 TRP C  21     -17.397  31.673  44.016  1.00 86.53           C  
ATOM   1846  NE1 TRP C  21     -14.409  30.124  45.175  1.00 86.53           N  
ATOM   1847  CZ2 TRP C  21     -16.774  29.497  45.729  1.00 86.53           C  
ATOM   1848  CZ3 TRP C  21     -18.394  30.926  44.633  1.00 86.53           C  
ATOM   1849  CH2 TRP C  21     -18.075  29.851  45.479  1.00 86.53           C  
ATOM   1850  N   LEU C  22     -16.249  32.028  40.329  1.00 84.92           N  
ATOM   1851  CA  LEU C  22     -17.227  31.134  39.717  1.00 84.92           C  
ATOM   1852  C   LEU C  22     -16.678  30.528  38.430  1.00 84.92           C  
ATOM   1853  O   LEU C  22     -16.910  29.350  38.146  1.00 84.92           O  
ATOM   1854  CB  LEU C  22     -18.530  31.884  39.427  1.00 84.92           C  
ATOM   1855  CG  LEU C  22     -19.388  32.246  40.640  1.00 84.92           C  
ATOM   1856  CD1 LEU C  22     -20.599  33.065  40.207  1.00 84.92           C  
ATOM   1857  CD2 LEU C  22     -19.825  30.987  41.381  1.00 84.92           C  
ATOM   1858  N   ALA C  23     -15.952  31.350  37.661  1.00 86.11           N  
ATOM   1859  CA  ALA C  23     -15.334  30.847  36.436  1.00 86.11           C  
ATOM   1860  C   ALA C  23     -14.285  29.784  36.749  1.00 86.11           C  
ATOM   1861  O   ALA C  23     -14.157  28.796  36.021  1.00 86.11           O  
ATOM   1862  CB  ALA C  23     -14.708  31.993  35.646  1.00 86.11           C  
ATOM   1863  N   GLY C  24     -13.596  30.022  37.811  1.00 84.86           N  
ATOM   1864  CA  GLY C  24     -12.638  29.017  38.245  1.00 84.86           C  
ATOM   1865  C   GLY C  24     -13.286  27.695  38.610  1.00 84.86           C  
ATOM   1866  O   GLY C  24     -12.776  26.629  38.257  1.00 84.86           O  
ATOM   1867  N   ILE C  25     -14.413  27.754  39.244  1.00 85.51           N  
ATOM   1868  CA  ILE C  25     -15.145  26.544  39.603  1.00 85.51           C  
ATOM   1869  C   ILE C  25     -15.631  25.842  38.338  1.00 85.51           C  
ATOM   1870  O   ILE C  25     -15.553  24.616  38.232  1.00 85.51           O  
ATOM   1871  CB  ILE C  25     -16.337  26.860  40.533  1.00 85.51           C  
ATOM   1872  CG1 ILE C  25     -15.838  27.415  41.872  1.00 85.51           C  
ATOM   1873  CG2 ILE C  25     -17.202  25.614  40.745  1.00 85.51           C  
ATOM   1874  CD1 ILE C  25     -16.947  27.917  42.786  1.00 85.51           C  
ATOM   1875  N   ALA C  26     -16.018  26.627  37.351  1.00 83.65           N  
ATOM   1876  CA  ALA C  26     -16.524  26.048  36.109  1.00 83.65           C  
ATOM   1877  C   ALA C  26     -15.415  25.328  35.347  1.00 83.65           C  
ATOM   1878  O   ALA C  26     -15.603  24.201  34.883  1.00 83.65           O  
ATOM   1879  CB  ALA C  26     -17.151  27.131  35.233  1.00 83.65           C  
ATOM   1880  N   VAL C  27     -14.264  25.925  35.189  1.00 84.54           N  
ATOM   1881  CA  VAL C  27     -13.139  25.333  34.473  1.00 84.54           C  
ATOM   1882  C   VAL C  27     -12.638  24.102  35.225  1.00 84.54           C  
ATOM   1883  O   VAL C  27     -12.307  23.084  34.612  1.00 84.54           O  
ATOM   1884  CB  VAL C  27     -11.988  26.348  34.286  1.00 84.54           C  
ATOM   1885  CG1 VAL C  27     -10.749  25.660  33.717  1.00 84.54           C  
ATOM   1886  CG2 VAL C  27     -12.431  27.494  33.379  1.00 84.54           C  
ATOM   1887  N   LEU C  28     -12.629  24.186  36.537  1.00 83.38           N  
ATOM   1888  CA  LEU C  28     -12.219  23.046  37.349  1.00 83.38           C  
ATOM   1889  C   LEU C  28     -13.203  21.890  37.199  1.00 83.38           C  
ATOM   1890  O   LEU C  28     -12.794  20.733  37.082  1.00 83.38           O  
ATOM   1891  CB  LEU C  28     -12.107  23.449  38.822  1.00 83.38           C  
ATOM   1892  CG  LEU C  28     -11.702  22.343  39.798  1.00 83.38           C  
ATOM   1893  CD1 LEU C  28     -10.300  21.839  39.476  1.00 83.38           C  
ATOM   1894  CD2 LEU C  28     -11.779  22.845  41.236  1.00 83.38           C  
ATOM   1895  N   ALA C  29     -14.474  22.197  37.126  1.00 83.04           N  
ATOM   1896  CA  ALA C  29     -15.497  21.165  36.981  1.00 83.04           C  
ATOM   1897  C   ALA C  29     -15.379  20.460  35.633  1.00 83.04           C  
ATOM   1898  O   ALA C  29     -15.482  19.234  35.555  1.00 83.04           O  
ATOM   1899  CB  ALA C  29     -16.890  21.771  37.141  1.00 83.04           C  
ATOM   1900  N   ILE C  30     -15.098  21.248  34.607  1.00 79.04           N  
ATOM   1901  CA  ILE C  30     -14.948  20.662  33.280  1.00 79.04           C  
ATOM   1902  C   ILE C  30     -13.690  19.798  33.237  1.00 79.04           C  
ATOM   1903  O   ILE C  30     -13.706  18.695  32.685  1.00 79.04           O  
ATOM   1904  CB  ILE C  30     -14.888  21.751  32.185  1.00 79.04           C  
ATOM   1905  CG1 ILE C  30     -16.219  22.508  32.111  1.00 79.04           C  
ATOM   1906  CG2 ILE C  30     -14.533  21.134  30.829  1.00 79.04           C  
ATOM   1907  CD1 ILE C  30     -16.191  23.722  31.193  1.00 79.04           C  
ATOM   1908  N   GLY C  31     -12.658  20.328  33.852  1.00 79.46           N  
ATOM   1909  CA  GLY C  31     -11.438  19.540  33.916  1.00 79.46           C  
ATOM   1910  C   GLY C  31     -11.608  18.236  34.672  1.00 79.46           C  
ATOM   1911  O   GLY C  31     -11.157  17.184  34.214  1.00 79.46           O  
ATOM   1912  N   LEU C  32     -12.281  18.302  35.786  1.00 78.84           N  
ATOM   1913  CA  LEU C  32     -12.499  17.103  36.588  1.00 78.84           C  
ATOM   1914  C   LEU C  32     -13.462  16.149  35.889  1.00 78.84           C  
ATOM   1915  O   LEU C  32     -13.307  14.929  35.977  1.00 78.84           O  
ATOM   1916  CB  LEU C  32     -13.042  17.473  37.970  1.00 78.84           C  
ATOM   1917  CG  LEU C  32     -12.046  18.106  38.943  1.00 78.84           C  
ATOM   1918  CD1 LEU C  32     -12.760  18.557  40.213  1.00 78.84           C  
ATOM   1919  CD2 LEU C  32     -10.924  17.128  39.272  1.00 78.84           C  
ATOM   1920  N   TRP C  33     -14.379  16.660  35.225  1.00 75.91           N  
ATOM   1921  CA  TRP C  33     -15.303  15.809  34.482  1.00 75.91           C  
ATOM   1922  C   TRP C  33     -14.576  15.055  33.373  1.00 75.91           C  
ATOM   1923  O   TRP C  33     -14.793  13.856  33.184  1.00 75.91           O  
ATOM   1924  CB  TRP C  33     -16.442  16.642  33.888  1.00 75.91           C  
ATOM   1925  CG  TRP C  33     -17.380  15.859  33.019  1.00 75.91           C  
ATOM   1926  CD1 TRP C  33     -18.322  14.956  33.427  1.00 75.91           C  
ATOM   1927  CD2 TRP C  33     -17.462  15.907  31.591  1.00 75.91           C  
ATOM   1928  CE2 TRP C  33     -18.477  15.006  31.200  1.00 75.91           C  
ATOM   1929  CE3 TRP C  33     -16.775  16.625  30.603  1.00 75.91           C  
ATOM   1930  NE1 TRP C  33     -18.985  14.440  32.338  1.00 75.91           N  
ATOM   1931  CZ2 TRP C  33     -18.822  14.805  29.861  1.00 75.91           C  
ATOM   1932  CZ3 TRP C  33     -17.119  16.424  29.272  1.00 75.91           C  
ATOM   1933  CH2 TRP C  33     -18.134  15.521  28.915  1.00 75.91           C  
ATOM   1934  N   LEU C  34     -13.775  15.752  32.627  1.00 72.90           N  
ATOM   1935  CA  LEU C  34     -13.004  15.102  31.573  1.00 72.90           C  
ATOM   1936  C   LEU C  34     -12.068  14.049  32.155  1.00 72.90           C  
ATOM   1937  O   LEU C  34     -11.791  13.034  31.511  1.00 72.90           O  
ATOM   1938  CB  LEU C  34     -12.199  16.136  30.782  1.00 72.90           C  
ATOM   1939  CG  LEU C  34     -12.996  17.041  29.841  1.00 72.90           C  
ATOM   1940  CD1 LEU C  34     -12.111  18.163  29.308  1.00 72.90           C  
ATOM   1941  CD2 LEU C  34     -13.589  16.229  28.693  1.00 72.90           C  
ATOM   1942  N   ARG C  35     -11.641  14.220  33.356  1.00 74.94           N  
ATOM   1943  CA  ARG C  35     -10.698  13.310  34.000  1.00 74.94           C  
ATOM   1944  C   ARG C  35     -11.413  12.080  34.550  1.00 74.94           C  
ATOM   1945  O   ARG C  35     -10.878  10.971  34.499  1.00 74.94           O  
ATOM   1946  CB  ARG C  35      -9.944  14.024  35.124  1.00 74.94           C  
ATOM   1947  CG  ARG C  35      -9.132  13.093  36.010  1.00 74.94           C  
ATOM   1948  CD  ARG C  35      -7.976  12.457  35.250  1.00 74.94           C  
ATOM   1949  NE  ARG C  35      -7.205  11.553  36.099  1.00 74.94           N  
ATOM   1950  CZ  ARG C  35      -7.406  10.242  36.188  1.00 74.94           C  
ATOM   1951  NH1 ARG C  35      -8.362   9.652  35.478  1.00 74.94           N  
ATOM   1952  NH2 ARG C  35      -6.646   9.513  36.992  1.00 74.94           N  
ATOM   1953  N   PHE C  36     -12.587  12.271  35.104  1.00 72.14           N  
ATOM   1954  CA  PHE C  36     -13.192  11.188  35.869  1.00 72.14           C  
ATOM   1955  C   PHE C  36     -14.405  10.622  35.141  1.00 72.14           C  
ATOM   1956  O   PHE C  36     -15.021   9.659  35.603  1.00 72.14           O  
ATOM   1957  CB  PHE C  36     -13.596  11.674  37.264  1.00 72.14           C  
ATOM   1958  CG  PHE C  36     -12.429  11.989  38.160  1.00 72.14           C  
ATOM   1959  CD1 PHE C  36     -11.643  10.970  38.685  1.00 72.14           C  
ATOM   1960  CD2 PHE C  36     -12.116  13.305  38.476  1.00 72.14           C  
ATOM   1961  CE1 PHE C  36     -10.562  11.259  39.514  1.00 72.14           C  
ATOM   1962  CE2 PHE C  36     -11.037  13.601  39.304  1.00 72.14           C  
ATOM   1963  CZ  PHE C  36     -10.262  12.576  39.823  1.00 72.14           C  
ATOM   1964  N   ASP C  37     -14.711  11.190  34.039  1.00 68.77           N  
ATOM   1965  CA  ASP C  37     -15.836  10.629  33.297  1.00 68.77           C  
ATOM   1966  C   ASP C  37     -15.578   9.169  32.930  1.00 68.77           C  
ATOM   1967  O   ASP C  37     -14.432   8.773  32.708  1.00 68.77           O  
ATOM   1968  CB  ASP C  37     -16.109  11.449  32.035  1.00 68.77           C  
ATOM   1969  CG  ASP C  37     -17.397  11.050  31.336  1.00 68.77           C  
ATOM   1970  OD1 ASP C  37     -17.339  10.521  30.205  1.00 68.77           O  
ATOM   1971  OD2 ASP C  37     -18.480  11.269  31.921  1.00 68.77           O  
ATOM   1972  N   SER C  38     -16.536   8.296  32.979  1.00 65.08           N  
ATOM   1973  CA  SER C  38     -16.414   6.859  32.755  1.00 65.08           C  
ATOM   1974  C   SER C  38     -15.804   6.563  31.389  1.00 65.08           C  
ATOM   1975  O   SER C  38     -15.063   5.591  31.233  1.00 65.08           O  
ATOM   1976  CB  SER C  38     -17.779   6.180  32.872  1.00 65.08           C  
ATOM   1977  OG  SER C  38     -18.654   6.631  31.852  1.00 65.08           O  
ATOM   1978  N   GLN C  39     -16.102   7.434  30.430  1.00 61.35           N  
ATOM   1979  CA  GLN C  39     -15.653   7.153  29.070  1.00 61.35           C  
ATOM   1980  C   GLN C  39     -14.199   7.571  28.874  1.00 61.35           C  
ATOM   1981  O   GLN C  39     -13.477   6.968  28.077  1.00 61.35           O  
ATOM   1982  CB  GLN C  39     -16.546   7.864  28.052  1.00 61.35           C  
ATOM   1983  CG  GLN C  39     -17.986   7.371  28.046  1.00 61.35           C  
ATOM   1984  CD  GLN C  39     -18.126   5.974  27.471  1.00 61.35           C  
ATOM   1985  NE2 GLN C  39     -19.210   5.292  27.826  1.00 61.35           N  
ATOM   1986  OE1 GLN C  39     -17.267   5.511  26.714  1.00 61.35           O  
ATOM   1987  N   THR C  40     -13.768   8.629  29.563  1.00 62.38           N  
ATOM   1988  CA  THR C  40     -12.409   9.132  29.394  1.00 62.38           C  
ATOM   1989  C   THR C  40     -11.507   8.645  30.524  1.00 62.38           C  
ATOM   1990  O   THR C  40     -10.282   8.760  30.442  1.00 62.38           O  
ATOM   1991  CB  THR C  40     -12.385  10.671  29.340  1.00 62.38           C  
ATOM   1992  CG2 THR C  40     -12.919  11.183  28.007  1.00 62.38           C  
ATOM   1993  OG1 THR C  40     -13.197  11.192  30.400  1.00 62.38           O  
ATOM   1994  N   LYS C  41     -12.142   8.105  31.597  1.00 63.82           N  
ATOM   1995  CA  LYS C  41     -11.398   7.647  32.767  1.00 63.82           C  
ATOM   1996  C   LYS C  41     -10.317   6.645  32.373  1.00 63.82           C  
ATOM   1997  O   LYS C  41      -9.209   6.676  32.911  1.00 63.82           O  
ATOM   1998  CB  LYS C  41     -12.344   7.021  33.793  1.00 63.82           C  
ATOM   1999  CG  LYS C  41     -11.661   6.592  35.084  1.00 63.82           C  
ATOM   2000  CD  LYS C  41     -12.639   5.919  36.037  1.00 63.82           C  
ATOM   2001  CE  LYS C  41     -11.943   5.424  37.297  1.00 63.82           C  
ATOM   2002  NZ  LYS C  41     -12.904   4.792  38.250  1.00 63.82           N  
ATOM   2003  N   SER C  42     -10.693   5.821  31.453  1.00 62.65           N  
ATOM   2004  CA  SER C  42      -9.763   4.766  31.064  1.00 62.65           C  
ATOM   2005  C   SER C  42      -8.497   5.347  30.442  1.00 62.65           C  
ATOM   2006  O   SER C  42      -7.423   4.748  30.535  1.00 62.65           O  
ATOM   2007  CB  SER C  42     -10.427   3.801  30.082  1.00 62.65           C  
ATOM   2008  OG  SER C  42     -10.588   4.408  28.811  1.00 62.65           O  
ATOM   2009  N   ILE C  43      -8.712   6.544  29.812  1.00 61.03           N  
ATOM   2010  CA  ILE C  43      -7.574   7.193  29.170  1.00 61.03           C  
ATOM   2011  C   ILE C  43      -6.540   7.583  30.224  1.00 61.03           C  
ATOM   2012  O   ILE C  43      -5.334   7.492  29.983  1.00 61.03           O  
ATOM   2013  CB  ILE C  43      -8.013   8.436  28.364  1.00 61.03           C  
ATOM   2014  CG1 ILE C  43      -8.989   8.034  27.252  1.00 61.03           C  
ATOM   2015  CG2 ILE C  43      -6.795   9.163  27.787  1.00 61.03           C  
ATOM   2016  CD1 ILE C  43      -9.639   9.214  26.543  1.00 61.03           C  
ATOM   2017  N   PHE C  44      -7.026   7.919  31.411  1.00 64.36           N  
ATOM   2018  CA  PHE C  44      -6.154   8.419  32.468  1.00 64.36           C  
ATOM   2019  C   PHE C  44      -5.684   7.281  33.366  1.00 64.36           C  
ATOM   2020  O   PHE C  44      -4.610   7.360  33.965  1.00 64.36           O  
ATOM   2021  CB  PHE C  44      -6.874   9.483  33.302  1.00 64.36           C  
ATOM   2022  CG  PHE C  44      -7.200  10.737  32.536  1.00 64.36           C  
ATOM   2023  CD1 PHE C  44      -6.269  11.764  32.427  1.00 64.36           C  
ATOM   2024  CD2 PHE C  44      -8.437  10.889  31.924  1.00 64.36           C  
ATOM   2025  CE1 PHE C  44      -6.568  12.925  31.719  1.00 64.36           C  
ATOM   2026  CE2 PHE C  44      -8.743  12.047  31.215  1.00 64.36           C  
ATOM   2027  CZ  PHE C  44      -7.807  13.064  31.114  1.00 64.36           C  
ATOM   2028  N   GLU C  45      -6.573   6.290  33.617  1.00 57.12           N  
ATOM   2029  CA  GLU C  45      -6.218   5.191  34.510  1.00 57.12           C  
ATOM   2030  C   GLU C  45      -5.374   4.144  33.789  1.00 57.12           C  
ATOM   2031  O   GLU C  45      -4.392   3.643  34.341  1.00 57.12           O  
ATOM   2032  CB  GLU C  45      -7.476   4.542  35.092  1.00 57.12           C  
ATOM   2033  CG  GLU C  45      -8.195   5.405  36.119  1.00 57.12           C  
ATOM   2034  CD  GLU C  45      -9.458   4.760  36.666  1.00 57.12           C  
ATOM   2035  OE1 GLU C  45     -10.075   5.326  37.597  1.00 57.12           O  
ATOM   2036  OE2 GLU C  45      -9.833   3.678  36.161  1.00 57.12           O  
ATOM   2037  N   GLN C  46      -6.121   3.611  32.822  1.00 50.45           N  
ATOM   2038  CA  GLN C  46      -5.475   2.445  32.228  1.00 50.45           C  
ATOM   2039  C   GLN C  46      -4.212   2.843  31.471  1.00 50.45           C  
ATOM   2040  O   GLN C  46      -3.277   2.048  31.350  1.00 50.45           O  
ATOM   2041  CB  GLN C  46      -6.439   1.714  31.293  1.00 50.45           C  
ATOM   2042  CG  GLN C  46      -7.228   0.602  31.971  1.00 50.45           C  
ATOM   2043  CD  GLN C  46      -8.137  -0.143  31.011  1.00 50.45           C  
ATOM   2044  NE2 GLN C  46      -8.741  -1.227  31.486  1.00 50.45           N  
ATOM   2045  OE1 GLN C  46      -8.295   0.254  29.852  1.00 50.45           O  
ATOM   2046  N   GLU C  47      -4.469   4.059  30.763  1.00 47.89           N  
ATOM   2047  CA  GLU C  47      -3.306   4.345  29.928  1.00 47.89           C  
ATOM   2048  C   GLU C  47      -2.159   4.915  30.757  1.00 47.89           C  
ATOM   2049  O   GLU C  47      -2.326   5.923  31.447  1.00 47.89           O  
ATOM   2050  CB  GLU C  47      -3.676   5.316  28.804  1.00 47.89           C  
ATOM   2051  CG  GLU C  47      -4.147   4.630  27.529  1.00 47.89           C  
ATOM   2052  CD  GLU C  47      -4.360   5.594  26.373  1.00 47.89           C  
ATOM   2053  OE1 GLU C  47      -4.700   5.138  25.258  1.00 47.89           O  
ATOM   2054  OE2 GLU C  47      -4.184   6.815  26.584  1.00 47.89           O  
ATOM   2055  N   THR C  48      -1.470   4.129  31.484  1.00 42.83           N  
ATOM   2056  CA  THR C  48      -0.211   4.607  32.045  1.00 42.83           C  
ATOM   2057  C   THR C  48       0.313   5.803  31.256  1.00 42.83           C  
ATOM   2058  O   THR C  48       0.247   5.819  30.025  1.00 42.83           O  
ATOM   2059  CB  THR C  48       0.852   3.493  32.061  1.00 42.83           C  
ATOM   2060  CG2 THR C  48       1.269   3.151  33.487  1.00 42.83           C  
ATOM   2061  OG1 THR C  48       0.315   2.320  31.437  1.00 42.83           O  
ATOM   2062  N   ASN C  49       0.200   7.145  31.839  1.00 44.62           N  
ATOM   2063  CA  ASN C  49       0.679   8.395  31.259  1.00 44.62           C  
ATOM   2064  C   ASN C  49       1.874   8.164  30.339  1.00 44.62           C  
ATOM   2065  O   ASN C  49       2.803   8.973  30.305  1.00 44.62           O  
ATOM   2066  CB  ASN C  49       1.042   9.394  32.359  1.00 44.62           C  
ATOM   2067  CG  ASN C  49       0.654  10.817  32.007  1.00 44.62           C  
ATOM   2068  ND2 ASN C  49       1.048  11.764  32.850  1.00 44.62           N  
ATOM   2069  OD1 ASN C  49       0.006  11.062  30.987  1.00 44.62           O  
ATOM   2070  N   ASN C  50       1.974   6.996  29.975  1.00 44.89           N  
ATOM   2071  CA  ASN C  50       3.236   6.664  29.323  1.00 44.89           C  
ATOM   2072  C   ASN C  50       3.552   7.632  28.186  1.00 44.89           C  
ATOM   2073  O   ASN C  50       4.720   7.890  27.892  1.00 44.89           O  
ATOM   2074  CB  ASN C  50       3.208   5.225  28.803  1.00 44.89           C  
ATOM   2075  CG  ASN C  50       3.602   4.213  29.861  1.00 44.89           C  
ATOM   2076  ND2 ASN C  50       3.428   2.934  29.553  1.00 44.89           N  
ATOM   2077  OD1 ASN C  50       4.058   4.579  30.948  1.00 44.89           O  
ATOM   2078  N   ASN C  51       2.559   7.989  27.235  1.00 43.71           N  
ATOM   2079  CA  ASN C  51       2.935   8.732  26.037  1.00 43.71           C  
ATOM   2080  C   ASN C  51       2.455  10.179  26.101  1.00 43.71           C  
ATOM   2081  O   ASN C  51       1.830  10.673  25.161  1.00 43.71           O  
ATOM   2082  CB  ASN C  51       2.387   8.046  24.784  1.00 43.71           C  
ATOM   2083  CG  ASN C  51       3.265   6.903  24.313  1.00 43.71           C  
ATOM   2084  ND2 ASN C  51       2.802   6.178  23.302  1.00 43.71           N  
ATOM   2085  OD1 ASN C  51       4.351   6.674  24.853  1.00 43.71           O  
ATOM   2086  N   ASN C  52       2.920  11.010  27.172  1.00 48.61           N  
ATOM   2087  CA  ASN C  52       2.623  12.438  27.200  1.00 48.61           C  
ATOM   2088  C   ASN C  52       1.412  12.775  26.335  1.00 48.61           C  
ATOM   2089  O   ASN C  52       1.550  13.412  25.288  1.00 48.61           O  
ATOM   2090  CB  ASN C  52       3.840  13.249  26.751  1.00 48.61           C  
ATOM   2091  CG  ASN C  52       4.091  14.460  27.627  1.00 48.61           C  
ATOM   2092  ND2 ASN C  52       4.986  15.336  27.186  1.00 48.61           N  
ATOM   2093  OD1 ASN C  52       3.487  14.607  28.693  1.00 48.61           O  
ATOM   2094  N   SER C  53       0.405  12.113  26.440  1.00 60.06           N  
ATOM   2095  CA  SER C  53      -0.852  12.477  25.795  1.00 60.06           C  
ATOM   2096  C   SER C  53      -1.216  13.932  26.075  1.00 60.06           C  
ATOM   2097  O   SER C  53      -1.271  14.352  27.232  1.00 60.06           O  
ATOM   2098  CB  SER C  53      -1.982  11.561  26.267  1.00 60.06           C  
ATOM   2099  OG  SER C  53      -3.180  12.296  26.456  1.00 60.06           O  
ATOM   2100  N   SER C  54      -1.077  14.786  24.935  1.00 66.69           N  
ATOM   2101  CA  SER C  54      -1.429  16.197  25.058  1.00 66.69           C  
ATOM   2102  C   SER C  54      -2.815  16.369  25.670  1.00 66.69           C  
ATOM   2103  O   SER C  54      -3.072  17.350  26.372  1.00 66.69           O  
ATOM   2104  CB  SER C  54      -1.377  16.883  23.693  1.00 66.69           C  
ATOM   2105  OG  SER C  54      -0.184  16.548  23.006  1.00 66.69           O  
ATOM   2106  N   PHE C  55      -3.619  15.353  25.424  1.00 66.59           N  
ATOM   2107  CA  PHE C  55      -4.936  15.422  26.046  1.00 66.59           C  
ATOM   2108  C   PHE C  55      -4.831  15.241  27.556  1.00 66.59           C  
ATOM   2109  O   PHE C  55      -5.463  15.975  28.319  1.00 66.59           O  
ATOM   2110  CB  PHE C  55      -5.868  14.361  25.453  1.00 66.59           C  
ATOM   2111  CG  PHE C  55      -7.222  14.308  26.109  1.00 66.59           C  
ATOM   2112  CD1 PHE C  55      -7.557  13.263  26.961  1.00 66.59           C  
ATOM   2113  CD2 PHE C  55      -8.160  15.305  25.872  1.00 66.59           C  
ATOM   2114  CE1 PHE C  55      -8.809  13.212  27.569  1.00 66.59           C  
ATOM   2115  CE2 PHE C  55      -9.413  15.260  26.476  1.00 66.59           C  
ATOM   2116  CZ  PHE C  55      -9.736  14.212  27.323  1.00 66.59           C  
ATOM   2117  N   TYR C  56      -4.017  14.297  27.937  1.00 61.94           N  
ATOM   2118  CA  TYR C  56      -3.791  14.035  29.354  1.00 61.94           C  
ATOM   2119  C   TYR C  56      -3.232  15.269  30.054  1.00 61.94           C  
ATOM   2120  O   TYR C  56      -3.771  15.710  31.071  1.00 61.94           O  
ATOM   2121  CB  TYR C  56      -2.834  12.853  29.537  1.00 61.94           C  
ATOM   2122  CG  TYR C  56      -2.581  12.495  30.981  1.00 61.94           C  
ATOM   2123  CD1 TYR C  56      -1.582  13.134  31.713  1.00 61.94           C  
ATOM   2124  CD2 TYR C  56      -3.338  11.518  31.617  1.00 61.94           C  
ATOM   2125  CE1 TYR C  56      -1.344  12.806  33.044  1.00 61.94           C  
ATOM   2126  CE2 TYR C  56      -3.109  11.182  32.947  1.00 61.94           C  
ATOM   2127  CZ  TYR C  56      -2.111  11.831  33.651  1.00 61.94           C  
ATOM   2128  OH  TYR C  56      -1.880  11.502  34.968  1.00 61.94           O  
ATOM   2129  N   THR C  57      -2.190  15.846  29.410  1.00 67.68           N  
ATOM   2130  CA  THR C  57      -1.571  17.034  29.987  1.00 67.68           C  
ATOM   2131  C   THR C  57      -2.524  18.225  29.925  1.00 67.68           C  
ATOM   2132  O   THR C  57      -2.581  19.030  30.857  1.00 67.68           O  
ATOM   2133  CB  THR C  57      -0.257  17.386  29.264  1.00 67.68           C  
ATOM   2134  CG2 THR C  57       0.583  18.353  30.091  1.00 67.68           C  
ATOM   2135  OG1 THR C  57       0.495  16.187  29.041  1.00 67.68           O  
ATOM   2136  N   GLY C  58      -3.273  18.296  28.823  1.00 70.48           N  
ATOM   2137  CA  GLY C  58      -4.223  19.387  28.677  1.00 70.48           C  
ATOM   2138  C   GLY C  58      -5.310  19.378  29.735  1.00 70.48           C  
ATOM   2139  O   GLY C  58      -5.666  20.427  30.275  1.00 70.48           O  
ATOM   2140  N   VAL C  59      -5.764  18.235  30.087  1.00 76.12           N  
ATOM   2141  CA  VAL C  59      -6.822  18.148  31.088  1.00 76.12           C  
ATOM   2142  C   VAL C  59      -6.268  18.520  32.461  1.00 76.12           C  
ATOM   2143  O   VAL C  59      -6.914  19.243  33.223  1.00 76.12           O  
ATOM   2144  CB  VAL C  59      -7.448  16.736  31.131  1.00 76.12           C  
ATOM   2145  CG1 VAL C  59      -8.375  16.592  32.336  1.00 76.12           C  
ATOM   2146  CG2 VAL C  59      -8.203  16.448  29.835  1.00 76.12           C  
ATOM   2147  N   TYR C  60      -5.053  18.130  32.760  1.00 73.88           N  
ATOM   2148  CA  TYR C  60      -4.468  18.485  34.048  1.00 73.88           C  
ATOM   2149  C   TYR C  60      -4.112  19.966  34.095  1.00 73.88           C  
ATOM   2150  O   TYR C  60      -4.191  20.596  35.152  1.00 73.88           O  
ATOM   2151  CB  TYR C  60      -3.222  17.639  34.324  1.00 73.88           C  
ATOM   2152  CG  TYR C  60      -3.527  16.281  34.910  1.00 73.88           C  
ATOM   2153  CD1 TYR C  60      -4.222  16.160  36.111  1.00 73.88           C  
ATOM   2154  CD2 TYR C  60      -3.122  15.119  34.264  1.00 73.88           C  
ATOM   2155  CE1 TYR C  60      -4.504  14.911  36.656  1.00 73.88           C  
ATOM   2156  CE2 TYR C  60      -3.398  13.865  34.799  1.00 73.88           C  
ATOM   2157  CZ  TYR C  60      -4.089  13.771  35.993  1.00 73.88           C  
ATOM   2158  OH  TYR C  60      -4.365  12.533  36.528  1.00 73.88           O  
ATOM   2159  N   ILE C  61      -3.728  20.516  32.938  1.00 77.02           N  
ATOM   2160  CA  ILE C  61      -3.515  21.958  32.893  1.00 77.02           C  
ATOM   2161  C   ILE C  61      -4.835  22.683  33.147  1.00 77.02           C  
ATOM   2162  O   ILE C  61      -4.874  23.680  33.872  1.00 77.02           O  
ATOM   2163  CB  ILE C  61      -2.913  22.400  31.541  1.00 77.02           C  
ATOM   2164  CG1 ILE C  61      -1.461  21.923  31.421  1.00 77.02           C  
ATOM   2165  CG2 ILE C  61      -3.005  23.920  31.379  1.00 77.02           C  
ATOM   2166  CD1 ILE C  61      -0.833  22.186  30.059  1.00 77.02           C  
ATOM   2167  N   LEU C  62      -5.867  22.123  32.608  1.00 78.67           N  
ATOM   2168  CA  LEU C  62      -7.184  22.711  32.829  1.00 78.67           C  
ATOM   2169  C   LEU C  62      -7.569  22.643  34.303  1.00 78.67           C  
ATOM   2170  O   LEU C  62      -8.102  23.609  34.855  1.00 78.67           O  
ATOM   2171  CB  LEU C  62      -8.239  21.996  31.980  1.00 78.67           C  
ATOM   2172  CG  LEU C  62      -9.234  22.890  31.240  1.00 78.67           C  
ATOM   2173  CD1 LEU C  62      -8.736  23.182  29.828  1.00 78.67           C  
ATOM   2174  CD2 LEU C  62     -10.613  22.241  31.203  1.00 78.67           C  
ATOM   2175  N   ILE C  63      -7.273  21.499  34.963  1.00 80.95           N  
ATOM   2176  CA  ILE C  63      -7.568  21.326  36.381  1.00 80.95           C  
ATOM   2177  C   ILE C  63      -6.712  22.284  37.206  1.00 80.95           C  
ATOM   2178  O   ILE C  63      -7.219  22.965  38.101  1.00 80.95           O  
ATOM   2179  CB  ILE C  63      -7.329  19.868  36.834  1.00 80.95           C  
ATOM   2180  CG1 ILE C  63      -8.353  18.932  36.181  1.00 80.95           C  
ATOM   2181  CG2 ILE C  63      -7.384  19.761  38.360  1.00 80.95           C  
ATOM   2182  CD1 ILE C  63      -8.091  17.454  36.437  1.00 80.95           C  
ATOM   2183  N   GLY C  64      -5.358  22.437  36.854  1.00 84.57           N  
ATOM   2184  CA  GLY C  64      -4.491  23.367  37.560  1.00 84.57           C  
ATOM   2185  C   GLY C  64      -4.894  24.818  37.374  1.00 84.57           C  
ATOM   2186  O   GLY C  64      -4.901  25.593  38.332  1.00 84.57           O  
ATOM   2187  N   ALA C  65      -5.342  25.186  36.167  1.00 87.07           N  
ATOM   2188  CA  ALA C  65      -5.767  26.553  35.878  1.00 87.07           C  
ATOM   2189  C   ALA C  65      -7.083  26.879  36.579  1.00 87.07           C  
ATOM   2190  O   ALA C  65      -7.250  27.974  37.121  1.00 87.07           O  
ATOM   2191  CB  ALA C  65      -5.906  26.760  34.371  1.00 87.07           C  
ATOM   2192  N   GLY C  66      -7.935  25.862  36.596  1.00 83.96           N  
ATOM   2193  CA  GLY C  66      -9.193  26.067  37.295  1.00 83.96           C  
ATOM   2194  C   GLY C  66      -9.024  26.226  38.794  1.00 83.96           C  
ATOM   2195  O   GLY C  66      -9.635  27.106  39.404  1.00 83.96           O  
ATOM   2196  N   ALA C  67      -8.160  25.457  39.411  1.00 86.42           N  
ATOM   2197  CA  ALA C  67      -7.900  25.541  40.846  1.00 86.42           C  
ATOM   2198  C   ALA C  67      -7.224  26.861  41.204  1.00 86.42           C  
ATOM   2199  O   ALA C  67      -7.558  27.483  42.216  1.00 86.42           O  
ATOM   2200  CB  ALA C  67      -7.039  24.365  41.301  1.00 86.42           C  
ATOM   2201  N   LEU C  68      -6.357  27.295  40.297  1.00 88.10           N  
ATOM   2202  CA  LEU C  68      -5.669  28.558  40.543  1.00 88.10           C  
ATOM   2203  C   LEU C  68      -6.634  29.734  40.427  1.00 88.10           C  
ATOM   2204  O   LEU C  68      -6.605  30.650  41.253  1.00 88.10           O  
ATOM   2205  CB  LEU C  68      -4.508  28.737  39.562  1.00 88.10           C  
ATOM   2206  CG  LEU C  68      -3.600  29.944  39.799  1.00 88.10           C  
ATOM   2207  CD1 LEU C  68      -2.890  29.818  41.142  1.00 88.10           C  
ATOM   2208  CD2 LEU C  68      -2.589  30.084  38.665  1.00 88.10           C  
ATOM   2209  N   MET C  69      -7.512  29.697  39.486  1.00 89.72           N  
ATOM   2210  CA  MET C  69      -8.515  30.744  39.306  1.00 89.72           C  
ATOM   2211  C   MET C  69      -9.478  30.783  40.488  1.00 89.72           C  
ATOM   2212  O   MET C  69      -9.885  31.860  40.927  1.00 89.72           O  
ATOM   2213  CB  MET C  69      -9.291  30.528  38.006  1.00 89.72           C  
ATOM   2214  CG  MET C  69      -8.485  30.832  36.753  1.00 89.72           C  
ATOM   2215  SD  MET C  69      -9.432  30.517  35.214  1.00 89.72           S  
ATOM   2216  CE  MET C  69     -10.725  31.781  35.370  1.00 89.72           C  
ATOM   2217  N   MET C  70      -9.748  29.634  41.055  1.00 87.42           N  
ATOM   2218  CA  MET C  70     -10.638  29.549  42.209  1.00 87.42           C  
ATOM   2219  C   MET C  70      -9.971  30.124  43.454  1.00 87.42           C  
ATOM   2220  O   MET C  70     -10.594  30.876  44.205  1.00 87.42           O  
ATOM   2221  CB  MET C  70     -11.054  28.099  42.461  1.00 87.42           C  
ATOM   2222  CG  MET C  70     -12.210  27.954  43.438  1.00 87.42           C  
ATOM   2223  SD  MET C  70     -12.673  26.201  43.724  1.00 87.42           S  
ATOM   2224  CE  MET C  70     -11.416  25.734  44.946  1.00 87.42           C  
ATOM   2225  N   LEU C  71      -8.727  29.900  43.612  1.00 88.43           N  
ATOM   2226  CA  LEU C  71      -7.993  30.373  44.781  1.00 88.43           C  
ATOM   2227  C   LEU C  71      -7.806  31.886  44.730  1.00 88.43           C  
ATOM   2228  O   LEU C  71      -8.102  32.585  45.701  1.00 88.43           O  
ATOM   2229  CB  LEU C  71      -6.630  29.682  44.874  1.00 88.43           C  
ATOM   2230  CG  LEU C  71      -5.713  30.141  46.009  1.00 88.43           C  
ATOM   2231  CD1 LEU C  71      -6.335  29.807  47.361  1.00 88.43           C  
ATOM   2232  CD2 LEU C  71      -4.336  29.500  45.876  1.00 88.43           C  
ATOM   2233  N   VAL C  72      -7.373  32.350  43.554  1.00 90.95           N  
ATOM   2234  CA  VAL C  72      -7.118  33.779  43.406  1.00 90.95           C  
ATOM   2235  C   VAL C  72      -8.433  34.551  43.491  1.00 90.95           C  
ATOM   2236  O   VAL C  72      -8.502  35.604  44.129  1.00 90.95           O  
ATOM   2237  CB  VAL C  72      -6.402  34.093  42.073  1.00 90.95           C  
ATOM   2238  CG1 VAL C  72      -6.318  35.602  41.848  1.00 90.95           C  
ATOM   2239  CG2 VAL C  72      -5.008  33.469  42.058  1.00 90.95           C  
ATOM   2240  N   GLY C  73      -9.507  34.004  42.933  1.00 87.84           N  
ATOM   2241  CA  GLY C  73     -10.812  34.637  43.033  1.00 87.84           C  
ATOM   2242  C   GLY C  73     -11.365  34.647  44.446  1.00 87.84           C  
ATOM   2243  O   GLY C  73     -11.960  35.635  44.878  1.00 87.84           O  
ATOM   2244  N   PHE C  74     -11.097  33.646  45.212  1.00 87.87           N  
ATOM   2245  CA  PHE C  74     -11.552  33.553  46.594  1.00 87.87           C  
ATOM   2246  C   PHE C  74     -10.834  34.572  47.470  1.00 87.87           C  
ATOM   2247  O   PHE C  74     -11.464  35.255  48.281  1.00 87.87           O  
ATOM   2248  CB  PHE C  74     -11.329  32.140  47.141  1.00 87.87           C  
ATOM   2249  CG  PHE C  74     -11.694  31.986  48.592  1.00 87.87           C  
ATOM   2250  CD1 PHE C  74     -10.710  31.984  49.574  1.00 87.87           C  
ATOM   2251  CD2 PHE C  74     -13.021  31.844  48.976  1.00 87.87           C  
ATOM   2252  CE1 PHE C  74     -11.045  31.842  50.919  1.00 87.87           C  
ATOM   2253  CE2 PHE C  74     -13.363  31.701  50.317  1.00 87.87           C  
ATOM   2254  CZ  PHE C  74     -12.374  31.699  51.287  1.00 87.87           C  
ATOM   2255  N   LEU C  75      -9.518  34.753  47.328  1.00 89.23           N  
ATOM   2256  CA  LEU C  75      -8.737  35.707  48.106  1.00 89.23           C  
ATOM   2257  C   LEU C  75      -9.166  37.138  47.801  1.00 89.23           C  
ATOM   2258  O   LEU C  75      -9.213  37.982  48.699  1.00 89.23           O  
ATOM   2259  CB  LEU C  75      -7.242  35.537  47.819  1.00 89.23           C  
ATOM   2260  CG  LEU C  75      -6.593  34.255  48.341  1.00 89.23           C  
ATOM   2261  CD1 LEU C  75      -5.190  34.098  47.764  1.00 89.23           C  
ATOM   2262  CD2 LEU C  75      -6.553  34.257  49.865  1.00 89.23           C  
ATOM   2263  N   GLY C  76      -9.553  37.376  46.538  1.00 87.95           N  
ATOM   2264  CA  GLY C  76      -9.980  38.710  46.144  1.00 87.95           C  
ATOM   2265  C   GLY C  76     -11.374  39.058  46.631  1.00 87.95           C  
ATOM   2266  O   GLY C  76     -11.604  40.157  47.139  1.00 87.95           O  
ATOM   2267  N   CYS C  77     -12.263  38.151  46.521  1.00 86.19           N  
ATOM   2268  CA  CYS C  77     -13.633  38.447  46.925  1.00 86.19           C  
ATOM   2269  C   CYS C  77     -13.766  38.449  48.443  1.00 86.19           C  
ATOM   2270  O   CYS C  77     -14.250  39.420  49.027  1.00 86.19           O  
ATOM   2271  CB  CYS C  77     -14.602  37.431  46.321  1.00 86.19           C  
ATOM   2272  SG  CYS C  77     -14.297  35.731  46.850  1.00 86.19           S  
ATOM   2273  N   CYS C  78     -13.217  37.484  49.182  1.00 86.20           N  
ATOM   2274  CA  CYS C  78     -13.283  37.430  50.638  1.00 86.20           C  
ATOM   2275  C   CYS C  78     -12.360  38.469  51.264  1.00 86.20           C  
ATOM   2276  O   CYS C  78     -12.665  39.018  52.324  1.00 86.20           O  
ATOM   2277  CB  CYS C  78     -12.912  36.036  51.141  1.00 86.20           C  
ATOM   2278  SG  CYS C  78     -14.220  34.810  50.921  1.00 86.20           S  
ATOM   2279  N   GLY C  79     -11.289  38.746  50.585  1.00 87.80           N  
ATOM   2280  CA  GLY C  79     -10.394  39.781  51.076  1.00 87.80           C  
ATOM   2281  C   GLY C  79     -11.007  41.168  51.036  1.00 87.80           C  
ATOM   2282  O   GLY C  79     -10.786  41.976  51.941  1.00 87.80           O  
ATOM   2283  N   ALA C  80     -11.827  41.448  50.051  1.00 88.11           N  
ATOM   2284  CA  ALA C  80     -12.461  42.757  49.909  1.00 88.11           C  
ATOM   2285  C   ALA C  80     -13.656  42.893  50.848  1.00 88.11           C  
ATOM   2286  O   ALA C  80     -13.778  43.886  51.569  1.00 88.11           O  
ATOM   2287  CB  ALA C  80     -12.895  42.984  48.463  1.00 88.11           C  
ATOM   2288  N   VAL C  81     -14.425  41.897  51.052  1.00 84.06           N  
ATOM   2289  CA  VAL C  81     -15.641  41.982  51.854  1.00 84.06           C  
ATOM   2290  C   VAL C  81     -15.283  41.970  53.338  1.00 84.06           C  
ATOM   2291  O   VAL C  81     -15.865  42.715  54.130  1.00 84.06           O  
ATOM   2292  CB  VAL C  81     -16.615  40.827  51.531  1.00 84.06           C  
ATOM   2293  CG1 VAL C  81     -17.644  40.660  52.648  1.00 84.06           C  
ATOM   2294  CG2 VAL C  81     -17.310  41.074  50.193  1.00 84.06           C  
ATOM   2295  N   GLN C  82     -14.236  41.241  53.774  1.00 84.92           N  
ATOM   2296  CA  GLN C  82     -13.850  41.150  55.178  1.00 84.92           C  
ATOM   2297  C   GLN C  82     -12.796  42.198  55.527  1.00 84.92           C  
ATOM   2298  O   GLN C  82     -12.432  42.355  56.694  1.00 84.92           O  
ATOM   2299  CB  GLN C  82     -13.326  39.750  55.502  1.00 84.92           C  
ATOM   2300  CG  GLN C  82     -14.410  38.681  55.538  1.00 84.92           C  
ATOM   2301  CD  GLN C  82     -13.904  37.351  56.063  1.00 84.92           C  
ATOM   2302  NE2 GLN C  82     -14.797  36.371  56.153  1.00 84.92           N  
ATOM   2303  OE1 GLN C  82     -12.721  37.204  56.384  1.00 84.92           O  
ATOM   2304  N   GLU C  83     -12.445  42.886  54.569  1.00 87.40           N  
ATOM   2305  CA  GLU C  83     -11.411  43.899  54.757  1.00 87.40           C  
ATOM   2306  C   GLU C  83     -10.206  43.327  55.499  1.00 87.40           C  
ATOM   2307  O   GLU C  83      -9.732  43.917  56.472  1.00 87.40           O  
ATOM   2308  CB  GLU C  83     -11.972  45.105  55.516  1.00 87.40           C  
ATOM   2309  CG  GLU C  83     -13.088  45.831  54.778  1.00 87.40           C  
ATOM   2310  CD  GLU C  83     -13.487  47.142  55.436  1.00 87.40           C  
ATOM   2311  OE1 GLU C  83     -14.353  47.859  54.884  1.00 87.40           O  
ATOM   2312  OE2 GLU C  83     -12.930  47.456  56.511  1.00 87.40           O  
ATOM   2313  N   SER C  84      -9.768  42.113  55.089  1.00 84.33           N  
ATOM   2314  CA  SER C  84      -8.596  41.454  55.654  1.00 84.33           C  
ATOM   2315  C   SER C  84      -7.327  41.844  54.903  1.00 84.33           C  
ATOM   2316  O   SER C  84      -7.203  41.582  53.705  1.00 84.33           O  
ATOM   2317  CB  SER C  84      -8.768  39.935  55.625  1.00 84.33           C  
ATOM   2318  OG  SER C  84      -7.547  39.284  55.928  1.00 84.33           O  
ATOM   2319  N   GLN C  85      -6.404  42.505  55.582  1.00 82.37           N  
ATOM   2320  CA  GLN C  85      -5.138  42.913  54.980  1.00 82.37           C  
ATOM   2321  C   GLN C  85      -4.324  41.701  54.537  1.00 82.37           C  
ATOM   2322  O   GLN C  85      -3.650  41.743  53.506  1.00 82.37           O  
ATOM   2323  CB  GLN C  85      -4.326  43.761  55.960  1.00 82.37           C  
ATOM   2324  CG  GLN C  85      -4.927  45.134  56.229  1.00 82.37           C  
ATOM   2325  CD  GLN C  85      -4.091  45.963  57.186  1.00 82.37           C  
ATOM   2326  NE2 GLN C  85      -4.421  47.245  57.303  1.00 82.37           N  
ATOM   2327  OE1 GLN C  85      -3.158  45.456  57.816  1.00 82.37           O  
ATOM   2328  N   CYS C  86      -4.497  40.679  55.264  1.00 82.05           N  
ATOM   2329  CA  CYS C  86      -3.733  39.477  54.950  1.00 82.05           C  
ATOM   2330  C   CYS C  86      -4.224  38.842  53.654  1.00 82.05           C  
ATOM   2331  O   CYS C  86      -3.423  38.509  52.779  1.00 82.05           O  
ATOM   2332  CB  CYS C  86      -3.830  38.466  56.091  1.00 82.05           C  
ATOM   2333  SG  CYS C  86      -2.785  37.010  55.865  1.00 82.05           S  
ATOM   2334  N   MET C  87      -5.462  38.733  53.469  1.00 88.85           N  
ATOM   2335  CA  MET C  87      -6.029  38.118  52.273  1.00 88.85           C  
ATOM   2336  C   MET C  87      -5.803  38.999  51.049  1.00 88.85           C  
ATOM   2337  O   MET C  87      -5.526  38.495  49.959  1.00 88.85           O  
ATOM   2338  CB  MET C  87      -7.525  37.856  52.459  1.00 88.85           C  
ATOM   2339  CG  MET C  87      -7.833  36.736  53.439  1.00 88.85           C  
ATOM   2340  SD  MET C  87      -9.611  36.282  53.451  1.00 88.85           S  
ATOM   2341  CE  MET C  87      -9.734  35.425  51.856  1.00 88.85           C  
ATOM   2342  N   LEU C  88      -5.893  40.224  51.265  1.00 88.67           N  
ATOM   2343  CA  LEU C  88      -5.649  41.145  50.161  1.00 88.67           C  
ATOM   2344  C   LEU C  88      -4.171  41.168  49.787  1.00 88.67           C  
ATOM   2345  O   LEU C  88      -3.826  41.293  48.610  1.00 88.67           O  
ATOM   2346  CB  LEU C  88      -6.117  42.557  50.527  1.00 88.67           C  
ATOM   2347  CG  LEU C  88      -7.629  42.787  50.546  1.00 88.67           C  
ATOM   2348  CD1 LEU C  88      -7.948  44.159  51.129  1.00 88.67           C  
ATOM   2349  CD2 LEU C  88      -8.209  42.647  49.143  1.00 88.67           C  
ATOM   2350  N   GLY C  89      -3.332  41.115  50.829  1.00 86.85           N  
ATOM   2351  CA  GLY C  89      -1.909  40.997  50.549  1.00 86.85           C  
ATOM   2352  C   GLY C  89      -1.552  39.728  49.799  1.00 86.85           C  
ATOM   2353  O   GLY C  89      -0.750  39.759  48.863  1.00 86.85           O  
ATOM   2354  N   LEU C  90      -2.120  38.576  50.194  1.00 88.05           N  
ATOM   2355  CA  LEU C  90      -1.892  37.318  49.492  1.00 88.05           C  
ATOM   2356  C   LEU C  90      -2.446  37.379  48.073  1.00 88.05           C  
ATOM   2357  O   LEU C  90      -1.842  36.839  47.143  1.00 88.05           O  
ATOM   2358  CB  LEU C  90      -2.534  36.155  50.254  1.00 88.05           C  
ATOM   2359  CG  LEU C  90      -1.741  35.599  51.437  1.00 88.05           C  
ATOM   2360  CD1 LEU C  90      -2.646  34.762  52.335  1.00 88.05           C  
ATOM   2361  CD2 LEU C  90      -0.556  34.774  50.946  1.00 88.05           C  
ATOM   2362  N   PHE C  91      -3.580  37.978  47.861  1.00 91.13           N  
ATOM   2363  CA  PHE C  91      -4.168  38.196  46.545  1.00 91.13           C  
ATOM   2364  C   PHE C  91      -3.221  38.991  45.654  1.00 91.13           C  
ATOM   2365  O   PHE C  91      -2.953  38.597  44.517  1.00 91.13           O  
ATOM   2366  CB  PHE C  91      -5.509  38.927  46.669  1.00 91.13           C  
ATOM   2367  CG  PHE C  91      -6.106  39.327  45.347  1.00 91.13           C  
ATOM   2368  CD1 PHE C  91      -6.114  40.657  44.946  1.00 91.13           C  
ATOM   2369  CD2 PHE C  91      -6.661  38.372  44.505  1.00 91.13           C  
ATOM   2370  CE1 PHE C  91      -6.666  41.030  43.722  1.00 91.13           C  
ATOM   2371  CE2 PHE C  91      -7.215  38.737  43.281  1.00 91.13           C  
ATOM   2372  CZ  PHE C  91      -7.218  40.067  42.892  1.00 91.13           C  
ATOM   2373  N   PHE C  92      -2.686  40.019  46.284  1.00 86.59           N  
ATOM   2374  CA  PHE C  92      -1.725  40.833  45.549  1.00 86.59           C  
ATOM   2375  C   PHE C  92      -0.484  40.021  45.197  1.00 86.59           C  
ATOM   2376  O   PHE C  92       0.004  40.082  44.067  1.00 86.59           O  
ATOM   2377  CB  PHE C  92      -1.331  42.068  46.365  1.00 86.59           C  
ATOM   2378  CG  PHE C  92      -0.292  42.930  45.698  1.00 86.59           C  
ATOM   2379  CD1 PHE C  92       1.056  42.770  45.992  1.00 86.59           C  
ATOM   2380  CD2 PHE C  92      -0.666  43.900  44.777  1.00 86.59           C  
ATOM   2381  CE1 PHE C  92       2.020  43.566  45.376  1.00 86.59           C  
ATOM   2382  CE2 PHE C  92       0.291  44.699  44.158  1.00 86.59           C  
ATOM   2383  CZ  PHE C  92       1.633  44.531  44.460  1.00 86.59           C  
ATOM   2384  N   GLY C  93      -0.017  39.310  46.122  1.00 86.07           N  
ATOM   2385  CA  GLY C  93       1.159  38.491  45.876  1.00 86.07           C  
ATOM   2386  C   GLY C  93       0.940  37.439  44.805  1.00 86.07           C  
ATOM   2387  O   GLY C  93       1.792  37.245  43.935  1.00 86.07           O  
ATOM   2388  N   PHE C  94      -0.129  36.756  44.773  1.00 88.17           N  
ATOM   2389  CA  PHE C  94      -0.453  35.749  43.769  1.00 88.17           C  
ATOM   2390  C   PHE C  94      -0.587  36.384  42.390  1.00 88.17           C  
ATOM   2391  O   PHE C  94      -0.110  35.830  41.397  1.00 88.17           O  
ATOM   2392  CB  PHE C  94      -1.747  35.017  44.138  1.00 88.17           C  
ATOM   2393  CG  PHE C  94      -1.533  33.800  44.996  1.00 88.17           C  
ATOM   2394  CD1 PHE C  94      -1.107  32.602  44.435  1.00 88.17           C  
ATOM   2395  CD2 PHE C  94      -1.757  33.854  46.366  1.00 88.17           C  
ATOM   2396  CE1 PHE C  94      -0.908  31.474  45.227  1.00 88.17           C  
ATOM   2397  CE2 PHE C  94      -1.560  32.731  47.164  1.00 88.17           C  
ATOM   2398  CZ  PHE C  94      -1.136  31.542  46.593  1.00 88.17           C  
ATOM   2399  N   LEU C  95      -1.259  37.512  42.305  1.00 87.73           N  
ATOM   2400  CA  LEU C  95      -1.431  38.185  41.022  1.00 87.73           C  
ATOM   2401  C   LEU C  95      -0.087  38.633  40.458  1.00 87.73           C  
ATOM   2402  O   LEU C  95       0.123  38.600  39.243  1.00 87.73           O  
ATOM   2403  CB  LEU C  95      -2.363  39.391  41.170  1.00 87.73           C  
ATOM   2404  CG  LEU C  95      -3.864  39.098  41.124  1.00 87.73           C  
ATOM   2405  CD1 LEU C  95      -4.661  40.376  41.362  1.00 87.73           C  
ATOM   2406  CD2 LEU C  95      -4.244  38.465  39.790  1.00 87.73           C  
ATOM   2407  N   LEU C  96       0.795  39.035  41.377  1.00 84.27           N  
ATOM   2408  CA  LEU C  96       2.121  39.460  40.943  1.00 84.27           C  
ATOM   2409  C   LEU C  96       2.906  38.287  40.364  1.00 84.27           C  
ATOM   2410  O   LEU C  96       3.520  38.410  39.302  1.00 84.27           O  
ATOM   2411  CB  LEU C  96       2.894  40.079  42.111  1.00 84.27           C  
ATOM   2412  CG  LEU C  96       4.132  40.899  41.746  1.00 84.27           C  
ATOM   2413  CD1 LEU C  96       3.858  42.387  41.941  1.00 84.27           C  
ATOM   2414  CD2 LEU C  96       5.332  40.458  42.577  1.00 84.27           C  
ATOM   2415  N   VAL C  97       2.829  37.205  41.030  1.00 85.01           N  
ATOM   2416  CA  VAL C  97       3.553  36.026  40.566  1.00 85.01           C  
ATOM   2417  C   VAL C  97       2.940  35.523  39.262  1.00 85.01           C  
ATOM   2418  O   VAL C  97       3.661  35.177  38.323  1.00 85.01           O  
ATOM   2419  CB  VAL C  97       3.546  34.903  41.627  1.00 85.01           C  
ATOM   2420  CG1 VAL C  97       4.122  33.611  41.049  1.00 85.01           C  
ATOM   2421  CG2 VAL C  97       4.329  35.334  42.866  1.00 85.01           C  
ATOM   2422  N   ILE C  98       1.647  35.476  39.126  1.00 86.91           N  
ATOM   2423  CA  ILE C  98       0.965  35.017  37.921  1.00 86.91           C  
ATOM   2424  C   ILE C  98       1.278  35.959  36.761  1.00 86.91           C  
ATOM   2425  O   ILE C  98       1.481  35.514  35.629  1.00 86.91           O  
ATOM   2426  CB  ILE C  98      -0.562  34.923  38.137  1.00 86.91           C  
ATOM   2427  CG1 ILE C  98      -0.892  33.809  39.138  1.00 86.91           C  
ATOM   2428  CG2 ILE C  98      -1.283  34.693  36.806  1.00 86.91           C  
ATOM   2429  CD1 ILE C  98      -2.356  33.766  39.555  1.00 86.91           C  
ATOM   2430  N   PHE C  99       1.358  37.187  37.015  1.00 83.54           N  
ATOM   2431  CA  PHE C  99       1.684  38.181  36.000  1.00 83.54           C  
ATOM   2432  C   PHE C  99       3.093  37.963  35.461  1.00 83.54           C  
ATOM   2433  O   PHE C  99       3.314  38.011  34.249  1.00 83.54           O  
ATOM   2434  CB  PHE C  99       1.555  39.597  36.572  1.00 83.54           C  
ATOM   2435  CG  PHE C  99       1.715  40.684  35.543  1.00 83.54           C  
ATOM   2436  CD1 PHE C  99       2.755  41.601  35.637  1.00 83.54           C  
ATOM   2437  CD2 PHE C  99       0.826  40.788  34.482  1.00 83.54           C  
ATOM   2438  CE1 PHE C  99       2.906  42.608  34.687  1.00 83.54           C  
ATOM   2439  CE2 PHE C  99       0.971  41.792  33.528  1.00 83.54           C  
ATOM   2440  CZ  PHE C  99       2.011  42.701  33.633  1.00 83.54           C  
ATOM   2441  N   ALA C 100       3.985  37.664  36.378  1.00 81.98           N  
ATOM   2442  CA  ALA C 100       5.359  37.402  35.958  1.00 81.98           C  
ATOM   2443  C   ALA C 100       5.439  36.141  35.103  1.00 81.98           C  
ATOM   2444  O   ALA C 100       6.150  36.111  34.095  1.00 81.98           O  
ATOM   2445  CB  ALA C 100       6.272  37.275  37.175  1.00 81.98           C  
ATOM   2446  N   ILE C 101       4.687  35.167  35.446  1.00 81.80           N  
ATOM   2447  CA  ILE C 101       4.690  33.913  34.701  1.00 81.80           C  
ATOM   2448  C   ILE C 101       4.039  34.122  33.336  1.00 81.80           C  
ATOM   2449  O   ILE C 101       4.487  33.558  32.335  1.00 81.80           O  
ATOM   2450  CB  ILE C 101       3.960  32.793  35.477  1.00 81.80           C  
ATOM   2451  CG1 ILE C 101       4.702  32.475  36.780  1.00 81.80           C  
ATOM   2452  CG2 ILE C 101       3.816  31.540  34.608  1.00 81.80           C  
ATOM   2453  CD1 ILE C 101       3.960  31.510  37.695  1.00 81.80           C  
ATOM   2454  N   GLU C 102       3.035  34.941  33.256  1.00 80.64           N  
ATOM   2455  CA  GLU C 102       2.351  35.207  31.995  1.00 80.64           C  
ATOM   2456  C   GLU C 102       3.260  35.952  31.021  1.00 80.64           C  
ATOM   2457  O   GLU C 102       3.247  35.679  29.819  1.00 80.64           O  
ATOM   2458  CB  GLU C 102       1.070  36.008  32.236  1.00 80.64           C  
ATOM   2459  CG  GLU C 102      -0.082  35.177  32.783  1.00 80.64           C  
ATOM   2460  CD  GLU C 102      -1.378  35.960  32.914  1.00 80.64           C  
ATOM   2461  OE1 GLU C 102      -2.436  35.343  33.175  1.00 80.64           O  
ATOM   2462  OE2 GLU C 102      -1.336  37.200  32.754  1.00 80.64           O  
ATOM   2463  N   ILE C 103       4.053  36.867  31.591  1.00 76.07           N  
ATOM   2464  CA  ILE C 103       4.970  37.618  30.740  1.00 76.07           C  
ATOM   2465  C   ILE C 103       6.056  36.687  30.205  1.00 76.07           C  
ATOM   2466  O   ILE C 103       6.399  36.738  29.021  1.00 76.07           O  
ATOM   2467  CB  ILE C 103       5.605  38.803  31.501  1.00 76.07           C  
ATOM   2468  CG1 ILE C 103       4.543  39.857  31.830  1.00 76.07           C  
ATOM   2469  CG2 ILE C 103       6.750  39.414  30.688  1.00 76.07           C  
ATOM   2470  CD1 ILE C 103       5.060  41.014  32.674  1.00 76.07           C  
ATOM   2471  N   ALA C 104       6.490  35.793  31.099  1.00 77.94           N  
ATOM   2472  CA  ALA C 104       7.519  34.845  30.678  1.00 77.94           C  
ATOM   2473  C   ALA C 104       6.978  33.879  29.628  1.00 77.94           C  
ATOM   2474  O   ALA C 104       7.648  33.597  28.632  1.00 77.94           O  
ATOM   2475  CB  ALA C 104       8.055  34.073  31.881  1.00 77.94           C  
ATOM   2476  N   ALA C 105       5.729  33.466  29.753  1.00 81.02           N  
ATOM   2477  CA  ALA C 105       5.103  32.545  28.807  1.00 81.02           C  
ATOM   2478  C   ALA C 105       4.787  33.244  27.488  1.00 81.02           C  
ATOM   2479  O   ALA C 105       4.894  32.641  26.418  1.00 81.02           O  
ATOM   2480  CB  ALA C 105       3.832  31.949  29.407  1.00 81.02           C  
ATOM   2481  N   ALA C 106       4.489  34.474  27.572  1.00 78.73           N  
ATOM   2482  CA  ALA C 106       4.186  35.239  26.365  1.00 78.73           C  
ATOM   2483  C   ALA C 106       5.442  35.458  25.525  1.00 78.73           C  
ATOM   2484  O   ALA C 106       5.410  35.317  24.300  1.00 78.73           O  
ATOM   2485  CB  ALA C 106       3.553  36.579  26.729  1.00 78.73           C  
ATOM   2486  N   ILE C 107       6.531  35.675  26.226  1.00 71.90           N  
ATOM   2487  CA  ILE C 107       7.791  35.894  25.525  1.00 71.90           C  
ATOM   2488  C   ILE C 107       8.265  34.586  24.895  1.00 71.90           C  
ATOM   2489  O   ILE C 107       8.655  34.559  23.725  1.00 71.90           O  
ATOM   2490  CB  ILE C 107       8.875  36.456  26.472  1.00 71.90           C  
ATOM   2491  CG1 ILE C 107       8.476  37.849  26.973  1.00 71.90           C  
ATOM   2492  CG2 ILE C 107      10.236  36.495  25.772  1.00 71.90           C  
ATOM   2493  CD1 ILE C 107       9.408  38.415  28.035  1.00 71.90           C  
ATOM   2494  N   TRP C 108       8.118  33.594  25.681  1.00 75.56           N  
ATOM   2495  CA  TRP C 108       8.519  32.292  25.158  1.00 75.56           C  
ATOM   2496  C   TRP C 108       7.591  31.850  24.031  1.00 75.56           C  
ATOM   2497  O   TRP C 108       8.047  31.314  23.018  1.00 75.56           O  
ATOM   2498  CB  TRP C 108       8.525  31.242  26.272  1.00 75.56           C  
ATOM   2499  CG  TRP C 108       9.028  29.898  25.840  1.00 75.56           C  
ATOM   2500  CD1 TRP C 108      10.327  29.474  25.810  1.00 75.56           C  
ATOM   2501  CD2 TRP C 108       8.237  28.802  25.369  1.00 75.56           C  
ATOM   2502  CE2 TRP C 108       9.125  27.744  25.073  1.00 75.56           C  
ATOM   2503  CE3 TRP C 108       6.863  28.611  25.171  1.00 75.56           C  
ATOM   2504  NE1 TRP C 108      10.392  28.179  25.350  1.00 75.56           N  
ATOM   2505  CZ2 TRP C 108       8.681  26.511  24.587  1.00 75.56           C  
ATOM   2506  CZ3 TRP C 108       6.424  27.384  24.688  1.00 75.56           C  
ATOM   2507  CH2 TRP C 108       7.332  26.351  24.402  1.00 75.56           C  
ATOM   2508  N   GLY C 109       6.299  32.064  24.166  1.00 75.68           N  
ATOM   2509  CA  GLY C 109       5.321  31.693  23.156  1.00 75.68           C  
ATOM   2510  C   GLY C 109       5.495  32.447  21.851  1.00 75.68           C  
ATOM   2511  O   GLY C 109       5.310  31.881  20.771  1.00 75.68           O  
ATOM   2512  N   TYR C 110       5.958  33.629  22.009  1.00 73.13           N  
ATOM   2513  CA  TYR C 110       6.164  34.441  20.815  1.00 73.13           C  
ATOM   2514  C   TYR C 110       7.422  34.009  20.073  1.00 73.13           C  
ATOM   2515  O   TYR C 110       7.428  33.929  18.842  1.00 73.13           O  
ATOM   2516  CB  TYR C 110       6.257  35.924  21.184  1.00 73.13           C  
ATOM   2517  CG  TYR C 110       6.256  36.848  19.990  1.00 73.13           C  
ATOM   2518  CD1 TYR C 110       7.440  37.414  19.521  1.00 73.13           C  
ATOM   2519  CD2 TYR C 110       5.073  37.157  19.328  1.00 73.13           C  
ATOM   2520  CE1 TYR C 110       7.444  38.267  18.423  1.00 73.13           C  
ATOM   2521  CE2 TYR C 110       5.065  38.008  18.228  1.00 73.13           C  
ATOM   2522  CZ  TYR C 110       6.253  38.557  17.783  1.00 73.13           C  
ATOM   2523  OH  TYR C 110       6.251  39.401  16.695  1.00 73.13           O  
ATOM   2524  N   SER C 111       8.424  33.679  20.881  1.00 71.15           N  
ATOM   2525  CA  SER C 111       9.688  33.280  20.272  1.00 71.15           C  
ATOM   2526  C   SER C 111       9.597  31.879  19.677  1.00 71.15           C  
ATOM   2527  O   SER C 111      10.283  31.567  18.701  1.00 71.15           O  
ATOM   2528  CB  SER C 111      10.820  33.334  21.299  1.00 71.15           C  
ATOM   2529  OG  SER C 111      10.777  32.206  22.155  1.00 71.15           O  
ATOM   2530  N   HIS C 112       8.732  31.102  20.263  1.00 76.66           N  
ATOM   2531  CA  HIS C 112       8.574  29.734  19.785  1.00 76.66           C  
ATOM   2532  C   HIS C 112       7.165  29.495  19.253  1.00 76.66           C  
ATOM   2533  O   HIS C 112       6.524  28.501  19.603  1.00 76.66           O  
ATOM   2534  CB  HIS C 112       8.890  28.736  20.901  1.00 76.66           C  
ATOM   2535  CG  HIS C 112      10.306  28.796  21.376  1.00 76.66           C  
ATOM   2536  CD2 HIS C 112      11.378  28.024  21.077  1.00 76.66           C  
ATOM   2537  ND1 HIS C 112      10.750  29.742  22.275  1.00 76.66           N  
ATOM   2538  CE1 HIS C 112      12.038  29.548  22.508  1.00 76.66           C  
ATOM   2539  NE2 HIS C 112      12.442  28.512  21.794  1.00 76.66           N  
ATOM   2540  N   LYS C 113       6.720  30.366  18.394  1.00 77.88           N  
ATOM   2541  CA  LYS C 113       5.350  30.337  17.891  1.00 77.88           C  
ATOM   2542  C   LYS C 113       5.080  29.057  17.104  1.00 77.88           C  
ATOM   2543  O   LYS C 113       4.014  28.453  17.239  1.00 77.88           O  
ATOM   2544  CB  LYS C 113       5.074  31.559  17.013  1.00 77.88           C  
ATOM   2545  CG  LYS C 113       5.890  31.596  15.730  1.00 77.88           C  
ATOM   2546  CD  LYS C 113       5.550  32.819  14.887  1.00 77.88           C  
ATOM   2547  CE  LYS C 113       6.343  32.840  13.587  1.00 77.88           C  
ATOM   2548  NZ  LYS C 113       5.863  33.912  12.663  1.00 77.88           N  
ATOM   2549  N   ASP C 114       5.985  28.627  16.281  1.00 77.68           N  
ATOM   2550  CA  ASP C 114       5.788  27.444  15.449  1.00 77.68           C  
ATOM   2551  C   ASP C 114       5.670  26.185  16.305  1.00 77.68           C  
ATOM   2552  O   ASP C 114       4.861  25.302  16.011  1.00 77.68           O  
ATOM   2553  CB  ASP C 114       6.936  27.294  14.448  1.00 77.68           C  
ATOM   2554  CG  ASP C 114       6.959  28.395  13.403  1.00 77.68           C  
ATOM   2555  OD1 ASP C 114       5.885  28.941  13.068  1.00 77.68           O  
ATOM   2556  OD2 ASP C 114       8.060  28.717  12.906  1.00 77.68           O  
ATOM   2557  N   GLU C 115       6.483  26.191  17.384  1.00 72.89           N  
ATOM   2558  CA  GLU C 115       6.417  25.049  18.291  1.00 72.89           C  
ATOM   2559  C   GLU C 115       5.084  25.012  19.034  1.00 72.89           C  
ATOM   2560  O   GLU C 115       4.520  23.938  19.254  1.00 72.89           O  
ATOM   2561  CB  GLU C 115       7.576  25.087  19.290  1.00 72.89           C  
ATOM   2562  CG  GLU C 115       8.336  23.774  19.401  1.00 72.89           C  
ATOM   2563  CD  GLU C 115       9.731  23.935  19.984  1.00 72.89           C  
ATOM   2564  OE1 GLU C 115      10.467  22.928  20.086  1.00 72.89           O  
ATOM   2565  OE2 GLU C 115      10.090  25.079  20.344  1.00 72.89           O  
ATOM   2566  N   VAL C 116       4.597  26.183  19.356  1.00 78.14           N  
ATOM   2567  CA  VAL C 116       3.320  26.270  20.057  1.00 78.14           C  
ATOM   2568  C   VAL C 116       2.192  25.811  19.135  1.00 78.14           C  
ATOM   2569  O   VAL C 116       1.309  25.058  19.551  1.00 78.14           O  
ATOM   2570  CB  VAL C 116       3.046  27.704  20.561  1.00 78.14           C  
ATOM   2571  CG1 VAL C 116       1.628  27.819  21.117  1.00 78.14           C  
ATOM   2572  CG2 VAL C 116       4.072  28.102  21.620  1.00 78.14           C  
ATOM   2573  N   ILE C 117       2.289  26.253  17.957  1.00 80.42           N  
ATOM   2574  CA  ILE C 117       1.270  25.866  16.987  1.00 80.42           C  
ATOM   2575  C   ILE C 117       1.260  24.347  16.827  1.00 80.42           C  
ATOM   2576  O   ILE C 117       0.199  23.720  16.860  1.00 80.42           O  
ATOM   2577  CB  ILE C 117       1.502  26.548  15.620  1.00 80.42           C  
ATOM   2578  CG1 ILE C 117       1.336  28.066  15.746  1.00 80.42           C  
ATOM   2579  CG2 ILE C 117       0.550  25.978  14.565  1.00 80.42           C  
ATOM   2580  CD1 ILE C 117       1.757  28.840  14.504  1.00 80.42           C  
ATOM   2581  N   LYS C 118       2.361  23.763  16.724  1.00 76.56           N  
ATOM   2582  CA  LYS C 118       2.486  22.318  16.559  1.00 76.56           C  
ATOM   2583  C   LYS C 118       1.933  21.576  17.773  1.00 76.56           C  
ATOM   2584  O   LYS C 118       1.219  20.582  17.627  1.00 76.56           O  
ATOM   2585  CB  LYS C 118       3.946  21.928  16.327  1.00 76.56           C  
ATOM   2586  CG  LYS C 118       4.131  20.528  15.759  1.00 76.56           C  
ATOM   2587  CD  LYS C 118       5.600  20.219  15.500  1.00 76.56           C  
ATOM   2588  CE  LYS C 118       5.795  18.785  15.027  1.00 76.56           C  
ATOM   2589  NZ  LYS C 118       7.230  18.487  14.740  1.00 76.56           N  
ATOM   2590  N   GLU C 119       2.241  22.134  18.952  1.00 75.28           N  
ATOM   2591  CA  GLU C 119       1.762  21.491  20.171  1.00 75.28           C  
ATOM   2592  C   GLU C 119       0.243  21.584  20.284  1.00 75.28           C  
ATOM   2593  O   GLU C 119      -0.412  20.636  20.721  1.00 75.28           O  
ATOM   2594  CB  GLU C 119       2.420  22.116  21.404  1.00 75.28           C  
ATOM   2595  CG  GLU C 119       3.834  21.618  21.665  1.00 75.28           C  
ATOM   2596  CD  GLU C 119       3.892  20.144  22.035  1.00 75.28           C  
ATOM   2597  OE1 GLU C 119       4.931  19.494  21.778  1.00 75.28           O  
ATOM   2598  OE2 GLU C 119       2.891  19.635  22.585  1.00 75.28           O  
ATOM   2599  N   VAL C 120      -0.312  22.694  19.841  1.00 80.90           N  
ATOM   2600  CA  VAL C 120      -1.761  22.862  19.900  1.00 80.90           C  
ATOM   2601  C   VAL C 120      -2.429  21.947  18.877  1.00 80.90           C  
ATOM   2602  O   VAL C 120      -3.474  21.352  19.154  1.00 80.90           O  
ATOM   2603  CB  VAL C 120      -2.173  24.330  19.652  1.00 80.90           C  
ATOM   2604  CG1 VAL C 120      -3.692  24.454  19.552  1.00 80.90           C  
ATOM   2605  CG2 VAL C 120      -1.632  25.230  20.762  1.00 80.90           C  
ATOM   2606  N   GLN C 121      -1.838  21.881  17.747  1.00 81.50           N  
ATOM   2607  CA  GLN C 121      -2.368  20.974  16.734  1.00 81.50           C  
ATOM   2608  C   GLN C 121      -2.308  19.525  17.207  1.00 81.50           C  
ATOM   2609  O   GLN C 121      -3.258  18.763  17.012  1.00 81.50           O  
ATOM   2610  CB  GLN C 121      -1.601  21.130  15.420  1.00 81.50           C  
ATOM   2611  CG  GLN C 121      -1.880  22.440  14.696  1.00 81.50           C  
ATOM   2612  CD  GLN C 121      -1.045  22.606  13.440  1.00 81.50           C  
ATOM   2613  NE2 GLN C 121      -1.559  23.371  12.483  1.00 81.50           N  
ATOM   2614  OE1 GLN C 121       0.053  22.052  13.331  1.00 81.50           O  
ATOM   2615  N   GLU C 122      -1.252  19.185  17.879  1.00 74.08           N  
ATOM   2616  CA  GLU C 122      -1.109  17.833  18.412  1.00 74.08           C  
ATOM   2617  C   GLU C 122      -2.118  17.569  19.526  1.00 74.08           C  
ATOM   2618  O   GLU C 122      -2.640  16.459  19.647  1.00 74.08           O  
ATOM   2619  CB  GLU C 122       0.315  17.606  18.927  1.00 74.08           C  
ATOM   2620  CG  GLU C 122       0.744  16.146  18.925  1.00 74.08           C  
ATOM   2621  CD  GLU C 122       0.713  15.513  17.543  1.00 74.08           C  
ATOM   2622  OE1 GLU C 122       0.851  14.273  17.441  1.00 74.08           O  
ATOM   2623  OE2 GLU C 122       0.551  16.264  16.555  1.00 74.08           O  
ATOM   2624  N   PHE C 123      -2.317  18.580  20.297  1.00 76.89           N  
ATOM   2625  CA  PHE C 123      -3.338  18.462  21.331  1.00 76.89           C  
ATOM   2626  C   PHE C 123      -4.700  18.166  20.715  1.00 76.89           C  
ATOM   2627  O   PHE C 123      -5.411  17.268  21.172  1.00 76.89           O  
ATOM   2628  CB  PHE C 123      -3.408  19.744  22.168  1.00 76.89           C  
ATOM   2629  CG  PHE C 123      -4.540  19.760  23.160  1.00 76.89           C  
ATOM   2630  CD1 PHE C 123      -5.675  20.527  22.927  1.00 76.89           C  
ATOM   2631  CD2 PHE C 123      -4.468  19.008  24.325  1.00 76.89           C  
ATOM   2632  CE1 PHE C 123      -6.724  20.544  23.843  1.00 76.89           C  
ATOM   2633  CE2 PHE C 123      -5.513  19.020  25.245  1.00 76.89           C  
ATOM   2634  CZ  PHE C 123      -6.639  19.789  25.003  1.00 76.89           C  
ATOM   2635  N   TYR C 124      -5.007  18.850  19.666  1.00 84.41           N  
ATOM   2636  CA  TYR C 124      -6.289  18.629  19.005  1.00 84.41           C  
ATOM   2637  C   TYR C 124      -6.349  17.239  18.382  1.00 84.41           C  
ATOM   2638  O   TYR C 124      -7.352  16.534  18.518  1.00 84.41           O  
ATOM   2639  CB  TYR C 124      -6.531  19.693  17.931  1.00 84.41           C  
ATOM   2640  CG  TYR C 124      -7.727  19.410  17.054  1.00 84.41           C  
ATOM   2641  CD1 TYR C 124      -7.568  18.879  15.776  1.00 84.41           C  
ATOM   2642  CD2 TYR C 124      -9.017  19.673  17.501  1.00 84.41           C  
ATOM   2643  CE1 TYR C 124      -8.666  18.618  14.964  1.00 84.41           C  
ATOM   2644  CE2 TYR C 124     -10.123  19.416  16.698  1.00 84.41           C  
ATOM   2645  CZ  TYR C 124      -9.938  18.889  15.433  1.00 84.41           C  
ATOM   2646  OH  TYR C 124     -11.029  18.632  14.633  1.00 84.41           O  
ATOM   2647  N   LYS C 125      -5.300  16.982  17.712  1.00 74.67           N  
ATOM   2648  CA  LYS C 125      -5.283  15.689  17.035  1.00 74.67           C  
ATOM   2649  C   LYS C 125      -5.483  14.546  18.026  1.00 74.67           C  
ATOM   2650  O   LYS C 125      -6.258  13.622  17.768  1.00 74.67           O  
ATOM   2651  CB  LYS C 125      -3.970  15.499  16.274  1.00 74.67           C  
ATOM   2652  CG  LYS C 125      -3.954  14.283  15.360  1.00 74.67           C  
ATOM   2653  CD  LYS C 125      -2.654  14.192  14.572  1.00 74.67           C  
ATOM   2654  CE  LYS C 125      -2.600  12.930  13.723  1.00 74.67           C  
ATOM   2655  NZ  LYS C 125      -1.321  12.830  12.958  1.00 74.67           N  
ATOM   2656  N   ASP C 126      -4.799  14.595  19.172  1.00 74.23           N  
ATOM   2657  CA  ASP C 126      -4.933  13.579  20.211  1.00 74.23           C  
ATOM   2658  C   ASP C 126      -6.344  13.574  20.795  1.00 74.23           C  
ATOM   2659  O   ASP C 126      -6.928  12.510  21.012  1.00 74.23           O  
ATOM   2660  CB  ASP C 126      -3.905  13.807  21.321  1.00 74.23           C  
ATOM   2661  CG  ASP C 126      -3.634  12.560  22.144  1.00 74.23           C  
ATOM   2662  OD1 ASP C 126      -4.000  11.448  21.705  1.00 74.23           O  
ATOM   2663  OD2 ASP C 126      -3.051  12.690  23.242  1.00 74.23           O  
ATOM   2664  N   THR C 127      -6.853  14.796  20.989  1.00 74.44           N  
ATOM   2665  CA  THR C 127      -8.205  14.929  21.522  1.00 74.44           C  
ATOM   2666  C   THR C 127      -9.232  14.382  20.535  1.00 74.44           C  
ATOM   2667  O   THR C 127     -10.151  13.659  20.924  1.00 74.44           O  
ATOM   2668  CB  THR C 127      -8.534  16.398  21.849  1.00 74.44           C  
ATOM   2669  CG2 THR C 127      -9.901  16.520  22.512  1.00 74.44           C  
ATOM   2670  OG1 THR C 127      -7.536  16.919  22.735  1.00 74.44           O  
ATOM   2671  N   TYR C 128      -9.018  14.700  19.342  1.00 80.36           N  
ATOM   2672  CA  TYR C 128      -9.913  14.254  18.281  1.00 80.36           C  
ATOM   2673  C   TYR C 128      -9.943  12.732  18.197  1.00 80.36           C  
ATOM   2674  O   TYR C 128     -11.017  12.127  18.160  1.00 80.36           O  
ATOM   2675  CB  TYR C 128      -9.485  14.842  16.933  1.00 80.36           C  
ATOM   2676  CG  TYR C 128     -10.239  14.273  15.755  1.00 80.36           C  
ATOM   2677  CD1 TYR C 128      -9.671  13.288  14.951  1.00 80.36           C  
ATOM   2678  CD2 TYR C 128     -11.518  14.721  15.444  1.00 80.36           C  
ATOM   2679  CE1 TYR C 128     -10.361  12.762  13.863  1.00 80.36           C  
ATOM   2680  CE2 TYR C 128     -12.217  14.202  14.359  1.00 80.36           C  
ATOM   2681  CZ  TYR C 128     -11.632  13.224  13.576  1.00 80.36           C  
ATOM   2682  OH  TYR C 128     -12.319  12.707  12.501  1.00 80.36           O  
ATOM   2683  N   ASN C 129      -8.820  12.082  18.212  1.00 70.23           N  
ATOM   2684  CA  ASN C 129      -8.733  10.634  18.053  1.00 70.23           C  
ATOM   2685  C   ASN C 129      -9.306   9.902  19.264  1.00 70.23           C  
ATOM   2686  O   ASN C 129      -9.898   8.830  19.123  1.00 70.23           O  
ATOM   2687  CB  ASN C 129      -7.284  10.207  17.811  1.00 70.23           C  
ATOM   2688  CG  ASN C 129      -6.804  10.537  16.411  1.00 70.23           C  
ATOM   2689  ND2 ASN C 129      -5.507  10.781  16.272  1.00 70.23           N  
ATOM   2690  OD1 ASN C 129      -7.593  10.573  15.464  1.00 70.23           O  
ATOM   2691  N   LYS C 130      -9.236  10.520  20.405  1.00 67.23           N  
ATOM   2692  CA  LYS C 130      -9.691   9.862  21.626  1.00 67.23           C  
ATOM   2693  C   LYS C 130     -11.183  10.089  21.850  1.00 67.23           C  
ATOM   2694  O   LYS C 130     -11.872   9.226  22.397  1.00 67.23           O  
ATOM   2695  CB  LYS C 130      -8.897  10.363  22.833  1.00 67.23           C  
ATOM   2696  CG  LYS C 130      -7.482   9.809  22.917  1.00 67.23           C  
ATOM   2697  CD  LYS C 130      -6.736  10.363  24.125  1.00 67.23           C  
ATOM   2698  CE  LYS C 130      -5.326   9.795  24.220  1.00 67.23           C  
ATOM   2699  NZ  LYS C 130      -4.513  10.504  25.253  1.00 67.23           N  
ATOM   2700  N   LEU C 131     -11.670  11.267  21.361  1.00 70.43           N  
ATOM   2701  CA  LEU C 131     -13.048  11.607  21.696  1.00 70.43           C  
ATOM   2702  C   LEU C 131     -13.989  11.257  20.549  1.00 70.43           C  
ATOM   2703  O   LEU C 131     -15.194  11.094  20.756  1.00 70.43           O  
ATOM   2704  CB  LEU C 131     -13.167  13.096  22.033  1.00 70.43           C  
ATOM   2705  CG  LEU C 131     -12.741  13.508  23.443  1.00 70.43           C  
ATOM   2706  CD1 LEU C 131     -11.630  14.551  23.377  1.00 70.43           C  
ATOM   2707  CD2 LEU C 131     -13.934  14.040  24.228  1.00 70.43           C  
ATOM   2708  N   LYS C 132     -13.465  11.106  19.344  1.00 69.54           N  
ATOM   2709  CA  LYS C 132     -14.335  10.918  18.187  1.00 69.54           C  
ATOM   2710  C   LYS C 132     -15.091   9.595  18.277  1.00 69.54           C  
ATOM   2711  O   LYS C 132     -16.202   9.472  17.756  1.00 69.54           O  
ATOM   2712  CB  LYS C 132     -13.524  10.970  16.891  1.00 69.54           C  
ATOM   2713  CG  LYS C 132     -12.555   9.809  16.720  1.00 69.54           C  
ATOM   2714  CD  LYS C 132     -11.799   9.901  15.401  1.00 69.54           C  
ATOM   2715  CE  LYS C 132     -10.839   8.733  15.223  1.00 69.54           C  
ATOM   2716  NZ  LYS C 132     -10.165   8.768  13.891  1.00 69.54           N  
ATOM   2717  N   THR C 133     -14.507   8.632  18.892  1.00 63.99           N  
ATOM   2718  CA  THR C 133     -15.112   7.305  18.911  1.00 63.99           C  
ATOM   2719  C   THR C 133     -15.955   7.112  20.168  1.00 63.99           C  
ATOM   2720  O   THR C 133     -16.599   6.075  20.338  1.00 63.99           O  
ATOM   2721  CB  THR C 133     -14.041   6.201  18.835  1.00 63.99           C  
ATOM   2722  CG2 THR C 133     -13.279   6.264  17.515  1.00 63.99           C  
ATOM   2723  OG1 THR C 133     -13.115   6.367  19.916  1.00 63.99           O  
ATOM   2724  N   LYS C 134     -15.984   8.129  21.085  1.00 65.81           N  
ATOM   2725  CA  LYS C 134     -16.679   7.965  22.358  1.00 65.81           C  
ATOM   2726  C   LYS C 134     -18.140   8.394  22.246  1.00 65.81           C  
ATOM   2727  O   LYS C 134     -18.638   8.636  21.145  1.00 65.81           O  
ATOM   2728  CB  LYS C 134     -15.981   8.765  23.459  1.00 65.81           C  
ATOM   2729  CG  LYS C 134     -14.514   8.407  23.648  1.00 65.81           C  
ATOM   2730  CD  LYS C 134     -14.350   7.006  24.223  1.00 65.81           C  
ATOM   2731  CE  LYS C 134     -12.885   6.666  24.459  1.00 65.81           C  
ATOM   2732  NZ  LYS C 134     -12.704   5.234  24.844  1.00 65.81           N  
ATOM   2733  N   ASP C 135     -18.814   8.404  23.411  1.00 64.16           N  
ATOM   2734  CA  ASP C 135     -20.258   8.617  23.451  1.00 64.16           C  
ATOM   2735  C   ASP C 135     -20.599  10.095  23.278  1.00 64.16           C  
ATOM   2736  O   ASP C 135     -19.712  10.920  23.047  1.00 64.16           O  
ATOM   2737  CB  ASP C 135     -20.842   8.093  24.765  1.00 64.16           C  
ATOM   2738  CG  ASP C 135     -20.766   6.581  24.886  1.00 64.16           C  
ATOM   2739  OD1 ASP C 135     -20.683   5.889  23.848  1.00 64.16           O  
ATOM   2740  OD2 ASP C 135     -20.791   6.077  26.029  1.00 64.16           O  
ATOM   2741  N   GLU C 136     -21.799  10.510  23.449  1.00 63.80           N  
ATOM   2742  CA  GLU C 136     -22.395  11.796  23.101  1.00 63.80           C  
ATOM   2743  C   GLU C 136     -21.726  12.938  23.860  1.00 63.80           C  
ATOM   2744  O   GLU C 136     -21.326  13.939  23.261  1.00 63.80           O  
ATOM   2745  CB  GLU C 136     -23.899  11.786  23.386  1.00 63.80           C  
ATOM   2746  CG  GLU C 136     -24.700  12.725  22.496  1.00 63.80           C  
ATOM   2747  CD  GLU C 136     -26.197  12.673  22.762  1.00 63.80           C  
ATOM   2748  OE1 GLU C 136     -26.947  13.481  22.169  1.00 63.80           O  
ATOM   2749  OE2 GLU C 136     -26.622  11.817  23.569  1.00 63.80           O  
ATOM   2750  N   PRO C 137     -21.486  12.826  25.188  1.00 66.24           N  
ATOM   2751  CA  PRO C 137     -20.922  13.997  25.862  1.00 66.24           C  
ATOM   2752  C   PRO C 137     -19.511  14.331  25.383  1.00 66.24           C  
ATOM   2753  O   PRO C 137     -19.150  15.507  25.286  1.00 66.24           O  
ATOM   2754  CB  PRO C 137     -20.915  13.586  27.336  1.00 66.24           C  
ATOM   2755  CG  PRO C 137     -21.608  12.262  27.367  1.00 66.24           C  
ATOM   2756  CD  PRO C 137     -21.852  11.819  25.953  1.00 66.24           C  
ATOM   2757  N   GLN C 138     -18.725  13.288  25.136  1.00 69.91           N  
ATOM   2758  CA  GLN C 138     -17.375  13.510  24.631  1.00 69.91           C  
ATOM   2759  C   GLN C 138     -17.404  14.051  23.204  1.00 69.91           C  
ATOM   2760  O   GLN C 138     -16.628  14.945  22.858  1.00 69.91           O  
ATOM   2761  CB  GLN C 138     -16.561  12.216  24.685  1.00 69.91           C  
ATOM   2762  CG  GLN C 138     -16.210  11.769  26.098  1.00 69.91           C  
ATOM   2763  CD  GLN C 138     -17.325  10.979  26.757  1.00 69.91           C  
ATOM   2764  NE2 GLN C 138     -17.097  10.550  27.993  1.00 69.91           N  
ATOM   2765  OE1 GLN C 138     -18.383  10.757  26.160  1.00 69.91           O  
ATOM   2766  N   ARG C 139     -18.416  13.692  22.527  1.00 71.52           N  
ATOM   2767  CA  ARG C 139     -18.562  14.195  21.165  1.00 71.52           C  
ATOM   2768  C   ARG C 139     -19.070  15.633  21.163  1.00 71.52           C  
ATOM   2769  O   ARG C 139     -18.691  16.429  20.301  1.00 71.52           O  
ATOM   2770  CB  ARG C 139     -19.510  13.303  20.361  1.00 71.52           C  
ATOM   2771  CG  ARG C 139     -18.897  11.979  19.934  1.00 71.52           C  
ATOM   2772  CD  ARG C 139     -19.796  11.228  18.962  1.00 71.52           C  
ATOM   2773  NE  ARG C 139     -20.975  10.684  19.629  1.00 71.52           N  
ATOM   2774  CZ  ARG C 139     -21.708   9.673  19.170  1.00 71.52           C  
ATOM   2775  NH1 ARG C 139     -21.395   9.074  18.026  1.00 71.52           N  
ATOM   2776  NH2 ARG C 139     -22.761   9.258  19.858  1.00 71.52           N  
ATOM   2777  N   GLU C 140     -19.828  15.906  22.126  1.00 69.45           N  
ATOM   2778  CA  GLU C 140     -20.312  17.277  22.256  1.00 69.45           C  
ATOM   2779  C   GLU C 140     -19.176  18.231  22.616  1.00 69.45           C  
ATOM   2780  O   GLU C 140     -19.160  19.380  22.171  1.00 69.45           O  
ATOM   2781  CB  GLU C 140     -21.421  17.359  23.307  1.00 69.45           C  
ATOM   2782  CG  GLU C 140     -22.760  16.811  22.833  1.00 69.45           C  
ATOM   2783  CD  GLU C 140     -23.322  17.557  21.633  1.00 69.45           C  
ATOM   2784  OE1 GLU C 140     -23.933  16.913  20.750  1.00 69.45           O  
ATOM   2785  OE2 GLU C 140     -23.150  18.795  21.576  1.00 69.45           O  
ATOM   2786  N   THR C 141     -18.252  17.689  23.419  1.00 72.91           N  
ATOM   2787  CA  THR C 141     -17.082  18.494  23.752  1.00 72.91           C  
ATOM   2788  C   THR C 141     -16.240  18.767  22.509  1.00 72.91           C  
ATOM   2789  O   THR C 141     -15.776  19.890  22.301  1.00 72.91           O  
ATOM   2790  CB  THR C 141     -16.214  17.803  24.821  1.00 72.91           C  
ATOM   2791  CG2 THR C 141     -15.043  18.688  25.234  1.00 72.91           C  
ATOM   2792  OG1 THR C 141     -17.018  17.524  25.974  1.00 72.91           O  
ATOM   2793  N   LEU C 142     -16.227  17.765  21.672  1.00 80.05           N  
ATOM   2794  CA  LEU C 142     -15.492  17.941  20.424  1.00 80.05           C  
ATOM   2795  C   LEU C 142     -16.230  18.894  19.489  1.00 80.05           C  
ATOM   2796  O   LEU C 142     -15.608  19.741  18.843  1.00 80.05           O  
ATOM   2797  CB  LEU C 142     -15.279  16.592  19.732  1.00 80.05           C  
ATOM   2798  CG  LEU C 142     -14.322  16.586  18.539  1.00 80.05           C  
ATOM   2799  CD1 LEU C 142     -12.919  16.984  18.983  1.00 80.05           C  
ATOM   2800  CD2 LEU C 142     -14.308  15.215  17.872  1.00 80.05           C  
ATOM   2801  N   LYS C 143     -17.494  18.834  19.526  1.00 74.36           N  
ATOM   2802  CA  LYS C 143     -18.315  19.723  18.708  1.00 74.36           C  
ATOM   2803  C   LYS C 143     -18.181  21.172  19.167  1.00 74.36           C  
ATOM   2804  O   LYS C 143     -18.181  22.091  18.345  1.00 74.36           O  
ATOM   2805  CB  LYS C 143     -19.782  19.293  18.754  1.00 74.36           C  
ATOM   2806  CG  LYS C 143     -20.583  19.691  17.523  1.00 74.36           C  
ATOM   2807  CD  LYS C 143     -22.006  19.151  17.584  1.00 74.36           C  
ATOM   2808  CE  LYS C 143     -22.814  19.564  16.361  1.00 74.36           C  
ATOM   2809  NZ  LYS C 143     -24.210  19.036  16.415  1.00 74.36           N  
ATOM   2810  N   ALA C 144     -18.084  21.353  20.478  1.00 73.43           N  
ATOM   2811  CA  ALA C 144     -17.916  22.697  21.024  1.00 73.43           C  
ATOM   2812  C   ALA C 144     -16.600  23.317  20.561  1.00 73.43           C  
ATOM   2813  O   ALA C 144     -16.546  24.505  20.237  1.00 73.43           O  
ATOM   2814  CB  ALA C 144     -17.977  22.664  22.549  1.00 73.43           C  
ATOM   2815  N   ILE C 145     -15.613  22.487  20.419  1.00 77.31           N  
ATOM   2816  CA  ILE C 145     -14.324  22.975  19.943  1.00 77.31           C  
ATOM   2817  C   ILE C 145     -14.413  23.303  18.455  1.00 77.31           C  
ATOM   2818  O   ILE C 145     -13.907  24.336  18.009  1.00 77.31           O  
ATOM   2819  CB  ILE C 145     -13.201  21.944  20.198  1.00 77.31           C  
ATOM   2820  CG1 ILE C 145     -12.985  21.750  21.703  1.00 77.31           C  
ATOM   2821  CG2 ILE C 145     -11.903  22.379  19.510  1.00 77.31           C  
ATOM   2822  CD1 ILE C 145     -12.021  20.624  22.051  1.00 77.31           C  
ATOM   2823  N   HIS C 146     -15.113  22.444  17.753  1.00 81.28           N  
ATOM   2824  CA  HIS C 146     -15.278  22.660  16.320  1.00 81.28           C  
ATOM   2825  C   HIS C 146     -16.086  23.924  16.043  1.00 81.28           C  
ATOM   2826  O   HIS C 146     -15.783  24.667  15.107  1.00 81.28           O  
ATOM   2827  CB  HIS C 146     -15.955  21.452  15.671  1.00 81.28           C  
ATOM   2828  CG  HIS C 146     -15.088  20.234  15.619  1.00 81.28           C  
ATOM   2829  CD2 HIS C 146     -13.774  20.066  15.896  1.00 81.28           C  
ATOM   2830  ND1 HIS C 146     -15.564  18.997  15.241  1.00 81.28           N  
ATOM   2831  CE1 HIS C 146     -14.577  18.119  15.288  1.00 81.28           C  
ATOM   2832  NE2 HIS C 146     -13.480  18.742  15.683  1.00 81.28           N  
ATOM   2833  N   TYR C 147     -17.033  24.188  16.908  1.00 74.38           N  
ATOM   2834  CA  TYR C 147     -17.840  25.394  16.766  1.00 74.38           C  
ATOM   2835  C   TYR C 147     -17.015  26.641  17.061  1.00 74.38           C  
ATOM   2836  O   TYR C 147     -17.098  27.634  16.335  1.00 74.38           O  
ATOM   2837  CB  TYR C 147     -19.056  25.340  17.696  1.00 74.38           C  
ATOM   2838  CG  TYR C 147     -20.046  26.456  17.467  1.00 74.38           C  
ATOM   2839  CD1 TYR C 147     -20.033  27.599  18.264  1.00 74.38           C  
ATOM   2840  CD2 TYR C 147     -20.996  26.370  16.455  1.00 74.38           C  
ATOM   2841  CE1 TYR C 147     -20.944  28.630  18.058  1.00 74.38           C  
ATOM   2842  CE2 TYR C 147     -21.912  27.395  16.240  1.00 74.38           C  
ATOM   2843  CZ  TYR C 147     -21.878  28.519  17.045  1.00 74.38           C  
ATOM   2844  OH  TYR C 147     -22.783  29.536  16.836  1.00 74.38           O  
ATOM   2845  N   ALA C 148     -16.149  26.514  18.079  1.00 74.37           N  
ATOM   2846  CA  ALA C 148     -15.343  27.661  18.492  1.00 74.37           C  
ATOM   2847  C   ALA C 148     -14.298  28.007  17.434  1.00 74.37           C  
ATOM   2848  O   ALA C 148     -14.043  29.183  17.166  1.00 74.37           O  
ATOM   2849  CB  ALA C 148     -14.668  27.382  19.832  1.00 74.37           C  
ATOM   2850  N   LEU C 149     -13.760  26.918  16.756  1.00 78.45           N  
ATOM   2851  CA  LEU C 149     -12.697  27.142  15.783  1.00 78.45           C  
ATOM   2852  C   LEU C 149     -13.255  27.173  14.365  1.00 78.45           C  
ATOM   2853  O   LEU C 149     -12.520  27.429  13.409  1.00 78.45           O  
ATOM   2854  CB  LEU C 149     -11.627  26.053  15.899  1.00 78.45           C  
ATOM   2855  CG  LEU C 149     -10.774  26.072  17.168  1.00 78.45           C  
ATOM   2856  CD1 LEU C 149      -9.895  24.827  17.236  1.00 78.45           C  
ATOM   2857  CD2 LEU C 149      -9.923  27.337  17.222  1.00 78.45           C  
ATOM   2858  N   ASN C 150     -14.558  27.068  14.320  1.00 79.03           N  
ATOM   2859  CA  ASN C 150     -15.208  26.976  13.017  1.00 79.03           C  
ATOM   2860  C   ASN C 150     -14.469  26.017  12.088  1.00 79.03           C  
ATOM   2861  O   ASN C 150     -14.121  26.381  10.963  1.00 79.03           O  
ATOM   2862  CB  ASN C 150     -15.318  28.360  12.374  1.00 79.03           C  
ATOM   2863  CG  ASN C 150     -16.396  28.425  11.309  1.00 79.03           C  
ATOM   2864  ND2 ASN C 150     -16.330  29.444  10.460  1.00 79.03           N  
ATOM   2865  OD1 ASN C 150     -17.281  27.568  11.252  1.00 79.03           O  
ATOM   2866  N   CYS C 151     -14.088  24.874  12.602  1.00 81.06           N  
ATOM   2867  CA  CYS C 151     -13.390  23.819  11.876  1.00 81.06           C  
ATOM   2868  C   CYS C 151     -14.000  22.455  12.175  1.00 81.06           C  
ATOM   2869  O   CYS C 151     -14.930  22.348  12.977  1.00 81.06           O  
ATOM   2870  CB  CYS C 151     -11.905  23.813  12.237  1.00 81.06           C  
ATOM   2871  SG  CYS C 151     -11.565  23.233  13.914  1.00 81.06           S  
ATOM   2872  N   CYS C 152     -13.548  21.375  11.353  1.00 81.20           N  
ATOM   2873  CA  CYS C 152     -14.036  20.033  11.651  1.00 81.20           C  
ATOM   2874  C   CYS C 152     -12.999  18.981  11.277  1.00 81.20           C  
ATOM   2875  O   CYS C 152     -12.550  18.925  10.130  1.00 81.20           O  
ATOM   2876  CB  CYS C 152     -15.343  19.760  10.907  1.00 81.20           C  
ATOM   2877  SG  CYS C 152     -16.153  18.222  11.399  1.00 81.20           S  
ATOM   2878  N   GLY C 153     -12.615  18.216  12.296  1.00 77.43           N  
ATOM   2879  CA  GLY C 153     -11.797  17.031  12.092  1.00 77.43           C  
ATOM   2880  C   GLY C 153     -10.428  17.342  11.517  1.00 77.43           C  
ATOM   2881  O   GLY C 153      -9.969  18.485  11.577  1.00 77.43           O  
ATOM   2882  N   LEU C 154      -9.738  16.301  11.039  1.00 74.64           N  
ATOM   2883  CA  LEU C 154      -8.418  16.396  10.426  1.00 74.64           C  
ATOM   2884  C   LEU C 154      -8.526  16.416   8.905  1.00 74.64           C  
ATOM   2885  O   LEU C 154      -9.565  16.056   8.347  1.00 74.64           O  
ATOM   2886  CB  LEU C 154      -7.535  15.226  10.870  1.00 74.64           C  
ATOM   2887  CG  LEU C 154      -7.334  15.064  12.378  1.00 74.64           C  
ATOM   2888  CD1 LEU C 154      -6.666  13.727  12.682  1.00 74.64           C  
ATOM   2889  CD2 LEU C 154      -6.509  16.219  12.935  1.00 74.64           C  
ATOM   2890  N   ALA C 155      -7.730  17.212   8.118  1.00 61.14           N  
ATOM   2891  CA  ALA C 155      -7.787  17.316   6.663  1.00 61.14           C  
ATOM   2892  C   ALA C 155      -8.074  15.959   6.027  1.00 61.14           C  
ATOM   2893  O   ALA C 155      -8.878  15.860   5.097  1.00 61.14           O  
ATOM   2894  CB  ALA C 155      -6.480  17.889   6.119  1.00 61.14           C  
ATOM   2895  N   GLY C 156      -7.695  14.873   6.548  1.00 57.50           N  
ATOM   2896  CA  GLY C 156      -7.880  13.558   5.957  1.00 57.50           C  
ATOM   2897  C   GLY C 156      -8.839  12.681   6.740  1.00 57.50           C  
ATOM   2898  O   GLY C 156      -8.970  11.488   6.457  1.00 57.50           O  
ATOM   2899  N   GLY C 157      -9.636  13.373   7.619  1.00 58.24           N  
ATOM   2900  CA  GLY C 157     -10.504  12.568   8.464  1.00 58.24           C  
ATOM   2901  C   GLY C 157     -11.875  12.334   7.860  1.00 58.24           C  
ATOM   2902  O   GLY C 157     -12.547  13.281   7.445  1.00 58.24           O  
ATOM   2903  N   VAL C 158     -12.243  11.042   7.551  1.00 62.39           N  
ATOM   2904  CA  VAL C 158     -13.526  10.640   6.984  1.00 62.39           C  
ATOM   2905  C   VAL C 158     -14.607  10.695   8.060  1.00 62.39           C  
ATOM   2906  O   VAL C 158     -15.797  10.785   7.750  1.00 62.39           O  
ATOM   2907  CB  VAL C 158     -13.456   9.223   6.370  1.00 62.39           C  
ATOM   2908  CG1 VAL C 158     -14.683   8.950   5.502  1.00 62.39           C  
ATOM   2909  CG2 VAL C 158     -12.174   9.057   5.556  1.00 62.39           C  
ATOM   2910  N   GLU C 159     -14.175  10.732   9.286  1.00 61.35           N  
ATOM   2911  CA  GLU C 159     -15.125  10.591  10.385  1.00 61.35           C  
ATOM   2912  C   GLU C 159     -16.038  11.809  10.485  1.00 61.35           C  
ATOM   2913  O   GLU C 159     -17.155  11.714  10.998  1.00 61.35           O  
ATOM   2914  CB  GLU C 159     -14.388  10.376  11.709  1.00 61.35           C  
ATOM   2915  CG  GLU C 159     -13.682   9.031  11.809  1.00 61.35           C  
ATOM   2916  CD  GLU C 159     -12.391   9.089  12.609  1.00 61.35           C  
ATOM   2917  OE1 GLU C 159     -11.750   8.031  12.805  1.00 61.35           O  
ATOM   2918  OE2 GLU C 159     -12.017  10.201  13.045  1.00 61.35           O  
ATOM   2919  N   GLN C 160     -15.564  12.931   9.946  1.00 62.67           N  
ATOM   2920  CA  GLN C 160     -16.387  14.133  10.021  1.00 62.67           C  
ATOM   2921  C   GLN C 160     -17.677  13.967   9.223  1.00 62.67           C  
ATOM   2922  O   GLN C 160     -18.673  14.642   9.494  1.00 62.67           O  
ATOM   2923  CB  GLN C 160     -15.610  15.349   9.514  1.00 62.67           C  
ATOM   2924  CG  GLN C 160     -15.179  15.241   8.058  1.00 62.67           C  
ATOM   2925  CD  GLN C 160     -14.281  16.384   7.625  1.00 62.67           C  
ATOM   2926  NE2 GLN C 160     -13.981  16.446   6.332  1.00 62.67           N  
ATOM   2927  OE1 GLN C 160     -13.860  17.206   8.445  1.00 62.67           O  
ATOM   2928  N   PHE C 161     -17.588  12.973   8.379  1.00 61.71           N  
ATOM   2929  CA  PHE C 161     -18.750  12.780   7.520  1.00 61.71           C  
ATOM   2930  C   PHE C 161     -19.598  11.613   8.011  1.00 61.71           C  
ATOM   2931  O   PHE C 161     -20.700  11.383   7.507  1.00 61.71           O  
ATOM   2932  CB  PHE C 161     -18.316  12.540   6.071  1.00 61.71           C  
ATOM   2933  CG  PHE C 161     -17.503  13.664   5.486  1.00 61.71           C  
ATOM   2934  CD1 PHE C 161     -18.121  14.819   5.025  1.00 61.71           C  
ATOM   2935  CD2 PHE C 161     -16.121  13.564   5.399  1.00 61.71           C  
ATOM   2936  CE1 PHE C 161     -17.372  15.861   4.483  1.00 61.71           C  
ATOM   2937  CE2 PHE C 161     -15.365  14.601   4.859  1.00 61.71           C  
ATOM   2938  CZ  PHE C 161     -15.993  15.748   4.401  1.00 61.71           C  
ATOM   2939  N   ILE C 162     -19.007  10.958   9.091  1.00 60.76           N  
ATOM   2940  CA  ILE C 162     -19.684   9.789   9.642  1.00 60.76           C  
ATOM   2941  C   ILE C 162     -20.268  10.129  11.011  1.00 60.76           C  
ATOM   2942  O   ILE C 162     -21.402   9.755  11.319  1.00 60.76           O  
ATOM   2943  CB  ILE C 162     -18.726   8.581   9.753  1.00 60.76           C  
ATOM   2944  CG1 ILE C 162     -18.107   8.263   8.387  1.00 60.76           C  
ATOM   2945  CG2 ILE C 162     -19.459   7.362  10.320  1.00 60.76           C  
ATOM   2946  CD1 ILE C 162     -16.912   7.322   8.453  1.00 60.76           C  
ATOM   2947  N   SER C 163     -19.477  10.899  11.798  1.00 61.85           N  
ATOM   2948  CA  SER C 163     -19.890  11.219  13.160  1.00 61.85           C  
ATOM   2949  C   SER C 163     -20.365  12.665  13.269  1.00 61.85           C  
ATOM   2950  O   SER C 163     -19.966  13.516  12.472  1.00 61.85           O  
ATOM   2951  CB  SER C 163     -18.742  10.976  14.140  1.00 61.85           C  
ATOM   2952  OG  SER C 163     -17.568  11.648  13.716  1.00 61.85           O  
ATOM   2953  N   ASP C 164     -21.430  12.807  14.046  1.00 64.34           N  
ATOM   2954  CA  ASP C 164     -21.982  14.137  14.285  1.00 64.34           C  
ATOM   2955  C   ASP C 164     -21.038  14.977  15.143  1.00 64.34           C  
ATOM   2956  O   ASP C 164     -21.292  15.185  16.331  1.00 64.34           O  
ATOM   2957  CB  ASP C 164     -23.353  14.036  14.956  1.00 64.34           C  
ATOM   2958  CG  ASP C 164     -24.106  15.355  14.967  1.00 64.34           C  
ATOM   2959  OD1 ASP C 164     -23.731  16.278  14.212  1.00 64.34           O  
ATOM   2960  OD2 ASP C 164     -25.082  15.473  15.740  1.00 64.34           O  
ATOM   2961  N   ILE C 165     -19.852  15.311  14.511  1.00 73.08           N  
ATOM   2962  CA  ILE C 165     -18.871  16.065  15.284  1.00 73.08           C  
ATOM   2963  C   ILE C 165     -18.647  17.432  14.640  1.00 73.08           C  
ATOM   2964  O   ILE C 165     -17.942  18.278  15.195  1.00 73.08           O  
ATOM   2965  CB  ILE C 165     -17.533  15.301  15.398  1.00 73.08           C  
ATOM   2966  CG1 ILE C 165     -17.053  14.853  14.013  1.00 73.08           C  
ATOM   2967  CG2 ILE C 165     -17.674  14.103  16.342  1.00 73.08           C  
ATOM   2968  CD1 ILE C 165     -15.656  14.248  14.007  1.00 73.08           C  
ATOM   2969  N   CYS C 166     -19.281  17.719  13.505  1.00 76.01           N  
ATOM   2970  CA  CYS C 166     -19.067  18.980  12.805  1.00 76.01           C  
ATOM   2971  C   CYS C 166     -20.174  19.977  13.128  1.00 76.01           C  
ATOM   2972  O   CYS C 166     -21.310  19.584  13.397  1.00 76.01           O  
ATOM   2973  CB  CYS C 166     -18.999  18.751  11.296  1.00 76.01           C  
ATOM   2974  SG  CYS C 166     -17.640  17.677  10.783  1.00 76.01           S  
ATOM   2975  N   PRO C 167     -19.770  21.252  13.206  1.00 71.18           N  
ATOM   2976  CA  PRO C 167     -20.766  22.269  13.551  1.00 71.18           C  
ATOM   2977  C   PRO C 167     -21.871  22.392  12.504  1.00 71.18           C  
ATOM   2978  O   PRO C 167     -23.043  22.552  12.855  1.00 71.18           O  
ATOM   2979  CB  PRO C 167     -19.942  23.557  13.628  1.00 71.18           C  
ATOM   2980  CG  PRO C 167     -18.624  23.205  13.016  1.00 71.18           C  
ATOM   2981  CD  PRO C 167     -18.536  21.711  12.901  1.00 71.18           C  
ATOM   2982  N   LYS C 168     -21.467  22.432  11.273  1.00 65.22           N  
ATOM   2983  CA  LYS C 168     -22.487  22.533  10.233  1.00 65.22           C  
ATOM   2984  C   LYS C 168     -23.158  21.185   9.988  1.00 65.22           C  
ATOM   2985  O   LYS C 168     -22.488  20.150   9.947  1.00 65.22           O  
ATOM   2986  CB  LYS C 168     -21.877  23.059   8.933  1.00 65.22           C  
ATOM   2987  CG  LYS C 168     -21.379  24.494   9.018  1.00 65.22           C  
ATOM   2988  CD  LYS C 168     -21.062  25.059   7.640  1.00 65.22           C  
ATOM   2989  CE  LYS C 168     -20.573  26.499   7.724  1.00 65.22           C  
ATOM   2990  NZ  LYS C 168     -20.265  27.059   6.374  1.00 65.22           N  
ATOM   2991  N   LYS C 169     -24.434  21.309  10.104  1.00 62.17           N  
ATOM   2992  CA  LYS C 169     -25.225  20.083  10.034  1.00 62.17           C  
ATOM   2993  C   LYS C 169     -25.346  19.589   8.596  1.00 62.17           C  
ATOM   2994  O   LYS C 169     -25.582  18.402   8.359  1.00 62.17           O  
ATOM   2995  CB  LYS C 169     -26.615  20.306  10.631  1.00 62.17           C  
ATOM   2996  CG  LYS C 169     -26.623  20.456  12.145  1.00 62.17           C  
ATOM   2997  CD  LYS C 169     -28.041  20.443  12.701  1.00 62.17           C  
ATOM   2998  CE  LYS C 169     -28.049  20.584  14.217  1.00 62.17           C  
ATOM   2999  NZ  LYS C 169     -29.439  20.605  14.764  1.00 62.17           N  
ATOM   3000  N   ASP C 170     -25.041  20.602   7.672  1.00 64.09           N  
ATOM   3001  CA  ASP C 170     -25.150  20.163   6.284  1.00 64.09           C  
ATOM   3002  C   ASP C 170     -23.845  19.531   5.804  1.00 64.09           C  
ATOM   3003  O   ASP C 170     -22.776  20.132   5.927  1.00 64.09           O  
ATOM   3004  CB  ASP C 170     -25.531  21.336   5.378  1.00 64.09           C  
ATOM   3005  CG  ASP C 170     -26.236  20.899   4.106  1.00 64.09           C  
ATOM   3006  OD1 ASP C 170     -26.052  19.740   3.674  1.00 64.09           O  
ATOM   3007  OD2 ASP C 170     -26.980  21.721   3.529  1.00 64.09           O  
ATOM   3008  N   VAL C 171     -23.865  18.378   5.393  1.00 66.41           N  
ATOM   3009  CA  VAL C 171     -22.703  17.590   4.996  1.00 66.41           C  
ATOM   3010  C   VAL C 171     -21.937  18.318   3.893  1.00 66.41           C  
ATOM   3011  O   VAL C 171     -20.704  18.302   3.871  1.00 66.41           O  
ATOM   3012  CB  VAL C 171     -23.111  16.178   4.518  1.00 66.41           C  
ATOM   3013  CG1 VAL C 171     -21.882  15.373   4.101  1.00 66.41           C  
ATOM   3014  CG2 VAL C 171     -23.885  15.448   5.614  1.00 66.41           C  
ATOM   3015  N   LEU C 172     -22.699  19.012   2.976  1.00 66.23           N  
ATOM   3016  CA  LEU C 172     -22.051  19.687   1.856  1.00 66.23           C  
ATOM   3017  C   LEU C 172     -21.333  20.949   2.323  1.00 66.23           C  
ATOM   3018  O   LEU C 172     -20.270  21.292   1.801  1.00 66.23           O  
ATOM   3019  CB  LEU C 172     -23.078  20.040   0.777  1.00 66.23           C  
ATOM   3020  CG  LEU C 172     -23.584  18.880  -0.083  1.00 66.23           C  
ATOM   3021  CD1 LEU C 172     -24.959  19.206  -0.657  1.00 66.23           C  
ATOM   3022  CD2 LEU C 172     -22.593  18.570  -1.200  1.00 66.23           C  
ATOM   3023  N   GLU C 173     -21.893  21.560   3.353  1.00 67.65           N  
ATOM   3024  CA  GLU C 173     -21.252  22.761   3.880  1.00 67.65           C  
ATOM   3025  C   GLU C 173     -20.038  22.408   4.735  1.00 67.65           C  
ATOM   3026  O   GLU C 173     -19.154  23.242   4.942  1.00 67.65           O  
ATOM   3027  CB  GLU C 173     -22.248  23.588   4.698  1.00 67.65           C  
ATOM   3028  CG  GLU C 173     -23.300  24.293   3.854  1.00 67.65           C  
ATOM   3029  CD  GLU C 173     -24.176  25.241   4.657  1.00 67.65           C  
ATOM   3030  OE1 GLU C 173     -25.059  25.902   4.063  1.00 67.65           O  
ATOM   3031  OE2 GLU C 173     -23.978  25.324   5.890  1.00 67.65           O  
ATOM   3032  N   THR C 174     -20.000  21.138   5.102  1.00 67.35           N  
ATOM   3033  CA  THR C 174     -18.875  20.696   5.918  1.00 67.35           C  
ATOM   3034  C   THR C 174     -17.595  20.638   5.089  1.00 67.35           C  
ATOM   3035  O   THR C 174     -16.494  20.764   5.629  1.00 67.35           O  
ATOM   3036  CB  THR C 174     -19.148  19.316   6.544  1.00 67.35           C  
ATOM   3037  CG2 THR C 174     -18.135  18.999   7.640  1.00 67.35           C  
ATOM   3038  OG1 THR C 174     -20.465  19.306   7.109  1.00 67.35           O  
ATOM   3039  N   PHE C 175     -17.811  20.601   3.708  1.00 63.67           N  
ATOM   3040  CA  PHE C 175     -16.635  20.531   2.848  1.00 63.67           C  
ATOM   3041  C   PHE C 175     -15.897  21.865   2.831  1.00 63.67           C  
ATOM   3042  O   PHE C 175     -14.684  21.906   2.615  1.00 63.67           O  
ATOM   3043  CB  PHE C 175     -17.033  20.133   1.423  1.00 63.67           C  
ATOM   3044  CG  PHE C 175     -17.272  18.657   1.250  1.00 63.67           C  
ATOM   3045  CD1 PHE C 175     -16.209  17.763   1.240  1.00 63.67           C  
ATOM   3046  CD2 PHE C 175     -18.562  18.164   1.096  1.00 63.67           C  
ATOM   3047  CE1 PHE C 175     -16.427  16.397   1.080  1.00 63.67           C  
ATOM   3048  CE2 PHE C 175     -18.788  16.800   0.935  1.00 63.67           C  
ATOM   3049  CZ  PHE C 175     -17.719  15.918   0.927  1.00 63.67           C  
ATOM   3050  N   THR C 176     -16.721  22.820   3.100  1.00 63.75           N  
ATOM   3051  CA  THR C 176     -16.121  24.147   3.023  1.00 63.75           C  
ATOM   3052  C   THR C 176     -15.478  24.527   4.354  1.00 63.75           C  
ATOM   3053  O   THR C 176     -14.735  25.508   4.433  1.00 63.75           O  
ATOM   3054  CB  THR C 176     -17.163  25.210   2.631  1.00 63.75           C  
ATOM   3055  CG2 THR C 176     -17.653  24.999   1.202  1.00 63.75           C  
ATOM   3056  OG1 THR C 176     -18.281  25.128   3.524  1.00 63.75           O  
ATOM   3057  N   VAL C 177     -15.714  23.575   5.325  1.00 72.74           N  
ATOM   3058  CA  VAL C 177     -15.135  23.876   6.630  1.00 72.74           C  
ATOM   3059  C   VAL C 177     -13.679  23.417   6.668  1.00 72.74           C  
ATOM   3060  O   VAL C 177     -13.347  22.344   6.160  1.00 72.74           O  
ATOM   3061  CB  VAL C 177     -15.934  23.210   7.773  1.00 72.74           C  
ATOM   3062  CG1 VAL C 177     -15.297  23.517   9.127  1.00 72.74           C  
ATOM   3063  CG2 VAL C 177     -17.389  23.673   7.746  1.00 72.74           C  
ATOM   3064  N   LYS C 178     -12.815  24.231   7.054  1.00 74.73           N  
ATOM   3065  CA  LYS C 178     -11.382  23.960   7.110  1.00 74.73           C  
ATOM   3066  C   LYS C 178     -11.064  22.896   8.156  1.00 74.73           C  
ATOM   3067  O   LYS C 178     -11.871  22.638   9.052  1.00 74.73           O  
ATOM   3068  CB  LYS C 178     -10.605  25.242   7.413  1.00 74.73           C  
ATOM   3069  CG  LYS C 178     -10.746  26.319   6.348  1.00 74.73           C  
ATOM   3070  CD  LYS C 178      -9.965  27.574   6.714  1.00 74.73           C  
ATOM   3071  CE  LYS C 178     -10.114  28.656   5.653  1.00 74.73           C  
ATOM   3072  NZ  LYS C 178      -9.390  29.907   6.031  1.00 74.73           N  
ATOM   3073  N   SER C 179     -10.042  22.242   7.972  1.00 79.87           N  
ATOM   3074  CA  SER C 179      -9.557  21.310   8.985  1.00 79.87           C  
ATOM   3075  C   SER C 179      -9.125  22.044  10.250  1.00 79.87           C  
ATOM   3076  O   SER C 179      -8.654  23.181  10.184  1.00 79.87           O  
ATOM   3077  CB  SER C 179      -8.390  20.485   8.440  1.00 79.87           C  
ATOM   3078  OG  SER C 179      -7.189  21.238   8.461  1.00 79.87           O  
ATOM   3079  N   CYS C 180      -9.300  21.493  11.346  1.00 82.26           N  
ATOM   3080  CA  CYS C 180      -9.010  22.151  12.615  1.00 82.26           C  
ATOM   3081  C   CYS C 180      -7.527  22.482  12.731  1.00 82.26           C  
ATOM   3082  O   CYS C 180      -7.162  23.562  13.198  1.00 82.26           O  
ATOM   3083  CB  CYS C 180      -9.439  21.268  13.787  1.00 82.26           C  
ATOM   3084  SG  CYS C 180     -11.223  21.240  14.063  1.00 82.26           S  
ATOM   3085  N   PRO C 181      -6.625  21.575  12.209  1.00 84.19           N  
ATOM   3086  CA  PRO C 181      -5.217  21.976  12.271  1.00 84.19           C  
ATOM   3087  C   PRO C 181      -4.914  23.199  11.410  1.00 84.19           C  
ATOM   3088  O   PRO C 181      -4.095  24.040  11.791  1.00 84.19           O  
ATOM   3089  CB  PRO C 181      -4.476  20.743  11.749  1.00 84.19           C  
ATOM   3090  CG  PRO C 181      -5.412  19.603  11.992  1.00 84.19           C  
ATOM   3091  CD  PRO C 181      -6.820  20.118  11.913  1.00 84.19           C  
ATOM   3092  N   ASP C 182      -5.606  23.349  10.331  1.00 81.79           N  
ATOM   3093  CA  ASP C 182      -5.426  24.536   9.500  1.00 81.79           C  
ATOM   3094  C   ASP C 182      -6.052  25.765  10.156  1.00 81.79           C  
ATOM   3095  O   ASP C 182      -5.504  26.866  10.073  1.00 81.79           O  
ATOM   3096  CB  ASP C 182      -6.030  24.316   8.112  1.00 81.79           C  
ATOM   3097  CG  ASP C 182      -5.246  23.321   7.275  1.00 81.79           C  
ATOM   3098  OD1 ASP C 182      -4.062  23.065   7.582  1.00 81.79           O  
ATOM   3099  OD2 ASP C 182      -5.817  22.789   6.298  1.00 81.79           O  
ATOM   3100  N   ALA C 183      -7.183  25.490  10.810  1.00 81.79           N  
ATOM   3101  CA  ALA C 183      -7.834  26.589  11.519  1.00 81.79           C  
ATOM   3102  C   ALA C 183      -6.972  27.079  12.679  1.00 81.79           C  
ATOM   3103  O   ALA C 183      -6.890  28.283  12.934  1.00 81.79           O  
ATOM   3104  CB  ALA C 183      -9.207  26.156  12.026  1.00 81.79           C  
ATOM   3105  N   ILE C 184      -6.360  26.114  13.315  1.00 83.08           N  
ATOM   3106  CA  ILE C 184      -5.489  26.461  14.433  1.00 83.08           C  
ATOM   3107  C   ILE C 184      -4.293  27.264  13.926  1.00 83.08           C  
ATOM   3108  O   ILE C 184      -3.920  28.277  14.522  1.00 83.08           O  
ATOM   3109  CB  ILE C 184      -5.007  25.200  15.186  1.00 83.08           C  
ATOM   3110  CG1 ILE C 184      -6.177  24.540  15.925  1.00 83.08           C  
ATOM   3111  CG2 ILE C 184      -3.875  25.551  16.156  1.00 83.08           C  
ATOM   3112  CD1 ILE C 184      -5.853  23.165  16.493  1.00 83.08           C  
ATOM   3113  N   LYS C 185      -3.742  26.863  12.802  1.00 83.27           N  
ATOM   3114  CA  LYS C 185      -2.624  27.601  12.220  1.00 83.27           C  
ATOM   3115  C   LYS C 185      -3.054  29.001  11.789  1.00 83.27           C  
ATOM   3116  O   LYS C 185      -2.321  29.971  11.992  1.00 83.27           O  
ATOM   3117  CB  LYS C 185      -2.041  26.842  11.028  1.00 83.27           C  
ATOM   3118  CG  LYS C 185      -0.772  27.461  10.460  1.00 83.27           C  
ATOM   3119  CD  LYS C 185      -0.224  26.645   9.297  1.00 83.27           C  
ATOM   3120  CE  LYS C 185       1.008  27.298   8.686  1.00 83.27           C  
ATOM   3121  NZ  LYS C 185       1.485  26.560   7.478  1.00 83.27           N  
ATOM   3122  N   GLU C 186      -4.242  29.129  11.303  1.00 78.97           N  
ATOM   3123  CA  GLU C 186      -4.750  30.424  10.863  1.00 78.97           C  
ATOM   3124  C   GLU C 186      -4.969  31.362  12.047  1.00 78.97           C  
ATOM   3125  O   GLU C 186      -4.739  32.569  11.940  1.00 78.97           O  
ATOM   3126  CB  GLU C 186      -6.054  30.253  10.079  1.00 78.97           C  
ATOM   3127  CG  GLU C 186      -6.486  31.501   9.323  1.00 78.97           C  
ATOM   3128  CD  GLU C 186      -7.789  31.321   8.561  1.00 78.97           C  
ATOM   3129  OE1 GLU C 186      -8.308  32.314   8.003  1.00 78.97           O  
ATOM   3130  OE2 GLU C 186      -8.295  30.177   8.523  1.00 78.97           O  
ATOM   3131  N   VAL C 187      -5.394  30.746  13.179  1.00 79.26           N  
ATOM   3132  CA  VAL C 187      -5.600  31.559  14.373  1.00 79.26           C  
ATOM   3133  C   VAL C 187      -4.278  32.189  14.805  1.00 79.26           C  
ATOM   3134  O   VAL C 187      -4.230  33.372  15.150  1.00 79.26           O  
ATOM   3135  CB  VAL C 187      -6.197  30.727  15.530  1.00 79.26           C  
ATOM   3136  CG1 VAL C 187      -6.135  31.505  16.843  1.00 79.26           C  
ATOM   3137  CG2 VAL C 187      -7.636  30.326  15.210  1.00 79.26           C  
ATOM   3138  N   PHE C 188      -3.204  31.500  14.597  1.00 76.11           N  
ATOM   3139  CA  PHE C 188      -1.916  31.996  15.068  1.00 76.11           C  
ATOM   3140  C   PHE C 188      -1.220  32.809  13.983  1.00 76.11           C  
ATOM   3141  O   PHE C 188      -0.453  33.726  14.284  1.00 76.11           O  
ATOM   3142  CB  PHE C 188      -1.021  30.834  15.509  1.00 76.11           C  
ATOM   3143  CG  PHE C 188      -1.386  30.262  16.852  1.00 76.11           C  
ATOM   3144  CD1 PHE C 188      -0.957  30.874  18.024  1.00 76.11           C  
ATOM   3145  CD2 PHE C 188      -2.160  29.113  16.943  1.00 76.11           C  
ATOM   3146  CE1 PHE C 188      -1.294  30.347  19.268  1.00 76.11           C  
ATOM   3147  CE2 PHE C 188      -2.501  28.580  18.183  1.00 76.11           C  
ATOM   3148  CZ  PHE C 188      -2.066  29.198  19.345  1.00 76.11           C  
ATOM   3149  N   ASP C 189      -1.574  32.558  12.738  1.00 75.96           N  
ATOM   3150  CA  ASP C 189      -0.908  33.287  11.663  1.00 75.96           C  
ATOM   3151  C   ASP C 189      -1.633  34.595  11.354  1.00 75.96           C  
ATOM   3152  O   ASP C 189      -1.004  35.649  11.245  1.00 75.96           O  
ATOM   3153  CB  ASP C 189      -0.820  32.424  10.403  1.00 75.96           C  
ATOM   3154  CG  ASP C 189       0.230  31.331  10.504  1.00 75.96           C  
ATOM   3155  OD1 ASP C 189       1.058  31.365  11.440  1.00 75.96           O  
ATOM   3156  OD2 ASP C 189       0.231  30.429   9.638  1.00 75.96           O  
ATOM   3157  N   ASN C 190      -2.991  34.519  11.195  1.00 70.18           N  
ATOM   3158  CA  ASN C 190      -3.735  35.702  10.776  1.00 70.18           C  
ATOM   3159  C   ASN C 190      -4.420  36.381  11.958  1.00 70.18           C  
ATOM   3160  O   ASN C 190      -4.680  37.585  11.923  1.00 70.18           O  
ATOM   3161  CB  ASN C 190      -4.764  35.337   9.704  1.00 70.18           C  
ATOM   3162  CG  ASN C 190      -4.122  34.952   8.386  1.00 70.18           C  
ATOM   3163  ND2 ASN C 190      -4.909  34.365   7.492  1.00 70.18           N  
ATOM   3164  OD1 ASN C 190      -2.928  35.179   8.173  1.00 70.18           O  
ATOM   3165  N   LYS C 191      -4.741  35.645  13.005  1.00 70.29           N  
ATOM   3166  CA  LYS C 191      -5.476  36.220  14.128  1.00 70.29           C  
ATOM   3167  C   LYS C 191      -4.601  36.297  15.376  1.00 70.29           C  
ATOM   3168  O   LYS C 191      -5.104  36.218  16.499  1.00 70.29           O  
ATOM   3169  CB  LYS C 191      -6.736  35.404  14.420  1.00 70.29           C  
ATOM   3170  CG  LYS C 191      -7.728  35.362  13.267  1.00 70.29           C  
ATOM   3171  CD  LYS C 191      -9.000  34.617  13.651  1.00 70.29           C  
ATOM   3172  CE  LYS C 191      -9.990  34.568  12.495  1.00 70.29           C  
ATOM   3173  NZ  LYS C 191     -11.219  33.798  12.851  1.00 70.29           N  
ATOM   3174  N   PHE C 192      -3.358  36.379  15.112  1.00 75.85           N  
ATOM   3175  CA  PHE C 192      -2.416  36.462  16.222  1.00 75.85           C  
ATOM   3176  C   PHE C 192      -2.653  37.726  17.040  1.00 75.85           C  
ATOM   3177  O   PHE C 192      -2.449  37.732  18.256  1.00 75.85           O  
ATOM   3178  CB  PHE C 192      -0.973  36.431  15.708  1.00 75.85           C  
ATOM   3179  CG  PHE C 192       0.058  36.335  16.800  1.00 75.85           C  
ATOM   3180  CD1 PHE C 192       0.874  37.419  17.101  1.00 75.85           C  
ATOM   3181  CD2 PHE C 192       0.211  35.161  17.525  1.00 75.85           C  
ATOM   3182  CE1 PHE C 192       1.830  37.333  18.111  1.00 75.85           C  
ATOM   3183  CE2 PHE C 192       1.164  35.067  18.535  1.00 75.85           C  
ATOM   3184  CZ  PHE C 192       1.973  36.154  18.826  1.00 75.85           C  
ATOM   3185  N   HIS C 193      -3.222  38.799  16.360  1.00 67.70           N  
ATOM   3186  CA  HIS C 193      -3.500  40.057  17.044  1.00 67.70           C  
ATOM   3187  C   HIS C 193      -4.622  39.893  18.064  1.00 67.70           C  
ATOM   3188  O   HIS C 193      -4.641  40.580  19.088  1.00 67.70           O  
ATOM   3189  CB  HIS C 193      -3.864  41.147  16.034  1.00 67.70           C  
ATOM   3190  CG  HIS C 193      -5.001  40.778  15.136  1.00 67.70           C  
ATOM   3191  CD2 HIS C 193      -6.323  41.062  15.213  1.00 67.70           C  
ATOM   3192  ND1 HIS C 193      -4.835  40.020  13.998  1.00 67.70           N  
ATOM   3193  CE1 HIS C 193      -6.008  39.854  13.411  1.00 67.70           C  
ATOM   3194  NE2 HIS C 193      -6.928  40.476  14.129  1.00 67.70           N  
ATOM   3195  N   ILE C 194      -5.498  38.985  17.811  1.00 69.32           N  
ATOM   3196  CA  ILE C 194      -6.576  38.745  18.764  1.00 69.32           C  
ATOM   3197  C   ILE C 194      -6.022  38.056  20.009  1.00 69.32           C  
ATOM   3198  O   ILE C 194      -6.403  38.391  21.133  1.00 69.32           O  
ATOM   3199  CB  ILE C 194      -7.705  37.895  18.138  1.00 69.32           C  
ATOM   3200  CG1 ILE C 194      -8.331  38.631  16.949  1.00 69.32           C  
ATOM   3201  CG2 ILE C 194      -8.765  37.548  19.188  1.00 69.32           C  
ATOM   3202  CD1 ILE C 194      -9.405  37.833  16.222  1.00 69.32           C  
ATOM   3203  N   ILE C 195      -5.042  37.218  19.826  1.00 75.02           N  
ATOM   3204  CA  ILE C 195      -4.406  36.538  20.949  1.00 75.02           C  
ATOM   3205  C   ILE C 195      -3.602  37.543  21.772  1.00 75.02           C  
ATOM   3206  O   ILE C 195      -3.620  37.501  23.004  1.00 75.02           O  
ATOM   3207  CB  ILE C 195      -3.494  35.386  20.470  1.00 75.02           C  
ATOM   3208  CG1 ILE C 195      -4.323  34.309  19.760  1.00 75.02           C  
ATOM   3209  CG2 ILE C 195      -2.714  34.790  21.645  1.00 75.02           C  
ATOM   3210  CD1 ILE C 195      -3.490  33.201  19.131  1.00 75.02           C  
ATOM   3211  N   GLY C 196      -2.975  38.420  21.075  1.00 71.45           N  
ATOM   3212  CA  GLY C 196      -2.272  39.492  21.760  1.00 71.45           C  
ATOM   3213  C   GLY C 196      -3.198  40.432  22.508  1.00 71.45           C  
ATOM   3214  O   GLY C 196      -2.913  40.820  23.643  1.00 71.45           O  
ATOM   3215  N   ALA C 197      -4.380  40.715  21.878  1.00 71.10           N  
ATOM   3216  CA  ALA C 197      -5.352  41.593  22.525  1.00 71.10           C  
ATOM   3217  C   ALA C 197      -5.929  40.943  23.779  1.00 71.10           C  
ATOM   3218  O   ALA C 197      -6.101  41.605  24.805  1.00 71.10           O  
ATOM   3219  CB  ALA C 197      -6.472  41.954  21.552  1.00 71.10           C  
ATOM   3220  N   VAL C 198      -6.105  39.653  23.715  1.00 77.82           N  
ATOM   3221  CA  VAL C 198      -6.612  38.938  24.882  1.00 77.82           C  
ATOM   3222  C   VAL C 198      -5.539  38.893  25.967  1.00 77.82           C  
ATOM   3223  O   VAL C 198      -5.836  39.073  27.151  1.00 77.82           O  
ATOM   3224  CB  VAL C 198      -7.063  37.506  24.519  1.00 77.82           C  
ATOM   3225  CG1 VAL C 198      -7.373  36.701  25.780  1.00 77.82           C  
ATOM   3226  CG2 VAL C 198      -8.280  37.548  23.595  1.00 77.82           C  
ATOM   3227  N   GLY C 199      -4.322  38.789  25.527  1.00 76.55           N  
ATOM   3228  CA  GLY C 199      -3.221  38.817  26.476  1.00 76.55           C  
ATOM   3229  C   GLY C 199      -3.065  40.158  27.169  1.00 76.55           C  
ATOM   3230  O   GLY C 199      -2.892  40.216  28.388  1.00 76.55           O  
ATOM   3231  N   ILE C 200      -3.239  41.156  26.384  1.00 72.93           N  
ATOM   3232  CA  ILE C 200      -3.143  42.497  26.951  1.00 72.93           C  
ATOM   3233  C   ILE C 200      -4.353  42.768  27.843  1.00 72.93           C  
ATOM   3234  O   ILE C 200      -4.222  43.374  28.909  1.00 72.93           O  
ATOM   3235  CB  ILE C 200      -3.040  43.572  25.846  1.00 72.93           C  
ATOM   3236  CG1 ILE C 200      -1.697  43.459  25.115  1.00 72.93           C  
ATOM   3237  CG2 ILE C 200      -3.226  44.972  26.437  1.00 72.93           C  
ATOM   3238  CD1 ILE C 200      -1.562  44.393  23.921  1.00 72.93           C  
ATOM   3239  N   GLY C 201      -5.526  42.304  27.419  1.00 74.33           N  
ATOM   3240  CA  GLY C 201      -6.712  42.454  28.247  1.00 74.33           C  
ATOM   3241  C   GLY C 201      -6.590  41.769  29.594  1.00 74.33           C  
ATOM   3242  O   GLY C 201      -6.941  42.347  30.625  1.00 74.33           O  
ATOM   3243  N   ILE C 202      -5.978  40.651  29.576  1.00 82.15           N  
ATOM   3244  CA  ILE C 202      -5.775  39.915  30.819  1.00 82.15           C  
ATOM   3245  C   ILE C 202      -4.758  40.646  31.691  1.00 82.15           C  
ATOM   3246  O   ILE C 202      -4.941  40.762  32.905  1.00 82.15           O  
ATOM   3247  CB  ILE C 202      -5.308  38.467  30.548  1.00 82.15           C  
ATOM   3248  CG1 ILE C 202      -6.430  37.658  29.890  1.00 82.15           C  
ATOM   3249  CG2 ILE C 202      -4.839  37.800  31.845  1.00 82.15           C  
ATOM   3250  CD1 ILE C 202      -6.004  36.271  29.427  1.00 82.15           C  
ATOM   3251  N   ALA C 203      -3.748  41.247  31.059  1.00 77.76           N  
ATOM   3252  CA  ALA C 203      -2.727  41.985  31.798  1.00 77.76           C  
ATOM   3253  C   ALA C 203      -3.312  43.242  32.435  1.00 77.76           C  
ATOM   3254  O   ALA C 203      -3.012  43.558  33.589  1.00 77.76           O  
ATOM   3255  CB  ALA C 203      -1.563  42.349  30.880  1.00 77.76           C  
ATOM   3256  N   VAL C 204      -4.227  43.839  31.738  1.00 77.67           N  
ATOM   3257  CA  VAL C 204      -4.832  45.067  32.242  1.00 77.67           C  
ATOM   3258  C   VAL C 204      -5.744  44.747  33.424  1.00 77.67           C  
ATOM   3259  O   VAL C 204      -5.709  45.434  34.447  1.00 77.67           O  
ATOM   3260  CB  VAL C 204      -5.626  45.803  31.140  1.00 77.67           C  
ATOM   3261  CG1 VAL C 204      -6.490  46.909  31.743  1.00 77.67           C  
ATOM   3262  CG2 VAL C 204      -4.675  46.376  30.090  1.00 77.67           C  
ATOM   3263  N   VAL C 205      -6.454  43.720  33.314  1.00 81.25           N  
ATOM   3264  CA  VAL C 205      -7.351  43.328  34.396  1.00 81.25           C  
ATOM   3265  C   VAL C 205      -6.537  42.931  35.625  1.00 81.25           C  
ATOM   3266  O   VAL C 205      -6.900  43.269  36.754  1.00 81.25           O  
ATOM   3267  CB  VAL C 205      -8.278  42.167  33.972  1.00 81.25           C  
ATOM   3268  CG1 VAL C 205      -9.023  41.602  35.180  1.00 81.25           C  
ATOM   3269  CG2 VAL C 205      -9.264  42.634  32.903  1.00 81.25           C  
ATOM   3270  N   MET C 206      -5.391  42.334  35.435  1.00 84.33           N  
ATOM   3271  CA  MET C 206      -4.540  41.916  36.546  1.00 84.33           C  
ATOM   3272  C   MET C 206      -3.892  43.122  37.218  1.00 84.33           C  
ATOM   3273  O   MET C 206      -3.806  43.182  38.446  1.00 84.33           O  
ATOM   3274  CB  MET C 206      -3.462  40.944  36.064  1.00 84.33           C  
ATOM   3275  CG  MET C 206      -3.993  39.562  35.721  1.00 84.33           C  
ATOM   3276  SD  MET C 206      -2.657  38.390  35.264  1.00 84.33           S  
ATOM   3277  CE  MET C 206      -1.882  38.139  36.886  1.00 84.33           C  
ATOM   3278  N   ILE C 207      -3.545  44.098  36.423  1.00 78.42           N  
ATOM   3279  CA  ILE C 207      -2.927  45.300  36.971  1.00 78.42           C  
ATOM   3280  C   ILE C 207      -3.959  46.093  37.769  1.00 78.42           C  
ATOM   3281  O   ILE C 207      -3.676  46.555  38.877  1.00 78.42           O  
ATOM   3282  CB  ILE C 207      -2.318  46.181  35.857  1.00 78.42           C  
ATOM   3283  CG1 ILE C 207      -1.085  45.500  35.252  1.00 78.42           C  
ATOM   3284  CG2 ILE C 207      -1.967  47.570  36.398  1.00 78.42           C  
ATOM   3285  CD1 ILE C 207      -0.522  46.212  34.030  1.00 78.42           C  
ATOM   3286  N   PHE C 208      -5.143  46.133  37.235  1.00 79.44           N  
ATOM   3287  CA  PHE C 208      -6.203  46.806  37.976  1.00 79.44           C  
ATOM   3288  C   PHE C 208      -6.514  46.065  39.271  1.00 79.44           C  
ATOM   3289  O   PHE C 208      -6.758  46.688  40.306  1.00 79.44           O  
ATOM   3290  CB  PHE C 208      -7.468  46.923  37.121  1.00 79.44           C  
ATOM   3291  CG  PHE C 208      -7.535  48.185  36.304  1.00 79.44           C  
ATOM   3292  CD1 PHE C 208      -7.992  49.370  36.866  1.00 79.44           C  
ATOM   3293  CD2 PHE C 208      -7.139  48.185  34.972  1.00 79.44           C  
ATOM   3294  CE1 PHE C 208      -8.054  50.540  36.112  1.00 79.44           C  
ATOM   3295  CE2 PHE C 208      -7.199  49.350  34.213  1.00 79.44           C  
ATOM   3296  CZ  PHE C 208      -7.658  50.526  34.784  1.00 79.44           C  
ATOM   3297  N   GLY C 209      -6.457  44.770  39.192  1.00 82.07           N  
ATOM   3298  CA  GLY C 209      -6.642  43.995  40.408  1.00 82.07           C  
ATOM   3299  C   GLY C 209      -5.560  44.240  41.443  1.00 82.07           C  
ATOM   3300  O   GLY C 209      -5.846  44.329  42.639  1.00 82.07           O  
ATOM   3301  N   MET C 210      -4.380  44.442  41.059  1.00 85.00           N  
ATOM   3302  CA  MET C 210      -3.274  44.714  41.973  1.00 85.00           C  
ATOM   3303  C   MET C 210      -3.389  46.114  42.566  1.00 85.00           C  
ATOM   3304  O   MET C 210      -3.206  46.300  43.770  1.00 85.00           O  
ATOM   3305  CB  MET C 210      -1.932  44.559  41.255  1.00 85.00           C  
ATOM   3306  CG  MET C 210      -1.572  43.117  40.934  1.00 85.00           C  
ATOM   3307  SD  MET C 210       0.145  42.944  40.311  1.00 85.00           S  
ATOM   3308  CE  MET C 210      -0.052  43.618  38.638  1.00 85.00           C  
ATOM   3309  N   ILE C 211      -3.808  47.057  41.718  1.00 77.49           N  
ATOM   3310  CA  ILE C 211      -3.916  48.441  42.166  1.00 77.49           C  
ATOM   3311  C   ILE C 211      -5.052  48.569  43.178  1.00 77.49           C  
ATOM   3312  O   ILE C 211      -4.870  49.140  44.256  1.00 77.49           O  
ATOM   3313  CB  ILE C 211      -4.145  49.403  40.979  1.00 77.49           C  
ATOM   3314  CG1 ILE C 211      -2.897  49.460  40.090  1.00 77.49           C  
ATOM   3315  CG2 ILE C 211      -4.525  50.799  41.480  1.00 77.49           C  
ATOM   3316  CD1 ILE C 211      -3.085  50.266  38.812  1.00 77.49           C  
ATOM   3317  N   PHE C 212      -6.130  47.973  42.822  1.00 82.61           N  
ATOM   3318  CA  PHE C 212      -7.278  48.061  43.718  1.00 82.61           C  
ATOM   3319  C   PHE C 212      -7.001  47.331  45.026  1.00 82.61           C  
ATOM   3320  O   PHE C 212      -7.406  47.789  46.097  1.00 82.61           O  
ATOM   3321  CB  PHE C 212      -8.529  47.482  43.048  1.00 82.61           C  
ATOM   3322  CG  PHE C 212      -9.071  48.336  41.934  1.00 82.61           C  
ATOM   3323  CD1 PHE C 212      -8.605  49.631  41.742  1.00 82.61           C  
ATOM   3324  CD2 PHE C 212     -10.047  47.843  41.078  1.00 82.61           C  
ATOM   3325  CE1 PHE C 212      -9.105  50.424  40.711  1.00 82.61           C  
ATOM   3326  CE2 PHE C 212     -10.551  48.629  40.046  1.00 82.61           C  
ATOM   3327  CZ  PHE C 212     -10.080  49.919  39.865  1.00 82.61           C  
ATOM   3328  N   SER C 213      -6.292  46.264  44.978  1.00 83.94           N  
ATOM   3329  CA  SER C 213      -5.969  45.502  46.180  1.00 83.94           C  
ATOM   3330  C   SER C 213      -5.006  46.270  47.079  1.00 83.94           C  
ATOM   3331  O   SER C 213      -5.177  46.298  48.300  1.00 83.94           O  
ATOM   3332  CB  SER C 213      -5.364  44.147  45.811  1.00 83.94           C  
ATOM   3333  OG  SER C 213      -4.916  43.464  46.969  1.00 83.94           O  
ATOM   3334  N   MET C 214      -4.145  46.942  46.534  1.00 80.87           N  
ATOM   3335  CA  MET C 214      -3.182  47.701  47.327  1.00 80.87           C  
ATOM   3336  C   MET C 214      -3.824  48.956  47.908  1.00 80.87           C  
ATOM   3337  O   MET C 214      -3.570  49.312  49.060  1.00 80.87           O  
ATOM   3338  CB  MET C 214      -1.966  48.080  46.479  1.00 80.87           C  
ATOM   3339  CG  MET C 214      -0.740  48.451  47.297  1.00 80.87           C  
ATOM   3340  SD  MET C 214      -0.101  47.042  48.285  1.00 80.87           S  
ATOM   3341  CE  MET C 214       1.616  47.575  48.530  1.00 80.87           C  
ATOM   3342  N   ILE C 215      -4.670  49.582  47.121  1.00 78.53           N  
ATOM   3343  CA  ILE C 215      -5.363  50.768  47.614  1.00 78.53           C  
ATOM   3344  C   ILE C 215      -6.266  50.388  48.785  1.00 78.53           C  
ATOM   3345  O   ILE C 215      -6.267  51.060  49.819  1.00 78.53           O  
ATOM   3346  CB  ILE C 215      -6.189  51.444  46.497  1.00 78.53           C  
ATOM   3347  CG1 ILE C 215      -5.261  52.080  45.456  1.00 78.53           C  
ATOM   3348  CG2 ILE C 215      -7.144  52.485  47.087  1.00 78.53           C  
ATOM   3349  CD1 ILE C 215      -5.991  52.712  44.279  1.00 78.53           C  
ATOM   3350  N   LEU C 216      -6.921  49.299  48.637  1.00 82.54           N  
ATOM   3351  CA  LEU C 216      -7.806  48.849  49.706  1.00 82.54           C  
ATOM   3352  C   LEU C 216      -7.002  48.371  50.911  1.00 82.54           C  
ATOM   3353  O   LEU C 216      -7.349  48.676  52.055  1.00 82.54           O  
ATOM   3354  CB  LEU C 216      -8.719  47.725  49.209  1.00 82.54           C  
ATOM   3355  CG  LEU C 216      -9.826  47.278  50.165  1.00 82.54           C  
ATOM   3356  CD1 LEU C 216     -10.776  48.436  50.453  1.00 82.54           C  
ATOM   3357  CD2 LEU C 216     -10.584  46.089  49.587  1.00 82.54           C  
ATOM   3358  N   CYS C 217      -5.959  47.715  50.670  1.00 81.55           N  
ATOM   3359  CA  CYS C 217      -5.104  47.228  51.747  1.00 81.55           C  
ATOM   3360  C   CYS C 217      -4.478  48.387  52.513  1.00 81.55           C  
ATOM   3361  O   CYS C 217      -4.471  48.391  53.745  1.00 81.55           O  
ATOM   3362  CB  CYS C 217      -4.007  46.320  51.191  1.00 81.55           C  
ATOM   3363  SG  CYS C 217      -2.986  45.548  52.466  1.00 81.55           S  
ATOM   3364  N   CYS C 218      -4.030  49.418  51.863  1.00 78.46           N  
ATOM   3365  CA  CYS C 218      -3.424  50.580  52.505  1.00 78.46           C  
ATOM   3366  C   CYS C 218      -4.476  51.416  53.224  1.00 78.46           C  
ATOM   3367  O   CYS C 218      -4.220  51.947  54.306  1.00 78.46           O  
ATOM   3368  CB  CYS C 218      -2.692  51.440  51.475  1.00 78.46           C  
ATOM   3369  SG  CYS C 218      -1.145  50.715  50.890  1.00 78.46           S  
ATOM   3370  N   ALA C 219      -5.614  51.533  52.638  1.00 78.36           N  
ATOM   3371  CA  ALA C 219      -6.690  52.282  53.282  1.00 78.36           C  
ATOM   3372  C   ALA C 219      -7.124  51.611  54.582  1.00 78.36           C  
ATOM   3373  O   ALA C 219      -7.387  52.288  55.579  1.00 78.36           O  
ATOM   3374  CB  ALA C 219      -7.881  52.421  52.336  1.00 78.36           C  
ATOM   3375  N   ILE C 220      -7.108  50.345  54.624  1.00 80.18           N  
ATOM   3376  CA  ILE C 220      -7.471  49.598  55.823  1.00 80.18           C  
ATOM   3377  C   ILE C 220      -6.381  49.757  56.880  1.00 80.18           C  
ATOM   3378  O   ILE C 220      -6.676  49.928  58.065  1.00 80.18           O  
ATOM   3379  CB  ILE C 220      -7.700  48.102  55.510  1.00 80.18           C  
ATOM   3380  CG1 ILE C 220      -8.900  47.931  54.571  1.00 80.18           C  
ATOM   3381  CG2 ILE C 220      -7.898  47.305  56.803  1.00 80.18           C  
ATOM   3382  CD1 ILE C 220      -8.993  46.553  53.931  1.00 80.18           C  
ATOM   3383  N   ARG C 221      -5.174  49.770  56.447  1.00 74.46           N  
ATOM   3384  CA  ARG C 221      -4.067  49.946  57.382  1.00 74.46           C  
ATOM   3385  C   ARG C 221      -4.079  51.346  57.987  1.00 74.46           C  
ATOM   3386  O   ARG C 221      -3.863  51.510  59.189  1.00 74.46           O  
ATOM   3387  CB  ARG C 221      -2.729  49.687  56.687  1.00 74.46           C  
ATOM   3388  CG  ARG C 221      -1.546  49.607  57.639  1.00 74.46           C  
ATOM   3389  CD  ARG C 221      -0.278  49.158  56.927  1.00 74.46           C  
ATOM   3390  NE  ARG C 221       0.869  49.136  57.830  1.00 74.46           N  
ATOM   3391  CZ  ARG C 221       2.094  48.744  57.490  1.00 74.46           C  
ATOM   3392  NH1 ARG C 221       2.356  48.332  56.255  1.00 74.46           N  
ATOM   3393  NH2 ARG C 221       3.064  48.764  58.392  1.00 74.46           N  
ATOM   3394  N   ARG C 222      -4.377  52.363  57.157  1.00 69.86           N  
ATOM   3395  CA  ARG C 222      -4.438  53.740  57.636  1.00 69.86           C  
ATOM   3396  C   ARG C 222      -5.607  53.935  58.596  1.00 69.86           C  
ATOM   3397  O   ARG C 222      -5.484  54.644  59.597  1.00 69.86           O  
ATOM   3398  CB  ARG C 222      -4.558  54.714  56.461  1.00 69.86           C  
ATOM   3399  CG  ARG C 222      -3.220  55.164  55.896  1.00 69.86           C  
ATOM   3400  CD  ARG C 222      -3.395  56.170  54.767  1.00 69.86           C  
ATOM   3401  NE  ARG C 222      -2.125  56.468  54.109  1.00 69.86           N  
ATOM   3402  CZ  ARG C 222      -1.980  57.305  53.086  1.00 69.86           C  
ATOM   3403  NH1 ARG C 222      -3.028  57.946  52.580  1.00 69.86           N  
ATOM   3404  NH2 ARG C 222      -0.779  57.503  52.564  1.00 69.86           N  
ATOM   3405  N   ASN C 223      -6.682  53.352  58.269  1.00 69.30           N  
ATOM   3406  CA  ASN C 223      -7.831  53.451  59.162  1.00 69.30           C  
ATOM   3407  C   ASN C 223      -7.562  52.766  60.499  1.00 69.30           C  
ATOM   3408  O   ASN C 223      -8.038  53.220  61.541  1.00 69.30           O  
ATOM   3409  CB  ASN C 223      -9.077  52.857  58.502  1.00 69.30           C  
ATOM   3410  CG  ASN C 223      -9.912  53.900  57.787  1.00 69.30           C  
ATOM   3411  ND2 ASN C 223     -10.950  53.453  57.089  1.00 69.30           N  
ATOM   3412  OD1 ASN C 223      -9.627  55.098  57.860  1.00 69.30           O  
ATOM   3413  N   ARG C 224      -6.798  51.767  60.533  1.00 61.36           N  
ATOM   3414  CA  ARG C 224      -6.463  51.083  61.778  1.00 61.36           C  
ATOM   3415  C   ARG C 224      -5.484  51.906  62.609  1.00 61.36           C  
ATOM   3416  O   ARG C 224      -5.550  51.903  63.840  1.00 61.36           O  
ATOM   3417  CB  ARG C 224      -5.873  49.700  61.491  1.00 61.36           C  
ATOM   3418  CG  ARG C 224      -6.781  48.548  61.890  1.00 61.36           C  
ATOM   3419  CD  ARG C 224      -6.082  47.204  61.747  1.00 61.36           C  
ATOM   3420  NE  ARG C 224      -6.942  46.102  62.170  1.00 61.36           N  
ATOM   3421  CZ  ARG C 224      -6.598  44.817  62.138  1.00 61.36           C  
ATOM   3422  NH1 ARG C 224      -5.401  44.446  61.700  1.00 61.36           N  
ATOM   3423  NH2 ARG C 224      -7.459  43.896  62.546  1.00 61.36           N  
ATOM   3424  N   GLU C 225      -4.567  52.588  61.884  1.00 57.76           N  
ATOM   3425  CA  GLU C 225      -3.623  53.432  62.612  1.00 57.76           C  
ATOM   3426  C   GLU C 225      -4.303  54.691  63.142  1.00 57.76           C  
ATOM   3427  O   GLU C 225      -3.906  55.228  64.178  1.00 57.76           O  
ATOM   3428  CB  GLU C 225      -2.440  53.810  61.717  1.00 57.76           C  
ATOM   3429  CG  GLU C 225      -1.378  52.725  61.609  1.00 57.76           C  
ATOM   3430  CD  GLU C 225      -0.207  53.118  60.723  1.00 57.76           C  
ATOM   3431  OE1 GLU C 225       0.759  52.329  60.609  1.00 57.76           O  
ATOM   3432  OE2 GLU C 225      -0.254  54.224  60.140  1.00 57.76           O  
ATOM   3433  N   MET C 226      -5.321  55.211  62.439  1.00 53.74           N  
ATOM   3434  CA  MET C 226      -6.012  56.410  62.904  1.00 53.74           C  
ATOM   3435  C   MET C 226      -6.972  56.078  64.042  1.00 53.74           C  
ATOM   3436  O   MET C 226      -7.264  56.930  64.883  1.00 53.74           O  
ATOM   3437  CB  MET C 226      -6.773  57.073  61.755  1.00 53.74           C  
ATOM   3438  CG  MET C 226      -5.911  57.978  60.890  1.00 53.74           C  
ATOM   3439  SD  MET C 226      -6.862  59.364  60.156  1.00 53.74           S  
ATOM   3440  CE  MET C 226      -5.519  60.287  59.357  1.00 53.74           C  
ATOM   3441  N   VAL C 227      -7.412  55.036  64.237  1.00 43.74           N  
ATOM   3442  CA  VAL C 227      -8.255  54.764  65.396  1.00 43.74           C  
ATOM   3443  C   VAL C 227      -7.387  54.342  66.580  1.00 43.74           C  
ATOM   3444  O   VAL C 227      -6.391  53.635  66.407  1.00 43.74           O  
ATOM   3445  CB  VAL C 227      -9.305  53.673  65.091  1.00 43.74           C  
ATOM   3446  CG1 VAL C 227     -10.169  53.395  66.320  1.00 43.74           C  
ATOM   3447  CG2 VAL C 227     -10.175  54.087  63.905  1.00 43.74           C  
TER   
ATOM   3448  N   MET D   1       0.015  79.941  44.495  1.00 49.88           N  
ATOM   3449  CA  MET D   1      -0.842  78.768  44.643  1.00 49.88           C  
ATOM   3450  C   MET D   1      -0.211  77.546  43.984  1.00 49.88           C  
ATOM   3451  O   MET D   1      -0.918  76.680  43.465  1.00 49.88           O  
ATOM   3452  CB  MET D   1      -2.224  79.032  44.041  1.00 49.88           C  
ATOM   3453  CG  MET D   1      -3.193  79.700  45.001  1.00 49.88           C  
ATOM   3454  SD  MET D   1      -4.894  79.810  44.321  1.00 49.88           S  
ATOM   3455  CE  MET D   1      -5.815  80.230  45.826  1.00 49.88           C  
ATOM   3456  N   GLY D   2       1.065  77.544  43.484  1.00 59.33           N  
ATOM   3457  CA  GLY D   2       1.781  76.511  42.753  1.00 59.33           C  
ATOM   3458  C   GLY D   2       2.077  75.283  43.592  1.00 59.33           C  
ATOM   3459  O   GLY D   2       2.202  75.375  44.815  1.00 59.33           O  
ATOM   3460  N   VAL D   3       1.659  74.108  43.251  1.00 67.40           N  
ATOM   3461  CA  VAL D   3       1.918  72.837  43.920  1.00 67.40           C  
ATOM   3462  C   VAL D   3       3.377  72.776  44.367  1.00 67.40           C  
ATOM   3463  O   VAL D   3       4.249  73.387  43.745  1.00 67.40           O  
ATOM   3464  CB  VAL D   3       1.591  71.637  43.004  1.00 67.40           C  
ATOM   3465  CG1 VAL D   3       0.087  71.367  42.984  1.00 67.40           C  
ATOM   3466  CG2 VAL D   3       2.111  71.888  41.589  1.00 67.40           C  
ATOM   3467  N   GLU D   4       3.698  72.546  45.729  1.00 66.40           N  
ATOM   3468  CA  GLU D   4       5.045  72.550  46.292  1.00 66.40           C  
ATOM   3469  C   GLU D   4       5.608  71.135  46.387  1.00 66.40           C  
ATOM   3470  O   GLU D   4       4.859  70.158  46.318  1.00 66.40           O  
ATOM   3471  CB  GLU D   4       5.050  73.212  47.672  1.00 66.40           C  
ATOM   3472  CG  GLU D   4       4.809  74.714  47.634  1.00 66.40           C  
ATOM   3473  CD  GLU D   4       5.053  75.395  48.972  1.00 66.40           C  
ATOM   3474  OE1 GLU D   4       5.001  76.644  49.036  1.00 66.40           O  
ATOM   3475  OE2 GLU D   4       5.299  74.672  49.964  1.00 66.40           O  
ATOM   3476  N   GLY D   5       6.944  70.912  46.272  1.00 65.77           N  
ATOM   3477  CA  GLY D   5       7.767  69.738  46.514  1.00 65.77           C  
ATOM   3478  C   GLY D   5       7.852  68.811  45.316  1.00 65.77           C  
ATOM   3479  O   GLY D   5       8.121  69.255  44.198  1.00 65.77           O  
ATOM   3480  N   CYS D   6       7.517  67.414  45.479  1.00 62.62           N  
ATOM   3481  CA  CYS D   6       7.564  66.348  44.484  1.00 62.62           C  
ATOM   3482  C   CYS D   6       6.521  66.572  43.395  1.00 62.62           C  
ATOM   3483  O   CYS D   6       6.752  66.241  42.231  1.00 62.62           O  
ATOM   3484  CB  CYS D   6       7.341  64.988  45.144  1.00 62.62           C  
ATOM   3485  SG  CYS D   6       8.595  63.759  44.721  1.00 62.62           S  
ATOM   3486  N   THR D   7       5.511  67.216  43.709  1.00 69.73           N  
ATOM   3487  CA  THR D   7       4.444  67.506  42.758  1.00 69.73           C  
ATOM   3488  C   THR D   7       4.864  68.612  41.794  1.00 69.73           C  
ATOM   3489  O   THR D   7       4.396  68.661  40.655  1.00 69.73           O  
ATOM   3490  CB  THR D   7       3.147  67.916  43.481  1.00 69.73           C  
ATOM   3491  CG2 THR D   7       2.032  66.908  43.224  1.00 69.73           C  
ATOM   3492  OG1 THR D   7       3.396  67.988  44.890  1.00 69.73           O  
ATOM   3493  N   LYS D   8       5.828  69.386  42.321  1.00 74.64           N  
ATOM   3494  CA  LYS D   8       6.361  70.426  41.447  1.00 74.64           C  
ATOM   3495  C   LYS D   8       7.253  69.829  40.363  1.00 74.64           C  
ATOM   3496  O   LYS D   8       7.212  70.263  39.209  1.00 74.64           O  
ATOM   3497  CB  LYS D   8       7.142  71.461  42.258  1.00 74.64           C  
ATOM   3498  CG  LYS D   8       7.418  72.756  41.508  1.00 74.64           C  
ATOM   3499  CD  LYS D   8       8.115  73.779  42.396  1.00 74.64           C  
ATOM   3500  CE  LYS D   8       8.439  75.055  41.631  1.00 74.64           C  
ATOM   3501  NZ  LYS D   8       9.060  76.087  42.515  1.00 74.64           N  
ATOM   3502  N   CYS D   9       7.947  68.807  40.751  1.00 71.77           N  
ATOM   3503  CA  CYS D   9       8.776  68.109  39.775  1.00 71.77           C  
ATOM   3504  C   CYS D   9       7.916  67.371  38.757  1.00 71.77           C  
ATOM   3505  O   CYS D   9       8.219  67.375  37.562  1.00 71.77           O  
ATOM   3506  CB  CYS D   9       9.713  67.124  40.474  1.00 71.77           C  
ATOM   3507  SG  CYS D   9      11.121  66.616  39.463  1.00 71.77           S  
ATOM   3508  N   ILE D  10       6.875  66.890  39.201  1.00 76.17           N  
ATOM   3509  CA  ILE D  10       5.946  66.193  38.318  1.00 76.17           C  
ATOM   3510  C   ILE D  10       5.268  67.197  37.387  1.00 76.17           C  
ATOM   3511  O   ILE D  10       5.065  66.916  36.204  1.00 76.17           O  
ATOM   3512  CB  ILE D  10       4.886  65.406  39.120  1.00 76.17           C  
ATOM   3513  CG1 ILE D  10       5.535  64.215  39.836  1.00 76.17           C  
ATOM   3514  CG2 ILE D  10       3.750  64.942  38.204  1.00 76.17           C  
ATOM   3515  CD1 ILE D  10       4.595  63.469  40.773  1.00 76.17           C  
ATOM   3516  N   LYS D  11       5.108  68.293  37.881  1.00 78.18           N  
ATOM   3517  CA  LYS D  11       4.476  69.347  37.093  1.00 78.18           C  
ATOM   3518  C   LYS D  11       5.385  69.803  35.955  1.00 78.18           C  
ATOM   3519  O   LYS D  11       4.958  69.867  34.800  1.00 78.18           O  
ATOM   3520  CB  LYS D  11       4.112  70.537  37.982  1.00 78.18           C  
ATOM   3521  CG  LYS D  11       3.557  71.732  37.220  1.00 78.18           C  
ATOM   3522  CD  LYS D  11       3.308  72.917  38.144  1.00 78.18           C  
ATOM   3523  CE  LYS D  11       2.917  74.164  37.362  1.00 78.18           C  
ATOM   3524  NZ  LYS D  11       2.538  75.290  38.268  1.00 78.18           N  
ATOM   3525  N   TYR D  12       6.633  69.959  36.340  1.00 77.59           N  
ATOM   3526  CA  TYR D  12       7.552  70.439  35.314  1.00 77.59           C  
ATOM   3527  C   TYR D  12       7.928  69.319  34.351  1.00 77.59           C  
ATOM   3528  O   TYR D  12       8.113  69.556  33.155  1.00 77.59           O  
ATOM   3529  CB  TYR D  12       8.815  71.023  35.954  1.00 77.59           C  
ATOM   3530  CG  TYR D  12       8.620  72.403  36.533  1.00 77.59           C  
ATOM   3531  CD1 TYR D  12       8.218  73.467  35.728  1.00 77.59           C  
ATOM   3532  CD2 TYR D  12       8.838  72.647  37.884  1.00 77.59           C  
ATOM   3533  CE1 TYR D  12       8.038  74.741  36.256  1.00 77.59           C  
ATOM   3534  CE2 TYR D  12       8.661  73.917  38.424  1.00 77.59           C  
ATOM   3535  CZ  TYR D  12       8.262  74.956  37.603  1.00 77.59           C  
ATOM   3536  OH  TYR D  12       8.086  76.215  38.132  1.00 77.59           O  
ATOM   3537  N   LEU D  13       7.930  68.113  34.823  1.00 79.17           N  
ATOM   3538  CA  LEU D  13       8.170  66.982  33.933  1.00 79.17           C  
ATOM   3539  C   LEU D  13       7.014  66.806  32.954  1.00 79.17           C  
ATOM   3540  O   LEU D  13       7.234  66.576  31.763  1.00 79.17           O  
ATOM   3541  CB  LEU D  13       8.370  65.697  34.741  1.00 79.17           C  
ATOM   3542  CG  LEU D  13       9.761  65.065  34.676  1.00 79.17           C  
ATOM   3543  CD1 LEU D  13      10.155  64.510  36.041  1.00 79.17           C  
ATOM   3544  CD2 LEU D  13       9.803  63.971  33.615  1.00 79.17           C  
ATOM   3545  N   LEU D  14       5.810  66.907  33.394  1.00 81.56           N  
ATOM   3546  CA  LEU D  14       4.634  66.810  32.536  1.00 81.56           C  
ATOM   3547  C   LEU D  14       4.599  67.956  31.531  1.00 81.56           C  
ATOM   3548  O   LEU D  14       4.214  67.763  30.375  1.00 81.56           O  
ATOM   3549  CB  LEU D  14       3.355  66.813  33.377  1.00 81.56           C  
ATOM   3550  CG  LEU D  14       2.718  65.449  33.647  1.00 81.56           C  
ATOM   3551  CD1 LEU D  14       1.919  65.485  34.945  1.00 81.56           C  
ATOM   3552  CD2 LEU D  14       1.831  65.032  32.479  1.00 81.56           C  
ATOM   3553  N   PHE D  15       5.059  69.063  31.971  1.00 83.45           N  
ATOM   3554  CA  PHE D  15       5.060  70.215  31.076  1.00 83.45           C  
ATOM   3555  C   PHE D  15       6.094  70.041  29.970  1.00 83.45           C  
ATOM   3556  O   PHE D  15       5.777  70.191  28.788  1.00 83.45           O  
ATOM   3557  CB  PHE D  15       5.340  71.503  31.857  1.00 83.45           C  
ATOM   3558  CG  PHE D  15       5.556  72.708  30.982  1.00 83.45           C  
ATOM   3559  CD1 PHE D  15       6.835  73.206  30.763  1.00 83.45           C  
ATOM   3560  CD2 PHE D  15       4.479  73.345  30.378  1.00 83.45           C  
ATOM   3561  CE1 PHE D  15       7.038  74.321  29.954  1.00 83.45           C  
ATOM   3562  CE2 PHE D  15       4.674  74.460  29.568  1.00 83.45           C  
ATOM   3563  CZ  PHE D  15       5.954  74.947  29.358  1.00 83.45           C  
ATOM   3564  N   VAL D  16       7.350  69.644  30.337  1.00 81.02           N  
ATOM   3565  CA  VAL D  16       8.428  69.568  29.357  1.00 81.02           C  
ATOM   3566  C   VAL D  16       8.149  68.438  28.368  1.00 81.02           C  
ATOM   3567  O   VAL D  16       8.282  68.620  27.155  1.00 81.02           O  
ATOM   3568  CB  VAL D  16       9.799  69.353  30.037  1.00 81.02           C  
ATOM   3569  CG1 VAL D  16      10.872  69.029  28.999  1.00 81.02           C  
ATOM   3570  CG2 VAL D  16      10.191  70.588  30.847  1.00 81.02           C  
ATOM   3571  N   PHE D  17       7.703  67.364  28.848  1.00 81.13           N  
ATOM   3572  CA  PHE D  17       7.462  66.217  27.981  1.00 81.13           C  
ATOM   3573  C   PHE D  17       6.280  66.477  27.055  1.00 81.13           C  
ATOM   3574  O   PHE D  17       6.345  66.185  25.859  1.00 81.13           O  
ATOM   3575  CB  PHE D  17       7.210  64.956  28.813  1.00 81.13           C  
ATOM   3576  CG  PHE D  17       8.396  64.034  28.893  1.00 81.13           C  
ATOM   3577  CD1 PHE D  17       8.758  63.248  27.805  1.00 81.13           C  
ATOM   3578  CD2 PHE D  17       9.150  63.953  30.056  1.00 81.13           C  
ATOM   3579  CE1 PHE D  17       9.856  62.393  27.877  1.00 81.13           C  
ATOM   3580  CE2 PHE D  17      10.249  63.101  30.135  1.00 81.13           C  
ATOM   3581  CZ  PHE D  17      10.599  62.322  29.044  1.00 81.13           C  
ATOM   3582  N   ASN D  18       5.243  67.058  27.524  1.00 82.39           N  
ATOM   3583  CA  ASN D  18       4.073  67.312  26.691  1.00 82.39           C  
ATOM   3584  C   ASN D  18       4.300  68.492  25.751  1.00 82.39           C  
ATOM   3585  O   ASN D  18       3.721  68.547  24.665  1.00 82.39           O  
ATOM   3586  CB  ASN D  18       2.837  67.555  27.559  1.00 82.39           C  
ATOM   3587  CG  ASN D  18       2.276  66.276  28.148  1.00 82.39           C  
ATOM   3588  ND2 ASN D  18       2.328  66.157  29.469  1.00 82.39           N  
ATOM   3589  OD1 ASN D  18       1.799  65.401  27.420  1.00 82.39           O  
ATOM   3590  N   PHE D  19       5.210  69.363  26.176  1.00 83.92           N  
ATOM   3591  CA  PHE D  19       5.576  70.455  25.282  1.00 83.92           C  
ATOM   3592  C   PHE D  19       6.333  69.931  24.068  1.00 83.92           C  
ATOM   3593  O   PHE D  19       6.072  70.350  22.938  1.00 83.92           O  
ATOM   3594  CB  PHE D  19       6.425  71.495  26.021  1.00 83.92           C  
ATOM   3595  CG  PHE D  19       6.751  72.710  25.195  1.00 83.92           C  
ATOM   3596  CD1 PHE D  19       8.034  72.905  24.697  1.00 83.92           C  
ATOM   3597  CD2 PHE D  19       5.775  73.658  24.917  1.00 83.92           C  
ATOM   3598  CE1 PHE D  19       8.339  74.029  23.933  1.00 83.92           C  
ATOM   3599  CE2 PHE D  19       6.072  74.783  24.154  1.00 83.92           C  
ATOM   3600  CZ  PHE D  19       7.355  74.967  23.664  1.00 83.92           C  
ATOM   3601  N   VAL D  20       7.254  68.986  24.341  1.00 80.93           N  
ATOM   3602  CA  VAL D  20       7.977  68.361  23.238  1.00 80.93           C  
ATOM   3603  C   VAL D  20       7.004  67.578  22.360  1.00 80.93           C  
ATOM   3604  O   VAL D  20       7.098  67.619  21.130  1.00 80.93           O  
ATOM   3605  CB  VAL D  20       9.100  67.431  23.750  1.00 80.93           C  
ATOM   3606  CG1 VAL D  20       9.692  66.617  22.601  1.00 80.93           C  
ATOM   3607  CG2 VAL D  20      10.188  68.243  24.450  1.00 80.93           C  
ATOM   3608  N   PHE D  21       6.026  66.903  22.921  1.00 81.31           N  
ATOM   3609  CA  PHE D  21       5.022  66.156  22.172  1.00 81.31           C  
ATOM   3610  C   PHE D  21       4.125  67.099  21.380  1.00 81.31           C  
ATOM   3611  O   PHE D  21       3.701  66.774  20.268  1.00 81.31           O  
ATOM   3612  CB  PHE D  21       4.177  65.295  23.115  1.00 81.31           C  
ATOM   3613  CG  PHE D  21       4.668  63.878  23.247  1.00 81.31           C  
ATOM   3614  CD1 PHE D  21       4.419  62.945  22.248  1.00 81.31           C  
ATOM   3615  CD2 PHE D  21       5.378  63.480  24.372  1.00 81.31           C  
ATOM   3616  CE1 PHE D  21       4.872  61.634  22.368  1.00 81.31           C  
ATOM   3617  CE2 PHE D  21       5.834  62.171  24.499  1.00 81.31           C  
ATOM   3618  CZ  PHE D  21       5.580  61.249  23.497  1.00 81.31           C  
ATOM   3619  N   TRP D  22       3.834  68.237  21.932  1.00 85.25           N  
ATOM   3620  CA  TRP D  22       3.049  69.253  21.238  1.00 85.25           C  
ATOM   3621  C   TRP D  22       3.799  69.785  20.022  1.00 85.25           C  
ATOM   3622  O   TRP D  22       3.231  69.896  18.933  1.00 85.25           O  
ATOM   3623  CB  TRP D  22       2.703  70.406  22.185  1.00 85.25           C  
ATOM   3624  CG  TRP D  22       1.919  71.509  21.540  1.00 85.25           C  
ATOM   3625  CD1 TRP D  22       0.592  71.493  21.211  1.00 85.25           C  
ATOM   3626  CD2 TRP D  22       2.416  72.791  21.143  1.00 85.25           C  
ATOM   3627  CE2 TRP D  22       1.334  73.502  20.579  1.00 85.25           C  
ATOM   3628  CE3 TRP D  22       3.672  73.407  21.210  1.00 85.25           C  
ATOM   3629  NE1 TRP D  22       0.234  72.689  20.632  1.00 85.25           N  
ATOM   3630  CZ2 TRP D  22       1.471  74.801  20.085  1.00 85.25           C  
ATOM   3631  CZ3 TRP D  22       3.807  74.700  20.718  1.00 85.25           C  
ATOM   3632  CH2 TRP D  22       2.711  75.381  20.163  1.00 85.25           C  
ATOM   3633  N   LEU D  23       5.096  69.999  20.176  1.00 82.53           N  
ATOM   3634  CA  LEU D  23       5.919  70.466  19.065  1.00 82.53           C  
ATOM   3635  C   LEU D  23       6.043  69.391  17.991  1.00 82.53           C  
ATOM   3636  O   LEU D  23       5.956  69.687  16.797  1.00 82.53           O  
ATOM   3637  CB  LEU D  23       7.309  70.871  19.562  1.00 82.53           C  
ATOM   3638  CG  LEU D  23       7.412  72.229  20.259  1.00 82.53           C  
ATOM   3639  CD1 LEU D  23       8.781  72.386  20.913  1.00 82.53           C  
ATOM   3640  CD2 LEU D  23       7.153  73.359  19.269  1.00 82.53           C  
ATOM   3641  N   ALA D  24       6.180  68.152  18.479  1.00 83.89           N  
ATOM   3642  CA  ALA D  24       6.281  67.043  17.535  1.00 83.89           C  
ATOM   3643  C   ALA D  24       4.978  66.861  16.761  1.00 83.89           C  
ATOM   3644  O   ALA D  24       4.996  66.599  15.556  1.00 83.89           O  
ATOM   3645  CB  ALA D  24       6.647  65.753  18.265  1.00 83.89           C  
ATOM   3646  N   GLY D  25       3.872  66.979  17.406  1.00 81.65           N  
ATOM   3647  CA  GLY D  25       2.593  66.956  16.714  1.00 81.65           C  
ATOM   3648  C   GLY D  25       2.444  68.073  15.699  1.00 81.65           C  
ATOM   3649  O   GLY D  25       1.922  67.857  14.603  1.00 81.65           O  
ATOM   3650  N   GLY D  26       2.932  69.161  15.991  1.00 82.47           N  
ATOM   3651  CA  GLY D  26       2.923  70.284  15.066  1.00 82.47           C  
ATOM   3652  C   GLY D  26       3.775  70.048  13.833  1.00 82.47           C  
ATOM   3653  O   GLY D  26       3.361  70.364  12.716  1.00 82.47           O  
ATOM   3654  N   VAL D  27       4.889  69.453  14.047  1.00 81.19           N  
ATOM   3655  CA  VAL D  27       5.783  69.167  12.930  1.00 81.19           C  
ATOM   3656  C   VAL D  27       5.148  68.124  12.013  1.00 81.19           C  
ATOM   3657  O   VAL D  27       5.156  68.277  10.789  1.00 81.19           O  
ATOM   3658  CB  VAL D  27       7.164  68.677  13.420  1.00 81.19           C  
ATOM   3659  CG1 VAL D  27       7.990  68.136  12.254  1.00 81.19           C  
ATOM   3660  CG2 VAL D  27       7.910  69.806  14.128  1.00 81.19           C  
ATOM   3661  N   ILE D  28       4.574  67.102  12.649  1.00 80.52           N  
ATOM   3662  CA  ILE D  28       3.946  66.049  11.858  1.00 80.52           C  
ATOM   3663  C   ILE D  28       2.739  66.613  11.112  1.00 80.52           C  
ATOM   3664  O   ILE D  28       2.544  66.328   9.928  1.00 80.52           O  
ATOM   3665  CB  ILE D  28       3.520  64.856  12.743  1.00 80.52           C  
ATOM   3666  CG1 ILE D  28       4.753  64.127  13.287  1.00 80.52           C  
ATOM   3667  CG2 ILE D  28       2.618  63.898  11.960  1.00 80.52           C  
ATOM   3668  CD1 ILE D  28       4.430  63.027  14.289  1.00 80.52           C  
ATOM   3669  N   LEU D  29       1.944  67.359  11.763  1.00 80.76           N  
ATOM   3670  CA  LEU D  29       0.799  67.996  11.121  1.00 80.76           C  
ATOM   3671  C   LEU D  29       1.252  68.934  10.008  1.00 80.76           C  
ATOM   3672  O   LEU D  29       0.659  68.954   8.927  1.00 80.76           O  
ATOM   3673  CB  LEU D  29      -0.030  68.769  12.150  1.00 80.76           C  
ATOM   3674  CG  LEU D  29      -1.274  69.483  11.620  1.00 80.76           C  
ATOM   3675  CD1 LEU D  29      -2.269  68.470  11.062  1.00 80.76           C  
ATOM   3676  CD2 LEU D  29      -1.918  70.323  12.718  1.00 80.76           C  
ATOM   3677  N   GLY D  30       2.307  69.693  10.226  1.00 80.20           N  
ATOM   3678  CA  GLY D  30       2.845  70.590   9.215  1.00 80.20           C  
ATOM   3679  C   GLY D  30       3.335  69.867   7.975  1.00 80.20           C  
ATOM   3680  O   GLY D  30       3.008  70.258   6.853  1.00 80.20           O  
ATOM   3681  N   VAL D  31       3.977  68.797   8.251  1.00 77.13           N  
ATOM   3682  CA  VAL D  31       4.498  68.024   7.128  1.00 77.13           C  
ATOM   3683  C   VAL D  31       3.346  67.359   6.379  1.00 77.13           C  
ATOM   3684  O   VAL D  31       3.333  67.330   5.146  1.00 77.13           O  
ATOM   3685  CB  VAL D  31       5.515  66.959   7.595  1.00 77.13           C  
ATOM   3686  CG1 VAL D  31       5.875  66.017   6.448  1.00 77.13           C  
ATOM   3687  CG2 VAL D  31       6.770  67.629   8.154  1.00 77.13           C  
ATOM   3688  N   ALA D  32       2.343  66.886   7.152  1.00 76.87           N  
ATOM   3689  CA  ALA D  32       1.203  66.222   6.525  1.00 76.87           C  
ATOM   3690  C   ALA D  32       0.379  67.208   5.701  1.00 76.87           C  
ATOM   3691  O   ALA D  32      -0.062  66.887   4.595  1.00 76.87           O  
ATOM   3692  CB  ALA D  32       0.327  65.555   7.582  1.00 76.87           C  
ATOM   3693  N   LEU D  33       0.188  68.328   6.211  1.00 74.71           N  
ATOM   3694  CA  LEU D  33      -0.558  69.350   5.484  1.00 74.71           C  
ATOM   3695  C   LEU D  33       0.230  69.840   4.274  1.00 74.71           C  
ATOM   3696  O   LEU D  33      -0.352  70.144   3.231  1.00 74.71           O  
ATOM   3697  CB  LEU D  33      -0.888  70.528   6.404  1.00 74.71           C  
ATOM   3698  CG  LEU D  33      -1.990  70.293   7.438  1.00 74.71           C  
ATOM   3699  CD1 LEU D  33      -2.073  71.471   8.403  1.00 74.71           C  
ATOM   3700  CD2 LEU D  33      -3.331  70.064   6.749  1.00 74.71           C  
ATOM   3701  N   TRP D  34       1.530  69.913   4.431  1.00 72.76           N  
ATOM   3702  CA  TRP D  34       2.360  70.261   3.283  1.00 72.76           C  
ATOM   3703  C   TRP D  34       2.239  69.210   2.184  1.00 72.76           C  
ATOM   3704  O   TRP D  34       2.129  69.548   1.003  1.00 72.76           O  
ATOM   3705  CB  TRP D  34       3.825  70.412   3.703  1.00 72.76           C  
ATOM   3706  CG  TRP D  34       4.762  70.673   2.562  1.00 72.76           C  
ATOM   3707  CD1 TRP D  34       4.884  71.831   1.845  1.00 72.76           C  
ATOM   3708  CD2 TRP D  34       5.706  69.754   2.004  1.00 72.76           C  
ATOM   3709  CE2 TRP D  34       6.368  70.422   0.951  1.00 72.76           C  
ATOM   3710  CE3 TRP D  34       6.057  68.428   2.294  1.00 72.76           C  
ATOM   3711  NE1 TRP D  34       5.849  71.686   0.874  1.00 72.76           N  
ATOM   3712  CZ2 TRP D  34       7.362  69.808   0.185  1.00 72.76           C  
ATOM   3713  CZ3 TRP D  34       7.047  67.819   1.530  1.00 72.76           C  
ATOM   3714  CH2 TRP D  34       7.686  68.512   0.489  1.00 72.76           C  
ATOM   3715  N   LEU D  35       2.152  68.013   2.625  1.00 69.25           N  
ATOM   3716  CA  LEU D  35       1.995  66.933   1.656  1.00 69.25           C  
ATOM   3717  C   LEU D  35       0.625  66.995   0.990  1.00 69.25           C  
ATOM   3718  O   LEU D  35       0.491  66.680  -0.195  1.00 69.25           O  
ATOM   3719  CB  LEU D  35       2.186  65.573   2.333  1.00 69.25           C  
ATOM   3720  CG  LEU D  35       3.622  65.191   2.694  1.00 69.25           C  
ATOM   3721  CD1 LEU D  35       3.634  63.937   3.561  1.00 69.25           C  
ATOM   3722  CD2 LEU D  35       4.453  64.983   1.432  1.00 69.25           C  
ATOM   3723  N   ARG D  36      -0.414  67.482   1.685  1.00 69.81           N  
ATOM   3724  CA  ARG D  36      -1.785  67.527   1.186  1.00 69.81           C  
ATOM   3725  C   ARG D  36      -1.999  68.738   0.283  1.00 69.81           C  
ATOM   3726  O   ARG D  36      -2.702  68.650  -0.726  1.00 69.81           O  
ATOM   3727  CB  ARG D  36      -2.780  67.557   2.347  1.00 69.81           C  
ATOM   3728  CG  ARG D  36      -4.221  67.785   1.919  1.00 69.81           C  
ATOM   3729  CD  ARG D  36      -4.774  66.596   1.146  1.00 69.81           C  
ATOM   3730  NE  ARG D  36      -6.168  66.803   0.764  1.00 69.81           N  
ATOM   3731  CZ  ARG D  36      -6.602  66.922  -0.487  1.00 69.81           C  
ATOM   3732  NH1 ARG D  36      -5.755  66.857  -1.508  1.00 69.81           N  
ATOM   3733  NH2 ARG D  36      -7.893  67.108  -0.721  1.00 69.81           N  
ATOM   3734  N   HIS D  37      -1.567  69.886   0.683  1.00 63.55           N  
ATOM   3735  CA  HIS D  37      -1.915  71.120  -0.011  1.00 63.55           C  
ATOM   3736  C   HIS D  37      -0.823  71.525  -0.996  1.00 63.55           C  
ATOM   3737  O   HIS D  37      -0.895  72.595  -1.604  1.00 63.55           O  
ATOM   3738  CB  HIS D  37      -2.160  72.249   0.992  1.00 63.55           C  
ATOM   3739  CG  HIS D  37      -3.453  72.121   1.734  1.00 63.55           C  
ATOM   3740  CD2 HIS D  37      -3.894  72.726   2.862  1.00 63.55           C  
ATOM   3741  ND1 HIS D  37      -4.466  71.281   1.324  1.00 63.55           N  
ATOM   3742  CE1 HIS D  37      -5.478  71.377   2.171  1.00 63.55           C  
ATOM   3743  NE2 HIS D  37      -5.156  72.246   3.113  1.00 63.55           N  
ATOM   3744  N   ASP D  38       0.099  70.779  -1.110  1.00 59.67           N  
ATOM   3745  CA  ASP D  38       1.066  71.105  -2.153  1.00 59.67           C  
ATOM   3746  C   ASP D  38       0.416  71.070  -3.535  1.00 59.67           C  
ATOM   3747  O   ASP D  38      -0.385  70.181  -3.827  1.00 59.67           O  
ATOM   3748  CB  ASP D  38       2.253  70.140  -2.105  1.00 59.67           C  
ATOM   3749  CG  ASP D  38       3.398  70.564  -3.007  1.00 59.67           C  
ATOM   3750  OD1 ASP D  38       3.740  69.819  -3.951  1.00 59.67           O  
ATOM   3751  OD2 ASP D  38       3.967  71.652  -2.771  1.00 59.67           O  
ATOM   3752  N   PRO D  39       0.333  72.170  -4.234  1.00 56.78           N  
ATOM   3753  CA  PRO D  39      -0.352  72.276  -5.524  1.00 56.78           C  
ATOM   3754  C   PRO D  39      -0.100  71.071  -6.428  1.00 56.78           C  
ATOM   3755  O   PRO D  39      -0.992  70.657  -7.173  1.00 56.78           O  
ATOM   3756  CB  PRO D  39       0.240  73.549  -6.134  1.00 56.78           C  
ATOM   3757  CG  PRO D  39       1.242  74.023  -5.131  1.00 56.78           C  
ATOM   3758  CD  PRO D  39       1.266  73.052  -3.986  1.00 56.78           C  
ATOM   3759  N   GLN D  40       0.987  70.497  -6.470  1.00 49.13           N  
ATOM   3760  CA  GLN D  40       1.286  69.374  -7.352  1.00 49.13           C  
ATOM   3761  C   GLN D  40       0.549  68.114  -6.908  1.00 49.13           C  
ATOM   3762  O   GLN D  40       0.081  67.336  -7.741  1.00 49.13           O  
ATOM   3763  CB  GLN D  40       2.792  69.113  -7.398  1.00 49.13           C  
ATOM   3764  CG  GLN D  40       3.556  70.075  -8.299  1.00 49.13           C  
ATOM   3765  CD  GLN D  40       4.217  69.379  -9.474  1.00 49.13           C  
ATOM   3766  NE2 GLN D  40       4.724  70.163 -10.419  1.00 49.13           N  
ATOM   3767  OE1 GLN D  40       4.272  68.146  -9.532  1.00 49.13           O  
ATOM   3768  N   THR D  41       0.362  67.921  -5.594  1.00 50.31           N  
ATOM   3769  CA  THR D  41      -0.362  66.769  -5.069  1.00 50.31           C  
ATOM   3770  C   THR D  41      -1.861  67.051  -5.015  1.00 50.31           C  
ATOM   3771  O   THR D  41      -2.675  66.127  -5.080  1.00 50.31           O  
ATOM   3772  CB  THR D  41       0.142  66.385  -3.666  1.00 50.31           C  
ATOM   3773  CG2 THR D  41       1.168  65.259  -3.739  1.00 50.31           C  
ATOM   3774  OG1 THR D  41       0.748  67.529  -3.052  1.00 50.31           O  
ATOM   3775  N   THR D  42      -2.257  68.370  -4.856  1.00 48.55           N  
ATOM   3776  CA  THR D  42      -3.668  68.738  -4.818  1.00 48.55           C  
ATOM   3777  C   THR D  42      -4.365  68.341  -6.116  1.00 48.55           C  
ATOM   3778  O   THR D  42      -5.541  67.971  -6.108  1.00 48.55           O  
ATOM   3779  CB  THR D  42      -3.846  70.248  -4.577  1.00 48.55           C  
ATOM   3780  CG2 THR D  42      -4.652  70.512  -3.310  1.00 48.55           C  
ATOM   3781  OG1 THR D  42      -2.557  70.860  -4.447  1.00 48.55           O  
ATOM   3782  N   ASN D  43      -3.694  68.574  -7.316  1.00 44.45           N  
ATOM   3783  CA  ASN D  43      -4.369  68.207  -8.557  1.00 44.45           C  
ATOM   3784  C   ASN D  43      -4.781  66.738  -8.557  1.00 44.45           C  
ATOM   3785  O   ASN D  43      -5.787  66.371  -9.168  1.00 44.45           O  
ATOM   3786  CB  ASN D  43      -3.476  68.508  -9.762  1.00 44.45           C  
ATOM   3787  CG  ASN D  43      -3.956  69.704 -10.560  1.00 44.45           C  
ATOM   3788  ND2 ASN D  43      -3.213  70.059 -11.602  1.00 44.45           N  
ATOM   3789  OD1 ASN D  43      -4.985  70.305 -10.243  1.00 44.45           O  
ATOM   3790  N   LEU D  44      -3.962  65.949  -7.925  1.00 39.38           N  
ATOM   3791  CA  LEU D  44      -4.328  64.539  -7.858  1.00 39.38           C  
ATOM   3792  C   LEU D  44      -5.581  64.341  -7.013  1.00 39.38           C  
ATOM   3793  O   LEU D  44      -6.379  63.439  -7.279  1.00 39.38           O  
ATOM   3794  CB  LEU D  44      -3.174  63.712  -7.283  1.00 39.38           C  
ATOM   3795  CG  LEU D  44      -2.740  62.494  -8.100  1.00 39.38           C  
ATOM   3796  CD1 LEU D  44      -1.401  62.761  -8.779  1.00 39.38           C  
ATOM   3797  CD2 LEU D  44      -2.657  61.257  -7.212  1.00 39.38           C  
ATOM   3798  N   LEU D  45      -5.712  65.178  -5.880  1.00 41.84           N  
ATOM   3799  CA  LEU D  45      -6.933  65.091  -5.085  1.00 41.84           C  
ATOM   3800  C   LEU D  45      -8.154  65.459  -5.922  1.00 41.84           C  
ATOM   3801  O   LEU D  45      -9.219  64.858  -5.772  1.00 41.84           O  
ATOM   3802  CB  LEU D  45      -6.843  66.007  -3.862  1.00 41.84           C  
ATOM   3803  CG  LEU D  45      -6.245  65.391  -2.596  1.00 41.84           C  
ATOM   3804  CD1 LEU D  45      -5.486  66.447  -1.800  1.00 41.84           C  
ATOM   3805  CD2 LEU D  45      -7.337  64.754  -1.744  1.00 41.84           C  
ATOM   3806  N   TYR D  46      -8.074  66.575  -6.639  1.00 40.20           N  
ATOM   3807  CA  TYR D  46      -9.227  67.020  -7.413  1.00 40.20           C  
ATOM   3808  C   TYR D  46      -9.363  66.215  -8.700  1.00 40.20           C  
ATOM   3809  O   TYR D  46     -10.388  66.292  -9.382  1.00 40.20           O  
ATOM   3810  CB  TYR D  46      -9.112  68.512  -7.741  1.00 40.20           C  
ATOM   3811  CG  TYR D  46      -9.602  69.415  -6.635  1.00 40.20           C  
ATOM   3812  CD1 TYR D  46     -10.958  69.503  -6.330  1.00 40.20           C  
ATOM   3813  CD2 TYR D  46      -8.710  70.184  -5.895  1.00 40.20           C  
ATOM   3814  CE1 TYR D  46     -11.414  70.336  -5.314  1.00 40.20           C  
ATOM   3815  CE2 TYR D  46      -9.155  71.020  -4.876  1.00 40.20           C  
ATOM   3816  CZ  TYR D  46     -10.507  71.089  -4.593  1.00 40.20           C  
ATOM   3817  OH  TYR D  46     -10.953  71.915  -3.586  1.00 40.20           O  
ATOM   3818  N   LEU D  47      -8.278  65.745  -9.277  1.00 33.53           N  
ATOM   3819  CA  LEU D  47      -8.521  65.040 -10.531  1.00 33.53           C  
ATOM   3820  C   LEU D  47      -9.373  63.797 -10.299  1.00 33.53           C  
ATOM   3821  O   LEU D  47      -8.965  62.885  -9.576  1.00 33.53           O  
ATOM   3822  CB  LEU D  47      -7.196  64.649 -11.192  1.00 33.53           C  
ATOM   3823  CG  LEU D  47      -6.579  65.681 -12.137  1.00 33.53           C  
ATOM   3824  CD1 LEU D  47      -5.056  65.602 -12.087  1.00 33.53           C  
ATOM   3825  CD2 LEU D  47      -7.083  65.471 -13.560  1.00 33.53           C  
ATOM   3826  N   GLU D  48     -10.698  64.048  -9.973  1.00 35.28           N  
ATOM   3827  CA  GLU D  48     -11.717  63.017 -10.138  1.00 35.28           C  
ATOM   3828  C   GLU D  48     -11.451  62.172 -11.381  1.00 35.28           C  
ATOM   3829  O   GLU D  48     -11.540  62.668 -12.506  1.00 35.28           O  
ATOM   3830  CB  GLU D  48     -13.111  63.645 -10.218  1.00 35.28           C  
ATOM   3831  CG  GLU D  48     -13.783  63.824  -8.865  1.00 35.28           C  
ATOM   3832  CD  GLU D  48     -15.187  64.400  -8.963  1.00 35.28           C  
ATOM   3833  OE1 GLU D  48     -15.854  64.556  -7.915  1.00 35.28           O  
ATOM   3834  OE2 GLU D  48     -15.624  64.695 -10.098  1.00 35.28           O  
ATOM   3835  N   LEU D  49     -10.299  61.403 -11.501  1.00 31.01           N  
ATOM   3836  CA  LEU D  49     -10.403  60.592 -12.710  1.00 31.01           C  
ATOM   3837  C   LEU D  49     -11.783  59.952 -12.817  1.00 31.01           C  
ATOM   3838  O   LEU D  49     -12.477  59.790 -11.811  1.00 31.01           O  
ATOM   3839  CB  LEU D  49      -9.322  59.509 -12.723  1.00 31.01           C  
ATOM   3840  CG  LEU D  49      -8.331  59.554 -13.888  1.00 31.01           C  
ATOM   3841  CD1 LEU D  49      -6.967  60.035 -13.405  1.00 31.01           C  
ATOM   3842  CD2 LEU D  49      -8.218  58.184 -14.548  1.00 31.01           C  
ATOM   3843  N   GLY D  50     -12.358  59.557 -13.963  1.00 34.55           N  
ATOM   3844  CA  GLY D  50     -13.589  58.837 -14.248  1.00 34.55           C  
ATOM   3845  C   GLY D  50     -13.907  57.768 -13.220  1.00 34.55           C  
ATOM   3846  O   GLY D  50     -13.447  57.840 -12.079  1.00 34.55           O  
ATOM   3847  N   ASP D  51     -14.361  56.508 -13.781  1.00 33.80           N  
ATOM   3848  CA  ASP D  51     -14.939  55.284 -13.235  1.00 33.80           C  
ATOM   3849  C   ASP D  51     -13.916  54.522 -12.394  1.00 33.80           C  
ATOM   3850  O   ASP D  51     -14.223  53.462 -11.846  1.00 33.80           O  
ATOM   3851  CB  ASP D  51     -15.465  54.390 -14.360  1.00 33.80           C  
ATOM   3852  CG  ASP D  51     -16.817  54.837 -14.888  1.00 33.80           C  
ATOM   3853  OD1 ASP D  51     -17.489  55.659 -14.228  1.00 33.80           O  
ATOM   3854  OD2 ASP D  51     -17.216  54.360 -15.973  1.00 33.80           O  
ATOM   3855  N   LYS D  52     -12.471  54.431 -12.692  1.00 36.63           N  
ATOM   3856  CA  LYS D  52     -11.655  53.443 -11.992  1.00 36.63           C  
ATOM   3857  C   LYS D  52     -11.265  53.938 -10.602  1.00 36.63           C  
ATOM   3858  O   LYS D  52     -11.123  55.143 -10.384  1.00 36.63           O  
ATOM   3859  CB  LYS D  52     -10.401  53.112 -12.802  1.00 36.63           C  
ATOM   3860  CG  LYS D  52     -10.658  52.211 -14.000  1.00 36.63           C  
ATOM   3861  CD  LYS D  52      -9.357  51.777 -14.663  1.00 36.63           C  
ATOM   3862  CE  LYS D  52      -9.614  50.899 -15.880  1.00 36.63           C  
ATOM   3863  NZ  LYS D  52      -8.342  50.487 -16.545  1.00 36.63           N  
ATOM   3864  N   PRO D  53     -11.299  53.071  -9.511  1.00 37.74           N  
ATOM   3865  CA  PRO D  53     -11.039  53.374  -8.102  1.00 37.74           C  
ATOM   3866  C   PRO D  53      -9.737  54.145  -7.894  1.00 37.74           C  
ATOM   3867  O   PRO D  53      -8.731  53.850  -8.544  1.00 37.74           O  
ATOM   3868  CB  PRO D  53     -10.964  51.990  -7.451  1.00 37.74           C  
ATOM   3869  CG  PRO D  53     -10.912  51.032  -8.597  1.00 37.74           C  
ATOM   3870  CD  PRO D  53     -11.126  51.799  -9.870  1.00 37.74           C  
ATOM   3871  N   ALA D  54      -9.633  55.423  -7.658  1.00 38.02           N  
ATOM   3872  CA  ALA D  54      -8.624  56.445  -7.392  1.00 38.02           C  
ATOM   3873  C   ALA D  54      -7.471  55.876  -6.570  1.00 38.02           C  
ATOM   3874  O   ALA D  54      -7.652  54.915  -5.818  1.00 38.02           O  
ATOM   3875  CB  ALA D  54      -9.250  57.637  -6.672  1.00 38.02           C  
ATOM   3876  N   PRO D  55      -6.138  56.019  -6.855  1.00 46.42           N  
ATOM   3877  CA  PRO D  55      -4.901  55.808  -6.099  1.00 46.42           C  
ATOM   3878  C   PRO D  55      -5.040  56.184  -4.625  1.00 46.42           C  
ATOM   3879  O   PRO D  55      -4.645  57.281  -4.224  1.00 46.42           O  
ATOM   3880  CB  PRO D  55      -3.897  56.724  -6.803  1.00 46.42           C  
ATOM   3881  CG  PRO D  55      -4.713  57.503  -7.783  1.00 46.42           C  
ATOM   3882  CD  PRO D  55      -6.129  57.007  -7.726  1.00 46.42           C  
ATOM   3883  N   ASN D  56      -6.080  55.778  -3.919  1.00 54.43           N  
ATOM   3884  CA  ASN D  56      -6.674  56.109  -2.628  1.00 54.43           C  
ATOM   3885  C   ASN D  56      -5.751  55.731  -1.473  1.00 54.43           C  
ATOM   3886  O   ASN D  56      -5.790  56.355  -0.411  1.00 54.43           O  
ATOM   3887  CB  ASN D  56      -8.032  55.421  -2.469  1.00 54.43           C  
ATOM   3888  CG  ASN D  56      -9.195  56.357  -2.736  1.00 54.43           C  
ATOM   3889  ND2 ASN D  56     -10.412  55.841  -2.609  1.00 54.43           N  
ATOM   3890  OD1 ASN D  56      -9.001  57.533  -3.055  1.00 54.43           O  
ATOM   3891  N   THR D  57      -4.672  54.938  -1.779  1.00 61.82           N  
ATOM   3892  CA  THR D  57      -3.962  54.487  -0.587  1.00 61.82           C  
ATOM   3893  C   THR D  57      -2.958  55.540  -0.125  1.00 61.82           C  
ATOM   3894  O   THR D  57      -2.780  55.750   1.077  1.00 61.82           O  
ATOM   3895  CB  THR D  57      -3.232  53.155  -0.842  1.00 61.82           C  
ATOM   3896  CG2 THR D  57      -3.367  52.217   0.352  1.00 61.82           C  
ATOM   3897  OG1 THR D  57      -3.795  52.523  -1.999  1.00 61.82           O  
ATOM   3898  N   PHE D  58      -2.282  56.332  -1.013  1.00 59.46           N  
ATOM   3899  CA  PHE D  58      -1.341  57.388  -0.659  1.00 59.46           C  
ATOM   3900  C   PHE D  58      -2.048  58.518   0.080  1.00 59.46           C  
ATOM   3901  O   PHE D  58      -1.571  58.981   1.118  1.00 59.46           O  
ATOM   3902  CB  PHE D  58      -0.646  57.932  -1.911  1.00 59.46           C  
ATOM   3903  CG  PHE D  58       0.304  59.066  -1.633  1.00 59.46           C  
ATOM   3904  CD1 PHE D  58       0.014  60.355  -2.061  1.00 59.46           C  
ATOM   3905  CD2 PHE D  58       1.489  58.841  -0.943  1.00 59.46           C  
ATOM   3906  CE1 PHE D  58       0.892  61.406  -1.805  1.00 59.46           C  
ATOM   3907  CE2 PHE D  58       2.371  59.886  -0.684  1.00 59.46           C  
ATOM   3908  CZ  PHE D  58       2.071  61.167  -1.117  1.00 59.46           C  
ATOM   3909  N   TYR D  59      -3.150  58.774  -0.356  1.00 61.07           N  
ATOM   3910  CA  TYR D  59      -3.898  59.865   0.260  1.00 61.07           C  
ATOM   3911  C   TYR D  59      -4.444  59.451   1.621  1.00 61.07           C  
ATOM   3912  O   TYR D  59      -4.448  60.247   2.563  1.00 61.07           O  
ATOM   3913  CB  TYR D  59      -5.046  60.312  -0.650  1.00 61.07           C  
ATOM   3914  CG  TYR D  59      -4.624  61.279  -1.729  1.00 61.07           C  
ATOM   3915  CD1 TYR D  59      -4.233  62.578  -1.413  1.00 61.07           C  
ATOM   3916  CD2 TYR D  59      -4.617  60.898  -3.067  1.00 61.07           C  
ATOM   3917  CE1 TYR D  59      -3.845  63.474  -2.404  1.00 61.07           C  
ATOM   3918  CE2 TYR D  59      -4.231  61.785  -4.066  1.00 61.07           C  
ATOM   3919  CZ  TYR D  59      -3.847  63.069  -3.725  1.00 61.07           C  
ATOM   3920  OH  TYR D  59      -3.465  63.952  -4.710  1.00 61.07           O  
ATOM   3921  N   VAL D  60      -4.838  58.257   1.632  1.00 65.90           N  
ATOM   3922  CA  VAL D  60      -5.316  57.757   2.917  1.00 65.90           C  
ATOM   3923  C   VAL D  60      -4.184  57.797   3.940  1.00 65.90           C  
ATOM   3924  O   VAL D  60      -4.401  58.150   5.102  1.00 65.90           O  
ATOM   3925  CB  VAL D  60      -5.874  56.322   2.795  1.00 65.90           C  
ATOM   3926  CG1 VAL D  60      -6.166  55.737   4.175  1.00 65.90           C  
ATOM   3927  CG2 VAL D  60      -7.133  56.311   1.930  1.00 65.90           C  
ATOM   3928  N   GLY D  61      -3.022  57.620   3.537  1.00 69.63           N  
ATOM   3929  CA  GLY D  61      -1.859  57.719   4.405  1.00 69.63           C  
ATOM   3930  C   GLY D  61      -1.585  59.135   4.876  1.00 69.63           C  
ATOM   3931  O   GLY D  61      -1.256  59.354   6.043  1.00 69.63           O  
ATOM   3932  N   ILE D  62      -1.791  60.120   3.989  1.00 69.43           N  
ATOM   3933  CA  ILE D  62      -1.556  61.512   4.355  1.00 69.43           C  
ATOM   3934  C   ILE D  62      -2.613  61.968   5.358  1.00 69.43           C  
ATOM   3935  O   ILE D  62      -2.295  62.646   6.339  1.00 69.43           O  
ATOM   3936  CB  ILE D  62      -1.563  62.432   3.114  1.00 69.43           C  
ATOM   3937  CG1 ILE D  62      -0.361  62.124   2.213  1.00 69.43           C  
ATOM   3938  CG2 ILE D  62      -1.569  63.905   3.533  1.00 69.43           C  
ATOM   3939  CD1 ILE D  62      -0.334  62.927   0.920  1.00 69.43           C  
ATOM   3940  N   TYR D  63      -3.794  61.528   5.179  1.00 69.83           N  
ATOM   3941  CA  TYR D  63      -4.843  61.916   6.115  1.00 69.83           C  
ATOM   3942  C   TYR D  63      -4.644  61.243   7.468  1.00 69.83           C  
ATOM   3943  O   TYR D  63      -4.954  61.826   8.510  1.00 69.83           O  
ATOM   3944  CB  TYR D  63      -6.223  61.560   5.554  1.00 69.83           C  
ATOM   3945  CG  TYR D  63      -6.726  62.534   4.516  1.00 69.83           C  
ATOM   3946  CD1 TYR D  63      -6.863  63.888   4.811  1.00 69.83           C  
ATOM   3947  CD2 TYR D  63      -7.065  62.102   3.238  1.00 69.83           C  
ATOM   3948  CE1 TYR D  63      -7.327  64.789   3.858  1.00 69.83           C  
ATOM   3949  CE2 TYR D  63      -7.531  62.993   2.277  1.00 69.83           C  
ATOM   3950  CZ  TYR D  63      -7.658  64.333   2.596  1.00 69.83           C  
ATOM   3951  OH  TYR D  63      -8.118  65.220   1.649  1.00 69.83           O  
ATOM   3952  N   ILE D  64      -4.070  60.075   7.412  1.00 75.32           N  
ATOM   3953  CA  ILE D  64      -3.727  59.426   8.673  1.00 75.32           C  
ATOM   3954  C   ILE D  64      -2.632  60.220   9.381  1.00 75.32           C  
ATOM   3955  O   ILE D  64      -2.698  60.436  10.594  1.00 75.32           O  
ATOM   3956  CB  ILE D  64      -3.273  57.966   8.452  1.00 75.32           C  
ATOM   3957  CG1 ILE D  64      -4.447  57.109   7.966  1.00 75.32           C  
ATOM   3958  CG2 ILE D  64      -2.667  57.389   9.735  1.00 75.32           C  
ATOM   3959  CD1 ILE D  64      -4.058  55.688   7.579  1.00 75.32           C  
ATOM   3960  N   LEU D  65      -1.712  60.752   8.667  1.00 76.37           N  
ATOM   3961  CA  LEU D  65      -0.638  61.555   9.242  1.00 76.37           C  
ATOM   3962  C   LEU D  65      -1.176  62.875   9.784  1.00 76.37           C  
ATOM   3963  O   LEU D  65      -0.725  63.353  10.827  1.00 76.37           O  
ATOM   3964  CB  LEU D  65       0.449  61.823   8.198  1.00 76.37           C  
ATOM   3965  CG  LEU D  65       1.708  60.960   8.292  1.00 76.37           C  
ATOM   3966  CD1 LEU D  65       2.002  60.303   6.947  1.00 76.37           C  
ATOM   3967  CD2 LEU D  65       2.896  61.795   8.757  1.00 76.37           C  
ATOM   3968  N   ILE D  66      -2.179  63.445   9.018  1.00 78.34           N  
ATOM   3969  CA  ILE D  66      -2.802  64.683   9.475  1.00 78.34           C  
ATOM   3970  C   ILE D  66      -3.549  64.432  10.783  1.00 78.34           C  
ATOM   3971  O   ILE D  66      -3.410  65.197  11.740  1.00 78.34           O  
ATOM   3972  CB  ILE D  66      -3.764  65.257   8.410  1.00 78.34           C  
ATOM   3973  CG1 ILE D  66      -2.979  65.728   7.180  1.00 78.34           C  
ATOM   3974  CG2 ILE D  66      -4.599  66.399   8.998  1.00 78.34           C  
ATOM   3975  CD1 ILE D  66      -3.858  66.177   6.020  1.00 78.34           C  
ATOM   3976  N   ALA D  67      -4.197  63.299  10.879  1.00 80.53           N  
ATOM   3977  CA  ALA D  67      -4.967  62.977  12.077  1.00 80.53           C  
ATOM   3978  C   ALA D  67      -4.046  62.679  13.257  1.00 80.53           C  
ATOM   3979  O   ALA D  67      -4.282  63.151  14.372  1.00 80.53           O  
ATOM   3980  CB  ALA D  67      -5.890  61.790  11.814  1.00 80.53           C  
ATOM   3981  N   VAL D  68      -2.994  62.003  13.034  1.00 83.00           N  
ATOM   3982  CA  VAL D  68      -2.043  61.671  14.090  1.00 83.00           C  
ATOM   3983  C   VAL D  68      -1.350  62.940  14.580  1.00 83.00           C  
ATOM   3984  O   VAL D  68      -1.192  63.142  15.787  1.00 83.00           O  
ATOM   3985  CB  VAL D  68      -0.993  60.645  13.606  1.00 83.00           C  
ATOM   3986  CG1 VAL D  68       0.145  60.519  14.617  1.00 83.00           C  
ATOM   3987  CG2 VAL D  68      -1.649  59.286  13.364  1.00 83.00           C  
ATOM   3988  N   GLY D  69      -1.026  63.821  13.619  1.00 82.56           N  
ATOM   3989  CA  GLY D  69      -0.404  65.077  14.005  1.00 82.56           C  
ATOM   3990  C   GLY D  69      -1.327  65.980  14.801  1.00 82.56           C  
ATOM   3991  O   GLY D  69      -0.923  66.548  15.818  1.00 82.56           O  
ATOM   3992  N   ALA D  70      -2.563  66.043  14.424  1.00 85.54           N  
ATOM   3993  CA  ALA D  70      -3.532  66.897  15.108  1.00 85.54           C  
ATOM   3994  C   ALA D  70      -3.842  66.365  16.504  1.00 85.54           C  
ATOM   3995  O   ALA D  70      -3.919  67.133  17.465  1.00 85.54           O  
ATOM   3996  CB  ALA D  70      -4.814  67.009  14.287  1.00 85.54           C  
ATOM   3997  N   VAL D  71      -3.929  65.076  16.601  1.00 87.11           N  
ATOM   3998  CA  VAL D  71      -4.227  64.470  17.895  1.00 87.11           C  
ATOM   3999  C   VAL D  71      -3.035  64.642  18.834  1.00 87.11           C  
ATOM   4000  O   VAL D  71      -3.206  64.972  20.010  1.00 87.11           O  
ATOM   4001  CB  VAL D  71      -4.581  62.972  17.752  1.00 87.11           C  
ATOM   4002  CG1 VAL D  71      -4.586  62.286  19.117  1.00 87.11           C  
ATOM   4003  CG2 VAL D  71      -5.934  62.808  17.062  1.00 87.11           C  
ATOM   4004  N   MET D  72      -1.873  64.514  18.336  1.00 84.35           N  
ATOM   4005  CA  MET D  72      -0.669  64.703  19.141  1.00 84.35           C  
ATOM   4006  C   MET D  72      -0.547  66.150  19.606  1.00 84.35           C  
ATOM   4007  O   MET D  72      -0.148  66.410  20.743  1.00 84.35           O  
ATOM   4008  CB  MET D  72       0.576  64.302  18.349  1.00 84.35           C  
ATOM   4009  CG  MET D  72       0.769  62.799  18.230  1.00 84.35           C  
ATOM   4010  SD  MET D  72       2.306  62.356  17.329  1.00 84.35           S  
ATOM   4011  CE  MET D  72       3.535  63.210  18.355  1.00 84.35           C  
ATOM   4012  N   MET D  73      -0.942  67.058  18.763  1.00 87.06           N  
ATOM   4013  CA  MET D  73      -0.892  68.474  19.116  1.00 87.06           C  
ATOM   4014  C   MET D  73      -1.935  68.808  20.177  1.00 87.06           C  
ATOM   4015  O   MET D  73      -1.641  69.517  21.141  1.00 87.06           O  
ATOM   4016  CB  MET D  73      -1.109  69.345  17.877  1.00 87.06           C  
ATOM   4017  CG  MET D  73      -0.628  70.777  18.042  1.00 87.06           C  
ATOM   4018  SD  MET D  73      -0.839  71.770  16.513  1.00 87.06           S  
ATOM   4019  CE  MET D  73      -1.166  73.403  17.235  1.00 87.06           C  
ATOM   4020  N   PHE D  74      -3.089  68.302  20.059  1.00 88.46           N  
ATOM   4021  CA  PHE D  74      -4.176  68.575  20.991  1.00 88.46           C  
ATOM   4022  C   PHE D  74      -3.882  67.969  22.358  1.00 88.46           C  
ATOM   4023  O   PHE D  74      -3.980  68.651  23.380  1.00 88.46           O  
ATOM   4024  CB  PHE D  74      -5.501  68.029  20.448  1.00 88.46           C  
ATOM   4025  CG  PHE D  74      -6.651  68.161  21.409  1.00 88.46           C  
ATOM   4026  CD1 PHE D  74      -7.168  67.044  22.054  1.00 88.46           C  
ATOM   4027  CD2 PHE D  74      -7.216  69.403  21.668  1.00 88.46           C  
ATOM   4028  CE1 PHE D  74      -8.232  67.163  22.944  1.00 88.46           C  
ATOM   4029  CE2 PHE D  74      -8.280  69.530  22.556  1.00 88.46           C  
ATOM   4030  CZ  PHE D  74      -8.787  68.409  23.193  1.00 88.46           C  
ATOM   4031  N   VAL D  75      -3.421  66.712  22.335  1.00 87.81           N  
ATOM   4032  CA  VAL D  75      -3.145  66.025  23.592  1.00 87.81           C  
ATOM   4033  C   VAL D  75      -1.919  66.642  24.260  1.00 87.81           C  
ATOM   4034  O   VAL D  75      -1.892  66.819  25.481  1.00 87.81           O  
ATOM   4035  CB  VAL D  75      -2.929  64.510  23.376  1.00 87.81           C  
ATOM   4036  CG1 VAL D  75      -2.460  63.842  24.667  1.00 87.81           C  
ATOM   4037  CG2 VAL D  75      -4.213  63.856  22.868  1.00 87.81           C  
ATOM   4038  N   GLY D  76      -0.939  67.040  23.448  1.00 87.02           N  
ATOM   4039  CA  GLY D  76       0.225  67.716  23.997  1.00 87.02           C  
ATOM   4040  C   GLY D  76      -0.098  69.071  24.596  1.00 87.02           C  
ATOM   4041  O   GLY D  76       0.436  69.436  25.645  1.00 87.02           O  
ATOM   4042  N   PHE D  77      -1.011  69.764  24.026  1.00 86.73           N  
ATOM   4043  CA  PHE D  77      -1.427  71.071  24.522  1.00 86.73           C  
ATOM   4044  C   PHE D  77      -2.160  70.938  25.852  1.00 86.73           C  
ATOM   4045  O   PHE D  77      -1.901  71.696  26.788  1.00 86.73           O  
ATOM   4046  CB  PHE D  77      -2.322  71.776  23.498  1.00 86.73           C  
ATOM   4047  CG  PHE D  77      -2.916  73.066  23.997  1.00 86.73           C  
ATOM   4048  CD1 PHE D  77      -4.238  73.120  24.421  1.00 86.73           C  
ATOM   4049  CD2 PHE D  77      -2.151  74.224  24.042  1.00 86.73           C  
ATOM   4050  CE1 PHE D  77      -4.791  74.312  24.883  1.00 86.73           C  
ATOM   4051  CE2 PHE D  77      -2.697  75.419  24.503  1.00 86.73           C  
ATOM   4052  CZ  PHE D  77      -4.017  75.461  24.922  1.00 86.73           C  
ATOM   4053  N   LEU D  78      -3.062  69.953  25.975  1.00 86.98           N  
ATOM   4054  CA  LEU D  78      -3.802  69.740  27.214  1.00 86.98           C  
ATOM   4055  C   LEU D  78      -2.856  69.382  28.356  1.00 86.98           C  
ATOM   4056  O   LEU D  78      -3.042  69.838  29.487  1.00 86.98           O  
ATOM   4057  CB  LEU D  78      -4.844  68.634  27.033  1.00 86.98           C  
ATOM   4058  CG  LEU D  78      -6.022  68.956  26.112  1.00 86.98           C  
ATOM   4059  CD1 LEU D  78      -6.860  67.706  25.866  1.00 86.98           C  
ATOM   4060  CD2 LEU D  78      -6.876  70.071  26.705  1.00 86.98           C  
ATOM   4061  N   GLY D  79      -1.784  68.636  28.014  1.00 85.17           N  
ATOM   4062  CA  GLY D  79      -0.832  68.219  29.032  1.00 85.17           C  
ATOM   4063  C   GLY D  79       0.087  69.338  29.483  1.00 85.17           C  
ATOM   4064  O   GLY D  79       0.295  69.532  30.683  1.00 85.17           O  
ATOM   4065  N   CYS D  80       0.652  70.067  28.495  1.00 82.91           N  
ATOM   4066  CA  CYS D  80       1.595  71.121  28.850  1.00 82.91           C  
ATOM   4067  C   CYS D  80       0.875  72.309  29.477  1.00 82.91           C  
ATOM   4068  O   CYS D  80       1.269  72.788  30.541  1.00 82.91           O  
ATOM   4069  CB  CYS D  80       2.377  71.578  27.619  1.00 82.91           C  
ATOM   4070  SG  CYS D  80       1.351  72.361  26.355  1.00 82.91           S  
ATOM   4071  N   TYR D  81      -0.252  72.744  28.860  1.00 82.84           N  
ATOM   4072  CA  TYR D  81      -1.010  73.865  29.404  1.00 82.84           C  
ATOM   4073  C   TYR D  81      -1.729  73.467  30.687  1.00 82.84           C  
ATOM   4074  O   TYR D  81      -1.865  74.277  31.607  1.00 82.84           O  
ATOM   4075  CB  TYR D  81      -2.024  74.378  28.376  1.00 82.84           C  
ATOM   4076  CG  TYR D  81      -2.331  75.850  28.508  1.00 82.84           C  
ATOM   4077  CD1 TYR D  81      -3.556  76.283  29.012  1.00 82.84           C  
ATOM   4078  CD2 TYR D  81      -1.399  76.810  28.130  1.00 82.84           C  
ATOM   4079  CE1 TYR D  81      -3.844  77.639  29.134  1.00 82.84           C  
ATOM   4080  CE2 TYR D  81      -1.676  78.168  28.248  1.00 82.84           C  
ATOM   4081  CZ  TYR D  81      -2.899  78.572  28.750  1.00 82.84           C  
ATOM   4082  OH  TYR D  81      -3.179  79.915  28.869  1.00 82.84           O  
ATOM   4083  N   GLY D  82      -2.160  72.278  30.825  1.00 84.23           N  
ATOM   4084  CA  GLY D  82      -2.796  71.795  32.041  1.00 84.23           C  
ATOM   4085  C   GLY D  82      -1.849  71.730  33.224  1.00 84.23           C  
ATOM   4086  O   GLY D  82      -2.239  72.031  34.355  1.00 84.23           O  
ATOM   4087  N   ALA D  83      -0.599  71.370  32.986  1.00 84.44           N  
ATOM   4088  CA  ALA D  83       0.385  71.254  34.059  1.00 84.44           C  
ATOM   4089  C   ALA D  83       0.849  72.630  34.528  1.00 84.44           C  
ATOM   4090  O   ALA D  83       0.875  72.908  35.729  1.00 84.44           O  
ATOM   4091  CB  ALA D  83       1.579  70.421  33.600  1.00 84.44           C  
ATOM   4092  N   ILE D  84       1.069  73.573  33.629  1.00 81.69           N  
ATOM   4093  CA  ILE D  84       1.626  74.874  33.983  1.00 81.69           C  
ATOM   4094  C   ILE D  84       0.546  75.740  34.628  1.00 81.69           C  
ATOM   4095  O   ILE D  84       0.813  76.461  35.592  1.00 81.69           O  
ATOM   4096  CB  ILE D  84       2.220  75.589  32.749  1.00 81.69           C  
ATOM   4097  CG1 ILE D  84       3.720  75.839  32.947  1.00 81.69           C  
ATOM   4098  CG2 ILE D  84       1.478  76.900  32.475  1.00 81.69           C  
ATOM   4099  CD1 ILE D  84       4.612  74.999  32.044  1.00 81.69           C  
ATOM   4100  N   GLN D  85      -0.729  75.660  34.207  1.00 81.33           N  
ATOM   4101  CA  GLN D  85      -1.811  76.470  34.756  1.00 81.33           C  
ATOM   4102  C   GLN D  85      -2.466  75.778  35.948  1.00 81.33           C  
ATOM   4103  O   GLN D  85      -3.324  76.359  36.615  1.00 81.33           O  
ATOM   4104  CB  GLN D  85      -2.858  76.768  33.682  1.00 81.33           C  
ATOM   4105  CG  GLN D  85      -2.470  77.904  32.744  1.00 81.33           C  
ATOM   4106  CD  GLN D  85      -3.653  78.454  31.969  1.00 81.33           C  
ATOM   4107  NE2 GLN D  85      -3.409  79.489  31.172  1.00 81.33           N  
ATOM   4108  OE1 GLN D  85      -4.776  77.954  32.086  1.00 81.33           O  
ATOM   4109  N   GLU D  86      -2.033  74.637  36.233  1.00 79.78           N  
ATOM   4110  CA  GLU D  86      -2.586  73.860  37.338  1.00 79.78           C  
ATOM   4111  C   GLU D  86      -4.110  73.815  37.272  1.00 79.78           C  
ATOM   4112  O   GLU D  86      -4.787  74.060  38.273  1.00 79.78           O  
ATOM   4113  CB  GLU D  86      -2.134  74.437  38.681  1.00 79.78           C  
ATOM   4114  CG  GLU D  86      -0.631  74.360  38.910  1.00 79.78           C  
ATOM   4115  CD  GLU D  86      -0.213  74.799  40.304  1.00 79.78           C  
ATOM   4116  OE1 GLU D  86       0.992  74.708  40.633  1.00 79.78           O  
ATOM   4117  OE2 GLU D  86      -1.097  75.238  41.073  1.00 79.78           O  
ATOM   4118  N   SER D  87      -4.633  73.643  36.011  1.00 80.90           N  
ATOM   4119  CA  SER D  87      -6.071  73.522  35.796  1.00 80.90           C  
ATOM   4120  C   SER D  87      -6.529  72.072  35.917  1.00 80.90           C  
ATOM   4121  O   SER D  87      -6.084  71.211  35.155  1.00 80.90           O  
ATOM   4122  CB  SER D  87      -6.456  74.075  34.423  1.00 80.90           C  
ATOM   4123  OG  SER D  87      -7.789  73.722  34.095  1.00 80.90           O  
ATOM   4124  N   GLN D  88      -7.355  71.764  36.833  1.00 75.66           N  
ATOM   4125  CA  GLN D  88      -7.889  70.422  37.037  1.00 75.66           C  
ATOM   4126  C   GLN D  88      -8.685  69.957  35.821  1.00 75.66           C  
ATOM   4127  O   GLN D  88      -8.635  68.781  35.452  1.00 75.66           O  
ATOM   4128  CB  GLN D  88      -8.767  70.377  38.288  1.00 75.66           C  
ATOM   4129  CG  GLN D  88      -7.985  70.456  39.592  1.00 75.66           C  
ATOM   4130  CD  GLN D  88      -8.843  70.170  40.810  1.00 75.66           C  
ATOM   4131  NE2 GLN D  88      -8.200  69.966  41.955  1.00 75.66           N  
ATOM   4132  OE1 GLN D  88     -10.075  70.133  40.723  1.00 75.66           O  
ATOM   4133  N   CYS D  89      -9.295  70.863  35.164  1.00 76.58           N  
ATOM   4134  CA  CYS D  89     -10.116  70.524  34.007  1.00 76.58           C  
ATOM   4135  C   CYS D  89      -9.247  70.122  32.821  1.00 76.58           C  
ATOM   4136  O   CYS D  89      -9.522  69.122  32.156  1.00 76.58           O  
ATOM   4137  CB  CYS D  89     -11.010  71.701  33.620  1.00 76.58           C  
ATOM   4138  SG  CYS D  89     -12.258  71.291  32.381  1.00 76.58           S  
ATOM   4139  N   LEU D  90      -8.232  70.746  32.636  1.00 80.15           N  
ATOM   4140  CA  LEU D  90      -7.354  70.448  31.510  1.00 80.15           C  
ATOM   4141  C   LEU D  90      -6.548  69.180  31.769  1.00 80.15           C  
ATOM   4142  O   LEU D  90      -6.321  68.386  30.853  1.00 80.15           O  
ATOM   4143  CB  LEU D  90      -6.408  71.622  31.243  1.00 80.15           C  
ATOM   4144  CG  LEU D  90      -6.885  72.660  30.227  1.00 80.15           C  
ATOM   4145  CD1 LEU D  90      -6.552  74.068  30.710  1.00 80.15           C  
ATOM   4146  CD2 LEU D  90      -6.262  72.398  28.860  1.00 80.15           C  
ATOM   4147  N   LEU D  91      -6.199  68.996  33.008  1.00 81.20           N  
ATOM   4148  CA  LEU D  91      -5.480  67.776  33.359  1.00 81.20           C  
ATOM   4149  C   LEU D  91      -6.412  66.569  33.333  1.00 81.20           C  
ATOM   4150  O   LEU D  91      -6.006  65.474  32.937  1.00 81.20           O  
ATOM   4151  CB  LEU D  91      -4.839  67.911  34.743  1.00 81.20           C  
ATOM   4152  CG  LEU D  91      -3.511  68.667  34.804  1.00 81.20           C  
ATOM   4153  CD1 LEU D  91      -3.213  69.100  36.235  1.00 81.20           C  
ATOM   4154  CD2 LEU D  91      -2.379  67.806  34.253  1.00 81.20           C  
ATOM   4155  N   GLY D  92      -7.647  66.810  33.759  1.00 79.07           N  
ATOM   4156  CA  GLY D  92      -8.639  65.753  33.641  1.00 79.07           C  
ATOM   4157  C   GLY D  92      -8.958  65.391  32.203  1.00 79.07           C  
ATOM   4158  O   GLY D  92      -9.067  64.211  31.863  1.00 79.07           O  
ATOM   4159  N   THR D  93      -9.091  66.400  31.285  1.00 80.77           N  
ATOM   4160  CA  THR D  93      -9.316  66.149  29.866  1.00 80.77           C  
ATOM   4161  C   THR D  93      -8.099  65.477  29.236  1.00 80.77           C  
ATOM   4162  O   THR D  93      -8.240  64.604  28.377  1.00 80.77           O  
ATOM   4163  CB  THR D  93      -9.634  67.453  29.111  1.00 80.77           C  
ATOM   4164  CG2 THR D  93     -10.237  67.162  27.741  1.00 80.77           C  
ATOM   4165  OG1 THR D  93     -10.566  68.226  29.877  1.00 80.77           O  
ATOM   4166  N   PHE D  94      -6.918  65.810  29.659  1.00 84.22           N  
ATOM   4167  CA  PHE D  94      -5.678  65.181  29.219  1.00 84.22           C  
ATOM   4168  C   PHE D  94      -5.653  63.706  29.602  1.00 84.22           C  
ATOM   4169  O   PHE D  94      -5.365  62.847  28.766  1.00 84.22           O  
ATOM   4170  CB  PHE D  94      -4.467  65.900  29.820  1.00 84.22           C  
ATOM   4171  CG  PHE D  94      -3.152  65.234  29.515  1.00 84.22           C  
ATOM   4172  CD1 PHE D  94      -2.420  64.617  30.522  1.00 84.22           C  
ATOM   4173  CD2 PHE D  94      -2.649  65.225  28.221  1.00 84.22           C  
ATOM   4174  CE1 PHE D  94      -1.203  63.999  30.243  1.00 84.22           C  
ATOM   4175  CE2 PHE D  94      -1.433  64.610  27.934  1.00 84.22           C  
ATOM   4176  CZ  PHE D  94      -0.712  63.998  28.947  1.00 84.22           C  
ATOM   4177  N   PHE D  95      -6.043  63.527  30.846  1.00 80.86           N  
ATOM   4178  CA  PHE D  95      -6.116  62.146  31.308  1.00 80.86           C  
ATOM   4179  C   PHE D  95      -7.133  61.355  30.495  1.00 80.86           C  
ATOM   4180  O   PHE D  95      -6.855  60.235  30.063  1.00 80.86           O  
ATOM   4181  CB  PHE D  95      -6.478  62.094  32.796  1.00 80.86           C  
ATOM   4182  CG  PHE D  95      -6.669  60.699  33.326  1.00 80.86           C  
ATOM   4183  CD1 PHE D  95      -7.938  60.139  33.407  1.00 80.86           C  
ATOM   4184  CD2 PHE D  95      -5.578  59.947  33.743  1.00 80.86           C  
ATOM   4185  CE1 PHE D  95      -8.118  58.848  33.897  1.00 80.86           C  
ATOM   4186  CE2 PHE D  95      -5.750  58.655  34.233  1.00 80.86           C  
ATOM   4187  CZ  PHE D  95      -7.021  58.108  34.311  1.00 80.86           C  
ATOM   4188  N   THR D  96      -8.258  61.955  30.187  1.00 78.94           N  
ATOM   4189  CA  THR D  96      -9.307  61.267  29.442  1.00 78.94           C  
ATOM   4190  C   THR D  96      -8.873  61.018  28.001  1.00 78.94           C  
ATOM   4191  O   THR D  96      -9.115  59.942  27.451  1.00 78.94           O  
ATOM   4192  CB  THR D  96     -10.620  62.072  29.454  1.00 78.94           C  
ATOM   4193  CG2 THR D  96     -11.786  61.229  28.946  1.00 78.94           C  
ATOM   4194  OG1 THR D  96     -10.900  62.498  30.793  1.00 78.94           O  
ATOM   4195  N   CYS D  97      -8.178  61.864  27.421  1.00 81.07           N  
ATOM   4196  CA  CYS D  97      -7.669  61.712  26.063  1.00 81.07           C  
ATOM   4197  C   CYS D  97      -6.605  60.623  25.998  1.00 81.07           C  
ATOM   4198  O   CYS D  97      -6.576  59.833  25.053  1.00 81.07           O  
ATOM   4199  CB  CYS D  97      -7.092  63.033  25.556  1.00 81.07           C  
ATOM   4200  SG  CYS D  97      -8.347  64.263  25.136  1.00 81.07           S  
ATOM   4201  N   LEU D  98      -5.794  60.532  27.010  1.00 82.19           N  
ATOM   4202  CA  LEU D  98      -4.750  59.514  27.024  1.00 82.19           C  
ATOM   4203  C   LEU D  98      -5.347  58.124  27.220  1.00 82.19           C  
ATOM   4204  O   LEU D  98      -4.863  57.149  26.641  1.00 82.19           O  
ATOM   4205  CB  LEU D  98      -3.732  59.805  28.130  1.00 82.19           C  
ATOM   4206  CG  LEU D  98      -2.704  60.898  27.835  1.00 82.19           C  
ATOM   4207  CD1 LEU D  98      -1.818  61.136  29.054  1.00 82.19           C  
ATOM   4208  CD2 LEU D  98      -1.862  60.526  26.620  1.00 82.19           C  
ATOM   4209  N   VAL D  99      -6.458  58.045  28.012  1.00 78.30           N  
ATOM   4210  CA  VAL D  99      -7.136  56.767  28.204  1.00 78.30           C  
ATOM   4211  C   VAL D  99      -7.770  56.317  26.890  1.00 78.30           C  
ATOM   4212  O   VAL D  99      -7.651  55.151  26.503  1.00 78.30           O  
ATOM   4213  CB  VAL D  99      -8.209  56.854  29.311  1.00 78.30           C  
ATOM   4214  CG1 VAL D  99      -9.094  55.610  29.305  1.00 78.30           C  
ATOM   4215  CG2 VAL D  99      -7.551  57.039  30.678  1.00 78.30           C  
ATOM   4216  N   ILE D 100      -8.276  57.253  26.102  1.00 77.47           N  
ATOM   4217  CA  ILE D 100      -8.917  56.938  24.830  1.00 77.47           C  
ATOM   4218  C   ILE D 100      -7.856  56.566  23.796  1.00 77.47           C  
ATOM   4219  O   ILE D 100      -8.020  55.599  23.049  1.00 77.47           O  
ATOM   4220  CB  ILE D 100      -9.772  58.119  24.319  1.00 77.47           C  
ATOM   4221  CG1 ILE D 100     -10.912  58.416  25.300  1.00 77.47           C  
ATOM   4222  CG2 ILE D 100     -10.316  57.826  22.918  1.00 77.47           C  
ATOM   4223  CD1 ILE D 100     -11.687  59.687  24.981  1.00 77.47           C  
ATOM   4224  N   LEU D 101      -6.742  57.243  23.795  1.00 77.80           N  
ATOM   4225  CA  LEU D 101      -5.659  56.962  22.858  1.00 77.80           C  
ATOM   4226  C   LEU D 101      -5.012  55.615  23.164  1.00 77.80           C  
ATOM   4227  O   LEU D 101      -4.661  54.868  22.248  1.00 77.80           O  
ATOM   4228  CB  LEU D 101      -4.605  58.071  22.909  1.00 77.80           C  
ATOM   4229  CG  LEU D 101      -4.934  59.353  22.143  1.00 77.80           C  
ATOM   4230  CD1 LEU D 101      -3.976  60.470  22.544  1.00 77.80           C  
ATOM   4231  CD2 LEU D 101      -4.877  59.108  20.639  1.00 77.80           C  
ATOM   4232  N   PHE D 102      -4.877  55.354  24.426  1.00 79.62           N  
ATOM   4233  CA  PHE D 102      -4.316  54.068  24.824  1.00 79.62           C  
ATOM   4234  C   PHE D 102      -5.220  52.923  24.384  1.00 79.62           C  
ATOM   4235  O   PHE D 102      -4.745  51.920  23.848  1.00 79.62           O  
ATOM   4236  CB  PHE D 102      -4.106  54.018  26.341  1.00 79.62           C  
ATOM   4237  CG  PHE D 102      -3.443  52.756  26.821  1.00 79.62           C  
ATOM   4238  CD1 PHE D 102      -4.172  51.784  27.495  1.00 79.62           C  
ATOM   4239  CD2 PHE D 102      -2.089  52.541  26.597  1.00 79.62           C  
ATOM   4240  CE1 PHE D 102      -3.560  50.614  27.940  1.00 79.62           C  
ATOM   4241  CE2 PHE D 102      -1.471  51.375  27.039  1.00 79.62           C  
ATOM   4242  CZ  PHE D 102      -2.208  50.413  27.712  1.00 79.62           C  
ATOM   4243  N   ALA D 103      -6.528  53.131  24.503  1.00 72.73           N  
ATOM   4244  CA  ALA D 103      -7.486  52.115  24.078  1.00 72.73           C  
ATOM   4245  C   ALA D 103      -7.469  51.944  22.561  1.00 72.73           C  
ATOM   4246  O   ALA D 103      -7.516  50.820  22.056  1.00 72.73           O  
ATOM   4247  CB  ALA D 103      -8.891  52.476  24.553  1.00 72.73           C  
ATOM   4248  N   CYS D 104      -7.245  53.064  21.839  1.00 76.27           N  
ATOM   4249  CA  CYS D 104      -7.168  53.022  20.383  1.00 76.27           C  
ATOM   4250  C   CYS D 104      -5.873  52.363  19.923  1.00 76.27           C  
ATOM   4251  O   CYS D 104      -5.866  51.615  18.944  1.00 76.27           O  
ATOM   4252  CB  CYS D 104      -7.268  54.432  19.800  1.00 76.27           C  
ATOM   4253  SG  CYS D 104      -8.915  55.161  19.939  1.00 76.27           S  
ATOM   4254  N   GLU D 105      -4.834  52.587  20.651  1.00 75.94           N  
ATOM   4255  CA  GLU D 105      -3.541  52.010  20.296  1.00 75.94           C  
ATOM   4256  C   GLU D 105      -3.539  50.497  20.494  1.00 75.94           C  
ATOM   4257  O   GLU D 105      -2.993  49.758  19.671  1.00 75.94           O  
ATOM   4258  CB  GLU D 105      -2.422  52.650  21.121  1.00 75.94           C  
ATOM   4259  CG  GLU D 105      -1.553  53.619  20.333  1.00 75.94           C  
ATOM   4260  CD  GLU D 105      -0.396  54.182  21.142  1.00 75.94           C  
ATOM   4261  OE1 GLU D 105       0.438  54.923  20.573  1.00 75.94           O  
ATOM   4262  OE2 GLU D 105      -0.321  53.879  22.353  1.00 75.94           O  
ATOM   4263  N   VAL D 106      -4.161  50.114  21.589  1.00 70.67           N  
ATOM   4264  CA  VAL D 106      -4.232  48.678  21.841  1.00 70.67           C  
ATOM   4265  C   VAL D 106      -5.108  48.011  20.783  1.00 70.67           C  
ATOM   4266  O   VAL D 106      -4.754  46.956  20.252  1.00 70.67           O  
ATOM   4267  CB  VAL D 106      -4.779  48.376  23.254  1.00 70.67           C  
ATOM   4268  CG1 VAL D 106      -5.045  46.881  23.422  1.00 70.67           C  
ATOM   4269  CG2 VAL D 106      -3.804  48.873  24.321  1.00 70.67           C  
ATOM   4270  N   ALA D 107      -6.178  48.678  20.343  1.00 71.16           N  
ATOM   4271  CA  ALA D 107      -7.074  48.127  19.330  1.00 71.16           C  
ATOM   4272  C   ALA D 107      -6.393  48.071  17.966  1.00 71.16           C  
ATOM   4273  O   ALA D 107      -6.481  47.062  17.263  1.00 71.16           O  
ATOM   4274  CB  ALA D 107      -8.356  48.953  19.248  1.00 71.16           C  
ATOM   4275  N   ALA D 108      -5.588  49.096  17.719  1.00 75.38           N  
ATOM   4276  CA  ALA D 108      -4.855  49.148  16.457  1.00 75.38           C  
ATOM   4277  C   ALA D 108      -3.680  48.174  16.464  1.00 75.38           C  
ATOM   4278  O   ALA D 108      -3.359  47.571  15.438  1.00 75.38           O  
ATOM   4279  CB  ALA D 108      -4.364  50.568  16.185  1.00 75.38           C  
ATOM   4280  N   GLY D 109      -3.128  48.086  17.657  1.00 73.63           N  
ATOM   4281  CA  GLY D 109      -2.039  47.131  17.781  1.00 73.63           C  
ATOM   4282  C   GLY D 109      -2.478  45.694  17.569  1.00 73.63           C  
ATOM   4283  O   GLY D 109      -1.830  44.943  16.837  1.00 73.63           O  
ATOM   4284  N   ILE D 110      -3.627  45.321  18.044  1.00 67.11           N  
ATOM   4285  CA  ILE D 110      -4.159  43.972  17.887  1.00 67.11           C  
ATOM   4286  C   ILE D 110      -4.594  43.754  16.439  1.00 67.11           C  
ATOM   4287  O   ILE D 110      -4.248  42.740  15.826  1.00 67.11           O  
ATOM   4288  CB  ILE D 110      -5.343  43.715  18.846  1.00 67.11           C  
ATOM   4289  CG1 ILE D 110      -4.870  43.768  20.303  1.00 67.11           C  
ATOM   4290  CG2 ILE D 110      -6.010  42.373  18.535  1.00 67.11           C  
ATOM   4291  CD1 ILE D 110      -5.998  43.695  21.323  1.00 67.11           C  
ATOM   4292  N   TRP D 111      -5.280  44.767  15.864  1.00 73.73           N  
ATOM   4293  CA  TRP D 111      -5.739  44.662  14.483  1.00 73.73           C  
ATOM   4294  C   TRP D 111      -4.558  44.619  13.519  1.00 73.73           C  
ATOM   4295  O   TRP D 111      -4.556  43.837  12.565  1.00 73.73           O  
ATOM   4296  CB  TRP D 111      -6.660  45.833  14.131  1.00 73.73           C  
ATOM   4297  CG  TRP D 111      -7.256  45.748  12.758  1.00 73.73           C  
ATOM   4298  CD1 TRP D 111      -8.407  45.105  12.397  1.00 73.73           C  
ATOM   4299  CD2 TRP D 111      -6.725  46.322  11.559  1.00 73.73           C  
ATOM   4300  CE2 TRP D 111      -7.608  45.988  10.509  1.00 73.73           C  
ATOM   4301  CE3 TRP D 111      -5.587  47.088  11.272  1.00 73.73           C  
ATOM   4302  NE1 TRP D 111      -8.625  45.246  11.046  1.00 73.73           N  
ATOM   4303  CZ2 TRP D 111      -7.388  46.395   9.191  1.00 73.73           C  
ATOM   4304  CZ3 TRP D 111      -5.370  47.492   9.959  1.00 73.73           C  
ATOM   4305  CH2 TRP D 111      -6.267  47.143   8.937  1.00 73.73           C  
ATOM   4306  N   GLY D 112      -3.521  45.432  13.842  1.00 72.12           N  
ATOM   4307  CA  GLY D 112      -2.334  45.487  13.004  1.00 72.12           C  
ATOM   4308  C   GLY D 112      -1.529  44.201  13.025  1.00 72.12           C  
ATOM   4309  O   GLY D 112      -1.019  43.765  11.991  1.00 72.12           O  
ATOM   4310  N   PHE D 113      -1.581  43.549  14.146  1.00 71.16           N  
ATOM   4311  CA  PHE D 113      -0.826  42.307  14.263  1.00 71.16           C  
ATOM   4312  C   PHE D 113      -1.518  41.179  13.507  1.00 71.16           C  
ATOM   4313  O   PHE D 113      -0.868  40.412  12.794  1.00 71.16           O  
ATOM   4314  CB  PHE D 113      -0.649  41.921  15.735  1.00 71.16           C  
ATOM   4315  CG  PHE D 113       0.147  40.661  15.940  1.00 71.16           C  
ATOM   4316  CD1 PHE D 113      -0.486  39.466  16.261  1.00 71.16           C  
ATOM   4317  CD2 PHE D 113       1.530  40.671  15.813  1.00 71.16           C  
ATOM   4318  CE1 PHE D 113       0.248  38.298  16.452  1.00 71.16           C  
ATOM   4319  CE2 PHE D 113       2.271  39.507  16.002  1.00 71.16           C  
ATOM   4320  CZ  PHE D 113       1.628  38.323  16.322  1.00 71.16           C  
ATOM   4321  N   VAL D 114      -2.884  41.090  13.529  1.00 69.16           N  
ATOM   4322  CA  VAL D 114      -3.655  40.036  12.878  1.00 69.16           C  
ATOM   4323  C   VAL D 114      -3.641  40.244  11.366  1.00 69.16           C  
ATOM   4324  O   VAL D 114      -3.623  39.277  10.600  1.00 69.16           O  
ATOM   4325  CB  VAL D 114      -5.110  39.995  13.397  1.00 69.16           C  
ATOM   4326  CG1 VAL D 114      -5.943  39.000  12.590  1.00 69.16           C  
ATOM   4327  CG2 VAL D 114      -5.137  39.638  14.882  1.00 69.16           C  
ATOM   4328  N   ASN D 115      -3.580  41.564  10.946  1.00 71.53           N  
ATOM   4329  CA  ASN D 115      -3.618  41.901   9.527  1.00 71.53           C  
ATOM   4330  C   ASN D 115      -2.276  42.443   9.043  1.00 71.53           C  
ATOM   4331  O   ASN D 115      -2.232  43.382   8.247  1.00 71.53           O  
ATOM   4332  CB  ASN D 115      -4.732  42.911   9.244  1.00 71.53           C  
ATOM   4333  CG  ASN D 115      -6.113  42.347   9.513  1.00 71.53           C  
ATOM   4334  ND2 ASN D 115      -6.950  43.126  10.189  1.00 71.53           N  
ATOM   4335  OD1 ASN D 115      -6.425  41.221   9.118  1.00 71.53           O  
ATOM   4336  N   LYS D 116      -1.185  41.800   9.604  1.00 75.09           N  
ATOM   4337  CA  LYS D 116       0.145  42.318   9.297  1.00 75.09           C  
ATOM   4338  C   LYS D 116       0.426  42.260   7.798  1.00 75.09           C  
ATOM   4339  O   LYS D 116       1.059  43.161   7.244  1.00 75.09           O  
ATOM   4340  CB  LYS D 116       1.215  41.536  10.061  1.00 75.09           C  
ATOM   4341  CG  LYS D 116       1.274  40.058   9.705  1.00 75.09           C  
ATOM   4342  CD  LYS D 116       2.344  39.331  10.510  1.00 75.09           C  
ATOM   4343  CE  LYS D 116       2.433  37.861  10.124  1.00 75.09           C  
ATOM   4344  NZ  LYS D 116       3.634  37.203  10.722  1.00 75.09           N  
ATOM   4345  N   ASP D 117      -0.026  41.209   7.122  1.00 75.53           N  
ATOM   4346  CA  ASP D 117       0.221  41.081   5.689  1.00 75.53           C  
ATOM   4347  C   ASP D 117      -0.568  42.124   4.901  1.00 75.53           C  
ATOM   4348  O   ASP D 117      -0.063  42.688   3.928  1.00 75.53           O  
ATOM   4349  CB  ASP D 117      -0.139  39.675   5.206  1.00 75.53           C  
ATOM   4350  CG  ASP D 117       0.731  38.595   5.826  1.00 75.53           C  
ATOM   4351  OD1 ASP D 117       1.879  38.889   6.223  1.00 75.53           O  
ATOM   4352  OD2 ASP D 117       0.265  37.438   5.915  1.00 75.53           O  
ATOM   4353  N   GLN D 118      -1.803  42.393   5.386  1.00 74.05           N  
ATOM   4354  CA  GLN D 118      -2.606  43.415   4.723  1.00 74.05           C  
ATOM   4355  C   GLN D 118      -1.974  44.796   4.876  1.00 74.05           C  
ATOM   4356  O   GLN D 118      -1.945  45.580   3.925  1.00 74.05           O  
ATOM   4357  CB  GLN D 118      -4.030  43.424   5.280  1.00 74.05           C  
ATOM   4358  CG  GLN D 118      -4.981  44.340   4.521  1.00 74.05           C  
ATOM   4359  CD  GLN D 118      -5.222  43.884   3.094  1.00 74.05           C  
ATOM   4360  NE2 GLN D 118      -5.592  44.819   2.227  1.00 74.05           N  
ATOM   4361  OE1 GLN D 118      -5.075  42.700   2.774  1.00 74.05           O  
ATOM   4362  N   ILE D 119      -1.433  45.051   6.030  1.00 75.16           N  
ATOM   4363  CA  ILE D 119      -0.798  46.345   6.257  1.00 75.16           C  
ATOM   4364  C   ILE D 119       0.460  46.460   5.399  1.00 75.16           C  
ATOM   4365  O   ILE D 119       0.723  47.511   4.810  1.00 75.16           O  
ATOM   4366  CB  ILE D 119      -0.450  46.550   7.748  1.00 75.16           C  
ATOM   4367  CG1 ILE D 119      -1.722  46.516   8.603  1.00 75.16           C  
ATOM   4368  CG2 ILE D 119       0.310  47.865   7.949  1.00 75.16           C  
ATOM   4369  CD1 ILE D 119      -1.471  46.688  10.094  1.00 75.16           C  
ATOM   4370  N   ALA D 120       1.153  45.399   5.342  1.00 77.16           N  
ATOM   4371  CA  ALA D 120       2.348  45.401   4.502  1.00 77.16           C  
ATOM   4372  C   ALA D 120       1.991  45.664   3.042  1.00 77.16           C  
ATOM   4373  O   ALA D 120       2.671  46.434   2.359  1.00 77.16           O  
ATOM   4374  CB  ALA D 120       3.093  44.075   4.634  1.00 77.16           C  
ATOM   4375  N   LYS D 121       0.987  45.025   2.555  1.00 77.22           N  
ATOM   4376  CA  LYS D 121       0.523  45.254   1.190  1.00 77.22           C  
ATOM   4377  C   LYS D 121       0.091  46.704   0.992  1.00 77.22           C  
ATOM   4378  O   LYS D 121       0.388  47.311  -0.038  1.00 77.22           O  
ATOM   4379  CB  LYS D 121      -0.632  44.312   0.850  1.00 77.22           C  
ATOM   4380  CG  LYS D 121      -0.197  43.007   0.199  1.00 77.22           C  
ATOM   4381  CD  LYS D 121      -1.388  42.108  -0.103  1.00 77.22           C  
ATOM   4382  CE  LYS D 121      -0.946  40.751  -0.633  1.00 77.22           C  
ATOM   4383  NZ  LYS D 121      -2.105  39.834  -0.844  1.00 77.22           N  
ATOM   4384  N   ASP D 122      -0.628  47.231   2.020  1.00 76.71           N  
ATOM   4385  CA  ASP D 122      -1.085  48.614   1.921  1.00 76.71           C  
ATOM   4386  C   ASP D 122       0.096  49.582   1.897  1.00 76.71           C  
ATOM   4387  O   ASP D 122       0.083  50.566   1.155  1.00 76.71           O  
ATOM   4388  CB  ASP D 122      -2.021  48.954   3.082  1.00 76.71           C  
ATOM   4389  CG  ASP D 122      -3.369  48.261   2.980  1.00 76.71           C  
ATOM   4390  OD1 ASP D 122      -3.726  47.780   1.883  1.00 76.71           O  
ATOM   4391  OD2 ASP D 122      -4.081  48.199   4.005  1.00 76.71           O  
ATOM   4392  N   VAL D 123       1.120  49.283   2.685  1.00 80.99           N  
ATOM   4393  CA  VAL D 123       2.305  50.135   2.693  1.00 80.99           C  
ATOM   4394  C   VAL D 123       3.022  50.035   1.348  1.00 80.99           C  
ATOM   4395  O   VAL D 123       3.515  51.036   0.825  1.00 80.99           O  
ATOM   4396  CB  VAL D 123       3.269  49.757   3.840  1.00 80.99           C  
ATOM   4397  CG1 VAL D 123       4.591  50.509   3.704  1.00 80.99           C  
ATOM   4398  CG2 VAL D 123       2.624  50.045   5.194  1.00 80.99           C  
ATOM   4399  N   LYS D 124       3.025  48.867   0.784  1.00 78.70           N  
ATOM   4400  CA  LYS D 124       3.640  48.687  -0.528  1.00 78.70           C  
ATOM   4401  C   LYS D 124       2.882  49.462  -1.602  1.00 78.70           C  
ATOM   4402  O   LYS D 124       3.493  50.122  -2.446  1.00 78.70           O  
ATOM   4403  CB  LYS D 124       3.698  47.203  -0.895  1.00 78.70           C  
ATOM   4404  CG  LYS D 124       4.761  46.420  -0.140  1.00 78.70           C  
ATOM   4405  CD  LYS D 124       4.735  44.942  -0.510  1.00 78.70           C  
ATOM   4406  CE  LYS D 124       5.552  44.106   0.465  1.00 78.70           C  
ATOM   4407  NZ  LYS D 124       5.523  42.655   0.111  1.00 78.70           N  
ATOM   4408  N   GLN D 125       1.578  49.369  -1.514  1.00 75.79           N  
ATOM   4409  CA  GLN D 125       0.768  50.120  -2.468  1.00 75.79           C  
ATOM   4410  C   GLN D 125       0.969  51.623  -2.298  1.00 75.79           C  
ATOM   4411  O   GLN D 125       1.017  52.364  -3.282  1.00 75.79           O  
ATOM   4412  CB  GLN D 125      -0.712  49.767  -2.311  1.00 75.79           C  
ATOM   4413  CG  GLN D 125      -1.515  49.899  -3.598  1.00 75.79           C  
ATOM   4414  CD  GLN D 125      -2.953  49.440  -3.442  1.00 75.79           C  
ATOM   4415  NE2 GLN D 125      -3.741  49.588  -4.501  1.00 75.79           N  
ATOM   4416  OE1 GLN D 125      -3.352  48.955  -2.378  1.00 75.79           O  
ATOM   4417  N   PHE D 126       1.029  52.018  -0.998  1.00 76.77           N  
ATOM   4418  CA  PHE D 126       1.328  53.418  -0.723  1.00 76.77           C  
ATOM   4419  C   PHE D 126       2.660  53.820  -1.345  1.00 76.77           C  
ATOM   4420  O   PHE D 126       2.749  54.843  -2.027  1.00 76.77           O  
ATOM   4421  CB  PHE D 126       1.354  53.678   0.787  1.00 76.77           C  
ATOM   4422  CG  PHE D 126       1.761  55.079   1.155  1.00 76.77           C  
ATOM   4423  CD1 PHE D 126       3.057  55.354   1.572  1.00 76.77           C  
ATOM   4424  CD2 PHE D 126       0.846  56.121   1.084  1.00 76.77           C  
ATOM   4425  CE1 PHE D 126       3.437  56.650   1.913  1.00 76.77           C  
ATOM   4426  CE2 PHE D 126       1.218  57.419   1.423  1.00 76.77           C  
ATOM   4427  CZ  PHE D 126       2.513  57.681   1.839  1.00 76.77           C  
ATOM   4428  N   TYR D 127       3.601  53.018  -1.210  1.00 81.20           N  
ATOM   4429  CA  TYR D 127       4.929  53.281  -1.754  1.00 81.20           C  
ATOM   4430  C   TYR D 127       4.902  53.290  -3.278  1.00 81.20           C  
ATOM   4431  O   TYR D 127       5.478  54.179  -3.909  1.00 81.20           O  
ATOM   4432  CB  TYR D 127       5.930  52.234  -1.256  1.00 81.20           C  
ATOM   4433  CG  TYR D 127       7.271  52.301  -1.947  1.00 81.20           C  
ATOM   4434  CD1 TYR D 127       7.620  51.370  -2.923  1.00 81.20           C  
ATOM   4435  CD2 TYR D 127       8.191  53.292  -1.624  1.00 81.20           C  
ATOM   4436  CE1 TYR D 127       8.855  51.426  -3.560  1.00 81.20           C  
ATOM   4437  CE2 TYR D 127       9.429  53.358  -2.255  1.00 81.20           C  
ATOM   4438  CZ  TYR D 127       9.751  52.422  -3.221  1.00 81.20           C  
ATOM   4439  OH  TYR D 127      10.975  52.482  -3.849  1.00 81.20           O  
ATOM   4440  N   ASP D 128       4.281  52.286  -3.913  1.00 77.71           N  
ATOM   4441  CA  ASP D 128       4.233  52.177  -5.368  1.00 77.71           C  
ATOM   4442  C   ASP D 128       3.584  53.411  -5.990  1.00 77.71           C  
ATOM   4443  O   ASP D 128       4.073  53.937  -6.992  1.00 77.71           O  
ATOM   4444  CB  ASP D 128       3.474  50.916  -5.786  1.00 77.71           C  
ATOM   4445  CG  ASP D 128       4.262  49.641  -5.542  1.00 77.71           C  
ATOM   4446  OD1 ASP D 128       5.460  49.721  -5.198  1.00 77.71           O  
ATOM   4447  OD2 ASP D 128       3.679  48.546  -5.699  1.00 77.71           O  
ATOM   4448  N   GLN D 129       2.534  53.843  -5.357  1.00 74.14           N  
ATOM   4449  CA  GLN D 129       1.852  55.020  -5.884  1.00 74.14           C  
ATOM   4450  C   GLN D 129       2.701  56.275  -5.704  1.00 74.14           C  
ATOM   4451  O   GLN D 129       2.740  57.136  -6.585  1.00 74.14           O  
ATOM   4452  CB  GLN D 129       0.494  55.203  -5.204  1.00 74.14           C  
ATOM   4453  CG  GLN D 129      -0.640  54.446  -5.883  1.00 74.14           C  
ATOM   4454  CD  GLN D 129      -1.976  54.648  -5.192  1.00 74.14           C  
ATOM   4455  NE2 GLN D 129      -3.026  54.052  -5.747  1.00 74.14           N  
ATOM   4456  OE1 GLN D 129      -2.063  55.332  -4.168  1.00 74.14           O  
ATOM   4457  N   ALA D 130       3.360  56.305  -4.575  1.00 74.83           N  
ATOM   4458  CA  ALA D 130       4.252  57.438  -4.344  1.00 74.83           C  
ATOM   4459  C   ALA D 130       5.416  57.429  -5.331  1.00 74.83           C  
ATOM   4460  O   ALA D 130       5.795  58.475  -5.863  1.00 74.83           O  
ATOM   4461  CB  ALA D 130       4.774  57.421  -2.910  1.00 74.83           C  
ATOM   4462  N   LEU D 131       5.908  56.312  -5.633  1.00 78.21           N  
ATOM   4463  CA  LEU D 131       7.035  56.185  -6.552  1.00 78.21           C  
ATOM   4464  C   LEU D 131       6.611  56.514  -7.979  1.00 78.21           C  
ATOM   4465  O   LEU D 131       7.327  57.216  -8.697  1.00 78.21           O  
ATOM   4466  CB  LEU D 131       7.618  54.771  -6.493  1.00 78.21           C  
ATOM   4467  CG  LEU D 131       8.824  54.497  -7.392  1.00 78.21           C  
ATOM   4468  CD1 LEU D 131      10.014  55.346  -6.956  1.00 78.21           C  
ATOM   4469  CD2 LEU D 131       9.182  53.015  -7.371  1.00 78.21           C  
ATOM   4470  N   GLN D 132       5.511  55.948  -8.384  1.00 73.84           N  
ATOM   4471  CA  GLN D 132       5.021  56.233  -9.728  1.00 73.84           C  
ATOM   4472  C   GLN D 132       4.819  57.732  -9.934  1.00 73.84           C  
ATOM   4473  O   GLN D 132       5.204  58.280 -10.969  1.00 73.84           O  
ATOM   4474  CB  GLN D 132       3.714  55.486  -9.994  1.00 73.84           C  
ATOM   4475  CG  GLN D 132       3.341  55.403 -11.468  1.00 73.84           C  
ATOM   4476  CD  GLN D 132       2.150  54.498 -11.723  1.00 73.84           C  
ATOM   4477  NE2 GLN D 132       1.805  54.315 -12.992  1.00 73.84           N  
ATOM   4478  OE1 GLN D 132       1.545  53.967 -10.785  1.00 73.84           O  
ATOM   4479  N   GLN D 133       4.289  58.297  -8.885  1.00 68.78           N  
ATOM   4480  CA  GLN D 133       4.065  59.735  -8.993  1.00 68.78           C  
ATOM   4481  C   GLN D 133       5.386  60.500  -8.977  1.00 68.78           C  
ATOM   4482  O   GLN D 133       5.544  61.491  -9.692  1.00 68.78           O  
ATOM   4483  CB  GLN D 133       3.161  60.225  -7.862  1.00 68.78           C  
ATOM   4484  CG  GLN D 133       2.527  61.584  -8.126  1.00 68.78           C  
ATOM   4485  CD  GLN D 133       1.507  61.971  -7.071  1.00 68.78           C  
ATOM   4486  NE2 GLN D 133       0.930  63.159  -7.213  1.00 68.78           N  
ATOM   4487  OE1 GLN D 133       1.240  61.208  -6.138  1.00 68.78           O  
ATOM   4488  N   ALA D 134       6.279  59.998  -8.301  1.00 74.63           N  
ATOM   4489  CA  ALA D 134       7.573  60.668  -8.198  1.00 74.63           C  
ATOM   4490  C   ALA D 134       8.371  60.521  -9.490  1.00 74.63           C  
ATOM   4491  O   ALA D 134       9.114  61.427  -9.875  1.00 74.63           O  
ATOM   4492  CB  ALA D 134       8.368  60.113  -7.019  1.00 74.63           C  
ATOM   4493  N   VAL D 135       8.170  59.457 -10.218  1.00 71.89           N  
ATOM   4494  CA  VAL D 135       8.957  59.189 -11.417  1.00 71.89           C  
ATOM   4495  C   VAL D 135       8.306  59.861 -12.624  1.00 71.89           C  
ATOM   4496  O   VAL D 135       8.998  60.417 -13.480  1.00 71.89           O  
ATOM   4497  CB  VAL D 135       9.108  57.672 -11.668  1.00 71.89           C  
ATOM   4498  CG1 VAL D 135       9.749  57.412 -13.031  1.00 71.89           C  
ATOM   4499  CG2 VAL D 135       9.932  57.026 -10.555  1.00 71.89           C  
ATOM   4500  N   VAL D 136       6.990  59.834 -12.657  1.00 64.32           N  
ATOM   4501  CA  VAL D 136       6.295  60.348 -13.832  1.00 64.32           C  
ATOM   4502  C   VAL D 136       6.189  61.868 -13.746  1.00 64.32           C  
ATOM   4503  O   VAL D 136       6.400  62.569 -14.740  1.00 64.32           O  
ATOM   4504  CB  VAL D 136       4.890  59.723 -13.979  1.00 64.32           C  
ATOM   4505  CG1 VAL D 136       4.131  60.365 -15.139  1.00 64.32           C  
ATOM   4506  CG2 VAL D 136       4.996  58.212 -14.177  1.00 64.32           C  
ATOM   4507  N   ASP D 137       5.856  62.348 -12.556  1.00 63.50           N  
ATOM   4508  CA  ASP D 137       5.664  63.786 -12.392  1.00 63.50           C  
ATOM   4509  C   ASP D 137       6.888  64.433 -11.748  1.00 63.50           C  
ATOM   4510  O   ASP D 137       7.132  64.259 -10.553  1.00 63.50           O  
ATOM   4511  CB  ASP D 137       4.417  64.069 -11.553  1.00 63.50           C  
ATOM   4512  CG  ASP D 137       3.791  65.419 -11.856  1.00 63.50           C  
ATOM   4513  OD1 ASP D 137       4.414  66.233 -12.571  1.00 63.50           O  
ATOM   4514  OD2 ASP D 137       2.666  65.672 -11.374  1.00 63.50           O  
ATOM   4515  N   ASP D 138       7.745  65.103 -12.536  1.00 64.93           N  
ATOM   4516  CA  ASP D 138       8.987  65.721 -12.081  1.00 64.93           C  
ATOM   4517  C   ASP D 138       8.711  66.826 -11.064  1.00 64.93           C  
ATOM   4518  O   ASP D 138       9.577  67.163 -10.254  1.00 64.93           O  
ATOM   4519  CB  ASP D 138       9.773  66.284 -13.268  1.00 64.93           C  
ATOM   4520  CG  ASP D 138      10.979  65.437 -13.635  1.00 64.93           C  
ATOM   4521  OD1 ASP D 138      11.334  64.516 -12.868  1.00 64.93           O  
ATOM   4522  OD2 ASP D 138      11.581  65.696 -14.699  1.00 64.93           O  
ATOM   4523  N   ASP D 139       7.553  67.401 -11.048  1.00 63.97           N  
ATOM   4524  CA  ASP D 139       7.268  68.515 -10.149  1.00 63.97           C  
ATOM   4525  C   ASP D 139       6.571  68.033  -8.879  1.00 63.97           C  
ATOM   4526  O   ASP D 139       6.160  68.842  -8.045  1.00 63.97           O  
ATOM   4527  CB  ASP D 139       6.409  69.567 -10.853  1.00 63.97           C  
ATOM   4528  CG  ASP D 139       7.164  70.325 -11.931  1.00 63.97           C  
ATOM   4529  OD1 ASP D 139       8.414  70.349 -11.898  1.00 63.97           O  
ATOM   4530  OD2 ASP D 139       6.504  70.905 -12.820  1.00 63.97           O  
ATOM   4531  N   ALA D 140       6.549  66.736  -8.736  1.00 67.07           N  
ATOM   4532  CA  ALA D 140       5.894  66.188  -7.551  1.00 67.07           C  
ATOM   4533  C   ALA D 140       6.860  66.125  -6.371  1.00 67.07           C  
ATOM   4534  O   ALA D 140       7.348  65.050  -6.016  1.00 67.07           O  
ATOM   4535  CB  ALA D 140       5.331  64.800  -7.848  1.00 67.07           C  
ATOM   4536  N   ASN D 141       7.188  67.224  -5.820  1.00 65.19           N  
ATOM   4537  CA  ASN D 141       8.157  67.350  -4.737  1.00 65.19           C  
ATOM   4538  C   ASN D 141       7.720  66.572  -3.500  1.00 65.19           C  
ATOM   4539  O   ASN D 141       8.552  65.992  -2.800  1.00 65.19           O  
ATOM   4540  CB  ASN D 141       8.382  68.823  -4.386  1.00 65.19           C  
ATOM   4541  CG  ASN D 141       9.106  69.580  -5.482  1.00 65.19           C  
ATOM   4542  ND2 ASN D 141       8.980  70.902  -5.471  1.00 65.19           N  
ATOM   4543  OD1 ASN D 141       9.772  68.983  -6.331  1.00 65.19           O  
ATOM   4544  N   ASN D 142       6.469  66.586  -3.319  1.00 65.96           N  
ATOM   4545  CA  ASN D 142       5.950  65.872  -2.157  1.00 65.96           C  
ATOM   4546  C   ASN D 142       6.161  64.366  -2.284  1.00 65.96           C  
ATOM   4547  O   ASN D 142       6.599  63.714  -1.334  1.00 65.96           O  
ATOM   4548  CB  ASN D 142       4.466  66.186  -1.953  1.00 65.96           C  
ATOM   4549  CG  ASN D 142       4.207  67.661  -1.721  1.00 65.96           C  
ATOM   4550  ND2 ASN D 142       2.938  68.052  -1.745  1.00 65.96           N  
ATOM   4551  OD1 ASN D 142       5.140  68.444  -1.522  1.00 65.96           O  
ATOM   4552  N   ALA D 143       5.900  63.910  -3.519  1.00 69.81           N  
ATOM   4553  CA  ALA D 143       6.114  62.483  -3.741  1.00 69.81           C  
ATOM   4554  C   ALA D 143       7.599  62.136  -3.692  1.00 69.81           C  
ATOM   4555  O   ALA D 143       7.981  61.087  -3.169  1.00 69.81           O  
ATOM   4556  CB  ALA D 143       5.515  62.057  -5.080  1.00 69.81           C  
ATOM   4557  N   LYS D 144       8.295  63.043  -4.121  1.00 72.67           N  
ATOM   4558  CA  LYS D 144       9.740  62.834  -4.113  1.00 72.67           C  
ATOM   4559  C   LYS D 144      10.285  62.813  -2.688  1.00 72.67           C  
ATOM   4560  O   LYS D 144      11.135  61.984  -2.355  1.00 72.67           O  
ATOM   4561  CB  LYS D 144      10.444  63.922  -4.926  1.00 72.67           C  
ATOM   4562  CG  LYS D 144      10.304  63.757  -6.433  1.00 72.67           C  
ATOM   4563  CD  LYS D 144      11.031  64.863  -7.186  1.00 72.67           C  
ATOM   4564  CE  LYS D 144      10.716  64.826  -8.676  1.00 72.67           C  
ATOM   4565  NZ  LYS D 144      11.367  65.954  -9.407  1.00 72.67           N  
ATOM   4566  N   ALA D 145       9.732  63.633  -1.961  1.00 71.97           N  
ATOM   4567  CA  ALA D 145      10.188  63.695  -0.575  1.00 71.97           C  
ATOM   4568  C   ALA D 145       9.798  62.433   0.188  1.00 71.97           C  
ATOM   4569  O   ALA D 145      10.588  61.905   0.974  1.00 71.97           O  
ATOM   4570  CB  ALA D 145       9.617  64.930   0.118  1.00 71.97           C  
ATOM   4571  N   VAL D 146       8.608  61.975  -0.102  1.00 74.14           N  
ATOM   4572  CA  VAL D 146       8.123  60.770   0.562  1.00 74.14           C  
ATOM   4573  C   VAL D 146       8.962  59.569   0.132  1.00 74.14           C  
ATOM   4574  O   VAL D 146       9.422  58.792   0.972  1.00 74.14           O  
ATOM   4575  CB  VAL D 146       6.630  60.515   0.256  1.00 74.14           C  
ATOM   4576  CG1 VAL D 146       6.213  59.123   0.727  1.00 74.14           C  
ATOM   4577  CG2 VAL D 146       5.761  61.587   0.910  1.00 74.14           C  
ATOM   4578  N   VAL D 147       9.222  59.459  -1.176  1.00 79.66           N  
ATOM   4579  CA  VAL D 147       9.947  58.309  -1.705  1.00 79.66           C  
ATOM   4580  C   VAL D 147      11.402  58.357  -1.244  1.00 79.66           C  
ATOM   4581  O   VAL D 147      11.972  57.334  -0.860  1.00 79.66           O  
ATOM   4582  CB  VAL D 147       9.878  58.255  -3.248  1.00 79.66           C  
ATOM   4583  CG1 VAL D 147      10.854  57.216  -3.796  1.00 79.66           C  
ATOM   4584  CG2 VAL D 147       8.453  57.949  -3.707  1.00 79.66           C  
ATOM   4585  N   LYS D 148      11.901  59.565  -1.180  1.00 75.83           N  
ATOM   4586  CA  LYS D 148      13.281  59.712  -0.728  1.00 75.83           C  
ATOM   4587  C   LYS D 148      13.426  59.310   0.737  1.00 75.83           C  
ATOM   4588  O   LYS D 148      14.394  58.644   1.111  1.00 75.83           O  
ATOM   4589  CB  LYS D 148      13.761  61.151  -0.927  1.00 75.83           C  
ATOM   4590  CG  LYS D 148      15.259  61.336  -0.731  1.00 75.83           C  
ATOM   4591  CD  LYS D 148      15.697  62.752  -1.083  1.00 75.83           C  
ATOM   4592  CE  LYS D 148      17.183  62.959  -0.822  1.00 75.83           C  
ATOM   4593  NZ  LYS D 148      17.626  64.334  -1.200  1.00 75.83           N  
ATOM   4594  N   THR D 149      12.438  59.671   1.504  1.00 74.77           N  
ATOM   4595  CA  THR D 149      12.473  59.311   2.917  1.00 74.77           C  
ATOM   4596  C   THR D 149      12.307  57.804   3.095  1.00 74.77           C  
ATOM   4597  O   THR D 149      12.974  57.196   3.935  1.00 74.77           O  
ATOM   4598  CB  THR D 149      11.378  60.048   3.709  1.00 74.77           C  
ATOM   4599  CG2 THR D 149      11.615  59.934   5.211  1.00 74.77           C  
ATOM   4600  OG1 THR D 149      11.379  61.432   3.340  1.00 74.77           O  
ATOM   4601  N   PHE D 150      11.483  57.252   2.326  1.00 77.10           N  
ATOM   4602  CA  PHE D 150      11.344  55.801   2.358  1.00 77.10           C  
ATOM   4603  C   PHE D 150      12.663  55.123   2.008  1.00 77.10           C  
ATOM   4604  O   PHE D 150      13.073  54.170   2.674  1.00 77.10           O  
ATOM   4605  CB  PHE D 150      10.246  55.344   1.392  1.00 77.10           C  
ATOM   4606  CG  PHE D 150       8.916  55.106   2.055  1.00 77.10           C  
ATOM   4607  CD1 PHE D 150       8.744  54.050   2.941  1.00 77.10           C  
ATOM   4608  CD2 PHE D 150       7.836  55.939   1.791  1.00 77.10           C  
ATOM   4609  CE1 PHE D 150       7.513  53.827   3.555  1.00 77.10           C  
ATOM   4610  CE2 PHE D 150       6.604  55.723   2.401  1.00 77.10           C  
ATOM   4611  CZ  PHE D 150       6.444  54.666   3.282  1.00 77.10           C  
ATOM   4612  N   HIS D 151      13.239  55.625   0.911  1.00 77.86           N  
ATOM   4613  CA  HIS D 151      14.481  55.040   0.420  1.00 77.86           C  
ATOM   4614  C   HIS D 151      15.604  55.195   1.441  1.00 77.86           C  
ATOM   4615  O   HIS D 151      16.377  54.261   1.667  1.00 77.86           O  
ATOM   4616  CB  HIS D 151      14.887  55.681  -0.908  1.00 77.86           C  
ATOM   4617  CG  HIS D 151      14.029  55.268  -2.061  1.00 77.86           C  
ATOM   4618  CD2 HIS D 151      13.035  54.352  -2.146  1.00 77.86           C  
ATOM   4619  ND1 HIS D 151      14.154  55.820  -3.317  1.00 77.86           N  
ATOM   4620  CE1 HIS D 151      13.271  55.261  -4.127  1.00 77.86           C  
ATOM   4621  NE2 HIS D 151      12.579  54.367  -3.441  1.00 77.86           N  
ATOM   4622  N   GLU D 152      15.661  56.297   2.132  1.00 73.67           N  
ATOM   4623  CA  GLU D 152      16.714  56.532   3.115  1.00 73.67           C  
ATOM   4624  C   GLU D 152      16.473  55.721   4.386  1.00 73.67           C  
ATOM   4625  O   GLU D 152      17.412  55.169   4.963  1.00 73.67           O  
ATOM   4626  CB  GLU D 152      16.811  58.022   3.453  1.00 73.67           C  
ATOM   4627  CG  GLU D 152      17.550  58.843   2.406  1.00 73.67           C  
ATOM   4628  CD  GLU D 152      17.762  60.291   2.818  1.00 73.67           C  
ATOM   4629  OE1 GLU D 152      18.404  61.051   2.058  1.00 73.67           O  
ATOM   4630  OE2 GLU D 152      17.284  60.668   3.911  1.00 73.67           O  
ATOM   4631  N   THR D 153      15.198  55.558   4.739  1.00 74.59           N  
ATOM   4632  CA  THR D 153      14.870  54.873   5.984  1.00 74.59           C  
ATOM   4633  C   THR D 153      14.995  53.361   5.819  1.00 74.59           C  
ATOM   4634  O   THR D 153      15.492  52.672   6.713  1.00 74.59           O  
ATOM   4635  CB  THR D 153      13.447  55.224   6.457  1.00 74.59           C  
ATOM   4636  CG2 THR D 153      13.230  54.804   7.907  1.00 74.59           C  
ATOM   4637  OG1 THR D 153      13.249  56.639   6.347  1.00 74.59           O  
ATOM   4638  N   LEU D 154      14.560  52.825   4.657  1.00 78.04           N  
ATOM   4639  CA  LEU D 154      14.558  51.380   4.457  1.00 78.04           C  
ATOM   4640  C   LEU D 154      15.780  50.939   3.660  1.00 78.04           C  
ATOM   4641  O   LEU D 154      15.986  49.743   3.441  1.00 78.04           O  
ATOM   4642  CB  LEU D 154      13.279  50.941   3.739  1.00 78.04           C  
ATOM   4643  CG  LEU D 154      11.971  51.120   4.511  1.00 78.04           C  
ATOM   4644  CD1 LEU D 154      10.777  50.880   3.593  1.00 78.04           C  
ATOM   4645  CD2 LEU D 154      11.926  50.182   5.712  1.00 78.04           C  
ATOM   4646  N   ASP D 155      16.638  51.965   3.305  1.00 77.24           N  
ATOM   4647  CA  ASP D 155      17.817  51.695   2.488  1.00 77.24           C  
ATOM   4648  C   ASP D 155      17.463  50.830   1.281  1.00 77.24           C  
ATOM   4649  O   ASP D 155      18.028  49.750   1.097  1.00 77.24           O  
ATOM   4650  CB  ASP D 155      18.904  51.014   3.322  1.00 77.24           C  
ATOM   4651  CG  ASP D 155      20.285  51.124   2.700  1.00 77.24           C  
ATOM   4652  OD1 ASP D 155      20.502  52.014   1.850  1.00 77.24           O  
ATOM   4653  OD2 ASP D 155      21.163  50.310   3.061  1.00 77.24           O  
ATOM   4654  N   CYS D 156      16.376  51.268   0.602  1.00 79.43           N  
ATOM   4655  CA  CYS D 156      15.908  50.582  -0.597  1.00 79.43           C  
ATOM   4656  C   CYS D 156      15.636  51.574  -1.722  1.00 79.43           C  
ATOM   4657  O   CYS D 156      15.646  52.786  -1.502  1.00 79.43           O  
ATOM   4658  CB  CYS D 156      14.643  49.778  -0.296  1.00 79.43           C  
ATOM   4659  SG  CYS D 156      13.171  50.798  -0.066  1.00 79.43           S  
ATOM   4660  N   CYS D 157      15.528  51.015  -3.044  1.00 80.25           N  
ATOM   4661  CA  CYS D 157      15.169  51.855  -4.181  1.00 80.25           C  
ATOM   4662  C   CYS D 157      14.298  51.089  -5.171  1.00 80.25           C  
ATOM   4663  O   CYS D 157      14.653  49.988  -5.593  1.00 80.25           O  
ATOM   4664  CB  CYS D 157      16.424  52.370  -4.884  1.00 80.25           C  
ATOM   4665  SG  CYS D 157      16.095  53.648  -6.118  1.00 80.25           S  
ATOM   4666  N   GLY D 158      13.105  51.652  -5.318  1.00 80.54           N  
ATOM   4667  CA  GLY D 158      12.220  51.072  -6.315  1.00 80.54           C  
ATOM   4668  C   GLY D 158      11.383  49.927  -5.777  1.00 80.54           C  
ATOM   4669  O   GLY D 158      11.648  49.416  -4.687  1.00 80.54           O  
ATOM   4670  N   SER D 159      10.288  49.575  -6.417  1.00 77.21           N  
ATOM   4671  CA  SER D 159       9.348  48.535  -6.012  1.00 77.21           C  
ATOM   4672  C   SER D 159       9.855  47.150  -6.403  1.00 77.21           C  
ATOM   4673  O   SER D 159       9.536  46.158  -5.744  1.00 77.21           O  
ATOM   4674  CB  SER D 159       7.975  48.780  -6.639  1.00 77.21           C  
ATOM   4675  OG  SER D 159       8.093  49.028  -8.029  1.00 77.21           O  
ATOM   4676  N   SER D 160      10.592  46.984  -7.532  1.00 73.63           N  
ATOM   4677  CA  SER D 160      11.219  45.767  -8.036  1.00 73.63           C  
ATOM   4678  C   SER D 160      12.653  46.028  -8.486  1.00 73.63           C  
ATOM   4679  O   SER D 160      13.082  47.181  -8.571  1.00 73.63           O  
ATOM   4680  CB  SER D 160      10.410  45.187  -9.197  1.00 73.63           C  
ATOM   4681  OG  SER D 160      10.694  45.877 -10.402  1.00 73.63           O  
ATOM   4682  N   THR D 161      13.323  44.918  -8.662  1.00 66.86           N  
ATOM   4683  CA  THR D 161      14.687  45.075  -9.153  1.00 66.86           C  
ATOM   4684  C   THR D 161      14.712  45.918 -10.425  1.00 66.86           C  
ATOM   4685  O   THR D 161      15.619  46.730 -10.620  1.00 66.86           O  
ATOM   4686  CB  THR D 161      15.343  43.709  -9.428  1.00 66.86           C  
ATOM   4687  CG2 THR D 161      16.375  43.369  -8.358  1.00 66.86           C  
ATOM   4688  OG1 THR D 161      14.331  42.694  -9.439  1.00 66.86           O  
ATOM   4689  N   LEU D 162      13.600  45.827 -11.229  1.00 61.20           N  
ATOM   4690  CA  LEU D 162      13.515  46.584 -12.473  1.00 61.20           C  
ATOM   4691  C   LEU D 162      13.212  48.053 -12.195  1.00 61.20           C  
ATOM   4692  O   LEU D 162      13.799  48.941 -12.818  1.00 61.20           O  
ATOM   4693  CB  LEU D 162      12.440  45.993 -13.388  1.00 61.20           C  
ATOM   4694  CG  LEU D 162      12.483  46.427 -14.854  1.00 61.20           C  
ATOM   4695  CD1 LEU D 162      13.615  45.712 -15.585  1.00 61.20           C  
ATOM   4696  CD2 LEU D 162      11.145  46.155 -15.533  1.00 61.20           C  
ATOM   4697  N   THR D 163      12.383  48.328 -11.311  1.00 65.92           N  
ATOM   4698  CA  THR D 163      12.030  49.708 -10.999  1.00 65.92           C  
ATOM   4699  C   THR D 163      13.167  50.403 -10.257  1.00 65.92           C  
ATOM   4700  O   THR D 163      13.309  51.626 -10.331  1.00 65.92           O  
ATOM   4701  CB  THR D 163      10.744  49.779 -10.155  1.00 65.92           C  
ATOM   4702  CG2 THR D 163       9.520  50.014 -11.034  1.00 65.92           C  
ATOM   4703  OG1 THR D 163      10.577  48.546  -9.444  1.00 65.92           O  
ATOM   4704  N   ALA D 164      13.963  49.579  -9.586  1.00 64.53           N  
ATOM   4705  CA  ALA D 164      15.148  50.150  -8.952  1.00 64.53           C  
ATOM   4706  C   ALA D 164      16.122  50.690  -9.995  1.00 64.53           C  
ATOM   4707  O   ALA D 164      16.697  51.766  -9.817  1.00 64.53           O  
ATOM   4708  CB  ALA D 164      15.836  49.107  -8.074  1.00 64.53           C  
ATOM   4709  N   LEU D 165      16.187  49.871 -11.114  1.00 63.30           N  
ATOM   4710  CA  LEU D 165      17.064  50.290 -12.202  1.00 63.30           C  
ATOM   4711  C   LEU D 165      16.513  51.530 -12.898  1.00 63.30           C  
ATOM   4712  O   LEU D 165      17.253  52.481 -13.159  1.00 63.30           O  
ATOM   4713  CB  LEU D 165      17.238  49.157 -13.216  1.00 63.30           C  
ATOM   4714  CG  LEU D 165      18.660  48.622 -13.398  1.00 63.30           C  
ATOM   4715  CD1 LEU D 165      18.727  47.149 -13.008  1.00 63.30           C  
ATOM   4716  CD2 LEU D 165      19.127  48.822 -14.836  1.00 63.30           C  
ATOM   4717  N   THR D 166      15.234  51.579 -13.181  1.00 65.23           N  
ATOM   4718  CA  THR D 166      14.644  52.705 -13.896  1.00 65.23           C  
ATOM   4719  C   THR D 166      14.672  53.966 -13.037  1.00 65.23           C  
ATOM   4720  O   THR D 166      14.938  55.060 -13.539  1.00 65.23           O  
ATOM   4721  CB  THR D 166      13.195  52.401 -14.319  1.00 65.23           C  
ATOM   4722  CG2 THR D 166      13.158  51.574 -15.600  1.00 65.23           C  
ATOM   4723  OG1 THR D 166      12.541  51.672 -13.273  1.00 65.23           O  
ATOM   4724  N   THR D 167      14.492  53.711 -11.788  1.00 66.61           N  
ATOM   4725  CA  THR D 167      14.494  54.858 -10.886  1.00 66.61           C  
ATOM   4726  C   THR D 167      15.912  55.382 -10.681  1.00 66.61           C  
ATOM   4727  O   THR D 167      16.132  56.595 -10.652  1.00 66.61           O  
ATOM   4728  CB  THR D 167      13.874  54.497  -9.523  1.00 66.61           C  
ATOM   4729  CG2 THR D 167      13.250  55.721  -8.862  1.00 66.61           C  
ATOM   4730  OG1 THR D 167      12.862  53.502  -9.713  1.00 66.61           O  
ATOM   4731  N   SER D 168      16.896  54.525 -10.694  1.00 63.56           N  
ATOM   4732  CA  SER D 168      18.283  54.942 -10.512  1.00 63.56           C  
ATOM   4733  C   SER D 168      18.808  55.670 -11.745  1.00 63.56           C  
ATOM   4734  O   SER D 168      19.578  56.625 -11.628  1.00 63.56           O  
ATOM   4735  CB  SER D 168      19.170  53.736 -10.205  1.00 63.56           C  
ATOM   4736  OG  SER D 168      20.096  53.513 -11.255  1.00 63.56           O  
ATOM   4737  N   VAL D 169      18.276  55.257 -12.897  1.00 61.42           N  
ATOM   4738  CA  VAL D 169      18.759  55.849 -14.140  1.00 61.42           C  
ATOM   4739  C   VAL D 169      18.019  57.158 -14.411  1.00 61.42           C  
ATOM   4740  O   VAL D 169      18.629  58.151 -14.812  1.00 61.42           O  
ATOM   4741  CB  VAL D 169      18.587  54.883 -15.334  1.00 61.42           C  
ATOM   4742  CG1 VAL D 169      18.845  55.606 -16.655  1.00 61.42           C  
ATOM   4743  CG2 VAL D 169      19.520  53.683 -15.186  1.00 61.42           C  
ATOM   4744  N   LEU D 170      16.685  57.182 -14.111  1.00 62.22           N  
ATOM   4745  CA  LEU D 170      15.882  58.326 -14.531  1.00 62.22           C  
ATOM   4746  C   LEU D 170      15.783  59.359 -13.414  1.00 62.22           C  
ATOM   4747  O   LEU D 170      15.768  60.564 -13.676  1.00 62.22           O  
ATOM   4748  CB  LEU D 170      14.481  57.873 -14.948  1.00 62.22           C  
ATOM   4749  CG  LEU D 170      14.366  57.200 -16.317  1.00 62.22           C  
ATOM   4750  CD1 LEU D 170      13.156  56.271 -16.351  1.00 62.22           C  
ATOM   4751  CD2 LEU D 170      14.273  58.247 -17.422  1.00 62.22           C  
ATOM   4752  N   LYS D 171      15.724  58.880 -12.244  1.00 66.02           N  
ATOM   4753  CA  LYS D 171      15.552  59.773 -11.102  1.00 66.02           C  
ATOM   4754  C   LYS D 171      16.461  59.367  -9.945  1.00 66.02           C  
ATOM   4755  O   LYS D 171      15.981  58.962  -8.885  1.00 66.02           O  
ATOM   4756  CB  LYS D 171      14.093  59.784 -10.643  1.00 66.02           C  
ATOM   4757  CG  LYS D 171      13.147  60.488 -11.605  1.00 66.02           C  
ATOM   4758  CD  LYS D 171      12.005  61.173 -10.865  1.00 66.02           C  
ATOM   4759  CE  LYS D 171      11.088  61.922 -11.821  1.00 66.02           C  
ATOM   4760  NZ  LYS D 171       9.954  62.577 -11.103  1.00 66.02           N  
ATOM   4761  N   ASN D 172      17.777  59.474 -10.120  1.00 63.70           N  
ATOM   4762  CA  ASN D 172      18.813  59.060  -9.179  1.00 63.70           C  
ATOM   4763  C   ASN D 172      18.688  59.794  -7.848  1.00 63.70           C  
ATOM   4764  O   ASN D 172      19.146  59.300  -6.816  1.00 63.70           O  
ATOM   4765  CB  ASN D 172      20.203  59.282  -9.780  1.00 63.70           C  
ATOM   4766  CG  ASN D 172      21.111  58.080  -9.610  1.00 63.70           C  
ATOM   4767  ND2 ASN D 172      22.322  58.172 -10.147  1.00 63.70           N  
ATOM   4768  OD1 ASN D 172      20.727  57.077  -9.003  1.00 63.70           O  
ATOM   4769  N   ASN D 173      17.956  60.830  -7.839  1.00 70.57           N  
ATOM   4770  CA  ASN D 173      17.834  61.622  -6.620  1.00 70.57           C  
ATOM   4771  C   ASN D 173      16.887  60.967  -5.619  1.00 70.57           C  
ATOM   4772  O   ASN D 173      16.849  61.353  -4.449  1.00 70.57           O  
ATOM   4773  CB  ASN D 173      17.363  63.041  -6.946  1.00 70.57           C  
ATOM   4774  CG  ASN D 173      18.396  63.836  -7.720  1.00 70.57           C  
ATOM   4775  ND2 ASN D 173      18.020  65.033  -8.153  1.00 70.57           N  
ATOM   4776  OD1 ASN D 173      19.522  63.377  -7.928  1.00 70.57           O  
ATOM   4777  N   LEU D 174      16.164  59.966  -6.109  1.00 76.96           N  
ATOM   4778  CA  LEU D 174      15.199  59.301  -5.240  1.00 76.96           C  
ATOM   4779  C   LEU D 174      15.842  58.125  -4.513  1.00 76.96           C  
ATOM   4780  O   LEU D 174      15.318  57.653  -3.501  1.00 76.96           O  
ATOM   4781  CB  LEU D 174      13.993  58.818  -6.049  1.00 76.96           C  
ATOM   4782  CG  LEU D 174      12.871  59.834  -6.266  1.00 76.96           C  
ATOM   4783  CD1 LEU D 174      12.363  59.764  -7.703  1.00 76.96           C  
ATOM   4784  CD2 LEU D 174      11.733  59.595  -5.279  1.00 76.96           C  
ATOM   4785  N   CYS D 175      16.980  57.633  -5.008  1.00 77.18           N  
ATOM   4786  CA  CYS D 175      17.650  56.498  -4.383  1.00 77.18           C  
ATOM   4787  C   CYS D 175      18.607  56.963  -3.292  1.00 77.18           C  
ATOM   4788  O   CYS D 175      19.089  58.097  -3.325  1.00 77.18           O  
ATOM   4789  CB  CYS D 175      18.410  55.682  -5.428  1.00 77.18           C  
ATOM   4790  SG  CYS D 175      17.340  54.852  -6.623  1.00 77.18           S  
ATOM   4791  N   PRO D 176      18.652  56.210  -2.209  1.00 72.42           N  
ATOM   4792  CA  PRO D 176      19.495  56.668  -1.102  1.00 72.42           C  
ATOM   4793  C   PRO D 176      20.917  57.005  -1.544  1.00 72.42           C  
ATOM   4794  O   PRO D 176      21.388  56.497  -2.565  1.00 72.42           O  
ATOM   4795  CB  PRO D 176      19.491  55.477  -0.139  1.00 72.42           C  
ATOM   4796  CG  PRO D 176      18.719  54.413  -0.852  1.00 72.42           C  
ATOM   4797  CD  PRO D 176      18.250  54.964  -2.168  1.00 72.42           C  
ATOM   4798  N   SER D 177      21.483  58.023  -0.681  1.00 62.25           N  
ATOM   4799  CA  SER D 177      22.808  58.566  -0.959  1.00 62.25           C  
ATOM   4800  C   SER D 177      23.852  57.458  -1.049  1.00 62.25           C  
ATOM   4801  O   SER D 177      23.859  56.537  -0.229  1.00 62.25           O  
ATOM   4802  CB  SER D 177      23.212  59.572   0.119  1.00 62.25           C  
ATOM   4803  OG  SER D 177      22.135  60.441   0.426  1.00 62.25           O  
ATOM   4804  N   GLY D 178      24.614  57.448  -2.211  1.00 59.16           N  
ATOM   4805  CA  GLY D 178      25.793  56.661  -2.534  1.00 59.16           C  
ATOM   4806  C   GLY D 178      25.470  55.383  -3.285  1.00 59.16           C  
ATOM   4807  O   GLY D 178      26.344  54.538  -3.487  1.00 59.16           O  
ATOM   4808  N   SER D 179      24.088  55.038  -3.379  1.00 59.40           N  
ATOM   4809  CA  SER D 179      23.867  53.731  -3.989  1.00 59.40           C  
ATOM   4810  C   SER D 179      24.013  53.797  -5.505  1.00 59.40           C  
ATOM   4811  O   SER D 179      23.463  54.692  -6.149  1.00 59.40           O  
ATOM   4812  CB  SER D 179      22.480  53.198  -3.625  1.00 59.40           C  
ATOM   4813  OG  SER D 179      21.466  54.060  -4.112  1.00 59.40           O  
ATOM   4814  N   ASN D 180      25.157  53.343  -6.138  1.00 57.70           N  
ATOM   4815  CA  ASN D 180      25.426  53.234  -7.568  1.00 57.70           C  
ATOM   4816  C   ASN D 180      24.455  52.273  -8.249  1.00 57.70           C  
ATOM   4817  O   ASN D 180      23.818  51.454  -7.585  1.00 57.70           O  
ATOM   4818  CB  ASN D 180      26.870  52.789  -7.810  1.00 57.70           C  
ATOM   4819  CG  ASN D 180      27.876  53.883  -7.507  1.00 57.70           C  
ATOM   4820  ND2 ASN D 180      29.157  53.567  -7.656  1.00 57.70           N  
ATOM   4821  OD1 ASN D 180      27.504  55.001  -7.143  1.00 57.70           O  
ATOM   4822  N   ILE D 181      24.076  52.585  -9.445  1.00 55.85           N  
ATOM   4823  CA  ILE D 181      23.191  51.793 -10.292  1.00 55.85           C  
ATOM   4824  C   ILE D 181      23.466  50.306 -10.078  1.00 55.85           C  
ATOM   4825  O   ILE D 181      22.534  49.502  -9.994  1.00 55.85           O  
ATOM   4826  CB  ILE D 181      23.358  52.160 -11.783  1.00 55.85           C  
ATOM   4827  CG1 ILE D 181      22.967  53.623 -12.021  1.00 55.85           C  
ATOM   4828  CG2 ILE D 181      22.531  51.221 -12.666  1.00 55.85           C  
ATOM   4829  CD1 ILE D 181      23.363  54.155 -13.391  1.00 55.85           C  
ATOM   4830  N   ILE D 182      24.702  49.915  -9.863  1.00 56.44           N  
ATOM   4831  CA  ILE D 182      25.133  48.526  -9.747  1.00 56.44           C  
ATOM   4832  C   ILE D 182      24.801  47.998  -8.353  1.00 56.44           C  
ATOM   4833  O   ILE D 182      24.374  46.851  -8.202  1.00 56.44           O  
ATOM   4834  CB  ILE D 182      26.644  48.377 -10.030  1.00 56.44           C  
ATOM   4835  CG1 ILE D 182      26.963  48.804 -11.468  1.00 56.44           C  
ATOM   4836  CG2 ILE D 182      27.103  46.939  -9.772  1.00 56.44           C  
ATOM   4837  CD1 ILE D 182      28.414  48.583 -11.872  1.00 56.44           C  
ATOM   4838  N   SER D 183      24.866  48.776  -7.332  1.00 60.59           N  
ATOM   4839  CA  SER D 183      24.623  48.320  -5.967  1.00 60.59           C  
ATOM   4840  C   SER D 183      23.142  48.039  -5.734  1.00 60.59           C  
ATOM   4841  O   SER D 183      22.789  47.123  -4.989  1.00 60.59           O  
ATOM   4842  CB  SER D 183      25.118  49.358  -4.960  1.00 60.59           C  
ATOM   4843  OG  SER D 183      24.377  50.561  -5.071  1.00 60.59           O  
ATOM   4844  N   ASN D 184      22.243  48.783  -6.394  1.00 57.27           N  
ATOM   4845  CA  ASN D 184      20.804  48.603  -6.232  1.00 57.27           C  
ATOM   4846  C   ASN D 184      20.323  47.312  -6.888  1.00 57.27           C  
ATOM   4847  O   ASN D 184      19.239  46.817  -6.574  1.00 57.27           O  
ATOM   4848  CB  ASN D 184      20.045  49.803  -6.803  1.00 57.27           C  
ATOM   4849  CG  ASN D 184      19.896  50.930  -5.800  1.00 57.27           C  
ATOM   4850  ND2 ASN D 184      19.422  52.080  -6.267  1.00 57.27           N  
ATOM   4851  OD1 ASN D 184      20.206  50.770  -4.617  1.00 57.27           O  
ATOM   4852  N   LEU D 185      21.179  46.822  -7.736  1.00 56.12           N  
ATOM   4853  CA  LEU D 185      20.896  45.522  -8.334  1.00 56.12           C  
ATOM   4854  C   LEU D 185      20.999  44.411  -7.294  1.00 56.12           C  
ATOM   4855  O   LEU D 185      20.290  43.406  -7.380  1.00 56.12           O  
ATOM   4856  CB  LEU D 185      21.857  45.243  -9.492  1.00 56.12           C  
ATOM   4857  CG  LEU D 185      21.261  44.545 -10.716  1.00 56.12           C  
ATOM   4858  CD1 LEU D 185      20.927  45.566 -11.798  1.00 56.12           C  
ATOM   4859  CD2 LEU D 185      22.220  43.487 -11.249  1.00 56.12           C  
ATOM   4860  N   PHE D 186      21.874  44.589  -6.220  1.00 58.84           N  
ATOM   4861  CA  PHE D 186      22.126  43.525  -5.257  1.00 58.84           C  
ATOM   4862  C   PHE D 186      21.415  43.807  -3.939  1.00 58.84           C  
ATOM   4863  O   PHE D 186      21.308  42.925  -3.084  1.00 58.84           O  
ATOM   4864  CB  PHE D 186      23.630  43.360  -5.018  1.00 58.84           C  
ATOM   4865  CG  PHE D 186      24.386  42.865  -6.221  1.00 58.84           C  
ATOM   4866  CD1 PHE D 186      24.389  41.515  -6.550  1.00 58.84           C  
ATOM   4867  CD2 PHE D 186      25.094  43.750  -7.024  1.00 58.84           C  
ATOM   4868  CE1 PHE D 186      25.088  41.054  -7.663  1.00 58.84           C  
ATOM   4869  CE2 PHE D 186      25.795  43.297  -8.138  1.00 58.84           C  
ATOM   4870  CZ  PHE D 186      25.791  41.948  -8.455  1.00 58.84           C  
ATOM   4871  N   LYS D 187      20.868  45.000  -3.866  1.00 65.07           N  
ATOM   4872  CA  LYS D 187      20.207  45.343  -2.611  1.00 65.07           C  
ATOM   4873  C   LYS D 187      18.728  44.972  -2.648  1.00 65.07           C  
ATOM   4874  O   LYS D 187      18.125  44.910  -3.722  1.00 65.07           O  
ATOM   4875  CB  LYS D 187      20.365  46.835  -2.311  1.00 65.07           C  
ATOM   4876  CG  LYS D 187      21.534  47.161  -1.393  1.00 65.07           C  
ATOM   4877  CD  LYS D 187      21.600  48.651  -1.080  1.00 65.07           C  
ATOM   4878  CE  LYS D 187      22.795  48.985  -0.197  1.00 65.07           C  
ATOM   4879  NZ  LYS D 187      22.912  50.455   0.043  1.00 65.07           N  
ATOM   4880  N   GLU D 188      18.182  44.594  -1.577  1.00 76.11           N  
ATOM   4881  CA  GLU D 188      16.771  44.235  -1.472  1.00 76.11           C  
ATOM   4882  C   GLU D 188      15.874  45.423  -1.807  1.00 76.11           C  
ATOM   4883  O   GLU D 188      16.199  46.566  -1.478  1.00 76.11           O  
ATOM   4884  CB  GLU D 188      16.452  43.714  -0.069  1.00 76.11           C  
ATOM   4885  CG  GLU D 188      17.042  42.342   0.227  1.00 76.11           C  
ATOM   4886  CD  GLU D 188      16.697  41.827   1.615  1.00 76.11           C  
ATOM   4887  OE1 GLU D 188      17.064  40.676   1.943  1.00 76.11           O  
ATOM   4888  OE2 GLU D 188      16.055  42.580   2.380  1.00 76.11           O  
ATOM   4889  N   ASP D 189      14.860  45.331  -2.730  1.00 77.51           N  
ATOM   4890  CA  ASP D 189      13.924  46.387  -3.102  1.00 77.51           C  
ATOM   4891  C   ASP D 189      12.993  46.730  -1.941  1.00 77.51           C  
ATOM   4892  O   ASP D 189      13.007  46.058  -0.908  1.00 77.51           O  
ATOM   4893  CB  ASP D 189      13.105  45.972  -4.327  1.00 77.51           C  
ATOM   4894  CG  ASP D 189      12.317  44.693  -4.107  1.00 77.51           C  
ATOM   4895  OD1 ASP D 189      11.489  44.639  -3.172  1.00 77.51           O  
ATOM   4896  OD2 ASP D 189      12.527  43.728  -4.875  1.00 77.51           O  
ATOM   4897  N   CYS D 190      12.325  47.836  -2.067  1.00 81.04           N  
ATOM   4898  CA  CYS D 190      11.510  48.369  -0.982  1.00 81.04           C  
ATOM   4899  C   CYS D 190      10.384  47.406  -0.621  1.00 81.04           C  
ATOM   4900  O   CYS D 190       9.974  47.331   0.538  1.00 81.04           O  
ATOM   4901  CB  CYS D 190      10.927  49.728  -1.367  1.00 81.04           C  
ATOM   4902  SG  CYS D 190      12.138  51.068  -1.363  1.00 81.04           S  
ATOM   4903  N   HIS D 191       9.994  46.644  -1.662  1.00 82.04           N  
ATOM   4904  CA  HIS D 191       8.950  45.675  -1.349  1.00 82.04           C  
ATOM   4905  C   HIS D 191       9.473  44.579  -0.427  1.00 82.04           C  
ATOM   4906  O   HIS D 191       8.800  44.195   0.532  1.00 82.04           O  
ATOM   4907  CB  HIS D 191       8.390  45.058  -2.632  1.00 82.04           C  
ATOM   4908  CG  HIS D 191       7.262  45.838  -3.230  1.00 82.04           C  
ATOM   4909  CD2 HIS D 191       6.881  47.125  -3.057  1.00 82.04           C  
ATOM   4910  ND1 HIS D 191       6.370  45.288  -4.126  1.00 82.04           N  
ATOM   4911  CE1 HIS D 191       5.487  46.207  -4.479  1.00 82.04           C  
ATOM   4912  NE2 HIS D 191       5.775  47.331  -3.844  1.00 82.04           N  
ATOM   4913  N   GLN D 192      10.666  44.082  -0.663  1.00 79.12           N  
ATOM   4914  CA  GLN D 192      11.274  43.055   0.176  1.00 79.12           C  
ATOM   4915  C   GLN D 192      11.581  43.595   1.570  1.00 79.12           C  
ATOM   4916  O   GLN D 192      11.367  42.905   2.569  1.00 79.12           O  
ATOM   4917  CB  GLN D 192      12.552  42.519  -0.473  1.00 79.12           C  
ATOM   4918  CG  GLN D 192      12.309  41.402  -1.478  1.00 79.12           C  
ATOM   4919  CD  GLN D 192      13.583  40.936  -2.158  1.00 79.12           C  
ATOM   4920  NE2 GLN D 192      13.465  39.921  -3.006  1.00 79.12           N  
ATOM   4921  OE1 GLN D 192      14.664  41.486  -1.924  1.00 79.12           O  
ATOM   4922  N   LYS D 193      11.979  44.851   1.588  1.00 79.97           N  
ATOM   4923  CA  LYS D 193      12.306  45.464   2.872  1.00 79.97           C  
ATOM   4924  C   LYS D 193      11.049  45.706   3.703  1.00 79.97           C  
ATOM   4925  O   LYS D 193      11.067  45.548   4.925  1.00 79.97           O  
ATOM   4926  CB  LYS D 193      13.056  46.780   2.662  1.00 79.97           C  
ATOM   4927  CG  LYS D 193      14.511  46.605   2.250  1.00 79.97           C  
ATOM   4928  CD  LYS D 193      15.370  46.138   3.418  1.00 79.97           C  
ATOM   4929  CE  LYS D 193      16.838  46.034   3.026  1.00 79.97           C  
ATOM   4930  NZ  LYS D 193      17.686  45.585   4.170  1.00 79.97           N  
ATOM   4931  N   ILE D 194      10.016  46.093   3.020  1.00 79.75           N  
ATOM   4932  CA  ILE D 194       8.742  46.297   3.700  1.00 79.75           C  
ATOM   4933  C   ILE D 194       8.226  44.965   4.239  1.00 79.75           C  
ATOM   4934  O   ILE D 194       7.763  44.887   5.380  1.00 79.75           O  
ATOM   4935  CB  ILE D 194       7.696  46.937   2.760  1.00 79.75           C  
ATOM   4936  CG1 ILE D 194       8.081  48.386   2.439  1.00 79.75           C  
ATOM   4937  CG2 ILE D 194       6.298  46.867   3.382  1.00 79.75           C  
ATOM   4938  CD1 ILE D 194       7.210  49.036   1.374  1.00 79.75           C
[truncated: 688,871 more chars]
